# Supplementary material for: Structural dynamics of melting and glass formation in a two-dimensional hybrid perovskite
Source: Nat Commun. 2025 Aug 18;16:7696. doi: 10.1038/s41467-025-61410-z (PMC12361452; doi:10.1038/s41467-025-61410-z)
Supplement: Supplementary file 4 — Source Data [file 41467_2025_61410_MOESM4_ESM.zip]

Archive with 161 entries (159 files):
- Source Data/
- Source Data/NMR_Source_Data/
- __MACOSX/Source Data/._NMR_Source_Data
- Source Data/.DS_Store
- __MACOSX/Source Data/._.DS_Store
- Source Data/Source Data.xlsx
- __MACOSX/Source Data/._Source Data.xlsx
- Source Data/NMR_Source_Data/[750] PbBrPerovskite_crystal - 1H DH3 250us 60kHz.csdf
- __MACOSX/Source Data/NMR_Source_Data/._[750] PbBrPerovskite_crystal - 1H DH3 250us 60kHz.csdf
- Source Data/NMR_Source_Data/[750] PbBrPerovskite_crystal - 13C{1H} CP 350us 60kHz.csdf
- __MACOSX/Source Data/NMR_Source_Data/._[750] PbBrPerovskite_crystal - 13C{1H} CP 350us 60kHz.csdf
- Source Data/NMR_Source_Data/[750] PbBrPerovskite_crystal - 1H echo 3 periods 60kHz [castep].fxml
- __MACOSX/Source Data/NMR_Source_Data/._[750] PbBrPerovskite_crystal - 1H echo 3 periods 60kHz [castep].fxml
- Source Data/NMR_Source_Data/PbBrPerovskite.1 - 207Pb Hahn echo MAS 10kHz, T=24C.csdf
- __MACOSX/Source Data/NMR_Source_Data/._PbBrPerovskite.1 - 207Pb Hahn echo MAS 10kHz, T=24C.csdf
- Source Data/NMR_Source_Data/[750] PbBrPerovskite_glass - 1H R221 67us 60kHz.csdf
- __MACOSX/Source Data/NMR_Source_Data/._[750] PbBrPerovskite_glass - 1H R221 67us 60kHz.csdf
- Source Data/NMR_Source_Data/PbBrPerovskite.3 - 207Pb Hahn echo MAS 10kHz, T=185C.csdf
- __MACOSX/Source Data/NMR_Source_Data/._PbBrPerovskite.3 - 207Pb Hahn echo MAS 10kHz, T=185C.csdf
- Source Data/NMR_Source_Data/PbBrPerovskite.2 - 13C{1H} VACP MAS 10kHz, T=170C.csdf
- __MACOSX/Source Data/NMR_Source_Data/._PbBrPerovskite.2 - 13C{1H} VACP MAS 10kHz, T=170C.csdf
- Source Data/NMR_Source_Data/PbBrPerovskite.3 - 1H Hahn echo MAS 10kHz, T=60C.csdf
- __MACOSX/Source Data/NMR_Source_Data/._PbBrPerovskite.3 - 1H Hahn echo MAS 10kHz, T=60C.csdf
- Source Data/NMR_Source_Data/PbBrPerovskite.3 - 1H Hahn echo MAS 10kHz, T=120C.csdf
- __MACOSX/Source Data/NMR_Source_Data/._PbBrPerovskite.3 - 1H Hahn echo MAS 10kHz, T=120C.csdf
- Source Data/NMR_Source_Data/[750] PbBrPerovskite_glass - 13C{1H} CP 350us 60kHz.csdf
- __MACOSX/Source Data/NMR_Source_Data/._[750] PbBrPerovskite_glass - 13C{1H} CP 350us 60kHz.csdf
- Source Data/NMR_Source_Data/PbBrPerovskite.3 - 1H Hahn echo MAS 10kHz, T=100C.csdf
- __MACOSX/Source Data/NMR_Source_Data/._PbBrPerovskite.3 - 1H Hahn echo MAS 10kHz, T=100C.csdf
- Source Data/NMR_Source_Data/PbBrPerovskite.2 - 1H Hahn echo MAS 10kHz, T=185C.csdf
- __MACOSX/Source Data/NMR_Source_Data/._PbBrPerovskite.2 - 1H Hahn echo MAS 10kHz, T=185C.csdf
- Source Data/NMR_Source_Data/PbBrPerovskite.3 - 1H Hahn echo MAS 10kHz, T=80C.csdf
- __MACOSX/Source Data/NMR_Source_Data/._PbBrPerovskite.3 - 1H Hahn echo MAS 10kHz, T=80C.csdf
- Source Data/NMR_Source_Data/PbBrPerovskite.2 - 1H Hahn echo MAS 10kHz, T=100C.csdf
- __MACOSX/Source Data/NMR_Source_Data/._PbBrPerovskite.2 - 1H Hahn echo MAS 10kHz, T=100C.csdf
- Source Data/NMR_Source_Data/PbBrPerovskite.2 - 13C{1H} VACP MAS 10kHz, T=150C.csdf
- __MACOSX/Source Data/NMR_Source_Data/._PbBrPerovskite.2 - 13C{1H} VACP MAS 10kHz, T=150C.csdf
- Source Data/NMR_Source_Data/PbBrPerovskite.3 - 1H Hahn echo MAS 10kHz, T=185C.csdf
- __MACOSX/Source Data/NMR_Source_Data/._PbBrPerovskite.3 - 1H Hahn echo MAS 10kHz, T=185C.csdf
- Source Data/NMR_Source_Data/[750] PbBrPerovskite_glass - 1H echo 3 periods 60kHz.csdf
- __MACOSX/Source Data/NMR_Source_Data/._[750] PbBrPerovskite_glass - 1H echo 3 periods 60kHz.csdf
- Source Data/NMR_Source_Data/PbBrPerovskite.3 - 13C{1H} INEPT MAS 10kHz, T=185C.csdf
- __MACOSX/Source Data/NMR_Source_Data/._PbBrPerovskite.3 - 13C{1H} INEPT MAS 10kHz, T=185C.csdf
- Source Data/NMR_Source_Data/PbBrPerovskite.1 - 13C{1H} VACP MAS 10kHz, T=24C.csdf
- __MACOSX/Source Data/NMR_Source_Data/._PbBrPerovskite.1 - 13C{1H} VACP MAS 10kHz, T=24C.csdf
- Source Data/NMR_Source_Data/PbBrPerovskite.1 - 207Pb Hahn echo MAS 10kHz, T=136C.csdf
- __MACOSX/Source Data/NMR_Source_Data/._PbBrPerovskite.1 - 207Pb Hahn echo MAS 10kHz, T=136C.csdf
- Source Data/NMR_Source_Data/PbBrPerovskite.3 - 1H Hahn echo MAS 10kHz, T=140C.csdf
- __MACOSX/Source Data/NMR_Source_Data/._PbBrPerovskite.3 - 1H Hahn echo MAS 10kHz, T=140C.csdf
- Source Data/NMR_Source_Data/PbBrPerovskite.3 - 207Pb Hahn echo MAS 10kHz, T=160C.csdf
- __MACOSX/Source Data/NMR_Source_Data/._PbBrPerovskite.3 - 207Pb Hahn echo MAS 10kHz, T=160C.csdf
- Source Data/NMR_Source_Data/PbBrPerovskite.3 - 1H Hahn echo MAS 10kHz, T=24C.csdf
- __MACOSX/Source Data/NMR_Source_Data/._PbBrPerovskite.3 - 1H Hahn echo MAS 10kHz, T=24C.csdf
- Source Data/NMR_Source_Data/PbBrPerovskite.1 - 13C{1H} VACP MAS 10kHz, T=110C.csdf
- __MACOSX/Source Data/NMR_Source_Data/._PbBrPerovskite.1 - 13C{1H} VACP MAS 10kHz, T=110C.csdf
- Source Data/NMR_Source_Data/PbBrPerovskite.1 - 1H Hahn echo MAS 10kHz, T=92C.csdf
- __MACOSX/Source Data/NMR_Source_Data/._PbBrPerovskite.1 - 1H Hahn echo MAS 10kHz, T=92C.csdf
- Source Data/NMR_Source_Data/PbBrPerovskite.1 - 207Pb Hahn echo MAS 10kHz, T=110C.csdf
- __MACOSX/Source Data/NMR_Source_Data/._PbBrPerovskite.1 - 207Pb Hahn echo MAS 10kHz, T=110C.csdf
- Source Data/NMR_Source_Data/[750] PbBrPerovskite_glass - 13C{1H} CP 350us 60kHz.fxml
- __MACOSX/Source Data/NMR_Source_Data/._[750] PbBrPerovskite_glass - 13C{1H} CP 350us 60kHz.fxml
- Source Data/NMR_Source_Data/PbBrPerovskite.2 - 1H Hahn echo MAS 10kHz, T=24C back.csdf
- __MACOSX/Source Data/NMR_Source_Data/._PbBrPerovskite.2 - 1H Hahn echo MAS 10kHz, T=24C back.csdf
- Source Data/NMR_Source_Data/[750] PbBrPerovskite_crystal - 1H DH3 250us 60kHz [symmetrised].csdf
- __MACOSX/Source Data/NMR_Source_Data/._[750] PbBrPerovskite_crystal - 1H DH3 250us 60kHz [symmetrised].csdf
- Source Data/NMR_Source_Data/PbBrPerovskite.1 - 13C{1H} VACP MAS 10kHz, T=136C.csdf
- __MACOSX/Source Data/NMR_Source_Data/._PbBrPerovskite.1 - 13C{1H} VACP MAS 10kHz, T=136C.csdf
- Source Data/NMR_Source_Data/PbBrPerovskite.2 - 207Pb Hahn echo MAS 10kHz, T=190C.csdf
- __MACOSX/Source Data/NMR_Source_Data/._PbBrPerovskite.2 - 207Pb Hahn echo MAS 10kHz, T=190C.csdf
- Source Data/NMR_Source_Data/PbBrPerovskite.1 - 1H Hahn echo MAS 10kHz, T=49C.csdf
- __MACOSX/Source Data/NMR_Source_Data/._PbBrPerovskite.1 - 1H Hahn echo MAS 10kHz, T=49C.csdf
- Source Data/NMR_Source_Data/PbBrPerovskite.1 - 1H Hahn echo MAS 10kHz, T=123C.csdf
- __MACOSX/Source Data/NMR_Source_Data/._PbBrPerovskite.1 - 1H Hahn echo MAS 10kHz, T=123C.csdf
- Source Data/NMR_Source_Data/PbBrPerovskite.3 - 1H Hahn echo MAS 10kHz, T=185C.fxml
- __MACOSX/Source Data/NMR_Source_Data/._PbBrPerovskite.3 - 1H Hahn echo MAS 10kHz, T=185C.fxml
- Source Data/NMR_Source_Data/PbBrPerovskite.3 - 13C{1H} INEPT MAS 10kHz, T=160C.csdf
- __MACOSX/Source Data/NMR_Source_Data/._PbBrPerovskite.3 - 13C{1H} INEPT MAS 10kHz, T=160C.csdf
- Source Data/NMR_Source_Data/PbBrPerovskite.2 - 1H Hahn echo MAS 10kHz, T=24C.csdf
- __MACOSX/Source Data/NMR_Source_Data/._PbBrPerovskite.2 - 1H Hahn echo MAS 10kHz, T=24C.csdf
- Source Data/NMR_Source_Data/PbBrPerovskite.1 - 1H Hahn echo MAS 10kHz, T=70C.csdf
- __MACOSX/Source Data/NMR_Source_Data/._PbBrPerovskite.1 - 1H Hahn echo MAS 10kHz, T=70C.csdf
- Source Data/NMR_Source_Data/PbBrPerovskite.3 - 207Pb Hahn echo MAS 10kHz, T=185C.fxml
- __MACOSX/Source Data/NMR_Source_Data/._PbBrPerovskite.3 - 207Pb Hahn echo MAS 10kHz, T=185C.fxml
- Source Data/NMR_Source_Data/PbBrPerovskite.3 - 1H Hahn echo MAS 10kHz, T=160C.csdf
- __MACOSX/Source Data/NMR_Source_Data/._PbBrPerovskite.3 - 1H Hahn echo MAS 10kHz, T=160C.csdf
- Source Data/NMR_Source_Data/[750] PbBrPerovskite_crystal - 1H echo 3 periods 60kHz.csdf
- __MACOSX/Source Data/NMR_Source_Data/._[750] PbBrPerovskite_crystal - 1H echo 3 periods 60kHz.csdf
- Source Data/NMR_Source_Data/PbBrPerovskite.2 - 1H Hahn echo MAS 10kHz, T=160C.csdf
- __MACOSX/Source Data/NMR_Source_Data/._PbBrPerovskite.2 - 1H Hahn echo MAS 10kHz, T=160C.csdf
- Source Data/NMR_Source_Data/[750] PbBrPerovskite_crystal - 13C{1H} CP 350us 60kHz.fxml
- __MACOSX/Source Data/NMR_Source_Data/._[750] PbBrPerovskite_crystal - 13C{1H} CP 350us 60kHz.fxml
- Source Data/NMR_Source_Data/PbBrPerovskite.1 - 207Pb Hahn echo MAS 10kHz, T=24C.fxml
- __MACOSX/Source Data/NMR_Source_Data/._PbBrPerovskite.1 - 207Pb Hahn echo MAS 10kHz, T=24C.fxml
- Source Data/NMR_Source_Data/[750] PbBrPerovskite_glass - 1H DH3 250us 60kHz.csdf
- __MACOSX/Source Data/NMR_Source_Data/._[750] PbBrPerovskite_glass - 1H DH3 250us 60kHz.csdf
- Source Data/NMR_Source_Data/PbBrPerovskite.3 - 1H Hahn echo MAS 10kHz, T=70C.csdf
- __MACOSX/Source Data/NMR_Source_Data/._PbBrPerovskite.3 - 1H Hahn echo MAS 10kHz, T=70C.csdf
- Source Data/NMR_Source_Data/PbBrPerovskite.1 - 13C{1H} VACP MAS 10kHz, T=70C.csdf
- __MACOSX/Source Data/NMR_Source_Data/._PbBrPerovskite.1 - 13C{1H} VACP MAS 10kHz, T=70C.csdf
- Source Data/NMR_Source_Data/PbBrPerovskite.3 - 13C{1H} INEPT MAS 10kHz, T=170C [castep].fxml
- __MACOSX/Source Data/NMR_Source_Data/._PbBrPerovskite.3 - 13C{1H} INEPT MAS 10kHz, T=170C [castep].fxml
- Source Data/NMR_Source_Data/[750] PbBrPerovskite_crystal - 1H R221 67us 60kHz.csdf
- __MACOSX/Source Data/NMR_Source_Data/._[750] PbBrPerovskite_crystal - 1H R221 67us 60kHz.csdf
- Source Data/NMR_Source_Data/PbBrPerovskite.1 - 13C{1H} VACP MAS 10kHz, T=92C.csdf
- __MACOSX/Source Data/NMR_Source_Data/._PbBrPerovskite.1 - 13C{1H} VACP MAS 10kHz, T=92C.csdf
- Source Data/NMR_Source_Data/PbBrPerovskite.3 - 13C{1H} VACP MAS 10kHz, T=160C, ns=256.csdf
- __MACOSX/Source Data/NMR_Source_Data/._PbBrPerovskite.3 - 13C{1H} VACP MAS 10kHz, T=160C, ns=256.csdf
- Source Data/NMR_Source_Data/[750] PbBrPerovskite_crystal - 13C{1H} HETCOR 350us 60kHz [castep].fxml
- __MACOSX/Source Data/NMR_Source_Data/._[750] PbBrPerovskite_crystal - 13C{1H} HETCOR 350us 60kHz [castep].fxml
- Source Data/NMR_Source_Data/PbBrPerovskite.1 - 1H Hahn echo MAS 10kHz, T=136C.csdf
- __MACOSX/Source Data/NMR_Source_Data/._PbBrPerovskite.1 - 1H Hahn echo MAS 10kHz, T=136C.csdf
- Source Data/NMR_Source_Data/PbBrPerovskite.1 - 13C{1H} VACP MAS 10kHz, T=123C.csdf
- __MACOSX/Source Data/NMR_Source_Data/._PbBrPerovskite.1 - 13C{1H} VACP MAS 10kHz, T=123C.csdf
- Source Data/NMR_Source_Data/PbBrPerovskite.2 - 13C{1H} VACP MAS 10kHz, Tquenched.csdf
- __MACOSX/Source Data/NMR_Source_Data/._PbBrPerovskite.2 - 13C{1H} VACP MAS 10kHz, Tquenched.csdf
- Source Data/NMR_Source_Data/PbBrPerovskite.1 - 1H Hahn echo MAS 10kHz, T=24C.csdf
- __MACOSX/Source Data/NMR_Source_Data/._PbBrPerovskite.1 - 1H Hahn echo MAS 10kHz, T=24C.csdf
- Source Data/NMR_Source_Data/PbBrPerovskite.3 - 1H Hahn echo MAS 10kHz, T=50C.csdf
- __MACOSX/Source Data/NMR_Source_Data/._PbBrPerovskite.3 - 1H Hahn echo MAS 10kHz, T=50C.csdf
- Source Data/NMR_Source_Data/[750] PbBrPerovskite_crystal - 13C{1H} HETCOR 350us 60kHz.fxml
- __MACOSX/Source Data/NMR_Source_Data/._[750] PbBrPerovskite_crystal - 13C{1H} HETCOR 350us 60kHz.fxml
- Source Data/NMR_Source_Data/[750] PbBrPerovskite_glass - 1H DH3 250us 60kHz [symmetrised].csdf
- __MACOSX/Source Data/NMR_Source_Data/._[750] PbBrPerovskite_glass - 1H DH3 250us 60kHz [symmetrised].csdf
- Source Data/NMR_Source_Data/PbBrPerovskite.1 - 207Pb Hahn echo MAS 10kHz, T=123C.csdf
- __MACOSX/Source Data/NMR_Source_Data/._PbBrPerovskite.1 - 207Pb Hahn echo MAS 10kHz, T=123C.csdf
- Source Data/NMR_Source_Data/PbBrPerovskite.3 - 1H Hahn echo MAS 10kHz, T=90C.csdf
- __MACOSX/Source Data/NMR_Source_Data/._PbBrPerovskite.3 - 1H Hahn echo MAS 10kHz, T=90C.csdf
- Source Data/NMR_Source_Data/PbBrPerovskite.1 - 1H Hahn echo MAS 10kHz, T=110C.csdf
- __MACOSX/Source Data/NMR_Source_Data/._PbBrPerovskite.1 - 1H Hahn echo MAS 10kHz, T=110C.csdf
- Source Data/NMR_Source_Data/[750] PbBrPerovskite_crystal - 13C{1H} CP 350us 60kHz [castep].fxml
- __MACOSX/Source Data/NMR_Source_Data/._[750] PbBrPerovskite_crystal - 13C{1H} CP 350us 60kHz [castep].fxml
- Source Data/NMR_Source_Data/PbBrPerovskite.1 - 207Pb Hahn echo MAS 10kHz, T=70C.csdf
- __MACOSX/Source Data/NMR_Source_Data/._PbBrPerovskite.1 - 207Pb Hahn echo MAS 10kHz, T=70C.csdf
- Source Data/NMR_Source_Data/[750] PbBrPerovskite_crystal - 13C{1H} HETCOR 350us 60kHz.csdf
- __MACOSX/Source Data/NMR_Source_Data/._[750] PbBrPerovskite_crystal - 13C{1H} HETCOR 350us 60kHz.csdf
- Source Data/NMR_Source_Data/[750] PbBrPerovskite_glass - 13C{1H} HETCOR 350us 60kHz.csdf
- __MACOSX/Source Data/NMR_Source_Data/._[750] PbBrPerovskite_glass - 13C{1H} HETCOR 350us 60kHz.csdf
- Source Data/NMR_Source_Data/PbBrPerovskite.1 - 207Pb Hahn echo MAS 10kHz, T=123C.fxml
- __MACOSX/Source Data/NMR_Source_Data/._PbBrPerovskite.1 - 207Pb Hahn echo MAS 10kHz, T=123C.fxml
- Source Data/NMR_Source_Data/PbBrPerovskite.1 - 13C{1H} VACP MAS 10kHz, Tquenched.csdf
- __MACOSX/Source Data/NMR_Source_Data/._PbBrPerovskite.1 - 13C{1H} VACP MAS 10kHz, Tquenched.csdf
- Source Data/NMR_Source_Data/PbBrPerovskite.3 - 1H Hahn echo MAS 10kHz, T=185C [castep].fxml
- __MACOSX/Source Data/NMR_Source_Data/._PbBrPerovskite.3 - 1H Hahn echo MAS 10kHz, T=185C [castep].fxml
- Source Data/NMR_Source_Data/PbBrPerovskite.2 - 1H Hahn echo MAS 10kHz, Tquenched.csdf
- __MACOSX/Source Data/NMR_Source_Data/._PbBrPerovskite.2 - 1H Hahn echo MAS 10kHz, Tquenched.csdf
- Source Data/NMR_Source_Data/PbBrPerovskite.2 - 1H Hahn echo MAS 10kHz, T=150C.csdf
- __MACOSX/Source Data/NMR_Source_Data/._PbBrPerovskite.2 - 1H Hahn echo MAS 10kHz, T=150C.csdf
- Source Data/NMR_Source_Data/PbBrPerovskite.3 - 207Pb Hahn echo MAS 10kHz, T=170C.csdf
- __MACOSX/Source Data/NMR_Source_Data/._PbBrPerovskite.3 - 207Pb Hahn echo MAS 10kHz, T=170C.csdf
- Source Data/NMR_Source_Data/PbBrPerovskite.2 - 13C{1H} VACP MAS 10kHz, T=185C.csdf
- __MACOSX/Source Data/NMR_Source_Data/._PbBrPerovskite.2 - 13C{1H} VACP MAS 10kHz, T=185C.csdf
- Source Data/NMR_Source_Data/PbBrPerovskite.3 - 1H Hahn echo MAS 10kHz, T=170C.csdf
- __MACOSX/Source Data/NMR_Source_Data/._PbBrPerovskite.3 - 1H Hahn echo MAS 10kHz, T=170C.csdf
- Source Data/NMR_Source_Data/PbBrPerovskite.2 - 1H Hahn echo MAS 10kHz, T=170C.csdf
- __MACOSX/Source Data/NMR_Source_Data/._PbBrPerovskite.2 - 1H Hahn echo MAS 10kHz, T=170C.csdf
- Source Data/NMR_Source_Data/PbBrPerovskite.1 - 207Pb Hahn echo MAS 10kHz, T=92C.csdf
- __MACOSX/Source Data/NMR_Source_Data/._PbBrPerovskite.1 - 207Pb Hahn echo MAS 10kHz, T=92C.csdf
- Source Data/NMR_Source_Data/PbBrPerovskite.3 - 13C{1H} INEPT MAS 10kHz, T=170C.csdf
- __MACOSX/Source Data/NMR_Source_Data/._PbBrPerovskite.3 - 13C{1H} INEPT MAS 10kHz, T=170C.csdf
- Source Data/NMR_Source_Data/PbBrPerovskite.3 - 13C{1H} VACP MAS 10kHz, T=120C, ns=256.csdf
- __MACOSX/Source Data/NMR_Source_Data/._PbBrPerovskite.3 - 13C{1H} VACP MAS 10kHz, T=120C, ns=256.csdf
