# Supplementary material for: Structural dynamics of melting and glass formation in a two-dimensional hybrid perovskite
Source: Nat Commun. 2025 Aug 18;16:7696. doi: 10.1038/s41467-025-61410-z (PMC12361452; doi:10.1038/s41467-025-61410-z)
Supplement: Supplementary file 4 — Source Data [file 41467_2025_61410_MOESM4_ESM.zip › Source Data/Source Data.xlsx]

## Sheet: Figure 1b
Upscan 1		Downscan		Upscan 2
Temperature	Heat flow	Temperature	Heat flow	Temperature	Heat flow
°C	mW/mg	°C	mW/mg	°C	mW/mg
29.998	0.0044	190.028	0.33486	29.6701	-0.17363
30.001	0.00408	190.028	0.33486	29.6583	-0.17178
30.0001	0.00401	190.028	0.33486	29.6492	-0.1698
29.9997	0.00411	190.028	0.33486	29.6429	-0.16714
29.9998	0.00427	190.028	0.33486	29.6391	-0.16422
30	0.00438	190.028	0.33486	29.638	-0.16109
30.0007	0.00451	190.028	0.33486	29.6394	-0.15756
30.0024	0.00472	190.028	0.33486	29.6433	-0.15378
30.005	0.00488	190.028	0.33486	29.6496	-0.14937
30.0088	0.0049	190.028	0.33486	29.6583	-0.14516
30.0139	0.00518	190.028	0.33486	29.6692	-0.14037
30.0204	0.00561	190.028	0.33486	29.6823	-0.1352
30.0282	0.00615	190.028	0.33486	29.6976	-0.1298
30.0375	0.00653	190.028	0.33486	29.715	-0.12445
30.0481	0.00704	190.028	0.33486	29.7343	-0.11903
30.0602	0.00791	190.028	0.33486	29.7556	-0.11348
30.0737	0.00893	190.028	0.33486	29.7786	-0.10737
30.0885	0.01077	190.028	0.33486	29.8037	-0.10108
30.1046	0.01249	190.028	0.33486	29.8299	-0.09493
30.1221	0.01408	190.028	0.33486	29.8598	-0.08882
30.1409	0.01584	190.028	0.33486	29.8828	-0.08211
30.1609	0.01762	190.096	0.33796	29.8954	-0.07524
30.1821	0.01937	190.171	0.34765	29.9118	-0.06885
30.2045	0.02132	190.241	0.34916	29.9289	-0.06186
30.228	0.02354	190.297	0.34572	29.9474	-0.05487
30.2525	0.02585	190.338	0.34027	29.9673	-0.04769
30.2782	0.02817	190.362	0.3333	29.9885	-0.0406
30.3048	0.03055	190.369	0.32518	30.0112	-0.03354
30.3323	0.03337	190.361	0.31364	30.0351	-0.02661
30.3608	0.03596	190.338	0.29941	30.0605	-0.01992
30.3899	0.03852	190.301	0.28341	30.0872	-0.01281
30.421	0.04098	190.251	0.2643	30.1152	-0.0056
30.4461	0.04352	190.189	0.24513	30.1445	0.00183
30.4683	0.04651	190.113	0.22349	30.1751	0.00902
30.4922	0.04935	190.071	0.20108	30.207	0.01622
30.5165	0.05193	190.023	0.17655	30.2401	0.0235
30.5416	0.0548	189.966	0.15122	30.2743	0.03107
30.5674	0.05807	189.9	0.12558	30.3097	0.03838
30.5938	0.06114	189.825	0.09948	30.3462	0.04535
30.621	0.06383	189.742	0.07246	30.3838	0.05239
30.6489	0.06691	189.652	0.04613	30.4224	0.05934
30.6774	0.07027	189.553	0.02019	30.4621	0.06632
30.7067	0.07349	189.448	-0.00663	30.5027	0.07297
30.7366	0.07687	189.337	-0.03257	30.5442	0.07942
30.7673	0.08026	189.22	-0.05882	30.5865	0.08615
30.7985	0.08372	189.097	-0.08443	30.6298	0.09288
30.8305	0.08717	188.97	-0.10891	30.6739	0.09962
30.863	0.09107	188.839	-0.13344	30.7188	0.10631
30.8962	0.09408	188.704	-0.15563	30.7644	0.1133
30.93	0.09736	188.565	-0.17906	30.8107	0.12016
30.9643	0.10092	188.424	-0.20048	30.8577	0.12659
30.9992	0.10456	188.28	-0.22081	30.9055	0.13238
31.0347	0.10754	188.134	-0.24082	30.9538	0.13809
31.0707	0.11067	187.987	-0.25944	31.0027	0.14426
31.1072	0.11415	187.839	-0.27681	31.0522	0.15
31.1441	0.11744	187.691	-0.293	31.1022	0.1559
31.1816	0.12067	187.542	-0.30712	31.1528	0.16156
31.2194	0.12394	187.394	-0.32055	31.2038	0.16718
31.2577	0.12702	187.246	-0.33217	31.2552	0.17276
31.2964	0.1302	187.099	-0.34296	31.3071	0.17755
31.3355	0.13353	186.954	-0.35187	31.3594	0.18215
31.375	0.13677	186.81	-0.3608	31.412	0.18708
31.4148	0.14008	186.668	-0.36745	31.465	0.19208
31.455	0.14345	186.528	-0.37358	31.5183	0.1967
31.4955	0.14661	186.39	-0.37913	31.5718	0.20116
31.5363	0.14945	186.255	-0.38239	31.6256	0.20555
31.5774	0.15217	186.123	-0.38495	31.6797	0.20971
31.6189	0.15495	185.994	-0.38645	31.7339	0.21353
31.6605	0.15815	185.867	-0.38727	31.7883	0.21732
31.7024	0.16135	185.744	-0.38666	31.8429	0.22141
31.7445	0.16418	185.624	-0.38537	31.8976	0.22517
31.7869	0.16665	185.506	-0.38277	31.9524	0.22849
31.8295	0.16892	185.393	-0.37857	32.0072	0.23163
31.8722	0.17137	185.282	-0.37483	32.0622	0.23483
31.9151	0.17399	185.175	-0.36978	32.1172	0.23789
31.9581	0.1766	185.071	-0.36337	32.1722	0.2404
32.0013	0.17904	184.97	-0.35706	32.2272	0.24378
32.0446	0.18149	184.873	-0.35042	32.2821	0.24613
32.0879	0.18365	184.779	-0.34312	32.337	0.24866
32.1314	0.18565	184.688	-0.33504	32.3919	0.25099
32.175	0.18785	184.6	-0.32711	32.4466	0.25334
32.2187	0.18986	184.514	-0.31861	32.5013	0.25511
32.2624	0.19188	184.432	-0.31094	32.5558	0.25675
32.3062	0.19381	184.352	-0.30297	32.6102	0.25864
32.35	0.19533	184.275	-0.29464	32.6645	0.26095
32.3938	0.19717	184.201	-0.28761	32.7186	0.2626
32.4377	0.199	184.129	-0.27957	32.7725	0.26365
32.4815	0.20029	184.059	-0.27051	32.8262	0.265
32.5255	0.20191	183.991	-0.26233	32.8797	0.26622
32.5694	0.20377	183.925	-0.25442	32.9329	0.26736
32.6132	0.20526	183.861	-0.24689	32.986	0.26837
32.6571	0.20664	183.799	-0.23875	33.0388	0.26912
32.7009	0.20769	183.738	-0.23052	33.0913	0.26985
32.7446	0.20913	183.679	-0.2234	33.1436	0.27034
32.7883	0.21055	183.62	-0.21603	33.1956	0.27106
32.8319	0.21178	183.563	-0.20895	33.2473	0.27172
32.8754	0.21264	183.507	-0.20209	33.2987	0.2722
32.9189	0.2135	183.452	-0.19538	33.3498	0.27232
32.9623	0.21465	183.398	-0.18914	33.4006	0.27207
33.0055	0.2156	183.344	-0.18281	33.4511	0.27218
33.0487	0.21645	183.29	-0.17761	33.5013	0.27201
33.0917	0.21724	183.237	-0.17255	33.5511	0.2717
33.1346	0.21809	183.185	-0.16762	33.6006	0.27112
33.1774	0.21903	183.132	-0.16329	33.6497	0.27073
33.22	0.21972	183.079	-0.15921	33.6985	0.27045
33.2625	0.22037	183.027	-0.1549	33.7469	0.27039
33.3049	0.22107	182.974	-0.15202	33.795	0.27002
33.3471	0.22153	182.921	-0.14903	33.8427	0.269
33.3892	0.22175	182.868	-0.14638	33.89	0.26796
33.4311	0.22181	182.814	-0.14422	33.9369	0.26717
33.4729	0.22188	182.76	-0.14276	33.9835	0.2662
33.5145	0.22189	182.705	-0.14129	34.0297	0.26523
33.5559	0.22198	182.65	-0.14014	34.0755	0.26448
33.5971	0.22258	182.594	-0.13907	34.121	0.26372
33.6382	0.22311	182.538	-0.13859	34.1661	0.26276
33.6791	0.22328	182.481	-0.1385	34.2107	0.26158
33.7198	0.22322	182.423	-0.13847	34.255	0.26039
33.7604	0.22306	182.364	-0.13826	34.2989	0.2591
33.8007	0.22306	182.304	-0.13848	34.3425	0.25781
33.8409	0.22313	182.244	-0.13939	34.3856	0.25683
33.8809	0.22284	182.183	-0.13979	34.4284	0.25563
33.9207	0.22246	182.121	-0.14133	34.4707	0.25429
33.9602	0.22213	182.058	-0.14221	34.5127	0.25272
33.9996	0.22191	181.995	-0.14342	34.5542	0.25082
34.0388	0.22166	181.93	-0.14551	34.5954	0.24931
34.0778	0.22139	181.865	-0.14808	34.6363	0.24778
34.1166	0.22114	181.798	-0.15007	34.6768	0.24606
34.1552	0.22083	181.731	-0.15225	34.7169	0.24413
34.1936	0.22056	181.664	-0.15382	34.7566	0.24218
34.2318	0.22043	181.595	-0.15627	34.796	0.24077
34.2698	0.22026	181.526	-0.15922	34.835	0.23949
34.3077	0.21996	181.456	-0.16137	34.8737	0.23805
34.3453	0.2195	181.385	-0.16313	34.912	0.23626
34.3826	0.21881	181.313	-0.16526	34.9499	0.23453
34.4199	0.21817	181.241	-0.16812	34.9875	0.23271
34.4568	0.21764	181.169	-0.17047	35.0249	0.23068
34.4936	0.21717	181.095	-0.17238	35.0618	0.22858
34.5303	0.2169	181.021	-0.17463	35.0984	0.22671
34.5667	0.21633	180.947	-0.17809	35.1347	0.22501
34.6029	0.21565	180.872	-0.18091	35.1707	0.22325
34.6389	0.21507	180.796	-0.18272	35.2063	0.22154
34.6748	0.21428	180.721	-0.18457	35.2416	0.21976
34.7104	0.21359	180.644	-0.18621	35.2766	0.21819
34.7459	0.21304	180.567	-0.18802	35.3114	0.21679
34.7812	0.21262	180.49	-0.19199	35.3458	0.2152
34.8163	0.21154	180.413	-0.19437	35.3799	0.21328
34.8512	0.21048	180.335	-0.196	35.4137	0.21144
34.8859	0.20995	180.257	-0.19786	35.4472	0.20954
34.9205	0.20967	180.179	-0.20006	35.4805	0.20764
34.9548	0.20909	180.101	-0.20125	35.5135	0.20642
34.989	0.20843	180.022	-0.20295	35.5462	0.2051
35.0231	0.20771	179.943	-0.2045	35.5787	0.20314
35.057	0.20694	179.864	-0.20576	35.6109	0.20113
35.0906	0.20619	179.785	-0.20749	35.6429	0.1991
35.1242	0.20553	179.706	-0.20908	35.6746	0.19741
35.1575	0.20479	179.627	-0.21037	35.7062	0.19599
35.1908	0.20381	179.548	-0.21151	35.7375	0.1948
35.2238	0.20297	179.469	-0.21283	35.7685	0.19342
35.2567	0.20215	179.39	-0.21356	35.7994	0.19142
35.2895	0.20128	179.31	-0.21444	35.8301	0.18946
35.3221	0.20071	179.231	-0.21484	35.8605	0.18805
35.3545	0.20005	179.152	-0.2157	35.8908	0.18676
35.3868	0.19882	179.073	-0.21624	35.9209	0.18523
35.419	0.19795	178.994	-0.21687	35.9508	0.18345
35.4511	0.19733	178.915	-0.21747	35.9805	0.18167
35.483	0.19675	178.836	-0.2175	36.01	0.18014
35.5149	0.19617	178.758	-0.21806	36.0394	0.17869
35.5466	0.1956	178.679	-0.21907	36.0687	0.1775
35.5782	0.19488	178.6	-0.21958	36.0977	0.1764
35.6097	0.19419	178.522	-0.21991	36.1267	0.17491
35.641	0.1938	178.444	-0.22005	36.1555	0.17379
35.6723	0.19331	178.366	-0.22042	36.1841	0.17284
35.7034	0.19253	178.288	-0.22074	36.2127	0.1713
35.7345	0.19167	178.21	-0.22063	36.2412	0.17015
35.7655	0.19082	178.132	-0.22051	36.2695	0.16858
35.7963	0.18979	178.054	-0.22079	36.2977	0.16732
35.8271	0.18875	177.977	-0.22107	36.3258	0.16612
35.8577	0.18813	177.9	-0.22031	36.3539	0.16499
35.8883	0.18777	177.822	-0.22033	36.3818	0.16386
35.9188	0.18725	177.745	-0.21987	36.4096	0.16268
35.9492	0.18652	177.668	-0.21989	36.4374	0.16159
35.9795	0.18581	177.591	-0.2196	36.4651	0.16057
36.0098	0.18518	177.514	-0.21919	36.4927	0.15984
36.04	0.18475	177.438	-0.21887	36.5203	0.15909
36.0701	0.18464	177.361	-0.21911	36.5478	0.15821
36.1002	0.18432	177.284	-0.21945	36.5753	0.15728
36.1303	0.18398	177.208	-0.21861	36.6027	0.15639
36.1602	0.18335	177.132	-0.21826	36.6301	0.15583
36.1901	0.1831	177.055	-0.21802	36.6574	0.15535
36.2199	0.18197	176.979	-0.21765	36.6847	0.15487
36.2497	0.18078	176.903	-0.21791	36.7119	0.15399
36.2795	0.18005	176.827	-0.21775	36.7391	0.15301
36.3092	0.17996	176.751	-0.21747	36.7663	0.15217
36.3388	0.1797	176.675	-0.21733	36.7935	0.15147
36.3684	0.17899	176.599	-0.21714	36.8206	0.15116
36.398	0.17813	176.523	-0.21698	36.8477	0.15053
36.4275	0.17742	176.447	-0.21671	36.8748	0.14967
36.457	0.17711	176.371	-0.21624	36.9019	0.14918
36.4865	0.17708	176.295	-0.21624	36.929	0.14879
36.5159	0.17708	176.219	-0.21616	36.9561	0.14863
36.5454	0.17727	176.143	-0.21599	36.9832	0.1483
36.5748	0.1771	176.067	-0.21567	37.0103	0.14797
36.6042	0.17637	175.991	-0.21604	37.0374	0.14759
36.6336	0.1758	175.916	-0.21609	37.0646	0.14743
36.663	0.17538	175.84	-0.21633	37.0918	0.1474
36.6924	0.17519	175.764	-0.21625	37.119	0.14714
36.7219	0.17514	175.688	-0.21594	37.1463	0.14667
36.7512	0.17497	175.612	-0.21546	37.1736	0.14611
36.7806	0.17481	175.536	-0.21461	37.201	0.14567
36.8099	0.17466	175.46	-0.21525	37.2283	0.14543
36.8394	0.1745	175.384	-0.21603	37.2558	0.1453
36.8687	0.17423	175.308	-0.21624	37.2833	0.14508
36.8981	0.17381	175.232	-0.21586	37.3108	0.14479
36.9275	0.17349	175.155	-0.21552	37.3383	0.14475
36.9569	0.17317	175.079	-0.21604	37.3659	0.14481
36.9863	0.1729	175.003	-0.21619	37.3936	0.14495
37.0157	0.17267	174.926	-0.21659	37.4213	0.14527
37.0451	0.1725	174.85	-0.21693	37.4491	0.1454
37.0745	0.17211	174.774	-0.21708	37.4769	0.14507
37.1039	0.17208	174.697	-0.21736	37.5048	0.14459
37.1334	0.17188	174.621	-0.21731	37.5327	0.14436
37.1629	0.17153	174.544	-0.21714	37.5607	0.14444
37.1923	0.17129	174.468	-0.21687	37.5888	0.14476
37.2219	0.17138	174.391	-0.21695	37.6169	0.14489
37.2514	0.17155	174.315	-0.21733	37.6451	0.14504
37.281	0.17142	174.238	-0.21751	37.6734	0.14506
37.3106	0.17137	174.161	-0.2177	37.7017	0.14489
37.3402	0.17134	174.084	-0.21797	37.73	0.14488
37.3698	0.17136	174.008	-0.21764	37.7585	0.14494
37.3995	0.17155	173.931	-0.21844	37.7871	0.14506
37.4292	0.17155	173.854	-0.21887	37.8157	0.14518
37.4589	0.17164	173.777	-0.21856	37.8444	0.14534
37.4887	0.17153	173.7	-0.21821	37.8732	0.14553
37.5185	0.17154	173.623	-0.21806	37.902	0.14572
37.5483	0.17159	173.546	-0.21837	37.9309	0.14614
37.5781	0.1717	173.469	-0.21882	37.9599	0.14664
37.608	0.17175	173.392	-0.21924	37.9889	0.14699
37.6379	0.17181	173.315	-0.21909	38.018	0.14735
37.6679	0.17172	173.238	-0.21857	38.0472	0.1476
37.6978	0.17165	173.161	-0.21908	38.0765	0.14794
37.7279	0.17166	173.084	-0.21933	38.1058	0.14848
37.758	0.17159	173.007	-0.21956	38.1352	0.14889
37.788	0.17173	172.929	-0.22003	38.1647	0.14931
37.8182	0.1719	172.852	-0.22057	38.1942	0.14968
37.8483	0.17191	172.775	-0.22048	38.2238	0.15
37.8785	0.17156	172.698	-0.22016	38.2535	0.15031
37.9087	0.17135	172.621	-0.22006	38.2833	0.15068
37.939	0.17149	172.543	-0.22033	38.3132	0.15101
37.9693	0.17158	172.466	-0.22102	38.3431	0.15132
37.9996	0.17168	172.389	-0.22138	38.3731	0.15163
38.03	0.17169	172.312	-0.22109	38.4031	0.152
38.0604	0.17165	172.234	-0.22127	38.4333	0.15231
38.0909	0.17165	172.157	-0.22172	38.4635	0.153
38.1214	0.17167	172.08	-0.22214	38.4938	0.15375
38.152	0.17185	172.002	-0.22237	38.5242	0.15422
38.1826	0.17199	171.925	-0.22231	38.5546	0.15458
38.2132	0.17211	171.848	-0.22244	38.5851	0.15478
38.2439	0.1726	171.77	-0.22246	38.6157	0.15496
38.2746	0.17308	171.693	-0.22276	38.6464	0.15526
38.3054	0.17329	171.616	-0.2231	38.6771	0.15556
38.3362	0.17345	171.539	-0.22319	38.7079	0.15582
38.367	0.17361	171.461	-0.22273	38.7388	0.15618
38.3978	0.17381	171.384	-0.22294	38.7697	0.15672
38.4288	0.17403	171.307	-0.22282	38.8006	0.15725
38.4597	0.17419	171.229	-0.22254	38.8317	0.15783
38.4907	0.17439	171.152	-0.2226	38.8628	0.15824
38.5217	0.17457	171.075	-0.22266	38.8939	0.15877
38.5527	0.17475	170.997	-0.22268	38.9251	0.15925
38.5838	0.17498	170.92	-0.22272	38.9564	0.15968
38.6149	0.17512	170.843	-0.22286	38.9877	0.16006
38.646	0.17525	170.766	-0.22311	39.019	0.16032
38.6772	0.1754	170.688	-0.22332	39.0504	0.16067
38.7084	0.17562	170.611	-0.22357	39.0819	0.16105
38.7396	0.17595	170.534	-0.22367	39.1134	0.16138
38.7709	0.17628	170.457	-0.22387	39.145	0.16173
38.8022	0.17664	170.38	-0.22399	39.1766	0.16238
38.8335	0.17695	170.302	-0.22415	39.2083	0.16305
38.8649	0.17729	170.225	-0.22421	39.24	0.16358
38.8963	0.17778	170.148	-0.22418	39.2717	0.16413
38.9278	0.1781	170.071	-0.22393	39.3035	0.16455
38.9593	0.17798	169.994	-0.22414	39.3354	0.16487
38.9908	0.17782	169.916	-0.22437	39.3672	0.16524
39.0223	0.17782	169.839	-0.22441	39.3991	0.16554
39.0539	0.17797	169.762	-0.22409	39.4311	0.16576
39.0855	0.17813	169.685	-0.22387	39.4631	0.16584
39.1171	0.17825	169.608	-0.22392	39.4951	0.16581
39.1488	0.17837	169.53	-0.2242	39.5272	0.16579
39.1805	0.17875	169.453	-0.22405	39.5592	0.16602
39.2122	0.1791	169.376	-0.22441	39.5914	0.16629
39.2439	0.17948	169.299	-0.22427	39.6236	0.16688
39.2757	0.17987	169.222	-0.22417	39.6558	0.16747
39.3075	0.18004	169.145	-0.22402	39.688	0.16784
39.3393	0.18018	169.068	-0.22383	39.7203	0.16825
39.3711	0.18043	168.991	-0.22387	39.7526	0.16868
39.4029	0.18073	168.913	-0.22431	39.7849	0.16907
39.4348	0.18084	168.836	-0.22444	39.8173	0.16923
39.4667	0.1807	168.759	-0.22415	39.8496	0.16934
39.4986	0.18058	168.682	-0.22431	39.882	0.16963
39.5306	0.18056	168.605	-0.22475	39.9144	0.16987
39.5626	0.181	168.527	-0.22471	39.9468	0.16992
39.5945	0.18169	168.45	-0.22443	39.9792	0.1701
39.6265	0.18211	168.373	-0.22465	40.0117	0.17037
39.6585	0.18245	168.296	-0.22474	40.0442	0.17069
39.6906	0.18296	168.219	-0.22475	40.0766	0.17102
39.7226	0.18283	168.142	-0.22472	40.1091	0.17128
39.7547	0.18278	168.064	-0.22489	40.1416	0.17149
39.7868	0.18283	167.987	-0.2249	40.1741	0.17161
39.8189	0.18303	167.91	-0.22499	40.2067	0.17182
39.8511	0.18328	167.833	-0.22479	40.2392	0.172
39.8832	0.18363	167.755	-0.22461	40.2718	0.17231
39.9153	0.18409	167.678	-0.22481	40.3043	0.17246
39.9475	0.18451	167.601	-0.22493	40.3369	0.17268
39.9796	0.18468	167.524	-0.22485	40.3694	0.17289
40.0118	0.18451	167.447	-0.2247	40.402	0.17315
40.044	0.18442	167.369	-0.22441	40.4346	0.17347
40.0762	0.18443	167.292	-0.22433	40.4672	0.17379
40.1084	0.18469	167.215	-0.22456	40.4998	0.17396
40.1406	0.18508	167.138	-0.22473	40.5324	0.17419
40.1728	0.1853	167.06	-0.22467	40.565	0.17457
40.2051	0.18549	166.983	-0.22462	40.5976	0.17475
40.2373	0.18578	166.906	-0.22441	40.6302	0.17476
40.2695	0.18608	166.829	-0.22422	40.6628	0.17475
40.3017	0.18609	166.752	-0.22433	40.6954	0.1748
40.334	0.18615	166.674	-0.22428	40.728	0.17502
40.3662	0.1863	166.597	-0.22527	40.7606	0.17545
40.3984	0.18654	166.52	-0.22514	40.7932	0.17572
40.4307	0.18653	166.443	-0.22504	40.8258	0.17579
40.4629	0.18659	166.366	-0.22488	40.8584	0.1759
40.4952	0.18675	166.288	-0.22476	40.8911	0.17602
40.5275	0.18691	166.211	-0.22448	40.9237	0.17618
40.5597	0.18696	166.134	-0.22457	40.9562	0.17626
40.592	0.18716	166.057	-0.22505	40.9888	0.17633
40.6243	0.18737	165.98	-0.22522	41.0214	0.17659
40.6566	0.18762	165.902	-0.22516	41.054	0.17702
40.6888	0.18786	165.825	-0.22545	41.0866	0.17738
40.7211	0.18799	165.748	-0.22581	41.1191	0.17769
40.7534	0.18807	165.671	-0.22616	41.1516	0.17767
40.7856	0.18827	165.594	-0.22619	41.1841	0.17708
40.818	0.18838	165.516	-0.22602	41.2167	0.17687
40.8502	0.18848	165.439	-0.22619	41.2492	0.17651
40.8825	0.18863	165.362	-0.22635	41.2817	0.17618
40.9147	0.18873	165.285	-0.22616	41.3142	0.17595
40.947	0.18881	165.208	-0.22589	41.3467	0.17589
40.9793	0.18887	165.131	-0.22596	41.3792	0.17608
41.0115	0.18891	165.053	-0.22555	41.4116	0.17618
41.0438	0.18912	164.976	-0.22554	41.4441	0.17628
41.0761	0.18951	164.899	-0.22581	41.4765	0.17677
41.1083	0.18955	164.822	-0.22617	41.509	0.17724
41.1406	0.18943	164.745	-0.22619	41.5414	0.17745
41.1728	0.18933	164.668	-0.22594	41.5738	0.17754
41.205	0.18935	164.59	-0.2254	41.6062	0.17761
41.2373	0.18945	164.513	-0.22519	41.6386	0.17757
41.2695	0.18945	164.436	-0.22504	41.671	0.17745
41.3017	0.1895	164.359	-0.22513	41.7034	0.17745
41.3339	0.18961	164.282	-0.22516	41.7357	0.17741
41.3661	0.18966	164.204	-0.22502	41.7681	0.17719
41.3983	0.18976	164.127	-0.22517	41.8004	0.17662
41.4305	0.18984	164.05	-0.22537	41.8327	0.17653
41.4627	0.18975	163.973	-0.22547	41.8649	0.17659
41.4949	0.18948	163.896	-0.22547	41.8972	0.17675
41.5271	0.18937	163.818	-0.22537	41.9295	0.1768
41.5592	0.1895	163.741	-0.22532	41.9618	0.17676
41.5913	0.18965	163.664	-0.22543	41.9941	0.1765
41.6235	0.18986	163.587	-0.22562	42.0263	0.17619
41.6556	0.19013	163.51	-0.22574	42.0586	0.17591
41.6878	0.19027	163.432	-0.22545	42.0908	0.17581
41.7199	0.19028	163.355	-0.2255	42.123	0.17589
41.752	0.1903	163.278	-0.22564	42.1552	0.17601
41.784	0.19023	163.201	-0.2261	42.1874	0.17609
41.8161	0.18994	163.124	-0.22596	42.2196	0.17633
41.8483	0.18976	163.046	-0.2259	42.2518	0.17673
41.8804	0.18968	162.969	-0.22587	42.284	0.17694
41.9124	0.18974	162.892	-0.22607	42.3161	0.17701
41.9445	0.18973	162.815	-0.22637	42.3483	0.17682
41.9766	0.18969	162.738	-0.22598	42.3804	0.17666
42.0087	0.1899	162.66	-0.2259	42.4125	0.17676
42.0408	0.1899	162.583	-0.22608	42.4447	0.17669
42.0729	0.19005	162.506	-0.22631	42.4768	0.1767
42.105	0.19026	162.429	-0.22614	42.5089	0.17663
42.137	0.19042	162.351	-0.2263	42.541	0.1766
42.1691	0.19061	162.274	-0.22637	42.5731	0.17665
42.2011	0.19051	162.197	-0.22651	42.6051	0.17659
42.2332	0.1904	162.12	-0.22652	42.6371	0.17659
42.2652	0.19038	162.043	-0.22649	42.6692	0.17648
42.2973	0.19024	161.966	-0.22644	42.7012	0.17648
42.3293	0.19017	161.888	-0.22637	42.7332	0.17649
42.3613	0.19016	161.811	-0.22647	42.7653	0.17624
42.3934	0.19012	161.734	-0.22656	42.7972	0.17605
42.4254	0.19014	161.657	-0.2263	42.8292	0.17608
42.4574	0.19024	161.58	-0.22617	42.8612	0.17622
42.4894	0.19041	161.503	-0.22639	42.8931	0.17647
42.5214	0.19058	161.426	-0.22628	42.9251	0.17669
42.5534	0.19078	161.348	-0.22645	42.957	0.17692
42.5854	0.19096	161.271	-0.22668	42.9889	0.17701
42.6174	0.19121	161.194	-0.22677	43.0209	0.17692
42.6493	0.19123	161.117	-0.22676	43.0528	0.17661
42.6813	0.19123	161.04	-0.22668	43.0847	0.17636
42.7133	0.19124	160.963	-0.22645	43.1166	0.17609
42.7453	0.19135	160.885	-0.22648	43.1485	0.17557
42.7773	0.19145	160.808	-0.22648	43.1804	0.17542
42.8092	0.19146	160.731	-0.22634	43.2122	0.17556
42.8411	0.19135	160.654	-0.22633	43.2441	0.17573
42.873	0.19135	160.577	-0.2266	43.276	0.17635
42.9049	0.1913	160.5	-0.22673	43.3078	0.17671
42.9368	0.19133	160.423	-0.22658	43.3396	0.17682
42.9688	0.19138	160.345	-0.22688	43.3715	0.17678
43.0006	0.19147	160.268	-0.22709	43.4033	0.17706
43.0325	0.1916	160.191	-0.22729	43.4352	0.17726
43.0645	0.19186	160.114	-0.22734	43.467	0.17716
43.0964	0.19216	160.037	-0.22752	43.4988	0.17726
43.1283	0.19225	159.959	-0.22743	43.5306	0.17713
43.1602	0.19221	159.882	-0.22749	43.5625	0.17699
43.1921	0.19213	159.805	-0.22738	43.5943	0.17708
43.224	0.19205	159.728	-0.22722	43.6261	0.1771
43.2559	0.1921	159.65	-0.22721	43.6579	0.17715
43.2878	0.19219	159.573	-0.22729	43.6897	0.17713
43.3197	0.19228	159.496	-0.22741	43.7215	0.17708
43.3516	0.19239	159.419	-0.22757	43.7533	0.17719
43.3834	0.19212	159.342	-0.22748	43.7851	0.17736
43.4153	0.19184	159.264	-0.22729	43.8169	0.17734
43.4472	0.19203	159.187	-0.22713	43.8487	0.17723
43.479	0.19224	159.11	-0.22729	43.8805	0.17723
43.5109	0.1924	159.033	-0.22746	43.9123	0.17728
43.5428	0.19261	158.956	-0.22732	43.9441	0.17711
43.5746	0.19268	158.879	-0.22727	43.9759	0.17674
43.6065	0.19267	158.802	-0.22762	44.0077	0.17649
43.6384	0.19277	158.725	-0.22769	44.0395	0.17633
43.6702	0.19283	158.647	-0.22768	44.0713	0.17641
43.702	0.19288	158.57	-0.22761	44.1031	0.17646
43.7339	0.19295	158.493	-0.22772	44.1349	0.1765
43.7657	0.19289	158.416	-0.22762	44.1667	0.17633
43.7976	0.19283	158.339	-0.22739	44.1984	0.17618
43.8294	0.1929	158.262	-0.22736	44.2302	0.17623
43.8612	0.193	158.185	-0.2276	44.262	0.17633
43.8931	0.19299	158.108	-0.2279	44.2938	0.17644
43.9249	0.19297	158.031	-0.22796	44.3255	0.17646
43.9567	0.1929	157.953	-0.22802	44.3573	0.17645
43.9886	0.19276	157.876	-0.22808	44.389	0.17653
44.0204	0.19272	157.799	-0.22815	44.4208	0.17665
44.0522	0.19269	157.722	-0.22842	44.4526	0.17668
44.084	0.19274	157.645	-0.22879	44.4843	0.17668
44.1158	0.19267	157.568	-0.2288	44.5161	0.17665
44.1476	0.19256	157.491	-0.22893	44.5478	0.17658
44.1794	0.19253	157.414	-0.22892	44.5795	0.17657
44.2112	0.19264	157.337	-0.22884	44.6113	0.17653
44.243	0.19274	157.26	-0.22871	44.643	0.1764
44.2748	0.19285	157.183	-0.22847	44.6748	0.17635
44.3066	0.19301	157.105	-0.22845	44.7066	0.17643
44.3384	0.19312	157.028	-0.22851	44.7383	0.17647
44.3702	0.19323	156.951	-0.22844	44.7701	0.17654
44.402	0.19324	156.874	-0.22857	44.8018	0.17662
44.4338	0.19325	156.797	-0.22848	44.8336	0.17657
44.4656	0.19316	156.72	-0.22868	44.8653	0.17664
44.4974	0.19313	156.642	-0.22875	44.8971	0.17674
44.5292	0.19311	156.565	-0.2289	44.9289	0.17685
44.561	0.19304	156.488	-0.22822	44.9606	0.17695
44.5928	0.19302	156.411	-0.2283	44.9924	0.17706
44.6246	0.19302	156.334	-0.22824	45.0242	0.17711
44.6564	0.19305	156.257	-0.22827	45.0559	0.1774
44.6882	0.19308	156.18	-0.2282	45.0877	0.17762
44.72	0.19311	156.102	-0.22809	45.1194	0.1775
44.7518	0.19311	156.025	-0.22825	45.1512	0.17741
44.7836	0.19301	155.948	-0.2281	45.183	0.17736
44.8154	0.19295	155.871	-0.22816	45.2148	0.17737
44.8472	0.19285	155.794	-0.22849	45.2465	0.17745
44.879	0.19281	155.717	-0.2287	45.2783	0.17742
44.9109	0.19281	155.64	-0.22845	45.3102	0.17726
44.9427	0.19281	155.562	-0.2283	45.3419	0.17714
44.9745	0.19276	155.485	-0.22804	45.3737	0.17713
45.0063	0.19281	155.408	-0.22829	45.4055	0.1771
45.0382	0.19287	155.331	-0.22839	45.4373	0.17709
45.07	0.19282	155.254	-0.22863	45.469	0.17712
45.1018	0.19281	155.177	-0.22879	45.5008	0.17708
45.1336	0.19286	155.099	-0.22858	45.5326	0.17715
45.1654	0.19291	155.022	-0.22847	45.5644	0.1772
45.1973	0.19295	154.945	-0.22858	45.5961	0.17725
45.2291	0.19309	154.868	-0.22883	45.6279	0.1773
45.2609	0.19323	154.791	-0.22881	45.6598	0.17729
45.2927	0.19329	154.714	-0.22866	45.6916	0.17719
45.3245	0.19336	154.636	-0.22867	45.7233	0.1773
45.3563	0.19351	154.559	-0.22889	45.7551	0.17735
45.3882	0.19365	154.482	-0.22902	45.7869	0.17736
45.42	0.19374	154.405	-0.22938	45.8187	0.17732
45.4518	0.19387	154.328	-0.22917	45.8505	0.1772
45.4836	0.19401	154.251	-0.22893	45.8823	0.17727
45.5154	0.19402	154.173	-0.22898	45.9141	0.17732
45.5472	0.19397	154.096	-0.22895	45.9459	0.17728
45.579	0.19399	154.019	-0.22904	45.9777	0.17741
45.6109	0.19404	153.942	-0.22876	46.0095	0.17749
45.6427	0.19409	153.865	-0.22864	46.0413	0.17744
45.6746	0.19408	153.788	-0.22852	46.0731	0.17738
45.7064	0.19398	153.71	-0.22838	46.1048	0.17736
45.7383	0.19398	153.633	-0.22824	46.1367	0.17734
45.7701	0.19398	153.556	-0.22848	46.1684	0.17731
45.8019	0.19398	153.479	-0.22846	46.2003	0.17727
45.8338	0.19393	153.402	-0.22825	46.2321	0.1772
45.8656	0.19393	153.324	-0.22839	46.264	0.17726
45.8975	0.19392	153.247	-0.22848	46.2958	0.17725
45.9293	0.19396	153.17	-0.22856	46.3276	0.17727
45.9611	0.19405	153.093	-0.22866	46.3595	0.17745
45.993	0.19421	153.016	-0.2286	46.3914	0.17765
46.0248	0.1943	152.939	-0.22854	46.4232	0.17782
46.0566	0.19433	152.861	-0.22845	46.4551	0.17819
46.0885	0.19428	152.784	-0.22841	46.4869	0.17846
46.1203	0.19428	152.707	-0.22839	46.5187	0.17848
46.1522	0.19432	152.63	-0.22814	46.5506	0.17847
46.184	0.19432	152.553	-0.2282	46.5824	0.17855
46.2159	0.19431	152.475	-0.22807	46.6143	0.17874
46.2477	0.19435	152.398	-0.22794	46.6462	0.179
46.2796	0.19445	152.321	-0.22808	46.6781	0.17893
46.3115	0.1945	152.244	-0.22833	46.7099	0.17875
46.3433	0.19463	152.167	-0.22833	46.7418	0.17858
46.3752	0.19477	152.089	-0.22817	46.7736	0.17855
46.407	0.19475	152.012	-0.228	46.8055	0.17862
46.4389	0.19471	151.935	-0.22798	46.8374	0.17869
46.4708	0.19493	151.858	-0.22772	46.8693	0.1788
46.5027	0.19504	151.781	-0.22735	46.9011	0.17905
46.5346	0.19509	151.703	-0.22737	46.933	0.17931
46.5665	0.19515	151.626	-0.22739	46.9649	0.1795
46.5983	0.1951	151.549	-0.22743	46.9967	0.17973
46.6302	0.1951	151.472	-0.22728	47.0286	0.17973
46.6621	0.19505	151.395	-0.22729	47.0604	0.17969
46.694	0.19505	151.318	-0.22716	47.0923	0.17968
46.7258	0.19498	151.241	-0.22707	47.1242	0.17958
46.7577	0.19489	151.164	-0.22721	47.1561	0.17959
46.7895	0.19488	151.087	-0.22733	47.188	0.1797
46.8214	0.19487	151.009	-0.22738	47.2199	0.17975
46.8533	0.19493	150.932	-0.2273	47.2519	0.17975
46.8852	0.19503	150.855	-0.227	47.2838	0.17965
46.917	0.19505	150.778	-0.22685	47.3157	0.17963
46.9489	0.19504	150.701	-0.22671	47.3476	0.17977
46.9808	0.19507	150.624	-0.22678	47.3796	0.17995
47.0127	0.1951	150.547	-0.22712	47.4115	0.17997
47.0446	0.19503	150.47	-0.22712	47.4434	0.18001
47.0765	0.195	150.393	-0.2269	47.4753	0.18002
47.1083	0.19506	150.316	-0.22692	47.5073	0.18012
47.1402	0.19506	150.239	-0.22703	47.5392	0.18027
47.1721	0.19511	150.162	-0.22692	47.5711	0.18033
47.204	0.19505	150.085	-0.22685	47.6031	0.18025
47.2359	0.19511	150.007	-0.227	47.635	0.1802
47.2678	0.19511	149.93	-0.22706	47.6669	0.18029
47.2997	0.19511	149.853	-0.22774	47.6988	0.18043
47.3316	0.19515	149.776	-0.22754	47.7308	0.18063
47.3635	0.19526	149.699	-0.22746	47.7627	0.18071
47.3954	0.19532	149.622	-0.22733	47.7947	0.18078
47.4273	0.19543	149.545	-0.22735	47.8266	0.18094
47.4592	0.19541	149.468	-0.22732	47.8586	0.18103
47.4911	0.19539	149.391	-0.22732	47.8905	0.18097
47.5231	0.19538	149.314	-0.22734	47.9224	0.18086
47.555	0.19545	149.237	-0.22734	47.9543	0.18075
47.5869	0.19556	149.159	-0.22717	47.9862	0.18071
47.6189	0.19568	149.082	-0.227	48.0181	0.18059
47.6508	0.19571	149.005	-0.22713	48.0501	0.18069
47.6826	0.19568	148.928	-0.22692	48.082	0.18066
47.7145	0.19575	148.851	-0.22694	48.114	0.18063
47.7465	0.1958	148.774	-0.22687	48.1459	0.18077
47.7784	0.19586	148.697	-0.22685	48.1778	0.18093
47.8103	0.19597	148.62	-0.22696	48.2097	0.1811
47.8422	0.19608	148.542	-0.22716	48.2417	0.18121
47.8741	0.19619	148.465	-0.22746	48.2736	0.18136
47.906	0.19629	148.388	-0.2273	48.3055	0.18144
47.9379	0.19634	148.311	-0.22737	48.3374	0.18142
47.9698	0.19634	148.234	-0.2273	48.3693	0.18143
48.0017	0.19634	148.157	-0.22739	48.4012	0.1814
48.0336	0.19643	148.08	-0.22749	48.4332	0.18136
48.0655	0.19669	148.003	-0.22749	48.4651	0.18128
48.0974	0.19687	147.926	-0.22726	48.497	0.1812
48.1293	0.19694	147.849	-0.22737	48.529	0.18129
48.1613	0.19699	147.772	-0.22718	48.5609	0.18139
48.1932	0.19704	147.694	-0.22698	48.5928	0.18143
48.2251	0.19711	147.617	-0.22683	48.6247	0.18149
48.257	0.19708	147.54	-0.2268	48.6567	0.1816
48.2889	0.19709	147.463	-0.22645	48.6886	0.18165
48.3208	0.19712	147.386	-0.22668	48.7206	0.18165
48.3527	0.19714	147.309	-0.22691	48.7525	0.18171
48.3846	0.19717	147.232	-0.22685	48.7844	0.18171
48.4166	0.1972	147.155	-0.22677	48.8163	0.18175
48.4485	0.19734	147.078	-0.22678	48.8483	0.18181
48.4804	0.1975	147.001	-0.22665	48.8802	0.18182
48.5123	0.19756	146.923	-0.22646	48.9121	0.18186
48.5441	0.19757	146.846	-0.22639	48.9441	0.18189
48.5761	0.19762	146.769	-0.22638	48.976	0.18184
48.608	0.19761	146.692	-0.22652	49.0079	0.18182
48.6398	0.19763	146.615	-0.22644	49.0399	0.18182
48.6717	0.19774	146.538	-0.22651	49.0719	0.18186
48.7037	0.19779	146.461	-0.22656	49.1039	0.18184
48.7356	0.19784	146.384	-0.22655	49.1358	0.18173
48.7675	0.19793	146.307	-0.22677	49.1678	0.18172
48.7994	0.19831	146.23	-0.22709	49.1997	0.18171
48.8313	0.1984	146.153	-0.22742	49.2317	0.18187
48.8632	0.19831	146.076	-0.22758	49.2636	0.18222
48.8952	0.19815	145.999	-0.22754	49.2955	0.18235
48.9271	0.19808	145.921	-0.22742	49.3274	0.18252
48.959	0.19799	145.844	-0.22678	49.3593	0.18259
48.9909	0.19793	145.767	-0.22653	49.3912	0.18249
49.0229	0.19805	145.69	-0.2265	49.4231	0.18249
49.0548	0.19798	145.613	-0.22677	49.455	0.18244
49.0867	0.1979	145.536	-0.2266	49.4869	0.18233
49.1186	0.19786	145.459	-0.22675	49.5188	0.18233
49.1505	0.19777	145.382	-0.22713	49.5508	0.18228
49.1824	0.19772	145.305	-0.22694	49.5827	0.18227
49.2144	0.19768	145.228	-0.22667	49.6146	0.18228
49.2462	0.19768	145.151	-0.22659	49.6465	0.18224
49.2781	0.19762	145.074	-0.22648	49.6784	0.18217
49.31	0.19765	144.997	-0.22648	49.7103	0.18222
49.3419	0.19777	144.919	-0.22649	49.7423	0.18212
49.3739	0.19793	144.842	-0.22638	49.7742	0.18204
49.4058	0.19803	144.765	-0.22638	49.8061	0.18209
49.4377	0.19808	144.688	-0.22652	49.838	0.18215
49.4696	0.19813	144.611	-0.22645	49.8699	0.18199
49.5015	0.19845	144.534	-0.22617	49.9018	0.182
49.5334	0.19872	144.457	-0.2261	49.9337	0.18229
49.5653	0.19884	144.38	-0.22603	49.9656	0.18228
49.5972	0.19891	144.303	-0.2258	49.9975	0.18217
49.6291	0.19887	144.226	-0.22584	50.0294	0.18209
49.661	0.19885	144.149	-0.22583	50.0614	0.18224
49.693	0.19886	144.072	-0.22582	50.0933	0.18225
49.7249	0.19882	143.995	-0.22585	50.1251	0.18242
49.7568	0.19876	143.918	-0.22587	50.1571	0.18251
49.7887	0.19875	143.841	-0.22581	50.189	0.18257
49.8207	0.19874	143.764	-0.22536	50.2209	0.18262
49.8526	0.19881	143.687	-0.22505	50.2528	0.18231
49.8845	0.199	143.61	-0.22518	50.2847	0.18218
49.9164	0.19912	143.532	-0.22562	50.3166	0.18224
49.9483	0.19925	143.455	-0.22575	50.3485	0.18214
49.9802	0.1994	143.378	-0.2258	50.3804	0.18221
50.0122	0.19948	143.301	-0.22582	50.4123	0.18229
50.0441	0.19954	143.224	-0.22572	50.4441	0.18229
50.076	0.19957	143.147	-0.22565	50.476	0.18234
50.1079	0.19953	143.07	-0.22584	50.5079	0.1823
50.1398	0.19965	142.993	-0.22569	50.5398	0.18217
50.1717	0.19975	142.916	-0.22568	50.5717	0.18214
50.2036	0.1998	142.839	-0.2258	50.6036	0.18226
50.2355	0.19986	142.762	-0.22574	50.6354	0.18244
50.2674	0.19996	142.685	-0.22576	50.6673	0.18256
50.2994	0.20003	142.608	-0.22558	50.6992	0.18257
50.3313	0.19998	142.531	-0.22554	50.7311	0.1826
50.3632	0.20001	142.454	-0.22568	50.7629	0.18261
50.3951	0.20007	142.377	-0.22584	50.7948	0.18253
50.427	0.20008	142.3	-0.22584	50.8266	0.18274
50.4589	0.19983	142.223	-0.22609	50.8585	0.18292
50.4908	0.19978	142.146	-0.22608	50.8903	0.18285
50.5227	0.1998	142.069	-0.22604	50.9222	0.1828
50.5547	0.19992	141.992	-0.22615	50.9541	0.18286
50.5866	0.20011	141.915	-0.22647	50.986	0.18291
50.6185	0.20017	141.838	-0.22626	51.0178	0.18333
50.6504	0.20023	141.761	-0.22618	51.0497	0.18352
50.6823	0.20026	141.684	-0.22637	51.0815	0.18357
50.7142	0.20026	141.606	-0.22611	51.1134	0.18359
50.7461	0.20025	141.529	-0.22601	51.1453	0.18352
50.778	0.20017	141.452	-0.22564	51.1772	0.18324
50.8099	0.20008	141.375	-0.2256	51.209	0.18295
50.8418	0.2001	141.298	-0.22576	51.2409	0.18298
50.8737	0.20009	141.221	-0.22587	51.2728	0.18304
50.9057	0.19998	141.144	-0.22622	51.3047	0.18304
50.9376	0.19999	141.067	-0.22608	51.3366	0.18318
50.9695	0.19999	140.99	-0.226	51.3685	0.18326
51.0014	0.20009	140.913	-0.22608	51.4004	0.1833
51.0334	0.20015	140.836	-0.22609	51.4323	0.18338
51.0653	0.2002	140.759	-0.22602	51.4641	0.18337
51.0972	0.20031	140.681	-0.22601	51.496	0.18348
51.1291	0.20032	140.604	-0.22585	51.5279	0.1837
51.161	0.20036	140.527	-0.22575	51.5598	0.18383
51.193	0.20039	140.45	-0.22544	51.5917	0.18379
51.2249	0.20034	140.373	-0.22614	51.6236	0.18371
51.2568	0.20032	140.296	-0.22624	51.6555	0.18389
51.2887	0.20034	140.219	-0.22611	51.6874	0.18404
51.3206	0.20027	140.142	-0.22565	51.7194	0.18409
51.3525	0.2002	140.065	-0.22563	51.7513	0.18415
51.3844	0.20027	139.988	-0.2256	51.7832	0.18394
51.4163	0.20036	139.911	-0.22568	51.8151	0.18387
51.4482	0.2004	139.834	-0.22595	51.847	0.18391
51.4801	0.20047	139.757	-0.22587	51.8789	0.18401
51.512	0.20061	139.68	-0.2257	51.9109	0.18413
51.544	0.20071	139.603	-0.22534	51.9428	0.18417
51.5759	0.20061	139.526	-0.22543	51.9747	0.1841
51.6078	0.20068	139.449	-0.22542	52.0066	0.18419
51.6397	0.20073	139.372	-0.22534	52.0385	0.18436
51.6716	0.20084	139.295	-0.22565	52.0705	0.18455
51.7035	0.20089	139.218	-0.22567	52.1024	0.18471
51.7354	0.2011	139.141	-0.22565	52.1343	0.18484
51.7672	0.20117	139.064	-0.22578	52.1662	0.18496
51.7991	0.20117	138.987	-0.22586	52.1981	0.18501
51.831	0.20121	138.91	-0.22566	52.23	0.18515
51.8629	0.20135	138.833	-0.22563	52.262	0.18528
51.8948	0.20148	138.756	-0.22565	52.2939	0.18523
51.9267	0.2015	138.679	-0.22578	52.3257	0.18515
51.9586	0.20153	138.602	-0.22599	52.3576	0.18522
51.9905	0.20164	138.525	-0.22587	52.3895	0.1852
52.0224	0.20165	138.448	-0.22608	52.4215	0.18515
52.0544	0.20155	138.371	-0.22591	52.4534	0.18516
52.0863	0.20147	138.294	-0.22589	52.4853	0.18515
52.1182	0.20146	138.217	-0.22568	52.5172	0.18521
52.1501	0.20155	138.139	-0.22574	52.5491	0.18516
52.182	0.20164	138.062	-0.22575	52.5811	0.18511
52.2139	0.20169	137.985	-0.22569	52.613	0.18501
52.2458	0.20175	137.908	-0.22576	52.6449	0.18495
52.2777	0.2018	137.831	-0.22583	52.6768	0.18494
52.3096	0.20184	137.754	-0.22575	52.7088	0.18492
52.3415	0.20185	137.676	-0.22554	52.7407	0.18474
52.3734	0.20191	137.599	-0.2253	52.7726	0.18464
52.4053	0.20208	137.522	-0.22504	52.8046	0.18474
52.4372	0.20223	137.445	-0.22508	52.8366	0.18497
52.4691	0.20229	137.368	-0.22532	52.8685	0.18524
52.501	0.20239	137.291	-0.22565	52.9005	0.18552
52.5329	0.20246	137.214	-0.22603	52.9324	0.18569
52.5648	0.20231	137.137	-0.2259	52.9643	0.18563
52.5967	0.20223	137.059	-0.22577	52.9962	0.18553
52.6286	0.20227	136.982	-0.22556	53.0281	0.18541
52.6605	0.20237	136.905	-0.2257	53.06	0.18525
52.6924	0.2025	136.828	-0.22609	53.0919	0.18516
52.7243	0.20248	136.751	-0.22599	53.1239	0.18512
52.7562	0.20248	136.674	-0.22612	53.1558	0.18518
52.7881	0.20254	136.597	-0.22589	53.1877	0.18523
52.82	0.20244	136.52	-0.22576	53.2197	0.1854
52.8519	0.20229	136.443	-0.22572	53.2516	0.1855
52.8838	0.20222	136.366	-0.22573	53.2835	0.18556
52.9157	0.20215	136.289	-0.22573	53.3154	0.18556
52.9475	0.20205	136.211	-0.22564	53.3474	0.18561
52.9794	0.20204	136.135	-0.22528	53.3792	0.18567
53.0113	0.20208	136.057	-0.22524	53.4112	0.18563
53.0432	0.20203	135.98	-0.22538	53.4431	0.18565
53.0751	0.20211	135.904	-0.22545	53.475	0.18572
53.107	0.2022	135.827	-0.22544	53.5069	0.18576
53.1389	0.20226	135.75	-0.22545	53.5389	0.18588
53.1707	0.20243	135.673	-0.22524	53.5708	0.18605
53.2026	0.20258	135.596	-0.2254	53.6027	0.18616
53.2345	0.20275	135.519	-0.22553	53.6347	0.18598
53.2664	0.20275	135.441	-0.22549	53.6665	0.18571
53.2983	0.20275	135.364	-0.2256	53.6985	0.1857
53.3302	0.2028	135.287	-0.22545	53.7303	0.18577
53.3621	0.20281	135.21	-0.22528	53.7622	0.18578
53.3939	0.20281	135.133	-0.22545	53.7941	0.18575
53.4258	0.20284	135.056	-0.22526	53.8261	0.18589
53.4577	0.20292	134.979	-0.22521	53.858	0.18602
53.4896	0.20289	134.902	-0.22515	53.8898	0.18596
53.5214	0.20288	134.825	-0.22495	53.9218	0.18602
53.5534	0.20299	134.748	-0.22459	53.9537	0.18602
53.5852	0.20304	134.671	-0.22462	53.9856	0.18613
53.6171	0.20305	134.594	-0.22487	54.0175	0.18619
53.649	0.20299	134.517	-0.22498	54.0494	0.18619
53.6809	0.20294	134.44	-0.22502	54.0813	0.18623
53.7128	0.20298	134.363	-0.22518	54.1132	0.18637
53.7447	0.20291	134.286	-0.22528	54.1451	0.18663
53.7766	0.20278	134.209	-0.22549	54.1771	0.18687
53.8085	0.20266	134.132	-0.22551	54.209	0.18699
53.8404	0.20278	134.055	-0.22496	54.2409	0.18713
53.8722	0.20284	133.978	-0.22479	54.2728	0.18724
53.9042	0.203	133.901	-0.225	54.3047	0.18721
53.9361	0.20305	133.824	-0.22476	54.3367	0.18718
53.968	0.20305	133.747	-0.22484	54.3687	0.1872
53.9998	0.203	133.67	-0.22494	54.4006	0.18714
54.0317	0.203	133.593	-0.22502	54.4325	0.18707
54.0636	0.20295	133.516	-0.22468	54.4644	0.18709
54.0955	0.20298	133.439	-0.22462	54.4964	0.18708
54.1274	0.20308	133.362	-0.22459	54.5283	0.18709
54.1593	0.20318	133.285	-0.22428	54.5603	0.18707
54.1912	0.20334	133.208	-0.2244	54.5922	0.18695
54.2231	0.20342	133.131	-0.22435	54.6241	0.18685
54.255	0.20352	133.054	-0.22421	54.656	0.18675
54.2869	0.20375	132.976	-0.22436	54.6879	0.18676
54.3188	0.20387	132.899	-0.22429	54.7198	0.18687
54.3507	0.20394	132.822	-0.22435	54.7517	0.18687
54.3826	0.20401	132.745	-0.22467	54.7836	0.18692
54.4145	0.20401	132.668	-0.22466	54.8156	0.18697
54.4464	0.2041	132.591	-0.22484	54.8474	0.18708
54.4783	0.20416	132.514	-0.22495	54.8794	0.18713
54.5101	0.20411	132.437	-0.22509	54.9113	0.18727
54.5421	0.2041	132.36	-0.22491	54.9431	0.18743
54.5739	0.20406	132.283	-0.22473	54.975	0.18765
54.6058	0.20412	132.206	-0.22494	55.007	0.18766
54.6377	0.20405	132.129	-0.22537	55.0389	0.18749
54.6696	0.20395	132.052	-0.22573	55.0709	0.18739
54.7015	0.20384	131.975	-0.22569	55.1028	0.18734
54.7334	0.20384	131.898	-0.22551	55.1348	0.18715
54.7652	0.20395	131.821	-0.22502	55.1667	0.18707
54.7971	0.20405	131.744	-0.22551	55.1986	0.18721
54.829	0.20421	131.667	-0.22546	55.2306	0.18731
54.8608	0.20421	131.59	-0.22544	55.2625	0.18738
54.8927	0.20404	131.513	-0.22545	55.2944	0.1873
54.9246	0.20401	131.436	-0.22521	55.3264	0.18721
54.9565	0.20399	131.359	-0.22528	55.3583	0.18722
54.9884	0.20419	131.282	-0.22511	55.3902	0.18722
55.0203	0.20455	131.205	-0.2253	55.4221	0.18729
55.0522	0.20481	131.128	-0.22537	55.454	0.18745
55.0841	0.20498	131.051	-0.2251	55.4859	0.18755
55.1159	0.20498	130.974	-0.22504	55.5179	0.18761
55.1478	0.20486	130.897	-0.22516	55.5498	0.18771
55.1797	0.20475	130.82	-0.2253	55.5817	0.18778
55.2116	0.20467	130.743	-0.22539	55.6136	0.18769
55.2435	0.2046	130.666	-0.22553	55.6455	0.18757
55.2754	0.20451	130.588	-0.22564	55.6775	0.18756
55.3074	0.20452	130.511	-0.22571	55.7094	0.18752
55.3393	0.20445	130.434	-0.22577	55.7413	0.1875
55.3712	0.20436	130.357	-0.22582	55.7732	0.18754
55.4031	0.20442	130.28	-0.22547	55.8051	0.1876
55.435	0.20431	130.203	-0.22499	55.8371	0.18764
55.467	0.2042	130.126	-0.22489	55.869	0.18755
55.4989	0.20419	130.049	-0.22506	55.9009	0.18758
55.5309	0.2043	129.972	-0.22504	55.9328	0.18784
55.5628	0.20432	129.895	-0.22503	55.9647	0.18799
55.5947	0.20427	129.818	-0.22521	55.9966	0.18813
55.6266	0.20425	129.741	-0.22564	56.0285	0.18832
55.6585	0.2043	129.664	-0.22562	56.0604	0.18833
55.6904	0.20436	129.586	-0.22564	56.0923	0.18828
55.7223	0.20437	129.509	-0.22553	56.1242	0.18822
55.7542	0.2044	129.432	-0.22569	56.1561	0.18813
55.7861	0.20449	129.355	-0.22576	56.188	0.18825
55.8181	0.20459	129.278	-0.22586	56.2199	0.18835
55.85	0.20472	129.201	-0.22592	56.2518	0.18846
55.882	0.20489	129.124	-0.2259	56.2838	0.18851
55.9139	0.20503	129.047	-0.22589	56.3157	0.18861
55.9458	0.20515	128.97	-0.22583	56.3476	0.18872
55.9777	0.20531	128.893	-0.2257	56.3795	0.1888
56.0096	0.20547	128.816	-0.22548	56.4114	0.18875
56.0415	0.20561	128.739	-0.22556	56.4433	0.18878
56.0734	0.20567	128.662	-0.22556	56.4752	0.18877
56.1053	0.20577	128.585	-0.22569	56.5071	0.18871
56.1372	0.2057	128.508	-0.22582	56.539	0.18865
56.1691	0.2056	128.431	-0.22563	56.5709	0.18863
56.201	0.20549	128.354	-0.22577	56.6028	0.18863
56.233	0.20554	128.277	-0.22614	56.6348	0.18867
56.2649	0.2056	128.2	-0.22615	56.6667	0.18868
56.2968	0.20564	128.123	-0.22591	56.6986	0.18861
56.3287	0.2058	128.046	-0.22541	56.7305	0.18858
56.3606	0.20587	127.969	-0.22569	56.7624	0.18857
56.3925	0.20595	127.892	-0.22579	56.7944	0.18852
56.4244	0.2061	127.815	-0.22591	56.8263	0.18846
56.4563	0.20628	127.738	-0.22613	56.8582	0.18843
56.4882	0.20633	127.661	-0.22627	56.8901	0.18855
56.5201	0.20635	127.584	-0.22604	56.922	0.18859
56.552	0.20639	127.507	-0.22609	56.954	0.18871
56.5839	0.20636	127.43	-0.22624	56.9859	0.18898
56.6158	0.20632	127.353	-0.22624	57.0178	0.18904
56.6477	0.20636	127.276	-0.22627	57.0498	0.18909
56.6796	0.20637	127.199	-0.22649	57.0816	0.18905
56.7116	0.20635	127.122	-0.2266	57.1135	0.18893
56.7435	0.20638	127.045	-0.2266	57.1454	0.18901
56.7754	0.20633	126.967	-0.22659	57.1773	0.18906
56.8073	0.20633	126.89	-0.22657	57.2092	0.18898
56.8392	0.20628	126.813	-0.22678	57.2411	0.18909
56.8712	0.20629	126.736	-0.22679	57.273	0.1892
56.9031	0.2064	126.659	-0.22688	57.3049	0.18922
56.935	0.20645	126.582	-0.22676	57.3368	0.18938
56.967	0.20635	126.505	-0.22678	57.3687	0.18958
56.9989	0.20625	126.428	-0.22662	57.4006	0.18974
57.0308	0.20608	126.351	-0.22662	57.4325	0.18985
57.0627	0.20611	126.274	-0.22664	57.4644	0.18989
57.0946	0.20617	126.197	-0.22649	57.4964	0.18996
57.1265	0.20622	126.12	-0.22642	57.5283	0.18999
57.1584	0.2063	126.043	-0.22636	57.5602	0.19
57.1903	0.20618	125.966	-0.22662	57.5921	0.19006
57.2222	0.20612	125.889	-0.22677	57.624	0.19011
57.2541	0.20613	125.812	-0.22688	57.6559	0.19016
57.286	0.20618	125.735	-0.22699	57.6879	0.19022
57.3179	0.20629	125.658	-0.22692	57.7198	0.19027
57.3497	0.20626	125.581	-0.22729	57.7517	0.19027
57.3816	0.20615	125.504	-0.22709	57.7836	0.19022
57.4135	0.20615	125.427	-0.22695	57.8155	0.19012
57.4454	0.2062	125.35	-0.22684	57.8475	0.19005
57.4772	0.20619	125.272	-0.22668	57.8794	0.19014
57.5091	0.20621	125.195	-0.22662	57.9113	0.19028
57.541	0.20626	125.118	-0.22669	57.9432	0.19055
57.5729	0.20625	125.041	-0.22685	57.9752	0.19069
57.6048	0.20625	124.964	-0.22667	58.0071	0.19082
57.6367	0.2062	124.887	-0.22665	58.0391	0.19097
57.6686	0.20609	124.81	-0.22673	58.071	0.19098
57.7005	0.20609	124.733	-0.22676	58.1029	0.19091
57.7324	0.2062	124.656	-0.22685	58.1349	0.19089
57.7643	0.20626	124.579	-0.2268	58.1668	0.19087
57.7961	0.20635	124.502	-0.22671	58.1987	0.19085
57.828	0.20651	124.425	-0.2267	58.2307	0.19092
57.8599	0.20663	124.348	-0.22652	58.2626	0.19097
57.8918	0.20669	124.271	-0.22656	58.2945	0.19101
57.9237	0.20678	124.194	-0.227	58.3264	0.19101
57.9556	0.20688	124.117	-0.22717	58.3583	0.19101
57.9874	0.20706	124.04	-0.22705	58.3902	0.191
58.0193	0.20722	123.963	-0.22702	58.4221	0.19096
58.0512	0.20732	123.886	-0.22716	58.454	0.19107
58.0831	0.20742	123.809	-0.22718	58.4859	0.19113
58.115	0.20757	123.732	-0.22719	58.5178	0.19118
58.1469	0.20767	123.655	-0.22723	58.5497	0.19123
58.1788	0.20765	123.578	-0.22728	58.5817	0.19125
58.2107	0.20765	123.501	-0.22723	58.6136	0.1911
58.2426	0.20768	123.424	-0.22703	58.6455	0.19093
58.2745	0.2077	123.347	-0.22701	58.6774	0.1909
58.3064	0.2076	123.27	-0.22686	58.7093	0.19092
58.3383	0.20767	123.193	-0.22667	58.7412	0.1909
58.3702	0.20766	123.115	-0.22654	58.7732	0.19101
58.4021	0.20766	123.038	-0.2264	58.8051	0.19116
58.434	0.20767	122.961	-0.22656	58.837	0.1912
58.4659	0.20772	122.884	-0.22681	58.8689	0.1912
58.4978	0.20777	122.807	-0.22748	58.9008	0.19116
58.5297	0.20787	122.73	-0.22739	58.9328	0.19115
58.5616	0.20799	122.653	-0.22718	58.9647	0.19123
58.5936	0.208	122.576	-0.22687	58.9967	0.19136
58.6255	0.20801	122.499	-0.22743	59.0287	0.19151
58.6574	0.20796	122.422	-0.2276	59.0606	0.1916
58.6893	0.20794	122.345	-0.22804	59.0926	0.19164
58.7212	0.20799	122.268	-0.22773	59.1245	0.19165
58.7531	0.20801	122.191	-0.22755	59.1565	0.19171
58.785	0.208	122.114	-0.22745	59.1884	0.19182
58.8169	0.20803	122.037	-0.22733	59.2204	0.19192
58.8489	0.20812	121.96	-0.22736	59.2523	0.19187
58.8809	0.20819	121.883	-0.22716	59.2842	0.19182
58.9128	0.20815	121.806	-0.22713	59.3161	0.19176
58.9447	0.20814	121.729	-0.22742	59.3481	0.19172
58.9767	0.20831	121.652	-0.22742	59.38	0.19161
59.0086	0.20856	121.575	-0.22756	59.4119	0.1916
59.0405	0.20862	121.498	-0.22783	59.4438	0.19156
59.0725	0.20857	121.421	-0.22802	59.4758	0.19154
59.1044	0.20857	121.344	-0.22799	59.5077	0.19153
59.1364	0.20852	121.267	-0.22821	59.5397	0.19139
59.1683	0.20846	121.19	-0.22822	59.5716	0.19128
59.2002	0.20841	121.113	-0.22815	59.6035	0.19128
59.2322	0.20836	121.036	-0.22828	59.6354	0.19124
59.2641	0.20836	120.959	-0.2283	59.6673	0.19126
59.2961	0.20835	120.882	-0.22829	59.6992	0.19135
59.328	0.20849	120.805	-0.22834	59.7311	0.19144
59.36	0.20866	120.728	-0.2285	59.763	0.19158
59.3919	0.20881	120.651	-0.22843	59.7949	0.19163
59.4238	0.20902	120.574	-0.22853	59.8268	0.19176
59.4558	0.20914	120.497	-0.22837	59.8588	0.19202
59.4877	0.20913	120.42	-0.22819	59.8907	0.19237
59.5196	0.20899	120.343	-0.22839	59.9226	0.19244
59.5515	0.20891	120.266	-0.22849	59.9545	0.19245
59.5834	0.20892	120.189	-0.22862	59.9864	0.19262
59.6154	0.20896	120.112	-0.22892	60.0183	0.19288
59.6472	0.20908	120.035	-0.22908	60.0502	0.19289
59.6791	0.20917	119.958	-0.2292	60.0821	0.19279
59.711	0.20922	119.881	-0.2289	60.114	0.19277
59.7429	0.20928	119.804	-0.22886	60.1459	0.19287
59.7749	0.2094	119.726	-0.22879	60.1778	0.19294
59.8068	0.20949	119.649	-0.22857	60.2097	0.19295
59.8387	0.20955	119.572	-0.2285	60.2416	0.19291
59.8706	0.2096	119.495	-0.22899	60.2734	0.19259
59.9025	0.20959	119.418	-0.22902	60.3053	0.19235
59.9344	0.20954	119.341	-0.22912	60.3373	0.19237
59.9663	0.2096	119.264	-0.22908	60.3692	0.19243
59.9982	0.2096	119.187	-0.22887	60.4011	0.19251
60.0302	0.2096	119.11	-0.22909	60.433	0.1928
60.0621	0.20964	119.033	-0.22941	60.4649	0.19293
60.094	0.20976	118.956	-0.22947	60.4968	0.19276
60.1259	0.20974	118.879	-0.22944	60.5287	0.19284
60.1579	0.20968	118.802	-0.22918	60.5606	0.19301
60.1898	0.2096	118.725	-0.22905	60.5925	0.19315
60.2217	0.20944	118.648	-0.22881	60.6244	0.1932
60.2536	0.20918	118.571	-0.22872	60.6563	0.19325
60.2855	0.20916	118.493	-0.22862	60.6883	0.1933
60.3175	0.20922	118.416	-0.22868	60.7202	0.19324
60.3494	0.20915	118.339	-0.22855	60.7521	0.19302
60.3813	0.20909	118.262	-0.22842	60.784	0.19292
60.4132	0.20908	118.185	-0.228	60.8159	0.19297
60.4451	0.20913	118.108	-0.2279	60.8478	0.19298
60.477	0.20922	118.031	-0.22794	60.8797	0.19298
60.5089	0.20937	117.954	-0.228	60.9117	0.19297
60.5408	0.20942	117.877	-0.22809	60.9436	0.19302
60.5727	0.20952	117.8	-0.2283	60.9755	0.19305
60.6046	0.20957	117.723	-0.22836	61.0074	0.19296
60.6365	0.20957	117.646	-0.2285	61.0392	0.19291
60.6684	0.20941	117.569	-0.22828	61.0711	0.19298
60.7003	0.20935	117.492	-0.22828	61.103	0.19313
60.7322	0.20935	117.415	-0.22813	61.1349	0.19325
60.7641	0.20936	117.338	-0.22792	61.1667	0.19326
60.796	0.20926	117.261	-0.22779	61.1986	0.19328
60.8279	0.20925	117.184	-0.2279	61.2305	0.19336
60.8598	0.20921	117.107	-0.22792	61.2624	0.19345
60.8916	0.20918	117.03	-0.22794	61.2943	0.19352
60.9235	0.20924	116.953	-0.2281	61.3262	0.19362
60.9553	0.20921	116.876	-0.2279	61.3581	0.19366
60.9871	0.20924	116.799	-0.22773	61.39	0.19366
61.019	0.20942	116.722	-0.22785	61.4219	0.19366
61.0509	0.20966	116.645	-0.22793	61.4538	0.19366
61.0828	0.20977	116.568	-0.22829	61.4857	0.19372
61.1147	0.20991	116.491	-0.22844	61.5176	0.19388
61.1466	0.21014	116.414	-0.22849	61.5495	0.19399
61.1785	0.21012	116.337	-0.22869	61.5814	0.19404
61.2104	0.21009	116.26	-0.22858	61.6133	0.19415
61.2423	0.21017	116.183	-0.22852	61.6453	0.19422
61.2742	0.21028	116.106	-0.22811	61.6772	0.19422
61.3061	0.21039	116.029	-0.2285	61.7091	0.19426
61.338	0.21049	115.952	-0.22849	61.741	0.19432
61.3699	0.21054	115.875	-0.22888	61.7729	0.19433
61.4017	0.2106	115.798	-0.22903	61.8049	0.19436
61.4337	0.2106	115.721	-0.22897	61.8368	0.19445
61.4656	0.21049	115.644	-0.22901	61.8687	0.19458
61.4975	0.21044	115.567	-0.22907	61.9006	0.1948
61.5294	0.21034	115.49	-0.22894	61.9326	0.19506
61.5613	0.21028	115.413	-0.22892	61.9645	0.19522
61.5932	0.21023	115.336	-0.22922	61.9964	0.19531
61.6251	0.21018	115.259	-0.22931	62.0283	0.19534
61.6571	0.21009	115.182	-0.22931	62.0603	0.19534
61.689	0.21002	115.104	-0.22914	62.0921	0.19542
61.7209	0.20999	115.027	-0.22894	62.124	0.19552
61.7528	0.21007	114.95	-0.22887	62.1559	0.19558
61.7848	0.21011	114.873	-0.22872	62.1878	0.19574
61.8167	0.21017	114.796	-0.22879	62.2198	0.19579
61.8486	0.21022	114.719	-0.22872	62.2517	0.19573
61.8806	0.21017	114.642	-0.22873	62.2837	0.19557
61.9125	0.21016	114.565	-0.22895	62.3156	0.19546
61.9444	0.21013	114.488	-0.22894	62.3475	0.19546
61.9764	0.2102	114.411	-0.22954	62.3794	0.19546
62.0083	0.21025	114.334	-0.22927	62.4113	0.19554
62.0403	0.2103	114.257	-0.22936	62.4433	0.19579
62.0722	0.21035	114.18	-0.22937	62.4752	0.19599
62.1041	0.21041	114.103	-0.22921	62.5071	0.19607
62.136	0.21046	114.026	-0.22899	62.5391	0.19605
62.1679	0.21046	113.949	-0.22897	62.571	0.19599
62.1998	0.21046	113.872	-0.22893	62.6029	0.19594
62.2318	0.21056	113.795	-0.22884	62.6349	0.19587
62.2637	0.21072	113.717	-0.22902	62.6668	0.1959
62.2956	0.21084	113.64	-0.22918	62.6987	0.19601
62.3275	0.21086	113.563	-0.22919	62.7307	0.19604
62.3595	0.21081	113.486	-0.22943	62.7626	0.19612
62.3914	0.2108	113.409	-0.22924	62.7945	0.19621
62.4233	0.2108	113.332	-0.22904	62.8264	0.19628
62.4552	0.21086	113.255	-0.22907	62.8584	0.19646
62.4872	0.21103	113.178	-0.22937	62.8903	0.1966
62.5191	0.21109	113.101	-0.2295	62.9222	0.19666
62.5511	0.21113	113.024	-0.22939	62.9541	0.19688
62.583	0.21124	112.947	-0.22944	62.9861	0.19698
62.6149	0.21125	112.87	-0.2296	63.018	0.19703
62.6468	0.21115	112.793	-0.22943	63.0499	0.19709
62.6787	0.2111	112.716	-0.22929	63.0818	0.19709
62.7107	0.21115	112.639	-0.22939	63.1138	0.19719
62.7426	0.21107	112.562	-0.22949	63.1457	0.19721
62.7745	0.21097	112.485	-0.22942	63.1776	0.1972
62.8064	0.21092	112.408	-0.22944	63.2095	0.19721
62.8383	0.21081	112.331	-0.22922	63.2415	0.19717
62.8703	0.21077	112.254	-0.22924	63.2734	0.19714
62.9022	0.21088	112.177	-0.22906	63.3053	0.19721
62.9342	0.2111	112.1	-0.22901	63.3372	0.19736
62.9661	0.21121	112.023	-0.22899	63.3692	0.1975
62.998	0.21132	111.946	-0.22896	63.4011	0.19758
63.0299	0.21133	111.869	-0.22936	63.4331	0.19761
63.0618	0.21128	111.792	-0.22941	63.465	0.19758
63.0937	0.21128	111.715	-0.22933	63.4969	0.19755
63.1256	0.21119	111.638	-0.22907	63.5289	0.19752
63.1575	0.2112	111.561	-0.22895	63.5608	0.19744
63.1895	0.2112	111.484	-0.22893	63.5927	0.19752
63.2214	0.21113	111.407	-0.22891	63.6246	0.19756
63.2533	0.21113	111.33	-0.22902	63.6565	0.19756
63.2852	0.21123	111.253	-0.2289	63.6885	0.19763
63.3171	0.2113	111.176	-0.22891	63.7204	0.19779
63.349	0.21126	111.099	-0.22903	63.7523	0.19784
63.3809	0.21123	111.022	-0.22904	63.7842	0.19795
63.4128	0.21122	110.945	-0.2293	63.8161	0.198
63.4447	0.21116	110.868	-0.22919	63.848	0.19801
63.4766	0.21102	110.791	-0.22896	63.8799	0.19791
63.5085	0.21083	110.714	-0.22884	63.9118	0.19784
63.5404	0.21079	110.637	-0.22892	63.9437	0.19791
63.5723	0.21073	110.56	-0.2291	63.9756	0.1982
63.6042	0.21063	110.483	-0.22916	64.0075	0.19845
63.6361	0.21058	110.406	-0.22935	64.0394	0.19863
63.668	0.21058	110.329	-0.22921	64.0713	0.19872
63.6999	0.21053	110.252	-0.22912	64.1033	0.19876
63.7317	0.21053	110.175	-0.22906	64.1352	0.19886
63.7636	0.21053	110.098	-0.22905	64.1672	0.19891
63.7955	0.21053	110.021	-0.2287	64.1991	0.19893
63.8274	0.21062	109.944	-0.22855	64.231	0.19896
63.8593	0.2107	109.867	-0.22829	64.2629	0.19897
63.8911	0.2107	109.79	-0.22812	64.2948	0.19903
63.923	0.21071	109.713	-0.22822	64.3267	0.1991
63.9549	0.21067	109.636	-0.2282	64.3586	0.19921
63.9868	0.21065	109.559	-0.22835	64.3904	0.19933
64.0186	0.21065	109.482	-0.22877	64.4224	0.19957
64.0505	0.21067	109.405	-0.22861	64.4543	0.19987
64.0824	0.21077	109.328	-0.22852	64.4861	0.19997
64.1142	0.21083	109.251	-0.22836	64.5181	0.20008
64.1461	0.21085	109.174	-0.22849	64.55	0.20013
64.1779	0.21087	109.097	-0.22827	64.5819	0.20008
64.2098	0.21082	109.02	-0.2282	64.6138	0.20008
64.2417	0.21093	108.943	-0.22807	64.6457	0.20004
64.2736	0.21122	108.866	-0.22787	64.6776	0.19993
64.3055	0.2114	108.788	-0.22756	64.7095	0.19995
64.3374	0.21144	108.711	-0.22758	64.7414	0.20003
64.3692	0.21145	108.634	-0.22754	64.7733	0.19996
64.401	0.21161	108.557	-0.2277	64.8053	0.19991
64.4329	0.21177	108.48	-0.22774	64.8372	0.19995
64.4648	0.21188	108.403	-0.22795	64.8691	0.20004
64.4966	0.212	108.326	-0.22823	64.901	0.20016
64.5285	0.212	108.249	-0.22824	64.9329	0.20023
64.5604	0.21206	108.172	-0.22827	64.9648	0.20032
64.5922	0.21199	108.095	-0.22833	64.9967	0.20049
64.6241	0.21187	108.018	-0.22838	65.0286	0.20066
64.656	0.21181	107.941	-0.2285	65.0606	0.20079
64.6878	0.21175	107.864	-0.22871	65.0925	0.20082
64.7197	0.21173	107.787	-0.22835	65.1244	0.20093
64.7515	0.21172	107.71	-0.2282	65.1563	0.20125
64.7834	0.2116	107.632	-0.22816	65.1882	0.20139
64.8153	0.21146	107.555	-0.22827	65.2202	0.20144
64.8471	0.21138	107.478	-0.22813	65.2521	0.20149
64.879	0.21134	107.401	-0.2284	65.284	0.20155
64.9108	0.2114	107.324	-0.22848	65.3159	0.20175
64.9427	0.21157	107.247	-0.22819	65.3479	0.20224
64.9745	0.21164	107.17	-0.22795	65.3798	0.20224
65.0064	0.21164	107.093	-0.22789	65.4117	0.20216
65.0383	0.21164	107.016	-0.22771	65.4436	0.20221
65.0702	0.21171	106.939	-0.2277	65.4755	0.20217
65.1021	0.21182	106.862	-0.22769	65.5074	0.2022
65.134	0.21193	106.785	-0.22775	65.5393	0.20222
65.1659	0.21203	106.708	-0.22784	65.5712	0.20226
65.1977	0.21209	106.631	-0.2281	65.6032	0.20227
65.2296	0.21209	106.554	-0.22794	65.6351	0.20237
65.2615	0.21219	106.477	-0.22762	65.6671	0.20248
65.2933	0.21221	106.4	-0.2277	65.699	0.20255
65.3252	0.21221	106.323	-0.2278	65.7309	0.20263
65.3571	0.21217	106.246	-0.22788	65.7628	0.20262
65.389	0.21208	106.169	-0.22789	65.7948	0.20273
65.4209	0.21198	106.092	-0.22778	65.8267	0.20295
65.4528	0.21209	106.015	-0.22756	65.8586	0.20308
65.4847	0.21217	105.938	-0.22715	65.8906	0.20322
65.5165	0.21216	105.861	-0.22731	65.9225	0.20349
65.5484	0.21213	105.784	-0.22724	65.9544	0.20363
65.5803	0.21198	105.707	-0.22722	65.9864	0.20374
65.6122	0.21201	105.63	-0.22734	66.0183	0.20396
65.6441	0.21223	105.553	-0.22727	66.0502	0.20412
65.676	0.21227	105.476	-0.22724	66.0822	0.20423
65.7078	0.21232	105.399	-0.22669	66.1141	0.20433
65.7397	0.21246	105.322	-0.22685	66.146	0.20445
65.7716	0.21255	105.245	-0.22684	66.1779	0.20446
65.8035	0.21287	105.168	-0.22662	66.2098	0.20454
65.8354	0.21295	105.091	-0.22676	66.2417	0.20465
65.8673	0.21301	105.014	-0.22701	66.2737	0.20475
65.8993	0.21306	104.937	-0.22697	66.3056	0.20464
65.9312	0.21317	104.86	-0.22707	66.3376	0.20454
65.9631	0.21333	104.783	-0.22726	66.3695	0.20445
65.995	0.21349	104.706	-0.22725	66.4014	0.20443
66.0269	0.21361	104.629	-0.22687	66.4334	0.20448
66.0588	0.2137	104.552	-0.22671	66.4654	0.2048
66.0907	0.21387	104.475	-0.22649	66.4973	0.20527
66.1226	0.21391	104.398	-0.22648	66.5292	0.20539
66.1546	0.21387	104.321	-0.22659	66.5612	0.20542
66.1865	0.2138	104.244	-0.22675	66.5931	0.20542
66.2184	0.21386	104.167	-0.22659	66.625	0.2055
66.2504	0.21392	104.09	-0.22639	66.6569	0.20561
66.2823	0.21389	104.013	-0.22645	66.6889	0.20571
66.3143	0.21382	103.936	-0.2267	66.7208	0.20583
66.3462	0.21381	103.859	-0.22701	66.7527	0.20604
66.3781	0.21376	103.782	-0.22724	66.7846	0.20615
66.4101	0.21369	103.705	-0.22721	66.8166	0.20631
66.4421	0.21367	103.628	-0.22692	66.8485	0.20642
66.474	0.21357	103.551	-0.22666	66.8804	0.20643
66.506	0.21361	103.475	-0.22651	66.9123	0.20647
66.5379	0.21371	103.398	-0.22671	66.9442	0.20654
66.5699	0.21369	103.321	-0.22683	66.9761	0.2065
66.6018	0.21365	103.244	-0.22702	67.008	0.20651
66.6338	0.21382	103.166	-0.22708	67.0399	0.20666
66.6658	0.21393	103.089	-0.2273	67.0719	0.20677
66.6977	0.21393	103.012	-0.2271	67.1038	0.20699
66.7297	0.21393	102.935	-0.22703	67.1357	0.20716
66.7617	0.21388	102.858	-0.22688	67.1676	0.20734
66.7936	0.21388	102.781	-0.22696	67.1995	0.2076
66.8256	0.21383	102.704	-0.22683	67.2314	0.2078
66.8576	0.2139	102.627	-0.22668	67.2633	0.20787
66.8895	0.21403	102.55	-0.22629	67.2952	0.20783
66.9214	0.21405	102.473	-0.22652	67.3271	0.20792
66.9534	0.21409	102.396	-0.22644	67.359	0.2081
66.9853	0.21408	102.319	-0.22632	67.3909	0.20841
67.0173	0.21405	102.242	-0.22618	67.4228	0.20882
67.0492	0.21406	102.165	-0.2262	67.4547	0.20902
67.0811	0.21405	102.088	-0.2263	67.4867	0.20923
67.113	0.21408	102.01	-0.22644	67.5186	0.20945
67.1449	0.21413	101.933	-0.22659	67.5505	0.20966
67.1769	0.21422	101.856	-0.22667	67.5824	0.20967
67.2088	0.21438	101.779	-0.22645	67.6143	0.20961
67.2408	0.21447	101.702	-0.22651	67.6462	0.20967
67.2727	0.21452	101.625	-0.22637	67.6781	0.20954
67.3046	0.21457	101.548	-0.22623	67.71	0.20945
67.3365	0.21457	101.471	-0.22583	67.7419	0.20948
67.3685	0.21463	101.394	-0.22598	67.7738	0.20965
67.4004	0.21468	101.317	-0.22582	67.8057	0.20988
67.4323	0.21464	101.24	-0.22566	67.8377	0.21005
67.4642	0.21438	101.163	-0.2254	67.8696	0.21023
67.4961	0.21424	101.085	-0.22594	67.9015	0.2103
67.528	0.21434	101.008	-0.22623	67.9334	0.21028
67.56	0.21435	100.931	-0.2264	67.9653	0.21031
67.5919	0.21445	100.854	-0.22596	67.9972	0.21039
67.6238	0.21447	100.777	-0.2259	68.0291	0.21051
67.6557	0.21452	100.7	-0.22541	68.061	0.21069
67.6877	0.2145	100.623	-0.22537	68.093	0.21091
67.7196	0.2145	100.546	-0.22534	68.1249	0.21103
67.7515	0.21454	100.469	-0.22528	68.1568	0.21111
67.7835	0.21454	100.392	-0.22554	68.1887	0.21131
67.8154	0.21452	100.315	-0.22532	68.2206	0.21137
67.8473	0.21444	100.238	-0.22496	68.2526	0.21153
67.8792	0.21434	100.161	-0.22512	68.2845	0.21164
67.9111	0.21422	100.084	-0.22527	68.3164	0.21196
67.943	0.21407	100.007	-0.22495	68.3483	0.21207
67.9749	0.21397	99.9304	-0.22463	68.3803	0.21228
68.0068	0.21386	99.8534	-0.22446	68.4121	0.21248
68.0387	0.21385	99.7765	-0.2249	68.4441	0.21279
68.0707	0.214	99.6995	-0.22477	68.4759	0.21303
68.1026	0.21388	99.6226	-0.22433	68.5078	0.21321
68.1345	0.21384	99.5456	-0.22413	68.5397	0.21332
68.1664	0.21378	99.4686	-0.22449	68.5716	0.21376
68.1983	0.21388	99.3916	-0.22485	68.6035	0.21418
68.2302	0.21409	99.3146	-0.22519	68.6354	0.2143
68.2621	0.21426	99.2376	-0.22483	68.6673	0.21429
68.2939	0.21439	99.1606	-0.22486	68.6992	0.21422
68.3258	0.21437	99.0836	-0.22484	68.7311	0.21422
68.3577	0.21426	99.0065	-0.22477	68.763	0.21426
68.3896	0.21423	98.9294	-0.22437	68.7949	0.21453
68.4215	0.21424	98.8524	-0.22413	68.8268	0.21515
68.4534	0.21423	98.7754	-0.2243	68.8587	0.21556
68.4852	0.21403	98.6984	-0.22425	68.8906	0.2158
68.5171	0.21385	98.6214	-0.22445	68.9225	0.21601
68.549	0.21389	98.5443	-0.22446	68.9544	0.21616
68.5809	0.21407	98.4673	-0.22451	68.9863	0.21627
68.6128	0.21421	98.3902	-0.22455	69.0183	0.21637
68.6447	0.21419	98.3131	-0.22453	69.0502	0.21637
68.6766	0.21409	98.2361	-0.22477	69.0821	0.21653
68.7085	0.21398	98.159	-0.22506	69.114	0.21664
68.7404	0.21411	98.082	-0.22538	69.1459	0.21684
68.7723	0.21415	98.0049	-0.22548	69.1778	0.21711
68.8042	0.21415	97.9279	-0.22547	69.2097	0.21732
68.8361	0.21409	97.8509	-0.22491	69.2417	0.21759
68.868	0.21398	97.7739	-0.22466	69.2736	0.21774
68.8999	0.21399	97.6968	-0.22448	69.3055	0.21787
68.9318	0.21404	97.6197	-0.22464	69.3375	0.21807
68.9637	0.2141	97.5427	-0.22466	69.3693	0.21829
68.9956	0.21415	97.4657	-0.22429	69.4013	0.21848
69.0275	0.21416	97.3887	-0.22378	69.4332	0.21881
69.0594	0.21424	97.3116	-0.224	69.4651	0.21922
69.0913	0.2144	97.2346	-0.22409	69.497	0.21947
69.1232	0.21449	97.1576	-0.22402	69.5289	0.21971
69.1551	0.21449	97.0807	-0.22433	69.5609	0.21993
69.187	0.21453	97.0037	-0.22435	69.5928	0.22003
69.2189	0.21459	96.9266	-0.22466	69.6247	0.22021
69.2508	0.21462	96.8497	-0.22474	69.6566	0.22043
69.2827	0.21459	96.7727	-0.22469	69.6885	0.22071
69.3146	0.21454	96.6957	-0.22468	69.7204	0.22096
69.3465	0.21449	96.6187	-0.22449	69.7524	0.22107
69.3784	0.21442	96.5417	-0.22419	69.7843	0.22139
69.4103	0.21444	96.4647	-0.2242	69.8162	0.22166
69.4423	0.21459	96.3878	-0.22408	69.8481	0.22193
69.4742	0.21456	96.3108	-0.22389	69.88	0.22204
69.5061	0.2145	96.2337	-0.22376	69.9119	0.22224
69.538	0.2144	96.1568	-0.22395	69.9438	0.22246
69.57	0.21442	96.0798	-0.22387	69.9758	0.2227
69.6018	0.21453	96.0028	-0.2242	70.0077	0.22308
69.6338	0.21464	95.9257	-0.22423	70.0396	0.22329
69.6657	0.21474	95.8487	-0.22384	70.0716	0.22349
69.6976	0.21486	95.7716	-0.22393	70.1035	0.22385
69.7295	0.21467	95.6945	-0.22374	70.1354	0.22416
69.7614	0.21449	95.6175	-0.22368	70.1673	0.22445
69.7933	0.21447	95.5405	-0.22372	70.1992	0.22477
69.8252	0.21453	95.4634	-0.22341	70.2311	0.22511
69.8572	0.21449	95.3863	-0.22382	70.263	0.2255
69.8891	0.2145	95.3092	-0.22374	70.2948	0.22582
69.921	0.21462	95.2322	-0.22393	70.3267	0.22602
69.9529	0.21466	95.1552	-0.2238	70.3586	0.22632
69.9848	0.21467	95.0781	-0.22361	70.3905	0.2267
70.0167	0.21476	95.0011	-0.2235	70.4224	0.227
70.0486	0.21487	94.9241	-0.22366	70.4544	0.22733
70.0805	0.21501	94.8471	-0.22371	70.4863	0.22771
70.1124	0.21512	94.77	-0.22367	70.5182	0.22802
70.1442	0.2151	94.6929	-0.22342	70.5501	0.22823
70.1761	0.21512	94.6159	-0.22323	70.582	0.22823
70.208	0.21517	94.5389	-0.22312	70.6139	0.22827
70.2399	0.21516	94.462	-0.22314	70.6458	0.22855
70.2718	0.21517	94.385	-0.223	70.6777	0.22857
70.3037	0.21517	94.308	-0.223	70.7096	0.22869
70.3356	0.21517	94.231	-0.22251	70.7415	0.22887
70.3675	0.21517	94.154	-0.22243	70.7734	0.22902
70.3994	0.21517	94.0771	-0.22247	70.8053	0.22921
70.4313	0.21533	94.0001	-0.22253	70.8372	0.2295
70.4632	0.2155	93.9231	-0.22263	70.8691	0.22983
70.4951	0.21556	93.8461	-0.22293	70.901	0.23013
70.527	0.21562	93.7692	-0.22256	70.9329	0.23052
70.5589	0.21563	93.6923	-0.22259	70.9648	0.23089
70.5908	0.21563	93.6153	-0.22287	70.9967	0.23111
70.6227	0.21562	93.5384	-0.22322	71.0286	0.23133
70.6546	0.21567	93.4614	-0.22314	71.0605	0.23168
70.6865	0.2157	93.3844	-0.22313	71.0924	0.23214
70.7184	0.21566	93.3074	-0.22256	71.1243	0.23242
70.7503	0.2156	93.2304	-0.22237	71.1562	0.23271
70.7822	0.21559	93.1534	-0.22262	71.1881	0.23308
70.8141	0.21569	93.0764	-0.22287	71.22	0.23339
70.846	0.21577	92.9995	-0.22296	71.2519	0.23359
70.8779	0.21586	92.9225	-0.2231	71.2838	0.23375
70.9098	0.21602	92.8455	-0.22317	71.3157	0.23391
70.9416	0.21612	92.7684	-0.22323	71.3477	0.23412
70.9736	0.2162	92.6915	-0.22309	71.3796	0.23459
71.0055	0.21613	92.6145	-0.22267	71.4115	0.23508
71.0374	0.21609	92.5374	-0.22256	71.4434	0.23542
71.0692	0.21603	92.4603	-0.2228	71.4753	0.23568
71.1012	0.21593	92.3832	-0.22306	71.5071	0.23603
71.1331	0.21582	92.3061	-0.22353	71.5391	0.23641
71.165	0.21572	92.229	-0.22332	71.5709	0.23679
71.1969	0.21572	92.1519	-0.22337	71.6029	0.23714
71.2288	0.21562	92.0748	-0.22308	71.6348	0.23763
71.2608	0.21564	91.9977	-0.22294	71.6667	0.23828
71.2926	0.21576	91.9206	-0.22307	71.6986	0.23883
71.3245	0.21579	91.8435	-0.22301	71.7305	0.23899
71.3564	0.21577	91.7665	-0.22311	71.7624	0.23903
71.3883	0.21582	91.6895	-0.22345	71.7943	0.23959
71.4202	0.21583	91.6125	-0.22336	71.8262	0.24033
71.4522	0.21591	91.5354	-0.22295	71.8581	0.24068
71.4841	0.21596	91.4585	-0.22222	71.89	0.24099
71.516	0.21598	91.3815	-0.22241	71.9219	0.24124
71.5479	0.21602	91.3045	-0.22253	71.9538	0.24138
71.5798	0.21601	91.2275	-0.22221	71.9857	0.24144
71.6117	0.21603	91.1505	-0.22242	72.0176	0.24166
71.6436	0.21609	91.0734	-0.22269	72.0495	0.24199
71.6755	0.21615	90.9964	-0.22272	72.0814	0.24236
71.7074	0.21627	90.9194	-0.22253	72.1133	0.24247
71.7392	0.21636	90.8423	-0.22246	72.1452	0.24273
71.7711	0.21635	90.7652	-0.22268	72.1771	0.24304
71.803	0.2163	90.6882	-0.22285	72.2091	0.24344
71.8349	0.21631	90.6112	-0.22252	72.241	0.24397
71.8668	0.21631	90.5342	-0.22252	72.273	0.24438
71.8987	0.21625	90.4572	-0.22245	72.3049	0.24479
71.9306	0.2162	90.3802	-0.22239	72.3369	0.24517
71.9625	0.21615	90.3032	-0.22229	72.3689	0.24561
71.9944	0.21614	90.2262	-0.22194	72.4008	0.24606
72.0263	0.21624	90.1492	-0.22199	72.4328	0.24653
72.0582	0.21626	90.0722	-0.22216	72.4647	0.24691
72.0902	0.2163	89.9952	-0.22216	72.4966	0.24716
72.1221	0.21634	89.9182	-0.22173	72.5286	0.24741
72.154	0.21624	89.8411	-0.22166	72.5605	0.24762
72.1859	0.21624	89.764	-0.22178	72.5925	0.24785
72.2178	0.21628	89.6868	-0.22182	72.6244	0.24812
72.2498	0.21628	89.6097	-0.22182	72.6564	0.24838
72.2817	0.21625	89.5327	-0.22204	72.6883	0.24859
72.3136	0.21623	89.4557	-0.22198	72.7203	0.24886
72.3455	0.21632	89.3786	-0.22203	72.7523	0.24913
72.3774	0.21643	89.3015	-0.22246	72.7843	0.24946
72.4094	0.21654	89.2245	-0.22234	72.8162	0.24972
72.4413	0.21662	89.1474	-0.22246	72.8482	0.24993
72.4731	0.21653	89.0704	-0.22272	72.8802	0.25019
72.5051	0.21646	88.9934	-0.22272	72.9121	0.25056
72.537	0.21651	88.9164	-0.22258	72.9441	0.2509
72.5689	0.21645	88.8394	-0.2218	72.9761	0.25116
72.6008	0.21641	88.7624	-0.22186	73.0081	0.25147
72.6328	0.21641	88.6854	-0.22179	73.04	0.25183
72.6647	0.21625	88.6084	-0.22189	73.072	0.25222
72.6966	0.21621	88.5314	-0.22205	73.104	0.25251
72.7285	0.21589	88.4543	-0.22206	73.1359	0.25281
72.7604	0.21589	88.3772	-0.22215	73.1679	0.25312
72.7923	0.216	88.3002	-0.22233	73.1998	0.2535
72.8242	0.21616	88.2231	-0.22241	73.2318	0.25389
72.8561	0.21626	88.1461	-0.22257	73.2638	0.25421
72.888	0.2165	88.0691	-0.22251	73.2957	0.25448
72.9199	0.21667	87.9921	-0.22239	73.3277	0.25472
72.9518	0.21677	87.915	-0.22264	73.3596	0.25506
72.9837	0.21685	87.838	-0.22277	73.3916	0.25535
73.0156	0.21687	87.7611	-0.22258	73.4235	0.25556
73.0475	0.21687	87.6841	-0.22232	73.4555	0.25577
73.0794	0.21687	87.6071	-0.2221	73.4874	0.25599
73.1113	0.21689	87.5301	-0.22193	73.5194	0.2562
73.1432	0.21695	87.453	-0.22192	73.5513	0.25641
73.1751	0.21692	87.376	-0.22207	73.5832	0.2563
73.207	0.2169	87.2989	-0.22197	73.6152	0.25639
73.2389	0.217	87.2219	-0.22229	73.6471	0.25682
73.2708	0.21694	87.1449	-0.22222	73.6791	0.25708
73.3027	0.21701	87.0678	-0.22196	73.7111	0.2576
73.3346	0.21705	86.9908	-0.22177	73.743	0.25794
73.3665	0.21695	86.9137	-0.22169	73.775	0.25806
73.3984	0.217	86.8367	-0.22147	73.8069	0.25813
73.4303	0.21701	86.7596	-0.22132	73.8388	0.25821
73.4622	0.21701	86.6825	-0.22081	73.8708	0.25838
73.4941	0.21693	86.6055	-0.22107	73.9027	0.25865
73.526	0.21667	86.5285	-0.22105	73.9346	0.25883
73.5578	0.21654	86.4515	-0.22124	73.9666	0.25892
73.5897	0.2164	86.3745	-0.22121	73.9985	0.25888
73.6216	0.2163	86.2975	-0.22128	74.0304	0.25871
73.6536	0.2163	86.2206	-0.22127	74.0624	0.25878
73.6855	0.2163	86.1437	-0.22131	74.0943	0.25897
73.7174	0.21633	86.0667	-0.22122	74.1263	0.25901
73.7493	0.2164	85.9898	-0.22119	74.1582	0.25915
73.7811	0.2164	85.9128	-0.22112	74.1901	0.25937
73.8131	0.21637	85.8358	-0.22117	74.2221	0.25952
73.845	0.21648	85.7589	-0.22103	74.254	0.25968
73.8769	0.21663	85.6819	-0.22068	74.2859	0.25973
73.9088	0.21673	85.605	-0.22088	74.3178	0.25979
73.9407	0.21684	85.528	-0.22105	74.3497	0.25973
73.9726	0.21686	85.4511	-0.22085	74.3816	0.25973
74.0045	0.21676	85.3742	-0.22056	74.4136	0.25973
74.0364	0.21683	85.2972	-0.22054	74.4455	0.25988
74.0683	0.21682	85.2202	-0.22053	74.4774	0.26
74.1002	0.21677	85.1432	-0.22068	74.5093	0.26007
74.1321	0.21683	85.0663	-0.22073	74.5412	0.26004
74.164	0.21683	84.9893	-0.22078	74.5731	0.25998
74.1959	0.21668	84.9123	-0.22083	74.6051	0.25995
74.2278	0.21661	84.8353	-0.22071	74.637	0.25982
74.2597	0.2167	84.7583	-0.22072	74.6689	0.25971
74.2915	0.21681	84.6813	-0.2207	74.7007	0.25971
74.3234	0.21696	84.6043	-0.22087	74.7327	0.25967
74.3553	0.21713	84.5273	-0.22101	74.7645	0.25967
74.3872	0.21723	84.4504	-0.22094	74.7964	0.25972
74.4191	0.2172	84.3733	-0.2208	74.8283	0.2597
74.451	0.21715	84.2963	-0.2212	74.8602	0.25963
74.4829	0.21706	84.2192	-0.22123	74.8921	0.25943
74.5148	0.21703	84.1421	-0.22153	74.924	0.25926
74.5467	0.21709	84.0651	-0.222	74.9558	0.25929
74.5786	0.21706	83.988	-0.22204	74.9877	0.25934
74.6105	0.217	83.9109	-0.22203	75.0196	0.25934
74.6424	0.21695	83.8338	-0.22176	75.0515	0.25934
74.6743	0.2169	83.7567	-0.2217	75.0834	0.25929
74.7061	0.21687	83.6796	-0.22177	75.1152	0.25923
74.7381	0.21693	83.6025	-0.22209	75.1471	0.25925
74.7699	0.21691	83.5254	-0.22174	75.179	0.259
74.8019	0.21687	83.4483	-0.22162	75.2109	0.25882
74.8338	0.21698	83.3712	-0.22167	75.2428	0.25868
74.8657	0.21693	83.2942	-0.22163	75.2747	0.2585
74.8976	0.21693	83.2171	-0.22194	75.3066	0.25844
74.9295	0.21703	83.1401	-0.22163	75.3385	0.25831
74.9614	0.21714	83.0631	-0.22149	75.3704	0.25822
74.9933	0.2173	82.986	-0.22169	75.4023	0.25816
75.0252	0.21742	82.909	-0.22154	75.4342	0.25819
75.0571	0.21749	82.832	-0.22146	75.466	0.25816
75.089	0.21746	82.755	-0.22134	75.498	0.2581
75.1209	0.21743	82.6781	-0.22135	75.5299	0.25792
75.1528	0.21748	82.6011	-0.22158	75.5618	0.25769
75.1847	0.2175	82.5241	-0.22156	75.5937	0.2577
75.2166	0.21753	82.4471	-0.22161	75.6256	0.25747
75.2485	0.21757	82.3701	-0.22131	75.6575	0.25726
75.2804	0.21756	82.2931	-0.22122	75.6894	0.2572
75.3123	0.21759	82.2161	-0.22119	75.7213	0.25698
75.3443	0.21763	82.1392	-0.22153	75.7532	0.25682
75.3762	0.21761	82.0622	-0.22153	75.7851	0.25656
75.4081	0.21757	81.9852	-0.2219	75.8169	0.25652
75.44	0.21767	81.9082	-0.22167	75.8488	0.25663
75.4719	0.21789	81.8313	-0.22148	75.8808	0.25659
75.5039	0.21804	81.7543	-0.22143	75.9127	0.25639
75.5358	0.21814	81.6774	-0.22118	75.9446	0.25608
75.5677	0.21813	81.6005	-0.22086	75.9765	0.25589
75.5996	0.21808	81.5235	-0.22064	76.0084	0.25579
75.6316	0.21797	81.4465	-0.22091	76.0403	0.25565
75.6635	0.21797	81.3696	-0.221	76.0722	0.25547
75.6954	0.21802	81.2926	-0.2209	76.1041	0.25541
75.7273	0.21809	81.2156	-0.2209	76.1359	0.25526
75.7592	0.21805	81.1386	-0.22096	76.1678	0.25502
75.7912	0.21803	81.0616	-0.22085	76.1997	0.25468
75.8231	0.21812	80.9846	-0.22135	76.2316	0.25441
75.855	0.21819	80.9076	-0.22194	76.2634	0.25424
75.8869	0.21826	80.8306	-0.22178	76.2953	0.25409
75.9188	0.21824	80.7535	-0.22158	76.3272	0.25402
75.9507	0.21822	80.6764	-0.22157	76.3591	0.25387
75.9827	0.21818	80.5993	-0.22144	76.391	0.25383
76.0146	0.2182	80.5221	-0.22151	76.4229	0.25371
76.0465	0.21813	80.445	-0.22138	76.4548	0.25355
76.0784	0.21784	80.3679	-0.22127	76.4867	0.25332
76.1103	0.21768	80.2908	-0.22138	76.5186	0.25301
76.1422	0.21761	80.2137	-0.22143	76.5505	0.25286
76.1742	0.21764	80.1367	-0.2214	76.5824	0.25276
76.2061	0.21767	80.0597	-0.22147	76.6144	0.2526
76.238	0.21761	79.9827	-0.22147	76.6462	0.25244
76.2699	0.21765	79.9056	-0.22142	76.6782	0.25227
76.3018	0.21786	79.8286	-0.22144	76.7101	0.25231
76.3337	0.21796	79.7515	-0.22157	76.742	0.25233
76.3657	0.21802	79.6744	-0.22174	76.774	0.25233
76.3976	0.21797	79.5973	-0.22177	76.8059	0.25225
76.4295	0.21796	79.5202	-0.22194	76.8378	0.25216
76.4614	0.21801	79.4432	-0.22186	76.8697	0.25194
76.4933	0.21812	79.3661	-0.22192	76.9017	0.25152
76.5252	0.21814	79.2891	-0.22216	76.9336	0.25117
76.5571	0.21818	79.212	-0.2215	76.9655	0.25096
76.5891	0.21824	79.135	-0.22123	76.9974	0.25073
76.621	0.21829	79.058	-0.22104	77.0293	0.25061
76.6529	0.21835	78.9809	-0.22104	77.0613	0.25049
76.6848	0.2184	78.9039	-0.22096	77.0932	0.25037
76.7167	0.21845	78.8269	-0.22038	77.1251	0.25048
76.7486	0.21837	78.7499	-0.22035	77.1571	0.25049
76.7805	0.21831	78.6729	-0.22058	77.189	0.2506
76.8124	0.21831	78.5959	-0.2204	77.2209	0.25058
76.8443	0.21824	78.5189	-0.22026	77.2528	0.25053
76.8762	0.21823	78.442	-0.22013	77.2848	0.25034
76.9082	0.21828	78.365	-0.22022	77.3167	0.24975
76.9401	0.2183	78.2879	-0.22031	77.3487	0.24928
76.972	0.21841	78.2109	-0.22026	77.3806	0.2489
77.0039	0.21845	78.1338	-0.22027	77.4125	0.24873
77.0358	0.21845	78.0568	-0.22017	77.4445	0.24866
77.0677	0.21851	77.9798	-0.22017	77.4764	0.24876
77.0997	0.21851	77.9027	-0.22027	77.5084	0.24882
77.1316	0.21857	77.8257	-0.22056	77.5403	0.24893
77.1635	0.21857	77.7487	-0.22098	77.5722	0.24895
77.1954	0.21857	77.6717	-0.22084	77.6041	0.24903
77.2273	0.21857	77.5947	-0.2206	77.636	0.24908
77.2592	0.21863	77.5176	-0.22059	77.668	0.24907
77.2912	0.2186	77.4406	-0.22055	77.6999	0.24906
77.3231	0.21853	77.3635	-0.22055	77.7318	0.24912
77.355	0.21854	77.2864	-0.22007	77.7637	0.24908
77.3869	0.21873	77.2094	-0.22012	77.7956	0.24891
77.4188	0.21883	77.1324	-0.22024	77.8276	0.24885
77.4506	0.21878	77.0554	-0.22045	77.8595	0.24875
77.4826	0.21874	76.9783	-0.22023	77.8914	0.24853
77.5145	0.21883	76.9013	-0.22026	77.9233	0.24832
77.5463	0.21897	76.8243	-0.22034	77.9552	0.24811
77.5782	0.21898	76.7472	-0.22011	77.9871	0.24792
77.6101	0.21901	76.6701	-0.22008	78.019	0.24788
77.642	0.21903	76.5931	-0.21999	78.051	0.24782
77.6739	0.21898	76.516	-0.21979	78.0828	0.24771
77.7058	0.219	76.439	-0.22017	78.1148	0.24756
77.7377	0.21898	76.362	-0.22009	78.1467	0.24745
77.7696	0.21888	76.285	-0.22023	78.1786	0.24735
77.8015	0.21889	76.208	-0.22023	78.2106	0.2472
77.8334	0.21889	76.131	-0.21987	78.2425	0.24703
77.8653	0.219	76.054	-0.21999	78.2745	0.24701
77.8972	0.21912	75.9769	-0.21988	78.3064	0.24698
77.9291	0.21901	75.8999	-0.21989	78.3383	0.24694
77.961	0.21909	75.8228	-0.21976	78.3702	0.24704
77.993	0.21926	75.7457	-0.21967	78.4021	0.24708
78.0249	0.21935	75.6687	-0.21969	78.434	0.2471
78.0568	0.21928	75.5916	-0.21964	78.4659	0.24717
78.0887	0.21914	75.5146	-0.21963	78.4978	0.24721
78.1206	0.21918	75.4376	-0.2195	78.5297	0.24715
78.1525	0.21935	75.3606	-0.21955	78.5616	0.24693
78.1844	0.21947	75.2836	-0.21955	78.5935	0.2468
78.2163	0.21941	75.2065	-0.21957	78.6255	0.24691
78.2482	0.21936	75.1294	-0.2196	78.6574	0.24699
78.2801	0.21933	75.0523	-0.21965	78.6893	0.24699
78.312	0.2192	74.9753	-0.21981	78.7212	0.24697
78.3439	0.21913	74.8982	-0.21973	78.7531	0.24674
78.3758	0.21906	74.8212	-0.2197	78.7851	0.24661
78.4077	0.21897	74.7442	-0.21965	78.817	0.24667
78.4397	0.21899	74.6671	-0.21957	78.8489	0.24672
78.4716	0.21898	74.5901	-0.21945	78.8808	0.24689
78.5035	0.219	74.5131	-0.21963	78.9128	0.24684
78.5355	0.21911	74.4361	-0.2194	78.9446	0.24693
78.5674	0.21916	74.3591	-0.21902	78.9766	0.247
78.5993	0.21916	74.282	-0.21895	79.0085	0.2471
78.6312	0.21906	74.2049	-0.21914	79.0404	0.24713
78.6631	0.219	74.1279	-0.21893	79.0723	0.24714
78.6951	0.219	74.0508	-0.21898	79.1042	0.24704
78.727	0.2191	73.9738	-0.219	79.1362	0.24681
78.7589	0.21916	73.8968	-0.21904	79.1681	0.24673
78.7908	0.21923	73.8197	-0.2188	79.2	0.24674
78.8228	0.21919	73.7427	-0.21845	79.2319	0.24661
78.8547	0.21925	73.6657	-0.21839	79.2638	0.24649
78.8866	0.21933	73.5887	-0.21846	79.2957	0.24648
78.9185	0.21938	73.5117	-0.2182	79.3276	0.24646
78.9504	0.21944	73.4347	-0.21802	79.3595	0.24632
78.9823	0.2195	73.3576	-0.21821	79.3914	0.24617
79.0143	0.21968	73.2806	-0.21816	79.4233	0.24609
79.0462	0.21984	73.2037	-0.21838	79.4551	0.24613
79.0781	0.21988	73.1268	-0.21829	79.487	0.2463
79.1101	0.21993	73.0498	-0.21809	79.5189	0.24639
79.142	0.22	72.9729	-0.21802	79.5508	0.24633
79.1739	0.22013	72.8959	-0.2179	79.5827	0.24622
79.2058	0.22019	72.819	-0.2178	79.6146	0.24623
79.2378	0.22008	72.742	-0.21757	79.6466	0.24618
79.2697	0.2201	72.6649	-0.21745	79.6785	0.24617
79.3016	0.22016	72.5879	-0.21708	79.7104	0.24623
79.3336	0.22021	72.5109	-0.21685	79.7423	0.24624
79.3655	0.22032	72.4339	-0.21679	79.7742	0.2462
79.3974	0.22038	72.3569	-0.21668	79.8062	0.24613
79.4293	0.22049	72.2799	-0.21675	79.8381	0.24621
79.4613	0.2205	72.2029	-0.21642	79.87	0.24625
79.4932	0.22051	72.126	-0.21617	79.9019	0.24627
79.5251	0.22037	72.0491	-0.21627	79.9338	0.24636
79.557	0.22024	71.9722	-0.21636	79.9658	0.24652
79.589	0.22022	71.8952	-0.21611	79.9977	0.24659
79.6209	0.22027	71.8183	-0.21591	80.0296	0.24664
79.6528	0.22025	71.7413	-0.2157	80.0615	0.24668
79.6847	0.22022	71.6644	-0.21579	80.0935	0.24655
79.7167	0.22004	71.5874	-0.2159	80.1254	0.24635
79.7486	0.21983	71.5105	-0.21582	80.1574	0.24621
79.7805	0.21979	71.4336	-0.21584	80.1893	0.24628
79.8124	0.21982	71.3567	-0.21538	80.2212	0.24627
79.8444	0.21986	71.2798	-0.21522	80.2531	0.24627
79.8763	0.21985	71.2028	-0.21488	80.285	0.24622
79.9082	0.21988	71.1258	-0.21515	80.317	0.24617
79.9402	0.21981	71.0488	-0.21521	80.3489	0.24612
79.9721	0.21957	70.9718	-0.21527	80.3808	0.24612
80.004	0.21965	70.8948	-0.21545	80.4127	0.24608
80.0359	0.21965	70.8178	-0.2154	80.4446	0.24592
80.0679	0.21982	70.7409	-0.21488	80.4765	0.2459
80.0998	0.21987	70.664	-0.21496	80.5084	0.2459
80.1318	0.21998	70.5871	-0.21441	80.5404	0.24595
80.1637	0.21999	70.5101	-0.21439	80.5723	0.24597
80.1957	0.22005	70.4331	-0.21408	80.6042	0.24596
80.2276	0.21996	70.3562	-0.21406	80.6361	0.246
80.2596	0.2199	70.2792	-0.21398	80.668	0.2461
80.2915	0.21979	70.2022	-0.21398	80.7	0.24615
80.3235	0.21985	70.1252	-0.21395	80.7319	0.24614
80.3554	0.21989	70.0482	-0.21375	80.7638	0.24615
80.3873	0.21996	69.9711	-0.21369	80.7958	0.24617
80.4192	0.21999	69.8941	-0.21356	80.8277	0.24624
80.4511	0.2199	69.817	-0.21343	80.8596	0.24625
80.483	0.21978	69.74	-0.21342	80.8916	0.24621
80.5149	0.21973	69.6629	-0.21331	80.9235	0.24611
80.5468	0.21986	69.5859	-0.21332	80.9554	0.24592
80.5787	0.21999	69.5088	-0.21376	80.9874	0.24595
80.6107	0.21993	69.4318	-0.21329	81.0193	0.24601
80.6425	0.21985	69.3547	-0.21318	81.0512	0.24612
80.6744	0.21985	69.2776	-0.21335	81.0832	0.24617
80.7063	0.2198	69.2005	-0.21286	81.1151	0.24596
80.7382	0.21973	69.1234	-0.21289	81.147	0.2459
80.7702	0.21964	69.0464	-0.21283	81.179	0.24586
80.8021	0.21971	68.9693	-0.21296	81.2109	0.2458
80.834	0.21976	68.8922	-0.21273	81.2428	0.24584
80.8659	0.2197	68.8151	-0.21134	81.2747	0.24591
80.8978	0.2197	68.7381	-0.21129	81.3067	0.24588
80.9297	0.21976	68.6611	-0.21126	81.3386	0.24579
80.9616	0.21977	68.5841	-0.21086	81.3706	0.24567
80.9935	0.21972	68.5071	-0.21073	81.4025	0.24563
81.0254	0.21975	68.4301	-0.21098	81.4345	0.24568
81.0573	0.21985	68.3531	-0.21086	81.4664	0.24574
81.0892	0.21997	68.2761	-0.21053	81.4984	0.24578
81.1211	0.22	68.1991	-0.21034	81.5303	0.24587
81.153	0.22003	68.1221	-0.21009	81.5623	0.24597
81.1849	0.22006	68.0451	-0.20965	81.5942	0.246
81.2167	0.22009	67.9681	-0.20935	81.6261	0.24599
81.2486	0.22013	67.8911	-0.20911	81.6581	0.24601
81.2805	0.2201	67.8141	-0.20891	81.69	0.24587
81.3124	0.22004	67.7372	-0.20896	81.7219	0.24552
81.3442	0.22002	67.6602	-0.20862	81.7538	0.24552
81.3761	0.21999	67.5832	-0.20806	81.7857	0.24569
81.408	0.21989	67.5062	-0.20792	81.8177	0.24591
81.4399	0.21985	67.4292	-0.20787	81.8496	0.24612
81.4718	0.21979	67.3522	-0.20789	81.8815	0.24613
81.5037	0.21968	67.2752	-0.20766	81.9134	0.24612
81.5356	0.21964	67.1982	-0.20754	81.9453	0.24618
81.5674	0.21959	67.1211	-0.20744	81.9773	0.24619
81.5993	0.21953	67.0441	-0.20714	82.0092	0.24624
81.6312	0.21948	66.9671	-0.20742	82.0411	0.24621
81.663	0.21948	66.8901	-0.20748	82.073	0.24619
81.6949	0.21953	66.813	-0.20741	82.1049	0.24617
81.7268	0.21959	66.736	-0.20717	82.1368	0.24607
81.7587	0.2196	66.6589	-0.20662	82.1687	0.24601
81.7906	0.21965	66.5818	-0.20641	82.2007	0.24592
81.8225	0.21967	66.5047	-0.20595	82.2326	0.24586
81.8544	0.21963	66.4276	-0.20579	82.2645	0.2459
81.8863	0.21957	66.3505	-0.20585	82.2964	0.24596
81.9182	0.21955	66.2734	-0.20553	82.3283	0.24602
81.9501	0.2196	66.1963	-0.20567	82.3602	0.24606
81.982	0.21959	66.1192	-0.20562	82.3922	0.24605
82.0139	0.21958	66.0422	-0.20529	82.4242	0.24606
82.0457	0.21962	65.9651	-0.20511	82.4561	0.24607
82.0776	0.21965	65.888	-0.20473	82.488	0.24613
82.1095	0.21977	65.8109	-0.20442	82.5199	0.24617
82.1414	0.21989	65.7338	-0.20412	82.5519	0.24606
82.1732	0.21995	65.6567	-0.20356	82.5838	0.24607
82.2051	0.21985	65.5796	-0.20343	82.6158	0.24607
82.2369	0.21993	65.5026	-0.20321	82.6477	0.24608
82.2688	0.22004	65.4255	-0.20302	82.6796	0.24613
82.3007	0.22009	65.3484	-0.20276	82.7115	0.24615
82.3325	0.22009	65.2713	-0.20244	82.7434	0.24605
82.3644	0.22009	65.1942	-0.20203	82.7753	0.24599
82.3963	0.22003	65.1172	-0.20181	82.8072	0.24593
82.4282	0.22018	65.0401	-0.2015	82.8391	0.246
82.4601	0.22035	64.963	-0.2013	82.8709	0.24609
82.492	0.22053	64.886	-0.20108	82.9028	0.24609
82.5239	0.22047	64.8089	-0.20106	82.9347	0.24615
82.5558	0.22035	64.7318	-0.20084	82.9666	0.24609
82.5877	0.22033	64.6548	-0.20053	82.9985	0.2461
82.6196	0.2206	64.5778	-0.20036	83.0304	0.24613
82.6515	0.22078	64.5007	-0.2001	83.0622	0.24605
82.6834	0.22077	64.4238	-0.19975	83.0941	0.24604
82.7154	0.22081	64.3467	-0.19963	83.126	0.24603
82.7472	0.22085	64.2698	-0.19956	83.1579	0.24602
82.7792	0.22082	64.1928	-0.19968	83.1898	0.24581
82.811	0.22076	64.1158	-0.19925	83.2217	0.24581
82.8429	0.22073	64.0388	-0.19891	83.2536	0.24591
82.8748	0.22076	63.9617	-0.199	83.2856	0.24591
82.9067	0.22079	63.8848	-0.19916	83.3175	0.24597
82.9386	0.22073	63.8079	-0.19828	83.3494	0.24603
82.9706	0.22078	63.7309	-0.19819	83.3813	0.24613
83.0025	0.22098	63.654	-0.19778	83.4132	0.2463
83.0344	0.2209	63.577	-0.19788	83.4451	0.24632
83.0663	0.22081	63.5001	-0.19747	83.477	0.24621
83.0982	0.22086	63.4232	-0.19741	83.5089	0.2462
83.1301	0.22087	63.3463	-0.19763	83.5408	0.24627
83.162	0.22097	63.2694	-0.19775	83.5728	0.24656
83.1939	0.22117	63.1925	-0.19757	83.6047	0.24678
83.2258	0.22145	63.1156	-0.19747	83.6365	0.2469
83.2577	0.2215	63.0386	-0.19745	83.6685	0.24699
83.2896	0.22152	62.9617	-0.19731	83.7004	0.24697
83.3215	0.22167	62.8847	-0.19741	83.7323	0.24694
83.3535	0.22177	62.8078	-0.19734	83.7642	0.24692
83.3854	0.22177	62.7309	-0.19693	83.7961	0.24689
83.4173	0.22181	62.654	-0.19647	83.8279	0.24689
83.4492	0.22186	62.577	-0.19638	83.8598	0.24692
83.4811	0.22194	62.5	-0.19603	83.8917	0.24696
83.513	0.22205	62.423	-0.19569	83.9237	0.24697
83.5449	0.22204	62.3461	-0.19559	83.9556	0.24703
83.5768	0.22201	62.2691	-0.19512	83.9875	0.24709
83.6088	0.222	62.192	-0.19481	84.0195	0.24715
83.6407	0.22196	62.115	-0.19469	84.0514	0.24719
83.6726	0.22203	62.038	-0.19476	84.0833	0.24714
83.7045	0.22208	61.961	-0.19469	84.1153	0.24709
83.7364	0.22207	61.8839	-0.1945	84.1472	0.24714
83.7683	0.22209	61.8069	-0.19444	84.1791	0.24715
83.8002	0.22226	61.7298	-0.19449	84.211	0.24715
83.8321	0.22231	61.6528	-0.19427	84.2429	0.24716
83.864	0.22231	61.5757	-0.19424	84.2749	0.24711
83.8959	0.22232	61.4986	-0.19401	84.3068	0.2471
83.9278	0.22221	61.4216	-0.19399	84.3387	0.2471
83.9596	0.22221	61.3445	-0.1938	84.3706	0.24717
83.9915	0.22215	61.2675	-0.19356	84.4025	0.24733
84.0235	0.22224	61.1904	-0.19333	84.4344	0.24746
84.0554	0.2223	61.1133	-0.19331	84.4663	0.24754
84.0873	0.22241	61.0363	-0.19313	84.4982	0.24759
84.1192	0.22244	60.9593	-0.19278	84.5301	0.24764
84.151	0.22245	60.8822	-0.19253	84.562	0.24773
84.1829	0.22238	60.8052	-0.19226	84.5939	0.24778
84.2148	0.22233	60.7281	-0.19251	84.6259	0.24773
84.2468	0.22232	60.6511	-0.19247	84.6577	0.24775
84.2786	0.22226	60.574	-0.19297	84.6896	0.24773
84.3106	0.22221	60.497	-0.19284	84.7216	0.24762
84.3425	0.22215	60.42	-0.19263	84.7535	0.24759
84.3744	0.22214	60.3429	-0.19267	84.7854	0.24764
84.4063	0.22218	60.2659	-0.19245	84.8174	0.24759
84.4382	0.2222	60.1889	-0.19213	84.8493	0.24771
84.4701	0.22231	60.1118	-0.19194	84.8812	0.24776
84.5019	0.2223	60.0348	-0.1917	84.9132	0.24777
84.5339	0.22224	59.9578	-0.19158	84.9451	0.24767
84.5658	0.22219	59.8808	-0.19139	84.977	0.24756
84.5977	0.22214	59.8038	-0.19135	85.0089	0.24754
84.6296	0.22209	59.7268	-0.19111	85.0409	0.2476
84.6615	0.22204	59.6497	-0.19088	85.0728	0.24761
84.6934	0.22198	59.5727	-0.19066	85.1047	0.24764
84.7253	0.22204	59.4957	-0.19058	85.1367	0.2478
84.7571	0.222	59.4186	-0.19022	85.1686	0.24809
84.789	0.22203	59.3416	-0.19006	85.2005	0.24819
84.8209	0.22205	59.2646	-0.19035	85.2324	0.24824
84.8528	0.22209	59.1876	-0.19043	85.2643	0.24828
84.8847	0.22207	59.1106	-0.19039	85.2962	0.24825
84.9166	0.22208	59.0336	-0.19024	85.3281	0.24832
84.9485	0.22212	58.9566	-0.1902	85.36	0.24828
84.9804	0.22213	58.8795	-0.1902	85.3919	0.24826
85.0123	0.2222	58.8025	-0.19011	85.4238	0.24833
85.0442	0.22223	58.7255	-0.1899	85.4557	0.24837
85.076	0.22224	58.6485	-0.1897	85.4876	0.24829
85.1079	0.22233	58.5715	-0.18923	85.5195	0.24813
85.1398	0.22243	58.4944	-0.18923	85.5514	0.24804
85.1717	0.22247	58.4174	-0.1893	85.5833	0.24811
85.2036	0.22247	58.3404	-0.18936	85.6152	0.24821
85.2355	0.22247	58.2633	-0.18925	85.6471	0.24822
85.2674	0.22248	58.1863	-0.18924	85.6791	0.24816
85.2993	0.22265	58.1093	-0.18929	85.711	0.24821
85.3312	0.22275	58.0323	-0.1891	85.7429	0.24827
85.3632	0.22281	57.9553	-0.18896	85.7748	0.24829
85.395	0.22282	57.8782	-0.18848	85.8067	0.24825
85.427	0.22282	57.8012	-0.18806	85.8387	0.24819
85.4589	0.22281	57.724	-0.18805	85.8706	0.24815
85.4908	0.22295	57.6469	-0.18834	85.9026	0.24805
85.5227	0.22308	57.5698	-0.18825	85.9345	0.24801
85.5546	0.22312	57.4928	-0.18809	85.9664	0.24802
85.5865	0.22303	57.4158	-0.18782	85.9983	0.24803
85.6184	0.22301	57.3387	-0.18764	86.0302	0.24802
85.6504	0.22291	57.2616	-0.1878	86.0622	0.24792
85.6823	0.2228	57.1846	-0.18755	86.0941	0.24789
85.7142	0.22276	57.1076	-0.18725	86.126	0.24802
85.7461	0.22272	57.0306	-0.1871	86.158	0.24803
85.7781	0.22276	56.9536	-0.18716	86.1899	0.24798
85.81	0.22278	56.8766	-0.18705	86.2219	0.24799
85.8419	0.22283	56.7996	-0.18706	86.2539	0.24807
85.8739	0.22301	56.7226	-0.18678	86.2858	0.24817
85.9058	0.22308	56.6456	-0.18676	86.3177	0.24816
85.9377	0.22308	56.5686	-0.18671	86.3497	0.24817
85.9696	0.22308	56.4916	-0.18666	86.3817	0.24817
86.0015	0.22308	56.4146	-0.1867	86.4136	0.24817
86.0334	0.22309	56.3376	-0.18675	86.4456	0.24828
86.0653	0.2232	56.2606	-0.18621	86.4776	0.24829
86.0972	0.2232	56.1836	-0.18558	86.5095	0.24825
86.1291	0.22331	56.1065	-0.1857	86.5415	0.24818
86.161	0.22342	56.0295	-0.18576	86.5734	0.24831
86.1929	0.22344	55.9525	-0.18591	86.6053	0.24844
86.2249	0.22335	55.8754	-0.18631	86.6373	0.24854
86.2568	0.22324	55.7984	-0.18611	86.6692	0.24867
86.2887	0.22318	55.7215	-0.18586	86.7011	0.24866
86.3206	0.22311	55.6445	-0.18573	86.7331	0.24868
86.3525	0.22317	55.5675	-0.18559	86.7651	0.24868
86.3844	0.22327	55.4906	-0.18553	86.797	0.24868
86.4164	0.22306	55.4136	-0.18547	86.8289	0.24867
86.4483	0.22276	55.3366	-0.18531	86.8609	0.24861
86.4802	0.2226	55.2596	-0.18505	86.8928	0.24864
86.5121	0.2226	55.1826	-0.18509	86.9248	0.24852
86.544	0.2227	55.1056	-0.18544	86.9567	0.24849
86.576	0.2228	55.0286	-0.18556	86.9887	0.24851
86.6079	0.22304	54.9517	-0.1855	87.0206	0.24863
86.6398	0.22334	54.8747	-0.18497	87.0525	0.24874
86.6717	0.22359	54.7977	-0.18494	87.0845	0.24884
86.7036	0.22352	54.7207	-0.185	87.1164	0.2489
86.7355	0.22352	54.6437	-0.18519	87.1483	0.24901
86.7674	0.22341	54.5667	-0.18525	87.1803	0.24902
86.7993	0.22325	54.4897	-0.18533	87.2123	0.24907
86.8312	0.22315	54.4127	-0.1853	87.2442	0.24908
86.8631	0.22326	54.3356	-0.18515	87.2762	0.249
86.8951	0.22328	54.2586	-0.18506	87.3081	0.24883
86.927	0.22312	54.1816	-0.18481	87.34	0.24881
86.9589	0.2231	54.1046	-0.1848	87.372	0.24873
86.9908	0.22315	54.0277	-0.18467	87.4039	0.2487
87.0227	0.22323	53.9507	-0.18454	87.4359	0.24865
87.0546	0.22345	53.8737	-0.18466	87.4679	0.24854
87.0865	0.22347	53.7966	-0.18452	87.4998	0.2486
87.1185	0.22349	53.7196	-0.18464	87.5317	0.24867
87.1504	0.22343	53.6426	-0.18477	87.5637	0.24864
87.1823	0.22329	53.5656	-0.18424	87.5956	0.24843
87.2143	0.22332	53.4885	-0.18429	87.6276	0.24816
87.2462	0.22333	53.4115	-0.18445	87.6595	0.24809
87.2781	0.22331	53.3345	-0.1845	87.6913	0.24798
87.3101	0.22336	53.2575	-0.18452	87.7233	0.24796
87.342	0.22325	53.1805	-0.18441	87.7552	0.24802
87.374	0.22312	53.1035	-0.1844	87.7871	0.24816
87.4059	0.22316	53.0264	-0.18435	87.819	0.24843
87.4378	0.22327	52.9494	-0.18434	87.8509	0.24852
87.4697	0.2233	52.8723	-0.18435	87.8828	0.24858
87.5017	0.22326	52.7952	-0.18415	87.9147	0.24874
87.5336	0.22338	52.7182	-0.184	87.9466	0.2488
87.5655	0.22343	52.6412	-0.18397	87.9785	0.24886
87.5974	0.22349	52.5641	-0.18383	88.0104	0.24892
87.6294	0.22355	52.487	-0.18367	88.0423	0.2489
87.6613	0.2235	52.41	-0.18361	88.0742	0.24874
87.6932	0.2235	52.333	-0.18359	88.1061	0.24871
87.7251	0.22346	52.256	-0.18354	88.1379	0.24869
87.757	0.22335	52.179	-0.18359	88.1698	0.24861
87.7889	0.2234	52.1019	-0.1834	88.2017	0.24865
87.8209	0.22356	52.025	-0.18349	88.2336	0.24864
87.8528	0.22374	51.9479	-0.18366	88.2655	0.24862
87.8847	0.22379	51.8709	-0.1835	88.2973	0.24874
87.9166	0.22382	51.794	-0.18312	88.3292	0.24878
87.9485	0.22386	51.717	-0.18299	88.361	0.24872
87.9805	0.22385	51.6399	-0.18317	88.3929	0.24863
88.0124	0.22384	51.5629	-0.18321	88.4248	0.24849
88.0443	0.22378	51.486	-0.18298	88.4567	0.24847
88.0762	0.22375	51.409	-0.18292	88.4885	0.24853
88.1081	0.22375	51.332	-0.18264	88.5204	0.24851
88.1401	0.22376	51.2549	-0.18265	88.5523	0.24841
88.172	0.22384	51.1779	-0.18251	88.5842	0.24842
88.2039	0.224	51.1009	-0.18253	88.6161	0.24848
88.2358	0.22403	51.0237	-0.18264	88.6479	0.24854
88.2678	0.22399	50.9467	-0.18264	88.6798	0.24854
88.2997	0.22405	50.8697	-0.18226	88.7117	0.2486
88.3316	0.22405	50.7927	-0.18219	88.7436	0.24855
88.3635	0.22399	50.7156	-0.18231	88.7754	0.24859
88.3954	0.22405	50.6385	-0.18233	88.8073	0.24869
88.4273	0.2241	50.5615	-0.1826	88.8392	0.24881
88.4593	0.22416	50.4844	-0.18268	88.871	0.24889
88.4912	0.22414	50.4074	-0.18284	88.9029	0.24887
88.5231	0.22406	50.3304	-0.18291	88.9348	0.24907
88.555	0.22417	50.2534	-0.1829	88.9667	0.24922
88.587	0.22404	50.1764	-0.18274	88.9985	0.2493
88.6189	0.22394	50.0993	-0.18272	89.0304	0.24932
88.6508	0.22398	50.0223	-0.18283	89.0623	0.24904
88.6828	0.22414	49.9453	-0.18273	89.0943	0.24894
88.7147	0.22429	49.8683	-0.18267	89.1262	0.24915
88.7466	0.22433	49.7912	-0.18243	89.1581	0.24918
88.7785	0.22437	49.7142	-0.18177	89.19	0.24914
88.8105	0.22436	49.6372	-0.18173	89.2219	0.24923
88.8424	0.22426	49.5602	-0.18182	89.2538	0.24933
88.8743	0.22412	49.4832	-0.18189	89.2857	0.24938
88.9062	0.22409	49.4062	-0.18178	89.3176	0.24945
88.9381	0.2241	49.3293	-0.18172	89.3495	0.24955
88.9701	0.22417	49.2522	-0.18183	89.3814	0.24955
89.002	0.22421	49.1752	-0.18178	89.4133	0.24966
89.0339	0.2241	49.0983	-0.18192	89.4452	0.24977
89.0658	0.224	49.0213	-0.18194	89.4771	0.24988
89.0977	0.22395	48.9443	-0.18181	89.5091	0.25
89.1296	0.2239	48.8673	-0.18159	89.541	0.24994
89.1615	0.22384	48.7903	-0.18161	89.5729	0.24976
89.1934	0.22389	48.7133	-0.1812	89.6048	0.24974
89.2253	0.22385	48.6362	-0.18118	89.6368	0.24971
89.2571	0.22392	48.5592	-0.18124	89.6687	0.24967
89.289	0.22405	48.4822	-0.18143	89.7006	0.24977
89.3209	0.22411	48.4052	-0.18133	89.7325	0.24978
89.3528	0.22417	48.3282	-0.18145	89.7644	0.24978
89.3847	0.22421	48.2511	-0.18142	89.7964	0.24981
89.4166	0.22431	48.174	-0.18171	89.8283	0.24987
89.4485	0.22437	48.0969	-0.1818	89.8602	0.25006
89.4804	0.22436	48.0198	-0.1818	89.8922	0.25018
89.5123	0.22437	47.9427	-0.18191	89.9241	0.25024
89.5442	0.22434	47.8655	-0.18158	89.956	0.25035
89.5761	0.22422	47.7885	-0.18157	89.9879	0.25038
89.608	0.22413	47.7113	-0.18163	90.0199	0.25032
89.6398	0.22419	47.6343	-0.18158	90.0518	0.25027
89.6717	0.22444	47.5572	-0.18156	90.0837	0.25022
89.7036	0.22461	47.4801	-0.18169	90.1156	0.25018
89.7356	0.22455	47.403	-0.18155	90.1476	0.25023
89.7674	0.22461	47.3259	-0.18144	90.1795	0.25024
89.7993	0.22462	47.2488	-0.18128	90.2114	0.25019
89.8312	0.22473	47.1718	-0.1811	90.2433	0.25013
89.8631	0.22473	47.0948	-0.18112	90.2753	0.25022
89.8949	0.22474	47.0177	-0.18107	90.3072	0.25033
89.9269	0.22464	46.9406	-0.18118	90.3392	0.25049
89.9588	0.22459	46.8636	-0.18129	90.3711	0.25058
89.9907	0.22448	46.7866	-0.18128	90.403	0.25062
90.0226	0.22447	46.7096	-0.18133	90.435	0.25072
90.0545	0.22443	46.6326	-0.1813	90.4669	0.25082
90.0864	0.22443	46.5556	-0.18125	90.4989	0.25077
90.1183	0.22432	46.4786	-0.18065	90.5309	0.25068
90.1503	0.22422	46.4015	-0.18061	90.5628	0.25062
90.1822	0.22416	46.3245	-0.18081	90.5948	0.25049
90.2141	0.22403	46.2475	-0.18105	90.6267	0.25047
90.246	0.224	46.1705	-0.18097	90.6586	0.25058
90.2779	0.22405	46.0936	-0.18102	90.6906	0.25065
90.3098	0.22403	46.0166	-0.18055	90.7225	0.25073
90.3417	0.22409	45.9397	-0.18053	90.7545	0.25067
90.3736	0.22426	45.8627	-0.18021	90.7864	0.25062
90.4055	0.22443	45.7858	-0.18044	90.8183	0.25057
90.4374	0.22458	45.7088	-0.18027	90.8503	0.25052
90.4693	0.22469	45.6318	-0.18059	90.8822	0.25041
90.5012	0.22485	45.5549	-0.18081	90.9142	0.25031
90.5331	0.22484	45.4779	-0.18104	90.9461	0.25031
90.565	0.22479	45.4008	-0.18112	90.9781	0.25031
90.5969	0.22474	45.3237	-0.18121	91.01	0.25032
90.6288	0.22479	45.2468	-0.18098	91.0419	0.25027
90.6607	0.22485	45.1697	-0.18091	91.0738	0.25026
90.6926	0.22491	45.0927	-0.18089	91.1058	0.25031
90.7245	0.22491	45.0157	-0.18092	91.1377	0.25037
90.7564	0.225	44.9386	-0.18056	91.1696	0.25041
90.7883	0.22509	44.8616	-0.18075	91.2015	0.25053
90.8202	0.22505	44.7846	-0.18075	91.2335	0.25053
90.8521	0.22505	44.7075	-0.18069	91.2654	0.25053
90.884	0.22519	44.6305	-0.18079	91.2973	0.25059
90.9159	0.22533	44.5534	-0.18086	91.3292	0.25068
90.9479	0.22541	44.4764	-0.18099	91.3611	0.25075
90.9798	0.22528	44.3994	-0.18093	91.393	0.25075
91.0117	0.22498	44.3224	-0.18061	91.4249	0.25082
91.0436	0.22475	44.2453	-0.18029	91.4568	0.25088
91.0755	0.22466	44.1683	-0.18026	91.4887	0.25091
91.1075	0.22464	44.0911	-0.18018	91.5205	0.25085
91.1394	0.22456	44.014	-0.1802	91.5524	0.2508
91.1713	0.22464	43.937	-0.18053	91.5843	0.25076
91.2032	0.22475	43.8599	-0.18073	91.6162	0.25082
91.2351	0.22486	43.7829	-0.18046	91.6481	0.25082
91.267	0.22497	43.7058	-0.18048	91.68	0.25088
91.299	0.22508	43.6288	-0.18069	91.7119	0.25094
91.3309	0.22519	43.5517	-0.18073	91.7438	0.25099
91.3628	0.22515	43.4747	-0.1807	91.7757	0.25109
91.3947	0.22503	43.3977	-0.18058	91.8076	0.25122
91.4266	0.22508	43.3208	-0.18045	91.8395	0.2512
91.4585	0.22509	43.2438	-0.18049	91.8714	0.25112
91.4904	0.22513	43.1668	-0.18066	91.9033	0.25117
91.5222	0.22516	43.0897	-0.18077	91.9352	0.25111
91.5541	0.2251	43.0126	-0.18089	91.9671	0.25109
91.586	0.22515	42.9356	-0.18104	91.999	0.25118
91.6179	0.22531	42.8585	-0.1811	92.0309	0.25117
91.6498	0.22503	42.7814	-0.18105	92.0628	0.25113
91.6817	0.22477	42.7044	-0.18075	92.0947	0.25102
91.7135	0.22476	42.6274	-0.18072	92.1266	0.25092
91.7454	0.2249	42.5504	-0.1805	92.1586	0.25104
91.7773	0.22537	42.4733	-0.18059	92.1905	0.25107
91.8092	0.22568	42.3963	-0.18051	92.2224	0.25098
91.8411	0.22566	42.3192	-0.1806	92.2543	0.25107
91.873	0.22561	42.2422	-0.18058	92.2862	0.25118
91.9049	0.22547	42.1652	-0.18039	92.3182	0.25122
91.9368	0.22528	42.0882	-0.1805	92.3501	0.25123
91.9687	0.2253	42.0112	-0.18059	92.382	0.25134
92.0006	0.22524	41.9342	-0.18035	92.4139	0.25134
92.0325	0.22525	41.8572	-0.18018	92.4458	0.25129
92.0643	0.2252	41.7802	-0.18034	92.4777	0.25129
92.0962	0.22525	41.7031	-0.18037	92.5096	0.2514
92.1281	0.22521	41.6262	-0.18022	92.5415	0.25141
92.16	0.2252	41.5492	-0.18016	92.5734	0.25142
92.1919	0.22526	41.4721	-0.18033	92.6053	0.25137
92.2238	0.22527	41.3951	-0.18035	92.6372	0.25137
92.2557	0.22523	41.318	-0.18043	92.6692	0.25129
92.2876	0.22518	41.2409	-0.18041	92.7011	0.25127
92.3195	0.2251	41.1638	-0.18042	92.733	0.25139
92.3514	0.22495	41.0868	-0.18049	92.7649	0.25143
92.3833	0.22482	41.0098	-0.18049	92.7968	0.2515
92.4152	0.22478	40.9328	-0.18045	92.8287	0.25152
92.4471	0.22499	40.8558	-0.18018	92.8607	0.25142
92.4791	0.2253	40.7788	-0.17994	92.8926	0.25146
92.511	0.22545	40.7017	-0.17985	92.9245	0.25153
92.5428	0.22556	40.6247	-0.18003	92.9564	0.25155
92.5747	0.22564	40.5476	-0.18004	92.9884	0.25151
92.6067	0.22562	40.4706	-0.1802	93.0203	0.25158
92.6386	0.22557	40.3936	-0.18004	93.0522	0.25163
92.6705	0.22551	40.3166	-0.17981	93.0841	0.25169
92.7024	0.2254	40.2395	-0.17978	93.1161	0.25175
92.7343	0.22531	40.1625	-0.17949	93.148	0.2518
92.7662	0.22532	40.0855	-0.17948	93.1799	0.2518
92.7981	0.22532	40.0085	-0.17937	93.2119	0.25197
92.83	0.22527	39.9314	-0.17956	93.2438	0.25203
92.8619	0.22532	39.8544	-0.1797	93.2756	0.25213
92.8938	0.22543	39.7773	-0.17971	93.3076	0.25217
92.9257	0.22544	39.7003	-0.17957	93.3395	0.25207
92.9576	0.22545	39.6233	-0.17954	93.3714	0.25204
92.9895	0.2254	39.5463	-0.17941	93.4033	0.25208
93.0214	0.22543	39.4693	-0.17916	93.4353	0.25218
93.0533	0.22544	39.3924	-0.1793	93.4672	0.25226
93.0852	0.22555	39.3154	-0.17948	93.4992	0.25232
93.1171	0.22571	39.2385	-0.17945	93.5311	0.25232
93.149	0.22572	39.1615	-0.17931	93.5631	0.25228
93.1809	0.22567	39.0845	-0.17941	93.595	0.25232
93.2129	0.22574	39.0075	-0.17937	93.627	0.25236
93.2447	0.22581	38.9305	-0.17944	93.659	0.25235
93.2767	0.2258	38.8535	-0.17952	93.6909	0.25238
93.3086	0.22582	38.7766	-0.17944	93.7228	0.25242
93.3405	0.22587	38.6996	-0.17938	93.7548	0.25234
93.3725	0.22586	38.6227	-0.17957	93.7867	0.25226
93.4044	0.22581	38.5457	-0.17943	93.8187	0.25231
93.4363	0.22575	38.4687	-0.17914	93.8507	0.25227
93.4682	0.22571	38.3918	-0.17917	93.8826	0.25238
93.5001	0.22577	38.3148	-0.17942	93.9146	0.25244
93.532	0.22571	38.2378	-0.17956	93.9465	0.25255
93.564	0.22566	38.1608	-0.17981	93.9784	0.25251
93.5958	0.22572	38.0839	-0.18007	94.0104	0.25249
93.6278	0.22577	38.0069	-0.18021	94.0423	0.25261
93.6596	0.22593	37.9299	-0.18008	94.0743	0.25258
93.6915	0.22605	37.853	-0.18001	94.1062	0.25255
93.7234	0.22612	37.776	-0.17997	94.1381	0.25265
[truncated: 3,003 more rows]

## Sheet: Figure 1c
Crystal		Glass
2-Theta	Intensity	2-Theta	Intensity
degree	a.u.	degree	a.u.
3	11006	3	9421
3.02031	10666	3.02031	8977
3.04062	10677	3.04062	9204
3.06094	10204	3.06094	8714
3.08125	9750	3.08125	8353
3.10156	9516	3.10156	8265
3.12187	9373	3.12187	7814
3.14218	9153	3.14218	7689
3.1625	8863	3.1625	7483
3.18281	8737	3.18281	7274
3.20312	8244	3.20312	7089
3.22343	8031	3.22343	6839
3.24374	7736	3.24374	6589
3.26406	7423	3.26406	6413
3.28437	7490	3.28437	6294
3.30468	7174	3.30468	6052
3.32499	6857	3.32499	5886
3.34531	6639	3.34531	5559
3.36562	6555	3.36562	5352
3.38593	6359	3.38593	5182
3.40624	5982	3.40624	5055
3.42655	5869	3.42655	4873
3.44687	5519	3.44687	4844
3.46718	5410	3.46718	4558
3.48749	5271	3.48749	4434
3.5078	5141	3.5078	4216
3.52811	4889	3.52811	4107
3.54843	4759	3.54843	3898
3.56874	4657	3.56874	3741
3.58905	4296	3.58905	3564
3.60936	4103	3.60936	3508
3.62967	4033	3.62967	3280
3.64999	3818	3.64999	3125
3.6703	3593	3.6703	2983
3.69061	3420	3.69061	2811
3.71092	3353	3.71092	2621
3.73123	3206	3.73123	2534
3.75155	3002	3.75155	2287
3.77186	2803	3.77186	2261
3.79217	2763	3.79217	2108
3.81248	2637	3.81248	2026
3.8328	2531	3.8328	2001
3.85311	2473	3.85311	1908
3.87342	2475	3.87342	1953
3.89373	2252	3.89373	1728
3.91404	2201	3.91404	1718
3.93436	2164	3.93436	1756
3.95467	2151	3.95467	1636
3.97498	2103	3.97498	1589
3.99529	1955	3.99529	1512
4.0156	2046	4.0156	1587
4.03592	2095	4.03592	1524
4.05623	2145	4.05623	1518
4.07654	2301	4.07654	1505
4.09685	2420	4.09685	1498
4.11716	2462	4.11716	1453
4.13748	2492	4.13748	1396
4.15779	2525	4.15779	1422
4.1781	2687	4.1781	1506
4.19841	2882	4.19841	1441
4.21872	3056	4.21872	1458
4.23904	3362	4.23904	1422
4.25935	3744	4.25935	1459
4.27966	4181	4.27966	1432
4.29997	4709	4.29997	1374
4.32029	5504	4.32029	1402
4.3406	6417	4.3406	1378
4.36091	7640	4.36091	1450
4.38122	9158	4.38122	1407
4.40153	10857	4.40153	1398
4.42185	13194	4.42185	1384
4.44216	16262	4.44216	1391
4.46247	20442	4.46247	1429
4.48278	26937	4.48278	1376
4.50309	38243	4.50309	1351
4.52341	56904	4.52341	1357
4.54372	79903	4.54372	1397
4.56403	71651	4.56403	1347
4.58434	30504	4.58434	1356
4.60465	11395	4.60465	1358
4.62497	6699	4.62497	1371
4.64528	5278	4.64528	1394
4.66559	4271	4.66559	1385
4.6859	3708	4.6859	1335
4.70621	3277	4.70621	1330
4.72653	2816	4.72653	1399
4.74684	2582	4.74684	1350
4.76715	2397	4.76715	1302
4.78746	2294	4.78746	1370
4.80778	2192	4.80778	1308
4.82809	2079	4.82809	1388
4.8484	1950	4.8484	1353
4.86871	1921	4.86871	1428
4.88902	1801	4.88902	1360
4.90934	1819	4.90934	1367
4.92965	1707	4.92965	1365
4.94996	1640	4.94996	1385
4.97027	1657	4.97027	1407
4.99058	1601	4.99058	1402
5.0109	1684	5.0109	1445
5.03121	1580	5.03121	1428
5.05152	1576	5.05152	1356
5.07183	1569	5.07183	1394
5.09214	1494	5.09214	1464
5.11246	1521	5.11246	1459
5.13277	1601	5.13277	1365
5.15308	1434	5.15308	1393
5.17339	1567	5.17339	1425
5.1937	1457	5.1937	1445
5.21402	1462	5.21402	1412
5.23433	1411	5.23433	1411
5.25464	1474	5.25464	1419
5.27495	1425	5.27495	1482
5.29527	1470	5.29527	1403
5.31558	1376	5.31558	1430
5.33589	1447	5.33589	1428
5.3562	1439	5.3562	1395
5.37651	1401	5.37651	1338
5.39683	1380	5.39683	1487
5.41714	1379	5.41714	1465
5.43745	1346	5.43745	1412
5.45776	1449	5.45776	1379
5.47807	1387	5.47807	1414
5.49839	1397	5.49839	1426
5.5187	1374	5.5187	1418
5.53901	1377	5.53901	1407
5.55932	1409	5.55932	1401
5.57963	1329	5.57963	1448
5.59995	1350	5.59995	1308
5.62026	1343	5.62026	1334
5.64057	1349	5.64057	1317
5.66088	1259	5.66088	1281
5.68119	1281	5.68119	1309
5.70151	1290	5.70151	1232
5.72182	1258	5.72182	1378
5.74213	1255	5.74213	1306
5.76244	1287	5.76244	1309
5.78276	1216	5.78276	1312
5.80307	1180	5.80307	1238
5.82338	1152	5.82338	1299
5.84369	1184	5.84369	1159
5.864	1245	5.864	1234
5.88432	1261	5.88432	1173
5.90463	1157	5.90463	1135
5.92494	1220	5.92494	1248
5.94525	1215	5.94525	1154
5.96556	1161	5.96556	1146
5.98588	1124	5.98588	1141
6.00619	1078	6.00619	1086
6.0265	1128	6.0265	1131
6.04681	1144	6.04681	1072
6.06712	1111	6.06712	1103
6.08744	1039	6.08744	1035
6.10775	1159	6.10775	994
6.12806	1090	6.12806	1017
6.14837	1046	6.14837	973
6.16868	1019	6.16868	936
6.189	1035	6.189	986
6.20931	1029	6.20931	982
6.22962	1080	6.22962	953
6.24993	1016	6.24993	941
6.27025	1009	6.27025	927
6.29056	971	6.29056	873
6.31087	1020	6.31087	902
6.33118	911	6.33118	937
6.35149	917	6.35149	914
6.37181	990	6.37181	859
6.39212	933	6.39212	922
6.41243	895	6.41243	788
6.43274	932	6.43274	879
6.45305	938	6.45305	806
6.47337	904	6.47337	809
6.49368	956	6.49368	825
6.51399	875	6.51399	864
6.5343	902	6.5343	806
6.55461	892	6.55461	807
6.57493	911	6.57493	790
6.59524	890	6.59524	763
6.61555	828	6.61555	797
6.63586	866	6.63586	730
6.65617	871	6.65617	682
6.67649	825	6.67649	704
6.6968	883	6.6968	699
6.71711	831	6.71711	662
6.73742	836	6.73742	689
6.75774	852	6.75774	690
6.77805	784	6.77805	712
6.79836	763	6.79836	699
6.81867	803	6.81867	703
6.83898	738	6.83898	635
6.8593	784	6.8593	694
6.87961	796	6.87961	640
6.89992	752	6.89992	682
6.92023	773	6.92023	644
6.94054	732	6.94054	645
6.96086	736	6.96086	638
6.98117	726	6.98117	630
7.00148	755	7.00148	602
7.02179	701	7.02179	577
7.0421	685	7.0421	558
7.06242	746	7.06242	630
7.08273	687	7.08273	599
7.10304	676	7.10304	595
7.12335	693	7.12335	577
7.14366	761	7.14366	554
7.16398	675	7.16398	558
7.18429	661	7.18429	568
7.2046	682	7.2046	564
7.22491	630	7.22491	548
7.24523	634	7.24523	541
7.26554	656	7.26554	567
7.28585	639	7.28585	545
7.30616	590	7.30616	559
7.32647	586	7.32647	481
7.34679	619	7.34679	518
7.3671	638	7.3671	494
7.38741	564	7.38741	481
7.40772	606	7.40772	514
7.42803	562	7.42803	488
7.44835	574	7.44835	501
7.46866	612	7.46866	507
7.48897	573	7.48897	464
7.50928	573	7.50928	468
7.52959	592	7.52959	491
7.54991	580	7.54991	454
7.57022	559	7.57022	489
7.59053	544	7.59053	433
7.61084	563	7.61084	450
7.63115	552	7.63115	462
7.65147	537	7.65147	449
7.67178	542	7.67178	408
7.69209	516	7.69209	432
7.7124	566	7.7124	414
7.73272	533	7.73272	428
7.75303	584	7.75303	463
7.77334	530	7.77334	450
7.79365	498	7.79365	408
7.81396	510	7.81396	432
7.83428	490	7.83428	378
7.85459	509	7.85459	370
7.8749	527	7.8749	373
7.89521	518	7.89521	431
7.91552	471	7.91552	395
7.93584	480	7.93584	433
7.95615	459	7.95615	377
7.97646	438	7.97646	346
7.99677	493	7.99677	413
8.01708	506	8.01708	365
8.0374	433	8.0374	337
8.05771	484	8.05771	379
8.07802	455	8.07802	392
8.09833	452	8.09833	354
8.11864	436	8.11864	385
8.13896	456	8.13896	358
8.15927	443	8.15927	379
8.17958	458	8.17958	351
8.19989	479	8.19989	351
8.22021	505	8.22021	366
8.24052	429	8.24052	319
8.26083	421	8.26083	342
8.28114	399	8.28114	329
8.30145	431	8.30145	362
8.32177	419	8.32177	352
8.34208	400	8.34208	354
8.36239	409	8.36239	315
8.3827	408	8.3827	325
8.40301	390	8.40301	334
8.42333	415	8.42333	308
8.44364	408	8.44364	313
8.46395	422	8.46395	346
8.48426	402	8.48426	307
8.50457	396	8.50457	296
8.52489	427	8.52489	302
8.5452	381	8.5452	295
8.56551	385	8.56551	319
8.58582	400	8.58582	308
8.60613	385	8.60613	299
8.62645	400	8.62645	312
8.64676	365	8.64676	300
8.66707	403	8.66707	290
8.68738	402	8.68738	325
8.7077	423	8.7077	312
8.72801	454	8.72801	294
8.74832	450	8.74832	319
8.76863	534	8.76863	324
8.78894	494	8.78894	323
8.80926	562	8.80926	287
8.82957	634	8.82957	291
8.84988	636	8.84988	303
8.87019	722	8.87019	284
8.8905	750	8.8905	278
8.91082	912	8.91082	264
8.93113	1123	8.93113	322
8.95144	1327	8.95144	278
8.97175	1713	8.97175	313
8.99206	2149	8.99206	293
9.01238	3160	9.01238	328
9.03269	4522	9.03269	292
9.053	6900	9.053	303
9.07331	11167	9.07331	286
9.09362	14846	9.09362	303
9.11394	12657	9.11394	306
9.13425	6634	9.13425	266
9.15456	2720	9.15456	301
9.17487	1407	9.17487	289
9.19519	1038	9.19519	260
9.2155	794	9.2155	273
9.23581	708	9.23581	284
9.25612	641	9.25612	264
9.27643	486	9.27643	314
9.29675	477	9.29675	267
9.31706	438	9.31706	305
9.33737	397	9.33737	295
9.35768	374	9.35768	290
9.37799	364	9.37799	269
9.39831	358	9.39831	284
9.41862	371	9.41862	275
9.43893	353	9.43893	276
9.45924	314	9.45924	280
9.47955	354	9.47955	257
9.49987	318	9.49987	299
9.52018	277	9.52018	300
9.54049	300	9.54049	270
9.5608	332	9.5608	243
9.58111	331	9.58111	292
9.60143	299	9.60143	285
9.62174	263	9.62174	298
9.64205	305	9.64205	275
9.66236	272	9.66236	279
9.68268	300	9.68268	300
9.70299	290	9.70299	281
9.7233	265	9.7233	284
9.74361	296	9.74361	303
9.76392	269	9.76392	265
9.78424	302	9.78424	262
9.80455	269	9.80455	302
9.82486	280	9.82486	281
9.84517	282	9.84517	278
9.86548	269	9.86548	296
9.8858	238	9.8858	279
9.90611	275	9.90611	244
9.92642	270	9.92642	305
9.94673	296	9.94673	262
9.96704	271	9.96704	286
9.98736	268	9.98736	264
10.0077	257	10.0077	264
10.028	256	10.028	316
10.0483	250	10.0483	245
10.0686	249	10.0686	270
10.0889	247	10.0889	294
10.1092	278	10.1092	286
10.1295	283	10.1295	278
10.1499	258	10.1499	283
10.1702	253	10.1702	266
10.1905	261	10.1905	270
10.2108	216	10.2108	296
10.2311	246	10.2311	276
10.2514	257	10.2514	272
10.2717	215	10.2717	260
10.292	227	10.292	265
10.3124	227	10.3124	265
10.3327	236	10.3327	283
10.353	213	10.353	251
10.3733	266	10.3733	288
10.3936	238	10.3936	224
10.4139	245	10.4139	262
10.4342	230	10.4342	299
10.4545	271	10.4545	251
10.4748	266	10.4748	270
10.4952	264	10.4952	271
10.5155	251	10.5155	281
10.5358	231	10.5358	278
10.5561	240	10.5561	304
10.5764	249	10.5764	247
10.5967	224	10.5967	275
10.617	254	10.617	276
10.6373	243	10.6373	305
10.6577	224	10.6577	273
10.678	246	10.678	240
10.6983	249	10.6983	258
10.7186	237	10.7186	271
10.7389	214	10.7389	260
10.7592	231	10.7592	304
10.7795	224	10.7795	281
10.7998	226	10.7998	295
10.8201	241	10.8201	268
10.8405	249	10.8405	270
10.8608	261	10.8608	277
10.8811	224	10.8811	280
10.9014	241	10.9014	250
10.9217	229	10.9217	281
10.942	207	10.942	275
10.9623	224	10.9623	247
10.9826	246	10.9826	273
11.003	225	11.003	241
11.0233	237	11.0233	250
11.0436	224	11.0436	288
11.0639	248	11.0639	283
11.0842	225	11.0842	242
11.1045	252	11.1045	272
11.1248	238	11.1248	257
11.1451	252	11.1451	259
11.1655	240	11.1655	287
11.1858	248	11.1858	279
11.2061	225	11.2061	243
11.2264	234	11.2264	294
11.2467	238	11.2467	281
11.267	240	11.267	276
11.2873	210	11.2873	267
11.3076	212	11.3076	269
11.3279	201	11.3279	259
11.3483	253	11.3483	261
11.3686	228	11.3686	246
11.3889	236	11.3889	264
11.4092	231	11.4092	263
11.4295	230	11.4295	280
11.4498	215	11.4498	290
11.4701	238	11.4701	255
11.4904	223	11.4904	250
11.5108	212	11.5108	260
11.5311	203	11.5311	273
11.5514	241	11.5514	254
11.5717	234	11.5717	291
11.592	177	11.592	253
11.6123	231	11.6123	275
11.6326	242	11.6326	260
11.653	214	11.653	278
11.6733	230	11.6733	257
11.6936	216	11.6936	269
11.7139	216	11.7139	260
11.7342	218	11.7342	254
11.7545	235	11.7545	248
11.7748	234	11.7748	286
11.7951	217	11.7951	260
11.8154	203	11.8154	255
11.8358	219	11.8358	251
11.8561	220	11.8561	269
11.8764	218	11.8764	250
11.8967	229	11.8967	255
11.917	215	11.917	242
11.9373	201	11.9373	259
11.9576	244	11.9576	273
11.9779	249	11.9779	290
11.9983	205	11.9983	265
12.0186	240	12.0186	308
12.0389	250	12.0389	265
12.0592	201	12.0592	243
12.0795	202	12.0795	258
12.0998	205	12.0998	281
12.1201	231	12.1201	259
12.1404	220	12.1404	260
12.1608	234	12.1608	253
12.1811	220	12.1811	265
12.2014	215	12.2014	260
12.2217	234	12.2217	251
12.242	244	12.242	252
12.2623	219	12.2623	250
12.2826	225	12.2826	252
12.3029	238	12.3029	265
12.3232	246	12.3232	261
12.3436	242	12.3436	247
12.3639	248	12.3639	255
12.3842	249	12.3842	268
12.4045	205	12.4045	269
12.4248	200	12.4248	274
12.4451	210	12.4451	256
12.4654	233	12.4654	258
12.4857	247	12.4857	263
12.5061	212	12.5061	288
12.5264	218	12.5264	254
12.5467	211	12.5467	272
12.567	243	12.567	241
12.5873	211	12.5873	261
12.6076	205	12.6076	257
12.6279	214	12.6279	289
12.6482	233	12.6482	284
12.6685	241	12.6685	260
12.6889	240	12.6889	264
12.7092	242	12.7092	263
12.7295	213	12.7295	263
12.7498	235	12.7498	299
12.7701	221	12.7701	265
12.7904	213	12.7904	254
12.8107	226	12.8107	245
12.831	237	12.831	260
12.8514	236	12.8514	291
12.8717	225	12.8717	296
12.892	233	12.892	280
12.9123	225	12.9123	295
12.9326	229	12.9326	277
12.9529	232	12.9529	249
12.9732	231	12.9732	244
12.9935	233	12.9935	263
13.0139	235	13.0139	256
13.0342	254	13.0342	248
13.0545	255	13.0545	296
13.0748	259	13.0748	265
13.0951	278	13.0951	279
13.1154	272	13.1154	283
13.1357	239	13.1357	264
13.156	268	13.156	255
13.1763	287	13.1763	259
13.1967	328	13.1967	251
13.217	342	13.217	259
13.2373	312	13.2373	289
13.2576	324	13.2576	293
13.2779	342	13.2779	281
13.2982	331	13.2982	269
13.3185	347	13.3185	267
13.3389	349	13.3389	279
13.3592	412	13.3592	290
13.3795	396	13.3795	261
13.3998	389	13.3998	250
13.4201	486	13.4201	282
13.4404	507	13.4404	274
13.4607	611	13.4607	253
13.481	692	13.481	244
13.5014	893	13.5014	283
13.5217	1040	13.5217	260
13.542	1482	13.542	287
13.5623	2252	13.5623	254
13.5826	3288	13.5826	270
13.6029	5037	13.6029	273
13.6232	8399	13.6232	297
13.6435	12787	13.6435	274
13.6638	13666	13.6638	258
13.6842	10335	13.6842	266
13.7045	6115	13.7045	275
13.7248	2844	13.7248	261
13.7451	1574	13.7451	280
13.7654	1019	13.7654	320
13.7857	795	13.7857	265
13.806	727	13.806	246
13.8263	554	13.8263	276
13.8467	515	13.8467	244
13.867	448	13.867	262
13.8873	432	13.8873	249
13.9076	355	13.9076	308
13.9279	342	13.9279	285
13.9482	353	13.9482	272
13.9685	321	13.9685	258
13.9888	294	13.9888	294
14.0091	309	14.0091	270
14.0295	296	14.0295	230
14.0498	264	14.0498	256
14.0701	271	14.0701	276
14.0904	294	14.0904	294
14.1107	279	14.1107	298
14.131	295	14.131	288
14.1513	279	14.1513	261
14.1716	258	14.1716	286
14.192	271	14.192	240
14.2123	279	14.2123	288
14.2326	235	14.2326	292
14.2529	277	14.2529	270
14.2732	261	14.2732	279
14.2935	258	14.2935	268
14.3138	278	14.3138	242
14.3341	302	14.3341	284
14.3544	289	14.3544	295
14.3748	295	14.3748	322
14.3951	319	14.3951	305
14.4154	269	14.4154	283
14.4357	288	14.4357	274
14.456	279	14.456	296
14.4763	264	14.4763	271
14.4966	284	14.4966	276
14.5169	257	14.5169	291
14.5373	306	14.5373	267
14.5576	272	14.5576	259
14.5779	259	14.5779	276
14.5982	285	14.5982	268
14.6185	285	14.6185	286
14.6388	264	14.6388	311
14.6591	281	14.6591	286
14.6794	290	14.6794	274
14.6998	231	14.6998	295
14.7201	252	14.7201	288
14.7404	308	14.7404	277
14.7607	293	14.7607	257
14.781	309	14.781	261
14.8013	319	14.8013	290
14.8216	377	14.8216	268
14.8419	375	14.8419	274
14.8623	479	14.8623	284
14.8826	461	14.8826	271
14.9029	475	14.9029	292
14.9232	570	14.9232	245
14.9435	597	14.9435	282
14.9638	776	14.9638	266
14.9841	885	14.9841	285
15.0044	1106	15.0044	254
15.0247	1273	15.0247	319
15.0451	1440	15.0451	296
15.0654	1508	15.0654	299
15.0857	1360	15.0857	269
15.106	1305	15.106	285
15.1263	1063	15.1263	271
15.1466	894	15.1466	282
15.1669	691	15.1669	292
15.1873	675	15.1873	281
15.2076	567	15.2076	284
15.2279	514	15.2279	318
15.2482	536	15.2482	306
15.2685	559	15.2685	283
15.2888	541	15.2888	271
15.3091	581	15.3091	301
15.3294	636	15.3294	293
15.3498	785	15.3498	281
15.3701	814	15.3701	292
15.3904	993	15.3904	271
15.4107	1140	15.4107	314
15.431	1416	15.431	278
15.4513	1680	15.4513	268
15.4716	2121	15.4716	274
15.4919	2516	15.4919	275
15.5122	2935	15.5122	282
15.5326	3180	15.5326	271
15.5529	3192	15.5529	294
15.5732	2866	15.5732	294
15.5935	2411	15.5935	272
15.6138	1882	15.6138	280
15.6341	1403	15.6341	258
15.6544	1154	15.6544	271
15.6747	950	15.6747	231
15.6951	832	15.6951	300
15.7154	758	15.7154	277
15.7357	661	15.7357	272
15.756	599	15.756	259
15.7763	630	15.7763	281
15.7966	632	15.7966	264
15.8169	648	15.8169	276
15.8372	713	15.8372	266
15.8575	776	15.8575	291
15.8779	959	15.8779	269
15.8982	1059	15.8982	279
15.9185	1176	15.9185	290
15.9388	1216	15.9388	250
15.9591	1116	15.9591	279
15.9794	980	15.9794	296
15.9997	801	15.9997	298
16.02	704	16.02	254
16.0404	600	16.0404	246
16.0607	455	16.0607	281
16.081	426	16.081	259
16.1013	402	16.1013	257
16.1216	369	16.1216	274
16.1419	303	16.1419	240
16.1622	313	16.1622	254
16.1825	294	16.1825	287
16.2029	278	16.2029	280
16.2232	257	16.2232	254
16.2435	258	16.2435	268
16.2638	201	16.2638	222
16.2841	264	16.2841	262
16.3044	245	16.3044	262
16.3247	290	16.3247	289
16.345	242	16.345	259
16.3653	267	16.3653	310
16.3857	202	16.3857	257
16.406	249	16.406	242
16.4263	272	16.4263	260
16.4466	278	16.4466	267
16.4669	289	16.4669	271
16.4872	277	16.4872	304
16.5075	267	16.5075	248
16.5279	258	16.5279	272
16.5482	239	16.5482	283
16.5685	237	16.5685	258
16.5888	223	16.5888	261
16.6091	222	16.6091	268
16.6294	253	16.6294	255
16.6497	254	16.6497	277
16.67	252	16.67	280
16.6903	244	16.6903	264
16.7107	239	16.7107	281
16.731	224	16.731	231
16.7513	254	16.7513	252
16.7716	260	16.7716	272
16.7919	252	16.7919	264
16.8122	239	16.8122	281
16.8325	229	16.8325	258
16.8528	273	16.8528	292
16.8731	242	16.8731	261
16.8935	260	16.8935	281
16.9138	246	16.9138	272
16.9341	280	16.9341	284
16.9544	279	16.9544	273
16.9747	270	16.9747	293
16.995	323	16.995	251
17.0153	277	17.0153	243
17.0357	335	17.0357	263
17.056	353	17.056	251
17.0763	413	17.0763	268
17.0966	403	17.0966	276
17.1169	498	17.1169	238
17.1372	564	17.1372	280
17.1575	673	17.1575	276
17.1778	807	17.1778	263
17.1981	892	17.1981	263
17.2185	1046	17.2185	274
17.2388	1234	17.2388	282
17.2591	1297	17.2591	284
17.2794	1255	17.2794	292
17.2997	1124	17.2997	243
17.32	978	17.32	251
17.3403	730	17.3403	275
17.3606	627	17.3606	249
17.3809	550	17.3809	263
17.4013	453	17.4013	285
17.4216	417	17.4216	258
17.4419	381	17.4419	263
17.4622	353	17.4622	267
17.4825	357	17.4825	254
17.5028	298	17.5028	256
17.5231	342	17.5231	293
17.5434	294	17.5434	259
17.5638	341	17.5638	279
17.5841	311	17.5841	258
17.6044	315	17.6044	255
17.6247	320	17.6247	256
17.645	327	17.645	255
17.6653	328	17.6653	276
17.6856	325	17.6856	251
17.706	312	17.706	286
17.7263	336	17.7263	218
17.7466	351	17.7466	234
17.7669	372	17.7669	263
17.7872	404	17.7872	269
17.8075	478	17.8075	244
17.8278	479	17.8278	269
17.8481	519	17.8481	252
17.8684	618	17.8684	236
17.8888	703	17.8888	236
17.9091	825	17.9091	263
17.9294	968	17.9294	254
17.9497	1107	17.9497	262
17.97	1140	17.97	257
17.9903	1165	17.9903	247
18.0106	1021	18.0106	271
18.0309	883	18.0309	234
18.0512	794	18.0512	251
18.0716	701	18.0716	267
18.0919	654	18.0919	253
18.1122	654	18.1122	235
18.1325	639	18.1325	249
18.1528	898	18.1528	256
18.1731	1139	18.1731	232
18.1934	1673	18.1934	266
18.2138	2443	18.2138	286
18.2341	3005	18.2341	271
18.2544	2699	18.2544	270
18.2747	2146	18.2747	256
18.295	1461	18.295	278
18.3153	888	18.3153	238
18.3356	650	18.3356	254
18.3559	433	18.3559	263
18.3762	381	18.3762	244
18.3966	310	18.3966	249
18.4169	304	18.4169	277
18.4372	288	18.4372	259
18.4575	279	18.4575	244
18.4778	241	18.4778	268
18.4981	262	18.4981	238
18.5184	245	18.5184	249
18.5387	220	18.5387	244
18.5591	223	18.5591	261
18.5794	198	18.5794	248
18.5997	202	18.5997	283
18.62	229	18.62	267
18.6403	214	18.6403	261
18.6606	212	18.6606	281
18.6809	209	18.6809	264
18.7012	209	18.7012	239
18.7216	209	18.7216	257
18.7419	188	18.7419	267
18.7622	204	18.7622	274
18.7825	192	18.7825	251
18.8028	202	18.8028	259
18.8231	201	18.8231	230
18.8434	190	18.8434	251
18.8637	220	18.8637	250
18.884	190	18.884	255
18.9044	192	18.9044	235
18.9247	180	18.9247	252
18.945	187	18.945	230
18.9653	191	18.9653	247
18.9856	222	18.9856	254
19.0059	197	19.0059	272
19.0262	187	19.0262	256
19.0465	195	19.0465	277
19.0669	189	19.0669	288
19.0872	203	19.0872	258
19.1075	204	19.1075	264
19.1278	196	19.1278	286
19.1481	195	19.1481	248
19.1684	214	19.1684	237
19.1887	153	19.1887	250
19.209	230	19.209	246
19.2294	197	19.2294	250
19.2497	198	19.2497	269
19.27	191	19.27	253
19.2903	208	19.2903	222
19.3106	216	19.3106	272
19.3309	196	19.3309	270
19.3512	184	19.3512	259
19.3715	194	19.3715	242
19.3919	214	19.3919	221
19.4122	196	19.4122	260
19.4325	198	19.4325	256
19.4528	244	19.4528	268
19.4731	209	19.4731	269
19.4934	215	19.4934	266
19.5137	206	19.5137	277
19.534	224	19.534	280
19.5543	199	19.5543	263
19.5747	225	19.5747	237
19.595	203	19.595	258
19.6153	211	19.6153	263
19.6356	217	19.6356	273
19.6559	204	19.6559	266
19.6762	228	19.6762	245
19.6965	240	19.6965	258
19.7168	220	19.7168	259
19.7372	252	19.7372	274
19.7575	274	19.7575	285
19.7778	266	19.7778	258
19.7981	293	19.7981	267
19.8184	289	19.8184	253
19.8387	357	19.8387	278
19.859	383	19.859	259
19.8793	426	19.8793	297
19.8997	438	19.8997	266
19.92	443	19.92	243
19.9403	437	19.9403	247
19.9606	401	19.9606	239
19.9809	385	19.9809	274
20.0012	324	20.0012	263
20.0215	298	20.0215	272
20.0418	332	20.0418	259
20.0621	305	20.0621	260
20.0825	276	20.0825	304
20.1028	314	20.1028	273
20.1231	331	20.1231	260
20.1434	325	20.1434	245
20.1637	349	20.1637	269
20.184	405	20.184	275
20.2043	480	20.2043	244
20.2247	543	20.2247	265
20.245	623	20.245	236
20.2653	688	20.2653	262
20.2856	832	20.2856	258
20.3059	966	20.3059	286
20.3262	1013	20.3262	264
20.3465	1011	20.3465	239
20.3668	1006	20.3668	269
20.3871	844	20.3871	286
20.4075	707	20.4075	278
20.4278	659	20.4278	257
20.4481	614	20.4481	250
20.4684	512	20.4684	269
20.4887	517	20.4887	274
20.509	435	20.509	250
20.5293	415	20.5293	280
20.5496	417	20.5496	296
20.5699	399	20.5699	241
20.5903	380	20.5903	229
20.6106	385	20.6106	237
20.6309	385	20.6309	269
20.6512	341	20.6512	261
20.6715	355	20.6715	279
20.6918	321	20.6918	282
20.7121	333	20.7121	261
20.7325	313	20.7325	267
20.7528	366	20.7528	284
20.7731	376	20.7731	289
20.7934	417	20.7934	269
20.8137	407	20.8137	272
20.834	418	20.834	272
20.8543	403	20.8543	253
20.8746	404	20.8746	256
20.8949	370	20.8949	270
20.9153	360	20.9153	250
20.9356	367	20.9356	265
20.9559	330	20.9559	243
20.9762	380	20.9762	273
20.9965	328	20.9965	268
21.0168	368	21.0168	263
21.0371	393	21.0371	241
21.0574	390	21.0574	298
21.0778	404	21.0778	273
21.0981	497	21.0981	294
21.1184	524	21.1184	273
21.1387	477	21.1387	287
21.159	513	21.159	255
21.1793	474	21.1793	285
21.1996	474	21.1996	264
21.2199	390	21.2199	273
21.2402	349	21.2402	288
21.2606	362	21.2606	246
21.2809	340	21.2809	316
21.3012	324	21.3012	277
21.3215	309	21.3215	264
21.3418	289	21.3418	273
21.3621	355	21.3621	224
21.3824	343	21.3824	260
21.4028	366	21.4028	249
21.4231	343	21.4231	254
21.4434	362	21.4434	251
21.4637	347	21.4637	300
21.484	331	21.484	280
21.5043	303	21.5043	262
21.5246	305	21.5246	277
21.5449	316	21.5449	258
21.5652	275	21.5652	277
21.5856	297	21.5856	261
21.6059	333	21.6059	292
21.6262	397	21.6262	314
21.6465	393	21.6465	268
21.6668	461	21.6668	277
21.6871	456	21.6871	270
21.7074	556	21.7074	259
21.7277	575	21.7277	255
21.748	547	21.748	293
21.7684	506	21.7684	259
21.7887	517	21.7887	267
21.809	439	21.809	249
21.8293	402	21.8293	293
21.8496	399	21.8496	275
21.8699	351	21.8699	274
21.8902	364	21.8902	311
21.9106	277	21.9106	299
21.9309	293	21.9309	273
21.9512	312	21.9512	291
21.9715	269	21.9715	271
21.9918	291	21.9918	294
22.0121	321	22.0121	283
22.0324	335	22.0324	276
22.0527	376	22.0527	297
22.073	363	22.073	290
22.0934	371	22.0934	265
22.1137	366	22.1137	306
22.134	390	22.134	274
22.1543	444	22.1543	307
22.1746	415	22.1746	337
22.1949	453	22.1949	304
22.2152	494	22.2152	269
22.2355	502	22.2355	295
22.2558	584	22.2558	277
22.2762	594	22.2762	294
22.2965	633	22.2965	265
22.3168	690	22.3168	295
22.3371	734	22.3371	297
22.3574	740	22.3574	311
22.3777	732	22.3777	306
22.398	674	22.398	292
22.4184	621	22.4184	281
22.4387	613	22.4387	300
22.459	627	22.459	264
22.4793	591	22.4793	288
22.4996	539	22.4996	298
22.5199	561	22.5199	302
22.5402	600	22.5402	289
22.5605	604	22.5605	275
22.5809	646	22.5809	312
22.6012	719	22.6012	313
22.6215	759	22.6215	311
22.6418	870	22.6418	272
22.6621	952	22.6621	332
22.6824	1224	22.6824	312
22.7027	1498	22.7027	312
22.723	1856	22.723	336
22.7433	2576	22.7433	322
22.7637	3567	22.7637	308
22.784	5082	22.784	281
22.8043	7899	22.8043	325
22.8246	11752	22.8246	322
22.8449	14081	22.8449	313
22.8652	12676	22.8652	333
22.8855	10399	22.8855	314
22.9058	8831	22.9058	303
22.9261	6003	22.9261	323
22.9465	3626	22.9465	347
22.9668	2461	22.9668	305
22.9871	1770	22.9871	304
23.0074	1355	23.0074	321
23.0277	1148	23.0277	295
23.048	925	23.048	318
23.0683	826	23.0683	339
23.0887	729	23.0887	357
23.109	681	23.109	302
23.1293	638	23.1293	325
23.1496	641	23.1496	326
23.1699	564	23.1699	313
23.1902	650	23.1902	349
23.2105	578	23.2105	325
23.2308	517	23.2308	314
23.2511	530	23.2511	295
23.2715	476	23.2715	319
23.2918	458	23.2918	348
23.3121	426	23.3121	312
23.3324	380	23.3324	351
23.3527	370	23.3527	307
23.373	381	23.373	333
23.3933	344	23.3933	322
23.4136	346	23.4136	295
23.4339	351	23.4339	324
23.4543	338	23.4543	321
23.4746	317	23.4746	363
23.4949	347	23.4949	366
23.5152	286	23.5152	337
23.5355	309	23.5355	309
23.5558	311	23.5558	349
23.5761	281	23.5761	349
23.5965	303	23.5965	347
23.6168	301	23.6168	346
23.6371	303	23.6371	311
23.6574	303	23.6574	323
23.6777	306	23.6777	352
23.698	302	23.698	340
23.7183	278	23.7183	346
23.7386	322	23.7386	346
23.7589	290	23.7589	329
23.7793	338	23.7793	385
23.7996	364	23.7996	350
23.8199	356	23.8199	319
23.8402	386	23.8402	370
23.8605	374	23.8605	379
23.8808	402	23.8808	336
23.9011	432	23.9011	373
23.9214	491	23.9214	357
23.9418	471	23.9418	315
23.9621	477	23.9621	388
23.9824	434	23.9824	390
24.0027	452	24.0027	348
24.023	407	24.023	345
24.0433	412	24.0433	392
24.0636	417	24.0636	355
24.0839	391	24.0839	359
24.1043	375	24.1043	348
24.1246	431	24.1246	354
24.1449	357	24.1449	380
24.1652	402	24.1652	421
24.1855	399	24.1855	362
24.2058	458	24.2058	349
24.2261	445	24.2261	349
24.2464	473	24.2464	350
24.2667	510	24.2667	341
24.2871	552	24.2871	375
24.3074	547	24.3074	371
24.3277	554	24.3277	380
24.348	562	24.348	349
24.3683	554	24.3683	371
24.3886	632	24.3886	364
24.4089	674	24.4089	386
24.4292	713	24.4292	385
24.4496	789	24.4496	379
24.4699	802	24.4699	397
24.4902	781	24.4902	398
24.5105	886	24.5105	401
24.5308	734	24.5308	378
24.5511	679	24.5511	398
24.5714	677	24.5714	392
24.5917	680	24.5917	367
24.6121	621	24.6121	385
24.6324	594	24.6324	404
24.6527	535	24.6527	384
24.673	484	24.673	392
24.6933	455	24.6933	395
24.7136	423	24.7136	429
24.7339	438	24.7339	420
24.7542	436	24.7542	356
24.7746	404	24.7746	393
24.7949	427	24.7949	374
24.8152	387	24.8152	386
24.8355	395	24.8355	411
24.8558	413	24.8558	380
24.8761	369	24.8761	352
24.8964	396	24.8964	414
24.9167	374	24.9167	436
24.937	404	24.937	391
24.9574	376	24.9574	404
24.9777	412	24.9777	409
24.998	445	24.998	417
25.0183	449	25.0183	401
25.0386	478	25.0386	415
25.0589	484	25.0589	406
25.0792	502	25.0792	403
25.0996	581	25.0996	421
25.1199	631	25.1199	368
25.1402	625	25.1402	391
25.1605	588	25.1605	409
25.1808	552	25.1808	406
25.2011	574	25.2011	387
25.2214	532	25.2214	443
25.2417	486	25.2417	421
25.262	481	25.262	402
25.2824	461	25.2824	407
25.3027	467	25.3027	429
25.323	445	25.323	400
25.3433	417	25.3433	390
25.3636	449	25.3636	411
25.3839	485	25.3839	446
25.4042	552	25.4042	403
25.4245	618	25.4245	391
25.4448	661	25.4448	433
25.4652	690	25.4652	402
25.4855	714	25.4855	397
25.5058	629	25.5058	384
25.5261	702	25.5261	462
25.5464	608	25.5464	452
25.5667	597	25.5667	378
25.587	533	25.587	431
25.6074	482	25.6074	391
25.6277	418	25.6277	405
25.648	388	25.648	417
25.6683	418	25.6683	383
25.6886	401	25.6886	441
25.7089	354	25.7089	449
25.7292	379	25.7292	432
25.7495	322	25.7495	420
25.7698	376	25.7698	450
25.7902	349	25.7902	428
25.8105	364	25.8105	419
25.8308	336	25.8308	447
25.8511	351	25.8511	426
25.8714	340	25.8714	420
25.8917	348	25.8917	466
25.912	332	25.912	449
25.9323	376	25.9323	410
25.9526	380	25.9526	429
25.973	427	25.973	420
25.9933	363	25.9933	439
26.0136	369	26.0136	435
26.0339	389	26.0339	439
26.0542	395	26.0542	429
26.0745	402	26.0745	437
26.0948	433	26.0948	437
26.1151	443	26.1151	450
26.1355	433	26.1355	437
26.1558	456	26.1558	461
26.1761	523	26.1761	489
26.1964	487	26.1964	430
26.2167	535	26.2167	399
26.237	588	26.237	382
26.2573	637	26.2573	444
26.2777	664	26.2777	439
26.298	744	26.298	473
26.3183	769	26.3183	456
26.3386	703	26.3386	446
26.3589	757	26.3589	432
26.3792	713	26.3792	443
26.3995	687	26.3995	399
26.4198	665	26.4198	431
26.4401	684	26.4401	465
26.4605	664	26.4605	451
26.4808	697	26.4808	504
26.5011	677	26.5011	431
26.5214	715	26.5214	474
26.5417	673	26.5417	438
26.562	639	26.562	447
26.5823	583	26.5823	415
26.6026	535	26.6026	435
26.6229	528	26.6229	447
26.6433	510	26.6433	444
26.6636	494	26.6636	455
26.6839	438	26.6839	484
26.7042	461	26.7042	439
26.7245	480	26.7245	478
26.7448	389	26.7448	487
26.7651	435	26.7651	475
26.7855	459	26.7855	488
26.8058	436	26.8058	506
26.8261	424	26.8261	478
26.8464	472	26.8464	463
26.8667	463	26.8667	466
26.887	502	26.887	464
26.9073	504	26.9073	479
26.9276	495	26.9276	476
26.9479	486	26.9479	486
26.9683	459	26.9683	482
26.9886	430	26.9886	481
27.0089	436	27.0089	491
27.0292	389	27.0292	483
27.0495	475	27.0495	458
27.0698	458	27.0698	453
27.0901	431	27.0901	486
27.1104	417	27.1104	471
27.1307	449	27.1307	462
27.1511	485	27.1511	459
27.1714	484	27.1714	452
27.1917	491	27.1917	486
27.212	603	27.212	486
27.2323	638	27.2323	502
27.2526	601	27.2526	467
27.2729	787	27.2729	463
27.2933	783	27.2933	456
27.3136	959	27.3136	499
27.3339	1123	27.3339	490
27.3542	1318	27.3542	516
27.3745	1757	27.3745	505
27.3948	2333	27.3948	509
27.4151	3192	27.4151	473
27.4354	4957	27.4354	471
27.4557	7430	27.4557	458
27.4761	10940	27.4761	482
27.4964	12802	27.4964	480
27.5167	11066	27.5167	502
27.537	9197	27.537	494
27.5573	8500	27.5573	483
27.5776	6772	27.5776	467
27.5979	4567	27.5979	467
27.6182	2903	27.6182	467
27.6386	2087	27.6386	488
27.6589	1655	27.6589	505
27.6792	1284	27.6792	502
27.6995	1155	27.6995	474
27.7198	1029	27.7198	490
27.7401	898	27.7401	522
27.7604	858	27.7604	451
27.7807	756	27.7807	528
27.8011	748	27.8011	525
27.8214	707	27.8214	544
27.8417	682	27.8417	532
27.862	710	27.862	501
27.8823	706	27.8823	503
27.9026	675	27.9026	538
27.9229	633	27.9229	550
27.9432	719	27.9432	487
27.9636	743	27.9636	485
27.9839	777	27.9839	485
28.0042	886	28.0042	539
28.0245	914	28.0245	527
28.0448	972	28.0448	511
28.0651	915	28.0651	541
28.0854	926	28.0854	517
28.1057	945	28.1057	501
28.126	799	28.126	533
28.1464	810	28.1464	514
28.1667	684	28.1667	558
28.187	698	28.187	511
28.2073	655	28.2073	547
28.2276	524	28.2276	529
28.2479	474	28.2479	541
28.2682	518	28.2682	518
28.2885	490	28.2885	527
28.3088	460	28.3088	536
28.3292	451	28.3292	519
28.3495	476	28.3495	507
28.3698	446	28.3698	518
28.3901	441	28.3901	526
28.4104	360	28.4104	525
28.4307	424	28.4307	513
28.451	408	28.451	541
28.4714	423	28.4714	533
28.4917	428	28.4917	562
28.512	443	28.512	529
28.5323	390	28.5323	530
28.5526	469	28.5526	504
28.5729	455	28.5729	542
28.5932	456	28.5932	546
28.6135	447	28.6135	538
28.6338	428	28.6338	582
28.6542	430	28.6542	577
28.6745	468	28.6745	513
28.6948	445	28.6948	523
28.7151	435	28.7151	532
28.7354	510	28.7354	505
28.7557	466	28.7557	580
28.776	480	28.776	516
28.7963	478	28.7963	541
28.8167	534	28.8167	549
28.837	512	28.837	599
28.8573	500	28.8573	533
28.8776	447	28.8776	537
28.8979	434	28.8979	555
28.9182	438	28.9182	573
28.9385	414	28.9385	582
28.9588	424	28.9588	543
28.9792	426	28.9792	538
28.9995	389	28.9995	543
29.0198	415	29.0198	502
29.0401	395	29.0401	595
29.0604	396	29.0604	580
29.0807	360	29.0807	578
29.101	377	29.101	552
29.1213	329	29.1213	627
29.1416	356	29.1416	600
29.162	365	29.162	573
29.1823	389	29.1823	561
29.2026	345	29.2026	556
29.2229	372	29.2229	543
29.2432	329	29.2432	575
29.2635	348	29.2635	565
29.2838	386	29.2838	584
29.3041	345	29.3041	568
29.3245	360	29.3245	592
29.3448	352	29.3448	575
29.3651	333	29.3651	589
29.3854	376	29.3854	557
29.4057	369	29.4057	546
29.426	329	29.426	580
29.4463	392	29.4463	545
29.4666	388	29.4666	549
29.487	394	29.487	563
29.5073	356	29.5073	588
29.5276	376	29.5276	543
29.5479	356	29.5479	578
29.5682	376	29.5682	578
29.5885	411	29.5885	588
29.6088	407	29.6088	552
29.6291	415	29.6291	593
29.6495	418	29.6495	564
29.6698	469	29.6698	598
29.6901	479	29.6901	618
29.7104	487	29.7104	568
29.7307	522	29.7307	592
29.751	511	29.751	585
29.7713	531	29.7713	592
29.7916	506	29.7916	574
29.8119	513	29.8119	616
29.8323	478	29.8323	585
29.8526	456	29.8526	569
29.8729	457	29.8729	578
29.8932	500	29.8932	607
29.9135	441	29.9135	576
29.9338	475	29.9338	572
29.9541	452	29.9541	608
29.9745	433	29.9745	578
29.9948	477	29.9948	574
30.0151	528	30.0151	563
30.0354	509	30.0354	606
30.0557	532	30.0557	603
30.076	548	30.076	593
30.0963	542	30.0963	580
30.1166	601	30.1166	541
30.1369	587	30.1369	575
30.1573	672	30.1573	649
30.1776	734	30.1776	586
30.1979	677	30.1979	572
30.2182	753	30.2182	596
30.2385	879	30.2385	583
30.2588	950	30.2588	632
30.2791	1074	30.2791	619
30.2994	1280	30.2994	555
30.3197	1356	30.3197	600
30.3401	1530	30.3401	626
30.3604	1571	30.3604	582
30.3807	1704	30.3807	610
30.401	1742	30.401	638
30.4213	1772	30.4213	590
30.4416	1844	30.4416	606
30.4619	1835	30.4619	602
30.4823	1849	30.4823	576
30.5026	1851	30.5026	586
30.5229	1696	30.5229	638
30.5432	1687	30.5432	566
30.5635	1584	30.5635	596
30.5838	1428	30.5838	603
30.6041	1297	30.6041	610
30.6244	1331	30.6244	568
30.6447	1209	30.6447	564
30.6651	1105	30.6651	596
30.6854	1001	30.6854	632
30.7057	967	30.7057	586
30.726	957	30.726	598
30.7463	998	30.7463	608
30.7666	937	30.7666	560
30.7869	1036	30.7869	619
30.8072	1022	30.8072	614
30.8275	1216	30.8275	642
30.8479	1319	30.8479	633
30.8682	1401	30.8682	622
30.8885	1425	30.8885	623
30.9088	1404	30.9088	588
30.9291	1382	30.9291	631
30.9494	1355	30.9494	598
30.9697	1293	30.9697	605
30.9901	1114	30.9901	677
31.0104	1093	31.0104	625
31.0307	1014	31.0307	598
31.051	993	31.051	599
31.0713	924	31.0713	609
31.0916	866	31.0916	593
31.1119	802	31.1119	641
31.1322	765	31.1322	584
31.1526	733	31.1526	616
31.1729	720	31.1729	574
31.1932	759	31.1932	576
31.2135	716	31.2135	623
31.2338	768	31.2338	565
31.2541	797	31.2541	618
31.2744	805	31.2744	569
31.2947	833	31.2947	614
31.315	873	31.315	571
31.3353	856	31.3353	625
31.3557	900	31.3557	682
31.376	921	31.376	608
31.3963	924	31.3963	641
31.4166	878	31.4166	624
31.4369	847	31.4369	636
31.4572	817	31.4572	646
31.4775	772	31.4775	597
31.4978	735	31.4978	591
31.5182	728	31.5182	634
31.5385	681	31.5385	618
31.5588	629	31.5588	593
31.5791	623	31.5791	619
31.5994	605	31.5994	589
31.6197	634	31.6197	591
31.64	609	31.64	612
31.6604	625	31.6604	612
31.6807	647	31.6807	572
31.701	608	31.701	583
31.7213	668	31.7213	607
31.7416	712	31.7416	610
31.7619	701	31.7619	551
31.7822	745	31.7822	624
31.8025	738	31.8025	617
31.8228	831	31.8228	605
31.8432	831	31.8432	601
31.8635	812	31.8635	609
31.8838	906	31.8838	575
31.9041	1038	31.9041	674
31.9244	1040	31.9244	687
31.9447	1178	31.9447	640
31.965	1243	31.965	571
31.9853	1416	31.9853	638
32.0057	1578	32.0057	585
32.026	1947	32.026	589
32.0463	2184	32.0463	607
32.0666	2523	32.0666	604
32.0869	3154	32.0869	590
32.1072	3737	32.1072	593
32.1275	4862	32.1275	597
32.1478	6523	32.1478	607
32.1681	8648	32.1681	617
32.1885	9921	32.1885	623
32.2088	9067	32.2088	592
32.2291	7536	32.2291	621
32.2494	6932	32.2494	600
32.2697	6439	32.2697	582
32.29	5343	32.29	607
32.3103	3930	32.3103	614
32.3306	2879	32.3306	606
32.351	2155	32.351	601
32.3713	1757	32.3713	568
32.3916	1487	32.3916	586
32.4119	1298	32.4119	581
32.4322	1269	32.4322	578
32.4525	1045	32.4525	622
32.4728	1043	32.4728	607
32.4931	1026	32.4931	588
32.5135	1001	32.5135	592
32.5338	953	32.5338	567
32.5541	956	32.5541	556
32.5744	1051	32.5744	554
32.5947	1151	32.5947	596
32.615	1121	32.615	612
32.6353	1255	32.6353	591
32.6556	1413	32.6556	574
32.676	1540	32.676	585
32.6963	1788	32.6963	576
32.7166	1816	32.7166	616
32.7369	1927	32.7369	561
32.7572	2045	32.7572	594
32.7775	2024	32.7775	573
32.7978	2039	32.7978	579
32.8181	1944	32.8181	569
32.8385	1845	32.8385	569
32.8588	1651	32.8588	561
32.8791	1587	32.8791	599
32.8994	1412	32.8994	613
32.9197	1234	32.9197	577
32.94	1128	32.94	592
32.9603	1051	32.9603	533
32.9806	957	32.9806	548
33.001	871	33.001	551
33.0213	818	33.0213	571
33.0416	739	33.0416	563
33.0619	677	33.0619	576
33.0822	690	33.0822	601
33.1025	675	33.1025	600
33.1228	652	33.1228	527
33.1431	712	33.1431	631
33.1634	726	33.1634	550
33.1838	754	33.1838	523
33.2041	774	33.2041	561
33.2244	797	33.2244	612
33.2447	849	33.2447	543
33.265	921	33.265	566
33.2853	951	33.2853	592
33.3056	998	33.3056	563
33.3259	1009	33.3259	545
33.3462	1023	33.3462	559
33.3666	1049	33.3666	529
33.3869	1113	33.3869	561
33.4072	1011	33.4072	556
33.4275	1054	33.4275	597
33.4478	1057	33.4478	575
33.4681	1048	33.4681	602
33.4884	959	33.4884	515
33.5087	964	33.5087	531
33.5291	884	33.5291	558
33.5494	862	33.5494	549
33.5697	808	33.5697	570
33.59	772	33.59	551
33.6103	736	33.6103	547
33.6306	624	33.6306	603
33.6509	622	33.6509	594
33.6712	546	33.6712	570
33.6916	546	33.6916	564
33.7119	547	33.7119	557
33.7322	490	33.7322	562
33.7525	483	33.7525	589
33.7728	485	33.7728	549
33.7931	444	33.7931	610
33.8134	489	33.8134	564
33.8337	488	33.8337	534
33.8541	495	33.8541	573
33.8744	480	33.8744	537
33.8947	460	33.8947	562
33.915	471	33.915	612
33.9353	485	33.9353	552
33.9556	497	33.9556	596
33.9759	519	33.9759	566
33.9962	482	33.9962	567
34.0166	573	34.0166	567
34.0369	559	34.0369	552
34.0572	553	34.0572	572
34.0775	503	34.0775	552
34.0978	540	34.0978	588
34.1181	538	34.1181	555
34.1384	507	34.1384	563
34.1587	566	34.1587	541
34.179	530	34.179	546
34.1994	500	34.1994	536
34.2197	483	34.2197	576
34.24	531	34.24	542
34.2603	441	34.2603	560
34.2806	473	34.2806	542
34.3009	471	34.3009	608
34.3212	459	34.3212	525
34.3415	421	34.3415	543
34.3619	452	34.3619	527
34.3822	467	34.3822	529
34.4025	465	34.4025	512
34.4228	431	34.4228	540
34.4431	478	34.4431	525
34.4634	442	34.4634	513
34.4837	468	34.4837	537
34.504	444	34.504	583
34.5243	463	34.5243	549
34.5447	478	34.5447	529
34.565	515	34.565	566
34.5853	495	34.5853	513
34.6056	542	34.6056	524
34.6259	497	34.6259	540
34.6462	552	34.6462	552
34.6665	524	34.6665	506
34.6868	563	34.6868	541
34.7072	580	34.7072	508
34.7275	593	34.7275	544
34.7478	633	34.7478	553
34.7681	659	34.7681	510
34.7884	678	34.7884	507
34.8087	710	34.8087	514
34.829	641	34.829	506
34.8494	646	34.8494	529
34.8697	669	34.8697	535
34.89	710	34.89	582
34.9103	727	34.9103	526
34.9306	707	34.9306	580
34.9509	707	34.9509	552
34.9712	760	34.9712	528
34.9915	773	34.9915	523
35.0118	883	35.0118	506
35.0322	916	35.0322	513
35.0525	979	35.0525	547
35.0728	1111	35.0728	527
35.0931	992	35.0931	511
35.1134	951	35.1134	523
35.1337	940	35.1337	534
35.154	921	35.154	553
35.1743	884	35.1743	538
35.1947	833	35.1947	548
35.215	789	35.215	527
35.2353	849	35.2353	510
35.2556	815	35.2556	504
35.2759	787	35.2759	553
35.2962	803	35.2962	496
35.3165	795	35.3165	505
35.3368	773	35.3368	523
35.3571	726	35.3571	552
35.3775	763	35.3775	546
35.3978	821	35.3978	511
35.4181	787	35.4181	510
35.4384	809	35.4384	504
35.4587	821	35.4587	522
35.479	820	35.479	483
35.4993	865	35.4993	523
35.5196	922	35.5196	505
35.54	820	35.54	536
35.5603	930	35.5603	563
35.5806	939	35.5806	552
35.6009	867	35.6009	526
35.6212	880	35.6212	485
35.6415	925	35.6415	487
35.6618	910	35.6618	494
35.6821	929	35.6821	527
35.7024	963	35.7024	488
35.7228	892	35.7228	498
35.7431	910	35.7431	467
35.7634	882	35.7634	534
35.7837	849	35.7837	555
35.804	847	35.804	528
35.8243	766	35.8243	478
35.8446	731	35.8446	523
35.865	691	35.865	508
35.8853	641	35.8853	521
35.9056	585	35.9056	529
35.9259	599	35.9259	525
35.9462	535	35.9462	520
35.9665	563	35.9665	503
35.9868	557	35.9868	522
36.0071	534	36.0071	505
36.0275	546	36.0275	510
36.0478	546	36.0478	487
36.0681	565	36.0681	503
36.0884	571	36.0884	482
36.1087	567	36.1087	492
36.129	574	36.129	482
36.1493	659	36.1493	494
36.1696	665	36.1696	503
36.1899	701	36.1899	500
36.2103	736	36.2103	504
36.2306	839	36.2306	539
36.2509	893	36.2509	539
36.2712	1021	36.2712	474
36.2915	1020	36.2915	482
36.3118	1238	36.3118	529
36.3321	1343	36.3321	519
36.3524	1382	36.3524	492
36.3728	1338	36.3728	520
36.3931	1419	36.3931	525
36.4134	1364	36.4134	510
36.4337	1334	36.4337	501
36.454	1288	36.454	531
36.4743	1209	36.4743	505
36.4946	1161	36.4946	514
36.5149	1116	36.5149	484
36.5352	978	36.5352	465
36.5556	947	36.5556	482
36.5759	928	36.5759	506
36.5962	865	36.5962	517
36.6165	850	36.6165	499
36.6368	867	36.6368	527
36.6571	788	36.6571	516
36.6774	827	36.6774	536
36.6977	786	36.6977	478
36.7181	756	36.7181	458
36.7384	782	36.7384	501
36.7587	826	36.7587	478
36.779	842	36.779	488
36.7993	866	36.7993	525
36.8196	921	36.8196	489
36.8399	1027	36.8399	479
36.8602	1072	36.8602	436
36.8805	1407	36.8805	491
36.9009	1769	36.9009	525
36.9212	2158	36.9212	492
36.9415	2431	36.9415	490
36.9618	2279	36.9618	525
36.9821	1840	36.9821	512
37.0024	1764	37.0024	504
37.0227	1844	37.0227	493
37.0431	1739	37.0431	508
37.0634	1437	37.0634	494
37.0837	1222	37.0837	490
37.104	1126	37.104	486
37.1243	1048	37.1243	463
37.1446	948	37.1446	484
37.1649	940	37.1649	457
37.1852	879	37.1852	501
37.2056	788	37.2056	469
37.2259	772	37.2259	462
37.2462	690	37.2462	483
37.2665	645	37.2665	484
37.2868	603	37.2868	502
37.3071	520	37.3071	488
37.3274	543	37.3274	521
37.3477	520	37.3477	437
37.368	562	37.368	455
37.3884	542	37.3884	496
37.4087	564	37.4087	502
37.429	573	37.429	481
37.4493	508	37.4493	454
37.4696	549	37.4696	477
37.4899	543	37.4899	477
37.5102	544	37.5102	486
37.5305	539	37.5305	447
37.5508	521	37.5508	487
37.5712	524	37.5712	455
37.5915	525	37.5915	496
37.6118	519	37.6118	446
37.6321	542	37.6321	496
37.6524	536	37.6524	500
37.6727	524	37.6727	495
37.693	505	37.693	481
37.7133	544	37.7133	477
37.7337	522	37.7337	432
37.754	610	37.754	492
37.7743	553	37.7743	464
37.7946	554	37.7946	441
37.8149	530	37.8149	507
37.8352	549	37.8352	446
37.8555	518	37.8555	481
37.8758	498	37.8758	471
37.8962	464	37.8962	464
37.9165	478	37.9165	459
37.9368	481	37.9368	492
37.9571	434	37.9571	457
37.9774	415	37.9774	493
37.9977	414	37.9977	444
38.018	394	38.018	455
38.0383	369	38.0383	468
38.0587	371	38.0587	479
38.079	386	38.079	443
38.0993	369	38.0993	469
38.1196	389	38.1196	474
38.1399	381	38.1399	469
38.1602	391	38.1602	473
38.1805	400	38.1805	439
38.2008	386	38.2008	457
38.2212	366	38.2212	475
38.2415	372	38.2415	509
38.2618	383	38.2618	460
38.2821	355	38.2821	479
38.3024	416	38.3024	480
38.3227	439	38.3227	471
38.343	367	38.343	480
38.3633	395	38.3633	498
38.3837	372	38.3837	466
38.404	364	38.404	468
38.4243	380	38.4243	454
38.4446	393	38.4446	470
38.4649	378	38.4649	449
38.4852	385	38.4852	433
38.5055	364	38.5055	461
38.5258	407	38.5258	484
38.5461	338	38.5461	463
38.5665	396	38.5665	461
38.5868	440	38.5868	474
38.6071	437	38.6071	476
38.6274	401	38.6274	505
38.6477	458	38.6477	467
38.668	439	38.668	478
38.6883	436	38.6883	465
38.7086	472	38.7086	498
38.7289	489	38.7289	474
38.7493	476	38.7493	452
38.7696	486	38.7696	471
38.7899	556	38.7899	445
38.8102	506	38.8102	461
38.8305	462	38.8305	449
38.8508	509	38.8508	451
38.8711	533	38.8711	425
38.8914	533	38.8914	421
38.9118	496	38.9118	456
38.9321	535	38.9321	474
38.9524	551	38.9524	447
38.9727	571	38.9727	466
38.993	541	38.993	427
39.0133	518	39.0133	494
39.0336	578	39.0336	429
39.054	573	39.054	440
39.0743	562	39.0743	456
39.0946	615	39.0946	444
39.1149	606	39.1149	434
39.1352	652	39.1352	440
39.1555	662	39.1555	418
39.1758	701	39.1758	483
39.1961	723	39.1961	466
39.2164	749	39.2164	409
39.2368	731	39.2368	461
39.2571	716	39.2571	428
39.2774	731	39.2774	431
39.2977	736	39.2977	430
39.318	772	39.318	447
39.3383	737	39.3383	433
39.3586	861	39.3586	404
39.3789	877	39.3789	479
39.3993	951	39.3993	440
39.4196	1026	39.4196	425
39.4399	1057	39.4399	432
39.4602	1082	39.4602	426
39.4805	1011	39.4805	466
39.5008	1001	39.5008	433
39.5211	1025	39.5211	453
39.5414	1028	39.5414	467
39.5618	878	39.5618	444
39.5821	849	39.5821	461
39.6024	781	39.6024	463
39.6227	740	39.6227	445
39.643	659	39.643	442
39.6633	675	39.6633	457
39.6836	653	39.6836	444
39.7039	597	39.7039	462
39.7242	554	39.7242	452
39.7446	590	39.7446	425
39.7649	580	39.7649	491
39.7852	525	39.7852	436
39.8055	508	39.8055	438
39.8258	494	39.8258	472
39.8461	461	39.8461	395
39.8664	484	39.8664	431
39.8867	505	39.8867	447
39.907	460	39.907	480
39.9274	499	39.9274	472
39.9477	450	39.9477	435
39.968	441	39.968	414
39.9883	454	39.9883	428
40.0086	406	40.0086	443
40.0289	463	40.0289	436
40.0492	426	40.0492	445
40.0695	431	40.0695	452
40.0899	424	40.0899	432
40.1102	420	40.1102	442
40.1305	444	40.1305	441
40.1508	413	40.1508	463
40.1711	478	40.1711	446
40.1914	480	40.1914	466
40.2117	440	40.2117	465
40.2321	436	40.2321	447
40.2524	449	40.2524	442
40.2727	528	40.2727	442
40.293	522	40.293	462
40.3133	504	40.3133	436
40.3336	519	40.3336	470
40.3539	564	40.3539	418
40.3742	542	40.3742	441
40.3945	578	40.3945	463
40.4149	634	40.4149	466
40.4352	620	40.4352	435
40.4555	641	40.4555	476
40.4758	618	40.4758	418
40.4961	626	40.4961	407
40.5164	643	40.5164	417
40.5367	571	40.5367	447
40.557	560	40.557	429
40.5774	526	40.5774	449
40.5977	525	40.5977	461
40.618	478	40.618	429
40.6383	492	40.6383	489
40.6586	513	40.6586	459
40.6789	497	40.6789	443
40.6992	485	40.6992	442
40.7195	481	40.7195	404
40.7398	503	40.7398	433
40.7602	498	40.7602	454
40.7805	477	40.7805	480
40.8008	493	40.8008	461
40.8211	451	40.8211	445
40.8414	445	40.8414	479
40.8617	441	40.8617	443
40.882	455	40.882	456
40.9023	459	40.9023	447
40.9227	477	40.9227	425
40.943	419	40.943	433
40.9633	451	40.9633	463
40.9836	450	40.9836	483
41.0039	425	41.0039	427
41.0242	443	41.0242	477
41.0445	431	41.0445	446
41.0648	446	41.0648	448
41.0851	420	41.0851	405
41.1055	483	41.1055	431
41.1258	500	41.1258	431
41.1461	522	41.1461	444
41.1664	553	41.1664	405
41.1867	594	41.1867	428
41.207	638	41.207	447
41.2273	640	41.2273	414
41.2477	714	41.2477	410
41.268	691	41.268	446
41.2883	761	41.2883	468
41.3086	704	41.3086	440
41.3289	731	41.3289	429
41.3492	693	41.3492	463
41.3695	697	41.3695	452
41.3898	714	41.3898	461
41.4102	677	41.4102	441
41.4305	752	41.4305	431
41.4508	718	41.4508	396
41.4711	822	41.4711	457
41.4914	803	41.4914	444
41.5117	839	41.5117	460
41.532	825	41.532	447
41.5523	848	41.5523	464
41.5726	804	41.5726	413
41.593	763	41.593	421
41.6133	795	41.6133	432
41.6336	848	41.6336	448
41.6539	818	41.6539	438
41.6742	840	41.6742	394
41.6945	920	41.6945	459
41.7148	912	41.7148	451
41.7351	1050	41.7351	490
41.7555	1088	41.7555	411
41.7758	1115	41.7758	454
41.7961	976	41.7961	458
41.8164	930	41.8164	448
41.8367	993	41.8367	434
41.857	929	41.857	433
41.8773	967	41.8773	434
41.8976	806	41.8976	422
41.9179	769	41.9179	464
41.9383	743	41.9383	391
41.9586	676	41.9586	436
41.9789	681	41.9789	422
41.9992	628	41.9992	411
42.0195	624	42.0195	451
42.0398	646	42.0398	428
42.0601	636	42.0601	440
42.0804	585	42.0804	441
42.1008	597	42.1008	450
42.1211	613	42.1211	419
42.1414	581	42.1414	417
42.1617	589	42.1617	467
42.182	581	42.182	421
42.2023	555	42.2023	418
42.2226	579	42.2226	391
42.2429	627	42.2429	423
42.2633	570	42.2633	445
42.2836	568	42.2836	425
42.3039	547	42.3039	436
42.3242	602	42.3242	458
42.3445	644	42.3445	399
42.3648	632	42.3648	458
42.3851	636	42.3851	413
42.4054	627	42.4054	409
42.4258	639	42.4258	422
42.4461	631	42.4461	418
42.4664	595	42.4664	439
42.4867	602	42.4867	412
42.507	597	42.507	410
42.5273	608	42.5273	431
42.5476	530	42.5476	400
42.5679	564	42.5679	433
42.5883	497	42.5883	447
42.6086	503	42.6086	423
42.6289	516	42.6289	498
42.6492	512	42.6492	397
42.6695	498	42.6695	415
42.6898	486	42.6898	436
42.7101	542	42.7101	451
42.7304	545	42.7304	439
42.7507	572	42.7507	425
42.7711	573	42.7711	450
42.7914	505	42.7914	436
42.8117	584	42.8117	413
42.832	574	42.832	447
42.8523	636	42.8523	438
42.8726	596	42.8726	392
42.8929	642	42.8929	473
42.9132	580	42.9132	397
42.9335	612	42.9335	450
42.9539	546	42.9539	422
42.9742	640	42.9742	425
42.9945	558	42.9945	447
43.0148	562	43.0148	441
43.0351	500	43.0351	407
43.0554	514	43.0554	405
43.0757	514	43.0757	458
43.096	456	43.096	386
43.1164	480	43.1164	459
43.1367	479	43.1367	439
43.157	447	43.157	453
43.1773	422	43.1773	463
43.1976	406	43.1976	423
43.2179	414	43.2179	448
43.2382	430	43.2382	417
43.2585	429	43.2585	418
43.2789	427	43.2789	437
43.2992	389	43.2992	435
43.3195	424	43.3195	442
43.3398	420	43.3398	440
43.3601	434	43.3601	457
43.3804	402	43.3804	438
43.4007	451	43.4007	449
43.421	427	43.421	424
43.4414	459	43.4414	440
43.4617	477	43.4617	407
43.482	472	43.482	413
43.5023	471	43.5023	460
43.5226	517	43.5226	469
43.5429	515	43.5429	421
[truncated: 318 more rows]

## Sheet: Figure 2a
Crystal		Glass
Q	S(Q)	Q	S(Q)
Å-1	a.u.	Å-1	a.u.
0.21	-4.20336	0.21	-4.21137
0.23	-4.11091	0.23	-4.17654
0.25	-3.95941	0.25	-4.13063
0.27	-3.46478	0.27	-4.06534
0.29	2.37823	0.29	-3.95112
0.31	46.692	0.31	-3.53739
0.33	27.9464	0.33	-1.8548
0.35	-0.37117	0.35	2.62762
0.37	-3.17857	0.37	10.213
0.39	-3.68944	0.39	15.851
0.41	-3.93848	0.41	14.6572
0.43	-4.09719	0.43	9.92419
0.45	-4.21207	0.45	5.78888
0.47	-4.29223	0.47	3.12351
0.49	-4.3432	0.49	1.43606
0.51	-4.37282	0.51	0.35468
0.53	-4.36108	0.53	-0.36715
0.55	-4.08638	0.55	-0.85793
0.57	-4.16125	0.57	-1.19794
0.59	-4.29212	0.59	-1.43835
0.61	-3.37508	0.61	-1.60722
0.63	2.46205	0.63	-1.71039
0.65	0.29352	0.65	-1.77828
0.67	-3.99116	0.67	-1.8145
0.69	-4.40358	0.69	-1.82732
0.71	-4.38135	0.71	-1.82834
0.73	-4.43908	0.73	-1.82098
0.75	-4.52989	0.75	-1.8133
0.77	-4.54933	0.77	-1.82046
0.79	-4.55677	0.79	-1.82762
0.81	-4.54609	0.81	-1.84099
0.83	-4.5175	0.83	-1.86385
0.85	-4.48606	0.85	-1.87512
0.87	-4.42245	0.87	-1.86943
0.89	-4.38375	0.89	-1.85572
0.91	-4.35319	0.91	-1.83123
0.93	-3.74698	0.93	-1.79653
0.95	0.14063	0.95	-1.75232
0.97	-0.06431	0.97	-1.71692
0.99	-3.6882	0.99	-1.68762
1.01	-3.90685	1.01	-1.65929
1.03	-3.35088	1.03	-1.64587
1.05	1.44686	1.05	-1.63576
1.07	4.54224	1.07	-1.6407
1.09	13.1395	1.09	-1.66301
1.11	6.27796	1.11	-1.7052
1.13	0.38512	1.13	-1.75356
1.15	-3.40811	1.15	-1.80729
1.17	-3.89332	1.17	-1.86084
1.19	-3.03179	1.19	-1.91355
1.21	0.98129	1.21	-1.96628
1.23	-1.27231	1.23	-2.01233
1.25	-1.35008	1.25	-2.05213
1.27	0.4675	1.27	-2.08182
1.29	-2.62179	1.29	-2.10745
1.31	-4.1243	1.31	-2.12458
1.33	-4.32245	1.33	-2.13431
1.35	-4.31729	1.35	-2.13439
1.37	-4.22012	1.37	-2.13098
1.39	-3.50885	1.39	-2.12041
1.41	-2.16486	1.41	-2.09763
1.43	0.68146	1.43	-2.06826
1.45	-1.69918	1.45	-2.04451
1.47	-2.5134	1.47	-2.00885
1.49	-2.29197	1.49	-1.95807
1.51	-2.86111	1.51	-1.90215
1.53	-2.25382	1.53	-1.83174
1.55	-2.64019	1.55	-1.75432
1.57	-0.52642	1.57	-1.65558
1.59	2.73231	1.59	-1.54283
1.61	6.80803	1.61	-1.41046
1.63	-0.91783	1.63	-1.27674
1.65	-3.28406	1.65	-1.13079
1.67	-3.09813	1.67	-0.97945
1.69	-2.26734	1.69	-0.82517
1.71	-0.53921	1.71	-0.67686
1.73	-0.27599	1.73	-0.53517
1.75	-1.60294	1.75	-0.40023
1.77	-0.64775	1.77	-0.27805
1.79	-1.60309	1.79	-0.15864
1.81	-2.66028	1.81	-0.03767
1.83	-1.95909	1.83	0.09141
1.85	-0.09755	1.85	0.23161
1.87	-1.76879	1.87	0.37058
1.89	-3.07266	1.89	0.5171
1.91	-1.4532	1.91	0.67578
1.93	2.70373	1.93	0.83758
1.95	0.03283	1.95	1.00226
1.97	-0.88404	1.97	1.17094
1.99	-2.57958	1.99	1.34159
2.01	-2.44541	2.01	1.50547
2.03	-3.01147	2.03	1.64705
2.05	-3.66782	2.05	1.78988
2.07	-3.40179	2.07	1.9166
2.09	-2.56704	2.09	2.02473
2.11	1.85072	2.11	2.11506
2.13	12.3174	2.13	2.19646
2.15	8.05524	2.15	2.2428
2.17	4.6159	2.17	2.26075
2.19	2.33409	2.19	2.25712
2.21	0.35071	2.21	2.23425
2.23	2.90554	2.23	2.20514
2.25	10.0728	2.25	2.17143
2.27	6.38533	2.27	2.11417
2.29	12.506	2.29	2.05425
2.31	4.73919	2.31	1.97767
2.33	3.91654	2.33	1.90995
2.35	1.33849	2.35	1.82544
2.37	-1.23527	2.37	1.73157
2.39	-1.69084	2.39	1.63634
2.41	-1.42267	2.41	1.55175
2.43	0.86194	2.43	1.46861
2.45	2.50195	2.45	1.38643
2.47	4.17943	2.47	1.30418
2.49	3.9764	2.49	1.22123
2.51	0.70498	2.51	1.13795
2.53	4.04016	2.53	1.06523
2.55	3.84112	2.55	0.9994
2.57	1.36088	2.57	0.93436
2.59	0.05168	2.59	0.8721
2.61	-0.67456	2.61	0.81439
2.63	-0.61365	2.63	0.76935
2.65	-2.06034	2.65	0.72935
2.67	-2.27087	2.67	0.69509
2.69	-1.55631	2.69	0.66335
2.71	0.02483	2.71	0.63874
2.73	1.89417	2.73	0.61898
2.75	1.63381	2.75	0.60625
2.77	-0.50827	2.77	0.59404
2.79	-1.12484	2.79	0.59191
2.81	-0.01203	2.81	0.60124
2.83	-1.49558	2.83	0.6134
2.85	-0.90153	2.85	0.62735
2.87	2.4268	2.87	0.64796
2.89	3.37798	2.89	0.66477
2.91	1.97019	2.91	0.69059
2.93	1.22041	2.93	0.72172
2.95	0.60307	2.95	0.75084
2.97	0.83519	2.97	0.7857
2.99	-0.79064	2.99	0.82039
3.01	-0.61834	3.01	0.85379
3.03	1.29268	3.03	0.88431
3.05	-0.70019	3.05	0.90659
3.07	-0.82937	3.07	0.93841
3.09	2.26193	3.09	0.95881
3.11	2.76924	3.11	0.96315
3.13	-0.0287	3.13	0.96296
3.15	0.55875	3.15	0.95199
3.17	1.53516	3.17	0.94137
3.19	0.10861	3.19	0.91921
3.21	-0.00338	3.21	0.89072
3.23	0.70691	3.23	0.84905
3.25	1.50228	3.25	0.79613
3.27	2.63436	3.27	0.73231
3.29	2.52709	3.29	0.65863
3.31	3.36021	3.31	0.57996
3.33	2.02254	3.33	0.4922
3.35	0.71356	3.35	0.40604
3.37	0.13983	3.37	0.30885
3.39	-0.17941	3.39	0.20239
3.41	-0.72528	3.41	0.09916
3.43	-1.05782	3.43	-0.00228
3.45	-0.83928	3.45	-0.10373
3.47	-0.31859	3.47	-0.20062
3.49	-0.68589	3.49	-0.30616
3.51	-0.6997	3.51	-0.3997
3.53	0.6787	3.53	-0.48968
3.55	0.10986	3.55	-0.5774
3.57	-0.13288	3.57	-0.65826
3.59	-0.55514	3.59	-0.73196
3.61	-1.39073	3.61	-0.80037
3.63	-1.26076	3.63	-0.85883
3.65	-0.88984	3.65	-0.91009
3.67	0.09225	3.67	-0.95375
3.69	0.03471	3.69	-0.99034
3.71	-0.90177	3.71	-1.01752
3.73	-0.60064	3.73	-1.03664
3.75	-1.09697	3.75	-1.0456
3.77	-1.04726	3.77	-1.05157
3.79	-1.37693	3.79	-1.04464
3.81	-1.60744	3.81	-1.03075
3.83	-1.64945	3.83	-1.01015
3.85	-1.01247	3.85	-0.98123
3.87	-0.57695	3.87	-0.94183
3.89	-1.61687	3.89	-0.90388
3.91	-1.93565	3.91	-0.8518
3.93	-2.03825	3.93	-0.79623
3.95	-1.97571	3.95	-0.73579
3.97	-1.67825	3.97	-0.6645
3.99	-1.31682	3.99	-0.59113
4.01	-0.41152	4.01	-0.51359
4.03	-0.21285	4.03	-0.43315
4.05	0.15552	4.05	-0.34772
4.07	0.00387	4.07	-0.25681
4.09	-0.75412	4.09	-0.16712
4.11	-1.39544	4.11	-0.07509
4.13	-2.18197	4.13	0.02385
4.15	-2.30764	4.15	0.11166
4.17	-1.35516	4.17	0.20726
4.19	0.01141	4.19	0.30117
4.21	-0.02575	4.21	0.39086
4.23	-0.1052	4.23	0.48497
4.25	1.349	4.25	0.56882
4.27	3.40298	4.27	0.6489
4.29	4.76183	4.29	0.72612
4.31	3.93979	4.31	0.80527
4.33	3.30736	4.33	0.87826
4.35	2.85257	4.35	0.94422
4.37	1.58323	4.37	1.00171
4.39	0.45598	4.39	1.05047
4.41	0.06724	4.41	1.09792
4.43	-0.27716	4.43	1.14661
4.45	0.22019	4.45	1.19218
4.47	1.50865	4.47	1.22905
4.49	2.83877	4.49	1.2688
4.51	3.16995	4.51	1.29603
4.53	1.89012	4.53	1.31367
4.55	1.93349	4.55	1.33396
4.57	2.44338	4.57	1.35404
4.59	2.60443	4.59	1.36521
4.61	2.61959	4.61	1.37522
4.63	2.42193	4.63	1.38307
4.65	1.10647	4.65	1.38467
4.67	0.69239	4.67	1.38603
4.69	0.7506	4.69	1.38562
4.71	1.15249	4.71	1.37859
4.73	1.88719	4.73	1.36891
4.75	1.43775	4.75	1.35392
4.77	1.17782	4.77	1.33302
4.79	1.35138	4.79	1.3156
4.81	1.95887	4.81	1.29101
4.83	2.39865	4.83	1.26748
4.85	1.06254	4.85	1.2409
4.87	0.96251	4.87	1.20829
4.89	1.95849	4.89	1.17744
4.91	2.02002	4.91	1.14368
4.93	1.63175	4.93	1.10745
4.95	1.91572	4.95	1.07193
4.97	1.69012	4.97	1.02971
4.99	0.62093	4.99	0.98972
5.01	0.14512	5.01	0.94368
5.03	0.15141	5.03	0.90035
5.05	0.39955	5.05	0.85973
5.07	1.08638	5.07	0.81469
5.09	2.11926	5.09	0.76496
5.11	1.72741	5.11	0.71864
5.13	0.43282	5.13	0.66928
5.15	-0.25605	5.15	0.61727
5.17	0.02621	5.17	0.57356
5.19	0.04351	5.19	0.52862
5.21	0.24015	5.21	0.48362
5.23	0.67716	5.23	0.43392
5.25	0.69024	5.25	0.38475
5.27	0.34794	5.27	0.34355
5.29	-0.37602	5.29	0.29685
5.31	-0.37096	5.31	0.24664
5.33	-0.03418	5.33	0.20354
5.35	-0.31865	5.35	0.16195
5.37	-0.11499	5.37	0.11757
5.39	0.40436	5.39	0.07201
5.41	0.20855	5.41	0.035
5.43	-0.03552	5.43	-0.00376
5.45	-0.58164	5.45	-0.04493
5.47	-0.96443	5.47	-0.08582
5.49	-0.82414	5.49	-0.12196
5.51	-0.24443	5.51	-0.15892
5.53	0.16702	5.53	-0.19564
5.55	0.56594	5.55	-0.22533
5.57	0.27671	5.57	-0.25398
5.59	-0.19227	5.59	-0.27471
5.61	-0.23973	5.61	-0.29869
5.63	-0.06485	5.63	-0.32608
5.65	-0.29846	5.65	-0.34522
5.67	-0.17262	5.67	-0.36208
5.69	-0.10681	5.69	-0.38226
5.71	-0.45827	5.71	-0.39484
5.73	-0.58272	5.73	-0.401
5.75	-0.58663	5.75	-0.40986
5.77	-0.3124	5.77	-0.41019
5.79	-0.46802	5.79	-0.4064
5.81	-0.63785	5.81	-0.40485
5.83	-0.54836	5.83	-0.39763
5.85	-0.49462	5.85	-0.38944
5.87	-0.37129	5.87	-0.37405
5.89	-0.29521	5.89	-0.35639
5.91	-0.24774	5.91	-0.33811
5.93	0.12418	5.93	-0.31777
5.95	0.61697	5.95	-0.29493
5.97	0.65273	5.97	-0.26802
5.99	0.34053	5.99	-0.23724
6.01	0.07313	6.01	-0.20162
6.03	0.17636	6.03	-0.16938
6.05	0.07564	6.05	-0.13718
6.07	-0.14823	6.07	-0.09852
6.09	-0.33613	6.09	-0.05471
6.11	-0.3479	6.11	-0.01191
6.13	-0.48521	6.13	0.02562
6.15	-0.61989	6.15	0.06231
6.17	-0.43344	6.17	0.10611
6.19	-0.27281	6.19	0.14994
6.21	-0.37159	6.21	0.19357
6.23	-0.24259	6.23	0.23797
6.25	0.1022	6.25	0.27815
6.27	0.38443	6.27	0.31596
6.29	0.18257	6.29	0.35591
6.31	0.10342	6.31	0.3918
6.33	0.15299	6.33	0.43379
6.35	0.17956	6.35	0.46716
6.37	0.6276	6.37	0.49743
6.39	1.49196	6.39	0.5248
6.41	1.47245	6.41	0.55395
6.43	0.88071	6.43	0.57603
6.45	0.81853	6.45	0.5979
6.47	1.04486	6.47	0.61697
6.49	1.25646	6.49	0.63151
6.51	1.48744	6.51	0.6451
6.53	1.49606	6.53	0.65382
6.55	1.60863	6.55	0.65943
6.57	1.82091	6.57	0.66312
6.59	1.84133	6.59	0.66918
6.61	1.32617	6.61	0.66573
6.63	0.97993	6.63	0.66233
6.65	1.00074	6.65	0.6559
6.67	1.09942	6.67	0.64898
6.69	0.99168	6.69	0.6412
6.71	0.76091	6.71	0.62965
6.73	0.75382	6.73	0.61876
6.75	0.93964	6.75	0.60312
6.77	1.14387	6.77	0.589
6.79	1.05559	6.79	0.56751
6.81	0.87735	6.81	0.55479
6.83	0.75184	6.83	0.53806
6.85	0.65821	6.85	0.51941
6.87	0.75766	6.87	0.49903
6.89	0.79025	6.89	0.48094
6.91	0.59772	6.91	0.46502
6.93	0.6784	6.93	0.44517
6.95	0.76	6.95	0.42142
6.97	0.61968	6.97	0.40947
6.99	0.59415	6.99	0.38778
7.01	0.6584	7.01	0.37113
7.03	0.41258	7.03	0.35469
7.05	0.20862	7.05	0.33192
7.07	0.16623	7.07	0.31779
7.09	0.05157	7.09	0.29832
7.11	0.01015	7.11	0.27833
7.13	0.22349	7.13	0.26179
7.15	0.39806	7.15	0.24475
7.17	0.3776	7.17	0.22642
7.19	0.23008	7.19	0.21067
7.21	0.13881	7.21	0.19514
7.23	0.13318	7.23	0.18138
7.25	0.08305	7.25	0.16929
7.27	-0.0056	7.27	0.15013
7.29	-0.01543	7.29	0.13692
7.31	0.14155	7.31	0.12551
7.33	0.26908	7.33	0.11244
7.35	0.29363	7.35	0.10006
7.37	0.08677	7.37	0.08602
7.39	-0.11921	7.39	0.07267
7.41	-0.07986	7.41	0.05784
7.43	0.05733	7.43	0.04352
7.45	0.16698	7.45	0.03203
7.47	0.26277	7.47	0.02147
7.49	0.14316	7.49	0.00885
7.51	-0.1367	7.51	-0.00094
7.53	-0.26758	7.53	-0.01095
7.55	-0.12263	7.55	-0.02003
7.57	-0.00946	7.57	-0.03249
7.59	-0.11336	7.59	-0.04743
7.61	-0.07198	7.61	-0.05733
7.63	0.13107	7.63	-0.07127
7.65	0.07131	7.65	-0.0792
7.67	-0.08273	7.67	-0.08458
7.69	-0.16672	7.69	-0.09685
7.71	-0.23599	7.71	-0.10273
7.73	-0.26416	7.73	-0.10904
7.75	-0.20799	7.75	-0.11417
7.77	-0.1354	7.77	-0.11964
7.79	-0.06166	7.79	-0.12919
7.81	0.00719	7.81	-0.13413
7.83	0.08295	7.83	-0.1381
7.85	0.02536	7.85	-0.14426
7.87	-0.14513	7.87	-0.14396
7.89	-0.17154	7.89	-0.14168
7.91	-0.07629	7.91	-0.14324
7.93	0.0638	7.93	-0.14177
7.95	0.13846	7.95	-0.14454
7.97	0.07002	7.97	-0.14422
7.99	0.00917	7.99	-0.1393
8.01	0.01333	8.01	-0.13676
8.03	0.01348	8.03	-0.12879
8.05	-0.02065	8.05	-0.12249
8.07	-0.07379	8.07	-0.11857
8.09	-0.09245	8.09	-0.10924
8.11	-0.09982	8.11	-0.10197
8.13	-0.14778	8.13	-0.09109
8.15	-0.17955	8.15	-0.07943
8.17	-0.13933	8.17	-0.06565
8.19	-0.05799	8.19	-0.05765
8.21	-0.00842	8.21	-0.05019
8.23	-0.00975	8.23	-0.03551
8.25	-0.03217	8.25	-0.01989
8.27	-0.08241	8.27	-0.01061
8.29	-0.10856	8.29	-0.00437
8.31	-0.11925	8.31	0.01506
8.33	-0.14615	8.33	0.0305
8.35	-0.11464	8.35	0.03474
8.37	-0.03714	8.37	0.0519
8.39	0.08328	8.39	0.06814
8.41	0.17005	8.41	0.07781
8.43	0.15927	8.43	0.0879
8.45	0.11901	8.45	0.10066
8.47	0.14887	8.47	0.11455
8.49	0.27336	8.49	0.12803
8.51	0.38115	8.51	0.13888
8.53	0.45149	8.53	0.14439
8.55	0.47821	8.55	0.15352
8.57	0.48239	8.57	0.16368
8.59	0.49338	8.59	0.17133
8.61	0.47385	8.61	0.17824
8.63	0.45125	8.63	0.18084
8.65	0.47887	8.65	0.18814
8.67	0.52271	8.67	0.19076
8.69	0.57489	8.69	0.19299
8.71	0.65816	8.71	0.19382
8.73	0.72089	8.73	0.20286
8.75	0.72135	8.75	0.19929
8.77	0.65305	8.77	0.20231
8.79	0.60963	8.79	0.20487
8.81	0.63265	8.81	0.20317
8.83	0.66252	8.83	0.2048
8.85	0.61322	8.85	0.2036
8.87	0.53052	8.87	0.2043
8.89	0.48792	8.89	0.20377
8.91	0.47494	8.91	0.20333
8.93	0.48907	8.93	0.2046
8.95	0.47994	8.95	0.1969
8.97	0.46397	8.97	0.19678
8.99	0.43622	8.99	0.18883
9.01	0.40258	9.01	0.18927
9.03	0.37162	9.03	0.18998
9.05	0.37727	9.05	0.18865
9.07	0.36896	9.07	0.18679
9.09	0.33494	9.09	0.18188
9.11	0.31237	9.11	0.1792
9.13	0.30302	9.13	0.17461
9.15	0.28335	9.15	0.17138
9.17	0.26095	9.17	0.16884
9.19	0.20865	9.19	0.16523
9.21	0.14327	9.21	0.155
9.23	0.11358	9.23	0.15306
9.25	0.11537	9.25	0.14848
9.27	0.1199	9.27	0.13739
9.29	0.10679	9.29	0.13801
9.31	0.08332	9.31	0.13375
9.33	0.09079	9.33	0.12667
9.35	0.11118	9.35	0.12372
9.37	0.10045	9.37	0.11906
9.39	0.07634	9.39	0.11411
9.41	0.0534	9.41	0.10126
9.43	0.0552	9.43	0.09559
9.45	0.06145	9.45	0.08929
9.47	0.04224	9.47	0.08361
9.49	0.02687	9.49	0.06837
9.51	0.02207	9.51	0.06594
9.53	0.02572	9.53	0.05669
9.55	0.03532	9.55	0.05163
9.57	0.04419	9.57	0.03795
9.59	0.04957	9.59	0.03394
9.61	0.06003	9.61	0.02614
9.63	0.061	9.63	0.015
9.65	0.04821	9.65	0.00425
9.67	0.01687	9.67	-0.00365
9.69	-0.01222	9.69	-0.01086
9.71	-0.03732	9.71	-0.01672
9.73	-0.04012	9.73	-0.03069
9.75	-0.03443	9.75	-0.04492
9.77	-0.01522	9.77	-0.05566
9.79	0.00509	9.79	-0.06055
9.81	0.0029	9.81	-0.06971
9.83	-0.03816	9.83	-0.07427
9.85	-0.08513	9.85	-0.08041
9.87	-0.103	9.87	-0.09003
9.89	-0.12061	9.89	-0.09965
9.91	-0.1346	9.91	-0.1095
9.93	-0.13658	9.93	-0.11114
9.95	-0.13445	9.95	-0.11708
9.97	-0.14755	9.97	-0.12426
9.99	-0.16157	9.99	-0.13143
10.01	-0.16272	10.01	-0.13404
10.03	-0.15606	10.03	-0.14327
10.05	-0.14799	10.05	-0.14333
10.07	-0.15631	10.07	-0.14937
10.09	-0.14073	10.09	-0.15303
10.11	-0.1364	10.11	-0.15823
10.13	-0.14245	10.13	-0.15302
10.15	-0.14995	10.15	-0.15116
10.17	-0.14664	10.17	-0.15545
10.19	-0.14653	10.19	-0.15442
10.21	-0.14881	10.21	-0.1533
10.23	-0.13543	10.23	-0.15108
10.25	-0.12361	10.25	-0.15077
10.27	-0.12233	10.27	-0.14601
10.29	-0.11775	10.29	-0.14367
10.31	-0.12312	10.31	-0.13683
10.33	-0.1278	10.33	-0.13695
10.35	-0.10965	10.35	-0.12805
10.37	-0.09629	10.37	-0.12656
10.39	-0.08878	10.39	-0.1227
10.41	-0.0762	10.41	-0.11046
10.43	-0.06543	10.43	-0.10954
10.45	-0.04394	10.45	-0.10343
10.47	-0.02486	10.47	-0.10096
10.49	-0.01526	10.49	-0.09036
10.51	0.00936	10.51	-0.08901
10.53	0.03186	10.53	-0.08292
10.55	0.03477	10.55	-0.07577
10.57	0.03459	10.57	-0.07084
10.59	0.0446	10.59	-0.06484
10.61	0.06288	10.61	-0.06578
10.63	0.09713	10.63	-0.06349
10.65	0.13576	10.65	-0.05269
10.67	0.15008	10.67	-0.04769
10.69	0.16623	10.69	-0.05156
10.71	0.17425	10.71	-0.04298
10.73	0.17593	10.73	-0.04001
10.75	0.17675	10.75	-0.02815
10.77	0.18106	10.77	-0.03195
10.79	0.19343	10.79	-0.03039
10.81	0.21282	10.81	-0.02286
10.83	0.22391	10.83	-0.02128
10.85	0.22431	10.85	-0.01809
10.87	0.20958	10.87	-0.01961
10.89	0.2019	10.89	-0.01556
10.91	0.19408	10.91	-0.01244
10.93	0.17767	10.93	-0.01148
10.95	0.17461	10.95	-0.00989
10.97	0.16406	10.97	-0.00933
10.99	0.16278	10.99	-0.00164
11.01	0.16005	11.01	-0.00318
11.03	0.15507	11.03	-0.00563
11.05	0.14081	11.05	-0.00408
11.07	0.14825	11.07	-0.0085
11.09	0.13903	11.09	-0.00243
11.11	0.13416	11.11	-0.00528
11.13	0.12243	11.13	-0.00237
11.15	0.1008	11.15	0.00319
11.17	0.08837	11.17	0.00036
11.19	0.07642	11.19	-0.00034
11.21	0.07097	11.21	-0.01149
11.23	0.06709	11.23	-0.00927
11.25	0.05551	11.25	-0.01075
11.27	0.0428	11.27	-0.0143
11.29	0.0281	11.29	-0.01455
11.31	0.01701	11.31	-0.00843
11.33	0.00052	11.33	-0.00947
11.35	-0.00317	11.35	-0.01378
11.37	-0.00805	11.37	-0.01742
11.39	-0.0198	11.39	-0.02168
11.41	-0.01698	11.41	-0.02301
11.43	-0.0288	11.43	-0.02883
11.45	-0.03678	11.45	-0.02549
11.47	-0.04149	11.47	-0.03224
11.49	-0.05626	11.49	-0.02897
11.51	-0.06449	11.51	-0.03461
11.53	-0.07764	11.53	-0.04079
11.55	-0.07992	11.55	-0.04719
11.57	-0.08093	11.57	-0.04808
11.59	-0.08423	11.59	-0.04906
11.61	-0.09685	11.61	-0.05337
11.63	-0.10249	11.63	-0.06132
11.65	-0.11147	11.65	-0.05947
11.67	-0.11967	11.67	-0.0731
11.69	-0.12176	11.69	-0.07654
11.71	-0.12401	11.71	-0.08067
11.73	-0.12334	11.73	-0.08148
11.75	-0.13355	11.75	-0.09093
11.77	-0.14652	11.77	-0.09511
11.79	-0.15149	11.79	-0.1005
11.81	-0.15738	11.81	-0.10242
11.83	-0.14775	11.83	-0.10994
11.85	-0.14697	11.85	-0.12201
11.87	-0.14339	11.87	-0.12777
11.89	-0.15135	11.89	-0.13199
11.91	-0.1614	11.91	-0.12708
11.93	-0.16232	11.93	-0.12372
11.95	-0.17453	11.95	-0.13833
11.97	-0.18237	11.97	-0.14294
11.99	-0.19372	11.99	-0.15812
12.01	-0.19423	12.01	-0.15785
12.03	-0.19121	12.03	-0.15405
12.05	-0.19075	12.05	-0.15793
12.07	-0.19677	12.07	-0.16718
12.09	-0.20276	12.09	-0.16796
12.11	-0.20045	12.11	-0.16464
12.13	-0.20978	12.13	-0.17069
12.15	-0.2106	12.15	-0.17479
12.17	-0.20955	12.17	-0.1765
12.19	-0.21317	12.19	-0.17904
12.21	-0.20711	12.21	-0.1789
12.23	-0.21633	12.23	-0.1827
12.25	-0.2196	12.25	-0.18689
12.27	-0.21572	12.27	-0.1833
12.29	-0.223	12.29	-0.18322
12.31	-0.22404	12.31	-0.1866
12.33	-0.21615	12.33	-0.18895
12.35	-0.22192	12.35	-0.19177
12.37	-0.20803	12.37	-0.19087
12.39	-0.20041	12.39	-0.18693
12.41	-0.20452	12.41	-0.18902
12.43	-0.20886	12.43	-0.18004
12.45	-0.20733	12.45	-0.18442
12.47	-0.19007	12.47	-0.18877
12.49	-0.19983	12.49	-0.18008
12.51	-0.1851	12.51	-0.17629
12.53	-0.18807	12.53	-0.17156
12.55	-0.18422	12.55	-0.17436
12.57	-0.1733	12.57	-0.17619
12.59	-0.16675	12.59	-0.16629
12.61	-0.16319	12.61	-0.15102
12.63	-0.15389	12.63	-0.15595
12.65	-0.14764	12.65	-0.16191
12.67	-0.13132	12.67	-0.15962
12.69	-0.13019	12.69	-0.15196
12.71	-0.11921	12.71	-0.14375
12.73	-0.1182	12.73	-0.14781
12.75	-0.10123	12.75	-0.14218
12.77	-0.08717	12.77	-0.14331
12.79	-0.06531	12.79	-0.13614
12.81	-0.05991	12.81	-0.138
12.83	-0.06276	12.83	-0.13241
12.85	-0.06308	12.85	-0.1239
12.87	-0.04469	12.87	-0.12446
12.89	-0.04264	12.89	-0.12112
12.91	-0.03635	12.91	-0.11854
12.93	-0.03894	12.93	-0.11347
12.95	-0.03228	12.95	-0.12084
12.97	-0.02956	12.97	-0.11456
12.99	-0.02244	12.99	-0.11534
13.01	-0.03181	13.01	-0.11015
13.03	-0.03757	13.03	-0.10822
13.05	-0.02555	13.05	-0.10592
13.07	-0.03357	13.07	-0.099
13.09	-0.03596	13.09	-0.09365
13.11	-0.02811	13.11	-0.09557
13.13	-0.03542	13.13	-0.10322
13.15	-0.0354	13.15	-0.09401
13.17	-0.04109	13.17	-0.08803
13.19	-0.03755	13.19	-0.09039
13.21	-0.04082	13.21	-0.08783
13.23	-0.04382	13.23	-0.08704
13.25	-0.04645	13.25	-0.07824
13.27	-0.05193	13.27	-0.08354
13.29	-0.05602	13.29	-0.08109
13.31	-0.05736	13.31	-0.07101
13.33	-0.05623	13.33	-0.06318
13.35	-0.06133	13.35	-0.06853
13.37	-0.07098	13.37	-0.06337
13.39	-0.07348	13.39	-0.06702
13.41	-0.06941	13.41	-0.05919
13.43	-0.0731	13.43	-0.06442
13.45	-0.08108	13.45	-0.06936
13.47	-0.08825	13.47	-0.06465
13.49	-0.09099	13.49	-0.06143
13.51	-0.09744	13.51	-0.06539
13.53	-0.0966	13.53	-0.06284
13.55	-0.10167	13.55	-0.0649
13.57	-0.11153	13.57	-0.0634
13.59	-0.11545	13.59	-0.06317
13.61	-0.12151	13.61	-0.0642
13.63	-0.13195	13.63	-0.06158
13.65	-0.12736	13.65	-0.06605
13.67	-0.12226	13.67	-0.06844
13.69	-0.12738	13.69	-0.07565
13.71	-0.13736	13.71	-0.0701
13.73	-0.1447	13.73	-0.07401
13.75	-0.15281	13.75	-0.07561
13.77	-0.14853	13.77	-0.07907
13.79	-0.14758	13.79	-0.07052
13.81	-0.14911	13.81	-0.07872
13.83	-0.15114	13.83	-0.07805
13.85	-0.15401	13.85	-0.07719
13.87	-0.16883	13.87	-0.07855
13.89	-0.16424	13.89	-0.08608
13.91	-0.17046	13.91	-0.09639
13.93	-0.18358	13.93	-0.09618
13.95	-0.17522	13.95	-0.0905
13.97	-0.17852	13.97	-0.09814
13.99	-0.19207	13.99	-0.0972
14.01	-0.20022	14.01	-0.10696
14.03	-0.19223	14.03	-0.11466
14.05	-0.20917	14.05	-0.11429
14.07	-0.20609	14.07	-0.11557
14.09	-0.19727	14.09	-0.1213
14.11	-0.20034	14.11	-0.12704
14.13	-0.20259	14.13	-0.12264
14.15	-0.21839	14.15	-0.13886
14.17	-0.21147	14.17	-0.1379
14.19	-0.22628	14.19	-0.13989
14.21	-0.2291	14.21	-0.14412
14.23	-0.22388	14.23	-0.15194
14.25	-0.23284	14.25	-0.1525
14.27	-0.23655	14.27	-0.14654
14.29	-0.24333	14.29	-0.15315
14.31	-0.23771	14.31	-0.16028
14.33	-0.23041	14.33	-0.16131
14.35	-0.23475	14.35	-0.16273
14.37	-0.24342	14.37	-0.15789
14.39	-0.25531	14.39	-0.16931
14.41	-0.25348	14.41	-0.16984
14.43	-0.25154	14.43	-0.1706
14.45	-0.25248	14.45	-0.16887
14.47	-0.24731	14.47	-0.18114
14.49	-0.25336	14.49	-0.18413
14.51	-0.256	14.51	-0.17203
14.53	-0.25052	14.53	-0.18546
14.55	-0.25102	14.55	-0.18575
14.57	-0.24039	14.57	-0.18361
14.59	-0.23293	14.59	-0.18237
14.61	-0.25255	14.61	-0.18268
14.63	-0.24112	14.63	-0.19169
14.65	-0.23955	14.65	-0.18411
14.67	-0.24851	14.67	-0.18361
14.69	-0.23925	14.69	-0.1834
14.71	-0.24529	14.71	-0.18544
14.73	-0.23539	14.73	-0.18446
14.75	-0.22484	14.75	-0.19042
14.77	-0.2147	14.77	-0.19156
14.79	-0.2204	14.79	-0.18418
14.81	-0.22296	14.81	-0.18704
14.83	-0.22602	14.83	-0.18149
14.85	-0.22043	14.85	-0.18398
14.87	-0.20239	14.87	-0.18068
14.89	-0.20633	14.89	-0.17817
14.91	-0.20695	14.91	-0.18283
14.93	-0.20021	14.93	-0.18118
14.95	-0.20071	14.95	-0.18642
14.97	-0.19555	14.97	-0.17796
14.99	-0.18968	14.99	-0.17146
15.01	-0.17688	15.01	-0.17229
15.03	-0.18414	15.03	-0.17156
15.05	-0.17111	15.05	-0.17081
15.07	-0.17203	15.07	-0.17459
15.09	-0.175	15.09	-0.17832
15.11	-0.19101	15.11	-0.18526
15.13	-0.18232	15.13	-0.17457
15.15	-0.19485	15.15	-0.17006
15.17	-0.19094	15.17	-0.17237
15.19	-0.18939	15.19	-0.17073
15.21	-0.19099	15.21	-0.16872
15.23	-0.18216	15.23	-0.16205
15.25	-0.17867	15.25	-0.16862
15.27	-0.17056	15.27	-0.16671
15.29	-0.17328	15.29	-0.16619
15.31	-0.19001	15.31	-0.15689
15.33	-0.19595	15.33	-0.14791
15.35	-0.19317	15.35	-0.15087
15.37	-0.1862	15.37	-0.15682
15.39	-0.18398	15.39	-0.1563
15.41	-0.18106	15.41	-0.15588
15.43	-0.18785	15.43	-0.15376
15.45	-0.20357	15.45	-0.15151
15.47	-0.18746	15.47	-0.14153
15.49	-0.18916	15.49	-0.14541
15.51	-0.19223	15.51	-0.15857
15.53	-0.19509	15.53	-0.15108
15.55	-0.20479	15.55	-0.15185
15.57	-0.19015	15.57	-0.13761
15.59	-0.20325	15.59	-0.14714
15.61	-0.21013	15.61	-0.13949
15.63	-0.20342	15.63	-0.14122
15.65	-0.21283	15.65	-0.13911
15.67	-0.21881	15.67	-0.1409
15.69	-0.22305	15.69	-0.14276
15.71	-0.21162	15.71	-0.1519
15.73	-0.23601	15.73	-0.14602
15.75	-0.23143	15.75	-0.15465
15.77	-0.24799	15.77	-0.14426
15.79	-0.24257	15.79	-0.14142
15.81	-0.21958	15.81	-0.14265
15.83	-0.23484	15.83	-0.14788
15.85	-0.24711	15.85	-0.15045
15.87	-0.23978	15.87	-0.15375
15.89	-0.25145	15.89	-0.15177
15.91	-0.24711	15.91	-0.1529
15.93	-0.2369	15.93	-0.13765
15.95	-0.23634	15.95	-0.152
15.97	-0.25201	15.97	-0.15077
15.99	-0.25844	15.99	-0.15339
16.01	-0.27028	16.01	-0.1592
16.03	-0.26547	16.03	-0.15853
16.05	-0.2609	16.05	-0.15644
16.07	-0.27472	16.07	-0.15513
16.09	-0.27923	16.09	-0.15324
16.11	-0.27618	16.11	-0.15775
16.13	-0.27322	16.13	-0.15924
16.15	-0.27869	16.15	-0.16358
16.17	-0.28666	16.17	-0.16473
16.19	-0.28068	16.19	-0.16269
16.21	-0.27603	16.21	-0.15873
16.23	-0.28434	16.23	-0.1705
16.25	-0.28774	16.25	-0.17937
16.27	-0.29598	16.27	-0.17738
16.29	-0.28797	16.29	-0.17151
16.31	-0.3044	16.31	-0.17419
16.33	-0.29339	16.33	-0.17097
16.35	-0.29059	16.35	-0.17317
16.37	-0.28679	16.37	-0.17732
16.39	-0.29904	16.39	-0.17542
16.41	-0.31213	16.41	-0.18936
16.43	-0.31493	16.43	-0.18408
16.45	-0.30818	16.45	-0.17909
16.47	-0.30898	16.47	-0.18759
16.49	-0.3218	16.49	-0.18534
16.51	-0.3032	16.51	-0.18685
16.53	-0.30294	16.53	-0.19202
16.55	-0.30329	16.55	-0.19281
16.57	-0.31337	16.57	-0.18912
16.59	-0.31884	16.59	-0.18818
16.61	-0.31991	16.61	-0.19526
16.63	-0.33428	16.63	-0.19029
16.65	-0.33354	16.65	-0.19248
16.67	-0.33362	16.67	-0.19364
16.69	-0.31805	16.69	-0.20243
16.71	-0.30577	16.71	-0.20367
16.73	-0.30668	16.73	-0.20386
16.75	-0.32537	16.75	-0.20678
16.77	-0.33305	16.77	-0.19843
16.79	-0.32864	16.79	-0.20259
16.81	-0.31542	16.81	-0.19938
16.83	-0.31301	16.83	-0.20672
16.85	-0.31458	16.85	-0.19979
16.87	-0.33135	16.87	-0.21109
16.89	-0.31204	16.89	-0.21907
16.91	-0.31536	16.91	-0.20927
16.93	-0.32564	16.93	-0.20528
16.95	-0.31731	16.95	-0.218
16.97	-0.30328	16.97	-0.21466
16.99	-0.30769	16.99	-0.21348
17.01	-0.30357	17.01	-0.20142
17.03	-0.29715	17.03	-0.19942
17.05	-0.30365	17.05	-0.20905
17.07	-0.30013	17.07	-0.21068
17.09	-0.29661	17.09	-0.20007
17.11	-0.30606	17.11	-0.21101
17.13	-0.30315	17.13	-0.20873
17.15	-0.30661	17.15	-0.19435
17.17	-0.28993	17.17	-0.20473
17.19	-0.30044	17.19	-0.19918
17.21	-0.29073	17.21	-0.20911
17.23	-0.31409	17.23	-0.20025
17.25	-0.30803	17.25	-0.19682
17.27	-0.32946	17.27	-0.19892
17.29	-0.29879	17.29	-0.19991
17.31	-0.2946	17.31	-0.19515
17.33	-0.29838	17.33	-0.19831
17.35	-0.2953	17.35	-0.19408
17.37	-0.28835	17.37	-0.19801
17.39	-0.29984	17.39	-0.19158
17.41	-0.28025	17.41	-0.19414
17.43	-0.29576	17.43	-0.1814
17.45	-0.30091	17.45	-0.17926
17.47	-0.30758	17.47	-0.17982
17.49	-0.2998	17.49	-0.17976
17.51	-0.29066	17.51	-0.17744
17.53	-0.28298	17.53	-0.19611
17.55	-0.28785	17.55	-0.20018
17.57	-0.31276	17.57	-0.18815
17.59	-0.31039	17.59	-0.18394
17.61	-0.30276	17.61	-0.17927
17.63	-0.30522	17.63	-0.1766
17.65	-0.28359	17.65	-0.18371
17.67	-0.29175	17.67	-0.18722
17.69	-0.29573	17.69	-0.18941
17.71	-0.2831	17.71	-0.17805
17.73	-0.28633	17.73	-0.17726
17.75	-0.27361	17.75	-0.17513
17.77	-0.29399	17.77	-0.18114
17.79	-0.27682	17.79	-0.18347
17.81	-0.29749	17.81	-0.16895
17.83	-0.31392	17.83	-0.17223
17.85	-0.31017	17.85	-0.16682
17.87	-0.32575	17.87	-0.16168
17.89	-0.31209	17.89	-0.1631
17.91	-0.31835	17.91	-0.16502
17.93	-0.30162	17.93	-0.17584
17.95	-0.30697	17.95	-0.163
17.97	-0.31507	17.97	-0.16938
17.99	-0.31437	17.99	-0.17045
18.01	-0.30476	18.01	-0.16879
18.03	-0.30502	18.03	-0.16132
18.05	-0.30923	18.05	-0.16043
18.07	-0.31759	18.07	-0.16605
18.09	-0.31518	18.09	-0.16075
18.11	-0.31217	18.11	-0.15941
18.13	-0.32747	18.13	-0.14771
18.15	-0.31212	18.15	-0.15974
18.17	-0.31122	18.17	-0.16535
18.19	-0.32862	18.19	-0.16056
18.21	-0.3037	18.21	-0.16511
18.23	-0.30605	18.23	-0.16695
18.25	-0.33755	18.25	-0.16374
18.27	-0.33832	18.27	-0.17177
18.29	-0.30932	18.29	-0.17092
18.31	-0.3194	18.31	-0.16918
18.33	-0.32233	18.33	-0.15691
18.35	-0.31659	18.35	-0.1512
18.37	-0.32379	18.37	-0.16355
18.39	-0.31722	18.39	-0.16628
18.41	-0.3171	18.41	-0.167
18.43	-0.33171	18.43	-0.17209
18.45	-0.29844	18.45	-0.17432
18.47	-0.31484	18.47	-0.16428
18.49	-0.31674	18.49	-0.16778
18.51	-0.33639	18.51	-0.16036
18.53	-0.34248	18.53	-0.16136
18.55	-0.31701	18.55	-0.17108
18.57	-0.33722	18.57	-0.1646
18.59	-0.32974	18.59	-0.16663
18.61	-0.34699	18.61	-0.1665
18.63	-0.33048	18.63	-0.17248
18.65	-0.33731	18.65	-0.15534
18.67	-0.33583	18.67	-0.16123
18.69	-0.34171	18.69	-0.1715
18.71	-0.32837	18.71	-0.16914
18.73	-0.34126	18.73	-0.16559
18.75	-0.33	18.75	-0.15578
18.77	-0.32507	18.77	-0.15821
18.79	-0.3357	18.79	-0.17399
18.81	-0.32199	18.81	-0.18116
18.83	-0.34578	18.83	-0.16101
18.85	-0.32614	18.85	-0.16912
18.87	-0.33345	18.87	-0.16597
18.89	-0.33007	18.89	-0.18423
18.91	-0.32782	18.91	-0.17025
18.93	-0.32212	18.93	-0.17601
18.95	-0.33235	18.95	-0.19064
18.97	-0.34271	18.97	-0.19433
18.99	-0.3339	18.99	-0.19308
19.01	-0.31618	19.01	-0.18346
19.03	-0.34184	19.03	-0.18417
19.05	-0.34474	19.05	-0.18217
19.07	-0.34668	19.07	-0.17246
19.09	-0.33203	19.09	-0.17335
19.11	-0.34095	19.11	-0.17497
19.13	-0.32993	19.13	-0.18187
19.15	-0.32444	19.15	-0.17652
19.17	-0.33034	19.17	-0.18759
19.19	-0.31739	19.19	-0.17772
19.21	-0.33222	19.21	-0.17514
19.23	-0.33788	19.23	-0.17422
19.25	-0.32424	19.25	-0.17895
19.27	-0.2984	19.27	-0.18522
19.29	-0.30326	19.29	-0.18339
19.31	-0.29999	19.31	-0.17543
19.33	-0.31192	19.33	-0.17367
19.35	-0.32215	19.35	-0.17981
19.37	-0.32035	19.37	-0.17375
19.39	-0.31198	19.39	-0.18089
19.41	-0.30729	19.41	-0.18108
19.43	-0.33176	19.43	-0.18066
19.45	-0.3227	19.45	-0.17685
19.47	-0.30218	19.47	-0.17924
19.49	-0.3105	19.49	-0.18016
19.51	-0.30068	19.51	-0.17334
19.53	-0.32072	19.53	-0.17266
19.55	-0.31543	19.55	-0.17717
19.57	-0.30547	19.57	-0.16794
19.59	-0.287	19.59	-0.17608
19.61	-0.28547	19.61	-0.18005
19.63	-0.28963	19.63	-0.16435
19.65	-0.29404	19.65	-0.17721
19.67	-0.30845	19.67	-0.17574
19.69	-0.28039	19.69	-0.17627
19.71	-0.29143	19.71	-0.18512
19.73	-0.30301	19.73	-0.17414
19.75	-0.29364	19.75	-0.18323
19.77	-0.27645	19.77	-0.16559
19.79	-0.2975	19.79	-0.17182
19.81	-0.29524	19.81	-0.17066
19.83	-0.27263	19.83	-0.16056
19.85	-0.27797	19.85	-0.17171
19.87	-0.29862	19.87	-0.17411
19.89	-0.27535	19.89	-0.16774
19.91	-0.29404	19.91	-0.1768
19.93	-0.28351	19.93	-0.17356
19.95	-0.284	19.95	-0.16187
19.97	-0.27017	19.97	-0.17096
19.99	-0.28986	19.99	-0.15109
20.01	0	20.01	0

## Sheet: Figure 2b
Crystal		Glass
r	D(r)	r	D(r)
Å	a.u.	Å	a.u.
0	-0.02862	0	-0.01708
0.02	-0.08228	0.02	-0.05006
0.04	-0.12575	0.04	-0.0797
0.06	-0.15388	0.06	-0.10424
0.08	-0.16374	0.08	-0.1226
0.1	-0.15508	0.1	-0.1345
0.12	-0.13038	0.12	-0.14051
0.14	-0.09452	0.14	-0.14199
0.16	-0.05415	0.16	-0.14093
0.18	-0.01678	0.18	-0.13972
0.2	0.01027	0.2	-0.14084
0.22	0.02086	0.22	-0.14657
0.24	0.01085	0.24	-0.15872
0.26	-0.02131	0.26	-0.17839
0.28	-0.07441	0.28	-0.20586
0.3	-0.14468	0.3	-0.24055
0.32	-0.22634	0.32	-0.28111
0.34	-0.31246	0.34	-0.32559
0.36	-0.39601	0.36	-0.37168
0.38	-0.47091	0.38	-0.41706
0.4	-0.53294	0.4	-0.45966
0.42	-0.58042	0.42	-0.49798
0.44	-0.61454	0.44	-0.53127
0.46	-0.63925	0.46	-0.55968
0.48	-0.66075	0.48	-0.58424
0.5	-0.68663	0.5	-0.60676
0.52	-0.72479	0.52	-0.62964
0.54	-0.78221	0.54	-0.6555
0.56	-0.86388	0.56	-0.68691
0.58	-0.97185	0.58	-0.72598
0.6	-1.10469	0.6	-0.77402
0.62	-1.25738	0.62	-0.83133
0.64	-1.42165	0.64	-0.89698
0.66	-1.58673	0.66	-0.96887
0.68	-1.74057	0.68	-1.04376
0.7	-1.87107	0.7	-1.11757
0.72	-1.9676	0.72	-1.18574
0.74	-2.0222	0.74	-1.24363
0.76	-2.0306	0.76	-1.28701
0.78	-1.99283	0.78	-1.31253
0.8	-1.91334	0.8	-1.31812
0.82	-1.80056	0.82	-1.30323
0.84	-1.66613	0.84	-1.26908
0.86	-1.52363	0.86	-1.21855
0.88	-1.38717	0.88	-1.15605
0.9	-1.26993	0.9	-1.0872
0.92	-1.18275	0.92	-1.01831
0.94	-1.13309	0.94	-0.95588
0.96	-1.12428	0.96	-0.90595
0.98	-1.1553	0.98	-0.87354
1	-1.22102	1	-0.86217
1.02	-1.31286	1.02	-0.87341
1.04	-1.4198	1.04	-0.90671
1.06	-1.52962	1.06	-0.95938
1.08	-1.63019	1.08	-1.0267
1.1	-1.71071	1.1	-1.10238
1.12	-1.76272	1.12	-1.17899
1.14	-1.78075	1.14	-1.24867
1.16	-1.76274	1.16	-1.30383
1.18	-1.70992	1.18	-1.33779
1.2	-1.62646	1.2	-1.34548
1.22	-1.51881	1.22	-1.32389
1.24	-1.39485	1.24	-1.27239
1.26	-1.26304	1.26	-1.19288
1.28	-1.13157	1.28	-1.08962
1.3	-1.00768	1.3	-0.96892
1.32	-0.89716	1.32	-0.83863
1.34	-0.80409	1.34	-0.70748
1.36	-0.73087	1.36	-0.58437
1.38	-0.67837	1.38	-0.4776
1.4	-0.64627	1.4	-0.39425
1.42	-0.63343	1.42	-0.33959
1.44	-0.63832	1.44	-0.31677
1.46	-0.65932	1.46	-0.32661
1.48	-0.69495	1.48	-0.36767
1.5	-0.744	1.5	-0.43654
1.52	-0.80545	1.52	-0.52823
1.54	-0.87839	1.54	-0.63674
1.56	-0.96181	1.56	-0.75566
1.58	-1.05442	1.58	-0.87877
1.6	-1.15451	1.6	-1.00057
1.62	-1.25987	1.62	-1.11668
1.64	-1.36782	1.64	-1.22407
1.66	-1.47539	1.66	-1.32117
1.68	-1.57948	1.68	-1.40774
1.7	-1.67721	1.7	-1.48466
1.72	-1.76619	1.72	-1.55357
1.74	-1.84478	1.74	-1.61651
1.76	-1.91229	1.76	-1.6755
1.78	-1.96907	1.78	-1.73227
1.8	-2.0164	1.8	-1.788
1.82	-2.05642	1.82	-1.84326
1.84	-2.09177	1.84	-1.89801
1.86	-2.12532	1.86	-1.95176
1.88	-2.15984	1.88	-2.00382
1.9	-2.19767	1.9	-2.05357
1.92	-2.24048	1.92	-2.10071
1.94	-2.28921	1.94	-2.14548
1.96	-2.344	1.96	-2.18874
1.98	-2.40434	1.98	-2.23199
2	-2.46922	2	-2.27716
2.02	-2.53739	2.02	-2.3264
2.04	-2.60755	2.04	-2.38168
2.06	-2.6786	2.06	-2.44442
2.08	-2.7497	2.08	-2.51515
2.1	-2.82035	2.1	-2.59326
2.12	-2.89024	2.12	-2.67684
2.14	-2.95919	2.14	-2.76279
2.16	-3.02693	2.16	-2.84703
2.18	-3.09291	2.18	-2.92495
2.2	-3.15623	2.2	-2.99197
2.22	-3.2156	2.22	-3.04414
2.24	-3.26945	2.24	-3.07878
2.26	-3.31617	2.26	-3.09499
2.28	-3.35445	2.28	-3.09399
2.3	-3.38367	2.3	-3.07915
2.32	-3.40428	2.32	-3.05585
2.34	-3.41812	2.34	-3.03091
2.36	-3.42852	2.36	-3.01183
2.38	-3.4402	2.38	-3.0058
2.4	-3.4589	2.4	-3.01861
2.42	-3.49072	2.42	-3.05357
2.44	-3.5412	2.44	-3.11058
2.46	-3.61428	2.46	-3.18543
2.48	-3.71116	2.48	-3.26954
2.5	-3.82927	2.5	-3.35004
2.52	-3.96144	2.52	-3.41038
2.54	-4.09547	2.54	-3.43136
2.56	-4.21415	2.56	-3.39254
2.58	-4.29583	2.58	-3.27385
2.6	-4.31556	2.6	-3.05743
2.62	-4.24676	2.62	-2.72928
2.64	-4.06323	2.64	-2.28079
2.66	-3.74143	2.66	-1.70987
2.68	-3.26285	2.68	-1.02162
2.7	-2.61606	2.7	-0.2284
2.72	-1.79852	2.72	0.65063
2.74	-0.81764	2.74	1.5905
2.76	0.30878	2.76	2.56201
2.78	1.55297	2.78	3.53342
2.8	2.8784	2.8	4.47252
2.82	4.24172	2.82	5.34861
2.84	5.59529	2.84	6.13431
2.86	6.89004	2.86	6.80711
2.88	8.07854	2.88	7.35044
2.9	9.11784	2.9	7.75431
2.92	9.97208	2.92	8.01538
2.94	10.6144	2.94	8.13656
2.96	11.0284	2.96	8.1262
2.98	11.2082	2.98	7.997
3	11.1589	3	7.76463
3.02	10.8946	3.02	7.4464
3.04	10.4378	3.04	7.05998
3.06	9.81661	3.06	6.62223
3.08	9.06313	3.08	6.14834
3.1	8.2108	3.1	5.6513
3.12	7.29257	3.12	5.14161
3.14	6.33912	3.14	4.62731
3.16	5.37759	3.16	4.11421
3.18	4.43071	3.18	3.60637
3.2	3.51648	3.2	3.10656
3.22	2.64826	3.22	2.61679
3.24	1.83516	3.24	2.13881
3.26	1.08268	3.26	1.67441
3.28	0.39352	3.28	1.22571
3.3	-0.23172	3.3	0.79519
3.32	-0.79373	3.32	0.38573
3.34	-1.29403	3.34	0.000371698
3.36	-1.73448	3.36	-0.35779
3.38	-2.1171	3.38	-0.68588
3.4	-2.44397	3.4	-0.98145
3.42	-2.71724	3.42	-1.24262
3.44	-2.93922	3.44	-1.4682
3.46	-3.11248	3.46	-1.65767
3.48	-3.2399	3.48	-1.81114
3.5	-3.32466	3.5	-1.92928
3.52	-3.37023	3.52	-2.01316
3.54	-3.3802	3.54	-2.06409
3.56	-3.35818	3.56	-2.08351
3.58	-3.30757	3.58	-2.0729
3.6	-3.23145	3.6	-2.03369
3.62	-3.13244	3.62	-1.9673
3.64	-3.0127	3.64	-1.87514
3.66	-2.87388	3.66	-1.75869
3.68	-2.71727	3.68	-1.61955
3.7	-2.54394	3.7	-1.45954
3.72	-2.35486	3.72	-1.28072
3.74	-2.15109	3.74	-1.08542
3.76	-1.93393	3.76	-0.87623
3.78	-1.70499	3.78	-0.65591
3.8	-1.46623	3.8	-0.42736
3.82	-1.21989	3.82	-0.19349
3.84	-0.96846	3.84	0.04288
3.86	-0.71449	3.86	0.2791
3.88	-0.46047	3.88	0.51274
3.9	-0.20871	3.9	0.74164
3.92	0.03877	3.92	0.96389
3.94	0.2803	3.94	1.17781
3.96	0.51451	3.96	1.38185
3.98	0.74027	3.98	1.57457
4	0.95659	4	1.75455
4.02	1.16244	4.02	1.92034
4.04	1.35669	4.04	2.07044
4.06	1.5379	4.06	2.20333
4.08	1.70434	4.08	2.3175
4.1	1.85396	4.1	2.41155
4.12	1.98447	4.12	2.48427
4.14	2.09351	4.14	2.53479
4.16	2.17881	4.16	2.56263
4.18	2.2384	4.18	2.56784
4.2	2.27084	4.2	2.55099
4.22	2.27539	4.22	2.51323
4.24	2.25213	4.24	2.45621
4.26	2.20199	4.26	2.382
4.28	2.12669	4.28	2.29302
4.3	2.02869	4.3	2.19184
4.32	1.91091	4.32	2.08107
4.34	1.77658	4.34	1.9632
4.36	1.62898	4.36	1.84052
4.38	1.47122	4.38	1.71501
4.4	1.30605	4.4	1.58827
4.42	1.1358	4.42	1.46155
4.44	0.96227	4.44	1.33576
4.46	0.78682	4.46	1.21152
4.48	0.61043	4.48	1.08921
4.5	0.43384	4.5	0.96906
4.52	0.25768	4.52	0.85124
4.54	0.08265	4.54	0.73586
4.56	-0.09046	4.56	0.62307
4.58	-0.26062	4.58	0.513
4.6	-0.42666	4.6	0.40584
4.62	-0.58726	4.62	0.30175
4.64	-0.74111	4.64	0.2009
4.66	-0.88699	4.66	0.10338
4.68	-1.02397	4.68	0.00925
4.7	-1.15146	4.7	-0.08152
4.72	-1.26936	4.72	-0.169
4.74	-1.378	4.74	-0.25333
4.76	-1.47819	4.76	-0.33463
4.78	-1.57105	4.78	-0.41303
4.8	-1.65793	4.8	-0.48861
4.82	-1.74022	4.82	-0.56137
4.84	-1.8192	4.84	-0.63124
4.86	-1.8959	4.86	-0.69811
4.88	-1.97096	4.88	-0.76182
4.9	-2.04467	4.9	-0.82219
4.92	-2.11689	4.92	-0.87912
4.94	-2.18719	4.94	-0.93259
4.96	-2.25495	4.96	-0.98269
4.98	-2.31944	4.98	-1.02967
5	-2.38007	5	-1.07391
5.02	-2.4364	5.02	-1.11594
5.04	-2.48826	5.04	-1.15631
5.06	-2.53581	5.06	-1.19561
5.08	-2.57945	5.08	-1.23437
5.1	-2.61976	5.1	-1.27295
5.12	-2.65739	5.12	-1.31153
5.14	-2.6929	5.14	-1.35003
5.16	-2.72664	5.16	-1.38811
5.18	-2.75861	5.18	-1.42516
5.2	-2.78842	5.2	-1.46038
5.22	-2.81528	5.22	-1.49282
5.24	-2.83799	5.24	-1.5215
5.26	-2.85508	5.26	-1.54546
5.28	-2.8649	5.28	-1.56391
5.3	-2.86576	5.3	-1.57629
5.32	-2.85605	5.32	-1.58229
5.34	-2.8343	5.34	-1.58193
5.36	-2.79925	5.36	-1.57547
5.38	-2.74978	5.38	-1.56343
5.4	-2.68485	5.4	-1.54644
5.42	-2.60338	5.42	-1.5252
5.44	-2.50405	5.44	-1.50032
5.46	-2.3852	5.46	-1.47221
5.48	-2.24471	5.48	-1.44104
5.5	-2.07997	5.5	-1.40664
5.52	-1.88794	5.52	-1.36849
5.54	-1.66527	5.54	-1.32575
5.56	-1.40863	5.56	-1.2773
5.58	-1.115	5.58	-1.22185
5.6	-0.78213	5.6	-1.15803
5.62	-0.40892	5.62	-1.08455
5.64	0.00414	5.64	-1.0003
5.66	0.45468	5.66	-0.90445
5.68	0.9382	5.68	-0.79658
5.7	1.44803	5.7	-0.67672
5.72	1.97545	5.72	-0.54536
5.74	2.50992	5.74	-0.40348
5.76	3.03959	5.76	-0.25245
5.78	3.55179	5.78	-0.09402
5.8	4.03372	5.8	0.06976
5.82	4.47308	5.82	0.23668
5.84	4.85878	5.84	0.40437
5.86	5.18146	5.86	0.57048
5.88	5.43397	5.88	0.73265
5.9	5.61171	5.9	0.88861
5.92	5.71276	5.92	1.03624
5.94	5.73786	5.94	1.17355
5.96	5.69029	5.96	1.29876
5.98	5.57554	5.98	1.41027
6	5.40094	6	1.50673
6.02	5.17526	6.02	1.58706
6.04	4.90819	6.04	1.65046
6.06	4.60995	6.06	1.69649
6.08	4.29085	6.08	1.72506
6.1	3.96093	6.1	1.73648
6.12	3.62965	6.12	1.73149
6.14	3.30569	6.14	1.71124
6.16	2.9967	6.16	1.67725
6.18	2.70921	6.18	1.6314
6.2	2.44853	6.2	1.57583
6.22	2.21865	6.22	1.51283
6.24	2.02227	6.24	1.44479
6.26	1.86072	6.26	1.37403
6.28	1.73404	6.28	1.3027
6.3	1.64104	6.3	1.23269
6.32	1.57937	6.32	1.16553
6.34	1.54568	6.34	1.10235
6.36	1.53584	6.36	1.04386
6.38	1.5451	6.38	0.99033
6.4	1.56837	6.4	0.94167
6.42	1.6005	6.42	0.89747
6.44	1.63648	6.44	0.8571
6.46	1.67172	6.46	0.81979
6.48	1.70222	6.48	0.78473
6.5	1.72468	6.5	0.75115
6.52	1.73661	6.52	0.7184
6.54	1.73631	6.54	0.68599
6.56	1.72278	6.56	0.6536
6.58	1.6957	6.58	0.62111
6.6	1.65521	6.6	0.58853
6.62	1.60178	6.62	0.55601
6.64	1.53609	6.64	0.52378
6.66	1.45891	6.66	0.49206
6.68	1.371	6.68	0.46107
6.7	1.27306	6.7	0.43095
6.72	1.1658	6.72	0.40175
6.74	1.04991	6.74	0.37344
6.76	0.92621	6.76	0.34588
6.78	0.79564	6.78	0.31884
6.8	0.6594	6.8	0.29207
6.82	0.51897	6.82	0.26528
6.84	0.37611	6.84	0.23818
6.86	0.23284	6.86	0.21056
6.88	0.09135	6.88	0.18225
6.9	-0.04611	6.9	0.15316
6.92	-0.17733	6.92	0.12331
6.94	-0.30033	6.94	0.09279
6.96	-0.41349	6.96	0.06176
6.98	-0.51561	6.98	0.03045
7	-0.60605	7	-0.000865196
7.02	-0.68467	7.02	-0.03188
7.04	-0.75187	7.04	-0.06229
7.06	-0.80848	7.06	-0.09179
7.08	-0.85566	7.08	-0.12009
7.1	-0.89477	7.1	-0.14694
7.12	-0.92725	7.12	-0.17211
7.14	-0.95446	7.14	-0.19542
7.16	-0.97763	7.16	-0.21674
7.18	-0.99774	7.18	-0.23598
7.2	-1.0155	7.2	-0.25315
7.22	-1.03139	7.22	-0.26826
7.24	-1.04563	7.24	-0.28145
7.26	-1.05829	7.26	-0.29285
7.28	-1.06931	7.28	-0.30271
7.3	-1.07857	7.3	-0.31125
7.32	-1.08591	7.32	-0.31875
7.34	-1.09117	7.34	-0.32545
7.36	-1.09419	7.36	-0.33157
7.38	-1.09477	7.38	-0.33727
7.4	-1.09263	7.4	-0.34261
7.42	-1.08738	7.42	-0.34756
7.44	-1.07846	7.44	-0.35197
7.46	-1.06515	7.46	-0.35563
7.48	-1.04658	7.48	-0.35822
7.5	-1.02169	7.5	-0.35939
7.52	-0.98941	7.52	-0.35878
7.54	-0.94866	7.54	-0.3561
7.56	-0.89847	7.56	-0.35111
7.58	-0.83816	7.58	-0.34371
7.6	-0.76736	7.6	-0.33398
7.62	-0.68617	7.62	-0.32212
7.64	-0.59516	7.64	-0.30852
7.66	-0.49544	7.66	-0.29368
7.68	-0.38861	7.68	-0.2782
7.7	-0.27672	7.7	-0.26269
7.72	-0.16215	7.72	-0.24776
7.74	-0.04752	7.74	-0.23389
7.76	0.06444	7.76	-0.22144
7.78	0.17107	7.78	-0.21058
7.8	0.26983	7.8	-0.2013
7.82	0.35845	7.82	-0.19339
7.84	0.43499	7.84	-0.1865
7.86	0.49787	7.86	-0.18016
7.88	0.54593	7.88	-0.17391
7.9	0.57836	7.9	-0.16729
7.92	0.59473	7.92	-0.15999
7.94	0.59493	7.94	-0.15184
7.96	0.57917	7.96	-0.14289
7.98	0.54788	7.98	-0.1334
8	0.50177	8	-0.12384
8.02	0.44177	8.02	-0.11482
8.04	0.36904	8.04	-0.10701
8.06	0.28498	8.06	-0.10111
8.08	0.19124	8.08	-0.09769
8.1	0.08971	8.1	-0.09719
8.12	-0.01746	8.12	-0.09979
8.14	-0.12788	8.14	-0.10539
8.16	-0.23896	8.16	-0.11365
8.18	-0.34794	8.18	-0.12395
8.2	-0.45196	8.2	-0.13551
8.22	-0.54809	8.22	-0.14745
8.24	-0.63345	8.24	-0.15888
8.26	-0.70526	8.26	-0.16904
8.28	-0.76095	8.28	-0.17732
8.3	-0.79817	8.3	-0.1834
8.32	-0.81492	8.32	-0.18727
8.34	-0.80957	8.34	-0.18919
8.36	-0.7809	8.36	-0.18968
8.38	-0.72817	8.38	-0.18947
8.4	-0.6511	8.4	-0.18937
8.42	-0.54992	8.42	-0.1902
8.44	-0.42533	8.44	-0.19265
8.46	-0.27852	8.46	-0.1972
8.48	-0.11116	8.48	-0.20409
8.5	0.0747	8.5	-0.21321
8.52	0.27658	8.52	-0.22421
8.54	0.49171	8.54	-0.23646
8.56	0.71704	8.56	-0.24916
8.58	0.94933	8.58	-0.26144
8.6	1.18525	8.6	-0.27248
8.62	1.4214	8.62	-0.28155
8.64	1.65441	8.64	-0.28818
8.66	1.88099	8.66	-0.29214
8.68	2.09798	8.68	-0.2935
8.7	2.30238	8.7	-0.29259
8.72	2.49136	8.72	-0.28996
8.74	2.66229	8.74	-0.28631
8.76	2.81277	8.76	-0.28235
8.78	2.9406	8.78	-0.27875
8.8	3.04382	8.8	-0.27603
8.82	3.12075	8.82	-0.27451
8.84	3.17002	8.84	-0.27427
8.86	3.19064	8.86	-0.27516
8.88	3.18208	8.88	-0.27682
8.9	3.14435	8.9	-0.27879
8.92	3.07804	8.92	-0.28055
8.94	2.9844	8.94	-0.28165
8.96	2.8654	8.96	-0.28176
8.98	2.72366	8.98	-0.28078
9	2.56245	9	-0.27881
9.02	2.38556	9.02	-0.27623
9.04	2.19717	9.04	-0.27357
9.06	2.00166	9.06	-0.27152
9.08	1.80342	9.08	-0.27077
9.1	1.6066	9.1	-0.27197
9.12	1.41492	9.12	-0.27557
9.14	1.23148	9.14	-0.28179
9.16	1.05866	9.16	-0.29054
9.18	0.89797	9.18	-0.30143
9.2	0.75013	9.2	-0.31379
9.22	0.61508	9.22	-0.32674
9.24	0.49209	9.24	-0.33928
9.26	0.37995	9.26	-0.35046
9.28	0.27714	9.28	-0.35941
9.3	0.18205	9.3	-0.36554
9.32	0.09317	9.32	-0.36857
9.34	0.00919	9.34	-0.36856
9.36	-0.07082	9.36	-0.36594
9.38	-0.14744	9.38	-0.36145
9.4	-0.22087	9.4	-0.35604
9.42	-0.291	9.42	-0.35074
9.44	-0.35754	9.44	-0.34658
9.46	-0.42016	9.46	-0.3444
9.48	-0.47856	9.48	-0.34479
9.5	-0.53268	9.5	-0.34798
9.52	-0.58272	9.52	-0.35384
9.54	-0.6292	9.54	-0.36187
9.56	-0.67297	9.56	-0.37127
9.58	-0.71512	9.58	-0.38107
9.6	-0.7569	9.6	-0.39021
9.62	-0.79962	9.62	-0.39769
9.64	-0.84445	9.64	-0.40272
9.66	-0.89235	9.66	-0.40479
9.68	-0.94394	9.68	-0.40374
9.7	-0.99947	9.7	-0.3998
9.72	-1.05873	9.72	-0.39355
9.74	-1.12117	9.74	-0.38582
9.76	-1.18591	9.76	-0.37764
9.78	-1.25188	9.78	-0.37006
9.8	-1.31794	9.8	-0.36407
9.82	-1.38296	9.82	-0.36042
9.84	-1.44602	9.84	-0.35962
9.86	-1.50639	9.86	-0.3618
9.88	-1.56363	9.88	-0.36677
9.9	-1.61758	9.9	-0.37401
9.92	-1.66829	9.92	-0.38278
9.94	-1.71595	9.94	-0.39219
9.96	-1.76082	9.96	-0.40135
9.98	-1.80306	9.98	-0.40945
10	-1.84271	10	-0.41588
10.02	-1.87958	10.02	-0.42028
10.04	-1.9132	10.04	-0.42259
10.06	-1.94286	10.06	-0.42302
10.08	-1.96764	10.08	-0.42203
10.1	-1.9865	10.1	-0.42021
10.12	-1.99839	10.12	-0.41824
10.14	-2.00234	10.14	-0.41678
10.16	-1.99763	10.16	-0.41633
10.18	-1.98382	10.18	-0.41722
10.2	-1.96089	10.2	-0.41956
10.22	-1.92921	10.22	-0.4232
10.24	-1.88953	10.24	-0.4278
10.26	-1.84296	10.26	-0.43287
10.28	-1.79086	10.28	-0.43784
10.3	-1.73473	10.3	-0.44217
10.32	-1.67609	10.32	-0.44542
10.34	-1.6164	10.34	-0.44733
10.36	-1.55694	10.36	-0.44786
10.38	-1.49873	10.38	-0.44717
10.4	-1.44256	10.4	-0.44566
10.42	-1.38893	10.42	-0.44388
10.44	-1.33814	10.44	-0.44246
10.46	-1.2903	10.46	-0.44205
10.48	-1.24543	10.48	-0.44321
10.5	-1.20354	10.5	-0.44633
10.52	-1.1647	10.52	-0.45158
10.54	-1.12905	10.54	-0.45892
10.56	-1.09688	10.56	-0.46803
10.58	-1.06858	10.58	-0.47841
10.6	-1.04465	10.6	-0.48938
10.62	-1.02563	10.62	-0.50022
10.64	-1.01202	10.64	-0.5102
10.66	-1.00425	10.66	-0.51867
10.68	-1.00258	10.68	-0.52517
10.7	-1.00709	10.7	-0.52941
10.72	-1.01757	10.72	-0.53134
10.74	-1.03362	10.74	-0.53114
10.76	-1.05458	10.76	-0.52915
10.78	-1.07961	10.78	-0.52589
10.8	-1.10775	10.8	-0.5219
10.82	-1.13797	10.82	-0.51776
10.84	-1.16927	10.84	-0.514
10.86	-1.20075	10.86	-0.51101
10.88	-1.23162	10.88	-0.50909
10.9	-1.26132	10.9	-0.50834
10.92	-1.28946	10.92	-0.50876
10.94	-1.31585	10.94	-0.51021
10.96	-1.34048	10.96	-0.51249
10.98	-1.36345	10.98	-0.51533
11	-1.38495	11	-0.5185
11.02	-1.40516	11.02	-0.52175
11.04	-1.42419	11.04	-0.52492
11.06	-1.44207	11.06	-0.52788
11.08	-1.45865	11.08	-0.53056
11.1	-1.47359	11.1	-0.5329
11.12	-1.48637	11.12	-0.53486
11.14	-1.49628	11.14	-0.53638
11.16	-1.50244	11.16	-0.53735
11.18	-1.50384	11.18	-0.53762
11.2	-1.49942	11.2	-0.537
11.22	-1.48806	11.22	-0.53527
11.24	-1.46868	11.24	-0.5322
11.26	-1.44025	11.26	-0.52759
11.28	-1.40187	11.28	-0.52134
11.3	-1.35276	11.3	-0.51341
11.32	-1.29228	11.32	-0.50392
11.34	-1.21996	11.34	-0.4931
11.36	-1.13542	11.36	-0.48132
11.38	-1.03847	11.38	-0.46904
11.4	-0.92897	11.4	-0.4568
11.42	-0.80692	11.42	-0.44512
11.44	-0.67236	11.44	-0.43447
11.46	-0.52546	11.46	-0.42522
11.48	-0.36647	11.48	-0.41758
11.5	-0.1958	11.5	-0.41158
11.52	-0.014	11.52	-0.40705
11.54	0.17812	11.54	-0.40363
11.56	0.37949	11.56	-0.40084
11.58	0.58868	11.58	-0.3981
11.6	0.80393	11.6	-0.39478
11.62	1.02305	11.62	-0.39034
11.64	1.24346	11.64	-0.38433
11.66	1.46226	11.66	-0.37645
11.68	1.6762	11.68	-0.36664
11.7	1.88187	11.7	-0.35503
11.72	2.07575	11.72	-0.34197
11.74	2.25442	11.74	-0.32797
11.76	2.41463	11.76	-0.31364
11.78	2.55352	11.78	-0.29966
11.8	2.66868	11.8	-0.28667
11.82	2.75836	11.82	-0.27522
11.84	2.82144	11.84	-0.26572
11.86	2.85754	11.86	-0.25839
11.88	2.86699	11.88	-0.25324
11.9	2.85078	11.9	-0.25008
11.92	2.81048	11.92	-0.24859
11.94	2.74813	11.94	-0.2483
11.96	2.66612	11.96	-0.2487
11.98	2.56705	11.98	-0.24928
12	2.45363	12	-0.24959
12.02	2.32851	12.02	-0.24929
12.04	2.19428	12.04	-0.24818
12.06	2.05332	12.06	-0.24623
12.08	1.90785	12.08	-0.24353
12.1	1.75986	12.1	-0.24031
12.12	1.61117	12.12	-0.23689
12.14	1.4634	12.14	-0.2336
12.16	1.31808	12.16	-0.23079
12.18	1.17657	12.18	-0.22874
12.2	1.04018	12.2	-0.22765
12.22	0.91012	12.22	-0.22761
12.24	0.78749	12.24	-0.22861
12.26	0.6733	12.26	-0.23051
12.28	0.56843	12.28	-0.2331
12.3	0.47357	12.3	-0.23614
12.32	0.38927	12.32	-0.23935
12.34	0.31585	12.34	-0.24246
12.36	0.25345	12.36	-0.24526
12.38	0.20199	12.38	-0.24761
12.4	0.16125	12.4	-0.24941
12.42	0.13083	12.42	-0.25068
12.44	0.11021	12.44	-0.25145
12.46	0.09877	12.46	-0.25183
12.48	0.09584	12.48	-0.25192
12.5	0.10064	12.5	-0.25183
12.52	0.11238	12.52	-0.25166
12.54	0.13015	12.54	-0.25148
12.56	0.15299	12.56	-0.25129
12.58	0.1798	12.58	-0.25113
12.6	0.2094	12.6	-0.25095
12.62	0.24045	12.62	-0.25076
12.64	0.27154	12.64	-0.25055
12.66	0.30117	12.66	-0.25035
12.68	0.32779	12.68	-0.25022
12.7	0.34993	12.7	-0.25027
12.72	0.36621	12.72	-0.25062
12.74	0.37543	12.74	-0.2514
12.76	0.37669	12.76	-0.25276
12.78	0.36935	12.78	-0.2548
12.8	0.35316	12.8	-0.25755
12.82	0.32819	12.82	-0.26098
12.84	0.29483	12.84	-0.26499
12.86	0.25373	12.86	-0.26938
12.88	0.20572	12.88	-0.27389
12.9	0.15173	12.9	-0.2782
12.92	0.0927	12.92	-0.28199
12.94	0.0295	12.94	-0.28496
12.96	-0.03711	12.96	-0.28686
12.98	-0.10652	12.98	-0.28752
13	-0.17821	13	-0.28689
13.02	-0.25178	13.02	-0.28504
13.04	-0.32684	13.04	-0.28214
13.06	-0.40291	13.06	-0.27848
13.08	-0.4794	13.08	-0.27441
13.1	-0.55548	13.1	-0.27029
13.12	-0.63005	13.12	-0.2665
13.14	-0.70178	13.14	-0.26333
13.16	-0.76905	13.16	-0.26102
13.18	-0.8301	13.18	-0.25965
13.2	-0.8831	13.2	-0.25923
13.22	-0.92624	13.22	-0.25961
13.24	-0.95795	13.24	-0.26057
13.26	-0.97691	13.26	-0.26181
13.28	-0.98227	13.28	-0.26303
13.3	-0.9736	13.3	-0.26391
13.32	-0.95102	13.32	-0.26421
13.34	-0.91507	13.34	-0.26375
13.36	-0.86675	13.36	-0.26247
13.38	-0.80731	13.38	-0.26039
13.4	-0.73821	13.4	-0.25764
13.42	-0.66098	13.42	-0.25442
13.44	-0.57707	13.44	-0.25094
13.46	-0.48782	13.46	-0.24745
13.48	-0.39437	13.48	-0.24414
13.5	-0.29769	13.5	-0.24116
13.52	-0.1986	13.52	-0.23857
13.54	-0.09787	13.54	-0.23636
13.56	0.00373	13.56	-0.23446
13.58	0.1053	13.58	-0.23271
13.6	0.20576	13.6	-0.23095
13.62	0.30374	13.62	-0.22904
13.64	0.3976	13.64	-0.22684
13.66	0.48547	13.66	-0.2243
13.68	0.5653	13.68	-0.22142
13.7	0.63496	13.7	-0.21828
13.72	0.6924	13.72	-0.21502
13.74	0.73581	13.74	-0.21181
13.76	0.76372	13.76	-0.20883
13.78	0.77514	13.78	-0.20621
13.8	0.76962	13.8	-0.20405
13.82	0.74729	13.82	-0.20232
13.84	0.70884	13.84	-0.20094
13.86	0.65543	13.86	-0.19971
13.88	0.5886	13.88	-0.19836
13.9	0.51013	13.9	-0.1966
13.92	0.42192	13.92	-0.19413
13.94	0.32585	13.94	-0.19071
13.96	0.2237	13.96	-0.18619
13.98	0.11707	13.98	-0.18056
14	0.00735	14	-0.17394
14.02	-0.10424	14.02	-0.16661
14.04	-0.21665	14.04	-0.15896
14.06	-0.32889	14.06	-0.15146
14.08	-0.44002	14.08	-0.14463
14.1	-0.54904	14.1	-0.13891
14.12	-0.65487	14.12	-0.13467
14.14	-0.75637	14.14	-0.13212
14.16	-0.8523	14.16	-0.13127
14.18	-0.94143	14.18	-0.13194
14.2	-1.02255	14.2	-0.13374
14.22	-1.09457	14.22	-0.13616
14.24	-1.1566	14.24	-0.13854
14.26	-1.20798	14.26	-0.14025
14.28	-1.24832	14.28	-0.14066
14.3	-1.27749	14.3	-0.13931
14.32	-1.29561	14.32	-0.13589
14.34	-1.30294	14.34	-0.13034
14.36	-1.29984	14.36	-0.12282
14.38	-1.28667	14.38	-0.11371
14.4	-1.26374	14.4	-0.10356
14.42	-1.23126	14.42	-0.09302
14.44	-1.18931	14.44	-0.08279
14.46	-1.13789	14.46	-0.07347
14.48	-1.07698	14.48	-0.06556
14.5	-1.00662	14.5	-0.05935
14.52	-0.92704	14.52	-0.05491
14.54	-0.83876	14.54	-0.05208
14.56	-0.74269	14.56	-0.05051
14.58	-0.64015	14.58	-0.0497
14.6	-0.53291	14.6	-0.04906
14.62	-0.42313	14.62	-0.04802
14.64	-0.31327	14.64	-0.04609
14.66	-0.20592	14.66	-0.04292
14.68	-0.10367	14.68	-0.03836
14.7	-0.00887	14.7	-0.03248
14.72	0.07647	14.72	-0.02555
14.74	0.15087	14.74	-0.01799
14.76	0.21344	14.76	-0.01033
14.78	0.26389	14.78	-0.00312
14.8	0.30253	14.8	0.00314
14.82	0.33011	14.82	0.00808
14.84	0.34771	14.84	0.01153
14.86	0.35655	14.86	0.0135
14.88	0.35785	14.88	0.01422
14.9	0.35263	14.9	0.0141
14.92	0.34161	14.92	0.01366
14.94	0.32519	14.94	0.01347
14.96	0.30339	14.96	0.01409
14.98	0.27597	14.98	0.01595
15	0.24251	15	0.01931
15.02	0.20258	15.02	0.02423
15.04	0.15585	15.04	0.03055
15.06	0.1023	15.06	0.03791
15.08	0.04226	15.08	0.0458
15.1	-0.02352	15.1	0.05362
15.12	-0.09384	15.12	0.06079
15.14	-0.16715	15.14	0.06678
15.16	-0.24165	15.16	0.07122
15.18	-0.31543	15.18	0.07395
15.2	-0.38668	15.2	0.07502
15.22	-0.45376	15.22	0.0747
15.24	-0.51542	15.24	0.07343
15.26	-0.57084	15.26	0.07178
15.28	-0.61962	15.28	0.07037
15.3	-0.66183	15.3	0.06976
15.32	-0.69784	15.32	0.07042
15.34	-0.72826	15.34	0.07263
15.36	-0.75377	15.36	0.07647
15.38	-0.77499	15.38	0.08178
15.4	-0.79235	15.4	0.08823
15.42	-0.80606	15.42	0.09532
15.44	-0.81604	15.44	0.10247
15.46	-0.822	15.46	0.1091
15.48	-0.82346	15.48	0.11469
15.5	-0.81992	15.5	0.11885
15.52	-0.81097	15.52	0.12139
15.54	-0.79641	15.54	0.12231
15.56	-0.77637	15.56	0.12181
15.58	-0.75133	15.58	0.12025
15.6	-0.72218	15.6	0.11809
15.62	-0.69013	15.62	0.11584
15.64	-0.65666	15.64	0.11401
15.66	-0.62333	15.66	0.11297
15.68	-0.59167	15.68	0.113
15.7	-0.56305	15.7	0.11417
15.72	-0.53852	15.72	0.11643
15.74	-0.51879	15.74	0.11955
15.76	-0.50415	15.76	0.12319
15.78	-0.49457	15.78	0.12699
15.8	-0.48972	15.8	0.13056
15.82	-0.48915	15.82	0.1336
15.84	-0.49239	15.84	0.13591
15.86	-0.49913	15.86	0.13741
15.88	-0.50927	15.88	0.13819
15.9	-0.52301	15.9	0.13844
15.92	-0.54088	15.92	0.13843
15.94	-0.56365	15.94	0.1385
15.96	-0.59223	15.96	0.13895
15.98	-0.62754	15.98	0.14003
16	-0.6703	16	0.14189
16.02	-0.72094	16.02	0.14453
16.04	-0.77941	16.04	0.14785
16.06	-0.84513	16.06	0.15161
16.08	-0.91697	16.08	0.15552
16.1	-0.99331	16.1	0.15922
16.12	-1.07219	16.12	0.16239
16.14	-1.15144	16.14	0.16477
16.16	-1.22891	16.16	0.1662
16.18	-1.30266	16.18	0.16665
16.2	-1.37118	16.2	0.16624
16.22	-1.43347	16.22	0.16518
16.24	-1.48914	16.24	0.16378
16.26	-1.53838	16.26	0.16241
16.28	-1.58189	16.28	0.16141
16.3	-1.6207	16.3	0.16108
16.32	-1.656	16.32	0.1616
16.34	-1.68893	16.34	0.16305
16.36	-1.72039	16.36	0.16537
16.38	-1.75085	16.38	0.16836
16.4	-1.7803	16.4	0.17175
16.42	-1.80822	16.42	0.17519
16.44	-1.83365	16.44	0.17835
16.46	-1.85529	16.46	0.18092
16.48	-1.87172	16.48	0.18268
16.5	-1.88159	16.5	0.18349
16.52	-1.88382	16.52	0.18338
16.54	-1.87779	16.54	0.18247
16.56	-1.86342	16.56	0.18096
16.58	-1.84126	16.58	0.17914
16.6	-1.81242	16.6	0.17731
16.62	-1.77845	16.62	0.17576
16.64	-1.74119	16.64	0.17472
16.66	-1.70254	16.66	0.17435
16.68	-1.66426	16.68	0.17468
16.7	-1.62774	16.7	0.17571
16.72	-1.59388	16.72	0.17731
16.74	-1.56299	16.74	0.17932
16.76	-1.53476	16.76	0.18158
16.78	-1.50841	16.78	0.18392
16.8	-1.48272	16.8	0.18622
16.82	-1.45631	16.82	0.18841
16.84	-1.42779	16.84	0.19049
16.86	-1.396	16.86	0.19251
16.88	-1.36013	16.88	0.19458
16.9	-1.31987	16.9	0.19678
16.92	-1.27541	16.92	0.19923
16.94	-1.22742	16.94	0.20196
16.96	-1.17695	16.96	0.20497
16.98	-1.12523	16.98	0.20819
17	-1.07351	17	0.21149
17.02	-1.02287	17.02	0.21469
17.04	-0.974	17.04	0.21759
17.06	-0.92713	17.06	0.22002
17.08	-0.88196	17.08	0.22184
17.1	-0.83768	17.1	0.223
17.12	-0.79302	17.12	0.22354
17.14	-0.74645	17.14	0.22357
17.16	-0.69634	17.16	0.22329
17.18	-0.64116	17.18	0.22298
17.2	-0.57967	17.2	0.22289
17.22	-0.51106	17.22	0.2233
17.24	-0.43509	17.24	0.22439
17.26	-0.35207	17.26	0.22626
17.28	-0.26283	17.28	0.22889
17.3	-0.16865	17.3	0.23216
17.32	-0.07104	17.32	0.23583
17.34	0.02836	17.34	0.23961
17.36	0.12804	17.36	0.24318
17.38	0.22673	17.38	0.24625
17.4	0.32355	17.4	0.24859
17.42	0.41804	17.42	0.25012
17.44	0.51024	17.44	0.25087
17.46	0.60056	17.46	0.25102
17.48	0.68973	17.48	0.25089
17.5	0.77862	17.5	0.25086
17.52	0.8681	17.52	0.25137
17.54	0.95891	17.54	0.2528
17.56	1.05152	17.56	0.25547
17.58	1.14604	17.58	0.25954
17.6	1.24219	17.6	0.26497
17.62	1.33933	17.62	0.27156
17.64	1.4365	17.64	0.27891
17.66	1.53254	17.66	0.28651
17.68	1.6262	17.68	0.29374
17.7	1.71625	17.7	0.30002
17.72	1.80163	17.72	0.30482
17.74	1.88152	17.74	0.3078
17.76	1.95536	17.76	0.3088
17.78	2.02292	17.78	0.30791
17.8	2.0842	17.8	0.30547
17.82	2.13944	17.82	0.30201
17.84	2.18895	17.84	0.2982
17.86	2.23308	17.86	0.29479
17.88	2.27205	17.88	0.29249
17.9	2.30594	17.9	0.29188
17.92	2.33455	17.92	0.29334
17.94	2.35743	17.94	0.297
17.96	2.37382	17.96	0.30271
17.98	2.38274	17.98	0.31005
18	2.383	18	0.31837
18.02	2.37331	18.02	0.32689
18.04	2.35234	18.04	0.33478
18.06	2.31882	18.06	0.34125
18.08	2.27164	18.08	0.34568
18.1	2.2099	18.1	0.34767
18.12	2.13298	18.12	0.3471
18.14	2.04058	18.14	0.34415
18.16	1.93272	18.16	0.33929
18.18	1.80976	18.18	0.33318
18.2	1.6724	18.2	0.32666
18.22	1.52159	18.22	0.32058
18.24	1.35857	18.24	0.31573
18.26	1.1848	18.26	0.31275
18.28	1.00186	18.28	0.31205
18.3	0.81145	18.3	0.31374
18.32	0.61532	18.32	0.31768
18.34	0.41525	18.34	0.32345
18.36	0.21291	18.36	0.33042
18.38	0.0099	18.38	0.33786
18.4	-0.1923	18.4	0.34499
18.42	-0.39236	18.42	0.35111
18.44	-0.58908	18.44	0.35568
18.46	-0.78146	18.46	0.35835
18.48	-0.96858	18.48	0.35902
18.5	-1.14962	18.5	0.35784
18.52	-1.32381	18.52	0.35515
18.54	-1.49041	18.54	0.35148
18.56	-1.64866	18.56	0.34742
18.58	-1.79774	18.58	0.34357
18.6	-1.93676	18.6	0.34043
18.62	-2.06481	18.62	0.33841
18.64	-2.18095	18.64	0.33769
18.66	-2.28422	18.66	0.3383
18.68	-2.37374	18.68	0.34005
18.7	-2.44875	18.7	0.34262
18.72	-2.50864	18.72	0.34558
18.74	-2.55299	18.74	0.3485
18.76	-2.58164	18.76	0.35096
18.78	-2.59464	18.78	0.35264
18.8	-2.59224	18.8	0.35334
18.82	-2.57485	18.82	0.35302
18.84	-2.54303	18.84	0.3518
18.86	-2.49734	18.86	0.34991
18.88	-2.43835	18.88	0.34768
18.9	-2.36658	18.9	0.34545
18.92	-2.28247	18.92	0.34356
18.94	-2.18636	18.94	0.34227
18.96	-2.07856	18.96	0.34172
18.98	-1.9594	18.98	0.34194
19	-1.82926	19	0.34281
19.02	-1.68877	19.02	0.34411
19.04	-1.53875	19.04	0.34556
19.06	-1.38038	19.06	0.34681
19.08	-1.21524	19.08	0.34757
19.1	-1.04528	19.1	0.34759
19.12	-0.87278	19.12	0.34673
19.14	-0.70027	19.14	0.34498
19.16	-0.53048	19.16	0.34244
19.18	-0.3661	19.18	0.33934
19.2	-0.20972	19.2	0.33598
19.22	-0.0636	19.22	0.33268
19.24	0.07034	19.24	0.32979
19.26	0.1907	19.26	0.32756
19.28	0.29659	19.28	0.32616
19.3	0.38762	19.3	0.32564
19.32	0.46387	19.32	0.3259
19.34	0.52573	19.34	0.32675
19.36	0.57387	19.36	0.32787
19.38	0.60905	19.38	0.3289
19.4	0.63201	19.4	0.32947
19.42	0.64343	19.42	0.32925
19.44	0.64383	19.44	0.328
19.46	0.63359	19.46	0.3256
19.48	0.61299	19.48	0.32207
19.5	0.58229	19.5	0.31756
19.52	0.54181	19.52	0.31236
19.54	0.49206	19.54	0.30685
19.56	0.43382	19.56	0.30144
19.58	0.36821	19.58	0.29656
19.6	0.29674	19.6	0.29257
19.62	0.22125	19.62	0.28975
19.64	0.14386	19.64	0.28822
19.66	0.06684	19.66	0.28798
19.68	-0.00751	19.68	0.28889
19.7	-0.07706	19.7	0.29065
19.72	-0.13995	19.72	0.29289
19.74	-0.19479	19.74	0.29519
19.76	-0.24066	19.76	0.2971
19.78	-0.27722	19.78	0.29825
19.8	-0.3046	19.8	0.29834
19.82	-0.32339	19.82	0.29719
19.84	-0.33446	19.84	0.29477
19.86	-0.33883	19.86	0.29119
19.88	-0.33751	19.88	0.28669
19.9	-0.33133	19.9	0.28159
19.92	-0.32086	19.92	0.2763
19.94	-0.30636	19.94	0.27123
19.96	-0.2877	19.96	0.26676
19.98	-0.26453	19.98	0.26319
20	0	20	0.26074

## Sheet: Figure 3a
27°C		103°C		135°C		168°C		190°C			27°C		103°C		135°C		168°C		190°C			VT-PDF analysis
Q	S(Q)	Q	S(Q)	Q	S(Q)	Q	S(Q)	Q	S(Q)		r	D(r)	r	D(r)	r	D(r)	r	D(r)	r	D(r)		Temperature	CN	Bond length	Error
Å-1	a.u.	Å-1	a.u.	Å-1	a.u.	Å-1	a.u.	Å-1	a.u.		Å	a.u.	Å	a.u.	Å	a.u.	Å	a.u.	Å	a.u.		°C	a.u.	Å	Å
0.21	-4.48672	0.21	-4.48672	0.21	-4.48672	0.21	-4.48672	0.21	-4.48652		0	-0.00421	0	-0.00129	0	-0.00253	0	0.000235296	0	0.02783		27	6	2.98688	0.01
0.23	-3.58799	0.23	-3.60794	0.23	-3.5977	0.23	-3.85372	0.23	-1.75558		0.02	-0.01462	0.02	-0.0061	0.02	-0.00957	0.02	-0.00153	0.02	0.07568		103	5.87166	2.9796	0.01
0.25	0.55203	0.25	0.70612	0.25	0.85349	0.25	0.06349	0.25	0.30661		0.04	-0.03066	0.04	-0.01725	0.04	-0.02221	0.04	-0.00965	0.04	0.10703		135	5.81225	2.9795	0.01
0.27	13.4874	0.27	13.9813	0.27	14.508	0.27	12.7154	0.27	1.71477		0.06	-0.05504	0.06	-0.03782	0.06	-0.04314	0.06	-0.02727	0.06	0.11593		168	5.73341	2.9746	0.01
0.29	27.6787	0.29	28.2898	0.29	28.5297	0.29	26.1598	0.29	3.42764		0.08	-0.08906	0.08	-0.06939	0.08	-0.0737	0.08	-0.05609	0.08	0.09914		190	4.94645	2.9302	0.01
0.31	37.0355	0.31	37.5051	0.31	37.1751	0.31	35.5095	0.31	5.1798		0.1	-0.13234	0.1	-0.1117	0.1	-0.11354	0.1	-0.09602	0.1	0.0567
0.33	34.982	0.33	34.9146	0.33	34.1554	0.33	33.3426	0.33	6.88954		0.12	-0.18277	0.12	-0.16261	0.12	-0.16067	0.12	-0.14518	0.12	-0.0082
0.35	19.2804	0.35	18.7414	0.35	18.1451	0.35	17.2262	0.35	8.02844		0.14	-0.23677	0.14	-0.21841	0.14	-0.21161	0.14	-0.20009	0.14	-0.08959
0.37	2.89788	0.37	2.46089	0.37	2.23618	0.37	1.63041	0.37	8.15918		0.16	-0.28968	0.16	-0.27422	0.16	-0.26189	0.16	-0.25614	0.16	-0.17954
0.39	-3.33606	0.39	-3.50271	0.39	-3.50802	0.39	-3.59032	0.39	7.12655		0.18	-0.33643	0.18	-0.32469	0.18	-0.30663	0.18	-0.30817	0.18	-0.26921
0.41	-4.67682	0.41	-4.76542	0.41	-4.69043	0.41	-4.64602	0.41	5.36125		0.2	-0.37223	0.2	-0.36474	0.2	-0.34124	0.2	-0.35123	0.2	-0.34995
0.43	-4.98819	0.43	-5.06431	0.43	-4.96038	0.43	-4.91323	0.43	3.36515		0.22	-0.39328	0.22	-0.39033	0.22	-0.36211	0.22	-0.38126	0.22	-0.41441
0.45	-5.10742	0.45	-5.16632	0.45	-5.05269	0.45	-5.02349	0.45	1.49462		0.24	-0.39733	0.24	-0.39903	0.24	-0.36717	0.24	-0.39569	0.24	-0.45749
0.47	-5.16158	0.47	-5.22186	0.47	-5.09896	0.47	-5.08147	0.47	-0.03889		0.26	-0.38418	0.26	-0.3905	0.26	-0.35629	0.26	-0.39388	0.26	-0.47695
0.49	-5.18276	0.49	-5.2417	0.49	-5.12192	0.49	-5.1193	0.49	-1.19897		0.28	-0.35575	0.28	-0.3666	0.28	-0.33145	0.28	-0.37729	0.28	-0.4737
0.51	-5.19587	0.51	-5.25184	0.51	-5.12908	0.51	-5.13885	0.51	-2.05493		0.3	-0.31604	0.3	-0.33129	0.3	-0.29655	0.3	-0.34937	0.3	-0.45161
0.53	-5.19006	0.53	-5.24376	0.53	-5.12327	0.53	-5.14018	0.53	-2.68951		0.32	-0.2707	0.32	-0.29015	0.32	-0.25704	0.32	-0.31517	0.32	-0.41701
0.55	-5.13607	0.55	-5.18373	0.55	-5.06583	0.55	-5.09413	0.55	-3.13247		0.34	-0.22639	0.34	-0.24979	0.34	-0.21927	0.34	-0.28078	0.34	-0.37783
0.57	-4.87041	0.57	-4.8981	0.57	-4.7843	0.57	-4.83076	0.57	-3.45279		0.36	-0.19	0.36	-0.21696	0.36	-0.18973	0.36	-0.25252	0.36	-0.34251
0.59	-3.9399	0.59	-3.94985	0.59	-3.82934	0.59	-3.90375	0.59	-3.66623		0.38	-0.16781	0.38	-0.19773	0.38	-0.17424	0.38	-0.23618	0.38	-0.31892
0.61	-2.70113	0.61	-2.73398	0.61	-2.6302	0.61	-2.7205	0.61	-3.81237		0.4	-0.16466	0.4	-0.19669	0.4	-0.17711	0.4	-0.23619	0.4	-0.31324
0.63	-1.95844	0.63	-2.03058	0.63	-1.95942	0.63	-2.04891	0.63	-3.91666		0.42	-0.18331	0.42	-0.21633	0.42	-0.20063	0.42	-0.25509	0.42	-0.32914
0.65	-2.07903	0.65	-2.19903	0.65	-2.1459	0.65	-2.25723	0.65	-3.97281		0.44	-0.224	0.44	-0.25666	0.44	-0.24464	0.44	-0.2931	0.44	-0.36731
0.67	-3.12192	0.67	-3.26858	0.67	-3.21613	0.67	-3.36318	0.67	-3.99859		0.46	-0.28441	0.46	-0.31518	0.46	-0.30653	0.46	-0.34807	0.46	-0.42529
0.69	-4.35309	0.69	-4.47158	0.69	-4.39312	0.69	-4.50388	0.69	-3.99709		0.48	-0.35983	0.48	-0.38716	0.48	-0.38146	0.48	-0.4157	0.48	-0.49784
0.71	-4.93591	0.71	-4.99602	0.71	-4.89638	0.71	-4.94807	0.71	-3.98722		0.5	-0.44374	0.5	-0.46622	0.5	-0.46299	0.5	-0.49007	0.5	-0.57767
0.73	-5.05559	0.73	-5.09489	0.73	-4.98881	0.73	-5.02215	0.73	-3.97083		0.52	-0.52855	0.52	-0.54513	0.52	-0.5438	0.52	-0.5644	0.52	-0.65637
0.75	-5.07426	0.75	-5.10989	0.75	-5.00247	0.75	-5.0264	0.75	-3.93294		0.54	-0.60664	0.54	-0.61677	0.54	-0.6167	0.54	-0.63193	0.54	-0.72562
0.77	-5.07089	0.77	-5.1003	0.77	-4.99445	0.77	-5.01654	0.77	-3.89183		0.56	-0.67125	0.56	-0.67502	0.56	-0.67552	0.56	-0.68679	0.56	-0.7784
0.79	-5.056	0.79	-5.08089	0.79	-4.97957	0.79	-4.99551	0.79	-3.84027		0.58	-0.71741	0.58	-0.71563	0.58	-0.71593	0.58	-0.72483	0.58	-0.80991
0.81	-5.0275	0.81	-5.0536	0.81	-4.95373	0.81	-4.97344	0.81	-3.77359		0.6	-0.74263	0.6	-0.73676	0.6	-0.7361	0.6	-0.74422	0.6	-0.8184
0.83	-5.00525	0.83	-5.02936	0.83	-4.92668	0.83	-4.94679	0.83	-3.71698		0.62	-0.74722	0.62	-0.73924	0.62	-0.73693	0.62	-0.74567	0.62	-0.8054
0.85	-4.98492	0.85	-5.00064	0.85	-4.90093	0.85	-4.92062	0.85	-3.6466		0.64	-0.73434	0.64	-0.72648	0.64	-0.722	0.64	-0.73246	0.64	-0.77559
0.87	-4.93866	0.87	-4.95282	0.87	-4.85562	0.87	-4.87433	0.87	-3.57534		0.66	-0.70957	0.66	-0.70406	0.66	-0.69713	0.66	-0.70996	0.66	-0.73624
0.89	-4.79306	0.89	-4.79225	0.89	-4.69166	0.89	-4.72823	0.89	-3.49681		0.68	-0.68021	0.68	-0.67888	0.68	-0.6696	0.68	-0.68497	0.68	-0.6962
0.91	-4.2701	0.91	-4.22537	0.91	-4.1104	0.91	-4.15203	0.91	-3.42129		0.7	-0.65428	0.7	-0.65832	0.7	-0.64719	0.7	-0.6648	0.7	-0.66467
0.93	-3.38292	0.93	-3.32126	0.93	-3.20601	0.93	-3.22195	0.93	-3.34845		0.72	-0.63941	0.72	-0.6491	0.72	-0.63707	0.72	-0.65618	0.72	-0.64989
0.95	-2.63781	0.95	-2.59303	0.95	-2.50569	0.95	-2.4804	0.95	-3.2841		0.74	-0.64174	0.74	-0.65635	0.74	-0.64475	0.74	-0.66437	0.74	-0.65789
0.97	-2.431	0.97	-2.4273	0.97	-2.36881	0.97	-2.35801	0.97	-3.21099		0.76	-0.665	0.76	-0.68286	0.76	-0.67326	0.76	-0.69223	0.76	-0.69151
0.99	-2.88167	0.99	-2.8591	0.99	-2.75957	0.99	-2.75875	0.99	-3.15567		0.78	-0.70985	0.78	-0.72854	0.78	-0.72253	0.78	-0.7398	0.78	-0.74987
1.01	-3.12041	1.01	-2.87673	1.01	-2.64876	1.01	-2.50798	1.01	-3.10143		0.8	-0.77365	0.8	-0.79041	0.8	-0.78935	0.8	-0.80408	0.8	-0.82829
1.03	-1.97681	1.03	-1.37571	1.03	-0.95035	1.03	-0.52542	1.03	-3.06688		0.82	-0.8507	0.82	-0.8629	0.82	-0.86758	0.82	-0.87929	0.82	-0.91872
1.05	0.66189	1.05	1.54657	1.05	2.07323	1.05	2.71683	1.05	-3.04879		0.84	-0.93288	0.84	-0.93855	0.84	-0.94892	0.84	-0.95758	0.84	-1.01077
1.07	3.57872	1.07	4.28557	1.07	4.62477	1.07	5.19991	1.07	-3.02936		0.86	-1.0107	0.86	-1.00906	0.86	-1.02394	0.86	-1.02993	0.86	-1.09293
1.09	4.98107	1.09	5.14943	1.09	5.1398	1.09	5.33226	1.09	-3.03519		0.88	-1.07459	0.88	-1.06642	0.88	-1.08337	0.88	-1.0874	0.88	-1.15422
1.11	3.93086	1.11	3.45229	1.11	3.11977	1.11	2.74611	1.11	-3.03165		0.9	-1.11629	0.9	-1.10416	0.9	-1.11945	0.9	-1.12235	0.9	-1.18561
1.13	1.10035	1.13	0.32171	1.13	-0.10538	1.13	-0.70579	1.13	-3.03093		0.92	-1.13011	0.92	-1.11836	0.92	-1.12712	0.92	-1.12961	0.92	-1.18149
1.15	-1.80681	1.15	-2.28635	1.15	-2.46323	1.15	-2.78383	1.15	-3.03704		0.94	-1.114	0.94	-1.1084	0.94	-1.10493	0.94	-1.10733	0.94	-1.14052
1.17	-2.9269	1.17	-2.95173	1.17	-2.88226	1.17	-2.89518	1.17	-3.03834		0.96	-1.07013	0.96	-1.0773	0.96	-1.05557	0.96	-1.05749	0.96	-1.06613
1.19	-2.62994	1.19	-2.44213	1.19	-2.28964	1.19	-2.15329	1.19	-3.05892		0.98	-1.00491	0.98	-1.03154	0.98	-0.98578	0.98	-0.98594	0.98	-0.96638
1.21	-1.90558	1.21	-1.66837	1.21	-1.51135	1.21	-1.36316	1.21	-3.07192		1	-0.92857	1	-0.98045	1	-0.90583	1	-0.90188	1	-0.85309
1.23	-1.33661	1.23	-1.22297	1.23	-1.14375	1.23	-1.12687	1.23	-3.07131		1.02	-0.85403	1.02	-0.93511	1.02	-0.82841	1.02	-0.81692	1.02	-0.74064
1.25	-1.37831	1.25	-1.41594	1.25	-1.41175	1.25	-1.45256	1.25	-3.06162		1.04	-0.79546	1.04	-0.90696	1.04	-0.76716	1.04	-0.74377	1.04	-0.64424
1.27	-1.86155	1.27	-1.97751	1.27	-2.00421	1.27	-2.07072	1.27	-3.05486		1.06	-0.76651	1.06	-0.90631	1.06	-0.73499	1.06	-0.69469	1.06	-0.57808
1.29	-2.59834	1.29	-2.7957	1.29	-2.85849	1.29	-3.01164	1.29	-3.03216		1.08	-0.77848	1.08	-0.94079	1.08	-0.74235	1.08	-0.6799	1.08	-0.55357
1.31	-3.53085	1.31	-3.7246	1.31	-3.7535	1.31	-3.8854	1.31	-2.99752		1.1	-0.83869	1.1	-1.01418	1.1	-0.79573	1.1	-0.70621	1.1	-0.57775
1.33	-4.21958	1.33	-4.25712	1.33	-4.21269	1.33	-4.25186	1.33	-2.96972		1.12	-0.94917	1.12	-1.12552	1.12	-0.89652	1.12	-0.77588	1.12	-0.65228
1.35	-4.33894	1.35	-4.26016	1.35	-4.14799	1.35	-4.13044	1.35	-2.93491		1.14	-1.10596	1.14	-1.26884	1.14	-1.04046	1.14	-0.88607	1.14	-0.77296
1.37	-4.00329	1.37	-3.80284	1.37	-3.62702	1.37	-3.54114	1.37	-2.88162		1.16	-1.29911	1.16	-1.4335	1.16	-1.2177	1.16	-1.02888	1.16	-0.93004
1.39	-3.25416	1.39	-2.97913	1.39	-2.78778	1.39	-2.65265	1.39	-2.82558		1.18	-1.5133	1.18	-1.60501	1.18	-1.41358	1.18	-1.19189	1.18	-1.10905
1.41	-2.39004	1.41	-2.17636	1.41	-2.04397	1.41	-1.92249	1.41	-2.7683		1.2	-1.7293	1.2	-1.76654	1.2	-1.60995	1.2	-1.35939	1.2	-1.29229
1.43	-1.82776	1.43	-1.77931	1.43	-1.74208	1.43	-1.74306	1.43	-2.69736		1.22	-1.92577	1.22	-1.9006	1.22	-1.78707	1.22	-1.51398	1.22	-1.4607
1.45	-1.82301	1.45	-1.95563	1.45	-1.99836	1.45	-2.13728	1.45	-2.63844		1.24	-2.08159	1.24	-1.99101	1.24	-1.92562	1.24	-1.63839	1.24	-1.5959
1.47	-2.28161	1.47	-2.43901	1.47	-2.47881	1.47	-2.58707	1.47	-2.5662		1.26	-2.17813	1.26	-2.02477	1.26	-2.00892	1.26	-1.71747	1.26	-1.68217
1.49	-2.66496	1.49	-2.72072	1.49	-2.69168	1.49	-2.71982	1.49	-2.49565		1.28	-2.20142	1.28	-1.99362	1.28	-2.02479	1.28	-1.73989	1.28	-1.70816
1.51	-2.76078	1.51	-2.71557	1.51	-2.63517	1.51	-2.59629	1.51	-2.42014		1.3	-2.14384	1.3	-1.89512	1.3	-1.96703	1.3	-1.69954	1.3	-1.66803
1.53	-2.55456	1.53	-2.38266	1.53	-2.23301	1.53	-2.13213	1.53	-2.34652		1.32	-2.00518	1.32	-1.73315	1.32	-1.83626	1.32	-1.5963	1.32	-1.56219
1.55	-1.77655	1.55	-1.42859	1.55	-1.21979	1.55	-1.09006	1.55	-2.26271		1.34	-1.79294	1.34	-1.51772	1.34	-1.64004	1.34	-1.43623	1.34	-1.39707
1.57	-0.29384	1.57	0.01093	1.57	0.14875	1.57	0.20149	1.57	-2.17072		1.36	-1.5217	1.36	-1.26401	1.36	-1.39222	1.36	-1.23107	1.36	-1.18452
1.59	1.03695	1.59	1.03027	1.59	0.98786	1.59	0.90896	1.59	-2.08253		1.38	-1.21188	1.38	-0.99102	1.38	-1.1116	1.38	-0.99708	1.38	-0.94048
1.61	1.3408	1.61	0.93512	1.61	0.69828	1.61	0.45442	1.61	-1.99909		1.4	-0.88766	1.4	-0.71957	1.4	-0.82008	1.4	-0.75341	1.4	-0.68332
1.63	0.1521	1.63	-0.45125	1.63	-0.71843	1.63	-1.05841	1.63	-1.91793		1.42	-0.57466	1.42	-0.47032	1.42	-0.54046	1.42	-0.52016	1.42	-0.43199
1.65	-1.66508	1.65	-2.06146	1.65	-2.17276	1.65	-2.34934	1.65	-1.82619		1.44	-0.29738	1.44	-0.26171	1.44	-0.29419	1.44	-0.31634	1.44	-0.20425
1.67	-2.61531	1.67	-2.57181	1.67	-2.48909	1.67	-2.44526	1.67	-1.73818		1.46	-0.07679	1.46	-0.10814	1.46	-0.09927	1.46	-0.15797	1.46	-0.01499
1.69	-2.36391	1.69	-2.19957	1.69	-2.09455	1.69	-2.00647	1.69	-1.64833		1.48	0.07164	1.48	-0.01876	1.48	0.03135	1.48	-0.05659	1.48	0.12487
1.71	-1.86152	1.71	-1.77717	1.71	-1.73527	1.71	-1.71326	1.71	-1.55224		1.5	0.13931	1.5	0.00329	1.5	0.09091	1.5	-0.01822	1.5	0.20914
1.73	-1.56193	1.73	-1.67466	1.73	-1.73996	1.73	-1.87996	1.73	-1.44859		1.52	0.12506	1.52	-0.03918	1.52	0.07911	1.52	-0.04304	1.52	0.23642
1.75	-1.65847	1.75	-1.93803	1.75	-2.07706	1.75	-2.28389	1.75	-1.37346		1.54	0.03489	1.54	-0.13799	1.54	0.00177	1.54	-0.12564	1.54	0.20978
1.77	-1.99769	1.77	-2.30901	1.77	-2.42622	1.77	-2.57775	1.77	-1.2829		1.56	-0.11903	1.56	-0.28091	1.56	-0.13022	1.56	-0.25597	1.56	0.13589
1.79	-2.28913	1.79	-2.48662	1.79	-2.51669	1.79	-2.57807	1.79	-1.18097		1.58	-0.32	1.58	-0.4532	1.58	-0.30243	1.58	-0.42069	1.58	0.02389
1.81	-2.37529	1.81	-2.42537	1.81	-2.38923	1.81	-2.3612	1.81	-1.09526		1.6	-0.54897	1.6	-0.63946	1.6	-0.49874	1.6	-0.6049	1.6	-0.11585
1.83	-2.27043	1.83	-2.25375	1.83	-2.22562	1.83	-2.1902	1.83	-1.00089		1.62	-0.78664	1.62	-0.82542	1.62	-0.70327	1.62	-0.79386	1.62	-0.27305
1.85	-2.11094	1.85	-2.18241	1.85	-2.22295	1.85	-2.30453	1.85	-0.8889		1.64	-1.01572	1.64	-0.99946	1.64	-0.9021	1.64	-0.97466	1.64	-0.43847
1.87	-2.04314	1.87	-2.21091	1.87	-2.29591	1.87	-2.48079	1.87	-0.76469		1.66	-1.2226	1.66	-1.15369	1.66	-1.08467	1.66	-1.13754	1.66	-0.60482
1.89	-1.82353	1.89	-1.91053	1.89	-1.92596	1.89	-2.02762	1.89	-0.65934		1.68	-1.39858	1.68	-1.28453	1.68	-1.2446	1.68	-1.2767	1.68	-0.7671
1.91	-1.26618	1.91	-1.18847	1.91	-1.11959	1.91	-1.07565	1.91	-0.52884		1.7	-1.54037	1.7	-1.39264	1.7	-1.37993	1.7	-1.39063	1.7	-0.9227
1.93	-0.56636	1.93	-0.48877	1.93	-0.43952	1.93	-0.34051	1.93	-0.4142		1.72	-1.64988	1.72	-1.48236	1.72	-1.49278	1.72	-1.48175	1.72	-1.07112
1.95	-0.51839	1.95	-0.63236	1.95	-0.65829	1.95	-0.64826	1.95	-0.28361		1.74	-1.7334	1.74	-1.56058	1.74	-1.58844	1.74	-1.5557	1.74	-1.21344
1.97	-1.3474	1.97	-1.58147	1.97	-1.655	1.97	-1.72694	1.97	-0.13415		1.76	-1.80017	1.76	-1.63548	1.76	-1.67418	1.76	-1.62016	1.76	-1.35167
1.99	-2.37563	1.99	-2.5656	1.99	-2.62993	1.99	-2.68882	1.99	0.00919		1.78	-1.86078	1.78	-1.71501	1.78	-1.75778	1.78	-1.68346	1.78	-1.48802
2.01	-3.095	2.01	-3.19313	2.01	-3.21521	2.01	-3.22071	2.01	0.13242		1.8	-1.92542	1.8	-1.80566	1.8	-1.8462	1.8	-1.75325	1.8	-1.62432
2.03	-3.51558	2.03	-3.47625	2.03	-3.42084	2.03	-3.33466	2.03	0.25104		1.82	-2.0023	1.82	-1.91134	1.82	-1.94443	1.82	-1.83533	1.82	-1.76152
2.05	-3.60325	2.05	-3.27964	2.05	-3.0206	2.05	-2.66621	2.05	0.36		1.84	-2.09653	1.84	-2.03282	1.84	-2.05468	1.84	-1.93276	1.84	-1.89949
2.07	-2.9886	2.07	-1.97063	2.07	-1.30592	2.07	-0.46669	2.07	0.4615		1.86	-2.20943	1.86	-2.16765	1.86	-2.17617	1.86	-2.04552	1.86	-2.03702
2.09	-0.9472	2.09	0.67408	2.09	1.52334	2.09	2.60893	2.09	0.54254		1.88	-2.33855	1.88	-2.31052	1.88	-2.30533	1.88	-2.17056	1.88	-2.17199
2.11	2.04489	2.11	3.5834	2.11	4.2263	2.11	5.11668	2.11	0.60236		1.9	-2.47813	1.9	-2.45415	1.9	-2.43644	1.9	-2.30238	1.9	-2.30177
2.13	4.67919	2.13	5.34775	2.13	5.38356	2.13	5.46002	2.13	0.66629		1.92	-2.62017	1.92	-2.5904	1.92	-2.56271	1.92	-2.43391	1.92	-2.42368
2.15	5.42154	2.15	4.87401	2.15	4.34828	2.15	3.75888	2.15	0.70571		1.94	-2.75577	1.94	-2.71156	1.94	-2.6774	1.94	-2.55765	1.94	-2.53541
2.17	4.07571	2.17	2.95465	2.17	2.35192	2.17	1.7817	2.17	0.72407		1.96	-2.87655	1.96	-2.81158	1.96	-2.77503	1.96	-2.66687	1.96	-2.63541
2.19	2.34609	2.19	1.74908	2.19	1.4633	2.19	1.14151	2.19	0.74551		1.98	-2.97601	1.98	-2.887	1.98	-2.85229	1.98	-2.75662	1.98	-2.72315
2.21	2.18296	2.21	2.16846	2.21	2.20077	2.21	2.21616	2.21	0.75351		2	-3.05056	2	-2.93759	2	-2.90869	2	-2.82456	2	-2.79916
2.23	3.34732	2.23	3.9201	2.23	4.26437	2.23	4.74399	2.23	0.75067		2.02	-3.1001	2.02	-2.96642	2.02	-2.94673	2.02	-2.87129	2.02	-2.86492
2.25	5.41529	2.25	6.09931	2.25	6.37389	2.25	6.84652	2.25	0.7327		2.04	-3.12807	2.04	-2.97947	2.04	-2.97154	2.04	-2.90031	2.04	-2.92263
2.27	6.72527	2.27	6.80352	2.27	6.72728	2.27	6.85553	2.27	0.701		2.06	-3.14088	2.06	-2.98486	2.06	-2.99016	2.06	-2.91745	2.06	-2.97486
2.29	6.45673	2.29	5.85177	2.29	5.38116	2.29	4.92462	2.29	0.67545		2.08	-3.147	2.08	-2.99161	2.08	-3.01046	2.08	-2.93006	2.08	-3.02408
2.31	4.90503	2.31	3.71233	2.31	3.03701	2.31	2.35406	2.31	0.61505		2.1	-3.15559	2.1	-3.00838	2.1	-3.03991	2.1	-2.94585	2.1	-3.07235
2.33	2.66784	2.33	1.48041	2.33	0.91873	2.33	0.46241	2.33	0.56337		2.12	-3.17509	2.12	-3.0421	2.12	-3.08432	2.12	-2.97174	2.12	-3.12104
2.35	0.54945	2.35	-0.20642	2.35	-0.53326	2.35	-0.82085	2.35	0.49694		2.14	-3.21184	2.14	-3.09696	2.14	-3.1469	2.14	-3.01273	2.14	-3.17059
2.37	-0.90783	2.37	-1.25903	2.37	-1.38686	2.37	-1.45507	2.37	0.43307		2.16	-3.26906	2.16	-3.17366	2.16	-3.22753	2.16	-3.07115	2.16	-3.22056
2.39	-1.56472	2.39	-1.41428	2.39	-1.27097	2.39	-0.99884	2.39	0.35877		2.18	-3.3462	2.18	-3.26919	2.18	-3.32272	2.18	-3.14619	2.18	-3.26974
2.41	-1.19891	2.41	-0.58758	2.41	-0.22231	2.41	0.29832	2.41	0.30216		2.2	-3.43895	2.2	-3.37719	2.2	-3.42587	2.2	-3.23399	2.2	-3.31639
2.43	-0.11174	2.43	0.70475	2.43	1.10124	2.43	1.59441	2.43	0.23794		2.22	-3.53976	2.22	-3.48873	2.22	-3.52822	2.22	-3.32814	2.22	-3.35852
2.45	1.14866	2.45	1.74141	2.45	1.8941	2.45	2.08207	2.45	0.18829		2.24	-3.63888	2.24	-3.59358	2.24	-3.62001	2.24	-3.42059	2.24	-3.39423
2.47	1.89523	2.47	2.04625	2.47	1.94944	2.47	1.78214	2.47	0.10928		2.26	-3.72589	2.26	-3.68168	2.26	-3.69199	2.26	-3.50285	2.26	-3.42195
2.49	2.13868	2.49	1.92397	2.49	1.6926	2.49	1.40399	2.49	0.04193		2.28	-3.79125	2.28	-3.74463	2.28	-3.73687	2.28	-3.56733	2.28	-3.44063
2.51	2.07467	2.51	1.67369	2.51	1.45004	2.51	1.29461	2.51	-0.00387		2.3	-3.82794	2.3	-3.77706	2.3	-3.75056	2.3	-3.60854	2.3	-3.44974
2.53	1.93774	2.53	1.54465	2.53	1.33065	2.53	1.15685	2.53	-0.07422		2.32	-3.83273	2.32	-3.77759	2.32	-3.73302	2.32	-3.62402	2.32	-3.44915
2.55	1.72168	2.55	1.14471	2.55	0.85257	2.55	0.52588	2.55	-0.13157		2.34	-3.80703	2.34	-3.74927	2.34	-3.68859	2.34	-3.61493	2.34	-3.43893
2.57	0.96365	2.57	0.29178	2.57	0.01495	2.57	-0.20948	2.57	-0.18455		2.36	-3.75702	2.36	-3.69939	2.36	-3.62565	2.36	-3.58604	2.36	-3.41899
2.59	-0.13012	2.59	-0.53995	2.59	-0.65229	2.59	-0.66053	2.59	-0.23104		2.38	-3.69315	2.38	-3.6387	2.38	-3.55569	2.38	-3.54517	2.38	-3.38873
2.61	-1.0271	2.61	-1.16508	2.61	-1.21203	2.61	-1.23913	2.61	-0.27748		2.4	-3.62894	2.4	-3.58005	2.4	-3.49181	2.4	-3.50211	2.4	-3.3467
2.63	-1.68072	2.63	-1.76899	2.63	-1.85011	2.63	-1.95935	2.63	-0.31946		2.42	-3.57919	2.42	-3.53656	2.42	-3.44691	2.42	-3.46719	2.42	-3.29032
2.65	-2.10516	2.65	-2.13366	2.65	-2.15692	2.65	-2.17594	2.65	-0.34073		2.44	-3.55792	2.44	-3.51971	2.44	-3.43164	2.44	-3.44955	2.44	-3.21583
2.67	-2.16011	2.67	-1.96899	2.67	-1.83745	2.67	-1.66445	2.67	-0.3704		2.46	-3.57605	2.46	-3.53731	2.46	-3.45256	2.46	-3.45544	2.46	-3.11829
2.69	-1.64104	2.69	-1.21543	2.69	-1.00624	2.69	-0.73762	2.69	-0.40166		2.48	-3.63937	2.48	-3.59189	2.48	-3.51055	2.48	-3.48668	2.48	-2.99188
2.71	-0.72666	2.71	-0.36501	2.71	-0.20235	2.71	0.00626	2.71	-0.42848		2.5	-3.74691	2.5	-3.67944	2.5	-3.59984	2.5	-3.53964	2.5	-2.83026
2.73	-0.05802	2.73	0.0398	2.73	0.04851	2.73	0.09472	2.73	-0.41885		2.52	-3.88993	2.52	-3.78899	2.52	-3.70769	2.52	-3.60465	2.52	-2.62718
2.75	-0.00047	2.75	-0.16722	2.75	-0.26747	2.75	-0.36168	2.75	-0.4338		2.54	-4.05172	2.54	-3.90276	2.54	-3.81496	2.54	-3.66628	2.54	-2.37703
2.77	-0.47763	2.77	-0.74148	2.77	-0.87857	2.77	-0.99258	2.77	-0.43338		2.56	-4.20838	2.56	-3.99727	2.56	-3.8973	2.56	-3.70411	2.56	-2.07555
2.79	-1.08151	2.79	-1.22042	2.79	-1.27883	2.79	-1.28439	2.79	-0.41945		2.58	-4.3303	2.58	-4.04501	2.58	-3.92715	2.58	-3.69438	2.58	-1.72038
2.81	-1.35039	2.81	-1.21843	2.81	-1.14074	2.81	-1.02766	2.81	-0.40759		2.6	-4.38448	2.6	-4.01676	2.6	-3.87608	2.6	-3.61195	2.6	-1.31148
2.83	-1.09945	2.83	-0.72275	2.83	-0.5378	2.83	-0.31535	2.83	-0.38676		2.62	-4.33726	2.62	-3.88412	2.62	-3.71743	2.62	-3.43265	2.62	-0.85145
2.85	-0.41043	2.85	0.092	2.85	0.32506	2.85	0.64331	2.85	-0.37454		2.64	-4.15736	2.64	-3.62224	2.64	-3.4289	2.64	-3.13575	2.64	-0.34556
2.87	0.51398	2.87	0.92347	2.87	1.06831	2.87	1.26966	2.87	-0.34799		2.66	-3.81886	2.66	-3.21224	2.66	-2.99484	2.66	-2.70612	2.66	0.19832
2.89	1.21093	2.89	1.24675	2.89	1.20112	2.89	1.181	2.89	-0.31464		2.68	-3.30374	2.68	-2.64327	2.68	-2.40793	2.68	-2.13606	2.68	0.77015
2.91	1.1832	2.91	0.90073	2.91	0.74768	2.91	0.61591	2.91	-0.28886		2.7	-2.60392	2.7	-1.91389	2.7	-1.67026	2.7	-1.42649	2.7	1.3581
2.93	0.65013	2.93	0.3191	2.93	0.14421	2.93	0.01798	2.93	-0.24005		2.72	-1.72245	2.72	-1.03268	2.72	-0.79355	2.72	-0.58743	2.72	1.94927
2.95	0.04747	2.95	-0.25485	2.95	-0.41747	2.95	-0.5176	2.95	-0.21447		2.74	-0.67379	2.74	-0.01806	2.74	0.20151	2.74	0.36237	2.74	2.53025
2.97	-0.42695	2.97	-0.63931	2.97	-0.7593	2.97	-0.85157	2.97	-0.1609		2.76	0.51678	2.76	1.10279	2.76	1.28649	2.76	1.39644	2.76	3.08787
2.99	-0.66834	2.99	-0.79702	2.99	-0.84908	2.99	-0.8527	2.99	-0.12973		2.78	1.81466	2.78	2.29551	2.78	2.42724	2.78	2.48237	2.78	3.60975
3.01	-0.7531	3.01	-0.74162	3.01	-0.72004	3.01	-0.60807	3.01	-0.08549		2.8	3.17806	2.8	3.52088	2.8	3.5861	2.8	3.58393	2.8	4.08483
3.03	-0.70434	3.03	-0.50812	3.03	-0.40566	3.03	-0.25754	3.03	-0.07351		2.82	4.56064	2.82	4.73726	2.82	4.72443	2.82	4.66349	2.82	4.50378
3.05	-0.49386	3.05	-0.18902	3.05	-0.06409	3.05	0.10383	3.05	-0.06349		2.84	5.91444	2.84	5.90325	2.84	5.80499	2.84	5.68451	2.84	4.85922
3.07	-0.16401	3.07	0.17784	3.07	0.32377	3.07	0.59198	3.07	-0.02829		2.86	7.19267	2.86	6.9801	2.86	6.794	2.86	6.61372	2.86	5.14591
3.09	0.30049	3.09	0.58832	3.09	0.71084	3.09	0.92442	3.09	-0.0103		2.88	8.35238	2.88	7.93388	2.88	7.66289	2.88	7.42303	2.88	5.3607
3.11	0.63676	3.11	0.71598	3.11	0.74421	3.11	0.82551	3.11	0.00051		2.9	9.35664	2.9	8.73709	2.9	8.38943	2.9	8.09082	2.9	5.50252
3.13	0.47262	3.13	0.48636	3.13	0.50384	3.13	0.60608	3.13	-0.01284		2.92	10.1762	2.92	9.36973	2.92	8.95828	2.92	8.60271	2.92	5.57217
3.15	0.10047	3.15	0.2728	3.15	0.32773	3.15	0.45891	3.15	-0.01907		2.94	10.7904	2.94	9.81978	2.94	9.36106	2.94	8.95167	2.94	5.57215
3.17	-0.06638	3.17	0.14225	3.17	0.16332	3.17	0.2351	3.17	-0.02189		2.96	11.1878	2.96	10.0831	2.96	9.59587	2.96	9.13765	2.96	5.50642
3.19	-0.14194	3.19	-0.01246	3.19	-0.00366	3.19	0.04005	3.19	-0.05651		2.98	11.3654	2.98	10.1627	2.98	9.66656	2.98	9.16668	2.98	5.38015
3.21	-0.16256	3.21	0.04455	3.21	0.1102	3.21	0.20241	3.21	-0.08801		3	11.3288	3	10.0681	3	9.58174	3	9.04975	3	5.19945
3.23	0.1413	3.23	0.43343	3.23	0.49992	3.23	0.60523	3.23	-0.11474		3.02	11.0904	3.02	9.81353	3.02	9.35364	3.02	8.80145	3.02	4.97116
3.25	0.73177	3.25	0.94867	3.25	0.96182	3.25	1.00507	3.25	-0.17622		3.04	10.6684	3.04	9.41724	3.04	8.9971	3.04	8.43868	3.04	4.70256
3.27	1.34976	3.27	1.32321	3.27	1.20354	3.27	1.09883	3.27	-0.24068		3.06	10.0853	3.06	8.89964	3.06	8.52865	3.06	7.97943	3.06	4.4011
3.29	1.72468	3.29	1.37343	3.29	1.12297	3.29	0.89952	3.29	-0.30543		3.08	9.36682	3.08	8.28235	3.08	7.9657	3.08	7.44171	3.08	4.07419
3.31	1.65898	3.31	1.07379	3.31	0.79622	3.31	0.59367	3.31	-0.37396		3.1	8.54021	3.1	7.58706	3.1	7.32599	3.1	6.84289	3.1	3.72897
3.33	1.17006	3.33	0.58986	3.33	0.36962	3.33	0.24151	3.33	-0.42526		3.12	7.63327	3.12	6.83476	3.12	6.62718	3.12	6.19914	3.12	3.37206
3.35	0.42411	3.35	0.01997	3.35	-0.13229	3.35	-0.21631	3.35	-0.5009		3.14	6.67332	3.14	6.04513	3.14	5.88651	3.14	5.52523	3.14	3.00942
3.37	-0.30966	3.37	-0.5015	3.37	-0.60627	3.37	-0.67184	3.37	-0.55787		3.16	5.68638	3.16	5.23615	3.16	5.12061	3.16	4.83446	3.16	2.64622
3.39	-0.83302	3.39	-0.9251	3.39	-0.96259	3.39	-0.9502	3.39	-0.63168		3.18	4.69647	3.18	4.42389	3.18	4.34527	3.18	4.13874	3.18	2.28675
3.41	-1.1844	3.41	-1.15372	3.41	-1.12614	3.41	-1.01808	3.41	-0.73096		3.2	3.72507	3.2	3.62246	3.2	3.57528	3.2	3.44869	3.2	1.93447
3.43	-1.36362	3.43	-1.22291	3.43	-1.17258	3.43	-1.1009	3.43	-0.80079		3.22	2.79078	3.22	2.84401	3.22	2.82413	3.22	2.77384	3.22	1.59202
3.45	-1.38795	3.45	-1.24233	3.45	-1.24538	3.45	-1.27606	3.45	-0.87969		3.24	1.90894	3.24	2.09877	3.24	2.10378	3.24	2.12264	3.24	1.2614
3.47	-1.28402	3.47	-1.22707	3.47	-1.24926	3.47	-1.28175	3.47	-0.95378		3.26	1.09152	3.26	1.39513	3.26	1.42433	3.26	1.50247	3.26	0.94411
3.49	-1.09364	3.49	-1.0845	3.49	-1.10379	3.49	-1.06797	3.49	-1.03805		3.28	0.34702	3.28	0.73973	3.28	0.7938	3.28	0.91965	3.28	0.64137
3.51	-0.85917	3.51	-0.85186	3.51	-0.8453	3.51	-0.79167	3.51	-1.10432		3.3	-0.31944	3.3	0.13753	3.3	0.21795	3.3	0.37925	3.3	0.35427
3.53	-0.63099	3.53	-0.65872	3.53	-0.70431	3.53	-0.74616	3.53	-1.16132		3.32	-0.90593	3.32	-0.40811	3.32	-0.29981	3.32	-0.11491	3.32	0.08405
3.55	-0.54811	3.55	-0.7473	3.55	-0.86428	3.55	-0.9655	3.55	-1.22508		3.34	-1.41335	3.34	-0.89531	3.34	-0.75831	3.34	-0.56044	3.34	-0.16791
3.57	-0.78828	3.57	-1.05734	3.57	-1.16589	3.57	-1.20583	3.57	-1.28768		3.36	-1.84498	3.36	-1.32359	3.36	-1.15843	3.36	-0.95632	3.36	-0.39997
3.59	-1.17388	3.59	-1.32314	3.59	-1.35607	3.59	-1.33898	3.59	-1.32458		3.38	-2.20592	3.38	-1.69366	3.38	-1.50271	3.38	-1.30283	3.38	-0.61026
3.61	-1.45401	3.61	-1.40883	3.61	-1.35533	3.61	-1.24043	3.61	-1.38724		3.4	-2.50243	3.4	-2.00728	3.4	-1.79483	3.4	-1.60141	3.4	-0.79678
3.63	-1.49655	3.63	-1.26702	3.63	-1.14775	3.63	-0.97726	3.63	-1.43797		3.42	-2.74129	3.42	-2.26702	3.42	-2.03914	3.42	-1.85435	3.42	-0.95757
3.65	-1.27564	3.65	-1.01675	3.65	-0.93692	3.65	-0.81722	3.65	-1.48989		3.44	-2.92915	3.44	-2.476	3.44	-2.24005	3.44	-2.06446	3.44	-1.09092
3.67	-1.02925	3.67	-0.91941	3.67	-0.92952	3.67	-0.94001	3.67	-1.50252		3.46	-3.07205	3.46	-2.63769	3.46	-2.4016	3.46	-2.23474	3.46	-1.19554
3.69	-0.95847	3.69	-1.04592	3.69	-1.13971	3.69	-1.24633	3.69	-1.52325		3.48	-3.17503	3.48	-2.75571	3.48	-2.5271	3.48	-2.36806	3.48	-1.27077
3.71	-1.11372	3.71	-1.29416	3.71	-1.37254	3.71	-1.43251	3.71	-1.54915		3.5	-3.24188	3.5	-2.83359	3.5	-2.61897	3.5	-2.46688	3.5	-1.31672
3.73	-1.34413	3.73	-1.46077	3.73	-1.49087	3.73	-1.50197	3.73	-1.55413		3.52	-3.27518	3.52	-2.87471	3.52	-2.67868	3.52	-2.53311	3.52	-1.33433
3.75	-1.50383	3.75	-1.57646	3.75	-1.58907	3.75	-1.57378	3.75	-1.5557		3.54	-3.27642	3.54	-2.88217	3.54	-2.70699	3.54	-2.56808	3.54	-1.32533
3.77	-1.66012	3.77	-1.70578	3.77	-1.70414	3.77	-1.67709	3.77	-1.54004		3.56	-3.2463	3.56	-2.85885	3.56	-2.70419	3.56	-2.57268	3.56	-1.29212
3.79	-1.83285	3.79	-1.80386	3.79	-1.77588	3.79	-1.72286	3.79	-1.53084		3.58	-3.18519	3.58	-2.80736	3.58	-2.67051	3.58	-2.54749	3.58	-1.23765
3.81	-1.91432	3.81	-1.78202	3.81	-1.73063	3.81	-1.62756	3.81	-1.50431		3.6	-3.09351	3.6	-2.73015	3.6	-2.60651	3.6	-2.49317	3.6	-1.1651
3.83	-1.83906	3.83	-1.67055	3.83	-1.5944	3.83	-1.51644	3.83	-1.5132		3.62	-2.97216	3.62	-2.6296	3.62	-2.51342	3.62	-2.41066	3.62	-1.07769
3.85	-1.71139	3.85	-1.59275	3.85	-1.57924	3.85	-1.5656	3.85	-1.48272		3.64	-2.82283	3.64	-2.50803	3.64	-2.3934	3.64	-2.30152	3.64	-0.97838
3.87	-1.68825	3.87	-1.72076	3.87	-1.77344	3.87	-1.84033	3.87	-1.4504		3.66	-2.64816	3.66	-2.36782	3.66	-2.24956	3.66	-2.16811	3.66	-0.86971
3.89	-1.8858	3.89	-1.9865	3.89	-2.02811	3.89	-2.0617	3.89	-1.4046		3.68	-2.45173	3.68	-2.21134	3.68	-2.08594	3.68	-2.01364	3.68	-0.75363
3.91	-2.17655	3.91	-2.17601	3.91	-2.13089	3.91	-2.04082	3.91	-1.37839		3.7	-2.23793	3.7	-2.04101	3.7	-1.90718	3.7	-1.84215	3.7	-0.63146
3.93	-2.33437	3.93	-2.1321	3.93	-1.99778	3.93	-1.7702	3.93	-1.32888		3.72	-2.01159	3.72	-1.85918	3.72	-1.71823	3.72	-1.65826	3.72	-0.50395
3.95	-2.2659	3.95	-1.90015	3.95	-1.69616	3.95	-1.44648	3.95	-1.27639		3.74	-1.77761	3.74	-1.6681	3.74	-1.52382	3.74	-1.46689	3.74	-0.37137
3.97	-2.01774	3.97	-1.58696	3.97	-1.41507	3.97	-1.23938	3.97	-1.21967		3.76	-1.54048	3.76	-1.46979	3.76	-1.32807	3.76	-1.27283	3.76	-0.23372
3.99	-1.62346	3.99	-1.25465	3.99	-1.17059	3.99	-1.10476	3.99	-1.14792		3.78	-1.30389	3.78	-1.26599	3.78	-1.13409	3.78	-1.08035	3.78	-0.09089
4.01	-1.18622	4.01	-0.97401	4.01	-0.95874	4.01	-0.95143	4.01	-1.07661		3.8	-1.07038	3.8	-1.0581	3.8	-0.94373	3.8	-0.89278	3.8	0.05702
4.03	-0.82826	4.03	-0.81006	4.03	-0.8476	4.03	-0.85721	4.03	-1.01431		3.82	-0.84117	3.82	-0.84721	3.82	-0.75749	3.82	-0.71228	3.82	0.20961
4.05	-0.6899	4.05	-0.82988	4.05	-0.90828	4.05	-0.96749	4.05	-0.95219		3.84	-0.61615	3.84	-0.63407	3.84	-0.57465	3.84	-0.53965	3.84	0.36599
4.07	-0.85885	4.07	-1.10376	4.07	-1.24845	4.07	-1.35181	4.07	-0.86708		3.86	-0.39412	3.86	-0.41921	3.86	-0.39354	3.86	-0.37435	3.86	0.52478
4.09	-1.28598	4.09	-1.58128	4.09	-1.71462	4.09	-1.79639	4.09	-0.80649		3.88	-0.17309	3.88	-0.20306	3.88	-0.212	3.88	-0.21472	3.88	0.68407
4.11	-1.835	4.11	-1.98167	4.11	-2.00038	4.11	-1.96133	4.11	-0.73235		3.9	0.04925	3.9	0.01392	3.9	-0.0278	3.9	-0.05827	3.9	0.84158
4.13	-2.20465	4.13	-2.03118	4.13	-1.91259	4.13	-1.71734	4.13	-0.65169		3.92	0.27496	3.92	0.23113	3.92	0.16073	3.92	0.0978	3.92	0.99479
4.15	-2.15405	4.15	-1.69196	4.15	-1.46897	4.15	-1.18983	4.15	-0.56748		3.94	0.50537	3.94	0.44765	3.94	0.35435	3.94	0.25618	3.94	1.14116
4.17	-1.72608	4.17	-1.14098	4.17	-0.89426	4.17	-0.60551	4.17	-0.48594		3.96	0.74064	3.96	0.66218	3.96	0.55255	3.96	0.4189	3.96	1.27837
4.19	-1.1219	4.19	-0.56796	4.19	-0.32379	4.19	-0.00221	4.19	-0.41835		3.98	0.9795	3.98	0.87301	3.98	0.75342	3.98	0.58695	3.98	1.40445
4.21	-0.56279	4.21	0.03277	4.21	0.32146	4.21	0.71972	4.21	-0.34942		4	1.21915	4	1.078	4	0.95372	4	0.75997	4	1.51794
4.23	0.09442	4.23	0.83633	4.23	1.15757	4.23	1.53817	4.23	-0.27807		4.02	1.45536	4.02	1.27467	4.02	1.14914	4.02	0.93617	4.02	1.61797
4.25	1.06882	4.25	1.76888	4.25	1.92726	4.25	2.06308	4.25	-0.20693		4.04	1.68282	4.04	1.4603	4.04	1.33473	4.04	1.11242	4.04	1.70425
4.27	2.16434	4.27	2.40709	4.27	2.26831	4.27	2.07602	4.27	-0.14461		4.06	1.89556	4.06	1.63206	4.06	1.50542	4.06	1.28444	4.06	1.77699
4.29	2.93155	4.29	2.49581	4.29	2.09832	4.29	1.67097	4.29	-0.07139		4.08	2.08753	4.08	1.78721	4.08	1.65657	4.08	1.44726	4.08	1.83676
4.31	3.0456	4.31	2.09779	4.31	1.61126	4.31	1.17928	4.31	-0.00466		4.1	2.2532	4.1	1.92324	4.1	1.78447	4.1	1.59568	4.1	1.88437
4.33	2.57644	4.33	1.5395	4.33	1.1132	4.33	0.80979	4.33	0.0535		4.12	2.38808	4.12	2.038	4.12	1.88674	4.12	1.72482	4.12	1.92062
4.35	1.83871	4.35	0.95866	4.35	0.64066	4.35	0.4435	4.35	0.1047		4.14	2.48913	4.14	2.12984	4.14	1.96252	4.14	1.83057	4.14	1.94621
4.37	1.02083	4.37	0.38442	4.37	0.17876	4.37	0.10112	4.37	0.1707		4.16	2.55505	4.16	2.19767	4.16	2.01248	4.16	1.91002	4.16	1.9616
4.39	0.24269	4.39	-0.04377	4.39	-0.09052	4.39	0.00707	4.39	0.20766		4.18	2.5863	4.18	2.24097	4.18	2.03867	4.18	1.96169	4.18	1.96694
4.41	-0.27877	4.41	-0.14146	4.41	-0.01066	4.41	0.26449	4.41	0.25504		4.2	2.58496	4.2	2.25982	4.2	2.0441	4.2	1.98561	4.2	1.96212
4.43	-0.34312	4.43	0.1941	4.43	0.44879	4.43	0.78965	4.43	0.29799		4.22	2.55443	4.22	2.25485	4.22	2.03233	4.22	1.98323	4.22	1.94685
4.45	0.09617	4.45	0.79947	4.45	1.01816	4.45	1.20173	4.45	0.33301		4.24	2.49897	4.24	2.22712	4.24	2.00687	4.24	1.95718	4.24	1.9207
4.47	0.84584	4.47	1.34398	4.47	1.36805	4.47	1.33838	4.47	0.34916		4.26	2.4232	4.26	2.17813	4.26	1.97077	4.26	1.91091	4.26	1.88336
4.49	1.51274	4.49	1.57969	4.49	1.43062	4.49	1.28409	4.49	0.41864		4.28	2.33157	4.28	2.10967	4.28	1.92616	4.28	1.84822	4.28	1.83474
4.51	1.80779	4.51	1.52712	4.51	1.34144	4.51	1.25988	4.51	0.43633		4.3	2.22793	4.3	2.02377	4.3	1.87408	4.3	1.77288	4.3	1.7751
4.53	1.7554	4.53	1.44918	4.53	1.3354	4.53	1.34992	4.53	0.47554		4.32	2.1152	4.32	1.92264	4.32	1.81438	4.32	1.6882	4.32	1.70513
4.55	1.65217	4.55	1.52308	4.55	1.45285	4.55	1.45194	4.55	0.50014		4.34	1.99524	4.34	1.80857	4.34	1.74595	4.34	1.59678	4.34	1.62603
4.57	1.72794	4.57	1.64655	4.57	1.51703	4.57	1.44219	4.57	0.52704		4.36	1.86883	4.36	1.68395	4.36	1.66699	4.36	1.50035	4.36	1.53943
4.59	1.87042	4.59	1.60141	4.59	1.41338	4.59	1.25928	4.59	0.53261		4.38	1.73585	4.38	1.55112	4.38	1.57549	4.38	1.39976	4.38	1.44731
4.61	1.77961	4.61	1.36709	4.61	1.13011	4.61	0.93823	4.61	0.53918		4.4	1.59561	4.4	1.41242	4.4	1.46971	4.4	1.29512	4.4	1.35183
4.63	1.4324	4.63	0.98605	4.63	0.79143	4.63	0.73786	4.63	0.56598		4.42	1.44718	4.42	1.27002	4.42	1.34869	4.42	1.18605	4.42	1.2552
4.65	0.93919	4.65	0.6947	4.65	0.6524	4.65	0.78621	4.65	0.57814		4.44	1.28983	4.44	1.12596	4.44	1.21258	4.44	1.07196	4.44	1.15948
4.67	0.53852	4.67	0.66198	4.67	0.75218	4.67	0.92858	4.67	0.5762		4.46	1.12336	4.46	0.98202	4.46	1.06291	4.46	0.95239	4.46	1.06639
4.69	0.46608	4.69	0.77622	4.69	0.84642	4.69	0.93853	4.69	0.59895		4.48	0.94838	4.48	0.83971	4.48	0.90259	4.48	0.82731	4.48	0.97725
4.71	0.63411	4.71	0.86704	4.71	0.83543	4.71	0.79722	4.71	0.57343		4.5	0.76644	4.5	0.70016	4.5	0.73571	4.5	0.69728	4.5	0.89286
4.73	0.81226	4.73	0.83671	4.73	0.74122	4.73	0.68323	4.73	0.59319		4.52	0.58001	4.52	0.56417	4.52	0.56723	4.52	0.56359	4.52	0.81352
4.75	0.88472	4.75	0.80327	4.75	0.71501	4.75	0.71763	4.75	0.58036		4.54	0.39233	4.54	0.43216	4.54	0.40242	4.54	0.4282	4.54	0.7391
4.77	0.88312	4.77	0.87782	4.77	0.82919	4.77	0.85842	4.77	0.58576		4.56	0.20714	4.56	0.30423	4.56	0.24632	4.56	0.2936	4.56	0.6691
4.79	1.01055	4.79	0.99151	4.79	0.90582	4.79	0.86219	4.79	0.58667		4.58	0.02833	4.58	0.18022	4.58	0.10317	4.58	0.16253	4.58	0.60283
4.81	1.16017	4.81	0.98159	4.81	0.83913	4.81	0.73858	4.81	0.58657		4.6	-0.14048	4.6	0.0598	4.6	-0.02406	4.6	0.03769	4.6	0.53953
4.83	1.1643	4.83	0.87417	4.83	0.73242	4.83	0.70486	4.83	0.57657		4.62	-0.29626	4.62	-0.05743	4.62	-0.13405	4.62	-0.07861	4.62	0.47854
4.85	1.03805	4.85	0.81787	4.85	0.77265	4.85	0.85497	4.85	0.56741		4.64	-0.4369	4.64	-0.17179	4.64	-0.2272	4.64	-0.18472	4.64	0.41934
4.87	0.97245	4.87	0.94864	4.87	0.97358	4.87	1.07133	4.87	0.56515		4.66	-0.56136	4.66	-0.28348	4.66	-0.30556	4.66	-0.27992	4.66	0.3617
4.89	1.08554	4.89	1.16795	4.89	1.16713	4.89	1.22671	4.89	0.55256		4.68	-0.66975	4.68	-0.39244	4.68	-0.37258	4.68	-0.36448	4.68	0.30561
4.91	1.26204	4.91	1.26088	4.91	1.20001	4.91	1.19145	4.91	0.53877		4.7	-0.76327	4.7	-0.4984	4.7	-0.43259	4.7	-0.43969	4.7	0.2513
4.93	1.28641	4.93	1.159	4.93	1.02024	4.93	0.8867	4.93	0.51386		4.72	-0.84399	4.72	-0.60081	4.72	-0.49029	4.72	-0.50767	4.72	0.19914
4.95	1.12285	4.95	0.85601	4.95	0.63154	4.95	0.44607	4.95	0.50015		4.74	-0.91458	4.74	-0.69897	4.74	-0.55011	4.74	-0.57115	4.74	0.14955
4.97	0.79977	4.97	0.41356	4.97	0.21492	4.97	0.11853	4.97	0.49041		4.76	-0.978	4.76	-0.79208	4.76	-0.61566	4.76	-0.63312	4.76	0.1029
4.99	0.36264	4.99	0.07593	4.99	0.00692	4.99	0.08956	4.99	0.45839		4.78	-1.03714	4.78	-0.87943	4.78	-0.68933	4.78	-0.69647	4.78	0.05937
5.01	0.00127	5.01	0.02621	5.01	0.12301	5.01	0.31987	5.01	0.43982		4.8	-1.09457	4.8	-0.96047	4.8	-0.77198	4.8	-0.76363	4.8	0.01894
5.03	-0.07798	5.03	0.27275	5.03	0.41747	5.03	0.60088	5.03	0.41889		4.82	-1.15227	4.82	-1.03496	4.82	-0.86292	4.82	-0.8363	4.82	-0.01866
5.05	0.19993	5.05	0.61092	5.05	0.68326	5.05	0.73396	5.05	0.38423		4.84	-1.21156	4.84	-1.10308	4.84	-0.96002	4.84	-0.9152	4.84	-0.05398
5.07	0.62983	5.07	0.79456	5.07	0.71112	5.07	0.60908	5.07	0.35161		4.86	-1.273	4.86	-1.16543	4.86	-1.06008	4.86	-1.00004	4.86	-0.08775
5.09	0.90654	5.09	0.6599	5.09	0.45323	5.09	0.2791	5.09	0.34745		4.88	-1.33653	4.88	-1.22303	4.88	-1.15926	4.88	-1.08956	4.88	-0.12081
5.11	0.7805	5.11	0.27322	5.11	0.06181	5.11	-0.07141	5.11	0.32604		4.9	-1.40155	4.9	-1.27722	4.9	-1.25364	4.9	-1.18168	4.9	-0.15404
5.13	0.30471	5.13	-0.10622	5.13	-0.20704	5.13	-0.22055	5.13	0.30275		4.92	-1.46716	4.92	-1.32956	4.92	-1.33974	4.92	-1.27382	4.92	-0.18819
5.15	-0.1732	5.15	-0.25104	5.15	-0.22311	5.15	-0.13451	5.15	0.26423		4.94	-1.53231	4.94	-1.38159	4.94	-1.415	4.94	-1.36316	4.94	-0.22386
5.17	-0.34834	5.17	-0.16114	5.17	-0.07594	5.17	0.07459	5.17	0.23638		4.96	-1.59604	4.96	-1.43471	4.96	-1.47806	4.96	-1.44707	4.96	-0.2614
5.19	-0.25458	5.19	0.02999	5.19	0.11594	5.19	0.2677	5.19	0.19671		4.98	-1.65758	4.98	-1.48996	4.98	-1.52897	4.98	-1.52336	4.98	-0.30086
5.21	-0.07956	5.21	0.16963	5.21	0.2091	5.21	0.26361	5.21	0.15819		5	-1.71644	5	-1.54792	5	-1.56911	5	-1.5906	5	-0.34202
5.23	0.05813	5.23	0.14611	5.23	0.08492	5.23	0.06027	5.23	0.11612		5.02	-1.77245	5.02	-1.60858	5.02	-1.601	5.02	-1.64821	5.02	-0.38444
5.25	0.0135	5.25	-0.06493	5.25	-0.15072	5.25	-0.18307	5.25	0.10054		5.04	-1.82569	5.04	-1.67138	5.04	-1.62796	5.04	-1.69658	5.04	-0.42752
5.27	-0.19145	5.27	-0.31216	5.27	-0.36484	5.27	-0.31994	5.27	0.02121		5.06	-1.87639	5.06	-1.73524	5.06	-1.65361	5.06	-1.73692	5.06	-0.47054
5.29	-0.46189	5.29	-0.45279	5.29	-0.45176	5.29	-0.37352	5.29	0.00849		5.08	-1.92483	5.08	-1.79872	5.08	-1.68143	5.08	-1.77117	5.08	-0.51284
5.31	-0.61855	5.31	-0.49077	5.31	-0.44855	5.31	-0.39274	5.31	-0.01761		5.1	-1.97121	5.1	-1.86021	5.1	-1.71431	5.1	-1.80163	5.1	-0.5538
5.33	-0.62015	5.33	-0.45817	5.33	-0.42478	5.33	-0.35799	5.33	-0.05947		5.12	-2.01555	5.12	-1.91809	5.12	-1.75415	5.12	-1.83078	5.12	-0.59294
5.35	-0.52308	5.35	-0.38112	5.35	-0.34744	5.35	-0.25785	5.35	-0.10036		5.14	-2.05763	5.14	-1.97099	5.14	-1.80166	5.14	-1.86086	5.14	-0.62997
5.37	-0.402	5.37	-0.27835	5.37	-0.26664	5.37	-0.18998	5.37	-0.14716		5.16	-2.09694	5.16	-2.01789	5.16	-1.85627	5.16	-1.89363	5.16	-0.6647
5.39	-0.2987	5.39	-0.26423	5.39	-0.28425	5.39	-0.2637	5.39	-0.18871		5.18	-2.13275	5.18	-2.05827	5.18	-1.9162	5.18	-1.93016	5.18	-0.6971
5.41	-0.31556	5.41	-0.38859	5.41	-0.44182	5.41	-0.43114	5.41	-0.22462		5.2	-2.16418	5.2	-2.09209	5.2	-1.97871	5.2	-1.97066	5.2	-0.72718
5.43	-0.5432	5.43	-0.5927	5.43	-0.61438	5.43	-0.55287	5.43	-0.27616		5.22	-2.19025	5.22	-2.11975	5.22	-2.04037	5.22	-2.01445	5.22	-0.75498
5.45	-0.84086	5.45	-0.72621	5.45	-0.64238	5.45	-0.46631	5.45	-0.32774		5.24	-2.21004	5.24	-2.14191	5.24	-2.09749	5.24	-2.06002	5.24	-0.78047
5.47	-1.01533	5.47	-0.66934	5.47	-0.49154	5.47	-0.23552	5.47	-0.37058		5.26	-2.22274	5.26	-2.15933	5.26	-2.14646	5.26	-2.10514	5.26	-0.80351
5.49	-0.95384	5.49	-0.43763	5.49	-0.25744	5.49	-0.04741	5.49	-0.40729		5.28	-2.22771	5.28	-2.1726	5.28	-2.18408	5.28	-2.1471	5.28	-0.82387
5.51	-0.68457	5.51	-0.21344	5.51	-0.1279	5.51	-0.07084	5.51	-0.42093		5.3	-2.22451	5.3	-2.18192	5.3	-2.20784	5.3	-2.1829	5.3	-0.84117
5.53	-0.38194	5.53	-0.17024	5.53	-0.20588	5.53	-0.27869	5.53	-0.47489		5.32	-2.21283	5.32	-2.18688	5.32	-2.21605	5.32	-2.20952	5.32	-0.85496
5.55	-0.23828	5.55	-0.28774	5.55	-0.39083	5.55	-0.45899	5.55	-0.50399		5.34	-2.1924	5.34	-2.18639	5.34	-2.20781	5.34	-2.22412	5.34	-0.86473
5.57	-0.283	5.57	-0.44777	5.57	-0.54029	5.57	-0.55076	5.57	-0.53456		5.36	-2.16287	5.36	-2.17855	5.36	-2.18298	5.36	-2.22423	5.36	-0.86996
5.59	-0.44576	5.59	-0.56494	5.59	-0.5942	5.59	-0.56068	5.59	-0.59046		5.38	-2.12366	5.38	-2.16079	5.38	-2.14192	5.38	-2.20786	5.38	-0.87021
5.61	-0.56664	5.61	-0.58232	5.61	-0.58222	5.61	-0.53568	5.61	-0.62761		5.4	-2.07377	5.4	-2.12997	5.4	-2.08531	5.4	-2.1735	5.4	-0.86515
5.63	-0.60539	5.63	-0.56024	5.63	-0.54955	5.63	-0.50227	5.63	-0.66459		5.42	-2.01173	5.42	-2.08262	5.42	-2.01383	5.42	-2.12016	5.42	-0.85459
5.65	-0.60229	5.65	-0.56023	5.65	-0.54792	5.65	-0.49984	5.65	-0.65409		5.44	-1.93543	5.44	-2.01524	5.44	-1.92795	5.44	-2.04729	5.44	-0.83848
5.67	-0.63212	5.67	-0.58438	5.67	-0.59694	5.67	-0.58519	5.67	-0.67068		5.46	-1.84221	5.46	-1.92452	5.46	-1.82773	5.46	-1.95462	5.46	-0.81691
5.69	-0.69362	5.69	-0.66467	5.69	-0.70031	5.69	-0.68646	5.69	-0.70544		5.48	-1.72885	5.48	-1.8077	5.48	-1.71266	5.48	-1.84209	5.48	-0.79007
5.71	-0.79826	5.71	-0.77116	5.71	-0.77983	5.71	-0.71731	5.71	-0.71349		5.5	-1.59172	5.5	-1.6627	5.5	-1.58172	5.5	-1.70969	5.5	-0.75816
5.73	-0.88298	5.73	-0.81005	5.73	-0.78188	5.73	-0.70496	5.73	-0.72951		5.52	-1.42705	5.52	-1.48831	5.52	-1.43336	5.52	-1.5574	5.52	-0.72141
5.75	-0.91723	5.75	-0.80743	5.75	-0.77593	5.75	-0.72197	5.75	-0.75852		5.54	-1.23114	5.54	-1.28419	5.54	-1.26571	5.54	-1.38509	5.54	-0.67994
5.77	-0.89239	5.77	-0.81815	5.77	-0.80933	5.77	-0.76076	5.77	-0.74853		5.56	-1.00069	5.56	-1.05088	5.56	-1.07673	5.56	-1.19255	5.56	-0.63379
5.79	-0.90485	5.79	-0.852	5.79	-0.82274	5.79	-0.7426	5.79	-0.76546		5.58	-0.7331	5.58	-0.78963	5.58	-0.8645	5.58	-0.97951	5.58	-0.5829
5.81	-0.93554	5.81	-0.83454	5.81	-0.79271	5.81	-0.67635	5.81	-0.77122		5.6	-0.42681	5.6	-0.50227	5.6	-0.62744	5.6	-0.74572	5.6	-0.52711
5.83	-0.94363	5.83	-0.77745	5.83	-0.72414	5.83	-0.62313	5.83	-0.7692		5.62	-0.08155	5.62	-0.19102	5.62	-0.36457	5.62	-0.49109	5.62	-0.46618
5.85	-0.8915	5.85	-0.69889	5.85	-0.67255	5.85	-0.6055	5.85	-0.74452		5.64	0.30145	5.64	0.14163	5.64	-0.07569	5.64	-0.21582	5.64	-0.39991
5.87	-0.80547	5.87	-0.62569	5.87	-0.60166	5.87	-0.54319	5.87	-0.74602		5.66	0.71932	5.66	0.49307	5.66	0.23849	5.66	0.07944	5.66	-0.32817
5.89	-0.69724	5.89	-0.52483	5.89	-0.50453	5.89	-0.46295	5.89	-0.73121		5.68	1.16746	5.68	0.86059	5.68	0.57619	5.68	0.39347	5.68	-0.25098
5.91	-0.53396	5.91	-0.38718	5.91	-0.3973	5.91	-0.36979	5.91	-0.72057		5.7	1.63965	5.7	1.24129	5.7	0.93459	5.7	0.72434	5.7	-0.16855
5.93	-0.28774	5.93	-0.25501	5.93	-0.31061	5.93	-0.3224	5.93	-0.73834		5.72	2.12807	5.72	1.63202	5.72	1.30982	5.72	1.06936	5.72	-0.08138
5.95	-0.07438	5.95	-0.22081	5.95	-0.30669	5.95	-0.37547	5.95	-0.71513		5.74	2.62361	5.74	2.02922	5.74	1.69703	5.74	1.42504	5.74	0.00982
5.97	0.00924	5.97	-0.28632	5.97	-0.39123	5.97	-0.45042	5.97	-0.68795		5.76	3.11609	5.76	2.42868	5.76	2.09051	5.76	1.78712	5.76	0.10408
5.99	-0.06256	5.99	-0.36202	5.99	-0.46642	5.99	-0.49316	5.99	-0.69434		5.78	3.59465	5.78	2.82547	5.78	2.48381	5.78	2.15066	5.78	0.20027
6.01	-0.20579	6.01	-0.42956	6.01	-0.51409	6.01	-0.52951	6.01	-0.66402		5.8	4.04813	5.8	3.21381	5.8	2.86996	5.8	2.51016	5.8	0.29715
6.03	-0.31655	6.03	-0.4918	6.03	-0.56174	6.03	-0.57436	6.03	-0.62749		5.82	4.46556	5.82	3.5871	5.82	3.24167	5.82	2.85973	5.82	0.39349
6.05	-0.40067	6.05	-0.5689	6.05	-0.64303	6.05	-0.62508	6.05	-0.58041		5.84	4.83659	5.84	3.93806	5.84	3.59157	5.84	3.19334	5.84	0.48814
6.07	-0.53256	6.07	-0.65484	6.07	-0.70209	6.07	-0.68783	6.07	-0.59686		5.86	5.15195	5.86	4.25904	5.86	3.91246	5.86	3.50497	5.86	0.58008
6.09	-0.66485	6.09	-0.72074	6.09	-0.73985	6.09	-0.69286	6.09	-0.53199		5.88	5.40391	5.88	4.54236	5.88	4.19764	5.88	3.78892	5.88	0.66853
6.11	-0.78649	6.11	-0.75231	6.11	-0.73199	6.11	-0.65916	6.11	-0.51469		5.9	5.58662	5.9	4.78081	5.9	4.44114	5.9	4.04003	5.9	0.75294
6.13	-0.83144	6.13	-0.73004	6.13	-0.69069	6.13	-0.61885	6.13	-0.46892		5.92	5.69648	5.92	4.96819	5.92	4.63807	5.92	4.25387	5.92	0.83297
6.15	-0.86793	6.15	-0.70084	6.15	-0.65764	6.15	-0.57076	6.15	-0.47585		5.94	5.7323	5.94	5.09978	5.94	4.78487	5.94	4.42697	5.94	0.90846
6.17	-0.82775	6.17	-0.6475	6.17	-0.60367	6.17	-0.51015	6.17	-0.45466		5.96	5.69542	5.96	5.17279	5.96	4.87952	5.96	4.55698	5.96	0.97936
6.19	-0.74176	6.19	-0.57196	6.19	-0.51965	6.19	-0.41631	6.19	-0.41284		5.98	5.5897	5.98	5.18666	5.98	4.92168	5.98	4.64271	5.98	1.04566
6.21	-0.63612	6.21	-0.45363	6.21	-0.40801	6.21	-0.32627	6.21	-0.36419		6	5.42131	6	5.14321	6	4.91279	6	4.68425	6	1.1073
6.23	-0.50132	6.23	-0.33879	6.23	-0.30841	6.23	-0.24631	6.23	-0.31405		6.02	5.19847	6.02	5.04655	6.02	4.856	6.02	4.68293	6.02	1.16412
6.25	-0.34227	6.25	-0.24056	6.25	-0.25752	6.25	-0.19573	6.25	-0.30076		6.04	4.93105	6.04	4.90288	6.04	4.75604	6.04	4.64126	6.04	1.21583
6.27	-0.23014	6.27	-0.20184	6.27	-0.20459	6.27	-0.14013	6.27	-0.29551		6.06	4.63003	6.06	4.72006	6.06	4.61894	6.06	4.56279	6.06	1.26198
6.29	-0.1916	6.29	-0.17485	6.29	-0.15243	6.29	-0.02259	6.29	-0.25491		6.08	4.307	6.08	4.50704	6.08	4.45171	6.08	4.45196	6.08	1.30204
6.31	-0.21492	6.31	-0.0886	6.31	0.00078	6.31	0.17438	6.31	-0.19598		6.1	3.9735	6.1	4.27326	6.1	4.26191	6.1	4.31388	6.1	1.33539
6.33	-0.16412	6.33	0.10386	6.33	0.21447	6.33	0.35887	6.33	-0.20427		6.12	3.64054	6.12	4.02801	6.12	4.0572	6.12	4.15406	6.12	1.36148
6.35	0.02931	6.35	0.35027	6.35	0.4044	6.35	0.45221	6.35	-0.17175		6.14	3.31804	6.14	3.77984	6.14	3.8449	6.14	3.97821	6.14	1.37988
6.37	0.32027	6.37	0.5119	6.37	0.47004	6.37	0.45112	6.37	-0.14627		6.16	3.01446	6.16	3.53614	6.16	3.63161	6.16	3.79196	6.16	1.39036
6.39	0.62585	6.39	0.56865	6.39	0.4461	6.39	0.40451	6.39	-0.11538		6.18	2.73652	6.18	3.30275	6.18	3.42289	6.18	3.60062	6.18	1.39298
6.41	0.74584	6.41	0.51104	6.41	0.41895	6.41	0.4191	6.41	-0.09125		6.2	2.48902	6.2	3.08391	6.2	3.22304	6.2	3.40902	6.2	1.38809
6.43	0.6724	6.43	0.50037	6.43	0.45183	6.43	0.46441	6.43	-0.07328		6.22	2.27487	6.22	2.8822	6.22	3.03507	6.22	3.22133	6.22	1.37637
6.45	0.58801	6.45	0.56996	6.45	0.54465	6.45	0.56239	6.45	-0.05072		6.24	2.09519	6.24	2.69881	6.24	2.86072	6.24	3.04099	6.24	1.35877
6.47	0.67004	6.47	0.69674	6.47	0.64957	6.47	0.68036	6.47	-0.03673		6.26	1.94956	6.26	2.53379	6.26	2.70062	6.26	2.87066	6.26	1.3364
6.49	0.81962	6.49	0.82234	6.49	0.76562	6.49	0.78307	6.49	-0.01357		6.28	1.83631	6.28	2.38645	6.28	2.55457	6.28	2.71221	6.28	1.31046
6.51	0.98483	6.51	0.93412	6.51	0.86506	6.51	0.83865	6.51	-0.00747		6.3	1.75283	6.3	2.25569	6.3	2.42181	6.3	2.56682	6.3	1.2821
6.53	1.1048	6.53	1.0109	6.53	0.89855	6.53	0.84478	6.53	0.03056		6.32	1.69592	6.32	2.14038	6.32	2.30134	6.32	2.43505	6.32	1.25233
6.55	1.22024	6.55	1.02741	6.55	0.86802	6.55	0.73478	6.55	0.01243		6.34	1.66211	6.34	2.03955	6.34	2.19219	6.34	2.31695	6.34	1.22191
6.57	1.24276	6.57	0.94611	6.57	0.74481	6.57	0.63818	6.57	0.04923		6.36	1.64783	6.36	1.95257	6.36	2.09366	6.36	2.21221	6.36	1.19128
6.59	1.17925	6.59	0.78764	6.59	0.61994	6.59	0.58066	6.59	0.05153		6.38	1.64963	6.38	1.87909	6.38	2.00536	6.38	2.12027	6.38	1.16057
6.61	0.98267	6.61	0.66246	6.61	0.54474	6.61	0.53251	6.61	0.07107		6.4	1.66421	6.4	1.81901	6.4	1.92731	6.4	2.0404	6.4	1.1296
6.63	0.77681	6.63	0.59694	6.63	0.50231	6.63	0.45902	6.63	0.07908		6.42	1.68844	6.42	1.77224	6.42	1.85978	6.42	1.9718	6.42	1.09796
6.65	0.66347	6.65	0.55324	6.65	0.45204	6.65	0.42737	6.65	0.08517		6.44	1.71934	6.44	1.7385	6.44	1.80318	6.44	1.91364	6.44	1.0651
6.67	0.60362	6.67	0.49905	6.67	0.4176	6.67	0.4495	6.67	0.07657		6.46	1.75395	6.46	1.7171	6.46	1.75783	6.46	1.86506	6.46	1.03048
6.69	0.55794	6.69	0.48031	6.69	0.45218	6.69	0.50134	6.69	0.07673		6.48	1.78931	6.48	1.70677	6.48	1.72371	6.48	1.82515	6.48	0.99362
6.71	0.50447	6.71	0.50136	6.71	0.47436	6.71	0.51612	6.71	0.07629		6.5	1.82239	6.5	1.70554	6.5	1.70031	6.5	1.79295	6.5	0.95426
6.73	0.50274	6.73	0.5503	6.73	0.49839	6.73	0.48545	6.73	0.07525		6.52	1.85011	6.52	1.71078	6.52	1.68647	6.52	1.76737	6.52	0.91238
6.75	0.57489	6.75	0.57313	6.75	0.47542	6.75	0.43331	6.75	0.09648		6.54	1.86939	6.54	1.71933	6.54	1.68033	6.54	1.74716	6.54	0.86829
6.77	0.64483	6.77	0.52206	6.77	0.41712	6.77	0.4076	6.77	0.08587		6.56	1.87724	6.56	1.72765	6.56	1.67937	6.56	1.73091	6.56	0.82255
6.79	0.63576	6.79	0.46253	6.79	0.37781	6.79	0.39155	6.79	0.06051		6.58	1.87097	6.58	1.73216	6.58	1.68057	6.58	1.71703	6.58	0.77595
6.81	0.54836	6.81	0.42167	6.81	0.37323	6.81	0.40932	6.81	0.07161		6.6	1.84835	6.6	1.7295	6.6	1.68066	6.6	1.70377	6.6	0.72941
6.83	0.44547	6.83	0.3936	6.83	0.36823	6.83	0.40502	6.83	0.07266		6.62	1.80778	6.62	1.71688	6.62	1.67633	6.62	1.68929	6.62	0.68387
6.85	0.39617	6.85	0.39413	6.85	0.37153	6.85	0.36513	6.85	0.06847		6.64	1.74847	6.64	1.69223	6.64	1.66458	6.64	1.67174	6.64	0.64015
6.87	0.38796	6.87	0.37083	6.87	0.3357	6.87	0.3366	6.87	0.0681		6.66	1.67056	6.66	1.65444	6.66	1.64297	6.66	1.64933	6.66	0.59889
6.89	0.38106	6.89	0.35906	6.89	0.30914	6.89	0.31809	6.89	0.04423		6.68	1.57511	6.68	1.60334	6.68	1.60983	6.68	1.6205	6.68	0.56045
6.91	0.36417	6.91	0.33418	6.91	0.288	6.91	0.3062	6.91	0.03744		6.7	1.46407	6.7	1.53965	6.7	1.56435	6.7	1.58396	6.7	0.52488
6.93	0.34621	6.93	0.32348	6.93	0.27712	6.93	0.29021	6.93	0.06423		6.72	1.34013	6.72	1.46483	6.72	1.50666	6.72	1.53881	6.72	0.4919
6.95	0.355	6.95	0.29596	6.95	0.23213	6.95	0.23477	6.95	0.02827		6.74	1.20651	6.74	1.38081	6.74	1.43769	6.74	1.48461	6.74	0.46103
6.97	0.33826	6.97	0.25338	6.97	0.19102	6.97	0.18751	6.97	0.02108		6.76	1.06673	6.76	1.28974	6.76	1.35904	6.76	1.4214	6.76	0.43156
6.99	0.29132	6.99	0.19062	6.99	0.12633	6.99	0.13677	6.99	0.01588		6.78	0.9243	6.78	1.19367	6.78	1.27274	6.78	1.34971	6.78	0.40276
7.01	0.20894	7.01	0.12241	7.01	0.06972	7.01	0.10265	7.01	-0.00703		6.8	0.78247	6.8	1.09441	6.8	1.18095	6.8	1.27046	6.8	0.37393
7.03	0.10785	7.03	0.04363	7.03	0.02133	7.03	0.08653	7.03	0.004		6.82	0.644	6.82	0.9933	6.82	1.08575	6.82	1.18498	6.82	0.34454
7.05	-0.02009	7.05	-0.00077	7.05	-0.0004	7.05	0.08396	7.05	-0.01696		6.84	0.51103	6.84	0.89118	6.84	0.9889	6.84	1.09478	6.84	0.3143
7.07	-0.12524	7.07	-0.0189	7.07	0.00043	7.07	0.08705	7.07	0.00326		6.86	0.38497	6.86	0.78844	6.86	0.89173	6.86	1.00154	6.86	0.28319
7.09	-0.17347	7.09	0.00768	7.09	0.02216	7.09	0.07605	7.09	-0.0188		6.88	0.26654	6.88	0.68515	6.88	0.79503	6.88	0.90691	6.88	0.25149
7.11	-0.16584	7.11	0.03013	7.11	0.02723	7.11	0.07562	7.11	-0.03051		6.9	0.1559	6.9	0.58119	6.9	0.69916	6.9	0.81239	6.9	0.21972
7.13	-0.07372	7.13	0.04392	7.13	0.00723	7.13	0.04682	7.13	-0.03389		6.92	0.05271	6.92	0.47655	6.92	0.60411	6.92	0.7193	6.92	0.18857
7.15	-0.00988	7.15	0.02729	7.15	-0.02344	7.15	0.0179	7.15	-0.05266		6.94	-0.04355	6.94	0.37144	6.94	0.50971	6.94	0.62863	6.94	0.15881
7.17	0.0116	7.17	-0.01799	7.17	-0.04281	7.17	0.00637	7.17	-0.04612		6.96	-0.13351	6.96	0.2665	6.96	0.41579	6.96	0.54105	6.96	0.13116
7.19	-0.01529	7.19	-0.04474	7.19	-0.06949	7.19	-0.01998	7.19	-0.05819		6.98	-0.21764	6.98	0.16283	6.98	0.3224	6.98	0.45691	6.98	0.10623
7.21	-0.10065	7.21	-0.08091	7.21	-0.09702	7.21	-0.03749	7.21	-0.07302		7	-0.29615	7	0.06196	7	0.22994	7	0.37624	7	0.08437
7.23	-0.15553	7.23	-0.10931	7.23	-0.11292	7.23	-0.06561	7.23	-0.072		7.02	-0.36898	7.02	-0.03424	7.02	0.1392	7.02	0.29887	7.02	0.06569
7.25	-0.18985	7.25	-0.13192	7.25	-0.11257	7.25	-0.03803	7.25	-0.05874		7.04	-0.43571	7.04	-0.12375	7.04	0.0514	7.04	0.22444	7.04	0.05001
7.27	-0.21366	7.27	-0.10738	7.27	-0.09472	7.27	-0.01399	7.27	-0.09007		7.06	-0.49576	7.06	-0.20471	7.06	-0.03195	7.06	0.15256	7.06	0.0369
7.29	-0.18689	7.29	-0.08288	7.29	-0.07052	7.29	-0.00588	7.29	-0.0643		7.08	-0.5484	7.08	-0.27559	7.08	-0.10922	7.08	0.08286	7.08	0.02575
7.31	-0.13095	7.31	-0.0465	7.31	-0.04582	7.31	-0.01447	7.31	-0.09956		7.1	-0.59302	7.1	-0.33547	7.1	-0.17887	7.1	0.01505	7.1	0.01583
7.33	-0.06028	7.33	-0.07184	7.33	-0.06662	7.33	-0.035	7.33	-0.10327		7.12	-0.62919	7.12	-0.38422	7.12	-0.23972	7.12	-0.05098	7.12	0.00644
7.35	-0.07794	7.35	-0.09569	7.35	-0.10867	7.35	-0.05713	7.35	-0.12469		7.14	-0.65687	7.14	-0.42248	7.14	-0.29109	7.14	-0.11519	7.14	-0.00305
7.37	-0.14157	7.37	-0.13338	7.37	-0.13246	7.37	-0.05498	7.37	-0.15429		7.16	-0.67645	7.16	-0.45173	7.16	-0.33306	7.16	-0.17734	7.16	-0.01305
7.39	-0.2251	7.39	-0.13546	7.39	-0.11446	7.39	-0.04447	7.39	-0.12351		7.18	-0.68879	7.18	-0.47405	7.18	-0.36643	7.18	-0.23706	7.18	-0.02378
7.41	-0.24831	7.41	-0.10693	7.41	-0.09141	7.41	-0.05791	7.41	-0.12415		7.2	-0.69517	7.2	-0.49192	7.2	-0.39277	7.2	-0.29388	7.2	-0.03518
7.43	-0.19177	7.43	-0.08073	7.43	-0.10708	7.43	-0.08643	7.43	-0.13505		7.22	-0.69718	7.22	-0.50789	7.22	-0.41421	7.22	-0.3473	7.22	-0.04695
7.45	-0.11228	7.45	-0.08668	7.45	-0.13093	7.45	-0.11017	7.45	-0.1426		7.24	-0.69652	7.24	-0.52429	7.24	-0.43327	7.24	-0.39686	7.24	-0.05864
7.47	-0.08495	7.47	-0.1527	7.47	-0.17614	7.47	-0.13119	7.47	-0.1546		7.26	-0.69487	7.26	-0.54295	7.26	-0.4525	7.26	-0.44223	7.26	-0.06967
7.49	-0.1518	7.49	-0.19449	7.49	-0.19963	7.49	-0.13813	7.49	-0.14343		7.28	-0.69367	7.28	-0.56491	7.28	-0.47421	7.28	-0.48322	7.28	-0.07947
7.51	-0.26938	7.51	-0.22306	7.51	-0.20921	7.51	-0.13344	7.51	-0.15752		7.3	-0.69392	7.3	-0.59035	7.3	-0.50015	7.3	-0.51984	7.3	-0.08752
7.53	-0.33658	7.53	-0.21185	7.53	-0.18869	7.53	-0.14457	7.53	-0.17933		7.32	-0.69615	7.32	-0.61858	7.32	-0.53124	7.32	-0.55231	7.32	-0.09348
7.55	-0.3372	7.55	-0.20198	7.55	-0.17277	7.55	-0.13542	7.55	-0.18863		7.34	-0.70027	7.34	-0.64814	7.34	-0.56747	7.34	-0.581	7.34	-0.09718
7.57	-0.29732	7.57	-0.19312	7.57	-0.17521	7.57	-0.12777	7.57	-0.18088		7.36	-0.70569	7.36	-0.677	7.36	-0.6078	7.36	-0.60643	7.36	-0.09872
7.59	-0.25948	7.59	-0.15981	7.59	-0.15829	7.59	-0.10769	7.59	-0.19692		7.38	-0.71133	7.38	-0.70289	7.38	-0.6503	7.38	-0.62917	7.38	-0.09836
7.61	-0.20892	7.61	-0.14766	7.61	-0.16867	7.61	-0.15246	7.61	-0.17447		7.4	-0.71581	7.4	-0.72358	7.4	-0.69234	7.4	-0.64975	7.4	-0.09657
7.63	-0.16488	7.63	-0.17124	7.63	-0.20157	7.63	-0.17839	7.63	-0.20015		7.42	-0.7176	7.42	-0.73721	7.42	-0.73087	7.42	-0.66859	7.42	-0.09389
7.65	-0.18337	7.65	-0.22134	7.65	-0.25472	7.65	-0.21616	7.65	-0.20332		7.44	-0.71523	7.44	-0.74252	7.44	-0.76278	7.44	-0.68593	7.44	-0.09091
7.67	-0.24101	7.67	-0.26032	7.67	-0.28209	7.67	-0.22937	7.67	-0.21164		7.46	-0.70738	7.46	-0.73898	7.46	-0.78525	7.46	-0.70174	7.46	-0.08815
7.69	-0.33307	7.69	-0.29829	7.69	-0.28405	7.69	-0.24204	7.69	-0.19096		7.48	-0.69308	7.48	-0.72686	7.48	-0.7961	7.48	-0.71572	7.48	-0.086
7.71	-0.37063	7.71	-0.29135	7.71	-0.27102	7.71	-0.21397	7.71	-0.21397		7.5	-0.67171	7.5	-0.70712	7.5	-0.79398	7.5	-0.72727	7.5	-0.0847
7.73	-0.39465	7.73	-0.27685	7.73	-0.25897	7.73	-0.18891	7.73	-0.21131		7.52	-0.643	7.52	-0.68123	7.52	-0.77854	7.52	-0.73556	7.52	-0.08428
7.75	-0.36807	7.75	-0.24726	7.75	-0.22684	7.75	-0.14998	7.75	-0.22303		7.54	-0.60702	7.54	-0.65087	7.54	-0.75045	7.54	-0.73958	7.54	-0.0846
7.77	-0.30603	7.77	-0.20272	7.77	-0.18685	7.77	-0.133	7.77	-0.21948		7.56	-0.56401	7.56	-0.6177	7.56	-0.71126	7.56	-0.7382	7.56	-0.08537
7.79	-0.25041	7.79	-0.157	7.79	-0.17208	7.79	-0.13301	7.79	-0.24642		7.58	-0.51431	7.58	-0.58298	7.58	-0.66319	7.58	-0.73037	7.58	-0.0862
7.81	-0.18277	7.81	-0.1653	7.81	-0.18393	7.81	-0.19163	7.81	-0.22009		7.6	-0.45825	7.6	-0.54745	7.6	-0.60885	7.6	-0.71515	7.6	-0.08671
7.83	-0.14614	7.83	-0.18459	7.83	-0.23052	7.83	-0.18233	7.83	-0.22733		7.62	-0.396	7.62	-0.5111	7.62	-0.55092	7.62	-0.6919	7.62	-0.08652
7.85	-0.16425	7.85	-0.20793	7.85	-0.21455	7.85	-0.16766	7.85	-0.21612		7.64	-0.32762	7.64	-0.47325	7.64	-0.49179	7.64	-0.66031	7.64	-0.08538
7.87	-0.22923	7.87	-0.19243	7.87	-0.19714	7.87	-0.13811	7.87	-0.24732		7.66	-0.25304	7.66	-0.43259	7.66	-0.43336	7.66	-0.62052	7.66	-0.08318
7.89	-0.24003	7.89	-0.15165	7.89	-0.17904	7.89	-0.12168	7.89	-0.22365		7.68	-0.17214	7.68	-0.38746	7.68	-0.37683	7.68	-0.57311	7.68	-0.07995
7.91	-0.19617	7.91	-0.11447	7.91	-0.15285	7.91	-0.13192	7.91	-0.21499		7.7	-0.08492	7.7	-0.33614	7.7	-0.32266	7.7	-0.51912	7.7	-0.07586
7.93	-0.11354	7.93	-0.11743	7.93	-0.14507	7.93	-0.14423	7.93	-0.21878		7.72	0.00835	7.72	-0.27718	7.72	-0.27061	7.72	-0.45996	7.72	-0.07121
7.95	-0.07298	7.95	-0.11976	7.95	-0.16999	7.95	-0.17169	7.95	-0.22148		7.74	0.10693	7.74	-0.20973	7.74	-0.21989	7.74	-0.39733	7.74	-0.06633
7.97	-0.07958	7.97	-0.15244	7.97	-0.18711	7.97	-0.17735	7.97	-0.22319		7.76	0.2095	7.76	-0.13385	7.76	-0.16944	7.76	-0.3331	7.76	-0.06157
7.99	-0.089	7.99	-0.16216	7.99	-0.19443	7.99	-0.19672	7.99	-0.23646		7.78	0.314	7.78	-0.05062	7.78	-0.11818	7.78	-0.26916	7.78	-0.05721
8.01	-0.10896	8.01	-0.18816	8.01	-0.21619	8.01	-0.2128	8.01	-0.23114		7.8	0.4177	7.8	0.0378	7.8	-0.06528	7.8	-0.2073	7.8	-0.05343
8.03	-0.1396	8.03	-0.1956	8.03	-0.22856	8.03	-0.19225	8.03	-0.22339		7.82	0.51721	7.82	0.1283	7.82	-0.01044	7.82	-0.14905	7.82	-0.05027
8.05	-0.15631	8.05	-0.19539	8.05	-0.22319	8.05	-0.19725	8.05	-0.20894		7.84	0.60868	7.84	0.21703	7.84	0.04599	7.84	-0.09564	7.84	-0.04764
8.07	-0.17682	8.07	-0.20291	8.07	-0.23867	8.07	-0.19508	8.07	-0.20213		7.86	0.68807	7.86	0.29982	7.86	0.1029	7.86	-0.04787	7.86	-0.04532
8.09	-0.21122	8.09	-0.21782	8.09	-0.2304	8.09	-0.19606	8.09	-0.21017		7.88	0.75145	7.88	0.37251	7.88	0.15853	7.88	-0.00612	7.88	-0.043
8.11	-0.23549	8.11	-0.21895	8.11	-0.23747	8.11	-0.1906	8.11	-0.19475		7.9	0.79538	7.9	0.43145	7.9	0.21058	7.9	0.02961	7.9	-0.04034
8.13	-0.2474	8.13	-0.20832	8.13	-0.23065	8.13	-0.18356	8.13	-0.19216		7.92	0.8172	7.92	0.47381	7.92	0.2565	7.92	0.05966	7.92	-0.03703
8.15	-0.24842	8.15	-0.18977	8.15	-0.1843	8.15	-0.16311	8.15	-0.16724		7.94	0.81532	7.94	0.49792	7.94	0.29377	7.94	0.08463	7.94	-0.03282
8.17	-0.23163	8.17	-0.16796	8.17	-0.16633	8.17	-0.13463	8.17	-0.18523		7.96	0.78944	7.96	0.50338	7.96	0.32022	7.96	0.10521	7.96	-0.02761
8.19	-0.17569	8.19	-0.14761	8.19	-0.15069	8.19	-0.1215	8.19	-0.14781		7.98	0.74057	7.98	0.49112	7.98	0.33431	7.98	0.12211	7.98	-0.02143
8.21	-0.1383	8.21	-0.1312	8.21	-0.15238	8.21	-0.1243	8.21	-0.16022		8	0.671	8	0.4632	8	0.33533	8	0.13594	8	-0.01444
8.23	-0.12385	8.23	-0.13409	8.23	-0.14403	8.23	-0.13401	8.23	-0.15586		8.02	0.58416	8.02	0.42258	8.02	0.32356	8.02	0.1471	8.02	-0.00696
8.25	-0.12196	8.25	-0.14269	8.25	-0.16311	8.25	-0.1205	8.25	-0.1343		8.04	0.48423	8.04	0.37277	8.04	0.30021	8.04	0.15575	8.04	0.000652127
8.27	-0.16652	8.27	-0.1715	8.27	-0.17513	8.27	-0.12111	8.27	-0.13557		8.06	0.37591	8.06	0.31741	8.06	0.26735	8.06	0.1618	8.06	0.00798
8.29	-0.18629	8.29	-0.17713	8.29	-0.12974	8.29	-0.088	8.29	-0.12824		8.08	0.26392	8.08	0.2599	8.08	0.22767	8.08	0.1649	8.08	0.01464
8.31	-0.21107	8.31	-0.13772	8.31	-0.10107	8.31	-0.04076	8.31	-0.11161		8.1	0.15268	8.1	0.20308	8.1	0.18417	8.1	0.16456	8.1	0.02036
8.33	-0.19182	8.33	-0.08328	8.33	-0.06054	8.33	-0.01917	8.33	-0.10749		8.12	0.04597	8.12	0.149	8.12	0.13987	8.12	0.1602	8.12	0.02497
8.35	-0.1709	8.35	-0.04431	8.35	-0.03499	8.35	0.01412	8.35	-0.08805		8.14	-0.05331	8.14	0.09881	8.14	0.09748	8.14	0.15128	8.14	0.02849
8.37	-0.09824	8.37	0.01336	8.37	0.00136	8.37	0.0425	8.37	-0.10887		8.16	-0.14325	8.16	0.05286	8.16	0.05913	8.16	0.13745	8.16	0.03104
8.39	-0.02315	8.39	0.04278	8.39	0.03468	8.39	0.07788	8.39	-0.06463		8.18	-0.22289	8.18	0.01078	8.18	0.02619	8.18	0.11859	8.18	0.03292
8.41	0.05032	8.41	0.06771	8.41	0.05852	8.41	0.11621	8.41	-0.06553		8.2	-0.29213	8.2	-0.02818	8.2	-0.000790215	8.2	0.09497	8.2	0.03449
8.43	0.07254	8.43	0.09388	8.43	0.11802	8.43	0.1612	8.43	-0.02769		8.22	-0.35144	8.22	-0.0649	8.22	-0.02205	8.22	0.06724	8.22	0.03615
8.45	0.09225	8.45	0.14537	8.45	0.14624	8.45	0.18858	8.45	-0.02121		8.24	-0.40161	8.24	-0.10006	8.24	-0.03844	8.24	0.03651	8.24	0.03825
8.47	0.13439	8.47	0.20902	8.47	0.20639	8.47	0.21789	8.47	-0.02675		8.26	-0.44337	8.26	-0.13384	8.26	-0.0512	8.26	0.00427	8.26	0.04107
8.49	0.2162	8.49	0.25261	8.49	0.24821	8.49	0.25394	8.49	-0.0159		8.28	-0.47714	8.28	-0.16575	8.28	-0.06162	8.28	-0.02767	8.28	0.04476
8.51	0.29935	8.51	0.30275	8.51	0.2624	8.51	0.26589	8.51	-0.00756		8.3	-0.50274	8.3	-0.19456	8.3	-0.07077	8.3	-0.05723	8.3	0.04928
8.53	0.36404	8.53	0.32012	8.53	0.27085	8.53	0.27554	8.53	0.00939		8.32	-0.51926	8.32	-0.21831	8.32	-0.07919	8.32	-0.08224	8.32	0.05444
8.55	0.40372	8.55	0.3246	8.55	0.28527	8.55	0.27473	8.55	0.00673		8.34	-0.52502	8.34	-0.2345	8.34	-0.08667	8.34	-0.10049	8.34	0.05994
8.57	0.40815	8.57	0.33301	8.57	0.3085	8.57	0.29928	8.57	0.01011		8.36	-0.51767	8.36	-0.24028	8.36	-0.09218	8.36	-0.10996	8.36	0.06533
8.59	0.40541	8.59	0.34504	8.59	0.30872	8.59	0.32873	8.59	0.04001		8.38	-0.49439	8.38	-0.23279	8.38	-0.09383	8.38	-0.10884	8.38	0.07015
8.61	0.40844	8.61	0.36124	8.61	0.33115	8.61	0.34762	8.61	0.02261		8.4	-0.45215	8.4	-0.20947	8.4	-0.089	8.4	-0.09566	8.4	0.07395
8.63	0.42222	8.63	0.39231	8.63	0.35554	8.63	0.36157	8.63	0.06987		8.42	-0.38809	8.42	-0.16833	8.42	-0.07461	8.42	-0.06936	8.42	0.07636
8.65	0.42955	8.65	0.40683	8.65	0.36541	8.65	0.36309	8.65	0.03719		8.44	-0.29984	8.44	-0.10817	8.44	-0.04741	8.44	-0.02931	8.44	0.07715
8.67	0.47583	8.67	0.44332	8.67	0.38145	8.67	0.40787	8.67	0.06607		8.46	-0.18587	8.46	-0.02873	8.46	-0.00434	8.46	0.02466	8.46	0.07625
8.69	0.51916	8.69	0.47116	8.69	0.43327	8.69	0.40646	8.69	0.07679		8.48	-0.04572	8.48	0.06933	8.48	0.05709	8.48	0.0923	8.48	0.07375
8.71	0.58677	8.71	0.49211	8.71	0.41755	8.71	0.404	8.71	0.08685		8.5	0.11979	8.5	0.18448	8.5	0.13851	8.5	0.173	8.5	0.06991
8.73	0.64598	8.73	0.48608	8.73	0.4268	8.73	0.41484	8.73	0.11061		8.52	0.30858	8.52	0.31453	8.52	0.2404	8.52	0.26579	8.52	0.06511
8.75	0.64789	8.75	0.49971	8.75	0.42133	8.75	0.40834	8.75	0.10327		8.54	0.51734	8.54	0.45683	8.54	0.36204	8.54	0.36944	8.54	0.0598
8.77	0.63608	8.77	0.46674	8.77	0.41805	8.77	0.41303	8.77	0.09381		8.56	0.74171	8.56	0.60855	8.56	0.5014	8.56	0.48252	8.56	0.05446
8.79	0.61517	8.79	0.4864	8.79	0.40338	8.79	0.40696	8.79	0.09467		8.58	0.97655	8.58	0.76691	8.58	0.65537	8.58	0.60344	8.58	0.04949
8.81	0.61568	8.81	0.47942	8.81	0.3852	8.81	0.39897	8.81	0.12913		8.6	1.21627	8.6	0.92935	8.6	0.8199	8.6	0.73053	8.6	0.04523
8.83	0.58573	8.83	0.44874	8.83	0.39603	8.83	0.39137	8.83	0.14437		8.62	1.45518	8.62	1.09369	8.62	0.99038	8.62	0.86206	8.62	0.04186
8.85	0.54115	8.85	0.4138	8.85	0.39699	8.85	0.38476	8.85	0.13677		8.64	1.68779	8.64	1.25813	8.64	1.16198	8.64	0.99632	8.64	0.03941
8.87	0.5051	8.87	0.42921	8.87	0.38604	8.87	0.38109	8.87	0.12778		8.66	1.9091	8.66	1.4212	8.66	1.33003	8.66	1.1316	8.66	0.03777
8.89	0.4755	8.89	0.40527	8.89	0.3625	8.89	0.37278	8.89	0.12508		8.68	2.11483	8.68	1.58167	8.68	1.49038	8.68	1.26622	8.68	0.03667
8.91	0.45246	8.91	0.39171	8.91	0.36193	8.91	0.35834	8.91	0.13663		8.7	2.30156	8.7	1.73832	8.7	1.63964	8.7	1.3986	8.7	0.03579
8.93	0.44855	8.93	0.39143	8.93	0.35376	8.93	0.33975	8.93	0.14687		8.72	2.46671	8.72	1.88985	8.72	1.77537	8.72	1.52722	8.72	0.03473
8.95	0.43593	8.95	0.37421	8.95	0.34473	8.95	0.33421	8.95	0.12501		8.74	2.60859	8.74	2.03465	8.74	1.89619	8.74	1.65064	8.74	0.03311
8.97	0.43514	8.97	0.37551	8.97	0.32836	8.97	0.3266	8.97	0.1904		8.76	2.72625	8.76	2.17079	8.76	2.00167	8.76	1.76751	8.76	0.03061
8.99	0.41625	8.99	0.35032	8.99	0.31735	8.99	0.32763	8.99	0.14414		8.78	2.81934	8.78	2.29595	8.78	2.0922	8.78	1.87657	8.78	0.027
9.01	0.40848	9.01	0.33995	9.01	0.30766	9.01	0.3257	9.01	0.16085		8.8	2.88797	8.8	2.40748	8.8	2.1688	8.8	1.97663	8.8	0.02216
9.03	0.37096	9.03	0.33801	9.03	0.30572	9.03	0.32205	9.03	0.11726		8.82	2.93254	8.82	2.50261	8.82	2.2328	8.82	2.0666	8.82	0.01608
9.05	0.36648	9.05	0.32929	9.05	0.30232	9.05	0.30559	9.05	0.14719		8.84	2.95364	8.84	2.57859	8.84	2.28555	8.84	2.14542	8.84	0.00888
9.07	0.36765	9.07	0.30818	9.07	0.28386	9.07	0.29552	9.07	0.16014		8.86	2.95192	8.86	2.63299	8.86	2.32818	8.86	2.21211	8.86	0.000765524
9.09	0.32292	9.09	0.30069	9.09	0.26406	9.09	0.29178	9.09	0.16093		8.88	2.92809	8.88	2.66395	8.88	2.3614	8.88	2.26574	8.88	-0.00801
9.11	0.30123	9.11	0.29277	9.11	0.24388	9.11	0.24953	9.11	0.16559		8.9	2.88288	8.9	2.67037	8.9	2.38533	8.9	2.30547	8.9	-0.01715
9.13	0.3052	9.13	0.26435	9.13	0.24458	9.13	0.25666	9.13	0.15249		8.92	2.81712	8.92	2.65207	8.92	2.3995	8.92	2.33053	8.92	-0.02639
9.15	0.27808	9.15	0.25781	9.15	0.21258	9.15	0.24619	9.15	0.16866		8.94	2.73178	8.94	2.60989	8.94	2.40287	8.94	2.34028	8.94	-0.0355
9.17	0.25039	9.17	0.22101	9.17	0.2009	9.17	0.23632	9.17	0.21286		8.96	2.62803	8.96	2.54558	8.96	2.39402	8.96	2.33428	8.96	-0.04429
9.19	0.20948	9.19	0.19936	9.19	0.1818	9.19	0.23338	9.19	0.18691		8.98	2.50733	8.98	2.46174	8.98	2.37133	8.98	2.31231	8.98	-0.05266
9.21	0.16296	9.21	0.20735	9.21	0.16778	9.21	0.21466	9.21	0.16152		9	2.37146	9	2.36156	9	2.33326	9	2.27445	9	-0.06055
9.23	0.14293	9.23	0.17917	9.23	0.17765	9.23	0.20754	9.23	0.19843		9.02	2.22253	9.02	2.24855	9.02	2.27856	9.02	2.22113	9.02	-0.06798
9.25	0.12518	9.25	0.16082	9.25	0.16142	9.25	0.20834	9.25	0.16231		9.04	2.06298	9.04	2.12626	9.04	2.20655	9.04	2.15317	9.04	-0.07498
9.27	0.13261	9.27	0.16021	9.27	0.17379	9.27	0.20798	9.27	0.20626		9.06	1.89549	9.06	1.99798	9.06	2.11729	9.06	2.07181	9.06	-0.08163
9.29	0.12599	9.29	0.17589	9.29	0.16188	9.29	0.19523	9.29	0.16086		9.08	1.72291	9.08	1.86652	9.08	2.01168	9.08	1.9787	9.08	-0.088
9.31	0.11501	9.31	0.17655	9.31	0.17595	9.31	0.19995	9.31	0.20745		9.1	1.54814	9.1	1.73407	9.1	1.89147	9.1	1.87582	9.1	-0.09415
9.33	0.11166	9.33	0.15429	9.33	0.15526	9.33	0.18806	9.33	0.17173		9.12	1.37402	9.12	1.6021	9.12	1.75921	9.12	1.76541	9.12	-0.10015
9.35	0.11655	9.35	0.16271	9.35	0.13865	9.35	0.18739	9.35	0.14544		9.14	1.20323	9.14	1.47142	9.14	1.61808	9.14	1.64985	9.14	-0.10604
9.37	0.11345	9.37	0.16061	9.37	0.13026	9.37	0.18574	9.37	0.16013		9.16	1.03812	9.16	1.34231	9.16	1.47166	9.16	1.53152	9.16	-0.11186
9.39	0.09452	9.39	0.15651	9.39	0.12162	9.39	0.17439	9.39	0.15523		9.18	0.88072	9.18	1.21465	9.18	1.32368	9.18	1.41262	9.18	-0.11764
9.41	0.06851	9.41	0.1283	9.41	0.10899	9.41	0.17122	9.41	0.14537		9.2	0.7326	9.2	1.08817	9.2	1.17772	9.2	1.29504	9.2	-0.12344
9.43	0.08313	9.43	0.10583	9.43	0.11589	9.43	0.15465	9.43	0.14048		9.22	0.59493	9.22	0.96267	9.22	1.03696	9.22	1.18022	9.22	-0.12928
9.45	0.08335	9.45	0.12218	9.45	0.11977	9.45	0.16396	9.45	0.14173		9.24	0.46841	9.24	0.83817	9.24	0.90394	9.24	1.06908	9.24	-0.13523
9.47	0.06211	9.47	0.11841	9.47	0.11391	9.47	0.15896	9.47	0.13636		9.26	0.35334	9.26	0.71504	9.26	0.78039	9.26	0.96196	9.26	-0.14133
9.49	0.03851	9.49	0.12542	9.49	0.10873	9.49	0.13646	9.49	0.10202		9.28	0.24965	9.28	0.59406	9.28	0.66716	9.28	0.85865	9.28	-0.14761
9.51	0.06267	9.51	0.11482	9.51	0.12358	9.51	0.15465	9.51	0.13112		9.3	0.15697	9.3	0.47635	9.3	0.56425	9.3	0.75853	9.3	-0.15408
9.53	0.06297	9.53	0.12941	9.53	0.10658	9.53	0.1398	9.53	0.11926		9.32	0.07467	9.32	0.36332	9.32	0.47086	9.32	0.66065	9.32	-0.16071
9.55	0.0709	9.55	0.12698	9.55	0.08377	9.55	0.13944	9.55	0.08996		9.34	0.00192	9.34	0.25645	9.34	0.38557	9.34	0.56395	9.34	-0.16741
9.57	0.07709	9.57	0.12787	9.57	0.09086	9.57	0.13136	9.57	0.10069		9.36	-0.06227	9.36	0.15711	9.36	0.30656	9.36	0.46745	9.36	-0.17406
9.59	0.08374	9.59	0.10932	9.59	0.09357	9.59	0.12039	9.59	0.10738		9.38	-0.11897	9.38	0.06637	9.38	0.23182	9.38	0.37046	9.38	-0.18047
9.61	0.08882	9.61	0.10271	9.61	0.08598	9.61	0.10691	9.61	0.08973		9.4	-0.16937	9.4	-0.01514	9.4	0.15943	9.4	0.27271	9.4	-0.18643
9.63	0.08731	9.63	0.08655	9.63	0.06354	9.63	0.08299	9.63	0.11665		9.42	-0.21468	9.42	-0.08738	9.42	0.08775	9.42	0.17447	9.42	-0.19172
9.65	0.07309	9.65	0.04963	9.65	0.04044	9.65	0.07921	9.65	0.11538		9.44	-0.25613	9.44	-0.15091	9.44	0.01561	9.44	0.07658	9.44	-0.19615
9.67	0.05847	9.67	0.05092	9.67	0.03623	9.67	0.06308	9.67	0.06346		9.46	-0.29496	9.46	-0.20684	9.46	-0.05761	9.46	-0.01964	9.46	-0.19956
9.69	0.04349	9.69	0.04552	9.69	0.02269	9.69	0.07173	9.69	0.07723		9.48	-0.33234	9.48	-0.25672	9.48	-0.13195	9.48	-0.11246	9.48	-0.2019
9.71	0.00562	9.71	0.04444	9.71	0.02138	9.71	0.07156	9.71	0.06777		9.5	-0.36938	9.5	-0.30239	9.5	-0.20687	9.5	-0.19999	9.5	-0.20321
9.73	-0.00878	9.73	0.03442	9.73	0.04574	9.73	0.06739	9.73	0.06649		9.52	-0.40704	9.52	-0.34572	9.52	-0.2814	9.52	-0.28042	9.52	-0.20363
9.75	0.00539	9.75	0.03633	9.75	0.01972	9.75	0.05668	9.75	0.06195		9.54	-0.44614	9.54	-0.38845	9.54	-0.35426	9.54	-0.35224	9.54	-0.20343
9.77	0.03697	9.77	0.05068	9.77	0.00267	9.77	0.04222	9.77	0.04316		9.56	-0.48726	9.56	-0.43195	9.56	-0.42407	9.56	-0.41449	9.56	-0.20296
9.79	0.0442	9.79	0.02682	9.79	-0.00212	9.79	0.03385	9.79	0.06661		9.58	-0.53076	9.58	-0.47715	9.58	-0.48954	9.58	-0.46692	9.58	-0.20262
9.81	0.0363	9.81	0.0144	9.81	0.00571	9.81	0.02146	9.81	0.02417		9.6	-0.57675	9.6	-0.52441	9.6	-0.54962	9.6	-0.51011	9.6	-0.20282
9.83	0.01553	9.83	-0.01116	9.83	-0.01873	9.83	0.03441	9.83	0.01544		9.62	-0.62506	9.62	-0.57358	9.62	-0.60366	9.62	-0.54544	9.62	-0.20393
9.85	-0.03652	9.85	-0.01743	9.85	-0.00135	9.85	0.0067	9.85	0.01764		9.64	-0.67533	9.64	-0.62401	9.64	-0.65148	9.64	-0.57496	9.64	-0.20625
9.87	-0.03806	9.87	-0.01118	9.87	-0.02688	9.87	-0.01716	9.87	0.00887		9.66	-0.727	9.66	-0.6748	9.66	-0.69343	9.66	-0.60124	9.66	-0.20992
9.89	-0.05759	9.89	-0.04069	9.89	-0.03687	9.89	-0.00709	9.89	0.02695		9.68	-0.7794	9.68	-0.72486	9.68	-0.73029	9.68	-0.62704	9.68	-0.21496
9.91	-0.07657	9.91	-0.04457	9.91	-0.04887	9.91	-0.01381	9.91	-0.00053		9.7	-0.83183	9.7	-0.7732	9.7	-0.76323	9.7	-0.65501	9.7	-0.22121
9.93	-0.08069	9.93	-0.05952	9.93	-0.04882	9.93	-0.00538	9.93	-0.02356		9.72	-0.88364	9.72	-0.81904	9.72	-0.79367	9.72	-0.6874	9.72	-0.22838
9.95	-0.09322	9.95	-0.07059	9.95	-0.06474	9.95	-0.02002	9.95	0.01497		9.74	-0.93431	9.74	-0.86199	9.74	-0.82307	9.74	-0.72572	9.74	-0.23604
9.97	-0.09313	9.97	-0.05454	9.97	-0.07138	9.97	-0.04072	9.97	-0.01306		9.76	-0.98353	9.76	-0.90209	9.76	-0.85285	9.76	-0.7706	9.76	-0.24373
9.99	-0.11859	9.99	-0.07607	9.99	-0.04917	9.99	-0.03533	9.99	-0.02794		9.78	-1.03122	9.78	-0.93982	9.78	-0.88415	9.78	-0.82171	9.78	-0.25096
10.01	-0.09891	10.01	-0.04619	10.01	-0.05964	10.01	-0.02771	10.01	-0.01807		9.8	-1.07757	9.8	-0.97605	9.8	-0.91777	9.8	-0.87773	9.8	-0.25729
10.03	-0.08506	10.03	-0.06009	10.03	-0.07911	10.03	-0.02673	10.03	-0.00067		9.82	-1.12302	9.82	-1.01187	9.82	-0.9541	9.82	-0.93657	9.82	-0.2624
10.05	-0.09312	10.05	-0.02525	10.05	-0.07692	10.05	-0.01857	10.05	-0.01205		9.84	-1.16819	9.84	-1.04848	9.84	-0.99305	9.84	-0.99562	9.84	-0.26612
10.07	-0.08627	10.07	-0.0447	10.07	-0.0551	10.07	-0.01861	10.07	-0.00719		9.86	-1.2138	9.86	-1.08692	9.86	-1.03416	9.86	-1.05205	9.86	-0.26844
10.09	-0.08219	10.09	-0.05176	10.09	-0.06271	10.09	-0.02903	10.09	-0.03019		9.88	-1.26058	9.88	-1.12796	9.88	-1.07661	9.88	-1.10323	9.88	-0.26954
10.11	-0.08629	10.11	-0.05757	10.11	-0.05056	10.11	-0.02749	10.11	-0.02554		9.9	-1.30913	9.9	-1.17192	9.9	-1.11941	9.9	-1.14704	9.9	-0.26972
10.13	-0.08192	10.13	-0.05356	10.13	-0.0618	10.13	0.0026	10.13	-0.06837		9.92	-1.35981	9.92	-1.21859	9.92	-1.16144	9.92	-1.18217	9.92	-0.26942
10.15	-0.08629	10.15	-0.06208	10.15	-0.05879	10.15	-0.03168	10.15	-0.05409		9.94	-1.41263	9.94	-1.2672	9.94	-1.20167	9.94	-1.2083	9.94	-0.26912
10.17	-0.07218	10.17	-0.03556	10.17	-0.04256	10.17	-0.03421	10.17	-0.05588		9.96	-1.46718	9.96	-1.31651	9.96	-1.23923	9.96	-1.22614	9.96	-0.26927
10.19	-0.07905	10.19	-0.06416	10.19	-0.05628	10.19	-0.00811	10.19	-0.00818		9.98	-1.52261	9.98	-1.36487	9.98	-1.27352	9.98	-1.23735	9.98	-0.27029
10.21	-0.06736	10.21	-0.02737	10.21	-0.0404	10.21	-0.01562	10.21	-0.04985		10	-1.57758	10	-1.41046	10	-1.30421	10	-1.2443	10	-0.27242
10.23	-0.0554	10.23	-0.04101	10.23	-0.04447	10.23	-0.01959	10.23	-0.06994		10.02	-1.63042	10.02	-1.45143	10.02	-1.33128	10.02	-1.24977	10.02	-0.2758
10.25	-0.05001	10.25	-0.03118	10.25	-0.03521	10.25	0.00739	10.25	-0.02738		10.04	-1.67915	10.04	-1.48616	10.04	-1.35494	10.04	-1.25652	10.04	-0.28036
10.27	-0.04714	10.27	-0.04173	10.27	-0.02786	10.27	-0.00029	10.27	-0.02598		10.06	-1.72167	10.06	-1.51339	10.06	-1.37558	10.06	-1.26694	10.06	-0.28589
10.29	-0.04689	10.29	-0.01825	10.29	-0.028	10.29	0.00556	10.29	-0.03763		10.08	-1.75593	10.08	-1.53241	10.08	-1.39365	10.08	-1.28265	10.08	-0.29206
10.31	-0.02783	10.31	-0.00075	10.31	-0.03256	10.31	0.01565	10.31	-0.0456		10.1	-1.78013	10.1	-1.54307	10.1	-1.40955	10.1	-1.30428	10.1	-0.29846
10.33	-0.02322	10.33	0.00677	10.33	-0.01682	10.33	0.00829	10.33	-0.04947		10.12	-1.79285	10.12	-1.54587	10.12	-1.42355	10.12	-1.33132	10.12	-0.30465
10.35	-0.00292	10.35	0.00777	10.35	0.01274	10.35	0.02959	10.35	-0.02259		10.14	-1.79325	10.14	-1.54179	10.14	-1.43572	10.14	-1.36215	10.14	-0.31023
10.37	0.00889	10.37	0.00741	10.37	0.0167	10.37	0.04481	10.37	-0.017		10.16	-1.78113	10.16	-1.53227	10.16	-1.44588	10.16	-1.39423	10.16	-0.3149
10.39	0.00594	10.39	0.03149	10.39	0.024	10.39	0.04333	10.39	-0.03675		10.18	-1.757	10.18	-1.51893	10.18	-1.45363	10.18	-1.42443	10.18	-0.3185
10.41	0.02569	10.41	0.03598	10.41	0.04582	10.41	0.05365	10.41	-0.0256		10.2	-1.72204	10.2	-1.50349	10.2	-1.45842	10.2	-1.44939	10.2	-0.321
10.43	0.0279	10.43	0.04924	10.43	0.03535	10.43	0.06283	10.43	-0.01278		10.22	-1.67802	10.22	-1.48746	10.22	-1.45957	10.22	-1.46605	10.22	-0.32253
10.45	0.0639	10.45	0.06428	10.45	0.05014	10.45	0.07962	10.45	-0.01191		10.24	-1.62715	10.24	-1.47206	10.24	-1.45647	10.24	-1.47201	10.24	-0.32331
10.47	0.06655	10.47	0.08002	10.47	0.06048	10.47	0.10525	10.47	-0.0138		10.26	-1.57191	10.26	-1.45807	10.26	-1.4486	10.26	-1.46592	10.26	-0.3237
10.49	0.09932	10.49	0.09635	10.49	0.07788	10.49	0.10193	10.49	0.01554		10.28	-1.51482	10.28	-1.44573	10.28	-1.43571	10.28	-1.44768	10.28	-0.32405
10.51	0.12424	10.51	0.10316	10.51	0.10357	10.51	0.12008	10.51	0.00183		10.3	-1.45821	10.3	-1.4348	10.3	-1.41786	10.3	-1.41857	10.3	-0.32469
10.53	0.12809	10.53	0.10472	10.53	0.10373	10.53	0.13815	10.53	-0.05741		10.32	-1.40406	10.32	-1.42456	10.32	-1.39548	10.32	-1.38105	10.32	-0.32591
10.55	0.14497	10.55	0.14559	10.55	0.1228	10.55	0.14804	10.55	-0.01797		10.34	-1.35383	10.34	-1.41399	10.34	-1.36933	10.34	-1.33853	10.34	-0.32788
10.57	0.16323	10.57	0.14905	10.57	0.15196	10.57	0.14816	10.57	-0.02124		10.36	-1.30837	10.36	-1.40186	10.36	-1.34049	10.36	-1.29499	10.36	-0.33064
10.59	0.16089	10.59	0.17553	10.59	0.15513	10.59	0.15812	10.59	-0.00039		10.38	-1.26789	10.38	-1.38695	10.38	-1.31024	10.38	-1.25444	10.38	-0.33411
10.61	0.17981	10.61	0.18176	10.61	0.15062	10.61	0.17348	10.61	0.00849		10.4	-1.23204	10.4	-1.36822	10.4	-1.27995	10.4	-1.22045	10.4	-0.33813
10.63	0.19624	10.63	0.18777	10.63	0.16249	10.63	0.1599	10.63	0.00888		10.42	-1.19999	10.42	-1.34492	10.42	-1.2509	10.42	-1.19568	10.42	-0.34245
10.65	0.241	10.65	0.20021	10.65	0.18874	10.65	0.17936	10.65	0.01523		10.44	-1.17062	10.44	-1.31676	10.44	-1.22423	10.44	-1.18157	10.44	-0.34679
10.67	0.25636	10.67	0.21802	10.67	0.18697	10.67	0.18359	10.67	-0.01018		10.46	-1.14273	10.46	-1.28391	10.46	-1.20072	10.46	-1.17812	10.46	-0.35089
10.69	0.27606	10.69	0.21796	10.69	0.18456	10.69	0.2136	10.69	0.02703		10.48	-1.11523	10.48	-1.24709	10.48	-1.18081	10.48	-1.18388	10.48	-0.35457
10.71	0.28968	10.71	0.23472	10.71	0.18247	10.71	0.19142	10.71	0.02908		10.5	-1.08736	10.5	-1.20745	10.5	-1.1645	10.5	-1.19622	10.5	-0.35771
10.73	0.27963	10.73	0.22741	10.73	0.20315	10.73	0.21945	10.73	0.06172		10.52	-1.05877	10.52	-1.16649	10.52	-1.15141	10.52	-1.21157	10.52	-0.36033
10.75	0.28844	10.75	0.24184	10.75	0.20623	10.75	0.21707	10.75	0.037		10.54	-1.02968	10.54	-1.12599	10.54	-1.14086	10.54	-1.22598	10.54	-0.36251
10.77	0.30595	10.77	0.24284	10.77	0.21425	10.77	0.18622	10.77	0.01702		10.56	-1.00081	10.56	-1.08775	10.56	-1.13194	10.56	-1.23562	10.56	-0.36444
10.79	0.33383	10.79	0.23407	10.79	0.21408	10.79	0.22912	10.79	0.00711		10.58	-0.97337	10.58	-1.05355	10.58	-1.12372	10.58	-1.23731	10.58	-0.36635
10.81	0.32551	10.81	0.24976	10.81	0.22653	10.81	0.21211	10.81	0.03539		10.6	-0.94887	10.6	-1.02489	10.6	-1.11534	10.6	-1.22896	10.6	-0.36846
10.83	0.32438	10.83	0.27107	10.83	0.21096	10.83	0.21144	10.83	0.07465		10.62	-0.92897	10.62	-1.00297	10.62	-1.10617	10.62	-1.20986	10.62	-0.37099
10.85	0.34272	10.85	0.24968	10.85	0.22517	10.85	0.23552	10.85	0.01913		10.64	-0.91524	10.64	-0.9885	10.64	-1.09592	10.64	-1.18084	10.64	-0.37405
10.87	0.33293	10.87	0.26061	10.87	0.22736	10.87	0.24486	10.87	0.02327		10.66	-0.90895	10.66	-0.98176	10.66	-1.08471	10.66	-1.14417	10.66	-0.37766
10.89	0.31395	10.89	0.23139	10.89	0.22249	10.89	0.22096	10.89	0.06972		10.68	-0.91087	10.68	-0.98249	10.68	-1.07304	10.68	-1.10329	10.68	-0.38174
10.91	0.31366	10.91	0.25072	10.91	0.24173	10.91	0.21119	10.91	0.04872		10.7	-0.92117	10.7	-0.99003	10.7	-1.06179	10.7	-1.06241	10.7	-0.38611
10.93	0.3003	10.93	0.26931	10.93	0.20358	10.93	0.22614	10.93	0.053		10.72	-0.93934	10.72	-1.00335	10.72	-1.05209	10.72	-1.02597	10.72	-0.39052
10.95	0.30758	10.95	0.26261	10.95	0.21864	10.95	0.2374	10.95	0.06575		10.74	-0.96422	10.74	-1.02115	10.74	-1.04518	10.74	-0.99812	10.74	-0.39468
10.97	0.29559	10.97	0.23152	10.97	0.20189	10.97	0.21735	10.97	0.08942		10.76	-0.99414	10.76	-1.04201	10.76	-1.04225	10.76	-0.98214	10.76	-0.39832
10.99	0.29507	10.99	0.22922	10.99	0.23742	10.99	0.24501	10.99	0.03213		10.78	-1.02707	10.78	-1.06452	10.78	-1.04429	10.78	-0.98009	10.78	-0.4012
11.01	0.28264	11.01	0.23929	11.01	0.20453	11.01	0.22804	11.01	0.06497		10.8	-1.06086	10.8	-1.08738	10.8	-1.05194	10.8	-0.99252	10.8	-0.40322
11.03	0.26877	11.03	0.22721	11.03	0.21614	11.03	0.2141	11.03	0.08444		10.82	-1.09351	10.82	-1.10954	10.82	-1.06539	10.82	-1.01844	10.82	-0.40435
11.05	0.25864	11.05	0.24333	11.05	0.21612	11.05	0.21531	11.05	0.05221		10.84	-1.12337	10.84	-1.13024	10.84	-1.08433	10.84	-1.05542	10.84	-0.40472
11.07	0.27581	11.07	0.2271	11.07	0.19631	11.07	0.19836	11.07	0.02564		10.86	-1.14937	10.86	-1.14907	10.86	-1.10795	10.86	-1.09995	10.86	-0.40455
11.09	0.27017	11.09	0.22618	11.09	0.19268	11.09	0.20855	11.09	0.07081		10.88	-1.1711	10.88	-1.16597	10.88	-1.13503	10.88	-1.14785	10.88	-0.40416
11.11	0.26286	11.11	0.22114	11.11	0.17943	11.11	0.2007	11.11	0.08		10.9	-1.18886	10.9	-1.18122	10.9	-1.16404	10.9	-1.19481	10.9	-0.4039
11.13	0.24339	11.13	0.22726	11.13	0.17106	11.13	0.19365	11.13	0.03726		10.92	-1.2036	10.92	-1.19534	10.92	-1.19333	10.92	-1.23694	10.92	-0.40412
11.15	0.23985	11.15	0.2231	11.15	0.19599	11.15	0.20065	11.15	0.06231		10.94	-1.21672	10.94	-1.20904	10.94	-1.22127	10.94	-1.27121	10.94	-0.4051
11.17	0.21194	11.17	0.20527	11.17	0.18643	11.17	0.19421	11.17	0.09104		10.96	-1.22991	10.96	-1.22308	10.96	-1.24645	10.96	-1.29579	10.96	-0.407
11.19	0.20458	11.19	0.2078	11.19	0.18555	11.19	0.16471	11.19	0.03539		10.98	-1.24485	10.98	-1.23817	10.98	-1.26783	10.98	-1.31023	10.98	-0.40989
11.21	0.20932	11.21	0.20065	11.21	0.16342	11.21	0.15917	11.21	0.07771		11	-1.26292	11	-1.25484	11	-1.2848	11	-1.31544	11	-0.41365
11.23	0.1806	11.23	0.18467	11.23	0.15265	11.23	0.17373	11.23	0.08167		11.02	-1.28499	11.02	-1.27339	11.02	-1.2973	11.02	-1.31347	11.02	-0.41805
11.25	0.1825	11.25	0.17681	11.25	0.16574	11.25	0.17544	11.25	0.06393		11.04	-1.31125	11.04	-1.29377	11.04	-1.30572	11.04	-1.30717	11.04	-0.42273
11.27	0.18146	11.27	0.18255	11.27	0.15682	11.27	0.18159	11.27	0.12506		11.06	-1.34107	11.06	-1.3156	11.06	-1.31086	11.06	-1.29975	11.06	-0.4273
11.29	0.17956	11.29	0.17956	11.29	0.13672	11.29	0.17519	11.29	0.08861		11.08	-1.37308	11.08	-1.33809	11.08	-1.31382	11.08	-1.29426	11.08	-0.43131
11.31	0.14432	11.31	0.16705	11.31	0.13741	11.31	0.16776	11.31	0.04491		11.1	-1.40524	11.1	-1.3602	11.1	-1.31576	11.1	-1.29314	11.1	-0.4344
11.33	0.14718	11.33	0.15947	11.33	0.13101	11.33	0.15306	11.33	0.07238		11.12	-1.43507	11.12	-1.3806	11.12	-1.31778	11.12	-1.29786	11.12	-0.43628
11.35	0.14691	11.35	0.14544	11.35	0.14132	11.35	0.16047	11.35	0.07129		11.14	-1.4599	11.14	-1.39785	11.14	-1.32071	11.14	-1.30869	11.14	-0.43678
11.37	0.13966	11.37	0.14137	11.37	0.14044	11.37	0.17153	11.37	0.05608		11.16	-1.47719	11.16	-1.41049	11.16	-1.32496	11.16	-1.32465	11.16	-0.43589
11.39	0.12567	11.39	0.14134	11.39	0.12335	11.39	0.15896	11.39	0.06143		11.18	-1.48479	11.18	-1.41717	11.18	-1.33043	11.18	-1.34363	11.18	-0.43375
11.41	0.13281	11.41	0.14095	11.41	0.14236	11.41	0.13598	11.41	0.07397		11.2	-1.48119	11.2	-1.41676	11.2	-1.33648	11.2	-1.36268	11.2	-0.43062
11.43	0.10923	11.43	0.1346	11.43	0.12499	11.43	0.15339	11.43	0.07759		11.22	-1.46567	11.22	-1.40844	11.22	-1.34191	11.22	-1.37838	11.22	-0.42683
11.45	0.0848	11.45	0.11607	11.45	0.12174	11.45	0.10866	11.45	0.10643		11.24	-1.43832	11.24	-1.39176	11.24	-1.34511	11.24	-1.38731	11.24	-0.42278
11.47	0.08809	11.47	0.13964	11.47	0.1293	11.47	0.13344	11.47	0.12931		11.26	-1.39999	11.26	-1.36665	11.26	-1.34416	11.26	-1.38651	11.26	-0.41883
11.49	0.09746	11.49	0.10187	11.49	0.11532	11.49	0.10395	11.49	0.12375		11.28	-1.35211	11.28	-1.3334	11.28	-1.33703	11.28	-1.37382	11.28	-0.41532
11.51	0.09975	11.51	0.11754	11.51	0.10812	11.51	0.11508	11.51	0.09708		11.3	-1.29642	11.3	-1.29256	11.3	-1.32177	11.3	-1.34819	11.3	-0.41245
11.53	0.05672	11.53	0.08949	11.53	0.08662	11.53	0.13124	11.53	0.08601		11.32	-1.23466	11.32	-1.24487	11.32	-1.29669	11.32	-1.30971	11.32	-0.41034
11.55	0.07692	11.55	0.10384	11.55	0.08852	11.55	0.10423	11.55	0.13666		11.34	-1.16828	11.34	-1.1911	11.34	-1.26053	11.34	-1.25964	11.34	-0.40894
11.57	0.08256	11.57	0.10604	11.57	0.09206	11.57	0.09609	11.57	0.08153		11.36	-1.09812	11.36	-1.13195	11.36	-1.21258	11.36	-1.2001	11.36	-0.40813
11.59	0.08345	11.59	0.09396	11.59	0.07666	11.59	0.11729	11.59	0.10022		11.38	-1.02424	11.38	-1.0679	11.38	-1.15271	11.38	-1.13378	11.38	-0.40769
11.61	0.06995	11.61	0.09368	11.61	0.06631	11.61	0.11664	11.61	0.09948		11.4	-0.94585	11.4	-0.9991	11.4	-1.08138	11.4	-1.0635	11.4	-0.40735
11.63	0.05628	11.63	0.07483	11.63	0.07005	11.63	0.10107	11.63	0.08687		11.42	-0.86131	11.42	-0.92538	11.42	-0.99957	11.42	-0.9918	11.42	-0.40684
11.65	0.05808	11.65	0.07048	11.65	0.07947	11.65	0.09342	11.65	0.08875		11.44	-0.76834	11.44	-0.84617	11.44	-0.90863	11.44	-0.92051	11.44	-0.40592
11.67	0.02978	11.67	0.0761	11.67	0.06943	11.67	0.07672	11.67	0.09666		11.46	-0.66427	11.46	-0.7606	11.46	-0.81013	11.46	-0.85055	11.46	-0.40443
11.69	0.0349	11.69	0.05568	11.69	0.08657	11.69	0.08477	11.69	0.08017		11.48	-0.54641	11.48	-0.66758	11.48	-0.70572	11.48	-0.78171	11.48	-0.4023
11.71	0.07074	11.71	0.06484	11.71	0.05481	11.71	0.08202	11.71	0.05839		11.5	-0.41247	11.5	-0.56597	11.5	-0.59691	11.5	-0.71275	11.5	-0.39954
11.73	0.05205	11.73	0.06292	11.73	0.04689	11.73	0.07926	11.73	0.16026		11.52	-0.26091	11.52	-0.45471	11.52	-0.48495	11.52	-0.64152	11.52	-0.39624
11.75	0.04169	11.75	0.04224	11.75	0.04831	11.75	0.08448	11.75	0.06283		11.54	-0.09126	11.54	-0.33302	11.54	-0.37073	11.54	-0.56532	11.54	-0.39256
11.77	0.00551	11.77	0.03196	11.77	0.02552	11.77	0.06136	11.77	0.0402		11.56	0.09562	11.56	-0.20059	11.56	-0.25475	11.56	-0.48131	11.56	-0.38867
11.79	0.02498	11.79	0.03512	11.79	0.03928	11.79	0.0507	11.79	0.08812		11.58	0.29752	11.58	-0.05767	11.58	-0.13712	11.58	-0.3869	11.58	-0.38475
11.81	0.00894	11.81	0.02685	11.81	0.02596	11.81	0.0609	11.81	0.07636		11.6	0.51091	11.6	0.09484	11.6	-0.01763	11.6	-0.28024	11.6	-0.38092
11.83	0.02178	11.83	0.03241	11.83	0.05016	11.83	0.07508	11.83	0.08828		11.62	0.73116	11.62	0.25534	11.62	0.10411	11.62	-0.16049	11.62	-0.37726
11.85	0.02972	11.85	0.02755	11.85	0.03894	11.85	0.07671	11.85	0.0577		11.64	0.95287	11.64	0.42158	11.64	0.22853	11.64	-0.02804	11.64	-0.37376
11.87	0.03642	11.87	0.01798	11.87	0.03086	11.87	0.06336	11.87	0.11687		11.66	1.17028	11.66	0.59083	11.66	0.35595	11.66	0.11542	11.66	-0.37036
11.89	0.00932	11.89	0.03736	11.89	0.03661	11.89	0.05679	11.89	0.07098		11.68	1.37776	11.68	0.75995	11.68	0.48641	11.68	0.26704	11.68	-0.36692
11.91	0.01769	11.91	0.03922	11.91	0.01613	11.91	0.0405	11.91	0.09077		11.7	1.57017	11.7	0.92567	11.7	0.61955	11.7	0.42308	11.7	-0.36331
11.93	0.02055	11.93	0.04717	11.93	0.02222	11.93	0.04194	11.93	0.05352		11.72	1.74327	11.72	1.08478	11.72	0.75453	11.72	0.57926	11.72	-0.35937
11.95	0.00159	11.95	0.02501	11.95	0.0129	11.95	0.03301	11.95	0.06579		11.74	1.89399	11.74	1.23432	11.74	0.89004	11.74	0.73118	11.74	-0.35501
11.97	0.01261	11.97	0.01806	11.97	0.01774	11.97	0.01248	11.97	0.09907		11.76	2.02052	11.76	1.3718	11.76	1.02427	11.76	0.8748	11.76	-0.35016
11.99	-0.00206	11.99	-0.0067	11.99	0.01936	11.99	0.01233	11.99	0.07809		11.78	2.12231	11.78	1.4953	11.78	1.15507	11.78	1.00678	11.78	-0.34487
12.01	-0.00083	12.01	-0.00333	12.01	0.0049	12.01	0.01016	12.01	0.01927		11.8	2.19992	11.8	1.60356	11.8	1.28001	11.8	1.12475	11.8	-0.33925
12.03	-0.02193	12.03	0.0152	12.03	-0.03445	12.03	0.01564	12.03	0.05185		11.82	2.25477	11.82	1.69597	11.82	1.39663	11.82	1.22751	11.82	-0.33349
12.05	-0.0139	12.05	0.00271	12.05	-0.01788	12.05	0.02517	12.05	0.05227		11.84	2.2888	11.84	1.7725	11.84	1.50253	11.84	1.31499	11.84	-0.3278
12.07	-0.02402	12.07	0.00389	12.07	-0.02306	12.07	0.01193	12.07	0.07349		11.86	2.30415	11.86	1.83361	11.86	1.59562	11.86	1.38809	11.86	-0.32243
12.09	-0.02297	12.09	0.01438	12.09	0.0092	12.09	0.00968	12.09	0.07253		11.88	2.30282	11.88	1.88006	11.88	1.67417	11.88	1.44845	11.88	-0.31761
12.11	-0.00673	12.11	-0.0086	12.11	0.0037	12.11	0.01835	12.11	0.05728		11.9	2.28642	11.9	1.91274	11.9	1.73698	11.9	1.49809	11.9	-0.31351
12.13	-0.01169	12.13	0.00089	12.13	-0.01358	12.13	0.02478	12.13	0.04162		11.92	2.25604	11.92	1.93254	11.92	1.7834	11.92	1.53906	11.92	-0.31021
12.15	-0.01504	12.15	-0.01398	12.15	0.01713	12.15	0.03743	12.15	0.0725		11.94	2.2122	11.94	1.94014	11.94	1.81333	11.94	1.57308	11.94	-0.30769
12.17	-0.00689	12.17	-0.03744	12.17	0.00616	12.17	0.02661	12.17	0.08221		11.96	2.15495	11.96	1.93599	11.96	1.82716	11.96	1.60131	11.96	-0.30584
12.19	-0.03363	12.19	-0.00766	12.19	0.01357	12.19	0.01044	12.19	0.02086		11.98	2.08404	11.98	1.92023	11.98	1.82569	11.98	1.62416	11.98	-0.30448
12.21	-0.0203	12.21	-0.00054	12.21	-0.00024	12.21	0.00336	12.21	0.01706		12	1.99914	12	1.89275	12	1.81001	12	1.64126	12	-0.30334
12.23	-0.01485	12.23	0.00379	12.23	-0.01235	12.23	-0.00331	12.23	0.02549		12.02	1.90019	12.02	1.85326	12.02	1.78136	12.02	1.65159	12.02	-0.30217
12.25	-0.00819	12.25	0.00279	12.25	-0.00948	12.25	-0.00544	12.25	0.02719		12.04	1.78758	12.04	1.80143	12.04	1.74105	12.04	1.65365	12.04	-0.30072
12.27	-0.02879	12.27	0.00287	12.27	0.03383	12.27	0.01968	12.27	0.05846		12.06	1.66237	12.06	1.73705	12.06	1.69036	12.06	1.64577	12.06	-0.29879
12.29	-0.0353	12.29	-0.01156	12.29	-0.01865	12.29	0.02217	12.29	0.06052		12.08	1.52642	12.08	1.66022	12.08	1.63044	12.08	1.62642	12.08	-0.2963
12.31	-0.0163	12.31	-0.00164	12.31	0.01769	12.31	0.02484	12.31	0.03162		12.1	1.38237	12.1	1.57146	12.1	1.56234	12.1	1.5945	12.1	-0.29322
12.33	0.00683	12.33	-0.00374	12.33	-0.01207	12.33	0.03659	12.33	0.04819		12.12	1.23349	12.12	1.47186	12.12	1.48702	12.12	1.54961	12.12	-0.28967
12.35	-0.02967	12.35	0.00682	12.35	-0.00503	12.35	0.01923	12.35	-0.00585		12.14	1.08352	12.14	1.36307	12.14	1.40535	12.14	1.49215	12.14	-0.28584
12.37	-0.01836	12.37	0.00472	12.37	0.01486	12.37	0.012	12.37	0.0353		12.16	0.93632	12.16	1.24734	12.16	1.31825	12.16	1.4234	12.16	-0.28197
12.39	0.004	12.39	0.03249	12.39	0.00433	12.39	0.03057	12.39	0.05495		12.18	0.79556	12.18	1.12737	12.18	1.2267	12.18	1.34543	12.18	-0.27832
12.41	-0.00109	12.41	0.0085	12.41	-0.01085	12.41	0.02591	12.41	0.00973		12.2	0.6644	12.2	1.00619	12.2	1.13184	12.2	1.26088	12.2	-0.27515
12.43	0.02268	12.43	-0.00108	12.43	0.00942	12.43	0.04561	12.43	0.06998		12.22	0.54522	12.22	0.88693	12.22	1.03498	12.22	1.17268	12.22	-0.27263
12.45	-0.00242	12.45	0.01984	12.45	0.00332	12.45	0.04099	12.45	0.05263		12.24	0.43942	12.24	0.7726	12.24	0.9376	12.24	1.08381	12.24	-0.27086
12.47	-0.0014	12.47	0.03993	12.47	0.00401	12.47	0.04853	12.47	0.09204		12.26	0.34737	12.26	0.66585	12.26	0.84135	12.26	0.99691	12.26	-0.26983
12.49	0.01317	12.49	0.0194	12.49	0.01745	12.49	0.01427	12.49	0.01228		12.28	0.26846	12.28	0.5688	12.28	0.74793	12.28	0.91406	12.28	-0.26943
12.51	0.0151	12.51	0.03034	12.51	0.02363	12.51	0.02735	12.51	0.05313		12.3	0.20125	12.3	0.48286	12.3	0.65901	12.3	0.83663	12.3	-0.26946
12.53	0.02058	12.53	0.02153	12.53	0.05159	12.53	0.00417	12.53	0.05394		12.32	0.14377	12.32	0.40865	12.32	0.57611	12.32	0.76515	12.32	-0.26967
12.55	0.01719	12.55	0.03884	12.55	0.04624	12.55	0.04484	12.55	0.05573		12.34	0.0938	12.34	0.34601	12.34	0.50049	12.34	0.69942	12.34	-0.26982
12.57	0.04892	12.57	0.0547	12.57	0.00871	12.57	0.03939	12.57	0.03771		12.36	0.04923	12.36	0.2941	12.36	0.43301	12.36	0.63861	12.36	-0.26967
12.59	0.03697	12.59	0.01961	12.59	0.03229	12.59	0.0319	12.59	0.07294		12.38	0.00838	12.38	0.25152	12.38	0.37408	12.38	0.58151	12.38	-0.26907
12.61	0.05188	12.61	0.02761	12.61	0.04175	12.61	0.04674	12.61	0.06379		12.4	-0.0298	12.4	0.21652	12.4	0.32363	12.4	0.5268	12.4	-0.26795
12.63	0.07236	12.63	0.05602	12.63	0.06018	12.63	0.05342	12.63	0.0525		12.42	-0.06555	12.42	0.18727	12.42	0.28117	12.42	0.47334	12.42	-0.26638
12.65	0.07311	12.65	0.05451	12.65	0.05914	12.65	0.05254	12.65	0.03755		12.44	-0.09832	12.44	0.16203	12.44	0.24578	12.44	0.42041	12.44	-0.26451
12.67	0.0915	12.67	0.09326	12.67	0.08163	12.67	0.07439	12.67	0.04641		12.46	-0.12685	12.46	0.13942	12.46	0.21632	12.46	0.36788	12.46	-0.2626
12.69	0.0897	12.69	0.0991	12.69	0.04919	12.69	0.06068	12.69	0.06473		12.48	-0.14943	12.48	0.11851	12.48	0.19153	12.48	0.31628	12.48	-0.26094
12.71	0.09934	12.71	0.08054	12.71	0.05761	12.71	0.07263	12.71	0.0019		12.5	-0.16411	12.5	0.09896	12.5	0.17019	12.5	0.26679	12.5	-0.25982
12.73	0.12063	12.73	0.06821	12.73	0.08392	12.73	0.06951	12.73	0.02657		12.52	-0.16914	12.52	0.08096	12.52	0.15131	12.52	0.22104	12.52	-0.25952
12.75	0.11738	12.75	0.09433	12.75	0.10846	12.75	0.06508	12.75	0.05931		12.54	-0.1632	12.54	0.06517	12.54	0.1342	12.54	0.18097	12.54	-0.26018
12.77	0.13318	12.77	0.11123	12.77	0.09223	12.77	0.08079	12.77	0.07379		12.56	-0.14575	12.56	0.05258	12.56	0.11856	12.56	0.14847	12.56	-0.26185
12.79	0.12339	12.79	0.10811	12.79	0.10836	12.79	0.0972	12.79	0.08596		12.58	-0.11719	12.58	0.04427	12.58	0.10451	12.58	0.12515	12.58	-0.26444
12.81	0.13787	12.81	0.12731	12.81	0.08267	12.81	0.1409	12.81	0.07155		12.6	-0.07893	12.6	0.04123	12.6	0.09252	12.6	0.11204	12.6	-0.26773
12.83	0.17126	12.83	0.127	12.83	0.10484	12.83	0.10106	12.83	0.0463		12.62	-0.03339	12.62	0.04411	12.62	0.08329	12.62	0.10938	12.62	-0.27139
12.85	0.17292	12.85	0.1268	12.85	0.12499	12.85	0.10666	12.85	0.08256		12.64	0.01622	12.64	0.05304	12.64	0.07763	12.64	0.11653	12.64	-0.27503
12.87	0.17885	12.87	0.12573	12.87	0.10948	12.87	0.09647	12.87	0.0863		12.66	0.06611	12.66	0.06751	12.66	0.07624	12.66	0.13198	12.66	-0.27824
12.89	0.18944	12.89	0.15286	12.89	0.1244	12.89	0.09966	12.89	0.02333		12.68	0.11232	12.68	0.08637	12.68	0.07957	12.68	0.15344	12.68	-0.28067
12.91	0.17307	12.91	0.13457	12.91	0.11539	12.91	0.12538	12.91	0.05787		12.7	0.15101	12.7	0.10781	12.7	0.08762	12.7	0.17804	12.7	-0.28205
12.93	0.18105	12.93	0.17496	12.93	0.13844	12.93	0.12359	12.93	0.09786		12.72	0.1789	12.72	0.12953	12.72	0.09989	12.72	0.20263	12.72	-0.28224
12.95	0.21042	12.95	0.13882	12.95	0.14644	12.95	0.11452	12.95	0.08974		12.74	0.19348	12.74	0.14896	12.74	0.11529	12.74	0.22411	12.74	-0.28125
12.97	0.2118	12.97	0.13215	12.97	0.11879	12.97	0.1278	12.97	0.06156		12.76	0.19332	12.76	0.16345	12.76	0.13217	12.76	0.2397	12.76	-0.27927
12.99	0.18426	12.99	0.16088	12.99	0.12799	12.99	0.09786	12.99	0.0862		12.78	0.17807	12.78	0.17059	12.78	0.14847	12.78	0.24724	12.78	-0.27658
13.01	0.21404	13.01	0.15264	13.01	0.11887	13.01	0.13206	13.01	0.1334		12.8	0.14852	12.8	0.16843	12.8	0.16184	12.8	0.24537	12.8	-0.27359
13.03	0.18775	13.03	0.15215	13.03	0.1553	13.03	0.13414	13.03	0.14044		12.82	0.1064	12.82	0.15569	12.82	0.16991	12.82	0.23363	12.82	-0.27072
13.05	0.19057	13.05	0.12938	13.05	0.12637	13.05	0.13817	13.05	0.04193		12.84	0.0542	12.84	0.13187	12.84	0.17047	12.84	0.21247	12.84	-0.26837
13.07	0.20458	13.07	0.1564	13.07	0.16216	13.07	0.11329	13.07	0.08691		12.86	-0.00519	12.86	0.09734	12.86	0.16172	12.86	0.18307	12.86	-0.26689
13.09	0.22679	13.09	0.14409	13.09	0.14361	13.09	0.14521	13.09	0.08063		12.88	-0.06878	12.88	0.05323	12.88	0.14249	12.88	0.14722	12.88	-0.26646
13.11	0.22564	13.11	0.16053	13.11	0.14741	13.11	0.1534	13.11	0.09901		12.9	-0.13378	12.9	0.00131	12.9	0.11229	12.9	0.107	12.9	-0.26716
13.13	0.15931	13.13	0.17426	13.13	0.14999	13.13	0.1276	13.13	0.10294		12.92	-0.19792	12.92	-0.0562	12.92	0.07146	12.92	0.06452	12.92	-0.2689
13.15	0.18573	13.15	0.17462	13.15	0.1422	13.15	0.13807	13.15	0.07872		12.94	-0.25963	12.94	-0.11692	12.94	0.02105	12.94	0.02167	12.94	-0.27142
13.17	0.18958	13.17	0.15333	13.17	0.15045	13.17	0.1314	13.17	0.12318		12.96	-0.31811	12.96	-0.17855	12.96	-0.03726	12.96	-0.02012	12.96	-0.2744
13.19	0.18797	13.19	0.16141	13.19	0.1633	13.19	0.14637	13.19	0.13389		12.98	-0.37339	12.98	-0.23914	12.98	-0.10133	12.98	-0.06003	12.98	-0.27745
13.21	0.19654	13.21	0.15185	13.21	0.14239	13.21	0.12207	13.21	0.11347		13	-0.42616	13	-0.29728	13	-0.16881	13	-0.09786	13	-0.28018
13.23	0.15902	13.23	0.1506	13.23	0.14094	13.23	0.14299	13.23	0.13998		13.02	-0.47762	13.02	-0.35218	13.02	-0.23737	13.02	-0.13405	13.02	-0.28227
13.25	0.17721	13.25	0.13326	13.25	0.16906	13.25	0.15496	13.25	0.03372		13.04	-0.52926	13.04	-0.40374	13.04	-0.30492	13.04	-0.16953	13.04	-0.28352
13.27	0.16394	13.27	0.13903	13.27	0.17336	13.27	0.16074	13.27	0.12961		13.06	-0.58252	13.06	-0.45246	13.06	-0.36979	13.06	-0.20551	13.06	-0.28383
13.29	0.17738	13.29	0.13386	13.29	0.15971	13.29	0.13216	13.29	0.08192		13.08	-0.63861	13.08	-0.49928	13.08	-0.43083	13.08	-0.2433	13.08	-0.28328
13.31	0.15999	13.31	0.18315	13.31	0.15793	13.31	0.15133	13.31	0.1243		13.1	-0.6982	13.1	-0.54535	13.1	-0.48748	13.1	-0.28405	13.1	-0.28206
13.33	0.14946	13.33	0.15787	13.33	0.14084	13.33	0.12957	13.33	0.08888		13.12	-0.76133	13.12	-0.59181	13.12	-0.53969	13.12	-0.32853	13.12	-0.28048
13.35	0.16984	13.35	0.17524	13.35	0.13949	13.35	0.14319	13.35	0.1077		13.14	-0.82728	13.14	-0.63951	13.14	-0.58782	13.14	-0.37702	13.14	-0.27888
13.37	0.17755	13.37	0.15162	13.37	0.1387	13.37	0.14802	13.37	0.11131		13.16	-0.89459	13.16	-0.68884	13.16	-0.63246	13.16	-0.42918	13.16	-0.2776
13.39	0.16814	13.39	0.12593	13.39	0.16319	13.39	0.15064	13.39	0.14342		13.18	-0.96113	13.18	-0.73953	13.18	-0.67427	13.18	-0.48406	13.18	-0.27692
13.41	0.15661	13.41	0.123	13.41	0.11997	13.41	0.15502	13.41	0.17337		13.2	-1.02429	13.2	-0.79064	13.2	-0.71374	13.2	-0.54018	13.2	-0.27702
13.43	0.16022	13.43	0.15233	13.43	0.11723	13.43	0.15015	13.43	0.15252		13.22	-1.08116	13.22	-0.84058	13.22	-0.7511	13.22	-0.59565	13.22	-0.27795
13.45	0.16571	13.45	0.14061	13.45	0.14268	13.45	0.14653	13.45	0.13495		13.24	-1.12881	13.24	-0.88725	13.24	-0.78615	13.24	-0.6484	13.24	-0.2796
13.47	0.15359	13.47	0.1317	13.47	0.14006	13.47	0.13596	13.47	0.13677		13.26	-1.16449	13.26	-0.92827	13.26	-0.8183	13.26	-0.69633	13.26	-0.28175
13.49	0.17388	13.49	0.15452	13.49	0.11342	13.49	0.11749	13.49	0.2024		13.28	-1.18591	13.28	-0.96122	13.28	-0.84655	13.28	-0.73758	13.28	-0.28406
13.51	0.1202	13.51	0.12425	13.51	0.12106	13.51	0.13106	13.51	0.13711		13.3	-1.19139	13.3	-0.98395	13.3	-0.86967	13.3	-0.77067	13.3	-0.28617
13.53	0.14111	13.53	0.13943	13.53	0.11671	13.53	0.13679	13.53	0.14645		13.32	-1.17998	13.32	-0.99481	13.32	-0.88634	13.32	-0.79464	13.32	-0.28772
13.55	0.12947	13.55	0.0984	13.55	0.11447	13.55	0.17263	13.55	0.14352		13.34	-1.15155	13.34	-0.99287	13.34	-0.89531	13.34	-0.80911	13.34	-0.28842
13.57	0.12558	13.57	0.12795	13.57	0.11142	13.57	0.13259	13.57	0.15004		13.36	-1.10678	13.36	-0.97805	13.36	-0.89564	13.36	-0.81429	13.36	-0.2881
13.59	0.12585	13.59	0.12992	13.59	0.13722	13.59	0.13597	13.59	0.08541		13.38	-1.04702	13.38	-0.95109	13.38	-0.88684	13.38	-0.81089	13.38	-0.28675
13.61	0.12124	13.61	0.13076	13.61	0.11965	13.61	0.11517	13.61	0.15888		13.4	-0.97424	13.4	-0.91352	13.4	-0.86894	13.4	-0.80003	13.4	-0.2845
13.63	0.13052	13.63	0.08554	13.63	0.12554	13.63	0.1358	13.63	0.12289		13.42	-0.89083	13.42	-0.86742	13.42	-0.84256	13.42	-0.78303	13.42	-0.28163
13.65	0.14045	13.65	0.144	13.65	0.11075	13.65	0.13394	13.65	0.16836		13.44	-0.79941	13.44	-0.8152	13.44	-0.80878	13.44	-0.76129	13.44	-0.27854
13.67	0.08023	13.67	0.17508	13.67	0.12576	13.67	0.14018	13.67	0.12396		13.46	-0.70261	13.46	-0.75928	13.46	-0.7691	13.46	-0.73606	13.46	-0.27565
13.69	0.07143	13.69	0.1265	13.69	0.10335	13.69	0.11627	13.69	0.21631		13.48	-0.60299	13.48	-0.70183	13.48	-0.72519	13.48	-0.70838	13.48	-0.27342
13.71	0.1158	13.71	0.1354	13.71	0.12939	13.71	0.12213	13.71	0.18861		13.5	-0.5028	13.5	-0.64449	13.5	-0.67869	13.5	-0.67889	13.5	-0.2722
13.73	0.09943	13.73	0.10636	13.73	0.1207	13.73	0.1026	13.73	0.12043		13.52	-0.40396	13.52	-0.58825	13.52	-0.63101	13.52	-0.64788	13.52	-0.27223
13.75	0.07116	13.75	0.09919	13.75	0.09604	13.75	0.10301	13.75	0.17238		13.54	-0.30796	13.54	-0.53333	13.54	-0.58316	13.54	-0.61522	13.54	-0.27358
13.77	0.07449	13.77	0.10854	13.77	0.1134	13.77	0.09248	13.77	0.19396		13.56	-0.21589	13.56	-0.47927	13.56	-0.53561	13.56	-0.58049	13.56	-0.27613
13.79	0.09853	13.79	0.1031	13.79	0.09917	13.79	0.11451	13.79	0.20679		13.58	-0.12852	13.58	-0.42507	13.58	-0.48831	13.58	-0.54305	13.58	-0.2796
13.81	0.09792	13.81	0.09129	13.81	0.0988	13.81	0.10558	13.81	0.16372		13.6	-0.0463	13.6	-0.36944	13.6	-0.4407	13.6	-0.50222	13.6	-0.28357
13.83	0.1209	13.83	0.08002	13.83	0.10566	13.83	0.12541	13.83	0.13074		13.62	0.03047	13.62	-0.3111	13.62	-0.39193	13.62	-0.4574	13.62	-0.28753
13.85	0.06785	13.85	0.08354	13.85	0.09056	13.85	0.07158	13.85	0.18933		13.64	0.10152	13.64	-0.24909	13.64	-0.34101	13.64	-0.40824	13.64	-0.29095
13.87	0.0882	13.87	0.09671	13.87	0.07618	13.87	0.09491	13.87	0.11269		13.66	0.16655	13.66	-0.18305	13.66	-0.28709	13.66	-0.35472	13.66	-0.29334
13.89	0.07945	13.89	0.10387	13.89	0.09671	13.89	0.12431	13.89	0.20782		13.68	0.2251	13.68	-0.11347	13.68	-0.22971	13.68	-0.29731	13.68	-0.29435
13.91	0.06935	13.91	0.09132	13.91	0.08117	13.91	0.09904	13.91	0.14787		13.7	0.27652	13.7	-0.04172	13.7	-0.16903	13.7	-0.23692	13.7	-0.29378
13.93	0.13798	13.93	0.07796	13.93	0.08763	13.93	0.05302	13.93	0.14723		13.72	0.31996	13.72	0.02989	13.72	-0.10592	13.72	-0.17494	13.72	-0.2916
13.95	0.07508	13.95	0.07	13.95	0.06218	13.95	0.09265	13.95	0.14051		13.74	0.35434	13.74	0.09835	13.74	-0.04207	13.74	-0.11314	13.74	-0.288
13.97	0.04646	13.97	0.06596	13.97	0.06803	13.97	0.09177	13.97	0.16581		13.76	0.3785	13.76	0.16011	13.76	0.02017	13.76	-0.05357	13.76	-0.28332
13.99	0.04651	13.99	0.07956	13.99	0.04607	13.99	0.07346	13.99	0.23548		13.78	0.39124	13.78	0.21152	13.78	0.07787	13.78	0.00158	13.78	-0.27804
14.01	0.07547	14.01	0.06706	14.01	0.07397	14.01	0.07563	14.01	0.15551		13.8	0.39145	13.8	0.24919	13.8	0.12788	13.8	0.05016	13.8	-0.27267
14.03	0.03356	14.03	0.06491	14.03	0.09373	14.03	0.07169	14.03	0.14587		13.82	0.37826	13.82	0.27036	13.82	0.16709	13.82	0.09023	13.82	-0.26773
14.05	0.07231	14.05	0.03708	14.05	0.07639	14.05	0.06819	14.05	0.16239		13.84	0.35117	13.84	0.27325	13.84	0.19282	13.84	0.12017	13.84	-0.26367
14.07	0.04858	14.07	0.04156	14.07	0.08236	14.07	0.05791	14.07	0.15264		13.86	0.31008	13.86	0.25727	13.86	0.20311	13.86	0.13886	13.86	-0.26077
14.09	0.01871	14.09	0.03438	14.09	0.06572	14.09	0.06961	14.09	0.16813		13.88	0.25543	13.88	0.22314	13.88	0.197	13.88	0.14575	13.88	-0.25918
14.11	0.04745	14.11	0.03686	14.11	0.0454	14.11	0.06076	14.11	0.20679		13.9	0.18819	13.9	0.1728	13.9	0.17463	13.9	0.14085	13.9	-0.25884
14.13	0.032	14.13	0.04257	14.13	0.01448	14.13	0.04392	14.13	0.09267		13.92	0.10979	13.92	0.10927	13.92	0.13728	13.92	0.12475	13.92	-0.25951
14.15	0.00162	14.15	0.06372	14.15	0.0433	14.15	0.01175	14.15	0.15228		13.94	0.02208	13.94	0.03627	13.94	0.08723	13.94	0.09857	13.94	-0.26084
14.17	0.0483	14.17	0.02353	14.17	0.02672	14.17	0.02991	14.17	0.18995		13.96	-0.0728	13.96	-0.04212	13.96	0.02756	13.96	0.06379	13.96	-0.26237
14.19	0.00367	14.19	0.05338	14.19	0.04005	14.19	0.01971	14.19	0.19312		13.98	-0.1726	13.98	-0.12196	13.98	-0.03827	13.98	0.02213	13.98	-0.26363
14.21	0.02804	14.21	0.01538	14.21	0.05569	14.21	0.04899	14.21	0.14002		14	-0.27507	14	-0.19979	14	-0.10673	14	-0.02456	14	-0.26421
14.23	0.03181	14.23	0.04495	14.23	0.03316	14.23	0.05052	14.23	0.17436		14.02	-0.37819	14.02	-0.27304	14.02	-0.17464	14.02	-0.07455	14.02	-0.26378
14.25	0.03948	14.25	0.05642	14.25	0.02338	14.25	0.02611	14.25	0.20362		14.04	-0.48022	14.04	-0.34019	14.04	-0.23952	14.04	-0.12632	14.04	-0.26216
14.27	0.00869	14.27	0.05156	14.27	0.04195	14.27	0.02772	14.27	0.09542		14.06	-0.57983	14.06	-0.40094	14.06	-0.29983	14.06	-0.17868	14.06	-0.25936
14.29	0.01842	14.29	0.02036	14.29	0.02935	14.29	0.03173	14.29	0.02901		14.08	-0.67614	14.08	-0.45606	14.08	-0.35508	14.08	-0.23086	14.08	-0.25552
14.31	-0.00647	14.31	0.00781	14.31	0.01188	14.31	0.01816	14.31	0.16949		14.1	-0.76866	14.1	-0.50724	14.1	-0.40585	14.1	-0.28252	14.1	-0.25093
14.33	0.03029	14.33	0.01821	14.33	0.00067	14.33	0.02743	14.33	0.15521		14.12	-0.85726	14.12	-0.55675	14.12	-0.45356	14.12	-0.33372	14.12	-0.24599
14.35	0.00073	14.35	0.034	14.35	0.01861	14.35	-0.00687	14.35	0.13452		14.14	-0.94204	14.14	-0.60703	14.14	-0.50027	14.14	-0.38486	14.14	-0.24113
14.37	0.01031	14.37	0.03833	14.37	0.00201	14.37	0.02531	14.37	0.20203		14.16	-1.02315	14.16	-0.66031	14.16	-0.54825	14.16	-0.43652	14.16	-0.23674
14.39	0.00328	14.39	0.01779	14.39	0.01732	14.39	0.04188	14.39	0.11104		14.18	-1.1007	14.18	-0.71825	14.18	-0.59963	14.18	-0.48934	14.18	-0.23316
14.41	-0.01617	14.41	-0.02542	14.41	0.0327	14.41	0.02546	14.41	0.16812		14.2	-1.17453	14.2	-0.78161	14.2	-0.65599	14.2	-0.54387	14.2	-0.23058
14.43	0.01797	14.43	0.02635	14.43	-0.00484	14.43	0.02003	14.43	0.09698		14.22	-1.24419	14.22	-0.8501	14.22	-0.7181	14.22	-0.60043	14.22	-0.22907
14.45	0.03721	14.45	-0.01424	14.45	0.0089	14.45	0.00966	14.45	0.12179		14.24	-1.30882	14.24	-0.92239	14.24	-0.78569	14.24	-0.65896	14.24	-0.22852
14.47	0.03483	14.47	0.00903	14.47	0.01546	14.47	0.03256	14.47	0.08013		14.26	-1.36719	14.26	-0.99618	14.26	-0.8574	14.26	-0.71898	14.26	-0.22869
14.49	-0.00604	14.49	0.00777	14.49	-0.02284	14.49	0.01595	14.49	0.10437		14.28	-1.41772	14.28	-1.0685	14.28	-0.93094	14.28	-0.77957	14.28	-0.22925
14.51	0.02031	14.51	-0.00776	14.51	0.00754	14.51	0.01173	14.51	0.08327		14.3	-1.45866	14.3	-1.13602	14.3	-1.00323	14.3	-0.83941	14.3	-0.22982
14.53	0.0169	14.53	0.00672	14.53	0.01828	14.53	0.01698	14.53	0.13839		14.32	-1.48819	14.32	-1.19543	14.32	-1.07084	14.32	-0.89687	14.32	-0.23002
14.55	0.0009	14.55	-0.00715	14.55	-0.01784	14.55	0.01916	14.55	0.10916		14.34	-1.50468	14.34	-1.24385	14.34	-1.1303	14.34	-0.95017	14.34	-0.22951
14.57	0.03154	14.57	0.05101	14.57	0.03238	14.57	0.02018	14.57	0.14029		14.36	-1.50681	14.36	-1.27914	14.36	-1.17858	14.36	-0.99754	14.36	-0.22807
14.59	0.01094	14.59	0.02109	14.59	0.0277	14.59	0.02646	14.59	0.10437		14.38	-1.49379	14.38	-1.30012	14.38	-1.21344	14.38	-1.03743	14.38	-0.22564
14.61	0.01337	14.61	0.0522	14.61	0.03558	14.61	0.00758	14.61	0.14183		14.4	-1.46548	14.4	-1.30668	14.4	-1.23365	14.4	-1.06864	14.4	-0.22224
14.63	0.02322	14.63	0.02603	14.63	0.00306	14.63	0.03296	14.63	0.08862		14.42	-1.42242	14.42	-1.29974	14.42	-1.23919	14.42	-1.09049	14.42	-0.21807
14.65	0.03027	14.65	0.00679	14.65	-0.00113	14.65	0.01955	14.65	0.08428		14.44	-1.36585	14.44	-1.28109	14.44	-1.2312	14.44	-1.10289	14.44	-0.21343
14.67	0.03397	14.67	0.00962	14.67	0.01689	14.67	0.01565	14.67	0.1075		14.46	-1.29762	14.46	-1.2531	14.46	-1.21183	14.46	-1.10635	14.46	-0.20866
14.69	0.01996	14.69	0.03119	14.69	0.04449	14.69	0.04497	14.69	0.17458		14.48	-1.22003	14.48	-1.21841	14.48	-1.18393	14.48	-1.10194	14.48	-0.20414
14.71	0.02445	14.71	0.03255	14.71	0.03188	14.71	0.03377	14.71	0.12619		14.5	-1.1357	14.5	-1.17956	14.5	-1.15071	14.5	-1.09114	14.5	-0.20019
14.73	0.00807	14.73	0.00915	14.73	0.06158	14.73	0.00068	14.73	0.08209		14.52	-1.04729	14.52	-1.13869	14.52	-1.11531	14.52	-1.0757	14.52	-0.19706
14.75	0.00456	14.75	0.00528	14.75	0.04122	14.75	0.03619	14.75	0.08873		14.54	-0.95732	14.54	-1.09727	14.54	-1.0804	14.54	-1.05741	14.54	-0.19489
14.77	0.04309	14.77	0.00698	14.77	0.04054	14.77	0.02677	14.77	0.04443		14.56	-0.86799	14.56	-1.05598	14.56	-1.04786	14.56	-1.03788	14.56	-0.19366
14.79	0.0662	14.79	0.0175	14.79	0.05929	14.79	0.05311	14.79	0.13071		14.58	-0.78103	14.58	-1.01471	14.58	-1.01856	14.58	-1.01838	14.58	-0.19326
14.81	0.03092	14.81	0.03766	14.81	0.06235	14.81	0.0739	14.81	0.13648		14.6	-0.69765	14.6	-0.97265	14.6	-0.99232	14.6	-0.99962	14.6	-0.19345
14.83	0.03669	14.83	0.03054	14.83	0.04019	14.83	0.08001	14.83	0.16411		14.62	-0.61848	14.62	-0.92854	14.62	-0.96794	14.62	-0.98174	14.62	-0.19391
14.85	0.04366	14.85	0.04957	14.85	0.03116	14.85	0.07749	14.85	0.12654		14.64	-0.5437	14.64	-0.88093	14.64	-0.94348	14.64	-0.96426	14.64	-0.1943
14.87	0.04112	14.87	0.07387	14.87	0.01265	14.87	0.03571	14.87	0.12233		14.66	-0.47311	14.66	-0.82851	14.66	-0.91654	14.66	-0.94615	14.66	-0.19429
14.89	0.03625	14.89	0.03107	14.89	0.0368	14.89	-0.00338	14.89	0.16747		14.68	-0.40628	14.68	-0.77046	14.68	-0.8847	14.68	-0.92602	14.68	-0.1936
14.91	0.04909	14.91	0.04537	14.91	0.05226	14.91	0.03682	14.91	0.16271		14.7	-0.34274	14.7	-0.70662	14.7	-0.84585	14.7	-0.90231	14.7	-0.19205
14.93	0.06002	14.93	0.04512	14.93	0.0369	14.93	0.04907	14.93	0.06869		14.72	-0.28214	14.72	-0.63769	14.72	-0.79865	14.72	-0.87351	14.72	-0.18958
14.95	0.07407	14.95	0.07396	14.95	0.04974	14.95	0.02662	14.95	0.11683		14.74	-0.22435	14.74	-0.56523	14.74	-0.74269	14.74	-0.83844	14.74	-0.18624
14.97	0.06574	14.97	0.0746	14.97	0.05197	14.97	0.06794	14.97	0.1486		14.76	-0.16959	14.76	-0.49158	14.76	-0.67872	14.76	-0.79645	14.76	-0.18217
14.99	0.05995	14.99	0.03553	14.99	0.04372	14.99	0.03088	14.99	0.11288		14.78	-0.11842	14.78	-0.41962	14.78	-0.60857	14.78	-0.74757	14.78	-0.17764
15.01	0.10013	15.01	0.06526	15.01	0.04202	15.01	0.05117	15.01	0.11954		14.8	-0.0717	14.8	-0.35251	14.8	-0.53506	14.8	-0.69261	14.8	-0.17292
15.03	0.0758	15.03	0.07814	15.03	0.05369	15.03	0.06464	15.03	0.09809		14.82	-0.03056	14.82	-0.2933	14.82	-0.46166	14.82	-0.63311	14.82	-0.16834
15.05	0.06929	15.05	0.04806	15.05	0.0717	15.05	0.03147	15.05	0.18957		14.84	0.00377	14.84	-0.24463	14.84	-0.39215	14.84	-0.57126	14.84	-0.16415
15.07	0.05306	15.07	0.06828	15.07	0.10373	15.07	0.09151	15.07	0.11047		14.86	0.0301	14.86	-0.2084	14.86	-0.33019	14.86	-0.50969	14.86	-0.16059
15.09	0.07877	15.09	0.09546	15.09	0.08953	15.09	0.07301	15.09	0.07274		14.88	0.04737	14.88	-0.18555	14.88	-0.27896	14.88	-0.45123	14.88	-0.15778
15.11	0.06148	15.11	0.08226	15.11	0.06587	15.11	0.08856	15.11	0.14407		14.9	0.05483	14.9	-0.17601	14.9	-0.24074	14.9	-0.39862	14.9	-0.15574
15.13	0.08463	15.13	0.04754	15.13	0.06408	15.13	0.09494	15.13	0.06414		14.92	0.05211	14.92	-0.17863	14.92	-0.21673	14.92	-0.35422	14.92	-0.15443
15.15	0.1029	15.15	0.09971	15.15	0.05815	15.15	0.06757	15.15	0.14268		14.94	0.03922	14.94	-0.19142	14.94	-0.20696	14.94	-0.31979	14.94	-0.15369
15.17	0.07458	15.17	0.07824	15.17	0.05172	15.17	0.07744	15.17	0.14251		14.96	0.0166	14.96	-0.21172	14.96	-0.21028	14.96	-0.29628	14.96	-0.15332
15.19	0.09603	15.19	0.07204	15.19	0.0672	15.19	0.05386	15.19	0.14621		14.98	-0.01497	14.98	-0.23658	14.98	-0.22454	14.98	-0.28379	14.98	-0.15309
15.21	0.09786	15.21	0.08998	15.21	0.06136	15.21	0.04939	15.21	0.14358		15	-0.05445	15	-0.26306	15	-0.24693	15	-0.28156	15	-0.15275
15.23	0.13718	15.23	0.05468	15.23	0.06605	15.23	0.08593	15.23	0.16481		15.02	-0.10062	15.02	-0.28859	15.02	-0.27429	15.02	-0.2881	15.02	-0.15211
15.25	0.1474	15.25	0.08112	15.25	0.08361	15.25	0.07017	15.25	0.13603		15.04	-0.15222	15.04	-0.31126	15.04	-0.3035	15.04	-0.30136	15.04	-0.15102
15.27	0.12624	15.27	0.04401	15.27	0.08965	15.27	0.07548	15.27	0.10271		15.06	-0.20805	15.06	-0.32997	15.06	-0.33186	15.06	-0.31904	15.06	-0.14939
15.29	0.08176	15.29	0.10993	15.29	0.05597	15.29	0.05221	15.29	0.1342		15.08	-0.267	15.08	-0.34456	15.08	-0.35734	15.08	-0.33881	15.08	-0.14721
15.31	0.08729	15.31	0.07958	15.31	0.07832	15.31	0.05901	15.31	0.16969		15.1	-0.32809	15.1	-0.35576	15.1	-0.37883	15.1	-0.35865	15.1	-0.14455
15.33	0.0871	15.33	0.07677	15.33	0.07884	15.33	0.0851	15.33	0.25545		15.12	-0.39051	15.12	-0.36501	15.12	-0.39616	15.12	-0.37701	15.12	-0.14151
15.35	0.09719	15.35	0.09294	15.35	0.10115	15.35	0.09407	15.35	0.20029		15.14	-0.45355	15.14	-0.37428	15.14	-0.41005	15.14	-0.39302	15.14	-0.13823
15.37	0.0994	15.37	0.07792	15.37	0.08995	15.37	0.07873	15.37	0.17657		15.16	-0.51658	15.16	-0.38576	15.16	-0.42194	15.16	-0.40652	15.16	-0.13487
15.39	0.07677	15.39	0.09094	15.39	0.0919	15.39	0.06333	15.39	0.14343		15.18	-0.57896	15.18	-0.40157	15.18	-0.43373	15.18	-0.41802	15.18	-0.13158
15.41	0.08994	15.41	0.08796	15.41	0.08952	15.41	0.0777	15.41	0.2337		15.2	-0.64002	15.2	-0.42344	15.2	-0.44748	15.2	-0.42861	15.2	-0.12847
15.43	0.10665	15.43	0.05972	15.43	0.08326	15.43	0.08915	15.43	0.13245		15.22	-0.69901	15.22	-0.45254	15.22	-0.46507	15.22	-0.4397	15.22	-0.12562
15.45	0.15562	15.45	0.11776	15.45	0.07333	15.45	0.08125	15.45	0.11246		15.24	-0.75511	15.24	-0.48925	15.24	-0.48794	15.24	-0.45282	15.24	-0.12307
15.47	0.11611	15.47	0.10475	15.47	0.07453	15.47	0.10407	15.47	0.22836		15.26	-0.80745	15.26	-0.53316	15.26	-0.51685	15.26	-0.46936	15.26	-0.12081
15.49	0.12615	15.49	0.09692	15.49	0.07386	15.49	0.05591	15.49	0.26747		15.28	-0.85518	15.28	-0.5831	15.28	-0.5518	15.28	-0.4903	15.28	-0.11881
15.51	0.10187	15.51	0.07404	15.51	0.06835	15.51	0.09181	15.51	0.15419		15.3	-0.89754	15.3	-0.63721	15.3	-0.59198	15.3	-0.51611	15.3	-0.117
15.53	0.09755	15.53	0.067	15.53	0.0574	15.53	0.09055	15.53	0.21371		15.32	-0.93392	15.32	-0.69323	15.32	-0.63591	15.32	-0.5466	15.32	-0.1153
15.55	0.04899	15.55	0.0821	15.55	0.05269	15.55	0.0593	15.55	0.21388		15.34	-0.96397	15.34	-0.74863	15.34	-0.68156	15.34	-0.58095	15.34	-0.11364
15.57	0.07568	15.57	0.08132	15.57	0.0653	15.57	0.08986	15.57	0.13558		15.36	-0.98764	15.36	-0.80094	15.36	-0.72664	15.36	-0.61778	15.36	-0.11197
15.59	0.04764	15.59	0.04489	15.59	0.04762	15.59	0.07007	15.59	0.16663		15.38	-1.00516	15.38	-0.84792	15.38	-0.76886	15.38	-0.65535	15.38	-0.11024
15.61	0.1006	15.61	0.06321	15.61	0.09105	15.61	0.0621	15.61	0.21545		15.4	-1.0171	15.4	-0.88782	15.4	-0.80618	15.4	-0.69177	15.4	-0.10846
15.63	0.07582	15.63	0.06006	15.63	0.06668	15.63	0.07509	15.63	0.15055		15.42	-1.02421	15.42	-0.91945	15.42	-0.83704	15.42	-0.72526	15.42	-0.10662
15.65	0.06296	15.65	0.06443	15.65	0.05757	15.65	0.09445	15.65	0.20035		15.44	-1.02739	15.44	-0.94229	15.44	-0.86053	15.44	-0.75435	15.44	-0.10477
15.67	0.04075	15.67	0.07973	15.67	0.06477	15.67	0.09111	15.67	0.17924		15.46	-1.02753	15.46	-0.9565	15.46	-0.87645	15.46	-0.77811	15.46	-0.10295
15.69	0.03751	15.69	0.0649	15.69	0.09504	15.69	0.04992	15.69	0.12852		15.48	-1.02542	15.48	-0.96281	15.48	-0.8853	15.48	-0.79623	15.48	-0.1012
15.71	0.09001	15.71	0.09991	15.71	0.09325	15.71	0.05157	15.71	0.17523		15.5	-1.02161	15.5	-0.96243	15.5	-0.8882	15.5	-0.80907	15.5	-0.09955
15.73	0.06091	15.73	0.09626	15.73	0.09359	15.73	0.05026	15.73	0.21457		15.52	-1.01636	15.52	-0.95694	15.52	-0.8867	15.52	-0.81757	15.52	-0.09805
15.75	0.09447	15.75	0.0526	15.75	0.06633	15.75	0.07808	15.75	0.19535		15.54	-1.00961	15.54	-0.94806	15.54	-0.88259	15.54	-0.82313	15.54	-0.0967
15.77	0.0556	15.77	0.09556	15.77	0.04775	15.77	0.05317	15.77	0.18246		15.56	-1.00099	15.56	-0.93752	15.56	-0.8777	15.56	-0.82735	15.56	-0.09549
15.79	0.1017	15.79	0.05502	15.79	0.0971	15.79	0.0877	15.79	0.19212		15.58	-0.98992	15.58	-0.92692	15.58	-0.87367	15.58	-0.83183	15.58	-0.09442
15.81	0.05719	15.81	0.06973	15.81	0.09628	15.81	0.08012	15.81	0.18883		15.6	-0.97573	15.6	-0.91757	15.6	-0.87178	15.6	-0.83791	15.6	-0.09345
15.83	0.02166	15.83	0.06187	15.83	0.02908	15.83	0.07175	15.83	0.2218		15.62	-0.95782	15.62	-0.91042	15.62	-0.87284	15.62	-0.84647	15.62	-0.09256
15.85	0.05184	15.85	0.06274	15.85	0.06189	15.85	0.0899	15.85	0.21501		15.64	-0.93579	15.64	-0.90601	15.64	-0.87714	15.64	-0.85779	15.64	-0.09172
15.87	0.01048	15.87	0.05409	15.87	0.0555	15.87	0.03686	15.87	0.17832		15.66	-0.9096	15.66	-0.90445	15.66	-0.88445	15.66	-0.8715	15.66	-0.09091
15.89	0.06287	15.89	0.01774	15.89	0.06795	15.89	0.0662	15.89	0.21913		15.68	-0.87969	15.68	-0.90545	15.68	-0.8941	15.68	-0.88664	15.68	-0.09013
15.91	0.06206	15.91	0.04657	15.91	0.08095	15.91	0.04512	15.91	0.16396		15.7	-0.84696	15.7	-0.90833	15.7	-0.90509	15.7	-0.9018	15.7	-0.08937
15.93	0.07293	15.93	0.03537	15.93	0.04869	15.93	0.05927	15.93	0.22482		15.72	-0.81281	15.72	-0.91218	15.72	-0.91625	15.72	-0.91532	15.72	-0.08865
15.95	0.02966	15.95	0.07497	15.95	0.08023	15.95	0.01376	15.95	0.18968		15.74	-0.77901	15.74	-0.91589	15.74	-0.92634	15.74	-0.92555	15.74	-0.08795
15.97	0.03676	15.97	0.0443	15.97	0.08394	15.97	0.06708	15.97	0.21028		15.76	-0.74757	15.76	-0.91833	15.76	-0.93429	15.76	-0.9311	15.76	-0.0873
15.99	0.04558	15.99	0.0405	15.99	0.05153	15.99	0.03335	15.99	0.25943		15.78	-0.7205	15.78	-0.91845	15.78	-0.93922	15.78	-0.93111	15.78	-0.08668
16.01	0.06703	16.01	0.07211	16.01	0.07208	16.01	0.0491	16.01	0.17645		15.8	-0.69968	15.8	-0.91541	15.8	-0.94061	15.8	-0.92534	15.8	-0.08608
16.03	0.0432	16.03	0.03167	16.03	0.0745	16.03	0.05946	16.03	0.17501		15.82	-0.68661	15.82	-0.90871	15.82	-0.93829	15.82	-0.91435	15.82	-0.08544
16.05	0.02789	16.05	0.02395	16.05	0.06042	16.05	0.071	16.05	0.1489		15.84	-0.68226	15.84	-0.89827	15.84	-0.93247	15.84	-0.89937	15.84	-0.08473
16.07	0.00939	16.07	0.01052	16.07	0.05735	16.07	0.00997	16.07	0.20487		15.86	-0.68701	15.86	-0.88453	15.86	-0.92372	15.86	-0.88223	15.86	-0.08388
16.09	0.04939	16.09	0.05771	16.09	0.07845	16.09	0.02885	16.09	0.21891		15.88	-0.70062	15.88	-0.86844	15.88	-0.91289	15.88	-0.86516	15.88	-0.08281
16.11	0.03476	16.11	0.05344	16.11	0.06352	16.11	0.03119	16.11	0.23213		15.9	-0.72226	15.9	-0.85141	15.9	-0.90102	15.9	-0.85045	15.9	-0.08146
16.13	0.03594	16.13	0.01355	16.13	0.07447	16.13	0.03653	16.13	0.26137		15.92	-0.7507	15.92	-0.83529	15.92	-0.88929	15.92	-0.84021	15.92	-0.07978
16.15	0.01767	16.15	0.02547	16.15	0.04625	16.15	0.02513	16.15	0.28696		15.94	-0.78445	15.94	-0.82217	15.94	-0.8789	15.94	-0.83606	15.94	-0.07773
16.17	0.01513	16.17	0.03664	16.17	0.00129	16.17	0.04598	16.17	0.18092		15.96	-0.82199	15.96	-0.81422	15.96	-0.87098	15.96	-0.83892	15.96	-0.07532
16.19	0.03583	16.19	0.03996	16.19	0.06612	16.19	-0.00591	16.19	0.22872		15.98	-0.86196	15.98	-0.81348	15.98	-0.86652	15.98	-0.84885	15.98	-0.07257
16.21	0.02329	16.21	0.02445	16.21	0.04294	16.21	0.00585	16.21	0.22095		16	-0.90335	16	-0.82161	16	-0.86634	16	-0.86507	16	-0.06957
16.23	-0.03139	16.23	-0.00343	16.23	0.02342	16.23	0.00852	16.23	0.16313		16.02	-0.94559	16.02	-0.83973	16.02	-0.87103	16.02	-0.88601	16.02	-0.0664
16.25	-0.02022	16.25	-0.02055	16.25	0.01256	16.25	0.00676	16.25	0.16665		16.04	-0.98862	16.04	-0.86822	16.04	-0.88089	16.04	-0.90952	16.04	-0.06319
16.27	-0.03816	16.27	0.00193	16.27	0.01847	16.27	-0.03288	16.27	0.13503		16.06	-1.0328	16.06	-0.90659	16.06	-0.89599	16.06	-0.93316	16.06	-0.06007
16.29	-0.01318	16.29	-0.02291	16.29	0.03875	16.29	0.02751	16.29	0.22148		16.08	-1.07879	16.08	-0.95353	16.08	-0.91613	16.08	-0.95454	16.08	-0.05719
16.31	-0.01723	16.31	-0.05423	16.31	-0.02306	16.31	0.00504	16.31	0.15504		16.1	-1.12741	16.1	-1.00692	16.1	-0.94088	16.1	-0.97161	16.1	-0.05467
16.33	0.01799	16.33	0.03257	16.33	0.04613	16.33	0.02111	16.33	0.21018		16.12	-1.17938	16.12	-1.06404	16.12	-0.96958	16.12	-0.98301	16.12	-0.05259
16.35	-0.02794	16.35	-0.01411	16.35	0.04137	16.35	0.00318	16.35	0.31419		16.14	-1.23514	16.14	-1.1218	16.14	-1.00144	16.14	-0.98826	16.14	-0.051
16.37	-0.00694	16.37	0.00046	16.37	-0.01189	16.37	0.00412	16.37	0.10885		16.16	-1.29464	16.16	-1.17706	16.16	-1.03555	16.16	-0.98784	16.16	-0.04993
16.39	-0.02973	16.39	-0.01007	16.39	0.01266	16.39	0.0258	16.39	0.08545		16.18	-1.35728	16.18	-1.22695	16.18	-1.07096	16.18	-0.9832	16.18	-0.04932
16.41	0.00196	16.41	-0.03834	16.41	-0.01091	16.41	-0.00038	16.41	0.23752		16.2	-1.42181	16.2	-1.26921	16.2	-1.10671	16.2	-0.9766	16.2	-0.0491
16.43	-0.0151	16.43	-0.0759	16.43	-0.03296	16.43	-0.02422	16.43	0.22415		16.22	-1.48649	16.22	-1.30244	16.22	-1.14195	16.22	-0.97084	16.22	-0.04913
16.45	-0.01712	16.45	-0.01929	16.45	-0.05272	16.45	-0.02297	16.45	0.15614		16.24	-1.54913	16.24	-1.32628	16.24	-1.17596	16.24	-0.96889	16.24	-0.04927
16.47	-0.01788	16.47	-0.01859	16.47	0.03927	16.47	-0.03822	16.47	0.24953		16.26	-1.60741	16.26	-1.34146	16.26	-1.20818	16.26	-0.97357	16.26	-0.04936
16.49	-0.05468	16.49	-0.009	16.49	0.0506	16.49	-0.03009	16.49	0.28758		16.28	-1.65908	16.28	-1.34974	16.28	-1.23829	16.28	-0.98711	16.28	-0.04924
16.51	-0.03551	16.51	-0.09257	16.51	-0.04345	16.51	-0.00933	16.51	0.22424		16.3	-1.70227	16.3	-1.35368	16.3	-1.26617	16.3	-1.01089	16.3	-0.04878
16.53	-0.03436	16.53	-0.02626	16.53	0.00716	16.53	-0.00755	16.53	0.25142		16.32	-1.73567	16.32	-1.35637	16.32	-1.29189	16.32	-1.04517	16.32	-0.04788
16.55	-0.02539	16.55	-0.00832	16.55	0.01227	16.55	-0.04869	16.55	0.23804		16.34	-1.75878	16.34	-1.361	16.34	-1.31572	16.34	-1.08905	16.34	-0.04647
16.57	-0.02116	16.57	-0.01774	16.57	0.00331	16.57	-0.03798	16.57	0.21406		16.36	-1.77192	16.36	-1.3705	16.36	-1.33802	16.36	-1.14052	16.36	-0.04456
16.59	-0.0845	16.59	-0.06316	16.59	-0.0083	16.59	-0.03334	16.59	0.19071		16.38	-1.77622	16.38	-1.38707	16.38	-1.35918	16.38	-1.1966	16.38	-0.04219
16.61	-0.015	16.61	-0.01572	16.61	-0.00134	16.61	-0.06685	16.61	-0.02421		16.4	-1.7735	16.4	-1.41196	16.4	-1.37958	16.4	-1.25371	16.4	-0.03945
16.63	-0.00915	16.63	0.01116	16.63	0.00095	16.63	-0.06888	16.63	0.14065		16.42	-1.76604	16.42	-1.44517	16.42	-1.39948	16.42	-1.30803	16.42	-0.03647
16.65	-0.06579	16.65	-0.02396	16.65	-0.08734	16.65	-0.05838	16.65	0.15599		16.44	-1.75629	16.44	-1.48547	16.44	-1.419	16.44	-1.35592	16.44	-0.03339
16.67	-0.07069	16.67	-0.03687	16.67	-0.03257	16.67	-0.03233	16.67	0.11564		16.46	-1.74655	16.46	-1.53049	16.46	-1.43804	16.46	-1.39432	16.46	-0.03038
16.69	-0.00908	16.69	-0.07295	16.69	-0.05318	16.69	-0.04185	16.69	0.1833		16.48	-1.73869	16.48	-1.57694	16.48	-1.45631	16.48	-1.42111	16.48	-0.02758
16.71	-0.0572	16.71	-0.06274	16.71	-0.02462	16.71	-0.06106	16.71	0.22077		16.5	-1.73391	16.5	-1.62105	16.5	-1.47335	16.5	-1.43531	16.5	-0.02509
16.73	-0.0583	16.73	-0.0785	16.73	-0.01007	16.73	-0.01377	16.73	0.19778		16.52	-1.73258	16.52	-1.65896	16.52	-1.48857	16.52	-1.43719	16.52	-0.02301
16.75	-0.01514	16.75	0.00493	16.75	-0.04533	16.75	-0.00176	16.75	0.1669		16.54	-1.73421	16.54	-1.68723	16.54	-1.50129	16.54	-1.42823	16.54	-0.02136
16.77	0.0381	16.77	-0.06572	16.77	0.01944	16.77	-0.03996	16.77	0.12751		16.56	-1.7375	16.56	-1.70326	16.56	-1.51091	16.56	-1.41091	16.56	-0.02011
16.79	-0.06189	16.79	-0.05113	16.79	-0.04255	16.79	-0.05317	16.79	0.14361		16.58	-1.74057	16.58	-1.70561	16.58	-1.51691	16.58	-1.38842	16.58	-0.01918
16.81	-0.02902	16.81	-0.05992	16.81	-0.06244	16.81	-0.0204	16.81	0.18511		16.6	-1.74118	16.6	-1.69421	16.6	-1.51896	16.6	-1.36425	16.6	-0.01847
16.83	0.02205	16.83	-0.02026	16.83	0.00918	16.83	-0.0767	16.83	0.17401		16.62	-1.73706	16.62	-1.67036	16.62	-1.51701	16.62	-1.34183	16.62	-0.01784
16.85	-0.01538	16.85	-0.08046	16.85	0.0017	16.85	-0.0734	16.85	0.26465		16.64	-1.72622	16.64	-1.63659	16.64	-1.51125	16.64	-1.32408	16.64	-0.01712
16.87	-0.04972	16.87	-0.03479	16.87	-0.06662	16.87	-0.06739	16.87	0.2568		16.66	-1.70723	16.66	-1.59631	16.66	-1.50218	16.66	-1.31313	16.66	-0.01618
16.89	-0.04128	16.89	-0.03944	16.89	0.00149	16.89	-0.05769	16.89	0.20908		16.68	-1.67948	16.68	-1.55344	16.68	-1.49047	16.68	-1.31006	16.68	-0.01489
16.91	-0.01267	16.91	-0.04833	16.91	-0.00119	16.91	0.00304	16.91	0.14277		16.7	-1.64318	16.7	-1.51189	16.7	-1.47701	16.7	-1.31484	16.7	-0.01319
16.93	-0.05096	16.93	-0.01819	16.93	-0.04715	16.93	-0.04379	16.93	0.12454		16.72	-1.59947	16.72	-1.47506	16.72	-1.46269	16.72	-1.32637	16.72	-0.01104
16.95	-0.05094	16.95	-0.03617	16.95	-0.02587	16.95	0.01143	16.95	0.20677		16.74	-1.55023	16.74	-1.44546	16.74	-1.4484	16.74	-1.34265	16.74	-0.00849
16.97	-0.01152	16.97	-0.05909	16.97	-0.02677	16.97	-0.0485	16.97	0.16513		16.76	-1.49788	16.76	-1.42442	16.76	-1.43487	16.76	-1.36105	16.76	-0.00563
16.99	-0.0297	16.99	-0.09015	16.99	0.0153	16.99	-0.06102	16.99	0.16928		16.78	-1.44508	16.78	-1.4119	16.78	-1.4226	16.78	-1.37871	16.78	-0.0026
17.01	-0.02836	17.01	-0.06312	17.01	-0.01753	17.01	-0.02012	17.01	0.1092		16.8	-1.39445	16.8	-1.40662	16.8	-1.4118	16.8	-1.39283	16.8	0.000408311
17.03	-0.05023	17.03	-0.07924	17.03	-0.00232	17.03	-0.01894	17.03	0.07415		16.82	-1.34823	16.82	-1.40623	16.82	-1.40239	16.82	-1.40108	16.82	0.00321
17.05	-0.09073	17.05	-0.03478	17.05	-0.08214	17.05	-0.04065	17.05	0.08597		16.84	-1.30804	16.84	-1.40766	16.84	-1.39396	16.84	-1.40185	16.84	0.00562
17.07	-0.04099	17.07	-0.03848	17.07	-0.01763	17.07	-0.00051	17.07	0.24574		16.86	-1.27472	16.86	-1.40762	16.86	-1.38587	16.86	-1.39442	16.86	0.00747
17.09	-0.05475	17.09	-0.04064	17.09	-0.07744	17.09	-0.02241	17.09	0.17076		16.88	-1.2482	16.88	-1.40301	16.88	-1.37732	16.88	-1.37903	16.88	0.00865
17.11	-0.03042	17.11	-0.03145	17.11	-0.05511	17.11	-0.06815	17.11	0.18842		16.9	-1.22762	16.9	-1.3914	16.9	-1.36739	16.9	-1.35678	16.9	0.00912
17.13	-0.00334	17.13	-0.07704	17.13	-0.07118	17.13	-0.05718	17.13	0.20109		16.92	-1.2114	16.92	-1.37133	16.92	-1.35522	16.92	-1.32948	16.92	0.0089
17.15	-0.02248	17.15	-0.10379	17.15	0.02721	17.15	-0.05003	17.15	0.24079		16.94	-1.19747	16.94	-1.34253	16.94	-1.34005	16.94	-1.29937	16.94	0.0081
17.17	-0.03718	17.17	-0.08892	17.17	-0.03902	17.17	-0.06956	17.17	0.18277		16.96	-1.18353	16.96	-1.30587	16.96	-1.32131	16.96	-1.2688	16.96	0.00689
17.19	-0.04229	17.19	-0.0572	17.19	-0.0351	17.19	-0.05854	17.19	0.19817		16.98	-1.16733	16.98	-1.26328	16.98	-1.29867	16.98	-1.23991	16.98	0.00548
17.21	-0.00682	17.21	-0.04403	17.21	-0.02596	17.21	-0.06162	17.21	0.12964		17	-1.1469	17	-1.21737	17	-1.2721	17	-1.21436	17	0.00412
17.23	-0.01922	17.23	-0.03552	17.23	-0.03153	17.23	-0.04992	17.23	0.01309		17.02	-1.12077	17.02	-1.17105	17.02	-1.2418	17.02	-1.19308	17.02	0.00308
17.25	-0.03712	17.25	-0.06087	17.25	0.02733	17.25	-0.02971	17.25	0.07932		17.04	-1.08804	17.04	-1.12706	17.04	-1.2082	17.04	-1.17621	17.04	0.00257
17.27	0.00316	17.27	-0.02424	17.27	-0.0031	17.27	-0.06964	17.27	0.15358		17.06	-1.04845	17.06	-1.08754	17.06	-1.17191	17.06	-1.16303	17.06	0.00277
17.29	0.01235	17.29	-0.0356	17.29	-0.01462	17.29	-0.08977	17.29	0.11662		17.08	-1.00232	17.08	-1.05371	17.08	-1.13361	17.08	-1.15215	17.08	0.00381
17.31	-0.05678	17.31	-0.08416	17.31	-0.00118	17.31	-0.0738	17.31	0.14255		17.1	-0.95045	17.1	-1.02564	17.1	-1.09403	17.1	-1.14165	17.1	0.00569
17.33	-0.03528	17.33	-0.072	17.33	-0.10325	17.33	-0.04569	17.33	0.05627		17.12	-0.89387	17.12	-1.0022	17.12	-1.05384	17.12	-1.12936	17.12	0.00837
17.35	-0.00479	17.35	-0.014	17.35	-0.0122	17.35	-0.0578	17.35	0.1874		17.14	-0.83376	17.14	-0.98127	17.14	-1.01362	17.14	-1.11319	17.14	0.01171
17.37	-0.00588	17.37	-0.06431	17.37	-0.01402	17.37	-0.06272	17.37	0.18891		17.16	-0.77119	17.16	-0.95995	17.16	-0.97379	17.16	-1.09136	17.16	0.01549
17.39	-0.04986	17.39	-0.0442	17.39	-0.02911	17.39	-0.05069	17.39	0.08642		17.18	-0.70701	17.18	-0.93506	17.18	-0.93461	17.18	-1.06267	17.18	0.01947
17.41	-0.04662	17.41	-0.06731	17.41	-0.03963	17.41	-0.07035	17.41	0.20503		17.2	-0.64178	17.2	-0.90355	17.2	-0.89617	17.2	-1.02666	17.2	0.02339
17.43	-0.0628	17.43	-0.05008	17.43	0.02878	17.43	-0.06403	17.43	0.05715		17.22	-0.5757	17.22	-0.86298	17.22	-0.85836	17.22	-0.98361	17.22	0.02699
17.45	-0.03739	17.45	-0.03037	17.45	0.02429	17.45	-0.05646	17.45	0.12914		17.24	-0.50865	17.24	-0.81189	17.24	-0.82092	17.24	-0.93454	17.24	0.03007
17.47	-0.01364	17.47	-0.09625	17.47	-0.01427	17.47	-0.08954	17.47	0.12		17.26	-0.44034	17.26	-0.75002	17.26	-0.78345	17.26	-0.88105	17.26	0.03247
17.49	-0.04253	17.49	-0.03747	17.49	-0.044	17.49	-0.04321	17.49	0.16668		17.28	-0.37031	17.28	-0.67838	17.28	-0.7454	17.28	-0.82508	17.28	0.03413
17.51	-0.0536	17.51	-0.07012	17.51	0.00137	17.51	-0.11759	17.51	0.19294		17.3	-0.29816	17.3	-0.59914	17.3	-0.70611	17.3	-0.76864	17.3	0.03507
17.53	-0.04572	17.53	-0.06118	17.53	-0.08969	17.53	-0.03796	17.53	0.06164		17.32	-0.22362	17.32	-0.51532	17.32	-0.66485	17.32	-0.71354	17.32	0.03538
17.55	-0.02781	17.55	-0.074	17.55	-0.02978	17.55	-0.07513	17.55	0.12812		17.34	-0.14662	17.34	-0.43036	17.34	-0.62083	17.34	-0.66114	17.34	0.03524
17.57	-0.06609	17.57	-0.09067	17.57	-0.02814	17.57	-0.08333	17.57	0.0524		17.36	-0.06735	17.36	-0.34764	17.36	-0.57324	17.36	-0.61216	17.36	0.03485
17.59	-0.00667	17.59	-0.10532	17.59	-0.00117	17.59	-0.11306	17.59	0.15871		17.38	0.01377	17.38	-0.26999	17.38	-0.52127	17.38	-0.56657	17.38	0.03444
17.61	-0.05728	17.61	-0.0516	17.61	-0.03579	17.61	-0.06635	17.61	0.23743		17.4	0.09613	17.4	-0.19927	17.4	-0.46423	17.4	-0.52363	17.4	0.03424
17.63	-0.11913	17.63	-0.10084	17.63	-0.02245	17.63	-0.09684	17.63	0.22046		17.42	0.17904	17.42	-0.1361	17.42	-0.40158	17.42	-0.48197	17.42	0.03444
17.65	-0.02001	17.65	-0.06524	17.65	-0.06081	17.65	-0.06394	17.65	0.129		17.44	0.2618	17.44	-0.07976	17.44	-0.33299	17.44	-0.43976	17.44	0.03517
17.67	-0.08321	17.67	-0.0588	17.67	-0.05559	17.67	-0.04063	17.67	0.11512		17.46	0.34388	17.46	-0.02826	17.46	-0.25843	17.46	-0.39501	17.46	0.03647
17.69	-0.09026	17.69	-0.10846	17.69	-0.0677	17.69	-0.03939	17.69	0.09469		17.48	0.4249	17.48	0.02133	17.48	-0.17823	17.48	-0.34579	17.48	0.03834
17.71	-0.0329	17.71	-0.09188	17.71	-0.04432	17.71	-0.0678	17.71	0.2167		17.5	0.50475	17.5	0.07248	17.5	-0.09308	17.5	-0.29054	17.5	0.04068
17.73	-0.07946	17.73	-0.05869	17.73	-0.04185	17.73	-0.04602	17.73	0.13379		17.52	0.58354	17.52	0.12868	17.52	-0.00409	17.52	-0.22826	17.52	0.04334
17.75	-0.05116	17.75	-0.02986	17.75	-0.06243	17.75	-0.09985	17.75	0.15645		17.54	0.66159	17.54	0.1929	17.54	0.0873	17.54	-0.15869	17.54	0.04614
17.77	-0.00654	17.77	0.02717	17.77	0.00018	17.77	-0.1153	17.77	0.02887		17.56	0.7393	17.56	0.2671	17.56	0.17941	17.56	-0.08229	17.56	0.04886
17.79	-0.0808	17.79	-0.05654	17.79	-0.04952	17.79	-0.08281	17.79	0.18204		17.58	0.81709	17.58	0.35195	17.58	0.2704	17.58	-0.000282959	17.58	0.05132
17.81	-0.02214	17.81	-0.01465	17.81	-0.09287	17.81	-0.08047	17.81	0.18618		17.6	0.89523	17.6	0.44659	17.6	0.35843	17.6	0.08557	17.6	0.05337
17.83	-0.10127	17.83	-0.01654	17.83	-0.04484	17.83	-0.08543	17.83	0.16714		17.62	0.97379	17.62	0.54877	17.62	0.44189	17.62	0.17315	17.62	0.05492
17.85	-0.00904	17.85	-0.02497	17.85	-0.05062	17.85	-0.03029	17.85	0.08761		17.64	1.05255	17.64	0.65507	17.64	0.51951	17.64	0.26024	17.64	0.05593
17.87	-0.06212	17.87	-0.11174	17.87	-0.06414	17.87	-0.1425	17.87	0.24378		17.66	1.13102	17.66	0.76131	17.66	0.59052	17.66	0.34484	17.66	0.05646
17.89	-0.08498	17.89	-0.08878	17.89	-0.07701	17.89	-0.08333	17.89	-0.00439		17.68	1.2084	17.68	0.86312	17.68	0.65476	17.68	0.42533	17.68	0.05662
17.91	-0.10432	17.91	-0.14153	17.91	-0.11031	17.91	-0.11949	17.91	0.08472		17.7	1.28374	17.7	0.95651	17.7	0.71272	17.7	0.50072	17.7	0.05658
17.93	-0.06231	17.93	-0.06223	17.93	-0.04795	17.93	-0.10884	17.93	0.18493		17.72	1.35602	17.72	1.03842	17.72	0.76553	17.72	0.57075	17.72	0.05654
17.95	-0.06788	17.95	-0.09748	17.95	-0.08083	17.95	-0.11376	17.95	0.11497		17.74	1.42427	17.74	1.10709	17.74	0.8148	17.74	0.63583	17.74	0.05671
17.97	-0.11741	17.97	-0.0901	17.97	-0.09	17.97	-0.09876	17.97	0.14184		17.76	1.48771	17.76	1.16234	17.76	0.86246	17.76	0.69698	17.76	0.05727
17.99	-0.07967	17.99	-0.13117	17.99	-0.05747	17.99	-0.15632	17.99	0.13129		17.78	1.54584	17.78	1.20554	17.78	0.91058	17.78	0.75567	17.78	0.05837
18.01	-0.08477	18.01	-0.09205	18.01	-0.06999	18.01	-0.14087	18.01	0.15539		17.8	1.59851	17.8	1.23943	17.8	0.96104	17.8	0.81352	17.8	0.0601
18.03	-0.13633	18.03	-0.08169	18.03	-0.05299	18.03	-0.11133	18.03	0.11939		17.82	1.64589	17.82	1.2677	17.82	1.01531	17.82	0.87207	17.82	0.06248
18.05	-0.12832	18.05	-0.09251	18.05	-0.0756	18.05	-0.07526	18.05	0.12411		17.84	1.68839	17.84	1.29444	17.84	1.07421	17.84	0.93249	17.84	0.06545
18.07	-0.11907	18.07	-0.09615	18.07	-0.09861	18.07	-0.1835	18.07	0.03031		17.86	1.72658	17.86	1.32353	17.86	1.13779	17.86	0.9954	17.86	0.0689
18.09	-0.06425	18.09	-0.10806	18.09	-0.05021	18.09	-0.14248	18.09	0.09437		17.88	1.76102	17.88	1.35807	17.88	1.2052	17.88	1.06068	17.88	0.07265
18.11	-0.10508	18.11	-0.11534	18.11	-0.06074	18.11	-0.13885	18.11	0.16808		17.9	1.79206	17.9	1.39983	17.9	1.27471	17.9	1.12748	17.9	0.07651
18.13	-0.13337	18.13	-0.11244	18.13	-0.06713	18.13	-0.12047	18.13	0.14579		17.92	1.81974	17.92	1.44899	17.92	1.34391	17.92	1.19423	17.92	0.08026
18.15	-0.09973	18.15	-0.05529	18.15	-0.02693	18.15	-0.07745	18.15	0.16639		17.94	1.84363	17.94	1.50401	17.94	1.40983	17.94	1.25879	17.94	0.08371
18.17	-0.09294	18.17	-0.07444	18.17	-0.07069	18.17	-0.09696	18.17	0.16073		17.96	1.86279	17.96	1.56177	17.96	1.46931	17.96	1.31873	17.96	0.08668
18.19	-0.07767	18.19	-0.10229	18.19	-0.05198	18.19	-0.09768	18.19	0.20335		17.98	1.87582	17.98	1.61794	17.98	1.51924	17.98	1.37153	17.98	0.08908
18.21	-0.11031	18.21	-0.10596	18.21	-0.08364	18.21	-0.06293	18.21	0.25558		18	1.88092	18	1.66748	18	1.55695	18	1.41493	18	0.09086
18.23	-0.10512	18.23	-0.09294	18.23	-0.03935	18.23	-0.06992	18.23	0.12923		18.02	1.87605	18.02	1.70526	18.02	1.58043	18.02	1.44714	18.02	0.09204
18.25	-0.11152	18.25	-0.10191	18.25	-0.01069	18.25	-0.09599	18.25	0.2295		18.04	1.85919	18.04	1.72676	18.04	1.58855	18.04	1.46706	18.04	0.09271
18.27	-0.08297	18.27	-0.06302	18.27	-0.10949	18.27	-0.10295	18.27	0.21711		18.06	1.82853	18.06	1.72858	18.06	1.5812	18.06	1.47442	18.06	0.09301
18.29	-0.1191	18.29	-0.14222	18.29	-0.05201	18.29	-0.13866	18.29	0.175		18.08	1.78271	18.08	1.70889	18.08	1.55921	18.08	1.46974	18.08	0.09311
18.31	-0.12838	18.31	-0.15292	18.31	-0.05946	18.31	-0.1817	18.31	0.15489		18.1	1.72098	18.1	1.66764	18.1	1.52427	18.1	1.45426	18.1	0.09321
18.33	-0.2108	18.33	-0.17807	18.33	-0.12192	18.33	-0.15296	18.33	0.20958		18.12	1.64334	18.12	1.60654	18.12	1.47871	18.12	1.42979	18.12	0.09348
18.35	-0.1136	18.35	-0.05662	18.35	-0.11323	18.35	-0.17407	18.35	0.14652		18.14	1.5505	18.14	1.52881	18.14	1.42519	18.14	1.39842	18.14	0.09409
18.37	-0.09331	18.37	-0.17344	18.37	-0.08334	18.37	-0.15041	18.37	0.14662		18.16	1.44391	18.16	1.43875	18.16	1.3664	18.16	1.36227	18.16	0.09516
18.39	-0.06015	18.39	-0.13837	18.39	-0.12462	18.39	-0.18709	18.39	0.16389		18.18	1.32549	18.18	1.34113	18.18	1.3047	18.18	1.32321	18.18	0.09674
18.41	-0.1275	18.41	-0.1023	18.41	-0.17086	18.41	-0.19802	18.41	0.18932		18.2	1.19748	18.2	1.24061	18.2	1.24191	18.2	1.28261	18.2	0.09884
18.43	-0.06878	18.43	-0.17469	18.43	-0.08392	18.43	-0.15731	18.43	0.13684		18.22	1.06218	18.22	1.14107	18.22	1.17906	18.22	1.24115	18.22	0.10142
18.45	-0.20039	18.45	-0.11111	18.45	-0.07953	18.45	-0.21329	18.45	0.02381		18.24	0.92167	18.24	1.04524	18.24	1.11636	18.24	1.19882	18.24	0.10436
18.47	-0.14265	18.47	-0.15647	18.47	-0.1439	18.47	-0.13369	18.47	0.18364		18.26	0.77762	18.26	0.95429	18.26	1.05321	18.26	1.15484	18.26	0.10751
18.49	-0.16298	18.49	-0.16926	18.49	-0.13246	18.49	-0.19025	18.49	-0.00505		18.28	0.63112	18.28	0.86783	18.28	0.98831	18.28	1.10788	18.28	0.11071
18.51	-0.10839	18.51	-0.15546	18.51	-0.10707	18.51	-0.15792	18.51	0.13212		18.3	0.48263	18.3	0.78401	18.3	0.91992	18.3	1.05616	18.3	0.11379
18.53	-0.22186	18.53	-0.18385	18.53	-0.15459	18.53	-0.22591	18.53	-0.01264		18.32	0.33201	18.32	0.69989	18.32	0.84611	18.32	0.99781	18.32	0.11657
18.55	-0.21656	18.55	-0.20658	18.55	-0.12492	18.55	-0.2423	18.55	0.07155		18.34	0.17872	18.34	0.61196	18.34	0.76509	18.34	0.93107	18.34	0.11894
18.57	-0.17357	18.57	-0.21053	18.57	-0.10078	18.57	-0.20493	18.57	0.18509		18.36	0.02193	18.36	0.51667	18.36	0.67544	18.36	0.85456	18.36	0.12078
18.59	-0.19208	18.59	-0.13454	18.59	-0.14299	18.59	-0.1608	18.59	0.07594		18.38	-0.13914	18.38	0.41102	18.38	0.57636	18.38	0.76753	18.38	0.12207
18.61	-0.24498	18.61	-0.14676	18.61	-0.10918	18.61	-0.21356	18.61	0.06333		18.4	-0.30498	18.4	0.29306	18.4	0.4678	18.4	0.66993	18.4	0.12282
18.63	-0.25772	18.63	-0.1642	18.63	-0.03962	18.63	-0.19403	18.63	0.03884		18.42	-0.47555	18.42	0.16222	18.42	0.35047	18.42	0.56253	18.42	0.12308
18.65	-0.19413	18.65	-0.20784	18.65	-0.16153	18.65	-0.18901	18.65	-0.00361		18.44	-0.65008	18.44	0.01945	18.44	0.22581	18.44	0.44678	18.44	0.12296
18.67	-0.1729	18.67	-0.16972	18.67	-0.15379	18.67	-0.23241	18.67	0.04518		18.46	-0.82705	18.46	-0.13291	18.46	0.09576	18.46	0.32475	18.46	0.12261
18.69	-0.14463	18.69	-0.21127	18.69	-0.11004	18.69	-0.16984	18.69	0.0632		18.48	-1.00421	18.48	-0.29134	18.48	-0.03741	18.48	0.19886	18.48	0.12219
18.71	-0.19156	18.71	-0.26808	18.71	-0.16589	18.71	-0.18036	18.71	0.13266		18.5	-1.17866	18.5	-0.45157	18.5	-0.17135	18.5	0.07167	18.5	0.12186
18.73	-0.2043	18.73	-0.22824	18.73	-0.15828	18.73	-0.23272	18.73	0.00398		18.52	-1.34718	18.52	-0.60915	18.52	-0.3039	18.52	-0.05436	18.52	0.12177
18.75	-0.22398	18.75	-0.23566	18.75	-0.15834	18.75	-0.28001	18.75	0.1432		18.54	-1.50645	18.54	-0.75999	18.54	-0.4333	18.54	-0.17715	18.54	0.12203
18.77	-0.29207	18.77	-0.19984	18.77	-0.14516	18.77	-0.25069	18.77	0.09013		18.56	-1.65345	18.56	-0.90079	18.56	-0.55834	18.56	-0.29513	18.56	0.12273
18.79	-0.20407	18.79	-0.25082	18.79	-0.15821	18.79	-0.25985	18.79	0.03532		18.58	-1.7857	18.58	-1.02942	18.58	-0.67835	18.58	-0.40734	18.58	0.12389
18.81	-0.22138	18.81	-0.23173	18.81	-0.15197	18.81	-0.22524	18.81	0.06285		18.6	-1.90151	18.6	-1.1451	18.6	-0.79325	18.6	-0.51342	18.6	0.12549
18.83	-0.2584	18.83	-0.22029	18.83	-0.19457	18.83	-0.27589	18.83	0.02818		18.62	-2.00018	18.62	-1.24837	18.62	-0.90336	18.62	-0.61363	18.62	0.12747
18.85	-0.19519	18.85	-0.19567	18.85	-0.1151	18.85	-0.22531	18.85	0.01731		18.64	-2.08199	18.64	-1.34088	18.64	-1.00927	18.64	-0.70863	18.64	0.1297
18.87	-0.27357	18.87	-0.22821	18.87	-0.2114	18.87	-0.24382	18.87	-0.06934		18.66	-2.14811	18.66	-1.425	18.66	-1.11157	18.66	-0.79931	18.66	0.13205
18.89	-0.24704	18.89	-0.22861	18.89	-0.1506	18.89	-0.21179	18.89	0.08097		18.68	-2.20037	18.68	-1.50337	18.68	-1.2107	18.68	-0.88661	18.68	0.13435
18.91	-0.19592	18.91	-0.23293	18.91	-0.1886	18.91	-0.23296	18.91	-0.00072		18.7	-2.24105	18.7	-1.57842	18.7	-1.30675	18.7	-0.97132	18.7	0.13646
18.93	-0.28144	18.93	-0.2252	18.93	-0.16368	18.93	-0.28109	18.93	-0.00355		18.72	-2.27244	18.72	-1.65189	18.72	-1.39932	18.72	-1.05393	18.72	0.13823
18.95	-0.18765	18.95	-0.23563	18.95	-0.19382	18.95	-0.26706	18.95	0.1008		18.74	-2.29654	18.74	-1.7245	18.74	-1.48754	18.74	-1.13452	18.74	0.13955
18.97	-0.32077	18.97	-0.22841	18.97	-0.20351	18.97	-0.30838	18.97	0.00334		18.76	-2.31478	18.76	-1.79579	18.76	-1.57006	18.76	-1.21268	18.76	0.14037
18.99	-0.32149	18.99	-0.31876	18.99	-0.20381	18.99	-0.28916	18.99	0.04976		18.78	-2.32775	18.78	-1.86411	18.78	-1.64522	18.78	-1.28762	18.78	0.14067
19.01	-0.28213	19.01	-0.2513	19.01	-0.21305	19.01	-0.31173	19.01	0.07945		18.8	-2.33514	18.8	-1.9268	18.8	-1.71124	18.8	-1.35823	18.8	0.14048
19.03	-0.23448	19.03	-0.26723	19.03	-0.21451	19.03	-0.31399	19.03	0.06715		18.82	-2.33572	18.82	-1.98056	18.82	-1.76636	18.82	-1.42319	18.82	0.13989
19.05	-0.265	19.05	-0.31118	19.05	-0.14491	19.05	-0.28227	19.05	0.03408		18.84	-2.32754	18.84	-2.0219	18.84	-1.80914	18.84	-1.48112	18.84	0.13903
19.07	-0.31113	19.07	-0.27568	19.07	-0.14964	19.07	-0.31879	19.07	0.06162		18.86	-2.30814	18.86	-2.04758	18.86	-1.83859	18.86	-1.53079	18.86	0.13804
19.09	-0.27793	19.09	-0.27822	19.09	-0.19284	19.09	-0.31834	19.09	0.01682		18.88	-2.27493	18.88	-2.05513	18.88	-1.85428	18.88	-1.57118	18.88	0.13709
19.11	-0.28397	19.11	-0.28704	19.11	-0.24885	19.11	-0.3557	19.11	-0.02583		18.9	-2.22552	18.9	-2.04314	18.9	-1.85642	18.9	-1.6016	18.9	0.13632
19.13	-0.26639	19.13	-0.22073	19.13	-0.21021	19.13	-0.34403	19.13	0.22101		18.92	-2.1581	18.92	-2.01151	18.92	-1.84573	18.92	-1.6217	18.92	0.13585
19.15	-0.29296	19.15	-0.24359	19.15	-0.24361	19.15	-0.3914	19.15	0.02217		18.94	-2.07172	18.94	-1.96147	18.94	-1.82343	18.94	-1.63146	18.94	0.13579
19.17	-0.31531	19.17	-0.2753	19.17	-0.24095	19.17	-0.32063	19.17	-0.02474		18.96	-1.96648	18.96	-1.89542	18.96	-1.79097	18.96	-1.63112	18.96	0.13616
19.19	-0.33309	19.19	-0.21826	19.19	-0.2087	19.19	-0.26052	19.19	0.02126		18.98	-1.84363	18.98	-1.81663	18.98	-1.74987	18.98	-1.62106	18.98	0.13697
19.21	-0.32687	19.21	-0.20783	19.21	-0.24213	19.21	-0.29047	19.21	-0.04971		19	-1.70548	19	-1.72885	19	-1.7015	19	-1.60174	19	0.13816
19.23	-0.32634	19.23	-0.21733	19.23	-0.27103	19.23	-0.36689	19.23	-0.05666		19.02	-1.55527	19.02	-1.6358	19.02	-1.6469	19.02	-1.57355	19.02	0.13964
19.25	-0.2606	19.25	-0.29856	19.25	-0.20499	19.25	-0.32113	19.25	-0.1273		19.04	-1.39685	19.04	-1.54076	19.04	-1.58671	19.04	-1.53678	19.04	0.14128
19.27	-0.3592	19.27	-0.34201	19.27	-0.20303	19.27	-0.34176	19.27	-0.048		19.06	-1.23431	19.06	-1.44618	19.06	-1.52109	19.06	-1.49159	19.06	0.14296
19.29	-0.37521	19.29	-0.292	19.29	-0.22599	19.29	-0.29043	19.29	-0.1226		19.08	-1.07173	19.08	-1.35345	19.08	-1.44981	19.08	-1.438	19.08	0.14453
19.31	-0.36328	19.31	-0.28291	19.31	-0.27319	19.31	-0.35358	19.31	-0.17847		19.1	-0.91274	19.1	-1.26285	19.1	-1.37236	19.1	-1.37602	19.1	0.14589
19.33	-0.30177	19.33	-0.32657	19.33	-0.24162	19.33	-0.28399	19.33	-0.07818		19.12	-0.76025	19.12	-1.17361	19.12	-1.28815	19.12	-1.30569	19.12	0.14696
19.35	-0.32692	19.35	-0.34086	19.35	-0.33601	19.35	-0.41461	19.35	-0.0296		19.14	-0.61633	19.14	-1.08418	19.14	-1.19672	19.14	-1.22725	19.14	0.14768
19.37	-0.31536	19.37	-0.3365	19.37	-0.25182	19.37	-0.30824	19.37	0.00116		19.16	-0.4821	19.16	-0.99259	19.16	-1.09797	19.16	-1.14123	19.16	0.14805
19.39	-0.35222	19.39	-0.31434	19.39	-0.2842	19.39	-0.33465	19.39	-0.16007		19.18	-0.35779	19.18	-0.89689	19.18	-0.99229	19.18	-1.04855	19.18	0.14811
19.41	-0.3774	19.41	-0.31411	19.41	-0.28248	19.41	-0.38263	19.41	-0.10794		19.2	-0.24289	19.2	-0.79551	19.2	-0.88074	19.2	-0.95053	19.2	0.14794
19.43	-0.39409	19.43	-0.36378	19.43	-0.2703	19.43	-0.36384	19.43	-0.04395		19.22	-0.13637	19.22	-0.68768	19.22	-0.76499	19.22	-0.84889	19.22	0.14762
19.45	-0.38284	19.45	-0.29574	19.45	-0.2473	19.45	-0.35859	19.45	-0.1343		19.24	-0.03699	19.24	-0.57361	19.24	-0.64732	19.24	-0.74569	19.24	0.14726
19.47	-0.36963	19.47	-0.41584	19.47	-0.24888	19.47	-0.3554	19.47	-0.0664		19.26	0.05642	19.26	-0.45462	19.26	-0.53043	19.26	-0.64312	19.26	0.14698
19.49	-0.31786	19.49	-0.33852	19.49	-0.31056	19.49	-0.3017	19.49	-0.00326		19.28	0.14473	19.28	-0.33305	19.28	-0.41717	19.28	-0.54339	19.28	0.14684
19.51	-0.36591	19.51	-0.3084	19.51	-0.25315	19.51	-0.38276	19.51	-0.16695		19.3	0.22833	19.3	-0.212	19.3	-0.31036	19.3	-0.44845	19.3	0.14691
19.53	-0.36151	19.53	-0.31638	19.53	-0.3016	19.53	-0.31657	19.53	-0.06155		19.32	0.30695	19.32	-0.09509	19.32	-0.21244	19.32	-0.35988	19.32	0.14722
19.55	-0.30633	19.55	-0.34597	19.55	-0.29198	19.55	-0.37602	19.55	-0.08109		19.34	0.37973	19.34	0.01404	19.34	-0.12527	19.34	-0.27871	19.34	0.14776
19.57	-0.39999	19.57	-0.35175	19.57	-0.283	19.57	-0.42922	19.57	-0.01996		19.36	0.44529	19.36	0.11207	19.36	-0.04993	19.36	-0.20529	19.36	0.14849
19.59	-0.37387	19.59	-0.2876	19.59	-0.27308	19.59	-0.36994	19.59	0.13925		19.38	0.50185	19.38	0.19641	19.38	0.01336	19.38	-0.13933	19.38	0.14935
19.61	-0.36401	19.61	-0.37732	19.61	-0.16678	19.61	-0.38406	19.61	0.00298		19.4	0.5475	19.4	0.2654	19.4	0.06519	19.4	-0.07998	19.4	0.15026
19.63	-0.36745	19.63	-0.37166	19.63	-0.26778	19.63	-0.40102	19.63	0.00568		19.42	0.58042	19.42	0.3185	19.42	0.10691	19.42	-0.02596	19.42	0.15113
19.65	-0.46318	19.65	-0.3621	19.65	-0.2492	19.65	-0.36108	19.65	-0.06347		19.44	0.59913	19.44	0.35624	19.44	0.14037	19.44	0.0242	19.44	0.15191
19.67	-0.43494	19.67	-0.32625	19.67	-0.33414	19.67	-0.35943	19.67	-0.02634		19.46	0.60271	19.46	0.38007	19.46	0.1677	19.46	0.07193	19.46	0.15253
19.69	-0.42284	19.69	-0.40553	19.69	-0.34025	19.69	-0.42384	19.69	-0.06587		19.48	0.5909	19.48	0.3921	19.48	0.19099	19.48	0.11835	19.48	0.15295
19.71	-0.37621	19.71	-0.40172	19.71	-0.30089	19.71	-0.39005	19.71	0.03179		19.5	0.56421	19.5	0.3948	19.5	0.21204	19.5	0.16406	19.5	0.15319
19.73	-0.40477	19.73	-0.43386	19.73	-0.30835	19.73	-0.38717	19.73	-0.12649		19.52	0.5239	19.52	0.39059	19.52	0.23213	19.52	0.20898	19.52	0.15325
19.75	-0.38566	19.75	-0.38332	19.75	-0.2965	19.75	-0.36587	19.75	-0.14533		19.54	0.47187	19.54	0.38159	19.54	0.25187	19.54	0.25236	19.54	0.15319
19.77	-0.40547	19.77	-0.403	19.77	-0.25415	19.77	-0.41159	19.77	-0.05912		19.56	0.41056	19.56	0.36935	19.56	0.27116	19.56	0.29274	19.56	0.15307
19.79	-0.37886	19.79	-0.36715	19.79	-0.35817	19.79	-0.42851	19.79	-0.11711		19.58	0.34268	19.58	0.35473	19.58	0.28919	19.58	0.32817	19.58	0.15295
19.81	-0.35856	19.81	-0.36497	19.81	-0.28024	19.81	-0.36647	19.81	-0.25404		19.6	0.27112	19.6	0.33791	19.6	0.30466	19.6	0.35643	19.6	0.15289
19.83	-0.39528	19.83	-0.36526	19.83	-0.29858	19.83	-0.37455	19.83	0.02337		19.62	0.19862	19.62	0.31852	19.62	0.31591	19.62	0.37535	19.62	0.15296
19.85	-0.40053	19.85	-0.40416	19.85	-0.34974	19.85	-0.36718	19.85	0.03946		19.64	0.1277	19.64	0.29581	19.64	0.32124	19.64	0.3831	19.64	0.15317
19.87	-0.35396	19.87	-0.44262	19.87	-0.2928	19.87	-0.41957	19.87	-0.15454		19.66	0.06047	19.66	0.26893	19.66	0.31911	19.66	0.37848	19.66	0.15355
19.89	-0.38101	19.89	-0.37546	19.89	-0.33472	19.89	-0.49989	19.89	-0.22803		19.68	-0.00141	19.68	0.23723	19.68	0.30843	19.68	0.36119	19.68	0.15408
19.91	-0.42507	19.91	-0.39729	19.91	-0.35369	19.91	-0.4265	19.91	-0.00709		19.7	-0.0568	19.7	0.20047	19.7	0.28872	19.7	0.33193	19.7	0.15474
19.93	-0.4511	19.93	-0.38716	19.93	-0.30309	19.93	-0.48679	19.93	-0.16269		19.72	-0.10502	19.72	0.15899	19.72	0.26019	19.72	0.29241	19.72	0.15548
19.95	-0.4742	19.95	-0.44892	19.95	-0.30196	19.95	-0.49398	19.95	-0.17611		19.74	-0.14578	19.74	0.11379	19.74	0.22379	19.74	0.24523	19.74	0.15623
19.97	-0.46549	19.97	-0.42883	19.97	-0.30605	19.97	-0.42794	19.97	0.00133		19.76	-0.17912	19.76	0.06645	19.76	0.1811	19.76	0.19368	19.76	0.15695
19.99	-0.49742	19.99	-0.46764	19.99	-0.36313	19.99	-0.48864	19.99	-0.13081		19.78	-0.20531	19.78	0.01902	19.78	0.13422	19.78	0.14136	19.78	0.15759
20.01	0	20.01	0	20.01	0	20.01	0	20.01	0		19.8	-0.22474	19.8	-0.02624	19.8	0.08552	19.8	0.09184	19.8	0.15809
											19.82	-0.23784	19.82	-0.06714	19.82	0.03745	19.82	0.04829	19.82	0.15843
											19.84	-0.245	19.84	-0.1018	19.84	-0.00768	19.84	0.01308	19.84	0.15858
											19.86	-0.2466	19.86	-0.1289	19.86	-0.04794	19.86	-0.01241	19.86	0.15855
											19.88	-0.24293	19.88	-0.14784	19.88	-0.08187	19.88	-0.02795	19.88	0.15835
											19.9	-0.23424	19.9	-0.15877	19.9	-0.10858	19.9	-0.03444	19.9	0.158
											19.92	-0.22074	19.92	-0.16254	19.92	-0.12776	19.92	-0.03378	19.92	0.15752
											19.94	-0.20265	19.94	-0.16053	19.94	-0.13961	19.94	-0.02856	19.94	0.15694
											19.96	-0.1802	19.96	-0.15442	19.96	-0.14474	19.96	-0.02174	19.96	0.15629
											19.98	-0.15365	19.98	-0.14589	19.98	-0.14406	19.98	-0.01623	19.98	0.1556
											20	-0.12336	20	-0.13637	20	-0.13858	20	-0.01449	20	0.15492

## Sheet: Figure 3b
Heating		Cooling
Temperature	Wavenumber	Temperature	Wavenumber
°C	cm-1	°C	cm-1
17	121.894	149	119.308
40	121.393	100	121.208
60	120.853
80	120.295
100	119.643
120	119.231
140	119.037
160	118.944
180	118.667
200	117.367

## Sheet: Figure 3d
Crystal
Temperature	Chemical shift	Error
°C	ppm	ppm
27	64.5	10
70	105.2	10
100	126.1	10
150	155.3	10
185	578	7

## Sheet: Figure 3e
Glass
Temperature	Chemical shift	Error
°C	ppm	ppm
160	494.62	5
170	529.9	4
185	574	8
