# Supplementary material for: Structural dynamics of melting and glass formation in a two-dimensional hybrid perovskite
Source: Nat Commun. 2025 Aug 18;16:7696. doi: 10.1038/s41467-025-61410-z (PMC12361452; doi:10.1038/s41467-025-61410-z)
Supplement: Supplementary file 4 — Source Data [file 41467_2025_61410_MOESM4_ESM.zip › Source Data/NMR_Source_Data/[750] PbBrPerovskite_crystal - 1H DH3 250us 60kHz.csdf]

{
	"csdm": {
		"version": "1.0",
		"read_only": false,
		"description": "DH3 250 us",
		"origin": "pf_inadR 1H-1H PbBrPerovskite 1011_1 2rr -  labo750\r\n$$ 2023-11-12 15:39:31.483 +0100  CEMHTI/florian@florian-port2\r\n$$ S:/Bruker/TopSpin750/data/pf7_TBennett/nmr/PbBrPerovskite.crystal/1011/pdata/1/procs\r\n$$ process C:/Bruker/TopSpin4.0.1/prog/mod/dataserver.exe\r\n S:/Bruker/TopSpin750/data/pf7_TBennett/nmr/PbBrPerovskite.crystal/1011/pdata/1/2rr",
		"timestamp": "2023-11-12T14:39:56Z",
		"dimensions": [
			{
				"type": "linear",
				"count": 1024,
				"quantity_name": "Frequency",
				"increment": "-61.03515625 Hz",
				"coordinates_offset": "35145.28578 Hz",
				"origin_offset": "750.0361897 MHz",
				"label": "1H - Frequency",
				"reciprocal": {
					"quantity_name": "time",
					"label": "1H - time"
				}
			},
			{
				"type": "linear",
				"count": 128,
				"quantity_name": "Frequency",
				"increment": "-117.1875 Hz",
				"coordinates_offset": "10607.36795 Hz",
				"origin_offset": "750.0369776 MHz",
				"label": "1H - Frequency",
				"reciprocal": {
					"quantity_name": "time",
					"label": "1H - time"
				}
			}
		],
		"dependent_variables": [
			{
				"type": "internal",
				"name": "NMR Spectrum",
				"encoding": "base64",
				"numeric_type": "float32",
				"quantity_type": "scalar",
				"components": 
[
"PE6tQ/vLQsXaCq7FayvtxDXNz0T/ITZFQk8ORTC7o8TlUHvFvdJbxUKt/sQbDZHELv8TxXsUJcULJH5EVFI6RQU0G0T5ftfEHqe7xGQ7JcQ+ebRDqRO0Q2Zm5sMPerTE7XxixUCC9sSYTAVEJJcxxCxD68TfvhTFrdiaRHK5g0V5WMxERgN0RME5IUWlvStFiv1bRBgEusSYTHXFkE+sxY/Tr8WhVm/Fm+YjxPHSmcRikA3F4en5QwIrHkWR/kVF4zZARTf4KkRuoybF3oJCxSQXCMWmCorEzTvPRO0eCUUGgdXCGi9VxHNGIER/akRE+MLEwvs6bkRd3IhEeHo1w/FjrMQbfOPEK4fGwlKWy0T6XPhEW0KbRMgH0ERSlvpEjSiWRLP7GsX6XJbFN5o5xYGVYsXuK4jFQg+Kxe7JTMUep9bEgMiAxUblz8UnIIrFHck1xEdyZUR++57D9Sg+xDvfB8Oq4APFh5YRxU3zncTIhyLFutoTxSh+wEMl5BVEK/aoRMoyPkTFj8/EHThBxCzUk8QGgaVD+LE6RQis5kSCYkxF9OyvRWTMzER3LZnE0l41RVCNJkWFWtvEnxoqxUtZvsSvJUpEL0yOQycP/sR6NojEke0QxMzufcSDL7TDF0hCxLZi80OYXT1FsHJbRd9PikTo2aHEGi9/RAYBJkUDCcbDjuSPxKsPjkU0b/VFULyXRYGVtES0NwDDsgyRxF8HR8WCYlnFILDDxDvf/sQKV3/FMCoZQ/YGJ0VZ9UVEUA1HRUdyFEVAE+VEFwiqRff1yUXGC7VFeEuRRSqpTkWk31ZF4It/RZvmqURy+WdEae9GRdejOUXcxh1FW7F7xFfbQMXjJWDFKP4LxbrahESI9H1EaCKPRBue2ETLf0DDVmxxxQUjHMUYlZ3EE2FvxKUsb8QifSnF9peURKSOhEU6Eg1FrscaRZILuEUaL7FFppsSRV+Yu8R3nFjFbqO5xPMfBkSEfDJFKbpURdejfERfdtvD9OxYxWPulsUnDzHFO/AcxZoI68QJiszEXrprxJkqwMMT0ALESQzMRE5AKkVYF3tEObRkRB3JhMRVH4bFm1UvxWFDEcUD5/nE8dJrxABvK8VVQZ/FoWcxxa1pv8Qxd3fFl27rxMqh60Tu64REb4GYw/aXoEQubp5EeUc3RQwC00W9gZFFfNB5xKjGH8XvSQbFN3iPxXZgfcVZhphD844TQ4Am1sTp94PFDAJ/xZAP4kPM7o1E+aCWxA3PE8VSuMPEvrAgxRgENcUEVvfEvHSzQowof0Wb5iNFad5xQkLP6kN/2SbFpezjxZJL2sUaQDrFbOecxGBU6sOMubtD5/vGxDE3jsXACoPFq618xA8LN0T+svtBP7U5xau+zcV/GeDFB46RxbIdasXe4NnEEhRlRBniuUQTYQHElVQgxTf4msQl5AHFvSOYxUHxgsUQR0LFBSNZxT2bDcPV5xdFibDuxC+MyMVfh0fFxY+xQ2FDAUUc62xFO9+vRA1PAMXo2S3Fdr74xPCWY8UfdLLFljKXxZi7tkLdk5tETYS3xDvf/kQJaHVFA+eYRPjCbMPG3APF62JWxRIDCMXz/bzDDAIrQr/snsG1pr1DKVzvw82q9cR2TyvFDj5uxe38hcWsHHvFOx+BxRzrCcXxY0pE4QuLQ/l+4kOkTrZE9iiIRFKWQcJif1lDzF35RE2EEcTBlzLFFzdpxbT3uMXTzd7FtjPZxR+lBMZVIR/GCiYUxlFpL8ZAoh7GZtXExbjvtsXSXpzFZRlcxbIdS8XzjpvF6jPFxQt168VOMQbGmmboxTNirMWBlcfDiONKRZ7N6kSeXuVDo5LKQk+vycRK6jbFkA9OxEs310SVQ3ZFmF1BRSUGW0RriS9F+SAgRTtwIES+MCtENxpYRLz0YkWBFcRFMfc5RR/jAMVE+mXFlPaNxUmuq8VTBS3FNW8KReE6gUXx9MpF/WcFRvgTlUVHA7xDveMpxSqpZ8UXSBLEVn1ZRSvHJUbjtmxGs0oaRvyYLkWuR43DSL9bxPl+/MRb8dPFlEUOxpMpBMbG6wjGUhaixfkPLcRokZ1Fr4USRhgENEYX92hGST10RmZWgkbT/YdGkA9kRkfyJkaM6iBGO64+RtrKLka/3QFGsGHmRWo870UIG3lF6nONwxQ/rEQBPE1FV+wpRYlBUUW6eLlFnOKfReSDxkTChnJFPZs0RY9Ty8Synb7EINLUxHPXh8U9W5/F8dL4xEATrUNDHPdErkcpRUhQWkXg7YRFSQyLRXuygUWS3B5FGIRORecM+UVE+HRG6fbDRrL82EZDPH5GSS6jRNXWUMXNOypEPQpQRaoggEUFI7JFSZ15RcsQ5cRlGa7FkI+ZxXql/EKv1NxFxEIPRks3XUVfGDPFJJcsxawc2kMZ0chFJw8pRrzj4UVO0dFDh5YuxQisPsRcTwBGNkuSRoKDn0blAU1GAlrGRd7RFEb1ObtGw+QgR79ULEfh685GLGWJQvypacadbwnG/9ALRjQBmEbmHW9G5q6gRHccdsaBpHvGCugWxQTWy0VymVhGiz2KRuyvWEbcFx9GuE0MRmDWJkZiAaBGvYLuRjEwD0cngSRH4rAkR2l/DEe3EdNGXd2bRsPiXkbjVERGM9SARjdawkbjTBpHJV1LRyXFVEfstiFHCKyARs/3wsUmkXnG810lxlfKgUQeNh1GBkHlRewvnMQ0kcLFsPK3xbdADkWRfgVG2NALRo9C9EX8R61FiHQfRRQ/DMRqPJTFSBCrxdcSKMUMcdxClKWtRYA3BEamec9Fr1SjRYany0Vv8A5GHnYVRjxMN0Y+d29GhglVRsL14UU8LC9FSYypRRuNHEaTOFVGcK+IRh2YlEbUuotGqpGARqxLdEbrwlZGRJogRiIspUWDL11Fab4PRvtJdEZc8JNGka6ORtYEgUZWjplG4+bDRoLC0EYhb9VGaq2hRt6x2EVmZupD3aSCxX5bMMZFtqnG8O4Fx0dJJsfadCzHnGMRx+TTocY2PChFIb6QRqsPikbDcyhGEIkpRq25sEb4iQ1HJQ4hRyhOEEcexsBGkG8+RgP4nkVQfNJFWBdoRsl0jkb+I1JGwZlORo6mg0bgbYhGlQSCRuDcR0YN4OpF23khRRU7i0W9IyhGLpCARkeSmkaEXGxGU0XKRXL5q8OANwXF1ecmxQskSMUhH8zE0SJMxfixw8V5WBHGJaQdxhTu/cVgZRLFn/zzRWSsQkbREUNGDzwURlWwgkV52DBFPL3yQuJHnMUqqd3FNvzZxXUCD8Vt1nlFNEAyRiNqbEbzzgRGI7mQw/Iw+cUx9yjGZ1MFxpHtKMXumoFFezKwRQv1skVrSfNF6pVURuVhhkaPEVtGXunsRY0oV0RCPoDEVcEIw74w3MRJbrLFo7DvxaNhGsbq00HGxDEqxm3Wj8VseJ3Eip8OxfMfvsRikFfFVNKHxadXTsURNjjE15JQRcj2I0WpgiFE54zAwyEfoMOHFrVDJ6AbRDwsyMNJLpnEmggTRETY8EO6uLFDNO94QuaudUOZqjlFz/fRRLWE8cQMgivFi2whxTQAasVkzEvFKik6xTSA08Tz/RzDyeVrxJkqQ8W/Ts/FZhX6xepVFcZ1AuTFRiW0xGSq20RuEsbElIeUxYs9kcUNoInFb4FuxPvLysOpgnnEIR8KxYlBdcVWDl7F0DMOxX0dzsQCmmREPKx7RclUjETV5wJDiCORRQe91EVSOJ5F2HBZRXL51ERCrcLEA4lLxY51nsQFNNnE375PxQskGcVpr4fF4WnbxRnzHMXkA21FIc6wRc27yUWmCgZFApoHxdVnTMWZu5vE6pXXRGRMAUV5WDtFFD+HxLgNH8VUUkfExf4cREU2ZEVhskFFG54cRb1Si0QpXEvE0ZFUxZUUosVAAjnF8kG5xJ0R4MT6XO1CCfmVRE5RLUVsp49FYn9BQ73BAMWWIabDyAeNQp5e1kQ/NWNFVOO1RHS1hcRN8+tE5WGWRYhjEkWNl45ENqtSRM/3B8U2/L3FUpYhxYtshkUgUmNFZYgFRfW5i0Ra5BlFgnOGwZmqD8X2KBxDZMxpxAWjokKnV+JEBMVZROpzQ0QtITZFJw9vRT0bQUU2q4TE3EY6xcNkUkNTBTZFSFBHRc/VKUW+MNVD6+JaxWzn0MRuNAzE375QROAL7EScM1JEtLdfRZ9rnEV7g7lEJCgAxTf4UERvMIRF+SAfRQPnpEQxdz1EY+5mxEmdFsSynW9DtDeeRLKdzkSKjs9EyeWLRAg9lkRBYAZFGeIQRCoYJsVE6SfFibAdxHQTMMWAt+3EdJMmRHEbJUSh1vRCbTR0RKpxgEXMbi1FqYLvRPCFbEWYu2xFhetmRb/sXkXpt+dEp+gMRRvNhkUgwSFFDWABRapxCUUnD0tDi9uPxCbC/kNgZSpFjLmrRLiNxkKh1vhEAitbRXnH0EQUP0FFC3WMRYPAt0QpXOvDS8jvw+jZU8WQoI3FtDcDxQxxRMWxUMLEjZcQxJvEA8UXpiPF0MR8xSZCccVs+EPF6SZ3xLDhicIbDTTEcRvtQzLmmkMYlYjDL11nxS6Qw8WC84zFsoxvxXuDrcSaCJNExssYRU7RjUSyLovEeHrjxDtfgMX7eozFOOdfxVyPosTjNhrDio6Qw+jZ1EO1pvZEG17HRVz+tkV+++NE2/mGxGIQ1sTRIsbED4sWxdtoD8WUZUTFnBF1xXBOq8XAm7jFIn0/xe84UcSPMcbEHqcxxTXNQcVhwwzFwFtGxCQGX8T7ulfFtAiIxfVKGMV1AuLD7K8kRd0k+US4HsVBK4f2ws6ItURBYIZFxW3TRDSA98OPU1pEb4HGRIcWzUPWNPTEpgodxVrkGcXh+gTFKhjnxGb3ScUrB27FFtksxVfbUMUHzgfF9pcHxTvwqMXG3DrFXkugxAHejcQaL61EETZERCxDgsRgVNfEImwHxRlzP8Mp3F5F30+TRbJMrEUCq69FhrhlReyeoESGOMJD1sUXxA4tKkOW4dRFklypRfl+cMWMyofF7Z4SRHDO2EQi/UREDJOERPYGvkQ9ChJFSYw+RT/GREQ+aDrF3ZOSxbrJJsXix9rE53sXxSJs7MMbDT5F74mhReCtXEVGlKBEtaabxL4wCURlmUZF+n4axNY04cQc63zEEoOYxAMJ0MTsQAzFLEOgxJoIskRfGCpFmnfjRHecgUSrPhfE+n7HxPwY5sRwzgvF3SQRxUATC0RJLhBFeemiQ3JopkSeXh5F9+RZw/mgmsQ1XgzEtRXwxKyLssREaXlEq8+BQ1pkYcTKw6LCysOTxBlRwMQD54xBqs9Fw7KdhcQMk7jEKG1LxVyPOsVgVILEfGGrxD5X28R80HvEYqGTxO848MTwBULFfb+ixcxunsV69o/FPE4xxVfsB0OuR7VDoIl8RDvf2kQMkwnCukncw7IMBcR7gxPFarzxxDoB1MQh8J/FR6GOxYR8kcShZ2NEqROeROviBkPBF6nE3+AMxVz+zsRSJ0LEWKhPxGWql8RliCtDw1NtRWTMlUX5D+5EGJX8w5APNsUCq2fFxkvIxN/gK8PuyV1EM6J0wxQ/aMT+wyJFw8IzRYr92MQgMLTFg8CIxZkqKEMIrKjDerY9xTtfd8XUmmbFv+y1xLx0XUQ41q/EsZCixZBgjsX0267E/JgHRUYUBEVokU/EutqOw0ym9ESOZDtFV2wkRbDhIUShZ1TFuxauxW+BYcXz/XbEXik1RWL/UUWPwtHEfgydxZ3vccXGS3vETfOPxK5H8sSUh5XDNjy9Qx4WkcS280LF/lQlxRIU8MQNT33EZtX8RHd+lkVcPpZFH3SSReH6EUXtDVDFBSMvxfhTK0Q8ToJE0l5cxdBE9MXBeZbFcvmYxIPAKsVUQX7FfOEDxRX7RUTx9DhEJw/ixJT2/sRvcCrFjMpjxWsrOcWIdFHFlHYmxX6MiETdJHhEays4xEymSsSuRzfFAc0MxQaBBMUpOtjEkW0YRc076kQWam3CuWsVRYVrIEVnRFnDY90ZRUr7okVE2OtE30+tQsRCHcMKRlvEiNLixK+lSMV/SODEjErKw2kAosQJ+cRDUclmRXJKk0Xc1zJFdQJMRJT2okNMFYXEEoPCxMrDcsOkcJFDONZ9w5i7rkQwWZxFrIumRRPQ4UTJVLHDH/S4RGsrpkJuY53FwnW1xVRjNcXdE1fFwvXtxNSaEEVAkw5FDaCYRc4Iq0Xfz3FFa4m/RT4XrUUtIUBFE2EiRW4jP0XS7zxFdz4mRb3jsMOxULTEQws6RedqcEW6SXhFjnVsRTLmKkWHhRtFdQLRRA6cs0RrmqLErfqcxG3WAkUQ6UhFeqU2xGne5MRuEnNDhqfbw61plcS562vFKjqExF76kEWm+XxFHTi4RHL5VUWHVoRFJJf/QH2uCsXrUZnEppvZRFK4akXw1odFyvK8RYAInkWnV6pE2psqxcvQlcXgHAPFKVyAxDJV7cTXEgTFLNTixFn1PcQgQQzFjIqPxdvofsUmUzPFfR2uxBovmcTzPY3FlHZfxbsnrsSynU7F76eKxYHzWcUKRovFRNg9xaHWkkTIdrLDuJ4HxcZLWUTarGtFpT0oRZQHJUVWDhRFRwOow6vPCcRTBTnEK3ZFxUCCSMUmwrbDzcy0QySX08OzWfVCjEp+xAU0ocTpJuFC3gJLROkmBUWfGsdDjQYtxfRbrcXKg6rFvONTxWHDn8RVwRREc0ZQRGbmfkVDC5ZFeqXeRJ2ArkQnMcDD5ANUxfYXZsWGp5/Dw2SDRCPbgMRseFLDvcFFRL4wXcTu64vEWDk0ROCcUUNbIL3DTKYqQ11t/cRaZIfF8AUJxYMvtMRXW7XElrLMwu+nHsNm1f/DjZcbxamCCMWcM17EajwVxW4SVsX4UzDFaW84xRiV/cQqOhhEeOnqQ7snccV0E33FldSxQ6YbLUV2T4FFjDkkRbpJ38TZ/Z/FJkKNxW20XcVRWnzFvIWkxeYudMVMFcfEp1dTxfs6wMPWxW1FyjJKRIzKL8W/vZrFVbDCxcbLicUJ+cfEv+xsxKIjz8SezS3FwZd6xZfubcXVVvTE54zyxERYTMXTqyLFMDsrxU7RYcVeuuXEBMXSxLUVh8TjFPlE7tpARRdI40SRfqvD+zqkwyePJMUzYsXFS3e0xT+GkcWd0crFTCb2xVsxB8aNFzXG55syxkQJG8ai5QTG5EORxVsxPMUBzY3Fj0K9xQrGfcUW2TDFff+Yxbnr1MWxf/zF/SW0xUwVV8VqTfvE8IVRxMXtTsUoPr3Fno2NxT+1AMU736/ECWj7RBt8c0X+MnVFE1CWRRX7HEXptw5FYqE6RWTM50TRAD1F/lRKRdGR+kTvp8dEQs+QxCbThcUBzWPFO3AjxZF+7MSPUypEGVFwRSQXiEW//XtFQo+VRS0yDEWAt3DEGASExAUS3UTuifNFHyMvRg58P0Yg0lRGNqscRlrkRUXJ5UnEurg6xbS3msW56/rFF9cSxr99xsX7i57FUI2sxOTyLEVDi4lF4ljnRfw4MUa/LYdGkX6TRjz9h0ah9n1G0ERERvmP6EVfmLRFolQLRlmmMkby8ClGGRH2RcJGwEX6PrRFPM4SRdzXocOGyaZEvrBqRTAZTkXSbzRFI7k3RXVxw8S5/A/EVOOCRTC7RUTBOR7Fv32cxK8lIsQcfEvEnDO7REJPBUUpXNlESS5FRWtri0W5/IJF5PKuRF4p8sRUwcXEPwbKRcYLh0aL/KpGDi6aRmt6dEbDZAZGq88fRNY02sQc2n9F9ogSRiKb50UWWWpFfowvRNQJlcT1uerD6EjLRGvrjEX6LdZFg+/MRRbZA0W4jWzFOcUDxVUfNkW89MNF3nHdRcxdkETE8d7F8sG/xRBpoEWkzmlGff16RthfB0YubtREUZrKRab5uEb6VhZH+6MVRzwsoUZoomrFzVqDxrfxNsa0CIRFjsWFRnIIc0YuEBhF0m+OxSylv8WWsmrEX1hmRn/6qUaefZZGdMR2RmFyHUbCxr5FrHwDRsbdg0YvXPVGAhMmR1DsJ0dkNB5H+Z8QR81r9EZq7bVGibB0RvdVFUZFRyNGAI+yRijdE0cGqUNHs5lLR92FG0fHeolGI8qjxWxXgcack2vGe3KqxUwVkEQ3+PBERbY1xI5ke8Xx9APFPZvURIh05kWVAzhGsiwqRv9h90X6fs1FHYmXRSegXUSw4WjFjDmaxfMfFsRYORtFAAB1RdQJvEWWUMxFVs6tRa/D00Wz2zpGZvdoRpYBYkZ9Lk1G0SAWRvG0w0WNF6RFZrf+RegoP0bR4EtGZYg/RrDyT0Z5uHdG4kd/RlLnUEayXdlFT54aRdLej0VtFDJGzxehRi2Sx0a1psJGK1eoRhysl0a/Pb1GHibzRh72/Ub7OgJHYRL7RqUcnEY5helFvcFtxZ7ea8ZAo8bGVwQVx7DpLcctChPHIFGMxuM2cEWbhpJGlmC5RheYjEYOTW9G5NO9RtpTGUehPjdH5OsTR1MFrEYehRdGtDfxRQsVMUZOoDtGao1FRsG5WkaB1TxGKM1aRq24n0ZlWJ9GTFV0RkExGEZoUfhFgoIQRr9MTUatGIxGkU2MRnNmb0agGBVGbqNhRThn88SDgJvFVbAtxfCFmcIJio9Esp2axcmFQcbKkj7GVJLOxeYdq0So9fRFZJtNRrpaSEbc9fxF1vSMRdJv98P+wwDFzogQROCc18Ra5LnFvRKixZAgAEWccwtGBCUuRu6aMEaYjJVFRpR0xVRyCsbf3gHGaa+TxRnivMR++6lFq/4gRlpTNUZ7o0lGpaxeRkr7SkbayghG34+sRT0KKUS5azrFW0KUxbXm0MW2xAnGyPgNxsV+38Xfz7nFE+GlxTgngMX1KHnFcqjVxbJdsMWT2IjFeraRxc2qp8R+++5Eu6dSRR9juUR80DvE3ZMDxc4ZScXaLC/FvAX2wwc9e0TPZoXDRdgBRVjomEUMAo5FdCSZRIFzaMVYuS7FgEgpxG4SCsX/IZjFfKG1xUtZasW5fBdFIJK8RUU2XUWU9i7DymGkxSeP8MX5/vDFff+wxXtDhMVdXEXFYn8XxDqjDkXY3zBFaADdREmMT0WKju9EW8ItRScxc0XKQwVFPE6RwhgVQsVeugLFX3b5RFI4S0XwljJFfKGdRVn1MkXOiHDEMQjaRON2tEVEOsxFsh2jRXVxhkSV1CTFXP5cxWIQs8TXo6jDaQCQxVsC9sWI0vDF6dXyxfQshMWdb2NFszvHRcAKtkV78pBEEceCxUI+lMUhDm7F5dBgxN2TB8PSXgFFkxiFRHJousT+1DhCYFQ6ww6cyETOmSJFEOk/RQskZEVVME5FuWvJRFrTIcXix2DFPCwUwqB4S0WQIKVFHNqYRYZJEkWfPGJFv2w7RciYr8NrCcFD8BbRRFio9UHLEH3EjQZyxBxak8TeccdELCWdRW3FBUXYgafD7C+sRCt2C0UaL6nDG57qxD91kkU2K9FFqQJVRSXkN0SIYz1EliFIRK1pksS/Di5EAitHw6TfjMQEVkZEgCamQ7NqOsW1FVrFSFCQxNY03kQv3bRDxDF4xYSe3sSitCNFhA0SRWdEX8STGLvEkykzxbrJLMXn+yPFEhSXxKtPK0UFtDVFw+RtRaKjwkXXUvdF7G+ERUKtTcTr4sZCDr7jRF4pEEVH4blEJtMixc0qYsXr4h7Fl27jxGq8CETtDVhFTXOKRRgVMEUYJgBFEOnNRN0kWMQ3eGjFh4XCxCBSK8XhepPFAG+gxArXfUQVHRdE/yHrxFn1L0RVn1hFe4OYRcZrEEbZfRRGV+yzRfpcCUV78tPEUUl5xd5xakIpHIRF6aavReiqrEUyxENF3ZOBRP32uUQhjlFFuC8BRbWE7ELswMNEr+WuReWQkkUOvmpFv869RbTINkXEsbfE7uugxBBY38S+DmjFoiPDxN2kBsXiWCPFysNOxHDOJsQaL93DZMwmxXo2FcVy+W/Ej8JFxJkqUEOopFzEWyB/xFyPbMRWfZ3Eip8CxWuaQMXvp6pDW8IcRbx0REXXklJFTmIhRVUwtET/sgjF042GxQnKjMW1phrFA3gyxdkOp8VrCXXFCyS+xHxh6kPFj01EysMwRfypEUX99pfE3NecxCuHHkSvlMpEFyazwt8+FsULtX/FDU8UxfmgGcTSb+fERiUBxXQkYcQ0Ee3EuI1wxRcmNsXix9vEbPgExZ88zsTb+dnEke18xURplMUz4pjF/KlYxYvb+cQcWo3ETfPmw2IhAsUZUdREutqmRdvoSUXl0NRESur3RBDpZ0Qi/SHFUjhLxbE/IMU5RX7FFlmOxbWVLcWK/WPERpQuw1uxEMWUdojF/JhkxQWSssVBsY3FQs+GxK1pCsWHFlXEUiebRCQoFsMzM67EtmLOxBZqbcRqTQdF8WMZRYVaE0QKRitEhwU4Rb6wr0UPC4VFyrIPRSEOVkU51BtGa6tJRrIdWkUgwRTFXwfeRInwhUWmijFF0QDRREs32cJokdfE6pWaQ3ZP+kTIdqlExLG1xL99esU7TkrF9oYAxSDSX8OR3FRFCUrjRdY0uEVPrx5FksuHw3ZPosQ8vd5EAG8Bwtk99cTuWpbD376yw0dy2cNiEFpEm1WbQ+f76cHdJB5FZmaQRI51gsSTqWLDY12kw1ioGMUERQ7F+MJ8xK8luMTP1abD3EaLQwAAYEICCf7DPQo8xdEAO8XsL4zE+MIzxdbWnMWSOkLFUpZdxLIMpMT+1OxDfGH4RBiVJMP7y8bEIR8Qxb6wWsVVnx3FYTKzxL1SvMR78qDC4xRdROJYv0PgLdRDj1MKRPpcNcOw4VHE6vNHxdlOdcV/yEvFd9yKxYVrdcWVQ/DEecfFQ5R2LUVg5SZFgZWORDLE4cNQjUbFEbZnxc1MH8UND5TFnQCTxYDIC8WxLi7EbOcvxBWMbsToSK7BfR1SxK7HE8UyRDDF+twsxUvIacRa0wbE4sc4xC9MtkP4U4PCqKT6Q24SN0ThC1nEGlGqQlD8fEQRpYlEOSNGRKRwx8REaavDldRORYxK5kQjSvfEGXMCxVkXE0U+F6dFuA2PRUdy+0RmZgPFLi6GxWdE58QmwlzEljJsxUpqX8UIrHzDSS5VRbJMkUVCPt1EVg5dwyXkg0DwFo5EdXGaRA4tCsO+n//EN/hixdhfEsVoItjEVg7dQ8EXTUW+DuzCx/qLxXYgu8U3OInFFupSxY0owsXsgLLF6SaAxB3JskQCK+/D6Ei4xLTIjsQwqjXFCQokxUvIb0MN4N1C0QA2Q1b9RkXvp4dEmnfuxL4wx8SaCFPDZRnAxMxd2MVlaADG3094xeVhYcSJsLjELbJOxcv/TsUqGBPE61FYQ3EbJcOqz1VAGeIExJT218R4eiDFNICfxP12H0UWWSBF2/m/xDysIMXgrVfF8Ba2xAIrmEQZc89DFftiRblrpkUyxNFEDr60Q2BUAkVyaOJE/IfIRLZEjkU5dIlF6aYvRdVWXEUV+2hFrWkIRTSAjcRiEL7Ez/eBRKD4Q0QDeO/D4zbhRJTlpkUBzXpFlpAzxNhwGsVCvgHFBaNIxKyLk0NFtp/DDr5SxJmZX8R56QZDONb/RE2EAUTrEYXF+Y9dxdbFVcPlYenE4keAxS5us8Tc18lD1xKsxDCZpcQQWNbENc2tRDTAhkU9CmdFJ2DrReLYC0ZsOINFVg6lw7G/RsTl0PpDXI+JRCnLEMSa5krFgnPGQVUws0QPC5XDhxZFRHKKFEWTGJNFZPu4RVm11EVHYV1FliFGQxsNmERpXhRFeHrxw0r7KcVvX0dE9pfsRNms+kTEQiXDWyDPxKjGq0Qs1CpFC7VeRDVei8TfvsbE3ZOFxW5jlsXBqIfEMLsvRXiLqEWBVY9F0ERXRWSqVEX2lxRFZYh5RDCZssTb+czEibCixHNXV8VlSJrFbCe3xXGsdsXEIKzDYqFexEr7P8UVe0XFZRnnxHNGi0Q/xghEo3BjxFrTtETx9ABFG54YxCoY0cPr4pNEkX6HRFKWYEXRomRF2/nuQ11tRcKKzpZFlTL9Re/n0UW1Zo1FNxqkw6mTjsUpy7DFWiSpxUyVPsVseDZErAshRTQAGEVwPZBEpN/WxBHHFMU1zSFE4Wk6RXoUeUU6AZJEN4mBxEymucSC0VjF4lhixQ96NMRrSZVFUVrWRVwP0UWuR5BFKqn7w8sQHcXkFIPF4piYxQ6+PMW5a6HDl//cRAKat8QCK1vFEFh3xH9IP8KBc3bEBFY6xORyP8VWrM7FE7KNxfd18MPYgQVEQ4vzRGZmnURLN0/ERPqdwqabzMQwu6bEhHxow799OcSvlGVBO049RG4ShkSL2xpEWDkCxA96A8XRImPF5VAzxSlc4cTl0IvEqYL2RHBOO0WO5JpEUI3XwYMv7EKt2PfDuWvhw1FJB0RJna1E30+wRNEin8MG8JHEkS2DxQCvhcWYTOXCjLmMxEYDdcXZTmTFd60wxW+B+sRg5YHEDBMBxX2uWsUOvkzFHOsMxQU0L8Tvp5pE1jRpRJMYz8QqGIbEMLuQRDoBK0QcWqJEmN2xROkmF0TKMhdFUqdVRZ5NRUV24OhEW7GGRP+QjsPGXGjFvSOJxV1tD8WguIDF/nQCxoOA/8Xx0vLFoYXnxfkPo8UJOZLFTtGRxcG5cMU4ZzLFmIyUxYIzy8WoZKvFAmu2xc27r8USw6fFuJ4pxUi/HUSmeW3Eqz6CxbpJ0MVeOuvFuG+cxZVD08OxUDVEl39hReZd0kUNoIlF8XSBRcGocUXt/F5F9WihRZCxk0XMXZ1F8kGlRYPAOkUwKg1E3uDxxDYrS8VIv2fEzF0Lw8X+esQYJgBF5IPCRdy1t0X8h/VEzMxixGezLsWadxvFW0LCRGPdxkUW2TBGCYpYRsc6QkZgVCZGue0IRsryl0Vz1xJERNhuxbz0+MWZeQ/GwWjexbfR2MPdkw9FMKodRTKEuUVvn+VF810TRj07S0aauJBGV1qbRuxgeEbTDUJGMIoFRphMoUVV8J1FVCP/RSz0C0Z7svdFsW7ORX2/kUUOvr1FpJ8ARuHLwUVKakpFjiSERYkBpkUXJnNFu/iJRdxGnUQtoTTFiGPdwnS1ucMc/IDFeDqJxaHWSsVtVhbFQs/XRHC9w0VZdelFM7PuRa1pvEXMTDxFexSHRJJcskQzc49FRxJMRpbguEZmFdRGLLWSRqdo5kVy+RJFG42IRdDE3kV8AQVG1sUTRjIVrkXG3NlDNIBBxRWMNsXOiCVFKTrYRa3p40WCIpdFLv8xROf7x8QWWTzFHqenRBBH80WTGN9F9TkORUW2BcUeBSzFHFqrRF4LHEb2V2RGyDYgRp+8TkXkA3JFBy52RkZT/kbLUBdHPunIRrTI7EQjSn/GwhVcxjMzd0VwjYpGqGZ0Rtobk0XsXrbF54xtxZBg2EUFg0VG0cCfRiR4vEbdE41G/KczRhYZ/0VzdxBGTtF5Ruer4EZ12S1H6BFRR9TqPkcpvBtHgZP7RrHOvUZfx35GMBlLRqf3f0b/YclGu1AmR56VVUdi+VRH4rggR/uKh0ZlmZLFGHWExt3EccZOgPjF/tTMw1pTM0Uf9GzDWKgCxedqa8QGASZFdPWQRS8MwkXPdSdGQp54RpUUeEYxtxlG7J4ZRfp+UcWX/2zF6SaxQnVCtEX8B+xFeItCRSv248OYOzhFoAkWRmSMTEanyHFGyWWCRpF+VUZR2gdGgQSrRX4M6EXMXTtGhklnRt8+cEbAamBGxd5QRkuoYkZySYJGhsdSRhxrtUVVwYzEtZUjxeJHqkUKx4NGW0C9RiBRuEbGbKBGpjquRuau0UbywAZHJNAfR/afGUdr+whHh5UCR8JmykbzL4NGVs7RRYkwDsZd27TG65IGx8gnBcf+s4bGqIbtRQdfxUZas8xGy/CiRpmLh0ajUbVG2gsXR5FePUfKqilHTw64RqZbrEXsnrxCbLjCRb/tgUZjnY9GOWVTRmQqOkYngE1GmmhqRjGIikayjFxGwgb6RbE/eUX7y7FF0YJERlVAl0bY8LxGYjGgRmQMJkZCPnLEFYzRxbVVrMXgLZvFtgSFxSopcMVZht7E/lRZxSO5KMYg0DDGINJ6xVdKw0UQh0xGnHFlRjeJLEaxLjNFne+vxKpgN8V8UKzFC7VwxeVhpMRNhIXEqDUoRWvpH0aHZVZGzK7cRQMJpsQcmsbF1db6xZSlx8WY3SHFDBMuRSzUVEU6o4lF9NvtRQzCEkbY/ztGnYBERll11kXjNvHEdXF+xeVQhsU7cKPFPOzAxeZfE8bcJjLGOcMyxonhCsZA06nF0t5DxYLzNcUQaVLFnh64xYLivcUi7CnFdfEHxSoYlcPo2VtF4zaHRczM5EMdOM3E0SIrw8rDZsTJ1IDFQ22SxYXrMUJAkzNFnyt8RdTJlEXi2ExFxEKRRC7uYsUYlabFFfuTxZrIvsUS8uTF9cr4xXtD8cVqPDvFad5wRWL/cUXarAxEUpaixZDxFMat6ezFSowGxYSeuUQK1/VE2IHKRKUs88LEICjEEOmfQ/zHuEWGZ/NFuvipRXzQa0Uu/6ZE2T3ERJ8ankSHliJFa1rKRVvgrUW4r4tDjLkzRApXQEVTBepE2N9MRd/+qkUirJJFm2aERQc9L0SF2mjFrsdCxVZ9v8RO0b/EUM3WxSXEUsYBTTrGTmKkxWsJdcT4MQpFnzzOROm370EbnpTEKphExf1l18MCK9tDQILCQhxar8QldcPEv339QxzrYEQubkpFmLvERHKKrkJPjWtEJw+PRDCZWkRliNPDowHcw8IXicQr9rHE/YeARH57d0WLbJ5FTXOxRaCJZUUjOUxFuE2rRcQxXEXyQQNEorRjRKdXYkR0tSVDE2F7RIlBKEMTYePEtFmUxIJR+MQQWEnF2oq0xPW5UsN0JKpErdiHQ8cpM0WTqdJFxX62RfGSikV8YSJFZ0TPRBSuGUTwhS9FAIBTRT2bm0SKHzNEMQhWRF4p7cT3pLPFXRzqxS2hosV46fZCKjoixMIGIsVnRK3D16MIRTOikMOmCk/FwTlpxUdy3sTyQW3E7Q0OxRZqN0QifV1F+EKYRUCkMkUYJgJFc1d8Rbsn30PBuSbFGeI2xB3J20QkFylFdr68xLH/ksUOrRvFd5x+xE+vhMRokV3EwFt0RIEEuURxG1VEaCKIRPVKkETgLSXF8JYhxRovC0S6SdBDJCgoRRx8gkVLCJVFGVHmRJ88UERzhoFFrMuTRbOqzUW7J+FFyEeNRUg/A0X2l2lEnYABxUdhaMUQ6b7Ec0YFReoVtkW/vbhFxCBeRYLRDkUqqUVFvUEMRU5Ab0SSy79DAis8RRuesEW/PZdF0HPLRZtEnUUD5wTD/fbyxBGluMQSFCvFnYDKxLx0EsXh6avFR2GuxXJKl8VrCcDETkCJxOauK8RwTkBFs9lZRdiBTEXQRPFE5dAERFpkSURn1ZLEBnCFxSSo0cVHcmjFio72RNNrqEXa26JFG3zhQ1db+sRAAiLFFftaxSZTXsXJVElDykNFRZp3lcSApiXFa5oJREi/OkVhMgxFxX4FRQ4t60RLtyfF4zZbxedq68ONKDtE5h3/w21W8MTAW3/FPflYxZSHJcK7J4hEutpsRJSHzUOHhZLEVR9UxfYXB8UyVQ5EV1u1w6tPCsXx0pfEL0yGxHzQbcTBOZvEHPxIxX9ql8VOIozF+n6KwyUGhcRdbR3FiGOARHo2nEQbnqHEO3BexI0ojkTiWAzF/JiqxXSTQ8Xe4PbEVg45xXEbbcS8405FLFSQRQ8LAEW+MOPECBsIxbunLsXrYk7FoIlIRAn5uERE+g9EAd63RJ88gMPx0pXEMzPaRG+BcUWiRaJFu3iKRfCFLURhQxXFyMeHxSqpZcTk8jFFktwuRWor+kTkAwBFyBiURQc9WEXwhSlCodZkRD5Xr0TOiJZDzapfQ1ioVcNOUSvFaQAhxeLHesRd3LbEwFsXxdFAm8UGMLLFu5ZpxevixMRlqhjEZvfwRClLLkVfdntEnBFvRE+v5EI3+AVFhVrdRCtldcQBvAVEvHQxRKZ5A8RvARJFgKZ6RW6j6cPiWJdBNxrbRE5Aw8SBc/nE0SKPwyDS+cS1FRTFc0YeRRc3aUV24JhECmiyw24S2sT4Ux7FVo5uxcSxUMUOLbvE5eEIxW4SEMVseGrEi/21w0+N4cQc653EGi/4ROzAh0SVVB/FSuqAxapxnMUTIarFUVpexQIrj8TXoxhEgXPaRPd100QKaCZEBMVfw40oycSWIZ/ESL/tw2IQBEQDCYlFnKKeRapgOkSVQyvFSS4PxeY/gMOuR0dEdLVLRIxKakClPTPFMyJhxfYomMTEsabENqsbxXsU08Sg+JbE/yEdxHvyMMR+HRBDCyRYw2NuPMX7eofFlYOixb/9IcUDCYpEUrhSRIAmkkLNKgHFrfpHxc3Mp8SqYF7EmLviQ36dFEXIhx5FVR80RSZTNUNLN3XFF7cKxXsUqkN1cQfEs3uFxHgLlURd7ZdFy3/fRbeR5UUV3YpFRbYnxPjTJcWYu8TEQj4XxbFQSMWYzB3FYcMRxNxG5USDnnlExymQxIEEP8Vd3EvFy3+dxGBUasMy5s5DliGCQwG8n0QSg4BB7Y1BxUHxrMQv3XjEWmS1xNtog8TYX7bEf9mdw/AFAcVeOoLFcM7PxILijkQl5FvDs1nTxFFJokQXt/dEK/acxOviJcWDHnnFOTSsxfypp8Tc1+FEj1MmRJ7eEcWn18LF10HpxXGs5MWzWcbFFbudxUItR8WkToPEcRtRxPf1QsV7ciPF4C2QQ6jGVUS2YiVE/WUEReJYCUV7FJ5CrwPDw2bVc0RCrUdEL90CxYvsC8XNTBzFiGPyxD5X6EQgQbNE78kGRThWrUVhQ6NF1yNJRdoKWUXcRrhFwvWaRcPTYkXY8IBFJ6AXRbra8kNO0WFDNBG5RJ88YkQ8LPjDEFiCRGczYUXbOYJF4ekhRRX76UTC9RREdz4MxZR2IcW28wHFEMfOwx/jWUUFtFRFW0J+RJF+E0RCz+ZCrPp2RIOvDUUepw3FEOnRxasts8V8UHrFojRCxWq8gsS9Ug9Fi2wHRQ96TER80OPDf2rRRB9joEXe8RhF2+gLRUYlrkXMjMJF2PBDRRWMqkLhC5PACKwsRJJcjESk3+PEvjDnxAIrRUS1FQfEE2FPxEKtwcOOdYVE0SIiRXLKmUVvgYlF9Uohw/fk7cRVn+PDqmAsQyv25cSRfitEysMBRf6y5kRSOB9FxtzNRDAqh0R3vp9BHTiNRB9jIkTEIODEgy9sxXIKTMXHuj5EbHgRRYhj70T8GKREgCYyw+oEpMRZF83EyAezRMGof0WfKztF9NuVRPyp3sQtMknFguJWxTtOUsVTdMRCeccYRQAAdESY3aPCjnWaxDtwDkRLt29FKikdRc4ZwUOPU1BEObQYRK8DQ0Sx/4dF1ImaRbUVb0VHg0dFukkeRXL5jkQofjZF2+j1Raqg0UVaZPlEoVY7xRG2vcVku57FrAtIxYy5zMQnMSDDONYLxDxOpcNn1ahE3uB3RA1Pg0O8BZ1EksvlRO+4a0WZOxNFtMjdxEs3acRNhE1CItt5Qv7UPET1OXhFhavNRQRFr0WzexlFaQAixUACcMWU9qTF2c7lxRNyp8VaE4fFs3sHxVD8i8S7FgnFfa7qwz2bmURWDunDhA3TxN9P+sTxdKDFubzCxbiePMXmrgfEMzPURGBU7UTqla7EZ9UdxB6FIcUf9JvFs1njxM9micNR2tvDUI0xxFyPOkN3LWFEAbwRREMcn0PEsfHEcQp1xb99B8WJsAHDlGXORF+Y5ETHKe7EwjXExd5xmMXBqBbEhsnRRCh+GkUBPANFR2FPRc/mWEWEDRRFc9e6w5VUHcUi/UzETfPnxARFkMUeBS3FdLWtRGnvB0WZmUdE8449xG3F/8RoIrDE5IMMRO18IUWOZFNFqSQHRVpkGcS62rrEUwV7w5+rJcRnRAtEy39GRTA7V0WQD3ZFjSguRT5XXUT0bCZEnl4vRHgLbEO4r7DEJeRpxf+QlMVKe8TFmTsaxhpgA8a094zFwhePxY61oMW0CJrFrselxY1ou8VcD17F4sd4xMe6e8WZ6uXFsv0ExnTkxcVZdYnFN1qMxeJHLcUeJ0PFZianxSegycWYDI/Fmnf4w1Uwk0UElqNFl9CARRd37EUagMhFQKReRToSL0UswzhFxX62RRMh1EVtVp1FtmLZRBDpGcWaiI7FhauLxXPGR8UVHd1DJJcuRbTI0kQx9zRFZrfGRYjSukVpAIBEGVFixYEEpsVAkyvFFD9yRXwBGUYBXjZGH5QWRjIVxkWTmE5FcmiMRJ886MPkA0jFOQXLxcgWD8bLEPjFOfSKxSqpIEUBfPdFIpvJRa8D8kXEoCpGhidmRnbPiUbz7pZGBYSQRn0dVkYXNx9GS9ncRU5iikUu7oZFP7X4RYxKE0buSdZFDJO+Rfq+sUUNz6tFrdjeRdz17EXvuI1FbTQqRXPGbkUcfC5FRUc4RfXKPUXc16XEmnc2xQRFOcVrq23F8WP6xP324UP+Q51E4YsZRaabn0VFdtZFo/DqRat+qkV24CREtFk7xHC9rUWSGmxGYx6xRsY7xEZyiqxGbuNPRmnvUEVF2CxEmLvWRSKbQUY23AdGzpkyRVux68TBqEzFw2ThxFn1vcNra5ZFrJz9RfxHpEV0JCdEQi1yxZMHYsUA3u3ElIeVw+18H0U+eRBEFyZpxUHxkMXyQVxFnAJTRu5pckag2BtGgLdbRWdEjkUrh3BG083eRnFL+0a6eKpGwEpWRXe+BsbXAebF2/mYRYudi0bam5VG5zusRfq+zsXS3p3FHkW5ReZ+lUZ3/qZGl2+ORrHuZUbe8chFSupcQ1sxYUWqMINGoNnyRsjfJkcq4UtHnZ9YR2LxOUeKDwtHVtzQRiitmUb7elFG1+NXRg3fzEaNmClH9bFnR6L7cke4PjpHJ6C/Rv5DYsSrjX7G/fWNxtldKMZwvXzFUPwzxU+vPMS8BY5EU/RwRe1N6kUgEh9GV2ohRlNFIUaidEJGPrd4Rg8reUbBKP1F0ZFcwQFegMU2qz3FRiVNRM2qWkWgOIxFFZ1JRRSuB8Jm1VtE//AeRlxQkEbxU5ZGp/iERocWYkYlhiNGMGrrRcZNIEbKw25GMFqCRkSYakbZHVdGsmxdRilaakajsYJGkRxVRs0qhkVkO7bEnYBiRDCbGEYukIVGhJ6PRu28d0Z8YXVGwenCRvN1DkcfSy5HGH08RwX7LEcxtw5H2UYAR1xO10Z6BZpGsBI5RhE2TsVNc3rGSe6exhfoUManl6FF7mqwRila40aGaahGdUJ+RuZuvEYqoRRHhz5CR4icMUdWrtRGVs7GRVDrXMWsHJBE61EKRrvnXUbu+lFGSc4TRuqTG0a282lGB859RgJaTEa7p7dFlpDZRM6ZkEUq+h5GAOB+Rlb9ikYo7oJGWTc2RsPka0XviZnF0UAuxrI9EcaLbKvFpM5WxXZPuMW9UgfGJbXZxTC7w8UzRCXFO7CGRfptJUbzPURGMcgDRkpqbEWWIYHEX/Z3xbZzOsUQGI/Fhom/xbgvAMWg+E1FaUAORg68U0Zy+TpGHqfpRDC5E8YrdkLGf9n0xWiRAsUAb4TEdRMBRd2k3UVCjx9GjUg8RtfjGEZBsfFF6FnKRW1W+0QAALzFvcEAxvoc7MWPkxbG/6EYxrFOM8Z5KTDGjHnyxdNNdcWGp67EHTiFxKRfWsXAyrXFV+y4xciHqcW84/TE/Bh7RK8l60SLW1NFkOCKRag1H0Sw8mLF6Gq0xGUZ1EQ9efBDAO9OxW4S+cRJridFt4CVRS/MS0UKRrjEZvdDxZH+fsWsC3bFyWUbxdb0hcXAip/Fpps6xcbcocSkTrzE22jowwukHMXm7pLFA+eTxbQ3t8U/NWzFRpS7RDGIjkXzfUJFibA6RdBEH0XPZo9EsOGmxLwFnsQ+V/tCpSzExDlFSMWSOq/F2gpCxZoIT0SoRj5FaCLlReBc5UXUmlrEjVeexaW9lsQ+eZxEDj4dRbivOUUnoGHE0ETpxGdEQcO6SQTF9bnexOkm58RrK2fFpPC6xQDAHcZGVCXGOJaOxaFFXEQD+ClFVFK3Q1RSN8UT0CPFv+xZxZtVc8SBBDtETDcJw9GRCkTkgz5DhHw8RBDpt0RPXqFFlpChRamC+0RXW/xEtDfZRPAWyEFttGnFIR+UxQxxwcRmVT9FAqvQRYx560XxY3pF3SSURH4dj0RbQrxEYQONRfvLxUURpV5FSS6tRCJsbES7lsRDZ1UFRd7xP0UepwTEIzl5xf7Uk8U/tVvFhVplRNSajUSyDHHBV8o4xAbwl8Tr4r5EUA0IRTcaW0UpOn5FLGUYRaUs40KV1DlE9oYJRSDS9ET4MRxE7XwbxM9mMcSKjqXE78kaxe/4gsUN4L9ETlHkRWwnjkVWfRDEd5wOxA+LGkXz/QxFMCphxJQHG8VdbUHEvjBrxCL91kPmHRJFd5ylRSaCmEUSg37Eawn1w7EuoURLyKjEm8SgxAMJEkPsnlhEJCgUxJzzgMWX7l3FOpIZxAaBXURtVsTEETZNxYbJCsXOGYnEne9XxPgx7kMc60LDJJfzxGwJgkTQsytF8w6eRQlKoUWMuZxFtdWlRUalcUXBV9JFGx7ZRWleX0XfT91C9pfuxOzAKcVbsfbEpE4wwyL9osM9m1vEoIkixF4p0ER9PytFfT9rRHKK1sMOLcdEWuQCRTA7FUWdkTpFQxwCRd/+jkU5tJhFP0ZiRUp76EQhjiPENBGOxDXvmMNGlGzEOgERxNEiVcRtFoLFx3qDxamTS8XctWRD5dD0RJOpKMR0tYZE7C9SRe/4k0UDJ5dFCWjPRA4tpESjksJEwobfw/HjR8V9ronF1Ik1xT/GRMSh1olE0t77xL9spcUJijXFv+w+QxWMHsT028jE5h0FRTSRE0UwKrtEMfeGRdpKrkWY3T9FI9uNRMpDD0VgVMHE92SxxVmXhsXJ5VbFtjORxZvEbsXdE07FPL1AxeYdJ8SiRa5DINKdRF4pp0RSliFCrIuhxL6f5sM3mhNFbpIzRdy1VkQu/4hETmKLRKjG38PXowbEwTmXxAyTBMXUiXHFibCIxFFJBEUQWDnDXP55xEw3icRNBG3F2uy0xZtECcWn6FDEGWKfxXjLuMX7S2jFmTskxZtVYcSdgENFQs+MRb1BAUUExY3EN/j7xIeFnMQc/DLFKO3jxLaEkENrCWdEnLM0RZi77ERN87bE7slzwwUjLkXarFVFbUUJRbQ3IEMVjMFEutpKRP32JcSTqdNEs+ouRY/TR0WfPGpEgQSjxDTv6MIofqtECflSRKTOX8WR7cDFvQGaxQP4YsXAyn/FHic/xXbgpEOIY0XEMfdRxUymXcXdkwbFJlPpw7ivQ0TmHY3ECfk1xWNd1MQhsBPF5q6GxNV4IcSfGrdDOpLyRBpRDkTNOx5FTQRqRcqhyUPXEvLA0cCORbivxUQjSkPFcmiGxGJ/x8T02+DEs+rERLiN8ERuoyfEJw/sRI61qUUuLpNFmgh6RYj0NEVFR45Ea5qGxHL54cSiIz3EATwYxRUd0cMhzrNF7knTRR/jDkUNzwLFOGfxxJeQA8StaYvEBMV9xI/Ck0QukNFEFYzaQ/32dURoIvlEyAfCROHpoUQcfDNEYn8BQ+tResQEVu/EUI2mxGb3AcV24DLEnl5LRYSeRkWU9mTEd74LxU3zncT6fpjEc9fmw9Eis0SrrZxDn5opxe+ntsRTdNBDGAQ+xNEi00Mv3fRC4liHQ/d1HkRuEhPDYOXUw8bcD8VAEzXFhWtWxRDpV8WlvWXEGAQIxJi7dkNGJaREONY3RLIMe0S/DgzE2iwqxQU0M8WrTyPFoBqPw74w50QBzQvFkouvxVkXZ8XJZRTFBhILxTTv8sQpXGHEaQDXQ+JYQ0S8BYZDnBHnxOadbMVlKhnFEoOIw13clkMkBvHEsoyGxY51GcWjcG3Dsp09RLPqs0KRbTzFi2xqxVBrJ8U17wjEnzwmRETYvUTFj8BEkVxXxag1n8WMuXfFFfsUxVrT3ETdEwZFsOGERF3c1kK8dDnECBueRGb3KEWFWmdESL/3xDOidMNlGU1FJeTsRGDlpcQnIFrFVFK4xaK0c8XwhW3EY+5yxJXUccR9HVHFS8jJxRaq28UOPmjF8IXxxPAWYcXBeYDFwnUQxY/C9sRWDkvFIY4yxe0NJsUqqXnFhHw1xe+nRkFdbV3D2qxexIPA18QYpoHFwgbFxSV1bMXdk8vDEhQfQjjnMkUhDj9F3+A1RGpNP0Tz/aZE2+gnRaMSQkWlPbNFuonjRSk6M0WYTP1DmuZtQ0vI0sST6Y/Fk2mixQyCQ8U1XjbEcmglRMzuIUQhsB1FN3hbRVYO4kSI9NvBMuaqxLRZL0S+sApF1XhVRIjSYkXM3axF9/UARewvM0RZFyVEqKQuw2sJ4kRrmqxEDxwJxRElZMUtIXHFPnkHxWUZrsPwhfJE+Q9QRR6WSUVliBpFuskYRRbZqUXVOJBFUPxQRGDlusT67WvCITAgRYan4ETAyoxE2huMRLP7XEXRolhFA3gpxDjWbcT8h6TD46WhRKI0HEXQRA5FDpzkRD2KMUUL9ZpFaCLwRH6MY8X0rL7FTmI8xfp+ncTjNs5EWtN/RRcm/0TM7u5Ewag6RXccYEUkKI7EW6BWxSh+wMM2q4REXUvyRGnvOUXBaKpFmoinRR9jrUQkl5vEDAK2xEfhuMRcD3/F9KyExQTFIUQgQTpFFZ1DRbZiC0UNTzdE7MCCRH9qi0QhjtlEI9sHRUymSkPuWg7EGIQixUUYn8WGSRPFNxowRGgiLEJ78mbErIv7QnEb4UNiECFFWYZxRRE2/kSwcoBDPM4VRTRRsUUpHKxFoRbhRXyhskWvlGVC5aGSxQKa18Wd0Y/FMlWPxE8eksM5RYPD+zq3xHbgBsUSg4JEBZJwRfwpc0XBuQFF3MYdxS0hLcUUP4xEgnNExFD8AsXUmh7DFD8XRSUkkEVPr6dFvaOeRSZT7kQ1XiXFzB3XxcKGlsWAJlTErPr3xOviJMRAgmDEcaw1xWsJxMRVMHrDPlfjQzSA50Mep7/EAppMxRx8BcQnsQFF4zbmRLlrw0RYqInDD5wDxSV11MRtxYjFGq9ixVRSJMUc/L3FLSF8xeTyl8R0JFfCLEMUQ2EyjcSSSwrFa5pDxb4fN8VUwT3Foed+xY9CIcX99mXDWKjFQsh2dsRVMC7F8/2+xWnvx8Xfvv3Ej8LFQ6+UD0QvTLrE0LPyxFInhMO4jTbDfGETxaoxksXAWzDFih+LxFANEMVy+efEjvUNRXSka0WPwldEuK9HxOf7K8Q1XtpCQxwZRH0dOkRCzxbDDc8XxXzhbsVg9kLFwhcExQNnZ8XSXnLFVn0kxHL540NgVJJDUpbRxBMyocXoyJvFE1AhxX57AMUlZCfF/KmfxRW7GsZif0rGmH1dxkR6HsaIYxzFUdqGxGOulcV0ZNjFz2a4xSoYscUDuL3FnQAVxfyHKMTP1UTFs+qexU7RRsVBYG3D/yE3xezvvMXwltvFTbOrxRNhT8Wqz+/EP8akQ7F/j0UAb81FiVIjRZ5NS0VjnbZFBSOlRd8gg0VcjzxFXa2TRb5wwUWXLqdFjnUDRdejQMX8KcHFne+qxZ7NCMUVjJZE7usuRdv5PUVIv2hFeHp7RYSe0kQRthDFehRtxWez2sQWWRFFxCDMRY1oDkYExRlG7IDORXUCBkV+jKHEsgyyxZAPAcZy6BbGjOoixg0ADsamilbFKhj+RIwKnkWJsA1GvYEFRvrNAEbPdydG2Z1rRhW8lUYvTZFGWLlsRo3GH0ZfR/hFfszaRVDN0UV3nLhFL12kRSRoqEXyQTFFRgP9RPu6j0XD5ONF7knmRXvytEXecYlFI8prRf12i0VaZOFE0u8RxeVQUsXhKZPFQr6WxdLvfMXswGnF8dJvxPhTD0XTq7BF8VIMRqliFkZUUthFFyZeRceY6UTVVm5EmN3uRMBKA0bBGIBGxU6cRlIngka1xhZGK4d7Rdob1EPiWC1En6udRVqTFUbbObNFtRW+xGUZt8XqxKfFLNSERNvor0UV7ARGm6QFRqCJPEVfdmvElUMfxepzHUNpAIhFSS4NRRcm48RO4sLFRPrGxTcJSsWq8UdFjHk5RhWbP0Zn86ZFCD0kRUk9I0aAF6pG2c3PRiz0i0bWxZFDW2BTxi7wOsb8qSxFNb6ARpRnhEaqoLtF6lXUxW4SJ8aad81EgdN1Rvr+pEbj5YFGpxf7RYxKpUTbKLTFL/0AxsoyREQgcLJGC4QpR9BLR0eq8T9HnFIpR9gICEcDab9GYHR/Ro8CVkYqiIxGcE3gRvMmNUf532tHjsR2R/dUSUf6nc1GtLcgRXZeW8a0d5XGhUtSxkDCu8UVDB3FC6SxxX67v8Wxv93EMkRNRS2h3EUhTglGCiYORkBTLkY6QV1GZhdMRkjfAUYSFHHE7IC3xdGiIMXbaOdEt1FNRX9qTkS8hQHFFfs7Q2Y3p0UF9N9FlTQmRgtFi0ZCX5lGCIxeRsQxL0ZOsUJGsf9WRrWGfkb/EIxGg556RtCTYEZxCnZG2kyMRgwzXkZ65ftFPUq5RUz3g0XoyIZFZUgIRpNHaEYkxnNGm1UfRh6FEEb/4oFG5QDwRjdBJkdZlTVHFJY4R/odM0fLiB1H89YMRxfgBEfjtttGVYGYRoKijkUc2rfFs+pLxIgUTUb2VtZGU6TxRjBJ0kbgra9GyVXIRrzMIEcJclJHyaxSR8ASEkd3jVpG5dB6Q2sJLUTXsipGD1qCRkkddUaM+T9G8aMjRuPWOEZYGWxGs7lYRjQA9EWsHABFY13+ROkXI0YVq4xG8dOmRgUThkYYZgZGlUMvxHGs7sUH/w3GrVgNxmAl6sUqKeTFuvjpxZ1xAMbdEybGG3z9xcQgFsX9pZlF+JEmRv50NUa0aCZGSQyVRV1t58RJ3YLFR3KdxdVnYcV/airFA/iJxUMcvMQ925lF0GQgRvXZLUahlqZFsoxbxb2jK8a1hjLGs3t7xaW9xEVvMPlFlrKERVVw20WP80JGH4NuRqSQPkbTfOtF+lw4Ra16FcUJ6PfFHgcMxsK1wsVTNAbGuhoSxoaHHcYHnzHGQr72xZVUG8XRAI5EZtXNROCcycNvgZDF9zWixaabU8VXbBTF2qwixCXkjUSOdZ1ET6/sREOcCUUl5CXEYTKhxKYKg0RQjU1F9pccRVrTmENiEBZEIY7hRLWmwETLfz7FdFOwxW30rsUHn7bFl+5ixbG/HsXP98DEtDdGREOLQEXzH9pEguKVxEItqsW2ZBTGfszsxc3qmsVwzjbFhsnUwvYXAkXkg15CmSp2xCQomkTSb3tF5MOaRXh6t0R3HE/FCxPuxc4Z+cVEaffFfGFVxc53fkUyFZRFgqKCRcDKp0WJsOhE1AkcxXecIsRXyq1EukkORJMYlEJOwEfFMpXCxdX4Q8XpNxHFCWhNxcFXo8WQQATGEMfNxVK4wcQehfJEVUEXRZT2ZkMvTKXEbqO1xOd7HcUG8B7EVcEexDy9bMQldZbDZncexa8llMPFfkNFq75MRfkPkkQawFVFnzzARY+xaEWYTBJFBvCRREaUDkMKRtLE7msTxeXQGkOcondF1vTNRaw6+0WnKMRF+8u1RMuhjcM41tHDHcmZw/vLbERK6m5EO9+rRH/qa0V9/4JFBNZqRaIjO0Xl0KrDx5hzxXD9hcXb+XnF46UbQQW0YkWm+R9FJ6DAROAt5MOiIzlA+zqwwz55AMSUh8hEF0gNRVyPskMOnDfEj8JDxNY0r8LKw4REGeIYxMGoj8S/fbnD2c7iRJHtLMMhjh3DOXTGRR+j9UVgZQxFtaZHxV66qMQJ+W1Fxi2fRapg50SBlY9EiHQORSObnUXVp7tF8ZKeRSIswUWvlO5E9NvDxL3jGkRuEoNCSFAswz55x0RGlGJEMuaURCGOrESq8cZD/KlTxEMcA0Ml5ANCmogOxRliOsXOiArFDq0RxToSS8WQD4/E1sWdRMiHlkU5BZ1Fq62XRW9BmEUlZE9FAhqjRSlclUVAE7JFJGjSRaD4WEXIdqXEVTDUxLPqxkTeAi1E1edcxOAttMNNhMFExKA2RQu1fEWdr4ZFE2H0RO18kcTk8ntEljJZRWKQDUXLEFlF/XYnRWUZe0WU5bVFUVoURWIhQ8W3karFveMcxaikSkRAgnZEZRnCQx04GUSsHKjEFtluwlwPJUVI0LBF7loERlaOg0WJ0qrD14HkxL3jgcRn1RhFdXGiRL3jncSoNSvE1Algw0s3cUQfdAJFmN0BReSDpkMukCLEajwQxQOJscXg7YHFT54NRXi6w0VCvk9F2oq0RIEE6kSI0sZETlFNRXxQY0X/IaZE/tQ4wxrASEX+wzdFQIJDxWcEp8VuNKLFaZ65xeyeesUfY+bEd74PxSJsEMSXbiJD1sWVQ/HSZUPcRqvE5WHNxJ7NosOWIZlEzO6gRK+UhcOcM4xERKmIRfFjH0WNl4nEiZKExSZCaMX7yxDFliHlxFpkrEQYlQFFEOmXwwpoDsWmmy3FAziKxZtEYMUIGx7Dih+BxAWSOsUqGFDFBSMmxZvEmMQCK4xErIu9RHech8TmHTDFsVBdxURpBMW5/PLEG/xVxWgAbcXua4HFFXsLxYJzhkE4Z3zEwvULxX77xMT/IaXEGw3nxGgAfcVW7NXExf48RautOUVuo2ZFig5KRbWE/ET8h8BEq62YwXa+UUS562JFSQx2RTeaQMUrJfbF2MGGxSV1qcTUCd3ECkZJxY8x38OcotFEi9vBxPLBZ8W+n5PEW7G5RDA7JUWpgrlEA+f1xKg1ecSgiWjEAd4KxDF3oUM5RT3EoWdDwzeJl8S9Ui5Ea8mKRcNCbEXmHTdDYOXzRMJ1bUUi/VzEhskXxWUIWsWbpoDFRGkHRA3gkEXsHmhFBTQZRVrkE0Vd3AJE6Nl0Q1mGcEQg0idESzd3xPMOUMUhjhXF9gZ5xYXamsWWkCBFsZDxRehqrkWt+pJEdZMHxQZwPsUpOuDELv8ZxDY850TYwa5FPpe4Rapxj0WC84JFl5ACRY/C8UNDrYlD0016QwBvsETKw+hEZYgNRf5DpkQUP6PEApqwxI8x60Mxdy3BHFqkwrDhhUTpt+vDmZnoxN2TX0MlZChFcM7sQyXkLMUyxDnFdy05xTAZHMUZ4rTD/tQKRO5aGUU8LFxE9igUxPs6NsSSXCDEa5rLw2J/p8SxLtDE27mJxeGp18UbDajFdRMIxd4C5kQWWTBFhHwERBlzv8RK6mHF336MxTXvpMQPCwHE9TmMxUYlqMXRAITFJKgzxQU0t8RseLrE5h3bxJYhEcWC4jHFIttPxeIYiMWDL2PFTx5YxAgbFUVyCg1FOoEKxbCDgMV/2VfFOFYUxbRZmUMFoxLBajwHxdPNV8VO0TXF+zqjxC7/E8T+ssxE4QsTxG6Se8XfT2fFo5JCxV3cfERTdG1F7ycERSbCkcT0217Fw2ShxHzQP0Q7cO5CVcEqxOAtED+2YspEBaOnRHvykENliIdDI7n/xChtR8VVnyfFmJ2wxZwizcVTxYDFkjqfxCnLkMS0WZLEA+dcxFl1OsUk6KTFHUm7xUAkiMXqFSTFeqUbxajGKMWF6zDF23kzxb/sVsQtIcPDejb3w3DO6MJSuAjFATyaxYtsdMUukDjDrkchRHVxCEWUZVdFs3v/RAN4D0TLfwjFG56TxLEuskTJ5UNF0+vbRUlunkXsL8vCQWAMxRx8OMUzs3LFn5qtxW2Wu8UvTBjF77h2RVMFdkUl5DVEI0q7QhgErMTyQezE9ShUxOm3FEWPQrRFKQuARbpJaUXfD69F7Xz/RHecdsSuto7D4C2sxA8Lm8TBOV/E4sckxeLH28SMSkDEPzUoRMQgGkXRkXFF6AivRZFtw0UpOttFWhOoReyeJUVGJZlEfGGqRI0GTsSsnC/Ffa42Q0fh1ETNqvREkDEJRA1PG0RQq4BFUifgRGnex8RDLQTFL0wmwlioZUUVjJVFIDBERVg5gEOeXn9EUI0fRYeFiUQT4TTFUicpxRUdp8TIBz/EeiUaRQDvDkXswMtEGeLCRD15ekW7pwtF+4uUxbx0v8WUdmfF9pebRMcpp0WI0stFixu5ReAtPEUT8jHDYqEQxMZtK0W/jl9F46ULw9k9a8QCmlDE46WZxPAWGESVQ5VE8x8KRCEfDMO0N27EFlkKxYXah8W1lU7FpSwaxQ86wsV0k/bF5zuwxWNdI8VtNNDEHcmVQs9m8kR6tgpFBFbbRKJFhUQofoRDmZlnRGlvrkUspcJFfFCYRVrTHkU41gPF2ixoxSSXLsWn6CLEa5qtRDy9GkOI0uvE5h35xLBy8MTM7oFDEFhNRfKBhEVK6ktFEOkTxSX1/MX4gqTFKTo1xavPFcXRAM9EvyywRV0c6UVvsK9Fxlw1RZ5elUOMSjjF5T/axXLoysUhsAzEuI1WQ588IkScoidFRpSBRBZqvUNeKcJEAADpROTyp8MOHE3FLWGmxXbPKMVkTBNFnQBkRW20REWGp+ZEjzHZxHnHJsXrUYjFgPeixdhwCcVioUzF0ZHXxFXBKMFtNLjDIzkNRe/JIkU+VztCsOGbxHxhbsQeFvvE7ICSxa16scVCT4fFqRMrxTw9P8XV+C/FkA/axHuD5cTswIVDmSqrRBgEeEQy5kjE6gRTxdZFVMXx9D/FcB+FxZ2A0sVkO8jFPCxZxTY8p8RjXavEwTlHxPkPiULu6+7Eo5IGxVyPMMT1uZLDY+5MxGWIocTXo7TEaIBjxUItusWxP63FOhJgxeoVSsVMJmjFbHgYxYC3LcUeFnHFoxKGxQjbxcUmQtPFlUN6xS7uPcV2z3vF6MiexQhsDMaJITHG4xYoxlb99sVlqgjFiGMNwxIDOMU7sKPFaV5mxbdAGMQgMDbFSS6yxYzKdsWrLRjF9pfuxHvylMMRJUtFd5ziRCJsIMVVAazFgRVwxcgH/0T5oG5FyWUJRa8DB0XE8Y9FzhnLRJ8a0cQEVoZE2PCORTrBv0WHVpRFoMmARXZgHEUCK4PDfT+PxC9M3cSk3wnFgQQFxXZPrETsXtJFC2TYRRaqh0VYKEpFZ7NSREr7R8W8xb7F9TmGxVb9CUVu8hBGMXc8RoAXBUaCIqxFh5Z1RXo2Y0RW7MrEkCDTxVLWJ8bCRibGUmcPxnXx0cXQs5rE4yWsRcph1kXZ/ftFYNQURrcRMUZboExGO+5KRtBEZkZrGmRGQOQ9RpKaHEazaiNGXycURh/j8kXMbuRFYiGYReOlV0XUmtFEexTSw+84jcPZPVxFSwjNRUU2cUVJDGJE16PiRJAgskUKl7tFZ7NYRL6wU8VsJ7vFFC6pxXo2GsUrhxTEYHY8RQUSlkWqcXdFqMatRZOY2EW5K5hFeVgORLbzLcS7J4RF2swxRuCNkEbbqZ9GXnpcRshYkEXzjgXFeAumxN5xU0VbcdpFxf7GRdzXg0Vz10RE/CkAxQG8u8RJLivE2gpxReokBEboSBFGIuzLRavPmcOZmRPFg8COw5f/s0Q+V2VFGeKYwRG2hcWkn7HFeAuuxE1zxUXnquNF4Qu3RXJolkULNZ9FeFopRgl5q0Yj6cVGTAZfRkT6bsWnOIPG3TSAxocngcXJFB1GXmlmRmuJuUXCRuzFFvkexizlDMVVP0BGSSyoRj2qdEbkgztFLn/dxRcoOsbp5k/GGgDWxXrl9UVHYuFGtCEyR7E/PEeMkR1HZLvaRhFFjEZ2Pj9G9ugZRkdSU0bpZ99GLy1DR2HmhUcV94tHig5WR99+5EaGOPtEc5dqxmdklcbtrXHGd63JxeI2fsSHhY3EgHeUxeCcm8Wh1lzDupqORYwK+EWhNhdGvNQPRkUH9kUMAvZFuXyRRd4CIUQduH7Ffoy2xSV13sMbDTpFuI0URIan+MQifQrF1Jo+Q0q76UXrcU5GUphQRjEXXUZnk35Gy983RtrKskWNF/lF0k9TRsgHjEYXZ5NGoFhyRjljXEbvqINGT5+lRrqJkkYa7+NF4elTRMSxbEU49gtGHUkzRoruOkYqyTBGqAb4RVviI0YM4qxGNIAGR1iAHEe9QhNHmcMKR6BRGEdF/iBHtloTRz7ADUeTkQlHfhzvRkW3nUb40TVGgtKLRhcY8kZpHxpHf8kMR4oN70Yp6xFHJX1ER8f5a0fH2VlHuZwSR15qhkaotVRFIzk+RUW2FkZdzX5GodeDRklub0Z7A4FGvMWURgFcl0YwuXhGYNYVRpQHLkXtfAtFykPfRVjIcka9Y5RGoZZ6RjrhC0afPJhDGoDKxVEaKMbs3hjGC6TkxZoIpMVE2NrF8IUsxtECOMZIvyTGoEmyxW1WkETUiQlGtTVRRl8HBUYG8GRFQBPZRB4Wn8QXSAXFTJUfxVZ9J8UyVeRDDr5yRU/e4UUwewdGAY26RWb3m0QRNqDFrAv5xYaJxsXM3W7FqvGtxGw4qEVG1EtGFplKRnvjT0bB13pGrnZoRvl++EWqTz1FoiONRBX7ZsWBxAjG2zk6xoITLsakbkfGVm4/xtns+cXhOunFdv7JxfUoS8ViEPjDL0xsxECkl8RuoxfF+8szxZRlakSwcg5FIbCSwr/s3kE+eRxEBhKGxJRlSMIRNqtEvp+pRErqpERTBQNFc8ZwRWD2I0Wg+IjEQq1uxVANQcW1plDFFP+VxVjoosVvX+PFpE7bxWYml8V7FJjERwPOREkMqURqvPTERfbMxUBEC8agCRzGgPfLxVbs8MRaZANEG57eQ0aUCMQVjKLEaW98xFn1q0SVw0BF/9CrRdV4q0V5x8pEFL9axbEuecX6fkfFJXVixOBc2UXRABBGHLyQRT9GBkWyrgVFexQARRGlRkUcWj1Fad5JxBWdW8UifS/FdCRExcDK4cSIY+vEp6ibxdzX8MUG0BzGTtHixUhQ2MMILNNFytIPRnQkc0XgrQzFYcPkxOQUDUM5RfBE76eyRAN4jsSWIf5Cpb2Jwzm0EkQHX4hFQAK2Rc4IRUVj3Q5FObSKRVgoCUVWDifE1JpPxSNbkMVyClDFiNK6wzMzKEVtxUJFglFPRMh2XsJriTdFKwc/RWpNDUS/7ETEF0jPxDF39MTRgB/FCD0hxVdbjkTB6IxFfoytRcF5jkV4eiNEGq9YxW3FI8UZUWrE0ZGgxFn1K0Sn6KZEXjoCRWkABUX67S5Fsb8nRTMzn8NNhJjEuyevQu7rgMKHFlHEOUWrxC0hBMXiWEdDf0j7QwfOI0RTBXNESuoqRZYyNUUKRn/EMlVQw6CJhUR7FB5D847kxI/CQsXx4wbFbHhiQzy99kNfmDREXrrcRDm0eUVb4NNFqHWORWHDW0Wk8ExFQBM3RCh+dkQZ4ihE6nM3xHzhBEXtjRVFyAeqRDY8b0UgMMJF1kWCRbTIYETjNnJD0ERAQ/RsBkMKRonEPQquxO+4dcXSb5LF1ecsxHD9rEVNYtZFJkJ2RaeoiUWTmHpFOlLDRXI56UU60tFFvMXRRRjEmEUVHStEOpIExautHUXqs5BFL92wREmdWMOEnptEih87RUVHV0X1SnFFbEmFRYQeAkVzRv1ELJTARXzQXEXaG3zCG3zixOjZssS4jbxE/WWfQ4yoesVtxcvF9oZWxUkuNUReup1E3bWPxKFn/cQIGwzFDAK7QqrgPkUlZE5F9cqZRSLbe0UpXF9E4C3uxAl5mMV4elbFyVSjxIofBcXarDTE9pfNQ1D89EMT0MxDgQTFQrn8B0IOLdLDg8Duw9GAC8V+3YbFXikqxVI4SkVWjspFLhCoRXHbnUW1FXNF+u0nRdQJiERwzkzElrK2xCcx8ETmrolF46XbwcZcXcUb3oHFoxKlxbUmZ8VDHOfD76fgxHUC2sQcWoRCk6k4RGsJPUQrZd7EBNYpxag1pcRGlMrDJQYTxAc9MsVp733FhHx8RD75lEVCfoFFw9MTw7UEcMWO5PzEF0icxKIjFcS+MNNEp1faROweGsUMgp/FLwyaxVI4dcWVQyHErWlQRKyLikQhH0JElPaCw9bFHcPZPQdEPE6xQjAqI8W4rzjF2+gdxVkGAMW6SbxCrkftQ/d1wEIwmTDEZMy6xLKdiMRNhE1CG56GwwIaG8WTKY/FKphIxWQ7s8R/ajrEDAK9RBSu+0OQoPhDyHa/RJI6RcTYXwvFV2wMxU5iHsSHFsBElhBwRRDH/kMKaKrFMJkuxYEES0RGJeREorQXQsbtIMWrrczDOUWFRBrAwsR7FBvFmSq8xOaup8QgsCrDorS9xLIM/cOyLg5CJw+sxGHDJUTysIhEqYLoRHxhfEReuj1E/fZBRcrDnkXvJ2tFTkCvQyPbN0RdbQ3EiPSexI9TtMT4MVzF7lqsxLdA8UTmrgVF9Gy/RNtoh0ScoiHElGWkxL991MRa5FnFoVaJxaycw8WyLpTFK2XpxNAieMVRSdLEeAsqRU8eEkW/fcFEOSOhRE8eFsKCUUtEN4kfRX6MmERCPnJE7uv0REtZlkRoIhJERNhGxPUovsT1SuFDIR9IRLbzr0QQ6UNFuB5BRToSBEW8dKJEObQ4RP32nETHurVECXkURfJBlEUIm1VFV8oKQ5ay9sSZKhPFAivgxFANPMWLG4LFFZ2CxYGEYMVxmwTF/tSExAUS+0RTdOxE/WUxxF1tW0QT8idFHNoLRaOS+kM8varDSS4OxRPQncXk8rfFSH+mxcqhGcVTdNjDWKhlw3a+W0QqGN1EMsQxw5jdmcSeXlFExf5aw8KG/MQvzBHFSL/SxGKhjETYX8FEyAdNxOTyE8WjAQPFXdzRxHC9PcUUP2XFzO5Fxffk68SI0spDi9vYQlfKUMRv8GnEcopMxbn8c8VU4yvF4QswxRxaW8Xb+YTFZQhGxbdRC8V5x61EAoljRd21iEMs1LTE8eMAxb3jGsQN4N9EzTvQRJoI18OtWFjFhA2YxJTlLEXb+eNEE9A8w+km/cPMXWPEcooBxU7RxMTmvwtF4Qs2ReyeHMSmCuvEyxCHxQoX3sW1le/F806LxTm0FMSxUBvD/tT0xDF3jcVX7JjFQo+4xTlFzcVFRzrFCWjaQxE2FEO6SVREGw2zROU/xERRSadEV+wPQ6foxEN7FA5DkX5vxF1LNMRfB7ZEhA3OREp7dUThepBDIEG+xC7/vcN/SGHEeAvvxJ3vH0Rp3jlEYpAmRSBBiUX/Mg1FH2P+wt0TNMUpOmzForQ2xZ7NTMVZBorFBMUdRDoSkEWJsIZEaytGxN4C6cRYKCfFawljxOMUuUSPU3xFRRiFReW/bEW8xY1FFybLQ5funcVOQJ7FiOOSxQ/6cMXyH//EehRyxcNkcMVVn7HEz/dFRNcSMEW1FW9FvAWmRZo3gUU7X2JFWlOlRWWIXUXpJinE3SSqQ07RNEWJQZ1EFtmWRLraikNMFTBEd5z7RLQ36MMkl2tEMzPARCxDLMRtNHLE9UqVxEfhskOoRglFeiUdRZHtFMN18SbFIFJCxYJRtcQnMdzDhJ5hRMZtIEU4Z7RCLGURQ+f7OUSK/d9EM8SCRNjwdMB/2elEBaP6wz7XTsVaZIzFZ9UUxY0G5UQgQT5Fv2wyRdJeVEU3mi9Fgy9kw+HpicOTqU1FlGVVRW4SEEWNqANFKhgVQ8xde8PIB7VDRbYPxJFc9MQTUDHFE9B4xVHas8W7FlnFA3hDQ6rP98R5qZvFqGSvxdxGOMV0k3DEBMXAxKHWpMInD3NERUc6xK36k8R1AuJE6gTzRO84DUXsntVEQBMJw588XsSvlGvFJoKSxRV7CcWKH9dD003qRN0kjURJDKHE5BSKxKpgFMPvp6bDgZUBxGIQZsQv3VrEorTMxHxQmcXUiWzF2T2PxBIU28TZzuhEsVDYRZfOA0ZAE5pFsp2Lw7KuCcXXo/LExEIqxcK1hMUdON7Ez2ZJxHQ1EsXXoxzERwM8RFYOI0TvyYdDb/ALRGlv/MOCUfbEbUUixWDldsQYlThFN4kORfU5EsX95VTFh4UqxcrDp8SJQfTDBaMYxYenFcSRfivD7Q29RHS1ZEXtfE/Dl/8wQ2IQKUUjSqtCdk/wxAHeokSlvXJFQ4v/RIXrs8TRopXFI0qaxTm0aMUi/UzFCBsew7IMrEShZ7pEuK+qRHQkd0SF67BEs+qTwr3jIcW4nq7F9ajcxSt2w8XD037FNqv/xIMvzEFtNEhEkKBaxKUsGcWmW6LFiUGfxfU5HsVJjDTFxguExSePccXIdibE+DGnRHZPXkJZhsTEkX7wxE1iWMP4wqhEdJMqROxAQcVFx9LFF/fHxZILmcVVwZDFcI6BxRhEjsVG5cLFNJG2xcryz8Vg1MLFuI05xfCF6sTLEMbE7loWxRz8gcXFT5TFmSqdxX9ZJcVj7pzEeIufxfYXv8UWalzFysOYxI7kLMSUZadE847KRPup9cOfq+rEM6IVxTJEZ0XHegRGK6XYRd5xaEUzonVFKP5nRWpNEURns6pElrKZRW6j3kWKjq1FLWGdRdejZkUPnAbFJzG0xfwpp8WQsQfFSFCMw7wFrkRyKAFGnaAyRujqyEXTvLdEtLcQxYbJgsVI0DvF+lxNwgLrjkXvRw9GlDY5RsSiAEb4UypFVOO3RHPXgsOHJwrFvQHBxZjMH8ZqvAnG4+WhxS5u1sQEVoxEecesRRfI5EWLrOZF7TwFRo8CPUY3iohGkwl+RnplSEYe5SZGkc0ARrWV20VNMypG3mJcRrTZLUbewulFfa5GRa62+USlvXxFo1KnRaCahkV9LmFFXH7NRd7gyUUQRzdFdXENRHec10RgZVNFYn+6RPTbD0R5x/VDRNhCRFrTQEW6SVdFbhK9ReVBJkbJZRNGUla4Rfd1LUV78h5EuWsJQoY4uERDSwRGSd17RtIvokYy5qFGEJhARq+ULUVZF5/EJ6DqRKBJ8kUEBTVGfp0RRuVhJEXUmuLE0ZEAxbrJHEVEqZpFq4+pRVuxyUWuh8lFfvuhRUwVxEMeFr/EcM4gRDLEV8S/bCvFi9vyxQWSIMasnKHFcaw3RGgi6UVSJ91FrBzoRCoYCkWo5h5GBz+ZRgcOyEY6Mp9G8IXjRP7DbsZpXpDGyNYFxnlHg0UbTR9GaCKsRQ1gfMVJDiTGMmZfxWv6IkbTnZBGDq2FRuqEUkVk6kzGUHyixvKQkcZJbi3GLFSIRQk5skZJhQtHPPQVRy/d8EbPp7FGkzhVRu84fkVeuqtEpK4PRhQPx0Y3UD1HYN6HR0Gdlkdmr31HauwDR6FFMUW3YYLG5i27xqennMZrKUvGF4iRxQ96cETQRIREaKIjxbyFWMWjAZZE9te5RZW0FEY+NzNGIa4rRv/h1EWEDS5FJXW+xBseVsX5jy3F47YnxRKDMEROQA5FJ483xZhM2MVfGCDFsq4HRa6HhUVGFPVFgoInRviRG0YEZR5GM2IURvXKl0VF9q9FtMgtRpUjbka5nYVG/vR1Rhy6bEY9uWdGkotMRsOCOEab1eNF4thHRUATs0UMQilGONYzRnvy6EWjUuNFX6c2RoqOkkbEcOBGwZgDRzyd9EYwStFGBMbCRum260YTCRpHueQfR9+eFket4RVHpsILRzGo40YmI7FGTfTERoWb8UYergNHzM4HR4D+FUedyU1HpLeAR95RdkeCGiNH4XpFRoOAmsV18aPFOTTARcoyZ0aUBXVGcVs6RqSwN0YhEIlGBsGcRtdDfkb5wANGGx4TRX0deMS5/EVFqkAuRhrPfUacYlxGdYKmRargZcVzBh/GTRNExgHtL8aohr/FeceHxQ7t0cWxTiLGgaRTxt+gNcaPk8nFyeUBROJYlUVNBLpF1MkCRsnUhkXjFB7FVME9xcPTz8R6pYBDio7jRAG8k0R0Ex9F73jwReDNT0ajckVGWZdBRQX0xcWx0DnGeuUwxt7xfcXGS1hFdFOxRU/erkUWmTZGmhd3Rj8VZUb8R1VGaYAwRtLeXEUDCVDF3nElxQxTmsUEpRHGjvVIxuGJZMYsw3XGK2VtxkRJDMaxv63Fj4KyxYPvmcXnjNXE1XhtxA+ci8S9UtJDR3KZQmczHEU0QLNF5q4gRa62fsTh6TNEUwXHQzAq5cPD08tE1Jo5RcBKWEXTvDVFfoxQRS/MbEUxCLNEmMwzxQOJnMVMt4zF/1CUxc5ZvMXl8AfGPKzpxce6dMWTqa/EqDV1w57eOcXsXsjFrkcSxnbgGMZuowHGsOF5xeXQFkRpHoBFZwTVRZMYmkUBvPdETYTORAefkkXygbJFQg+RRSQoaUU1TSRF0m81RA4tsUQubmNFLbIjRToBfEUlJL1FOgGYRVg5NEWjAfdEDq0URXPGNkWlvfNExEINxClcdMXwll/FosUUxX4MWsUBHqbFprnnxZI64sVsOJ3FQBOKRHyQl0WHVoFFKweMRRqvUEWASBnE+lxLxKpgFkWiY4NFw0I0Rdv5CsX3dRrFHOuJRPLBWkWEvIlF7klkRaK0+kSvA1tElIe+RLNZv8S2s4PF2qyAxXGsYMWmmwvFbcV+QgfOC0W9wZ5EkA/bxA/6YcUukBJEIzmpRSEOcEUnMcDDKjoNxQKaXsTz/UxEKhhlQ+hql0Tk8hpFJjH+RCEOB0VgVJ1EDc8Gxa1YYcUTYRNDsHKjRL3Bi0SxvxRESFC8wtxGI0SyDDJFqGSjRRIUREVbQg7ElpCQxP32HcRrCaPEXrqExBueEcUZ4qnEfT8ZxGBUKkNLN+FEaCLlRLTZOUUFNCFEoUXGwkkMDsTQRArFLEM0w29wI0Vcj8dETBUkxNqspsQnMQDEufwPRNmsfsQkKH7E4XqOxCuH7cTlP7xDNAABRf5UFkXlvy5FImxGRCqpDUXoWYdF2HAERY7kLkRwX59EYhDcRBX7F8Q/xk3FlAdKxXsUPERCPpNEGi93RDTvzUSynf9CM6LMQ/H0Q0XaG5NFhjjVRPd1H0WFq41F6Nm+RaW96EWjAddFEyHdRQc940XTjfBFwEp/RQFNAkWcM+NE/faKxDXvv8RQa7lEFlljRYnBCUWcohnE8rA4w7q4yURqvEZE0UCmRWnv5UVg9hhFFD/LxMbtQMW2BCHFdZOJxVcbnsU1XkfFmSpIw7FQ2ERNcwFFJeQDQ36MF8VcfkzFLENqxD/GGUWfPLxEkA/awjQRkMT6ftXEj1ODxDtwG8XecX/Fc0ZRxa3pdsXSbxDFEFjgRMZcYUVCz+JE2T04xd3TiMXnezvF0QC/xLfRKEPRIotCdXEexbTIL8Utsk1E+Y8iRczucEXUmopFJWQwRWq8HEPBqOPEy38AxVD8GsShZzVEEpQdxWMdkMVOQErFWBd6xdaWoMVwvSvFUUklxUvIR8UZ4nLEIR8gRN2T8UROYsBChJ6txCuHtsMHzunD+DHmQNEA2kOwck7F7zhqxYGVt8PREUFFcM6jRcNkx0Q8vQzEnDNqxLE/L8V3HCDFih9JRNzXTUSt6U/FeDrGxT353cWR7X/FrkcAxVfsvcSt+gLEnzyBxJ+rw8TyQc3Ew0LExILiVcWRflTFpnl/xOJYZ8Qo7a1DA3itRMPTp0ROQBZFLhBKRWZm5ESSy5FE5h0GRSxDAETVeGzFzaqrxaUs78T67Z1EB874RF1tnMRQfGnFejaUxMWP3cP5D5fEW0KwxJ7NWsOnV9rC3nGeQzCqAkVliCPDWfXJQzCZSkLREQXF2hvAw+/JEMXDQnTF93USRIGEPUV24IlEDU8Xw57N4cQqOhLEYHYfQ3S17UPu6zJEaYA5xZAxAMVnswLDA+e+RIenE0XVePBEosUfRc/VTEUyxLVF1XhnRc/VHES/DqvERGkmxeM2CMSjAeTDJCjaQ23F1kRpb6TDZDu3xPVKV8QqqVPE1efeQ9sKBkXo2WRDJsKPxH77DsX4wkDFSzdXRHe+J0RwPcvEBz1jQ+AtWkTkg1pE9OwvRZjdYkXe4FxFdXG0RfjTp0U5tLxEmggbwm4SAz9Mpq7DMQjaxJvES8Vy+RXEnYCxRBzrSkO3QMFE5T9URT0KvUSpEwzEwobPwwu19sKdgKvEA2cBxehIFkSZmXdEvw60Q8nlcUTixyfFtMi8xbM7pMUx91PFC7XzxFtC4MRm94TErrZUxPFjSESdbylFHTj/w/W5nsOhVjpFcZtURV1L5kQV+0tDPM4ExXNXO8Uo7X/EhVprwwFNlEOQoADDZKqlxGJ/ycKNlyRFw0I8RUrqqMOmCs7DI7mgRD5XrESqYIhEGi9dwwxxokTRkSFFMXdTxPyYhcVuEmfFMXfvxME5d8VMZrDFgcSCxQn5hMU0kYTFJQZWxVUwQ8UfY1TEcoqKQ0YlnsR/2dvEGXPkxLE/C8VHYX7FAQ2fxQTWmMUibOjE6hVcRQIrJUWxLqTEqLVVxYEVJsUj2w/EWyCdw0YlN8QnIELFIY4YxcoyZEU2fNhFgOagRUVH/0TswDfEoiMdxbsWNsWnVx7E7XzQRCjtncRrGlbFYcNOxYan9cRpXgLFLMOZxXgLpcW1hGLF7lodxYGEZsXbaCzFw0L8xHJoksUehWnFMzPLRDtfAEWzewhEke1cQrs4EMVkuznFrXpGxRPhV8UlhlvFoxJ8xSegfMXF/tjEYTLtQ6+Ux0SAyAhFu7iKxCGOJ8UCmlrECBuSxHS1TUN9P4XCAiu7xKpgdMRrmp3E/7KLw+JYhsSt6ULFpb0LxWWIsUTD03tEB1+YQZLL+0TplfDEsgyZxThWNcVDi4nEYTK/RHetT0WKn0dFrelNRQ0PkEWNBrBFXdylRGvrv8XHSQvGSnsSxokhCsZeC43FE1AJxZjd58THuibEwTmjQi/dekREacVE5ZCRRbmrk0U1XiLEX4cVxVsgacMOLQzEXW3BQ2takUW9QalFHbiqReJY7UTtfBfFsS7eQ/HSX0Q5RetD376cRMVtVMKjAQdF3DVdReAL6URNhI1BPlewxGrNLMVHgyTFwoYqxT/GYsWNBgnFGi8xRJDxlEUbzYBFBvAtRadXtkSdgIJEmncTRbx0J8QaL8rEGJU+xLRZB0St+rdEUUnfRAl5HkVrK4dEqMYbxBWMgESCc5JFI8prRZOp8sNFtufEFuojxfO9gcXegi3F2PAAxFwgFUSGOIVEcM4sRLPq18MCmpDEpgqIxAZwEsUMApvEKH4lRVMFhEQVHenEhqc5xXDOyMRGlMxEU3QGxPptEsUjSrvCvAWSQ8GoWsTKskBF0dGZRZ2A5UTYgbjEfFCHxfRsU8Vg5ffE8x+fxL8O3EHMzHZEhHz0QwdfqMIW2XjEH/TIw807x0Q0gHdELv+1xM6IKsUwqkLF4ItlxeKYqcX7qXbFFmoJRZoIbEXz/X1FDSCgRZrmdUVR2sxEtRWPxPHSp8SfqzVDObSjRGPuGESQD9bDtoQwxAwC+8SuJfLEyxDzw/aXIUQwmRTEG57ixCtl+cQkl57EVMHkQ/gxp0RaU3hF2PCbRThnJMS/LMHFCyS5xczuPcWze9ZDarwExPd1AsQmwm5DO3BORE6ikEXctf1ECmg+xOHp00ThC0dEgy87xRZqBsUfY6xE4xTsRC/dbkTfT/jEoHhsxV8HnsQmU7PEHcnFxA4tosNDi9zCpnlNREw3pkR9rv5E3LX3RMGockSQMSLF/CnexeM27MXzfXPFJw/BxF8Hv8Q73zfEGsApxOoEhMPdk/LEN3hnxbWVBsXXkivFkhyIxexvjsXpJv7E9NvURFfbNUXDZD9FC7X2RNejAEVwX4tFlrJqRawcqsREKb7FUOvVxVtxpsUwu5/F+3rqxUAkK8aFGlPGXN4nxhlR28WbxIPF5PJXQ3Qk50JHclXFSD/JxU1E6MWwIZzF6Xegxab7AMZCbdXFpI64xR6nsMUVnUHFfT+5wx3JucO0N8hCqRPURHA92kNLWW5EINKfwsqhNUUUvxBGV0ofRrsn20ULtXpFBx+BRd8gg0VIUKRFw4LXRdmOzUUILANFY+6qQtEiMkXn+5NEK4fzxA1POMVbsY/Em1UeRSopSkVA08VFF6YiRnPXvEV80I/EuWu1xREln8XLf+JEK2XZRUW2+kXoKsVFrgegRWMugUUs1PpDKcvJxAQFg8VbMcvF0q/dxZ4e7MWnqIbFTx5ExGNd8UT7y3xFu9bQRSyFGEY7vzdGDv43RulXIUbV51pGKQt0Rq1aPkatGiFGwVcZRiaTzEUSA4dFY53hRUhwBUZ4ae1Fo4FYRQgbWkSMOTRFpJ+mRfN94UU8/cRFxY+/RW20w0VyKLpFwfmtRdX4jEXJZXBFM6KgQ5MYqsTyQahENc1xRa2Y9UWBNQ9GAIDnRVk3EkbO2RVGgpHMRXuDO0Urh4FEsVB+Rbu4DEacMXtG0u6dRkksf0aX3y9GPrmmRbIM6ESrfopFTCYLRnnYFEbwxc9FzMw+RS2yC8WV1IbFmncLxcDKRkWIUt9FFC7CRTcJPUWdEaVDcvnQRIvbc0VIUJdF7TyKRSEf6sQehajFV8qyxWhit8WBlfhEJ6DRRT5XpkXzH+xEQ4sIxJOHcUUi/VxGGoGaRkV2YkZDnCBFr7Q1xpZChsYcyxHGf+oSRejqpUWNKM1CAADqxRROIMbyMMPFo5JRRa34UkYOjUhGocViRSeRIcbS3rnGpnrVxviiisYbfNbEkS6FRu3d+UaylAlHVLHZRg96R0YOvkBFbHiawiNKOcU7cAbD6qR+RuUZKUecU4VHmy6ZRxPgf0drkxFHiDSCRaw8lManqLbGvr+Xxt5AUMaUxwDGbGeyxVh5i8XMXUnFwleIxe28sMUFoy7EPL23RTUtIUbBSBdGo0GIRf3lN8WWcuTFxGD5xbzFu8W24jLFh0WQxavt08URpbrF+7q4xScRAMae3rTFQBMxw9EiCUTaiifEVFI3ReELw0X1+Z1FkDGVRa1YaUUu/6pFBcMkRngrP0YuX0JGi11HRg2vXUbeUVtGRzLWRX9qrENHcjdE6bdjRZdurEW/DsJFLSHoRfP96kXK4RhGtCmNRpQ1zEafSvZGCPzxRnGMvUbr0aFGZlauRmXo0kZwjhJHBJUyRybjM0ez4y5HI5EeR+gp/0bzvr9GN4mvRirYtUbKUbtGp0gCRzhnP0c3qHJHfzhyR984KEdRuYhGPleaxPu6vcV9rhZCZNshRsXPbEYHfVxGh/ZARnHsU0ZLGZhG6daJRqh16kW/DsfEhVroxCQoyESFGsdFwbc5RvMfM0YltadFpN9+xcE5McZbgk/GD5pAxkPLOsbEoObFrvaFxXsD9sVqnEfG2BBtxuRSMMZOUZvFkykbRdFA70Uar4ZFbhKbQ84IEsWaN6zFsKGMxRpAE8WZuxDE+m0IRa8DiUUdeKZFag2/RXhp+kWYHcdFawlwxZIaOsbZji/GAMDTxeOlh8RXW3RF3DcERu8pH0ZrOmRG+v2aRmBUfUZ4i+tFhxbtRMh2oMTFLdHFeqXMxQgs2sXKAzLG355RxvuaYMYXxkfGyTQbxr0BiMVpbyTEwRfxxJSlmcVV8IDF+aCExEkM0kL6fjJFWtNDRTY8y0TRAEhFW8IuRR6F2MScotDEKVxPRI0oiETjtlxFWHmbRUEgoEWQD5xFibBYRWL/DkUYlQJFF7f9RNXnIsPP5kbFlIeKxY2Gl8Vo0fDFEaXQxZOpmcRpb8zDjQZOxbfRDsYEdkfGYcMlxgxTrcXe8QTFOSOyQ1+Y0UQ2q7JDGx5qRSWk4EUhn7lFCBsuRUW230Sn6BxFtvPkRIxKKkKjAfDDkjotRM3MBUWx0JlFVn2kRcGoRUXPZh9EzO5hRFokgkU5NJRFv300RS7/hUQkl/nE9bkhxb8OscSRfpzECzUAxYx50sU5Yy7GjSYkxrsWoMUs1ArEvHTDRfSbN0a2oulFSFAARTeJ5UQMcR1Fj8LkRM/mAEUm0yVFN5owRVK4+sNwzlnF7Q2HxCncfUU2PMRF0YA9RVHaq8NoAPDEOhIOxSxUuMV3fATGKilpxag1QUVJncFFs6qiRU3zbEVkzKtEOgEtQ6dXbkS2YmZFeOnZRSk6wkU/RgtFs1nVwpMYzUQ87JhFvt+CRUi/L0UGAUJFL0ziQ6rx1MTVeEHE8BboQw8LzMTKw6rEaW+AQtejOMOCcw7D003TxJjMK8WAt6fEZRkARQrGRkWKjpNEiPSbQdbFgURWDp3DV1uIxAuT/sTz/QbFNe+uxJVDrcRiobdEWDmvRJXUoUTY8NRCVFLnQbTIB0WopMZD8dIPxCGOFkWiRYxFgvNMRfs6J0VgdjlFAV6DRWPdKUXUmiTEhA2LxDAqCcRB8YNE6sSAResRhkU8LHdFcugzRWTMFkV37YVF7C9xRfLBF0VNhIzE6bc+xWx4OcVgNqbFQCQOxpTlo8VHA0DD/fZlw68D8kQAXllFae+KReELkEVkjJBFzog3RVUfbUVcPs9FaOLZRS6uz0VgZahFEhSnRREleEWpk6VF3LXLReWhj0UQ2GNFINKzRHNGrENWDhFFuziHRVD8cEWCc4JEBaOzxJAPBkTarCzE46WQxATWQEUFNCFFBFaOQWuad0J/arNECyTyxA/6WMUOnHFEwpeHRdvoI0UCmjhD+u09RCQotkQgQZNEvAW9RMEoPUUpSzRFL0xGRXEbTUUpXNtER+F6Q9toeMQldQvFpHDAxFl1AMXImIHFvw4gxY2XFkT8GANFQIKsxGgRc8XdJKXEJzFAQ/+QeER/WTBFRdgkRQyTmUJO0ZVD+DF2RNjwQkQtsthEqROoRGZmSsRqPGPFUuejxW60ncW90lbF0aKSxfG0t8Xqc0DFUGvJxMX+WsVdS2rF7B46xRxaOcW1pqfEObRQxJwzjkOtaeLDhdocxe7rwsSANwXFajwqxVwgkkQaUYpETYQAxdhwNcXvODrFXP79RDHZkEWF2idF54yJRGuaksQFEmrFb19hxQRWtMQbDZ/EDJMgxZ+rjsU6kjvFxyl6xP8QKsV0JHzF7tqHxRDpd8VTBXzF2ptKxQdOPsXqhFnF+u0NxGQ7hkRQa+5ES8jdREVHscTKQz3FnDM0xLraSkQFElTDPzVuQyjtG0Q/NZbDNV4VxfhTFsUPC5nDuyevwrS3QcUoLbPFJkI+xT7oH8SadyzDJCjiw3vysL6FWppE4sdYwxQ/vkNtVr1CDr6uRC6QF0UVHUnFJeQzxTCZ6sJH4SzF+aCxxBX7ZkWHhV9F47YTRcqhu0TEsdZEgnMGRWSq9EMbDdxDNO/7xOqVKMRvcA1Fa5o2RbUEaEXGbRNFQBPiRF1LwMOoxqNDtaYvROCciMSyDGnD4C2txJtVX8P6XNdE/WUdRSbTbEW6SYNESS6UxM4ZjUPQRC5E/KnxQoMvxERjfwBFO3DvRMG5J0WmCoZDzF1XRGgi9UTjlDzFa1qvxYCmUcVSlpbE/5D+wtxG3UTeghFFKiksRToBh0UB3jRFaCKQQ8t/wEN4C75ERPoARTf4dERioa5EyVRRRcEXQkTixxzFdZMAxIr94ETEQi1Eu5b4wzkjJsR++9TEPKxQxf1lisQv3YLEE/KQxS7/7cRqTVPD9ySCxRc3n8XJZRjFmZk/RGb3KERApNDEIv3JxM9mB8T67epE5q5FRLFQJcSg+I9EpgqSRFrTLEQDCYxEPlenxPO9i8XVZ0zFRNjRxJHtIMTVeFfE/xAUxRPQrMTz/RpE+7oXRX2uukMVjNzEqvESQ18HzkSOZBFFKVy7Q1WficSVQwvDN4nUxB4WhcXKsmXFV8oyxCSX/MQgwbnF4SmNxSzlLsXBuWXFBvBTxZjdlcVlyL7FENg+xUdyUcQTYRHEBaOWw8E5W8MPevzEPwahxQPJz8XhKazF76eew3uUJEXo2cRDs+pGxQFegsW4jenEt9Fow5VD4ESNqChFOGeYRLNZe0Q5xQFFKikYRfhTjUQofm7ElpA7xItsg0R+jJlCzhnZxM2MjsUYhKjFjnV6xT0K3MSQD+ZEXilLwTC7mMUduM/Fvt+CxfJBCcUDeJvDkjqHRMqhzsSnaHXFApqkwyzUokSeXqPEAU3FxJdugsWiI6/FFB1yxdJvXMVJnUjFvdJGxfyHncWKX53FkkszxcqhvsT9Ze5EDBOGRZkZE0VJnclEUGu2Qzy9g8SoxsvE8JYXxc/Vo8Tn+9zEgLd+xBHHMERxG3FETkBjROLHcEVd7cFFMBlPRXvyZ0VnVRhFBRL3xOf7wcSCUWVEqvFlRRTup0WBFU1FlpARRDF3x0QYhHdF3+ALRVugJMXVZ5bFB9+fxbiessVNc2LFoiP1w5F+3EQ++VFF9agwRWgA4kT5D4XDxtx7RMPCskXwlplFHTj7Q/HSgcONKIJE8IUARVUfikUYFWxFRHqGRVkXmUVkqsRDoiOCRJTlTUUpyylFYFRFRa8DD0QzM3FENJGXRUz3m0VSuEdF6pWbROMlCsU+eUXFGi+tw7iNmMRWjivFpE7hxK5H40Ssi2FFtWaIRU5RgkV+HYxD+DEwRGezrUQMAqVEXrrsRAaSBEWppBdFyWU4RdP8g0WWskBFKhgBRBlzR8SBlYpEc8YuRZi7tkRp3vHBK4ekxBE2ccWDgKjFx6lrxVyPyMT+1JjE5dACxO7J90POiL7DcM4WxFyPm8RTBUHFUdr2xFK4JMXRAGDF3z4Hxdoby8TNO7VEy39ERPRsKMWbxJPEYTL0RKI0FUUuv6NF3nHuRT+1fkWbVY5Evg56xB6FIMWFWkDFZRkHxaK0d8SPwhVC3STCQ4AmIkQ9CmFEhqfrQ+HpkUR56TxEkykexYWrkMXASlLFl//oxLrJK8XCxpbF8x+MxAkKPEWwcl5F9blARdY0D8OsHPvE16PGxF665UOX/99EwoZXRF8HskRSuOhEgZVRRFux78LcRt/DXrpvxOXQUsRfmK/Emnf5xOkmicQQ6Y9DKhg8RRNhPkVVwZ5E2orSROF6uUQnD9LEyHZCxWiRJsXecWpC5q6ERHVxt8Mxd0vE7B4nxTJVMMOjAaFE6SYBxOoEBERzRttE9gakREHxo0QrZftEYhD4Qsxd18T07EHF89+nxZYh+8TTK29EDr5QxEKt2sQmU/3EMlVgw2D2AUVqPAxFfGEywZwRccReKbdD+FMPRBlz18CY3fND6pXCwhuNWsVpb5LFrIuAxQN48sS6SVTDejbKxMEXxcQnMd3E+u2jxOMU/cJsCYXDI9s7RGWITUSmm8tE/AcdRfmgc0RrK5NEQj4cRPgxVsWt+rvFsHKvxRCYrsWPgs3FKQsJxukmN8bcJmbGA9hDxvVo2MVdS1nFih9FRFn1tUTz/dnE/BiRxa5H3MVzhrbFEMc7xQQWvMWWcuLFTx6CxcWP9sSwcgTEnDPCQo9TgcQbHg/FSnvBRM2qE0VRWihFvp8MRamkk0TWxaRFJ8/qRWw42EWopHpFAbwsRUnMjUWc4s9FpyjQRaLji0Wxv3bEeSnAxa3YcsXFj/XE5WHExFyPcERokRxFuWuvRSSX50WidLFFmoiVRULPeETKMmHFb3ClxfWoccUzs21FZgYSRh8jAEZjXXxFnxrvwhX7n8MkKArETsASxUExwsUshSjGcF0jxinc6MU5tKnEiGNhRSp6nUXINtNFaY8IRta0LUas61hGbVRyRu84L0ZpHgFGTIYLRoBm40V2vsdFZoYcRr2yPUaDb8lFgQSMRNv57kIldSlFwTlYRThWE0Vdy3VF07wmRQG8BkVcz4ZFwIq5ReGpiEVVn9xEV1viRJHttkSYXTJFRiX9RIGV7sSeXo/EufyqRHqloEV0tRtGCKwYRkL+CUYyptNFdQIXRfD0eEQDiQdFFqrdRY2oNEYawGJGR+GARtoKKkbeAplFSYw1RfypO0Wn6NhFHNojRoeW70V1cRtCJw9zxWqNn8WYTHvFp1dwxJay80Q8rJBFCCylRakTPUVeusLE7mtkxUymocSlLAlFXI89RS6QR8WWUL7Fx7qFRO+JjUUQ6QVG8FYtRqK0wEWyjB9F/1CzRQdOV0ZJDJRG9ShmRnJoIUMdCUbGoZZ8xviCGMZU46BE7IDnRZvEYERdTSfGIc5uxnkYKsbZzq/DFD/yRZ3vEEZCz5JEWbcnxl+Xl8YnwbfGGuCXxlQjg8XnCm1G3rLgRnmH7UbTrJpGhF4ORvwYY8MjObDFiVKExW4jFUWKT45GawEqR8pyikeoRKRHmsyRR2KQJkd8YVxF4je2xo+C/8aPk8HGnMJJxmam28V2zyTFTfMIxKCJlcWsuv7FErLmxQUS2cUelgDFzkiJRf+h/UUX9+ZFKqm5RKs+oMXX4wXGpxcSxrbzE8ZOke7FTfMAxl2cJcbZbjXGneAQxilL6sUNTwfGtjP5xTSAo8UULnrFKhgAxXVxQ0UAXn1FvdJQRehIV0X3dZRFxu0ORsphHkaGSQJGQXHwRePU9EVVvwJGrdicRbZi18NwXx9DpgqgRT0K2EXSnodFVk6tRXCdRka8ZJFGnxy7RijO1UZuUtZG1PrPRpxTt0ZhsrNGNA/TRpiL8EZAohdHOspAR+JgSEeHLjJHPBYQRzuA3kY/JqxGWXWdRtGytkYp7NdGoR4bR4bAX0dZdXJH+2o4R6NhmEY/NQvFGWKHxTf4vUVYyFFGQWBiRllVQ0YkqElGz/aGRqB5g0ZIX21GlNYRRsX+asNseHbFGIRIRdPcQka561VGLu4uRiNKaUXh+rLFdw1Exk2TfcZgdFzGh1baxbGuwMUwygTGmN0WxtoqR8bjFkzGt+ApxtZFnsXfT53DRPp/RHsDh0U924hFv+zGw3PXlMWzGcPF9Uo8xdV4uUMKVxdF7byKRfixtkVWPbpFuA0PRfJBq8RK6vvEoLjOxR8jNMZoEffFxtyLxPHSaUXzPZ5FYaH1RcJVM0YGUFRG/8GCRlOla0asnN5F6SZZxMqh68SGCZ3FjjUUxsRCK8Z9rmXGoxBcxtoqLsZN4uHFQxxJxTLmVMSPwnVAfow7xNSaE8XvpyzFnxpPQjvfsUQrhzpFTeJxRdiBnkREaWvEwajYw0kuoMQN4AzFDwvlw6g1bcOq8RZFJ3GpRefMikUc62RF6Nn6ROtRqcTbuYvFtaZvxT7XEMU/dbHFJ+AHxoUaqcWZKiDFrfrIxMzusERPr4XE2+jZxV28OMZDfGzG7npHxtcSncWTGABERdi4ROjqKEVN8yzEpgo8xfUoXEOC8zBF4kczRX2uCEQukI3EguKFxJRltcSSXBfFBoHJw2lvAUVwTlZFfvuLRdUnnEXNKgxFawk5xOMU1ESI41JFl/+LRAskBERz13LEkA9DxWiRv8SdgLHE+lxlxQIr/8VdfDvGqrEZxkvIm8SdgGtF+tx2RRUM0UWs+tZFKliIRZd/XUXgLY1FK2VwRfpczEQnoOlDH2PsRNejbkXzDkBFejaWRM93DkXj1KdFU/RYRW6j5cPRkRfFN/gbxWpNdcVtFr7FuknqxLDy0kUpmjBGerbvRZkZOEUD57RDdQJ0RIB3k0VIv9dF8dK2Rf+QPUUDCVhEejYzROpzQkVT9N9FYhDURdejz0QAb6VDv+z2w65HCsWC4v7ETfNgREjQF0W7Fg9F0EQWRS7/ocMJaPDES9kbxRniRcVXbB7FDwsvxAUStENwPY5Dj8IlQ80qJkXarCJFgLdoQ8E5WcSO5OvEiGO1xPFSJcVhoe7DnYB2RJSHLURa0wBEvHSFxLDhiUNTdBREKhh3xNJvL8T63AZFENhcRXcchkXpt45Fzap3RYrOgUUnIERFWDlERYIznEVzV5VFb/C1RaAJxEURtoxFPRtfRRWdJ0W2hFBF4tgwRVTSg0UQ6UNFvVJCxLDhtcNxrAlERZiJxQ2gzsXnjIrE6nNNQzwsuEM6Aa1DjZd6RIa4JkUmwmNFv6yHRcRxsEVAwuhFQGS8RamCoEWcM5tFI3nXRYXruUUwKhpF1sW/RBNhJ8QepxbEEhT4RPHjZUXh6X1FykNHRdto0EQo7d9EXksWRPKws0QYFQFFds8SxT7XUMXBOWDFpSyxxffksMVz1+/E4foJxcpDesWopCZD3nGMRVKWbEUN4AVDO98FxOMUukRZF0lFEGlhRYv9REUsZZNEC6QCRSr6okVaU8FFkX6ARV66Y0QAb3PEYHbLwxx8pERFR53E3ZNcxXGsG8UT8oXDlUNHxP8QVMUl5IXEx5j1RNk9HUUSg1JFYXKDRce6GkXoaqNEpb3oRIofUUQXJiVEq88LRHA9qsPmLhXFXH61xTmFAsbrUdDFX4dxxYcFPMUGgdzEqz68xDQAOcUFo1zFrIsLxUhQ2cRkzJjESa40xaHFXsVxGyHF7U2BxUHxWsUAb0HFThG4xUfye8Ukl6LE5IMGxV5LhcT1qC7FWBfxxGczNkWnqJhFyvKRRWHDRUW+DvFE4C0KRHa+XcRUYxfFcgoOxYtsCMW62hrEmRkjRZ7N20Synd7EWbWIxa8DUMWxLvfEUPywxEcD2ML/kLTE8WPAxN/gr8PIdrpEX3Z6RWUqCUXTTfbEwFs5xfyp3cP35CtE5PJ/RFz+/0PP1V5E1ecTRQFN+0QFEhxFjDkTRQgbWMRaU3nFEGkDxSNKe0EHzsFDNV4qQ4EVNcUIPSnFkVzOxJT21sRLWXLF6EinxZMYBEI8TqFDYcOmxK62+0ShZ7lEhjgqxEW2FUVtNDhFEaVlRGiR7ETx40lFjRdCRc/3UcQ+6CLFQKRQxc2qx8OZu4xF/eWNReBtwEXOCLhFuomWRRniFEV7g3dDhVqExE9vp8Vp70PFmEyxw4JRyUHb6AlFVFIrRdYFj0Wz2XpFglF/RCXkAkXMboFFVo4tRY7kRETnjKJE0SIKRdV4YEUgQTdEWKg0xcX+EkOJsDlDaOKQxTImpsX9ZePEeVjsxKvPM8VEaZ/ETx6+xIlBnMQ+6D1Eq61SRCL9OkSIY01EvcHPQ/wYDUTJ5eNDaADdRCGwHkVYF3vE+Y9/xVg5BMVU41NE8WOeRLsnb0MHzp3DB86xxO18mkQ2q6NFhJ7lQ9GAWsX+suHE8rAkxTysVMVyii/FQKQ1xFK4pkR1ApLEbwF3xYcFPsV7FEZDRPqBw3ecmMQYBNpDJzHQQ/p+kMRrCZHDnxpfw0FxAMWNBszEorSPxA6+2MNQ/IhCgEgKxafoHsWSXCfFObTrxEhQjMN7FALE4zahRKHnIEUHzitFH/TCRB04U8R/SF3Emgg7xL99I8Qo7W1CmnesRIj00kTecXLEQIJwxNzXC8SoRoTFGi+Pxa7HL8UV3bHF46W0xbRZEcVokcnEpnnLxLfRfsT8GGXETBVCxb6focUBfKTF9bk+xR6nsMP9ZYpEEceLRHL5l0MLtaREAN70RIYnJ0WL/adFA7j4RUZl3EXWxQ1Fio7oxClLZsWC85XF/ceAxSQoukO6uLpEC5PwxJWDs8WOtbbFXwfpxA96bMTQRKhD5h1xREvIw8QvzHfFMXdbxYGVE8U6ATfENBEeRE8ep8SsemHF5dDrxJtVv0KSOlHFwEpXxTMiKsVDnFDFhVprw2kATUQrh3REMkQ+RYSeo0Rdbb7EIttJw5vmPcOmm07EVo5ARS5usUVb4KJFvON4Rce6YETvOOjEhrhCxf1l58OI9MxErekfRYp9ckWvZZVFuomnRTWepkV+e8NFVFKcRJAgCMUpOqxESzc+RZR2UkXmLldFBbRzRdxGn0UFtFZFu5adxMlUUMVrmv7EPD0CxUVYN8WbxMjEz/ePw/Fj8EPzfRdFjLlTRRlzX0UR9odF7B52RXAfikWaiHlFfa6vRGNdxUToWVpFedhcRQ4cIEX4QihF8AUdRTvOU0Upy6REK4f/xOCcE8RaZM/DIR+fREdDmkUzoptFE2G2RWa3iEUwu51ER3IvRau+ZEXWxfdEn6vxRHEbeUQqqfTEHHwTRKb5LkWrrVpEvjBFxEKte8ThC8DExykCxUmdAMASFOPEVbAuxbwF2sNioStFoqO/RXwQ1EW8RYlF1Vb0Q+2eEsRK6ojDK/bDQ+hqq0IOnPPD76cuw8xda8JSuBZDdr67w8e6OsSR7UjER3KdQ08eHEVrK6NEG3x1xMEXxkP67dNDne+GxKHWKMQvzCTFSnugxf9h0cV6Ns3Fl24AxeaukcNZFxdEiPQ1RGPumMTOGTHDCkbKRIofq0S62iRFusmRReCcS0SxUNnEduCsQz2bWUQnMSbFCheXxZvVjMWN6IbF3EZqxUATDsU/NfpDGASlRGEyJUSPUxRDyjLGxB7WksXNO77FHpadxXL5uMQy5opDnzzFRKwcM0VfBy7DA2cixYGEbMVg1CHFqmDUwVN0nEQtsrhEydQTxeW/d8WRfgfEUpYtRO5aIMRcj3bEcvmYxJT29MQB3jDFzN0mxUVHcsICmrFEQfFDRXctikW5jQFFf1kFxcBbWMUqqRzFpnnrw7IMzUMHzkVED4tkRZqIdUWuRwxFu6cHxe7aiMVR2i3FoUXDxCxDqMPmrgfEIEH9Q6rxEUUBXiNFBoFhRC2yD8Rns+ZDGASPxC5u1MRrCWNEkX6XQ9uKhcPmrmXCvw6QQ52AVkQgQdFDTsAJxabbosU4Z47FnYBmxHSkLkUyFZFFoAlrRbEuYMQIm0TFeHrtxJduicSAtwDECfnqxMiHJ8Vm5mLFjQYwxUfhgUQtIXNEAwmARGez70R++7tE52r8RJAPZsRjXYXFmwSPxWqNtMU3eMzFMiaoxfFSzcUUPxnGW0Ixxj0KFcYtUPfF5EO8xTjW9MSWIYvE3LXgwwHepsP8qXHEIR9EQ3BflsRbwpvFPKyDxTGIOMUgwT/F9Uo9xP+QYESt2NFEs+qkRA6cU0Qi7A7FyAeJw2J/LEVxGxxFJWQ+Rd0kjsNMFbzECWjkxHnHG8Th6bVEZDv3RN5gZkUGgZdFoWcbRXo2OcQBXgvFBZKRxTkjVMXpJpDEl/+uxMSxCEXUmqhFu5a+Rb6O8UVc/qdF8x9SQZOYmsWBhLvF8/2mxGgA3kRTBaZFvcMDRhDHx0Uf9E9FRiXtw5kZLcXXgWnF6yKhxf/QtMXOmefFRNjKxccpg8UxCHLE4lhWRVnGqUUFUv5FzTsvRpffREbjVkNGMHlMRqogJkaE/LxFULydRepVrEWBRJ9F3VPBRYYnI0azKg1GLu47RYvb0MNDHIdE8JZZRYC3KEV3nJpF2Q6GRTLmgsPdJE7DOcV7RcxMw0XD03NFbpIBRSPbrcSiNAHFfvuHRFCNrMSz6krFjuSywSBSbUV/6uxFb9/YRV7poEX6vqFFoAkjRQs1WEWlPQBG7GBQRvixYEbEwgpGX8eURbgeP0TgLVLEfoxmRa0Y3UXlkP9FAEDvRd2TdUWWkB/FovSGxf1ljcQwGTRFqrHERRE2sEV0EzFFEaWARKCJ9ENliHPDVFIIxahGp8Ukl+bF9Nvfxf6D/MWjAd/FWKhsRYv9G0Y26/BFke3ARYxKUkW30VVFz4YQRlVPhEYelnlGXumfRRsNB8aYzGbG9pcXxscpgkTT6+pFpWySRcf6i8VAc0HGaMIUxu84AMUNoJZFEKn7RT0bjUXoyKfFwpV1xjsQnMYVvInGuE3wxQ3gHkbmjttGSHgFR9fjxEakn6RF+aD6xXPGGMbsXrLFSR12RTvwmkbJBTdHRGWUR5hbtUcau6VHlO9XR8YcjUZ7w3jG7KDxxqAI2caCgYDG06u0xXRkm8Ue1sbFHqc0xSIsoMWJUDXGvRIdxh+jm8Ui2/pEwsbaRZqIiEX1ufbDuN6KxSsHksXsL7TEjZeKw31/lsXRAAXGoLgHxqeXpsV9nWHFSBCfxfLwjsVxLJTFg8DSxeUhwcUdOA3FrdjMxGBUFMR80JFECtcqRVnGs0XhS9dFGu8GRteyF0a0GQpGQ5wFRpr31UX+MntFlGU5RRz8SUUz4p9FuSvtRXo29UWB1dRFEEkXRiFwmkbh+tJGpH/TRrY0yUb8R7lGkFC8RotNykaGJ+RGzjkJR82MGUdm/jBHQ9NQR0djUEc81idHr3PhRiXkl0a0iIBG5DOJRkY0yUYqiQ9H7Mg3R+9PWUc9ej5HhfrORnK5o0VIkInF+lyoREW2XUboWZVGvz1wRnKKM0ZU8k1GFf2pRrgfnkaiFBJG78mnwyj+ssUJ+R7FAO/WRVvgdEZvME9Gsa6qRdsKgcVSh2jGn5uVxnXjisY3GG3GXnrtxXKKXMWNaODFMSgvxoiyecY7kFvGIlv0xeyersRjHY5FRKmVRZZyg0VmVbxFGISgRU2E7UKR3GTFzF26xIcWe0ThekBFl+7fRXPmBEZOAN5FNICFRDKE9sVuEhrGr2XSxcDbjsWnV0rAQg+HRdRJ0EWO9e1FdEQVRj3KUkb2N0pGmD0VRuEppUXEQgBF7Q3qxP+QEsX5DyHFn8sUxpILS8aAhm7GmDtfxotsC8ZhMkzFkX67RPYGoUQKxgDF0p6Xxcg2n8W1hFzFZRniQOOl1kSYTMJEHOvaRFBr90RZholEZDuHQ74w70TrUTVFy5BsRUaU7URDrR1EOUVpRbieYUXplehEDU8ZRImwrcSCIrHFAW0bxtDzDcaFugfGrFwrxpVD/MV1cQHFhHwwQmezaEQwu2jFjNk3xuRSQcbuKxDG+b7lxetiZMUVHRtE5dCYxNSayMTjpffD+EINxa16C8WNlwHFLbKDxHKKrkIwmWLDaCLgQzA7G0UibA5F9+TdRGWIL0UJ6FZFXrpFRf7Ug0VKKplFYFQNRZdudkS8BeZDKH4oxUTY/8SO5AlFZ7O8RFtCqsOoxiDF5dC5xZvV7cWPAr3FYOUZxSo6AEX2V4NFaW8wwkHxM8XoSJDEKcs5RSoYoEWMOVxFL91IRGdE1sTo6hXFH/RUxOcMPkU7391FIJLYRbsneEUlZGpFwRfVRPRsJcUME5LFEvJ1xcbclMTXElpEXI9ERfFj10XlYR9GtcTmRSYx+0Sq8VrDlGUuRJT2SUX63ElFvVKuQ5F+1sQOnFPDykMbRdy1UkWUtodFWmSuRRlzikRE6SbFz3crxY9TxcSCc0JEfoz8RCEfDEWuxxZFavyNRQU0VkWTqYJDPXl8xO+nhsSRXN5Cg8DuRI/TAUVtxYBEZ0RDxK+UAUQ6kkZFmubsRHct0kQV+8BE76fRRLUVQ8S2hNrE0EQow3a+T8TOGXFCF7cJw5APIsTCF4LEbOfYxDkj8cRJLoNErfqWRXrlu0V8EM5Fi32dRUrqakUtkHhF5INORYNAc0V4C/5Ead6Jw9GRw0Q/NRNFzF0hRX0//ESJMDpFqKT+RHvy/0QqmEpFN4n9w99gBMUubrdDlpAPRAyCPsU5RcPEutq6Qhlze0QPC85E6bdDRH9qLUXNao5F/pSbRdV4kUWZ2YxF3bWMRPfkNcRaZMtDO05jRarx4kVs+LdF9UqDRc/3g0SMORnFn6u/xBQ/eETtDcJE0t6ZRMZLR8Ncj9pDRpSiRNQJOEOKjtlEnDMCQ14pLcW563PFkT6kxWmezsXkg5rFst2LxQ+L3cXkssTFGWKXxeJHQcVB8YPD1AkDRamCRUU3GmVFMLtgRYbJX0XhC6xECkaBw+Tyi0PyQQtEJJdhRO0NJkTyQaNEufzHROpzUkXY8PZExMIZxTSRQMWhRU7Epb3gRMe6kERUwS5EjuToRK3pMEVc/olFBbS4RQoXnEVeywBFutpqRMrDpsNyaFfEdy2DxHxQBsWeTRXFK4dMxf8QsMXTTbzFQAJBxdy1PsQmwtZCih+8xFDNhsVJHarFhxZbxQfO2MQmU4fE4zZDxRtNucUl5IPFJkJkxb/sLsW283VDtoSyxM/mWsWR3EDFtkSWxeXQvMQo7aVEObSIQonSMETqhBhFNV6dRY0GckWbVYVEtvMRRN2TtESRXNJDa5plxIy5vcQgQQrFiUGRxPCFyT9d3IrDEaVYxWZmhsU/NdnEf0hVxApGjESTqbBEGeLQw8xdHsUlRobFbOfmxCSXg0S4jcxEgLdmRA6tB0WyXYRF7c2sRb8OiEWxv7RE/WXzRI9T5EQ+V+5EEWWDRaZKiEX1uc5EXrrhQ6foEsTpJs3EV9sWRQYBDUXu66rEdk/PxG3F48QQx2rFIPDsxQMJMMX1uZFFCCyMRexATUX7Og5FAACAw2Khx0TSL5NF+FMLRcZLoER6tjlFm0RmRZdu8kNqvJHEApooxFpkhkSrbZpFXwcWRfwpC0UMMY5F8BaDRRsNLkWGp7JEfb8eRVg5DsV1gn/Ffa62QaW9hUNif5tEzaoPRBzrMESCczhFl26qRBiVTEM4ZwFFHidRRWIQrUSC4p1E6MhNRcvQnUUpXHBF2PA1xd7gVMXV+DJF6Fl8RUW2g0TMbgBFF6YnRcsQI8RoIizDMXd3RKvPicQyVY/E3bUEwv7UjkRwXx9FxtxDRCjtR8Q+eaTEquBcxfHSZ8VfdubEcE47xXgLjcUS8vjEYcPVRN7xGkU6gSxFpgrrRLIuksOd7/FEpgoFRSLbycQIGyjFXwc5xUFgssTY8NDDhrgKxXo2pMRSliXEBMUPxYcFbsXqhDDFKhgDxNcSHcVg5d/EnKLzQuauLUOI9FvDItvDxOLYK8VBYPHDZ0SHRAG8A0X6vpBFlcNDRVz+9ERbsRlE5/sRxbq4VcQwu5hEEFgwRWZ3LkUlBh1ExtxRxBrA6sRs52PE9bkSwzF3sUPGS5tEpN/6wztwA8UD5wHFrBwyRD5oM0XAWzTFEeXzxTRvV8UdybfEd61Vxbq4ycTWxYjEH2PExJ88SMTImKtDxLG+QpVD08QpOvDEad4zxA4tLMTDZIbE0ZFcQSh+VkS62iBFFcyMRZ3AlUWTKVtFoHg/RZwif0VZdRBFUwWexIqfdMVo4p7FuXy9xQ7thcXHOhHF3ZMwxUpqTMXNDITFYOWtxOhqi0J1An7ESFCUxHPXxcTMXbXE1XgfxMnl98Qufz7F+zqMxEwVr8SuJfzEw2TGw4ZJKEX35AnDuA06xQRWk8RHA7nEIY5VQ5oIRURbIO3D4Qs2RVB8bEXYXxbEjuQQxAwCHkUxCPdEPZvQRGezS0VSpztF9ShgRQRFZkUv3e1EqaQCxFXBnMMRNnJEvWMQRSGwnEX6/qxFHYmpRafoQ0XWtB9FguIHwrYiuMWsHHDFy6EDRYKzn0XplWtFSL9rRP8hM0RXW8tE22hgwkHxFsU9ihbF6FlAxWlvacVVwZzDRNjsROAtikQ1TUBFQBORRUmdWEW4DQtFrBzaQp88jEPegnhFjrWsRUYlPUXNqt/CYTIHxCqpo8KZmR9EuI36w8sQp8QUPzrEecdOxRjVp8WjUsfFKG2qxYlBhMQgQZlE6hUzRZZhiUXfvtpE8WOQQ5Ht5kTLf59Ev+w+w3ecQkPb+SfF1sVPxZvESkTh+i5FarxpRQpoRkVUwcxDo/B3xa1pncUaQJLFC7VKxT0Kf8NLWcpEOOdIRSO5VEWSOjRF+zrQwoGEQMWMSn/FhrgZxe7rMsRrK1jEio7Qw7TIpkN0td9EnYA8RCegx8SrPhDFz9X+xEATy0SMuYlFJw/VRIGVV0TjlBVFw0K9RFz+AEVR2g1FX5icwpoIxsRCPhPF6GqPQ9voBUUZc6xEVn1OQu7rm8R2vtJEHFpURUi/A0RkO7XEns3aQiM5BMXUGsPFxpyhxZaQ/8QwqnDFVIHaxaCJo8XeAibFCtf2xP6yMsWxUMXEryUwRFZ9bkThekLEg571xBDH8sTTvOjE001MxTy9EMXP1ZpEPL1KRd4xi0WdgCbChE3LxbkLCMZ33KbF3SQmQ4y5QURZhqBD7Q3TxK9ljcXo2fTEecfVQ30/6MRcD3/FzhlBxeJYWcQJ+WBCWfURw1RS5ESeXhtFY+7aQ3GsFcSZKqBDjEpQxMTxgMXesaHFB04vxYhjFUS5/GfDAitpRC/MV0UKaD9FGAQWQuFpN8Vp3kvFgRUHxcqhP0SiRaJDW0IYxE5iLES2hCTEYNQxxTCqUMWUZQBDFyZeRZhMLkU9GwtFXilnRF66yUP8h9pEYTLtRE7R1cNAE27FAqufxYEVgsVLyBXFH/TexNSaAsV+jAvFqYJnxOm3w8QwuybF9+SRQkfhy0S4HsFD1JrgxPs61sSh5wbFhet9xVZ9SsTn+/lCGXNrxBQuCUXzHzlFvIUeRbx0M8JMJqvFe3LPxaJFksUFdIjFhVqsxcMk+MX5TyzGh7ZFxrjvGsawoafFOSNgxRGlicS4r0PEgQToxI/CTcUpnJbF7Y0exVKWQ8Qh343F7O/vxab5p8V0kyDFO3ASxE+vqsS2hNDEoUW8xHNGwURs5wNFA+eOREp7YkVCzyJFnt5rRcbtKUWnV0rAAG8zxcKGg8XKw6LCLbJFRcRgjUVXymNFg8CsxDzs3sUoftPF3dOVxVgoUsXKMvxDnDM2RYHVwkVHMiBGrToCRrVmo0Vpb0RF5IPqw2WIScWlLAfFqVO7RbgPNUbzvxZG+U/bRWRMb0UAbwBFRpTaQ8xdHcWYe7nF2rsmxhOwI8ao9cTFcmiyxIAmJkWjEk1FQ5x0RfE0pEWpUw9G0UJbRouMdUb+UllGrBw1RusxHUZC/v1F/fbTRUqq3EXj1P5FcRvMRZPYxUW/LKpF6nPIRFHaN0Sk3z5F6kS4RRS/hkX6PoNFtvPCRXxheUWdEY1EsgwBRAlozkSk38lEduAnRQIrY0TImAXFTmI7RVuCtEU+V+JEJCizRKJ0pEXyAQ5GKljIRQu1gsMvTJZDmDtPRXkH7UUlxF1GvMSHRgc/c0Zoot9Fs+rzwmZmB8Wg+BXEiNK7RSqJEUb4sbpFsOGsRKs+PcTBOZjEe4NfRCTXjUUkF8NFqIbsRVvCykWPMU5FSS5xRGNdWsRJnbbExylawwpGPMXtvAPGxg0Zxmw4xcXbaM7EfV3BRWDWJEZZtbdF7J53RXvUzkVNhDFGmRlXRkmdPUZYuUZFkC8pxuyAh8YcHCjGyeVPw8jHoUUbfFdFNW+TxUz3IMZUkhzGwTmexNps5kW4Td1FejY1RfwYP8XN+ynGUHx8xrEfW8ZoYsnFT16XRV/njUbesdJG3VOwRquPFUYslI/FTvErxlUf98UMAhtE2JGZRp2RNEetNZVH6Ja5R0uUrUfigGRHrxWERvoNOca5bMXGbXW/xmNdN8Y7TtHDfxnCRXCfmEVzV07FN1q5xWhit8XSvhvG/fYExgskPcU+6CBFSmrwRQj9iUV24NXEToCQxW/wk8UVDETFaKIpxf4UvMWXP93F4WmNxayLM0MGgVNFUpYxxPAWXsWlLEvDfa52RclUVkUo7V5FbqMhRfHS3UIS8vlDQfHIRHsUmkWaiOhFoScBRjPiCkZsuApGBZQNRnPG90UEFpNFh4VwRUWHyUUxiApGCsgRRumV+EWxEBRGiBJqRnxwrkbJtctGtDiqRmAFlUYToaVG2T3IRnyw6EbxAgVHUGQjR/FCOUcrjkhH6oRRR8w+OkdiABFHIPDTRk8vpEZruZRGYDSLRulnuUZU+hBHYmAyRymyM0d12QVH1TZTRtzXTkX8qc1F1XZQRiBSj0aZypFGGj+HRkvIjUYsZYZGwgaNRm+fVEZ3HClFmgiuxLx0Z0QdePlFij8/RuLHJUbvyZZEMlUQxgbwVMb9do3GQGKgxuzPc8bBVzHGU9YLxuPU+cWgODbGuRw8xv12SMbQ0xPGIEE3xKdoPUWpJI1F7N6gRffkhkU1TaFFXH7PRVFaUUWbxKfEejbERI+CoUVxrF5FiGN+RRQ/WkVMFYxExY8bxL8smcXJFOTF6TeBxTF32cMyRF5FpM7dRbPKC0ZVHypGKik2RmKfREavxStGh9btRYw5GEWWslTEDj4uxS3h28ULFQbGjwJTxj17ZcZvUCLG1jTqxZumjsXgHCTFCfkgw/gxEMRhQx3Fn7woxXlYIcXjpSPFNc1HxBdISkS1hOhDc9enxIhjz8Ruo4FErkd3RPTsCEXCBqxFwBsCRmEyBUbGi5ZFDaCPRcepnUU3iXFFPM4bRc4ZeUQEVsbD73iixZpI98VnhK7FcSxCxc3MlMPk8s5E/yHOxLrJlMUJit/FB79KxrazPsYkqHzFEceKwqTfk8SEfCxEfNCfQ+AtG8XvOEPE8BZgRHo2EUXVVnRE/sMHxYcWCcWNKIjEI0ozxOpzhUT+Q1dFoWdhRetiBkW2Yv9EQKQuRX2dF0XRog5FNqsoRDm05cS+nz/FrraFxYjSXcWgeAxFeqV/RRxapEFW7HHF8BbBxVrTr8Wt2JvD+SDWRV/Y+EUL9YZFQKRbxFRBZMVEaTHFzvd5RIrOiUUB3hFFHhaWxLsWIMXIdrnE2F8GQ6s+oES4r1pFZLuQRQ8LAUVZ9YFEeVh4Q/f1NMV7FFzFBnAGxQWj8kM4J4NFnUC9RUXHdkUwGTFFEMdJRcG5C0WUZcFENBE5RTzOm0WrTwpFNrxUxZK6r8WjcOnEB053RbjNtEVU4wpFbHhuRMzuycGt2A/FeHr2xGwJgcSTmB1FNMCIReTyBEXAyvXDvHRDROa/FkW1psFEeqVCRM07jkM4Z4RDEhSvRKwcHkXh6SBF9Si0wyegXsVmZnbExks9RNXnBEWNhnJFINKSRUi/L0WPU4DDYOWgROHphkRSliHCVOMVw3ZPJkP67UNEbVYBRS/dH0WrzyJFyeWeRZduoUXZvYtFgMiVRa72gkXyAZtFi6yDRYw5MkWKH31EpaxSxdw1O8VB8bfDkW0DRQdfEEVXSiRFJCgRRewvE8P2l61CZ8QsxbsWs8URNsbFldSIxWiRRcU8LAXF6nP0xMzu7cRrmp5EV0oCRXwQikULJPBFTgD2RWdVl0UEVkZFZKo2RHo26MSrrWbEYn+hw5FtBkWUh1lFOaNlRU0EbUUQWK9EgEibw7dAIsILJGLEA+cEw9eSCkUbnmBFV1ukRf32PEUFEq1Ed5w6RAUSnsT5fvzE9NuXxGZmcsQ73//DqMZLQcPkD8VhsjTFLGWYxbtW38UZ0XHFHFqHRMTCJkXBOUJFdmBMRcNTfEUwmXhFcnkIRVyPqkNLWTLFqCRJxfhTmMQ8ThZFPmhDRSj+P0WTGINFC7VIROmV78S/7CHFLEMexE1zLkVliHpF5INTRXlHJEUVjFRFYLaNRfO9rkXg3JVFGq9VRSQGb0T2Bo7EUwWVxEAkRcV5B5zFUM2OxeJHVsW/jkPFkKAXxaI0EMXmLg/FImzyxDtw/cQ8vTDFuI0XxbWmYcQMAgtCJsJmwvjCI8Wh1vvExtxfxCGOzMR78rZEGw0pRdxGY0LfT/nDEbZsxUKtbMUv3atE4sdXRT0KL0X2KITDb1/ORJoIe0XSb0dDATyMxSRXi8WyDMPEufznQsqhcUTx0j3DyJhMxQM4q8WQIDTFAN7+xGsJisW2c0LFHicqxVdsGsVfB4LE+X7+wwc938NXWzzFdBNuxWneFMWkcCXEF0gIw4vbAEOgeApFVKORRfWoqkV3nNtEyjIEw3nprsOVQ6rEVZ9TQ7KuFUVs+DdFDr4URULPDMQ8/c7Fs6qExb3BG0XRAPFEaJElROmVesShZ1nF1Ti+xQU0LMVzhupFSb05RpSnAUaUZWRFSnvzwmnel8RikG9FvdK4RUfyaUUqKTRFpN8cRVyPqsNVn1nEqDU+RRKUl0VhctRFEbY7RZAPicSdEUVE3+CfRBBYsUPswObE/WUPRNiBq0NtxW/FgXPxxEtZ4cS4HsrEDHHVxD5XbMXYX6HEZtVfw9XnJcXk8m/F5WGzxLx0U8OUhwVC3FcJRWkAF0VikE1FrwMZRO7rd8UMAnHE8EWZRcZto0W4L1lFAittRbiv10QhjoxEy5CARWNuf0Um0wpFLSEPREcDkMSxv4BDfa7qQx6npcQvTC5EXimNRKMST8Uo/o3F2IEWxVsgPMWwMoDFj1PoxGQ7n8E0gKdEF8iMRUdyWUUOLUrDtabixL99D8XhegHFtEhUxaUsF8VSls5EveORRPpcpcPyQS/CYFSGQ/VKKcM5RQbFXA8CxfjCrcRlqhLFO98SxQ6cW8RFR3BEhJ6dwzTvZsWFWjfF4emsxCBBmcTrUflE7MDJRBUdOUPysOVETBXswhueysMCKwZFDPFnRdMrPkXIB0HEdCRxxaxcm8V3LTjFFftzxMZtEcVttDjFT6+Rxbpa5MWs+u/FRUeRxX9qUETtfB9CbHjMxXVCocUjSktEad7tQwbwFkKrzy/EQJMExUFgNcSpgohEwTn+RNejlEP5oPnEKVzExLFQM8MD53RD8WNiRCk60kMGgVvE+MKZxKHWbESCUU5FnYCzRMgHu8Tdk1PFEOlbxZ5ecsXPlZHFjSisxYTetMWwIafF+BO1xVKnA8XZzl/DguJPxHS1W8TV59PE5WHIxIjS6MRnRNzEAwkiQ6CJsMPsr4LF54xGxY/CwcQ+6GnELbItw0eDF0UaUTZF+lw7xMGoBkTfYAFFATwhRWSq80RJDK3EWDkURNEAeEX5D4pEFK7IxCoYnUOIUk9FLNRfRWfVCUX6XHnE8/3pxPl+YESw4RlFne+3RM/3NUSCUd1DF7cfxEOcDEVOgIdFwrWNRQdfvkQep+vEb4E8xNV4osQqqTNDhA2RRSGO7UXRosxF5WEERc6Ig8RSuC7EfvtGRHBfikQbjQdFYn8SRdv5QMSLbI/DPCxIRaUsCUWR7QxF58yBRTAZWEWJQRNFZmY2Q0ATyMTaG5zCMCo4RcNCc0Va0yxEKhjzxPLBIMVXyobEkA8aw3/ZGcVkO9XE0QAWRDtwnkOX/xXFr5SnxRliosVNc0XFNV67xLEuXkRtVl9E0YAzxThnf8WezeDEV1uSxDAqvUM1zQFEFZ0MxcPTwcT67RPEZmamRC2hQUVrCdREEoPNxHGKc8UXyHTF6EhMxCnLWUVIEINFujhORUVHcsIqqQjFZ1UZxQwCXMX3JJTFjMpUxbUV38MpywDD9bkIRGDlYkRlCAlFhxY9Rekmc0SxvzzEZmZ1xYLzl8UnDxvDApqpRO+nMMR5xwFEurgvRS6ulEUuv6ZFJ6AdRQu1wkRp7wJFrWkJRcV+CkXAygFFsOHQRL6faMQQx0pDKpgZRSoYdUNqvDPFdmAWxS5uwsREek/FkguGxZtmGsUMAtTExhyUxQG8pcV78h3FnzyoQ9LezMPImALFDHGkxHh6kUT028xEa5qAxLZzCMV24JhDWtMoRQYBTUV9P4BFejbaRHecosFIv87E9+SyxajmCcZXrAnG2LCOxWleScUpy1jFm8SwxA96QMTP1SBEVFKqRKOS2sRgVK3Fdy2qxbsnycQOLfhEtSYdRadXMkXBlz9Fh4UyQ55elcUAntLFgCaSxbieW8Xh6SzF2F8MxSL95kMNT6tDqmC4xFFJycMxCJzE5WE2xdV4AcVZF4NDZDvTQ58aF0VbsTBFyeWPwgdfOEMqqU/EuycsxRQ/IcWlvcDEl/+bRF8H5kRRSdFDPCw8xKAagsRDiwTDne/3Qh9jhcReun/FFbvLxYQ8pMU0gDfDpaxWRceY+0RZhjXFWyCYxa7HQMVi/yLF6nOOxAu1BES+MKHDkxgWxQ8LoMRSJ45E2T35xJwz/sTFjz9EGw1OxLx0u0N6pdxDB1/xxOau6MQ3mlvFBsGdxS7uQMWLbArFUGvDxTUvLsZ4+jXGfPATxjHI1cXlYVnFVGN2xR90h8XiR1zFm0Q/xcDKK8WTWIbF5h14xdoKHcVvgTjFHPyuxTVvsMVNBIbFeHpExSIslsWad5zFKG1txWneDcRG5Y5FGfNYRZMHcEWEDRNFuB4JRRnzV0WgiVdFQ+2LRdEiUkXrIpJFkrqsRYB3iEXl0A1ForTlxJj72MW1puLF3097xcrDisWWIWzFWtMsRF8HkEVKigFGW6D2RfpcJ0XTTQ7ExymMxAisckRliF5Fr4UIRpCvY0ZpAENGxc/lRXJ5Z0UyVYFEA/gCxRUMr8UsJcHFQOIFxs5oFMaUtpjFyAdXxPf1OUUBvLRF61HMRZPpvkXQ8wZG7ABmRpH9iEZhknNGMsQ2RmLfCkZm5hFGB64mRrt2FUbaewpGgnOtRTeaDEUHXxNFGVFKRIhj6kQrtqRFUcnmRVLWv0WNF2xFN0mXRZlZuUUtMqdFwgYGRSJskcQLpD/FmN3TxPTb+8OcM4rFo3D4xOqzwkV7IwFGtea5RQCAjUU3ybdFJhO6RSPbiULswFHDvPTORb8uRUZaVIVGwPtoRphMAkamm7xE7loOxX9I+8M4VkJFPC4KRpaBMkZQfLZF/Km+xNtoZcW288HDZVmyRaCYI0ZEaQxGayugRd7geUQ8TgzFTtGBxCNKFUSEfLrEheusxKfo+cR5GLrFXrq8xW6jmcMB3r9FlMULRnPmBkb9tqtFf9nqRSCQVEb1aoxG0j5lRrivnUUc2njFChdMxmPuesafGsDF+IKqRbsWjUW9UjbFR2MdxtWnD8at2D/FrdgGRQBvpUVGlPZDjHnfxdNNPsYbXnnG92SBxiRXCcacEX5FjSZ2RmBErUaSup9G43bcRSjvBsY7EFjG5PLfxZKcg0VjfVhGw+wIR4AggkfYB7VHbf63R/jie0fClrNGcI5WxgJ728bznrHGQ2tHxjhnxURY2ShG4C0zRjklFUa24g9FONaexRUdsMXMzGnF2oqxRDoSv0WVg59FUYmqRdaWgUXIdvVEjLlPRUTYWUWXbhjEC7W6xbuWFMbDZK/FrVgxRTdauUVx24ZFUUlbxJ5NI8UXNwFFOmENRqKDB0biRylFQs98xDAZHsWwA4NE3LV8RRYZikWKTqJFxzrTRVYs9kXACttFH3SMRXctpUQ73/PD6FkCRUSp70WsixtG1YcZRkaFFkYuLklGN9ibRnB9tUY8PK9Ggz+IRt7iXUaP84xGhE3ERuec8UY51AhHhpEtR9z9SEcFFEdH6qQ2R8GhC0dZ19JG8KXKRptFykZmhrRGaDGERgAPhUbOyeBGz/0QR1kGB0dWLNBGQo9+RiG/YUabBaRGG+26RkEBr0Z9HaFG0DSoRub9w0Z+i6FG+h4SRnqlDMVeeivGi32xxbUmqEVj3V9Gb+FwRoRNzUUuEOLF/lOgxhbKtMbHuZHGK7aBxgiMT8YTQRXGGm8vxuoVY8Z4+5TG16NzxhEFC8ZY+YHF9zWzRTuwPEba6jNG9XkPRos9q0UPC1tEL93kwUymGsOWMj/FoInEQxXbB0YS1AhGwTmcRZvmhUP6rcnFGPUCxs2MtMVxrAzFLZD4RFugoUU6gcpFfxn6RdP8HUagCVRGP6ZbRtMtH0ZiEF9FuI2+Q7iNfkOyDMzE+EIixYIRDcaSa2DGX5iExneuhMZ3fg/GvdIPxfkPF0Q5tATEd5y/xECkRcVO4pvFokWJxDJVT0UzMxZF+n6+Qw1Pd0MQWMNEGASlROoVBMV78pTEd74lxBcm38TP1a5DyVQQRXbgjEX023hFV0pERQ1gSkWlLChFXssJRW4SJcSeXvHEdk8exa1YTsUMca3E/WWwRMv/jUWxP6BFayvKxCEODMaIFAbG3VPqxdYFwcX5oK/Dw+RFRYmwY8S4HmbF91PJxOf7scRxiv7CfozERHxhb0V1wqpFUpYkRTvfz0E5tJBD7snTQ7aEhMSY3WPEpnm9RKg1ukRSlnlD0m8BReoVGUWjcOlD2c7MxOxvjsUTIeLFtcThxZFczcXqhIXF0QDqxNqba8XgbbXFpxeFxUcDjMQawHNEAhqKRcwunUUo7bFEidK1xAG88cNsZwxFYv9QRfptaEXOiPVEqmDAQxuep0RRWlpF65GhRfgxp0WO5JdF+zpnRSZTscM5RUTF92Q2xSO5X8VqvFLERDqTRTHI30WUdt5FWlPjRUu3fkVn1RnEJXUyw3C9MUWEHiVF6pVcRAyCLUUtsjZFfa4ew7Byr8Q6kjNDy/8HRXecc0U3+GZEaW9LxcGoOcVSFhjFWYYcRGPdOUURJZNF8/2tRf1lF0W94zLEOGegw+MUS0RQjR9E4zZWRG1WYUQ1zUNExf7SQ7FQG0MOvlREjZcuRGNuZcUjOYLFXW2HxLQ3o0SOZGdFtEiGRUfhRkXLEC/DR+GERLNqZUW0yChFgLeHRAKaUERpANJEorRyRYsb10WUZbBFlLaLRZwRc0WfPAFFDU8/RbpaQkVEad5E52rzQ9/gL8S9wYFE4sc6RGJ/a0QAALFEdfEARUTpV0XBOWdFlqFzRdzXYUNy+ZjEHqcQxa3Y2cSGOI/Ewag7xU7RHMWR7STE9UpDRGsJG0TP1WNFH2OORSVkWkUaUYhFkkueRa+UJkUzxKVE389CRQ4tFkVs5zlFgEgGRRE2akTq8wFFSZ0ARY2oAkVYqNVEm1VHw/gxpcQERR/FoHgSxYqfDEXih41FeRiaRR/jdEXKQwlFxf6fRDCZQsTnatrE4lhXwvyplkTeccrCzaorxNEiE8XKocTEyHbOQ0T6NUN+jMNEbOdFRSGwk0SAt/zDad4hw82qC0SvJe5Ep+inRPp+wkPD5BbFnt4zxQBvucPSb1tFm5WARYEEjcMmU8lDDeDIRM9mw0QKRgtEnxrAxJAPTETeAnRFBMVSRUs3tUTxYyREQxy4xE5iOcVnRO7Eq88RRApGuEReKRvEUI2Xw0kur8OpEznF6IiexXQ1iMUFozbFdfECxepzD8VcoIPFWOiLxQg9hcQkKOlEUpa7RNejlkRv8IlEmnf8RBdInkQ3GjxE5IO2RNO8hsQklxnExMIARdEArkP+Q5dEc9d+RLaECMUEVsbErPrwQ0aDcUWZmalE1ed0xP1lHkXmrmFF8h90RCUGsMRdS8TD/rLfQ0T6mUMnD9ND6pUwxGD2jsWKn2jFQBOVQ1z+m8SXbqfEMLubwzargMRy+W/ECYrlxPwYyMTmrubEPzVqxDoBnEQnoOhEYTKHRMe6i8Q8LJLE93W0QxZZCUW+n6JDrPrpxDEIPMNm1cdEz3dHRd01FUVN89ZD8rAQQoC3lEMvHYHF/jLsxSsHUcWgCRrFwnU1xVVBGcV7sonFXVy7xXJ5j8XV5+9EL8wARtz3DUZwTtZFP0avRfmgoUQ17ybE5i4ERTxOF0X8qe5EhxYRRZp3/MNlCH/Fzoj6w42oMUUOLX9FX5ghRUymkMQ0727E1VZqxGTMzUK3r3vD374kROwvWUUeFrJDA3gbxE5AmMTF/iHFxzoJxS7uosXxtIbFlGXEw9NNSsPQRDrFrdhKxXKKisTuWurDq88cRR9jlkT3U8nERpSGQhGlU8ReOiXFqMY3xAP4DUXUqwtFAgnkRE7R0ESQD6NEGq80RYjSdkU6kjhFl26vRAsktMTe8RHF8x/FxHj6hsU5NH/FEOkaRepzk0UubqxEvON+RJOH/UQaLzXD3ZPhxIvb9cTmHWnFYcMvxZ7NMkPO99PCqRPaxMoyOsTiRwVFF0ikRF1LzsQXJvfDufxTRKW9ikQLtaFEb/AjRETYYkQhHyDEsPIdxb/sqMSRfvvCl26zxFtCNMVIv/TEduAmxPFjDsXwFh/FhevTxE8vPMWlLMvDjSgdRBZqOMWlLLLEHqcIw02Es8RRSY3EBz1Tw2Pu+kPHmHPEphsdxWL/R8UFowvF8rAqRB3JZcPPZjfFcM6BxfkgjsV1sYDFWHmIxapxDcWWkGlE376uxIFEjsWoNRHF6TcDxWfECcUnoJjEWtMgxaFFw8Rpb5hDSFDPRM/V80RMpirCLSESxcEoQMVO4gXFG57eQ7DyFkXY8AJFAG/YxBMhvMVL2XfFsOEJw8WPKUOiNBnFYGU/xWRMBcWVQ0DFwEp2xWUZfcW2YgfFTWJKxWIhFcWtad5DHThrxDk0E8XppgzF46UBxDarZkPrUUjEvjAdxH2upEQ730HEZ7OfxHctMcPAytHDU3S0xHY+M8WPU5HETuIlxZMYJMWI9FFE+n5LRaPwZ0XHmPND1JrWQ1WwY0VzxndF+lxpRaHnH0U0ACdFliF2RU7AN0XlP9DDgnNJxc6I2MRuoylEYTLtQ0W2V8Sfq60/FR0xxMWPlUPlUAdFnxo2Ra5HQ0UEVn7DAbwFwThWJkX2xqNFAyfZRVbszUUq6bZF1rRlRSCwvkMbDf3EWYb/xHxhoMSadwxDdLVeRbdRa0VwPYhEHckPRUmdEUU9CutEAC+ARawceEWn1ztFJJfbRMPTVUTS3sFEK2XpRNV4OEWn1yxF93XERISejcGXkIDE2oo1RIy5u8OsHO3EYTLJQ827PEXi2FtFDAIjRUrqMkRTBaNAU3SYQ0aUNsJAglBE9UqZw8c6asUu7jzFbVaZxO0NHsONBiJF45QxRTXNR0W/DsxEgZVbxAisjMPbaHrE7C89xS2hfMU5xX/FH2OBxOqEWUUsZRBFUPyHRFuxT0NDHLzE+MIKxDY8fUJN8+7EUclZxSlcvsScooLEMlWAwi/dZETgnCVEVMG6RHL5B0RGJZ1DE2F/xHNXmcWIY1nFV8oKRBSuu8OmCvDEj1OAQ2amgEUlNbFF54zhRLUVpMQep2jAcooQRFiolcLC9URED3ptRURYUUXTTatEne/HQoGEB8Up3EPFKwcHxRPQJMTUCczDv322xKTOHMUv3UbEjLnXQ8NCdcMwmc/ERUewxLFQscQN4CnFocVjxQgsN8V1k4hC0ERURNV4SUIwmeZD8eMQRW20aEWjgaJFoPgIRUs3RMWiI4vFAhpsxeqVHcXFD2vFAc2VxaC4msU2a6jFjZdgxfr+AsXMXUnEyVSDxAe9a8UXiLTFlMeixZ5NHcVz1zLCGJWIQ8cp1sOw4UHEvHTHxP5DdcUVjOPFh7YAxrM79cUA3n7FcmiDxK8Dh8MTYfPCFfu5xFmG6EIu/5HDxX49xW1W68TfYBtFi9stRY2GCkVtRUJFrrYKw+Olo8TeAknEdCTPxPjCbEPWxUlESupMQ3sUmkOxUF/E6nPnxJ0R0cR4etbEtRVkxTy9m8VJHVjFObSoxGq8+sSmmy/FveOxxC7/AUQnoI1Dfa6XxPTbd8JbIGNEke08RGsrOETS3pBDCYodxBBYGcNDCz1FA3iaRCPbFcVF2BBDmncMRBKDgEHO93nEOOe7xfKBycUgwU/FK/ZexQj9qcXGS7rF6cYDxhMSQ8aLGyzGOlKUxZp3ocReKYvCPRsVxeSym8UcWmPF/sMUxarP4MSTmDrFHbgsxWRMCsX+Q5PE8PTWwyxlncOhZ8TEHoVBxTWNocVDbZnFSnuRxNk9KUOLLKdF7lqzRdeBY0V1cQtF+u2gRMxuM0V+HQtF3sKRRW9BykVXys9FIbCARTXvwMPC9TDF/XZtxeBcgsUnsWDF9UoRw/wYvkRX7B1E+LFfRbZEpUXJ1BJF3+CvQ1gX7cTPZi7FdCQPxA/LlEVapA5G/XYFRvqt7EX2RpBFuWsJRG6jzcP+Q/7DUhZYxXyQD8YoHgjGkKBtxTjW7cONBppF9+TFRTMEgUXkw8VFUUkuRqrgNEYNgAdGnp4nRr89X0bDxFRG+e8jRraEzkXI9qhF6jP7RR1n/kU3OOdF43aQRYanb8RDi/DDm8SfRBG2QkWjcONF17IFRlEJ20U6AYRFuycdRbP7GkWrvkxFjSjNRL4wnsQUvw/F+8t4xLZiHkXdJPVEWDmIQ3GbMkUwqr1Fd9zRRTqBTkX+Q2jEMsRRQphMk0RqzUtFdJUsRnF8hEbp5o5GGbFBRpp3D0UqmCvFGVG5xBbqQkXwlp9F27miRZH+sEWrPidFF7eLxGsrDsTKwyBF9ga8RfMuDkbXY+9FwEqLRetRxUTMXSnFXwdpxTQRiMSux0vFzTusxTYrXcVwPVnFL93sxCuHDEWxkMJFbqO2RVsgSEUG8EFF0p4WRto7fEZTVF1GcF85RRC4QMYlBHjGoFoLxj5oW8UxdxlEFR2cRXqleEQTsq3FU/Tzxe+4SMU/9bBF96TBRXech0QVXcHFlrJVxl8Yg8ZPr2vGc5cYxlBrXkQ6wUlGG92TRhu8dkYCGsxFSJC+xRXcgsaAl3XGz1U6xZSWcUbTnOdGPl88RywfjUfRJaJHYomDR8xsyEauBzTGWkTPxrsXqcbjVL7FwblURUxmOkaat5dGydRzRnrU9UXzjq9EMHuQxeeMu8VvcB7FurhcRSIb/UUsA69FjvWQRb1B1kUH/elF5f/wRfV5lkXHuszEdXG7xRCYrsXS3oDCdx4MRlJnM0Y/5gFGWKiYRTSA5kXRIjhG3HUuRmurm0UurofFruX7xTKmB8aqoKjF8x8ARCJbRkWdr4BFkVzNRfjTBkal7NFFjQbjRBqvasWW0MDFK4cKxfSby0UOPCpG3bMtRimrS0YRZXpGOdOhRsCKnUYjyYVG0VCMRjXNmEb1iq5GQp3QRlmV+kYerQhHuUsmR75fQ0fh2i5HYLYJRzPywUZMVaBGnHLJRlDtzkaMeo9GUdoBRsFX/UXfH6ZG0aD4Rgka5Uaq8LlGjqWlRnSEuUb1idtGZLrORnhqvUaMWclG0+vMRnI5s0b1aE1GF0hwwtto/MW1ZjPGo4FexTtf00V3HgpGyLaVRRlzrsWDYHHGWdW1xlUwzMZuY5rGMKpJxo9zNManVzLGbxB4xnA/ocZqvLXGnGOMxueMrMXZPZ5ElRTpRWDlUUYOHF5GECkxRhV7x0WbRAbFBsHixRliQMXuyetEv6ydRaGHHUay7BBG2N8ORZjdasUMswbGUYkbxn4M18U0gBTFmN05REcDjEXZrgVGZ3UoRn+5Lka2RDxGoyE3RoB3BEZnRNlEEWWWxbpapsU5Y+zF25kSxnyBS8aXsIXGwHtexrFuLMZv8M/F+0tGxT0KxsQOrR3FFYxPxSzlBMVhw1zFK4fyxPVKXEVx25FFH2PLRPRsVsR++1rCQs9ERc07UER2T2jENV5EROM28kOTmBdFiPT8RAisrMO5/LHE8x/oxDXN+sTBOWPFgXNkxRqRqcUi2/vF0DPpxZXDccXyQWVE8kGORCtld8TFjwPFewO3xQPHKMaDnv/FAivrxGWI20PWxaVEoWfPRMcpTsQxmYXFIv1Xxaz68MRrmlHEkssPxJXUkcQl5EtENU0RRY2oHkVn1TpFKph3RWBlMEVE2PzDV+yPQjvwO0U7zj9Fgx5uReqESkXQswvEzO4fxSNKJsU0UYLFQs+TxToBqsWOVRPGoXYrxgpoCMaEfKfFsOE5xGGypEW3AMxFAd4/RZ3vY8QjOUbFAc0NxYVaFcQ1zRdES1nSw+hICcUFEhvFYOVYwyDSZUVDS8RF3iDHRYR8r0VM96JFLr+ARR4WrkN/alvFKwdUxXBfO8UKRoHE2J+cRTEXDUZv8NpFMTeRRSmLhUWiI/lEwMpRROSDfUXTTbxFV2wmRT159UQnoDRFns3ZRJahHkVVsI1FNU0rRcL1g0QQWH9E+twSxZfuFsU/xtTEHqfYwyzUL0XdU6VFbZbQRe+nYkUvTKJDWRfdRA+LWEVQ6yBF1Xj5RJ5eG0RRST1DdXGTRGkAA0Q1zcXE5PJDxOOl88Mr9nXEw2QqRKHWt0TKsjJF5VBQRfHSOUXBF3hE+aCeRDFZh0W30W5FHcnFRFWf3UQhn2JF4elnRT8GlUWt6XNFs3tMRGiRR0QofqdEq22DReiZ3UUzBIxFawndQ+OUEMX6fprDSa4JRQDvc0XuyXJFFtkOQvd1/MNSJyxETkAsRc9mDUSnV7jEFQwLxa1pksOj0sdFq37RRTNEiEXYATlFESVHRTnFbkU9OdlFGjERRhQ/0EUnMSlFH2NSRDPEFUToardDf9mERWy4nUWU5VZF/sMqRXctN0TnaulE91M7RbNqAUUcWi5FAitHRfAW5ESYTPFDSZ2CxAFNlUS9UjVFGsD7QxWMzcRGA9vELNRaxFl1H8XaCo/Fw9M9xfp+GkP1SivEkX7axM07M8V3nHfFLbIXxfP97EOqIIZFPA6xRXPXKkXdk2/DObTAw6jGncR3LYHEiUGWxATFWcRhw4LE/WUpxFD8SETqc6tEJyAIRbIMAMVeKVTFduCwxKTfvsNbQsREHhY2RHVxEEXEYMxFCJvFRd5xRUXFj+lEdLV1xP7UvMUG8ALGUKvWxXJoQcWitCjFerYVxamC7cNMFQTEJQYmxXeceMUc2nTFRFh2xfRs68QXt5HE+aBPxWxnJMU3ibFEA2cFRVMFjERgdsdDysOTRJahCUUdyaJEpgqSRLunAsVj3Y3FduClxPkPl8QwKpVDTgCYRbrae0XOmQVFzaqHwzMz2UQVjCBFJ6CDxM2qW8QK10PCsgyHRJ7N/0RWDnVFJ2CSRdV42UTx0s/ElPYAxcE5RMU/Rk3FeViURP1le0RwznrEaysyxEI+lMQibDpEDeCsRBdImMO89DrFUUltxcDKJcQs1JFEItvlRKYKgkQJ+RxEvcEtRLbzikRgdk9DFQwDxZSHKcStaQ9FmRm8RTGIykUXtzRFImxww4lBhsR1cZvE/Idvxb/9VcWlbIPF1xLHxSWkgMXsLynFdCThxCcxAMPDQvFDhsl8QxUdjUSs+vtEe1TBReeq6UW+n1JEHHwkxeVhMsW4jSvFCBveQzarLUWgGoDEu6cIxU+vLMMqqVvDqYIpxEp7qcT+sufDgXPWxL8OqcRZ9ZNECfnnRFqkmEWCYoRFW7EJRSjtEkXBF9JEl/84RfCFScEtMlHFe4OkxLfR1US7uBBFZDuGRCjtuURKexfEnzyFRJahQUUi2/rEVo4Xxb3juUSxPytF0021RDf4ykSSOiJFQfHNREATg0QfY/ZEcaxFRQzxaEVt1hFFkjoRxAIrM8W3UULFcM4axMSxPMQHjpvFJyB2xT81EEV97oBFS1lORf0lh0U3iUBFpHCRw5rmU8QnoJzE16NRxQsTfMVp72DFA4lUxU7RnMT4sT5F9teTRaYbG0V7FJJD7lq5xEcDysQFoxJCy3/IwlD8WMJEaYPEBz1yxXdtj8X35M7EINKPQxlzd8M1XuXEMsT0xIVa38S5/IrE4lgxRJtVP8QlBpXDPZsnRWB2j0EW2ZvEBz1JRKs+Z0MsQ+LEjuRPxXWCLsWmihbFrBwDxcBbSMTmHRfEn6s1RPp+zERyilZDPnlAxOYdC8QD54hEdXELRJVDz8QnDxnEA+fYRMPTCUSbxI/E4th2xVXwv8XS3lLFTx4OxekmtMTswElDLv9pQ52AVkO4r5FEGtEQRczdAUXLf2xEhVoLRLPqH0SAt9xEKwchRbN78sRfB7HFepRtxVKWlcPF/qLDcawjxfwpTcUiLIrFWQZ6xQgbSsXDZLJDpHA6RRX7sETecWJE7XyTxHEbP8XV+DXFDU+BxCEfbEPpt7dDKhiExFz+j8Pc1ylEYHbQRDeaMkUg0ktEX5ggxKkThsVnc4zFbOcxxe38MsVEaVPEQKSxRPYoE0XYX87DVTDqxG+BkMPk8uvDkX4nRa42iEWLbMFENIBzRIy5U0P2BsPD2IFLw0CkE0RlGeZEbbQyRS0hq0TlP7REnzz5REVHpkSPMS9EUUl5xML1pUTf4CZFTJVFRcZcl0U0gMFFFG7BRbS3M0VTlgtELGWJQmgiVMTfYEHFvHSlxSDSvcUZ89XFYGWhxSlcD8GyrgJFEaVKRe7aTkUOvr5ElIdURWB2iUXsr29F76coRZhMUUTKMsREb4G3RNEAk0Rg5Q5FHcljRW2Wg0VT9ANFWyDlRHS16kQfY+JDs+qzQhe30TyvA+PDb4FiREmdzUR4eqlDmZnKRMcpz0TjpTvCmnfAwxZqwcR6Nq/DXxhKRbgvYUW4nmBFEOk2RdzGVkXq82pFp+iMw2TM3cTYX2TEvw7Qw9Y0k0MIrFzEtmKCxBElP0W9UpRE9ShAxcKGHMUhsAvFZmZuxOaujEQOLYlEgCahxGiRg8SQoJXEeHoKxQWj4sRzVwXF1sUXxFXBDMQtIaPEe4PTw7dA+MT8mCnFv+wWQ5jdikRhw+vDhJ4Fw7x0KUXTTYtF8PTXRJi778RR2p3EmncMQ1TjM0ToyANFuziLRfkPl0ULtUlF8fQcREJPQ8X+1GHFayurxGsJT0Tc18hEpb2ZRMEXwcT9dnzFV0pIxSNKD8TFjy3EmvcQxTH3VMUJCnDFd5wKxdjw1MTV56LDZ0RdRO7J8kSitDRFZDvTRPd1esQv3bfEzF2mxP+QQMX8mDTFEbYDxUhQ3EJ5x8lEp1cCw7Pq38Q3+MrEoiNVxPyHSMXGy53FX4ejxfSbwcX/MpzFlrLlxMe6EETWVoxDCkbXxHlHPsVnxD3FhdpNxUFxU8Wux0XFdYIjxXEsp8Wa97XFCkbExCxDUsQ8PRfFDi2Mxe7J9sRIvzFE16NSxJ88IMTe8Q9FZDvjRABvnsTaij/EcE4JxbQ3Q8XarB5ErWkARTA7LUV0ExtFyjJMxIxKDcUkKAzFTKbmxFrTUsQZcyfD1la4xJ6ejMVSuKXF2F+exPAW8UR2vqtDnRFTxabbucX5D5bFzhnrxOeMPkQN4PVERqUSRUtZGkV0tdhE8463RPvLyES02TdF46VCRf2HhEKFWg1Eq61iRGB2ucTTTcrEHclyxdk9pcXtfO7EOUUzxL3jwMXx8jLGAXw9xtiQNMZcfgbGLSHxxDMzr0TjpWlEkX6wxL9Oj8XOmSXFdJO0wxnimsTWlp/Fwsa6xUsIjMW6uGHFyrIsxYLRCsUHXwbFnCInxXiLGcXBF/zEmggqRfTsM0VSp5VFUvjoRbyFk0Ul5CJFQxyaRLSIjEWffJxFhM2TRVIWl0XP1WpFI0obRBSukcUSg73FeceTxR6F48TAW5BDaCK6RLIMhUUb3rFFarz3RX4sGkahRWFFas0ZxTw9OcXecYHE7C8oRXL54UXZPThGZ+QwRkwm6kWCYjlFSvsmxaAJxsWO9eXFzbvSxaXMBsZcvhfGrkeLxWDloUT1mQVGCShTRuiKIEbKIfxFLXJFRkw1hEYxCE1GW8ILRmvJIUalDCxGA6cZRmotAEaZGcZFDMLVRSObmkWTGBpF6FlMRZHtIEQXt+FD9OxPRdGAP0Usw4dF47arRUNtmUWeXnFFAbx/RAxxpsSfGsvD+DGuQybCosNmZnZEXVwLRbUVbEUeRcxFRYcYRotdIkZwjvVFK8fJRVGJjUWvJS7EY+65xKZbiUWt2A1G59tKRjnlZUbwVlFGYx0LRqik1EQCK4/EPCyxRJc/r0V5mMNFjZf6RLIum8TRAFLF5EOXxZyif8TrEZJFZMzHRQBAvUUtISxFu5YMxP+yG8Kw4TfECzVcxe0NWcWbhJzFGo8IxjtfscViEKDE52rWRJf/Q0UWaltFURqBRTXen0Wc8+RFThEoRt4RK0ZEeipFqQIDxqkjmMbPVp7GrHrxxaikK0VGpQxF7MCJxE/el8Uw+7/FLu4RxfW5OERqTZtFEoNPRda0fsXctwzG4qc4xsVeScYgQQjGqYItRM27OkYXeJJG7strRpfuF0XIdi7GR5KHxmSKdsaNhtzF7hqXRTi2o0aAXxFH3vpLR6OxeUeh1VtHSf3lRqsNAMZglf/GtAjfxmfEIsY8bOFF8OVERtPcVEa90plGv26LRvgC3EVX7KHEmmZQxRDHbMRy+UFFqy25RRemykUCK15FyjI+RaGW00Uar/1Fcsq7RYanR8O//drFPD3zxetiCsVOQDxFQCTNRepz4EUCOhZGBJZpRu/noUa/DbBGv85DRl3cu8RL+SbGyRQAxrsWRcXjFG/Fz/dExVHaoESLrMNFCbkVRuwAIEb218JFOgETRGZmTMXVVk7FrByWQ/N94EX16D1GexQ+RjJGXkbsH4FGQdGPRjl0e0Yo7SlGVINwRo3ntEbzbc1G4XvaRnVxA0cNRw9HbnMRR1ONH0e47gtHoWbTRsu/n0aWMYlGaW6sRhpxoEaMmRNGwTknREcDuUVFd7RGRSgIR2JnAUehZt1GlOXMRlUvz0a89NxGjoXMRjRAyUZW/ONGS5nSRh9UaEYQ6bfDzaoExqjGScXMHY1FVZAvRkRYW0bXkqxFXdytxYjkicZwvcnGf/rHxj7ZtMbuC5PGTFVMxqTOXMZLiYLGoyKTxkGBlsYkt2/Gh4cSxjEIgEO4Xr1FIj0SRpWjQEbfrylGp6iDRaFWFsWMivTF6MowxujqnMVb4OFFoVZTRnViTkazag5GnzweRMVt9sWAFzXGXEAUxirYp8XRkTTEe/J4RAUS9kQa7+xFTIZGRoYHQEbhSwRGY255RakTfEQl5CFE9blAxbmrzcVhwzDGJdV5xreBgMaBVYbGeAs5xjUvksVQjcrEq74oxRv8a8XVeFPF+IKCxQ96scSuRzdEPZstw/YGVUR52EFFL0xkRSJs/0SPU+RCYTIPReXQAUXh6ZfE1ecCRN9gG0Urx8BFv2z/Rf02ikWeXs5E3SQcRBHHEMRPb5TFP3XixW+w2MVRidTFMua4xf7DXcXKw59EzO4bRDWNucUHHxfGL0wfxiieH8YRdsDFHqcwRDoBF0UkKI5DcgogxcV+WsUA7wXFK/ZfQ03zuUTmrqxEIv2IRFdbjsTwhSTFe/L8xBxai0Q+14VFllCnRX47tkVHYU1FFD++Q799x0RqzRpFnxozRTY82ET8mDzFSYyfxVUfLMU/NcXERccOxdobLsWf6/TFV+pHxvckCcYofnxDaBGeRbhNxkV5B8pFzK6KRSO5kEQ5tAbEWQYyRexeokX2ly1FH/STxLl8ksVKO7fFl/9NxTF3HURApFdF/JhuRT0bEUW62o9Eih/jw0mMRsW4XrbFSS6Qxf+yH8QG8CFFqPWRRSyDpEXZTkFF8IW9Q2HDBkWZWZdFRFhYRTy9u0SfPA9FurjpRHL5f0XMLvtFhE3XRWNdkkWdEY9FL8wJRVIn9sS7Jy/CiPQHRBSur0RQjY5FeVhNRWGhekQVHclCUGv6RJm7D0VTdODD5dBiwvfkE0UdOBJFqEY4RW1WwUTG3OjEmEzVxCegycGxrivFYFS3xZrmW8U+6FlB+EIGRTF3K0T6fjTE3LVswzEINERSJ2JEjzHcRC+MtEUtoc5FRTZBRUHxhER1gmNFYPaQRaycNEUQWANFvVIGRL1Sl0SL2x5FSa4uRQ6coEV9XZZF3oIVRX77fEQmwihFgXN6RVn1TEVGVIdF8kEHRMzdRMXam3bFt0ASxT0bG8VnRDHFq8+BxIFz98QE1iJFf9mtRTSAmkVudJVFkPGORWvrgUV8YXNFCtebRTtfmkVK6iNFf0g3xJI61UOU5RZF2tu7RU5R6UUT8jtFdXFfRHzQa8NfdttDOOcTRX9qCETTK6HDhA0uRTB7oEWRLdBFUA24RRQ/ckU9GzhFDi3eQzTv2cRioZXEFK6DROye4EP6XD/F8XSsxciHhcUA3nHF+v5Hxfd1QMS4r1PD9+QpxAwCE0MHPXdF2N+cRf7U2ESEDbnEGeKMxDqSb8ReKcu/HFpsRBgEoETFfg5Fhjg+RVUwhkXP9yFEpM44xVEJp8UcWmzFPnk6RGWqkEL99oVDv+xGRG3F90Sz2ctF+b75RWEyqEVjLoJFjuQ7RZwzhMSbFYbFHUm2xYY4ecXGbQzF6aYOxaROv8SBlb3EJWQwxYdWiMXx9IfF+eCwxQUSkcXgnFPEHTiHxOLYb8X8GEXF4sfWxAc9acTEIIDD61FQw1tCi0Tz/YlE0QC8REoMAsPSr4vF/lQ8xdY0AcUhnyrFqKTHRCv2/0QZUepEAgn5RJahKkXoSFdFXW29w83MNMRBYHnESS7OxOeM/MQcWhPFxf5CxBQ/xkA3+JPEwTngxLx0BcWU5WbF8BZsxCk6QEQFElTERba4xMI1icXdNYPFad5DxHVxu0O5a5nEfa57xeqEP8WHFvXEcvmFxKyLB0RqvMFEF7dtREmdGsRNhJnEZEwbxUOLSsRokYZERNj5RKpgIUUYldNEUdrSRFRSi8OIdAXFw1NsxYcWi8XWdIPFfnupxUmuP8VioTrENe8YwraEHkVv8GRFXUtIwQWjEMWfvD/F1yMQxaNw40R2T2jEa5qwxePUlcUobVjF5WHhxHQ1DUV3HCJFQj4MRI51a0S8BXLCLZDuxHIKCMV++zpCufz3Q3KKukMlZCdFj8L8RBueCEXhaRJF3uB7w7ByLMTiWF/EWtOnRM93DUUl5AnEVTDzxCNKucTTTX5ENIDYRIw5QEWz6uNDKP5BxV9230Jd3KrE7Y1rxbpJEsRhQ25FavyjRdCickVzRmFFkf41RQTFh0TVVmREYFSeRI2X00QaUS5FLSE3Q9k9dMW+MJDFK4f9xNPNE0XLEC5F7Xx/xNk9usS3QELCBTQRQpVDnkS6uLZEr5TixGZVasWV1PHEwFuAQ7WmC0SlvcXDglH4xOF62cSiI5RECsYkRblrJkWoNTBFuycrRIQNzcSIY7nEldT2xKfogcQc63pDlrJyxNQaT8VO0W7FQs8UxJF+R0RO0WVE4JwfRJ+rFUSBlcNDb/DqROVh9kQdOKfB3ZNJRMNkqsHM3R3Fe3IgxUHgEcXZTkTFf1mCxRgVQsU8vbnE/yHZxGq8n8Tc14PEnRHKxP5DocSNKKLEi/2uxOXQEcUUrjHFj0ITxcX+AcXkFAPFm+aDxBsNmEPGS5tEf0hhRJAgDMXREQHFvw7bxEs3OsUCmsPE1VY8w0p7ucS0N1PFLv/zxJ2AvEQltYpFRPq8RejIokXUiQtFQBO7RF4pP0Sn6JnEqROwxJFczkNU495E1Jo6xIJRh8UFNPrFp1fXxVaOYcUVjJ3E+m0eRVz+90R/SH/DL0zHxJ88vMR0JHnEowFEw61pSMQYBKrD5j+QQxHHmMTLEOLEXCADxEmuIUUawJtDTtGwxOpzLMU1r4TFuB6/xJXUUUQaQAFFYbIjRQpGekVK6klF/kOdRJYh5ERAEznEJXVWxM6ICEX67XPD8dKkxARFJ8UYlYfFC7XKxIj0j0RH4ShEY+7FRLBhLUWIUktFfFCfRd0kkUUE1ilFRbbLxGznxcRFtvNE3vFcRcMkhEXcV21F3MZuReTy30Tx0gXEPCzCxNEAIsUFI0PFO991xXO1f8XOiFrF5AOVxX0uRMWn6B5EfFBSRSqpjEUG8KVEL92YRGuaQEXnDFhF/NiNRQs1TkXPVTRFoVY0RQBvpkSYTH9Eu5bHRJCgIUXJVMtELbJZRET6k0Tw9PRE7XxeRV1LYUWwcq9E9ShUQ2kAUURpXibF7C+HxUvIMcSg+G9EuB6pww3gI8Xx9CnFbqOsRKMShkVlyJFFTQQiRZYhnkK285ZExEIdQ1InxcTjpVfE8WOKRGB2mkXHqbpFUHwIRfyHHEUzohlFejbZxNZWksSbVW9DoUU2Qm+BnMMtshPEXwcRxe2NFsXAyonD1efqQd9PFcQ6oxTFTKanxO18X0IExUvE8fQMRPfk/US8dPxEDc8gRSM5DUXmrmdEEhRfRPhTH0V5x0JF22hiRKpgjMTChq9DqKToRGsJJUWw8qxFaR7SRWsaT0U0gPdBT68YxJdu8sSNKBDFOUX8xNhfjMTjpZtCutp2RP32uURNhLXDvdJQxSxDPMVGlNbE2az/xP7DGsWEvInFuetUxeF6rsQqOqJE4lhRRSCwWUUOfpRFWYZeRZi7wMQM8bDFuTy3xV92e8U7359D8/3bRA96qsP67bvD4em1wtJv8MSfvDDFFYwmxE5iAMXjtqHFGJWVxTzsgMVAguzEu5beROALfEVvcDhF7sl7wySoIcWitOjEh6cXwwu14sPRkXDECkYERWIQH0UwKrTEqmCow74wqURIUCxEj8LyxMqh3cTMXSdEDHE+xKZ5ksRwPVJDTYRVxHY+cMUTUD/FjSgnxVpkmcWYTLHEkstCRUYleUWidIhF6vMcRRDpA8QeJ1TFzO6exUNLmcWUx4LF5IPrxN9Pm0RApJREAU0kw+F6dMPix2hDmLtsRMcpncT5YI7FBlKExVBr4cS4jWjE376OQj81FkXuax1F0SKXRPRsw0Q13ghFRiUHRa1pnkSk3/tEYiEXRcPkCsWguIjFCkZGxdtoXcWnV2XFz9UixayLo8Xa6ibGVb8uxqMS+cWfGqvFjagcxdEAyMQsVH7F+lynxUxVz8UukIjFDi0ixAFNRMKPU3nF1jTbxR0JosUBPFnFYaF0xTYry8UYVcjFwbmYxXctrsTdk99DgcSHRYHElkXAWzJFQWDDRQYBtUUEFo5FH3QERT5oWEXOSLhFC+SvRSL9YkXfvgpEDAJlxPjxgsX8WIzF/eUMxYR8AEMl5D5FB19hRXecmUWq4NNFGq+kRVwghEV5x61DNqs6xfkP/UO0d4tF6MjsRT2KDEY2fAJGszvFRb0SiEXjNmlFsp27REjQMcUUDgPGs8oUxuKHoMWw4UPFjnX3xNCzdcRz15pEpxfqRUa0LEbhWihGiSElRoOAQUakLjNGxQ/dRaOS00XqswVGsMEGRlwgB0ZhMvxFLp8ORvJf/0VXbCxFhkkIReLYM0VqvA9FRbaaRYFVkEUXt/9EXwcaRPRsPsMTYb1EnBFvRPdkLcXu2jHFVn12w1TjXURcD25FtDfqRVRB8kUZUcRFKjgKRg4tNUbB1/VFNABfRVKWJ0UV+8lEBMV5RNpbzkUXxj9G4Ss7RhRd+UUK13FFas0DRfTb6kRhoXhFLCWrRRqvZkXaim9ElGUSxcllRsVE+nvEHFqlxFioQ8Q2vBNFGq8YRSEf80R8YVBEGATnxIvb88R3Le3Ee3KlxY4k+8WKvdrF3sLexSXGgsVSuPpD5VArRTCZGUUMAl1Ei+xSRW3WGEaQYHZGpQxpRpUDxEVaU/rFRKl9xoC3asbRoAPGdy0ZROwvhkVp3oTEK6XSxZvV08UyRHjFq74iRaGWi0X9ZQNFw0LwxMm0B8bnjDHGxs0Nxt4xyMUkKM7EbYXORVtCS0bvJ0JGTQQaRUPrMMZeCaXGddGbxk4iDcaW4b5F7xiLRsG42Ub24BlHLSkzRxUrLUfEUcNGyHY7xSM5tsbuedvGpD9QxkFxsEXCl4xGPI2bRgL6dka4jXlGKthURvjTkkUB3jvFCBtZxRrAokQmk71F+YADRoLxDEbNbBdG1Gk1Rk5iMka2opZFBpILxUFg1MVriePFzaoZxUkdbkWDwLFFbjSYRQske0VjThBGhtmlRvA10EYVPKxGg2/1RWTMusU55T7GgfPzxc2qtkRfGCxF/kNoRNGRlkXDYjxGvvBiRm4yMkaQD6dFbcXeQ2B2mMT7OqZExpzERdY2JkZYqF9GA3hRRjxMNEYSdB5GTGYkRrEfSUayPShGhulsRv5jwEZ9/9VGlQTNRhAI60Y9GwZHAW3iRrMqwEYtgqlGSb2iRkFgsUaQUJBGPtdSRsDb5UUxd4hEtRURRY5EYkbwNP1GFkoeRyqaDkdlEANHE4EDR1Kn80YeBu1GQv3uRrX1/UYlRAFHNsu6Ru3Nx0W5fAHGFtkVxuXhdEUXeIZGGNaWRjoyQ0afq3XFS9iHxnBNwMYJiefG/MnRxiBhncaZiYjGxNF9xtzmnMaFCsPGiLOyxjuQg8bQM7PF+n6QRe0NLEYw6itG3MYDRkDT8kXmbrtFcmitxHCOIMY5gzLGItvlxW3FBkMdaRtGTHVXRoOv1kW30YnE6TdwxcI1s8XK8tvF9cpwxT81nMSGOHJEEMd+RS8dkUXm3f1FUFxHRj9mPEYmk9BFejYdRCHOl8XNDKXFryWyxRy6GsabRGPGlPaUxrrZgcYofj/Gd1z7xaNwbsUepy/F85+exepE1MVfhz7FryWAxBKDYEJO0UpFUUlSRWdEeUO7J/fDdKQ2RZBxokWJ0i1F8WP6RK3pTkW4jV5EDHGCRD81H0W4HnFFl/+jRXL58ES4r5NCcRu4REKt0UTHOifFSd3hxXp22MXSb4LFwReYxOY/k8QYBOrDTtH0xB5WB8a4/jTGnzwLxhw8v8VboFvFYqEMRB6nKkReuoTE7J7axO2eDMW1pmlDw+ReRdcBfEXZPe9EYqGKRL4w1kSQMRVFtRVtRNGRwEPmnVtF96SORU9ej0XgXJhFMuY0RfVKyERmZpbCZ7MCxSQXS8U7cMLF53vRxV1cTcW1prfEUwVvxZ4etsXjVPfFSjstxoXaA8ZuEqlEB58ARksIwEX1Si1EP8aWxLsnOUSZu4pEAhoZRbKdkUVJrkRF9NvTRLS3B0W4r+5Ed60BRR/09ETHKbxEke3oRMlUvUNv8PvEQj6LxYdWs8UdSa7Ff2qYxQIJ58TvuHtFIn3sRe6rqkUFkihFvVLFRGx4NUWYTMZF+aDcRR4WTUXgLWhDJAb/xFMFhMRdy3FFKcuJRQfOAkWMSnBEqvFKRDcJIcXswP/E7uv4Q4hjbUM735RFzbvgRRdIckVFR6HEN3hHxUCkn8QzxJXEjZcYxdqsxsQ+ec7EyjI+xHnHC0Q4Zw3FfS6RxekmD8UN4A1CWuQ8xft6hsWL29/EX5gUQ2Wqm8Sx0HPFH+N8xYt9GcUofqrEQWDfxO7JdUQrB5xFyVSmRYXaIUWtablEgDcQRTwszEOC4kPE7snDQUU2IkXnu8FFCgaPRQFNr0QcfIXDbVaKxD0K/8MNT8JEAO9KRXZP2kO0N4BEKO2QRBNhycTzn2HFip+AxVpkicWPgq3F+MLgw6kTuERooh1Fak1dRb/s1ERm1UFFsh23RX8Z6UVQPJtFYqGFRIVak0Kqz/5EyAcDRHVxs0N8UBtFO05jRb1BrUXP1UxFv+zGRDVepkSNKGVDRpSTREOLGEQFNAHFb/DTxEmdRES/fZJF27n5RWKhp0UubktDeUc8xV3tLMXC9aRD9TltRRV7jUULJElFF0ikQ1B8BsVAk2HFJKhPxYanH8Ssi4tDaCIMxPMf1cQExQpFRlTFRZG+kUUXt4XD0t5yxXTTmcVYOcHECxN0RYIiqEX0rJ5F1yMZRVx+EEWXkIJEtuJtxTVN+cXwxcfFAV4IReXQkUVjbm1FSe6bRQpooEUovrVFfe6WRQc97ERGlHxEHOunRO0NeMQldT/F+BOQxbsWlsV7lDHFVOPQxBsNFMTZzlXEfb8FxWnAhsUCWorFuG+axSFOw8XgrYfFx7o8xTE3j8VXm77F/sPGxdJelcUi/bHEzoiGxD/GzsS94wPFJ6CvxDOibENUwebEzTuAxEymTETDZBfF846mxEXHJcWDAL7FUrh5xZjdS0P8qWdFq614wsgHhsSnV5NEzTspRX0dZEVxrKtCFL9txZxzmcVE6SzF1efmQ82q6UQXSG7EvcGpxLEuSkRqTfNBUPwoQ6W94cTn6m/FkX7oxDarEsRIv+HD5h0PxWGyKsWRfgfFd5zRxKmCY0Qi7DxFTXMARem3nMQ5I+7EFC4txSv2CMUdyS1DDwvVwgHeq8RQDSjFMzPTQjwsbkR8YUfF0aK4xUvZ1cV18bHFzN2FxapgLMQmwhVFzF1hREaUMMQOnPNB6EjHxPAWT8V0JOHEmLtJxYvbZMVfB7nFIIE1xhSOHcaeTUjFjLkXROTy7ET/IelEBvBERCUGrEQKaIBEwoarxO5rKcVoIrDE9GxeQ0U2CUVbcZ1FAIBaRRX7u0M5I+bDydQdxdJeJ8UDCRbFVcEcxfhTqsTfT1fEqROsw2Pu8sTlP9rEmZnlxAyTHcQK18lELm7fxHL5n8RNhOHD4xTWxL99L0TEIG1F2zmoRSnLVEVkOy9Dt9FyxOCcC8Q3+IpE5WG3RKabhcSpglFCO3DCRFio7MQ+V3HF8WNkxbsnzMRCvi1FWuRqRRNh5kTx9ABE+MKQw/Tb/0OGODZEGeLRxPUoaMWh1lTFE2EhxD2KOUUUrphF0aJARdobpMOt+gzE0ZFGxDjWnsS7J1lEMlWqRP8hR0R0k/5Ez2YVwtLe58Sh1vzDVcEYRDLE3ESWIcZDk6nCwXct6UTLEKBE9GzWQRE24UTcRvBEyjKmRP5D/kQW2TRExf6oxKtPJsUdp33FtAiaxaoxosVxW5vFMTeVxdzGY8X8h5TEnRGNw200dsRuErvEsVAPxWznEcW/7AfF7C/exIhjBMWz+47FTx7TxbcRjcVxG13D+aCXQnJoh8RvgeDDcnkORV66/0R0JAdEmZmHxL9OqMWmSt/FI5uQxSgPAsW7p0PFYYOPxSJsecVrCa3E9gb/RNmOnUXgbZ5FeekERbdAkcRLSDrFLSEpxWD2IcWFWpjEp+gcxOOlxsSJQZfFSV2mxfpcFcRuNBpE30+xRPs6gkTHqQDFv46BxW3FIMVgdo3ETkATwxsNhMNAE4zEukm8RNiBhkQFEsXEU4U2xfvLQERBYKFEbqO1xMDKkMQofgzFg57wxPrtIUTGbSJF+FOgRGUZxkQDuJdFmxW/RSnL7kVxrL5FvrAQRWz4IUX4wmTBCtfnw4vb3EPUmlrFV1t9xVBr2sO3QALBRiWGxBdIAsR7g7vEqDXNw3e+gETJ1AdFzhlbRBKDaEP0bD9FRbY9RXUCvUQG8M7DpnkZxDqSB8RQ/JrEmSr0xIWrkMWC867FhxZfxcQgG8WL/cFDSNAWRV662UQIrBlFuxZqRWurtUUGcEhFV8rWQ0tZ6kQ5tMtE2iwpRemmUEUgwThFremFRQRWi0WP04lFNuuPRU4RhUXASgRF8kH3Q5OpMsMOLRjEq614RDoSFkVHAzRF6ZXzRIcFRUWlrAxFtgRKxevib8X35PVDy6EMRawctkPqlVbEZ7PaQ9k9BEUwmUZFx7o4RVZ9vsJ80FPE61E4QpSHL0S3QMpE4zahRHsDOkVXm8lFcF+VRaabzUSjcOFDbiNOxXa+W8VvgYbEApq0Q4SehES4r7tEtaYbRLWVC8U2vCDFUdqCxP6y+0I8vSbEGVHiQ1yP/0TdJMbBu5YgQ4zKL0UBzXBFAd6DRT81dUVRWi9FXUvnRKjG5USI0uJE+DFmw/YG8MRTdLhDqYI9RWneFkWPAoNFvAXjRc/3iUUaLxfEQKTZxGDlnsSynd9Dn6utwybTR8XdkyjFxty3xAPnPENPHghFEaUHRHsUysSF6+DEDBNOxSGOMsXrUTXFQCQQxVyP4MSgGobEQj4KRVi5EEXNOxhFYcM9RRxahEPBOVPF/tRyxSopIMWrz4RErrZWRSSXL0O4LyDFL90axAG8gUN8UGbFmXuixaRfmMW8xa3FWLlDxTarIsQdyaNEdXE2RSGfJEWJsCdEm8SXxNa0EcX5oCDFc9eWQ0ATKEWmCqNEhevTRIcFf0XmrqNErwM1xMzM1MNlqoFEm9UNRTm0KkXxtIRFkxjERPjCfMPQs/1D+n6IxKfXW8U2PBTFbqOxwi/MI8W+H2XFwTmFxB4W1cRns/LEMLuhRFb9YEXQsytEE5CTxdyX0MXoCNjFfozIxajG48SGSTdFcZtARUcDAESvlNLESurIQ7xjUEVDi8BEGASrxPaXvMToSMvEUdrexOAtkEPc19hE4C0QwRrAU8P63DFFn7x1RRBYAUVhoe5D22hKROOlzcQObYrFUdo+xWWZP8UXiPbFfowuxjOiGsb+FBHG5wz4xek3mMXcRnjFayuBxcnUUMXIdrLFBjD5xW6UA8akn9TFas1+xSbTGcXLkBrFV0qExffTTsUs1LnE1JoyxEmdhsVrSZ3Fh4UWxaOSgUQMcRtFUrhMRcH5jUWI9NZEZnd5RQt1lUXTvJpFM2KTRX0/WkW2c25FMDtURU+vvESyDFbFW8KAxVjog8VG5Y3FhI0PxcxdM8QcWrFE/XYjRULPOUVwH7JFA6eKRaz6bENAkyXFgQQuxWlAgEU1jw5G48UXRvRsG0aUZeNFQj7xRB24F8V4em3FpZt8xcBbZcUslKbFBnD1xYbJJcUuv4dFQMLEResivkXu63lF4fpyRdpb6EWcoj5GQs9FRmAFD0ZQPOJFGTOoRfqtiEV/GalFCqjBRaSf1EUM8ZlF/XY7RaJ0ikWLW2tFAc1zRaoPzEVj3a9FEfaaRdFis0WX7pFFdDUaRdtowcRKjAPF2IGTQ61pVMSn6JvEKTq2ROkmDUWMOQ5FV8qnRRBpFEZZJhJGo0H2RfES9UUCq3JFKTquw7ge4cO7FiNFgnOJRb0BrkXffuJFbUWeRRNhNUR78t3Esb/IxOyemEOUh4NFWOi/RRgE20RaU1zFBbSixakTRsWUB1xF3WTsRRUM1kXDU8BF7J73RHuUC8Vg1D/FEOl6xbUEe8WqYIHFdfGvxSqp9sX/0K3FxEKQxKMBq0Th6edEkxgkRA3g1ERg9oRFWQYHRhGFOUaCgjlGbOevRdAzesUDSUbGyGdoxgBvAsZgVGpDdg+mRV46IEUzhJrFNlwJxkRpXsUwKtlEheuYRd/+nUWaCBVEjDlyxUlOAsbsABbGOgGYxSO5r0TjZcxFx/omRqYK/kXWNJLE3uBKxjabnMa1ZpTGmjc4xn2uYMTwVjpGehavRmm/5Eaz4w5HxpwJR9PLt0YfdB5FkJ+RxosstMbZbjbGpb0FRqWcu0aTSeJGnJPZRqqAsEbcZ4VG/MkSRr3SAUWRXE5DyBgcRV0txEXChvhFsp34RQef/UWu9idGfd12RiYzd0YTspNFeMu2xRID8sVeqTHFvp+vRfd1GUb35M1F9SihRd2zFEb852FGnwunRrYDpUZnZCxGTYSzxHAO2MVryaTFuetJxRov5cPM7pVDLNT5RAe99EVyyFlG2CFLRoWrzkX6XPtERGkzRVbOsEWpAttFd20XRpr3NEYl9VFG+s1URqa5JUZp3rtFHPxJRY5VD0bKMklG1XhwRoMPt0a/7dxGn1riRgwi5UbC9utGdqC2RpjscEY3yUtGHJpmRgT2oEYhj4lGXM/8RdO8gERi/xZFlZRqRn9K6EZH2yBH/C8pR1XfEEdCnghHOQwYR5ReFUenwAtHz6cJR1e8CUfcJ/lG4D2SRlpkA0UhTs7Fd5ycxBCpQkYQOaBG335pRkCCkUQ0sJHGm2wAxwirAsdQrOXGmeq1xshGhMbUi5PG75fAxm1U38YQB+3GX/esxjNiIMaASCVEcG4MRordV0YS401GHkXGRXQkB8XlkOzFjFkTxgSWMcZYqNbF7lokRUPNEEYEFjJGEfYaRpduXETLPyPGF4gwxjZrtsXvODnFgnO+RK4Hm0Um04JF/rK9RTws3kVSp+1FnNMDRgjbzUUifQZF1JrLxIS8uMW6mibGnl5WxnLpjsae3ZrGu1iVxqT/bcavwwTGnyt+xb1SY8U9CsTFAMD7xYSNDMYq2JzF2PDYw+LHsMPe4MtD3gIVReOlO0Sd70HFPujVxDJmH0WitPJEDi3Gw9BEwUTpJhBFkf4JRV+HUkVJDFhF6TdcRYxKBMQND57FVYGjxRovisVMpsTFLm4AxjCqrcWHBQTFPZvlw/FScsXgS/LFtZUBxsCbJ8ZjLiDGhomQxSbC1sK7J5NDCYorREVHXMQJeT7FmN07Q00EHkVFR0xFWHmRRdBEckVZ9TFDbUU6xch2JMUehQZFbfSoReviGkX8GH9EcD0eRC2yl8Qwu2XE6+IqxPHS6cNyaEnE2hs/xYQeY8XswHvFMzNVxQpG5MSxPx/F65G7xVNlCsaYDO3FbLiSxed7JcU0gL/D5dAsRXsDfEVOQK9EVFLMxJVDDURrqxVFjQZQQsxd3sSI0mPFM0SAxXec7sPzHx5FjEprRfaXVkWbxKRE+n7ERLTI7kN4emPFUwXmxWr848UFEufEDAIZRU1ixEQMAstEqeSYRQU0hUU6khxF9ySORcH5v0WrT65FHtaXReYuakXpFW1FDj5MRbwFmET/ITtEwMozxcKGzMVPTePFXilyxQwCgMSiI3HDcugzRfdTwkRDi81E3jGVRa8UmEUoftBE2+gjxR/jVMWlLJXEa5qJxAN4mcSL2/jD91NVxCtl9cOZmXfE5b8sxShtPcW9UrNEGGaKRTeaZkWfvDxFPQqtRLDh1cPmrpbEq62XxME5lMS8BTLDr5S9w9ejbsQjuVRDRNjdRP5UCEXiWLdCWBdzxFFJr8QfY+/E8/2fxPrttsQtsrlDINJ9RFFJ0sRhQz/FyxAYxdtoBMTF/gpDyjKoREkMmsN++yLEv+xURHec08QtoYrFWlObxetRB8UtslrFnl7jxMBb3kQwqlFF+wu9RdFinUV9f6VFN0nnRTyMEkbB1/FFhrgcRVdbT8RcfhpFuM2ORaPwUEWcc5BFHHw5RQg9m0QS8ntEduAiRa42nEWQjzNFs3tywSzUisK8dM9D7Z4UQ0dyQ8RsePrBxHGKRR7npkV4C0TCLx2nxSfPvsU8PRfFBRLBRG6jTUSz6gHE+aD7Q8t/GESuth7Exylaw8EXREUGAWdFuXwmRRPQhsRGFDLF22gURCBSJEWX/5BEOoEvxUtZvcXysH7F5h09RWcVtkXabL9Fq74eRY0oHsVFRzPF+Y8sxUuIosULJOnF54zoxM4ZT0XUGn5F5X/URYQtCUYyhgZGXH6nRXe+m0PQMxHFJCj6xGpNFcWWslHFqWSJxVVwusWfK63FMLubxSbCacUOHCvFTBXYxAxx2sTHKd/EaJGAxN++CcVRyULFxm2HxaV9jcWEjVXFepRwxSVGm8Ui7EDFGsAVxejZd8V18YjFrItixU2ExcTwhRnFNhr+xBWdAEUMk2PECtcfxT/G4cQwKrTFHOvQxRBYmsWbxDhDjQYMRImwJ8QTYRNEcM68Q3olNEXOmVhF7C/NRPs6osQFkg7FzcwARDzOL0XwFiDD+0sMxUkM9USNqFdFsh0YRfTbi0RJLr/DIY6ERNeBe0TmHfdDXrrZQvrtdcTxY6vEns3TxLn8V8Pl0NBE16PRRNtoo8SPwhXEjuTyRLdAkkTS3mBEbhLzwgG8pMQl9VfFns0exeOlG8LZ/YLFDi3wxfu6ysXxY1LFJQalxJAPhkP1uSFFhwUeRb4wWcJR2prEB18GxPypxsR1kwBDne/5RHecKkVtRTdFLSFVxVIHDMYzs7bFCBseQpf/EEVhMplEMzPDwuauU0TwFr9EBMXzw7lrBcVif5bEsp0bxC9MhET6bX5FPYo/RYmwkULAymPEXVxFxU2EZcVnRC/EryXMQ7aEBEONKO1C/sMTRcbLB0XDZLtEgCb2Q5CPMMWPwo3DcoqdRD0KEUWdgF5FJCjTRNCicUU8fd9FKcvwRa2ps0UofqREae8mxe7JQMUPC4HDqEYjRZkqeMI7XxvF000yREKtOUQtIW/EjEp8xCPKH8U1zRnF4XpyxJjdC8Q2qwDEc9eKwx90BUWXf1ZFZvcQRBUdlMR1Aj7EPlc7wrdACkXfYLFFj3HbRdk9VEXLEA9DzojqxLZib8V4ev7EpSyvxFVBEcXh+g5FCNuHRdejp0Tn+41DR+GdxAaBlcJcj/1Ea5qNRLn8A0RZ9YHDyeXyxL/so8SCUUlB07xrw8NkjkOpgpRE2F82Qu84D8VkqnLFFzeFxdvodMWDrzXFcazPxE8ehMTMXV3ENc3vQ7Wm5kSBlfpEUpZBRKmCscLhehLEONa1xM9mVcSsi8tC16PJxAHNQ8XKw6JCu7iLROYdK8SoNT3Ez2a9RN/PD0XhC1NDKO2WxHsUXsWtGK7FJUayxeEphMVwvSzFXil9xBe30T0VjHpDMLsHQ3uDGcRCreVDRPp7RAaBpcSL7HTFN4mAxXFsxMVK2wfGh1b/xRBYtcXV53rFtDdmxWDlCkQ6Ad5ECyTgw+0NSsQBvJ7EYPZPxRPyOsVriRjFESVRxQyTqsRhw63EnRETRBovxURYqPVBhVrjxPAWiMPZzl1FlAcuRYLROkUf9DlF1JpsRHzQn0OEfC1FY10PRQaBH8St2JFE1yNvRboJo0VYaK1Fi+wBRXL5JUR7FLXEqDX7xBUMAEVa02xEJsLbxO7rtMPz/fBEV8oGRT/GEEVxrC/EfgxqxbVml8WRfmzFVTDFxIGVo8NZF2ZFhwWDRdV4kUQtIZvELv+wxCDSX8TIBwjFGfM3xSlco8VcfvnF/GmhxUaUHcXvyaTEgmIFRbfAGEX8h4hEdJOYQVIWK0WACJZFLFQMRR6FHkUl5AVFhHzqRMcpSkVWffpEhJ6uRAfOzkSUdgBFqvFyRWPuwUVJTKJFyqE1Re+nIUXh6e5EkA/XRLKdj0NfmMhDUUklwxSuBsWqYCTD7Xw/Qu+nDMVhw2nExf6XRHxhEkOyDFNE4QtRRdLvf0XBl31F6KqGRWleOUVU4+ZEPCzURKHW7kRgdkdFOgEfRRlRcERQDRVFMuaHRVKnbUURJS5Fb19ZxBDYVcXUmnfF082axfQbjcVDrQ7FjLnaRBiVEEV++7bDRpQGxVCNKMUQaXvFMQj7xHL5EEU3iRlEwajgxLIMicNOQCNDSnsZxGsrZkM2qw5FTsA0RY2Xg0ShZ2NDZDu3Q7TItsNm92RDBoFHRWNuRkXOiKNEuJ4uRdV4YUVtRSVF4tglRV1LQkSGyTpEUGvYRCQo88SL/TDFUwXvwzXvEkQl5ANFJXWsRJYh98RcDx7FRUeRxdy10sWnqN3Fi5uPxR0408NyaK3D7Q2vRFuxmkSBBI/EXW0NQxX7r0SGOALEjErFxEaUHsTSbxdE/WWWRAAAOsR9HVzF9/UhxcsQ6kTS3qRE1ecJxeJHM8XD5EzFNjz8xKW93cM733dEF0gCRf8hKUSdESTFXW2dxdEiasXUCUnFZ1UHxVz+pkQFkhNFNe+qRFUw7ETHuoxDvcHVxG8BV8VzhofFAG+9xGNdekTVVl1Fak2tRIEE5sS4jTzEldSFxLz0DsW7J/nEYn+QxEU2RsUEVsPFXimjxbt4oMUd+OLFroeaxSuH5kPuyW9EE2GGxZduzcUsQ3HF52rcxOLHfMTswI/EO989xftLe8VTdGPFNjzuxN/gAUTkgwxE2IGixOAt3cRFR5DE2F++w05ioEO0yGBE30/RQ9O8rMT/IX1E082fRSwUkUUdOJPDhsmOxerzu8VpHrXFh4VUxaJFD8XsgN3FszlPxi+MO8ZvX+vFeuWQxbfROsU13m7FP7W7xZ1vaMUXt5zEBz1LxeVhpMWvFJnFUGtlxRlzdsXKsjXFfvssxXo2P8WitG7FR4M1xTXekMWrD6bFS8jPw76OckXcl7BFRiVLRXGbIkWDL/RDlGU3RYzKskXbqKtFq/7DRQW0dUVQaypE7snZxIhje8T5D1/F8EWLxWSq+MT6/hPFhqf3xFK4BsOdgABFTx5ERetRLkQ0gJfDCyTMQ4QNj0Fv8MFEHNpSRWhiAEbjtDNG/VYJRt0k4UV+zMJFkykzRWBUlMQorZ3FeCsKxvgiBsa2c3HFpb3lxF4pJUQ/xrZFCajpRXyQDUb3RDJGCwQvRpjMIEZZF0hGz/VuRhBJN0Yjuf5Fkov9RX0d8kUWGbhFsVCNRRyrxkWc4txFWYYfRTvfx8MfYypEAIA3RXftxkXJ5eFFxlyPRXUTiEUIm8RFZIz2RWA2lUUqGH3EMublxJjdjsSk337DBvBGRXYPw0Ua79BF+WDFRQs1AkbSHhBGLJS/RV+HX0W7loRD374ExEtZH0W1FeFF3BUtRiGuDEbpJnVF1sWlxC/dd8U/xqXEw2Q4RZhdi0X63H9F+DEZRbzj28SBFZLFN3gtxXNGVEN4OplF+nwFRjeJ1kVXG7tFvjBwRYenh0J4C6fEATxuxZQ2v8WVYwnG838QxvWovcVyaEHE/oO0RXaAAkbHerZFe/K2ROtiP0X/UiJGGcONRphciUbP1e9Fxf6+xZxxeMaVA23GQfH0xb8OjEJXyipFEhT0RGlvUMTPVS7FuskcxSNbIUUZUdlFOfSXRV922ETu69HEVTCVxX+I28UGgdbFAU2FxKWs7kXsDz9G1mU5RqOSP0U1XibG2ACfxvkQnsYoTRbGJ6CuRPcT4EWwoTpG/KeNRjtQp0aC8bxGRpWYRvHjmkWo9RDGj7OBxmynH8YJ+aFFB4+2RhReDUcyxQ5H2rvmRkFwn0bIGD9G8fQfRTGZgsUnMQDEIpvPRURpNEZ2IEhGTtFARp3PNkZMtSpGbYUyRvKQKkYXJklFNhpzxbIM48REemFFD4sPRtb2LkYJytRFaYCYRZskUUYqqJBG5k5oRriNu0XREYLFd1wTxiXk9MWvgw7FPL0yxAN4isSV1GHEvAU7Rb8dEkY3aTRGK0fBRfaXvsQzM1zFJlMBRVQDIUZ5Rz9Gv8wyRkMcLUau9hhGkCD+Ra5HtEXDE41FR2FcRQOHIEav84tGlmKGRjfZkEYxR61GBMbVRoiS6kZP/9dGs9qlRk9OgkbzDpJGFmqWRu5KjkYBPjlGblKYRU9vukU96mBG6fXtRimcJEcp1CtH6vUgR9tAEkeNzgxHoQ8XR8HPGUfMhRVHkKATR0a8AkckJ8FGH5Q0RpVD80SAJnBEk/gORuAtlUb/UYZGhwUkRS3hU8bs397G5PoTx3sbCMd37NLG6Uegxgm5f8bMbZ3GeUflxtzV9cb0vNbGc7d1xixlEcMr1itGYNRjRrCSRkb1OSNGUHylRc17q8UpfIPG2M+KxjXPMMbBqBxD8/07Rvv6aEY2a/xF8WNEQ1CNlMVlCBjGcI4AxtcSMsPgHGRFUtaaRQO49UVPTeZFUzTvRdjw80UcmsRF4C17RTVeikRs53nEDU93xQE868VIcF/Gy++hxktpx8ZTxMDGFomExul3IMYMk73FyjJFxRz8K8Ua78fFaxrwxYD3vcWIdDDFns2OROjZhERXW5XEsp2GxJjd40N5WPTEedhvxbFQc8To2ThEtFkXxG1WbUOZKvdEs+q6RHqlrURwX7JE9hcwRYC3NUU4Z9TD+SCHxQlK4sWK/wfGrVj6xW8BG8XHqRlFzMw6Rbz0KcXEQCbG+BMrxqFHA8aze6zFPuipxFXBlETEICREih8TREVHTERCPszEvVKfRHf+okXoWV5FGsDTRItsIUTNO4rE8jAhxQpGYcUSg+vEM7NXRU0EZ0V1cTVE4liPwyNKEcU9m1PFFK6NxR/0vMWvlJvFPrmMxYY4XMVDi7vEke3IQwwCQ0Nfh4LFiWEAxropF8a/PdTFZ0TNQw1PuEVrK4xFpSwrw8L1xMNXSlNFis6DRcgHbEWPwmpFs+qvQzVvHcUHPfrExCDDxMe6fsRJLlHEjSgVxLN7CkS1FbzEtLcaxa42FcX4E5/FmVngxTljy8WvA4vEqcK0ReNU2kXBuUtF7R4RRRlR50QHzqlC7B43RcohxUXlIYxFU3S1RO+nPkRDiy5FeiWpRVa9nUUuP5BFGASmQ9XniMVs+LHF+0uUxRx8QUNy+RRFuA2iRXmYv0XcRlNF93UhReO2S0Wl7IZF1CsYRcKXCsWd7yvFRUf6w1g5HsTIBx1DZvfcQ3VxjcR0k5/EyxChRGIQ8kSOZCNFd36pRUXHr0W9EohF2hu5RLTIgMQaUTRE4JxpRUhQMkUc65dE3z4PRfP9XkVQjU9FayuaRPpcyUPn+5HDrdjOxL3BjsRWDu3CYHbGRKIjqUOYXR7FHgUwxbrJScU5Iz7FveMixVWfK8SGp6dC54yEQ0Yl8UMHzl9EGWJURaZ5nkTD00fFNry/xWlvvMR3rRFFNqvrRD7oPEVxLBdFnPOBRY9Tl0XIR6dF9lfPRaC44EW4TbZFgvMFRXBfuMR0tQPEDeAqRUT6wET30zpFYpCKRWnvB0X7OhREI0rORCRom0URZaVFrPr8RL4wOcPuWr9EYaFyRdLeH0XMXU/EoiOhwz9GCEXyQYFEOpK6xKdoMcXFj9/Enzz3RHe+qUSfmlPFlqFWxYqO5EJwPaREKA8LQnL5+URtRTBF8gGMReoVsEV7g55EjLmVxJCxCMVYKGHFSruYxd0TkMWitAvF2pskRWsJ7kRSuCTEtDd4wV+YL8UHn47FYpAhxf+yFcSAJh/FzN0ixe+nhkJoIpZEjRdXRa26nEVJzKVFooWERVUw00QukFjEukksxRniKsX99qzEj8JdxOHpJ8UsQ0fFnCJcxTA7gcXTjZLFH/SExTm0B8UGgRnEs+qjRCV1zkT5oNxEwob3w1RBQMUB3pHE/tSkRPTbJ0RJDM7DiGO3xIjjc8XbaGHFiGO9wvfkT0UXSL1Esh0rxcgHhcMPev7DbmOJxSUGUMUVHVbFhrgVxZCPaMVYF3vFATwdxRgEwMQT8spEyxApxDarP8Xvp3PFpoozxRIUosQnsQTFoiOBxN4CukS2hBzE0dGexamCu8QLtVxFnytLRUFg+US62pBEdXEaRVYOuEReKZXEINIxxNv5qsOutuLBTDeHREdhCkUHPbxEDwtpRHNGrcQWakbFhVpzwoy5rEQOnJ5EEvL1Q7aEFMOPMeXEM3OBxfCFJsVei4nFdBPtxShtpcUPC9VCUcleRZJLEEWmm9DDglGoxFFJscRooivF3STGwhseQUUwGTZFfZ0mRU8vbEUXNwRGPvcaRtkOpUXXEr1E1sU/RBpRLkSh1vzDsVDkxGb3cMTgLVREb4EwROqVLMTu60ZEio7JRPvL1ESnV1dFad7pRKabHMMlBoxEXinDQ30d6sSfGm9Dq60hRRDpJEUBvK1EgZW5RKRODESF6zPEEFiyROoEksRK6gLF5PJXQ1kXCUXHqaRFETZSRVkXC0U3+IhFlcN7RV6pBEV6pZ9EVcGoQ+CcwUJLyClEW7HoRErqgURcDynFCfm0xERpmEQCmi5ESQyURLfREERJDKbExykcxZ+rN8XBFyzFi1tsxQrXO8VCPhDDNjw1xCDSwcRYqNFDf9nTROY/DUWOdT5FMlWURen3hkWJsBlFGsBNRLByCsXswIjEZKpGRNjfNMVE2M/Es+pERQ964UTbaLNElUOHQwffBsUnMYDEGi/dQYJzpsNwPc3Edy09xVXBIMUofovEns2yxGJ/K8RqTTdEeHrwRKik00TBF7bCyAfcxEalA8WQD/PER+HSxPUo+MNO0YvEcD3QxE8eXEQnD3ZFNuuGRTLEMkXVeOREWyAhxGiRQcX3U+3EXdxqRKUs40KppADEpN/IxEr7hMXV51jFCYpBxPCFpUNcj8vEnl4jxb1S/cR5WLhC/kP3RJLLQUS28/nEyxB3xMZtDEUxdzhFJXUwRZtVF8NU0ifF4kcExXGsFsWcs1jFNe+0xIxKssRapLPFurj0xY1o48Xfz6HFYJSbxfaXO8ULJAbE3EYaxRHlhMWqcSfFhesHxUT6MMXvOOrEgKZ2xSegBMWPwnVCr5SSRHS1tETPZj1DlIeUROLHekTRoj5FtMiPRQyCoEX4wsFFXxiuRZFtMEXY8D1FV4qXRRc3MUV/2bZEnRG4ROwvx0Nc/plEoiM/RD55KsRbwgbFRpRhxUCkB8Tz/RBEGw3gwOf7Y0SVQy1FQ4tSRWneOUXLoQtE6+LfxGgiE8X67SrFuyecxJhM9cRgVArDt8AaReCcaUQRx4nE9UpzxISeF0QgQRvEad7+xN4Ck8Q6khbFpnkFxZHt/EEPekbEodavRKYbY0X+VCdFrWkixC7/4MTXoxZFN/guRRiVzkSKH6dD0ESsxH/ZqkQExVRFYiEvRaTfukSg+FXEAG8HxVg5NMDpt7ZE7zjdw8GohMMxCMNEz9VxRe5rFEUSFKFEV0p8RWB2E0RqTTvFV8qtxH77h8Tix4zEcaznQ73jlcQ8Tq/EcoreRAPnCEVDHONEUdoYRT7o60TyH/RE0t5QRQibbkVB8XZFUdopRRHHEETBF9bD9gadRMEXZkUcPJlFCyQzRYLiL0QDeP9DeHrOxGT7hMWfWsDFP0ZuxXqlIES946NEfR3Ewz2bysQE1pDFssywxaYK+sN9rpxEr5TOxHc+CMX8qcHEhskIxepz1sRqTZhEvHR0RYan5URB8YzEIR98Q1fsJ0WDLwJFppvfRCVkS0Vuo/hEJsKeQ8h2HkK9449EIbCZRbyFaEVoIn7EEoOwwijtfUNHchXE+lyBREW2s0T+Q8tEu5btRF1t48TTTW7F8AVnxeqVXcWjcHXFenadxTcaicSezbpDSuqIQ9towMKxP43FwvWdxZI66UMBvDxFhqdvQ8iYxcS30YzEsOGZxIv9tcR9rlLE0t79xEkMtcR1cZtBldRTxLTINkN++8lE8/3zRKZ5SUQWas3CkDGLQ8rDnsMjSqnEsa56xfCWVcV5x53EdJNuxJCggkSm+RpFUI3fRM07QETzH8PEl27jxM/3D8RlCCXF1Jopxa1p4MRZ9YlCf2q4wyvlfsWPwnvFT69zxcSxacXREQbFH3QLxbE/YsUgsMjF0SLnxRW7ssV/qrvFE6G+xb8OUMUpXODENS+DxTCZvcUD54LF4XoWxGrNBEX6XMdEKilHxQfO5MX6/tHFrVg+xdMrecRc/vjEXwdJxdEiXMUIrGTFbVbKxLUVhETix0JEyHYPRdbWDkU3GkjDrrYCRLTIDUV/agBEuO+dxWamEsaaSBvGw9MAxjJE3cWd7/fFkCAfxupEA8YAwJHFwnVYxciYVcXailnF+lyQxUCCVsUhH5xE2qyGRNO8I8WgCX7FklwzxQ4tRcVMlRHFGXOwxOQDAcUq6YzFUmeSxaFWcMW6mqjF6Ej/xAN43kSbFaVFPiiURXC9REWL/SFEhsmBREr7rEVGA99FAroORipY2UXqBHZE+ELCxdaF1sUtYZfFY916xXA95kNCz0pFr6VTRXagikXBV8VFxCDeRTA7hEUs1DzEdLUUxYv9Q8T4ApNFkc0KRldME0Z3nAVGVyydRbKMQEUtMhBFObQgQ7PqkMTVeDXFM6LZxbYzBsZZBkXFnk1KRVeKsEVkquhFMBnURft6vUWSfA5GyTQ6RmVIOUasHDVGPplFRgwTLUZwTv5F+6n8RTDbD0ayTOdFjvVSRc4IOEUzYsVFUhbPRXBOSUXmrgJFyiF+RTrSqkU737hFrItgRVKWvESioxZFYtCSRWRMy0VjXVpFYOXwQhKDIsSqYEzDV1vlRMUPnUWdbwxGzYwuRn+KNEa38SBGa2uYRWgiSkQhsInEi9tgRNxX7EU9uzVGdeJRRnvyHUYT0C1FT68sxUaUcsVliEFEUufBRXHs20U8bJdFLNS4RHEb08SU9prEeqVgRc+3tkWlvZhFueuLRTjW7UOoNQDFrWnexLdREsX9h4TEiGP9xGPdS8XVOJ/FZYjuxehIZcVg1CJFJFfPResi2UVYOalF97WYRSHOEEYNz3hGuoqVRg+aSka6SYPExqtCxpNHeMY/9QXGv+yURNSarkWF6+xEFXt0xT3br8VPHr7DgQTSRTXNEUY32BFGH3SERZmZu8S4nmbFhA1xxb1BGcXsnjRDLu6QRa9DL0ZOETVG806HRYr94sWIc4jGahyUxmiiWsaApg3Fw5MIRh7FKUaoJiRGEKlqRr3hgkYyNU5GToCuRaFWzsX570DGig7KxYPPBEa3cLBGydT5RpW7GUeO1RVHtfXTRv+BQ0Ys1GtFOpKLw0alU8U3+MJC3jG0RWGjBkZWXRNGPG4ORqFWBkZ2PtxFVNKYRbhvh0XTTUtFj1OrRLZiaEUrh6JFpnmQRRpvu0UKJgVGm6QeRk4gcEZx3IdGACAGRtzXV8W5fCPGaFEBxsgYSsXh6evEONadxbUmgMUzM7ZEiDTCRWVZAEb/YbVFzO4jRDLVKcVCPmrEDq0cRYPA3kVFtgdG76fGRQrGsUVZtaBFDeBBRZtVR0Nwzv9EA6e0RSpJLUal/ZdGSrufRohkl0ZLmZpGpyiuRiaTxUb4o7RGxLGVRqYrikZp7qlGUN21Rqd4mkY2C0FGDj77Rb2hgEYPO9VGBEUNRzXOHkelPRZHvCQMR7j+EEdvyRNHYYsLRykDBEcfRP5GaV/+RlF63kbTDJ1G6BklRjd4AEahp0BGg4B/RqUdkUYY9QBG2c5dxo7V/saL2yDHIIEdx7o66MaTOKXGENmsxtcS2MZ9bfjG8N4Cx7s2ysYCi0DGpN9Ow128CkaAhmRGpruERpRnO0Ye54hFgy+9xBd3zsUUzjvGpmoUxlHaN8S/bAZGxQ9qRiPbPkZZ9SxF6fe9xb7w6cXj9qjF3z4IxQaBbUV78gBGvHQQRu4rKEaWYSxG3MYvRkDEHEaVFN5FwXmJRTjWZcLTTTzE4XpIxRyLFsZHsoPGA5iqxm2ksMYz0qHGnWBJxspDpMUVO43FtvPBxX7MmcUX943FS8iOxTtwJMUVjAbETtHERBSu80T+QxhE0m+XxKkTsMJX7D1E5dB6xPUoPEI9CkBF7R6PRfr+mEXnu5FFhskmRUCkgkTainVDTtE/xMBbo8TD07rE+lwyxU7ArcVm5qTFysMWxeF61kT5jz9F2c49RKUsQcW9wQnGQSD6xZR2FsX/IehEvPRQRaHWhEPmLnDFd36IxQgbVMRwPd7DrdjJRCLszkWFa49Ff0jfQtqspMQOLcDEbcUewz81xUTGSxdCE9BkQ3PXpETVeAlD2PAgRF8H3kN4C8RDq63oQ/dkNMX6HIDFKwcmxf5D/sQwqgjFLGUdxQwTUcXrotfFEvL1xdYWmcWRfrbEAU1LRTLE3EVw37xFkKCQRHA928T5oFtEPCxZRdBEHUWgGpNEOGe2xLtWh8XgnNLEoedeRc3Mn0V18TtFf0hHRE2EI0ULteFEMKoGxZducsUT0K/FLu6TxQPnRsRFthxFOTRkRfN9ZUVgdhNFWXUORUHgXkWAt+FEONbyRD75kkWmeWxFNjzJRGlvCkV/2VRF0zxhRcWPl0SqYI9EfT+MRNJvH8KrrSZFSR0URbE/Q0US8nhFWOiARZTHykVXm6VFXP6jRNiBnMSfqylEPD16RQwCgUQofoDFh6cCxUCk30EXSGzEH/TUxPKwasWDr6fF6NnCxAFNWUUXSJBFoiOtRR/0f0VgVDxEbcX1xFx+hMVaZE3FV1sHRJtEDEV7g6BEUGsMRQUjhUWgiZhFysMmRffkCcMRNnzC7J5YRLq4LEUE1lFFdXEzRa16D0WIY0VDQ4v0Q9Xn70SuNl1FW0IfRTQRrkPdJKZDFtniQ7bzM0SuttrDLNQOREI+hkSU9hRE9SjLxFFJb8SGSVVFz+ZORfotk0U8vbpF4hjbRef7xUXW9IJFrWlhRcGXZkWSumVFkCAmRfFjXkSY3cXE5PJJxBNhqcTAW7XEm8TOROVhIEVz1+BElGVyRNY0jUQOLfxEFYw1RZkZAkXTvOlEAG95RdgwgUUPC7VD1ectxef7/sQbfG/EKTo6Q7dAekRTdE7ER3LJwrZzBEWjkmrDGkAAxeAtgEQuP6lFYBSLRSVkWkXUKwBFBTRJQ15LMkWNBghEQJMixUmdI8WfmnfFhkm7xWb3bcVQ/AJEI0qKRTY8CkXcRr3Fqz7kxdm9nMXEwoXFCBtNxZYhIsTqlYJEdJN8RA3gi0RWfcxEPRtmRc6ZbkUsQwVFdy1VRGuab0PTTc5DiUERxanCn8WVw1fFqYJjxBFHDMWKn0/FDAIGxRzri8SCUazEeHpKxdJeMcXecYXEmZnBRCQo2UTNqtJER3LyRLZiU8T+1BzFT6/mxCCw8sO5/OfC4C3kw1CN4MQFNAvFs3uQRJTlwEWHlslFoWePwwG8Z8W2hBXFjQZcxQHeO8XlP3DFbqMCxXEbLcRDizzFXP5VxWbmmcXo6hrFFybkxInSLsV7A0fFtaZPxWx4gsQWar7EaKIWxY0GxMN7g1dEJtMExV660cR1Au9E9SgwRNcSh8QK11fE2/mVREymzUSLbMbERNjUxCegK8RbIKLEfvu+Q85IjUU734BFNO/aRG006kS7lnjDgQTmxPP9L8VpgEXF6MgOxa+UyMQJitfEFG6VxZOYocVJLm/FAc2DxZ8aHsU4Z25EqZN+RarxU0U7TnHEyWV5xc1MDsVHcjLFJAZpxRE2okQ4Z2NFOpKeROXQpMR++zpB0YB3RZOpyUWdb/BFphu9RbN79kSitGvEfa7bxIy5hsQMAtvCeAutRGq8uUT1qDFFrraKRffTX0ULNZJF/sNWRWUZZkSLWwJF1rQdRZvmDUStehFF3bWXRXQkgkXlvzxFY24qRd2TM0TOGY7FXct1xQAAKMUP+knFidKSxOAtFsSHFvxEyAcjRarx4kK94wxDwTk1xAO4lMXcxrfFg0BMxUOticISg8dEGVHqQ7IM8UNioebDHOtSxOF6x0R+ewxF2HATRSQG/ERuozlDVTCYxAN4Q8RCPvtEbUUXRbn8D8QDZxPFWlNRxYvsNcWSXB5COGfyRFyPOkWdgBRF3SSXRJvE0kQVnSxFzSpsRZ5e/UMMcd/EOUWVRCcxKMParB3FnKJRRGSqVMQgsEvFt0CexOHpxsQhsALFbhKoxPgx4sNbsT/Es3uExHQkD8NGJcpEbhJhxLfRqEOcoq5EQWClRIVaB0U3mgBF4AtjQ2EyBcRvgVTDiNLdxCcP58Q5tI3E/CkXxafXF8W4rwXEiGNXRPfk8cKg+AXE+Q/hw2x4/sQtMnfFj8IlxUrqtsRIv8nE1JrbxIXagMUqGHnFKhjSxGsJQcTvOA/FHOsrxV+HAsUtIaTEQs+kRMbcRUX9ZetDgQQMxZ5epcNMpjDErdj1xHNXO8VmZoHFOcUjxS4QGcUnYJ/FoaeNxS6QysT8B0XFgZV1xaZ5DMX/kP5BFyabw8gYRcXPdzfFJsK5xGor9sTZzp3E8BZoRIlBkcRXW6zEne8Oxaik/8TJVBnDTWLQQzf4q0RseErEzO7sRFsxfkX2Bh5FW0IZRexAG0VMpg1FETZmRVugdEUfdCFFlUNARcSxMUUEVtlExksPw1Gag8Va05LFvcEFxBe39EQgQetE4JyZQx6n1kSh1rNE+DHywxniJMRzRpRCio6GRHS1jUPC9TbFb8GqxRbqacVvX/PEnRHXRERp40QG8EzEGsDjQwskRETnjJPEoiNLxZFtN8WSOjXFZ9WUxdk9HsXu6/VEX/ZbRciYg0VU44JEqMYNxI9T7UQrx4BFZiaNRfd1o0RlGelEV2xDRZ88BUX7y6NETx7jxL3BHcViEOjDGJVkRFZ99ESopMNEio7Iw6abnMSzWUvErAtIxZXDlcU9G0bFejZTROtRi0SV1DLFImyERDqjg0UtIYlEyHZERGfVpkS+MEFDv33GRDm0pUQsZQFDrXomRdEAqkQHX+fE5INYxKIjuUFYOQLENIADROauGEX1yntFtgQoRY8xt0Fz19/EPQr0xIofx0NDCyhF7J69RJVDqcQf9I/EoPgXxPd1LsSFWh/FbHh9xaCJ0MThC59D2c4NxBniNMTc17HECUqBxUItIMU1Xj5EgCY+RCbCYsTo2Z/E1jSPQ6TwJ0UcvJJFkVzKRZoIp0Va08ZEeVimRPESkUXzH5ZFcM7IQmSquMQD5+zCqRPMQ9Le4EL7y8PEgQQlQxDYEEVN88jEv30qxbUVC0R9LhxFUHxTRVpk4ER78o3E9Ns3wkYlgUQeFp7DhxasxMVt1MKZmYFFK+VGRTysJUXyMDxFeekURGdEvcMnD3bFXcv+xT0bpcVtNHBEad5zRMX+DcW6uPDEsb8oxDLmUMSfPAhFQWBPRfKw5ENO0dHDQj5mxG/wGcRlGV5EhPwPRcPkBEWitIVE376iQ4qfIcXBuTDFKP4txV7LLMWdgIbDItv5Qu7ro0SZqhxFUdrIRLQ3vEMbHj/FNJGUxT0Kx8NvgdtEzarjRLpJYkR24LTDuI1AxDXeTsU17z3F8IUYxZhdNMWO5IbE0QCjxGezssRDrRnDOGeBxDf4fMRNhGXEW0JHxdgflMUKqJDF3vF1xblr4sRZhhbEvdIDxUs3LMUFo4DEXCCRQ8nlr8ODLwXFO3DExGx4tkMjSuPDbOfKxCL9y8RoEWDFYKWFxXSTuEPJVIREWKiFRBoAhEW/fa9EW0JixUtZksXmnT/F1fhfxVWf0cXFDwzGqWIXxseaLcapwi/Ga+kQxnHsrsU2KzzFQr58xT5XsMVZRrXFFK6OxTUeiMUYle/E52rPw/CWDsWdkV7FAO80xdzGWsWoRlPFTJULxeviLMUaUYnF0HOMxUOtCUPNO55ENO/yRCegt0RdS8pEJKgPRdLvE0UcWkxFF0hNRXHbnkVy6I9FcVu/RSqpukUnsThFvrAwxTVN08Wx/43F2b0jxV1t2UPZrH5FgdWnRZ88mEWfPI5FvdJnRfaXMUVseJ1EcYpqRDH3KkVi0NJFUnYjRkWWEEZQfK1FdYIGRUmdykTD0yFEUrhuxVRSr8Vku5DFR0OzxWQqtMXY8MzEP8ZWReoVokUdeK9Fig7ARdM8ykWapvZFsl0LRq3JD0bG7RVGwhUVRt3TAUY+1+BF/nLIRVVfyEVOEb5FBNZKRYxKfkTJVNNEXW1hRXsUWUW2YjdEw0I3RNob40T5j0JFz6aLRYA3c0VZhmFFJCiqRGWIdUSsiy9FyqEqRfP9x0RQ/LpEKP5DRe4rkEWjcNtFFmoPRnLIAEac4rFFXrpVRDOiVMREaf1Epb2rRQUyNEZUclVG/xAzRtJey0XswInDeHpQxU5iCsVg9ilF+PHRRW2WgEWSy1/CbTTaxFRS6MQPC6tEAmv+RTiWKEYeBbNFH2PeRCDS+8TmXZjFj8JdxcxdccXxkofFF0jMxSGf18WASAnFt0CbxLQ3REQXZq1FkjrXRVEaiEV0pDNFw2SnRdRaKUYbDVxGMyImRonStkOFGk7GvMWSxoHzccYnj6TFnYBNRaFnT0VHcunEPii7xYz5y8UtsjzF4sdsRSuHg0VliJlElIenxGNud8U+eYvFR/JTxXo2bUSfmvNFn1wjRt4xKkYV+9hFPM6MxTAKfsaotaHGMhU/xlP0KsV46WJFIRAhRrGOL0bN6gNGEZYoRqpRSkb7i9JFg0AgxczOE8bPptjFO9+pRQjrtUZQaxNH6MofR21mFkfimPtG+7uURpOYVUUkF2DFvjA5RBzavEUuXx1GpC45RnzhIEZTpQNGJ0+gRQg9J0RZhuHE7lqqxNBErEPDU11FjwKWRbn8h0Xz/bREV+wJxSqpz8OG5/9Ft3F2RrkNgEY77jdG7XxwRaK0kMQExSjFc0aExPAW00SXbvdEfNBfxDtws0SdURhGoVY9Rldsp0XDQlvFExCxxcGow8QF45lFaNGwRdeB+ESkcJlE3SSaw0dyRMUZYpfFtnNoxUI+ysQqqWJFH+MrRsCqRUZKKmJG1nR4RsvgikZRmqlGgkG1RtosrUbG3YpGiaKCRnavkkb1eplGFQuHRsWtd0Zu5IpGVg6eRg3Q50b9LRNH3WwQR1tKBEeETf5GZwQDR+psDUeelRFHdr8BR/iR/0ahzgdHyVT+RjufxEYm45JGG351RqE2iEaiNapG3WOJRkpqDEbh6azFjHndxgPpLseEHD/H5Tcvxwg8/MYed67GZpXGxhLsD8eH7SXHzy8Ox+M2osYNT9XEVV88RtQZiEYeJWxGMiQ/RnB9zEXVZ1XFF9dCxgxCYcaLnRfGmLvCRH+qVEYQOI9GWJl4Ruk3mEV3bbLFWVcTxlVfx8X8h6BDgGa7RaVb+kV/CPZFcsoFRujZG0ZEKRpGcB8kRnIoGEbjtrhFxX6jRZvEvEMHznHFMlXVxdbFeMaUl7fGpD+/xruYi8axTirGykOvxWDlPMS8BbTExW3SxbvW/cUZs5bF2oqqxKUs10NgVDLDh4VKxKyLysSSy5TEPCx8xCBBvsTptyHEYTJLxAmKm0NtNFRFWbXERQWS9UUKRuBFWdeLRehZC0U3+BpFp+iaRIY4fsWp8wPG8TQGxmFy+sXUCZjFqROwQyBSNkVJLqPD7TzcxTGXD8aS/BHGwArLxT/GsMTf4ItEuklERWsJtkSU9ivFLEOFxWuamsSeXpHDApouxO18dEVsOIhFCtcBRJaQn0NYqMlELu4LRRsejUU3GlxFTkBzwzTvZMReukHEWmQRRPAWKMNbICDF+u0rxEtZBsPuWuTEZMyOxKZ5DcQaQBDFChegxWMdxcU3eN/Fa8mWxTLEaUSBFV1FDzqNRQ5+mEVeqTdFTBXrRAG8NEV4+lFFz9WURNQrB8XOiCrFu7iPxNob8sR0NSPF8x+GRA0ghkVSuG1FVZ+rQ5aQP8P/IQVEQy0LxeqEFsXWVqXEmnfow7z0G0WPsaVFBnBHRYLiT8Tkg8LEGXPrQxNQkEVpXohFzTuVRMZLBEVqvDtFQKQART/GSkUKRnVFrrb6RHZgJMVHsprFN4lCxX9INcWmeddESH+YRTEIfEVd7XFFOpLTRNob6kSpgj1FcmhTRFsgUcUYBJzFBRKoxK8l30TNuxvFeGlxxVMFY0PsL1tDL0z1xG+BKMW2hC7Fsb+9xNNNSETgnF9E7Y0CRR/0SUVZ9U9EfT/DxI0XHMX6XBXFedgVxYhjDsUOnCvEzao8RZE+n0XpJkdFlIeFRPFj3MNO0eHC3LXHRNAEkEV33NBFnHOHRTtOzESsHCpDObTNRDSAWEXH+plFPOyoRStlzETeAqlCo5KzRMnlVUXywRBFmN0TQfTbRcSyLqBElOVmRVI4JUWpE01FuK+SRPVKJUQnD3pFMCrwRW8hDEYTssJFa6tnRdgBIEUcWkpF6eaFRSOKs0UK1zpFO07RwpJcHETRIuhEF8hmRU5RcUUExSZFdXGdRAAA5MNrK57EPlfPRLz0k0UJin9FvPQ/Ra8UEkUPelbDw1ODxU2El8UjSh/FMlVwwnPGGkXo2UxEcZsYxVZ98cRFtnHEwMqJw82qTUSOdXVF1sV2RX9qN0We3ppFhWtVRfrcS0UJiiXEGm/XxZxzrcXx0gjFDpw2xaFF7sRc/tdEqKRERU7AQkXlP/rEocW2xZd/icXVVr7EuB6RQ55ee0TImBRFL91aRcj2I0VIv79EXctTRfd1eUXzfR5F9+SvRLgeE8QmUwXEl//BxLE/wcWcc+TFV0p+xQloVcW4jaDFGASBxdCze8Rgds9EBaNyQq3Y7MSGp9fEtaawRG9fTEU7cH5ETfMKRH9Iu0MzxKXEZiaXxWK/xsXTa7jFW8K2xZXDfMWitPTEi/2lw58rAEW6OFtF/Bg7ROoVlcUs1MjFdiCVxRSuB8JPrxpEaJGxxErqSsSpAiPF4seQxIY4/MRxrGfFFzeUxTfascU3+E7FUrirxNcSvURGlOhEoUVuQ0aUtsI5RTFEmN2TQNQrhUJnsxtFHckfRFHaAMWnV+rEVZ9lxAU0MUNnROfEvPQaxSxDnMHS3gDE9gYCxQbw1kRfmJZFcRuKRFWfMcTh6WXDWyBBQb8OlMMmU6XE9UqGxKMBoMQ6owTFMuaOxXnHrcWd7zzFu5alxEaUisPdk7dCzMxKRG3FzkT4wgpE93XgxPH0msK8dB9F6Sapw9nOAURFNn5FBvAuRT155MM8PQXFdmAJxVHaUcTYwYJFkW39RXEsnUVXyhJDAwkWxIY4EEXh+lRFAitsRXZPgEUUboBF8kG3RX7MnkX3daFFg8CVRTY8E0XEQhNFo5L+RFg5csS30TjD/IdsReELCkUFo3LENIDHQpyiSUVNhENE3NepxKTfVsPqlY/E1jQPQ+pz+UPo2XBEoIn7RCxDHsQ+6CHF3ZPBxOd7O8Wd76XFE2FuxewvfcSPU6NEfa4cxHec+sSSXB7CVn32Q3lYqkTF/gdFjLk3RfdkaUWrPvpEgEiSxMTCI8UCK59Di2yMRQM4pUV0k1hF+DGURAHeskRpQIBFmF1mRQrX90S0N8BD8/0vxbl8G8U6krREa0mwRfU5j0WNl1DETkCvxJwzvsNB8RDFJXXeQ68lZET6bZPFbHiixSEfXMWbVUrFHgUrxZvmmsTdk5nEm1WlxIjSfkIBTZpEpHCtRPdTW8PMXfJE7C+yRDqSc0T/kK1Eklwuw9ERBcUdyc7EoPj9xPLBFcV0tbHDdQKyQ3bguMMbDbPE2qymxOf7+8RAJFjFB99PxYvb28QubtLEFXsmxTa8C8XD08PExCAQRIGV00P5D23ETDchxMRCrUOQoNTDzF2LxAFN5EPGS/vDJ7FAxdGRAcWBlaNCLn8FxVdsJcWmm0DF5p22xW0W7cWUhQPG9pe1xXZPSMUCq5LF7fzQxaiGpcUqWLvFOKfbxVUwl8Ul5K7EUVoJRQaBV0QDeCzF6OoOxcqhO8ShRefEYhAcROHp6UObVaDEh4VUxNqKLcQgQXHE9iiAxYYnRMXkVIzFIDBfxQ3g5kRRSb9EMZkCQ+AL70M1zaXEo5LuxO18QUS/7KxEorQJRHxh8kJHA5FEiUHARLivI8Wf/OXFDHGgxXh6BcPHKf1EoWc5RDhWHUU8LJxFAN5HRQ8LdULG3FXF0ZFqxYjS08QQ6fPDrdj7xJFtE8VioU7FnYBExOFpX0Wt+sBEdXH7QhsN4EONl2LE4el4xSkLq8VriW3FxsuAxf3lscUf9B/FukmJRMcYfUVc/mdFI7ncQ/8hH8TBF1zES1nsRGWIKkUFIwFFX3b5RM4ZwUOYu71EVR8nRcrD5ET7OvxDlIeMxGsrocSBlQnEukk2RPrt5USASBRFTYS9QyePMcUeBXXFliHFxA6cI0RapInF/gOxxYv9ocT8GDvEc9daQ+oVB0Xl0JZE7lq7ROzA9UQ6ktfDoUXKRMNCQkUVHRHEDwuexHqlu0ReOilFRPoSRR041URwziNFUwUJRYJzSMTVeDfFDhxtxU5ACcWU9oJD7zhFRJ5eW8TdJLrE0020xI51hsSgiYTEYNQjxWdEH8URNpHEsp29xFKW3MSpE6DDv32bxKabMcXOiBvFvcFXwiZTd0TRIinExtwtQ2fzgEWUh8BFuN65RW4StEXRIo1FXjp/RdWntkWdL+tFV1tYRTC7/MS3wCHFTBVwxNv5tUTrUchDMYhFxce6PsXr0SfFAhoKxb1SwkMRJQdFYqFGRbrJRkVlGcrDcM4mxaIj/UP5j3hFqAaMRXPGJ0XZPapFksvFReM2RkWitPVEmExxxKMBFcWxv3rEPZuKxHct1cQ41k9EIEHfRCo6psSHBRHFVONlwpSHBcSVQ4vCNrwHRUFgqUPNqsvDZ0SbRBe37kQsZZ1Ew0JZRAgbckRuozFEfvuARLsWPMVZNbLFhE2MxcshjcX67fvE5q7OxF3cCMVJLjHElUNVxFpkYcRXygnF1hanxYLiVsV56abCH/SMRFuxgkRuEoTEY90GxaDagcX5j2jF6bfJxJjd2cSQoBBDzTs2Q83MqsQ0EaxETy8DRWJ/9UPvyYJEsi4Ww3iLLsXjFDfF4en2xJ+rrT9BYAVFuB7NQ++4L8Xh6VjFzhmmxJkqLEX1KFRFexSyQ4JzBkLhC8dDaysaxBWMosQnIE7FzfvQxTOzHsWkzhNFdLWtQ7NZRUQpOubDcoqjxa3Y58WUts3FDALAxVeb9cV4mhTGOMcKxvJwCMYZcwfGk9jJxTa8hMXYX3DFDEKfxVArgsVy6GXFFR1ZxfF0lMU2q7vF0u+QxfptSMV/2Z3EGATeQ0CkkMS30VjFrdguxWuJO8VvAVzFZ5WQxeXQmcSb1QNFKctJRS7uAUXKoe3D8BZMxOkmAcXcRntDyMeFRXwh50UPXIBFcYpsREi/j8T1SmvFuI19xXMGncUN4C/FETZCRAskZEUbzalFmxW6Rbz0QkVK6i7Eg0BRxfypJ8WtaZ9Ep1eeRUaU90VXCgtGnk0GRrgN2EVapJJFtvMfRYeWJEUZYhVFas1LxfOO58VJjK/FTGaVxYQeQcU4Z+pE3nGeRfjxpUVF2J1FAMDARSeg+kUUjhBGNZ4HRpAg70VpfgZGryMWRi0y80VtNNlF1efURYYntUVk6rxF7G+TRYVaIEVFtppE3nFwRKpgckVAAmVFN4kHRFio0MSeTSDFMsQvRKpgSEXoiLFFaW+TRVKWeUPPZpxE7d6VRVcsnUXsnnFFGi+oRZWD1EXPFdpFrVjXRdEAfkWZKhxEGw0UxRgmEMVFR39FhgkNRjPTL0ZdLRVGIJKgRbwF2ES0N53EQs/qwwBvskTS70ZFXqmwRc07NkX+VA/FSnscxaTfbsOEDcJElIeERRueyEWZKjFFxY+pw5vE1cR5x5zFdmCRxc53dsW5a5fFHUnzxeEpIMYYhGvFVMHLRLfR30SgeFNFOiOWRajkmkWuR91Fv0wwRqrxPkZPHsJFwNuLxXO3SMbhiojGlZRYxr89+sUlRpzFgDdAxSL9k8Vi0NLFssyXxUfhKMTTK9nD1xK6wwffS8UXVwnGWzEWxuc72cVc/jDFdJOcwzvfGEUiLBFGFP8PRraEFkRB8dvF+1pgxpNJj8aAtoLGRlSXxSm60UWr7e9FS9kNRjTRNUbiuBtG7c3VRUHxcUXTTSTF2uoKxq3aAsa9UjtFQp+RRoiT8UbiGB5H/Q0jR3WpAkcbnqVGOxACRriNvMT1OWLFQr43RQj7GEZ7dEZGZpdERlVQH0YXqA1G8jDDRdtoCMMwu1bFZ0TuREwV7EWvVAdGLpDGRdO8I0XoaitBe/Jow1TjYUUeBRxGKD5yRl+4V0Y078xFurhDRKabTUUL9f5FeRi4RdEAwsOrPozEcH2MRV2NPkYmQ5JGn4uERtEAz0WdEY7FZ4ShxQpGg0TYsK5FbdZoRY41lsUMwuvFR/KMxb99rcUMIiXGeSkrxkXYkcUlhjdFrTosRokBPkbfLxxGwdkyRr3yUkZo8oVG9zSfRp/6oEaCsWtGt9FJRl2siUYRlphGExB1RsHoWUZUEa9GyYT5Rt6qF0ff7iFHuD0RR5BJAUfVaAZHXI8TR9mtEEdhCwlHtkLzRub+AUda1CRH4u8lR0Nb+EZSJrxGrcrHRjqB1kamyclGs7tBRpNH3cUdKbnG/7ocx3QVOse9MynHNXcaxw6NEsdNUw/HBQIZx/A2IsdHehLHXrmyxn/Zh8WtOAxGlkFeRqxsgEacc05GwnW3RbWVCMWBZBrGJMZnxuq1Pcad78nEqsAhRgdfg0Z46VFGZRnpRSBSFsUBHB/GT6/3xT2KE8XNKglFbrIERhQ/UUYcCztG5LIgRpQFKEbrsQlGb7DiRWmv2kVSlqxEufxvw7E/L8WWwSDGP5VYxuOlosa8NMzG8iG6xgxxcsYIm9XFih9cxaLFCMW+DvzEP4aJxfjCtMWfGlTF+DGHRJducUW0Wa5EB1+lxLZzKsX63CXFrrauQ+hqp0QGgRdEDU+Lw7EuQkSdEUxFCYp6Rc1Mh0VjboNFodYwRVtCEETM7olCfT95RPkPucQD58XFVZ/ZxQawmsWX7hXFaJENwjws7cTMTP7FhwVtxrMqVcY3+NfF8x+exP32G0WmChTErelRxWiiF8WpE5jE8/06RBKDdUVE+n1F1XjRwzOiwMPjFCNE8BbkxNxGn8SutgNFRVg5Re2NakVhsodF/WWdRPdTU0Mrh6FEio5HReVhEEWlvYnF0cDBxY5198S7J1PEPQoMxW3Ff8W6idbF/EkPxm9w6cVMplvFGsCJRGLhtEXMXWVFexSPxIMv18RQa/vEz/eixAAAbkXFvvFFxc+LRSh+mMSxvxvFQ4tIRKFFaEUFEv1EZmY4RLsn4EQwqjpFh4U4RKZ5d8UncbzFnysAxoz5wcV+jClExouSRYMvdEXx0hdFUwVNRDf4wsQG8EjEJCh+RPxplkVpL8xF2F9yRNhf3sTY8IdEQKQaRUfhHUVuErpEh4WFxLzjc8VCT8DFwoZixbl8EcXIB0nEiGMVRTar7kSn6CJFj9MYRUMcx0PTvEfEMJnAxI0oMMXgXJjFB86uxevihcSBc3BEgy+pxFZ9fkR2TyZFhsm0wvRsksQUrtxELeGMRSDSakWjAQTErdg9xZtVncTo2TTDSFBExFKWpsT5fmJD6SbXRPp+TkRz10pEMfdbRbges0Xb+RlFklw2xB6Ft0PsQCBFbOdcRfHjWEUBno9FFZ1pRbEuxETPZlXCj8IrRECk0UTQs/VDKVzkRLgeLUQS8uvEglHuxCUGwcK2YrVERiXaRCPbJ0WnF4tFjwLeRWpNrkU+6IJFsVAqRVMFwkQAXlhFG56hRZ88tEXHOmlF2c4LRQWj2kRp7xVF7Y0qRby0mEWH1rxFZzNDRc/mOEVuY59FYBTKRc83qEWpEzlFaW+ZRMWPgUIBTXjEfT9DRBfmn0WKH8xFeSmVRVygDUXwhQNEf+osxWezr8W3L33Fv44JxRbZosR/ap7ELNT5xA6c6sQzRBjF8/38w4R89kSutlhFdmAtRbzjxMRPHorD2oprRImwt0RqvI9EZ7NbxUvZV8UW2XREZDujRKCJzMPChodEXik9xCNbHsWt2ODE847DxBKDl8SlLMNDh5ZvRYb4y0XpFe9FU7TtRda0jEUBTYTBysOyw2DlcMMpy9LEU3SOxNGRNMVPHqbFM8SJxUoqrcV0teXFmkiixdqsAsW1hPDEw0L9xAKanMMeJz1FHhYrRe7rwMBtNM7E93V2xPWoJ0WutvhE/kOExItbB8UQ6bTEOFZIxXuyqsWL7JnFQTHdxbje7sXJ1HrFj1PhxGB2qMQ736LER3LJQ0ymQkM8rE7FzO6pxSEfucRaZEhFmZkXRXUCGUUIPZjEKP4vxTVNEcVxrGfFETZuxTkFrMVm5qvFrViXxW00KMV0k77Ey6GSxKg1PUNbQhBEsHKowhX7V8RF2KxDI0pbxPKwJMVFRw7EMCoJRAWjz0TEQpBExu0UxdcjLMWn6I7ErVgcxfyHIsUc2htFhsl7ReYdQ0RvX/fE5IPExOJYzURgZSpFHhbnRPrta0PwFsbEhA05xULPHcXVeI1EJ49YRWUZL0WbxKDB+twFxRX7dcTGS7FEMYgNRY4GAEXI9nhFg8AcRZf/EkRAE2tFqaSYRf7DJEVzRmpE0ER4w1924cTZPSFDS8i4RS5/4kXI9k1FETYMw8cp00R+XZNFP3WjRa8lpUUeljZFkX4WRVwPGUVcDzRFJzFpRaRwyUR4egVEWRfBRK5HLURdbWPE3MYCRdk910RDLY/FD7ryxSCwb8UFoxDEke3ow8BbEUUxCB1Fd5ydRJ3vHURcj5FEguJhRfD07ER2YF/FygOZxUwmOMVdXDPFke29xPgx6kO0WSBFL92MRGsJOsXLIQ3FyqEvxCBBkcK8dJtDRUciQzJV30R9rjlF07yBRK4l+cRFtibFbHjexOY/KMRWDkVEI7loROm3zETqc5lFldSXRV3cuUTgLTjEECmrxT+G9MX6bVTFENgPRZaQY0VWfS5Aio7YxGkAv0PmHSfBKjqZRCvHkEWR7WRE2hsHxUku1cTpNzfF1MmNxQTWSMWaCPHEjYYYxeF6HsQ/xmxDm8Qww+oEqMMMAiNErfoaRAmKV0Mf9HhEAG+HRHQk88NqTe3E+Y9ExbsnZsXeccXEjuQqQ05AE0RuEkXEO9+CxFz+BUTaG0REfa6yw9ejWsQT8o3DysMIxQmKV8XEIBXFx7qqRAZwf0VqvAxFX5hwxPUocMSrPvdDL0y8xJMYs8TLfy5EsAOCxMllWcVJnQBAhVqRROTy1MTRIjHFfvt/xevRoMWyXePFCfn/xVvC8MU1XtzFjRezxXgLSsVfBzTF6IiHxTMiU8V7lFnFjagExfpcHUOTqcnEUUlRxRIUqMSwYUzFAppzxQUS9sRhoXTFwteHxQe9QsVCrXfEJUaAxT4oisUD+GDFVXCzxYJREcU8LADEV+y4xAAAAMJhwyPDveMKxcKG58NEaXlEyJiHw3PX7sROQOPD+lxKRTqScEUwKs3DI9s8xfwYnsSTqadESFB0Q5hMYcSCYgZFVg5VRW9wCkW/Do/EiTBFxQ4t9MTjJSJFr9SzRSkLukXOiARFKH7YxKfowEReKRxF/BgZRCPbmcO1JhXFPQqvxR7F3cWGJ2PFjzGoRL3BR0TYXzbE/KkpxOF6EkTcxk9FK3ZsRYsbgkWpE+tEsp2XQ+SDwUTIGCFF7MBlRYXr6UREaV9E2qwSRQukN0WVQwJFuI3SQ9Y040PUCSjCDi1+xAN4G8Ob5itEDHFGRAG8jcPF/gfFbdY5xWIQMsSkXyPFb3CtxafXScWfKxHFrrbLxBE2OkSpE7hEjnUCRa3YUUU9m53DJtM+xbZiEcSt+qhDBFZuw9++eETMzENFVxuLRa+UVkURxw9FVFIPRWQ7EUQ6kp7EGWILxeSDcMTpJh1EW7HLQ8sQt0OMufFEEEdPRWuaTkWjgRpFJlOVQ02ExcR4CxHFHNoaxbUV1MT7yx5EsHJWRCXkkcSNF2TF/IcqxW3FbkS0N8RDJsI4xE3z40RTdGBFUOsYRSL9OUVxLIhFrJyLRZr3O0WhRTJFPM4rRcSxrkJIv+3DnYDGwrWmhETdtQlF7zgjxNAzYsXtDWDFRiWGxOhIxETwFjhEM6KfxBsNsML2BqFE0ZEaxD55QMPgLSlFcaygRWuJekXpt0NFPD1iRa3YSUQ2qzjEokUQxXccmsW30YXFCyRQw9ej6UTneyRF7pqARSGfZUX1SrFEDr4ORIlBoMQXyHrFpaxAxbG/RcUSA23FV1vvxDvfj0ERx4pDMXd9w4Lip8NjXdzEcRsBxWUIjMXHOtbFFQxaxcQgMMViEJvEc0Y0Qg4cKsWcIi7FjQbzxG4StsTnjJTDlIedxHnpocTJVJFCLpA6xH2/E8WgOJLFOkGdxT6XosWA5orFzarWxFKWHcU4Zx7FCBugxDC7G8VHA8jCGsDbRLWVBsUcWmzFCJtBxdhfhMURpQnFY+74RJmZ/0Q9CnfCUxYAxaYKF8W7Jw/D3Nc/RG6jp0RIPwZF/WVzxGBUH8W9wa/DMuZ6RAU00UFjXd3EI/m4xdhw0MVSlifEjZcWQ/Mf2MSpgnHFsPLsxb0B9MVrq7fFnh7PxbSIIsb+Q1bGIOFDxhiGA8Zi/6XFjMocxRuNFMX6nJrFlqH3xa9DpMU3ibXEs+rSxNjwYMX+w7rFuJ6VxZH+HMW2YsfDF0jAROLHMEOF2oDFG82ExX57EsXEQglEkjrSRGBUzUS/DtJEaryMQ7ADg8RPHj7FnYB8xF4pE8R++0DENc2NRDgWk0VXWypF/kOwxOXhFMVzV8HFw2TlxRZqw8VeKXfFBMVLxAZwHUVWDlZFyiFTRV+YwkSMuRnFl66OxSbCGsUIvZtFPJ0rRi7wQUbBGSZGW7HaRY2XckWO5C9FcRudRDarJsQYBIDES1lexRkz08VHMpLFS8goxXS1t8REaYJFz2bzRWcE60XzTvhF0HMbRhwLNkaLLCdGOCcERnFb6EVWrPNFhasTRgeO+UVUEp1FIEFcRRSuvkQrdkNFYLaZRWgRVUXnjOJESuqXxCXk70PNar5FAkntRR6WwkVrCelExLEiRCUGyUNQazhE0ZFaRQc9dUQxdyHEiPRTRTA7yUXumsZFsoz8ReVQFkYJOeZF7U2LRSDSxUTJ5SlEmSpSRR2Jn0UQKeBFuG8DRve16kX8GG9FUpapxPf1O8UtskTFtMiaQ/UofUW/7BhFBoGYRH6MC0Q45w/FE2HIxDOiJ0VooolFi9vQRAMJHsQ2qzTFfvtaxc73XcQZ82nFig4FxlaOHcZCTxDGEaXpxXh67sVxGz/F78khRZqIBEUQ2CVFPtfJRTPzGEZkDD9GMuRdRmGDKUbF/hLDNgtNxnJ6icYrZXTGIuz2xd2TK0REaW/ET6+vxW+f1MVPL37Ff9mtQhfIh0VW/T1Fgy9gxD2bTsVoEdLFTsDmxf/Qm8WeXg1EqnGzRQNJt0VK6uZFIwqnRWyn+MXvGJPGab6oxuU/fsYyFQjGBFZGxBKD2UUPy6JFDhwcRbcRlEWuB7tFP7UFRU1zo8VARCvGUlYhxgxxNMU5Y0JGR4LrRiEQEkfHSg9H2X79RjfpqUYkRv9Fb4GVxF1L6sTsHqRFHyNcRkz2ika4rXlG3vE3Rge9sEVEeiVFE+EIRUi//cIkKNXEAZ6lRTRRV0and0BGBNaZRS/djMOvpQtFdZMMRmQbbEaSa3JGkKA1RoiS4UWJEo5FehRuRVtxvUVpHhlG1WfsRZjdE8KY3c7Eg8DqRe3ug0bTjIZGWYYKRo7kn0QjyiTFhjgMxKjGVkWhZ5xEAwknxVa9B8YLNUjGKskexpMY+8VYyB/G5v0oxv8yj8V5x3dEyWVTRYvbO0WUhxVFxOAcRostiEaOlIRGVCNnRq7Gg0ZAw4BGtPdZRk+eeEaNpo5GPticRh0YrkbkEuJGs3sOR0IPGkfqAxZHgCYIRyHGAkeZ0QlHeU8UR0IOBkei8/VGkC8CRzfoEkdIny9HZSAtR0mmBEe3AMxGTTPnRoR99EaCgbNGROmLRVnXjsYlBAHHyVUix156KseuHxPH5zwOxytHLccTcFDHKsFdx61AOsez6uTGI+oCxl6LFEadAZVGCVqGRsKGRkZmBgBGOSO/xEkdQsa4T4LGdu9FxqW9OsU3+DBGp5epRhLTm0bWVqBFb0HOxVE6NcbTvFPGBMWxxeH6o0VVvw9GW8IuRlC8gkZttoZG8gFMRimLKkZt1gJGPZucRWxnrUV6pWpEZ1Wkxarg/cV/WXXGlOWOxu9YksZFlo/Gj9E5xvAFqMV+HQTFJsJBxcF5n8W9ErvFjcbKxdQaqcXJ5UXFnYDqw9VnV0WeTTJFrwNXwyh+LMM3GoDD+8v+ROjqn0UAAKFFMQhpRbx0gEXDAtJFYy7BReRyfkUVezZFXweMRFZ9x8RwzoPF6rOexWorf8VSJy3F+MIsw5ayEEXF/gJFDHGAQ/rck8XLUC/Gil6Axt1kUca0SH7FH/SXRLAhkUUTcitForRCxRAYmcWt2EfFvHQDRCfxiEV8IaNFkjrdQ21FJcUQx/jEAhoVxXVx6MSLbKNDi9tSRGWID0TjJStFAG88RYj0MUXXkkBFYHYuRcZcL0XlYe3EyMexxU5A3sSfq8FEPnkUxJRleMVFB8TFXZzsxQmKncUHX6hDUrhyRXo2uUXkchNFW6CcxYIRrcWPU+bEUI0zxHEbVUTQBIRF1WdHRapgLMS7JyfEBoGYRHvyUkXu2kBFWtOARBDHvkNJnZ9EglG+RKOSLMXDJKDF1EmZxUItW8WC4ttEzSrPRV0LwUWt6RZFmEzRQx9jrkFF2C1FawlzRXq2WUVMJsJFJWRIReVhA8V++zpBlGVWRZMYLEWezSrBFlkvxQzxB8Xh6bfEyHa+QMlUKUU2PFFFOFaERYEVFkU17yBEmLv2RHPXOUXEIJ1EFK6txCBSGsUzoiXFwNujxU4AqsWR7YHEwRe+wz0KW0RpAI5FjDmJRTA7A0XQxB5FjdeKRYvbZkUDeCNDeiU4xRDpXMUldTfF3ZPPxGlvDcUGAU3FwTnDwlP0gEX+ctBFZdnKRTuwm0VLWfhEB1+Mw40G8URHg4FFJNeLRThnOkUi289EMQhiRHvySkRMNwlEdr7vw4EEzcOUBx3FDU/VxF8HLETEIPzDmEzdxBiEBsX0bMDEoPgvxLRID0UjOa9FXP7nRbdArUUILG1FnCKBRXXxjUV37dNF4ensRatt3EXd5IxFH2MtRQHeMEUOHG9Fu5ZaRY9CBEW0yEpFKH5mRbG/i0UDOK1F8WOhRQRFXEWn6MNEFD8cRNQJMEQV+xlEpHDBQ5wzvEQYBEBFbcViRXUCuUToapND4Av/Q8/3wcQQWMHEGARIxMc6WcWsnNHF+AKzxXSTWMTM7orEiGM+xUmdpMQUPwhEVv1MRb8OqEQ+6OlCDr7ww5qIasXIGEbFih+5xLWEdES6OH1FT2+JRQskekRGlAZDW0LOxAE8sMXXkqjFPD0yxSlcscQeFrDEDU9Hw/F0L0WvQ61Fd63PRRZqjkXHutjDAU39xAN4AcVQa4bFDIJwxZLLYsX+A+3FORQHxs7I4MWY3dnFfGGuxQukA8UAAAJEIbCgRCtld0Qj2wZF/WUJRXe+H8C+MGnDke2exCEfHENKe/RElpBPwjXeX8V1wpjFKliqxYCmy8WHljDFz2bXxEiQhcWJ0iLFwoacxGzn4MSXblHFJBccxQ1Pw0SYu6pE5/v/xJLcN8V4etnDILCmw8BbDkVX7D1FGi9dwyo6BsWfvKvF07ynxZwihcW7lnzFWdeYxf+hesWNKCfFQBP2xMuhgURVwQpF2/nKRM6IBEQ3iQdEv+xGxGnvWcXY8NvEvAUUxApolkMiPYRFJJdCRZoI0cQZ4gbFDeDNw2UqDsWCczTFbhJDRNVnQEU733VEE2GRxA1P3URLmYZFkX7kRBsNDcURNoXFv/1axbaEusRAkwBFEJikRVKWuEXjFGZFIR8ERFFJPUNIv3FEi9v1RKW9w0RDHJ1EIY4XRHtyDsVF2JTEVOMJRS0yK0VGlOREGJXwQ2GyFMV/GavFhZqUxcGop8S5DQpF9hc3RXBfsUQdOMhEqRPURLyFS0Uo/iZFZ9UNRAaBUcSutvHEN4m9wzhnhEHbaNLEhA3BxN2THEVW/UBFxksgRSzDVUXx0k3D74mfxSMbmcV9rvbEEGkcxVRSC8TEICtFj8LqRKRO+sSrz4nFDwuRxN2T6EQsQ2TEmbuLxYVrYcUA3kvFwEpHxWIQ9cRpbyhEwhcJRSEf8MSGuI7F4K2Jxfr+OsX99qXC1AloQpwzEMQawFNESZ2NRGDlNsTjpZfET6+uxNqKL8X7y+PExtwVws/V1sFH4VhE8BZ8RHPXl8T+sqvDWmSDxK3pocUFo4vFq60MxPAW+MJDCz3Fi9thxSSXz8J2T8hE+n5GRHEsR0XqBMBEvp/axAKaCEFqvHxD6gQ+xWmvicWb5hTFg8AAxSxlicJioRpF3EYPRRzrA0WsHPZEwRc4xF5Lk8S+nyzE5j+cw1rTTET/kNlEzMxsQxc3AcXiWN7EB19kxAG8hULWxcHDlPaZxEi/2UNxiuhE61EGRUKtJ0RrCQ9E7J5ExHBOc8Wl7JXFowEmxZCgiUQTciBFAU0SRKrPf8STqcJESL99QlcsjsUgMGzFldR5xMPTKMX1KPfESnusRMbcK8SkzizFrAswxT0bGMUXt27FKumqxSYC3cXm7v/FLn+Xxf5DykJtxThEVn0YxXUCYMRiEBZE4C3kxCj+AsW4r8TEsS5gxWUIJ8U4Z+bEvVI3xcGopMEkl1/Ead6PxbfR58UukKjFuI14xbaEMMXhC6ZEJeSLQ0XYpEM41rpECfncQxDHQkR2T55EvjAxxCV1wkGWIZlEX5jUw1tCLcU/xjfFysOCwdxGKkW8dO1EsVA5xHzQtcQSgxBEIbAYRYJRVUTjNhhEDr6wwX9q1sQMghnFuK8vxHuDgESzWWRFH3TfRe4a70UPy59FqDUlxE+vxsTLEB/E07zfxAdf0MRQjRDFLaGhxfcT2sVaJKDFTmLAwzOiwUTvp4hE2c7LRHNGh0RtVuNEBTT0RFRBeUUgMMFFemWKRX4MNEUufy1F43aKRdiBmEW/rJtFfxm3RaGnjUW5/NtEPZtPxIC3RkTlv3NFkA8ORY8xp8KBBBnFsOFoxYLi78SdgCjEILDdxIofGcQIGx5CVbAQxSEfy8SlLFfEs+pxxGEy1cPqlYLD2ooNQ1kXAUXw9NtEaryYxOzAnsTlYadEqy00Re+nFkVK6txEGWIJRbieG0XUmqxEryWURH0dxES7J+ZEc0aRRN5xxURmZjpFtMiHRNZWjsQOnCvDMLsMRWkeg0Xp95FFsOEjRfwYz0OfGqrE07w2xZwiAcVHctlE7msDRTXvNMRlGRPFjzHRxEHxEUWgCTBF2T0dRFmGrEQehRFFBFYURL1St0SO9ZVFjrW0Rbx0FkUYFSHF4BxtxUUYgMXNqjHFv31/xEMcisT9ZYLE6NmLxNzXNcQv3aTDc0YWRBfIGEUVjKREhHzmxLsWBcVHculDsVBbQ03zgkPuaw9FYv9fRd/PbEXx0sFETWJYxNOrQ8Wz6lrFLGUSxTkj0cTl0OHECKzMwxnieEPZzsrEQq3exGHDNURfGAFFtoQ2RIhjyMR8YZ7FmIymxVfsQMUhjr/Eu5YGxGgigMTLIRXFHoVfxYv9SsWvJYPFLm6exVL4uMXOKAHGv32CxX77s8SlvYvELm7dRPUovMJtVvPEarw0wyQotETcxi9F/tQqRWpNrkRm94xER3KVw4A3OsUovrrF2pvHxcv/p8WcIonFi9sgw/Uos0SYTM3DXUs8xK36E8XfvuLEBvD0RD2bQ0Ry+fvEL92nxFdbKMXChoTFMLs3xDm0CkQmUyLFl7+YxVdsncUT8qPEQs/mRJp3PMNdbdbEwSgsxSPbMcXTvGPDAbwKRcNkJkVxrCRF2PDzRJYh/8SQoC3FvPQaxW6jRsVvX0bFaxqyxdqs7cW11ePF6Aj5xZEtIcYijEDGW3E6xtkO+sVnc5TFV9sgxRgVQsVlCKLFRhTcxciYwcUj2znF62JOxcW+h8UHjqbF+8tTxWPurcRTBTbFY66ExQlKhsW9Es3FunjRxZYhYsUFEkJE+u2kRUj/wUWHFqtFpgo6Rbx0vUQ6AfnD54xwRDcJXEWckXRFMyIQRfYGjkQVjJ/E22i0xZhdNsUgQTfEecfDxMlUusRliA9E9+TVRB90AkWbVVdD4lhgxbH/l8XrUaDFglFExY0GsEHb+cZFylJDRp/rQ0Z18wxGh5aqRT+1N0Uo7e1EbOeDw/DWksU7juLFErLRxb3SuMVlGWjFvw7hxGiR+8S3QDFFEeUORnYvKEbU6S5Gj6I+RjgWS0YOHh1GqvGdRTCqoUXCBtJFj3H2RVyvA0Yg8LdF8BZGRce6qsTuayXFKhgXRFBrSkT7y55ERbafQ3nH6sSvlKFE7iuLRQ+LxkXFD4hF4YsORUwmIUX8GCNE22hBRfV5iEVg5c5EqnEoRZVDukXIdshFkX7aRdY0/UWl7KtFyHbuRLx0g8Ii22FDBEXdRX0dXEbBmT9Gsi6LRUwVoMRK+0DFV8qBxeXQ1MS0yKZC+MIuRMQgJEUpXBlEK4coxTVNDMWutrPEhjgKxBrAyUTI9h9FNIAXxHqlasUMU4LFezKIxVsgsMRLyJPEcSzKxS2yIsYsNBLG7K9zxYR8DMTc121EGIQSRbaEiEPIB4hE5OMURv9SkEbBp5pGjGpXRnuUPEXcBg3GfR6Ixv8BYsbywezFhB60xRfIEcXsQAbFL52XxSEOc8U41slE8RKdRTLmh0UgQTNE8vCExcwuo8X7unvFO3B6xF4pl0TMTFBFNmvtRadXuUV9HShDtnNlxeuiOcZ3PIjGv716xmsaB8asHEJEF6ZBRWWIXUXsnupEuI0mQhxaIMQZ0VvFz5X4xaX9VMZfh2PG7lqGxUjfJ0Yf9LNGD8oCR6JdDUfJtehGIAKoRuOFOkYgQU5FukmxRLx000VEyoBGmP3ARtO7zkZUc71GscCmRrsHUEaguI5FPZsHRT7XfkX6XMNF5IMjRpK6cUbc1TtG2+haRef7wsRDC19FO1BQRiXWjkYEhXFGf2ruRYofBEUgwV5F8HYGRkndDkbIGLdFAAA8RSPKIUWmCr5FuF5RRneMiUZCLUtGoUV6RM1Ml8WfPAjFwahEQ1BrIMRT9gHGytJFxpGNIcaEXhvGOaUcxhrRGMZlSBHGHsXkxU8vDsX35JhE5dDGw3bgzsTD013E03z8RajloUZxPK5GbZZ5RqNSf0a9UqRGrZiuRowJskZQnKJGv/20Rjab9EZXLBBHihcTR7raDEcgqglHR7EGR/NFBkc2Ov5GAov9RpIb9kYHffJG4lAVRxIjMkfKmj5HEDkoRzzdA0fhGt9GyrHqRv0G4UZFtmtG9kaWxQd+ssYh7u7GGIXtxvmQ7caMQgHHYbIkx/nHW8eZ+nXHHYhix9oqHcdKimPG5AOvRdLeV0apE3JGyhI6RuAtlUW6uHnECaoUxqOhkMY1r4XGBRJuxeoTB0ZI8HpGKcuLRuM0Q0bb+dbEaQ9Cxg4cNMbrcRDGW6Bsxa3Yt0VI8ENG2b1mRuxPlEaBNKNGleN8Rsh4JUYkKM1Ff0izRFioUcQ++UXFduAcxrSIVsZjzZDG3nKSxmv6UMYarxfGSYxDxTtOcUSxv7zEyjLCxRve78UhH7PFXP6VxVHJaMVAgvbEvh9OxQdOOMWEfFzE3uDmxPs6mEP8B0ZFwvV8RTQAs0UsQ7lFxPGSRQ9cgEUZ4rVFEaWiRdVnG0UzIgxFsb/oQ9vobMXj9rvF2LDBxaB4ncUT8qXEqCRMRfiCnkVp3mVERditxXxwI8YVbCjGN0kBxiQod8WXf1BFiGNqRWHDx0PgC/PDuB7txKrxFMWbRATFsOGNw2srEkW7FjxFCBt+QruWEcVLWbPEIY7FQnPGBEXXkjhFDAIORZdum0RrqydFQi1lRVHJPUXuWv1EOGekxGb3VsUFI6PFmLvJxSQoTsX6XGfEpsqSxR7WCMYxt9TFoPgGxea/FUWvpdlFTw3jRR5WiEWEfEZE/fZrxZRlWsVkzPxEBpKNRWPdEEUu/9FErkfuRI9TXENTdAhFj9N0RQpGI0Wz6sJEb/CpQ2gilMNQ/EzEJXW6w0HgKcX/oWHF/yGuRNAErkWBBNhFoda+RSEOjkV4C09F6MhnRSGOTkXQBIhFxhyrRaUs4kTImAlFoUVCRWx4hcSJ0rHEz/fHRAlocEQ7cPrENd6axUTpWcXk8odEvrAVRUyVe0W6+K5FzIy6RY8Tm0UpOr1E377AxO18LcT8h4tE3uBVRD81XkKyDEnDlUPsxDlFpMXmHYPFmncgxfUo38SE/BlFr+W8ReV/xEUwqp9F22hNRRgmg0OAphLFoVYcxRBYBsW1JmjFC7UixQN4OUSd7znEqDUYxYMvTEEn4ItFhji1RaycGkUHzqlC7J6iRJQlukUi285FexQ1RXctMUT5oOfB2T2WxN/guMShZ0NDYqHiw9zXPcT2BpLEWfWRxKz6ckREaR/DuI3cxFRSOcQHXxRFB99nRct/Y0X2qJRF7qujRWQqVUX2BkNFZKqxRc7Iu0XqM7ZFHfimRZZy0UXXgfZFKpjmRXUC1UVGlMFFblLPRQXSqEWn115FOcUERYlB/0R+nQxFY13IRCsHAkVYOUlF6RVzRff1g0XOGYJFxLEkRc/VlsNgVAXFSZ1Aw5RlQEMSg/nEHqeaxOjZdsQxCHjEV1udQ3nHQcRDbYnFDv6/xclURcTsrz1FMJnCQ/hTI8SuxwjFeqXIxJSHDcTdtYjD4JyKRFUfAsXOiEvFKTp2REK+ukVl2b1Fsb9mRSQokESTqa7DwTkNxBBY58Qep8/Eb19XxDlFP8MdOCdEM8QpRBZqPUObVTfDxtydxLuWDsXF/lbF+Q8Jxas+48OGyQbFUVosxffkQ8TDZLzETBU0xeF6McVlyIfFFG6lxUOcbcVApOzE8PTqw/32dcL+1MRD/BiURO+nJMT6foJDtRU/RBzrGsSyLppDCkYTRPVKjMTQMyjFTtFHxYkBscW+H4HFY10gxMoy7sTiWDvEjLk5RNNNMsPTK6/EGi9axb99G8Ug0izF/CmGxX/qacXqc8vEktwXxQHNI8WnV85D5h3HQx4WKkQ8LIfEW8IqxZMpF8VMFc7EqnEXxd7xJ8X7y6PExY9nxHq2KkVRSadFZ0SKRWNd5ES2Yu/Cv+wsxETpMsVmdwzFj1OTxLz0OcW7J0dDqvFmRaTfkUTRIqfEgCaHRNMrNUVW7GfEQfFyxXsU08TpJu3DuxZOxXbgdsWY3fHE1lYbxe28pMU2a73FPCwexSuHvkT8GAJF309xREp7J0RSlpFE8kGAROYdKUUo7UxF1sVTRFWfo8S9YxTFtRWKxCo6mcSbVf3EidKyww6cL0Ra0x5Ew9OzQ18HUMR/WYbFCdkNxmurMsbsL8HF3gJoReF6x0W2c1lFX5gsQj5Xc8N/2b9E1tYMRXDOFUUdOPfDas0RxfYGF8TmrklEdRMCxZJcAsRFtlRFINLERARWMET7yyxEsS5IxLN7h8Rg5cJEZ9WTRLBycMMVewtFH2OERb/swURQK4PFUie1xa1pbsWutiTFh4UIxRcmO0MFo3BE2c5DxK1p5sSQoBDE/6FQRSWGLEUG8DLE7slZxWAll8V0k8PEw9M9RPyHKMTbaE7E5h1PQ/W5asQMAq3ER3KZQz81PsLCFw7DSR0GRVWwP0WO5A9FZYj5RAG8JUP/kAhEpSxoRVHJAEUFo6TE2F+TxILikMRKKoPFXS2hxcBb58TV5x5EgEiYxFTB4MM/xizEQBO0xexvrsVriRzFH3QfxUTpi8U0EU3FjLnXxKMB0MPP1RRF6oQ3RSX1N0WL/UJFgy/CRL4w3cSSOujEbVYyxZkqMMUfY0ZENV5BRfyHlEQMk6fEio5QxcuQLsVRSY3E3NdzxP8htUM0gDc+WmSHw6IjlcRiIQbFhVqwxCuHB8UtISnF7fwdxWB2DMWIY6PEJsJyRM/Vt0TFfjFF4YsoRTws68S3L33FeVjKxI0G8sQzRJ3F0QBrxX2/bMUKBo3FxDEkxbUVgsQJeT3FcmijxZmZj8XeAqnFO05txW00wETIh15FGi8NxbO7osXnjNLE54zdxKaKhMU9eVXFAqs3xXvyf8UQxz7FjnUnxQRWCkSC4uVE2c7BxJFcxcW56/HFVyyixWNuW8WEnh1DNBFMREOLTERkqvVEGJXSRG9f0EQaLwhFEFgHREvI50IyVQBErwPqxKAJeMUqaZbFSup5xbn8+sShZ4XEm8TkxMKG58Qi/ZfE7lpARGznR0Q0EbZD9Gyaw+tRK8U60oPFXdzRxLsnhEQtsrxETWJlRTAqR0UibKtEqYKsxL8OIMV84RLFFYyMxQawncWbxEDFAbwqxau+PsXZzonEMCpzREmdKEP67d/E+MKEw7dA0kMrhx5EibAjxOyvC8Vz13hEQfEyRfUo00T0bJ9E69EcRQn540Tpt55EgZV3RXo2l0WgiVZFJJeBRNqsOkIo7VRFjZd7RTNEG0UNTxdEbbQrxRKD48RoIrxEL92YRLUVTUSotTNFMYgYRQBv1USvJclEZYjZRN++xER/2T3BbqOmxNGAIsXKQ2XFG41IxcSxOMStWD1FbCfGRahkzEXhS5FFz/cLRTf4n0Tdk5JEkA8MRHnHuUJxrIdExY+qRLgeLUNNhIdEurgzRJSHwMTDZPjEUUnCxJOH6cO/7PBEBTTkRGb3qEMXJjtDBFaWxM9VU8XFjwXELEPhRAaB78QbjUrFUrgoxGFDYEVKjIJFDAK8ROrzBUXvp4hFqMZHRf+QDUUr9n5Fnl6NRQRWPEVAgpjECCxaxaFnWcV+jDfFTfPKxJvEg8QExY/E5j8gxU+vucSCUZ9EzO7GRK8lrkRDrQ3Ehkk0xXxhj8SbVUNFO/AWReOlFcTdkzdEhVrDRL+OIkWvlFdFO3ACRLKMNsUH31PFt8Brxa42PMVR2lHEjQZ0RD5X0UT2BoPD6vMLxeH6E8V/2dnEsT9RxVSSjMUToZTFKliRxbunS8XYX8bEzTsuQ8GozEOjcFfEeWk7xWWZf8UVO6LFw+S3xZmZRMUvTFrFEFgxxWDlscSdgG3FrJwHxQgby8SC4mvFp9cgxQwCg0M2KyBF1WdhRXnHz0RokYfEWXVExVIWlcVbYLjFE6GPxXxQBMUZ0UvFxLEzxdEABkNBYPFD22gURP8hkUMAb8LEUI1RxMsQ10NTdMzDeAvkQmJ/uUN++zfFae9txdqKR8WmuaHFTYSFxT5XCcXo2a7Ehji2Q78OAMX7+rHF0HOkxaHWwsQ2vERFwNuARaHWJkWw4a9EgMgiRem3w0QtsvTE58yXxT0b2MVQq5jFfOENxdCzNMVbMcTFdEQcxgOJLcbxwwDG30+nxeCtOMXc1xnFeAtIxQMnocXH+uXFhF6nxUKtSsXpNy7FvIWaxSuHncXyMGvFg8CpxHvyi0T6XCHFzA4GxodHGsYpCwbGavzDxdBE1cR+jLZEP8ZuRWKhbEXTPFNF0SIgRTSATUW0t4tFJeSqRTbrpUVAgndFZ7MDReM2rcRB8UrFuM3pxd7CwMV++0JDAU18RSfgkkU7n81F1FrrRTfJnkVQjRtFhVoqxfptvMVIUKzF8/2EwkS6oEUUrtBFSW7zRdgfy0Xb+T9Fj1OWRBWMlESY3TFE16MPxWvr1sVDSxbGWuT8xUg/W8Wad8hDCyQWRR6nYkRAgs5EkCDcRYX6K0a2ZElGMuZFRoOgOEb7mhRGLMNAReye/0TewpZF61F9Rd/gkkVKO5lF5MOfRf32dkWSOptEBFYBRblraUR3LQvEKqmYROtRPESQD8hEfgwIRYanskQXtzfEvjBvxS5uD8QvXQJF1AmdRVRjCEbkA+JFuA26RWUqAkaNxhBGAoniRfaXg0UN4AXDAbz+xHe+C0QOvglFff+dRbVVQUZ8EFNGh8WERXftlsWqcdXFaQDVxfu6Y8ViEGBE3+C9RImwS0St+qzDB86rxDcazMO+MH9Enl7uRHA98EQRxxpD0YBIxXOXn8UklxTFI0q6xKfXJ8UB3j3FNqtixc9VXcVTdLvESmpuRdDz5UXZjrdFC3WCRfWoakUHDqBF7S0mRu7rg0bhSXpGhonpReadW8VOIibGfsxQxrfgGMYZ4tLECsZHxXHb5sUgUr7FTJULxVWf5ESnF6pF5MOvRaIj7UOMiobF9fnaxY41z8X6XJTFCmgERKa5wEUg0slFCOytRWWIukQCSwDGN3pdxs/VfMaTSUjGrfq8xaU9BMX+Q4JF2oqzRVANEkVm9zzDYHaXQ+18FUTMna/FxY86xuXfXMZVkCbGDU9IRQj8qkbd0/hGJNf8Rn3910am2ZNGeZgyRsSxzEWzKqFFj+JFRsX/wUbK2wJHRDENR9ZF/kb9JdJGeErFRnsTpkZu405GWGguRtuZb0Y++ZVG+p6WRkhQkkYzE3RGhbo/RtqqK0ZPPlNG9QmMRtxXgEb5gDRGeLoBRujZ7kXC9wRGDNEkRo1GDUYLNYdFEGljReK4EEadoH9G03yWRnmYZ0Y8zARGnYASRQ96nsPDZEVFppsXRQRFRMXuaTPGvMVqxpoXB8Y7MJDFrViZxU6RocV18ZrFm1V7xcJ1TMWVQ/rE+FO3xFXBFkVthfpFdl5CRr9tj0YXZp1Gfc58RpeQhUaJsrVGuxfQRqvO6kYex+FGW2DPRiEf/kZc/hVHOD8VR4OPDUdgvBBHJSQUR1LmEkcZof1GOAbjRj3yCkdO4CtHNktLR3qOVUdNOkpHQxwpR83qD0cQuRVHtRUYR1ZtA0evlY1G4Jw5xMZ8VMaffI3Gsv6SxrvmusavmxDHa4NPx+safsfu6W3HaMocxwK6dMYIG7dF+0uZRiiNoEYDCVdGhwWtRYDmrsVMJlfGvbOBxplZdcZm9+DF+MIaRvbXpkaMepdGaY8ORp+rrcTpVxrGBRRfxpTl8cWxUHdEAJ7YRbpJM0YUv2VGLZJ2RnN3f0bNSntGYVJQRqZKGUbRYs9FrAsJRV0ckcWR3h3G3oB7xkPckcYAf5HG+R5sxvp+zsVm5kfFGkAKxSjtMcVWDvzFaV5Sxp+8V8ZYuf/FlPZAxUwVgcTGS+hECKyIRLKMRsWGpzbFAis9xQwCFMWDrwhFnDOTRVXfu0W7FspFQBO5Rc6IlkW2845F3DVKRWKhusTaikvFvUFvxRKUAMaSaxLGVd+IxTSAt8PgLdBEpM4kRbpJ80SuturEhif4xZ8cQsa2giHG3LUoxcZL30TD5KhFPKy4Rbq4SUTq8wLFRNi9xFYOdUTb+dNE78mLRC0h9kTuWhhF4za+RCnL9UQ5RXlFoqOHRRzakEUEVj1F+lySRECCKkXchr5FacDARfOOqESHlhzF3rGKxQEeksWTWK3Fkf7ixQX0zsVt1rfFm+YMxgK6TMbsAB/GwhcNxbPqN0WxUK9F6Fm4RQNnYkWvJQ1FqDW4RBiVqETe8UpFPmiCRZyiOUQhnxDFtDfEw3VxqUQA76JFgdURRsep2EWRfmVFFYyrRFBr1sO02RHFEgMPxffk6MTjpdzErXpJRVQj+EXUawNGcqifRS9MsEQ7cDxE8w49RaHWOEWPwsVDbqPDRLwFkURwPclE3w+RRXUCIkUehTXE6pWfxJ7NEsXbeUPFEbZcxQ+LhcV5x6jEeemGQ0CC+kP5oClFXW0bRa3Yr0Q7TuNEgy8qxKu+VMUp3BzF9+SdxFpkU8OiI7nCtDcSxO5rFsWTmFHFrAskxWua+MS283tEUPyCRbpJpUXveKJFMBk7RfkPN8Se3lnFUPxsxZmZHcX7y2PFDlyUxVyPLkTM7qBFhxZqRbn8sET5DyVEJlOKRNNNUsR1kwHF4secQ0j/u0XFD/xFOaM8RYGVg0KJsItEkjo1RAN47sQ178fEwTmWxNtowMTLENdD9bn+RN2TUUXr4tJEejacxK36h8Sw4VVFeYf/RaQf6kV9Lq9FBdKyRSwli0VNYldFJsK4RUIPzUUDuJpF1xLaREYD2kQP+qlFFlnVRdGA3UXDJJpFBMU7ReVhYkUYpoxFhqdPRR6npkQofuDDw0LqxIJzCkTpJqNFDSDeRd0kxUXG3KtFoImRReXQ6kS/bBXFrBwFxbPqgkQQx85D91NZxPHjBMV3nGLFBEWBxXgLk8UCmm7FAqtCxU2EP8SU5UxFIDBaRXHblkXvp5dF/yH2RP8hHUK1FfXEwFtoxOhqkcSNl+PEbHiKRPZXw0U9SrtFWRdXRA6+ZsToapDEO3DNxOoEcsRQjSJFuG+ZRasPikWSOp5FZlW9RYkBo0UdyYBFVg5dRIofYMWo9bnF4Jx+xTaru8QHXxvFw1NZxbByGMWBlVfE/kO3RGFDfEWPwtBEpb0WxV8HEMWDwKPE9gbXxB4Ws8TrUXzEHhYwRH9q5EMBTYJECBs+RXO1f0TSb7fDxCCRxMTCJMVXbCDFdLWVQ48xQUROQJPBQWDQRNtoaMMyxL3EryUcw+M2UsTlP8DDjLmXxLwFw8RWjkHFBVKyxSSohMVN847EukmwQ1dbh8SUZSbEr5R1xEFg4cNXW6hERbbTRJwzFkT1KNxCwobnQqs+HcTNO6rDtZUjxffkAMV3LctE06teRWIQGkWVQ7nEm1UoxXnpRsWMOV3FtDfExDf4AcWU9uTEO055w+wvN8RDi0jEAG/xQqpxFEV24PtEmaooxfiCgsXIdr7E4enlxF1to8V2z/zF0QAMxum3/sUxyNrFIltxxXh6yUQ2vEVFE9DkQ7By3cR2T/HEQy0CxXNG7MN5WEBFvjAiRQBvIUPmHevEMlXPxF4p+0PmP5dEIR/+RIMvz0S94zTEOGcixWxnTMWaCD/FOGd+xQ2P6MUKF+3FM0QARZTnF0YLte9FmN0tRUHx48H3deTDjZcuxEdyL0R1AkJDhJ4qxVOFOMXq8xxFI0o5RV66qMQHzonDlIeNxBV7LsVXW67E376OwU5A98OopKJDR+GsRPfkaUMYJgND5dCDRJMYrESdgCrE5dDZxJtVCcV0pG7FvcE5xWgipUQtMm9FObQiRWezmET+Q/ZDUOs/RYBmqUW+MKNF/ClSRSL9JMQfY4rEAU0GRGsrKsRIUODEWtNyxJ88k8QK19XEy3+HRN7xRkV0JOpEx7pkRE3zWETplWjERpSexOYdq0PNqqNDE1ATRWAUiUX8h8NETuIDxcZtC8XPZlPFtDesxeyAgcUHX8bEcM5WxX9IdMWMuQ/ENJFRxQdfucUND4LFTXMExdZWH8VQfFTFDU/xxIhjO8RQa4REZKrKREOLDkQyVUhDH2PiQxIUX8Kz6v/DWBfxxFUfhMV3rTzFqDV/RIqfCEW9wRdB9+SExaCJu8Xqc3TFjShUxdGR3cSP0yLFUdqCxaYbIMUVHS3FIuwoxWmAJMUZYh7FCmiexEXYJsTKshfFc0aBxPVKIEVIUG9FXe0fRR04i8O7uB/E4seRRNV4kkRE6VbF9JunxdEAn8V4i7fFS1mQxaW91cSvJaLEESV1xQW0HsUWaqHEM6JJxf1lVMV46fbDI7mUxO/4kcW2cy/Fc9dIxL+OS8UVDJnFvcEOxQG8AsUeFjLF0ZEfxWSq4MNkOzNEiTAbxZ4et8WaJuPF66KPxQaBDsVEaVHEqLUAxbIdGsVH4dbDPnnEQ07RH0ShRb5EhA3lRAUS1kTOGdNEFmrVxOhZaMVtRVHF1xJyxWPuaMW4r+LEqz6CxPUo5EPKMrBEw9OPRP+QHkLjNnjEf2pixM2qo8S/DorEv31fRBUMGUUEVm5CmbsgRHEbU0Q07+/EXnqCxWMujMVVnxDF1JoGxR6ncMWxv1TFarzdxLBy1cR++0hEfW6SRdDzpkVIv1RFV9tfRYEE6kTxYxjE4eknxISNQsW9wSXFjQawwRPyo8Sz6izFrBwCQ/hTuESJQdzDN/gYRAyTj0Qpy8DDkVx+QxDHYkMVjHhEIEFFRERpUcTRAApEhqdXwejZLEClrFBFBTRxRXGsK0R80FPC/tSMRBov5ERKe+ZE9qgVRTvOWkU9ee1EmbsWRHGsK0JXbCfFKI+CxZ0R18RgZQtFQXG8RaKj50WbhN5FIBKERSqp58PiWM/EcD0YxIPAp8RJrgfFguKcxC7/FsXoWT/FoiPqxHlY+MQjSs7EBRKQxGlvBsXP95vEeAtMwy9MrMScosPCqz4kRQMJ2sJfmBbFutpmRDY8HUL4U6fEJeTPRELPpEXeMZhF9NsTRAUS+MPGyx5FJoKMRdw1f0VtxWRF52pbRF3c9sN9HXLEJWQcxdjwEMUsQ/zDtaY7RLBySETTTV1FbQWBRSNK6ETAyrxEXrq9Q9to4EIi/YbErByoxb9OuMUrZXlCDMKERdAi+UQHX7JEH/TkQ0W2DcXdkxXEmbuKQzhn+cQqqSHEL0wGwuqVxsTzjs/D52pPRJhMU0RH4apCdk9cRPRs30TAW5xEuesLxe6apMX9dnHFcaysxNnOb8O+n8HEBaNexQpGiMX6bWrFSZ1Wxb1BNsWUdhjFEXaXxUyVQ8Ukl9NDUUlpRGBU1ET2BjXEe4O/xBxaJsRPLwbFT68jxc/VBMUxCATFm8SqxOLHkcQIvSHFGw11xQFejMXvCY3F+v4vxfOOz0TYAQdFhjj5xHiLZsUXd4zFDly9xUrqosUrZW7Fae9hxb1SDcVs5xfEnl6hxHUCL8UBDa/F6TfTxUqqhcWmG4nFf1lUxWiRJ0Q5tGhE/7KiRLwFYERrCUvFlMeqxZahYcVbICdFEkO6RcQxj0Xwhf1EUGu+w63YGsXvOJDF+BOnxdEi7cWvpRHG7hrpxa16kcXtvKXFMdcAxlCNFMYHjqTFWDn0wuXQ1kQtkPRDxQ8UxRF2gMU5dOrFEBjHxayLC8WMSuvEzlm2xSRX28VaJJzFDq1txU5AU8TOGX3EeEuXxa5H0sUKhqjFqy0+xRue6kRVAZpFZaqIRSV1s0TJVEFBrkczRKpgxUSX7jFFSJCLRcIGYkUnMTjEJWQRxYC3isXQon/FpRt+xdCzh8VVMIXE+Q9xRf8Qw0VMFeBFHFoCRkR6U0UqGIXCdQKyw34dkENpABFEC6RHRXp2CkZvUBhGbCfXRbdAU0WSy0fEWKhWxdNNP8VPrw7FuTyJxQ5+6cWJAfvFx6nlxdlOcMU8vbNEQIK7RRaq80VKKuxF8oEMRgG8HEYkKBtGwwL/RQqotEUGQctFRViPRUU2WUUCa85FbiNbRUi/MURRSalE7toSRUz3nEVQvKhFPcqxRYQ8pUXu6/hE/fZbRNbF0cPYX2DErrbGQ5RlKEMUP0ZBkxg3xUTY7MRwzgVFXjqPRUkM6EXNqtZF9FuaRSRorEUfI8JFOYWURZkq4EQs1AXFqCQmxQ6+YUVo0RBGUPzuRa+Dy0X3pNVFIY4kRTar4cS0WSvE0EToQpdupcRn1bLE8465xP8hJMX2Bn3F4zbXxD0KO0X6XIhFLSEiRWNdXERlGZ7EZ0RVxds5h8WBlcjEJXUORHKK1MQwGZnFJWR6xV+YoETvuJdFySXdRfFyCUb+Q8FFVOM1RYubykVR+lZGKYyHRuyPakY0kcBFBlKKxW5DLcZUQxXGF0hFxW40BMXBqL/EmbsaxT4Xn8VE6ULFaCLIRIdFmkUWGZZFsb8iRbx0HsVy6L/FQ4utxd5x/8Qv3SzDnDMcRVWwBUZGZRJGrxRvRSBSasUW6kDGQi10xnSkS8aLLL7F07w8RSnLAkUXtwFDVGMfRX57IEUXSFBC7MAqxWZ3hcUMkRPGXdxExvek68X8GCdF5QFxRphb0kaoVe1GXA7IRtYWj0aB9S9Giq4DRg2gLEZ2XnJG+FLFRhZ6F0fnIzRH9kczR7wNI0dEeQdHtpPqRuqk1kYVHK1G2+irRi6/1UYFw+lGEGjFRhw8l0a/nINGy0+VRtwWu0YHXsxGy4DORtNLp0YSY3NGYpB6Rh7mnUZ9bZxGwwJnRgTlBUZzxqRFQo8VRpzSjkYTQLZGVq2vRkMLZUZ6lPlFgvEERoITAEajgd9FMyI/RZtEMsXwxdPFFYzpxdMrxsQExZhERiVdxOOlv8Pf4IjE07yUxbN7FMaLDBrG6TeBxUExsUWW8nVG6kWLRsCqa0bsnl5GO79sRhQ+l0aSisFGzau9Rg7MzkZZlfRGBdTyRtpjAEfMBQtHzigPRwfuFUczgx5HLsgZR3QFE0eQ2A1HNLEER6YZIUc3YVNHMnV3R4xKckfqA1RHR/M1R3ISKEePM0RHIv1PR3nJMkd6NPpGgQSBRiGOz0WUZflESUyxxcRRq8ac0jHHHXl0x4zQdccJoTnHCFyUxjAZ6EWJYZlGpbyfRgQWbUZfh89FyHbhxDtfSsbWJqjGr3WLxlmGbcW1xj5GUbq4RoXrtka53DxGRpTCxG32IcbnGyrGI4oExvRs8sSzGdNFa8tmRofFoUakrrJG3iKuRifQkEb9RTVGhsmqRTMih0WDQFFFb4GORF9YlsWp00TGjsWLxu2tksahJXLGJBcSxhPykcNZ9elEPnkTxR7n3cXfzznGLPRLxqZqIMY4VqHF93XUwzoBdcNv8BHE3EZNROwvpcRc/qvE2T3NQ8cpVsQfYzhEe4NLRbLulEXrYs1F3rH9RZPY8UXviZ5FeVhhRTqSDUSvA0zFaGKXxdfS8sU13gjGeiUbxbTIOEW/DjVFuK9LxI41xMVrGhDG7G8GxuG6ycX4sU/FpvkwRf9QgUXHKarDV2wjxYGEOsVhw+vEUdrTwz/GFEWk34dF0zwsRUw3okT67TlEVZ/PQ5JLLkUNIOhFWVcERnbg7EXe4HZF1Jr0xAfO2sSKjmpFMmbIRX0dbERN88vFA6cCxn0/V8VZFy/D4Ys6xfdTzsVOkQnGBkEGxllX4cXqlU3FnDNARbUmmUWX/9NE78maxMqhwsQsQ71EVfCTRZhMgUUZ4tJE0ytDRKvPBcN7lB3F3EbaxDSAm8OV1PFE19LqRZRH3EW0SCRF54x6xNJec8UBTarF6lWPxZwzocRBYBdEh5ZlRRFHqEX1SoRFs3s8RYGV/0QmwtVESnvGRPP9uEMwqnXFTBWLxeAtvMRO0YxEsZCeRX9ZskWeTThFbcVewi5/JsVhww7FNBH/RKikS0UeJx1FXW38RBNhI8MhH7REjnUWRQsk4MTuawfF7Q0+v0W2PcSF68FC6pVARJOpAsOKjuLESFBCxXJoD8VJDMnEtoTYxFn13MRCPsDD3EajQwaBKcRn1YfCrwM3wx1JKMVOQGPFR2FoxahGdsUcazfFkKA3xQIrXcR3LUpFeIthRff1EkVz1zJEWfX5QdLewMMVjKZDHFomRY8CnEW/7L9FYcM2RaROakQcWjJF/rJsRf5Do0RqvIRDowGSRKpgPMTXEsbEtvMDxMsQ90OaCGdEjzGsRMpDCEX35EpFLbLTRSbT6kX4AotFdPWhRfv6+0U/BvxF5dDYRbEQg0UT0BlFHqcERIbJ3MMc2lZFSS6IRf5DhUW4TZRFSR0mRbIMgETaG9dEXW0RRW+B3ETqc4FEQWCRQ7u4I0W+8OlFCej/RVyPY0WyDFHD2F+Cw5jdtkRUwVZEqz5vw50RoUThaRJFEhT8RCL9BsT1KCvFQi0jxbiem8XXY6/Fx5jwxL4wXUQbDStFdy0NRd/gL0Xf4J1FVo5vRadXxUQ175fEPlerxHBfk0O62tpEtmLZRGsrQESX/9DDeAt8xTYrjsUAbzPFeqVQxT5occVeSxDDnHOMRRgEtUXbOdJF7C/uRe3Np0Uo/oFFhxaARekm6kQwu7fEcD0rxRDYMcXarK7FaYDCxZMpnsWfvJrF69FtxSxlJUQukN5Eih8pxRDYQsX2lxNE0ZGWRBWMkUR4C4lEmEw7RJmZucLKw1LE5dDDRAisekQ/NQ7DUGumwxliMMUP+ojFuWvvxGsrXEQIrBpERwPIREYlnUQGgbXEhVq6xJ88CsUZ4hPFYFQ2xQxxGsWEDQdDjuTeQ8ZLBkV6FOxE9blqQ3qlwcT0bN/EpE4sxI9TAMQcfBtEMRkRRfd1/UR4eiVE2hsaRI/CB8QqOgREzcycQ47kl8RAgkTEBvC6QyGOCEWmm0RAowG5xMPTVURVMEJEPnkAQ7pJLEPJ5XNEDHGcQiQog8UrdkDFZvd8Q/aXhUOkcDVE/tSNxKPBjcXXo3PFSQzUxJ+rpsSEjVfFbLifxVI4PMVvX2PEXI8RxSjtOsWiI1jF2F+JxcNTI8UxCFzDkA+iQzLmBMTh6ZFEbbQzRbwFRkX1KD9Futq7RL8OTESSy3dD46UbRCCwwEQ2PL3BosUExUOtgsWHBaPF2/lxxdcjKsWCoovFGw3ixEmMm0XfoJtFYhCHRH9I98M3idXDkA/wxFvCHMV7gwjFwagdxQjsh8V+++zEdmAlRb4OcsTFD2TFmZlkxfmgZsX+Q8fEWmSfRFFJ0EQ5RZdD1xJSwpVDLcSLbDHEiGO5xMgYDMXgHCHFne8ZxHUCHUXaG8RD7Q0ixT81GsTZzshEaCIoRHS1JUTUmhZE2/m2Q55eRUSUhxhF/tSMRTtw60QqqTPEUdpbw5f/7MOZmQ3EDU9vQpT2UMQc2ifFCYobxL6OeEWkDotFRwOiRJp3vEJ4C6fEU7SUxayLgcWuNmvF9YqixdEAG8XtfDNEuK81xB04z8Omm9pEMlUkxHnYW8VOUQrFbVbuxBElc8UyVYrELSGtxCTokcVf9nzFkst1xN0k50TqcwtEB19YQlCNikRIv99Ec9c2RRPhL0XP1ZpD7uuyxLx0K0Ok37tEx7pyxARW7MR8YTrFjSjAxFyPIsOze9bDcvlHxcRxs8WPMWnFVONUxXbPD8XRkfjEik6/xSQomMWrPgDFb4GOxKwcSMSpEx/FsDKQxdLvTcUIGy/FfoxtxRE2rsQfY8dES8jfRPH0DMTTK9XCBaPfRCzDDUW2YhHEp9cwxbiNuMSL/ajEw2RWxVtxq8XsL4/F3ROHxXL5DcWNKOVE6GqLRFIWfcWPU77FF6ZHxTlF5sSI9DXERwOUQxpRDMRseEfF54zMxFCNtkQpy0pEXUtoQiGwDkR2T8xEbHgIxGb3MsVIP1PFHqfpxAwCo8NSuFxEvAV+xL4wLcVfmJzDdXHpRP7UH0UkKOBEJw/tRBQuCkVy+RxFheudxFSSn8VnREnF6nOUxOF6tMS5jQJE5PL4RIxKHUUnsTFFpSzHQ9iBEcXvJxzFtmLDw+zAGUNm9zZEYOX4RCAwO0UPetJD6+LGQuLHDUVlGa5Df9laxSopz8WRvq/F0SIJxeeMYMQ4ZwTF46XixJ5eEsU6owPFih+jRHolfUV+jKtF09wIRnyh7UVMpjREl24AxIbJWMQbjQDFtMhMROpz9URYqILEaQDIxKZ528MUP5DEAiuSRG/fakUFNJVDFK6BxAWjnESrLSFFPCwdRayLQ8QHX4/EWyBBxKCaAcVCzy7EqDXNRHzQFUSbVSbFjYZCxaOSRMRTBSVEtRVjQ200TkQFEjzDTuIyxSqpG8UofvTDF7d1RLE/UkVFh6hFHpbGRaBJo0XcV5VFx3qoRVpkj0SDwEnFA3gaxdcSr8SDr07FVTA1xfwY7MT9djbFMubTxKUsZcShViDF5wwXxVCNxMTG3JvEYn9/xOSDUsUnYI3FwoYVROwvXkWq8SLEEvJhw8t/4kS2YsNEDIJrRcBbxkXGi9JFObR2ReSDoEQSFOdDS1mARDarp0SSy9VE7MDMxD2biMXn+9LEm8SkxLdRgsUl9XjF+DFsxN5x+MQyVbjDNvycRXplp0XxUkRFGAQ8xKCJ/MTJVKNERPodRMuQPMUVDDjF+u2CROtiG0XNqitFnt4jRatPEcUZM4nF91PNxDPEFsVhMgDF8fSOwxsNxMR+jElDJWRCRSX1W0Xcta5EJCjCQ05AP0QXJmFEduB8Qomw8MTAW5vE0LMlRLBhFUX39S5FbOefQ2+BJcWSOkLFlOU9xZ0RKsX/splEgLeiRB0488Sg+DPERPotwohjQURrmuNEyBgkRbKdWEXNKixFGx4mRbWVBUX3dUbEoPh1xR+jlcXb+YHFKToxxbKdm8TUmgpEGASKRCbTHUW/To1FPlfyRNEA58RXW0zFuA3HxSGfE8bTPPzFJ/G1xRtekMWZu4LE4C2DRCSXI8RYuU/FBw6bxRe33cQN4C9EgLcCxPYGn8JiEMXEDWADxS5uwkT1udlEKO3dwgyTHsVwzobED4s8RexAUEWcokBFCmjGRI7kH8XfoLfFWDl0xfCFxMSRPoXFXEAGxrkrHMZ5xx3G8WMSxgM4/MVra5vF4QsvxFfsD0QPetJD4xT7xImwCsWEfEnF57uRxdt5CcV80CHEzG5VxZxzs8Wze4LF16OgxfEjr8U5BaDFVJKNxTqSL8XarKXEhsmHxAwCwUQX951F26igRaaKBkX+Q1rDWDm0RC0hbUVNYl5FV1vpRBDpLUQ924bFWmTFxQ5+vMUldZXFqRO/xBQ/fkTwhSZFZxWVRezv4EXcRrZFfe7ERV4pBUUnoHvFcgpExUmuTUX67QRGg8DvRS0h3EU8bMpF+EKJRZT2IkU5RXfDhF6ExRMh0MXnzNvFMffbxaX90MXecTfFb4E+xOwvkMRVn3NETCaWRc/V+EWNpgpGvAUcRnhrKUY0IA9G1FqsRWuagURMFa5E6SZpRdiBgUWO5PxFg2+2RbmNhkIFEhhExynwREmuj0Xg7cBFzgiGRVz+UUX/kD5FbVY4RZ7NvURuEtrE1WctxRNQdsWApgzF/7IFRJYhKkVBsaxF4Yu5RUluu0VRCYxFbPgyRbN7MEXjNoJEJWQLxVCNWMVwTi/FDwvNQ5xz00XwFklG+jw0RndtvUWYXVRFPL2fRIAmYsJ9P/NEWChqRXq2K0Xix/BD2c7rwy5ugERCz0bE3nEkxQ6+BkSIYz1FxCCPRDF3lcRqTRvF/AcgxRGlusRE+kfEcM6+xCUGBMVLSA3F1sW7xGZmeUW5PNdFoHh0RRbqV0WeTb5FsyrNRaj1Ckb8R1lGPcpTRrMq4kVWDhXFj8IMxsSRCsaQoJzF1kUyRcX+UEWEjYPFztnlxWQqT8VFx4JFNqvjRY2XoEVO0Y1DwShQxexes8XvuMnFEJiExfRs2URY+dVF+i30RbYECkZxm8ZFq62txBiVFcZokWDG4ek9xlRBucXtDWTEhvjYRZxR5kVBYCFEodacwyLba0ShZ6PDFTugxSm8DMZ+zDPGLhAexiEfq8T3JDZGd+2+Rt8f60YrlsdGFlmDRuUwNEY9ih9GgeRLRhBYr0YrxgFH7lsoRxgkUUdYKWJHJxBURy90RUcEljxH6uMyR+xgNEdnFC5HJZwnR62KKkc5bSVHgpERRwKq+UZdy/NGL50ER/zYEkc+FxVH1gYXR5XcEUfYuQVH3P8CRyKsAkcfw+ZGNlurRshGgkYZMoBGnm2qRlTD3UaDj9RGgAiwRsoSk0Z/aHRGnXGPRmLAiEbWNB9GPleHRRnRPUWT6a1FAK+3RUCT0EWLPc1FWLkkRbEu9USRfhvEG34Exp0gYMYjmzvGLpA8xABvMUZqXJZGdq+WRr+OWUZJHUtGNe6SRnFs0EYnMP1GYePkRmPNykaARvBGr5UERzeKDUfgBRRHoKkVRzOEIEcTYShHfR4YR+VhAkcynhJH2MgxR07RTke1ZmFH6V1oRz8dYkcolVFH29lRR8+FW0d2o4JHtwGTR6tHiUea5mpHtuM5R2ghCUd/6sJGHJouRtiQGMbZhQjHSd5AxyGnFMeKn2rG2znNRTUtr0YfRM5GBJaNRmLhgkX/wRDGeFuJxupVpcYqypnG1BoJxp/rB0bphrpGm7XZRhBIgka7lsPEwvVLxgwRdMb0LBvGAqsTxWBlk0UfFD1GmP2RRpwzvEaZashGMobARlWRpEYJykZGLpDFROhqD8XGXDPFeSmgxboJ7MVrCTjG2Y5XxkRaPca+HxTGGWLKxYnSocRy+ZHEbRbWxfp+K8YTAU/GK/YoxnlYbsVseLREY92NRY41lUUrhwhEaCLVxFB8EMXDZObEiGPWROf78ESI9NNE9UpGRQkKTkVVsHtFV0rMRa1YCEakzpFFGJVwxNSaFcWPU0HFPldixQCAR8XwhbnEDc9KRaI0kkXb+V5CNV6TxeSjE8ZyKjrG4doTxpjdYcWppAxEZKpVRaW9hUXV50jEZRm/xQNnv8WppJnEcazQRA1PykRd7SBFLMMJRZhMf0Q41uVDuI2mwkcDMETaW4NF/hS2RepV1EW3gPxFu2eIRe5aekSyDJpEdy3bRLEuRMSrj7LFU9YIxutipMWSOqPEyVR7xbge4MX+lAnGkovLxeyeQsRXSlJFsCHGRZhdxEU13gVFXW0cxQ/LiMXtfKfE0LNgRQibWUVdbZTED/pfxUOLlcSHhbFENitiRQ5+hkXl0ABFYcNwRfaGe0XXEk7EmaqhxXCO+cW3UdvFlVQ7xczuA0XtfGJFv2xNRcbLFkWt+oxDyxAbRGbmFkWxLmxFqKTwROCcZcS4jTHFMBkoxQn5aMN6paBD6+K2QmNdMMTG3JXEEaWjxILi2sTvyYnEAitLRZVD3EVRmr5F36CcRYxK20RRSe3CTfMyRdqsl0TmPwjFu5aswxdIiEPZzqNEtLeDRUjQcEUXJsNDXilUxYanKMXdJAZEZ9WTRNqKKUQEVjpErPpcxJGtnMWHRbbFqnFnxUCCoMUNj6/F5p0oxRuNDsV7FIXEv442RTinl0Uv3ZVFsb+ORK62IcX5oEjFTBXgxGiRzcM41tlD1yM5RdW4hUWhp41F4QtXRZoIK0URJVpFxCA8RXKKqURxG4xEhslwRaRfSUWfGpTEMJlcxce6bcVPHjLFObSgQ/7UZkU8zhZF/tTiRPMfoUUD+KFFeDqHRfGj3kUivRVGWmQWRnLoqEUMghZFf2rrRCDSP8PeYFFF4pi4RcG5c0VikJRF+8vJRQWSzkUbXrlF+FOVRQE8UEUcfA5FDpzNRNv5GUXrUaRFcgrCRWsJ9kRjXVzFPjmgxRzrAcX99udEPCxaRcGXKUVWfXxEpSzPRN++ukOQMRrF5dBSRN9PQUWNlyZE76eaRLxjY0VlCKhF3/6xRQP4bkUH3w1FmN0nRG1WHcTWNDPF8BaExY51XsXLEDfEhA3bRMt/ycSPE5rF/oOgxXqlOMUJaHbEOpKnxECkw8RrK5hEluGBRbN7aUX8GGdFKC3HRWgRtUXRgA9F/kMSw/CFn8QW2ZvE0SLExHvyqcQmE4bF2DCwxa62QsWRbQ7FVYGExRGHgsVqvLnEVv1QxbFQrMUCms/EYcO8RDw9DEUwGUlFRwMcRd/gMUQsZQHF6EiAxP5DEsN9rpDEmZlZQ3uDD8OI9KLELm4JxJLLs0NqTZrE76cnxdGRy8QHXwrFuycixamCCsWWsvjE2N9cxbEQwsUlhi/FMCq0RE/es0W9o69FHhbqwqfoiMVnhMPFIQ50xSDSnsTS3rPEowH7xKpg18Q+eaDDt1FERbq420StaUjENIAFRKB4PUWn14pF1JoMRSGOBUW1hOFElpA9xECkjUSUdlZFYiEiRag1vURnMztFukmXRYPAg8Q1HpnFkjpFxKNw/cLzHzjE0ETYP4oOFcVyCprF2+i6xXtDqcWlPWPFfGHpxJXUe0RCz2xFVFIkRdob7MKvg0TFGaLCxZ3vP8WVQ4JEtvPUREtZnUS9UqRE+X7mRKWsBUW4HnNFdfGCRVsxMkUibEpEeem0xNCz5sRfGBnFnl72xAuTccRa09/Ek6nKxKRwqkRnRNZExyn6xD15/sQ176XE8dIlxThWAMWBla/DzTuExFmGnMTdJJbDdmAMRTJmg0U0ESZFKO08RYOebcNf2KDFLj+9xbJMk8XuWh3F3nHWwwskZESGOEJEXW2PRCqpr8OWkPTE8dIxxTY8L8XF/rDEnYC2Qm3Fd0VcD4VF61EwxOvRKsU6kgLF5PJOxSAwNcVDiwDEDAKfQ0Yl4sRy+SvF/fasRDC7+kRZhoPEr5SnxMQgh8TcRpvDhxa4REgud0SMyh7FFmpwxS5uh8MZcxhFn6tlwxni9sQQWNBEt0ALRekmf0SoNc1DqDVyxTMiuMVc/tXErdg/RLBywkQFdLRFg++4RUdylUPb6BDF/yENw52AhsOGOH5EtRWjRJqIXsXayrXF806WxepzQcR8YZpDHqdgwyGOKEUQWG1FAF5SRbKMlEXGi4pFkxg8Q6YKAsWsHErExks5xPIfdsX+1FTFjZcbxXQkwsT026DEmTsAxbE/lcXIdoHFVv2FxUVYjsUyVSLEeHoaxXOGh8U6kiDFR+HwxIqOjMNK6kxE1Wc3xdONtMXWtGTFae9MxVM0iMVZtYzFlpA2xfptEsWz6ubEGVHBxLEu7sTM3Q/F8dJexVkGK8VaZBfEVuz/QyCwJcXabKDFQWCgxa/llMVmZtTE9gZRRPypisT1OZXFrrZDxTXNDURNYvxELGWdw+kmK8XqRIHFgRWFxYxK2sLP1fdEY90QRfRswUSDLwRDrrbNxPwpMMWAt97Enxq7Q4eFLkTNO7FEDHGFRApoxsQmU5DEMzNLQ5+rAEVoImxEKVxZxNEAo8St2MPDlGWExIOArMVBIM3FCflTxdjwzMRbQihE8XRARTF3N0XDQjxFGw3EQ5dQjMWrrcTFyIcHxcZLrEQcfDVFfZ05RQu12UR2T57DBaMyxMNC0ERIUJNEGsDRxMK1p8WQ4MrFarx0xSzUcsPeAhHELZD1xHj6GcUarzzFguJxxBsNFkTTTdJD92R8RZVD7kWEHiRF/5DCQ8e68kQ/pHnEJeTxxIhjrURKezxFaV4hRcDKMUTGy0PFhB5VxRiVikQD53REcvnExOqVqUQVTINFePq1RbS3mkW0yIBFCJt1RZtVP0QwOwDF70kBxYqOxEPOiIJCrIu8xNGRDES4L15F+NMDRZ88u8RxLC/FZ5WCxSIsyMUofrLFV2wFxe0NGEWO5LtFo7DpRRgmiUUg0oXEFyYrxEwVRkSq8VTE7Q02xJ8aukR++3pCsb+vxIJRJ0RJndjD52ptxLPq20RbQkbEykOlxSLbdcX99qnDY13IRKikpkP/IU/FR3Ikxdy1MUV/2fpEYFTSw7Pqc0THKaVEdDUCRWWI9kSQDwFF0DNTRV9Hj0Uzs0hFu5ZURArXF8QJaPJCdr5rxN8Po8XysG7F1XiBwwBv0sSiI3DFwvVIw+qVMsJFR2DFhVp1xLsnqkTY8LNE8x9QxHgLgcVBYJTEGeIrRb1SWEUvXTxFLm5URRZqhEUnsUVF5IP/RPvLfsQIrHzFv+ySxAwCHUS1pnnBWKgvRKZ55MRz1x3FKjocxL3jGETTvCNEJeRzw+0Nw8QD51TFBTQxxYofmcRkzH9EYhCzRA3gncIXSJRD/BjXQ7UVpcRCrWnEUwVbRMnlV8O8Bf1E7muuRclU5UQW2SbDhetRRIC3uEObxEREO/AVRc4IP0Vpb89EA3i1RP+Q2URH4cpD7toOxUtIhMW6yWbFxtzexDcav8SUh8nDke3XRC5ul0Q0gK9Esp3MRI8xacSjcOvErra2xNV4TsVtRWnF+FOpxLUVpMTctb/E3EYBxC0hssQ3+J3EZMy9wrpaG0XZvaBF9/VERa1pKET2lwnFHHyZxdqsvsTgnIlDoIkAw3JojMScoiHFqMbPQ+AL90N80OHE3LXZxGsaPMV6tr/F8NasxUCk7cQXt6zE0DOTxeV/6sVnxBTGAZwaxi8M9sXKssLF+zpqxWUZdsXREVXFoxJVxYEEXsUSFMfEVg7LxPfkQ8RdbU1EMsTNQ9hf98RhMj/E/yF9wTxOK8Q6Ae3EF0grxYvbqMG1putECtcjQECkusRkO19Czoi7RLgNFEUB3hdFYHYeRU0EU0UnMYFFcM7KRMX+xkM3mgjFScyTxUqMh8WDr4PFe3IgxQ3gq0T1KKxFLOW8Ra1p7EU3uI5Ffa4ARQyCBkWkTuDDnKKLxNqbB0UFQwxGWaYsRkW2/EXIh4ZFk6kgRCjtccT2hgLFTXOOxYtsv8UIm9XFS9nMxVD8ocWRfkvDszuiRU9eo0VRGqVFIV/tRTX+DkZpXuVFdbGXRZMpsUV69s1FOoGoRYYnS0Vook5FulqrRWL/a0W7Z5pFLi6zRZ3vYUQ/xhxE8rDXRJYQNEUHn6pFhid5RaTfNETsLz9EXrryRAG8IEUxd9REdk/NRJF+E8OSXC3F16NmxO5aJUWXP6hFkjq8RWoN60VHYdtFhPx+RUg/RUVkzLdER3LxxDtwCsXiWK9DG56jRZCAIEYH/TlGCuYBRjCZ1kQcfEfEkly+QW60CEXuGopFLFQvRW+BxMFvganEUI0IxbyFRkWzmftFZdmoRcrD10RU44XDzO4SxWTMW8U+aEbFtSYsxa3YR8SfPLhEB87dwzlF4sQ73x9FMOqfRRAp6kWB1RJGsLKKRbiN/kNeacRFM0JbRllFgkY0YGZG5q6lRTSArMXjdD7GmJtNxrZzoMVFR65EaW+QRZ3At0XD05dDBEWRxQDe98So5MBFiu4GRnS1XkXS7xHFq0+fxUL+rcU87IPFmEzOxFkGS0WVtBtGR8M5RmMdDkbwFkxEIh0TxnTEYsawoUzGB466xbTI3UTl0MRE9pf2RPmPokWWkDhFrra7ROhI3kMwGVPFGuAPxh+DOsb2l//FHcmCRLdROEaZCZJG6xK3RubNwUbPppRGeXgoRsm0C0YOXGVGcXy7RjO0EEe/FURHXYxkR83afkeXAolHudiGR/wEgUeEXoRHqXaHR62ki0e85I9HYuGMRx97hEeL9HBHBQRpR+Ztc0dpvoRHqbqOR+J0kEeiZYlH6e6HR41KikdRMoZHIIJ9R52hYUeD3z1HaecfR4SMGUdlGCdHZagyRx6fNkcRLSVHq2YOR+e7EkeEbhJHbfUNR7CC/0bvKLRGXI+ORilLsEY3mPVGn5sER6kj40asXL5G71mTRseaZUY/FQZGBFbAxAzxUMWWMspFcD2hRi+840btrOlGqp/bRsW+0Uajwd9GnckCR2rdEEeWYBhHqngRR68LCEfYvxlHCcoiR/7zIEf2/iRHY00kR+VZJkd5cSZHUDUfRzOjEkdAnCJHosxRRz15e0f7k39H18FlRw9SWkdHCWBHcW+BRzn0lUeLla1HSBvERza3wUf3xLRHtMWmRxKUkkd/SndHdp86Rwrn1kbNau9FG16RxQFepUUL1M9GBskTR3rWFEeT5/pGaCGhRt/PWEUHjlbGIxq1xh+0n8aO5L/F/UVWRk3SykaNaMJGj1FrRrUVDUQ1nk3GbKmBxmwYM8aSSxnFCCynRZUUIUZTFIlG14LERuW/4EYuPshGkvqZRhKSaEZs2ClG2/kFRYDIqMXYX+3FxAInxpAAMMYRViDG2DD+xTQRNMX8GHNCcE4Lxa3YecULZNrFM7NJxq52XMYd2DvGtrMYxgMnlcU6koTEvp/6w8iYA0UjWytF3EY/RCxlg0TBOflEfb+FRSh+j0XsHktF/5B1RSegP0XyQW9EQj5Yw0JPAkVXygtFsPJmxXFs28V33KvFykNtxUp76MRfB69EXvqcRX0udUUQ6XDFNosExuYu+MWNBqLFbHjqxEp7n0TUmk9FejYERdcS/kOJQSDEYTLdxKi1BsXkg7pEnUCgRdbFQ0X025NEIR+lREym5EQxCBlFSzcoRZ+aHEXlYWhFDeCRReuRlUW8NORFVR/hRQP4kkV2YAdF0LOuxDH3YMVQjVPF2+h9xVpTjsWihZrFSD8XxmAWHcZnFa7FFfvjw07iqEU5RbRFsq4dRfaXBUScoq9D0t5oRImw0cOw4ebEak2zQTm0i0TS3nTEY10JxYmw8cPxY9ZEtDdnRQE8xUUVnZdFMlUqRV66Z0R3nGrFsHLGxUxm08UUrmDFRUcgRW0W/0UWmQ1GNqutRQg9B0UlBsFCUPy0RB90FUUnD+tEvcHDw+OlYcWGSQfF7lrdRIKzgUVX2yVFuydFxBcIiMVLyLPFJzGNxZSHAMX5oJNELSFuRUwmxUWbRJxFTBU+RSoYtESFaz3FljJExcrDGMQUP9zEIv3Gwm6SE0U170pEdXFrRK62AkUeFpxECWhgxKK0A8QqqT5FO99uRWgRN0WYu2FFquBORehqK0FgVDPFo5LjxJ1vR8VrWsvF7utHxbn8yUTYAS1Fa0mrRRjV4kUwatBFjKh9RSJsKMNYORvFpnnvxMSx/kInDxXEB86PxOSDFsQbDVBDRpSuRPyH90RoIuZE4XqUQu5aKsQy5u7CSzfCREJPFUVpb5PEYTKIxXQkbMXecc/EwResRImBhkVp3u9ED4s4xR04u0NRCdRFFtn8RWJh20ULpKFFUPykRT5XjkVdbW5Fo1LFRYh0UkVa5CJFZtXjRSSX7UX/Yb9FNY2tRXvDwkViodpFZ0TBRa4Ho0UPHI5FmMxsRfyHL0UvTD5EBRJ4xJYQEsXegnrFKdyPxdzXN8WdgM7DsVD9RJ3vGkVcj77EliESxe18F0NGJZXEWRcXREw3pkXoaqlFMtV+RRUdU0UbDR5FzMxlRdaFg0VTBaBEBvCbxEfhekKWkE9EoPhBw2UIBcU/ho7Fns1SxQ+LhMWKfdnFO9+dxQrXg0N3nDJFR3LWRJwiBEXDgtFFahwrRoyKC0YSlFFFzhn7RFL4hkU5RaFF2iwORVB8T8VFtpLFx3qZxaWbfcVUY1DFL0xgxbwF0MSxUCtDPCzEw6I0X8WsC0fFHTiyxPP9McXz/RPFKjoWRCCw60SsiyRFtEgHRScx8EQCK5fCns2exCSXs0McfIHDTkCbQ+JYc0TWNKpEpPAyRScgH0UVjPpDWCg7xcBKhcXtDUPF4lgjxQ6+0cSYTL3D7MCZwpCPeMWpk37FTfN+xIts4kQOvkRFvjCQxH/ZfsWvFLHFFR2Oxd4CBcSjAYBDoxIVxQNJosXaSqjFHHyqRMi2uUWSXCBF07znw7TIIkRTFotFaW83RTVeysJPHodE54wWRKwcXsRZ9dPEHckpxQffL8XUCeHEImwlRYkwLkXEsRDFoUW7xI0oD8SJQQnFwTmIxOOls8TYAUTFY52PxUldusU6QZPFVg5DxMxuCEUQWKpEwoakxLiNnsS4jUxEoWeWxMzuY0S02bJFgtFoRUI+xkR9HfFE/WX6RDqSZUSvlKtEPzUbRfu6BkUrZdxEpnnTQy7/Z8RIvzbFXqlexdejw8QjSsnE7zgxxdhfUsSuJXhF9/VWRTeJgsT2l2TFusmIxbuWcsSL7H9Fy/87RWHD80JMpgLDqRNARI3on0UDSc5FjZewRQs1Q0XUK5nEBZJmxRPhbMW24i/F0l4hxVn1AMVaZBbFWmSbwzF3jET4MWLE47ZkxYlSrcVnxDbFxtypwxDpyUTzDkxFPL2KQ0McPMVZF1fFQAKNxQ5cncVeqUHFYn8hRPp+mETUiR7FqmAOxCnLMUVTdNxDad6uxN7g0cSsi/zEaW94wzQR7ESEfBjDdy10xSbTZ8V8Yc7DH/Q0Q2gRSMU+V6jEeAtkRUwVlEWksIdFjzHvRBWMYsQJ+fBCZMwJRT5X1kTQs2hF0HOsRcNCxETNqmXFbcVkxYoOP8U3+CvFyJiLQu84isQG8CHF+7pWxY9TT8VeKXDFa1q/xXA998T+MmNFHbhYRRlz7UR5RxhFTKasRKMB08S4jUnFVZ+JxUmdqcW4TcrFK0fCxQWjk8XWtEbFt9GcxIqOJsXvJ3LF9uiBxZNH5MXEYJrFSuobxZLLVsXD5BzFzUwxxXnYScVE2MjDvw7MQ1goS8WZqj7Fz9UAxCxlgcM9G1TFcVu3xSJsmMXo2TPFGw0yxd3TlMVuI4rFxouGxXa+rMWBldfFd36Xxea/GcURJRnFfS4JxYvsbsVgdpDF/Bg1xYQNisQeBQzFnRFExVpkC8XVeLXDhsmVxBBYhsUorYHF3oKhxetijMW89ELFLbLUxJSHwUMwmf7DewMTxXzhfcWWMqXFlOVkxY/CCMUyxFPEeOnpRKabmERyipZDVn3RxMlUucSaCLvEv/1txUUHkcXZjpTFYpAkxZRly8S30SfFFzcLxe5adMRTdBREbHgZRdqKXUT/kD7ClPaqQzLEacQ/RlnFbIkExUaUgERa5FhFVTCsRSqpckVeupxEHOsKRA6cpkSlLDPD8VIixSSonsVqzaHFt0BhxUwVnMRB8UNCmN0RxKdXEMRNhJfE9bn6Q/tLQEXcRslEeqUsQ6dXSEX2BgFFBFaiQzRvUkXTTQpFUI2gxOwvd8RuEl1E0LMWRZR2FkXhC7NCRwPHxFUwSsPaG2BENICqxA1PHURuo1lFrsc4RWNdxkSBlclEMsRyRWnvdEWFazRFMJl+RLgvA0X5IHJFGXMARVio+kQcfJ5F2f2+RX2uVkRnVYXFUicyxfgxpMRO4g/FzogWxZYh4MTEICrEE1AHRVyPcUV4C2DELTKNxc2qMcVkqsjEzvfrxOvigsPjNipEKO0PxIcFCkVTdPdEnt5Ixfs6zsSGp1tEwMpDxRqvgsWnV97DqYLxRCGOHEVQ/PBEZYhzQ2HDCEW+jmlFnzyYRNjwdMB9rrZBHTgWRaIjMEU/xlBEXrp/RFfsHUV2T7FEuK+NxPrtG8WvgwTFM6KkQvvLjsQcax7FqMafxG3F7sPXErfEIv3SRJl7mkXP1U5EEOmUxJLLscT+Q/zEnRGbxKwcKsWmeQvFpnnnw8BbAEM6kvBELSEgRdLeV0UOvmVF2qyqRECkZcSU5R/FjZdoxPJBSUTRAGDEzO6JwsBbkELO9/NCjZcgRBNhwcR2PkjFkrpwxT+keMVDy57Fft2BxaCJqMTix7BENxrkRLpJvMRKez7FmbsZxVYOk8WEntfFK+V7xeXQzsT7OmDDXrpiRb3BV0TLf1vFRGlRxBIUl0QpOtpDhjgkRBdIpURiEIDDpnm3xOeMEMWoNULFO18hxcZcF8XgnNLE2T22RFWfV0TPZknFJYYbxczMvMQ1zSfFaW+uxBX7b8QKxhvFFR0AxUVHMMT4MeLDfvuCRKCJGkVKe+tE6ZVqRPp+GMV6NovFmEwaxVdbCUMOPgVFTKZIRJ3vkcTQRLTESS41xWUZzsMT8oxEgZXFxC7uB8WC84PFeccpxTlFMcQR5ZvF/eXkxcjHtsWA97jF5f/PxYSezsWPAu7FApoQxvmP+8UVHa3F62KqxcuQnsXUibnF9XmHxQgsY8W8hZDF7utuxaa5mMVrK3LFih8WxdxGosQcfCHCVn2SRLgeDcQXJtnErIsTxBzrrEQOPjZFpHCdRGlvIEX1Oa5FQWCbRfOOBkVm905ExY+Rw0hQHMPsrztFtIiaRc4Z1kSh1qTDK/bvxIVrI8VmZpvEPzWixOELV8QqGKzEJCjlxJ0RJUFBcatFgOajRT7XaUXwhatE9NtnxaJFL8WsHKVEP/WxRbhew0WYnc5FVmzoReBtxEX+g5dFKjoJRYtsTcQXJlrFK+XXxds51MWpAnDFcD2pxHxh0kOlPQVFnyu4RaFn8kWe3vpFltAQRhNSKUZp/iFGjHnIRV1tbUWQ4IBFrjZwRYhjg0UD58lFxk0URsPkukXx9J5D0SKTQw+cC8OBBOREVn1ARScPG0QrZflDLv+ORJVDF8Tl0LLCOSNoRLn8DcS4HsnE7lqiQ9DEVkU6kh1F9Si7RA+LLUUFI1NFDi2ZRFrkIUX+lMtFyJiuRUOLR0XZzsBEdy15Q+OlU0V/2eRF2HALRisnJEbfXh1GyjLcRaZ5jUReSy3FvcFbxdLvHsVCrbhEquALRcnlhcSIY4DEApqlxPKwq0QrtvlFX+cJRtEimUXHKcZDApodxXKKV8W5fB7FC6Q/xRQ/osUOrVHFXikTw6JFKkRXm7hF9TkQRkI+3UXbqO5FfT8HRhWMCkZvP1NGDQ+XRshmjkZ++zZGKVwHwzLVGMaU5xzGhE0FxnetSMX7y+xE6NkUQ3PXMkN5aUhFo5KqRfYGpUUYVcBFqy23RVpkZ0T5D1rFYbJ0xdnOP8XmHVHERFhaRaK05EWCYjBGGDUtRuhZ50UxCCzDhfoSxjA7NcZfWNfF9GzGQ9GR5EULNc5FGsDzRGNdUEXEoEhFeHozRK1pycRQ65zFP6YAxk0zBcZt1j7FBBb2RfO/l0YUL7ZGUbqhRkxHgEbvODdGYDYFRqf3JUZ+y5hGMBv8Ruw3OUeEVXJHewCIR+cHjEf83JBHDBGYR/INm0dv0KRHrVqyR5ZwtkcvkbRHSvOsRx93pEdp+JtHZ2ChR19ktUc9z8ZHPcvRR1J21Uc4Fs9HytrMR0oiz0d8+MNHMNuyRweGoEflWZJHZ0SNR7MijkcgMZNHlOOQR2r0hUfRoHhHcHVvRy/tgUcnLIdHONd4Rzu2YUf16EZHsqVAR1viVkeqx3VHtiqCR2FDcUc8dVdHrl9AR6YBKEcBrAxHoWXSRqrg2EYg+iJHx7JVR+P9W0eTWUJHfzgzR4DmQEdHullHGftkR57mVUdYkTxH4v8qRzgPI0fMJjpHHj9NRxutQUcl/TZHgfwuR+HzJ0d3ZhtHT+caR6fvMkfrqlJHEdVvR7BZgkeHoYVH0MR6R4Vye0eJeIpHXkmjR8k4wUdRAthHSgrqR/fz5UefytRHXGfJR770v0e80LdHyWirR3EEkUcQyG1HyA9JRz+VSUcxZ2RHyplgR74AOUdH8vZGX8djRsUPGcVpr1vG825TxhrRDsUngGlGqIX+RjEIEkcCyrNGehTtRKiEP8Z234HGhO0+xlUffcX4ArZFvrB5RpYioUa//rxG/gPoRkwF/kafu9JG1SiARqGF10WTGF5FGATHREchkMVmlwHGHJorxqv+K8YMgu3FFcyvxVvCEsUTYStEe5QzxRUM9cXHOhrGrYk9xmoNIca0SIDFVn0Dxa5HW8Wh53nFvdK9xSFfoMW288XDlrK1RN6CSEXrEapF5p3NRf02wUXOmYhFuO+HRVmGZEWmCvtEDAK3xEATpsXqVbnFDeDnxYLRAcYRB4LFCtdpRJr3MUUXpiBFeja3Q6pxXcVZNwzG6nUZxsOkrsWEnlXD92SJRenmjkWb1WVFO18/RTeJzUR7g7FE8JZoRUgQhUW2c09FHOthRcPTI0SeXiHF2T3QxCL9pET1qFRFUjhJRa3YxESBBLhEf5mcRWz4A0ZZ1xlGojTDRf+Q3sJX21zFRbarxfxYtsWlvTHFmbugxFbOgsUfdOLF2js3xo03F8bGbRRCjHnXRT+GL0bHugdGU3SCRJ0ALsWHFozEXH5yRVGasUXc19NEF7eQxD55gMSC4obEB851RBU7ikX/IaVFarxYRThncUWn6JNFTDcTRZ3v+8T6LfTFM+IJxghsucVcj9TEWXVoRXR12kUFdOpFawm3ReqEdkVfhwRF99NFRUTYRkUXSFDD/kMfxZ3Rl8XUCTDFI8oRRTysRkWsHLrDMYg2xdcjKsVyaJrE54waRJF+/UTIR6tFJpPYRYnw10UibL1FuWs1RfyHB0WoxpdD2b0jxdcSVMTecQ7EEhT2xA962ET5IDFFu5ZoxNY0NcV9vybF/KmlxIC3n0TkA6NFGFWrRV6pI0U7cAVFtRX/ROELt0RmZqpDSZ2QQ7NZRUOL21LFAU17xR4W6kRPr7tFLeHaRZd/sEXZzvlERpQ6RGNdzkSX/yJFR3L5RGWIGkVoANxEVg7pw3ZPfsSWsjjEZ7NCRG6j2kTUCRxEETYDxTf49MTJVMVD5BQBxK36AcVAJEHFphtdxRzrqsTUCZJEXqk0RZ7NeEXXkiFFI7nVxHJoa8Q3OK1Fm+YLRsE5DEbne59FF7fqRCoY9kQ9m+tE96TCRb+OyEWhRfpEtaZoRamTykXCht1F8SOcRcv/N0UyRGdFOGdRRQE8DUWVQ/dE1AnsREyVWUVBcVpFrIv/Q7fRvMQ2Kw3FQ5w4xQzxHcUzMyzFAC+BxcZcOMU2fI7FehTuxfpcjsUMApLEsVB1RHKKMEVliBJFgKYNRRgmBEUo7ZzECBtvxT81/cQCCfbE2U6AxXh6zsQ5I6pEO9+mRFRSxER7g0HEBEUdxSQoF8UifV3FAwlGxTSAl0J0tQZFO066RML120SH1ptFquAXRkUnM0ZvgfVFHbghReELNUQ9ig5FCBtmRUATrsSmeYbFPD2PxdlO0sVmFb3FtPeJxSBBScUgwVjFi2wyxeUQhsWkH7LFTJUbxWPuCkN1AnLElrKUxKikOES3QBZFMzNnRB4W1kPVeLZEXI86xDarhMRs54DE7lp6xJCgaMNg5VBEVv1kRShtUkWZmRZF/fa6RHGbKMVqvI/FLbJyxfW55MQaL13BCYrZRLEurkOJsN3E/tSmxME59sReKafE0u8Qxbbz1sRpb4bEZQgJxdv5DMTdJChE+MIeRN++FETBF6bEZKqgwWiii0VbQotFnYC7RDeJncQehTFELv8aRZf/7MMJ+SLEBoEHRbDhL0X1SoHDXweLxdhwkMUs1IPFBTRXxVkXS8Sq8djEibDmxLaEqcSh52jF8AVixc9mQMXoyFXFFR0MxbFQxcRwX5rEMQjiRE4RyUUcGqpFSurEwi5/EsWmCrNElbJ6RJf/GsQmwnpFETYzReAtGsTherxDXI+7RFRSiUTcRphEE3IRRdLer0Sze3LC6+JUxJCgjMSDwBbFIux9xSxUHMUbnvLE/IdwxY3ovcWwMo7FpE78w5p33MPdJF7FBdL2xewv78URpcpE1sXgRTMzSUUzooTCN5oRxWlvFcV56a3ELEO0xABv3cQH3w/F5h0BxYR848SpgpHEVn2fxAHeFERQ/IhDONa6xHZPhsQCmoTEs1l1wuviscTQRNzE3EZzw0ATjcSASKzEBaP5xJahNcXznwjFjagYxerzUcXlUI3FKG0XxVl1PkWiI7xEGsCZxL1SmkSaCDtEeHoKxbraeMX9pbzFG169xbQ3csRzVxBFg8DmwxS/UcViEEDFTBXsQ/VKpkR2vsPD0SKuREtZPEUbfOBEaQDLwy/dlMMi/YVEdCTFRHgLlEOR7fzB+Q9bRJLLp8Np3lLFDPGJxXC9bcVN86nFp+h/xdiBMMXgrQLFNxqsw2BUAMTREQfFI4rLxZjdxMUepwDEecc3RXxh3kR+jBfEb/CQxHh6zcS02QvFewMUxfVKfcVGVKbFfS7axb0B3sULtdbFDEKCxT0bQcXJZa3FRUeZxXOGt8VapNDFyjKbxWHDnMUqGHvFRdgVxb4wGsXOGRPFtmIpxNLe1MRj7h3FexTDxJ7NCsKXbhLBaV5ixQVjrsX7umTFMlW1xLgeEsVQfC3FCKw8xTQAYMVSuKTF8SPGxVA8iMVHckDFtgQWxW+BjsWmyuPFEWXSxW+BWMW2Yn3ESZ25xA1giMU8fbrFXE+KxZYQm8XiWDvFqMYRxTOigsU00aHFlKXRxbBhncVfB1fFyjLoxBxaYEQIrLjD9bkmxc93GcVseOnEeceLRGfEAkX+siZFHFqGRDjWgcQ3+DrE/jIsxXuDCsWMSqXEp+iixECkK0QGARxFy5AARV1tb0QVjGJEWKgxRQ1PAkUDeKvDFK5ZxH2ulkObxNRDUicgRI8x2EQu/5xEAhouRS7/IUVXW2FDhsmUw8Nk5kP0bP7DYcPBxIPAdcV7A4bFguLaxPCFpcQV+0/Eb/A1Q4/C+UQBvJxEgLfAQk5AFEWoRoNFCtcLRcGo7ETdk+VEHqcgQxrAhUR+jLlC2oqvxBsNbkScsypFzSoURR/0zEQCmpRE3LU0RYtbcEVrWotFEaVHRUYUQ0VzV6VFyrJqRUi/vUKSyzjFTYQfxW9wBsUDCYrBqz7xRMSgNUXewqVFs+ppRf8ho0Ss+npEQBMzRfgxPUWqYPTEZMwmxUTY40TcRlhFHbhARc/3n0RW/QHF0YBlxTC7gsTzH0JD9pfZw3e+qERokStFAbxlQzd4JMWqYM/EFK65xBDppURDHI9FRdiXxHhLsMWkcC7FrJwGxfyp28QT0LFErWnBRHzQd8SDL9TDfvuiQ/vLGsR0JAVEO3CXRIXrkULplfjE1CuBREtIs0UWqrJF16OaRQ6tdUUQ6afCb8GExUtIisU9G5vF7muexafobsW8hQHFaW94xMQgvMN0JCfE8kGXw32dG0XGbQ5EcM7JxFwgDMVpL4/FLj+AxXQ1Q8W7lrLEbqNhRAbwJsOGp0/DGeJoxLYEP8XvOLjEILByQQbwHMQOvsDEz/eHxGEylUMs1PDEeekoxZYh+sR7g7DEjzFHRLKdb8PmruHEUA0mxb9sPcVRyWHFcug5xVioNcNxrAdF2hsARWgA6MRdLYLFhkkFxfP9zMTTjZ7FtnO5xeqEV8UFNMTEXW0eRWS7I0UTYUnFAbxIxTlFv8MFo7TEPM4kxa3YacTvyZPC6Nlswn77dMQVnUnFnl4BxUHxj0N4CyzDguLjRCWkikW8dJtDMzP/xDSAi8O4jeHEhes/xV66ycTIdpfEnl73xMcpp8RB8XnE5j8exTF3KcVcj5HEZYi3RGsrrESw4Z3Edk/VxImws8QMcY7EUpaoxFOWDcWSy7DElpDxxKuthcSb5glF22h0RL4wUUR8YZDEediCxc/VEcXkw4nFz6b+xYbJwMWWoWDFnp6AxQ1PrMU9SuHFCP0QxreAC8ajEnfFINJRxPVKecIeJzXFvjCGxZVDoMTqlQPFuJ44xWKQhsVglIXFcawrxa16BMUduBXFldTXxF1LtcRCPijFtFkWxeCce8Q3GhZFrkchRY7k30TAykRFBaNsRXL5SkXD029Fxq2GRf6y0EQzxJ1DdBNfRSZT4UR+jEbFayubxXqlvcXCF4DF9GzYxH9qhEPBOYpEqYKnRMsQJUSVw3FFuA1eRaW9ncQ176nEOGchxTMiE8VeKf9D/Om6RVlGEEbYcApG0SLjRRrAT0X4MVxEjQbQQgG8ysRrmkjFKL7AxUKP1sVlCCXFQIKgRCePkEWpk6hFaNGqRZDP90VxOylGQ0ssRsQADUb8CQlGMagGRqB40kXlkMBF8jChRf8hdUXKMpdFRbb/RV/HAUZFtsVEoecPxSM5McWJ0q5ChidORZRlmEQy5mbEMuauQ8Vt2EMFEhRCkxiMRF5LgcQAb0LFOoEfxXh6L0Rhw0lF+SBqRSZCnUWvlNVF8/1sRW3Fn8RE+qDEXW0FxBIUF0NGJRZFsVBdRbZz5UVFR0FGYv8qRl2c10XDZFdFq61ARUwVR0U8PQVFrrbQROJY08T4sU/FhJ5fxDMzrsTRIgPE1XjjREOLWkW3ANdFhM27RY/CJEXw9FLDgQS8xKWb8MTHmPbEQKSoxCJ9dcXXY8LFiv3ZxEOcIEU1HrJFE9DjRa1YMUVz14JEKO27RYLCTkZas5JGZmaXRh/UNkYs5Q5F2IGjxQG+Fsauh5bF9NsHxI/CjcN4eqBEG56ExO7aa8XWNAfDM6LeRWjA40XgLYNELhAAxUymPMWFWnzFbiMgxUOLdEOBhDpF8eP8RdwGJUbWdhRG0u9lRULPI8XNqojFY12Pxc/3jMSqz3VFutqvRZmZpUUyZoVFldTWRB/0aEWX7ptFkKDcw54eysUCqwPGk2mNxapxK0Vt1hZGoLhkRvPth0bTzYBGxS9dRsA7LkbmnwVGKoklRgL7jEZEWORGVYEeRyfxRke8DG9Hh46GR+Q8jkdZwZFH9uicR5JXqEeFo65HYsW6R03XwEcA4LpH8dSqRx9roEf0M6NH5Bq0RyJR0UdFn+JHHF7kRyQu5Ueg7OFHV6veRxSu4UdbQdZH8jXCRzAps0dUv6xH25WyR92gtUeTMbJHc5qsR+wkoUf/6JlH606ZRwpOoEeZGqVHRbaaR74clUeOBJZHxlWbR6iypUfWEKtHrwerR4v8oUc3RJRHAxSJR9mefEeR/nJHWPFvR8t/eUcgsYxHC2SWRwOsjkfdeYJHT/1/R0dXhUdTuolHv0KHR0svfEdTJGdHb5FbR49SSken/0ZHypJZR3iSWkf3PE5HfDg9R07pMEelVSdHcgElRzwsQ0dX6mtHVQCARyG3e0fo6XpHOxCAR53Di0dH76FHta26R5FA1kfwauZH7OPsR5kN5Ueh/tNHxIXNR5pQzUdUSsxHEgPKR4QcuEenIJ5HeiKNRxOEhkfKG4NHUVpiR2Q7KkcelrpG4YsCRX8oWcZDvYTGrPrYxFvgqEai5Q5HYN0URysV2UZYSAxGTw3+xQzTYsaqoBvGvjC5wsuQ30UPOkFG0COvRvqM8kZragBH8ULsRvmPzEboOJVGyYUVRr6f7kPfT43Ft1FlxT3bvcXPdxvGTz43xn4bLsbK4c7FbHidxRxa2MXcBuHFZVkcxovsacb/UGrGnWA3xs5I38ULtQhEAfyaRc2qc0Sq8ULFGTOVxbxFnMUFo4zE6+IBRT35e0XLEMxF6pXMRXlHiEXP5gxFjSgcRcVt3kQvTIdEbcXNRDY8/MQursnFOXT9xbEu58WI4xLF2Q6WRTd42EUdSWJFv45JxezvI8YQaVjGJ3EWxinLAcURNp9Evh9lRdGROkXNqjfE+FOZxLn8m0Q3eDdFYqGTRSEOs0UvXVdF2qzQRM6IVMSa93zFP0Z5xRIUiMSz6g9FROk3RfjCpENGpRfFf0g/Q+Fpx0U6UhdG2IHARe+n/sSr7c7FXQvGxef7ksXYcCjFnCIFxezeyMVgthnG890qxkBkz8W2BIBFZ3MDRnAdDUZtBedFCBv/RBQ/HkMtIbFEXW1vRa+DjkWrrYhCg0BZxVRSo8TGSzdDv32RRDFZikW6idZFw9O3RSvlTEXmnRJFguIlRB4WL8Vmt9LFnt6uxfFjfMSqYEBEKH4FRfH0BkXEIB5EFya7Q63YBkURNh5FgmIKRX9I0ERv8KvElUOqxEKtV8SBlXvDuWs/RRHHD0WUdkjFDhzSxWw4msXdJGLEZMwlRY0XYUWNRspF07wHRh5WxUVlqptFhycDRXecYsK0yLdEn6uCRLRIB0WnKK1FjuT2RAn5DMQTchJFOiOOQ6HWQ8VoIjfFV8p4xKCJtEQbHn5FdBN7RS9MNEReSyZEad5TRPUoNsTarPXE1VZnxbyFNcUIG8LDMlWYwxxaFkQTYURF9KyHRRlilkVYKDNF3gIdRD7o9UPq8xxF/tQnRS2y20SxLshE2/miQ+0N2kPfvvpD0LNhRAG8PEV9HX5FlxAJRe18sESlLHRFeHroROdqdcXd5J7FNjzvxM3ML0WQ8ZdFxHGFRdERZkV9nUBFPlf3RFHaJEUOvq9F7iubRYgjlkXJFKVFbOdLRUaUd0UOrTRFt8BJRa6HmEWkXwZFbOe8RDca6USh1ihFImw7RTqSnERPLyRFIXCURXOXmUVkjIpFVg6BRPaXtsQQx1rDduBMRP8hvESSy/pE9GyWQt2T4sRnMwDFj0KrxVCN2MX2aJbFqy2zxRF2uMVNc37FOGeWxBPQgEMkKM/EI9uAxIts8kSKH1lEVd+DxXwhmsWAt9vE845/xDoBoER4i2JFc0YUwV1tNMWMSkfFzG5cxejZIMVpAKHEGsDjw1Wfi0N9rpJDJCjOQ+jqMUUJeZVFR0OURXDfg0UawHNFsi4eRWgiaEQExfvD93WJRAIrW8RGFHjF6bcSxaV9m8W8tNrFBsGrxbo4X8XVeI7FVj2kxdjwpcUZkeLFm1XGxdnOw8S2Ys9Dz3cKxed7KMVwX79DtoQMQ0CTMsUkl1nExY+5wyv228RtxenED4sTxWdEA8XRkXjEydQiRSlLAUWSXDzEtRUiRTY8BEUvTCPFNc2TxWgRJ8WoxstDNV7ORM93AEVDi+xBm+a7xCBSc8VdbYnFKdw0xbfRRkTLf3JFHhbSRNcSokM7347E389JxUvIqsRyiopE4Qu/REp7uUSutjJDKO3lwxS/JsXLf2DFNquyQ4oOJEV9He9EQj4LRfwpcEU5tGBFoPgpwyk6q8QKRpXCrwMfxXo2fcX4MVbF5PLlxK+UkcNFtirFOQWWxc+VjcWTB2DFVZ9rxOM2kERMpjJETx5WxIy5sEQKRm5FMQgyRZHtwkSfPE9FHqdZRT81i8RBYBVDWtMIRDf4L8XOGefE1lYKxOkmLcQT8kHDF0jCRPAWwETBqHbENjwzxXzQEcXAW6jE8w43xSLbQcVjXSbFUicHxViopMQf4zLFvWMhxWezfMScM5nExOCrxdv5QcaD7xHGuK8LRUfhikUvTAbDKTosxd0TRsU0b1LF2F9jxZMYcsU6o5LFPmhpxc0qHMWgiTDEV1uIxHxhcERFB5xFNO9rRetRvEOWMnHF5BQPxeCczUTBqPhEcugoRSxDg0Q/xsjEwNsmxSncE8WnVzpDI0p1RMsQ20P3dcXEBJaKxaWb7EOZao9FaCKDRDY8V8T4UzXEZmbmxO0NNcXEcZTF+EL6xaX9o8VB8aBE9bmbRNiBm8T8GELFLTI3xZaQ30Omm4xDjuSnxME5Y8N80L9DRiUixdLeJ8W9UnpE5BQERcNCXURFR1LC5WEnxC5/DMVMpmDFTHeUxRNhUMW+sBDFU3RMxIR8vEO1psvEFyaoxMSx3sJAE1FDtRV7xI0GesTGbRRCmLvmwpAPykJYqIjEhqfhxAn5osQdOB3FZ0QlxV3ctMRDi+nESiqIxX+ZrMV8IcvFQXHIxRxrWsUDOK3FjjXnxfc1zMXplevFcP37xQ0g+MUZkeTFq36nxXqlCMXswHvEaQCVxEvZB8Wb5gXFJCgBxR4nYMUc2hnFG54wxYVrvsWC4ujF6lWsxbgebsVVQSrFURqHxd4xzMWCc6DFiUFLxSxlnMS30aDEPYoGxe+njcUq6e7F/hTuxQeOtcWL22rFqDUtxQCAcsW4DcTFVV+FxehIJcWd72PE6NmoQ6yLQ8XfPnfF6nN9xX/IWcUsQ0LFvPRVxVuxSUTVZ1tFSntJRMxdC0Pz/WRElUMpRdjwwkSrrVBDQIJQROtReMQOvhbEDq07xUhQjcWkcD3EyjLlREg/CUXe8UhFQxwrRdk9xcNogFjFrkdPxQYBFsWqYOvEq62ww5SHx0TgLRdFI7ngRGRMTkWNqAtFSup0Q9xGxsRCvonFjdeaxRLyX8VE6SLFs+r3Qxe3GUTr0S/FtMh+xH/ZB0Q2PDdEwobdRMF5hkXmrpBFqaSLRImwa8R3vpZEFzc2RcxdGUX5IANF4emXRBbZ1kRd3BbDAppHxdejRsRfhxpFwSgWRTk0GUUFtBpFjMqWRUVHnkWcoi5FfGEjRaHWD0V0JBlFVg6IRL1S5kOZuxbBQKRnQ5I6vcRZhlDFm2YDxcKGxcQwmdNEtuI4RWGyB0UqqbxEKVx3w2kAoUS8dJhEBFYoxHPX0UReOllFk6lQRWnvE0VqvDRDZRn/xD+1FMXl0OjEkjqNxIhj3EQa741F2T18RdY0T0RE6QVF7wmORScPjkURZcFFl+5zRTwsHMTUK57E8XQYxUkdPsUl5ENCf9meREfh5sT3ZC3FX5hswmZmscRoonTFqy0DxcZLhkSJ0i5DeekmRFuClEWVw4pF0u8oRU1i7UTAW6fEJ0+0xXyhh8VXyufECJuDxQ7c2sUDOKrFlrIExWZmFsNFtjFE4QuwxGdE5sQW2RPFedgfxfMfJMQjStbEVUERxYJRw8SHhdrDJCgoRVfbPEWzahJF4QsORUT688TQRIPFCWhqxDC73ERuo0lEktwXxfMOSsU6gUbF46WvxAwCkESCUeHDrwPLxOLYYMUJyobFrAsexToBUcQDCVJDW7EJxAfOkcRioZbBbcW4RLuWHsSmG1DFN3gcxeF6SsQ176PEVn3ZxNbFTcNhw0vDKA+ARC5/ckU8Tg9FsgzeROkmXkVy+dVEYaHvxH0d38RRSd1C/IeWRPJB3kTvOC/ErwPQxJ88r0TswJdEPZtvxK5HqkSwcuhE14HfQ89m7ETM7k9EMtUoxSEOY8X7y9XEgEgRxLIMjcQ6kr3EUhZwxbOqscWI9ILFJAZjxNLeXETXgXPC7zgFw0kuo8M3+KnEKVzzwzcaUERXW6NE7J4kQ4QN78STGAxDcvmuRPKwIUWEnklF30/KxDcJGsWAJrXEZZmJxX4disV0JOzExDFFxQisv8UKV8fFIj2VxUo7m8Us1DXFgEiDw+/Jl0Ruo+1DlVRpxZhdCsXRkRrEIv3mxPKfd8WZqnnF9bmKxAUSZMOcouvE7fxzxYbJd8X1KHDFpnnDxG+BXEPKMixFDQ+sRcNkskWbhIVFr5T1RFWf10M3+ApEdJNtRSEfmkXz/ZTDNV7OxL6f2sIYlUfF+0uPxT6oq8WZ6pLF5/sGxbKdcUTRAGxF9CzIRYpfpkWdgENFKVxZRPtLucXNe63FiPS7QkExtkWpRAVGQWD/RZMH4EVKu9FFAfz0RUmuhUV6Nu3EYpCLxQG8rsWYu6zFENiVxXtydcVz1wRExCBaRVvCskXb+flFHsXZRbWV6kXD4kNG0012RjrBQ0ZXmwFGMubkRct/vUWmSqJF6EiwRVLWmEUAAElFY24YRVkXhkVvX0JFl//BRHNGrUSfPOhEO18wRQgbRkRqTbLExymqQybCYEVg5SJF3SSuRO18dcQcWv3EJQZRRC9da0W0mbdF2X3NRQU0v0WHFuRFEjQGRgMJkkVSlnnDu6c6xSZT88T3ZJlFGFUiRnbgL0b0uzVG4FwBRuTydUUYJgdEUwUDwggsKkWZqi5Fi9tQRYXaBUVN80vFHOsqxdZWnkSMuTxFZzN5RRNQcEURx61F8kFZRf8hP8TNqiPFfZ0xxaYKEsVF9ovFoMmgxRseJ8Xe4OTEvw7RRC7uzUVxLM9FIfCTRW/w4UTswBxFXL7/RfS7X0Y92XdGA0khRsh2pMQ/ZiPGpwgexrtnxMXfT57E3STCQ58aM8XjFBnF/5C+QcbchcIpXDXEkKAzRVoTiEWezUjFIOEHxscpy8UovoDF7tolxSWGB0XGnN1F+CI7Rr1DOEalrKhF3RNZxZJLMMbtbR7Gsb9fxeyvbkVt1gNGGTPqRXzhRkUaL2tELEPsw7geocRTBYbEk2mUxY+zDsYVPQnGwMrAxH2/FEajAYlGqTOZRowZeEa2ou5FaJGBRe+n0EW8NA9GbcViRi0Rv0Z8SBNHfW5FR39ZY0ctqG5HwsZ1R4u9hUdcjo9HlGObRwtVsEcD4LdHgzC1R9/Xr0cTfqlHV/6eR/LQlUdvHJ9HjuW1R4Le0kdnd+RHbqbiR9ei4EejDOBH5ZjXRz3X00f/+cxHak3CRwDTwEeSEsJHftzGR8qzxUc/nbZHRnmrR4Ujp0fatqdH6N2rR8h8rEcblapHNsehR09bo0euV7FHKvG6R1ilwEc90r9HO+K6R5HusEfFbqFHyWyXRzVtkUerwZJH2QWfR6IZqUdOGapHR76hRxqokkcv0IpHKIaSR0c2mEcIE45HBth4R64uZ0d8IGxHq4Z9R7SXekfeClxHlD9PR/FLU0cQCVdHVHpOR7hnPUfqZTlHP6ZDRzBSXUcFanBHrq1yRyiGakfaqmtHKB2AR2CekUcBfqtHKxPCR7fJ1EcFG9pHDLvSR+Wbx0dpjL1HkGjDRyav0kfRcdZHWMzNR8ATt0dkyJNHdsZxR6vGWEf1YU1H2KglRzep1UadbyRGrwO9xax8MsZeuj/FepWIRrI+GUduajNHn7QBR5q3IUZxTA7GtdVvxiJsH8bBFyTEhwUnRudLmkYD+LpGrNrkRjNcC0d6JRJHe3PvRt31kkZNs/dFZvc0xCbTysWWUibGNZ4kxqMBJMa4T0TGCmhFxqniNcYVLATGb4HYxYYnKsZyqlfGfa5ZxqzcY8Zd7UTGg0DfxZXDPMXf4LvDoIksRcDKgUR3HDTFQj4vxXQkscThempEIDAuRY51Z0W0d8xFpf36RXuyrUUHXwpFvcEgRZi7LkUzonzDpb2ZxPhCJ8UFUp/Fo5KGxWb3ssSyHQ5FzojjRTrS3UXmPxzD30/3xQpmQMZU4z7Gy3/RxTtw4URMJkZFZmYoRFfKEkLpt9/EBEU0xUi/rUKK/W1Fh5Z6RXzQ8ESz6uLE/BhSxZ7N5cTF/pJC7uvpRPCF90R2TxtFVn16RYCmbUW8Bb9ENBHERMZth0UxiG1FMsS5w5wzk8WnqK3FI1sqxVYODcRjXQ3FHkWXxZRl/cXSDxHGJ8/XxVXBF8U267xFeYfeRX2uTEU+6C5Fzoj9RNGibEUe1qtFHtaLRYt9PEV0k47EWVekxRKD2sTXoz1FRqU/RU5ANUUCq11F5wyCRapg9kQlde7EixuexRX738UQKeTFAd4IxUwVvUU13t5FHidlRe0N7URZ9YpEYOXwQ7iv90OOdc1DYFQCxN21j8TEMSPFIEGxQ+7rmEUfRYRFHhZnRRQuAUW7lqbEp1cVxXnH4cPysLlERpQgRejZmETu64ZExhybReBck0W4jTFFAisdROwvPcW8dLDExf6TRCqpt8MwGRtFulpjRZmZ48TuyVvEM6IuRFz+acS62rhE3sKTRcacs0WXP6NFdfFHRQ/6C8WcIoXF0yu6xOMUvUJ4C4hEMlUaxBz8NcUZUX5EQj7BRYvbpEXNzBxF309NwmIQmMO5fBpFYqGlRdCEmkUK1z9Fw0K5RKK0N0KF65tEr5ToRLnrGEVg1BFFK4dOw3DOMMP8BylFljJmRdbFQUVPnqRFn1q3RTGZDETGbSPFLSH/w4mSgEVI0LpFMLt+RXXTiUUgMMxFrkffRY2owUVFx9BFKqldRXZPbkMo7URFQs9qRf9ymUVgVKhFJtMVRSL9lES62nLDUI0zRF92eURp3nFCONYBRUtZGkWY3Q5F5eFIRSBBfEVIP9hFsKHhRTVNCEWpAgnFWlNdxTxOKcVp3iXEvAUUxEI+UsWGOCnFV1v4xGx4esV9rhPFoUWyQx3J5ERlGXJExf4OxEkMUMR5aTzFCsYwxVdb5UOBBNBECKzAxBeme8UdOB3EX5gyRZumm0U9yuZFHPyTRQ4tPsT7Ok3FYpBpxWHDasVZl2TFhrg/xS7/0cQLtf7DukmMwzvwBkVjbpBFNpp4RVN0qER46frDeAvTxEMcrsQFoyjF54w5xTjWqsSPUynF8kHrw26jwcRGFJjFE3KPxYLRScVrq07Fc1dxxTVNWcXbOZzFV4rhxTLEw8XQs+LEMlWZxLieWcVg5QbFZYgbQ+AtJ8WWoUvF4lg9xFTjxcPcRsdDSFA8w3bg4sSqcQ/F3nHSRA/6VEVrGlnFSH+GxfwYY8SYu+3ErItPxWpNFsUukLZEcM72RCzUjkRhw9PDMQgVxRpAWMUCGj7FK4e6xDMzo0Rcj5RFYn8tRRE2y0SvgxhF/tQ4wohSOcVif4HFV1tuxaUsYcXvCbDF2hurxT0KksUjecPFPvmXxQDe5sO/fdtEZmbGQxovfcR1AqrCSze5wnqlosSMSt5DDeCdwmq8S8XBuXjFRiUcxdJvL8OKHwvEDc81xTNihMVnRErFRNhERPu6akW//W5FPZtFw0FxXcVAAkfFDU+9xAHelUT/sgBFowHbREFgfcT6fgrCN4kuRRnih0STqe5EK4c8RakT8kSpgpJEf0hzRL1SJkRIULHEHpZ0xbWmXMVF2DBDn6vXRBovykQKaLpD+FMdxVyPKMTRAM1ElUPPRAN40kRgdp1EOUVjRPs6TcUUrvHFsHLIxCzlsUVuIyxFljIwxVN0SMUcWhzF+7oRxTQRAMTLoYLE/KnDxIJR0cS4Hi9EOUXnROY/pEAUP/ZESZ1YRVTjYUUFNInDgvM8xYlBYEPxY0BEVn1GRCV1SkRzRnzEc9fsxPmgFcX5D5nChHz8RLWVCEUFo1BFMlX8Q9zXGcOSS4FFbbR6RQskVkSopELEhxaDxLFQJcQIG3RECkYvxMpDE8Uy5uNEBz23ROAtsMRfB77DjLmVxFBrRsQgQRnDA+c1xSNKecVhw4vEa5rRxMhYjcWkXw7F9NsXRC0h0USI4wVFEoPsRKwcksOtacHEUclRxQ5tncUJ6HvFSze5xHQkwkS5a1HEr5RexRDp2MR3nIJC1XiVw7biBUWL/aZFQs8PRcnlkcSRfjXFzSpYxQRWesRLWYvEBNZ/xa8Uh8X7y0/FVNJOxcQgo8V56bHFhSvsxY9xscW+H3fFo1KuxTqBm8V7g6DFpT3nxaFF+cU3Sc7Fq63FxaMSmMXYcBnFwajDxLbzKMX1SjnF3LWoxCbTcsUzs6TFb19dxQU0ksV0pPzFPqgXxteDE8adgNrFlKW7xSDSDMbaTA7GYmHcxTrSjMXP5mzFDLGJxQX0k8Uifa/F7J5txXDO98ThCwfFyHZQxbpJdMUDJ5vFHclkxdob6MQs1HjEqvHpRGpNisTbaHnFQCQZxV3cykPZvTdFuyeRRKMBtEMqGPFEcD1QxAmKJMUDeBHEQCReRc73eEUK1+/DjnUNxFio2sSOddHEih/DxP02v8UIG+DFdXE1xeHpLUM3+KBE8dLCRNejSMRE6X/FNMCexbw0scVZddvFOSOmxfP9pcQCCftE7utgRA9620S90m5FFfsjRZ883MPTDYXFeVihxdQJd8URNm/FDU+PwtEAi0Uldf5DILC+xIhjpUMc2gFFV8pERfP9aEV80HtFJfUFRYBII8QZc2HEWmQKRRhViEVI0JVFarw8RQyCEkW+HyRFSL+GRDwsaETVVnpEZEwLxVvCGsVVn+tCw+RuRTwOnUWfPETEWChexTtfCsUVjErEkro0xQP4ZcUukMHEbHhiRLTZDUXpJpVDt0A8xOH6a8Wqz1nFx7osxLN7MsJFxyFFGIQHRRSuqUTMzEdF8rAORbwFx0R/2dBEw9O3RC5uRUT8h5XEL93ZxEwV9MP02+fCLEOTxOM2gMQOvovE5dDFxJyzDsWAJn5E66LuRcVvB0bQs7VF9bkBRem3N0S2BEBFKqnwRIeF58R1cRjFf9nDxF4p8cS56xTFmnc2RPjTBkUMAqDEtnMbxRiVq0SGOHFFddOCRWQqvUV2vkhFTKbYxG9fT8XppmzFEFi9xfhTrsUhjr3EtoSZxEATh8X9ZYvFFR3KxLuW4EJoog9F9blERIEE7MSE/AvFjzHIxGWIuEQu7jtFvUFTRaGWiEVlKpNFj/GwRRiElEXZzrBE3SSYROjZpETix4HEHhYwxAYBC0XOCFJFzO5xQ97xQcVGpYfFsb88xXh6UUSze/LAutrMxCCwJMUWamzFJ7EoxbG/8cTHuoxD1AkERYEEBcJSpzXFWmQOxQrXAsUc6yHFDwtbxE+v1ELFbXLEhA2/xADewsEMAuPDWzFCxTcaKcVoIrjE7zilQ4t9S0WzWW9FF0ivROTyAcQvTI7D5/spwXa+30ShZwVFAisPw3ZP+kMl5AdFpnkXw0Fg3sReuobEio6kwWiR9kSlvZ5E5IPqxMzMbcXGbR7FvOPsQ1In8EIzIhvF7wmwxfVo2sUXpl/F9NspRFFJukSynWPEUUnOxG00aMSq8f3Emgj1xOzAeUSX/9hExynaQnqluMRyig7Ci2zkRMX+vkQOLSNFy6ENw1dKIcX9ZU9DhVpTQDH3K8Vxmx/FDBNExQ96zcWwoQLGkGC2xQNno8W71rHFD3qKxW7jiMWU9grFSupjxcRCpMWuRzbF5IPSw9xGccRCPirFKH5swldb4ESAt15ETfPHxDd4SsVOEZPFodYnxZtVM0TaG5lEi+wrRevRo0VCLadFv+wdRRrAuETIdodETBW3RBuNgkVH4WREi+yUxZYQUsV9PyTFwMoKxYVrD8XarAzF6nN1wvaGHkVRiZNFSa7bRUPL+EXu65xFQs81RTf47MT6/jTF/tSgRJFcyEUXNyxG9dkvRnEb7UVAJDNFC6QiRQskvUQCa4zFwZf6xUZD3cWiNJXF+MLTxEFgpUFjbnZFB5/MRQNJvEUusAVGlvIfRupEE0ZtFjFG4xZiRs9GVkYxlyRGAU0JRtjf1EWoxmpFZCpiRXSTl0UaL41F2F/CRHEbjkT8qatEw9NnRB90IEWjcHNFykOGRUR6I0XyQUFEtDfkw0md00RbsfVEFR1NROJYl0IGgbHEzO6aRHEbkEXp975Fw9PtRbcA+kXnDLRFSd2gRfs6mUWIdFNF23kmRdXWTkXVlvhFYZJWRmbVS0Zb4gBGzF2URGb3JsVwX7DEwModxPrcG0Uuf0JFw2SdRPrtAkV2vs3EyAeoxYJzosSvFExF6eabRW/wPEXhiz1Fp+guRSUGqcM6ownFI5uOxXsUlMX0G5vFxc/SxftLdMUBvHlEr0OFRSSo6EVRScxFZ8R6RQFNd0W/bAdGTnFpRv9hgkZKCklG93WHRcJGssXuiUPGIv0mxtAzgsVxG2VDoBqOxHIooMWiI2DF61EARamTr0VAAgxFLbIdxVYOGMVo4pfF9QoAxnD9jcW/7GZEduDgRLBhoUWQEQtGQo8QRm1Wq0V2vkzFxusQxvWqKcb0273FPujKRGfE00WUttdFYbJvRXWTi0Tl0LVEip9xRUymiUTYsI/FUCsHxiieAca7JynFYKWwRe/YWkbQxIVGI5lnRin8MUYhH2lFqRPCxBxrPEUwWSBGUmiZRp1/8Ebh4yBH15NKRyz0akcwmXhHrZh4R7nwh0epUptHWg+jRz3SsUf2175He+e5R0qLqUd3rJtHgtOaR8TSnEcvCKtHUuDFRxIz30cArO5HuIbuR0n06UeofOpHgYHiRyIR2EcuFNJHYPDMRz5v00dGl9tHNc7bR6au1kfVrMdHjPK6R84JuEeUWrdHT666R/A6u0d4mrpHdeG4Rwb9vEcnu8xHmiPWRzy91UdOoc9HUMnIRy8MwEeeybBHEuSqR/VOsEfyvbRHeKu7R92Ev0dwgrZHgsKqR921pEdYwJ5HixSbRwl+lUeJbIZHPeJoRzArYEfjrnNHESOFRxR2iUcn/3pHjbZbR9FpTEcf7ElHs+JNR68NSkfx80VHpYxQR/F6bUfrqnlHvPNrR26SZUfYH3FHwJuIRxfcm0eAh7JHxnnERycQzUcTPclH5um7R62ItkcjK7lH9q/CR40Y0EcC+tBH19O+Rx0loUfAW3dHaPlAR1D7KEdJLh9Hpqn3RhjEckbiWBNFgYRwxVZOqkUiW8JGExoiRwH0M0crbwhHDKJkRg86ocWr3YDGo5BUxpI6UcSJMCRGJtOURj2J2kY8RQpH4q8YR71pD0f3tfJGuG60RkcSK0YHX2hE2AGaxRQ/+8XMjijG2JBIxvgxXMZYGWrGcB9Bxl46CsaRXMvFAye9xYOgIMa90mfGAA9hxsTAKsZY6MbF0t42xMQgV0V4+gxFz/cFRNY0v8JokQLFAgnixDXvBkQD+FRFzSqZRcNkbUVJHXNFSR20RVXwtkWGyUpFd60VReQDe0XNTBNF6SZ1xM6IlsX9tu3FVwqTxRlRbESNKDpFAU1eRUVYG0XHKZfFHJw0xi4QJ8ZjbpvFwheKxLDyI0WTmF1FFYwUxJ7eKcXxY6XEEhT/Q6K040QCa4FFCcqSRVvCHEUldZ3EoPhzxe+nOMXlYcVDlZSRRXwQk0VAE8tEsGERRfKBqEXS3q1FDIKORTufq0UAbyJFTeJixUhQscW+H3nFwpcLxR3Jv8Tr0ZHFmjfrxbkrusUlBgjFp9cIRTy9P0X3dZlFQYKARTy9ckOqYOhEJlNzRfhCvkVwvcxFfNAtRfCF5kSJsF5Fne84Ra1Yl0Vb8QtGOOf9RSDwr0U8vTdFQBMXRImwscR0U5HFgqLFxel3tsXMHYvFItvYxGRMg0XpptZFjDlORWPu5kNSJ8BEbVZ3ReXQPEVtVqHDKhjrxG00QMTgLXDE93UmRHxQrEUwmZNFmogGRQpogkKOZBPFNIAVxHgLdEURNsNFwvXTRYvswkVIv0JFVNJJReiZiEUV+2VFKwcbRe+nisTu65zEUpZ5Rf32PkXSb/vD16OMRN5xJMWbJoPFpSw7Q40oQUR6NmZFrBztRbyj6kU0gLpFndHERQ1PgUUMcfnEcqiaxUpqdcWsiwtEF7eQRUIteEWvJVVF8VLSReqVxkXcxkZFV8q1RHJoAUNX7B9EqKRWRc4IpEWwYXFFEoP9RCZTiUNO0exEceyPRbn8sUWnqM1F9Tl9RYAmj0QldedEJCj5RNuKBcOCc4bBqy1DRbunQ0V78sxEK/buRGNdc0UX971FtwCCRXnHYUU2/OdFW2AgRhni3EXgi3NFVFItRSlcX0OE/D5FLKWHRRWdTEVkKqNFTYRzRSlcxkTtfAnEFmoVQ4y57UQB3p5Dvg7lRFxPqEXimMNFRwOPRdEAp0Tu65FEQ4t5ReAcdUWGyUJER3LWxJOYBMWBBNXE8x8gxNGRNMXr0abFd60nxUOthcNYqKVEyiEpRX0dpkV9f+lFIc6kRVMFHkVeSy7EsT8Dxa36oMRJDNTE78knxTcJY8W7J5LE6GpCRaDajkWJwXlFpawkRXUCSkQ6AVnEece8xNNNhMRjXWzEv32yxET6LcQAbyBFEGmCRUR6bEVw3w1F8/1UQAU0ycRZ9crEqYIoxf8hX8WSi4DF7trkxYXaxMWm26DFuzgYxW00p8Rhw3HFKbpBxZMpBcXsHh3FBNYbxczu0sTcxiDFtmKHxeBt28Upeq3FyxDkxLN7zsSrrSPFzMxcxMNkAsTdpATFqvEMxDVebERMtxdFcD0jRWlvSMOaCHbF+DFOxcuhB0UJ+cDC6eadxTwOm8V97o/FtNkYxVCNy8SeXnlDp+jMQ+tRFsXnO4rFBePOxa8ltcVPr53EQj74RJ5esUTEsQNFCKwWRGNdSMRSlthE/fZkRRc3REV3LY3E2IGRxcgHbsUSlFbFI7k1xW1WwcSV1BvFPRtkxfYGM8X9ZWXEjQZYxPixOMUwO0zFvON2xPFjocQYBMfEl26yw83MicRj7rrEoBqFxKvPrMTTPBzFUOsrxbgvJcX1qD3FuWuFw8NCNkVJDJJFVn1+RRKDq0SSOjlEzhmdQ1+YG0X35FdFxY+pRIqOfMT3dQLEPvk/RfUoJEVkuyRFIU6DRYdWh0U2q4xFgKYuRWJ/8UNd3AzEvHTFxK8UG8Wn6GzEGsCTQ7G/NEQsVEZFMCrARCqpZcRyaFnDX5j0Q6pgpERAgrrDH/QCxSUGmcP6XC/EQKSvxEfyUUWcoqpFJsJGQuk3GcXEIPTExLGMxfU5WsXAyuvE9Gx6xI0GsMTyQeLEQs+LRPOOQ0SNKJFDf9ldQo2Xm0Sb1QlFx7qQQ8/3wESJQeRD6ZXvxG+BdMTFbXLEAG/BwhSuB8MXJj3ELbKBw1+Y/MQ1zTPDTsA5RWsJMEU7cEhFTWJSRZH+MkU3if5EGXPiRMZLl0N/SEdDFR2dRCjtTcQpy6hEljIgRTy90cQXJjPC0EQeRRcm10R2T7pE3EYrw/CWJ8Va04vERpS9RHh6l8SxLmbFLENjxc3MBsU8TjPEh6eXwTeJ/cO4HoXDyqFTRCL9VMQu/9fEMuaUxGuaGURokTHERViZxY5kWcUT0I1Esb/8wsSgPMVnRElCr5TjRGpNUUQQ6efDYPYWxZkqesSEDV9E7J6uxE3iaMXNO4zFSruWxZXUpMU3eK3FohQDxtFCDMYYxN3F7trMxYD3r8Vz12nF7ut9xcFokcX8qQnFBMUhxL/sqcQD5wHFne8DxR/0E8UEVl/Fdk/7xPCFNcUeVrvFu6erxXsyksVDS7nF2J/bxWHy8cVBYOPF6bemxS0yq8XZfYvFLq6Kxd2TvcV84dfFE9DtxZ6NyMVxLLTFYn9oxRNhrcQDeDXEvVJKxMlUkMRH4d/EFlkJxbaEHMUsA5jFqvETxSNK98OPUxvFQk8jxbTI7cTUmjZEK2XbRB6F28IAbwFCvAU4xPwYFcVoAPbEuY2GRLiNm0X99upExCAyRFn1MUSmm9jEUGuWQ9BEVEQxdy7FPmhFxaabmMN46UhEqYKJRPpcbcOF2ijFiPQQxedq+8JnRLjEtuJQxdOrNMXfT8lD4C0gQyexCMUFNInE7uu8wxWMuMTj5YTFu7iPxf8hBsXOiAbFUpYVxXKK10TtDWREzojLxGq8GMSjkuNEehRqRWb3+kT8qUfEidIgxW8BHcWAJhTFhA2JxB4WbESe3ndFbKedRas+MUVWDtVE92QMRbEuM0WyLhdFDpwUxWVZvMWP04vFzojCxNJvE0Xkg37CPI6LxXQ1mMWV1KbEj8IZRM/VlsJ++4BE8IUBRBNha0Q8LLxEYcNSRX77h0RJDEbFnDPZxPJB6MRAgjDEcF+yRL1SHETdEwZFtLdhRc93HkWHhbJDiPTXw1fKpEQjuRpEKTrexDYrA8Vif5zEzO7SxGdEpMS/DtrEquBixerVj8VtxUzF1efERFOWgUVpAC1FGXO7xHA9iMVbQrvEi9u4Q0tZWsRc/pnEr5S6xHxhYsTeAjXEDHFgxDMz48LgnDnEokWqxKutIkS4L09FOuOBRYtsn0VxLAFFVR8lxVN0WsWHBR7FxY8yxSXGgMVDnDbF4QsgxZumkMWHloTF2oqfxFMF48SiRZDEm8Qow6dXqcQXSLDDQIL6Q7fRkET+Q9JEFfsjRXQTXkX5fmhF/xB8Re7rRkWQD2rEaZ6VxdDESsW3QALDJJcXRE2EFUPS3ijDUriyw2necUMBvH9Evw6gQ6Nw7UP7ulHFs7vTxc73dsW7llTENV7bRNLeBkSwcv7ExLEGxCJsREQ5RZTE5q7VxAdfFMVAE4vFNe8yxfrta0POiKxEHFq+RKrxAkU3ibxEONbZxCXkYMXecVfFUrgpxeTy6cQFEqrESntRxOJY9sT6bTfFbGdYxTws8cSpgppE07yQRJvElMNTdKlERNhNRXh6/EQ9m4bEAd4SxbwFssKUZYdEcvlJRApokUQYlaxEeqUtRQmKIkU+V+PDfW6CxakTzMUgQYTFQxzjw/OOAUQy5jTEbVZdw7ge80SC4tNE0m87xMBbiEOEnuZEmN27w6kTxsSoNcFDVv0nRY4GAkQHX5PEUUmixO7aNMUZ4svE8rCgwpwzPsX8GKrFO5+QxZ/8gsWONZ3FssyDxXftm8XLgQLGZpXexSvH38U1TcDFvdJDxYz5g8XPVZfFXilFxJAgO0WWIXZDcRshxL1SxkP4wiZEke2ARI9TxEQ/NT5DlrJKxNSa/ERnRMhEyJimxGznucSz6jPCJlOLxFTjG8SF2gBF9NvQRFUwtkQQ6b9DubySxZTlm8V/WUnFR3KsxA6+iEP2l/FDGeJDRYfFpkXZPatFXP5IRXA9z0SZmZlA/WWjRL/sSUV0U8JFDn4VRo0IAEZUAdlFaV7XRWw4v0UxCNREUUkOxRnzb8WBRNbF+GIXxpZh/8X+1F7FgtELRSObmkU6QdVFeUkTRtZ0+EUiffhF+FMqRv8hM0bZ/SdGdmAbRo3X6EX3U7xF+ALfRb2jA0YAL89FDY+URTEZjUWkX4xF8rAYRag1GUWAyItFCD0VRdVWTkT8GI9ECtftRCBBvkSO5EpFuJ49RRQ/wURyaL1DcorIxDOiUkTPZiZFiPR4RbPqq0WJAYhFfNAkRXVxe0WQT4JF/JgARSUGvUQqKRdFN1q7RfUoH0aGaS9GRZYcRsYcvUWUZftEyrILxQv1pcVkzGnEi9vFRKabiEQrh45E6gSpxJLL/0FYOS9F0LPBQ1yPnsNZ9dnC8x+aQ5ayVsT02+fER+HKQ/YGX0QJaGZEmF0axVI4vcVglIDFGsB1xMKG+0QkV7tFSD/nRVb940VEKbZFbUWkRQAe/UU/pkZG7D5vRmsaKUZXW0BFrHpVxbUmvsUn8ZTFw0L0xBPyqcPqlRLCRdgVxXvymcW5/PDE1sX0RGeEikX1qElFlUNTxYnBzcUcK8LF8SPQxXlYicX/IQZFtZWgRW9f90XfzyBG2U52RUDkj8VbIDfGsbBDxmAl3sUwmRrDKjqPRd2kuEV56YxFwEolRSm6UEXl4UFFIEGDRTJVQkU7cBzFmeqhxapgssSaCM9F5LJMRiI9e0ZEqWBGW0LoRR04b0XRANxEFK4lxGA2oEVo4lpGCFy/Rh4dEkfcljJHwblERzO6VUdLx2pHlZR7RwDEi0dv1ahHv1i3R+qJukcTbcBHs8O9R9OUs0dXSKZHdgCpR/63tUe19sVHPJDhR0yK+kceyQNIkNgESN5SAEhGvPdHTgTwRz6450fNf+dHQdDoR76S7Uf7mfRHgYzwR1Pw5EdFA9pHDPHUR+gF10d3udNHvyrRR6xI0kfCrdRHmIDbRyDk4ketkOxHPPDxR0t88UchI+xH/GnkR7sz3kd6fdRHv6DTR1Dg4Ue8WOlHbx3lR8FL3Uekns5HRQ/CR2MBx0fGPMlHgjG2R31mmUce54RHqWt8R2Bogkc97oxHww+PR1rbiUer2oJHzEx2R63BaEc+31VHdSpJR1ZGTUfqnFZHawlbR/Eaake+9nhHDIJyR3o+dkdVXYVHF+OVR0y6p0cD07dH6MDDR1wGxkfglL9H+hK0R43rtkdDT8hH2AvVRwwa00ecmsJHcAmmR4BihkemAUlHdLMcR5xrFEf/OBNHfMH2RjG5h0YA4A1G3y9TRhUc9kaXRkdHJmtXR7+8IEeCcXhGfGHDxZrGcsYSI0vGhdovxfnAOEY2y7xG+f/3RpsmEEch7x1HyuEiR8ItB0eE/KdGfls1RjoSCkUdibXFd20Rxqy8JcbKAzbGoDhHxrCBWsasOmfGCkhCxpCRC8bua+PFB73rxdm9JcZGpVjGFB9Lxrcv/8WioxXF+MIsROadHUVSuNREDU9TxM2q28PRkezC6gRUxFMFX8SAt9ZEwBurRdGRuEXw9F1F7J7gRLDh8kSF6wRFNjydRKYKKkSL/Z/E7mtExV3cecXddYbFW0JYxL99h0Xfz1BFlPZjxRzaA8YgoTrGDpxMxlzP68WCYhJFxLGpRdbFlkRoIorEz3cfxT2KecWYTBnFWmQQRVYOfEV/ag9F30/tQyPbncPtDSJEjvULRY/CYUVU415F4geARbQ3ekVy+S9DeqWfxOOlM0VUI6JFdLUMRQN4Z0RLN8FDEOkyxVBrCsUV+w1EFQwQxf5UyMVqHArGNwkHxv1lycTY8MhFZ8QvRhcXFEaAN5hFCBu7RERpr8RrmpREd5xRRYQeiEU4p6ZFeVjSRBIUP0JxLIlFpT3rRc1MAUaOBCBGGnEKRjdaxEUMAn1F1jQpxFInjMVFdr7Fns1zxfP9rkTjlL9F3ZPBRYNAT0VgdhZFwMoYRTkj30Tkg05EOoEXRQzxcEVfB4dEK4d8xMh2xkTFj1JF6GoDRUp7IEV2T27DdBNZxXe+J8VoEUXF2PDxxJXUEkW2s5ZFU7SFRRT/p0WACKFFYiE7RSv2FUU0ES5FRFhuRf7DO0W9UmREPYojRbiNfkXu67jDo5L6Qki/R0R8Yd3Esp0QReW/eUXeMYpF+hzLRbsWg0U0EQbDBz07QnbgoEW0yKVFTmIwQjjWUMVOYpjE081gRXMXykW2IplFXH40RWx40kOTKS7FfNCrxPd1GEV2D5xFrByORejZLEXLELZEfOEWRYeFLEW24ixFy1CFRcSgdkV2z3dFNV5TRdhfbERrmnFEeja7RI0G8EK1plnDm+YmRVIni0XWxUlF8/3wRBGlp0RrCZpF9/X3RVCr8UUNIAFGLv8gRsqD9kXwFuxEjZfoRHctK0WNF55F+m28RSqp+0RvgUtF4NyiRRCYhkVYKB1FIv3RROOlY0XD01FFewMxRVlGoEV0ZOFFCQrNRUTpY0WHhcVE3ZOuRDCZkkR6pcTD4yUJxZ7NnMSZmS/E4QuTQI51V0QwGSvFqAaSxZ+r2MTysD1Fsl2QRaTOeEU78MBF4ljBRZK6XkXhC7tDPlfqxFHaB8ViIWDFrHpUxZ8aysTGSw/D+EIMRUOcj0WDwFBFDeC1wxNhqMTpt7LERVgqxfHjIMV0kyDErIueRAOJDEVd7ahF7gn6RXa+2EVAAnFFvjAvRImwz8QhHwfFdk8UxXLKosUGgaLF/Tbdxda078V0U8PFWPmXxYeFOsUTspPFs3uExVN0M8VXyjHFm1XLxNSaiETY8C5ER+Fyw01zC8V9P3HFBFbTxKrx0sHP1UbEp+jCxOqVskJ9HbjDO3BixNxGh0OZKrJEAG/VRA964kNDHPDElUOgxXctYsXsL1PE+X5gxO844cNW7PzEV1tJQ40o6ETM7klBp+ioxOUQjMVxG73F8l/8xWDlCcbcRmrFW7EaRVfsskQpXMnEquAtxUtIDsURpalDVTCnRJ7NI0WO5HRERPpHxcJ1EcVwX5BEV2yLRcohvkUGgXRFSL/URATF30MBTaxDI9uWRH9ITUQ+6DXEO3BSRDqBDUV/2WlEoiOwRCDSf0Sn6FDEuWtrxOoEkMRtNHbFzeqVxU5iqsTarJrDwoZVxMcpCsQN4JFDc1cGRQPn/0RE2GtFIAGARdGiR0UtkHBFUhZFRbgeCkWad6JEm1UeRZjd1kRApFHE0yvhxN5x1cS7J4lE+MLkRN/gnMSuxw3F/fYTxG3FXkMMcShEbcWmQ+38QMVU4xDFgQR7ROf7BURa0wrEu5amxDLESUMfY7BEhWshxXHsmsXNTAnFt1E0xexAkMWAJprE8/3kxGsJe8Ukl23EHck7xVqTn8XTK3vF32APxeTym0NQ/PfEWChhxe7rh8WLbF7F7C/CxNJvI8S9UnJE5IMAREW25kS8Ba1E/tQrxWB2FMXdk+XEY11ixMV+CEW1FRxFLv8JRYJzzcSA97fF/XZ0xfgxVsO286lEysMoRPs6x0SmGyFFO99rRbUVT0X67UnEMYgCxRDYc8VYOW7FodYuRF66KUK1pgHEZ0T6REtZ2kRPjfdDTfPWw2x44sSw4SzFldQ5xOtR2MIAb8vEm8Q7xVCNFMVNhLDERVgdxaCJIcUehdbEkxhERHSTpkSaCFtEppuqRO0N80QDeA5FIv1mw9eB3cRtxchEXqlQRZi7sMTmroXFOUU3xfMfJMSQoAhEAU0UxOJYf8Outr5EQs+SRNCzucOrzw3F+v6BxW8BncUr9rfFoVbJxeS0CsbWlAHGgwDnxaYbzsWA963FyAeexaFnscVzl5nF1rQ+xcZL5sTtDQLFHFpXxTf4YsWGiZrFpLCSxfgxX8WKDo7FiGOXxRyaq8WO9dDFyVS9xSUkgcX/oULFObQ0xR9jjsWX/x/FCBvqQ4bJvsRE2EfF7sl7xRIURcWeXi3Fd5w5xX2/SsXLUIfFCmgbxVTBSMMCK/fCtvPbxBiVEMXH6YTFmIyExYnSncSDnvXDdXFbQwU0dcSWkA7F4QucxFTSDcXzDn3Ft8BFxVTBPsSsHFhECBvWwwxxpkQ8vdJDx7rrxKut+EM2q7PEquAyxRrAi0RkzCNFVn3ARB24LEU+1xVFmuZHRMGohMIzxKzEo4EUxadXMsSSywtE4Xp6RKUsKUSEfOtE0YBRRUVHOkSjAdXEZtVbxfBWhcXjlK7Fr8PLxaSfkcXvSQTF7zjrxJaQIcRUwXTE8rDdxEtZdsPGS7FE3IaCRSWGUUUg0jfDa5plxa+DbcXbaP7E8x/ExC9dUMUbnnLFqz57xNqKbUPswKnD78kJRMgHx0RMFfpEuWtTRPMf6MRLWazEjSjkxBWMqsSt2EnE07ylxOjIAsVZF7TE16P5REtZGkUQ6WpFnKImRfs6QEOX/zDERpT9RJBPm0V/2XVEheuZwz15WEGcM0DELSG6RMDK/EQnD5BEHTjPRPdT90T+1IBDLNQrxbn8v8Q0gMVEJ6DdRMX+MkL7y1bEWRcBxZMYHsV5WJLE1sVFxML1GsSEDQPEm1V3QyCwQsNkqqDBguKMRDwsDMO+ML7ErsdnxXh6ncWCYh7FZaqTxEfhFsS0WZZESZ0oRN/gkMSPMfTEGeJ8xHGKbkKIY+lD1ecgRD2bokT7OsbEtJmlxY/TU8VXyhTEliEqxFHadsVQ/LDFVZ+WxftLq8Xvp6DFa5phxD0K0cRSVpzFITCXxceppcXrUVnFX5gUxMzu3UMrh7LD9pcZRF3c6kSrrdBD61GLxIkwEMW2cyDFZiaHxbGQs8Vs+DPF2T15QwxxEkS9UqLEosUkxfOO+8PoSEFF001IRfHSNkU8ToHDg0C1xSBSbsU6AbnDdr63RHS12URQa93ELu52xbKMQcVdy1vFwRc4xaZ5qMTecTzFMtV8xX9ZP8WbVcDEZ0R1REfhTkXF7VhFzoigRBx8AUT1StdEdmAaRXxhsESY3ajExtzHxNbF7sTzfUbF2HA5xWPuscQxd1lEmSpgRHVxs8Tr4gbFqs9bRLE/VUUeFlJEc9dZxYFzZsVrK/PEzO75Q3ecgkVei5ZFlOVARe5akEQ2PC3EkX53xH0dLMSopBxESS5zRIJzn8SJ0ivFyqE1QxzrjkWYjMBFN3hfRUtZUkSYzAZF3SS8RA1Pf8NqTfNCpHC7RERpg8MpnIzFQaCVxXBOasUhjoTFDaCGxaLFr8XOme3FrkfKxbUEdcWSXD3FxksdxYSNJcVoQOPFVGPcxQS0fcWtWJnFwSgOxRgE1kE8vcrEuK+DxOCtX0WO5OFEedgVxVFaYMXC9XrFUif9xG/wyUQgEoRFB19dRZAgjkWBxJZFMzOZRGPu/8RqTe/Ee/KTxHxhGMRvgb5EAADBRB6FYcSqcRjFAZ6YxZhMj8V0E1bFWyAvxa+UFcMsQ3xDuJ4mReTykkUzBItFUwXwRCEfcMTHKQnFSupkQqb5VkWhFr9FdJMXRmyJAUbfIJpFejZURa7HZ0XHqQNFlcMZxel3xMVOAM/FgKaoxYNvlcWTKVXFF7d3RB14oUX+Q89F+nwRRij+H0bSrxlGiaEyRuauOUYh8CBGPH0LRuCcqEW6SRFFDi0uRTeJrUUwWd9FerbIRQv1l0U3eGhF7EAARf5D20QjSr9Fo5K9RdDEKEV++7NEiGMIRbbz5UOSOgtEsT8sRbRIA0UCmipFXP4nRP+QeEQmE4BFv063RSU18UULlQJG66KgRX4MDUXjFBJF7MCbRKutgERVQSdFdULDRaX9O0Z6pV5G9KwfRhNQKUUMcdvEi9uixNqKUsXxY5PE7Q2FRVMFXUXfvs9E4scaxGzn1sQbniVFF6ajRQu1oUV4euREQfHHxHUCicTxdAnFs3vWxN7g0cRkTBbFxY9hxQ7+pcUTcirF6pVKRdMr4EXVlv9FxpzfRczu0UX3tfFF0BMXRqSfTUbOuVpGRVYrRldbNEUf46bF6xH8xf+Q1sVrCVDFs1l1Q6foNMRtNEHFQ4tOxSqYH8XjNqFEPCyFRIIRhMWlPcTFcwbmxRUd6sXb6JjFyxDtxETY/MMTYUxFHGusRW70gEW6GpFFsHIXxTxOMsbds0TGJ7HbxWWI0URIENhFl7+qRWkAJ0QvTPXEksvDxNSrhUX+MrdF8rDZRCV1MsTdk2XFOUVQxWBlIEXH2iBGPuhXRhF2LEbWhcVFgnOqwwisQMVWfVDEw2Sewyeg1EXiiI5GSlvWRhoPFEfTPC9HKfo2R0jQPEcaKFNHiCR8R7hWkUdx46pHkaq9Rx0pwEfYrcFHaUq9R0WPu0c2EL1HRxbHR4Ri3EeQT+5HjjYCSMkoDUi7bBBIkLgPSNw5C0j6QgNI7l79R6jd+UdEQv5HwisESM/mB0jAxApIojAKSOiNA0g9LflHPTX0R6ne90eTCfVH7HTvR9eW9Ed50PlHhF3/R1ZxA0jEsAZIXCYHSE22BkjRdgZIIwkESPFKAkgPuwFIxa0ESIYYDEjc3A1IuTMHSD35AEgM2fpHq7nwR+J860ejteVHYGnNR44cq0eJMZdHF1iaRwhvoUcnZaRHJ4GfR2LBkUfztoVH55N7R8UVdEcMmm1HGRNgRy1SW0eAt2dHichvR109cUeRdnhHCyx6R+hahEd2/5FHQKieR1mRqkeh+bBHmFe0R7U1tUe0XLdHF6a5R4cGwUcsqM5HdjvWRygizUeRrbRHxgGUR1NFcEeX7kFHeaAiR4yRKEdKOjFHBDUkR+Mm+UaxINRGeSANR4HcTUdJHnJHDEpFR4LTykauNi5FloELxiHf8MVjXe9EfttYRmYHy0b6jBFH+FM0RxJcRUfM/DVHqVwVRyEe0kapczxGU/QnRb3BtMR5GL7F6mQjxph9XMZzJoTGCreFxiSGZ8YvfT7GBhAZxld7EsYfIybGJ+80xiulUMZJnWfG5k5Mxo71BsbRAOvEw9PORO5al0QD5wxEHcljxAisDEMlhgdFS8jcRIvbqMOk3w7D7Y1QRRgErUWYnYtFfoyiRB3JfcSSXDDE3EaPQwyTqcIg0mXF8DTixdLvwMWitPfEf8g1RSkcpUUKRh1FTiKuxY9xNcaIQz/GiNQFxmTMFcUukIlFemXbRU+vjUSBFWHFWZc0xVK4pcQT8gvES9kbRVSjgEX8hwxEHclMxSZCj8UVHRHFPlftRFDNrUXfvrlFrdhPRemmLUVvgUZFgy8ARRBpOkXAm5JFIbCRRMQxO8U/xgvF6+L9xCNKnMSrrXREs9l3xWfTJcYAwB3GeYfAxb4wwkT+sudFpSzqRYnwj0UExY1EgZVZRJCg4kQu7pdF42WFRY0GCESeXqVElbL/RHq2OUVGFNhFKtoNRoWaykW0WYtFbOcIRUfh5sPaio3DaxodxSpYrcVbAqDFr5Q7xL/OlUXHmgdG+jwZRmPdq0XhCzVEmSrHRB7WpUVTRZBFwMq6RNzXGkVI0GVFuI0vRZhdXkVDC4NFCYqERF3cKMT/ITHFbQXNxcAbi8UOnN3EI0pdxIC3uUQobYpFnYB0RQdOBkXgnNZEke3cwrUmA8WsHCPFLv+UxLG/r0S6yT1FKqmeRJAPjsOEfIDFECmvxWneTcRJnbRDDIKCRduo0UWGuHdF4C1lRVkGFEVMFQjEn7wrxbuWGMPz/UtFVZ9DRFrkIcWO5BbEB98VRapxgEULtXxFjLmvRKZ5w8Nns93ECmiRxGIQeET67ZpF+ALlRWFymkVgdrFEgLfQRGUIeUXsnl1FkxguRZ2Aj0S1FRPErkcJxHetBcV2vmPFyPZhxU5RMcWpE5xDSV2kRbLOAka1ptJF07yJRTVeCkXaLGNFwQgKRp2vMEaL2xhGPA4IRka0EkZzxr1FtuK3RTxs90XRUQNGjYgNRrx0gkU+VzlFM7PURdN85UVcT6xFZMwrRRZq+URd3BZFowEtRRxrgUUnYMtFbCfKRSZTK0VJDLJCC7UaxEwVgcS/7GrEwTkcxZk7HMXl0NXEPtdOxfgx3cTZzvPDbpIBxUdhDcXBF7ZERceaRUFgUUV1gj5F1xJiRcoym0RXW8rEXiljxUdySsWSyyfFLbK6xK5HcURqvJJEgZUtxIVaI0NE6Q9FOGeYQzy9nsTpJmvEurjyxI/C98To2aDDtRXvRH6MHkV4i29FNxqqRTRvUUV1AgJDurh9wxPQQkT3ddzDDwt1wwskX8ULpM7FfxnnxUBk4cUfdHPFSNAtxQ3glsTwFoPEZaqQxNQJ08Twlj3FENgmxVD8VkS//RVF377oRDY8skQKaJLCGsAPRC5u80OIY/nDGCYBxZhMpcPmHd1EPuj5wrsn38LjNgVFv/0BRX77usIN4I1CtDd4QClLBcWdESbF+6l5xKb5TEVg9i5FrrbsRHC9XUWoxhNEqKTIxLraRcXD5C3FhJ4MxUZlhcVcD33FklyiQ+VhDEXxYwRDcookxbbzaMWTqbLDak1lRDqSi0RdS2ZELm4pxfVKZMUMkxHFm8QoQ6b5ZkU6AS5FXdxoRFioXUQzM2dEorStRJT25UTYXxbEFL8JxeAtEMKJsI1ElrJkRZ3RoEVO0VFDH2OaxUcyh8Uv3UjFhPyOxTzOBsX3U39EVZ+Xw2+BH8VbQkTF3uDXw47kksNDi4zDdQK7RNXnSsOmCu/EApryxIJR0UOyLolE3nEeRBQ/IES2hITEPYpqxe/nx8UERY7FbjQUxDy9NsQUrovEAU2PRIr96ETwhQ9EQq2gRIqONEO0yNfEa5r3Q6rxn0TF/obDIZ8LxS9MHsWaCLpESZ1eRVpkmcRd3GXFE2E+xYdW0sW3UcPFNjx2xYR82cWvpW/FPXnaxJHcXsXnjB/FO04/xeAtFMTZzh9DIY4DxbdRkMUaUbfFv2w3xclUK8R6NqdDB18kxLDhUcNkO79EgEipxN5xz8QFEkjEXqlGxQU08cRm95DDEaWQRK1p5kR+jPLEDi2KxVl1McVmZqbBObRIw0mdWkSeTQZFAd6wREeDPEVZ9W9EKdwFxWKhU8VMZqHFUrjsxJWy+kSbxOREWReBRBBY+cHUmo/ETCYkxfU5M8WaCFrF62KFxQQFjMVLCI3F4zaBxdosDsUExWFE54wixJ3v68Qxd1fEGVH2QzlFrUTdJCREfT83RDCZKsMN4HfEjSitQmNd3ELUCaHEV8o+xJXUNcTRAAXFljIUxUi/U8S0WQfEtSYnxT7XH8Vz18TE5PLBxMlULcRE+onEcD17xffkscXAStHFBaPexRoA+cUhUAbG+2n2xdyXtsWcIn/FNc15xUmuosVthcrFKQvrxeEp6cVnhMbFuC/cxYGE4cXwxfvFM8IQxusiBMaCEcbFdCQxxSo6G8UvnZ/Fcmi+xVLWnsWbVXvF8eM3xUmutMVCz+XFeHpBxUMtAsUeFgrFRUfExI7kSMSHFv3DqMaIxPgxm8SffIXFKG2VxULP68R46WbEIR9MxUOLmMVGA2LFwFu0xAQ0e0TcRqtEDWAXRW60FUUOLebD7lrWw05AlUQ/NarELRB+xVmGIsUehXlEAd6XxEKtbsVFxznFMJmnxcgHcMVzRtDE/yFrxfrcJcWgGgdEvHRVRLgNFEXh+h9FyxB5xNoKYsVtRQ/FIv2WwrzjREOze7rElGXZxFioLcS62k7EPzVgREOL00SEnolEtmLQxHZPV8W89BzFTfPYxJ2RIsWjAR/FiUGgQgzxR0WVVClFdLW9RMsQUUV80C1FCzVGRfyHNUWPwuREfvsSRIlB0MPc1zNE4yUERVInm0S2hAzF5dBZxdbFFcVHcpHE78kBRPgxsUTzjiVElpC5RBUdmET/kBdF9GxeRbdRD0UMcWxCETbFxIPAmMRHcgzF0t7wQlXBJERDHKtCPzWOw+qV2cT6fi7FWpOPxZk7BsVif63EbqP9xNejzMPgC/fD+Q+DRCv2f0XnDHdF4zatRKAaB8TIdgbEQBPyxI/TV8XClwXFAU18QxgmEUQ9Cq9DheumRMqhdUSw4YJEfozsREyVIkVDHAFFfh0DRW40nUS/DpjDtnMORaGWqUVnVZ9Fns2iw23WqcUM8U3F+Q8Rww1PE8S1FfvDCWhyQ+AtMkRxG5NENxofRVMFKEWYTIXD+v4sxeCc3sTIBxvFPL3ExSxUqcXFjw/FxykexKabGcWaiMHF+WC8xaSwisW5vJDFhjhoxCbCm0S2hBzFQJNcxXZPgsWkn5TFJ490xQlo28R4C4TEmneAw4lSIUUFNAJFKqkdRJk7DcWVQ1vF9+RDxLQ3HsR2T9TEuK/txLQ3YMQPesZDWRcDxFdbJ8SjcNhEOUWXRKOS6sLnamvC+lwixf+ym0N52I1F+X7rRNY0u8TbaETFNrxTxTeJ9MR3HDjFAzivxS+dqcXqVZvF9Ox1xQPnJcXFDzLFFtkRxb1SEsTDQsFDX3ZrxBDpyMSNKG3CcayhRO7J7kT7OohDqs9VQnctM0QT0EbE7J4YxCopDEU545lF0ZFzRXKKikQ+eTDEIEEtxL4wA0TXo1LE2Sx/xXJKjMV9P2HFexTbxKfoEUVNc0VFufwvw71BX8WbVa3Fq75+xSqpy8Px0j9FNG9/RU5Av0QPesrEwFt4w2kARkWz6m5FZQhjRTcaj0TChpNDDHFORIJRQcMEVr3ERPojxeFpCsUXt3rF3eTPxaYbyMXc9cvFtRXqxd2T4sW849jF7O+qxZtEXcXS3l/FTNWTxVOFbMV+O7rFqWIBxjvfhsWfq1fFDIJhxW6je8TKodXCFmqAxBlRXkTRIttAYFRwxVxghcVAAorFPL0yxQG8xcJlCC5Fc8ZdRau+RUV5aShFPuiuRJF+JUSJQSpEvVKwRBGlEEXHKQtFtFk7RJvE2MRO0XbFbXS+xX2uosVt1jjFjLk0xZLL30N3LYNEA+eNRNJvqkSkcK7E/kMwxV925sTY8GpE4hiyRQxCH0aTyQ1GTkDNRe84TEU6ATVEUieAQnUCksNX7LPEXqlOxe8ntsXd07PFUdolxI/CMkWEDRpFWmQkRSGOpEV1gtZF+l4DRnkHF0Yh/xVGhJ4dRntyHkZmJu1FSZ3VRXo22EXJ5aJFig51RX0dZ0UnsY5FutqORU5iLEVc/odEoPi0RDOiukR2YJlFwBvIRZyzXkVhw+JEPmhURfCFT0Vyig5ByAf9wmHD6cRFR4JCrAtDRcQxbkVZda5Fd+2/RftLt0XHKdBFydTJRYcWSUUf4xRFOFYcRdjfHEWNF4ZFQo+1RUv330VS+PZFP8bURTBqhkXmvwZFWYaqRbIunEU8ToLEAppyxOeMYEP8GN/DUI2LQz0K18H2Bu5Eiv1/RUQ6gkUpy6NEig56xSL9y8RGlDhEOSOmwyGO5sS90qbFQeDrxRU7nMUbnmhEAyetRc531kXdNaBFEaUdRR04LEUr5elFA0c4Rig+U0bC9RBGtDfmRJBggsWVw/HFjrWlxRSuE8RximZDrWmyw8xuBcUaEaHFD5yGxQuT9MRp3sdEyAf+RN8gn8XxIyXGw3Mnxm0W9cXn6n7FyxCPRDnFm0VQq+9F6aYcRpmZXEWhxT/FmaoGxmp8TsZjbgPGMsThwpSHvUWDLwBGGWK3RcNk0ESPMSdEtRX3w13chkTvuARFAbxTxSO5fMX4UzXENxoXRTfJwUUobwZG8/0HRnd+hkVCrbHEHUnWxTIVAsb35OPEUxYIRbAy5EUElY9G1DrNRja8+Ua7Hw1HdhgXRy/lJ0c3OkNH9+t1R+lWl0ft8K5HYb69Rwa5vkcDSMNHUWLFR7ZbyEed8dZHQQjrR/ZNA0hZZQ5I/ecWSAIhIEjOeiFIt0YcSIEdF0iBAhBI+CwNSNLMD0hXmRJIe+gWSJ1WG0i8HR1Ia5odSAAVGkhQAhRIyC4RSJzzEkhR4RJIWvANSH8wD0i7xxNIeSsVSB5fFkjlmxlIq5IbSAKuGkihZBpIOhwaSCPAGkh4wBxIQL4gSKIdJkjBIyVIhFwdSPn8FkinWhZIPWoUSHiAC0jSS/tHESHbRx4OwkexO7dHqeK8R/Bhv0duArVHa8OrR5bko0dUp5pHNnuNRzOze0eslHBH5PJ4R9lZgEf0UINHijaER+HmgUeQy4JHAr+ER4uZi0fqG5hHJcqfR3e4pUeiSKVHe1uhR8H/oUcQfKxH0SG/RxDwz0d7eNNHCHvHRynetUeM4aRHvoyRR638gEe/PXNH/IloR0Y1dEck/n9HGWN2RyTOXkdhk1NHAAdrR91RgEc+UGlHgKcSRw7tKUZFNpDF/xAUxdSpH0Yp6rdGwj4IR0YVLEf6dEhHVq5YR9RJXEd5OEJH28kNR/IhsUZM5hNG9blaw49CdcUQqbHFrIsSxhI0XMYMUojGTOWLxvxpXsYwewvG1sW0xTlF9MVpvjrG6GpBxi1yKcavVBrGmWrgxT5XlMWGycPEE/K0ROye1EPBqITDlpBNxOhILsOPwutE8w4YRQBv1US9wRJFPhecRYlBu0UO3KhFQAJ+RclUtUQYBLPEsgxgxT2bicVVn6TFranOxcxdrsVwzgXFqROkROdqdcSWIfjFEhROxoKRRMYim9fFfT+bRNmO3UVxm6xFJAbwRDvfzMRj7hjFrwNHQ40GDkVxrC1FzN1qRYp9WkWfGp7E0zyLxR3Ja8V++7XEUPxERFFJ5UQYBDlFdXHERATF98P4sSBF49SkRa1YYEVt1hJFeOn+Q05AWMU4503FsHKxxJVUKcWxv1rFjVfYxeNFK8bK8rzFsp2HRECkvkWE3uJFtoTJRNosWsXoKp/F/XYjxbRZuURHQ8dFcRvmRSePJUU5tM1E5b9BRQGenEW0OQBGE1IbRkAC6UU9imBFN4mxQ13cYcUQx2bFVTAoxfrcOMXChjnE7Z6ERd0k90Vn1bhFjMpmRYVaV0WaCB5FTy8vRSkcpEWZqrFF3STORIXrA0RtNGVF2PCfRSSXkEVBcURFf2q5xCqYh8XvJxjFbpIQxYcW7cP/EDxFewOBRU+eS0VB8SxFa5peRXVxMUWWkM9EmLtCROtR1ENVnxPDCfl8xGSq2MQjSqNDawkZwkHxC8V/SNfEA/g4xQPnUsTQRBJE4JwXRZmZtkXDUyRFqYKxQmgiVsTLEHnEWmSPw30daES1lX9F8eN2ReSDskPQs0lErBzsRDOiCsRTdJvEdr7sxJyirsQkl7lEoMmmRfX5qEW6WmtFHTimRQqXtUV6NnxFZ0QURQTFMUXx4w9FxCAURNBEMMRy+fnExtxDxEHxa0SkTmhE/rJ7Qeyeq8SyLo7C1ecsRQZBn0XfYJxFKnqjReG6z0UOLfBFMfcaRmvLJUaxEPhF0814RW3WpUVXW9NFVqz8RcnlJ0ZGJQxGtJcORiN54kWHlnFFpM68RZlq7UUgwctFuF6HRbieE0XBOY9Ei9sCRBcms0LixwNFguKqRQUjVEXfvp7Eg552xaiGtcUI/YrFtLc9xQc9XsWjAQrF/6FTxUHxk8WbRCfFK/YvwzY8oUSynTlFMhWqRVpTS0X8GCtDBFZkRG4So0Ncj7vEsPInxWdE3MSmeYxEhB5URVTjRUWVQ4s/JKigxflP7sUTcoLFGsDcxIj0p8RcjwrENc2lxG40gECj8FJFUcmyRVN0lEWWoRlF1AkaRfvLjkSopPbEnzw5xe84hcIo7d/EI8o1xWTM7MRpb3LFm4ShxYrf08U6gXbFhjj5xFn13cSSXJ7CQCQjRQDvI0XAW9RDufzbw6UsK8O/fb3CiUH4w/FjEkRCzz5DPXnoRDqS/UTFj1HCorQHxeCc+MTEoANFPL1qRJVD78QIrLJE8nChRUfhUEX1SlNERGnsREKt6ESOdUHD5q7gxEtZeEQVjClFTx5+Q1N0GETXEnrE9/UCxVTjvcQhjnXDvWMARV4p6URXW3HD3772xJT2xMSMuatELNRfRYv9JcIG8PbENBGzxBQ/QsSAt4FEJJfTw0rqgMSjAazEm0SAxXY+YMX1SkTFWXVbxVfKwcSWIb5CpgrWw3nHc8SvgzbF3rHSxeQDxsUxd4nFL92AxLZigkW/fTRFHfiOxf025sXr0TDFrPr8woQND8M174xE+MIUw4vsUcUaUaDF2T33xL3B00NvX9nEih9jxFMF80McWgbEEbY3xfp+1sSHhR5ELGWdwwdfHsR78uDDJzGgxMX+bsWYHZXFPlfYxJ5e2UILtRZEQxxiRZc/tEWS3D5F6EjuQ+mVekPx9IjEodZUw8h2k0To2YxCPuiWxIT8K8Xf4CHF5WEMRf+hVUXNqsLE844MxQpXNMWsi07FRUc8ROM26sToWR7F6NmkQ2DlEcW30bzEd5wDxXUCWMW30SzFTKYmxWEy6cTf4BbFRUeQxBSu50MyVUJE76dGQc4Za8SoNfVD1jRBxMGoBsU8LFRDdXEhxHQksMSSOtHE7klWxQOJD8WDwMPE8kHpxHZPUsR5RxhFbhIrRf6y9kQsQ05Fk6lyw+f7tsTTvOdDmZlJwzVeysLOiKjEgCYUxWJ/UUOhZ81E5/sHxE+ePMWGuCXFLNRExYkwacXmvyLFc0b9xGlvIsVJjHvFejaJxejZfMWPwu3DAABQQzLmp8SPwvXCMXepw47kEkLGS2NE9+QcRW4jQ0Ui/STELFQ3xeAtOMTairPE5ZCDxZi7YsW62gbFwvUuxZHtUMXfz4jFbRbqxUv3s8WtWEXFTYScxSMKk8W//SLFATx6xRaZv8Wwod7FTtH9xQMnAsbxshPGjYYsxvxHGcbVONHF2IGLxUi/kcXdNZjFOhKSxeyensUe55fF89/ExUeh5MUk6N/F/9DxxWwYCcag6RPGt8ClxdnOz8Q1TTvFZRmCxcAKicXcxtHFna/bxYaJ2MUdSQrG+8uoxXnpDcXn+w3F5IMTxZ0RLcWOdTPF/5BKxZmZjcM0ERhEtaa1xOXQ+cQduE3FQbGkxW4S1MVd3JvFf2o0xJTlGkWZmetEak2tROa/GkVwXxlE4lisxItspkT9ZfREAADbxAkKbMVRSZrEZmZCxCzDpcX2ho/Fqy1wxZjMh8W7J7fE9bkcxOYdNcR8YY5EGeLYQ1tCfkIsZbtEhsmcQ/4yUsWad4TFfR34QUkdaEX2KBpFfNC/w3zQx8OJsAXFU4VuxUmub8XNqgfFN/gJxda0lMVySofFMXeBQ0XHS0U41i1EDwuVw0YDbUWMCqhF9hdHReCtm0Wt2IRFydQARbgeqUNuNI/E+MLUw4ofh8MmUwdEidK2RKb5JkWjASJF4emBRH6MzcNQjddDN5oaRavPM0WuR+FDNe8SRLN7cESt+szDDr6MQ50AF0Vuo3pFJsKqRCbCBsLuWvTE8WOLxJoIkkTImKtDejaSxJRlO8UpXFnEKpgjxe4r0MVeqdrFJCjAxTXeQ8W8BQzEh4Vawo0ol0TXEhdFmLuxRDhnt8RFRwbFApoQwxe3CUSAJirE/5A6xDlFg8Ooxt3Ez9W6w1kXBUW0N/BEEhSMRBSu00TzjmVEGsDPQyO5JEUXtxJFU3S6RBx8KEVjroxF8sEVRXXxK8XtDTrF7MCxQ6wc6kQ+ea5EmgivQ+SDkkQgUi9FqvFeReF6PEXc1zXElVSfxfqtncU8vRvF/5A0xeauScVkzH3F8vCKxeHpBMXw9OvE8dIDxfypkUOWsoRDUwUDRMWPQ0Wg+PlD/KnVxHDOpcS3QATEglGZxMZtjcT0bEREu5aAQpLLC0SSy7/DyAeBQ49T60Q+eYrEwvWnxAUS1EL6fr7DgvMhxZ7Nd8WYTOXDhxb5RNSapsFNhFXEK/Y5xDAqxcSJ0grEv+wOxTqS8MSKjnRFcvl/RXlYVMQobXTFDeBgxSegQcPLf/1EeenCw9EAPMWfa6PFYUPDxRzakcUjSijFad6axJmZWcTRkaTD5q5VQ0RpF0OynY9DwTmXxECkGsUmQjnFjQbnxAUSUkSynWlEUdqbQ4Sev0RqDZVFm8SmRZOYUEUf9CtFpawKRQMJrkSmCibEsa5JxSzlFMWfq+DEGtEjxa1pLsMi/ZhEX5h4xEmuIMXarHDFjMqZxYXaeMXjFNzEMJm2wzC7X0PuWr7D1AkYxM9mg0TRAGDEK4dOxIXru0QBvF1EqvGiwwN4ysQu7hrFvLSjxYqfqcVuEgvFK2VOxSSo18VQnAPGC/X9xR34qcU/xkXFEOk0xZLLRsWlPWDFxhyKxfgxT8Uo7fzEQeCtxYnw0cX8h6/Fe4OqxXXxjMW7p0LF7XwNxYSekMSNl9vEi9t/xa8DxMTOGaJEbOdzRW4jxkVXrLhFR8OARaMSHkVfmDZEOUVvxCoYjUQifXlFGeJRRdt5AUVE+m9EJw95xE8e1MRfB/XE1MmFxQs1r8X1OVPF5PIxxbu4gETUGjZFlIcJREKt6UI9CknF/GmrxYlBNMXGS6NEdcKSRaL0GUZFJzVGQ3wERi/ddkU/xm5E54zUQ6g1pcMbjWnFhI3PxV1cxMWOpKnF+aCKxEp7f0WjAcpFXH7tRZMJE0Y1jS9G3QRHRkBTSkb8uC1GA0cERrUm6EWI9LNFX1iMRUS6ukXImLlFNziSRRlzLEVkO9dEW0L9REVH30RhMqnDmEwlw5VD70OHhdNEYhAcRbfRckQFNM1Dh6eTRPP9T0Ui28JEY13LRD5Xp0NlGaPEW0K/ROd7a0XwhclFWOgIRrvWCUZJXcNFVKOHRTarpURUUk9DyrI+RaI0qkWGuORFh3YBRhkR10XKw1lFxynuQyZTh0RUUrZEzMxmRRLU5EUhHyRFU4URxcSxy8T+Q7vEkX4jxNEAJsRpb5rE0LNZxIvb6sT3U8rE7MCIxbWmM8U3iUtEJtMGxfGSiMWsXILF3vFrxeLHAEOMyvNFFSwcRiwlxUVE6VtFdKSNRQfO7EV0xEFGnFNgRjQRLEY4VhlFkf7exbYkCcbx48bFeqV3xc3MsMPNqt/CeVj0xKFn38NfdmdDOgH1Qw96ikNX7KrEh4UlxQjsp8Xcte/FgnEBxlokncXPZhVD32CkReuCCUZwDspFrSm7RVInj0Qi2/XF8pAyxhSfJsY7XwjFqQKlRW3WoEWb5hFFHclVREwV/EMJCmtFfW6URef7mETmro7E1RbaxfzYzcUnsTVFZ1UdRrO5QUYTcA5GibB2RS9MxsLmrgLFOhJuxezvz8Ur9q3EU4XfRaJUTEbTXKhGRsXURkvX4UZwvutGd0QBRx/0I0c/FVFHnt16R5E5k0f18KdHBHK4R6k/vUc7osZHJyXZRzay6kckqQFIcq8OSA9EHEhlTihIpwIvSJIKNUj1/TZIDlgxSApOLEjO2CdIJwomSFr8KkjI3C5IhmEvSDgIMUgqBjFIsRgvSII5LEiI6idIqBMmSDj8J0i8hytIixEpSGa3JkjX+ilIY2wsSNY3LUj7Wy9IxkMzSGadNEgHyDNIFEQ0SFiqOEja9T1IGBFBSPwdQ0iEX0BIuk87SAR5OEiq1TVIlBMwSHfKI0h0YxJIne8ASE7V7ke+E+dH0fXiR3g53EcK6slHJt67R2uHt0csmbFH1uKmR6KMlkccHopHdS+MR3jLk0eWyZZHjIqTR78djUfikIpH1raLR+b3jkcc/JVHSSSYRyYymke7r5pH+XiYR1fcnkdJ6K1HmLvARyHb0UddXdVHVs3DR6wnrEdQ9Z5HeZ+cR3B3n0fjXq5HvNS7R63pwUfP075HU3mvR1F1oUePAppHzwObRy11kEdJjVtHmD0CR/hDgkZk+xpGImxkRhG12UaHjh9HyGdLR/o9b0cVd4JH5CN9R1ZdXEdr2S5Hv1zwRkx1kEbYkBhGqMY2RVZsYcW+Tu3FVV8pxtdSacZpvm7GDGJLxt5xIMZSOODFwai1xefsBcaiA0HG2B8uxq8lysV/WX/F7zi5xCcxzUSbZkNFoRaURSjtLUUSgwhDYTLKxNm9HMWcopbEmZlbxPkPl8QibB5En7ySRbgexkWTacJFnW/ZRVzPvUVHcsREh1aTxdb0DsZ3XBPGNd7GxW+BLcX5IDTF+r6cxRxrE8b2h4PGeBqbxlkGXsarfpPFRgN6Rc9mJkYr5ddF2/kExdYWrsXhep/ErxSmRZIcp0UEVp9EY+6yw63Yx8P1uXXFYy6mxUCCvMS5/NhEzTs9RXnprkQ8TohE99NpRcuhC0VJLolENisQRfmgt8SPQqrF9bmAxRBHbsUrR5/FpJ+KxSKbycXI5wvGeAv/xfN9tsXe8QBFDJERRgUSHEZNZABGMLtGRa62WEScIi1FRpSPRcUPk0VVMJRFhSuXRbKdCEXvSQFFvcFMRVbsekXZ/aVFDc+sRWLQlkXUCTRFV8ogRBUMQsWjAYPFA+dsxJMYEkWvQ7BFHlYGRhseJkZv8O5FZEwPRa3Y9USTqY1FdHWyRb0BiEU6gTlF000HRYY4QUXYX7pFOlK4RaHWNEW3QEZEV8qoxL6fZcWEDefDs9lnRRS/qUW4HtJFo8H+RTyOB0bloZdFQs+oRILiA0S7lkBDM6K0QVZ9BUUpOnJF2b1mRavPtUSvJeRBE2GnxK+ls8WEDdjEb0GdRbUE8UVUI95FWmRYRRZZW0Uep6lECYrvQvMfw0TzHyJEBhKHxDLVN8WvJSzEMLuHRYdFw0WUpeNFpnnoRRKD40S8hQLFKpgVxWpN2sSzezzE8kHkRBZqiUUMcVJFSvtbRdqbeEUYZotFDeCRRWEhckVHgzhFg8B+RMPTPcTbaPLEwFvCxMRCJ0QVHVNFrse/RZ7et0ViP5ZFiUFHRV5Lg0TDZIlED3pVRTrB5kWlbBJGZmYaRrIdAkY0kadFUGvLRO7JwER/ajxFn5pERU3i0EWxP7VFuE2XRQzx3UWuB5pFHGtKRbNqXUXWVjNFBoGYRJ8aLUR9HbxEP7UXRSGOmkR+jIPEAbz1QgKaeEPo2fTEyHbFxMEX7cT40w3FGJVgxI8xSMWjEpTFGVE9xYbJ2cQawJHEzarfw2IQYkRrKwZF4yWaRWcVj0Uep8TDnKLAxLbzvUIj2zlEPQpxRI/Cl0Qzs0RFdQK3RTKmkkX9ZRXE+DHCxemmF8Zdy+DFicExxSqpg8KGOCNFLpDIRF66Y0RrmlxFBsHDRY2ozEXDUztFYn8BRF3cZkJXWzHBJlOtxNQJ/EMjSrPDJ2CoxXjpfMUT8hfFmSqgxFz+QsWTmF7F/WW8xIbJ8sQRpePE7lr1RAE8f0W9wbxEi9viRE+vFUX2l5HDXqlPxcQgsMSfq+HDbjSPRPgxWkVqzS1FkI8LRR0470MD5xtF9hdIRTLVCsXl4WTFvp+CQ4R8BUVILn9B9bmPxO7JQ0ARx4VEfowxQ2ezksTiWKrEXdxpxSJsbMWE/EXF/XYSxYJROcMqqQtEGw2rRLbz0UQXSCJFzTunRBE2M8VAglvFedgLRTeaO0XswJjEcE4wxYnSGcXKMhhEak0vRLfRmMPvyZdE1ee2wxPQ18SfPNDEAiv/xAisMMS0yE5E9ShixEmdUcV/SDvFknqIxVi5nsXsL5LFQEKQxeYdxMRKe6BEliE+wxPhdcX0bE3FFYx4RGxnDkWGJydFoPhBRYR81ESF63XEbOe8xF8HrkN8UBDFokWaxbWmBsXASjBFi/03RdxGs0RLt0dFBoFARUqMAkVzRq9Et0DqQ/+QDMTXEuDEtRVLw14pIUXsnvBEP8YKRD5XnEQXSOtEtRWuRMxdQ0Sm+QrFMLuTxU+vcsVNhFHFuxYkxScPFcRkzJDEy6GNxFK4EkVtVglE6pW6xBlRvkO0NwBDues7RaOSKUVVwadE96S5Rdt5MkVqvDLElpCyxBPQesXumoPFnQBPxYcWIcP5oOFETBXwRJ88tkQPCxfE6NnRxBSu18QVHUXE8rAcxDJVUMVnxHPFke1ExbbzqcTP1XZEaJGixDd4RMVeOk3FyrJ9xYdFmsXQs/zEexTcRB4WckTx0hJFnDNqRGZ3Q8WyncrE8fSWQy0hmEReuu5E/KlxwmDltsTiWGHEwMonxeFpyMV93dDFDNOuxcF5qsUxWYDF5j8TxVXBHMS4Hq3E5T/uxM07M8Vz1z3Fs3sjxRxrcsXXo5zEl/9OxL/sFcXheqLEGJUqRCyliUVV8JFFRpQGQwDe+sOQDypEDwt3xDhndsTtDRhEt9EcxCzUQ8V3HKDFlFYbxtJ+CsajEh7FkylqxfUKz8UlpKPFtDeaxe/40MWzGeLF+4vixX6M0sUtIfzF9QohxunXRMbwdjHGHSkBxiW108ViIdDFz6abxUdhfsWMOXfFaKK8xZTHBMaIUv3FW8KvxYnBTcUcGsfFFYz5xdRJn8UsA5XF7tqrxflghMXhqbfFUhgIxgDe6sVMFerFiZKkxS6QVMTe4END7sl/xKFFR8U5tGjF1ImXxe+4OMWsi6hElAcIRXzQ1EQi/QfFtjPLxQno5MWLPaPFjSiYxK7HB0UnD7VEgLfIxNqK8sTEsWrEKO3TxNQJaMLHKftENjyAxNIvn8XoWbLFXroCxSoYFMX/EDfFCD2SxCJsG8UcfAHFDJOFw50RRcO+MJ5EjLmeRBueiMQr9v3EZ0SxxNQJUsSQMZ3ESZ0wRG20VkXhektFpN+mQ2KhlsJ8YUbETKY7xcQgmcUzc5/FnKI6xWDlQ8U+aKjFYr+Lxb1S4ERiEHJFHTgVRGHDjERkO3tFeOnVREtZzkR0k7hEsVCIxJ5e0MR9vxjFoHgOxQ4+XMVJDFPF0YAbxYlB0sQXSBhEU/QNRaUs40JLWaLEzogWRDvfokSze3LEAU1uxFD8vkQ1XkpE2F9uxNv5DMX9ZSVEoiOnROF6+EMyxNVDy6GJQ4/TIUW2YnNFwgZiRS9M1cSrvibFFybLQ7q45cSXbmPFLv9axQE8P8XeAgfEfGHORLu4jUSutr7Dne8HxLWmIcOqYNjDUiegRI8CiEU0EX5FjSihROSDtEROQAND/kPWxOeMIMOsi3vCzog8xTm0e8VIPz7FYn88xUvIt0Px0lxFN4kwRcxdP0SrrU5EH3QZRQfO0ESlLBNDJ6CbxJf/RsQBvNtE/5AXRaRwN0VIkIJFrkdERScxRkSiI+3Evp95xe+ndsXcVwPF0QCtxAAAnMPTKy/ENIB4xaWsU8XaGzDEjLlrxNk9qcJc/uFEXinQRJhdekXBF3lFKhiCRIXrl8SZKnDDLm7mRHlYWkSlvR9FePoQRSqphER7FMvErWl7xbdApESjklpFXikRRAwCwMRZhsvECflIxJkqKMUyxMnEUA0hRXlY8ESlLPTEkks5xSO52sQRx6hErIv/RGb3lsT6XHPEhxa5Qmx4rcTM7hvFokUuxUvIzMRGlHBE4sedRGb3q0SY3aVEl27PxNQJosWG+LfFMLsexWx4lsP/IfnDyAc7RK36KEU1nodFDBNdRZVDf0Q41hfEeAuLxLKdn8ODL0zBQWB/RKs+r0ReOh5F7Q2DRe5aUkV0JDNFLv/PRFz+o0KL/YnD0m9TxEw3jUS24gtFUPzTxOqEQ8VR2tfEv33zxMt/pMOsCxlFrrZmRBPhOMU0AH3FLu5vxbIMJMUCmojDNc2PxMnlIcSRfuXEc8ZzxUp7U0NLWSxF1VZ0RCh+BsWO5AvFKO02xSxUxcUgAZjFuA0fxUzmr8UGUgbGelTvxYw5SMUv3XJEnYAmwURYfMW/LLnFdmCBxbNZ18SxLqhECfmERFD8PMVrCcDFPP2+xYBmicXqVYnF+SCCxXxQHsWq8bTEJAb8xCQo3USPgr5Fqy31RYkhKUZ5aSRGZjexRRgmAUW/7ARFRVgFRc/VbUVBcexFjejLRWsJpkSHpwHFejZcxVtC+sTMzGZEqYJ3RC0hlMTWNCdD22gqRC2Q+ERaU0hFKH7txDqBZsXRAGXFfFBWxeLHOkQJebJFHhaRRQgbSkUX97BFU3S4RfyHPEW/DoDDm+YVxRPQysSrz7HDGXMWxScxBcWz6oXEyJgrQ8BbC0VxLIJFLdDoRYusIUZbQDVGKTpMRq9UWkaMik9Ga+scRoDm2EUPC9hF/eXlRRwaCEZ0pOVFCuiKRVkGFUX2BlNEMzPnQ8e6AkWJ0g9FA+fPROLHvkSd7xdEv+yAxNGiasU4VijF5dAFxfMf2sNkzLlDSowBRdcjq0Uxt6NFhue0Rbo4uEV9LsdF6hXjRX77/kVOEa5F9SgyRbHQKEXTPDNF50y3RTGoF0YCeilGjagWRv3WAEadkdZFYy6CRRBpcEXdk4tFWmTCRDeJj0QFo95DphsixVtCpMQpXHFEaBEzRUtZXUWMShJDu7gWxeqVv8VLt6fFukkSxbivYcSNBt1EPlfTxIXrusUzIlnFRiUdRXZ+3EW2xDhGS9c+Rhz80kVPr2pFYMUHRukVe0ZRKpxGzQyLRsJmFEYfY05CrMsBxqpg/cVN88XE4C38w2/fR8XayqXFPujaxXZPLsVCvjhFe3JlRa1p8kRvgcbEHGu4xV5rCMYHn/zF/3AAxq3pzcXVVkBEio75RXRkRUZbYLtFh5ZuxYNv98XekS7GlfQNxoyKnsW287pEUKuyRRZq/ERDi7TE9pcPRDy9OEXMzFxF5T/8RLm8hcUjW7fFEpSoxUi/ZcU455NFuK0gRoBIHUZFWLJFN/iPxI4k1cVqvOHFZveWxN2TyERbQlZFeekZRtl9eUYbDq5G+a/NRr7f1EY3eORG2kwBRwO/IUff9lVH3Ux/R8oPikd8dZJHRN2gR3vWsEfarsNHk0TkR+3ABUibRBpIQ0ErSCXHN0h/GERIkVZNSMklUkhMnlJIxY9MSO6NR0joF0dIvvRHSDMZTEilAVBIbSxOSEncSkiWQ0hIVTFESDd4QEhMbz1Iqk09SL8fPUjRjD1IinA9SCn2O0iNGj5IV7xBSFXdRUgGvkhIaiRLSAU3TkhqIVBI0MRRSDgHWEjf/2BI85dlSJXfZ0iM+mZIE9VjSMrLYkj0e11Is4FQSOEHQEh/gzFIygElSAWmHEgfzhVIFWELSJjoAUiw9vBHUIvhR8Fg2kfYS85HhI29R32ns0dX5LBHtuyxR1Bhr0cZBqhHGuyfRx9YmEeXl5JHopWPR0gjjkcvjI9HvByNR7LUikfID45HIlSRR3I1nkd+Z7JH882+RyUqwUermr5HDLG1RxSOrEdkRKpHqiW1R3y1yUfBMOlHOlcDSICEBkhWLv9HGKjlR+Yi1UdXo8xHliHDR4UWq0fEQHlH06sjRzK1DUclFCJHQMI8RzeAYkcF9IFHKuWNR+3dk0e9S5FH6a6CRwyLUEfE8RdHm3XKRoA3YkYltaNFrraSQuwev8UTQT3GkO9Txjjna8ajcknG+MLXxUnMl8VEWNLF5JIcxjg2XMajsGzG03wkxsj2OsUdOF1EZYhtRC2hH0VUUnZF7uuwRZWUnkXOiBVF3bWIQ39qj8SVQ6dEHUlvRUfyV0VFNklFwWirRWcE1EU3iclFsDLvRWhA/UUwmWFFdk9ZxakC78WUpfDFOx+SxeJY28MaUQDFiywWxnXRa8ay7YfGGmB4xjBbEMajktPEveOwRIRemUUMsZ1FSuqow6K0KMWqYBJEA6fxRTCbC0bZThhFYUMpxeCtPsUxmY3FPOylxZ0RF8S7px9FeHp6RfCFlUXM7k9FtZW5RS/MyEXlYbFEbVaixE8vqMXGrRzGCajuxRDHZ8UOnMLFc4YKxsVvD8ZV4RjGzB28xR6Fl0NSFtVFSHAgRuiZ3kVRWpNF76c1RdBESEUl9epF4foWRn8Z/0VCD7lFmreqRZ5eh0Xj9oNFxf5YRSlcyERYOQRFFfu/RJaQ90Ob5inEvAUFxfaXbMUvXXrFibCRQk7inkUZgg1GdJUWRsU++UUTcsdFnzyMRVUBpEUq2NhFDPHJRWRMMEVn1YvEDr60w8KGg0VZdQRGy9DtRWL/JkW1phXEyAfFw6FnH8S/7JdEyHa7RXKoBkZEWPBFliGmRZmZzkUhn8hFfNAiRdv56kMr9udDb1/Dw/+QhETWxVZFtoQORWsrxkOnV9rDxCBmRCBSV8UgQYnFJWR5RXceD0Z0pCFGkb7KRXiLV0UVHQFEp1fpxMzdBkWpU6VFr2WHRWuaF0IZYhnF0QDuQtSaSEW6WpVFw6S+RTAqcUV5WOJEeHoCRSDSWkXi2IxFZDv7RFz+f0Sqz8NEajxvRdhfdEW1hP9Evh9LRft6g0XCNZVFdYKQRRBY6USvlBvEmnfkw7dA5kOV1A1ELENIRfzHm0Wg2oVFawk/RaHW3ENZht5ERYfJRSN7HkbYnxdGyaX8RZnqzkXviYpFmN0URdGiIUWBc1lFLpCgP53vnESfq2FFQy0VRWYmnUWzu7FFaBEmRVUwuETtfBJF3nGkRGx4RMQ+6GvEGsA7QgFNXkQMcVRDMJkaQ7TIlMTQM5TFPnlHxd21ikSHFutEhsk+RTY8vESRPoTFoEmoxffk+cPBl11FQeBWRTQRAEVjXVzCLEPkQxQuRUX3dWpEPE4CxeVhbcQf9G5ETlEPRdejI0VtxepEoiOvRI2XBsMkqD7FNS+axXyh1cUSlLDFryWpxMQg+0T4wrxFuG/JRUaUdkVqTUxF7msxRTSRUUXmrvhECkZdxN21FMXz/QbENqtQxDCZH8Wad8XEnW+WxdhBi8VUUhvFryWrxIlB4sTP5nXFA4kGxfmgR8OiIxnDYhABRbGuuEV+jBxFiUE4Q7IdPEXswDpFtRX+xGuaKcUeFnjEJzGBxAFNOkRPHuZDBZIjRX/qUUX4wv9EzTtIRQRWUEReKSzFlHZHxU+N/cRaZLvEnzwaxdY0HMUXJkvEnYB+RDLmVsP/oTjFtVW4xfuLu8WMOYHFyBgpxW1W9cOxUGPDSL/dw/dTz8S8BR7E/5A8RfhCR0WynX/DfNAjQ8/ViUSIYwrF2b1JxetRGcVTdIRE6nNXRQfOJ0RJLiHE5h3jw3lYoEPqBLpEeAvcRJmqCkUv3Q1Ft9G4w/IBmcWNKGLF/kPGw18H9sN3HBvFyFifxRE2ksUg0vHEzO4dRQWSkEXx0q1EiGNNw4bJ/ENwPZREd61rRegZukWpU5lF7ziUROXQEsT4UxXFjrXOxUHAA8Y73zzFLv/gRDEILESlLJVEv+zgRI8xrkRFR55E2/k0RNO8eUTNqo/ChxajxB4FBkWRrZ9FJKg2RUaUnsQERS/FkDELxNGR5URApN9AzN14xZtEiMXBlyvF4ekrxX6MysSHFoVDX5jGxHDOr8TmrhXE1KsAxfVKF0SvA7pEpgqARB3JtcKF2jfFTlEJRdcSOkWqYMnEpSzRxBseQ8XUmnXFJWRcxSxDiMSMOQRF/AcdRaHnAEWqYDzDtoRaxZoIjcXjtorFfR0zxQlo3cS/jjLFD1yExciHasWn6LTDI7kgxFfsDcW+n37Eb/Clw9GRb8V6lOrF336IxQRFLMV1ggvFWfUZwvypMcQhH7hD/BgaRZHt40TjpbJEB85VRJI6scQsVAfF4WkQxbDydsU266PFNJHLxUwm2cU/hpzF6TeFxfKwJcWX7hTFrkcuxQpomsTP1cDEp+gzxRmz1sXVJ8jFCJtUxU1idcVXW/DEvcEvxIbJzMMawMpE3EbzQjJV08SNKInE/WXCxIQNlcQEVlLEsb89xUhQksX1ORHFm8Rpxc8VxcVmZvXEFR3ixNX4wMXtDdzFysPHxQBv78WJQQ/GoNgPxsGo28VLN7fFwkbsxajmEcY1DVbGJaYzxl1tCMarzwLGNY3lxU7R4MWgOgDGCWoXxkQJN8b39T3GocckxkkMlMV1glfFCgYAxsz9EcbzzvjFyz/zxZPY1sWgeLPFFXvjxXwQysUUbrPFQALPxXh6kcUzIgjFAivExNO8UsXn6kvFE3I9xZYyZMUs1PfEdXEHxWB2oMRuErDEVOOhxagG0MVi/5/F9UooxdejeEM3CQhFWmRTQwpXacUUbpHFoqNmxXqlrMTxUihFgtEARcgHv8RFGLvFBsHAxa8DMcU/NabEm+YtRIXr+cN/6hTFutp4xM4ZnsTEIALFJJfYxAisDMXam0LFquB8xfvLN8XrUWLEN5oTRcDbi0Uo/lNFoUV+w5jdFcXUCVfF/yGXxaIjkcVMFarFCheRxQIrt8RCPvjCfS48xeMU9cQYlTpF7fxgRbQ3/0StOotF082NRbsnWEXS7ydFj1PtxHSTVsWTqevEMXd1RIcWucPJZR3FWXUNxch2O8XznxHFYOWGRGQ7q0QMAqPEU5YPxFOWCUPWxZDEZRmFxFOWAUMwKkPEUGtORMbcvUNqvJRCVuxpREW2hsREadPDdJOUQx6Fi0JN847ALu5LRS9MpUQncZXFzap7xVWfKMWfPPLEhxb9Q2IQ9MNw3yjFXP6RxDSAO0Sn6LjCdQKuxCQoAkTdNRZF0DMHRUI+VkUJea1Farw8RcsQhUR3nNhEDAJjQ0aUNMQep3DEns1NxT55ssXOiHXFKVzpxIC3EEOn1wVFGlEnRcxdG0VuNIZEK4d8RNgBBEUbDURFFfstRE0EFcUQWDnDEGkQRWdENEWlrEpFN4mvRKIjsMR52EfFj1MjxaJFkkNEaS1FYn+rREVHucR7FOHE+lzwxMxdscSEfNRDpgo4xJwzhsWHhWbFWYYSxbgercPEoBFFePpfRU5REEUs1DLDTtHiRAYSjEQSFJ9D/yHdQtk9OUJYqK5Ep1cbxVK4wsR0tWRFz9VZRVIngEJGlPTEi9u3RP6yWUUYBMxELSGvRHA92EQWagXDPQrExIeFJMTZPXNEAG8SRZ8afUQ1zUPEnYD9xA1PdsWCUXXFDi0bxQc99cSEfErEF0hMxFInIsQFtBBFU3RoRXZPjUTV+ErFsgxBxSDS00N++4dEaCLYQybC8sNDi7HEFyafxCUG0cPvp5REyeUHRX6MpkQzouvEoImyxGiRjERg5ZhEw2S1RLG/nEMMcQxCGVHawUT68MTtDfPE/5CYxI51R0QwmXRFCKzgRLDhtcRtxaXEaW/txFygBcVU47hEBRJbRQ6cI8TO92zFvcFNxRNQE8Urh7NEvjDBRLivA0PcRuNEio5kwSGwksPKof1DhxZfxJduesVgFJDFDAKlxKhGP8UtIeHFn5rcxVl16MUqSQvGujjuxU0EfsVOQNNDeViORAWjMcXDZMHFRNhyxYy5LcTcRgHEgZWjwrG/NMPGXD3FNnylxRSuOcVa0+DECKxPxcqhcMXC9RLFq60oxFFaa0WmuQhGvRLpRZgdvUUC69hFff+BRbivisQLtbbEgnPMRGNuXkUbnqNFn5qcRdcSKkTfz0vFTKaZxf8hWsXYX7ZB5eETRb4w5USzakRF/aWcRRG2cUUZUUVF3ZP6xIEEncWutj7F0002xDmjMEX9pwFGlkEFRkVYOkW8dCJFNxqARWdE5USpgrXETJXKxbmLI8a5vMfF3Nf+xAG8LUQ+6DpFxLFsRR8jk0Xd5JxFVj3cRXRzGUasPBxG1hYYRtXYE0bLUA9GdCQMRqpxxEU3eK5Fu2fZRVgIEUZH4QRGYJSbRSLse0XYcJdF0VGaRXqlpkUlhrtFDMKXRZ0AdUVW/TBF1VbNRPfk68QcWm7EzhmRQmBUksT027dCU3TARFFalEXr0blF083iReMl9kV+O/dFzIy8RTy9UkXDZJLDQJOIxSXkisTS3qJF+FEPRsXPOEYC60FG+PMGRgxTikUcWphFjjXMReH6tUXYn7RFbqNmRUTYckTTvKFEHqdURHBfJUR7FLpDA+fYQ5g7VkXdNQRFF0gmREOL1cRYqGPF8rBSRCDSw0RWDsnDWCgdxeviRcVsePrCg8C7RcuwDEb+VPdFCTnCRYnwn0UOLcNFYLYhRkwmZ0ZremJGq60ZRmQ730R/6kDFMdmIxUR6cMVkO5tDhsm1RA6tIsUR9pvFqdO1xUI+YsXpJrlEZ9WjREI+EcUgsG3FdQKCxY51scW+sIXFHPwUxYofKsX6XNNE/Km6Rc8VBkaHJ5FFdqDgxZYSRMaQryzG8rA/xTQAX0V5x65FFhmqRdQJ7EMobSTF7snjQ9HAk0V8UHhFCkbNQyP508Uj6g7GhwU4xdMr50QsZb5FrJzVRWfEDEXNKiDF19KqxQg7BsYivUHGSS7oxcNTP0UobQ1GjkRHRsoDbkYyxYdGwcmQRpCQk0bddLFGFF7uRsUfFUf6BjZHhgBXR5MHaEfwBXJHQDqDR2P+mUdUkrpHG+DiRyuOCUj5yCNIQWY6SMvESUhSQFdIoxhmSAX7cUjcnXZI3N5xSJKrakgrFWpIEIBuSGQsc0gCw3VI+Rh0SHrtbUi6umdIxwFiSIUqXUgss1hIRjBYSDABWEgz01JI4QtOSHuwTEhCklBIdq9USH3fWUilaWBIa6VjSIYQZ0j2Nm1ISBBzSLjteUin3YFIj+WESP6rhkh9sYhIaeaISIO5h0hNAoRIswt6SGqEaUi53FxIBRxTSNWdSEhdZz1IIOAuSEPNIkhtChpIROwPSGTrBkjTQfxHELDmRxHm2EcOqthHWF3eR+Oa2UfMgMZH0sOyR7Rdpke0LZ5HQoaWR1bykEdwgpBHnGuPRyyDikeHUoxHh7+RR40PnEcaK6tHYPWwR8svqUdzK55H3T+WR91Rm0cDbK1HqB3LR7VI80fqeg1IaeMbSAEOHEilQxJIt5AHSLtWBUjqtwdIbTUDSK2o6kfVF75HJZ2WR5onjEf5q5ZH7fihR9W4skejAcFHn1vBR6XVs0eFj5lHysJvRyunKUf7SuFGjvWPRhrvIUZZF09DYKXjxUjQMcZsuH/GJpNtxjCZOMbxdA7Gqy14xc93Q8WEHuTFdAQqxiG/V8aQ707GJjH+xQyCEcUm0y1FMpWCRV7pnEXG3LdF3EauRbiNeEUkl6VE4JyRwUTYvsSz6n9EI7nYRZgsKEbdU0BGgnFZRqxLW0YN7yNGDLHIRQZwlkV5RytFAwncxCSoQMVwX4fEDALRxPypi8X5IAfGvLRrxjNUgsb6zSrGsT9dxQTFkESJUjVF8kElxEtIVMWEnsDEZvfAQ1fKk0XKMt9FGaLkRcMCvkU+6LdEd5wDxQ965sO0N9xEAU0SRGpN5URL2SBFDc8LRW2F1EXXwflFpWzJRVdKjkVOUS7FGq/bxTSA1cUFNMzF7ydjxSEfBsQpy5fFTlExxnfNE8YsVIfFZDuaRMTg10XRsQJGGFWsRSEfEsQukN7E+MKARIXrAEXMXVlFpnkkRcxdo8OMucnE6EiFRDiWk0WUxQJGrJwTRvf1sUUFNF9FNc3BRLEupsSrvlnFciikxbnrjsUjSsXEvONhRcqD9EUMsx5GmD0iRqaK3UVSFmpFUrj8RIoOUkUCK55F/WVkRWlvsES8BQjEvg50QwIrWkUfI5lFBRLpROAtDMU8TjHFBTRxQ893CUVyeQ9FEceFRTIVzEWP0+lF4emKRWdE5US7ltBEZmYiRHZPVkOzWdlEy3+PRNNNksIHXzNFE2EtRZtVL0O8dPrEm1XPQ9Sa7ES6SWTEI7kgReeMmkU0gJVFtSZQRTvf6ERKe89EeAv5xOauIsUMcWzCae8bRYhSV0XNKnZFiDS5RbFuwkVd7V5FxCAQRE5ArsQpXG9EJfVYRbpJ+kQkBnJFqvGPRff1V0VKalNFW+C7RYFV7UVJnTpFgLfQQ13cHkTFj6VExf54RXDOT0VXW13EAABWxKhGP0WGp0dFKVxDRQZwnEXgLXlFbTRPRbZzFEU7cIpFUvYURousNEZs5wJGYJSXRTVetUWQD+FFwIrERe9nokWKX8BFESUbRWzn+8DKMjFFqmAIRV928UTYX0xFXe0sRTEI7ERqPFBFvLSQRastTUVPryxFObTHRHlYw8Qwu0fFVuznw8/VCEVTdPjDH+MtxRgml8SppAPFlGUZxQKaUESq8aLC15JTxY51d8QaQF9FzplvRUrqQEU1zcJEvp9gxNLeFkS56xhFOpKdRKYKi0TBObZER+EMRKwcWkKO5ELDW0LpxJcuosXUSc3FbcVWxfu6IcXmLoXFlGX/xE3z4EShBchF7TztRQMng0VOQBtFwTkhRHqlpEN5x51EL0ziw/vLesUc62PFf2o+xJ5Nb8U8fZnFremsxe+4fsUUP0LElUOhxILiNsUEBb/Fwaiuxef7wsQ0EXJE5/s1RGgigEXvuHZFg8AsxHvyWMM/tUtF7snIREcD2cThepbEBFYAxSV1n8S7Fj3FbhJLxa8D50PXgWPE8WMWxTk0BMUYFRvFtFktxVOFIMW8dJNAXI/1RMJ1BUXO99VEDJOcRMnln0InIBrF+lycxW5SlsXNKhTFS1m5xK1p9sODwIXENe+kxE5AsMTgHAPFXdxcxMe6okTsL/NEf2rlRJ+rmEQN4CDFxks9xSjtyMSxv+jDMmYkRWo8AkV3LYTEKwcBxQUS0MNPHhJERUe2Q29f1kR6tjRFHHwgRVn1lMTaCgzFCySkRKaKAkXtDePEId/fxcK10sX95VbFXwdmRCQG4EUAQMVFXik1RJCgAMTx0lVDjagvRVNFykWJcNBFexTlRN5gZsWeHprF7muFxSRXvMW2YonFIY47RIcWWcIV+7LEeOnXxBGlX8VXG4jF1jRbxW1WhUPamz5FBoEdwwn5w8QhH6dEEFgTRcX+KkSU9qDEq61QQ+18NkWyDNVElIe2xNEAv8TsnqVEPD0ERb4whcQukAPFzaokxRQdf8VCTzrFp1dYxYjjIsU4Z5DEDwvlxL4O9sS4TZ3FxDGCxRFlkcVtRSfGJrMGxkaUacUKaI/ErkcZxIXrBMVO0enEuycCxaRwKMUtsrrE6MgOxY9TacVBIJfFqVOxxVz+W8Wsi9LE5q7oxEyVIcXl0BLELNQaQX/qG8Ui7ATFVFLURJ1vYkWV1LXEUrhMxeAtVMSpE87EQy0SxRrAE8U73xPE1XgiRZhMIEXIB2FEdk+lRKwcekPGbR3FoLiLxbo4csWlvd3DXdw4xJ3Rg8XbaFbF5eFfxdmsfsVYKEfF0aKfxdEAX8W/DlzDn6sZRR9jLkIMwo7FnGKDxff1n8XWRUfFJzEyREAT0cP8qWfE5/udxFg5JsWF2jjF5zuDxbDyR8XgC/3ECcqmxZc/FMbQhN/F/jI1xfCFh8WXbnjFojRixY8Tv8V4adzFnHPOxYbJzMUOXgHGQIIgxpnZFMZFtuPFpI4ExhB4EsZtlCfGDDKBxv0WRMafazLGT94lxqNSHsas6zfGeac+xn/5Nca6CSPGUPwyxu2eE8YBvJrFSvvCxSfAFcaQoBfGMff5xU8v/cVqfOjFR4PTxYh0s8WT6Y3FbuPcxdrbEcY1TfLFPRuIxRc3ccWiI3zFp1dYxc6Zi8XKoVvFgVWSxcrhyMXqc43F8dKHxZe/msXtfInFGeKLxVZ9mcXsQB7FZKp2RN/gA0N5RyHFBoFTxWznb8ULtZPE46V7Q49TdEMRNo7Eak2ZxcWPlMXnDFnFejYtxL4OckTHKWrEGi81w0ATS0R5x6vEMyJuxa0poMV4elXFQBOmxLivH8TrUZnE4xTVQ67HTUU7319FlIfXRPHSHcPiWObEI9u8xfot28V6ZbzFad7DxcZLlsU7cM7BRwOBRF8HvsR6NrfD3FdHRR04WEWn6FlFt1GLRfwHiUUpnKxFYHYTRc6Ih8Qr9qPENc0RRf6yV0VeKaRE93XsRO18jUR46WbEeqUQxDtwQESxUNPD6nM9RIGV70Q/NYBEs+pTReCtp0UOLavEdqCKxaabBcW8dOrEiNK+RMe6s0R+jDNEC6QcRc2qvkQOnGDFSR10xXEbR8SO5DHFdr4txYBIMcRZhoDDSnvVRH0duUSsnFLFQeCwxehZe8WlLAvFjYYoxcqh1cSWIchE0ZHCRHnHW8QtIchEdROJRffk8kSHFsVDcRttQ5p3FMNKDIHElGXHxGFDHMVgVI7EYTIORdxXd0VCPvpEx5h3xBDpwkQULoJFvcEfRWNdTMPSb2fDejYrQ/mgtsSd7/dCFXsiRcDbPEVy+RdFm8QuxG6SYsUULo/FNxqUxWBlVMVwPabDf9nFRP7UUMTyn3HFM6I+xdhfAMRcjx5E1jSXQ/IBiMUjueLFu2etxTQRYcXDZOzEfGHaQ0GCgUUjOSxFt9HPREdy6UNcoBLF389kxR7njcVSuKZDuI0eRFB8XcVm5g7FR+H2w/OOG8Mdyb7E0SKrwzC7XUX6bYRFc9fSRA6+MMTZrHzE+zpmxDXNM0QHX/xELm6IRGiRY8RJrh7Fw+QmxWgiWsUJaH3FsgzyxEkMIsJAE7BEw0LGRDEIvMPmrtHDAACJRKycMkUOnBRF93WMQ2NdhESckWVF7+etRQaBgkVDrYHEmbukxSNbrcUXyEfFm1VXxNY0aUQqOpTEJWQgxTY8CUTHmGlEw9M7xIhjkMVfh+/F66KqxTVNIsUjuVzEheuKxBxrL8U+V8DEcayLwa3Y30GlLJlErBzzRI2X8sOrzwLFQWBDRE8esEQRpUfEQs/6w6HWnsQN4K1DjvUoRYAmXkQRtkpFp1emRbIMfUUKRn9EcD0jxUkMoMXuWvXFn7y+xUvZaMUv3dPFkLEHxuCc58X/odXFn+ulxdYFgcUHXzfFiPS9xNqsFsXtDYPFyrIdxZXUyUSdgBBEi/0/xbPqDsW7lpzDpN8SxXh6L8WopCbE3ZPLw0wVwcRmZrXE5WGxQ+5rX0W8lAtGKikRRj/GekXu2gFFCkZYRa1YB0U2qyhE07zbRLNZvkTmrsrEezKAxdFRl8VUY3HFrVgmxZ5eysREaS9CJKgLReoEV0WmG0dFD4t6RR4W2ESqz+XDsowNxWUZAcVOwAZFRyG0RT/GvUVXirtFKK3sRQs1jkXoyD1FAbx9RfJBX0ONBiTFVTA5xUQY8sXdZAXG+4uRxRsNq8TAyvJE859VRXfcrUX+g/dFcRsYRhiVMUaAVyhGTvEWRhw6DUYCq9lFBsHlRdiw5EV9XbtFB5+ZRaeXoUUZ4qhFU4VnRc6Zb0VFWJxFK3a9RYSNzUXCtdxFLq67RVaOpEUUrnpFbhItRclUF8QPC5FDkKCpRcDKdkVVn1lFIwquRaqP8EXnzMNFW3GWRfOOkkVFx6hFbUWRReYdc0S4Ho3D/JgWxZvEesRNRLhFVX8VRuC8Akbrke5FaCKtRYGVd0QzxIFDS1mZRaCJwUXxdA9Fsp2nxHsDQMWconHECsYmRVFJkEVkO0lFJ6BzxHKKBkQPenpEV1sJxOeMyEMufxXFDpzzQjd4IkVeKfjEySW1xfHSFcVoIk1Fj9PRRdZF40UdSVdFBoEhRJvEf0WCsTlGm5VqRkwGNUZPHmZFP0YtxSLb2MXOiOXFr4MRxe+nRkPqBFbEMzPJxHe+G8VeKdfEiPTrQpaybMOCUaXDuY0ExY+x2cVYmRfGZwTlxUTYf8XmP4RCcxfeReAcIEYqWDBG/xAHRpVD+0RLN/LEJ7HNxR/078WPk6fFWDlMRBvexkUExZ9F3895RZd/SUUPenpF+q2IRZXUAkXq8yXFTOaRxS2ye8WPsUfF91M+RaY54EU0ka1F9/UdRWBU5MTEINbFe2MAxjufj8VIv5HF2PCZxXh6KUVcPitGb19jRvptXUbUuk1Gu1ZMRnnYXkarPotGJEfHRu7iBEeTABdHysokR8x2L0dycUJHGD1fR4PIhUfIAK5HRAbeR6JmBkio7x5IFUg3SEQSTUiui2BI9s5zSD4zg0haO4pIMBKNSDeSjEitgIxIHA2PSGL8kUihy5FIJ+WPSGeLjEiXNYhIaGqESKCmgUiaHnxI5Xh0SEJlcEiAm2lIU4xhSNpTXUjtrGFIgEdnSOIfaUiSxm5IG+x1SN4AfUiX7oNIVfuJSGvVjkhsLZRI8ciYSCEHm0ge+5xI6aidSKTXm0jE3JdIcpyTSHW5j0jIsItIit2GSLrIfkgNUG5Is3peSG5LUkhFRUlIduE7SNjTKkg6JB1Iv9ITSMjCDEjQDQZIYkUBSI74+keB2elHZDfSR2I0vkcFv7BHNeOkR+M8m0dKHphHd4GaR48TmEdY3ZVH8lCaRyKpoUeb1KZHhy2hR8KBkkdZuodHwv2CR+5jjUdO5K1HxZrYR4SeBEgbFhdINXMfSKYXHkilMhpIDWwcSAEGJ0h6PzNIC1AzSP6UJkjMCRNIuCsDSLcL+0d0FflHvTrzR0509UeIYPpH2m7qR3GHx0e4HZ1HMU9jRzKVEUcms6lGpd0kRoanZUXA23XF/0FLxhh1acbREW3G1dg8xm/wicXYXzrErraWw92TdMXqkyTG43QxxvJhAMaU5ZHFI7mEQ3nHokS5/BtFeViVRfzpp0WXrsdFtFm1RRdIOkXtDe5CP8ZARB/0ZkSn6CxElrJBRZ1vxUVZ1RFGyXQ5RiL9S0b6TR9GFfsIRTH3kMUGAXbF0ZHPxHPXEsIK1x1FnzwMw4DIGsYj25XGCam5xtLOo8bi5x7GOgHaRHtDvUUSQ4NF3bWUw5GthcXvuEvFE9DkxDa8QUUmk/ZF8MW5RR6F5UTV59/EUjhhxU3z2cQSck9FjIqVRUCTakV4C2FFk5gcRZwi1EUEhRhG8fSMRTwsDsRxLNrFuesXxnwQq8W0yIHETtGXRDy9GERbsXPFqJUfxvcT7sW1FbJEp1fbRS+MGEbzPwRGLr+DRUOLesR24A/FTBWXRNNNDEWqYP9EoWdpRAHeosQm0wnFg8Biwzf4D0WPwpRFrnYARn8Z80XrkaBF5dC2RNX4I8U/RnnFWpOHxXS1EsXk8t5Ep1e4RSGO9EVmJuVFRqXyRS5//0VoAOxFXwecRRrADEVpAMxES1mOw9NNqsTuWoLCo3DcRH0udkXtfHBFPZs1xBuer8W9I6jFvjBhxHj6K0VZF1NFCuiMRdPNjEVDS41F/lSVReqESkXJVElEjSibxJwzVMSeze5EfgxkRVg5XMPzjs7E5dBCxAMJIsSbVaXEs1nKxCv2okRYOURDBFaqRO8nX0VmZi9FzcwRRZAPJETfT5NE7J4sxPLBd8XUSZbFoIkkxW4SQ0R1AjJFrFysRfmg0UWQD7NFnl5WReOlR8TV545Da4m1Rce6/0ROwAXFEhSHxFyPPkRhwxNFv31iRWUZ1EXREatFnzwIRS5ufURkO5TEXksgxBBY3EQ41sXDXssCxWo8LUXqhKVFJeRPRTUvqEWYO9JFj1PcRUlM3kU8ff1FhK0xRhMwJEYqaahFiUEMRCEfsUTJlKpFSV3fRa+lr0X4U7dFOJanRfd1S0Wb1YlForRNRdGR3MHD08/EP8YcQzVeXEXbaJ1FXI+dRahGG0X7OrhEf0g2RdJvS0SIdFTFtvM5xTF3OURtxa5EUPzEw9v5oMTSL4XFecf4xVtxhMWh5wxFOUVmRaCJlUWBM9dFgRVbRQgbLMTG3IzEKilDxc2MmcX4QgbFDALYRJSli0W1FbJFjYZORYBIK8SV1PrE4li6xKI0ZMVglMDFB18GxZTlBUUOLbLBNICjxLPqgkT+lLpFvDQGRl3ti0XZzqFEAd6FxOcMKcUpXJtDW6AoRdob/MEV+4vF0RE3xUfhTcXQM4jF7Y1QxUXHCMXyH/tELMM3RQu1TkSoJG3Fx2nJxXQ1lsVv8EPEiGNhxNtoj8TxY8NE6gQ6RH0/E8TLEFdE30/8RGUZTMSEDcHEWtMFxRgExsK30YZE1ecYxamChsQCK1PEnW99xXsUisV4+lnFtZVPxQpXf8Ww4QfFSL9LRFfKwkTWxeFEaQAVRBsNhMTY8NTEEGkIxT158sSEDZNDecdPRA4tnkQpXKZEBoGVQLIM1cN0taFDEcciROyencSfGvDEzogExFrTCERXSiXFeItWxd++DkE/xrhDuyc7RB6nmkSrz6nD9gZxxDJVz0TUCRBFrwN9xI7kaMTMXYtER+FXRR24ikUT4UlF/Kk1RfLBI0X2l6lEILBTxSmciMUukE7EBTSpQ0rqSEXaio9FCD2LQy0hmcSZmd3DrWn+Qt6CW0UuLsZFI1uaRZSH1cLBF2vFSur0xCGwjMRCrczE+v4pRRBHNkVyio6/4C0cxEI+E8VPDXXFBFaFxSL9w8SdgFpFZDtFRcrD4kIrZXlCZ7OkxLS3KMXA2zLFDi2axC2yxERioRhEb/DIxC/dQMQYBBpEU3S5RN2TosQWmarFD4usxQRFncX/kDzFkA+ExDqStsQc2g/FK2VoxcV+FMVlGfzE4JyexGq828TD5B/GDg1Cxhmz3cVtxQrFg68ERYBIhkRyaPbEtDcGxTlFacXY31vF/Ie9xKTfz8QFo7HE/sMHxbRZKcUNYE/FYx2BxaFWlcVsp4DFqRPuxIFz0cRRSRnFNV7/xIts00TM7sVEpb3bxLTIpsPeApNECD0Lw6u+P8UQaY7FPnlJxScgIcU3iXLFMCr/xF3caERB8XND845jxd++3sVkOzbF6oQbRceY68LEMQLFpps1xdkOmcVNBA7FKO02xe4rq8U8bKDFmSq1xLE/JUU2PA9ERwMAw2iRl8QNzyzFCWjSQ7DhDUSZKpTDeVjkQxlz28Pe4GnEqDVlxSGwjsVc/rHEZRk0xJFcY8VDXMnF/TadxXbgkMX6nKzF+7q7xf4yzcV33LrFE7LFxVcsvsXJVMHFnJMGxlLWIsZT9AbGhYsIxuwvLsaJMDvGAH5mxtcSfcalvVHGbbRNxtHAOcaLXUDGhLw4xj43J8ZU4wzG1IsaxrRoQ8ZMNybGmsjzxTpS8MXt/g7GpVv1xfd19sWUNhrGPI4bxrQ5E8bwFvnFbfT9xcBqH8bUaRrGPte5xaFnXcXgHFrFIEFvxW7S0sXzPdzFIHCpxbRZvcUdSYvFj9MixRFHGMXsLxnFNW8rxZtmk8U4p8LF/tRcxZ88csS0N83Eke2xxJ+aJsWa5kjF2F8/xY/TYcWxUMLEnZERxeO2P8Wh52bFPuhLxdGRCkRc/sdDTYS3xNxGccT8GKbERqU+xe6JxcXlv9bFa4kmxZ885ERJDKtEUPxGxHS1G8QpOmzEXrqsxCBB3sRLyJ/DxzoaxdHixsVmt8LF9OyPxULPh8VU4w7FPE6sREtZ40RfmAzCkss1RPyYSUUa0R5F8WO4RDYa8EI6kpFEs3uiRNxGu0O0yJbC0m/MROjZS0VoInxEyJiDROzAaUR2vlfDXP7FxGsaEcUVjFHFA+eyxIqOpERHcpLEvw6WxBNhpUUjymBFLEMoxTy9yMQ5ozbFqz4hxMbtQEUo7eNEUdofRb99dkW0yAbD0PODxb1jGcWjAdPEN4kNxP5DIEXGy2lFAU17RdzGVEXBqGTE3aRvxQUSU8WjkgTFJw84xdRansU9eWXFdQKfxNX4PMW+nz3Fe/JdRfO9r0XdJG5EAU0sxdxG88S/DlzEkA+mw42XUEReS6lEbiNPRd+PvEXDpJhFuWvixDarIMVwzhZFZLtdRc07iETh6XXDa5q6RFDrEEXcVzFFhev5RB9jnkLFj51DmZmPxPD0U8Xvpz3FrrYgxd/PZMWpQp3F8p9xxekm9MRriSHF+Q/xxIPAz0TlP9NE9UqERKROLMSvZajFsozMxY/CnMVaZCzFBbQfxclUBUQZ801FUhYURdxGH0TtDRnF/kM6xTe4hcWrrZHExtwMRfLBLMUTodHF6xHxxTUNnsXf4DPDJ6DRRJyizUQXyAxF6gRVRd8+D0WCUclEldQJQ32u5sQSg6rEzhl7xPW5wsQ7cGHFz1WKxVi5LsVfmNzEmN17Q+viKEW1lYFFMuaNRSiPCUXBqMBD5PJjxC/dWsRDrRJFu5ZJRXctrUP67dPDFL88RfFjrkXyMFdFqYKxQvs6oMNkqmREPE4HxMBbk8TVeJXDuWtJQm00MkVgdh1Fsp2Tw+m3XsV+jAHGrscFxhX7b8UjufxDNe8KRMj2QsU7H5rFhI1bxfdTusRs5+vD6pUsRABvlkSAt/3ETXMfxdqslURGJS9FTsB5RcZcHkV5WBbEufxjRJSHg0TsnqhEGi81RQMJWkVLNzdFxLEeQ9QJJMQXNzzFtxHMxTBqxcXNqsfFGgDgxXKKqMVOkZbF54x1xTGIFcX9ZS/FGfMXxULPFMXMXUXF6aZmxQTFCsUYBITEJkI3xSlLRcWtaUJEgvMERbDhUcOU9mDEx5h7QsRCj0RWfQJFrel+RVGJi0X0G5pFrLrkRbNZwEU5RW5FoqOzRdto+UUMcwRGDFECRh4Wv0UYlahD7zisxd7g18VtVoDFGJUaxJT2skRZ9R5FAppURWzntkWPE6BFDAIxRUi/fcGyDAXF0ZFsxELPEkUM09JFShshRiAhJUaRrZpFDj4lRTqSDEXnavNEUOuGRb1SMEQYBJvF/lQHxQPnrELLEH/DAG97RGua6kSjEqJFMlXtRQZBA0a1dR1GAV46RlNFTUbJRUBGFV0ZRk7AE0ZRiftFWQbjRSK9CEYfIxBGmjfuRaIjoEVlKoNF5p1/Rb6f0kXMjMxFE3JIReyetETecXZEibDdw5wzKkTS7z5F6Nk9RSGOgsTLf4nFEgMLRcG5sEUdCZBFWca+RbGfHka94SRGo1LlRVjomUVAwohF6XexRTzOAUVX2wFFCXnYRVLWFUYTEjZG/Pg0RhF2yEVZBiJFA/gbRfKwkERN81zECYqKRFInoUVWfUpFYbIExeJHnsUeZ4nFsOGAxH2/BkWUBy5FhsngxF922MSHBQxFY134QyzUq0R24LLEEceAxRX7fcRLWYDEA3hFxXo2c8MbnplF32CtRWK/okVTFoRFremHRXB9/UVNc3FGcRuHRnYvI0Z7g+dDuM2YxYb4gsXnDFDFqYLhw1rTs0Sw4QHFd/6cxZAgV8XG3DfEU5YERXj6F0XNOxrECXlmxSCBucVTRQjGhskVxsU+xcXbaLHEQr7URSLdU0bgHFZGlGUFRjlFtcRgZdnFDr7GxfTb5cScM61EYv8SRcLGi0XjlA9FFfudRD/GLUUGgddF/4EORv3lfUXvOH7FonQBxszMSsUERTRFldTvRZ/rE0YcWltF2iw0xQwTUsXwBWbFlrLZxfIwhcUv3dRE7K9ZRTeJwkXyMCZGtNdLRt3kNkZB0RZGCL0ZRk2TVUYHb5hG0KO/RrML7UabJgFHfkQDR4u9A0ev0xRH1JlCRz1JcUfXIpxHwyPOR1rQ+0cbZhNIyk0pSKdhQUjkw1xIYzl3SHk8h0g+nZFITZSaSNpwoUhn8aVIXVGpSL8ErUjssqxIhvyoSLR/pUjNjKFIhuScSHU4mEjdL5NIgieMSCn7hUhAAIFIViV6SKEndEh5p3NI02R4SAM4eEgawHhIRoV/SNTVhEgF2ItID2+USOH9m0gTx6JI4GCqSBGVsEicC7RIHom0SHtKskgzbK5IuryrSJT9qkgJCalI5fSkSKj6nUjmFZZI2tyOSGAGiEjRm4BIPT1uSI9bWUhSdUdIB2w7SLXXM0iN2ClIv0gbSCcqD0gM3QRIYvDyR/Kp20enZMlHys+6R/CNrkeBPKVHva+iR1XboUcE6ptHht2ZR8RBnUc/yZ1HmBCTRwLTf0ckp2tHJ0lyR6kriUfy4LFHnpHhRwd1BEjz0Q1ISQ4NSM/7DUhAAxhIst8sSFIqRkisi1pIKohgSCTnWkgFbE5I0e9BSD1zPEivfjhIZrsuSIdBJEjQSBtIeooISL1d10cisZ9HvflpRyy9G0dA9LNGiEMRRnuDC8RIP5nFdLM0xto7Scal/frFA7iWxTvfJ0PfPkJFI9uTRIGVQ8VlOQ7G6bcNxmrND8WEfO1EuSujRZyij0W8hSJFacCfRbkriUWSuhZF+SASRZ8aq0Rs59PDdJPoRG5Sv0XnDPpFLp8BRhLD7kXRAO5FILDLRai1PEX/shPEzsioxc2qOcZ7YxrG0yvmxIVajESOdRvEfCG+xYIRdca6yLDGlhCnxu/nacbE8e/Fz9WaxBpRrkM+1zfFT2+TxQffYMVRWglFMUiYRQBvOUVrCeJERiWexMlUZ8UeJ13FJlPBxLiNrsPvp+ZEIxuKRa36SkU6ATlF/lRmRRBHwEX63O1Fq60oQ6SwtMV52O/Fv47IxfP99MI4Z1RFXinlRCxDYsUqGOTF6Aj6xeLHdcWpk5hFBgH3RUs3u0V/WU1FtRXERBsNB0WL7EVFJKiBRdSaHkWpE6tE5/sERfKwJEXvJ0hFYUOkRU9e5UUw2bBFCheBRYJRT0VseHhE7J41xXJovcWq4HXFqYKRQnPGcEU2POZFqo/zRaZ5sEUbDT9Fd5wzRYcWlUU3CdpF2U7oRUw3kkV+DGZFI8ppRWbmR0U452ZFXW0BRSxDHsSsi7zEFK7IxMQgs8Q7cB5DLbIyRdlOlUUT4XVFFlmWRXCOqUUpyyVFUrj6RHd+iEU6kpRFQWC7RBSuA0RAE8dEs6qORZhdb0VtxUrEG3x0xVb9o8WcEWnF07xLxSL9DsRqvAzEBFYVxQTFDcRE+lFEc7V9Rch2pEU5dKZFjShmRS9MRsMquhfFDeCDxMohYkUqqY9FVv07RQmKnUTvp2BERwOERbdAi0X2BulE8RKnRaxciEUibJHElUP7xGWqGsT2BgZFzhkGReF6O0WHBY9FwRdpRYqfbkWP0yRF91NLQ0Rpg0QjOQBFutogRKgkPUVrmsRFl381RTQRGkXGC7VFqvH/RZ4NCkYxd9lFqEb3RUZl30UHX4NF23k+RdtobUVPL5NF/OmHRf7DJEXvyQhFA4lURZuEg0WDgLBFzsiTRWQqNEWhZ/tDI7n0w0W2V0Vrmq9Fn2uaRYR8IUXx0p7EVNIPxVg56cTIGCbFBvDqxG+BrMPImLTEFmo9xVFaPcXdk0XFPuiUxS0yTcVeuhRF0dG5RREl7kXwxSJGT833RVHaVURrmtTErJwdxeGpzcXbufPF3nEuxUp7JUX4k6tFSNCjRcPTzEQdyffEuK/axP1lG8Q0gA/FA+fWxGx43kRrGhNF3ST1RIOvBEVdbXBFbmPORb4fgkUCK+REgXNQRLdAbMWpU43F5dA+xMKGw0Tkg7nEphtfxXsyicWitLDFUA1AxYY408TGSzFE4kc4RXvyakUN4MBEcmisxCL9XcVRSVbFyVT/xPypNcUHX0rENhryRKWsWEXWNFFFhxZSRVdbWUTxY4zE/sMbxdcS6sQT0D9FXW3iRLwFasNbQr5Bzao3xa6ldcVeuvLEz/chxNxGisRN82DEcvlHw/FjUcV8kLPFcJ+/xe4azcW9wYrFHTg3xEkMJkSKH+VE6+IARQmKwkThC1VFXe2DRdqs0kT2KIxCduAGRV92aUQ41grF4Jz+xOviNEQHPcvCBTQmxSQovsMkKLBEDpzsROOUFUUPes9E+8ulRAmKckWtqZ9FaQCzQxQ/bMR5x4xEqvGTROauBkXL/zVFmneMRBdIBsVE2GhDMDtARaTwPUWq4I1F47YzRag1D0QOLadE78khRP8hcUQtIfxEtDdWxLpJ3sQ3GphEvcF8RbjNj0WppBJFbTTzRBE2xETo2VTFrwNAxcWPd8Q0ADTF3SQ7xeCtFMWIY03Ef9lrRCbCxESNl0NFE2ErRQmKp0O1pp5EtmJ3w2gAdsXhS5rF2+iKxbFQCsWq8fvEqLU7xTm0uEI2PEVEeekRxVSSgMWfvMrFHmfHxfr+i8XoyDvFUiecw4anQ0Q0gKvD5h36xDtwKsRSuF5CxW1gxHo2N0RQa+DE/lQzxczuA8TZPSrF3gLhxClcFUQnsTrFkro1xSDSW8TMzOjEjZfeQlioOUS+n6pD4XqRRAAA3EQqOijEg6+MxRNhmMUQKYnFecdtxZI6H8WopDDEawnNxGNuJMVa0/nEOhJjxSdgjMXtDVzFUwW8xInSj8T99hLFTXMgxY2oK8WBhKXFduDIxbEQhMVX2zrFOhIyxX1/tMUKF77Fl/8gw/+QYETtHhbF6gSJxTqB28XwFlTF07yuRLEu2kOZKhvFaFGkxfP9T8WYzDvFTDcgxV66E8SKDiDFcazPxJ+rpMT1KDHF8BaOxLdAw8TYX/bE7tpHxdU4scWyDI7FTBU6xe+n28ToaoTFlPb1xZYh78XVZ6zFi9t1xSePWMWR/izFs6qqxTZcBsZFNgLGb3AAxlPlKMb1KjPGYRIaxibiJMYgIS7GuzY3xuUBY8bQxGLGkZxMxloTQsbUukDGmeopxvoeE8ZjDiDGXY04xunVacZvf3jGzM5Sxsh4HcZgRSTGZ5UjxtZWB8bUehrGOqEoxoaHPMaO1VfGbfRXxsAbTsbH6TXGqo/zxbxFtMWmysPFyz+rxclUzcUw+/jFFlnNxaKjrMUXpkjFQKSVxGdE3sRXymjFW8KQxUvZZ8VQ/GfFaW83xTEIgcTptwrF2oo+xUhQZMXg3JTFZlV3xf/yl8Wxv17FgQQpxfmgBsVB8cXEqEZjxSBBT8Rns+1ElUO5xMG5jcU9ypPFxX5NxbP7fsXcBtTFpX23xVZ9gMSjkqJEB87tw7snvsQQx0fFFyZYxTPzl8WZWaLFW8JexbWVlMXwBbbFeItnxSUGV8QcWkzDmggXRAukP0Vpb25FokUiRPIf7kMT8iNE0m9fwtqKEcSV1BFDE/ILRI9T9ELx9JLDrdgjxOoEkURJLqtD4xQdwj75BsVJnXDFt0BHxS0QfsWHhbvFGNWmxRGlW8QAb2HEliGtxfaXesUv3ZzDsHLZxF92/ETu6xNFLEOQQ7FQeUUc2ldFD5yMRAIrsEQfY3zE5aGSxYQNLMUXt5HBRbbXQ0McE8P+Q7nEq63kxIJRZ8QOPivFLFR0xY7ku8SXbiBEqz7TQ0T6NsVfGKHF0ZFtxWKQHMW6SW7F3NcRxAMJgEWGONFE8kGQxVHJscVN8yLFyjKQxEoMiUTxY/9EVMG7RM/mPkX+VL5F6nNtRfVKqEQ+aFdFQi1NRc07A0U1XvBEerZqRdyXsEWtKcRFqLVwRZXUp8R6JRzFWyDixIh0DMXjFOnEsVC+xMZLX8QZ4gLEhJ7hw89mf0Rdba1EkKC4QXQk/kR3LfdEZKpgQToB0US+n3pDpN8ZxVmXg8U+6PHE+u2rwkcD0sSIY5nEKjqNxOVhwcQpSznFzaqZxL3Bd8IdOMdDGsBfRVFJsUQ4Z/jEsb+lxQ4c/MXYcF7F5/s2RfCFbEV6NpNENAA4RVOFtkV3beBFYNTJRQG8t0QSAxrFPzWTxT65l8U/hpPFHyO5xW1FXMU1XppDdJMyRULPgUVWfWRF3gIvRUkMssMAAO/EiUHkw+oEeMQLJCjBsb9KRbFQ9ETZzv/EysP8xErq/MPD06TEWtP+xNMrRcPOmWFFa6s2RXNGpsRKe7rEUGsARCbTfUVILntFp1f+w6ikI8UvXUHFj9NSxaYK8MSV1ENEEvLpQ83ME8XBuRPFliHOQt7xGkUu/+9EXrqWxLiNGMQf9MDDkLEaxTAqL8TWVgVFbiOMRfxHtkVsZwVFBMWbw9CzBUQyValEHaf4Qvl+7MRIUAjEe/Lcw2q8oMPuycNAmndIxddjo8WrPmLF/kPZxHnHqUGrPg3FpkrPxYMvtcXwFoTF62JAxQOJLsW0yD/FWlMoxQJrjcUjSsrF9Nu7xZ+rhcWLbLrE4Xp2RBlzG0SEDffDkA/Kw30/j0QG8CdFVOOrRa0Y4UVtNF9FW7G7RIGELkVZRohFGm/2RXG7DkZr6+tFu5bJReZdh0WpExxErXooxUvZGMVGJTVCW0KwRLaEz0RQjUNFV+xIRSwliEX9JYNFQj4IRPP998T4wtfEv30zRd1kA0ZifyRGM0IXRgT2J0bM3dJFbTStRP+QTsMgQTDFzaq7xAAAGMMSFD/FT69oxH2/dEXhqbVFZnfcRUzmsEUPC9xFJRU1RrXVUEY/pkJGlXQzRlxeM0Y23D5GAdweRibTAEb3lQBGSNDwRXVxB0Zs+BpGFC4SRtVW0EWJwZRFUHwpRSDBsUXyIQhGz7eZRTGIAEW4jdVEyeXZxAbBgcXZzp3Em8SzRK8l6ERy+fjE2qxaQgG8nUUQ2KtF62KORV+YxkV8EBBG0SLqRS9dbUXw9GBE1vSiRVFJ1kVXCpRF3VMQRrtWVkYOLTpG9JvqRbIMEEVNYmDENe88RE8vLkUuEBBFih89xA8LwMTGS13EktwTxRgEPMVXWxLFzcyAxHUC2kOezdBElrLTxGx4msVd3CbCqz5vQ7pJ/MLn+6XD8kFuxT/G9cRm1cVEulpyRcwdvkXnat1F2qyERe28hUXAG+hFWwIzRhOhVEa71kJGkRz7RbTIuURE+gvFuWvGxL4wN0WIdGdFUUmGRB6nvMONlxrFe3J+xfvLw8Q6kkvCqDWVxBlzIcSJsIrE3Fd6xZDPi8VxrCrFV+wXxRSuH0S8xalFvWMCRtUHHUas3MtFLSGPQi7/msWK35zFKhjSxKFn4kRcj0BFGXMFRE5AuEQxiC9FiGOgRQhsxkXFvpZFYpCDRSUGokQJaFDEkW0UxR9jdkNTxaNFrenMRY/TtkXr4tpDRNjRxdFit8WlvUnDYn9/xOCcHsW90hRFJ2DNRe5J6UVRyddF+X7cRXA92UUEhddFuasFRmvaNUYW2oNGHGyXRjklpUawsrFGR2K4RvrcwkZocNlGc5YeR4fFWEeggohHbbSyR/cB3EfdqgFIxNoWSMcmLEhSN0ZIS41kSIL7gEjsAI9IwhOdSI51qkh/dbVIX+e7SIkjwUjLIMRI5tHBSFCxvkihUrxIDPe4SAskskj8VKlIJ8CfSCM9l0jMsZBIMm2MSBG/iUhxcIZIO5SESFmZgkiDCoFItwODSFmLh0jeaY1IJzuVSOyQnkjDgKdIgNywSP7oukiVWMNIPSfISFCfyUjgG8lI5yjISGlpx0iLcMRIZ9y/SGBgukizvbRI1wevSLzpp0hVUZ5IluSRSJ7Vhkh4En1IxaJsSDoOXEjpmUxI3O06SIJXKkifixtICggNSHZCAEgHT+1HJGDdRwQizke/XL5HuhawRycfq0fXr6VHiDufRxzIm0ccApNHeZiBR9ocWkdvN0dHRv1dR1UjhUcf56pHjnjTRwt56UdG8+pHWS3hR4rv8EfHzRFI4FcySKLjUEjKSWhI0DJzSD3rdkiF0ndImCB0SMDKcUj3O3BIwg1oSDtwV0gpnEFIpbMjSD9h+0c8IbNHTWSDR2HyPkcii/FGmIxrRtJvM0QTUHLFVKOpxVcKx8VDi0REaZ6eRRe3TUX/kN5DRgNkxV2cmsWdgG/FkW0HxbZie0VYl+hFM/PsRXNXyUWlLBtFmAyBRWiRi0Uv3bRCzO7Bw2PuDUVZ9VlFB1+aRZKL80WbhB5GQj41RlWwI0YX1wtG9yTaRYEEbURpnrjFNwnvxSsWCsaAJuHF2IFHxI512cMbXtfF8cNaxunmm8Z/2qzG61F4xl3tpsUExcfDidKYxEg/DcUfdH/FDv6HxQpXVsXXEoJEyRTgRQxx2EXqlSdF6TcoxVQSmMV1AnPFN4lHxEi/7kTTK/BEKrqBRaJ0rEV4C55FI5upRQqoiEVIUPpE3WSgxQE8AsZW/ZjFQr4axVXBl0RBYHlEW6BKxfN/A8bN2w7GxylqxWDlakRd7blFF2bORR24L0X2l0tEPE6xQ7wFFkVL2YtF/JhhRWx4akP1uTpCOoF+RU8vykUqqadFSQxsRTXNwEX2Rt1FVZ9mRZ7N6kLXkj/Fq62/xe9n0sU5RZbEIEGqRT2K/EWZGwpGIznZRXh6KUWFWs9DKhj/RIXajUViYZxF2puWRfIwPkXRgCZFpDCyRe7a5kVLt/5Ff8jARRX7gERVsCfFHgVHxQrXY0IL9YdFPvnCRZBg80VLWd1Fk6moRToBsEXcRjFFTtEPxD811kT3k9dFwFu3RblrikUTEIBFCBs2RdEiS0UhH3REvp/bxKmCb8UsVFDFyPY4xQTF68N+eyxFZRleRGTMTcMAb7zEJQYXxOhIxEQW6lhFjdehRZ9roEVLWbhFs2q+ReiI+0Wg+O9Fw1NyRW/wk0SyLhbEbVblREUHxkUDiaVFNjyURY9TeEXvp9ZCFK4fw6wcIkPFfhhFnYB0RdejS0U7cIxFo4GBRTVvGEWX7iNFGi86RfCFN0XQxIRF1biERfAFbEXCNb1FoxKVRX4Mc0WYHe5FbDgpRgxiQkaQD/RFsh1tRQ6tDkXqlUxEfGF5RXDfC0baChxGSFDQRcuQQUWgCQ9Fh5YzRRDYUEWiY5JF6TckRZ+r/0SuR55FUriXRU2ErEXq84tFFK6bQ0OLnEJ78h5EZtVpxBni5cSfq77Efa7WQyxD2USGyVjEerY2xRseAMWmeaPDeHriRFTSY0WOBoVFOaNeRWmAOUVlqphFa8mlRRgEHkQKVwbFEoMQw+eM0MM6AVnFBFbMxLN7LEUrdnRF3LVBRYR80ERvgZHEecdMxd8+EcV2vkvERpTWQuELSUSz6ohECJtCRXecdkU5tAZFsVDpRPD0UsQT8kbFpgp2w01i88QelqrFQJOSxb9sJcV78iLFqZNoxQ4tbcUfI7bF2AGnxQCAicXWxW7FGVE8xdxGvMTKw2LEvVKGw9ZWiEReupfEvw4DxfFSCcV24CrEbVZZRKabJUWoRnlFRmWWRbR3g0WBFRpFak2DRLPq/cTx0lVDqs+/RAn5rsSBBPLE2PBuxWvrs8XzTozFnZExxeAtcsQwu79EZ5WARXlYuUSvFGjFKRyuxUYU1MUhDsbFarznxCtlcUSad1JEtvOeRMrD0kOEnidEVuxoRW9wj0XGbRVFNBF6Reauk0VCz4BED3rUxNejEsSa5sdETYR5RApoikRZ9Y9EzhnbRJMpOkUnMQtFbVa5RDOzG0XsLzlF+Q/+xJvEXcXP1bNEKVyQRDhnIcUCGlbFLbIsxfNfvcUFkqbFoda/RN1kj0WG+JxFTeJKRbfRtEP02w/Do5KiQwbwtkRt1i1FYOWcw7xjYcVJLvPEJeSQRIC3V0XWNEtFip8MRQ/6DUUKKIbFrfghxkrqGsZ0pBXGlHbtxc9mm8URpdbE5PL3RFb9MEX1ygRFuI2nRGkARcQHX1hDvjBbRCv2J8UBHonFrXqGxUK+IcXY8HrEpE7qxPFjTkSVw1lF3+CixB+jjMXRImzFveMexRueQMSMSpvENjzYxNy1NMRg5UDE07wIxUi/G8Rd3NNEdLWSxHXxQcVSp2HFLEMaxBQ/v0VyaOFEAF7GxRBYacW7p2bFuhrAxVpTJsVR2lTFRPpbxfRsgsQSFLDEdy35xA96EsQ+6MHDPD2HxXf+isXFbdjD2PDBRGPuJkRwX6dEF7cMRQ96CMRcfmPFejaNxTMzTsXzn1vFAV4WxQIJ6kM3GqlEYcOsRELPtUS62orBRiUVxYBIL8U3GqHFGETDxfMfpsXygcnFxb6Txf+Q7sSpgjPFQaCQxXR15cVFNsbFiUGOxIQNp0RgVDFFMXd9RJ+rT8SQsQvFbUU2xSGwCETheljEDJMcxTF358T82IzFB852xfYojMV78tLFc9e+xe5au8WUB5fFhiesxfjTqsVdbabFTnEaxkobQMY+GSHGncDrxW0FtcW7FlzFyLaSxcPTF8Y7kD3G4O0fxjkUEsb4sTfGV0w+xmYXOsZRiTfGJOg3xhwcPsZG5V/GzE2Kxp/8b8aPU3rGTeR2xtTaTsYu8FDG2zloxjLlgsZzB4fGN9h1xsC7OcaV1CnGRDpExl3tLMZt1h3GE9AExsj218X67QjGkX4sxrk8PMaEnkfGemUrxqIjEsbqNSjGcN0lxoGEE8Zt1vzFpDC3xWHDm8WE/BHF2PCMQ7uWTsTTPHvFVmzpxU2E4sWhlqHFYSF+xQ1P+8QXSOfEXVxZxVYOh8UHvbzFcmi2xQk5zMXwVrHF/AdYxUhQBcXwFg5ErWnixFRBNcVgVJJEoIkERO7JXsUpnIrFf9mpxBHHHESt2OXEwySOxaZ5YcU3iaLEoPibxPpcf8QSA1/FL8xqxZ1vA8WPE5HFPtelxZoIgsVWfXrFsdByxY7khMS7ltdELGWPRFHa50OE/HhFfS4pRclUrsTXkjPFHgVcxSnLJ8XKw5bDGATERHxhkURApONDIEEXxSSoI8VGJe3ECyRYQ6Rwj8Q1Xq3FpSxixdO85MQOnEbFWVeOxcSxMcUaL7HDbcXQxIofe8UmUwDFDALXxDoBw0Q9m4RF+n6+w5Fc+sP8hxTCF7fqxKrPdcPTvHtD/KlYxVI4XsXKw+JCmMw8RTkj70TASkzFF4joxVCrx8XlUI/Ff5mWxVsgNMVns4PENBFyxEi/C8VAghDFsi6XxDy9iETQRM1ERwPAQylcX8Ndbf/Ef5mmxUmuysXjJVPFBbQtxS5/FMVwX7PDW7H/QXbgzELRoihFEeWDRcQChkWoRspFhM2eRU7AgEVaZLdFY53JRa8DmkX1ygdFbcVuQ3776sTwFsLEutq6wrx0r0Ot2H1EwoZPxCZTOMW7lqnEPQqsRNvoUEVnVY9Ff2r5RLx0w8KRXOrDDHE2xeLHiMRFtjdEFD+IROAt2MMV+6bE2htgRd6CcUWt2N9CIv0nxayLf8Xm3bDFToCCxdejPsRif23Evp/qQz7oj0QJigpF+txbRXJonsQ78JPFBbQOxfs6fETJVOHCt9HUwz81E0XJVGhF8AV9RTcaw0SF6wlEL0y2wtobGMUUvzHFwleHxQh9h8W/DpPEl//9RPCWbEVifxBFQKSiROYdgMQRto7FGWIOxRBYW0S2hBxC376mQ7Eur0SrrbhCxEIVQztwAETmHdHENxorxVKW7cR6pUxEZ1UYRXvyn8QifWDFqQJTxZF+0cTecY5D0t6xxD2bVsWRXOzEoIkoRNNNWsOI9FXE+FOWxMSgZMUPCxrFrBzlRMCKkEWHRZtFoWcjRG1W3sSmeYdBF7eFw8zuCcQXSMhDzTurRLAhi0U1DalFp9cARQfOzcNuErNCibAVxC5/h8W6OHXFR3ISxQ1PYMVFB47FnVG7xaox5MXUSajF0ETbxFTB7EQkKPJEO9+LxcG50sVAk43Fe4M3xZJLTcUpHLvFnHOAxSqpqcSzamjFtjOsxbfAP8WyDC3EpnlBxLFQ9cSppAPF4JxLxOzAuUSR/hRFJJfzRPuLg0VBoJBFlUM4RUATRUW30XJFWFfuRa42BkZLt1NFrWlGQ8SxscQdOGjFThGpxcPCWMUW2ZxEEGljRWB2BEWL2xFFTJUeRRcmyESYTPNEONalQ3gLgcQRpRXEutpmRd9vFUbf4DJGZ4TpRUoq0EU3+MBFWfUMRSv2zkQBvPvEuJ6zxd7CkMVkTHPFlpChxIj0V0Xjts1FGq8jRhgVJkYQKQFGDDEVRhG2OUYj+yxGxosERrNqzEUkV/JFGtENRoUr4EWJgeFFezLwReGp9EVqfAhGvbIHRu18vkX9Ja5F8VJYRe0N7UQD55lF6MhzRTm0O0XdpMRFNMDGRaZ5KUUCqyBFSL/vRKycJ0X95WlFIwqQRWke1EXQM/RFnW/oRSLso0WjErZFDDGmRbfRHUUJ+TnFeHqfxAn5xUXuSdBFknrGRcoSDEaBRNdFE9D8Q/VKXsUr5WvFtMgmw6WsI0X26IdFzTs3Rd9P/MRj3XTFgYRQxSUGg8QNT8NEayvPRFTjRUI8LEzDZvdcw08NaMVZ9anE5IP2Qzkj1cSQD8nEiUE/xbN7EsSSS0NFpI6gRRPQ00Xcdc5F6hVPRU1EnkUn8R9GXydLRgisSkbix71FIMFjxU+vFcZf9t3Fb19NxAcfgUWoxlNFmZm5xLgNbcUepxzFHTiXQqwLS0VliEtFTQQlxRAHt8XEoF/Fp9c1xShte8WEfM/E93XjRAtk10V/KGFGVZBmRkcBC0bDZOxEM2KHxezvm8UMAjFE0q/DRerEq0X0WwJFqKSdxNv5bkRPXpNFxynxRdEREkZhsmxFf2qUxHS1XMX67fvCajybRfpcrkWtOqdFbUUqRY0o3cIufz/FSFDyxY7k+MV9HeHEWYa1RCbCWkQp3GlFtPfpRTn0+0V37ZJFU4UQRY7kREUf441FDzoBRqZKMEaUVlBGBTJARqYKDkYkNwlGYt8pRpwjhEbsT7ZG8mEKR7CiSUeAVnZHRiGZR1uouUdi4NdHAVQASKTKFEg7zyhI88tCSLE2YkiC9IFIm7qTSIhkpEhoZrNI1su+SI7Yx0iHXNFIv2zWSIT21kj5Y9VIV6PSSE2sy0ge/r9Im7KzSKb/qUjdUaNI9JmdSL+UmUiS7JRIBiyPSNuciUhP4IVIrWWGSFLZiUi2p41IVc+RSFURmUjX3aJIFxatSMDqt0ia88JIJ63MSAWW1Eg0JdtI1+ffSLbf4UhvaN9IaCXbSDQD10h4ttJIxPbMSJ8bxEgyj7pI9p+vSAoHpUiECZ1ImeOTSHFsh0hIoHVIij5eSK1fSkgPnzhICtElSON0FkjU4QxIUcUESG3+9EfouN9Hlk7IR44Fu0eix7RHqNWrR8GzpUcsuJhHj9F/R2vbUEerhTpHrnZSR108gkd0TJ1Hyu+yRxLntUcpK7JHziGyR9ZJ0ke28gxIYnIwSIvzSEigZV1IG0VuSMohekj8ZoJIjDKFSA0gh0gvlYlIgayJSKPZg0i5m25I465LSP6/IkhW6e5HlXupR45EdUeujyRHh/XKRiNqMUZHoYhFLhC0RWAUjUWhBeFFkjwiRnsUl0U7Tu3EBrC6xfptm8X/IVpF+q36RQidD0YPmiRGaJEYRgtkIUbmXddFqIaRRTBZs0UEVk5FwRcdRZbhq0W9gfhFZ9UNRsLGDUYbjetFaOLQRbl8gkXkg47DjnVTxSUGp8VDS+/FtxGoxe2ekMSL/TvErdjZxMqDBsbYQJXGS7m0xhu9lMZ2vlDG1rYBxpjdJ8VHcqLE0ZGmxWZ3qsXwFoXEhPx7RZAPukW+HzdFNxq3RK+UikQ3+KZDRUeIxK3YT0Qhn31FWtN/RTJmkkUDeFtF7mtSRaB4vkW3Eb5F4amhRZMpAUXmrirFhnj0xVDr48VwPRpDuB4pRCt2EMVNs7/FuXwbxnRVF8ZTRaTFKVxfRVcbzkXXI6NFs3t5RZ3vukQdSShFJcaeRc2qvEXSr8dFZ4SORZvmHUEr9ofESoyDRZHtDUbj5RlGK7bCRY4kjUU1HqtFwEoxRVMFtMRGFIfFayuuxZp3asUjOS5FfkwNRgF+DEZWvbZFbcVORZaQ30NCz4DEliFaRLZzVUUD50pF8IVCRYeWbEVZBmdFuB6vRUaUt0Vhw2JFDJOQRBUdT8RVMAJDjCh/RBBpEkUSA7VFevavRRKDpEVRWuhFWCjHRbvWjUXpJilFpE7Aw1CNnsSpAoVFkX6+RaycfkVNc7RF+eCBRdgBFEWJsDtEsS58xPKwuMNy+eJENxq8RHQkh8Jj7vlEsHIURQpGI0UG8JlEDJOpxBnzGsVCTy/FaCKuxFiopcPnjJNFsmwMRukGEkaNhtxF8w4JRdLeh0TtfA5FXin6RNt5IEWU9iBFAd45RdV4g0W//RVFyeUPRaabwUTqlYtEdBM4RbyFHUUIPRRFzaoqRdLelENTdLnEksutRIcWcEXHKYpFoaehRc7ZgEVt1oFFnYCIRaDJnEU2axRGoQU6RipJXEZ3bTpGYhDCRVZ9YEX5oHlEvVLyRBAYykW5KxBGGSLwRftLdEVnxEdFckqMRR/jX0VtVptFlYOERUfhg0Q9eXBFIEGsRZsEsUUMk6BFLGUnxMuQN8X6fo5DMCqNROpzBURMpq5EI0o6RRiVQkWRfr/DBMX3xGuaoUQCiWhFx3qpRV08AUZi/+5FjDlgRUFgrESs+vNEtgQJRdMrc8QggYnFGfMfxd++AUXysBZFk6mZRO+n3UQr9oFEkxikw3GsM8ODLwxEgZXzQoLiLcQ3GtTDq63cRNXWVUXBKD9FGm+URby0v0UD+FRFXP7cRIlBBsQRpaXFZRl+xXolUMUSQ8DF4TqDxcsQ6cQcfA3FBoFZxbdA/sR4C4nEHoXsxJ5ee8X6XKjFt4CfxVebhcX6foLFMbebxe0NzkL9ZTZF5h2gROpzZ8TmPwbE/IcUQuvilcRjXWjEfR0YRCm6LEX7ukxFfS6GReCc+kSz6v9Dih/KRMSxVsQ6ASnFK/ZhxSFwlcWvJW3Fq617xbKde8XsnuLE2T2cRNVnFEWwcthDe/JwQmfVp0FCPtTEaCIsxCjt6kSVsvxC9UqkxKwcqsOrPsvDRNhwwSV1wUQBTcxEExCFRXAO5EWeDbFF0EQTRcKGL8T9ZXHEQKSHQ1n1BkVkzAlFxm0ERYeFakVFxwxFTBUkQw3gNUMkl9NDkA9pxVtg2MUENPvEw0LtwjlFpMXfwBLGsW7QxXNXasXPdzTFLv97RJ88FkV9rkpEOgFxxCDSw8OoNY1E3ZO7Q57NVsTMzPXEHDydxeDt58WgSaDFmgi1xHNG8EOcM0ZE7C9jwx4Wq0Q0EQ7Ddy3CxZ/8B8YhMBjGz2b2xbivi8UWarPE/kPORCbTDEWPUyZED5yLQ08eHsPo2VTDFB13RLpJXMRikCzFQr4nxQN4R8SF6xVFVn0BRW4St0PUCbFEj8KNxGuJfMVU44LE/6EGRaTfREVwzphEqLUXxSGOKcUcWkTC1AlAQyegNcSEDVVEAU1cQ2IQ3sRjXXXF6MidxcQgwUSK/W9FojTHxQH+BsbLf2jFjWioxf8hUMUep0nFPH3kxfjCyMXSXp7FtDe1xXbPz8W7Vq7FtsTPxZ2A4MUrdkfF7MCDRFg5jkRDizbEYhB4ws/VwkPD0xrFQu3DxdDzkMVvcCLFJ6D0xIC3rEQVezBFWmTaRAUS1EKjksLEVEFkxTtwE8UW2d7ECJuLxfQbgcUu7oTFgObExTsOuMXBqH7F1ec5xe5aScXBF0/Fn7wGxbgeTsU2PODEMzOvRIXaAUV5x/VDdk/sxEdyC0U8PVdFYFTywnEbRURTBXHESQwLxZMYL8WsXOPFit/vxVdbsMWKjiHF3gIVxZlZqcUpOrDFIDDZxdto6MVgZcfFw+TqxQ0gIMa9UiTGGpELxugKEMbNrC7Gz1UwxuYdA8a85RLGkZ5ExkWWXMbFb1rGkC9RxmsLa8ZJzoPGXH+axsTSpMZ8AJbGeqWbxh5HkMbhWobGiJR4xlh3c8YinXzGJvN6xl/nWMaQTzbGtdU9xnIIKcbfoCTGhE0mxt2kAcanqNLF81+zxVRSgcWHBaXFrVjqxUpqAMaEfhHGFD8JxtSLCMYvHQzGpN/SxcRgy8VSVpHF6Sbxw1WfX8SuNj7F1OuZxTufnsVMlU7F/eVmxdIvksUsw5TFdo+zxe/ns8X63LnFNd6oxQWj1MVmtwTG+i23xcbtSsWUZbJEHcn1RM/VCcXuWmzEEcelRKK0ccTQMzzFsb/gw5T2PkUAAAdFZvfHxB4nmcX7erjFCCy2xTm0LsXVZ3fF3LXzxQPJmMVZ9XLFE6GdxRDpfMVkOwTF8w4KxUW2DcU+eQREE3I5RawcWkO/DlREMlVURSL9/kP99sjEJYYDxdlOAMX5D7bEG566w4v9o8QVHV3E8w4ExS7uVMVqzV3FE/KGxAmKeUSAJonFP3WExUtZbsNpAC/C6gRWxOCcY8QofgLEKhhDRCEfpEJrmqdDEOljRHzQiURtRVZFzogcRCtl2cSpExDFV2ynxR7WkMWz6ptD4QvLRJ8aF0RxrAdE/yEJRfD0a0X35OpEwSgXxeYdbcWNBpzDq8+XRPyHoERNhBdEEaXZxFtCmMWYu2/FJlPtw2PuhETLkEdFbwGSRZqIMUXqc+HEqZN/xdTagsVSltfEDr7jxJe/ksVqjYnFQ4slxT5XU8Tc16lEo5ITRYvbz0QobWtFKcstReY/kkQk145FoYXgRXb+2kWvAx5FQxwixQ3PesUy5pzEP8ZoROkmMcIy5s5D8/0kQ4JiB8Veuv7E0ERYQ3/ZFUTBqGhE9ShcQ80qO8WLW1nFN/htxQc93sRxGw3BoIlKRHa+Q0WoxlPDAbzhQwhshkUW6j1FKO1BRJHtjEOxUKjEvONXxVN0FcWcs1fFMdmBxcJ1KcVxG+3D8dJFRT+k/UTSb8fELbJyxU5AVMW8BZzEaW+gw+HpbUTLoQ1Enzygw97gWsU3iYzF4enFwzCZ3kO8BWpEw9P5RAu14URxG6FEUiesQ8BbnETqc71DkstHw1goBUXsnqZEIEE/RBgEWEX1KEJFVg6lwyPbosRNYvzDGATkRItscEUT0OpEAprsQ/fkgkTsnt9ExKB3RUFgHUUCK0fER/I7xV8YtMWIY8PFx2mKxRNhWcWn6DfF1jTTQ2HDr8PHGGvFukkHxXqlrcSV1PTEMLvHw+hIqkO/7EJE3SQwxPW5O8WsHOXED3qyw6FF5kM41qREbVZNRHctO0SE/AVFR3KgRB9jsMTysNjEiUGrxI9TjsWdUa3FVZ9gxRimhcXK4cfFeRjpxZyi2sXSb6nFXRyBxdLeZ8WsHMPEi9sfxS5/esWt6QDFRpQwxDVe1kNEaTbF4timxZkqv8REae9C4kcbxYVrJMXgLTBEvw4XRZjdqkRzRgBEliGoRLfRc0VmJs5FLGWLRQTFpkRtNNhElrKCRV3L+0UfYwVGB38KRrYzCUadkQ9FNxq1xBPQOsTkg/rDbqOYxFYOzcQukApEHNqHRXlHm0XjJWhFUUkHRcE50cTUqwvFLm6DQ2saZEUYBJ5F2MG1RQlK60VzVwFGNNG5RYdFn0WBBKtFCmgYRO/JLcRqTbXEtgSIxZg7KsU0gC/EnYDGwk+vy0SxUFhFtIgERv8QUUY0L09G6oQ4RliIOEZo8SFGyqHiRV5ppkU6ErRFNW8HRpuE80WGeNBFKdzXRZK6nkWfvIlFyrK5RQl5aUVfmCZFJTWNRTSRWkVrSZdFw6SHRaYKIUVh8phFX1jRRRNQn0UERdBFl+7BRa5HOkWLG4FF6jPMRfgC3EWeXsBFxX72RQbBxEUUnXBF+Q8aRXlpG0VO0blEw9N3RMJ13kUp6w9GrvaeRbl8Q0W//VVFFmqFRGTM5cPo2TJEBeOERewvo0Xpd4BFg8CfRbbzMkU3+JJDQYIARHnpDEWYDK1F9XnGRSbCUUU0gKvDTkCbwy2hBcUi/VnFoiP1xDd4JMXkgwDEqKS+wpF+5ESASJNFS0g1RWIQBESnV5RELEPuRDnFy0XFnkhG/QUhRl1cokWUh9bEuW0KxnZvLMbDU8fFAbyFQ9O8MkXIdobDc5eRxXBfjsUkl7TENwkjRY1onUXBuXhFR+HfxFQj8MVhw/rFOkGOxRzr6cRWDmlE9zWXRSuH80X+o0BGQGI0RtVW+0Q3CZ7FtWa0xcNk4sTJ5YRFC5UIRsNTwEUi/RZDjSgbxR90E0Uf9PJFGWLKRd9PhUVDi8TEOXSZxargQMVGFAxFB04TRg8LDEYAL4FFkX5JxEI+WMX8mHPFkf67xQ4c2cWaCFXFoPgrRAFeEEWqz2BFuI1+RTOzgEUmwvVEDi26wyegJUVZRp1FxtzORYcF9kXj5fNFduDoRehZh0WfKzlFmoiXRbnrOUYKVqdGG0z9RuD0N0cwolpH8th9R+aumEdwAq5H2jfNR+8H9UcBdwxI2kgiSGy+QEjb2WJIqp2DSPFilEiT9KJIfc6xSL0lwEgm5s9IR9rdSEzO5kg1FupIJGfoSONS4kiQqNdI9TnMSH2DwkgC3btIXKe0SJe/q0hfGKNIW+yaSO9xk0jk/o1I2JmMSH4djkhdM5BIFZORSMjwlEhjB5xIRMWkSDjkrkigcbpIgGbGSCNS0kgyld5I1m3qSJiL80gezfZIMEb2SOzU80ibHe9IXx7pSGrl3kif49RIsCLOSKgyx0hit75IIwmzSFE2pEiZzpVISw+ISIh6dUgpol5I5ZlISML2NUi07ChIGFMdSHVODkiJtQBISEToRwso1Ue+Z8pHLfW2R4R4o0cGCJNHwBJ5R4TsV0dnXE9Huy5eR77ffUc5FYpHI/WLR/ykgkchv4VHm0CcRyOWxEfwlQNI0yckSEjTN0iFK0hIg3BcSAxdbUirpXtI9teDSFUXikgvrZFIVweXSC3VlUg+vYtIdz12SAXWT0j0eiRINgLxR0pyrUdGo3FHtiMnR59L6kYFA6lGFN+nRhfolUboCGJGKtg6Rs9mnEXAyn3E0ESQxI0GlMOWEOtFtuJkRoX6QkZ1ojJGDQApRjsQNkbaiihGAc29RfqcsEVyKOpFeakTRtNLKUaFmhFGly7kRWKQ0EXnDIlFWDmsRDJmEsUw+/HFbzBAxmTqOcZsBwPG2N+CxbraKsN/WRrFURr9xUdSc8aGd7vGg3DJxsqShcaTKZzFBaPyQxSum8M9ikbFHufZxdNrscVuEoZEbKfQRe/YHEZvcOVFGlGNRHGsPMVyeUDFXI8AxV+YrUSq8QBGXM8SRgGeA0bjpQVGe7LuRcpjCkbG3NlF7fwWRUYlp8RioYnFsGGsxUkdacWuRy5Fns2KRMQg0cVROhrG+jwJxih+F8XFfoFFPVsiRuHaHUZkzHNFt9EaRct/IkW6uHhFGm/FRZI6u0UxCKRFXH68RZyiqEXkA4JFJtPDRXBO9UXTfAxG6QYKRuX/v0WPMWhF8dIZxNDEmMU5BZ/Fg8ABxXvyJkUXpupFxtwKRlVwt0Xnew5Fkxj7RIEEUkVeOndFkS2NRZYydUUPeqlEBz1tRJDPoEV5WO9Fxb7zRS4uxkWq8RRF5q6lxE5AeMUrh7DEpgobRWRMFkUKl4VFrWmTRVaOAEWlPX9FRdilRfYXDkWh1lTCZ9WXwhiVzcQSg6DCmghURbmNBEQehY1ED/oIRSXkwkReKR5FrBzJRHbgBUUexa9F5RDfRVfKfEV9Ha5E9NthxPaXrcN6NjlEJzGBxOvinMSw4ZnDLNT5RPP9pENnRBFDYPaHRXfcsUVtBZxFWZcPRUcDykTe8ZhFm4TJRQDAgUVbIK5E52pPROauOkVLSFNFWLlCRU+v+URDHPdDj8IQRe38XEU5RRBFLpCZRMPTK0QD5yDEU3QDRQIa2EWNBttFGBWuRcDKiUXP5n9FTbOVRTiWk0WsOvdFlAUERsYc70Ud6QRGsT/KRbQIr0XXgWZF2N8TRYY4fEUF47RF7c3QRelmjkWHlidFROmWRWDUTkV3LfhEbuOgRT4orEWWkMZFDSCfRVKWoESPwoREDpwZxKg1m8SdkSxFuK9QRRt8/UOF62FDF7fnRAW0DkV46WLEXW1jxfTbAcQa0SpFhjgZRcc6hUUdOMpFH3SHRZhdMEXdk3BFNpp2RcX+/kTkgzLEZtXNxJXU0ESZO5ZFsEOBRQN4q0QSlAHFS7dWxToBJcWBBIPETWLYRB/jkEVFmJhFXKCWRR7Ww0W4r8BFzarORUey4kVHg41F8x8jRY9T7UTRABvFFD9oxYY4IMXtDdLFKmm3xakTiMTRIp/DyqHwxP7U/MTJ5fdD45QlRZyi50O4nkTF4XpFxfMf6MSTGODDEbZoxSDSMsW9wR1FgRVwRYcWCUTRkQnF9Up5xP5DgMSUhy/EGXM/wzOiCkTF/hJDApqYRBdIDkVOYq5EYn8SRcWP4UQnoNnCmnfrxGlvVcWze3DECtctRLRZMcTjpRHETkA1xEs3qMTFj+jEeViRxH77xkO/DjxCX5h+xNEAg0QYBBhE6Eh2xXUCi8XLf4nE7C+FRIv9pkTPZtXDMsRhwyDS/kQXJvJEU3QHRS/dHkRJLvbECQo0xfKwkcT4MVZEl5AERWlvoEUJyoJF/5BqRPpcI0RVn+FEJsIkRM1MFsVhMonEwvW8w+zAgMX3FQjG/tQAxhIDLcU4Z0REjLk8RTOzPEVtVsNE2PCzxEfhsMT1yh1FfNDURPKwl8Tx40nFPRvHxVrT88WXLqbFb/DkxDXNR8Qj24HE1xIFxamkAcUGgYzEYGUlxXxhIcU9ikHFveMtxZLLa8QgQbnDCWhiQ8qhI0TlP1JETfPQRAKaL0WBc99E2T2BRJwzmkO0yIrERGnvxLIMN8S0WTNF0u+TRScxwURkO9LETtFYxaK0o8WqYA3FFlkZRdjfaUUwu+JEQk82xc5ZwMVHA0vF6nOaRAis0UQxmYlEz2YTRCQoJkRnRKtEjMoAxc73dcUExf9CWzEVxU4A88VRiYjF4NyAxTk0a8V0JM7EJ6CsxRem58Vzl9LFtSanxZfuosUSFLnFNMDIxRAHw8W71oTFLv8XxRUdDMUH34bFAK/JxXWxwsVQ/HfFGlGcxddSqsUJCozF6Sa2xV/2U8XYX4XEQ4vrxF4pTMU2vHnFSS7IxXct9sVIUJjFpvlcxcqhScVa5CzFxtyLxVebvcUc2o/FNAAkxaikssSLbE9ErWlYRcRCpUQpy/zEGlGZxIVaDUQQx1JD47aMxRS/bsXrUXjD9blQxbPqRcUERRjFU4VAxQAAu8SINKPF6kTwxRtew8VlGW/Fxf65xEaUcsVHYdnFkisYxi3yCsaZ+4/FgGaCxai16sU8jCjGlKc4xu8HIsZ4WgnGcsoVxpHeAcZgNAHG1/I8xrDSccbvl4TGArpzxmamdcZTZI3Gn9ubxtbFsMboyqjGH4SWxiARiMbClYLG9wRoxn1fOsYXVzHG5i4yxl5LLMaKXy7GPldOxgWjOcZHIRzGu/gkxsUeJsYSlDDGUqc6xmvLFsaPsczFVEGzxfQsusViod/FQIKVxUAkCsVXypDF1FqpxRDH2cXkVAbG/tSUxXlHhcWVlNfFe4PPxb2SicW62rbE3bWSxJ7Nb8WxEKvF0+u2xTBZo8VHA6XFkxiXxcRxk8XREe3FmWrcxb7wsMUqGEfF+lwNxHqlRsV1Qo/F2qy/xNCz6UN8YYzEVn32xO7Jy8OX/2BDe/LQwqwLF8Vg1L3FUboVxq8D7MU4VnXFmN3ZxeHLz8Vp75HFjuSMxapPVcUi283E8/1ixHctpcRXylrENwkrRSQXI0XsnjTEA3ikRLUVyESWsvhDibCARItss0TBqPRCDeBVw6W99MS3URPFoPiBxIanV8QgsMvEgCYIxWez3ETOGW3EcmhrxQg9i8N3nIpDG56FxCoYG8T5D2/EtabJwqK0x0Rg5apE6pXJRGsrisNvgWbEmExTxHVx58MsQ45ES1lGQoofCcUBvOnDj9M+Readg0Vg9gFFdXE1xOzAocRaZDnEdy0hxOXQIsVPr0zERGkERczdCkWSy5ZE8kF3Q8oyF8WnV2bFYFSiw6HW9MJTBd/ElGVIQl8HUEX1StNEBvAyxKfXAcXfYBzFnBH7xO18XsUvXVDFOSMdxVInAMVbQrLDzTu7RLIMTUTKISxFaBGIReadIEX9djFF7XzVRCjtEUWMyllFM6JCRA4tscQ9CvdC8Bb0RNhfFkOWIVrE3nGDxE5RFsUsVAHFvcEJRIy5b0Rpb2bEw2SJxB24RsUObYLFEhRKxbUVC8TarAdFPCwcRG6Sc0VAk3pFlIe9w9JvGURGlGhEUUkfxEkMJESVQz1FqRPqRL1SfET+QzLETtFmxQ4+UsVrK63E3nH6QjTv+8QgQS3FNBHhxMWPfcUSlD7F6gRCRCEORkW7J/pECfnpRMEX4kT/kBDF92Q3xVD8N8VVH1HFMzOFxNNN80SezXVFY122RML16MLwhSHDDPEGxTwsAMTf4DdFr6VfRef7YkWdb2RFGJWPRMuhgsQYBEjEpHCtRNONiUWJwWhFsS6tREdyF0Q8vRDEWfWnRDy9YUVrCflEJw+Xw2nvOMUca47F0l5AxQDecsRAkzbFS1n6xHA92sOE/JnFkpyKxW+BjURKexRFBFYIRPgxvcQ1XufEL0yRxKUssMRioTTEeVjIQmJ/nkROQD9F0cCDRc4ZU0XS3kJE3oItxfO9tcWXf6TFdBNLxaxLmMXKw8fFLhClxZ2AkMU264/FzlmfxWb3isUv3RTFzapnw4Am9sTM7lDFq63HxK623sNrCSNEfR16xMrDLMTGS9dDkKD2xBxaFsWEfHDEeAvdxFj5jsVlCIvFC7VqxBx8HkXdpJpFZKq7RVPFpkXLv9NFBgEIRiyU1UUPy5NFweiJRdGR2kWhVgFGObTxRW5j+UV7gyxFCBsqxGnedUQcWotELv+/RHSkHUWWoRVFQxxARQzTkEV2YIhF6EgsRaLFBcU3OKDFqnE5xbDhBEVG5aRFedisRRqRsEX/IYJF9gb+RMsQB0UcfIZFhjhGw7BhesUy1WnFkymZxbByzsQawEdFYv9nRbunWUW5/JFFECn3RQGcM0ZWjkVGNvxDRm1WUkYJyEtGHAsFRu2NukW5K8xFIZAVRoPvDEYQWLNFxDG1RcQgdkVWDhNEAc0iRfD0b0VwPQpESL+RRKstEkXjtodFY26FRSZTP0RXygxEFZ0QRWnesUQRpSBFIV+NRTLm8kQXSAFF66KdRdifzkXCBoVFVYGVRbv4n0UyREBF0yvNRM6IrkRXSphFCsb2Re2NN0ZXrEhGSjv0RY9Tp0TP96dDo5LgREkuRUU+15JFZzPORSdx3EVDHFNFc9c3RTw9SEWitONE6pUaRUymA0UNTwdF7C84Rd9gHEU8LB5ErWl+RIGVv0R9PwTFB46PxV1cwMUEVsHEqQI6RaB4TEU0EZVF5b9sRT0KG0RxG95ELbK2RS0SFEafi1dGFM4CRlz+G8RMprPFBMXuxau+n8UWasbEvjBxQ0aUJkMsZRTFynKdxd2TEMUr9tNDYOWLRFsgdUT+1LTEN0mExXsysMXXUt/FYLbLxQKagMTGnJJFZxUIRgYSDUaHxdBFDU9FRVx+l8VPzxfGDFO9xfs6hUTBuYJF9QqCRdGiaUU+6AZFDeCYREs3e0UFI/VFa5pjRd0kzMSUJazFA2e0xb4OdEMs5alFxKINRjnj1EVd3INEfNBYxVjokcVkTBvF9UoixVTBTMVPjWfELTJCRTbry0V5x8pFDU+KRH2/I8XF/grFLSFPxbDhQcPGLZRFhF63ReP2jUWI9PtCIY5txBUdsUNqvNhEToCgRZFtOEYJ2aJGkN/fRpucF0ekQDJHFK5AR3q2ZUcmjoVHu0icR1IXwEeNjOVHWfEGSL7CIkgAikBIhbNeSB5xfki+yIxImFecSN/erkgHQcJI42LTSOpz4Eh/BOpI9DzuSP5q7Ugq0OhIr5DkSDOj30iQHNlI9dLQSPtWxEjzV7ZI1Y2qSK1qoUgglppIFr+WSE++lEj/4pNIXYyTSJkZlUgc0plI4+yeSI81pUh3Fa9I6Ja7SHo5yUjIxtdIqWLnSMMU90g5XwFJ7M8ESVjmBUnsYwNJ+EsASc7k+EgObO9IwJ/pSK4H5UiSdt1I/k7QSENEv0iejbBIuW+kSJljlkigYIhILKR3SPZmYki9yE9Ildk8SFrRJ0i+VBdIzVIMSD4dAUjwoPBHM7PTR41urUda3I9HDj5vR7cIVkes6l9HDgxuR6gFc0eAD2pHP91VR7HQOkdrWkpHNUqNRyX2uEdIf+NH9HsHSA/WGkgYKS5IUipESMUvVUjE4WJIWl90SN+ihUjUNpNI8j+eSJB1okjjop1IWeaQSIZwfkhbFVNITFQiSCdh8kc4RrZHr6yKR1QqYUfz7TpHWvweR7rp+kZocaFGqIRGRkW2ykXpt35FPGweRnFsOUbb+SVGF4ZXRnHML0YshR9GmEw9RlcML0aHtiJGJtPXRf7Ul0Xq8+NFCB0jRmsrMUYUHfFFW7HQRHL5o8SBFSDFPjmPxaxL8MXBaCPGWyAnxsNkwMWPwrlEJKheRWTMrcKSHBLGyEeXxtsprsZy2JDGUxRAxq/Dw8V/alzDs1nqRDm0vcQwapfFzhmVxautwMNHMtJFI7kCRlNFzEUgko5FldS3RFCNC8SlvdpEFcylRf9QsUXIVgBGndELRq1p1EXtPPRFtZX5RdghAkb4cdJFcoqJRNVW9MQsVArFWYYIxPJBisSGydzEyMeixXhaNsZVcCPG3ZNTxcGX3EVNxE1GrGtNRgCgFEYtITJFDIJARepV20WA5vxF7fznRe+4kEWMStBEWZcORZnqo0Un4NZFmugPRhW7BEalva1FhdqxRZI6j0Wze4tEvjBxxUGx8sUd+MvFvAWhxOQyrkWFCytGJbUSRkaDW0UnDxNERTYaRZuVvkVC/uVFtnPpRTea3EVRyaNFcgqJRds59kU70CdGyJgERktIhEXS3pDCHFrcw6K0P0SmikZFEtTwRa9U3EWcYqBFLXKdRQ6cwERXW4NEgy9mRWgRHEVxGx3ETfM2RMBKDUUsQ1zDzhm2RBovW0QsZRlBuB7FRErqUEQHzjZFQNOHRXoldEW9waBFHFrORX0/y0VSOKpFUriVRCNKI8ToSMlECKwwRLNZ8UN/aq9Eu5aXRWynrUUeheREZYgcRc9VfUWtmKVFhknCRU2EvUUQacxFIDD3RYus8EXYH85FETbJRTqB1kW7589FcWyvRVK4P0XRIoNDf2qwQ3ZP/kSPMV9FurgyRcQxOUXn+0pFGq9yRQXS/0UnwClGRPoXRkqq7kWfK9BFWJf7RYVr2kVQPNpFvRLqRfVKl0U+l59F+Y+8RQJJ6EWlfcdF1xJaRcJ1eEXsAKRFO7DjRQib70UC2oFFBRKqRRX71kXsLxpFB18WRcW+s0UjagpGxpzsRd4CB0TBOSfFljJHxToBN8Vrmr5EjQZYRTY8OURDrZXDQ4sARBUdkkRPHjpEcaxdxDLmEMTS3qFE1Ak0RJ8a/0OSy1xFzG54RetiCUU6kvVEqRPWRBPyxURR2iRFDWA6RV66EkV6pdlEIR+dRF66RUQ7cErE2/n2wxlR2UQo7bNEoUXuQ6+DXUXjtsxFI9u9RbKMxUUkl8hFsX+tRcG5gEWNl5lESFCIQzcagUQYBALFp2isxbRIc8UQB8XFjIr2xVCNUcWt2NfE/fb/xJLcG8XNOzXFFtmHxDOimMOdACfF9igVxUI+zcRE+rFDCtfvw8DKFsUV+yVEMzNARWDlxURjXTrFPzU/xTEIEsRwPTNFH/SjRXWCjUWg+KZEfR2vxKOSesRF2DjEFR05w9V4/UM5I5pEEFiDRK+U48Tix7TEVn3uRKrxp0RxrFdEZRnOQ0YlzcT3ZAvFGi+QxCZTDcNBYOlDRGlZxBueqMTvONVClVQyxWiRz8WEzZTFtMgewxe3HkUW2VBEh4XBxA96lcS6Sf7E+MJQxMt/SENQa9vEz+Zoxb8OmcVz13zFDi3cxHzQIEWKDilFdCSjxPwY1cQJaMpDHFrfRFfKXkTXEkJEZRnywtBE9MRCTwHFjZfLxIvbjUStWDFFqYLrRJrm3cKtaexE6pUgRf1lPcTLEKdEd5zKRHNGPMS/7B5Cfa6dxEtZU8XOmSvFeccFxJjdW0Qo7T1E8fTOQzCZm8R4emrFKljPxWmescVXW3jF4yU2xVuxL8NyilhEeccfRHsUjkKd761ENIA5RQ3PY0VoERxF7lpIRN21iURU47tE5WHxQmNdDsQ7cFhEN4kPRRPQVkSwcjHF6SZ5xcCbgMUhjjzFDr4SRNQrD0WgGopEWKj0xGLQwcUwmeXFRfaOxWQ7IMWK/eDEQq3KxLge/cSk335DXwcpRQxxRMO+n9bEpgpgREkMjMSQoBLFcZtRxf9hisV/SP7E6EhmxSbTkcVAQqDFK3alxdjfHMU8TqnETKY8xWRMe8W3USPFQq0kxd31g8UNIIzFCXmIxdVW48WFa+bF/xCOxdY0IMVCPpbExsuXxY9To8XXowzFnQAzxfbXkMVp3oXF4xQyxYMAncXchsDFtoSWxeFpfsUOrYvFAuuUxZ/rh8VyijPFq60FxR9jXsUldSTFosUPRUXYqkWxLmdFL91ORPd1PsS6uCnEUzSTxVJYBcYNoLnFPZvNxTRR38Ui/cfFuhr5xfjClsWX0IfFr4PYxY3G1cXPpujFHBrLxRxassXYsL7F6qQXxqliScahZyvG46UexsiWJca8VCHGMLkqxhwaNcZPLyHGESUfxmB0EsbvyQjGIAE2xiJMUsbcxl/G6nVdxgAvYMb4I4TGWyGPxjz+kMY36ajGd/20xnkYkcap8oLGi2x8xor/WcYzIk7GqWI2xiSX8cVxm5/FbwEHxsTRPMaohkTGvAU/xkldEcafq9/FS/f9xcn0KMYuTjrGx8ksxjF3CcatmBLGEvQNxiuHi8WHxZLFksu+xXmYvcXqUwnG5t3ZxWmAosWgiQrGAAAdxi4/6MW1FYXFbVZGxetRqsVnBAbGsX8PxkEgsMXfYBzF/5A8xcohQ8Vg5ZnFna+nxZQljsWV1LfF+WDSxdRJ9MVAEwrGiPT6xSZCisWKH87EILCtxAN4y8T/kDvFUjgQxdO8EcTRIrXEWOidxV0c7MX+g5nFxDGNxQ1PQcVRSY/EurjQxJp3iMMpy35EU3TEwk2EkcNZ9QVEufz7RAIJZkVwzsDDObTYxFD8+MK2853CtRU7Q3ecwkMNYA/F+zpPxS9MIcVtxUXF4C3cxCZT8cPeApHDkX5oxbn83sT1ShlDktwrxV1tx8RApCvE6aYCxR6FjMTjpcvDAprxxGzngMRbQqTE/rLZxAroLMXqhJPFJIZzxQu1yMTmHePD4ljXQ4eFhUR9HWJEq08gRW60j0WF6zVF1xJUxI9TGMXRgELFNBHCxATFHMVZ9XLFVn0RxbTIGsXkVIDFeVhgxYjSusTqBPvEwMrlwynL+EPpt/PEzO5Vxb4w6UKL/TdFiGMgRSo6GERLt3XFyuGjxXCOisW4HsTEG56MRF1tkUMOnDPEc0bHRLS3L0Vrqz1FJGiRRYPAmUVikMxFcD1QRcsQGcT4MVRE9NtnQwG8pMSiI8HDr5Q3RJVD68PiWI9DPzUdRV8H8UQpyzhDA+fsw+Ydj8M2PPDEguIFxcG5IMWhxUDFcYp2xF66c0Smm5dFQs9SRdLeukR/yDVFu5bwwkMcC8KGJzRFcM7aRBIUCcSI0kBEWtPjRPHjDEVhQzpFj8LNQ8nlA8UOLf7ENc1FxK8lS8XqxIHF6+LeRDeJr0QmU0TFATwixWdEW0TBOQ1EQIK3xI9CGEXLkE5F5q5FwsG5PsXqc5zFeMuZxUuIk8XtfNPE93UuxLByR8WKHzrFw8JGxYAmb8UD5/7ERwMExOwvDMU453bFHUlrxcPTLMUgQY/ETKaiQ/1lHkVQfFZFm9UIRQUSoEQmwr3E3FdIxdv5OsR5WEBE+u3rwb3BqsRfBy7DEGkYRVg5fUUgsCrDJ7FxxfYolMObxIDE1rR9xcSxLsTVeEpFE1AKRVKWmsQgMDbFrAsVxV8HucRv8DtE374bRZVDPUWbZiBFNqsCRRgVTUXdpFNFTBW0Q+YuccV52JLFFmpnxQoGvMXqBO7FqGTDxeIHocV8YR3FaJHZw8t/LMQEVvjED3oOxInShUTBqIfE3ZN7xEW2Y0TXozhF/KnLRPd1rsS9wYrE4QuvxOoVU8XXI6XFLTKUxS0hkMUIG7jFPqiRxVIngMQFEllF38/mRWUZvUVn1ZdEYqGZRBzagkVPntBFrenkRcgHuUVNBFFFjuSkRMDKaUU2PC1FDAJvRMc6gkWPQj9Fxkt3wxsNGkR7cgxF93UyRKJFi8TvOAXF4XqtxNV4o8QXt3fEv+yrREYlWkVR2l9F3FcARcxdcEU+F4ZFrraTRDqS7cR0k9vE7/iKxdbF78UTcpXF6hUmxaHWXEMM041FjcaJRdt5GEV2YIdF93UQRmWoNkZ5xyFG6iQJRucbFkb8CUNGmSocRnFswEWCc69FpnnuRYvb50WvlLpEhJ4LxKmCQUQT0FTEVTAExLbzZkX/ITBFEoPcQ7bzbcP5oNFE4sdDRXZPscT025TF92QZxV3cmET07FtFfFCKRQAA4EQlBghF54yoRbv4AUae3udFu+ekRYVaaEW5a8dEdLVeRV4Lp0XFrfxFUmcvRuMWQkZ5GCNGeGneRSZTH0XzH5JCEOmjRDjW70S84+FER3JNRIofRURO0ZPESZ1+xFkXk0QQWGHDf2oIRFtCfESoNcXESvtJxcBbSMWUZQHFtRWnwyZTCEXzH2REZmb6w7Kd2cR7g01EEaXERaTfk0WX//JEAhpDRUblqEWU1gZGS/lXRo51S0aSKxtGIQ6ARaabHcV4C3rFrwM8xZaQy0QxmYlFrkenRA3g1cTChtDE6EgoxYanS8QRNgJEBTQyxdpsl8UPS9DFCbkHxj1KuMVc/vjE+6l/xNjBhkU6ASZGpI4mRkxm0kXwhaVD1laLxTcJ2cVNs8zFf9kSxczdSEWw8m9FmbsKxOCcKUPm/6ZFuB4JRugoBEamedZFb191RB9jd8V9rkrFSQwKxEmunEUxCOdFuE2wRX4dBkRYOYDFCqixxQVjtsXY8CPFeOl2xMKGGcQeFuZEY+6JRYGE6kV7gwVGXP7MRDd4q8U2PPbEbqP8RO18FEVXW1RFPQoiRd5x50TvySDFqKTHxS7/R8Vs5xtEuyeBRYHEGkZoEY1GZoa/RjEH9kZCnhdHj4ojR0l2OEcm2lRHrxN0R5mqlkfaTr1HZ9vkR8d8CUiK9h9Ibs0ySH3PTUhw1mtIwvOFSJG9mUjovq5IbtfASM0hzUiqBNdIvQ7fSMvH5EjgLehI4w7tSOxw8UhiOO5ItzHlSDm/2Ege/cpIuAu/SJD0tEgnsatIrA6kSGxynUgDz5hI7oqWSBN/lkgVTJpIQi+eSN3roEhj2qZILAGxSOfwvUiAeMxIoQbcSLwk7UiPMf1I2N8ESbecCUm98wlJLHMISeAJCEl5aAZJZwMESa2EAEmmPvdIyFfqSNqr2UikD8pIHg2/SCtDs0gRcqVI89WXSNqTi0jnXH9IdlxlSM9LS0iRizdI6hUtSCn0H0hilRBIARn9R+UQ0Eesn6tHnCOSR1I8gUc0GH5HsPJ8R97BZUedgUdHPFw1R05xKEeCoTBHaGhwR2K/nUcec7lHF+TQR8547Uc4rAlIYKweSNhZL0gVkj9IjkxbSBBQgEiflJNICYCiSBR2qkhg5KpIWlSkSM25lkik2IFI/nlRSHTsJEjo3wVIbFvdR4t8uUdQP5xHlHZ6R055Mkc1feJGofaZRvkgeUZaBG1GeQeqRip5xkbIOI1GnOJoRkHgTEb3VTVGB19oRo0GUUamyiRGyNYVRibTBkaU5wtGLXL7RfESqkX8mE1FG55gxP8QzcWNVyrG95NJxievS8YtATrGAQ37xYtsjcRcYARGvYEcRpoIqUTeMRrGrmeWxsw+pMbtHFPGTtEqxf+Qt0SnV8rCoVYZxUR6k8XcV57FVFKbxHFsgEUxKAdGozDxRZVUK0UDeLtDFK5XQ662n0TS755FyBgyRkcjR0a8tC1GCoYbRmHD3EXtTdxFW+DPRXq2fkVN8/xESzf/xNjfKMUNT+/DU3TGRCGOgcQlhg3GWuRexjz9X8bb+d3Fq8+JRD0qBUa6WEdGerYURrVVpUXEsQ9FocV1RUPL8kX1OQBGHhbTRdDElUVmZlRFHpZbRattskVXCtdF3wAMRjkFFkbrooFFcmjVQ9k9M8S8dPrEVOPvxDSAt75W/WNFLu7HRS6u4UX+tAhGrJzzRfwYT0UKaMBET54vRSvHkUWffIlFzbtMRfCWa0VVAaRFX9jbRWm+B0bCNw9GorTORdobXEXLoQnEvjDjxCh+y0QObYVF4Tr3RfqcHEbuGgtG1dgERsMkl0UqOg5Ep1eBRAgsNkUcfBtFLhAvRYgS4EX7+rFFDq0zRfTbHkXAythEPL2CRaDJkkXB+aNFk9jGRVZOokWq4IRF5VA3RejqMkVAws1FKmm4Rf3240QukCZFKG0iRXolV0WkcIJF2ixfRTtwX0WBBMXA8dJXxMNCz0R/aptFl272RfTs+0X7erFFMKqGRS/dmUWD76tFtEjiRXnH6kVCz79FzojERcEXpUVE2ExF15IkRdtoJES+MLlEKbpCRTJmeUVXLL1Fn1qVRTmjQEXo6pVF53vqRUrqDEYV7BJG72c3RvV5MkYw++5FVZ/jRQPn0kWoxslFf6rXRTh2DEbvZxxGyrLYRQNnu0U/NcdFK+XeRdMtDkbuGrJFrXowRRE2yUUIm7pF389JRbzjWUU/db5Fvt/TRfJBaUT4Qi7FzarHxP7UlcTPZq3DLpCXxLKMcMUfY87EykM5Rcwui0VKqoRFtWaBRT81VEWPQjZFu6dTRZf/bEUMcbhFPdvPRaaKN0UUrqDEm1VlxT2bYsWF63HEhA0pRdOre0Wad4ZEvjA/xeviZcW/fS/FYFSrxCWGBEUeZ4VFA+csRcIGJ0WxkKdFWCigRZwzgkWKn5JFYTKURdZFIEVLyCDFubyfxXxQUsUYBPTEvcFhxSX1acUMU6vFIJIMxuRywsWAppbFsh2ZxUfhDsWvA/7EUpZHxf6yKsXCdWDFN/gAxZoIHcQkKCrEXrpDxPptFMXaG/TD2hunRFux1ES7uIfES0g0xe18w8Q/xrlEWbWXReFLmUV5xy9F8/3kwr1St8TlYdrEGJXtxBxaGsW7lqTErwOwRCjtvUMRpf/EINIVxNjwTMSQD/zEiGOgxEs34MSitAbFy3/IwiSXtkSsi/lELNTvRDXNA8Qf9IXEb4E2xHh63cRVn33EB85xRDvwEUU0EUJEhdo/xTXeVMXQxCnFNqsewmgiM0VXyoZEK4fqw4OvFsXBeZzFWqScxbfRNMTe4FtEmN1ixcqDt8UnMZ/Fhjh7xfXKgcXChnfFm1VnxfjCdMWPU4PEf2pURHJo9kT8KVFF+v4hRZ0RxcTSbwXEuWuYRYPAfkTix87EBvC1xE5Rd8WqYETEAc0nRRZqvkQfY/LDBSMSxQbwB8VTlgbFiv3nxKyLusRlmTfF6oSyxZl7osXVZ0jF1jRtxakTOcXTvNbEKH5kQ+vioURikE1FhI2sRai1g0UcfKJEaQCLxGHDTcT4MZdEj8J/RHxhUkN0taZEHcnFRGWqBkQHThzFi9t9xQBvWcVaU3jFUwXyxKUszkSLWxJFOUV5RHqlvcRvAWjFwbmJxat+ncXqRIvF9Nsgxbz0WcVOAMLFNBFGxVfsF0VhMhZFZRmXRdEA/0XdpKpFA3jfw/5UfsX+svDEY25yxbcRnsXzDkTFtmKaxaeokMWdEeLEtabtxGWZhMWX7nTFDU9Rxai1ycWRTRDG/bakxR90HcUvDJTFfyqYxUaUXcUT0DbEIFJXxU0ixsWJQfzEFYwqREs3ucLTvCjFfNAixYMv7sTn6l7Fp9eUxUkMjcXWFp/FuriqxXvyQsXS3lbEiUHQw2L/IMXv+IDFawkIxVtCckTc19lEA+egw67HU8XPZlnFzN1vxXq27sWIY/LF+ALdxbNqw8VL2WbFyjKxxV7pm8VgZR3F5+pxxbfAfcXVJ7XFCCz1xQ0g98WbhK7FCoaYxa+l7cWjwe/FG54GxleqJsZ1gifGx/olxnkpNMbfXkDGo7BPxlsROMZ7MgvGwjUwxnzQScZwzizG//IPxq0aD8Z/CEbGJDd9xrOKfsY36InGRuS2xhIEvcbanKPGjQaaxmmQiMYNAIfGaAGKxkZUZsZ+mxHGss4AxjTxJcZIUEbGcD1sxhdXU8YX6BjG6BnAxRElncUH39HFaLEKxlF6AcZ/Wd/FIRAKxt/P58U1Xu3FZ3UnxuRSDsaQD/vFxm3DxcEXK8UDeJbF0DP4xYz5+sUoPtTFi72ixc17hcW2M7/Fsh0lxoZYLcbpprLFKdw5xQ4tDcVjXSDFuyeExYp9bcW6Wn3FLhDXxZJrCsZcPtDFMQiyxcUPz8VTRcLFCYqaxQn5HcWzalDF6BmixfRbccVGFD7FINJFxREHjcXKIX3Fg4CExYEVI8WJQZBD/WXxxNPNCcWxLlxE7loGxCxDeMVMpg3FAG83xNY0xETZPXFEI7mcxGDlAMMg0i1E5IMKRDar5kPYgSfFpb3BxaJFgMWfq1fFeOlwxapgfMVIUCjFDBOdxckU2cULNWjFeAtRxYR8OMUWWUDF2B+qxS9dlcW5/OvDdk8AxNxGtMSI9AfFGNWNxd8+u8WBc/bFnKLkxX9ZH8WvlFXELTINxU+v1MHEsbVExf7DRLz0Q0VAE79EImxLxZwiV8XyQSzF/KmhxNZWrEKTqYbErIszw+tRiMJ/avLE7K9hxZOpvsRpAAPElPasxJtEC8UofjDFcmhAxWZms8SF69pEB04WRX6M/0RoogPFy9CAxcDbB8Vcj8LDio6DREvIH0MsZQHFYhCEQz1KwUV18fZFAhquRafoTETMzEBEVTCHRPJBF8RLWSBFQWDfRHQkF8X35ATFwajsQ/1ls8OJQdjEKhiVwNV4y0QibBBF7zglRLlrccTMzPrEJJcMxZyiFcVAk23FE9B2xBdISkR4C09FKD67RWsJIkULtabAWuQxxSQXWsXnewJFd23IRT+GiEV80NNEGAR2RDXNWUSVQz1Fw0JORfP9DEQN4APFYv8IxbPq/MTmnTjFgy9FRVas60WsiylF2PA2xS0hgcXarCHFsl2exRGlbMWfGn1EDJPFQ+rzL8U6gXXF6OoBxffkecUKxpzF2c6RxEymrcRWfYTFCTmgxfv6icW2BDzFw9PbxEKtecW72ALGnCIOxosb0sWRbWTF7J6zxPUoHkQeJw9FsVDvRLRIBEUc/ABFX5gOxL/sJcWDwAvF+u1bw2Ey0cOC4lVEOzCERbzFokWSy7ZED9yCxT0KBsVPHtNE6be/Q1TBcsQZUUJEUOsZRbras0QbfHXE4fpZxTXvrMVcj3fFBRLEwiEwDUWSy51EDq0oxbTIdMXlP8nEq62UQ8h2+sPQRJHEWRecxP02pMU1XvPF+IKMxWiiGMUsZYXE1CuKRNVW+EQvTEZDz2bixO7rGkSbVVtE8WNkxHKKvsSrrZzEeOlmQ8ZtjEOlLEPEDPEPxcXtTMWMObDFtAjGxeOUZsVXWwfF3STKwxsN40S62jhFRbajRTc43kUxCChF54zPxOkmD8T5oP1ESjuFRQ9LhEVLWYhEa6s8xepzCcRBYDtF9OwARWFyk0W7VsRFbTR7RVsxV0VV35tFEbZdRXlYYMQULpvFCKyfxWdEBcVeuuJEdGTcRaabC0bewtlFeekkRYLzNkUsFKNFMfdWRVn1QcToyFPF1XiNxYRewsWqcVjFCyQYRHbPdkVZhuhFZnfvRXqllkUMgoFF7Tz3RTs/LkYOrSdGfNANRqnC00XdU/lFAgsKRtcj7UXlkONFJQbVRW6S1kXUmvxEuslHxXqlLcXP1ZLEc0bKxHsU1kNDLQpFufxbRM/30MSU9gHFs+rERBcmrkQ7cMHEQxy8xP1lGkU92+FFpJAVRtLvykU5o6VFYx3dRXmHAUa2kwxGgXPnRc07okU2q9dEulqERZ0PGUZAJElGeQdXRiToQUaItOdFaV51RWHDcEX+MjlFXjp6Rbx0akUXNxhFFya7Q6W9icRO4hbFb/C9xE1zPkWt2MlEzO7xww4tzkQCmkZE9bmcxHo2/sTP1TjEawkTRBdIpEQD55zC2htSRHL5nUVo0dpFQSAFRmB2o0WFWrPC6gSsRAZQCkZCbVBGAQ14RhNSNUaDL9NEWXWFxYtbmMViEKzE2huWxIJzmsMukBVFutqERMEXq8S62q9EDJMwRYY43USaCHVEBkGIxfu6/MW/veDFaJHbxeRDpcVbsdNDrEuCReRDDkZJ7m1GpK4wRhDpzkRHoafFJ6DrxR/0lcWYTK3DCkaBRGWII0OO5K5Deem5xKWb9EJ6NqlFusn7RRaqwUWvlCxFLEN+xCcPUsXFj9FCvo5xRZQ2tEVVX4hF0SKaRAffJMVUI6XFiHSOxUu3scXCtZ3FRpRExeTyl8ToWTtF8/1lRbdAq0TnjC5EAU0dxf+hAMZYaI7F/aWZRarx+UUMQsBFZYgJROH6K8XD5HvFjwLlxcoyecVZhhxF4O20RQ9aCUY+SFBGRnSJRgN4rEaBw+lGEgsPR5OQJEeI0z1HLgZXR5BffUdqUZ1HoRXAR3j+40e/QARIIdoQSPXcJEiE2ERIYRZnSOLXhUjEIZhI0LapSJhht0ikCMJIer3LSAiH1Ujdn95IgEPnSEjs70gN+/BIqq/pSNEh4EhX+tdILqjRSNH0yUhzvr5IgBazSLRjqEhqzaBI+lSeSOBGnUj15J1IFcWfSLs2oUjgYKVI/TCtSFaFt0jP1MNI5/7QSORn30hAtu5IXZ37SPUxBEmR1whJSDsLSYPYDkltrRFJ4DkSSf9wD0l6kQlJRgwDScYk+EhnY+lIJ0jdSJqb0UgX2MNI9Ci1SA7vpkjjCppIDuqMSO9ogEj1LmpIBG5ZSOyzRUit8CtISt4SSD6o9UcmE89Hn5i0R830oEcFkJNHn6SIRwsMZ0cjMTdHyVQnR11lL0ejcjdH6kRRR8WtcUdS4IlHNZ2eR4HFsUdLy8VHzJreR8ot/Udr8xNIA585SFAcbEij6o5IrFmiSChCr0itjrVImoy0SIZBq0hkt5hIaduBSIZNW0gLjD5IQegnSIebDkgvwOZHneuxRyH/eEdU4yhHfc4JRx0ZBkfYKANH2QYFRygnCEfAms5G0j+VRtcCjkbxg3dGXUt9RvxJb0ZEyUtGa+tgRpidaEZOkUxGumkBRoofm0Oe3jfFw2QVxR7FrcUbvjXG08t1xv12VcYpC+vFO9/GxLEuKEQ8LGZF9heGRQkKQcWAyBPGdUIUxpZhmcVtxVZDoWdfRW1WikSJEp/FtYTtxeZdocXWNIvEexSJRcQRD0aHBxVGzWqwRV1tUUSQMQtE77gbRYWrgEVtRatFV1v/ReesFkZDLQlGFmoSRpukBUaVw/NFUQnrRdfSl0VkqndFd5wNRZI6xUTIdt1EG3x9xOfMjsWzOzPGG5xuxizjGMaXbuJE8NbwRS7uxUVMVb9FYn+CReXQ/URi/z5FkgvERf+h0kUl5FZFPE6vRB0480OvA6xEV9tURbH/vUUkxt5FRfbdRQJrAUYelmtFicEaxfhTisWyXYXFyAc5xNOrvEXYoUNGiPJsRuPUO0bYcPNFlIfCRRJUlEXIh5ZF/baFRZjdnkQeFlTEXrpJQz2KUUVMVZ1FLtDDRQXjskWoxgxFGi+2xBDHssPJ5SJF2qw5RcJ1skXImOdFMoS7RVi5mkULtWRF7slvRXlYVkXLEONDecfOxIeFBMQ/NSRFjLn6RN7gVEWKX6VFbTQ1Ra16CEV3vo9EAO8JRd11jkVVX7hFkCDPRcEopUUPy5ZFhjhcRXL5D8GWkOhE07yjRdhwaUW6SYVFLv9URWuJOkWPcadFajyCRQ6+PUWTGJpE8/0oRHC9DUWhp59Fg08IRjFZCUahp4hFKH6YQ6+UjUTctc5EjvUYReYuWEVwX7BEI7nCRFK44EQg0g3Ef0hdRPwYnUSbxOpEgMiXRcu/l0VrGtNF1vQERhx8sEU170dFxzp6RVgorUWb5sNFKwcKRva3M0b4YgRGfjvFRWgi5EXXI+1Fna+vRVebjEXimMNFSUzERVsxzUXqVdZFqw+hRddSxkXi2NBFJeQORXC9AEW7Z4VF53uKRcbtKkXo2WJE8WPJRJaQk8Om+TbFz2YDxKstNEWMCoJFak1pRECku8XeYM3FmghlRH2/4kVOIgJGng3lRbR3wEXHaY5FLTKVRbJMpEVXSqdFIiy/RYXagUXr4vZBr4MVxZwz1sTTTa7EEFgPxfJBt8SppADEYhCjxHbgGsS0yIVEeAs6RF8HbsOlvV1EnLMjRWpNQEUq6Z9FWUbFRTVvp0XCl4dFtSZnRcxdbEXAylNEeOlbxUVYvMUzc5zFGJX+xMsQ18IsQ5zDE2GTxZhMp8VJbpjFe3LRxQu1dMXheoTDQq1xw+18j8O6Sa/EsVCZxA6+p0RQfABFYOUYRWZmBkS6uDVEZRmtRGZmzUSjkrhEM6IgxFD86sQsQ7vE6gTwQ4EEXUMHPVnEEhTJxJR2KsXmrmvF1sVBxcTCJsXjJQnFQxzPQ4hjikSU9ufEqDVcxV9Hl8VN4s/FCJuVxQWjvMSMuTnEzF3Lws/V9ET8mAJFImzRRMh2JsPcVxjFxCAfxYj0kcQT8ghFLu5sRWPuLUVH4QBFrItHxLieQMUZc4TFXe1CxRovn0RmZm5EzcycQtO8nUQo7aHDY24/xdBEwMR9rqJEkKD0w9DEDcUca1LFJ2CYxX8Zx8WxrunFzfvBxfBWg8XKwz7E6Sa1w5XDWcVAk4DFE9CXxCNKT8RzRrnEi9t+RUfyLUUnMdDEv+zGw14pYsXl4afF1IklxRKDzsShRUjEhevpxNqsFsV7lDTF2iyexdRat8XbObbFGi+4xSxUdsULtabDheuhwxdIhcQ4Z/rEe/JCxJVDiUS8BbREvcFFRT75OEUQWKdEl//wQm3FQsQsQ1zE4ljqxHLoX8XjNgfFRbarw7lrM0Qi/TZDAwmTxEMcL8QLpDnFMiaSxTqSisQbnv5EQ60TRUOtk0TsLztCjuQaw/fkxcSWkBLFf2ocQjJV4ET8mBnFhJ7fxUTpB8XKMgtFMkQ3RZsVBkYS1DBG19KKRdu5gMWQjyzFVR82xRu858VmprrFOUWixaNSvcUu7pTFbpJbxfMOoMVnlbjFnzxrxRX7Q8VE+vvFVZ8Uxk3zZ8VTdIjERUelxBS/V8XvpznFgYRRxc5I+8UB/MjFENgixeSD0kOvA79Do4E+xakCgsV2z3HF8bSaxakCv8UxiMDFOaOyxVXBAsXYgTND5q6oxCj+JsVOQPHEX3bTw4y5k8Oezc/EmSppxSnctcUIm7LFY91VxR9jSsWZGTjFak0+xT/GmcW/7F/Fvw5TxeFpZ8ULpAzFwTlfxYlBgsVAE6DFH/TPxWhi5cVrGsPFQAJwxVwPl8V7A5fFe4OIxc37mcXGy7LF4/YFxjqhJcbwVjTG/7BqxnNVfcZy2SrG2CEWxtblPcaCUTnGEyEfxk9+DMbQhCLGuctexgd/fca/jHTG50yQxnnovMYU37TGqZKkxrkskMab5IPGNgyAxr/sc8aePlrGp+hNxrV1Ucb8xznGA1hGxgUySsbP10/GHGtVxmAFOcb8JxnGhD4QxmVIJcYsRQ/GKXrnxQ6+qsU6wYLFVBIBxhbKEsaBVcPF2/l1xQmKnsQpOvPEn7x8xW50oMUIG+TFcI4JxgJa0MVVMCLFmN0+xXTT9cXDk/vFV6ysxRE2asWiI2vEQ4vIxIGEgcVqK3zFguKXxd01DsaRXO3FLu4SxSEwDMX4grTFgZUaxsKVD8b21+fFgYQTxh8UDMYO/ubFWyDDxU8er8UvTIDFPuhRxR6FLsUIG+pDVZ/QxM8mtMXgHEbF4liXwbKMkcWHlsnFOlKyxW3FlsWU9uDEy38UxLgeSURBYM9E3NetRMgH3kQIG8ZE1tYcxfdkJ8XS3ubEE+FYxcZLsMV7lJvFDpxFxaYbocXMrqzFiTCvxS0QbMV80K/EfntPxbFQw8UFNDnFzMxMQnh6KcQYlZTDQBOhxEalC8VuI0bFQg+kxWmAUcUf9ETD3LX9xJT2BsSBBDhF5j8eRetRUEWg+FtFFlkixVRjq8VTRZPFixuhxQW0csXJZWDFQq3BxGDlqENZ9ZpElUMLRAbw5sMep1rECfnOxHY+S8VvQYrFGXM4xdXny8Qpy5BDxm2sw2PujcQdSVLFhyebxVUwSsQep+tEk6koRL8OlcT+wzbFCBtBxXgLDkUIG99FymHZRWUZvES1ptrE7Xy2xAHeJcV/2fxEhF6DRTAqocQ5tHHFCKxcwwaBWkUlhhBFcF+CxEDkg8WeXm3F4XosxQTFUMXV+B3FiUFexKs+aUQvTELEvw48wmdEnkRlGazEGsDfQ5yiPURXW/HEajxQxQHNj8UpOivFAbwWRb8OkEX+1EtFgLf4RI7k3kPKMlBE0LOSRN++2sMl5NPEPujtxIJzIkQA3vlEpT1nRWGDu0WbVYhFuydpROxAicW8tKvF2tuqxeqVvcX5oALFe4PvQcKGiMS+DvnExY/1Q2NdjMJdLZzFDwswxeRyDkV++/FEm+aJxA96u8RJLgtEg573RJf/AEPoiIrFptuzxVeshcU1zUzFyBgjxZ2AEsTecSNF61FBRcL1xERuIwlFd61LRWZmiUTqlTfFd5wJxZkqfsQy5r/EhHwkRLq4U0ToaqnECldFxbpJusTdJIpEBRL5RAdfk0RZ9RvE4Qs5xH0/KUQXSPNEFK6iRMX+esTecZfEB867RApGPUXsL19EkhyCxd2kx8UnsY/FXdz8xOoEt8QzIiTFi9tHxZYQx8Xx8g/G/TaWxf6y30N0JOFExm0wRFKWrMT35ADFK4dfxTA7D8Vif7lCLSEnw4Y4kkMPCwnEq62kxPfkGUNCz85DoUU5xfbXicXx42TFiVI3xTGZikJ/2QlFGESORS5/70VjXd5Fr5SFRR9jqkWfK81FE9CURcpysUWYe7tFQk9kRfOO6kQExX1EAd4TxeRyVcXRkaREcE5RRdw1UEWiNDtFz+ZaRZqIq0UCq8VFzhmNRfjCgkRrK+fEfoz0xEi/UUQRNipFR8PDRTIV/UWvw89FNIBERcEXukREaeBEpSxpxEXHfMUlBsDFqMaRxQMJWsQRpUNFRDqrRR7W0EXFngFGh9YTRk8+GEZxrBBGUhgSRrxlFEalHQ5GwpUgRsUeC0amysZFzYyvRUv3uEW30QJGDq3bReRDq0WGCZtFR/I7RbpJp0RBYLxEUGvPRPAWsES6ySNF+7pCRbfRs0R5x9PEcD1axL4wgkT2l/1EVZ9PRYMedkVIv4dF3jHbRarP9UUJyuJFnh7fRUFgh0VvgWBF9blaRQbwiEVZRphFRFjhRcF5N0aBs1ZGRuVBRhdmH0bS3t1FGx6PRb8s3UVKu99FZzPKRVUwqUVeKWNFig5URUOcXEW//TxF+aAgRUym30XPpt5FvONqRI0okkQ0ER9F+MKrRPyHREOWkL9D7C+pRBNhpEQUPxLEp1fSxOtia0UyZvlF7gnbRRe3H0Xr4o/ETYSGRLCyF0a1RlFG6OghRpILj0UxN6bF/QUZxgOnvcUSFJNEBDR7RHqlcsW5fJPFy5BGxQffIsUOvoDDxEIQRXvyNEQ+eRBDoWflxALrssX1irTFIFIjxZMYDkQDeJRFPujwRTH3CEZOAjJGhDzwRQi9JMWbpAHGRqXTxQn5w8T4sVVFbUUjRSDSd8Wuh4/FqDWtQlZ9t0UI7AxGPiiVRbivhMTcV2rFuA0+xbiv28RqTadExktaRVtC3URj7j7FcSy2xTHIocXxUorFnzzfxJtERsXKYbDFT2+RxR4WM8WBBOpEBSNOReyvE8VeKejFqAb5xU1E58WJ0pjFfT+pQ1N0AEXk8o1E4scaxXiLwsW944vFr+WFxTwsEcV2II1FLYEDRrKuH0bs4DhGdERHRkRYTUbmLYJGnwq3Rgrm6kZE8RFHfc40RwXqW0dzkoNHSQKcR62us0eWoNJHPfLxRzQ1C0jKDChIVMtISCT3aUgQ7IJIuMaPSML1nEi55KlIJQa3SLSfxEi+eNJISWrcSN9D4kix2+JI2nTeSPol2khjItlISgvaSJpQ10hkPs1IiPjASPRTtkheWa1I5OapSOYnqUjRdqdIGsulSBvepEh7/KdIaA2vSABzt0j97sBIDevKSNrk1Ej+lOBIC3XrSMqS9kj4DwJJ7EUISc4JD0kqkRRJaGoXSU6OF0lSfhRJwDsQSTKrC0kTKQZJlGEASY0e9EjiP+RInIrSSBPVwEjV2bJIr+inSCMln0gAXJVIxGKJSO9IdkjuTVNIT8IxSAzFFUhXwv5HGBnYRygNuUf6vJ9HVyiNR1/udkeULkpH3VQyR1wmNEdE0jNH9Ro9R0FYR0c8vExHcQtkR7gVd0fOqHpH2DOER4Acokf4cdlHeiMWSKYLSkgs831IPCSVSOgsp0hnabVInaW8SOj+uUiFgqxIgKOaSCGXi0jA1n1IIGllSJ9cRkidkx5IY5XzR59Dt0eAJo1HKgl2R00jYEeq6EVHbOcoR3SdF0dy2QBHVGHERjhWrkbtzJVGOEd2RuuCYEZJ7mFGTaSIRoD4h0Yq2EFGh4XfRXsUtsNQvMDFE5DYxbJdD8aoZjnGoaVAxgVUBMaDLzTDIqzXRYeni0VokTbFz2a3xbm868UNYNjFPlf2xIVrskWBRCJGZ7MNRummMUVZV4DFRdiWxQpGw0SvQ/lFomMfRvUqJEaCYvlF6bdWRQloSkNeqSJFMJnVRV66BkaynQxGA3j9RQBezEUcq6ZFF3fyRQENHEak/wJGlqG9RaI0TkW7FpJFvKPkRXS13EXWFqRFVR8gxSFuAsZglAbG15LHxXgL5EJf2A1G0dEyRq1YiEW+MB1ExQ8TRZ5NXUVDy4lFfvvnRQIr6kWfmitFYFTSRKkTBEUobQ9FjQZ4RU6AvUWOtdRF3gJCRUVHEsJxim/Fy//8xXzQt8V6NqvDMzOmRfrNJUaK3zxGuqkcRtVn00W//WFF34+DRZ2RuUVoUepFyfQARqFncUUK17TEi2yDw3NX00VI/xBG+HHURRgVbkUCmsDDfnttxWZmDMVN81VFWXWgRRNhyEVeuiBGYPQnRgi9BEY1jZ9FqRPURCV16kO3QCBEDHGUQwdfZsTNqv1Ef8gyRYvblsR80MXEodauxNEiW8FJnchES1mpRHZP6ESOZEFF/yGBRUCCUkXzfWZFNY2tRaZ5NUUQxzrEOpJ1xHh6p8Q9mxdFtDewRcfpjEXcV6BF2HB0Rf3lO0Xr0VVFK0efRYIzwUUc65ZF0t7WRZidIEbzThJGSruARTysM0UDeCZFAbzJQxKDh0S6uMVDrItRRGNdR0UcfLTENc2exVIncsXIdr7D2AHSRYSN+EXbaLNFLwzpRd/vDEa4nhBGT68iRluCF0bKQ9NFG96cRTCZt0XGLZxFGdFtRVgov0Ws/AVGqEbqRcEohUWGp0VFSR04RY2GZUXrYolF+u0FRct/pUQ+6JVFenaiRcZLKEVLWbFEPKwzReeMfkXUmtLDRpR1xSV1N8VgVOvEMXcRxP32rUQqGD5F2IE7RS5ukMQfY5rFpT0yxYeWOkUHfeRFVk7vReN2x0VW/aRFPle3RQDvrEWmm7xE5PIPxE7RsULpJkFDF0gIRHoldUUb3r9FPCz0ROqVScWf2pPFdmBcxRIUn8Jg1ExFaIB3RShtBUVdbcRExDGZRa72ukXbqItFPCyKRXhLqkUwKqxFmSoJRQU00cF5x7HDzhl7xJXUM8VLyJvFDpxYxY519MSk38LDBoEdxEwVycS4HurEkI+CxThnVsVfBw7Dm+aQRMxd30TRkY1ERUeKxDLmMMSoxsND1xI4RbrJRkVfmAdFsS6/RKYKMkT2Bj1FXW1ARaK0R8PegifF2T2wxFfsg8MbDdDCdy15w1rTC8UJOarFyuGpxWkAQcU6Iw3FveOsxKfoj8S2hAXFzG4VxSGOQsWEHq7FhgmtxYeFpsQUrpNEB1+XxDJVMsSRfvJEuXwIRYLiQUT1uY3E3TUOxdqbTcUnoKvEO07ZQ3lHFsViECPFjQaQwtbFjUQFNOFCETYvxYeniMRqvPRCMlXYxKZ5i8SO5HpDK4e+w5p3yMNzRolEt9HAQ3sUokPHuhDDiVIdxXecRsXS73HFfvtpxSPbDsUwu/dDrfqXRP+QCsVzhpvFoUVgxR4WlsMnoD3EsVCbRPFjIETe8X/F1eeqw1+HC0UhjobELm5Pxff1s8W0t6TFWXWHxVUwdsVcDxHFmuZaxTkFkcVXrIHFCQo7xUymAcVbsZbEyBgVxeTyKcVyaCrFTBXGxPixD0Xo2fpEKH5Mw4Va2sT8GLbEkX49RGpNiERCPoTEvh9AxcRCmMUzxI/FW6A9xTqSi8QEVr5Cq618xDEIGkQNT4FES8jkxLPqgsR1AiBETfMWQ6MBncS9UjbFBvAYxT2b88R1Ew7FcoqSxEhQaERWfbZEIDApxZVUL8UQ6bZEcRsdxCJsVMRVQZxFhRqvRSqYcMUnoPrFeiWqxcqh3MUAgOPFLi6yxSZTh8XVeCDFSzc5xI7kmsS0yF3F/Ad4xRIUYcQ9CoPDVyyDxYoOV8WQoJzDIQ4MRaOSAEQRpUTFMJkWxaXsjcVpnpTFKO1uxfCFaMUtkGrE+n7IxAKahsU/xm/FEaUUxTXeecXHesLFbdbuxY3XicW7lgDDYGUYxZVDncVqzS7FE9Bcw8oydMRkKj3FToCGxWdVhcU0gF3FXropxfrtIMXsL4HEih/yRLQ3LESfKxDFoUVkxWTMbMU7zlTFWCiuxU1zzcVkqtnFYYPsxTAZ68XGHAjGnOL2xUNc+cWcggPGVNIDxmo878VUo5vFvvDgxbYiLcZdnCnGjuROxsNTkMY733jGrLwsxrjPJsasfCbGWdcpxhmTN8aWsEHGIgxWxth/hsbuWpPGz3aOxhOCl8Yw2q7GqlCxxgwSi8ZkTIPGTfSExpBvc8ZJTmDGjvVSxn8qUcZCjyDGC1UOxjXeGcblUCnGkKBUxmnPYcaqr1PG/VYkxsgnM8Z8AWDGtuRMxjRxJcavg+LF2qzjxdhfC8YgwbDFQs/jxBxaDMRlmWXFKG3XxT+1uMUP+rbFx/r1xQFtCsZC7dnFpSxwxTe4icUNILvFF+aqxbfRvcVVcIbFTtH9xHGsgcWtOqvFtgRaxZJ6xMUjKhXGXYvRxQAvjcWffKjFZkYlxrX1XsZY+T3G9ShCxoXrRManVxjGguLDxd01kMUwqojFLSE1xSt2FsXOGY3DL0yaw/zplcVnBM/FmgiVxCXkQ8MMghrFY+4LxYeWgMV/ajHF3bWMwzwshETlYflDiGOnxMNTJcXl0MrDhxaJQhZqucMDeLvD7lojxfV5nsXB+dLF3Nd7xeOlxMTuWnjEvp9fxY61osXQMwjFwTkDQlOFAcWxLqzEj7E+Rc4INkWKH85EQ4v4Q1InWMMRpfZEds8rRbByzUTLkD1FfNClRFBrUsNUwe5Ey38ERKdXAMSGJ0hF9Gz4RAn5+sSdgN7E2IE2xURpMsUjOUXFJkJDxQgsXcVdXHzFl24OxYtbE8X1ypDFbiOsxUdyeMWbVXbFg8ApxY/TAMWBlVfE0ytnxEW2zcQo7W/EdxwsxSZT0MRLN0dEETZSxFz+W8X8qSbFecfYxNV4qcLjFNlEaQCWROm3z8SR/hHFsOEQRQmKIkUMkzJFQAJgRZduAMQSA13F+zo4xZYhdkRIv1ZFmgj2RNVnFcU6o43FlPZYxXK5gsVwvWPFGJXFxEi/3ESX/zNFldQSRbx0Z0U1zS/ElUNuxR6nK8UeVoHFKTpNxeOlpcQXtyHF76dNxVz+08SSOoFBaCKbRGpNw8IqGKXE1xL8xNP8lMXFj5bF8IVFxQrXQ8Ncj4dFD7rDRaZbjEUK15NDdLWFQ8DKscRH8p7FkCCdxUHgpsUMgkzFjZe5xMgHXcTgC3PC91NTRAG8q0QnoBLFVZ93xR6FG8NxG1dFdxxyRYhSQ0VAgoRFmIywRRSucUWI9EXEjzHlxEw3CUNTdBzDs1nwxPUo/sQSFDVE2qw8RXql10QtkPTDeqWgwzQRkETG3CnEUPykxFn1hUOynfPEkKD+xAu15MTYcI3F8SOIxeLHkEPlP+BEJXUeRHctFEW0yC1Fc9caQ5LLDsU+6G/ExtwBRecMaUX0W5NFQOTDRQko4UV4y4lFSZ0UxTqBr8V9P3/F9Gw0xS5/O8UIrJbFOgHAxc6338WSWgLGfZ29xZAPFcVCPgjDFYwGRIcFIsWjwaHFKQvFxQ2gysVs+JTFEYeSxTws+8Rm1fxEP8biRIJRikQnD+tEWKjBw+5aPsUs5RbFEhSexPCFu0Rhw0VF8JZ/RThW10W0N/BF8/2DRQdfSEX3pORFsV8HRqAaDEbhmg1GNV6bRQBvGUM0EVbDEOmHQwN4Q8XKQ3zFQfFRxBpACUVLWW5EHhb2w2Pu+0RZBhlFf9lnxK5HcsV24FnF8rCJxGfELkX63DBF9Sg6RUfyn0VrGo9FWfULRe7rYEPhetTD9peRxZOY5cVLN9vFkW2+xYqO+MS+MGFFd9y5RWxnvUVgJdBF+wvuRbKuF0a30TBG9PspRiyDBUYZoq1FdLW8Rf4y5EWj0sdF0m+lRWq8V0UmQqtFNrytRd++HkUtoTpF3nG6RanTzUWI41BFEOnjRKCJFUVJ7otFVMG2RQIap0XHKUZFh4UORZhM7UTV57pEEhSDRYfFz0WAN2BFklwMRNGADEW/bIRF2gqRRbWEfENWfcnEtvPJw1sgs0RSFrJFr0UhRu/YP0YAACZGT6/iRURpfEVPb4JFQ8uVReK2/kWtiQNGo4GsRV8YeEU4Z9JEnzzZRHZPUEVudINF6bcPRThneUVZF9ZFFYzgRNnOB8M2GvtEQKQjRIAm18S/7C3FSS6vxABvSUMQx8ZE7zgTRGWIN0RMtyJFCkYrRXDOgkTecd5E72e9RXvjMkb/oTZGp2hxRSh+JMX+g/fFpuoGxqyLasU2vAxF5h0RRXIKHMX+VIvFXW3sxKAaD0VikDRFpN/wRAu1rMRAgoTFrVhnxZSHP8U/RkvFhjhuwxKUwEV3jSlGsIE2Rn5M8EXqc0VF8rAwwqUsd8VIf47Ft69/xCqp7ERFNghFyAeFQ3C9psUPy7HFbjSIRLnr5kU8zhRGcgoiRZ5Ng8U0EVbFc9edRKycU0VokQxFCfnYQznFA8UkV7XF/9DgxYj0jMUQmILFerZVxYC3hcWxbs/FTBVsxYxKSsSKH5REoPitRBSuGsVvwc7FNuvaxdEiO8Vy+YlEfa7HRJTlK8VUktfFhnj5xXh6EMa24qzF2T0rxISeiUS6SbxFU4UURnAfHkbgbSFG8VQcRq8lEEaFywdGsZ8/RsRgk0YsBMdGHxwDR3AVLUdCz1NHhep6R5iNkEeoDalHXSvNR2Rb9UdSXBJIZxwrSKuLRkghn15IxxpxSAd0g0jXupBIKyqgSINzr0ihtb1I+SPHSCfEyUiLt8hI2brHSJlZyUgXRs1IrSrRSAuR0Ui+7MtIi57ESEQbwUjqBb1Iyd63SKjqs0jNN7BIXZ6tSKYxrEjoYK5IpUW0SMi2ukj1fcFIyQTJSADez0iocddIfwDgSPwo6Eg5/PNIRAkBSX6QCEnM1A5JhFYSSfuNFEmW4hVJtvsWSTcHF0m1pRRJrFsQSbyXCklKVgJJWf3wSMdx3EhMN8xIeSPBSHXVuEhFi69IMhqhSDUTkEjnmntIQmVYSM4UOkhS6CFIbSYJSBoM5EcjX75H4CSdR9hBh0drW2hHwxpMR8tXREccqzJH7MYnRyx9MkclTDFHx7kpRzi/GkfNawZHU9UHRy/MREdnyJ5HrFfrR5WfIUhkkFBI+cp+SFC7k0iRWaVIGsCySP6vuEjM9rRI806sSJifpUjEUpxIjx2NSPzHdEg+WUdIyjgdSBSf/0eRONlHnBLER2XtqkeZXopHuTtZR/QMLEex1xJH3Bb0Rl7qx0YIDKpG1hSVRjGZkEbfP5dG5p6iRhKDi0YOLQBGKcteREkdM8Xpd8nF1Vb4xeAtNcbqNULG9pfExS0hD0Pumo9FkdzfRTJEQkXg7d7FtsQ8xuI4CMZCz55DRPr8Ra80I0YbTQRG4elnRQis7MLFj8bEns1yQ9l9vkUtwUJGpntARgSW9EVz1zhF93WgQyCwzkPwBVlF7C/oRTw9/EVK7AhGWKghRuhqJUYK5hBG8kESRkr7IkYObQNGKQu3RWJ/UkW6WlxFLlC2RY/CLkUBvHnEHQnHxbwUG8ateoHFvp+ARXrWC0ZghR5G0/ztRYPAQESAtyHF07zlRE+e0kX8mLRFDj6NRcGXqEVAEzVFEbZWRU4ivUVH8rpFRQfqRZ+8FEbneyNGbTSnRaHnS8U5xRDGbCdGxgxxBcY1XjpEVZ8ARtvoT0anSFBGQaD1RWTMYUW8BepEnLNmRcxd2kUxyNNFlhDtRVZ9BkZ18blFA3haRSRX2EUt0gpGFiqBRVbsV8N7gzDFSQwbxcoy/UQEJQFG+aAIRpKchkWk33tFgrO1RSEf0kXtvOxFyIfLRZ9ri0V5x31FbpKlRTjWekVeqWRFIAHARTxOJ0VHcnPEV8rew5ay4USrbbBFWuTORbkrjUWMSjxFQAI/RXVxS0XoyEJFs3t0RSuHZUVQ/K1EguJHwM738cTwhZHDgHeARVwggkX67SlFiGNdwsh2fkJB8RtFAtqMRdDEy0VQjRhF+lyyxFkXmEQOXMdFOQW5RX77dEWZqpFFZKolRe0NCEVZ9WVE6nMIxY0okUQjSiBFx7qUxPH0M8UepxvFyiFdRXVRA0YUP9NF3ZO8RTuO6UXDZPJFEdYPRglZG0ZGhQJG/SXrRf8hz0UrR4tFgYQ9RU8vmkVqK/dFPK4QRu3ND0ZoUQdGB87LRQKai0W7py1FlUMJRFiovcNIvyhFFO7MRUhQzkVnMwxF6be6xAfOJ0Sa5vlDCL2DxYC3k8VkO4TEDpxzRDMzQ0RF2AzEtvOvxL6f2sNQa5lE2c75RFuxD0UzBItFyAfJRVGJt0UnMYBFonSERUuImUWjkh5Eb19HxT7o0sQG8EJEYTKqRDeaBEW5/FpFXinrRE7RQcOJsDXEzF2KxLpJgEMYBI1EWmRzw1InuMSEDZPEaCJURXA9zUX+MlZFG3xxw5VDhsR56bpD+u0VxCexRcVvcIjFd22vxRgVucW1Zq/Fxf4txbsnG8UsQ3/FhHz7xEI+mELS3qDCkf4ZxSDBCMWoNY1BWyB1ROSD5kSdEQBFMLvXwxDHxMSfGsHELEN8Qvrt3UQ8TqNEhA23Q/LBKcXlYZnEke0vRWmADEXtDS7Ea5pjxPjCJMIXJsFEDj5IRfFjykSitPbEg8AbxXDORESSy6dEqMY1xGq8fcXc9cPFIMFmxVKWlUPS3plErBwYRPdT+kQLZItFqKQew7+9qMUarxXFMQjkRH4MPEU+aA9F5j+oRD5X8cT5D4LFaCL5xKHnTMVi/6nF8x9HxdxGgcS0WbVC5h3SxMVt1MTpJvVExlwlRUp7A0ED5/TEi/3OxDLESUPswC1Fq633RGQ7t0MHX4vEzSqfxd+gqcVtRS/Fqz6SxL1SAsToSEbDDeATxG/wt8R80DPDaCJSRNzXyUQaLy1DlPauw1dbsUDlUIzF3aR1xScxl0SBc/xE52p5RIXrvcTLIRjFxEIfxQG8ocWHlqXFd76qxS5uq8WHFnrF+u2axGkAqEQg0rdE3nF+xJtV3MSGyWDEukn3xGgi/EOWkBlFO3AaRNbWB8XZvS3F8dJNwj81wUSTh3/EmSpqxQl5c8WSOifFOpLCxFZ9DkMH3xNFvVIGwwc9xsTl0GJCF0iixJmZrcT+1C7EPL3zxD7XFsVZ9WnFyeWQxZvEfcVZhljFTXMKxastGcXnDBTFp1cQxZYyG8Woxq5EhJ7KRIqORcUExS7FpZttRcV+aUWpgmrFa9roxdfS9MVpnr3FgqKfxXEsb8UJik3E9oYVRXccckUCGhBFKcsYw4Y4csTQRFJEHFqkwm1Wz8QrdhjF7J5yxDhngUTP1UPFBsGOxStHj8XIdlXF6SaRw7biEcXTqzLFAADoxPrcX8VvAY3FDeDXxO+nhsHhC4jESd2WxaOw2sW5a0vFRTY1xcGopsXzny3F0m+vQnnpA8Xm3ZzFdXGsxRgmhMUKxh7FTkAJxTF3UMViP4/FajwmxWNdjEJhw4DE/rJixSCwcMVAJCvF+r6Oxfxpp8VY+ZDFnPOOxYjjPsXumqLFzigCxh7lFcYRthPG3CYTxnBdK8aXrgHG7fzdxbI9LcZGpTjGXF4rxq1JZcapImbGwpUexgtkBcaZWfXFz1XrxZ7+F8YPWlDGlx9YxtwXY8YaAJDGwLudxicvnsbKY6PGWOi5xuO0scYdqIrGrEyNxnMXi8bIt4nGsRCBxqcodsZO8T3GVZ8ExgxTGcaqLznGSSxXxqhVRsb8yTzGyDgYxiCB4sUizB/Gh5YrxoMAIcZW3SHGccwPxvtaGcZjzg/GJ7HJxS/MbsWZmZrFr0UVxsVPI8bouRTGjHkFxk1zvsXW1qvFwRfAxXYgtsVL2bTFxIKJxQWjmMXR0dfFrjbGxce6wcUMgunFpJ+1xckllMVNBLTFCfmBxbiNecX4AobFn6vExSAQPMZdHEbG4Jwjxks5F8aZuwjGi2zHxfaGOcX1ykHFJWQkxeXQqMRhw4zEFD/oxJg7Y8XHuu/FB07qxWFDgMXQxFPFUdqbwUHxG0Mwuy3EryXEQhPQhERa05BEO07xQnWCL8VOIojFecc1xSnLo8TarDpDhslgxECClcRIUCzFp+iCxTcJZMXTvH3EysMKQ0MtAMXiWCHFrIuWxAkKAsXw9FnFJJchRFTjZUU6gUdFxCDHREwVisSF64zEduDeRL+OBUVfBzdFrelXRb99xkQv3apERdiFxNwXlcU5RbXEV0o0RQfOyUNnRGvEs1ngxEATccP6fi1FN/hzRcWPH0XfYC3F8RKixdk9kMUgwaDFZPvCxbunSsUyVXLEA+esw5mZs8QFoynFeccwxa9Uh8UYBJXEw0LaRH2uvkS/ff5EQWDpRIJRjMQdyQrFurjTxP7U3MRrCaLEDJPcxKs+eMVryc7FqSQCxQisM0VT9FlFduDRRLDyJ8WEni7F1xKgxPhTq0NbQvlEVuzMRJAxj8N2vuDEecfxw3sUr8QFIyLFRUe0xB/07EOJwTpFlrImRRSuMkVc/hVE6OoxxVUwkMTWxajE07y/xNGR30T0bLREVUEYxdZWhcX/kD7FlrLMwoxKcsPb+RDFSnsAxWezasV4uofFL0zbxBWMKMSmCplEnytXRYanaUXmrjXDmZnoxHSTPMQSA0DFBSNlxacXhcX021PFXroPxUpqF8XQIvND7Z6HRBNhJ8TqlbPE9gYnxK5HpUP5fnREDJNIRbaziUXn6n1FQwuVRaSOkkVUUpdEglGtw9ZWmkQtISFEWKifxCoY7MT7OqDE4xQXxCcxMMP/IR3CUGvVxDY8J8WHJxrFh4X7xKROOkSAJtrDmEwAxd7gW8NiEHjEcSw+xcNkqsPXEuZEGJWDxIAmRsSRfiNFnQBrRas+i0NoIsrEUifARIeFmkWEzatFQk8VRUCCIkO62lhEBaO0xDOicMWoRjDFepR9xWxnycVEKfHFWhP9xf+Q7sWkDr3F6NlMxT2KG8UMcV3FdCT5xK5HRcTPdwbF5INmxTlFqMWa96LFaKK3xc17q8XtfAfDPnkgRczuwUMYlXTEnzyixC0hXcTWVplEi/2uRCL9p0RCz4lEEoMSROviHUXu639F8sErRe5aekRQa51F17ILRrun8UUGQaxFYTIARczuDcXOiIHFvVLtxHe+i8S2c2bFT16NxfkPi8SgiahDksvOxJI6icP/so5EUI1ZxMZtQ8UCK7XEm+a2RARFoEX67ZFFu7iZRJwiTUVxW4xFw2TTRLZzB8U0gOjEsdA7xXMXp8V46erEfGG7RIGVEEV1AmxF3z6ORfyYiUWCoqlFNvzTRfIhCkbecSFGwdkfRsImC0YMgsJFIc6QRYushEVthYFFxou7RbJdikU78DpFjEpDRZI6q0TKMrFEw9OFRZFt8kW4r6FF7Xx9RPypI0RGFFhFH3SvRTf4iEWuxxxF7Y0mRRpRNEU/NVBEKqmyRH676UUFIylGQXHRRW8BaEUxd05FJw9ERcbcK8T5fvzEImwDRScgc0VLCLNF2+gSRnJIGkb406pFMQj8RKmCU8ScottDNrxrRfbXzUXS3rNF2c5fRCbCtkL4wpBDmEytRG9wW0WKH55FIY4zRR6nBMSU9m5ETkArw4cWjcQoDwtFguKXRFdsGsWFGpTFkf45xfTbF0Mc62pFtZXURYnwrUUl9Q1FRUfRRIXrNUUzc5pFltIKRmTsGEYy1chF/rJPxAGehMV1Qo7FiFJNxTC7QURaZGVFrdgKRSO5PMSbxCLEiUHEQzfJm0X4Md5FbpKoRWBlc0WKjgTDiUGGxcPCY8X8h3DEjuT/RMI3CEZQ7U9GbtI4RmJ/yUUSg3zEaZ6txfCFncVs55LEWzFXRZYyl0Vbsb1E/KlpxEW25sRokSVDCgaWRZYhgUV2T2JEKimkxTEXD8avFF7FGi+zRX7dFEbjpZ1F6EifxOTDncVhg9bF7Q2+xdcSqcTvp0TE1WcTxbbzJ8WBBJ3FJtNBxWkAt0OvJaRBUI1IxTnFsMXLkFbFWYZow7/s3UR3LTFF4liFRME5bsUkRvnF06vqxYGz4cUo/qvF8PTew1MFv0NdbelEM6KkRWUZzEXtzclFhgmhRZE+qEW6CaxFVJLcRTLGUUZ9/55GYcLBRvrd8EaCkRVHPhk3RykcZUf5TI1HJb2wR7tb2EeaAgBI/RkRSAMsJEiYYDlIBzJKSFk+X0h9J3tIBtKNSJGtnEjc5aZIX4GrSNFOq0ilIatIFxOvSIMztkioebxIExW/SHZcvkid/7xI/Xi8SO7Bv0jxLcNIA+3ASM38uki4IbVIia6ySH6fskg3xLRILny5SNhUvkgmUsNIvG3JSOGLz0ilHdVIf0bcSDJo40jqQOxIxEH3SP3aAEmhDAVJ8NQHSSviCklryQ5JYCsUSUdJGUmJQRtJK+sZSSJRFkknvQ9JihAHSQ0v+0i1fepInZXdSEjU0EiDG8NIHkexSKLZnUjY+ItI9+x3SDRzWkhij0JIbGwpSLLbDUj0d/JHyLbHR1r8n0ekS4BHr8VKRxc/OUdkhDJH6uQeRzwdGUfwthJHvTL5Rj91r0ZA83FGUDuVRr90DEdTLHpHE4m5RzpK+EdDNB9IZ5xISBH+ckgu+ItIdoObSB1hp0gjXa1I+4euSHVnsEhvtK1IOgefSHXUikieYWtIC9VDSOCKJkhYhg9I82H7RyrJ1Uff9KtHvGiOR5CHakd0FD1HIW4bR7+M/EYLhNZGONfNRvrtzkYdycNGhB6mRiQXdEbuydRFL0yoxF0ts8VMFx3G0o8oxrHfIcZGA/fF8fQZReGLKkaYDCRG7F6cRWkACcVyyAnG/IkSxlM0j8Xnu5xFke1jRvz4cEa5ywxGg8BKwgHNhcUFNIHE5VBsRX0dtEV3XORFYlC+RUOL4kS4nhLF6pUnxfW5DkVns9xF1EkURodHAUadAORFIZ8bRjbLS0b+slJGyBYzRpDvBUbj9oRFryUTRehZN0Vyih9F6aZGRcPT1sTOmQTGFA4RxqbbtMWEHlBF13I2RsllQ0YMgvBFqnE2RQIrB0SNlwpEGeJLRVKn60WhltxFosUkRadXOEUjOVVFewNuRcTgsUV+DH1FkwdtRTBqh0UDiV1FvHRzQ1sgvcU8rPfFqZOzxV66GcQYxLNFfS7iRQ0gyUUlJN9F4/bKRSUG0EXFj9tFuO/BRcuBAEajcONF6oSeRX8ZAkaLDDNG1kUMRibCu0WU5YhFMzMTxKCJOsUofhvFlUPlxAyTwERyKN5Fa7oXRu2NwEWMyjpF+Q/gROwvS8O1FYPDsp3xRAHNfkUOfpBFiTCMRfgxfUVO0dxEA3gYRb6fN0UYJoZEksv+RL3SaEUi28NF1acJRsyd6UVEupFF6Fk3RUW2TEWpApZFzF1pRaZ5UURH4WjElrIoROcMFkV/2U5FTx6ZRV3tj0X5oEpFHOvcxAwTQ8VseNxEQKQ5RSV1iEV46V9FRpRuw02EtsSUh7lEGsA1RSk6csKpgpVDkX7ZRM/mdUWBRJlFX3bexBCpqsUZ4t/EUpaaRKb5bUXGXFpF+MIuRRNQmkWoxsJFaJHmRZ8rIkZQLSBG/oPdRSFwm0WWEG9F1jThRSazI0YRFglGznfVRXRk70UMsQdGaNEBRp8LCkYuLiJGGQIKRofWvkWZKjxFvHS3Q1uxz0R9ro5F/oO/RTy90kVSlqZFglGpw11LO8US8mvEQIKLxPFSHcUehY/EY+4qxJVDyMS4HonExCCAxKvPNUKTB3hFi2zvRbP770WmG8ZFGBXHRawctEU/NShFrfqcwsNkBESXbjrDksuSxCLb5ESOdYRFi1t8Re+nLEWh1gxDpLCUxRAHucWF68PEHqdaRNbWFUXLf3ZFxLEYRUW2tkQEVuVEtvNDRd2kRUXKw97D2iwNxVTSG8U9imzFjca4xTgnzsXA23bFTkB7xdiB2MWkzvLF+lwxxUW2k0T/IfjEO99KxU+vpcQofnbEWtNfxYLiV8VuEm3E0m/vwtO8oUQtoTtF07yzRGWIk8KPU0pEAACuRDMz2ETBqLxETlFERUVHl0RB8e/EXik9xDojisHtDe7DINIVRO84tcNkO73EhxY9RJYhgURZFw3EPCxUw9XWVkWVg4lFJlMPRVYOxcOxv3rFcax0xWkAv8MhH9FEILD4REYD3ESE3oRFRPpeRaHWL8WDwGvFFfv7wy/d20SSSw9FbdYSRUI+KEIbDaLF0w2ZxX9q1sTzH53EEMdCQ+Olq8PqhATFlhBExQpXisWSOjDFBaM6RPhThURLN97EcRsxxRNh4cR1ArZEMlVARQis4kTctVBECYoexTPzjMWa9xzFUpZTxNejpMO4jS5D374CxPd1KcXUKx3EnDMPRQWjwURQ/MvEbTRxxQG80sRWfYPEK/bMxA6c90OR/g1FT68KReAtsMJuNKHEawkZQtbF9sRGpTLFjnX5xLuWn8QT0HTEfT+9xH0/rcOUZcRDGXMJxFXBqMDRolVFcN8RRSxDwMPD03XEZYigxDSA9sSn1ynFuyfaxIqOuMPFj1nEs+oXxQN468TAyqHCPQo3w7WmosRLWYpE0QBoRM/V+8RnRKTEUxYOxbBhbsWw8nrFDv61xcFXl8WBlQPFPnmIxBKDMMQfY5bEy394wwN4w0O3QJXEokWsxOHppcTTvGNBnxoiRTlF5UQrZeHEkDGbQwYw80VQPAJGWfWqRDpBn8UaQI/FO3BqxRxrlsX5/mTFdk+ZxOQUhkQf9IzCBRKtxLn80MTWxYLEliEUxF1tF8QJCinFm9W9xb6OZMXXgWfF5DKwxZMYuMW8Y8zFzG4XxU2ER8Sz6vnEdk/exKCJFsVkjILFXP6KxdqbTsUwKrTED3pUxFFJjcVWjnnFvw6oxA4+PcW56x/FoPhxwvfkzsSNhnfFE9BgxWIhPMWpgmrFg++sxQzxoMUxiHrFqPWJxaTOMcXEQofEnDMzxbeAn8XPFZTFTCaixaIjncWxP1/FzcySxe38VcVFxzPFcF+oxbH/3MVnM9fFhN6fxZrI4sWwsgfGpezlxb5/FMYTwTXG6jMcxnKZIca5qyPG7c3Yxek3w8Uxd+LFdqDLxVgouMUagB/Go+FnxojDXMbTi2LGPjmDxgpXjsba7JzGhjivxn8Zy8ZZxrfGUCugxq5nicYofnnGGUJnxtw3bcbV2HvGeCtLxpTlPMYetk3G4E1lxvb3PsbJlBnGCxUkxjHXBcaiFBbGc1caxous6MWPswrGAssAxhNyp8VFdqLF/Ef5xcTAJcbqxBbGNtwMxoF1BMYlRhTG5DJGxn2uI8YHTqfFN3iRxe9JhsXjlGLFTBVdxQW0VcXoiKHFs5nOxaWstcXk8onF7Q14xfM9p8V9rrnFfoy7xLwFAMTQM0XFNAAQxadoi8VxOwXGmyQOxmNu3MUyJrTFeAvoxbqJuMUawIvFtaZ/xaOSgcToSIVEV+w7xJvmscRm9/HEPD2qxVcbx8U7X+LFmohuxUfh8sPecWzEUdoyxfxHk8VttHzFecfGxBcmNUTSbxvEwTn3xOCc4cSCczbDZ7NuxJf/UsR++0JE+FMzRNxGYcQ7TvPE5dD+wzy9MsK/7P7DVFJPw42XDkPfPhDF5j8rxct/m8SkToPEaytGxOOlNcQkKMDE8PR+xIcWUcSHFpzEE2Ejw65HkcP1uWLD6gSUxH0/esVQjSHFAithRbGuXUXBOSPBDHFNxZTHhMWrrUjEeHrfRNXWX0U7cChEvAWQxbnr28ULpLHFwfmJxXQk4MTbaFxE91PARAgbqkQdOGfC/KkfRPfkAMVAk1zFxCACxIJzRsPkg8/E8x9aw94Ck0SEDVNEhJ6RQzLVBMWBFWzFSYxIxeAtjMQy1T7FCYqYxUATVsUXt8jEA3ibQuYd/MRz177E0t7sQ+TymUQzM0BFYPZIRUR6BEVLN8VDK4dsREVHdkQ0EYTEorTfwwyTKUFWDhdEwTm3QyV1fMReOhLFHpZsxf1lE8R0JKhEjzHvw65HwUObxAREVTCxxEhQ4cR56bjEiUHswz2bBcSmmyHFpE6dxAMJKEQ0EbpDTkDcRPYG70TcRqBEy3+sQ+YdD8M41i3DeHqwxM2qysQwOzXF/fbfxApovMSyDCvFglEgxXTkk8UQWA7FbVbWRNBEWMET0JHExCD4RBZqaUWqYGRDYqGUxI0Gi0QqGJtEne8pRImw6kRdbZlEAbyNQ9XnqkT67RtE2ht6xPOOIcRaZLtDINJxxJyiU8VoIrPEn6vURGgiFEQSg3bE/zIQxYhjxcQtIcDEkst1xaD4ZcU5RdDEb4G0xAbwwsQYlZRB4Av7w2+BicR2T27DKboqRQskOkVMFcTD6bcPQ9QJPUWXrptFnl7VRBQ/mcUHH6HFn6s/xfHjUcWqYNbEbjQSxWZmrcXdU87FezKtxUBCn8VT9KPFj8JHxZ3vncREafzEFuocxWpNQ8Srzx1Dq8+Bw82q8MRxGzvFsS5GxdwGhcX7y9fEgXPsRJAPZEQwu+bErJxfxdEADsX8KThFuE2zRfptmUX8hwpFCWhOxFXBIkReqWZFjdesRSV1kUVNc3xFcdugRT2bYUVqTdBEFR0RRMZtREOPUybEBaP4xP32oMRxGw9EUieVRPOfBUXbaB5FsVANxPkP3MSQoJTDVMHKRD/GQEUYhLBFBvDcRYEEAUZWzhFGIMGZRbGQh0WNRrBF7Q3RRKogwMWYzPnFOaM1xVBr8MQsQxTDIc6kRZMp5EVUUrBFUieHRcWPmUVUAeFFkJEIRmuaG0ba7BxGPJ0PRuviE0YRJxJGjTcIRkYU5kWNxptF+WC/RcI1tEVqzRNF/IdERMsQX8P/IfVD9SjwQ5yzA0X4QkBFtmL6RBGlCkXoyEVFUYmBRfJBMEUHPddE/5BARW1WfEVR2gpFuK8zQ1TjRUUcHCVGONY7RjJVAEZ8UJFFzplQRf8hzUSoNYhEuavTRdJeG0YcCwJGGITXRVaOrUUIrIxEmgj7w1dbYcQpOjDE1WchRaoxp0Xcxp5F2oodwh4WlsTjpWVEv+wyRR3JikXHKaJFKmmkRVANCUVN815EvcGrQy2yisSxLqpEDJOnRIR8WsT+sszELm6TwkwVGUXu6zhFXZydRaZb00VmZpNF1rSXRcTxDEYu0AdGLfLDRS5uEEVTBU7FDwvrxTJmpcV56ZZCu5a2RBiEDUWw8mJF4lg8RVIno0S842xFtDdbRaKjL0VzRkFFgZUbw1WfM0RBcT9Ftabpwo7k5sRqzQtFH/TBRWtLHUbWlitGNBGkRToBvUI0EdbEsS7gxEp7z0MKVxtFZ1UzRY/TJkWmmyxEryUkQ3ZgG0U1TZpFj4LlRdAzKkUDZ2/FygPIxVZOxMWgib/Exf6SRZT28EW30WlF4zb1xMe6fsWWcqbFaEDZxYjjjMX7ujjFmSo1xb4wyUSDr1dFJ48aRe7JeUQExSDFm8TdxX47D8bREXjFZZlNRZNYkkV5WJREa6tRxQbBzMW9QeTFBXSExQFN/sTOGS7F8PTaQpI6H0R2YBHFtoQLxXGsI8RO0bFEyjIURCL9lkNeqSdF+pyTRTdJC0avVGJG4neBRtR5ikah57VGMKv1RkkEJ0cOjl1H8wWPR+OSsUcEgtRHJ8/zR7JOCUiGDB1Il1IvSNRrRUj8E2JIb/B+SHmZikjfuo9I71eQSEJckEjFV5RIC2WdSKT+pkjIjaxIjyauSEo+rUjgzK9Ik2G2SKAJvEgfNr9IjjG+SFcwukhng7ZIGF22SEPYt0ik3rhIjVq7SD/KvkgcfsNIGcXJSA/l0Egg+tZI3pndSNYM5UgAUuxI3TP0SNr/+UjHjPxI7Bf+SC3DAUnYFwZJFM8LSXcOEkk6UxZJNAIYSafsF0niXRVJf3gQSeaSCklJUwRJ1UT8SHos60jRjtZIQ1jASO/EqkjRYphIhxiJSMtYdkigkV9I4fFJSKGBK0ji4RJIURH5R/MxxEd5H5hHMkRhR4lyMEfFNypHhUIgRwhFBUdC3cpGKduWRn47REY9ewJGuhpxRvxo80ZSb0tHspCTRxb+xke1sfxHieoZSG+wOUjaQltIhft7SPYGjUjn/JhIja+gSE1wp0gsl6tITKCkSC58lUhAvoVI+f9sSN5PUUgylTRIAwAYSFUI+kfGGcVHdZqkR8oakUfyoW5HL9U/RxX0JEdMnRZHE6kPR0iXA0fPZdNGEZaARg+6xEVVwYpEN/jNxBQ/bMWRfg7GE7I8xsklBcaUh1jFIQ6VRe8HG0Y87NhF0SKTRCHOjMXRUerFYaH4xBuNt0UJuSNG2H9kRiSmX0a2kx1GR+FVRedq48ReKbdDBsG7RQBezEVZl4RF/IfxRMNkmsI2q0zEG56ixBUMPUXWRQNGwlUgRuVhGEZosRlGEhRLRpSFc0ZgFGBG8TIiRrF/3UWbRHdF5wwWRcxuWEVU44XC8eN+xUiQycXXYxvGRoPixdXnp0Qu8C5GD1p8RuN0REaq4KlFY+7IRLbiWEVeuuVFqIbnRTUvu0XYX7VFyBhURQdfc0UuUM5FvjDiRUqKA0Zg1M9F53uJRX9I/URW7H7FQLMUxhrASMZGJRfGXrpnxKZb3EWRHkBGN7omRpbhjUW56y1FmjeLRUJP2EUsgwtGjuSkRT/GQ0Wt2IVF9CyHRafX+UVnZD9G+jwfRkfhiUV3nJdETfMQxT5XLcVgVCFFv+yzRdERq0WgCZJFeRiNRT75PUXecQRFAc01Rc/VwkQLJIXEpE7ExP5DtESZ2ZFFZvcpRfJBQ0SVQ8tBmnfCxLbzNcRiEBZE844jRYMvQEVpAE9Epb2hROTyN0W1BHNFKhh1RcGXI0VxG1NFV0pPRSnLfkS7lpjDyxB5RFfsNUVQ/DRF9UrWRD0KX0S9gZVFVr2mRWrNIUUb/N1FIv3zRUV2jkUobVlFW6BlReEpokWVVLdFq+22Rai1KkU5I35E3NfERLiNH0W1JpJFhJ7gRMoyLcWze4XEImwKRR2JsEVDHPdF2lu4RRwrkkUw2eVFs+oNRq/DJEZeKUNGMzMZRkGxx0XrkYhFxe3wRWznT0ZZVzRGqYL4RSUVBka5SxlGCsgCRkWHz0XVp+lFnVHORZH+okVWDndFOgEXRFTSAEWaCMpFVR+6RZqICEVPr9xEOgHdRLlrhcNtNNBC5j8ZRRe3D0XFj49Eg8CLxMKGrMXGy53FlrLAw3Q1a0VpwMtF6WbpRbNZ50XN6tNFbLiyRas+gEWd719ENABVxbbzeMUTYdTEih+TRNw1x0VEuuRFk5g2RVioY0RE+tpEX5hmxHPGh8U7Tr7Ed76TRC6Q0kR7MotF8Na5RVtC2UUNgBlG7yc2RkbFBEaL/dVDykMCxSPbBUUUv0xF5T9exOE6rsVTBY7FHTjlxIa4O8WQYJ7FE1AQxdERZEUTYVJFAG+xQpOpAsVs+F/FVr20xdiwsMVfB+TENV62w5OpmkMXyDxFfZ13RUVH60SsixFFPmhsRZyiSkUFNDdE4YsBRbIMl0XysE1Feem5RM2q88PcxgXFawkhQ5+rbUMJeXDFNe89xTf4pcRH4R7EWKhlRFTSGEUrZV9EFXsixY9T6cTe4GvCyxBhRBnzFUVCrf1ERNhWRA1PWcTarDbEAU35RNV4lUQgQVlE6beXRJtVH0KAt4LE7uuhxBBYrUNCrXPE+NM2xWNdicRj7iDEbhLDwrUV+0P7y1rEkjqhw+eMGEMkFx/FjLmOxeKYgMVrK1/F4zaoxIY4IsSvA57ELm6nw1n1NcSmm8jDvg7sQ0hQVEQFNABFyPYIRU+vzEO7uBXDvp+fRKjGJcTV5yDFZMy1xH9qi8RokePElVQwxarxx8QgQR1Em1UlRBe3H8QEVv5DF0guReaulUS+MBHFcooDxc4IDcVPr9PEj1ObRE7RZkUI251FU/QgRQKaNEQzovBDvw4sQ0hQJMMHX7pEcmi7RBni0MSlbIDFL8x5xRcm9MQIPaPE9hcDxUrqZsVYOXbFVZ8zxV1tgsSoNeBEs2pKRd++BkM8LLLEHqcuxC7uLcVcDyzFvrARxcNCOsWBBMvEak0gxYt9hMU7cD/F54zNxFuxB8R/2QfE0LMnxILia0TG3K9EIEGURFz+4USFWopE5PKvwgpGjUQhsIdEarxUxKIjJEWxUPFFh8W5ReLYHMU2a77F2U6kxa8lrcVnM4LFiGM9xcDK0cNwX4vEBbSbxfp+tcUxyJfFr6VhxajGdcRxrGNEip9bxVcsoMXi2E7FavyBxeYdbcXN+6XFbLiOxfjCDcVRSfrE4XrtxIJREsX2l+bEpSyixIGVKcUNoIfFip8gxcZcesUhX7bFmSrfxECkJ0PuyU/EETaCxI2GL8Vrq4TFowEoxYj0bcTS3lzEaKJ8xe4rt8UKxjXFHPwAxeJHIcUzxBnD3SR+RPd1uMRbwn/FfKG7xY7kz8XjJZzFlIfcxQVjGcZOIiPGI/svxocWI8bvOBLGkI/YxaBJ0sU8bg7GVLIUxgOnJ8bFPk3GK5Ysxotb4cXchs3FVv24xY0X8MWwMjTGDjxNxgnqGcbWdOzFJaQ4xtCzV8YBnDzGhUtExivnaMZuNIvGfuycxuEJrsbGrMHGv4y8xvn/nsaQgYjGFL9rxk3zQsaU5WjG8DZ0xiFOYcaTGFHG5CNRxhnCPsaGeAfGXokLxkFg8sUirOvF890QxtSa38UYxgjGHicqxq0Y08X9ZRXFuB44xTdJGMa2s1zGmDtFxsh2BMZP3qzFeDoSxjSgS8ZMNxPGJTXVxVB8u8VvgVnFHhZvxRwausV7MtrF2f3TxdEAwMWfPHLFfGGixPMfTcV7MuTFGWJmxQxxvMJBMavFYj/2xcSgm8UJeYXFUmfPxZYyAcZMFcPFPOzexb4f7sXl0KDFfFCUxfXKPcXXo1BEc9d4RLFQN8RH4eZEZDvbRCcx2MLr0UDFVv1AxUCCKsP/IeFDLv+bxOWhpsXbaMnFRGnIxZQlhMUnICDFLMM/xZjMN8UubsvD5WHBQh4WFcXeAmTF6bdHxRE2psT+1I7EM8SmxMzut8S2Yu7EejbOxD0KlURqPB5F4se0RDAqKUNtVrPEc0b/xPkP6UJ1AiZFkCABRYj0k0OgiabEFR3PxCbCDMUg0g7FyAf9xM3MF8VTlgDFESUARfFjZUW9UkpErIu9xIjjR8Xeca/EMsRZxNJvYcQsQ6TEqQKIxWc1A8ZcbwHG6gSlxfdTXcWYXSLFz1VIxemmCsWbxNLEf2qcRAbwNkUmwjhEvcGXRNERAEVB8bNC9gaQxMlUecQtMhbFhkkgxXNXD8U3mh3FJJcqxaik7sKSOtlEWRdXQiO5/cTaCnzFO07hxMGoSkRogGdFHieYRe7rzUQ/xmBE/WWSRP8hu0TP1UpEc0ZkQ13cBkU9myNFFB10RSpplkVgZSxFxEKZQ+hZG8Uhjo7FKQuvxd7xFcW4HoFEcaxbxF1tA8UldUHFng2UxdO8DMUawEFEv31dQp0RHcURR4rFNAAdxU2EBEXSb3FF+LE5RcqhNcNO0d/EZDuMxKIjI8U41gXF8PRUxNCzxsRQTYrFd609xdnOhkSppJREmnf2RMNCW8REaXzFb/D+xH2/BcUehQ7Ffa7fRKBJo0Xb+dtET69dxXqlSsXDZK7E16OVxD7oicJ5WLxDrkfdw1RSR8KFWgPDMXcdxG40IsRO0ZG/3nEeRN0kycTCdUbFSS6LQz7o7USDwFhEa5orxHIKB8UCmrPEhsmHxAKrMsWDwJDFn5pRxerzHcVikBrFB1/UxIR8cENkO0/D1lY4RIJipkXZ/YtF8x/IRIEERcS+MPTElUOrxHsDVsU2qzXFqKTSQ6IjmcTBOVDFGhGBxSYCosWuh5PFw0IyxfyHlcQuEADFHqcqxRzr4MSUZRjDPuj5Qu0NVMSXbsHExY/exO7rmsRyisXEp1f3xNzGScVj3VrFOSOxxPJBhcRJDMjEoxIOxYhj+sQCGkFFTVMARhSOD0Yep9hFTKboRFBrUkR78kJFvQG3RTllA0bRIulFDJOERYAm8sM3CQjFF7cXxO5adkTcV01FAO9SRW4SokToWQNFbtKPRXDOpEU5o5xFf+owRS5uZ0TgLVBD46XLRH0/kUU7zu1FUrj0RTVejUXPt65Ffl2LRQNnN0UaQIpFPM4uRZFcWcUFVBLGzpmAxaB4FkW/bANFcSxoRQwT30XPVb1FO988RUyVSUXqFcxFfsz5RWhA9EXhS9FFonSURchYuUUwmfZF8HT2Ra9D2UXTvJVFW7GfRT5oq0UFoxdFkA/SQycxt8RdbUHETDeXxK1YT8Unj03FSnsGxYofhUSrrRBFHoWrREhQ+MMf9OjDBaNfRTmjxUVrSbBFMOqXRZtmj0VSp89FlKXhRYHzbUVF2BhEf0htRIkwVUXwhYRFWQb2Rab7LEaL/RtGJfW+RbdAJkXHKUrEdQKMxBHHh0QG8H5DtRWzQ2pNrkTyQTVFm8S0RLbzfUSR3EpFjIqMRReIjUW84/VEdQJGREMcgUSGOL9EkjrZRFFJdcQ+6LzEObTXxDJVwcTdEy5FQEK/RdFi3EXaG4VF8BbvRBv8c0XWhaVFkym2ReKnK0Y7XyJGsPIZRYY4TMVRGq/FNBG1xXnYSMW/fdVETXMMRXe+H8EfYy7Cj1PqRBlzMUTb+fVEE/I0RQPnLERseEpEJQYpxUJPjMWjARxDke0hRdk9RkXsHudFd00iRm40HUaejeNFMLsHxE1E0MW5/JXFcawVRN/+okVns65FhxbyRPHSD0SNBvZEYfKKRaGF40UN4KlFN5oKRSBSIMVKe9LFtZVhxX0/KEW0iOZFsdDoRerzr0VqTXtEojSNxStHiMXyMBHFi+yCxcTxlcXw9GHFwShlxQxxikSJkqpFXI+ARZtVT8Ni4Z7FN/jcxd9+o8UdOKdBuyeRRR04b0WY3d3EdPXPxe7r38XJpabFR3LaxGEy8kTLEA9EguI5RKs+P0W2hBZEG54jxUGgmsWL7EzFxylQxKg1f8Qi/ahEWhOjRR4WA0ZK+yJGQGQhRpEtCEZCvktGQwu6RhNpCUcJUTNHaNhhRwCjiUfxVKNHFsrBR0Uq4kfZ1AVI/wAdSOziNUiRWlBIxUtlSMDbb0i2LnBIxgRvSMiXdUhloYNISXuPSLRMmEj015pIcSqdSBkfoUiJnqdIgo6ySFu4uUhXBrpIls23SCcTtkjN0bVIbUW4SGRku0iqzLtINLO8SDmMv0h+McRIxzvKSHGx0UgkhNlI9XzgSHj550gbHe5I6X3ySI4B9UhjnvVISq/1SPil+Uj4XwBJnC4ESZkKCEkA5ApJ3vEMSV79DkmajhBJEYwQSUeDD0kOEA1JfhoJSaoZAUlDc+pIBhXRSLK4uUiUHaZIra2VSOhoh0hDu3ZI8gFlSICoSEitnylI60gRSKjm6EeYW7dHFGOUR1frb0fWFVFHUpY7RzVFD0cpPJ9GiIMcRokhAUYMkRFGtSaPRuPm+kbVby9H4MNlR8llm0dm6s9HzqT6Ryr1D0gaeyhIYrFGSCQ+ZEgUYnxIXj6HSFMBj0h0cZZIEUuZSEF5lUgxTY5I4aGESPAlcUiP4lNIi7I1SJjnGkijwPtHzKHHR9hspkeg1otH2zBoR0epT0ciTUNHm9QtR1n+B0dda7xGxe1XRjeaOUWJUibFno2LxfTsnMUq2LrFvQHAxcNkssNhcphFedjHRV1cJEVjHb/FMGoXxpyz0MUCK2vF+8s0Rc55PkaIMmlGtbViRm9QN0ZMlf1F0dG8ReyebEWnF4RFN0ngRVL4vUWZKjNFb4HaRHxh2USd76BFCBvKRb9s0kV1kw1GpPAZRtj/FkY0ESBGeZhNRhQuckZm9VFGdXH5RdfSo0XO2bpFIc61RaSOs0U4Z4RCGFUOxjPkE8Y6gZTFJXVcRFLW2EUHDihGKvgjRiVGzUWHhVBFZCpvRQRFyEVlCgtGymHwRXXxIkVRSUtEqMb2RCM5l0V4SwpGj7MTRn/5GEZ1cRhGdKTwRbIun0UYJofEUA25xZSHrsWTh33DbcXrRcpjLUZJHTFGeecNRrG/hkXsHmhFSvvgRQc98UWU5c9FePpARbfRsMKZmfVEEoOMRfHjC0Z0lUVGW+AcRvFjdEUs1J1EUGtuRPP9VEBK+1BFis7+RdMcFkbayu9FvvChRXuUMkVK6n5ErkenRMnlBUVqvA5FQILPRFz+F0VNxNRFqUK3RYy5GUSGp6BEhqf4RLIM1URj3WBFsVDDRf5y6UUgMDRFK2XbxHUCzcT/IV1EcmiNRekmpUXY8JBF3aQtRV4p90MJigJFEXanRePUyUWINIlFawmWRJyiFsWgiVJEomPtRYkw4kUK1xVGovQxRn7M30U5NE5Fx7q7REpMhUWhxbZFSgyFRb3B4kTOiKhEDPEfRciYzERRSe1CAbz4xFTjKcUcaw5FdfHWReQy10UiW9tFQv64RQs1Z0VFFgBGIntJRh2YD0Z9/9tFyDa9RbZElEVkO4dFO/DHRcoyQUaK3zJGw1O0RdwGpUVkKutFJpPsRczdp0VHoaBFNryfRYWarUUGsPhFjYadRT81AUVO0UNFoUXlRMNCOMX5z5HFukmtxJvmmETMXahEOOcORYhjAkVdS8DD1sWFxL1STMVkjI3F5IOgxBWMbUUpywBGa9rsRZf/bEV0pBJFCYoPRZAxmERs55vDAO8HxSQoGMW8BRrD1XjORCAwqEXIh99F+zquRH1uisVj7nvFBTTXxMxdxcQAb4ZEmVmIRRZqhkX2V8BFaWAHRhdXAUZ/CPlFkjwYRq+jIEbUSYpFMCqTxBNhM0NqPB9F0LMFRfjCbMOcEf3E8dIQxYLRLsVZBkHFWmT3xCjtukRfGCRFWYbURMqhK8R0JF7FHHyVxY8xp8WvJQDFNxqMRArXZ0RPr4tEjvVpRaHFT0VpAJ9EawnoRLNqU0XbeR1FUI2qRCv2MEX+wxpFtoRSREwVdMSoJFHFYcP3xOvipkOyHTzFETZFxbPqsMSTGKDEHoWIRKdoBEXvp8rDceylxSX1vMX9dhfFbcW+Qrn8z0SMSulEHHyuRLsnNUSU9iDEZ9UvREOL00R7ciZFykMsRdZWLMJvX9nEN/hpxQisKMVy+bBEXH4kRVtCbkXI9mxFZYiDRLuWEEHvpw7DbOczRO7aW0W/jkZF+lyPxPjCVsVeKUvFGeI0RBX7S0UIGxbE6aYUxb3js8QofjDETtGdRAmKPEUOnC5FrwMNRWJ/k0RRSWXEK/bXQSjtnUMHzizFrXqZxc37nsWTKTnFcayLwNm9AEVliDhFw2RCRaZ5k8OSS1fFUVoAxYLiZ8RApAHFI7m1xGDl/MObxHhDas0fRbWVOEXcV0FForRJRN0kxsTMXezErBwKxL3B00QfdAdFbcVKRHS1rMTEMS7FhHwRxdhfBkS1psxEHTjTQyopP8WbFbnFf6qfxYMvS8W1FbDELSEERWfVKkXrUfhBYn8FRB6FQUQukJBCAG8VxA96CcVv8KXD5PJARdjfUEXjFOBEj1Pcwy7/NMW3UWrFJw83xeXQrsT8GBNCp+gww0tZkkPDZORE5IOCw9++O8XNTDTFpF9Lxf5DAsWvA55E6TdqRYVas8J8ocXFBZIUxsufJ8bdJMDFaKJTxRIUtsReKQRF0ETEQ9NNKcXtjYbFLn+YxXzQOcUPerFEo3DRQwMJWcVK+y/FuetwxV6LmcX+Q7fFiXDJxQHNocWMSoDFh4UjxaNShcX2F6bFr6UVxXDOSMK1FbjEnDOExGB2Q8SFK5jFMHufxScgHMVOYg3FxykXxYEVOcWmm1vF07wqxZFtK8WU9sHE0ZE8QuELBcTaG7xDeqVswmo8PMWZmTXF9ShWxJ7NAMQqGLLE4yUXxbqai8V33KTFj0LLxSrpEcZLaDbGa2taxqW9S8Yc+i/GRtQixrakJMYuPzbGnyspxkmsH8bIJ1LGKQtlxm32DMY1DajFe8O2xdsICMY32ETGqSJ5xrgteMYBHiLGfDALxqU9MMZ3vhzG8oEJxqeINsZ69n7GHGqSxhXNksYHz53G6Cqzxu/Xp8YEJY/G3x+TxvspfcaO5HjGGvCFxvGSesYYlWHG+EJFxgnqRcZT9DLGD2s0xqOBF8ZYubTF+4u/xZsElcUkqJbFSzkDxupz98V8ocfFv06exSwD5cUweULGbfZUxtWYMsa2RNXFykOaxQd998U1jeXFKvqcxXnYzMUJeczFR2HNxa+0E8Z8ATXGwRkQxkymu8UL5LTFkhyoxZGtvcVXWyfGrmcixh9jcMWGOIPFbaUMxqimD8Z2IK3FQKQuxWOumcV9rrPF8EWgxYIzk8UyxHHES8jrQ6kTcsTMXdPDnDN2RKFnycTY3wPFeHqkxET6u8SfGjfFAQ2Axa62FcVU48LEBz1FxHLoPMVhw+bEjEpExLBhSsVkzILFvQGvxQ1P0MU2vHLFETacQyQoAET/oQrFNwmsxf/hmsV0tS3FXdz7xBpAFsW+n0zFXjptxZf/o8TNqrlEK4eKRMcpHsTc1wfFXksuxZ2As8RpXkpFak2OReXQ1ETBOd/DdQJuxBE2HMUpS2jFXqluxY7kQsXcxgTFEMc4xNxGI0TfT47ERGn8xGKhDMWV1I3DMsRlRPypFcQpOvHEk6lCxd2kn8WG+K/FRGkqxcWPEsU0gFzFAC+sxe+4qMWWUJPFnCJjxbgeQ8TWVrjDN/jCw/fkD0Q1zfBEzTtURQzxfkVTBd9DkVxgxX9Zf8Wcog7FVFKTxB4WzsOhRdZCrwOaxBDpicTCFwLFkKDpxLracsMA7xpFKlidRZCg90RlGQLEl27exEhQ8cRKexvEHcm3xCcxhMP9dgxFEKmARbwFwUXd9aNF2/knRYtsNUS0yNLDjEoExYts1MR/apdESZ3AQq8lXsTpJrHDYOUnxUKtRMVc/nPDILAmRMQgEsW+34fFqEYmxaW9YUP/Ie1E/yH1RLbz08R+DMDF1AmWxdSJgcX48YrFMmYJxTF3zcMzouXE61E0xZayDEMQxzhESQwnRTiWj0WbVdxEt9FQQxPyEsVNM4jF/rKtxAKrCEXOiNlExY/ZxOqVKMXcteDD4za5RBbZGUWrTwdFhHw2RPMfGsOGOGDEQBNpw1Hap0Mc6+fEgLclxdbFZcRFtn/EGlGiw7IuDET3U0fEILDuxOauYMU5xVbFVTCiQ+H6QEU5RZ9D1laGxCcxFERJnUJEsb9MwwN4dUTfviBEWlMGxXnH8UT8WJtFfGFeRbUVukSvpRTFMKpvxc0qhsXoSILFnzyAxBWMrsQU/5HF+DHUxZPY5MWwIanF2pt8xThnRsWq8UHFAU0rxQRFBMVkO7LEFtkuxCGfFcWxkILFNc2TxaZ56MRz18FEawnARDCZ2sOjgRPFX5i4xJMYhcTP95LEYcN7w/kPacJXyjxFGi/iRQis6UX1SrlFtZUuRY2XDUUYxIJFu5ZgRXNGYUXGy3JFsa5CRf8hWcT+VGXFm8QKxPYoEETXo9DDvcGWRDPEFUVK+zRFwnVhRQUSokRMFZ3E3uBlxOhZDUX5D5NFwFucReG6mkXksphFjRe0RfJBqkTswEHEAbytw6FWGMVtRQrF0m/vxOtRQMRJHSHFEcepxI9Tr0UJCsRFEpRZRYkwokV2PsxFIFKYRabKj0UbfOhFLo4DRl660EWR/pxFLSH3RJI6xkQ9m4VF8JaVRTkjKkVlGfbD7J64w71jIEVwvT5FBaNyRbbz8UTD08PDm1XjwyL9wcTDQs3EPnkPxXA9eMTyQedDDeAFQ2KhnsO+n0DEBoHFRF/2fkXRokJFowFdRSwDq0VOUa1FnQA2RbdAusSa9zTF6+JmRIdW6UVZlxBGt5H+RZOYy0W5K6FFrJxKRas+p0KkTrLEQq0rxMSx/EQFo6lEw2TKw3ZP7MQlBpvE46UFRBZq60QRpVBF8eMkRbDh/0TRkbxCKO0AxRe3l8R/2UNEeHq0ROhI+cQ2PITFQq1IxWUZ1sSFWqFFtrMoRkifFEaqsY9F0m/LRLKunEUOPiRGKpogRo61GEak3/lFe/JSxDFI1MWC4qTFMXcdQ/ixOkWfKxhFRNhAwxX7IsXlYSTFfT+7RO5aEUUdyRnEFQwXxZcutsUQmJ/FL0xpxf5DQsVGlNdEdBO/RXwQDkaDj05GpBBLRgVS3EXn+7lE7torxT4XosV0pFnFeAukw4AmwkQHzklDdmBuxQdOVcWSOqhEK7aXRXHb30WSy31FtRXXxP7DcsUvXUPF7utsRJzikUWt+rpFE2FDRbFQf0TtfPNDeItixRQ/qsXS70bFWyBYxdO8dcUMkwPEmSrGRDjWXUWkzkpF7MD3xJQl0cXIB/7FQfGwxQ6cM8GLW6hFXRymReYdq0T3U2LFVg7sxRaqxcWRfmHF2gokxch2EESwAwBF1eeWROQDK0Wh1vFERNjwwpZhg8XmbtnF+n46xcnlZ0NxiuREgCaaReVwA0YzMw1GDj4KRrVmDUaZGTVG816hRiDg8UZpbxZHPgA3Rze4XUdREn5HCamVRzv0tUeMSt5H4SMISO2kIkidSDdIb8FBSL7IRUgHZ0dIlopOSH7bXkg45nJI0ceBSFDQhkhJwodI/zSMSN38l0gEjaNItuytSM+hs0gFkrJIfa2xSPj+s0i9sbZIuPO4SCGCu0jO/rtIsiC9SG5xwUiJXMdIjwHNSK3B0kg+ONtIqz7jSHji6UgbCu9ItSnxSPXi8EhwSvFIKmXzSIFv90iYBfxI18n+SP5cAElvqABJriABSZmcAkmyigVJLuoISXkBDEl1SQ1Jz+oLScY0BklYUPdIS3PfSEgPyUiX6LVIY+ekSOH1lUjMKodIQP92SC7rW0i6XjhI/0wdSGWEA0jL69RH+G+0Rz/hnUdzlodHvYleR7LdJEfl8LlGJeQgRtYUEUZZ9zVGCRqKRvsr4UY6MRlHX2dAR3Kgb0c/lZ1HPuHER71p40ct5wRInb0eSBZRN0ifhkhI0BtWSJNvZUiy3HVI6IWCSIeHh0i3BohIyueDSPmWd0hKql9IbPBFSCAEMUiWHhlITcT1R0dWwUeDAKNH3aGRRxZJhEfJnWxHqbM9R3M39ka8ZYJGlnIaRovbi0VioQbDFK5QxUQ6vMUGcIjFD5yLw7/sv0VCDxdGj1PURX0dGESINPzFwMo4xn7MqcWaCDFFXwcPRrn8dEY4tnpG62JPRtCkKUZPHupFDc/NRcCK10VmFfFFTy8SRmYV3EWTqTFFTw1rRc8Vk0W/vdZFP1UNRjqS8kXt/gJGVq4mRjI1TEZh41VGR2FBRsepIkYYFQJGUE2pRXWCdEVv8LhFMpWSRc/3w0O6mp3FAA9CxpQlIMb8qcxENhwtRtkdW0YiTC5GYFSXRcrDgkE1XsJD72eiRbV1Aka4TcdFin1fRYbJbkSjkjDEeAsERHBOiEWiVA1GXJ4RRsOkyUW+MJ1F1BoHRU2EucSJAYjFxpyAxYY4q0TJVA9GWyByRrHuaEYY5ChG28oBRlXwoEWL7FhF03zNRTy93UUnjxJFJQbQxPMfjcT48YxFXW3mRdyG/EUxKAJGvWOuRWQ7UUVNhFZFU4W/RacX4kXIR8hFqz7BRQUjwkUF0pxFoqNfRQIaMkVbQudE3Ne+RABv0kR0NTJFl+5hRUymxURNcztFtmKpReJYRUT5oC/DfvtDRRpAbkWQT5VFvh+gRZjMuUUqqZlFFD/MRCuHikRkO4BExf6XRAmKBUUKxqFF/BjiRWlAoEWBFbNFYIUCRoDm/kXqhJtF6SZfRR/0RkWkTltFDlzsRXo23kUl5LhFXE/bRejIoUWIdGFF1Jr6Q08ehkPEMURFNrwmRcbcTcQg0k7F/WVExRiEN8VioSDFHUk7xYvsYMWeXplCb0GwRTb8u0XFT6xFir34RbZi0EUdOOBFVHJFRjQv8UVWDu1CJlM7xFn1M0SmCjlFJtM5RbQIvEW7J+pFTQRRRbwFH0VHA59FHQnBRR/0iUV0JFJFzhlvRQFNi0X6DQFGjLnwRS2QZEUOLc5EpM4jxXxh88VxmwXGlnKHxbdAlkNrKxxEO9+pxDeaDsXdk5fFQr6HxTPEnsSGOCZDRPqpRN9P3ERe+odFeOnRRVcKgEUsQwxEf0jbw/jCZsSad6TETYQVQ8zuMUWZ2btFuO+sRShtBkUYBN5DMCrqxKpxicX5T6PFnKKKxR90RcWBBJnDgfNeRWBUdkUqqXRFHOvJRTZ85kUlxpZFqLUYRbfRSUWOdThFrByyQ/kPncR9nUHFYqGVxSJsbMWsi/vE2T0cxVfKX8U1XgrFWKgTxO7J/0P+1DhC1XgBw0FgTcMA7wTFI0qBxI51kMSoNfzEnDPiwtqKHUSnV9bEgCaCwg2PiUVPr25FYqE4RC9MOsTx0nVDp+jhRJTleUU3eIxFpSwDRaFnjsTFD3XFHfiBxUi/tMTgLSjFOhISxWkAJUQOvpzEIR/MxKTf6MRm1XzFMGqpxaD4lsVDixbF2/mzxMt/5cTY8MvEqYLpw5aQb0SY3RNBih+zwk1i6EPBF/pDXdy2wsJ1NsWjAdLECkbBww8L/MTKw8JCWfWeRDlFB0SVVDtFJCiPRRBYi0XoSJtFPflqRYtsAEX7y8lETYRdw/hTL8RrmtPDDHGaRM73cEWjktLDJTWBxWNdfsRGJflEbHhgRXAOsEWa5nhFO05NRM9mn0T4wgZEQj4CxCDS38L/IazEdBNGxSBBY8Wcot/Ei/07RC/MG0VdbZZE9Ur1Q3L5HURXW2fEhJ7lxDw9NcUAgC7FlUMbw3ZP8ETRAAlF8dJzRZT2REWfPJdEz9U6xEYl8MSk3wvFCCxVxRQdd8SvlNlEmgjIRA8La0THKWRECYqKRBIDSUWU5UJFxykwRNEiBMVFR7jFyjLQxdY0jMWF61HF1AmwxHa+tUTnjCTEBEUexcbch8Srz4VCUI1VROELI0Nd3HzEWKhtwwPntETEwglFBbQIRf32qcP0bHDFK4f0xDvf5EQibDhFUriFROqVHsWQjx3FuWu1xFn1JMXAW1rFBAWPxdjwXMUDeKDEuloJRV0ttEUgsHlFXCAQxaj1J8Y3aRDGsb96xSmLpMVK6k7F5q7JwyGOGcSR/hXFPYp4xbsnQcXRIltBdCTfQ5+8VcULpHnFnzyCxc5IvcXS3uPFLlAExlRSA8apU/bFx7pmxbgexcQBvIPFKC2axTjWPsUwKhfFONbExEtZwUSWIYdE4JxXxCQoVsRxiuvEcug9xdX4QMUkqEPFjZcNxa3YMMUo/mfFUwWFxOM2x0S/jjhFFybhRNNN18QaryXFx7oYxZ3vVMV0tXvFio4Oxf+QncRQ/FnFIAG3xSP53sX02/7FDS8pxhROMcZnJA7G+T7txcnU/cXoiBfGiIMExrhNosWtWLTFFA4lxifxFMZhw8vFPpf7xfhiMMbIGFDGbXZWxtRpcMZVf0PGX3b4xSYiEsanSCnGb8EUxu7aK8bc5m7GzeyLxmKAg8aqb37GPzaMxnuErsaXb5fG9IyOxvb4hca4TW3G93NxxgYQV8aC0UfGwMo3xkSaN8b/UDXGMHs7xh0YO8Z4+v/FA+fqxQm57MVbscfFmZnzxW1WwcVWTsHFiTIGxh4HDMbywSvG3tE1xvQ7Isa84/TFPnlPxc27DcVE6WzFi2w2xQ/6d8VmN7jFz2bFxeye1cU0oAfGFfsKxuzAk8XwhUDFb3CbxXjLrMXrke/F/qMwxjVvIMaHluTFAd68xeady8WSC/rFLKWqxR24GsW2hArFCkbdxNBEvMSxUM5E1kV+RRIUFUVXyjrD5dBeRE+vpEQLk/HD+m0YxRrRisX2hrLFEnLvxRLD5MWsHN7FqDWIxZ3Rh8V9rjXFmncURTtORURrCabE1yMMxY+Cj8WNhpHF846ZxGQ7d0Qg0k1EnzzIxACAJsVEaZnEqz53wu7J00JTBQfEFR3RxK62NsRtxVBEWRdFxM27R8WdEZXFydSSxQ2PmcWsiyrFS1kaxO7aEMV0tUzFsp3dxKjGCsW5TYHF1MmkxU3zuMXe8YbFaKJVxXDfA8ULtdHEAACrxEATh8T2BufDPZvZQ0W2f8RL2VTFjEqzxZRlycV/aq7FCWjUxJ0RRcTu6wvFLaEqxVInLcUzMyvFwEpbxRDYAcUtsolDNBHqRLn8VUTw9H7ES1nWxOqViMQMcdHEENhCxXBOIcWIY1fEFR2BQ0T6nkRkqtZE2PASxZWDmsXmHZXF6aY7xcrDicR/apjE0yvhw7FQ4cS4HvzEyeXhxI0GMsW2YjXE9NsXQ9CzWcMu/11ElpBxRO5aRkSTGIRDw2SlxIY4/sRn1SdDtvO2RPkPQcNdbd1DvcGfw921AcWjAVRDlGWnRLiNDMRp7w3FlpDHxOtRwMSGp5zEmTsWRRDYTkW0NzDDuskixUyVR8WWEKPFMuaSxWL/TcVJjG3FxLEwxXZPncT2BudDIEGwRCbTLkUBTZBEAG9nxM4ZCUSZKhDDuklUQx04P0MZYiPFuI0QxV1tGcSbVZ9Adk9WQ9++0kMs1NRENitoRbjNikWU5TdFad6mRGpNi0T/IVXDSgyIxBDpN0MD58jDKborxQ1P/MTdkw/E76dIxAwCv8MnDynE374oxFsgn8QKVyTFlGXbxOQUCEXlv0BFA3jhRFUwMEU+6HBF081LRciHKkVv8FJFZMwlQ7wFgsKsi41EZmYPxdDEPcUDeM7EHqdAwyh+FENAE0bFQj65xQgb38VPHtPF886OxXkpgMWX/zrFhev5xET628SSyw/FkjoTxR6nFMSxv2rEaYAqxSYTtMXKA+bFq+3nxVbOjMVUUh9FxzqtRbsWaEUMAhVE6nOPRCNKdUW6mo9F2U6kRQl5kkUGcJlFgYTeRa2pqkVAgsREcD16xDAq+UJPHotFng2TRYxKAEWfq4XDC7XOQ8BbmEQwKg7F7lq3xATF6USV1DlDL90MxJ0Rt0To6iJFoUVSRce6MEQjm4HF/6GgxY2XOsS0SKZFlUMDRvnP8kVL2T9FrVgfRT81zESHhdjEZKrkxJRlh8WvpazF8rDSxbranMUJ+ZPEliHiw6MST0UkaL9F8ZKIRdxGiEVgZadFM+KORXoljUUqadhF4foKRm+B+0VFxwBG8AXqRdHiokXKw5pFObStRezAokXP1eRETkCNxAiszEPmHRFFwwK9Rcd650Vuo1lFqvGJRFmGqMK/7GZEDU9tRAUSrEPmrkNEGw0OREmdLkU+155FgnOlRfvLpUW0yGpFw2T3RPwYE0WmeRJFIv12QQgsU8X99j3F/kMsRbBBK0ZH40lGRQcNRlFJakUr9kdDTfMuQm9wGsUOPmfFio64xBZqqUTZPa5EVTCLRMKGI0TM7mnDT6+NRBx8PUWZKohFl38NRZjd38NHcrfEhqfhxDxOLcS+n5pEhevjROqVwMTloY/FJlOWxJF+F0XzztVF0aA1RjrhGUZ4C2VFdr7/QwisakW3ACdGHUk6RhuevUUB3r1E/CkwxYWahMXUmjTFlGXYwnjp+0Sad6jDueuNxbCynsVzxlbFYTJ1Q+MlckUjufNE5dBcxMatqsX6XP3FsLLaxXsDYcVAE3pFX9gLRjWeFUajMilGAY0FRsNCPUSNBqfFio6vxUtIGMXo2azBLNQixBdIEsVL2XLF6hXBxQDvfcUfhQNF3mBJRVn1A0RR2mDFDhzzxaD4scWKH9hEQwsMRvUqCUYOPlBF3SRTxfkPzMWfvDvF4xQixZL6qcVke4zFysMtxRIUKcUbDWDCduD/RFaOC0Xw9GLD3VPcxX2/McaARgrGpF8fxT0KN0W4b7tF22gARV3tgcXDk6bFFR2/xWiio8XvySDFurhixdERUsWd7y9DuyeQRJkqekQ4Z+fEXxhexSegUsX7es7FzWqZxdobLkRZl0ZF8BZuRZLcsUWdkahFiUF7RRya8kU64UdG40STRucbx0YC6eRGZucER2lwKUeHjUlHUVlrRw6MlUecS7xHDMriR/1JBUh+5BFIruASSNnpFEgMER9IQhszSMY5TUheUmFIsOloSMQZbkgPB3hIvImESJJek0hboaBIPcqoSFNtrUjU+q1IP9avSBX/tEgM5rhI5oa5SKNVukgKgLtIoCW9SP1iwUiMccdIncHNSArC0ki41dpI/KnkSN7I6khn++1ITqnvSNfW70jJ6fBIBKH0SIKR+EgaRPpI0Zn4SN939kir3vNIvirySGSO8kiID/ZILRL9SEPSAkmh9AVJHV0GSbklA0lpA/dIjPnkSLiZ00iSDcRIOu20SD+lpkiUpZZI9MSFSM2nbEgM8UdI504pSL7IEkjoKfpH/CjUR/pJtke42ppHxotyRyYqLkc3ieNGa5qIRqw8dkY00YhGm4WWRtWYxEZ+i/FGK24XR7YaO0ckb2VH/VqRRw8OskfNStdHCfUASOrFEki/gB1IrVomSPHCNUgYwEhICw1aSA6GaUgg1XBIzTpvSEnAakgZ0V9IG9hMSHHAOEiqICJI/SIHSAaA20cbfr5HeRGyR2banUdlGH9HryU5R+PU40bqk2NGLq74RYEEQUVwvSjFUI2ZxX+ZkMVuNAhEf4jFRZYyAEbX0qZFH/QUxeze5sUKF9nFbGd4xUkMyUTjVPxFe9JCRmWpgkbptXdGix0hRnK560WotblFR4O8RYIR4UXvJ9pF3w/jRdvoz0Wh51pFScy/Rc5ZHEZFGBFGqqD5RW8Br0Xk8r9FYDQaRsWNWEYbfGxGp+g/Rox55UWUpYZFns17RfVKMUWn6ABF0SIrxI3GxsUyxgjGPL0JxgRWccVJHdhFralIRvDFM0bk1AdGTiKsRapPT0U+6GxFrVi4RYus5UX8GElFl//RxG9f98IPi0hFMYh8RY8Tp0XAKgNGaSAKRqIja0U/xkjEjZdoxU0E6cXswOrFxykvxVpTWEU4p/pFx0khRtpK/kW9kpRFeqW/RVA89UWoJKVFkykzRfaXVkXNqvVERbaRxG4SP8RCvqNFiu4CRjFIv0WEDRVFfZ1SxVInMMW7JwxF1nS5RTVvFUY3mixG5/sTRnWx20UMgmxF5q4bRHnH4cOze4jEjSi1wxxamUTQMzdF4tibRRgEC0WfGhjFcM5QxDJV4MI3iRHEHcnFRN2T5USuNjtFwvUURb3jCMQ3ibTEIn0BxULPvsPKoZ9EoPiZw3hpVcVH4bbEWDm3RVCrBkZCzxdG/+ErRiLsEkaPE6ZFFfsiRfd1ikU+l69FD3rERY0GmkWF6yJFA/hYRZRlVUUNz5VFx6mFRe18hUQ+V8JExe1cRTarNkUT0DzD8jBGxZn7psXuWlnFW0K2RNfSi0Uu7qBFsKHTRZCg2kVFGKxF9kgcRg0vXUa4bTNGnTE7Ridg/kVfmArES1kDxUYljcPDU3ZFzeqQRc53WUUBzZxFyAdmRcZLNUWkH45Fq22kRef7ZEWDrwRFaCJdRdFRi0W/fcFF1jSCRRzrasQg0rPD5IMKxA0PicVuEqjFsOEXxb6fEEQGgYFD0WKMxevR18VSp8fFePpHxcshC0W0yHJFvdJtRbFQ8UR9HXDDgy+WRBIUD0VCz4bCp+gWxfYG6sTWNFfEMCqBRLdAaUVSp7pFRmXeRW8Bc0WhZ5nE+wuUxUzmjMW6WhbFDi3dxBovDcTqlSBFqqDMRWOu40X6bYFF+DHlRAaBxUTHKUJEv31lxH9IP8TzjuPC2IE5xM07y8Qp3BrFCyRexXA9Y8UehcDEldSKxIQNKMWxUHHE1eeOREXYkkTdtRRE6nMlRFmG50ShRVbCZtV9RFK4SUWt+hxEPXlWxJHtrEJ52EPFranBxU5AB8RqvK5FZ/PIRUHgMEV80FvEILDqxHnpCsTVZxhFwNt2RQKamETGSw7FexQ4xWDlOMMWaqHD23kHxVZ97kONl0bEm0Qcxb/9McXjtsDFcsrUxQDecMXKw5rEMsTVwxpRlMS4rw/FJlPmxO84ZURRSbNEJQbRQtGRkMMnoDHEowGsxMHXnMVeOoTFA3hXRPCFCUNhw7/D+u2/Q6+lZsW7+JrFa5obxN21EEVriXZFOOdxRdQJ7EOHFnvE30+GxCgPA8MzMyFExEKCxJ2AxsPQIv/EaW+PxQRW3sO8BWZF858WRQ3PEkVZhipFOSNSQ+vixUS4LzpFgZUtRPFjgMOJQWBBOUVnQvUovMLIB8FEHFoRRRWdSkUQWDZFUPzIw7PqzMT9ZefDmEyORNk9h8T40xfFFtmHRJ8ab0UIPQxFUGvgRBWM6kSL2+RDtMilxNjwzsTfvkBEHOtAxC6QzcQjSrdDpb1VRPKwlERVn7tEJlPZw9v5osM9ChdDowHwxCQoE8UCq1jFoiOfxVP0ZcX+1N7EiGPcxLdAUkOmCpZC69FJxZBxhMVHQ5nFEaWhxcc6DsVUwfBDDAJvxJYQVcV4aW3F5IOWxOOllER0NSzFip9fxXZgEkVLmaBFkGCDRVK4LETYAQrF+X5ZxVYOjMVNBDnFJYYwxWuaAsXf4KNDYOXBRCppwUUbPiJGFsoQRtLe0MPMDNHFBnAhxeVQVMUUv7LFWZdjxQW0CMXDZFrFXumwxcKGfsWI0k7EK4dIxOd7hcUDp7LFVFKmxeNUu8UjSqHFTOaOxc5Ij8WG58XF65GUxWSq0EMyVfxEjLnQROyeXkQG8D7DIv2XxLN7WsNIUFxEJXU+RLWE5UTgLR5FfvvARD7oWURB8YjEgRVlxTEIfcUobVHFcRvFxJp3tMO4HlVDPnlIw99PE8X8h8XE3ZNHQ2EyWcRg5WHFkX6YxWNdSsXBuWHFOsGuxYkSuMUjeb3FlrIMxg8aOMahJTXG+aAYxnql/8X/0PTFuprIxcqya8Ui29HEixuKxaLjucUBXobFe3K9xeZfD8ZleT3GmYpKxvKwcMbQwnvG/WUoxqycDcb7az3GK2dHxlIWU8aHFoDGCbqKxun3f8aY7HHG2up6xrZThsYex6zGUcmhxsOEjsaXTmvGJCZgxn1fN8YhvwfGGm8AxgvVGMY+aCrGcL0dxlesHcZ6FP7FFpnrxX2OCsax7vTFE8EQxoCXBMYYxMLFRwEFxkx3B8bO6A3GeecixiUmFcY5NAbG+7qqxVUwMsT/kJ3EGSKTxRxa3sXUCfPF8DTYxdRagsWDnu3DB1/DxLnrLcXhevTEs3tqxat+lcXYcC/FPtcnxbfRtcWXHw3Gaiv1xVWwZ8XuWrHFWwAbxg4c88XqBF/FBMU5xPP97MNLN7FDOSOwRN7gS0NVQSTFrkdRxa1pAsTnjOVE8WMgRbpJXEStaarDyrIxxeYdmcXw9PbFDLHRxcSxfsVcj4bFl26mRBPQCEUwKjXEnzx6xBx8M8V+u4rFEEc8xbra5MSNBuTEyHYjxeoVM8VHA7/EbhKDwbEuo0TG3OVEh6cXRCJsqMNxim5CU3TQxBPQDsWL29jEXP45xNXnXMQmwunEt1EhxQFNnMVtFrTFJtM7xSCwrMRs+CHFIv1axSzlvsVAwrvFnk15xUkMCsUJ+YjDvcHXwY0oM8SBlWPEU5aJQ7DhaUIcWn7EZKpvxU/ev8XsHs/FrFyAxWznN8WG+JLFs/tGxYMvgcSPwq7Evh9HxXA9HsUrh/pD5VCXRddS1EXnDKpFSL8NRUjQCcUSFKvFvMXGxfJBisUpOs7EUdp3xCoYNcQILCtFcvkWRQbwfMRCLU7F1AlYxejZFsQJ+ZzDIY6cxJXUPcUKVxnF2PA0QwaBNcJQa2REcRvjRL6fGESEDS/DvcFNxIC3vMRmZpfEAACwxOZ/gsUsg4vFImwaxIGVHcTk8qvEEaWgxFfsiMWWMqnFIMFbxblrzcQldR7F8sFMxcbtBMVNhKjEz/dQRfRsy0VMFT5Fe/LfxD+1VsUawDbFo3DixMzuuMSXbhnFhA0lxCDSi0Ok375BukmcRE7iO0XzHyxFhskURI51FUQJ+evEcvlwxSgPicSvA33Eb3AlxbDyVMWgiUPF+MLAw5I6DEUXt0lF8IV5Rcv/aUVJDG5ES8ixxA8L9cMhHyxDqKSsxEMcN8WQoDDFFmrBxPTbl0GWIYNE846GxGHDQcWQjynF8rB4w+tR7UQFNN5EqmAUQ/aX/ULjpbxEOGcRRcEXbkXI9o5F2zmiRaHnZ0XbaDlFDHHDRIY41kACK0lEPKwjxSPbvsUQGJjF6Ei6xBUdxUTh6QVED/prxf6y68X+w/jFb/A3xR04K0QnDydEwvX4w61prsORfmlEyjKAw5mZ5UOGyaZEQj5ww5F+PcVBYHXFe/JcxaFWjsX4MfbDp2hvRTd4Z0WNKJ1EWmQPRJLcnEX4YgNGc/cRRvvL/EWr/qJFq+2VRXyhh0U/NfFE0LOFQ5eQgkQDZ2pFkCBURXGstUTb+erD9UqcxICmGUU5NANF54yuxOeMGEOmm9dErjY0RflPn0UBzVNFsb+dRBDph0SYTIFDrWlyRLS3SkUhzqdFp6jTRbAy/kWSy2NFGi99ww4tekRtVnXEv+zRxB+FgcXItqvF42WbxfE0rMWJQRzF7XwvxE5AQ0R7g1RFuxaQRV921UXqZANGlOXTRTmjmkWSi4ZF4/ajRUCkskUCWtNFsX8FRmWZ/UWdgL9F6+J1RZQHg0UgQZdF2c5VRR4WYEVku2FF832aRdON4UVbMZlFoIk8RQKa3kTGS0tEgnNOw662asToaqlEQWD1RNSaGkUG8KdFTbO+RVkGm0VgZaJFAC+dReviTUUPerdEZmaWwvgxscTbaODCzK6GRUhwIkYXZi5GJyC8RZCgdkQkqCPF9Shcw0TYbETVVnTEVFLnwriNPkSrz4zEuK9lxGezC0VHckVFHpZRRX0dUkUl5HNFVR9eRSDS7EToSBBE0QA+w32umMQrZfLEf2q5xPvLzsT95TrFdk8QRE2Eu0VQfOhFtdX+RXuDAEZaJMRFa6ucRdQaqEWrj7RFyVSwRRQ/BkS0WaDFiOPdxS0yJcUH3yBFSFCrRHA9vsN5WKHEhPxZxWSqO8X5DxfE4JwVxLIMCUOt2NvDGlGRxJduI8X4woTFfb9ixQRWrMRDnMBF6VdERkpqJ0YgEr9F9UonRMd6r8V8QQHGRba+xWBU+MSs+m7EBvBnxXXCmMWHFvnEaQAPw6W9S0RzV4lFx3qWRUdyZ0RkuyTFB1+YxTXebsUJikfDDU+LRV76h0Ug0r/CEvJtxYIzv8U5NFHFJ6C6xD6oncXPlcvFgvM/xfJBD8JCPg1F5q7mRA4+FMUursHF+xoLxmN9BsYC647FoIkcRP12AUUAbwFFtMjuwyVkscWBxIPFw0L/xLx0UMXmLizFBaNFxRv8a8V7FDrEibBJRJf/vEOYzD/F+WDQxbRZNMW+n27EUieDxOXhAkU13mRFZaoDRQHeD0ULpGFFDAKyRIXaW0VgtBZG2rthRpbSl0Yfs7VGmCzNRp6NAUedACVHUNVFR156gEe7uqdHD3fAR5dLy0dtoM5HOgHKRxdG10cvvftH42EUSFnCKkjtPzpIENFBSCu6Tki6oGxIc2OHSPjhlUhdeJ5IRomhSIjUpUhet6tIP7OySGwruUiyALxIEYi7SEagu0gV6b1IuXPASK8Kw0ilDMZIFtrLSChN0kggoNlI1LLjSIno6kgmbu1I8snuSKTj8EjY1/NIDxP4SBB9+ki73vhIPIDzSMOG7kh5IOpIf1TmSPtm5Uh9ZudIqcrsSCQg80gXBvdIP1n2SHQc8kgGCOlIMAbfSJTf1UhNhMxI+hnBSFhAs0ikJKNIvjSPSGe0ekgz4llIgV09SOhBKEgbbhVIhzEBSAlS1Ud+sK1HEWWIR9ALSUex+BVHY53pRvKgzUbPhcJGnm20Rv9hz0Yojd9G4UrjRoujCEdYyCtHHm5gR/aqkEeGCLNHkETVR2eI7UdOyfxHM9IGSED+FUgOACpI3es6SL5WSkiqVVRIJVpVSD0CWEi41VlIfZdPSKCePEg3USVIaRQPSEj++0eaL+RHD0PSR1NEr0dhwXxHv+UmR3+I0kbmT4JGVNImRrgvc0XdE5HF1Se/xX0/c8TmHedFHrY3Rv7DykVPng7FalwlxhjEYcYxKB3G+lxPxNx120XlgS5Gu4cwRjYLNUbjVjBGKO3ORVP0VUVNcwpFvIUFRXBOfUWrPnlFGx4LRRZZUkUT0F9FWTWcRS7wC0ZhowBGq229RTWepEVxDANGW8JXRij+fEa8NFNGZLsARss/j0Vhw2pFb8GzRWiAckXlP0jFKB4VxhEWOsaz6trFZmaoRLOqC0Zm1XRGJiJvRtu56UWTmEhF/BiIRRBHukVzV9tF0t6lReoEYUXP1a5Er5RHxcDK/sSOpKFFFG4IRgM4AkaAd+VFOfSyRdqsPET1OZvFxi2oxb6wlMUSg9fESW61RRycKkasXB1G58znRRDpkkWWkB5Fkf6AResiyEWaSKhF6beLQ/8yFsVVnw9EXctsRWiRmEXxtMVFw0K4RadoO0V4CyVFi9uhxC9MHcUNz2pFJSS/RYcF2kUxKBlGe1IfRrG/AUak35FFY11cQdSaTsS9wX/D1JrKQ53vEkXLkEhFJJeFRTtffEUKRhvEnxoYxRLy4UNOwEJFsLKDRaOSPkQdOPvDsHLQRFRSVUSg+LlDtFm5w6yLt8Sxv6jEWfUBxE2EYcQhH4bERbZ6RWZVzUX95cRFHKvJRaKFm0XOmY9F0ZF/RcF5jEWDb49FVuxeRUfhNkUv3b5E/6EJRS9MIUW2Yk1F6SaaRbUmZUUEVtNE+u2LRI0o0USKH8FETBWrRO18N0N24FzCj1NKRQ5c8EX72g9G+vwWRn+5REYEZURGc8ZARliXc0ZnJEZG8ZQARj2brUVwPbdEHic4Rd5xdUX82KpFePr0RSLstUWTqbNFyEeyRX4Mb0Wa9y1FIFIkRQHeH0UZUdFE3uBQRfTboUVoYtFFyaWmRSh+AMW9gYnFRwO3xML1qMIRpVdEfS4uRbsnPUXEsQZFZMy2xIVapsVHMp3FTtGjxKkToUV2D8tFL0x7RcxuSEVZhtxEW7HbQycPbUSgidRD3z4wxfW5KMX99g9E+8tORVZOqkUuEEpFV+wJRLRZD0SAJkJERiW1w7dAvsRokfHDDpxTQvTbXUQo/lhFHufLRastAkYCa9JFdy1ZRf8hsUSmCi5D5WF1xF+YAMRDi6xCwoaFxJr3d8X3NbDFSZ1KxYLi5cQnoJPEn6vNwpHt5sT/kITE9pe7RKrPPUP8h5LECBsaxOwv8URwX5BEPL1SQrraFEWTqbREkjoBwrZiGkUwuzlFKikPxdeSTsWfqw1CY25XRVaOkkWvAxpFoPh5Q7wF88Q5tCDFmN2TQ200YEO1pmPFU9aNxTXN58OR7UpF8dJZROjZgMONl9nETQRsxVwPBcXNzDHFad5jxbDhiMQrh9pDJw9FRAgsGkWIdChF6NkUQ30/pUKk3xRFO185RT5oI0U6AdhEjQbvRL1SDMS+Hx3FYcOsRDF3b0SX/yXF1jSqxDlFxMTq833F9oYKxWsrBsMN4CnEA3iXxNPNXsXmHV/FodYgxGWIb0T+1M9EOgHBxEjQX8VOQE/FWLlYxSh+BkSfPJxFx6kGRdnOCMUBvOXEcmgXxbKdJcQj2wZFwFsUxECkOMUcfKLEDwumRMt/NETsL5pES8iORFyPMsSZKtNEedgrRccpOEQ73xPEKqmIRDtwEMTBKHPFZ0SAxKmCVEUD+DNF5PIrRLEuUkQA3s9EeHpzRKpxC8Wz6tbEz1UAxRe3WsVIv/fE54zuxGIQ1sRmZsZC2F/cxOCLecVp3iHFWfUtxQpG1cSTqRZETx4IRAskOETRog5FFfsBRBPQt8RQjZXE23kBxVg5v8Sw4ZPEGw2Bxa+DkMXRIhFEaxo9Rd/gK8OI9CvFHFq1xHDObEX/ECpF0LM4xfypo8RbIEFDYqG9xOhI+8ReKZvCjEqoRPAWy8QKVwXFqz7exPfkKMVliANDuyd1ROCcr0RrmktFf4i2RSjtpUW62rrCW0LKw/KwZMT302vFarwUxYbJ9MLqc2fECTmIxWuJc8Vd3CJEKH6GRE7AIMV3XI3FT56MxbN7sMUj25DFWYYixYJztsS94xfFu1aCxX9I+sRioUBEx7pvRTyspkUP3IJFTLchRTOinUQeFiREguJHw0CCosLjpRJF22hGRXgLG0XdJK9EajwrxQf9ssX+VHbFtmKDwwFNXEMMAvTEkxg+xRGlh8WgCXrFEhQMxQu1ysRwzsPELhBhxeFpn8Va07jFLAPexT+1wsViv6fFb7D2xWTbK8brETfGiSEsxpkZIcb8pyTGphsHxtV4zMUb3ovFSzd+xc1qr8WMebDFpnnhxULt2sXNO9jFZQgAxiKdL8Z0M3HGhgdNxrunGcYifT/GRHpYxn+ZWMYsVYLGdaGPxpaygca+zmjGVqx6xgWjb8YdmH/GyYSkxnzQncb3lXXG9PtuxlSBdMY+Nz/GGbMNxgxxE8Zh8jnGQXEwxjMCHsZkGwrGFwj+xQjdIcYt8g/GE6H4xc3KB8YILOTF20gCxtBz3MXfPoHFzUyjxdNNtcXywb7FBDYAxnTTw8W9wSHFL118xTd4/sX21wzGrVjbxUzVu8UOnMPEy39ORHDOLMWQYIfFnVGNxdHRxMW4XtHFih+TxfUoccVbAtLF5j8SxhjVsMVJDLjEG56IxV0tzcV8kITFOiOUxO7rRsRkO8LEzTvOxAl5JcVfh3nFd1yyxWuaqcXaLFnFjZeWQ5rm7kSvA+ZEHckzREcDpMNd3F7FsZDExef7c8W+H7jFdYJZxVCNs0PNO5/Ee/L+xG70gcVvgb7FMGqbxZjMesV2YHvFxq2DxbDye8VwzjzFwMrxxIVap8PmHUdEy3+4QkAkAMU3iSzFCgaOxQ6+cMXtfH9CqmDwRHKKzkQdybFDbVZRxKIjPcXLkHDFs/sIxV4pFcSdgJjEawm5w0XHB8UOPq3F3AaWxWUZF8UdOLBEM0QXRY0GUMRximbFxykgxcSxxMQ+V3fEPlebxIcFE8VQDSnFgy/NxC6QMMOutgrFXwcwxdk9isSwcp3EA4kkxbsnjMT3U79EJWRKRdobQEVoAN9EY+69RPRsxsOlvdbEklw4xL99bcNPHuZCsOGZQ/MfrsSt+hzCPQp5RFfsFcQSg7XEI0ozxWIQm8SQD5pCqYL1w2+BC8WoRhzFs+rrQ6stDUWgiYNFoBqIRRrA7ETgC2XE2HBOxScPfMUaQCTFQq0jRPFjxMPe8aXFedhvxRiVj8RSuJDEAAAaREaU7sPDU13F0t6yxfnPl8VU0g7F002exFUwykJlGZDEMubOw5+r4ETx9AhE7XyHQxNhLUQg0pRECuggRRNyKkVSJ+zDMXd9w8rDDEXsnipEV8qcxN++zMTwhZfEiPRXxLpJtESfq7FESnsnxTvfqcQMAg1Fqs+9RHGK4cQD54HFoecWxcsQH0Q17wtFPRtlRdcjgEWk37BEN/jVxOkm18TnjMjDXrpPREymIkMFIyTFZuYuxfVKocTtfM9D1JrCQyoY0MQYlTLFyqFxxOcMEkUZUVFF9pfsRFfKWkMr9g9ERdi8RPyHakVu45xF7hrgRW0F70VokY5FejYJRc/3nMRdyzzFHbhBxQwCW8Vj3V7FVFJjxWnvQ8XYARjFZ8QxxffTVcXQRJrF2zmPxWPdA8WIYyXEw2SgxLz0LMWrPnHEINK4xEfhOcXmruTESS66xK3Y18T5ft7DcSwhRct/KERlGdLDJzG3RAyTnkQnMXJEhJ6FQ6HFRkXe4OFFxtz+RRBH4kWbBINFjQaeRCjtOURhw8RESZ0FRXEbH0Xh+lFFBaNcRMWP+sTjparEl/8hxVgoB8X2l1VDFmohxDoBJUMf9MVE7usCRUWHm0UeFlhFMQjhxKFnBcVdbflD/pSSRbN7CkbR0QpG73iiRTdJk0Uf9GZFzhmwxDlF0MSrTwrFZtXoxKyL18QbHkzFWDlcxFpky8InMbBD+EIDRbnrlUULZN9FWyDWRbcv+kXXAyRGV1saRgl5AEap07NFpb14RRBYpkXJ5dRFYHbARZI6g0X5IGlFuB4pRfhThURbIHNEQfEVRBuevETrUSZFEvJfRRKUskX4QmlFhji6RInSB0UGASRF07yNRPrtv8Sh1m5EZuaWRbx0j0X8GIdFo9KRRd7xNEW9UgVF/WU+RQ4t00Q1XopDDHGcRHEsFEWfK3lFJ+ClRcdp2EU5heZFbQWGRVFJ8EQCKwDFKVzjxHlYKUUifWNFHcmRRdaWjkWmCrLDfOFpxWgAfcScM8BEVR8FRVRShUSF6wHE9Nt/xD81nkFcIJJESS6ERIbJzMSEDazFhwW7xRIDJsXk8rtDnzwfRadXwkVhQ/FFmRnRRapx5kVN5BhGVVAwRt++KEbnO4pFCkbTxHSTUcWXfy7FSa4vxfVKxcSR7SdFf9mmRFx+A8VwPUTE4C2wRO8nE0UJeXpFQWAPRZF+e8TAyk/FXGCIxfrclcWUpYXFgy9MwbZzbEUwqvJFm7U7RmsaJ0bK8qVFxY9HxHWxqMWVVJTFaCKfxA3gNUTQs93EMyLGxa/lwsWNl25DCYq+RVw+oUXbaLtEMuaKxA3g9sSgiVBCNppxRbbz6EVL97xFjZfMRJvVLMVjncrFJSS+xWEyscUnoKTFjEpvxVzgicUspanFTy9CxaW9ccQukALEdCS7w5T2UsW+n9jF8/3RxaTfvMSvg2ZFBrCtRWJ/2ERttFDFGVFOxTeaScWvAw/E1kUORcQgOEPY8FrEJw95xDzOCsWPwrzELZDoxLieRsWwYUnFAc2FxTf4DkQawMdFwei8RbHQqkVeuopFYTLlQzQAKcVnRLHDQ4teREr7B0VV8PFFu4c3RggsZUZHIZRGNyi6RvbH60YrNhtH1Y9CR/kmbEcpD49Hd7KbRwidlEd3FIpHCXWGR7hXnkdeZspHbHPqRy+o/UduggZIAwUUSLwuL0hPVltIa/SDSIEqkkgVq5hIfpiaSOsKn0gMqadIrMSxSBhluUikRrxI0gq+SFfQwEiRuMNIfpTFSEwhx0h6RchIYbrMSGFT1Uift9xIDm7jSE9l6UioZO1IvoLwSIMW9Eh0W/dIPkD6SBWz+kg9OvdIN2jwSCvW6UhRkuRInoXeSJ0E20gHH9tINmjeSLXY4Ui+hOJIg0DfSABO20iFC9dI9ZjTSDB60UiEOM1I+3DFSFJQuEgMWahIKGaVSPilg0i6uWpIIDpTSBzIP0gO9CtI1e8WSMm5+UfMKMZHxDydR8ysdEfaykBHomwiR08OEEfNy/tGrzW+RnpWpUboSKxGJ5+YRmDVqUaDz/RGrlYyR6G2bUc+xI5HBummR993ukeqVcdHsLbZR9F8+Eej2hBI19kiSEZ6MkhorUBI5YVGSMDxSkiaV1BIBShKSEUcOkhYYCdI3qkXSEtPDkjw1AJIPFTkR+PNsUdAo3FHK6cjRxPR5EZ+C5hGdDM+RjmjwEUi/R5EdCQBRbJuCUYVe15Gnh5BRutRAMQJKEzGni15xs5INcZ7VJrFhwUERboaB0ZjnUlGtJk4RgCv9EWyTMtF0ZGpRTPiq0USlLhFDpw/RQ8LaURXW29ENO9Ywxniu0T1yp1FixuIRadoE0XWNAPEA+dEwx6WkUVa0zBGSb6CRgdOh0ZpgEZG+aCxRRgVMEWVw0xFNICSRbn8N0XLv5/FOpI8xqWMIMaeXiNExAItRr7fVUbEsUNG/SUaRsX+kkU0kVRFTTPgRY9T6UUBDaZFi2z+RIVaK8RfmCZE8x/GQ05AisSmilVFCZkTRvD2NUa4jw9G9NtSRYts68QyldDF5t2jxe5ausPt/FlFqLUVRnsSRkajMhRGhZqxRcphnEUrR8hF3uIKRrbE1kU+6EZFB1+KRHa+rMQnMaxDKvqQRdRJw0VJXahFqSQTRcBKFMVCrUFDFXuJRc17l0VUMhpG7L4wRhfm/kWy7gRGTSQHRmYV20XdNZtF/KkRws0788RXWy1EOGcbRRNQkUUVjKBF2qwcRUVH7kOSOlHD/WXXQ4kwRUV9bsBFWGj0RZ8aXUUT8grFrwMGxSBBJcT/Id5E1jSDRU0EbkXdtZtETtHZQ3lYaEUwKqZFaxrPRTPEp0U6kgJFvp8ARWPuBETvySdEPtdARcSgeEX8GENF/tS4RFfsQEVBMZJFe8OLRSgtgkUvzC5FRUezRA1PhURE2GxEqvGhxJ2ROsV4iw/FFmq2RAYBvEVseO9Fs1nURabbykVHoeJFxCDWRc8mIUaWEmVG10NLRqQfNEbOGRJG76eORYY460TgLZBCkVxqRbn8rkVThVBFPL22RbHQ00VJbs1F+8vmRTPis0VHYQlFUI3Xw68lWkQc/DpFdFOjRY2Xs0XcV2pFDc9aRR4WzES7Jz/DQBOFw/+QVkPLf4NEsq4HRaJFgURd3FTE+u3bw/8hH0Thei1FrVhDRRJyfkVOAIpFGw3uRPr+CEXGi4xFEpRjRQisckSSXKZEfR2qRFmGz0Q+eY1FUlagRcVtzkU8/Z5F1ee5xC8MjsVvcDLFqRMoRERp8kS30fpE1xI2RSJsm0VlmdtFjxPPRQ6cpUWt2ElFyJgZRCh++MNH4UrEs1nQxILiusQ41lHEuK+Hw4/CqcRt9KrFi/2gxTMzf8W89MrFvUGjxVdbk8XIx6TFuknuxJ0RosSeXjvFsdBXxaHWzcSL2wTEwRfLxOM2vsNOQPvDHFrpxC6Q2MMLJDRFDj45RdGiJEXr4vpEvHTDQudq60KgiY3EqKTcxG6j2sQBPGTFWYYExYlBgESxUFnEO042xeSDwsQQ2A5FsS7qRKjGmMTlUBvFTeJxxVi5M8VtNNTEvp9OxA6cykRwPcFE/tSjxNzXgcLfYIxFdOSPRXA92kRYOeFE3DU+RS9dVUXA2wRFFfsORRfIF0ViodZBAbz5RIRegUXyQXFEPE4ZxL6fykN80CPD4xSVww+cE0IdOIDEg8DWw807UsTP1cXE374QRCxlmUJYOYjEK4cmxdqKZMX/kALFVOPQxCqpG8RuNKFE4li3wvrtR8VDHN7EtMihxPaX4sTEsfZD9bmdxAg9jcXsnlbFXW2tRJJcrkRuEsPCCBsERf7UXMSlPUfFXI/zxFn1z8TptxfFZmaqw4R8XETb+frEJ6C2xEdyz0R6JSVFUwWFRIC3QMKDwA5ECKwnReoEcESNlyzEFtmoxHBfQcUcfMfEduD1xLXVkMXcRm3FMDs5xfG0jcX2Bh7FEhQrxHuDT0ORfjBFjvV9RdhfbUWVFIVFlGXzRN9PIMVQfFLF7J5CxTvwCsV78qBDI7kGRJwR/MTTTWrEXwczRfHS9UReug/EdQJsxKgkOUUyhMZFJJccRbdASkRZ9TVE0QAaxce6mcXLf3fFY118Q4eF4kMzxIVDW0IPRVZ9pkOqYHpE8kEmRUCkkkTsQATFr4OQxfHSW8TY8P9EkA8ORd7ga0QVHRPF844TxU8eDMTSbwHEV1s5xVsCgcXfT6lDdk9JRaD4KUQjWwDFFR0kxfp+UcX6XCHFGw2OxK3Y6MT1SjXFbhKaxXiLosV8EIfFa5qxxAmKOEV0ZIJFdj5JReCcZ0RseK7DjZeOwocWnsRs53tBU4UyRYqOzERSJwhEuWsfxEpqV8XvSYbFpooIxVrT6MMDeNjE5HI9xRUMa8UH33/FQXGMxVO0wsUd+KfFkyl5xXRki8UnYJ3FtvO6xTQAscWF66DFwkb2xZO4OMa34EbGhC0exrwjysUQmOHFp0gFxk/PA8bN6u7F/sN2xcepCcWB82PFz4YNxkCzKsaCEwnGCggIxpTnDsbN+zLGeCsrxmw4A8arLyXG0wtKxuO0M8b2BkfGggKAxpH9h8bt/GfGC4Rdxv/wWsafPEXGnj5qxhXNl8YD6IvGeJpWxjHXZ8YMc2TGOVQ1xst/GMaxDjLG3rExxuVQE8aWEPrFQSC3xfM99sX1GSjGNvwaxjmjHcZ/ChrG64IsxtVnH8a62ojF3gLkxMzu38S0WTXDY10lxSZC78VJndbF/BiHxTpSssWcM+PF1AlkxVKnIcWL213FwZcTxdHiosX7OvrFQFPMxRjVsMX8x/TFIY4VxmKhAsYsJcLFPQrAxZ5eysUg0jnFI0qTw/YG08PxYyzCVn0aRFMFC8PmPw/FvAUlxTqBLMVJLi3F2T0pxbgvLMWMypHFpyiExfkPr8Ry+U/ElxAGxbG/L8UwqjbFQm2nxRKDI8UZ0WTF1afYxQqXk8UgEonFlvKSxfUK4MVFWA/GJtPSxbqJkMXqlUnFufyoxFCNi8PqlZ7D9Si2xCzUYsRR2pvBCtebw3jp9cRkzA7Fe4M9xfMfZcWq8dLBP8byROzAOcIqKUHFZ7OOxV1tmcUME0LFYOWrxE3zv8Qi/VfFj9MOxQFN9EMT0NbEdCRdxUYDfMXFbevEIbASRH2u78Q3+LrFU7SZxWTMJ8UDZyfF3FdAxViofsVdbXbF4zZOxbEuXMQRx5REBRLDRCxDZETyQUvEXwfsxKyLcUT4059F3NfARZtVYEUwKoLEXVw5xRaZnsU13s7FzF0pxciYk0OEnmvEN4mhw5aQO0TCdThF/kN7RaD4zUO7J8TElrJ3xawcm8VwPX/FKO1hxXS1bcWYXWfFE2GcxAgbHsGASChFiONmRdy1y0Qc66pDxf7rxFANR8VlCHDF2pspxUW2usQkaLrFv07exbIdTcWKDiLFuyeKxKpgjMM4Z9DDDwtHxMqyD8UbnofE2/neQoeFpUS7uCHEj0I4xRniBMUCq5DFl39vxSoY7UMK17VE6GqQRIXrQEXecVNFUrgURT9GhEVzV0NFTfOdxE4AncUcWrHFfoxixfUoUMTxY6FEFD+pxFfbQsVHcoFD0EQqRVyP0ES2YvPDkA+uQ9obAEUPetVE0LMHRb6fVkVrCelEApp+xLFQpMQy5oDEL0yqQ+ELV0WPsTFFsS44ROqVv8SsC13FsdATxVwggcLheoRD2hukw9to3EQMcWtF9UowRZtVK0RApKREF7fmRIa4HUXc10ZFp1eGRSO5yEVVn1pFheuYRCSXUURvge7Ee3JfxSbCHsXqBC7Fd9y5xV2NC8a4HgTGjnXSxVfsh8XEMRDF6SZgxb9ss8UjCq3FkssjxS2yBsWezcPE6nO8xC/dccWRflTFOFYtxf1lGsUxd8fEqKRoRHNGwEOEDcnElUOXwwsksMR3LZXEEhTrQ5mZK0XcNbdFAK+tRXuUYkVSOCVF9gbIRDF3ZUTjJURFQaCdRXC9H0VJDPLDysNExRpvu8XA22bF3gJDxAIrvMR56b/ERUdqxHnHFkWGOKdFP8bxRCh+nMJVwQjDIDA2xdqK8MRseKBEGBU6Re84sUWY++xF0ESSRakTukSNlw9FG54exHY+VsX0LI/FdBN6xY51WcOvJZRDKTryRD1bhkVH4YtFsX+MRYFz7kW3YDdGHLoeRm1W0kVL99dF+wvmRQ/L70V+DN5FM6JpRfW5WUW6ONxFCFvnRSZCBkVQ/CjEBz3fROyvcEVDXIpFWzFMRbzjykSQoMxD07w7Q8IGcEXTfJJFGCYHRMKGuMRTdEhEM6JtRfYGDkUVjIJEO3BsRfxpo0XCRpJF8x+pRW20q0XVZ3VFiPRIRXctlUTZPZVDwleMRSSG/0UR9hZGflsJRkfDkUXEIKxE9gYvwxNhGEWyHRVF1AlcxKutQETr4tREJzEORX2uakUi/YNEYNQTxQN4QcQPC1dENquyQ5rmVcRgdg7F/9CCxfq+l8UduFTFZYjkxPpcIMWad7PFf9mqxYenlcTqBFlFKct8RfP9L0UMMZpFTCYHRiv2OEa1VV5GtoI/RurkCUbx0jZF+MKMxSK9wMW9Uu3EUjhJRdXnN0Ur9udEKToyQj55K8XHuu3EVg6aRGua8kQ73+ZEGASYROaug8TG7SrFa5ozxbByHMXG7RrFWtOyRAskzUW1RPxFmwTYRUACfkWUZYNENIC7xIofb8UVezfFUwVrw61piUSLbJPEKG2NxeXhQ8X+Q4REuxZ/Ra3pM0VWjgXFHJq5xUr7osVU47vEoIkmRfxH5kWl7OFFDHG5RJOpR8XeArjFOfSaxQHNdMXZfcPFqYL/xTCZv8XeAg7FwFuxRGnexUTEcYXF+IL2xfAWy8WBBFzFC7VOxBovQkXB6KtFq22dRZ5NRUWmeZHE9pfTxNV4iULn+7xEHOvhRCo6CsQCmpBDDi0oRaUsjUSmecXEPuh1xWS7xcVzRo/FFD/HxJ5eZEUvrBNGlPbmRRzrYUV24C1F/IerRBGl9sQ9CqDEu5aURLN7XkRE2H5FkIAMRuqkO0aat2ZGnS+YRlbu0UbjPBBH9h5ARyFuYke6aWRHBKVMR+uKLkeC8ihHuN47RysWb0drc5lHLK+kR1XIpkfx/7VHzu/fR+fKFEg/EEFIw6RlSNvheUidYoRI3OuMSHLmlkgZtaBI6W6pSG0EsUhxC7ZIlWS8SCy6xEhEqclIz+3JSFe3ykg+cs1IyqvRSAnw2UhoiuFIN0XlSA+q50hYoOtINFnxSBEi90gFW/pIEqz6SC+U+EhrS/RIDRTuSBaW5kh9qeBI+mzaSPOT1Uj6rNNIHd3SSFMe0Eg+l8tIGdnGSFmzxEiv+cVIGzHISC+Nykg3QMhIygnBSDmUtEiC/qRIjTuVSGQUiEgo5ntIYF1pSICHWEgVJUNIflkqSAV4DkiJeONHLii1R2YLkkfDGmtHBRM/R7mrHUdJFgVHlnHGRnwQaUasfCJGOgMORkmdP0asbKhG/nQBR7+kLEfyMUNH/hRbR3iSgUeWSpFHg0ShR55Cu0e0mONHzbkHSJIrGkgyzytImV04SMAmQEiQBUdIE/VESDmtOkiU3S5IbhUiSCk/F0ii4QZI5GbdR0etpUfG02FHUjgoR1dDBUfVuK1GIf9GRla9KEYe50hGGy2DRkmejkaLHU1GDwtYReWwGcbBKZPGEZWAxozKt8WR7YxFr6MQRgyzK0bY0ElGbTQ0RoQerkXTzS1Fq61fRV8Ys0VLWQ5G7yf5RdeSN0U2q7xENW8rRQk5gUXYQclFiPSFRYGVqMSwocTFr9SSxY41jEWXH0xGMUhlRtwGFUanF4dFZvfEQwwCs8NbIKHCq74vxVoT08XpFyLGCMwbxgKrI8W0NydGDg6cRoC3hEYg0vdFsVDuRO0NHsPzjoFEXL67RdWWvUVeKatEKVwzxAbwtsNMJl1FcujoReiInUVj7vpEoedaRQgby0Un8c5FEFgBRKCJWsXfvmfFaJFNwxNQsUVYaNFFNc3mRfDW+kVIEMlFit+oRS8dlkX/IWJFLEO/RZS2u0XTK0tEH2O9RNjwgkWDL7ZF9CzVRVTjkkXkg+VExkshROU/58ReS7PEdmBnRZQ2o0WBlQFG7joiRjLm1kWKzqxFtJmVRVsxHEVLyIJF7c2bRRQuTEVeC4lFqy1wRfF0D0W3QB5FVn1kRFUfTMUmAo3FNc0bxPFjZkVJDJxFLhCyRQwTnEVCPtlEpnmrw1bsy8TjpcXEjZfOw7FQe0TAW/hEUpbNRFVfqEU1TQpG4wUBRqZ5hkUlda3Eih/3w9v5BkV2vkxFtIiWRZf/i0VApDpFTx4SRM/Vu0RXrJFFvONeRU0ED0VW7F9F8kFBReU/ekT2BkdEE2GZxLiei8VRyYnFbhLjQtLe5UUPizxG4ekvRvGj/UWCsxBGSQ4pRidxKUbmXTtGv64URiO5oEUTUG5FwgZLRUpqdkUVDHZFgDe9Rdx15kUP+hZFCmgURau+q0VeaaNFxtyKRQkKi0U+qIVF6MgJRaOS70SZGXhF7mvIRY0G+UWX/3lFA3iYxBUdHcVK6kJEVv03RciYIUUKVwRF9gYzRFz+tsRfR5XF1EmixVD8FcWxrmBF7O/ZRTbrjEUXJsVEjQa0w2B2B0MEVlFF9/WWRcGoDEP99kbFmSo+xG1FKEVOEddFmVmoRXlHFUXLkB5FHcltxNO8XMXlP2TFS8irxOkm/0R1giZFAV5ARafX00WWkjBGfiwqRgjs/kXl/7VFvIUYRU1i8MMqmDLFy3+uxZ7NxsW3EbfFtPePxRdIjcTJ5ePEOgEtxSGO3MTxUtPFuF75xUp7fsWNaJPFIQ5rxfYGmMTfvqHEyJgRxRlzHcXn+4zE+ly8xE+vocTx0mnELGU5xDLmzsOcokfE7Xy+xHe+g0OSSydFV8qRRIXrkETQInvCfNBOxX2dccUQ2KDFBEWtxZtVj8Srz6NE61HMRAbwoURKe0dE7C8DQ9a0RMWjEoHFeWkTxXUClsRE2OrEJXWhxN4C+USvlDFFjEqzxLO7ksViIQTF/yHCRGkAC0XBuSZFcaxMReCtOUVgdilEN4l9xCnL7EPk8s/D6pWdxECCt0T2Bm1F3AaMRVvCe0VIvw5F7C87w9jwKcVVgZDF61H6xJCg2UR7FJVEZRmVRPvLlMTYAZfFeemdxemmRcXix1hC7uvsQ7ivX8RGFBjFHueCxUlumsWHhZnE0ES8RAwCl8QK15fENjytw/HSmsSIY+nEc9feRL6fb0XKoTnEO3AgRAMJBkWdgETE3LU+xdBEjcXGy5TFlUMRxbwFskS9wcJEKO0LRWczM0VYF+lEm8QaRMnlBcQMkx7F4kcZxTkj48TBqJbEqRMwRD5Xu8IdyVdEaW/VROyew8TjlG3FpvkgxZ8aH8WL/aHEi2ybQxE2lMOvJWxEKVxERXDOgkXfvpJF/eURRZCgP8UMgn3Fx7ryxE3zocSppJDEaCJkwwxxBMRaZCXFhHzRxCJsYMThehrFbhJFxVI4MMXx0h3DexSeQ1kXp8PEsUbD/yEBxL6fDkQAb5HC3ZOIxJ1vQsWPU3rFurg9RK62FUUqmB5FduCURacoj0UxCP9EgvNExZaQTcVXyjpERpSURL99TcMWaszEejbhxCk6tsTw9OfEyqHqxH0dHcXu66nEEOlhRJoITUR24OTDnYAGxXPXVMWmCgbF8rCAQ3PXg8TuayPFPYpexTAZa8XwFkTFjvUpxdQJxMOtacVEldQRRYan00PEIAXFF0igwnBfL8M5I03Fl27OxH0ddMSyndjEJQYJQ7G/4URfmIpEk5gExTswicWdb4PFrxRMxX0/R8XdpFvF5INXxeSyssXwtOzFPcrOxcklqcX67YLF8eNzxWKhgcVbQoXFvh+vxep1CsaSK0fGf4hfxsryEMaU9oTF3DVrxVVfnMXdMwHGwFvXxcsQIcXEQovElPayxS/9GcYngAPGLJQRxtwXJcYJyjjG+xo/xtTaJMZTdDPGWuRRxtHAMsZK+w3GexIZxoi0SMYmolXGm8Q7xrObPsalvTbG5cFMxn7scMYO3pTGuxeDxrbCWsYrh1XGerYxxlFJA8bsQAPGWdcFxm0Wz8WBFcvFio6kxYJRgMUVXdnFwJsCxh+UCsaj8hLGhHwqxsDKQcbTrQLGAhprxUfyT8XTvBDFR+FsxOTykcVyqOfFezKuxTe4gsV4i9HFUYmzxbiN88Thi0rF/XaXxb5wz8V37fvF+3q5xdw1ecUjCrrFCTkOxgZhEsZOAMXFcD2bxO7rkENtxY7EeHqaxGWqhsSY3UnE3bUixOELg8NEabjEfGHtxB/0QsTNOyTEi2xVxIqOuUQNT3lEAN5ExUK+RsXppgnFJ48nxf5DZcXx0jbFBVKhxRGlZsWeXonDRFhdxRf3ksX/oYHFZQg8xdDEh8V5mN/FLaGixRIUecV52H3F1AmoxFUww0QaQBJFRpSHxKMBTMU1TSLF4jb/xBUMAMUW2bfEAppgQ/6y+8Gs+mREglEHRaHWkUS7J67EJChrxZrInMXmnQLFksucRB9j3kKDwErFFH+ixYGEE8Vns6nE3uDgxNQJIsUJeUvF4xTexCM5LMXdJMzFpN/HxW1WOMW62gLFuesKxXbgPsVbMTjFYbIvxRx8UMW5/NvE1xKpRH6dCkUcWsBDmZnhwzSACUX/0KdFw9OcRWgRHkWUZUrEqYIbxBBYIUPOmV/FOzCUxe5rQcVZF6XFiQGxxfOfWcWOdcXDcL19RZ3vT0W0Nw5Fns1oRKRO78QD+EPF3z5AxU5RG8UERSDFecdhwyQoAMTYgU/E93UqxF1cQsWiI+bEyHaSxFwgksT/IVnELpAxxWIQU8XOiKzFWdfBxdbFx8Tf4IXE2b0VxUAkcMVn1ZzFg8DgxLKdh8MYlaRCLv8lxOoEesSbxNPEEOmVxe7rY8UElpnFSurSxaKjOMVWDt3DZzMixf+hgsWQoMnEqMZDQ0CkH0UeZ5pFEvJ0RfRsxsIUrmHFne/zxLUVv0MYBGhEApq8Q8zubcSO5AbEduBkQ3vyMEA3+JnENICHwjcJU0UBzWlFzSoKRX778kQDeDdEQeAaxXUCS8X7qfnEC7WixPFjEkTKMgxE0yvlw/OOrcRXSojFZ4SdxTJV78Q2PGlEZYiNxKaKNMXQs53DnYDzRDAqC0RfmIZE/eUwRZFtKUVcD0BFb/D7RFrTBEWLbFfEIMGmxYYnUMWDwDLEXdzKxN0k38RxrB3F9QrLxQrILMZXzB/GuTy5xdhfjcWDr0HFF7ffxIR8KsXnzJnFio52xV6pDMV4evfEi/1HxKutssR3nCLEldQTxCSXrsRhwxvEaytmQ3nHDcTzjhTFpb21Q/5D5kOiI+PE4seHxHzQD0SF2khFyBhoRbFQxkSdEZ5EX5hIRcBKL0URJTFFVAGzRfSslUVgVBJC2IEaxbxjcsUNYHzF+Q+vxDjWqERzV3BFCsaMRY3GrUWdLwNGfp2HRYSeGMUKV0DFnYD8xOhIyETcNcNFNiuhRevRBkUW6ghFlUMlRcNkOsOQoBLEuyctxApXZ8WtaajFAU2PxWdE4UOOdU5FxDFDRSGOWEVFNn1F61F8RSbCv0Xo6C5Gvj8wRkfhukVApDdFbbRaRbO7rkVkGwZGf8j0RfOfgUWGSUVFb7CORRQuKUVwzqbE0ES+xI7kIkPgHAhFuM2NRQ7ctEUkV5VFksvTRE2EFkV/6ptF4K0BRZYyVcUc2ljFDq09RW8w1EUTsp1FrAtXRbNZS0WZKjhFQ5xPRVvCdEVE+hVFLv/fRBDp5kSMygtFqs/uRfIwOkZ9/TRGYrAwRj3bAEZz1zRFaW/BxJJcAMRZ9QFFCmgcxHbgTMRYqGXDILDPxGgibMRs56HESD8mxR04h8NwPa1EcD2qwrwFz8ReumHExY9xw/5DIMU4VorFzTt+xTY8LcU8rHrF78kcxTLm3UQgUpJFad6aRZ5eskSV1IhEW/HkRfN/UUZF9nZGsr0eRgisFkQ+13fF5v+JxeOl7cSNBgzE5IObRLNZxEQdyQ/ENxq3xOeMmMNWDqhE2or/RBlzjERcj4HEDHHwxHzhJ8UOHFjF32AbxdcSOESdgFtF1oWoRRYZuUXZzmRF/IcuxLADg8VH4YTF6hUHxczutsRGlOzEduA0xed7OsUeJxzF0m8bxSZTyUSDr3xF76eWwlAriMXsb7bFSH+LxR9j7sGMylNFDU8iRXJoAkX5oI9E4elDxVP0n8UzM53FIuyVxY/Tg8U0kY3FYy66xWDlg8WEDQ1Er6VgRXCOgEXzjujENJEGxu6r88WMSpHElmGIRSTotEVMlTlFRqUVxfJBCcVSuHREw0IxRct/LUVy+d5EJ6B1RFK4ocRns97Dc1caRdy1tEQ0kRnF7Q2GxRX7XMXRIhPD47Y7RRHlmkVfh/JFTy93RfAFR8WejY3FmogTxVHaD8WSXLbDqROyRdONy0XP5pRFqZPLRbv4GUagqUhGTvF7Romws0YrlfRGfMkVR/n3K0eJQCNHYAXwRuA8pkaNxrhGKgEBRwKTH0et8TdHbIgwR6AxOUc9m4JHfx28R1jd/0cnByBITkY2SJwyQkgBzVFIG5xsSDZPhUhP+5BIA7uYSOHHoEgOSKlI/uiySPgmvkhs3MVIEy7ISDZSy0iY99JInUPaSP+I4Ej+i+VI/ofnSJlR6EjHJutIG37wSPlL9kjvCPpIFw/6SAkW90jaTPJIBTTtSJOY5UhU9t1IaW7XSMGH0UgSi81Iq6TJSKQOwkiNbbhIKi+ySAPXsEhEsrRIwEK5SDfXvEh5mLtIGFi0SMuUqUhqsJxIRA2QSEHChkj55oBISc1zSE7dZUiUiVRIQaE8SLc2IUiAJQVIACDYR9Ghr0fA5o9HLCNoRyqZL0dKi/hGklq1Ruq1XkYZEdZFJhOrRVuxJ0ZmBptGranERmSs2UZk+95GoEnmRh1IEkdiETdHJJhXRwDDgkf226ZHH4/VR3ES/0cMOBFIoK0gSC29LEgcFjdIcN48SARHPkgjvzxIrncwSF4BHEh09gJIX7fOR5jln0ej4G5Hmco6RwZAFkf7u8NG5RBxRijtkkajkNpG9Qj2RpvmuEbqla9FUekzxo1InsaDv4jGnPPNxQ0ggkUi3TBGRYdMRsYtM0aAtyxGR5ISRvvLSkVCzxpE8XQtRYLiFkWNl89ESFDvRDcaJkQ5RYpEAG+jRdyG60WhBblFiv17RLu4DsWxLqHEOSMxRbhPEkbGPE1GNU0qRu18K0UFEjnFUI2BxVXfjMVCLa/FrrYdxn0dZsYca1/G4Qu5xahkn0Xk0lNG9wSBRsYrPEZt1rZFfOFtRRqAsUWxUKJFnKJjRUtZ5ESNl+/EmbsGxfFjk0Svpa9FAG8sRgkZP0b99slFgnNGwXuDaMWd74nF5u7wxV/nC8b4wlrFgfNoRQPpKEZVHxxGzTuyRd/+g0VA5KtFn3ojRi0yTEbVOMVF1Jryw2DlMMNZF7jERUdcRKbbv0UQx+RFwJuwRUCCskRIUNzEi9tuxEKtzkQTYUhFWZevRQZBm0XBuX1F2c6bRRcmIkWrz61ETYStRHzQAcWPMcjEgtGDRc/VzUXQ4v5FBVLxRY2XMkX6fhrE3NdBxJaQ0sRuEjPFJJffQ2GDkkVt1otFl38yRbsnSUVVsH1FYNRVRYofVUQi23lB3+AzQ+18d0Pu2kFFsT9sRS0QfEWT6bBFUpalRepEg0UbnoVEOgHdQ08eEEW24m1FlIenRe1eh0U5I0hFwpcPRdLe3kTRgHpFM7NDRZJcGsTf4IvC4xQWRQrX5URs56NEUwXXQ6Us/cRzxhDF9+TJQ84Io0Xh2hJGsBImRkTpA0bazBdGNxplRg1gbkYXCDlGcUrrRSvla0UPi0tFGESCRTCZoEWuB7ZFxyndRaeoCkZlGaVFVuxMRbpa2kW9cgNGdKSTRYnSKEQXSO5Eb3B9RYjSXkWwYSJFi2yLRIbJxET6/hRF61EaRKpxHsUPnI/EiGOoRKabSkS7lv5EyAeKROOlrsSPQj/FC6QMxYeFiMTswElDaKJERSXkP0WezVxEA+e4wyzUKMSyDHPE0018RFpkkERNhBLF07zcxNtotEP7yzZFiHQDRd9gKMWuRyzFtEhpxVUwYcV0JMLEsi6HxPP9OEXdpMlFGISsRXplqEXp5v1Fk5jZRVOFPUURpfJEcoqTRAmKA0RIvz3DtEhhxXec0sV7lOPFhknyxbcRnMXXkinFNxo0xejZCERn1ajE1nSqxag1qMR4C+hDkA+BxIjSUETr4h1F7C/JRKdXJsSw4RFDDpxvROoELMPw9PjE7zjxxKikrkQ+eTlFcvmcRHL5b0M5I9ZEaCJMQh3JpUGyndZE5dBYxAyTMcUHTj/Fa6tvxVdbocQkKMpEY+4cRTC760SbRBrFHieUxUCToMW/vZ7FoiPLxCSX5EQHznHDmRkvxWsrnsONqBNFAbyjRFpkFcS/7HbDEaWNRD0K2ER56RdFI7lARXPXXUU5RTVFWDm0w2NdnsRioQrEhjiqxLzj0MSmeWfCM7M+RU+vaUUXJqpEpSyWxAUjVsUT0LHFMbeNxYR80MPhC7nEUOtYxbpagsUab7fFRlSJxch2i8R3vhRFP7UbRQu1xkNPr7nEgmJZxZayhMVLN9PE/KnQRDy9esRcflTFe/LGxKZ5vkTmP5JEio6Yw/FjSEXSb5xERbbbxL1S6MRAk0zFz9VTxeFpasUc2jjFJw8TxBzr90TF/rpESgwARTzOLkUFNK1DPE4BxWiR6sTChvvE5T98xdqsnsUeFo3F5/tLxLG/bENHckXECySBxA3gGsXjpY/FDq1oxRrAzsSPU0xDPCz5RF8HdkOopHLEGsDDQyZT5UR6pVRFAN5WRYbJmMNUUt7EcM4IwW3FcESwcuRDmEzBw9GRjESfPAhEQWBrxOCckcFmZpLEzO71xOoVLsV/SHbF6bdNxeQDB8URtifFKzaIxZf/p8SnV/9E1JqXRLIdHcVUI7PF+u38xPfk2kQukMREzpkURUMcAEVxG6JEFR0BxJ88BsRCzyNF2IGWRAibFsUXyADFpE44xOXQ3MQERXTFCYojxayLPUR2T7VE8kFnw7sn+MTjpSXENe+0Q6IjTcTS3lrEaysaRFwgjcQMkzfF6vMExTC7uMR7g8NDqROwRL6fjETWNB9Dl/8QwbN7JMQduHPF22jwxNEiOEX7OsxD0MQbxU3zScU1TYjFPvkzxSlcp0Mxd1JFdJO4RFrkf8UjCrHF07xUxeqEJ8Xne4TFBWOWxbRZp8XXUuHF7tr5xZuV0sWdL4TFjYZJxW8whsWTKcDFCbnaxSu2vcXqFbnFFzcbxrlrOsboSPbFHUl1xY9TqMRQ62DF+DHGxVCNsMXPlZ3FwjXoxdWYJcYkqPrFwWjMxWjA48XLwQ/GpDBAxkX2SsZCL07G6iRRxnC/O8Zb4hrGf9nSxQWjpsVV3/TFsDIBxs+1CsYcSxvGxPE8xlEJa8anl3TGRGqOxnAOZ8b31U7G/Mk9xr2yFsYPaw7GfkwfxqpgA8Z/GeXFYQMKxlhZDMZiwRrGdi8exoDIDcYF9AfGjdcJxjqhHMY+WQrGCsarxe38f8W6iavFfKG0xXMGzcV9buTFmeq7xWZVUsVxLFbFCTm+xXEKdsU1zQnFeHqExaxrAcb1uSvGqTMAxluCgsWEzYnFRYfVxUJt1MWD77rFm0RLxZFcakSz6pdEgZV7w9qsxsQ9ih3Fv/1YxZhMA8X/sgPD4zbSw4qO4ENwX65Exyl0xHDOasTFjwZFvp+yw1In8cTLEFvE0QAuxKg10cR6pYjE4fouxT/1sMXQxAjFppu/xDQRPsWV1ErFcM7bxFD8AsT99u3EFD/GQ7wF/UQu//3DfR12xLuWuMP2l39EBoGMxNLep8WBlbXFf5mZxbbiLcXk8qnE9UrJwmnerUNxrIfDdLWWxMgHwMSpE/jDAd4IREOLBMStacJDLaFrRaK070QEVqvEHic9xdQJ1cQmwprEVGMYxdEiK8Vxim7FWZcuxdQJqcQ5RSzFmWqAxRniIcUMEw7FObQoxdEROMVifxjFEccKw/P9XEMj267EHOtSxPHSgURz13BEiUEmRJmqMUUY1axFfjuGRTm0gkQBzSXFbwFcxU8e1sJGJVVDr4MjxZMYdcXzX8rFawm+xWgRBcUQx9jEyqFRxFRS2MRWfRfFSFA2xCqp+8P7OrjDBTSlQzeaFkWI0s5EFQwJRQU0y0R5WNLEm8RIxU1EycXsAILFeAsexA8Lo8QDeKvDSL+hxME5NsUar3DFjYZnxVWfvUQVnT5FgLdMRHJoFcRGg3fFVo4txUMcA0NHA8FEzO45Q39ZVMXpNxvFGq84xU5RP8XbaDzFdNOsxbyFp8Vkqj7F1sWpxAIrTcUYBGrFR/Ixxfr+PcVVMGjE858mRTe4kUVyaBdFqEYSRQN4lkWvlEtF+n6jRGUqAkW5fFtFR2ElRct/lES9wRfEDr4axXJolcOSSypFhycJRa8lHEMOLSDEJ6DWxHDfLMW8dOHE/WXjw9k9QUO89CbFs2rCxTxsssVnxJbF22h0xV5LGcXc1wlD000exD55pMUYBLHFHTikxNk9qUKxUGPDSNALRTAZOEWPwoNFxLFHRQbwikOwcqDEvHSfxY7kwsWeXjrFDpwUxeTUg8UIW6vFeDq8xYhj6cUW2fHF+0saxYxK6kJ4C9PEeekFxfkP8cO849zDUOsdxaNwasWZGZ/Fz9VQxeCcIcRUYwZF0t4MRfrt0sR46ffEsVDrwzwsZMN7FMHEA+efRCU1pkXzH5NF/Ad2RQDeSkWtejhFZZk2RbZi5UROQKREouONRbZEwUW+sDdF2qy3RInBAkWTGEpETx7WQuhI7kS0yBVFowFMRNXn0kM9m3xFtUTpRSKbw0Xsr6NFxm0VRQukS8UN4EvFFfsrwgdORUUkF9ZFVFK7RU2E7kRF2C7ETYRFwxx8pMTUiWnFgvMdxSL9MsWw8pTFK4d5xWuaEURnBJRFoPixRabKjkWDQFlF9/UrRRemNUXd5NNF3aQWRoNe/0Wr7ZpFxCBoRWsJi0XLf8xFe2MNRgfOBUZR2oRFejYdRCtlZ0SdkQFFCBsWRS5uE0OVwznFd5wzxZ8aO8RFR5ZEFK51RNxGe0SoJDFFH3QgRQ96nsTxdDvF9/UsRZpoCUZSJxBGOSPtRVUwwUVWDplFJjF5RVK4SEWL24zDCBsqxYlBQMOMOTNFw0LtRVkXJUZWfcdFPmhRRTLVVEXRoitFMCqXRP8hsUScM19F9+R7RLuWl8Q3idXD7C+SxKFFVsJoIrZEt0C+Q7x0jUQ/xohE4JzmxEfhicUKV2nFF0hQQ6vPGUTNO8LE9FsCxfKwXESIY4hEaCJMwvaXo0TjNkZEmTsLRQ/LnUX6XNxFECkpRgyiP0aoBCNGJGi8RXh628SLbLDFq618xbIM/kQXt05Fl5CGxFygAcUu/+jEqnEnxY9TSMSSOi9F1kUpRdy1bET8qaHE3MYdxfTbE8VH8g3F2qzDxJoIOUSHhYVFMqbRRdEigUWynfHEM/PkxbaEE8Z6JdjFuWsgxawcSsNPHnbC8rD0xMh2P8WJsEfEZ9Wvwz814EQY1YNFDHF0xFLWvsVglJfFI7ncwkaUt0UeRwBGE2FVRY/Ci8QSgwLFQj6RxXsUtcUxWYPFE1B4xd8+o8V78m/Fm8SxxJCguEGcMw5FOgEbRDVe/MSNqG/Ff6qOxZdut8QFki5FSL+QRVB8M0Vuo4HDXVygxUFgw8U2PL/E830lRfMf2US5/NDE7C+5xIanp8KynV1EDwt9w0CCWMXTvLvF8nC/xe/JAsX9doVFfvv2RfNfskXysGtFUI0LRPM9wMWHlvLFKph2xTMiY8WCoqDFLpCnRArX8EVapOJFIU7eRQl5GEZsZ2JGhIyRRu39tUahZ+NGmbnZRlDNp0Y5ZYNGAS1RRqMyRUaoBopGDIK9Rvo8rUYz44JGsBJSRj3rpEZaE0VHguGlR3fd10f5MvpHxX0KSMUCGEjHGStIj2ZESMrDXEgHanFIKsyBSJZajEhF7ZdI8vuhSFUNq0jmtrJIro25SHb0wki83dBI2sfdSN0o5kh6NetIQnvtSFjL7kgqAPFIPrTzSKNx9Ugo3vZIVjj3SD2e9UgoFfFIlx/sSHab5UifxN1IRszXSLEf0UgrpshIRD6/SJ8htEgxrKhIRXqjSIPko0his6dIOLaqSJXZqkgmhKhIIvihSPNnmUhpW5FIuC6KSPkAhEivDYBICapzSBrYY0iQeFRIjYBBSLDaKkilqBNI0Jz7R+8Q0EdLmKhH+qiFR9OkSEcVMwBHLk6ZRs3qV0aAZhxGx8kGRrbCJkbl/3xGp0iIRq3YUUaD7zJGjkQ+RlTThUZsh7VGpa3mRvClIUcpwmVHV8OcRy94xEf8tOZHCDgESKrpFEgsWCRI/mwwSPo2OkhV7UBIU1w3SJWpHEi6lf1HMP7HR3Y8okfFT4NHGSFOR2PVJUcWcQFHM8PWRmdU8UZ/Qg5Hvs/6Rpt1hEamGybFoDh3xnSkicbgDQrGgmKqRS4QYEYGEHBG8kFARhlR/kXVuNlFSqrhRfHSPEWDL5BDrkdlRSxDX0VwzpPELSFHxSv2kMSpE9pEe4OGRRaqmEW9UsFEphuNxZ3Ap8VHAytFMLkyRn1dXkZ2IBFGcM5KRX0/IcRSJ87Epb3dwwroMMViUOjFc0Ykxh42Gcb2xrjF1dZMRZn5UEa1tXNGYv8tRnPGlEUpXP5EAhouRRMhxEWU9tlFMXfbRFmGj8QehUtDwZdQRTF3v0XiGNZFc9fsReDNG0ZogOlFLEMcxLq6EMYzQj3G2Q4jxlIW6MVNYkjE1SeSRVtCH0aAyCZGDPG6RaU9OUVaZOVEnCKhRTg2IkYxaAtGBhKGREkMysNVMA5E7MDFRK0Ym0Xhi4pFmggRRHYgjcUzRJbF5WEdxDw9S0XD5JhFlPatRfQbl0WHhUJFfGElRXDOQENTdMrE4li3wttooMO1FcvEvVLiRMoyTEVGlOtEDPEJRWlvqEShRXbDyxAHw+viFkS4jSBExstQRdN8w0UVXZJF2HA+RfPOkkU/ddJF8vCnRbG/bMAFo9bEuyfFROMUeEUyxgJGb8EnRpjd3UWwYSdFm1VDxGNdNMOR7TFF0aKoRc5InUXZvSlFmggsRYFz2ESPU/xDak2fRISeM0Sadz5EvjARRQIaGUV0k9tE2F+TRDXNu8KeXp3DGeKJRPOODUU2Gn5FvcGkRcaLoUW/TqFFSD/oRURaD0ZKWx9Gc0ZURvNuZ0YCuiFG9FuNRUCC/ETP90dFwoa2Rc/Vw0VYuaFFxgueRVVw2EU5hb5FYn8XRUp76URF9p9FY53RRY51T0WWIQ5FuhqcRRjVgkUYlU5ECJs7xbiezMVLmdnFhqdHxfVKWcTqlSREcN8WRSZTlsSZKrfE6pXaQ8qhO8SsHATFQq21QyAwsEWHlsBFIn1bRfYGhkR4C1zDF7fhw1BrlkMJ+bfE+aBBxbUVp0MYBAtFIZ95RR4WqEWKn2xF76epRAP4S8WkcCvFPtcHxUtIMcXGSxtEPug5QngLiUQvDNxFiAMNRiit10XBV8ZFSupqRc0qF8XsQKTFojTQxdXW78VyiqHF0zwxxbWmWcXmHW3FPjmRxTAqp8U2q5PF0PO6xe2NKMWBBJ1E8/2vxD5XM8RBYNdEBz1HxME54sQldSpEfZ0dRYj0t0OGySLEsb9SRECCkEQYlZTBrekIxS7/jcQCCeNEdr5IRdhwLEX07GxFBvAcRQPnjMJAE4VDjuSrxIR8VcWLWxTFhetpxKutikRrCUdFbVZFRZi7R0UKRrDE5LLJxSqpl8U6AfPEtFkNRJmqgUW2hDlFQxwExc9m6cSBlchEdy0KRUeDCkVsJ4tFr6XERe6at0UwqoVFrWn3RFWfZUQ4VmRF6feDRTeJa0TecWDE+MJMw3xhfkQ0ESpEI9utRDEID0UHXxjBs/sWxV+HF8Uy5hbFquA2xW00asRbsfLEzzecxV8HacWV1PTEGlEURKCaEEU3iTlF/sMsRdEA60TeceBE14HfQ/fkecRuo1HELNSsRJaQQUTG3MbEAG/+xHuDV0RzRmFFXW3OxF1tXMXfT7LEW7HNxFl1PsW5K8fFtSakxf8hQcX8KQLF1AnMw/hTgUTWxTfEecf4xJHtVsRp3sjEd5xYxTtOV8VeuoXDxymaQxQ/tcR5R0rFW8IGxSh+EsREaajE7Q01xf1lZcVuo37F7Xx4xVANGsXP98jEdJOcQ2WI20N7gx/EE2FjQwWjkkIdOJLEzO6kxL4fAcVHcj3Ez/fBRHA9cETb+UZEeemKw5tVF0PWVgxFqMbqRG6jV0XfPkVF5dBERJMYwEMZc9LE4C04xRGliMRrK8JDbhKBxHbgZMQ/NYZEu5blRGb3ZELu2nPFtuI6xQTFcUS2YshEkjqyRDGZAER9rvrD7XzYxBgEHMWw4enB+lwlw8zdTcWxUPPDZRmPRTtfU0WEfNzEvQGBxV1Lu8S2891Dk6mLxM07mMXTPI/FC5Plw++npETOGZNEBaOwRILib8O2YuTElGUyRLwF70T9Zc9ErfqxRBueMkS94zzDe/JCxPfkOcOO5PPEedhRxZaQOUTsQElFMCo8RfF0B0VRSSXDE/JJxIY4t8RUUm/EEaWRwzMzTsWk35fFQXEUxZAxhsS7pzfFvVKixfOOycX6Le7FXO8JxviC+sVThZDFPvk0xU3zX8WejZzFFczUxSh+58XjFJvFIltExd/PqsVd7b/FMHujxcrDY8Xb+WfFOaOyxScgtMX2BqvFwAq5xVVQB8bb6A7GaW8Cxlj53MUQ6dLFY30ixnOXOsa3MTLGDp4ixvq+DcYKRhDGu+f3xUkMZsVOwIDFe1S8xdTJysUToebFQ7wFxjC7Qcb0LF3GsPJVxnfNecZcj1zGQ8s7xgvVHMZPDwzGMeg3xlcbXsaO1UbGN1g0xn47NMZ7AzvGXfw2xs1sHsZeyRnGO5AbxihtF8ZX6gTGSQz9xeAt7cW/rObF8PTyxcVeAMajEtnFMRmCxTSAEMV4C6hDoImxxEATcsXKw/vEqvGCwrWVG8UGsgPGSU4ixqNB8sWVA7HFC/WvxYR8c8VokRTFUPxZxVdsJsXSb+bEgLfnxJwzrsQLJA7E9ga3xK3pEsUCmoxD61G0Q/Tb2cTkgz7ExkuBxB24ecXGyynFzbtUxZF+fcVE2PA/kCBJRf32MUXarKFE6SbVQ0ald8WNBobFhjjexDhnusQXt6vEL0yOxJMYKMS+ny7FUrgfxe849UNy+UFEOpLFRN21JENFtmfErwNnwFmGA8U73y/FOGduxVsxMsXTK61D22hERM9mEcSNl+rEHiddxTc4rMUAwKrFtSYexYPAPMRcIITEyqHpRCqpjUQOvjPFPXlwxWDlssTKw4pDw0K5xApGCMV2z2DF1TiHxciYJcWq8dnE2c4+xf+hUcUaryfFZmYjxbWVJcVTBWfFYhBUxRsNmMSAJjbEmgjgxPJBosTEIKBCMuYORHgLKkQnD+BE1xLfRKJFjEQD5wJEpSxPxJXUUcQ5I+LD9gbsxHLoY8U6UuDFgeQJxv3lRcVIv43D9pdVxEmuNMWAZrrFg4C1xVUficX+QwDF22iTxLu4l0TVeLhEvp8yQ0HxAUTRkdXE/5ATxRuNrMW7J6/FqmBAxGUZpcR3nMbE7lqExMuQAsX7yxXFZ9UwxTVeikNDHOdE5/sFxOELU0NxGx3E8WOExM2qJ8O62mJEaCIqRaYK8MSWkGPFyxCBxPUoxcR9rkTFbpJ1xc6ISMWQoHfFPnkDxbraxsO62orEwajEw57Ng8S+n73EeekKxJtV40StaatEaryKxHuDaUQHzvVErwPXQ/ypoUQKRntFkVxRRQBvcURGJU9ELGWXxKstN8WI0lzEns1uRPTb38M1Xt7Eb/DZw1g5xkQmUypFcRsNRf5DrkTwhdLErNzFxZgM0MX+1I7Fm8TcxLDhicQjSonE/yGtQs9VC8Vei4jFnl6pxJ7NCEUpXLxEJfUKRT5XEUXh6TlFXwd0RZ7N7sN0ExzF003VxCJbUsW2c3DFYhBCxWFDj8XJJeDFZqbBxWKh1MSHhdLEr5T1xD0KX8S4jSjFTFWSxW0FgcXl0O/E/sMsxRdIe8UIrJTFYTJCxeHpZUQoT4tFEKm5RfjClER56cbEhHwwxFYOjUJokXVDWfXhQxdIK0XBqHZFqdORRa72oEVj3Z1Fh6eWRUVYlUXMXWNF+SBdRZHtm0VriUBFpSwDwyZTG8SX/wBEz/fDQqfoCEInICFFROmXRRKUkUW/jopFoAmqRfTbJUX67eXEmLtuxZYyl8VU4+jEDWAyRSFfikUQGJlFAitaReJYxUQr9hdCEhTQxI9CPMWUttjFjVffxQW0NsXxY6bEXP57w8iHEUWKjmpFvPSfRWVI0EWcot9Fc4bMRWiifkXRIk5FSzdlRTUvp0UVzM9FjIqwRUvZpEUMwoBFLOUxRZjMc0UA3n9FR+E8RKrPPcQQ6exEDj6gRbhekEV7g6hED3oYRNO8g0MqGMDEUpYcxYxKrsQRNhTDHThPQ+M2ikNX7ANEh0WlRevRHUY/Zg9GGx7tRUKt4UWKTqVFWtM5RR4FYUU0AE9FjZceRNQaGUUGgbhFC7XyRSUVC0bhi55FhxZBRLbz/T+6ScjDUdobxLgeVUNEaT5F23lWRWNd0ETS3rhEXdzKQzXvlURQ/IdFwgaJRbJMj0WtaYlFb19fRHVx98S9wWPFw9P0xAgbh8SfKwLFeVjqxCuHKUVyCtJFAbyLRciYHkVO0V/EH3QJxQxxYUX54BxGbHhTRqkCMEYu7mdFRGmCxF3c5cTYX3ZENJEbRXC9Y0XSb2hFnzw1xRrAo8XhC13EnRGpw2srLMXxY6DEgy9SxPYG/8S/fUvFLSGOxWS7VMXDQuHDBaNfRVjov0VQ66FFGeI6RU+vocTACsTFJyD9xTy92sXo2TnFPzVGROHpgkS7Jw9DX5jQwzcalcQaUZBECD2NRDy9xsQAAK7EDj5bxRbqi8XWxf1Cnp6HRW8f1UVXitlFz9WGRNjBjMWIdHDFVGNQxbm8lMWsy5rFOGdsxWJ/U8WqYGTECzV1RWfEaUVlGeVE2or+xJ2v1cW6uOnFI8pnxe2Na0WmOfBFYXKTRR6F7cTYH63FvnCjxcgHasVWjgDF8dLpw8zuAUMdyerE4QsAxYbJtMJvgYhESmoxxT75CsaB8//FfjuLxc/Vk8TEQhVFpX2jRQwCXEWopM5BY12xxOG6qcUBPPjFNJEvxbKdvkSvlMbEqYJrxJJ6hUUD54hFdy2TRYssA0bDs2JGRZimRnBdskZ3TbBGBZKXRuvxD0YK19tEDWA3RVwgC0Yf1ENGn/wyRvwpY0Xb+XrFXP4zQxmic0ZI7yNHnbSERwIWoEd0Ga9H/XHFR9f16kd77AxIC0wjSNU5M0ivEUJIv/VWSLQ3cEjVbINI+myKSKksj0jEWJVI/wqgSJYOsEjM2MJIgy/TSKAk30hiL+lIod/wSMa/9UiyxPhIh036SAYF+UjHwPZIerX0SP3O8kgp/+5Ip+jpSMaL5EgH/9xIJ2jWSMA2z0iULcRIl8e2SOuxqUgawJ1IqFCYSEDCmEjztZpI/v+bSORfmUgLVJVIbq2QSP/TikhlvIVIWwWDSLdUgEiZentIjZdxSAC6YEhbt05IQIU8SAKlKUjhAxZIFhEESKSz4UdefrhHNjyNR889S0cKJwZHxkyhRiVkcEZ/Kl1GnS9aRoNgMkZ/GQBGIEHBRSk620SUZYLEzogARIR8nkXtngJGQw0WRgUzg0ZYN+5GmtA3R2uxeEfIaJ5HhFXGR3oN8UeT3Q1IjH0gSKEoL0iLMTlIOr40SJ/AHUggTANIoFzYR0p7r0efTIlHwxtOR7JcLEe8zS1Hc7c4RxLUNkfQ4xhHr1OhRvRs1cTrcXrG/BhvxsUPVsXVRw1GxMCJRkgQnUZho4BGiOMiRjmjmkU5tE5FykO8RV0cvEUA7xxFMJnyRCoYskTZPTvEhskoxEwmLUXa289FRZizRarxUETrYkjFnQCqxWiRb8VAgkZFqmDyRSaCt0UUHf7EhRrzxRbqocXMXV3Ez9UkRD75QMVLWQTG0YD/xa3Y60MqiQdGhkk7Rl84XEZLNzdGI8rTRRaqgUWn6MVF7XzQRQE8SEUtssJECfkFxdlOjMV9HVjCyNi3RbNq9EV/COFFsOGjRQVjmEUrhzNFLeGKxbr4RcYMwmzGqs/8xf5Dt0SRbQlGloEHRvwY6UUSAw1GbpIJRsQiAEbiGIBF1AmoxFRjnsVhw5zFjYZixR6F4ES/DANG/pT3RXBfokUT8gFFlUOLP9wXhsU4FpnFRbYXRSyU+EVSZwZGSFDHRapxckVfhx5F07wMRV8HTkHEwizFdy04xRPQcMQMAiPDA+fdRGHDK0Vz153EVON1xVmXTMWFWgXEYhAsRYLRXEV3nF5EzTsiRDXNJ0UjSntCOiMGxUtZ6EQE1tRFZ3PgRafoAkWuRxfEKO0/RaJ0oUWdkdRFNisNRruWzUWrTwpFuK8lxOzAucEB3iFFVFKnRQYBskXwljlFEUclRQibCkUWarlD2hubRAdfCkX4MQbDF8gKxQ6cs0ERtktF3FcMRf6y/8MnoIXD91M7RT2Kw0XImBJGIf8rRnN3DUYh365FsT/QRReILkboKkRGA5g9RrqaPUb2tyNG6BnVRX7dkEVlmTlF7B41RY0XeUXASnNF2X2KRaYKzUUmMwdGPQrcRZhMU0QM8STFguJFRJi7TUW2hFRFbtKxRV1cqUV1An5EkX7yxG4jRMVJDKfFDc+YxYLzJcUrh9PEtmIERdnOJUQnsR7FutoaxDLE5kShxTJFMlUNRct/pEUcmgFGmdnCRXvyx0QXt4vE2c45xeOlPcVwzhzEIEGRw7/sGEX6radFl3+xRf+Qx0VyaIZFCQoQReY/gsTGS7TEOiMARPYGScSWEFFFhomnRWWIO0VX7J5F5t3bRUWYpkVcYIpF1xJERWgiCMWnl4fFPL1WxSWkpMWn18LF0l5exX0/sMQ3GojEeekgxFg5osSLbPzEmIyIxWznqcX3dQDFksvyxEmMQsW0N/zDrdjjw6rgZcVZl5nFRdgQxTY8TcQYlY3EoiMfxLZiW8S+DnxEMDsnRTlFCkWdEZ5EjZehRKz6XEN0kyDEgQQLxOSD6MRMphDFnt5mxbaEmMUfdD/F3SRWw92TqETvOJxE6gTAxKdXwsRUwVrEl+5yxV4pLsWNBvZEFJ1wRTbroUVfR7RFBMWsRPKwj8RSOBdF4UulRT4XkkX5YIlFEOmWRWY3l0WgCZFF4kcnRTvfwcTM7sLEAG8XRQisHUWXbvLC3nG2w7S3KEUkF3NFIZ84RV4pfUUdyXBF4C2nRF66P0SF68JEqvFOxAMJG8Vm5gTFfgxIxVBrPMRjbhpFMciPRSYCn0W+nx9FEaVpRPkP80Q8TpdFTqKZRV8YMEX4wsdEz9UpRXOGhEWI9JJF4fo7RUOLrMGeXjVF0ETtRPaohcXGLbzF8vClxXvydcW0iLTFKctuxVCNgESSy7hEWfVRw3DOeMSIY+nEE1ARxXe+qsT8GNfE9+TbxKOBFMWRfpvC2/kVRTLE40Q9CrdCwvXwxECCU8XOd2DFe3I2xQG88MQFoxJCDeBTRATWBkV5WKhEYqHWP1WfC8IqqRnEwag8RCXk00RK6hTEUrg5xQqonMWrrWvF/IdORL99EUQkKH5Cvw5ARKTfRsTBqHTDnxq/QnlY9ESIY2dFZaoURMPT18OL21bExykCxVdbPcRm92ZEfa7nROCcUUX+Q09Fz2ZvReHptkXLkClFGXP9xHSkQ8Uswx/FuK+VxA6+5MOLbC1Eufy7RM07fsPaiq/E1eccxXett8WjgYHFLSFgRYJzs0URNgZFfa6uw2sJjUMgQUHDvp/uxKWbdsV1Qp/FCQoGxQbwckQRx4lE+aCLwyk66cQNTzTFexS6Q8X+fkVYqJdFn7w2RYxKQsTRkfrEpb3JxDXNccSWkBVE22iSRE+vgERkO4VEk4ddRUeyvUWGJ11F8x/XRBBY/UMkKK7ETtHFxKFWPMVgFIDFpT0CxVpkTcTYX9fEw+Q9xV7pncVo4s3F15LfxXNX0MXz/XLFGkAyxUYlisU8vYTFLu4dxayLKcU0wI7F4QtUxQmKPMUo/mHFTtEyxfaXO8VjbpPFdFP/xd+eF8ZF2AzGvaOuxWb3RcW62ofFsZD0xTE3BMZ6JbTFquD9xTJVEsaPAtfFqqC5xWZVz8VhIfbFCjcAxj0KqcU0UabFdqD+xbVE/sVQa/TFr8Ppxf9wGMbMbFLGlAdWxiNqUMZsZ4DGC7NwxlkXRMY32BXGXC8Fxph9Osbqk2DGYt9JxlkGJMY9ewLGi1vGxRyajcXBaJXF/hTBxeEL3MUJCp3Fl/+XxYGEA8ZiQRfG4EvwxRkzvMX5YKrF0m8lxaabB8Wt2H/DJlPkRP7DCsXvJ8DFMua5xaqgjMWL7LPF6abTxcHot8U9CpPFjKh9xSxDPsU8Tp7Ew2SnxGIQLsSDwCLD8BbMxP5ULsXKw8PEBz3DQwIrZ8QPC/VCw9PyRKs+sMS6OH7FawkcxRZZNsWRfgrFj9MSxczdqcUVjG/FrIsbQ98+KkV6Ns9EyHbxRME5cUSLbJfECYoXw05Ac8Iv3ZTDJzGQw0McG0NokXvEbGdRxaMSRMW3wCnFhjiWQmiRBUQQ2D7FW7HZxLPq+8MsQ6FEnYB2RH57CcWk3z7BpawORYqOZMI6gUTFoIlxxaCJeMUFkqrFtrOwxd2kRcVrGoDFGi9zxU+vt8TysOPEveMYxRE2pcSkTsBDxCCmxLn828QJitTE5T9VxQnoTcVUwfPEujg5xW8BqMU+V4vF5dAAxXPX4sPnjKDDguILxTJEPcVX7A3EObS7RABvq0TG3JpELpC9RN2Tg0P/IWXE0QCPxB6ntMQJiqXEZRkaxML1BsREabLEYOXdxIC37MPz/YzDJ494xU5AasViodfEmnf1xKTfCsX63GbFIlt5xfMfWsVIvxXDe/KeRFz+p0QrZfBEj8IBxN5xscT07BzFGi8Nw7TIBEQaL0fF5/tCxQyTlMV3XKbFN4krxW1FH8UZcyXFB84hxR9jHsRVMMJEVOMVQxIUpURxivpEnRGCRM077sKBBEPFQWClwldb8UEgwXHFOSOsxMNkckN9rkHFAECwxQffBcWTh3XEl27gxLN7wsNfB/PEmggsxSX1CMVokeHDL90kRG+BCkScM/pDYTJUxZjdssW+H43FufxexSVkBcUOnF9EJYYCRYcWgcOFWh1ETBX2RFdbK8RI0EXFDc9JxTd4FMUHX7bEq60Aw6K07kSZmZhFtjOcRaaKC0VOQAfEw1NgxeM2d8VXbDHF374SxN9PiUPF/srEx7oaxPpcB8T6XA/FL0y8xIqfD0VPDWFFqZN7ReMUUUU2qzZDHHzNQ3a+y8T7i4/FbTT5xB6FpcTrUZnFz+a+xec7l8VjrpTFqIafxXS1DcPvJ0JFJw+vQ4DIHcUrdpzFyiG5xVfbscUGAWXFhPxixfHSicUD50LFpSysxGGh90TjFHZF1gWbRQ/6J0XDZJBEBRISRUT6j0SR7QhF7tp8RSbCb0UK1xJFVuxtRNbFnUPzjlVEdy2uRHj6H0U5tINFlUN3RbGuKEXrUbhCYqEOxS/ML8WdEd3DK/agRI8xxMSuNkfF4liIRGvJ2kWpYgVGNO/RRS5uF0V2z1jFSd29xXecosWjkn7EZ7NqRTeai0VHcnNF2N8oRe5ax0QawPBEGARExIj0RMX6rajFePr+xVCrncVHA07EJCjqRJfupUXombBFkpydRfsL4UURRxtGd1w0Ri/ME0YOvttFvp9iRciYu0QJuYBFyiF7RbdRVUUsZYJFiOMSRTEIbENuEmdEJXXdRBlR40QK6DJFeOl/RR/jUkVn1aRE3ZNXRfSbwEVhQ01FdLVFxNXnasISg+1EkX5rRPHSt0Qo7StFuau9RSOqKkb7uhlG/5CzRfH0gUU+V/1EoiMBxRe3ncQtMo5Ffd3QRZ4e3kWc4vdFsZC3RR/jckVU4wFFyqHLRHVxZ0WNl3dFRPo1Ra626ERPHmhESnsTRNGRlkTvuDlFtDcjRZ0Ri0RtxQJFGi/RRCSX9UTB6I5FojQ2RVz+bUQRNgzDih+HQzarYEQBvOVDWYZSRNlOPkW+DuNF8bSuRZyzR0VRSVVFk5heRXYgt0XmLtZFmjeSRW00uER9LkLF8TSkxcxuX8X+1OlEJw+VRf8h7EQV+7pE/kODxLivQcXo2QRFs7uQReeMqcTmLp7FEUehxayLlMX2BkvFkW0yxdV49cPD5HFFCQoIRsJVQUbTXBpGgZUZRc17tMW5Sx3Ge4PnxZMHZ8UBvGnEZ0SURMcpQETBFyZDquArRafogUU2mmtF78mRRNaFjsUvXbzFUYmfxQE8F8WSHIhFtEjaRR9jZEURxwJExylYxS1y5sXINsHF0MRKxTQRE8V3HGXFObR2xVfsF8Wk37LDWGiRRbjvhEXwhU3ET16AxbLMqMWfGjrFSFCsQ46kj0VKqsZFYTI8RZMYAcVy6JDFfZ1bxef7a8QENP3DrXoKxQ6co8PKoURFNxqYRbo4aUWvlLFEe/I1xUpKFMZikOHF7XxNROoVjEVPnkNFzF2bQ0i/0sTRAHXFWQZRxau+QcVcvtbFRtTDxW1WfUKC4t1EliHrRLx0t0UrR6hFit+XRbNKHEZJvWZG7G+fRgUjoUbRAjtGcuiSRQBvScN7g8fEZzMNRSBB40VZxqBFu3iNxc4ZQcZcT1LGFR2QxNAEmEbNlA9HPO04R2+wS0cnr19HvOGFR/Pdp0d74stHZEbuR6kyCEio1htIwq40SPoiTUgr01xIw4dhSPAEZEgT8W5IgnaDSK1hlUhLpqlIwpm7SMQsykjV69hIHNvmSH3V8EhUP/ZIkxD5SMGX+UjGS/hIFxv1SGCF8EiH7etI1xnnSPyJ40g+5N1IQb3VSCwYy0jO9bxI/zCuSEu6okjz0plIaBGUSOankUjxc45IHLyLSK/ph0hkBINIQ+B/SGm3e0jpznZIjIJ0SJVPckg3CW5IL4RmSGlzWUg3BElIs5g2SOWzJUgNzxNI2GcBSP6K3EfTNbdHV8uQR1orTkc00Q1HA1jSRqlTvEabpqNGGvCHRuXBTkai9I9FPL21xP7UScXyH3nFYv94xQn59MTmP4xDTkBxxPs6FMQPC55F0l51RmSs20bPPiJHZVlsR5nioEc8Tc1HoZb8R0V2FEgVWSRIMp0oSArGHUh8ugxIHK/2R5zLy0ckG55H5WB4R2HDYUcvlW5HuP12R3KaTkcy5fhG2pv3RdBzLcZSx4nGNPEjxiopqkU8fpNG+i6uRuEJlkZU8mtGj5EkRpZQskWTmCdF8kFYRejZnEXXkk1FCyQqRO/JrMSxvw7Eu6dfRXh6mkVR2oBF5HIARYa4EcWWYYXFYTIExTvf3ERL2a9FtNkrRZYhm8XP9yfGKkk2xu+Jp8VbQqzENY2UxVGaGsZeqSXGbQWXxTXN3kVJbYNGMuZoRhfoDkYuEIVFGlGZRClchkSJEpNF5q7ORYbJREPsr0jFiGOrxFbs60NvMIFFoiPVRU7AU0U7cG7CKcvUw5RlKMS6SRvF6IjsxYa4JsbfHhfG9TkSxR6W30W5605G0CQiRt2kTkW24lBFAIDXRSnLJEbtDQJG4BwWRZr3h8UAoAPG9SjPxSO5rcRuI9VFZDsPRvocmEUkKFDEObRoQ4lSL0UFEqBEWqSMRS5/9EUIGwdGVl0ARhPhskVns21FlqFNRSO5dkS/7GzEJJezxEVHHMQr9gtE/tQqRP+ykUSvA23E5PIWxThnbMT7y7FES8iVRbWV3UVGpW9FlPbOw4y5/0P6XPHDEMd/xVfbIMX67ddElHZbRUhQ/0QT8h1FKtj5RSzFF0Y/xsRF2ixURQaBPUSrrYfEyAdHxH/ZS0WwYc1FXe3DRWw4m0VnxFBFrAuPRbBylkW0yI5ErBwgxJCxAUUm03NF5WEpQ5H+M8Utsg3D5q73RHecuER5WDtFkODfRclFGkZWfRlGUWkXRuQyEEaLLNNFwZfYRaueOkaL7FVGcfskRl5p/0XsgANG2U4CRsEoFEYjGwVGr8OVRb3SlEV1wrpF66LVRTSv1UWyjM5FWXX6RXZgsUWEDbdDuyeaRNosqkUnT65FINJ2RRS/L0XIBx3CcawUxYvbJsSAJoFEWtNaRH0/TURVHyTFyxDcxF6640RKe8NEUwWbRE2EqEQEFpBFj1O7RdxGnUWmSphFW7FWRSegOcPFj9bEDwvkxIFEgsXc19PE0LM5RUMLsUVvQeBFNR6MRSLby0TP1erErXouxYGVw8SZKtjEDi2KQ4anNcT5oP5E7Y3nRdUn5kUuP/BFHUnbRXUCYUWUhxpF3ZM+RSuHxsSI48fFA+eXxUymHMXl4TLFbdYfxas+H8NFtgPD0m9nxGbVQ8T7y/LD2IGzQQTFh8SBla3EbcXmxCkckcXNO3/FjLnvw7/sjkIZ4i3F9peCxVRBVcU3GgzFa5qjQ0FgqcOoxqfDak1nRUp7tkUKV2BFyqHYRIXrh0R++8TEZLtVxQCAhcVHYXnFzhmXxZDPs8UQGIDFveO+xDojCkL2BjdD2N9Uxcs/y8UaQHfFbHgfxeCcHcWSy19C4liaRN/gl0NThQFF0006RYQNiEQo7eZEFYyTRQWSoUUQaXVF1JoTRXnHhUT3U9REvIVMRafokkQQ6VLFMDtwxdjfBMXTvFnEEOk5RNw1TkUnsXJFA3jTQxQ/tsIsQztF+m1DRRxa0UTWNAtF/tRYwhYZjMWHBUzF2T11xIofqkT30zxFTx7dRJHtuERWDolD30+PxDca0EN8kI1F22itRSVkPkX5D8dEKhgmRVsxkUWlrMxFEbboRbpJ9ETr4ibDB041RUrqAERyijvFWyCbxUvZeMVJ3YfF+Y9exYofvESFWkNFTYR1REmdbsQf9JjEQ4ssQ0TpEUVrCflD0t6Awp88bEIYBFZDNjzFRMEX8kPVeI3DYOWNxHnpgcV5h7nFbhJOxSO5fMH6XC9FQi08RVg5eEWWIZdFZzMTRSXkYURzRrTDzMzQw7Q3tUScEf5EVZ8RRd5xlESU9oDEwMq9RM1MF0Wsi1tEN5oqRQHeBUU8TrFDwvUqxHbgRMQ738lElGXkQ6CJlMPiWCdE5q4lQeCcx0QzIhZFJw+/RBv8ekXL/2BF+aDPQ28Bc0XOmcBFtvPlRMQxc8U6UsvFZIyDxe84+MQsZQ/Ew2SYRBnig0S7uCXD2T2QxI0ob8VjrszF2c5sxVMFD8VB8bnF7knvxahGXMWjAQzDqRM0xL/sHsO2Yp/C847TwT55skRJHSdFcF8FRdXnwkT2l6lEhxaYRFmG2EOAtypEHcnbRFBrnMQrdkvFNhp+xMWPWcTV587EJQaGRF66J0VYqD3D9bl6wve1l0UXyHdFaJHNQ1pkJcQeFpHEx7oExKD4z8QnMXHFdj5ixYEESMWB81vFBvAMxRz8JMVMd5zFufyxxbqaocUG8ErFAAAaxepzjcXFj6jFw2RfxQFNNMTrUbbEmEwdxQP4UcW/vdHFj5PKxbQ3dcUl5B3FPKxdxROQucWcMwTGPhcAxrbzmMWEnlXFGRHYxT1qHsYrdsnF7O+6xd6g5sV/SFnFtDfMw3etJ8X5z8zF4brbxTYrnMXChqzFqlESxnxwGsblwQrG71gIxmWZF8ZdDUjGcqhkxkoKUsbQpGPG81+JxvESScbFfjnGuP4WxqVs/cUEBRTGZeoaxgxRDsZhMubFhE2DxbIMrsQtIZfEDwvJxPkgR8V2YD/Fawk7xBKUY8XbaP3FLIPlxYh0E8WmCkjEbhIrw9zX5MRyOZ3FXVw8xfKwIsXdpK3FBvIBxt9AGcZIXyfGkrwQxlUwwsUSg6TFh4WZxczugMUMgknF2+gixVdb8cFkKj1FOcUERb8OzcQWWZvFwMpwxSncS8V9rjXFvVJeRGKhAUVSJy7EzF2IxBzrmcSiRY3EhsnARLPqD0RqTcHEO19ZxXgLNcVnxBzFx5jwxNCzm0TzH5hESZ2dRF4pkERPrwTDexSnxJcQCMVv8HfEYTLBw05AO8PdJCjEpHCdQtQJu0RvX9fEtRWaxGNdzMJVMJJDE9AKRX6MzsSsC0HFgy8aRJF+qEQHzu7ExQ98xbWVFMWEfM/EHJqNxdSJacX8hzLF6vO0xYy5qsWTmBfFxymyw/gxZsMr9gdEc0ZexPfkrsQf9AhEduBexEaULsVSlv3EuK+DxFpTTcVJrlrFF7dRvPTbrkTZztNEkVzHRCoYfcRPHp7EONY5Re2NtEVOop1F1xJoRV66zURwzgLE2F+mw4cWK0Q7Tm/EHck9xXY+QMVLiIPFuC+zxUK+msVif0XE1Xj9Q2NdeMS945fEOpLkxClctcSopFrEfNAnRLsnz0NVn6dE9GwtRZT2l0RwPRdFVEE7RRxrDUXoSILE5PKOxIAmNUW6SY5Eke3UxAk5o8VtNNXFCCw6xRcmxMS4HknFqMaAxQIrF8Vcj5VEzbskRUW2oUWcc8ZFiZKARQffWUUawEnE9NuvxPW520STqdXEhA00xUFg0UNnRMxEsVB9xD818sNqTWtECkbGxF3c78T+MkDFEtSFxTXNf8XcVx/F/kMqxDa8F8X/kPnEke2fxLfAMcUILDzF1XgOxYcW/MRyaP/E+FMvxHBfg8RokY1C1Xh2Ra3YjEX2l6dEduBRxUblvcU41mLFUpaxQlkXScQxd5HEo5L+QzoBA8QmU3PEy3+4w2PucsNDi47EN4knxI51IUTIdsPEJ6BrxLWE4EPOiALEuY2HxHctoUEV+4JEApraRMSgZEXZPYdEpnmQxN9PQcQhjinF22hExV66LcVLCLXF8w7yxUBTw8WRbVHFRcczxbKuCsXjFH3CnKIfxHSTzMS7JzrF62JLxRsNLsXY8PTDxymxRNcSxkOn6IlE7uuUQzOiuMNxrDPDeHq5w6CJssSI0lLEMmaFRSm6YEXEIIREH+NQRbJdk0XDZGdFNW8QRapgmkRT9AdFjDkvRV3cGkTkg5bDtFk3ROoE3ERBYC1DjSjqxAOJNsW4DQ7FyeW0RLsnGUXixzhC93XgQnjpdkXaCr5FECmNRb1SEEUG8C7Dke2nxM73YcTZzp5ELTKCRcnlY0UmUwBFCmiqRIeFBsTXo0bEvw4yxT3KwMUlpIbFUOsixWdEIcR9rt9EwajURJ3vUEXi2JRFTKaZRYXr4EWZWyBG25lNRo71NUZzphpGQeAPRqv+nkUM8aVFy7+oRVmGBEU1ze9ERpRUReJHVkVWDhxFM0QgRRLyVUXCBoNFKdyBRSEOTUV2T2BEEaWfRHEsi0WeXlNFY12IxEtZ18SbVeNE6hUCReXQJ0XwBYpFMmaFRRPh4kUjWyBG0w33RdLvW0WitClExLH6xPMfvMRUgbVF1BozRh7HI0Z0NdZFImzKRH0dusRliNbEEOkNxBseFEV+jD1F2U4ARRpRJUX9ZdpEpnmMxOkmr8RR2uZENQ2HRaaKHUX2BovDH3QrxTlFRsVRSQRFaW82RVpki8S/DmDFaYAtxVuxLUSTmDhF9XmiRZ4eu0WqMQVG5wz4Repzb0Xffo5FzQwCRtZlJEbaCt9FS1kkxEHxssUpi6vFGi/MxNiB0kRtNFRF5h1zRU7RnsRuoyvFq8+FQ53vhUT+VIBFnh7dRdBEHUXLfz/FOYWdxUAkvMUehWvFEhSPxDmjQkU/VQxGk8kuRqPSG0agScJF+DFaRLtWpMXk4wvGHlanxaHWzcTppiDFkouIxcE5qcVukp3Fo5J6w4MvqEXBqKpFR+HSRLP7TcWQoFzFILC6w3uDAEUdScBFukncRUcDlkROgILFBaO3xWVI0MUj+cbF19KoxULPO8XcRpLEAN5sxK3YB0RLyNfDR3Kpw1+YCsR+jGjFA+d5xUcDDcVYF+lEZxWORQyCaUWrPm9E4BwxxSBBfsXF/n7EcM7KRNej+EOqz8jEgDd4xfs688QLk39F+q38RQNnyEUwu9ZE2/kgxNNNbsWz6kTFzpkBRbdAj0WXbn5FXweqQ9k9PcWvpbPFvRLvxVfsvsU4VsrF1oX3xd/PhsX0bIbEiPRdxJ8aRUUKKLtFcezJRZFNUEZb8YZG7Q1xRoclT0b1uZ9FJ7EuxROQg8V5x+TEzF0bw6AJE8Xl0ATG0JSMxrDRkcY9W/jF1BrvRVF6uEbPNeVGBBbORvDm0UYNlwZHpQU0R+Z1ZkdBLYhHSfScR+4HwkdHxvhHH4sXSG1wKUjotTBIBpEySF3WN0i8qUdIem5gSJX8fEhCgI1I9cqcSDbvq0j7+LxIo33OSEsX3Ui4MedImVHtSDnY8Ei8p/JIqhjySNW+7Uj1QulIMQTlSCwk4Uj/1NtIF5fTSJdTyEhVyrlIDI2rSDIeoUgOCJpIR5OTSM44jkjIM4dIHl5/SJZBc0jQF2hIx1lhSDBzYEhq1WBIGeZgSKYqX0hZLlpI/DhSSFgCR0ioSjtIq50sSMWUHkiF9A9IvTn8RzoZ1EdB6K1Htm+RR2GTZUfl0SlHZOwFR+0NAUfwluJGlvCPRu+nLkZxCnlF2+hGxbFQmcVLSHDF3vGNxdFAzMWohuTFxb4RxnWxOMYuTj/G2tuvxe943kWfC3JGlWO4Rk5hEUeSQ1ZHZPyXR//UzUdI+/xH7s8MSCt0EEiXiApIkFT9R1u02kehsrhHvUqpR2lnqUeysaNHwfmLR83LM0dN02BGYHbBxXFsJsacIkrF5m7jRRR/dEZSuKRGyFiXRs+XPEbS7wNGik77RRS/wUWRXFFFSS4HREHxrcQwKhbFaiv9xPaXnsS9UrFEUGv9RbYEAEZoIpzDRZizxe/4pcWmm5/EaBENRSDSxET8qZHD1CuOxUz3HsZ0tR3GrdjMxTSA3sSHFtLExKANxplKVMZVH+bFDq2ERTf6TUb2+INGDW8tRhnRUEXZrHxEajwrRVZsfEUgUhpFzoirROJHcMVNBOPFbGdExYOe7URgtrlFqOT9RRrAU0UGcFXF2b2ZxcFXxMWt2gzGcggzxljo5MX8GGFEAknnRX95J0ZBsTNGrhYdRvDWjUUbjSFF1VZxRWlexkWC4nhFjuQ8xNQJXMR4CyZEPRuTRYs9m0XCdS1F3uBHRJ0RrMQAgK7FgvO8xRrAj0SwoZJFZzPaRT4oxUXqlStFWzErRaB4FUVLyI9E5/sDRYGVZ0R/SH/EpgoKxPvLBMQ1XgRENqtSRPwYJUSeXm/E6SbYxK16C0XbuapFBw6dRT/GnEX6nIRFBMX/Q+AtyEM1bx5F1lavRGQ7C0RCPq9E000DRe18+kQOPi5Fdj7YRQnKB0bWha1FvVLIRHNGiMNLN6xEn6sHRSuHXEXhS7tFv6ymRUhQcUWvFDBFcmikRY2X40Xam2VFCKx4xCZTycQufwFFPZsZRUTpCcUcWlDFaW/QQjcJb0XecdNFzE4URluRNEaLLBVGcE7NRfqc9EV3vgpGExD3RU6AHUZcLzFG0WAGRm8w0EX/If5FTgD4Rc0q+EXmvRZGDLHmRVmG50VbkRtG0PMxRmCFKkYnoM1FeraERQibeUXRAMRE9NvORD4orEVke+pFzaqJRUfhWkO/fZnEGVHTxArXlcRzRnRDtYR0Q9cSsUTecR7EnYBlxT/GcMTPZl1FZCroRf2lmkXZztVE6SbKRN2TykSEnthE93ViRHuDBcXzjozFDJOyxOf7gcPBqD5E3RO4RT1K50XK8rNFTmIMRfjC0MOXbmLFPijPxfAFacV/avbEzTu6Qza8G0XrkZFF0eACRoTN7EUCSeZFxpzMRUHxy0QpOjrEmgjfRNtonkTkcnnFGeLcxeqE0sUy1cjFIMHrxclUpMUNzxzFSR1Vxd4xgsVXrJHFSNBLxd4CtMR5x9HEKqlvxKrxeMR3Lc3ERdiQQ6IjE0Wz+xVFUUmwROF6AMRzV1/FQj7DxDSAokShRV5DK4dkRNvoOUXlP/tEguJXw32uCkSfGq/BHcnOxDAZHMVJDMDErkd3xOMlCMXaG+TEiPStxDVNFMWEjQ/FgCb9xHS1ZsUyVQHForSSRDPEkERyirJDLEOMQ3L53sSLWy7F5T+8w0VHtESYzAlF/yEjRR9jeESZKlTEJw9dxOtRAEOcos9ExDFNRRiVZEUi/a7DcA6pxc733sV3/pXFXP5LQ7snd0W6yYZFc9dGxH3dscUkKHHF9pe+xPwYJsXRkQPF1AmcxEVYk8Vpb1XFsb/NRJFtTkUqqW5FQKSdRNV4GcSezY7DrdiTxNZWg8QS8vhEY24xRZayDsQaQFbFA4k1xVKW+cMJigVE844pRdJvxESHhdvEsp23Q/jCZEE45yHFNBFlxbZi48R24OBDWKjxQ4C38UQxdwBFWmRpRFyPckQ8vc9EiUHXRHL5VUUpXJ9EuB6jxOeMjMO0N+jC4QuORA8LFcLgLenEtRXMxDzOLsUI26LF0ZEwxUtZ30T8KZtFQSCFRW4SOkV1saNFRHqSRfYXLEXRAAJECfkbxbPZSsXvSQvFYTIzRIMvaEVwPclEUidwQ8cpuUSDL+xDnDOwRImwN0XPZiNFKqnpRE+v7MMv3WrEYqHBxCbCgMS3URdF1JofRQWjT0X/UIhFVuxhRKdXBUVliKVFQq35QtcSHsWrzyHElGVExDm0Q8V4qc3F/hSoxUaU+sSUh8HD6Ei+QlXBIMR5WELEA3hZxG/wj8QWWUrFFmpmxYoODcWJUq3Fuqk7xqD4SMbj1NfF9cpbxUFgkcSjAaBEG54wRPCFP8SY3XNCqYLZRM4IUUXheslF5zsFRuKYl0XV59bDm8Tgwt/glcTr0Z7Fi9tZxWb3pEJlqhDEc9eywi/MLUU2q5dEsgzXxLWmjUQWWQRFpgp+wwn52MN9P7VDVg7mRNqKpUOKjmrF/vK4xVLn3cXp9wHGL8y+xciYWsUH35HFVOOwxWlvq8Xkg5LFCNuGxWvrosXi2IXFPldpxeJHX8WNKGrFEMdjxSX1CMXmrr7FDa8Vxto7AcaffLzFFQw/xY/CT8Rhw4TEBSNFxTxspMUxN73FmqbixTJ1J8Y17QvG3RPLxVWf8cUMQr/FWfUOxQu1isRnxI/FMpW7xW9BiMWxkJTFp2jkxSBB6sV8odTFtUYDxo8TIMYH7izGyFY5xuzvLsbWdCnGIypLxoZnWsZUQyHGmwQlxnXCBsYMscrF2f2pxY3orcXKIc7F8AWsxUT6I8VNcw/FMzPuxG1WxsRRWoHFmF1gxQ6+UMUsQ8nFLKMOxgBAvsUdOBjFtaaHxApGHcP+VHPFCNvGxYC30sXtDdDFE2GnxbLMl8XzH7rFp5fJxVMFisVN4nzFgGazxX/qu8U8fZPFRTZLxW4SO8S4ngBFYhDxRGsrlkMT8kTFdz6axVSSk8X6baTFwZdVxbWmT8SyDCnEMXeNwi9MXkT4wp3EgCZOxKfoWkQzomZECYo/xeELtsWpk17FUHw7xRxa+MMFo95DMuawxLkNAsW0twXF5IORxA9658Q9CofEAAC4RBUdwUQDCUrDcD0uxZvVTsWe3ovFr5SwxMt/JkV6NgVEGsC1ROhIAETrUS/FdJPmxOqV2kNtxT5EVg6QxDAqc8RvX+VE/faxw9GRY8VHcg7FI0pExda0lcX+sjXF3STGw6HW0sTecSHFLu47xQpoRcVX7AtEN/i5RKK0LcTKobjEA+eMQ7u4nUNX7LbEMQgWRAskrUTjFFHEVn26Q2ezxESC4odBpb1HRBDYOUVCzx5Fv32QRJ7NKkFm97jEwMr3xE+vtEID5zxEYcMJxXC9L8X/IQTFwvUZxaSfhcWWsofFguLwxP7UB8X7OlXFGi+CxY0oVsW5a/HE07zZRFfKcEVO4i5F0YAIRcDKvcQpXDXF4xQRxGFDDUWq8QpE0aJgxVl1CMUi/f/EwTkgxdERL8XI9lDFqMZrwr/s5UQNT0fDhjgLxTarzcQldYpEodb6RFOFTEUt8o5FHqeARKFFTsPl0LzE45Q9xZtVtkRikApFhA2kxMzMOcVWDvHDjuQBRai1D0U5xR1FKH4Ew5du/MQwKmzFghGcxQIracXA2w/FDwv1wThnDsVZF4XF/Ie8xAMJCkJ4C8hDguIHRDeJnUMZc//EUHw5xUW2CsXIdrnEWDlCRH0/2ETQs+pEdy1XRHJ5TsUf9KrFW7HBxCbCeMS3UZHFlDaMxV2toMVDXLLFpM4Gxd9P8UNQa3zEns2YxGNd/0T/kEbDqvEaxVHa08SDwNPE9ShUQ4GVBkXL/yBFPCwGRBWMSESHhYZE8/1QxMcpakR/2TdF0ZEERPmgfcX5D/jFS5noxaogmMXvOEzFQWANxXVxI8VXWyzFowFFxc2qAsUibGzE+DHqw8DKncR6NrfEUUnPRPvLEEVUQW9Fz1VaRe5agsTWxS/Fih/NxClciMQ5RTLFXdx0RCqpjUV5xwdFbhL+RDEIIkWZKrhEX5gaRHctkUKg+AlFOoHBRSxlnUWQoPhDJYYSxdjw6cSHFrTE8PToxIPA4cTQRCjFibABxJMHbkWV1LVFrXqoRRE2dkUyxOdEMlW8w5Rl2EI6ks1EmncIRaut+URFNhNF+FOVRTmFukUBPIRFgZX7RLfR9sSSHJrFHGuWxdM84MVJbtXFUGsfxfAW3UQmk65FPzWVRQ6tQkV0JEVFLMNHRZ2RiUXfj6VFa0sDRtKeCEZ71LRFdOTzRfQsy0XNTIlF/hStRX/qcEV3LaZEbHgURKTOGEXFj1tFxf4cRR04w0Q0gJREAG+ARBzaFkX5IEpFzN0LRVFJEUWdkQtFE9BiRLTIHMQEVvpDI0pTQ9Y0P0MG8H5F7utpRR3Jy0TddZFFjYbxRXfcjEVdbcVAduD8wxQ//0Qv3fdFFX1IRidxLkYDSbFFmSpcxOW/ZcUawH3EZYjsRK62h0Xsr4tF5WGJRNbF7cO3QELCRNjVxKgkJ8XHKS7EbbQ3RSGOd0XGSzdDILB6xYA3vsUnMYnE6gQ8RRWMWsSLfZzFsT+dxWiRbcKL7EpFxouERRnzLEXZzldFXL70RRLUCEZ8gQdGORQVRnbvBUZy6EFF93VPxXC9jsUjSnvCW3GrRbZi50W3UZlFIzl2Rfs64kSHFu1DmohkRQ/6aUX+sqhEjuRgRLuWFsTCdQ7Fl/8FxapPfcWrvk7F3Ndxw84IIkXaG75FLx2vRSv2g8Mg0tbFa0n1xTiWkMVgdjbFXweWw05ASUQRpQbFV9uWxe38n8XzjnvFXA8GxX2ugkRm90ZE1AkHxbNqOMXfvpFE2F/QRdzX6EXsr7VFiGNERf3lA8URdtHF3z7axWdVmcU5I0jF+0tCxUmds8TwhQZFMXcrRbz0XEVSuK1Ez+ZmxX8qysUFI+XFmRkmxYXaCkWnV2NFeAsiRQskYMSGSXnFfd2ixTKmtMX7ulbFB87VRAu1u0R3LeTEV9t2xRZZTcXAWyzE9NvHQmpNscQ8rI3FUGtVxfMflsO2YrtE003wRDLmnsRy+ebEqDWsxBIDS8Xnu5vFWsQCxh2YGcYG4QPGbbToxR90isUJaFLEiGNPxHlYdkSL/c1FwmYPRsdaWEa7lotGmTkqRlbs70Q5hYDFLx26xS2yGcVK6rRDZvcexcbNPsbYL5fG+9uoxua9ecb5DwHEHBo9RoQslEYJaZNGxHFGRv3lUkab1a9GYhDtRjllD0epEjJHmqZhR8aplEcVmcVHlx/vR/KI/0dgBAFIo78GSE3rFUgA3y1IRPFISHI5YEhMgXNIJA2ESL/Wj0hYS55IY06uSFaqvUi4ccxIe3TYSB4P4Eiz+eNIoQbmSBXR5EjnX+NIM5LiSF0U30iSP9dIrzPMSB8MwUhih7VIHZerSKSfo0ghm5xI/P+TSOWVikjYtYFIALZxSGS6YUhcP1RIOhBMSPxHSkiTPkxIjrJOSFG1TUjaoEhI32pBSAReNUiWRylIb4IcSH6cD0i77QJIFhnmR9K/xUeZlqZH0KiSRw9mg0dEcF1HHJQsR3L5DUck1vJGy8GQRvDW+EUeBVVF308fxKkCQsV4+mvFLbKhxbvHCsYylUjGogSBxrdBj8aU5pbG8dOHxqrxu8Ui28JEItv5Q+zeoEVCX5tG3toeR/GTfUdfTKtHAMPKR6wb4UdWIetHaKDlRyUo2Ee69s5HnSPTR2TG1kd51bpHDqqBR0PUAUdYOY9F81+9xQc960SqQH9GhmfJRpE+xUahFqlGR3KQRt9PNEZYKM5F1afNRUsInkXbaKNE+n5MxcI11sXwhb7F374oxOE6jkXrYpdFo8GhRVm1kUX7ywDFHbjLxfIwa8V6NvBEk4dlRVHJS8UC+jXGQu9jxhX9UMbP5vzFTKacxSzD1cXItiHGBTJaxqQwMcZm98xD/jRNRlsxd0YtoSlGulo2RXh6JcVKagnFayuZRBlii0Wh1vZEhjhWwlBrisJeS4hC5h0RRdO8KUV46fRE9NsYRUcDNkQ9SoXF5X+4xUwV6MVwnx3G884ixkyVVcWNl+pFa+k1Rtk9C0Y+aIZFNW+wRW8BBUZeSQ5G8x/CRV+YakUJit5EQr4ZxYR8PsSHBSZFCBvjRU7xCkY5NF1FqnExxWgAd8V7FLvEQ4sKxTVelsN0tb5E1ImZRYbJ9UWTKY1FoxIwRWkAs0QBvCDFxKAgxRe3D8SNBp7E+zouxHL59cQgwWbFNABkxfjTE8VfB6vEqnEkxY2XHsO+cKxFil+8RcohIUVNhKRE/5CCw6rxqsRE+qlDaQCyREdyl0TdJApEILBsRCDSTkVM95RF6jOjRV3ci0VyaF1FZ8QeRd5xqkJukhxFDn68RQ2PskXviaRFzExuRRnzVkXChh5FRpQlRZMYi0XSbzZF5PKrQ8E5rcTo2RjEGi9VRCQogMTLkCjFw2QuxPrtfkWqIPZF0VHwRakzB0bkwxZGMCrlRbUmBka5K0FG0g8uRtqKEUajEgtGUGvhRVCryUXxYw9GhO0XRjCqykV09e9Fmgj7RfNf7EVlSgVG43b3RdKPBEawcttFLEOaRWtJqUUzopRF7slFRaROlUSHFqlDjuRCw73jDcVUUufEc0Z+RDtfAkUWaqhEsHLRxBgELMWsHHbEwagqxO18f8LGbTpElVSzRYKCAkaU5YxFWRfXwrbzOMUA7wrF/BgTxC2ybcOUZUHFUjglxejZVENWfXbDEoMARQc9aEVWfdZE+aBrxJm7pcSQoCBDZYjkxDVegsMtsutEMLvaRBPQbEV/SNVFlSMgRsqD80UYFZZFUVqNRSXkE0RbIEfFmZkZxWDl4MSCYk/FYhB1xQ3gXsV/SDbFykOixSHfy8VT9GHFxf5UxZ98isUVTJbF/WVoxV1LYsR3nO/EL0xBxf7UhcS0WQ1ELNTcROF6mkSsHJpDrrb6RI5kYUVRSWfEcvmHxVtCGsSFWqxEidKWwwgb1MS/7MHEbOfwxDPEkMQqGM3E3gIlxdY01cSyDHlD5j8FRT0Kg0Ob5rjE4C1UxLKdyMTua0PF1Vb8xPvLdsSJsKFDOUUyRY7kQkW/fYVEtmI7RO7Jv0Tkg1xEqDUrRC0hV0QmwqtEtRUIRewv70PLEB3FuK88xfs6JsRUwTtF4Jx0RaYbPEXb+apElPYOxZ2vtMXWdMzFE1BSxQUSzMNX7DFEJlNFw5kZV8WaiGHFQxzvxJH+RMV18UzF1jRBRHL5X0QCmkJEb4GzRXmHokWiIwtFvjCYRJvmk0TXkmFFexRRRWsrtsF56RbDAiurRCJsiEOEHhDFpHCBxYeWKMXix+bEsp3JxB6nUMTn+xXFVFKMxKdXt8SCc6HFsW6/xYvsfsXyQc/DYHavRK16BEX3dbFEvjBJRKu+HEWLm7BF7iuSRYqOMEUEVpFEpb2SxDvfE0QGEgpEJCjeQxcmW0PXEvLEEOk+xVsxP8XGXIPFXqk7xYLiN0RokTpF5i4XRRueDkPfPglFUpZ+RZT2akVMpkRFnxrDQ6+lIcXKw3PFFzclxezAZ0QHzjVELGU7xXccZcXuyTXFbwEjxRDH2cR9PzXBzTsVRaOSzUSMSqLDXssKxWx4fsXUmuPEIY4NxI9TJEP020dF9+SRQ9XnLMXD0yRFNV5fRa3YC8SYO0rFZ8SMxQbwFMUUPxHFF8g8xVn17cRFtkXERNhAw9qsy8RpAIfDNIDeRHPXsEQbDfDCs3u8xEwVgUS24n9FR+HcRIJRg8VjXXDFKqn/w74w4UOEnrhE4el9ROM2vcRRSRPF6Eg2w8DKmUTMXdNEjDluReNlh0V0k2pE5q6/RNLva0V++/pD1IlExYSe4MTzHwREeceCRCQG80SGSQNFPQrfQz2be0QUPx5ErBzYxHuDU8TbaIFEJfVIRRDH8UTuazDFsp2nxa1p0cUvzArGZIwDxitHtMUExbPFhRq6xRzapMXgrYLFI8o3xV9YicV/2XTFDi3nxBV7EsVc/mnFb0GlxUCkWsX1CoXFpJ/dxWrNscXQc53Ft9GExfu6HMUHX7fEFmpDxDcJYMUM8wDGBhIBxvjC/cU3uP3FkA/PxV46uMUzxJ/FHcmpxWRMZsWgiVXFosWTxR0JlMW2RNbFkosDxhlzt8WyDHPFzJ3Oxb5wLcZFtjfGYsETxsuhA8bfPgDGYj8cxunGHcYQeCDGU3RGxtDkL8aApvvFaBGixVWfYcXgnHjFmJ2UxXqlScVd7SHFKwdVxXoU9sS2c1/F5X+vxfhCr8UIPaHFiPS4xbKMysXcdarFpxfVxbO7u8WJcKHFbCejxZ/rqcUILMvFMbeyxdLehsW+sCfFuknPxDVeSsTr4tZDW0ISRLbzjUMD5y5EDi3KRBbZNUXBl0dF2oo9wkwV2MTRAF7E2/kKxET6PcQVnRbF1fgTxSjtrcRAggbFHGs3xRe3GcSR7aTDnYDHxAWjgcSWIUREMXeDxM3qxsVLyHHF6SaDxNY0NcQs1BpBxQ8NxeELicVPL6rFgtFVxW3F58RWfarEGsAqRZ7eZEW9UhZDcE6hxTCqB8YqyRXGOOe7xVHabURUwfDD0LMGxUcDMMOJ0oLDEaUTxCoYecT1KC5Ek6nORFz+g8Nz12pEE9A7Rf8hF0Q072jEyVSCxCNKwsTaGwTELNSiRPvLZsTi2GfFLSFfxawceMVyaLjEUpbpQ26j0cISg9TDyqEhRF+HPEUCCe9E0LM/RNejhkTi2AXFEhRnxakTJsTmP5ZEyeW7RP6yykRliLdDcvlPxE3zksSuR7LEyeUpxYQNT8XLf6rEYhDkxArGIMU9CsfE9bn2Q5jdwkQeFqLEw9MJxXgLucQgsP3EjahYxXLoY8WitB3F6SbZQ+O2WEXrYhJFBMWCRMlUqsQGAV/F8jBixW3F5sQpy5HEkjqHxcCbhMU9m4fFT96WxdQaMsVIUNfE846TwThnBEJJDNjEU3TcxLpJRENOwDlFEgM7RVYOL0QHzo1D0yvexCO5UcWa91/F3kK+xfxYiMXswLXDliGHRImwi8RXWzrFTx5kxJkqusQjSmrFPheOxcj2AcWOdXHBLbKuxG4jC8WBFVbFPL0GxZwz68TIdlfFpN8WxOOl4kShZ/xEXrpfRD/GvMO8BS7F1OuaxTHIgsWU5T3FMuamxGZm8cSwYV3FfoyOxDOir0TRIsfEWQZIxS2Q88RGlFnF847oxHqlvMNB4GHFrVh2xWsJ38RPHk7FL0yJxR/0z0SPU0NFVONtxBDH6MSkX0DFnKLvxGezMkO7J+VEj1OtRHSTuMJhwwFE9bmNxLS3D8WYu7pDNqtiRJI6T8X4QvzFSYzsxTqBRsU8LAXFcF84xRS/SMWAJiDF0CL+xB4W0sTF/vXEETbZxLx0nsQtIT/FAU2exK4ldMN6NttCV2waRdtoQMQG8JjF0u9yxXDOakTl0HpE1AmaxNV4yUJH4bpBxykqRKg110R1ArhENisERYLi7kSKH6JEINI4ReqECUWV1JzE4K1vxbraj8WJgZPFouORxRBYJsUMggnF3gLOxLWmoUTUGkpFQwsqRXqlLMI5ozTFFC5QxWq8k0T4cdFFonTaRXBOVkXxY9BDMLsZRBiEL0Wze0NFqmA+RPTsM8U268zFEfaBxdXnjsMMcTTEZDulxH0dQMNwPWpFNU2dRbrJVkW4HmJFyFiJRWsamkXqBNNE1jQfRF8HYkUbnttEaBFNRYEEo0U9m7pEpHCJQyPbvUSNqBRFsOEpQ0RpV8RtVpxE7sn9RKs+gkSI9K/DJlO4xB/0/EIwO4NFKD6RRbQ35kSezY5Drdg/RVRjsEXzH7hFkCBqRaIjqcLo6gFFn/yXRfs66kR7g//Cp1dHRY/TikUFo7JEodaSRMv/f0XFreRF44UGRhpRqEWHp5FEne8MxdNNhsX5oN3Eo5KKRNX4EEU+aHRFsHJkRTy9wkSjknBEYn/tQ0OLZEPdJKbC0m93w71S3USPwvlD3RMexZnZksX6bWbFV1u1w7FQysREaS/FOSOuxN2TUUXJFMJFnOKdRVRS+URbQi7EPtceRZ2v3kX7eg5GFygCRl66rUVz10pDC3WCxdxGNsXLfzpFZ0TwRXZg10WgiX5E/If9xFN0ZMOgCQhFMPuvRYt9n0X4U4vDCkZ8xRpvkMX1OU/FDHGUQ4mwG0Sh1ipE7c2BRU9ew0XzTqpFVZ+mRAyCl8WaaDTGYmFFxl/YscWI9PdDcE4+RZmZ00RO0crETWLSxDf4QsEEVgFFSS7cRLWE/EGiNAPFmTuKxas+IMW1hH5FxNEXRoYJC0aOBoNF+lwXxDz9hcXQ88zFLXLSxW10pcUwqnDFj1MoxXxhQkMuv5dF2Y6QRRV7LEUN4MdEyxDhxNlOcMUsg6fFGx4QxZ+8OkXaiixFrBzGxOoEyMUnEQjGdiCjxTCZssQdp3PFtnNexXUCPMRQa4pDWRdnRMzumUNkqvjEO3DIxTVNBcbbWQbG3uDNxQdfIcUKaMbDFK6nw52AhcVEeqnFOpL2xFMFSsX4scTFzB34xRpPAsYC2sjF5MOMxUOLF8Xqc/1DiHQjRQCAZEVIHwNG2kpJRqXdQEbDpDVGZPvTRdqsi8S+sLPFg0CvxfOOHcWRXHHFd34gxmqNl8ZvIKPGZagxxm+BosRv8PxFhwUhRjc4sEXVeDNFHHwxRDy9cEUR1k5G2/iZRhOCtkZM9flGXI46R2V5ekegeJVHjTqiR5IIo0cdvKdH5R3DR2lr80eQCRVI80AtSDZSP0gvzk1IEhJfSKB5c0hnoYVIkzGTSCoEoEiAtK1I9xO7SF/oxEjjAMtI8xbQSLNl00hQc9VI9djXSPn01khljNBIeY/FSJofu0g9ZrFIb+yoSJyroUhBVJpILhGSSMLihkhCH3dIvD1lSC7fVUgbdEdIpag+SD1cPEhvET1IIW8/SBXUPkj5DDhIc1ExSJxUJ0hRfhpI0v4MSClC/EfeSeBHRee+R7hLokcGmI5HR5KER/fcf0ehnW9Hyd1LR8n1GEdJ7uVG3aWQRutiCEZk6qJFVTBORWdEm0SY3avEpJ+JxWCUAcbYcErGd9yKxtwWj8al/V7GhStjxoETVsZjDjTG7hpkxmPuNsbzTotFKSzORmURM0fp1m1H2OWHRzUjlUdS0KRHv3mxR7UywEf4ktNHDTjhR0La2UdTqKtHF15IR2wXs0Zg1hJGpQw5RksHz0bNohtHEnQnR/8pBEcnL6RGTPVyRv7UTkZBsRtGPTsHRj7ot0V6pfBD46WcxUcy/8VaE6nFlVQoRTWPKkbd0yZGGKYDRff1fsWUJazFkf4YxQisEEUGgU1FqvFwxHp2HcateITGATxrxhEHCsbFbXjF5eG3xbh+W8bmz4/GzndjxnLoY8WARgdGzL1vRqseNUZj7iBF/AdlxVDNo8Uf9GXF4K1vxRiVRMWsenXFxf5rxWEyoERAgrVF2iwARrrawEWF2jJFHqedRFuxE8T4sZ/FnLPpxYNe78VwDuDFIv1sxT2KQEUMgilGAXwlRi7urEXBqPTCxf4ARApG00XP1RVGx/qdRf8h3cQKaBHFSnu8xNqKVkWvg+NFwde1RT/GVkXIdn7D7MBVxYPAZcWSy05Fi+wJRvDlIEYrJe5FZVmVRYUr4kWKPeFFJJfdRckU0EUzonZEWZdhxfP9FMVVn9XEAAAwxJwzEMSh5yPF1rRKxYvbMcWGySzE3nHSw2ZmtcQwmbNE8SOTRcBKQEVz14BE5h1nwp7NysQDeODEksudxAaBAcSjko7DVFLDwwRW8ETjtnVFDj4eRciYu8JkO8lEWlPlRZ9ayEVIUERFv/1eRSDBWUWxv5RF97WXRQxCqEW2oqpFcM4tRXJo9URlGRxEVn1gxEXHDsWBhGrF4C1mxRDpI8Vcj4JBaW8oRWgimEXQRPdFMFnoRZjM6UX76z1GpD9PRnJIOkYeR0JGv04URsFopUUPC5lFPlfBRR+030XiGAlGCqYbRvPfu0WEvJtFhJ7PRVNFskURto9FduDMRDoB5ESI0nRFj1OERalTskXVJ9pFcxf4RVgooEUFNEPEb3BIxRsNP8WEDWXEDhw7RdAzmkWlfYhFdk9MRLv4gcV9P5TFqKQwxAF8r0X4scFFKmmIRYcWjkWKjk5FI0qbRL4wE8XM3VDFqZMexQ6cl8MfY4VEwTmPRJ+rZEVkO+dEJyAZxWb3gcWZu4bF5T86xb1SDsUCmohDImyVRMZcVUXWpQFG+JEERgQW30ViIa1Ffgy5RTYafkXLf4zDVZ9BxMSx2MTzHznFsHKFxGbVx8SOZLDF0MS8xSxDV8V7g4/CDU9VREOLt8TeAi/EeOluxNjwXsUgwYvFW8IvxRQuIEUvDItF2HAXRaaKJ0V78iBFpPAYRUi/lUTRAPvExX4Sxaikt0TAyspEdKR2xXLKiMWEnhvEHHzBQvrtJsUpOkbFwaiKxKvPoEQg0hdDWzFQxRlz3cRoItlE+AKYRYjjR0WrPinF/7KNxbE/KcU+aBLF1sXoxAfOe8Qo7QPEoWcZRGKhhUTOGZFBN/guxHnHEUPNqu9DKTp8RPd1m0TImINDHoUrw2UZPMSTqcbEjuRkxKHW0EPb6EtFiTCBRXzQmUQv3fRCYqEURLIMsUJokeTE2hsOxdVnFcWn6IHFUHx5xVmXU8WBBCrFnxqhxBZq0cTMXfjEAU1aRe9JAUaIktRFfHAORkwVD0YWWUlF0ZEaRH77mkK5/AlFz/ebRT5XH0UfY9LDEMdiw30/oUScokZFsGEdRSEOGEXuyWpFHic5RcQxA0X020HETy8TxTJVA8X8qYDFYUN5xblrFMWJ0rXEjEqexNhfmcSF6+rE5/sDxRe35MRlGZREbGdFRWq8NETMXUvE8rC7xMgHDkUpy3BFwTmeRB4WSsP35KPEy5AqxciYQ8VbMSjFZRn4xHh6lUOGyYdEYn+tQ8t/o8REaYfDUpZrRPypDcRhMobEGsDXw3UCskOcM/pDbqNJRArGK0Uy1XFF0ZGxRL4w2cSlLNjEV+wRxDkjy8Q5I/7EeqXQQ8/3hkSX/xDALv/lQ24SO8QV+xjFExCDxVOFoMWk3wrEWfUZRU5Ao8SXbu7D3LVIRU8eOEUUP35EyjL+xNEA7sNYOe1EJzGPRBWMwkO8dLdDDc8JRW/wXUPKw0DEOUVTRWXZkkUl9UlFAppiRKUss0K4HtdE6xGORSLsUUX1SphELEMoRe0NVUU2vGlF6AiARUU2HUUaUYLD845DwzVeF0WmCiJFhA0PRP5D4kNc/sfDH/S8Qq+UREXppnVFJJeoRL3jpMTrUThC2U4RRdnOU0Q41tfEhskQxXVx98PNO7ZDqMa6xD81bMRLWcbCVOOfRBiVmUROYh7FjQZmxXq2SMXkg5jFpnmtxR6ngcX7+prFLTKhxbwFfMW6uGLFDi2uw8WPe0Rj7qXEZDv/xFYO+8R++0jEHhaGxN5xrsQH3wvFad6ixXWCTcUl5IzEkVzWw4ofW0MXyArFBTQSxa8D7sSaptXFu/YAxurEnMXoSHjFVXCcxVkGi8XAW6hDKcuIQ5FcwsRuNBrEVOOixFz+/cQDeLbFDDEfxp/8/cXTDZDFlAeoxWu6FMb3tUXG0XEoxsOEDcYsZRDGv50oxn0uKsYtwRDGv4wnxqG2OsaoBg7GcqjMxX6MrMWkH4TFUqdpxapxecVGFFPFqZOVxYXrmsWBBIvFX0eOxVlXqcUim9TFw2SmxclldcVv8NbEoiM6xW20ysUCSwjGPB0Vxgu178VWzrzF+u2Lxccpj8VXrILF+u2XxEs3RcRLyOfEoWcDw2/wNUV3bZRFPduhRUq7qkWLm7xFPL1ERW+BSsSz6m/Evw46RFioxUSpE77EIMFZxYhjucTqBCJEl24Cw3xhAMQbns5Ch4WOxLunE8V3LT3ECkYcRXNGnsRlmTDFjnV5Q1ux68PIB1HEFfujxIR80MRmZizFJ7ElxeM2gsT7yzfF/tSxxPd1mERn1Y/DpSxixV2LzcXKocDFF6ZLxbraE0WNKORE+SAbxYy5FsXswK3Esp2/w+a/AcWt+tDE2F8lRZJcAEVKe7zE78krw9M8IEWUhwBFXdxOwyGOtMS94w7EX5i3REoMgsGhp4DFomOHxbsWeMXb6BTF2F8mxBx8AcQDCTxE5dAGROmV60SAN05FiUG1RIEEv0T2FwpFxY9ZRPVKqUN/apBD2F9ew1fKgMT4QhLFne/XxPrt6z7jFPlDmbsIxLo4b8Xx43vFduD9xMgHTcQLk2fEZvfOxFKWN0T7y+7AbUVUxTnFYcU3if7EmZkDxZQHUcUeBSPFmLv+Q2sJZEXLEBlFU3SgwzMiEsW8dBjFqz4AxepzMcViIUXFvvCixY71acWutobE76c8xIjSbkMWagXEYTKQxICmNsXMTLfF0dGZxS7/vcSq8V5EJw+2RHS1N8RbsTfFphtZxeCtD8WhRe5DYn+tQ9EiN8RseFLElrK8Qvd10EMnMaHERNhCRPhTnESrfoPF0KQRxjZ8+8VeKQvFzF0zRPvLj0Tb+dPEvcFnxXIKPsUfdHrFILD0xIlBzEP35HdEPleZRGTMN0RgdpvD/IcMxSSoPsWUNpPFU/SPxSo6H8XxdD/FnRFZxWsrDkRNBAVFtoTZxI9TPMXO91TFxEKUxHh6Y0Wady9FcF+TwyEfJsT7y8rE4Bx/xQrXo0CconVFpSzPQ4tss0NvX/pEoiNLRYLRB0VeKX3Eq88HxXLoVMXCBg/F4sfCxNejjMWKn7jFzSqixaUsmcUGMIbFI0psxTAZFcWcEeTE4C0dxRcmKsXVVtPEKVx3Q3vyi0QDCbLEe/KPxSePUMWGyUrFlrLRxPrtkURVn6PDJJcbRAU0W0Q41gzF+4ubxSv2KsWYu7NEgCb2Q8SxaMSg+MLENxoUxH/Zh0RWfaNEj1NLRZVDr0Vj7qdF3MaXRZvmA0UeFhXFAglpxbYESsWWsmrFsgyVxbTIBsWUhxVEGASzRBovUUXImE5FRbZTws17gMVXSrLFVxuPxWgA70IxSOVFQysURlFapEVLN8JEkKAyRLiv88JEae3E22i4xYLzBsbffhHGVKPRxcZtBkSutmdFHTiqRBpRmsQbnp1ET56QRZf/bkVR2nFF3+CoRYQN50Xih4lFOGewxJAP0kNIUMBEMmYWRRwaykWSXI5FMQhwRNO8fUR78oZF9Tl9RVfKlsNqTYbEWtNYRAmKGUU1bx5FHTh7RCXk28MJiglFlEeTRbivG0WUh5PEzcwWRMlltkUjOQRGDY8RRp1Au0XP1VFF806IRcSxdkWbxJ9ELNSfRBbZd0XFfppFg4C7RboJ4UWVVNZFq76yRbiNzkSNKD7FV1tkxUK+W8UKxiTFfoxlxMRCp8Sfq/3EnzxyxAKaAsTBqFzDxW38Q0fh80TyMChFfT8RxNiBisSBc1bEPlcdxYeFEsVy+STFFYwTxch2LsVjXSrElUNBRRPQsUVW/axFEhTrRFXBjUQOHExFFD/MRRJU9kWvA8pFwvX4RFYO58Sb1QfFt9EQQ7gNP0Uxt4FF0DNzRRgmF0UXSPjD0aIbxY/CfcQG8DZESR0YRYXrB0VoIufEAc2jxWtrlsWC8yvFdfEIRVmG1kXGKwVGSzkURrJ9AkY+eZpFF0jgw/HjUcUNYInFGfOkxXEsIsW62t7DT69qxOJYbMUIm8LFak3sxKu+D0W0tzpFxLGLRETpT8X6rbPFf1msxZXUA8XXknFFdy3dRRUdh0UGgRXDFYxNxW40jsUo7YjFBTR3xRuNO8XLEEHFLpBdxTqSmMQ0EUFF8Bb3RPwpHMUhH1jFVNI8xas+N0NEadpE2IExRLIMf0RpAJ/C3744xaROlMVHcsnFajy8xV4pK8OSXADEX3Zwxe7Ju8SSOvNEy9CARQmKDkVJriTFjuT+xXiaAMaiNETFXrrZQmHDj0Tc1wfEr5RLxfU5ycWZmfLFWChQxZOp5MSJ0q7FRpTixcyursWyDDbF8WPuxJVDr8SSOgHCg4CERYT8+0XOuQdGmCwhRqmC5UUtkPxDQ5xVxbCyi8W1hHPFxktKxSVkZMVsxxzGVwyQxhIDssb63ZLG4fplxdqK7UX9hRhGzEzFRT0KmsToWU7FmgjLxL/sbsPtfCVFOXTURXkHaEYQCM5Gs7scR7VlR0cKB0xHMJk5R0VWM0d/SVVH5quSR3awxUcIF/VHbLMMSAIDGUjtAiNI64wxSH94RUjKWVxIHU94SApriUjKQ5VI7eWfSPlwp0imVa1IWWy0SLlju0gEyr9IMuXCSI0Lw0i+JMBIlRi6SHAmtEgVZ65InKKmSBS4nUjqt5NI+PSLSEPDg0j3ZHBIdP1aSGslS0ixtzxImSwySKRyLkj6KC1I/FYtSLgALkhIJidInTMdSG2rEkjGJwZIYTf0Rzft1Ue+9LhHanmcR/MJhUdv8G5HoT5iRy8dWEcwUkJHsMoqR7LdCUdYKNRGJjOVRrTXOEY2KxBGJBfaRSBBcUUkKNbDaGK0xe6rI8ZUI1rGDHKFxuHpjsZECUTGddEVxn6scMakT6bGlcOxxqnCXsZDnERFlOahRi+M/UYpvB1HoBkxRxKbO0eEBFBHA59uR73Tj0es3K5HM266R3mfokd/QGNHwFr8Rugoq0YwmtRGOZ0RR+BMN0eW4kdHJaU5R2XiEEf767BGCwRQRsh2N0YC6x9Gc4bGRZ+rdUQGAXXFC/WvxUmMWcV5x+tEMsS7RdWWzUXysJpF3NeoxEkd1sWZmbXF7usIxGczSkWQMRlEncCvxe8nNcbua0HGNV69xT55mEGQoEjDU4XLxRwLXMYQB1XGbHhsxQ98BkZy+WNG5o40RrjvhkVR2pjE002zxHxhCsOrrSzE7fyrxXJo+MU7zsLFbiNfxTy9KEX2BsxF/hTFRaHWKUVSuHbDlrIwxIt9IMUAANHFjmT8xbeAkMWtaQ5DNBGmRXQVAUZw/RBGu5aYRUvI/UTjJUlFOsGBRfESukVyuYpFcRtVw3+qn8Xk8kzFINKLw4LiDEWEjapF5HJbRQFNPsTr0YLFGXMwxSv2W8TEMVdF0QIKRq0aOkbCZjxGnp7nRcKGpkU7zmtFIFJNRbrJhUVZ9QhF5WHExGWICcW24grF9/UnxSEwFcVCrTTFNc3/w0Fg/URSuFFFqcKLRUymUUX+1PVE6vM6RY9TOkWDL9FEAd4iQ/1lAMX2l/3EUPwOxCDSHURDnAVFWtMsRa3YSkXMXWZFawmhRJCPPMWqcVvFEgNKRSV1zUVGFHdFJ487RTC730T8GHpFCFvKRV3LuUUIm6lFrrbdRCPbG8QeFj7EQfHbw+hIZsQnoErFmN2OxQIaaMVg5UhEkS2xRVn1qEUVHaRFwTnaRf7UDEa6CWFGJFeGRrUEYUY6wSxGYcPPRQDvFkW9wRdFkLGbRd6gzkVgNq5FN1q9RYfWpEVJXYBF/JimRV6pWEWpEy5Eo5IoxX77+MSC4lJFlDasRb89rkXkQ41FCySgRbJduUWI9ClFG54OREwVPkTNTAJFLFReRc6IU0WjEkRF+v43RczMXEPUmjLFmZlSxd9PRUXhqxpGt+AXRjPixUUzM79ETBUkw5ahDcXr0XDFmuZyxRseRsWoxiNEiPRFRTLmtUWLvdBFVZ/3RF66O8Wrj4zFVcEYxC/d7kQWasxEWDnCRLsWIUXVZ+5F1hQgRhT/IEa84+VFyWVfRTcaEUWutijELNRDxRpRqcUw+/XF3NeWxfpcZcSz6njFMtXTxfJBosUYlRLFc0Y0w9O80MQDeP3Eqz69xLN7VsVLGZDFm+aSxd0kpsQpXL5ElGVwROYuQ0Ww8mxFoxIDRUT6zkThCxlEWtMsxHPXokIy5kFFQ4u9REHxDMWDQB/F4xSQxCO5CcVJDGTFXVwoxYtsFUQgMEdFIv1WQzm0OkQWKoRF0MS4RVXwrkX/kP5BdxyPxTOzLcUwKpHD/WVfQ9ejMMJVMJDE/yH0xBrAI8Wb1QPF6nOhQ+jIJ0WTGFpEeqX1xKAagMQ1zZRESQzpROf7pUM2q7nEA3gfxJAP6kJSlldEQCQWRQxx0EO/DsbEbqMNxFBreERokR3D1Vb2xFHaiMTUmq/EG54CxbgvGMUZc23FOgGHxaHWgsVG5YXFONYFxBpA4kX7+uhFds+bRX3dr0Wfqz9FAc0iRTysAEUwmazEYTL9w/yp00QzM81E2ax6RBrAM0QLpENFMuZ6RZr3JUWO5EtFUVohRRbZvER/2V3DcSw6xaTOJsVpb9rEPL0CQzar6EQOnMdD3LWvxKvPhMQf9HTEAd6+wx4W58Q3OI3F/tQXxR04scQD59DEH+M8xVTBasSTGBxFWyAbRHDO+cSpkwPFCYqXxOf7msRz12JDMCqhRGUZGUWwcjdFOgEBRVmGVkS2871EJBdERczuz0TbaMHERUdPxe18r8SkTlJEKH6yRI0GBkWsi0ZFEeWIRVi5PEXaiuVDz/fPREAkEUXswKJE7usiRR90IkVcjxjEBFaFxKkTIkRmZo5DTtEbxfd1osVDHEnFrAsfRdBEUkUyVZNEQBPpRMt/FUWz+zBFi2zhREVHGkX5/m9FrBzgRAIru8NIUPXE003ARBpAeEVmZvpDO9+pRNobcEVLWWpFEccvRVux9kRnsyrE5PLSxKYKakSBlatERdioQ4cWh8Tz/TzE5/sNRc37lUVAAl5FoBoLxCtl4cRZ9XdEzN0ARQWSLEUILE5F9bkxRULPHkVIv9REhVrURFYODcM9m6XERGm/RETY00QIGwLFRiVfxUalA8WIYxXDi2zHQmBUw0TY8LxEwFtgQ+CcpUNgdg/Ff+osxRgEgsPqlT7EWzEYxcZL8MRQ/HvFPQq6xSGOasVdbXXFwoYvxTVexkShRddEnKJLxFMFNMVj7ubEA+dEQ451SUNFtuNCPCwPxawLFsWUh8nEtmLJxKYKoESdgCTE8VJcxW+BYsSkXwTFR2GNxQAAAMW6SZBDbqMhxG/fZMWyDKFDJyCTRQyTOUXS7x1FzhlHRBPyhMQ0gF/FiQELxraTIMZghQfGaHECxrhe6sX6rf3FEmMCxoub/MWadwvGLWEixgm5KsYagA3G7/gPxvU5IsYEFubF8RKNxRRukMUuUJbFu6cyxdtodcWEjaLFMkS5xcZc5MV1cdrF4WlvxZjdv8MIGzvFFZ2ixUkMtcV9LpDFmZkWxWgiQMUpy6bFo7IQxuzAJsbDpBXG6sTTxfd1l8WdUZ/FSFCzxLDyB0U5RWdDJzGGxNzX2UM+6JZEih8lRK8l1MK+n4REvh9ARQ4tVEVAAhFFM6KoQzLm1kNxG57EXouaxYDIpcWmCg3F+u3rPZduLsT/kEDEYcOTxE+vTcV71LDFfR2jxMsQ9ES7llLEYOUgxAFNCMTWNB/DVg6GREkuF0WeTSZFY+6bRBxaQEV80AlFfR1QwzF3F8SEHgvF5r8GxWEy2sSVQ5/DRUd8RFWfFkVHcgJF2PC0w8bctcJ4C7RC4C2DRDQRVsPyQRPFXim4RMc6kEWVQ7pEutqfxP8hrkQRtnpFbOenRJFtP8Xh+pHF+Q8FxW00qEPx0hHFA8mXxc5Zu8Vh8p3FhwUSxW6jzMSgiSJEAN5IRBE2EMSlLONEgCb8RFio3UOzagdFZUiGRZwig0Vs5yFFkX4hRNLep8T7y5LFrofBxcllf8WWITHFXCAHxWneZcXfD7DFAfyVxQDvDMVRSa1C9pcLxUXHPcXTvLLEj0IkxZvVXsVEabfE1xKQRLfRIENVwRXFp+gkxSh+nMTo2Z7EINLPxL1SKsWCURrFxf48xBxaxsRSuADFZ8RtxbfRZcWhZyvE+8uYRPr+UkXvya1Ey3+hxLPq4cRCrV7FyWVCxe7J00IWailExyl4xGHDzsS2hBPFqvFAxZ7eOsUT8sPEsp1PQtbF8kTznyhFWRetRB4WCsSQcYzFGsCIxcrDosLarCBEXxgOxdYFl8VPnnjFPQoQxVHaW8ITYcNAxQ8RxTY87cTQxDnFdBNUxR6WEcVuEgfFokUaxBPynUOlvUFD7Q36w3npvkN80IvEIIGnxU7ArMUg0hHFCtfBxKFn5cRUUsPDmLv/xP6yK8WvA7TEOgEzxIts10SR7QdFIY4lw8PTBsV9rgzFawkbxdCzoUOKH6xFaCI4Rc4ZjUM1Xq9E8WNWRTLmgEXQsyNEj1OQxKKjK8UGcG3FMCpBxToSn8Uq6erFknrqxcacycU7cNPEkxgkRQWjpUTb+ZjEzTvrxNGR3sQpy6DE1CsNRPaGN0XoajVFzF0nxFsgX8TuWhTEONb9xM076kNYqPlD9bl8xKwcEsSitB9E+u2WRIenA0TkAxlF9TlERR9jF0UZc/REMXcXRTCqi0W/TpVFoRaKRXzhjUUMkzxF22jpRGq8hESwcofEidIsxCEf3UQl5BZFp+gARPyHrETcRnZFocVXRd4CdkX2hpxFsgwxRVHaH8SYTLXCYhA7RTXeVkW8BXpFKO2XRa3YzERz153EAbyPREKt+kRCz7LDD8uNxULt8sU+l7nFEhRvxd2TW8QMAqVE4lgXQvN9HsVwX5vEYTJiRYIRiEXBl3FFXI+ZRWb32kXjFOBFqz7fRHctEUQN4ANF3gLPRG2FmkUDJ7FF23lQRYQNLUWkMKNFcnnVRVfbJUWad6DEUGu+xDtwGES1lSxFR2FoRUvIwERHAzhCaYAERTNEL0WcogdECtcjw4GVEUVSJ1RFTiK7RYhS+UX3k8xF3FeDRamTF0Uc6whF2+g+RXr2okXeMdRF8z34RW0W40VeOlhFwvW6RAu1lUSaiALFrdhJxZwR8cSOdS/F15I9xR3JlMTmrm3D9UrJwh3JucOOdQnEh4X6QhSuN0TQRAVFQBO5w39ZFsUwmaHEDwtExc2qKcVVwZnELv+WxNy1z8QN4BtEt8CQRfc1rkWKH6BFFfuoRBDpJ8SIY3RFwfcZRle7D0ZnlZlFqz4DxFyPusU3GrDF7MD5QkiQvEUawK5FCkbBRKs+h8QPeo7EFmqNQVg5tkQgQX9EYn95w4Lif8POGZfEF8hZxbgvVcVBYCTFZYhrxCbTh0VQqxhGq68qRl5LpEWkTqHE3aS+xakT0cVa02HFPYpMxdPNQcWfvD3FFft1xeSyu8VtthXGMHu0xVK4tsOLbCHEnYC2xEjQaMVYKKHFr6VjxUYDesTf4LBEyVRjRKD4TsUtcsHFFtm7xQSFnsUrdnjFImxnxavPDMV+jEfEXdzVxEFgj8RSlvJETx5kRKutUcWHlkDFdQLOxMPTPUTMXSZFw0J1wxFlhsUuEMDFq62txTvwCsVJnbVECteCxFFJmsRzRgJE8/20wwwC6USEnk1FoPgQRbIMxMTmnczFgJcWxmT78cVy+QfETXNHRRseNEUVHchEmZmgxNYFi8XyMPDF+pwAxjnFzcVpr87FcSy7xSSXTMVGJTnEHcmxxOTy3sRliCPDke1yRcyOI0YLxA9GodZnRQ8LxcI8TqPFak3ZxaNBkcWhZ3LFL4zgxdkOPMZhopHGteaxxr0zlMaWEDPGE2FLw6OSzkW5/EFFImypxHp2l8XG7ZnFGXOXxJwR/0QDZ3BFNqunRRRuY0aNp9FG/Nj8Rh2QAEcXBttGkgysRqcnyUZAyihH6KiER0RxrkfTTclHEE/aR9hc6EfE+PdHFR8ISHBJG0ggdDFInY5LSI58ZUjgiHpIUoKGSI8+jUiuVpNICbSbSJ38o0j5H6hIAT2qSN+DqkivOapI2/moSNnjpUjXtqJI3ladSPhrlkiC1YxImb2DSNGQekgVc2hIw/RSSMm/Qkj6vDVIvEcpSMXPIEigSBtI9rgVSE9eE0g2Kw9Im7oGSF/Y+Ud0e+FHyRzOR5x2tEenaJNHm0RwR5BvVUdTTE9HeeBJR5yrQUcMIyBHMubtRp8cuUaM2qZGrUmXRkO8YUY8nTpGW4IcRpJL1UUK6AhFlAekxc7ZRcbkpIPG1PmCxmmAgcZfmHnGdv5mxsEZksbykb7Gpqu3xrt4FcbBeRJGDV+gRvMvt0bUqcFGbGjYRhFV6EbYPwRHYIwfR3WCQkdcz2tHV9N0R/BNPEftrNxGbaaTRkldykb0bChHZHtfR1ArbUfbsFJHMachRxc25kbQw5xGqIRCRrgNDkYpy+9FfT8tRZ6ejMVvMALG/aXDxT/GIkRZ9xJGVyw/Rq7Hf0UcmonFbhLGxS0hesVxG7HDxylSxFcstcX7ujbGmRlCxpnKAcbsHkPFM8SeRK8lIEReC6XFLMUmxgUSIMbJ5R7FlhDvRbppVEbNOyxGuWsaRTnFOcW2cyvF5h2rRETYY0XRAB5EWdfJxQ0PE8Zj3ZPFvcFVxDmjfUUnINdFLhClRQ4tq0SXbifFWiSBxeDc0sWixSPGAVwexqb5JsXF/sRFgRU7Rt3zIEYTYbNFzarPQhX7Z8R4OsdF0k8ORtdSzEXM7sFDYUOTxdpKncUPep5EYpD4RRWdyUV84QZFdJPBxPIwOMWCs5DF/BgnxVsgpkTvJ49FVs72RQgMA0YnDw5GZtXQRQdfW0Xkg25DPujdxLEuu8QFNLfEqMYnxGlvKMMG8GLEvrAIxbBy/8TV50vFYaHxxBiEGUXe4H5F/AduRSSGY0UtIT5FZMw/RV+HK0W8BdBEL0zeQ2sJKMURpSzFkxj+RDOirkVY+cdFT565RRJyckX6fgtFYOWqRFTjZcLoSIbEAisRRKFnI0OJQTHFuyefw5HtvkRikEVFmsjaRWKQwUUrB4tFgy/KRLbzq8RukhjFih/bxLiNukNbsXFEurjQRIlSK0W1ZoVFNjzuRUCT7EX9tpdFkE/NRUmuJ0ZYmVtGj7NPRkGxCEZmN6BF6aY3RRiVFUUbHpVFna/xRfdVDka9gaRFCfmlRIj01ES24g1FrelhReqEIEWiI1dE3ZN5xJhMtMQ0ETdF5DKdRbSIhEUBzQZF4XpoRNVW6kTVVkpEWKiIRJOYJEXKsjdFpHDARNejE8VGpYHFxynNxJvmvESNqIxF36CKRSXkg0V1guhF62IJRnJo+UWL/VFFuI1SRCO5nENRSb3E3gLKxJK6A8U41p1DJQZRRbFQPUWLbAJFvjAZwrfR4sQFox7FPuh5Q/t6hEWq8XhFqLV5RSXGpEV6pfhFhgn1RUaUyUVliKdFiPSMRGIQwEOVQwRFyAf4RGsJGUIKKJ/FIc70xVEah8Wm+WTF3gK9xW7So8Uv3UvF+aCZxBiVmMTheunE3LXhxEfyO8XvJxTF1lafxBQ/1sK3r3tDoxJbxXEsc8WC4gzF5dBexRe3VcWJ0qbE3NcbRPd1ZMTo2UbECyTRRNmsekQcfKjEPQoDxVfK6cTYXxTF+f5kxSuHkMXzjtPDEaV7REp7xURM5qtF7hqcRXPXN0WdEQ3D//KAxfHSPsXe4N9DQIK0RJVDo0R+jF9EWyDxQz81tsRnRG/Fdr46xWBU8kTPJoZFi9tCRKHWt8StaYZEiPSZRdZFr0UrZVNFdBMdRUYD3EQFElTEeHquxEi/ucTl0A3F07wWxYJR1MQo7eLEoRaKxeHpg8U07+3EhjgWxLuW3MNQfA3FyJg3xTtwgMSAt8RDb/Cxwy9MOEWW8rBFvHTpRGPuGsSF6yXFdCSbxDtwP0XTvLvD4O2PxV8YFsUmU1dE2hveROhIWEQvzBVFQs9SRZ+rXUNfmKvEiGMrxcyunMV6ZaHFWmSexdv5QsWiI/lDz9VdRe18jkWyDIlEIltDxWKhJMVeS5rECD0lRFuxLEUHPVPE5dDDxJi7tUQhjnNF8dIgRW40mMOQoPRDKO0tw/U5F8V/yDLF8447w5Ht1ENTdA5EImyBRAWjdkQYJgVFGWJDRX9ZKUUwKntERiUDRO2eBUXFD1lFDwvDRBPQRkSrrahEKVwvQ0kMksMLtRjEwaiPRM/VgUVtNLNEqMZ/xISezUKxLlxEFK5RRZxip0WzaipFZKpuxDar0sSMuZfEnzwVxbZiS8WEfPTEBvC0RLQ3hEX/EBxFnDNWRFyPZERO0btEXrqRRGPusERlGSVFFtmqRMZLGUT/EAzFYpBPxeoEs0RhMplErdhfxDC7B0MVjEREzcwEQ/FjXkT1SklEo5IHxXecpkMlJLtFTfP7RbPZwkWEHohFNd6cRd+Pu0VmpsJFs/tuRadXuMQpSxvFsHIYwyM5BEXEsVNF6+IKRTkjqkSRfg3EqDXpw07RXURpbxDEYTKlwwrXdUQrZfnDDHEKxP6yP0QHzspEmLvnRFkGSUXDQmVFKhiRRKHWMkRX7MPEThGLxRseMMUukFLESFCjxEi/pcN5x6PEF2avxaGWlsU1zUXFU3Ryxd2TyMRwPWpDzcw0wzAqksTYgdHEglFnxEs358QD5/PEgy/WxKkTZsTWxTfEYOV0xSEOEMVa06vEJtOTxZeQB8WrPvdCc9fHxB9jssRgdinENhp4RCZTWcTqhBfF6ZXmQ4EEtUNkO0FEMCqBQ3vyI8VAZInFNjz5xazLJsYZ0yjGNNFCxkUHKcbVZ8XF+MKJxTxOlcW6OLnF7yfQxeiI68XoWcbFMqbZxTdaAMYD+APGns3jxRlircWT6bbFKpg1xczu2sTR0YXFxX6SxciHosXwhbvFFlmTxem3r0PswKdETfMuwnWTAsSuR0HFMwSHxR7nlcXbaH7Fiz2hxb0B1sWHVtXFNwnGxbYEjMUBTYbFi2xWxUi/lUNVMIVE1JqARO5JOUU+eRRFeAuUw4tsC8W4nkDFiPQKxbUVW0ThaYZF+NMYRS7/N8TPZqjEFyb3xC0yD8VFxwvFne/IxM0qRsWt2H3FiPQLxd/gu0JgZRDFrjZnxUkMwEQYlf5ES1kqxOf73cQdOBPEawn1RPAFVEVC/oJF0m/+RC9MAEXNDIJF11KPRVbOhUU737/CokUHxUrqlMLzHxpF+Y8wRUT6bcPP90TF6hWAxXo2qcSbVf9CZYijRA3PF0Vns+JDnzxwRMWPT0XZvWNFNc3ORGkADUTqFQBFs+r4RPfkEcR/amvFsPJtxXNGbkSb1SdFILBqQwDvNsW6OHfFDU9HxIJzEkQXt8FEYOWrRG8BDsUjuaTE0QAJRS7/90QaUbREsS7mRJSHoESjASpE3nEYRDF3jkT4wiRCt9FUxT4XlMVb8a3F6AiyxdYWhsWSy2fFw2R5xbLMk8Xx0vjEvw6IxHPXdsUfY4fFcSwyxeU/zMRnRAHDHqdhRdu51kUF9MRFC6RfRZ7NakKCIoTFlGWTxZg7YcWfq07FS8ixxKg1y8Q5tA7ExEKWRCJs7ESlPSJF4QueRAwTD0VRSYlEQIIhxUKt4MRFR/bD76cExKvPkkTzDgRFlGUExHvyzMQl5JPC7XypRIlB4kSt2KdDydQAxbpJGsUBTYzEF7fhw/rtG8NokTTFTx7QxRZZ0sVukovFQIK1xH0/ncPKMnTECyQfxf8h0MTiWOZEVMH7RETY4ESxv7xCN5pUxWC2g8XpJmHFLbIlxBlRvkR4C4xD001gxQ5+gsXZznnEE/KYxKikeMWh52PFQ4v4w9++fsSTqTjF+lyNxU7AccV6pYjDDeChREmd70R++whFOSPpRPyH8MOXbk7FI9uDxVWwWcUcaw5FVfCoRfgChEXHqR5FsHIuxI/CMMXTjZvFwxOBxcBKO8UTUHPFWlNJxfIwfMXn+7PF5SGGxdcBXcUy1RTFCteSRBx8nUPhixfFbcXhxJwzuMTRABjFns3OxPH0QkPS7x1FYHYuRcuQQEVzl4ZF46VJRP320sSKH4zEnKI9xGHDEcRaZBND06tNRQ1PmUUWaqZFlAeARZjMCEUduBlFl+42RVNWjUW/fcBFoZamRZXDJkUwuy3E2gpHxbbifcX2xo7FRbYfxeOlsESTB3FFLOUwRXJoBUV8UHxFrJwmRWBUosKMSiJE7C8FRdY0jUTImLFEcey3RVz+2UVvgUdFnQAFRffk1kTzjv/EMXfUxKIjhUOt2KbEMLsYxek3QcXsL9dDLXKDRTcJgkVZ9TxF6OotRUW2cEUZs5hFIizyRfxp8UXgnJdFxCBmRbTIfUUAL65FO/BjRdQJ5UQaLyZFV8pMROAtqkRGJRlFv+y1RLZi/kRjXT9FUUlhRbraqUTG3HXEtoSoxHgL9MMg0r9CexTgRKD4KUUf9ExDNqvCQyuHOEUdOHdFW8JwRQRWj0VX2zVF76foRH/ZJEWF6w9FMzPHRC/dFsSkTh7EkA85Rf8Q7kWxUBJGg8D3RaIFkEUhjlfEMVmBxYEEv8SO5ATEodYMxf6ybcS4HpvEEzKLxb3BgMVg5QTEMsTYRAc9uUTrUdjC/Ie0Q/YG70MTYS9Ene+HwmsJ3sSL25BDS8hHxG1FHsWopEDECD0PRMDKyUNj7jBEcE4JRVyPBkQ4Z+5E/Me9RdVWy0V2INdFhFwWRhw8wEVif1HEkW1MxYtsk8Vxm2bFXP53xCh+akTGS6/DSD8ExSGOncTJVPHCLbJ9w1n1kMQ5o0rFBVLJxYb41MVVwYfFH2NuxVtCJ8WAt9xDTfOFRLdAvUQCq1FFXrqARUkuxsTvuPnFz9cSxkzV3MUULiPFc8Zfxbqa2MVbseLFxIKGxSegEUMo7bPEI7kexQ8LR8TLEE3F9co4xcbcwUPgLShFEXaGRVY9gUWSSxZFpb1JxPMfqsXV5/DFuJ6+xQgshsWhxTfFpnklxZhM08SBlYVE3ZNLRFfKh8S62gLDRbY7w3sDFMW4jU5ELtCYRUqql0UFki1F/5DRxAnK0sVnRBHGRYfjxSRoisWuR7HCQIKiwnBOIsVokc3CkKAlRV1tokW/bDNFQk9DxQAv/cUuvx/GXG8Axk/vmcWBBGfE4zZ4xMNTkMXL/4vFns1oxT9GoMUrZcrFhH4ExopuFMYYRAPGCfmzxZ+rMsVK6hTEYcOUxMh2eMQrZW1FxPHXRVHaFUZ2ft1Fd74MxYTe4cX5vvTFF7eXxcL1+EJeuj3Eff8Jxm9QhMZIwKfGvrCfxlQyNMYHPXvFDAKVxNk9kcMwO1jF32CDxVio7cQT4RrFEbaZxUjQXcVudJZFsVBDRqdHoUZEOuBGGAXIRoc2jUbMLGBGRRZnRpzCvkb1ei5H2dGER8KqpEeWmbBHM+OxR1+jtUd53MNHLe3ZRxdr+kdKLBBIFzIjSB1cNUgpgENIWEBTSIoNZEg2Q3RI9OeDSLmYjUgvSZJI4GWUSByMlUglLJZIwqaXSLDJlUgP8pFIvwqNSC7GiEgqOoRIeol5SIlkaki6CVlIF1ZFSAWINkhBWixIgg0hSF4yFUgDAw1INtkESPFD+EeBVehHiYXYRyxTzUdT/LxH96CvRy7Xokfc24dHjS9QR3IpLUcTCSpHR6EeR7pZEEeG6PNGWOmrRlSBZ0ZZ5lZGlxCHRsZ9g0amm15Gpls7RtaUEUZ0pM9FBaN+RAIrxsUizD7GR+NRxqjmL8ZdC0jGAuqGxjlklcZpb4HGtLk1xiSXkMTo+TxGVBKKRimri0a2ApNGnbGeRhz7kUbdZZRGcUvIRqve/EavPAhHT+8AR9nex0YQaJhGP3XPRjCKJ0fZXVtHeFpzR4Vzb0fYSU5HbqMaR1ZM00Y51KJG2/mIRs2qNUbtja9F5/sRQ+BtjcUBPDXFLMNURSU1BEY5oytG8XQoRuVQhEUehXLF0/yTxdO8E8PKsnlFDwvVw9b0Kcb8eIvGdXFkxvU5jMWzWdZEL91EQi7/+cU5lHvG3dN/xrmrwMWSuuhFiaFVRoz5JkYIm0BFpM5vxcrDOsXcRoJEBFZsRF4pEMVG1MjF8hAhxk0kIcZVMD7Fp1deRDy9+kSa5lFF377TRKFnX8RS56HF0iABxjoBEMbne/vFkDGXxYEEgUTpt9NFv04ORgdOikV3nIfEvjDRxGua20P3NfJFsT8DRhbqEkVvgQvFG40oxSJsYkSZKpFFRZgBRu7ay0U0gBtEn5o8xWdE2ULWNE9F1NqBRa9DlkWX/39F/Km9RXj6wUWoNbNFKtiFRYEVBkU3+ALCdr61xA1PCcQXt5zETtElRFuxJ0UsQ/hDkLEexZdussRZ9TnBLZDwQtZWL0VgtpZF2b1jRcQg5ETHustESntLRfMOYkXC9ZtEgy/kQ+hIdMS90gzF6nMDRf/h9UV1IhBGDKIBRiASqkXBF+FE/famRFfbFUWYuzVFr5RzRXxQEkXY3zrFZRnfxCeguES9wYtDt9H2RD/GGUXImLFE1JqFRNBEZkQ1XlxEglGJwRrArUSIUlJFOJalRTsf8UWtOtJFbLiRRby0p0Uy5r9FnGINRpq3XUYd53dGN1ouRvrtmUWvpSZFq882RQRFfEX5D6ZFEJioRU1i00VvgdBFwahBRRElF0VseBFFHoXoRDcayEPYX4bDVg6uRLKdzkSh5ypF4K0iRbKde0S4HmvEWCgcxYMvasSEnrHEETa3xN5xCkTswPFDUGtmxO0Nm8Xr0evFBFaNxZT2MMRVMItFmwQXRrLsGUarLwpGFurGRTUekEWPMcNEuI2gxNtoGESL2+VEt1FRRSO5WkULNS5FOhJ8RfP9I0UfY8jEcVuyxXFsx8UAr4zFpopFxVUwIsM0gNREK3Z2RdTa50WsCx1G/SUERvixdEVQfEpFd5wcROd7JcWEDZ7E0ZHAQwKan0TjpSNDCyRhxSDSQMXarF7EYNQAxea/EsWMyhXFq74dxe0NhcRjXbBEqmAnRRPywUI734rEYn/5Q4Y41USNKDRFjzH7Q3uD4cR78sPEv2xRxVQSicUJ6FfFC7WmQDhnhMHgLWvFs1lmxXqlMcWJMHXF/SWixa/lkcVaUz7FtmLExBQ/XcVcj2bETJVKRautlETRANlE9+SgREFgU8Tr4jrE0zwCxW1WL8UehVHE3gKBw14piMRNYnbEhesnRGPupES0N/jBi1sLxVg5EcVy+R9ErrbbREXYKETjpTlErsceRYeFLUUG8JFEc9fZRNvoe0Uu/1NFz2Y5RF+Yw8QrBxHFR/IyxVP0hsWWslvFYqFFxVsxVMXA2zLFpF9FxS0yUsU3yYfFZ7NXxWBUpERU49NFaOLSRRueeUWBFZZF16NgRWIQn0SdEbzESR1zxQaBbcOI9AlEoPhqxXhpUcVYOZRDwRegRLgeIcQVjO5DlUMvRa+UmcO+sCrFJJfQxKut0cS6uMLEJJeFxJjdLcR3LQVEsHLmRGnvK0XtfOdERUc+xDY8T8S2hAjEqnEPxYbJqMNz19LDW0KUxNqKqEQA749Fo0G5RQNnJkWgiaFE846lRPRszkMRNqTEY+66Q+84CEVlqoVE9pftQl1tuMQ/xubEoUU0xI0Gs0QnMeZEc0aOxNcjE8XhC8VEESVdRQaBO0VFtihFPzWeQe0NUMTBF8bCjuTywtrsgUUYFbBF6nO8RKK0P8N1cXtCkykDRXWTi0W2YnBFQIKNRGx4pcSmm83EeIsMxfaGJcWpE3DC78kTRX9ZmEVuY4xFFD+5RKIjgURVwRBFPXn5RLaExEOL/cHDliHzxJ887EH/EBNF8x8SxIQNi0NzRiJFKVyZRAskCkS/fYFEEaXJw4vbFcWad6LEYUMLxX4MBsW5ayRF+ILoRaXMJEZKe0lG1fhmRlTyPEa/vdJF6sS3RczukEVjXQdF9pf8RJAgHkWI0k1FrrYQROjZm8QmU8/EH/QLxZF+i0IldXpEyjI2xJOpj8SQoI/E8457QyO50UQZUXREtRWrQwUStEKn6GhCvVLIxEXYNsS5a8lDFyYnxZCgqMWa943FqYJPxeeM8cQg0l9Dns22xBseIMWXkInE+zoSxIMvAEQj2yVEcM4+xGBUh8QdOMvEWtPyxKD4D8V/SOjEWRfLw+JYS0RR2gNFIv2oxG20ScWTqdrEUniDxcPkHcV56bFE5WEHREMca0DBObXEtoTEw9hfJEVZF09ETBWCxFFaY8U3WprFOoFnxc7IhsUdeJfFEBjGxbKMDcaMeQjGa0kRxoyZJMb+w+bFhVp+xXXxasUWGaPFiHSyxf5D1MXH+sHFlKWuxUyV28UnIOLFVo4DxgeO+MXjNgTG7ivRxQ6tQsX5j3LFb/BfxQu1DcUeFu3E0YAOxTeJw8TCBgvFg8Byxf+ynsRyaFPEs2ooxUNcl8X5II/FZuZHxbnrZMVGFBDFO3DhxFio2cSEfKBCY12HRP7U60Sh1hxEGsCfxPKwjkQAbzlF6SaJRJ8ab0M1XmpEBMWrw7fRK8VQ/OTDw1M2ReeM6ES2Yj/DZKowxAFNZESQD2ZE16M4w17LEcUehXvF0MQnxejZ7ESnF6BF0QDQRGeztETqlUxFrdifRKYK5sMSg+BCSD8IRXctD0WkTvdEv+x0RP5DIsTBF5fE7Q0YxK8UaEUAAHVF3SSmQjkjOMSlLENDL0wyRIPA7sQc2orFKqlxxb99DUOSXABFTfO1RJyzCkUqGD9E3NeFxEjQIsX7OhjFhVrfQ5oI+0OdbxPF1gWPxXxhRsX99oDE8kGUxLuW5UQcmqBFIR96RWfVk0Q1XlbEXwdUROH6E0UQxztFmmZ/RSuHzEQFEpRDZ0QORZkqH0W4r9xEdr5/RAUScsRXW83EHhaAxOXQYsS62qpCRGkXxNhwA8X+1D/F0POLxUExjsXOiELFm1WIxIbJKMXMTEzF003SwsQgvMPjNmfF4amFxaJFlMQT8itEFmqRRPHjLEWitIVFCcqNRZ5Nc0VkzK1CNd4VxULP6MQwqivFdz4GxcPTOcWPQkXFYhCAQ4a4bUUjCspFbUV9RYQN5ESq8e5Dk5hIxfOfNsU5RWfCglFJwQrXw8QCmsTEKH4XxZI6S8Wd79zEj8KFwqCJzERYKAdFApqfRFHaQ0SLbA9DwvWyxGEyjsTFj09EZ7OpRAMJ2sIjue3E7Q1uxOm3v0OHhSJDMLvFxNLeQcVpACtE6JmFRYIij0W0t2ZFbjSAQh6WJMX2hj7FdQI2xFRjC0Va0zZFKO0NxDpSpMW9Y4fF2htKxGUZ0sJDiyrFDPEExclUtcOvpRHFlvKrxVxPrsU0EfbE9SguxNNNGsQTYUFEeqVwRchYpEV2TxZFBz1BRG40kcTLf3zEwRfMRKabFEXppjBFfoxhRHA9xsSZmWXFAG9UxU7RYMUZ4tvFsS7bxX+ZnsUOLZ7FClc9xbQ3FsTChs7EH3QBxe38a8XIWNPF6nOjxYa4WsVfWJPFAqtVxXzQtMQibALEfT8nRM9mN0QP+gVFxX4JRYFzcsTKoUHFiv3mxJ7N+UQUrodF7TypRattnUVjroRFrwPhRDSAQ8V4C27FmubUxOAtEED/Mh9FRHpURYmw4cMYJpLFHHyMxRElGsWuxzvF2qw5xUI+CMJN8zFFGKYWRZoIZcSrz7TE0m8rxE5iBsWWIRfFDi1SRJrmWUULpA1Fc0YERZXDY0VYqKdEA+fow2RMIkXP1dlEc9eyxCqpKcTO9+7Ek5gpxfmPAsXKw7JDYqFsRXa+bkV0tQpF47YORfBF4UWVAyxGlHY/RmAlQkaY3RpGtYTeRUlMnUUggZpFfb95RbPquETOGbNEoImwQ1z+A0OSOr1EukkwRDnFAUX7y39FdXFQRV5LmENrmqrEd74PxIj0E0SDLyrEQxzgxDCZ30Sb5g9FvVLeQ/vLg0SP0x5Ft0BlRQwCpkWKDqRFAK+YRQhsg0Vns6LDdk/LxNJv18PgLZC/AprARDinqUV4GgpGl3/3RW6SUkX4wpfEedhdxciY0cRGJatEuB7FQrfROMTr4vbBaW/mxOtiUMW4HtPEtabJQ8SxfERlGdDEbbQ8xUalIMV0JFjFke1UxZF+V8XzjrPD+u3pRK36mEPPZvlDLv/QRHEbh0SLbJHE+MIuxJf/vcSFWj/EFzfwRT6XSUY0IA5GyqHBRRIDPkUnMVLFO05WxfAWzsSitLdBGw2qRN++csROYqnFYbLZxamCLMUS8l1E8dKdQpF+KMVzF5DFc5fixcOTEMYS1NXF1GuSxRxrVcXb6BdFqRPZRcYL10XOmWtF6pWmQ/yphsXXkv7F3HXdxazclsVz12jEZtVXQzLm48RUYxDF3nEkxBXdlkWvg7FFl/+tRAc9O8MVeyHFKcu9xOOlhkXlwQRGk6kQRjf4tEW1pk1El/8hxdYFo8VA0+PFeZjdxYCmtsXcNWrFrrZ2xNqKjERfGHZFxguGRVBrhkMeFhXFyVQLxaB4F8XQIndEMiajRTkjaUWNlzbEiUGExYijk8WCEa7F62JdxezAosRMpoTEO3C5xHjpcMVliOHEFuoLRVdbmEU6AV9ELTLdxa80I8bMjhfGqvGmxb8OBsWQDxnFXS21xSIMKcaS+hnGyVSuxTx94sV0ZBfGelYLxs6I7MUyBMHFQ22MxRfIM8U5tOjDLv/URFg5F0VXW+xFShsuRuzvA0ZB4BVFNjzDxeC8Esb1yvDF1fisxag1NsV5KaTFZKpNxklsjMZ3fYLGZFs6xgP4WMUeFstErWnPxP6UuMVCD/rFIlvOxcsQn8R2T9NEGJVExGrNFcXNKtFF6CmQRsNitkbtPbpGBmFqRqNBkkWFq+FFaBGcRqdvE0fD7F5HMMKNR7WynEfnjJxHsZeVR9mZk0dZTqRHzz7AR8o220c2MvNH1uwASIhdBkj06gtIuu8XSHTjLEjwvUNIPo9ZSOwObkiKPntI+/6BSPbHhUiAp4VIQBqFSP9qg0hRjoBIe1p7SJPQdEjhjXBItUpoSBpXW0iC/UtIN7w7SE7wLkjs9yRIYlEZSFgzCkg4NvtHv23pR5o21kdLk8JH3xe8R1HWqEc2xKBHe9CRR8ughkcY1HFHHq9LRwfVK0f8iSRHqL4PR4M/zUbLwYlG3LVCRmOuH0beEQZGvAUtRn09YEYZ82dGwQhTRkY0GkYDuM5FsgxERbraTsRNhG/FPL3exV1c/MXihwHGYfJAxjjWX8bDQtjFHThKRegIFUbgnFhG6eZSRipJMEaLOzVGrqc2RoJR3UWWskpFDS8SRuHqlEbZnqVGvTOHRqCYdEbZ/ZtGkIkIRwGsXEeveYNH+ad4RxjsVUd9HixHiIMGR9r60EbherBGB86sRvp9gEZqDcxFsi6LRCPbGUTxY9FFtqJwRmnvhkZ5WC9GDhxtRQWjIkRSls1DtaYxRFWfrcQu/3bFlWMJxmW5VcaMijbG+U+XxVK4w0RmZmhEnHPExbR3XsbLMIHGXU0zxgfObcTTrQ9GApoSRjNEK0X4whzEcawrw/9ym0X4cRRG309HRYy5+cWFC1DGIowzxt3T78UQ6Y7Ev+ztREAThUNE+hdEtRXJxE9vlcWNqAPGsztCxnLZRcb9trDFKwdSRYz52UUc66RFoechRSO51sSfa7rFPzUkxZduu0R3/qNFmapERZBPi8WXrrfFmndAxFz+80WfHCBG6NnKRaHWskQr9lXF1xKgxe0NzkNjXfRFv90qRgvEN0aSi/JF8IWpRRjVg0WgmgFFidK2w7dRHcVdbRnFtNkAxYenhESTqRREEaUdw92kAEXu6zJEVFJOxaMBXsXQs83DgEiYRATFKkWEjY9FiZKhRXLoaUUdyRVFDwuJRXY+2UXvp1FFGeKgw8h2FkS1hONE831RRV66pUUuv4RFL0wnRXxhMEUGgcdE7J4YRUPLn0W5fIxFYPYYRbUV/ERCzyZDcawdRKU9SEXTTd7D7ydHxXnHH8WBlevE+Q/RxOqEG8X+1JvEeqW0QxliKUUJ+ZxF7yejRSeP3UV+jAJGeOl5RbuWvkRpXmtFhdrfRSdPNkajQVFGuP4JRty1cUWPQn5FmRm+RcA7AkaBxA9GAR6tRWczHEX7S3lFZWqSRSwUr0U3OKVFFC5PRbG/7EQJisNDvVLTROvRIEXEIJ5EK/ZVxDxOI8T8qVtEidKgxOAtwcTMXbLEip8FxfpcycPEQqbE8VIyxd7gd8WYTJbFOGcCxER6Z0Vj7o1FlIfTRaxL1UXu2rdF6NluRUVHsEQjSntB2ixTxfgxRsUQ6RXEgLcARa+lbEW9UtFEarwuxDMzusRTBfXEjDk3xZahWsU5RbLEe4OrxKCJ+cTe4EvClGWDRXWiCEZlqhpGNFHvRY7kC0Wxv2xEw2T1REFgbcTGyzzFG/xsxXkHhsXASkPFgQRwxUmuY8Urh4LEoPirxE2EzMRnRKjEUpZBxV+YSsVJDB5EKhiORTVeM0XsnqjDcM4ERMX+w0RO0aRE+MJkw9JvqsTGbYBD5h0FRMzusUPyQSfEjLlrw3gLv0QMk7XDu5aRxDeJpMSL2xjFcL1kxSzUa8WI9DrFsb/Aw2bVX8Mkl45ExPHvRU9vsUUbfOFBE/IoxQOngMWq8UrEDpwuRTQAFUXLEM9EFfuzRKg1vcLS3qHEeVhQw+hIbsJDHFPEE9DAw76flMSyDMTE9gY/wjJV2URa5BJFzogiRTC7K0QGAWXF2N+Uxb8OnMQTcjFFDpx9RcL1mUTKMizEFtkaRHL5ScQkqCLFoIkdxUHxN8UFY4LFRpTHxVgoucVA5IHFPlcPxWiRmUR9bo1FpnmeRS5uE0UxGQhFnZFHRV3cIkXc17xEb4HXxCv208RMpixEf2qTxJVUHMU+6BlCvrAbRUmdq0QvTKhEtYRgRS0hL0M1b5rFb3B9xRQ/pkPewodFJXXTRUWH0UWpJIRFTKYaRDCZ7cTD06fEke1iROyeREWHZ4tFtMjURL996UPtfMNDPldVxCYxesQsQ9fE4liFxP7DDMXKoR/FBTQ5xIBIokTGS0dEC7WWw05AMUQeFp7D4C1sxLlrtcMT0ExEDi0qw4xKxcSpE1RErfolRVioo0R7cgZF/6E6RUwmBkXG3D9F8IXnRCGOAUThCxZF+zpORJT2jkMlBlpFMlURRVrTLMPAynPE3uDbQ9cSKEXkgxRFvcGRREp7w8O30QTEF7d5QzkjtMR0tYbE/kO6Q5vVJUXzDq9FbUWCRZOH60SYu7pE9bleRIFz5sKTqZJCbHicxCjtz8TASgJF/AcmRczMzERj3TlF8/0lRQIJ4kQOPj1FsZCHRSjtBEWmeQdEPleHw7rau8T1KGLEzhk7xEI+iEOmeV9FX/b+RazrCkY0gPpEfvs0xCBSREVey5VFulqYRcX+J0VJDPZEq60KRN2TuMSyDJHCryWUwk1iSEMAbyhFecfsRMKGqcTfTyfFldShxAdfEEP35ODEWyAtxQ3gNcV7g2HFzlmaxeb/lcUZ8w3FsOGaxPUoU8U+qJnFi2xJxR8FA8XGbUTENqv+Qm9ff0O0yC7D46UXxI51lkQVjOREVFIrxDqSBMUOnCDFWfVpxe7JYMWrPoTEIMEORVrkLkWMyjFFnDNORAfOFsW4jb7ErBwrxX2dHsXoSMBEgXNkRFuxv0N5WBJEoBoHQ7BhaEUqGJtFUjhIRXA91kOMSkjF0ZGBxaIjgMW0mYLFyRSIxWcE1sVs+PrF8FbCxRMyvMWkMKXFJ7FaxZLcMsVH8nLF+v6DxVoTqsXaCuXFFczlxYRN9MUEVt3FPTnexWQM6sW2op3Fg0C7xUPchcWTGJPFZxWMxQaBHsXP1fXEXkuoxP8hlsQFoynFlrLUxW4j0sXmHZ7FtqKVxWtJscXzfdPFMbedxVVfn8WqYH3F/kOrxIVa6MSkcEHEFYwxRWuavUUQacxFSnv8RKD4mMRGJUnErBzOxERpIcWXbkrDxLEyRYJRkkQZc8bE8rBoRCQGd0XBqC9F+lwBxDqSK8P8qY5ERUeyQ9Jvy8R7lFHF6gQhxT0KmsRIvxtFTXMgRb1S9sP8hyzEx7rCxHGs58QeFhbEPuiAROHpq0QoflxDGAR2wt5xfESR7QpElPZfxWBlLMWxv+REcugSRXa+50TBF3REtmI/wq8l48TKoT3F+u3UxC/MA0XGLYRFF8guRSO5N0UPegRFR3IZw74wcsWmCgLGv+zPxV7LGMXptxzFIuzYxZukAcbLkGrFFK7SxCh+DMR2vsZEEhQvREW2v8P+sqtC5T+4RDlFF0Tix6/EsgxZQx4nDUUkqHJFkf6fRbx0P0WNlxZEcayjQ5hMQ8RwPbTENxrkw2saGsUQx2zFSa4OxR4W2MSMSofEKH4AxBcm18R0ZIjFvUFixUACF8VkO1bFhVp9xDQRIkX0bEBExstjxQMJNcVAE5VDr5SRRF1tRUPLf53E0DNFxfyHIcWgiXzEyqFLxJ5etcO7lgPFCfn2xLwFvcRTBTPFGw3cxNhfAkRqzXxFWZeBRWsrCUX35JNEio7txBHHMMU7cErE0t4ORO7JV8Qo/ibFdLVjxTFIj8XtjWXF+twfxZF+9MQqugrFfNAuxYVagcQVjIlEQfEzQ3zQCsVR2gLF8BZ2REJPLkUtstxEphsBRRKUDkUzxJJEGi+pRLq4PUODnnNESup0RdosIEXBqAhE9GyWw1TBTMR1cYHE2c5bxLZiVcR56ZrDbqN7RPHSDUKBBA/EyVQDxPs6AMNxivvEgpGLxQE8MsU5Rd3EE7KOxW5j0sVQ62PFi2ztxGxnKMXr0QjFrdgFRDJEbUXWxfFE6beCRNxGCEUJaMlEpSzmRMoypMMdSS3FZLttxUkMRcWAt9XEwajYQ3NGhURnM2PFxtzBxYkwi8X+w1DFD3pCxdnOLMXhS4rFW6CZxQUjR8XIh3zFjeidxREHo8VqDdLFig6ExXS1wUPLfy5EW0LqQxdI9MNThSLFS8jRxKD4McLswITE3NcixUfhQMQMkztF0ZGbRRniI0UpOjJDaJH5Q36MD8UirILFWLkAxSDSgMT8GLvDyeXsREaUikPs3qrFgPe+xWfVi8M41idFHOuURPYGikSAt0JFQr6IRamkDESPQpbFtLeYxe+n4MQExQ/CE9DiRFebrEV9LsVFrAskRe5an0T5oAZFIR86RBNh+UR4+lNFSuq0xKKjZcVoIh7FFyZtxIv9mkSUB0pFEWWfRU2ziEWmeUhF4QuzRJduVEUR9thFKcuwReLHkEV3XMBF+c/zRUzm5kVjLt9F7knURQs1P0WCUYnCQWCoxOf7g8RfB+BEi9vVRDarqURNhGtFIIGVRVCNNUUTYVdE9Gz2Q/Tbm0Q8vQpDPuiMxQgbGcXyQUBFuA1iReTy/kR0ky5E5PIxRAPn9ERQjb5ExLHTRApoqUXe8TlF6NnUw4eFQkUslOxFiJLtRe+4j0UDZ19FQfGERXUC/URwzqzEXim5xOQUi8SeXunDEoMGxNzXxMQWavfEYGUAxef7mMTFjyFDuB7RQ9SayUQQWHVE46WhxGznp8OEfLPEVMFkxYUrkcXkg07FINIfRE5iCUVWDupESuoBRVFaCEVPHtjE7EBNxc/VokP1uTtFMbcERo6kVkYvTAZGcvmoRNZWDEJrminFgLc8xPP9NkUW2RVFyPYFRdtoDkRE+v7EbGdUxS0hhsRZF6RErBz+Q42X48QrdhTFbHgPxU8Ne8UYBCHFcD2rRL1BOkVYeeVFJWYmRsAKC0YR9pFFqYJZw9M8UcWGyXDFSL8PxBKD4MPptx3FfT8hxa8DEcTwhT9F5p1SReAthUU00ZtFwagaRFrkJcXgi2zFe/JyxFzPmUWjsOdFurjTRZtmNEUBzRzFhE2oxdbFt8VjLuPFOGcTxpq3F8btvOfFCmg6xbKdWUSI40ZF/fZnRQ3gyUOrrXHFYpCBxR04CMWxLsVESD+ZRZhdB0VCz3DFy9ADxtwGqcWitB/FWXVZxbKMAsVIUEjEbqOWRBlzskRseJxET41jRFioI0TD5BzF3DX+xXet3MUtIWHFqKTlxKkkEMWx0LXFsDIbxjfaVcaYTErGUVq8xYrfhMUjWwnGgNcXxvTsxMWuxz3Fs3sYxWq8K8U9Ck3E/1CXRbpa7EUtEPNF7uv0RQpXfEVyaKvEouPJxV3cz8VGpZDFJ/HXxd/AHcZI/0vG27iFxojDg8Yaby/G9XnHxdMrRcX3U9PEZZlpxYnSpsWa93TFowEdxRov3sRRSYVDOOdzRUuZ8EXQRGxGZYivRicfn0bVp2VGJXX6RZtVGUU64Q5GHYjVRpe2PEfFH3xHmUOLRx4xikcBFIRHbuJ9R4Wrekdai4pHQjqlRx65uEf+bsRHu7fFR3BVwUfZcsVHXSHZR2AEAEhUVBlIZ1MySFMMSEgmg1dI73dhSAUzbEiCWW1IFH9mSA+eYEh25l1IbERgSGKfXkgetlhIo1VQSBrMRUhJGTxIzGgzSJ/qK0iS8CJIq2kWSMeUBkhLHe1HfkvRRxkrtkeyWKJHF3iURz3aj0eCJ49HZqqAR04BWUfnfDhHvoAlRy4XF0feghJH8fQHR70BxUZthVZGIV/pRXTTHUaX/zRGuxYYRmIhHUak0DBG8LY3RoJRBEbiWEZFNc0nxJAPQMUXJh3FsGE6xbYz2sWI9P3FVFLIxXD9jcXl0GxEXH4JRs/mOEZPXjpGpqonRoMA30XEIOJEZCpxxX85AMaCwhHGa4kNxVcKEEZwDnJGVkx6RjRwnkahNulGRt0dR+bOT0eVS25HUpheR2LAO0dlOhFHIBDdRq4Hwkba+6VGayqLRtuZO0b39SdFu7iTRClL6kW1tW1GCIyaRl1Le0aCkfpFy38uRPTbk8OlrGpFBEWORXQ1V8VmNUHGPZl9xv2ld8YJ6PLFJw9FxFdKAcVuEgzGsv1yxhs9gcaDIArGhA0SRTaa80Wl/eZFXrqJwTqSDcZEqdXFCYrTRFioz0WYDONFtFktw0Z0KMZLt2LGxi0OxupzMMUHztlCtaYZQmHDQcVwTi7FBZKYxQibH8bB2TDGpL8MxlA8zsXNzI/EVFLRReuR60Va0zhEWwKGxetRTMVTBQ/F2c6pRHa+TkU175lEnl4ZxTIVzcXPZjTF7XwlRdRazkWopMpFCfm0RNY03MS94yPFj1MTxdcS30SV1OtFmRsURklMMUaV4wxGOsGeRWq8VEWrPsNEO3CuQhElCMUWaqrEqDVHxO7rz0R7cg1FjSivxIY4yMTImGPEVFL/xE5A+8RYqNlDKTr0RE+eMEVPnlRFDeBxRZf/R0XC9XBDP8YkxDm0b0VUUpBFcM7YwtQJWsRGlDdFtLe0RaQOoEXOiJBEKwc6xejZyMS1hOBD07yGRP7DY0WGyY9Fj1PLRNNNdsSvJaLEyxDnw1g5zETaipXDvIV5xVRSqMVI/5bFAAARxcGoT8UKhpPFzO4CxVpkGUUWmbVFXkuKReGLN0UMguZF7msRRjSR8UX4MwlGBz3/RYh02UVZNd9Fl66ORUs36kTKsmFF6EiLRTe4jkV4OtdFFO7mRRyrtkXlkLtFZxW5RQdO1UXyQd9FSmp+RSQXUkXtjUZFFXsnRetiQEVK6thE8VIkxTcJfcULJNBE2qxcRcPTpURQawrD/WUixch20cQo7ePEk6lpxSxlDMU/NVLEKVwIRaJ030Uy1dRFcZuERUVHeEQ/NZHE7Z4GxAUSlMTptwvEjEqbxLbiCcVBYCfEyAcbRKZ5XUQeFmjErWmUxbvW5MXNKsTFi+wYxavPBUNL2UVFb4GnReAtYkVPnhxF6IiORXnY+0X95eFFTWJyRdVW3EJ52AvFSFB+xPCFpMTaCk/FE/KUxa/lz8VdC9bFZ8TKxeTynMUBvDfEM8QXxLfAPsVYqDXFxf5Vxa2YjsUSlBTF2/mwRCNKzEQu/1PEZRniwOvRY0WYjJdFhrgHRUymwcTwhdbEXin/w8KGjUSbVZZEYcOrxJOYBMVy+UHFBvAJxf32N8THurjD6gQ0wVTBSkT35BZFEyGXRYYnqEWsixFFA7iMRSMbhkWI9NHEWGiTxXQTnMXqc87EN3hkRYGVqUU78HZFS0hSRTnFFkXFj+HCGsAbRDjW7kTZPYTELEMdxRbqBsX/EBDFJQa2xLWEZkQDCQZF45QrRda0R0VU4wVEXP59xGdEtUOnV/9EY+5rRTSAzERgdiPFyHYCxEmdLkXWtAxFbVZHRK5HnMRjboPFtJcIxvQsCsaoxmrFUpZBQzhnYUXj9o5FAbzPRCzU18TS3nbE9pcoRe0NXUXqlc1ESFDsxN2kasWL22jEKO25RGJ/HUQIrErEuK8jQyoYV0QawDFED4ssRaUsxURX7CbF7ziGxSSoAsUrZdtEr+WJReCtt0WyXadF3EYoRR3JRcNDHJbEPnmKRKYKUEW+H2tFv44gRW8BLEWVQ3NFlpA2RRgmAEXyQbnEDeBvxSvHmcX0rKDFUPx7xfwYDcXUKxdElUOhRAfO3UQl5BtDoHggxbGuQ8Xu60pEzvdvRS6QQML2lyDFAAAARLGuO0UFEmNF0SLcRMNCzcT1KLjDryUkRYEVXEWRvq9F3AaHRTSArsQzogLFvVKOxL9sA8XdpFnFWzFxxfypycSEDZvDw9OXQ0Yl5UPG3DXBqnEFReXhAUUnMWhDvAWLxBe3FMWOddFD3+AuRYXrG0V8YbFEhA2VxEFxacVZdTLFImzEw6W9OUPDZKNEE+E4RbfAUEXzDl1FAivLRAwCtsSvA/jEaJG1RPVKmUV0ZLNF/kOGRYr9+UTRgBhFcRsNRdEik0Qkl9NESvsaRdY0V0WqYLTDnVGDxScPq0JogHpFTYTIRarxoUUYBNpEMLvvQ+7rz8Ql5J/ELpAsxPFjJsVLyITEnCIXRejZpUT4MXTEPZupxBcmm8Nt1gDF6oR5xYWrgcVCj5LF3oJ+xX0/Q8Wcs2bFTcSExUj/hMXW9L/FSvuixaut8MQ4Z0RC7uskRFbs3USMua9ECKymxNobesTzH7rD07w9xV66o8UBnoTFlhAyxZ7N9MQExc/C+aAoRbpJJUVeKb9DexSfxCexg8U4FoDF76dLxfU5XsW4rxNDtFmBRNJvP8SvJaRDzapJRJkq70QjSutEaABfwxX7TcQvTO3EQAI3xfp+AsU2POTEulojxd1TgcV2PtXFtLfTxfd1m8Xix0LFK4fvxNV4GMVLWXzFkrqHxejIOsWz2U/FCoaFxeyevsV/SNPFO47gxX/IxsXFvoHFcwaBxZi7KsUpuk/F+pySxVFaMcVj3S7FcZs9xWWIK8U41hLFVFKExSP5vMWP07nFmAyPxZAP/8SIY1PF1WeMxaW9o8UAwMnF/KloxRimEMXIByDFBaPCw42GGkV7MrJFCQqPRTjWrcQpnJLFI8qOxSTXgcUzonLFlrLyxCEfgUSmCqtE4lj4RCuHl0VT9JtFe4PXw03ia8XjFN3EW0JIROMUp0RkqtLETmIUxXbgEsWh1gXFpSxZxOH6DcX+sibFVZ8sxSGfAMXaG9RDxY9BRI0opUM6kjPDuesWxf5UKMWAt1pEWDmARBniqMPFbe1EWDkiRcxdEkU+V8lE1XiNw9obmMQSFJ/DWDlmRBov4UTuWtdEaJFfxMRChsTptw9D0t5YQ/FjFESPwsjEwNt8xXBOg8VApAPFIEHcxMjHkMUaL2DF3vEHxV7LG8XyQZvEjLkOxUp7e8Va0yfF4XpwRKyL00QofrDExCDqxMWPrcNLN7dEIMEwRczuD0QEVhTF+aCkxB3JTUSX/3ZEYqGTRDqS98RqPLTF3nEyxd0knkQKRiRFCldZRXXxU0WbxC7EQr55xV1tO8WyHSTFMQgQxYQNrURMFX9Fi2xRRB9j08TP973EAivJxJyiDcWFazHFAZ6NxYAmucVuIzfFkVxGRO/JEkVAgkLDurjZxFz+h8O5/B/ENjxPxLivy8NLyPREBaNORfixU0XaG5FFTsArRdBErEPcRmfEGeKJxDtOdcTSb/vEpvkRxR4FOcVp3jbFGeLXxNZWLMPUmk5DQxzjxJAPMsWPwtvErWlWxHq2AcVikIDFPQo/xQmKp8SWECrFfa4UxVBrUsR1cQXFryWCxJ8aqkSXfyZF0q+3RQvkjEX5DyPErPr7xNbFc8TY8GbEH3QBxTm0e8UFY67FZMxUxV8HKMRNhO5ENc3LRLEupMRQa/zEzTtSxdFAisWxvzDFw2T6xDqShcVnxDrFqMYnRHa++ERRSfREPL2LRJRlJkX2l55EysPvxGTMsMQCK9bEcmhLxJMYaMSjcFvFWVexxakCzsUBfNTFzXvQxXtUrMUvDMfFzhmzxVaOV8UT0ALFVTBCxLByGMT67UvFzF2/xXDOYMVgVL5D7J7Qwz2KasX3E8PF8JZwxSEf80SJsCxFmgicRIy5vUR+jEPE5wxPxbaECsVmZibEA3jnw71SIMTRkWzDqKS6RDvfGURdXB/FKqlpxO84hETG3GNEAG8hRRovSEWt+gZEqRNcxGTMwcMW2SjF+hyjxX9q98Rv30VFXI9/RRniNkVZF9hElUMBRetRwkSuNljFV9vTxWneNcUQaR1F8WNzRXOXiUWsS85FsyqYRTLm7kHh6X3Dd5y+w1gX/MTdJINERdi4RPH0BcX7ui/F/5BExLlrxUQtIV9FRwPPRb+950WKbgxGujoQRpbyz0Uhn8xFzhluRXBfD8R++zrCtHeORYJR20XXEuJF3w/7RahGxUW+MB5FqmCUQo0ojsSvAz9Ez9UGRU8eNESgiTxEVTDTRK3Y+0TJ5dlEkstzRAism0Ra02pFqMaNRKdX3cQfY9VE4O2YRYWrqkXb6FlFd5z9RJ8aTEXW1ilFWKiVxEp7tERSZ5JFM6InRdv5gkUeJRVGS5k9RhG250W8BSpE6pWCw9qKxkQc6+JADU8bRDqSoURBAgLF5EOVxfX5ncUsw57FR3KjxR04PMUhjl3DXdyjxHS12MQf9LRDBvAcxBiVKEQu//JEEFhVxFdKGMWY3RLFCmiSQ3EKa0URJVtFhqd5ROJYFUVdbRlFKhgZxDLEPkV0k/9Fn2sBRvDF50UG8FVFih/hxFD8REQvTJ9EveMsQ+jIJ0VFR6dEsS4uw6RwucM+6ElEZncSReQDK0W0yNlERPqRQ1fsJ8TcRlHEqs/tQ73jwEMs1HJEbDiiRUDk3kUlhAxGoyEMRkXHN0WdgJ3Ep+gexbaEJ8VqvDzFeqWmxBsNRMSEnkvFd61qxXEbe8RnxHZF374+RbbzucQExdrEsOGGxAbwBMQCmh7E9NtVRGurhUWnV0VFfT91wxElMsW2s5DFq0+cxToBi8UZc4nF2oq+xfnPvMWynTrFINIvQnvy0ETbaOREBFayRCCwUkOHpwXFo4EdxWB2j8TBF5ZD2/kERSxDgEQN4JfEyLawxc7ZwMUVjMfEeOlMxYLimsViEEDFVTB4RD3KgUW7FllFNBHKxOMltsWPwsLFwdfrxQqXiMWWsjzDEMfpxFz+xcUJShjGP9UdxvtrFMZugyvGQGIYxmamv8WmitfFpWwOxgnK/8X9NofFqz7DxGsrjsMEVjxEvVKDRQLa1EU13kJF3aQwxYD36MUxt/rF6tXHxSQXcMXsQGjF6/EoxhzckcYEVpvGmJt+xqRfI8bx0nfF5IOxxLUmKsUMgpzFDu20xeFpf8XvOP3DvIUqRXzhM0WTmDVFUZrmRRJjWEYOfpJGHkaXRvngLEbl0A5FDi0aRcLVDkb4U6tGgd0ZRxYqXEcMX4FHeGt5R0leV0fYsEVHUv5RR/5Ka0e0UINHpo6SR/rkk0cQ9I1HlGWLR/rwh0dIpJFHyzeuR2MK0kcrRvhHY1ARSApUJUhdlDRIexY7SEq6QEhk6ERIdwFDSEB7QkjTPURINcdJSMApS0idfERIsdQ7SMq9MkhQritIQ6QmSBPmIUhythpImIoOSJ/2/kcBxOJHqNLIR7izqUcM0pJH7fyIR86QgkdC5nxHPTthR8ajOUdl8hlHS0gIR0FB9UadMNVGZqW7RmwInEaQz1tGvt/qRRHlDkZf51dGIZ85RqLjEEZZFQZG/WX7RfhxtEV0tTNEAG9MxWleoMV1wo/FcazlxJSHRcWGJ7LFuJ4KxQAvmUWWgSBGiyxPRrXGSEZQzR1Gin32RVTjaEX+lLjFryWDxkrbj8bycC/G4lhJxN/ABEbVFlVGSLB6Roo+rEbDwwdHP90yR0dLSEcb7kpHZFMxR2kYFUeIZP5GynPLRmI/tkZLiZZG91M9Rs/XAUYVDLhFufwHRvy4e0ZLaZRGoGl8Ru08+kVriTxFkstxRQawskVZBqpFglHRQy89CMY4tlXGIn0RxkCCqMVkTB/F7Z6VxdpscMYPK7DG/UaWxsnFI8ab5j/EGx72RXet80VX7DBF3gKxxJe/zMUND6zFrkdFRDm0MEOW8rnFgnM5xm10V8Y2qyzG5l21xcbcK8QukCrEkX58xZ2PA8ZkjPjFjzHaxe6pQsbcBmLGSirBxWuJVUWmSsxFNNHXRXiLgEUbntvEK3amxbivnMRT9CtF/5BLRRPyBEU2PCXELSH8xKaKIcUG0ohF8hApRiDB/kXn+/NEK4eAxXnpi8Xdk6DE3SQ+w/RsnkSUZaVFg2/XRf7UC0b3hARGWtNsRQKagUSRfnHEsOH5QttoeETGXEJF8310RSGfSEXzfXNFiGMXRFKWu8Q5IzJDpHDLRC5u5UTjFC1F1AkgRaLFFkV+e0VFcYpfReLHVkW9wQdDiTCrxRQ/pcXn+wXEvw7cQ5hMD8QOvkZEtMhRRTwsH0XeApnDtuJSxVyPycTd5IVF2/nKRXQTrUVFto1Fa5p2RUVHDkXaG2xEjnXxQpSHocOMSsrDhxbZwMqhusRrK8/FnLPLxaZ5QMW/fRbFvHQjQ2hil0WX7vBFLm7XRV66b0Us1M5F7Q00RgPnMkZOgEtG7Xw7RoB3y0U3iaBFnLOyRYNAkkVkTMpFHCvwRWR7w0UovsJFltDVRds5+UWvBQlGduCkRUVHHkWW4ZpFe/KSRaeXi0Va5LdFKil4RT0K0UT99sVEl/+cwyNbnMVJjFHFS8iTRDcao0R1AiBELhAmxU/ejMWckXnFAd6uxZRlTsW9wZxEhkkqRTuft0XGXOpFna+JRcNkTMR/WazFq61vxbRZhsQehQVE/BjaRGlvPETMzEpE/IfERIMvnMKX/+DEih8PxX2uMsXpNzPFcM56xD55gMNa06zDj7FIRagktEWEfKZFVk6HRSlco0UXSHNFONYRxNoKKMVYl2vFPZuSxfN9n8V5aabFITCMxaSwiMVGpabFuonXxaTO6MXtfBrFPujBRE8eMET67XdEO3D5RAisCEQkBmnE+8vBxPFjCMV80ADFP8bexBNha0MSclJFxi2CRZI63kQrh4bD3nEqxK1pzkJ24M9EoiNDRAG8WcSApn3Fff+0xdy1scXRAKLFqZNKxWL/IMUmU7XDqCRnRWr80kU5I2pFv32NQ9EAp8SSi5bFoae1xf12fMWwcnbETWLNRKwcJEWL26lEN4ltRClcJEXmHQtEq08ExSO5/MLgLXBC9Nu+xPkgAMUHTgvFiv3YxCO5DEN8YbVEL92NRB3JJEUFozBFMDstRfOfmkU924pF9TlYRT/GG0UCGhzFpN+CxRPyicQf9AjEkW0BxeRyJMUep5fEm0QUxRUMbMX6XN3CLm69RJ5eskTM3VpFNBEwRQU0KcS0N7bEm8TJREdyg0VZBkdF9bnOww3gWcWvlEPFqMbLQ/r+T0V0tQRFkxh0RCxD00QG8NLDXssfxQs1gMXKw3jF4xS2xAG8HUPecdRExW37RCncA0XWNDpFkjocRcEX4UQRpelDjuQSwvH0vUSNl/BEwoYnRKCJhEQlZCFFkxiNROY/DkS2hKzE+SBXxVi5OsWGycbEaJFtwoQeB8V7lBXFKVxPw3EsEUUJilRFgCYRRfkPJ8SPU6fEsdA6RbdRNkX2Bs/EtuIqxc/Vl8S4jV5DaABxxLhelcXEApXFXimMxOjZ8URuUohFg8CeRYVaD0QGcBbFgCaKxBgElkLfvu5DYn9vxIJRocRZF+fC+zqxRBuNK0VkzLlDzMw8xAUSTETTTfJEV9tJRYJzpUSKjkzD4QujQyk6TEScouxEuK+8RIJzBMQgsNfEwMpHxKpgfEQExd9Em+YgRZhMckXa7J1F/ceGRVMFuESqYIHEfozFxGuae0ToapRFQs+qRdERHUV3rQ9FXwd6RYzKbUUpy5RF+0udRa5HlEVdy15F54xAQ/dkHUWNBpFF7K+tRYCm+UXfz71FHfiHRTC7HkUJaOJDzMw8Q6yL6cQjuX/FMzPMxHJo4UPBOVFEDwvFQxueVkPr4nZDUpZdxApXC8VO0aXFTXPExfU5PsV2vubEI4qZxecMoMXqRJXFDc+mxUYUL8UsZapElhAWRWZm7ESjkvZEcRv5wzf4hsMXt01EfT/ixHL5o8UlJLrF7mtExU5AQ0O/DslEcD3KRDXNa0Q0gI7ExtzRxBUdIMU8vVvFMzMSxSxlNMUqGJfEYhAZRe18E0Vs569EgCZ2RNY0YUTiWN/DgiKKxfnPucUivZ7F8RKzxfG0l8XYAQ/FFZ0pxZtEacXBuZDFEhSmxZ3Ah8WuR67EKH7GRNejRES+nxfFaBGtxRRusMV52IHF+Q83xTGIQcV7lE7FAMCLxXsDzMXf4I/FGIRbxeWQgsXhegXF4UuExWvrgMVbwlzFH2NKxbuWH8Vjbg7FrJwUxR1JhMUn4MDFsHLIxWQ7y8Sd74hEKH7QwxBYJ8TGba/EjnVRxErqBMEXJn/Ei9sYw9nOJURJLvJEnk1SRZ2ARsMAAKPFkM/HxfAFTcUwmZJDYn85xH77BcULtXDEaW+Awztwo0SpAnBFDi28RECkb8V9/5zFNIAXxfvLHkU0AA9FD3qTxFMFqMRUwTbEns0YRC9MPkMB3iLCjEqaQjkjLMSg+PpE309LRZhMe0RuErJESZ1YRFKWYsUT4ZPF4scFxUVHAERZBn1F22iERV+HAUUehXFEnxryxHUxmcV84VDF2oqVw5kqjEPD0yvCodbhxMcp5sSze3pD2PAYxIJRpsQwmSJEnREbRXgLgMNLWS7FgLeQQuXQokKcM6XEqYK6xPOOK8WO5KnEdJMgQwdfDMSSOvDEk6m1xAbw9kJ4eqHDAU0wRHPGDUXOiNlEkjq1Q1N0I8UEhaTF3z6CxcoyxMMehbpEZ0TyRHlYlENa5FDFLbKrxP8hb0W2xKdFn7x1RWNuBkXkFIrE+FOFxVgoYcXctb/EtMiwxILilcSWIfREc0byRJI67UPIB31DLSHIxKxchcWhVrXFlz+kxUI+wcV3HKzFcD3axNk91kRZ9b9EVn2mw47k0sLF/tbDEhSqxD75J8W0N6fExLEORJduvkROEahFIqy7RTOiXEWlvfFDONb+xGUZC8UXSIjFUZq+xRz8mcViITbFDpyZxFCNo0PmHeVE/kPIRJduTEShZwtEdQKMRJtVwUTFj/HCGXPnQsSxEEWGOMZC5wwpxeF6+sQs1DjF3ZNoxTtw08SAt5DDUwVWRTDqrkXo2atEVFJRxNobhEQ1zcJEz9UwxC7uTMXqs5TFoHgYxSDSz8NwXwVE+u29RAzxCMXr4jzFmEwJRApogsLcVzHFhHyOxH9qPMB0kw7E5IOcRKHneEXrkbZFs2o9RarPvkTY3zNFSuraREcDtET99l/EUidMxcqhV8X39YDFKliFxUzVnMVoYtHFBRQKxs2qEMbPBhPG6rPUxURpbcU+KKTFVfCixXBOEsXhekRDGJWsw5APncR80LREVR8HReSD1cQoz4rFYFQVxXetDkXr0URFdXGzQ2znG0Lo2YdEAG/RQ3Qkv8MIrKTETDchxGb390QbnvlEd5yjRPixDUVnswJFKVxPRQ1PjUVcjzpF9SjRRMNCsEQcfKFDDhwvxQVjmMXgC2nFxLHAxAaByUMKVzBFnW+ORdjwq0U3iT9FCBvpxLx0PsU7cDHFw2SLxW3FMsWuRytFcduwRWZmUEUgsCxFsu6eRdbFH0Xb+frD4xSaxIfWucU+19nFAU2JxJF+u0TlYY9EtuImRcNkikX/oWBFzXuGRastakVnFYRFSooKRjNCBUaaZspFx3qtRYZJUEUKVxNFAG+jRa4l/0VnRAFG27kARlYO+kXBqMxFwXmmRQ6cVEWkTvREAwkYRbN70kRSuFhEfozVQ/W5TkQFNBJF/rL6RK1pZsM8ziZFcM7bRZ8ayUUDJ6VFRceLRcV+rUVZl7VFaBFhRVpTHkViIT5FYhAww5mZ4cO/jqhFlqHxRQfO8UXBeQRGS4gURko74EXsnq5Ei2zQxBIUk0SO5MtESFCvRFRjgkVa0z1FH/T8w0rq8cRwPQDFPzVAxdJeM8XLoYnE0LMtxcF5scXFjzXFA+e2xJMYssRfmExBF6ZPxWgissWvA3PFsi6NxDvwNkUH349FhHw6RJI6iUOBBJtFsh2ARUu3R0X2V9xFrbq0RYj0+0Ia0S7FL92Dxewvq0O24l1FBMWSxOwvO8UxiHzF8NaFxWbmLsWTGIRBf9lhRfMOaEXbaDBEguK2xLDhvMQQ2AbFBRKjxMh28UT6XJZFTAYERoUaCEZEKcJFCflbReIYhsWEnAXGHkWzxS7/o8Rrmm/D4lgoxcQxncWopL/FHNp2xYlB5MPysGhFm1VPRRNyNMVwH7HFBTRWxR04pEQtoXZFTx5ORVdKK0XEINDDLOWWxQDe38V5x83FXH53xf12OcV7lCnFFQwsxbiv58R8UBhFBw6hRcrDZ0VSuNtE2hvMRNV4JkXvpzFFH3Q+RX/qYkV4erdESFCixEHge8W3wCjFWmRJxA4+isWnqILF2kqNxVO0qMXDZM/E5AMnReDthkX7uhZFbnSHxfQsLca4LwbGdy2Ixfd1DMUldQ7FeGnUxQPHPMaezVfGbBgoxthfpcUWGYbFmkgQxt/eK8aynQjGZcjkxXXC+MVpXtzFW8JuxXbgDESFa2FFcuhCRcDKU0SHJ4vF0i8mxtUYZsb/YVrGsEEmxtfj/sUPugvG6VdzxgCfr8a94q7Gxqtpxn0dycXImMDETkC+xHnpHMX7SzzFf1kexYLii8PHKShEN4nGRCbTcUXe4O5Fl65DRgcuZkadL0ZG+aD6RUFgI0SfPFrFCsZtRf9glkbRyAlH1k45R4elV0ctQmVHWJlXR31OPUcMIztHLohXRyAKe0emf4VHgPqER+WYbkdAbEpHD3JLR2V4WUfXYW9HNtuVR3GQvEfAU9lHX9vxR1MKBEjTXQ1I8EkRSKjZEUhCPBdIVZseSOCpKEicejFILDM2SNiPNEg/DCxIv4smSOM2JEjWCiFI2zccSBCrFEgrSAxIRqICSNzr6keoeM9HgNe6R9Tuo0cNUJBHl2yJR0cJf0eeVmNH91M8R9hhE0f0wwFHzgj3Rkcz10bkEp9GOOdhRthQSUY7H2hGP/VWRigNTka8xXFG9Ug/RshH80UmgsRF6oRsRW+BnEQCmgLEK2XmxDtw3cS4r+bEI7mIQ8ZtK0W4jSdFZZmSRdGRLka7F4BGHoV/RiRXYUZqjSpGzeqvRc4ZEcRn1Q7GyVWJxq+0W8aL/TXDFf0jRj7IZEZjvXxGA7eORlWwnEa4nr1GMl4AR+JvI0dRsjZHtLEkRyu3AkdNculGksrMRuHKpEZF9llGavyNRZNppkUITHhGaPLNRokQ8UbRgbRGIOEzRhqvWkVX2ypF3oIARjqSGEZT9D9FkY0Jxv1FgsYu7lvGZLsDxUu3LUXqlTDFqtE8xueMusayPMnGjBk9xkYDfUXhix1GMUgPRtX4I0XpppHFBhIGxa8DekW90shFW2C/Rf1lf8MMgh3GvjByxgpIQ8bmv5LFE9CYxDEIbEJX7JfDXwd0xWz4EsaX/zTGuyfrxXB9o8Vgdq/FaJExxEyV/0V/KhRGWmSARUW2gMR4etjEo3BbRA4+r0UZov1F2qwzRSHwg8V5aarF2T2iRCZTpEWMaPlFF0gnRoh0tEX6XI3D7C8wxR6Fc8OwMo5Fd1ySRWBUvkTEIKdEsOEERURpeUVFh6RFOgHwRDy9gkOKju3E8rDPxKFngESb1UhFKctTRaFnJ8QExZTEObSIxAYBE8XAygnDQ4t0RaTOgEXKIURFsVD0RAu1FkOfGqtDnKJfRIY4okQAAIRELbL7xMkUjMXQROHEkLEBRW20SkWeXuBEjSjVRNqspkP+Q+PEVTAcxTLVEMUFIwNFpSzxRabbF0ZIEOBFm2aoRZvVpkVv8JBFaqt2Rffk9EQ5RZ/DQj5wRKNwaEVBYKrEE2HcxVgoZcX+1BJEDpxIRWnewEX2xr9Fl7+pRRuNvkV9Px5GqYJxRhSOREZsGB9GzI4oRnLKukU9m1xFcH3mRdu5CUbTq/ZF+SD/RWZmHUYkl09GhbpCRicRHkaVtB5G5SG9RfCFqsTLfzrEFYwqRfVKdEVnM8tFHtazRfrtpUS2YlnEak3LQwPndsTdE2vFgnMzxf8QDcUMAqTEFK4MxT+GnMVI0GrFOcVExf1lHsXKw85Ew9P1RIGVjUTksohFZuasRSopO0VOYi/FxhySxRGllcQ2Gv5EXimiRbo4skWJwU1F7snIRBov4MTj1KjFnGKAxTvfa8RgVKREyqFcRRFljUVuEs1EjnXQRPLwoEXzX6tFs3vJRAaBL8Tx0h9EOSNaw4JztcQsQ8jEvh9jxSyUwsXVeODFTNW1xVHaW8W9Yx7F1WdFxQYBsMX0bLDFpgpyxTtOY8VApKnEwShKRUlupkV0pIhF93WORI7kTcU1bxTFXP7HwxWMH8VuEmzFKwcGxce6AEN7gyVEpSwrw73jw8SxUM3ECte3wyqpx0SjkgJDqy01xXPGkcUWKsbFNV53xdGRXcVNBHrFqvG/xMsQGUR3nAbEsoxUxcL1h8V0NXHFEccIxaYKo8TtfClE3LXmRFFJd0RJDCTErdg6xXbghsThegNFUI0vRFN0+MPqBDbE9UpBxMe6YMNAgkJDRiVjRBKDlkQ2POJEpHCtRIqOIUXcRmRFPQrtRFaOAEXLEDdEyAcLxZCgqMSJsPXEepR5xRiVHcUcfAzF9cqpxcWt+cVWvY7F1Al4Q0T6yUMnoOtE15IgRWEyg8SoNTXEcvknRZkqKEWZmb5EOUWBRB04jUQXt39EJJcVxCV1p8R4elXE9+RhQZYyAUUtssxESFDsQoZJP0XMTGpFqKSeQ6hGcsXTPJ/FL90GxAU07ERns7REHoUrQ3GstsQB3oLCLGW3RA/6FUUgQQ9FibCdxAmKK8UcfI3DhjinRBSuykRUUu9E6NmWxK42TcWRbXPFLu6kxR34hsV/6g/FoqMORWxnLkXEsZbDuWuAxC/dPMO4r49Dppu/RP3lH0V4CzBEZMz9RPYGjUVApDZFcmg1RCv2K8RMpl7EHhaJxGGyO8XswPDEeAsEQ97geUSvJdhEtmIrRewvFUVPHo9EQILWRFyP2ET/shJFATwWRS0hfUQD505E6gThRCqpfkU1TTRFqvHpxPTsccVcjzTFrkfDRNdShUX1ykJF3NflRKkTSkR7FJNEINLeRI0o5EQILABFwajDRNqs40QRxytFDhxQRbUVa0UOHElF6oQuRRuNQkVQTYpFKil5Ra5H9kTBqA5F0l5bRZMY7USynYlEBNZJRVP0C0XM7snBw0J9w8oyZMJCz/pDCBsYxXbg3cT1uZ5ErwPnQRgEI0U00YhFkxhRRaMBOEWvlJpElIe1wrn8fUQgsFZEqMbrQ240iENLWZ1Ehsk+RaK07kSfq7pEne/WRFBrqETZPYnE1eeIxZ1vfsUzxJjEi2w1xXWCj8WnV+7E7ziNw2q8tEM7X25FL529RSnLSkW3QJVEOGfnxCQo/sTkFA1E8x/Kw/s6ysQQ2CvFSuoYxTlFt0IKRsNEduBUw1Tj4MStegbF/5CxxAIrZ8LlYRXERGnHQ8/3okQ+eTpEZ0RHRZxzukWXP5lFPE6XROXQnsTAyunE2sqJxUATzsXZLHnFcN8Jxef7WsULJAHF7XylxEOcPsW8BXvFN0mKxRrvjMWDLz/F3bWEQwIJakJifwvFW6BQxYhST8UgUiXF32Avxc6ZdcW/fV3FhsnhxFHJKcXYcE3FrVh8xQGencVDHOTEiTAHxd0TcsWzapDFfruVxSXkMsWt2BfFTmIbxVn1ScVX24XFbpKuxTb8isUGgeTEHTgkxag1BcUzxJJEXjqARd8PkEXo2cxEHcn1QqUsg0If9PjDz9V0RLpJ70T/kJhEFtlExOweG8U+eblER/KKRfd1hkQJij/EguKmxGZmRsXgnLnEY+7BRM07rkN1cffEPVuNxYJzRcUj2w9ESFAixFpk4sS/fR/ElPaLRK62HkRXW9HCeqWbRC0hkMT8By7Fh4UkxFUfBMU8PTPFTKYsRIJRvURm90DEtuIKxd4C+cRYOYBEeWkLRX9qmMOF6/HDnYDuw2JQhMX/4avF6oRNxbrJL8WX7h3FhJ4UxcrDuMRYKBFFewNMRYofJ8RbIFHF0yshxOaufUPoqojF7R6DxSlLJcX5fmzFP8YVxVTB08Roka3EOgGBw+f7oESRftNEG3zhQQTFf8MzohzDO3CnRJ5NYkU3mkpFIY6nRH2uy8QfdFbFedgexaabFMTwhV3ElrIrxZ0RLcUOnObE+8ugREkMfEUSFD1Fad5PRCjtwsS5vKrFWIgExjUN88VjrpLFUPylxPhThMSdgAhEqz6hRJwzXsSopJrEns3uxC2yP8VFh5vF3SR4xeYdDsWL7EHF3SRZxSk6MMXoSPfEs1nwxMNkKcUlZHLFv2xExdJvccU0AG7F8rD2xF8YAsXBOaFEXwdXRVg50ETeAjfEnzw4xWBUAMTkg+LDWYa5xZfOAsYZYsHF7fxlxYh0HcWynbzEnDOTxEs3U8Tl0K7D3nEUREfhG0W30dBEjLkzRKYbVUUl9VFFKO2NwoJRmcTWNNHEoUUzxeoVKcW2BB7Fh4WawgYwjEWdkVZFOSNqQzF36UPz/bpEM8QFRDSAicQelgPFiUFERL+9hEWz6jNFhPxKRb3BxETBF+fErwPERPCFhUXbaBjEkKAKxS7/0kTgnBBFBRIoRFz+w0EFowVFG56DRKI0GsX+1DrE+Q+NROd7A0X7OoVEfa7VxEmdF8XuyVfFds9dxZ+abcV0daTFlhDOxevRnMVfmFLF62IHxSBBWUOoNerECkaOxargl8U0EVXFgQQ/xMgHmcTUmsjEZYijwcBbPMS1purESS7Xw9LezUQy1QRFCYqHROAthMNU44VC/fb0RGFDWkUkKPBE8IVRw2x4MEVbgrRFzgiDReYuM0Veul1F+n6tRYxKn0VW7MpE6bdpxGgRLcUT0PXEWfVJxDarecVHocjFqz4IxZfudkWJcNBFZDvQRTcJ8kVUo+xF7MA9RBvNrMW9o5TFXrobxSuHm8REehJFicHpRTe45kXzDhRFmZnHRFZ9mEQpOufEQj4qxCv2J8ONqDnFImyHxMpDAUVU469EZKrURJumo0WezcZF003hRbhvyEXlYWdEnxqsRL3Bc0WEjTNFaV4YRa+DTkXKMlNFQCQ8RdGRTUUE1mNFdQKORa8Uq0VhcsFFzXvMRUFgo0Ur9hJFp+i4RIlBqkSaCLVEA+eRRGne5UPPZhRFk1iARamki0S/DsjEgCaDRNKejUWVVL1FMzNKRSxDq0ReKT1FtSZkRYSexkSWIT7DzojPxMPT7sT8GGFFf6r/RbjNDUb2BvZFlVS+RRt8f0WzaiZFtRXHRFKnBkXChrBEvAWrxJMY5EJ0k9ZELm6/RCXkz0TZzg9FfND8RPRsTET6fopCwRfOxASFo8XPN4TFGVFwxA4tMkKMOT1FDpzGRMv/NsVQDQjFoiMxw6UsiURuEi1FufzIRNnOn0NTBZNFY+7JRQxxy0Te4OPD2IHKxCRXx8XfPrzFW0LFxBX7CEViEFBF4JxBxXNG3MUUf9XFfvuvxVg5cMX8mB/FnKIDRLgevETRIinEGw3zxBUdX8SutsPE93UxxX0/SURsuK9FHtbxRdJexkUaLwNFoPjVQ/H0IMXfz2jFM6Kgw8/V1kTnatNEufwtxJf/HcUklwzFObQAw/RsdkIyVX7Ey3/BxEFxOcX7yxrFns2CxNtoQESR/iRFmLvHROoEvsTysLHF60IAxp2RCcZ52ALGZneXxexAFMUr9rLErrYORNMr/UNN8wBE5h2aRGx4QMS8hSXFNe8OxML1XUXwRaZFsZCARd4CPEWpgg9ExY/uxM+Vj8WWELjFdLWJxOauoMQ6AWXFIux0xZ9rmcXGSwjFAppSRPwY88LZzvnEvIV/xdkuBsZmd83FTKamw1YOU0RudILFu5Ywxr9dX8a0aEnG5QEcxtY03MWtuoDF6yLOxUFRMcZX2yvGXqnMxUOLOsVcj2jEuri7RJpmdkXRwJ1FNBHuRGB2UMX7SwjGSBAsxvq+HsYn4AXGkI8NxnOmRMbeoH3GFYuWxtGQkcbuCWfGnn4LxqmCWcVMpuHEFYx3xQpGesWoxozEqRNwxG/wW8TQREDEX3b3w+7rE0XBGQFGoKlmRsQRZEZmVfJFAN54RPf1LMUBTfRDaq1hRjaUA0dUWUBHAeVZR6VMUkd9rz1HyrsuR2XAM0dtfVlHB2+FRyKMkkfg6YpHxIhsRwjTPEeOnRFHTmkZR+t5SEeTSHBHL/iPR9YgskdfYMpHpfnTRz5L1UcCjtRH08zaR3Z640d7RvZH9/wHSBGJFEhsWx1IjRUfSN0VG0itQRJIuEUOSPf2EEikHBJIEFgQSEzJCUijvP5HQIzsR5Fa2kd1gsRHj260R7iXp0cYHZpH0UySR6qFgEeqUU9HZi8mR+iZ+UbDMtFGWZXQRpKsuUYP/IhGsixMRt7RPEamOXFGJJeQRrJtnEa2Y7BGZxOURh6WL0a7p+1FvHRnRXPX38RyCh/FkKAAwwYBFUWAJl5FMzOhRRNyCUYtYTVGXY1VRmX4iUaj8q9GiaClRnjpfkaAVzFGrxRkRXPGZMU4J8/FL53Rxffkk0QCyoNGRJnERvubu0b7SrBG873ARoaIx0ZZB6tGlQSlRg4t3EYy9RdHK78qR3OXF0cgKQJHtOfdRsHnn0ZUgUVGZqbPRZ0vKkYOPcVGGhkGRzmkAEe9UaFGPqgGRvqt50XlITBGsS5DRsSgnUW6mtDFLOOCxl55jsYG8CPGtMimwzarmcQCq2PGbYW4xru2v8baDG/GE2GSRAUUNkax/wZGbhLwRKTfNMRWjirFliFGwyexv0WGuPJF2c52RbpJEcXDAubFH/T4xYmBk8UJ+bREjMoPRb4OfsQnMevEL8w4xc9Vs8VowgzGo3DhxaK0D0Shp+ZFS/kMRsrjEEbcF85FcoqdRDtfBcXQREjDUDySRanTzEVw/dRF4BxlRWBlMMW2xKLFBSNiRXWRI0YSMvRFuI2TRSPblcMLpGXF14HsxMZcJ0XqxOpFtCgLRtAEy0UJyotFLTJPRfKw7kS0WS1EgKZBxcZtIcUOvnTE4JypxHVxsUTOGXBF77hVRdQaMMWHBbrFWyAaxVInPMSHFmvEN/jrRMRCDUUD5+zCnYCKQxQ/kkPbaABEkjp3RGlvcEOiIxnETkAHxErq2ENB8U9FLEPDRbJd5kWl/YFFf0jwRPTsBEXgLYFEAqsSRajGK0WkTrBE7XziRJNpp0XkstBF806DRULPJUV1ArpEzTv0RGGyO0Wad6lEfR2rxOoEpMISFAtE23khxWbVX8N9v5BFDBOsRYHEvEXZDpNFc1dURfO9wkWtuCJGlsF0Rv5STkao9d1F3qIGRgzzA0aSS5BFlEe4RRU9EEbrAgFGJCibRZKLgEWiAwVGAEAbRpYhskVYeYZFNBGdRf6y2UTqczVEorRARfOfDEUXSBJFXxgfRUaUtkNSuPjEm1XYxE5iDERc/mvDPnnOxJ3v4cTDQnPE3ZNnw5YhKcVR2gDFjZf4RKi1O0UNj4pFodZ3RXQkZcSC4pjECmiQRJjdIkVuEsNE4XqXxME5PcQtIQ9EuI0lRVRjuUX8qb1Fj4KFRQskYkSbxILF/eVrxdejHsSmeQ9Dne97RGhijEVUUqdF+j6VRbnr+0XcphVG5dCARcGXc8X7S6DF+DEIxSegh8TXo8nEV0pWxSyDncXUmqTFeYebxXyQhcXEQo3FQOSQxYR8dsVXSkTFj1N9xdcj0sWbVcvF4Ystxc9msUOCUb1E6Sb8RBNhh8Q1XpjENisURa62asMrNpHFD3qfxQaBpcRrqwtFw9MBRQ1Pv8Nt1kfFaW9wxT81XMSt+pDDQj43xexANcXo2XHFWKjuxHctBcQlhjDF9TkAxcX+/MRb8YXFgUSkxZoIi8VwPc/E/fZKRQmKGkVSJ7TDsb/ww4mwhsTHuqjCKhgvxDqSKcV/ambEVFLNRAfOI0VLWedE1AmNRGpNu0TAW4hEK2X+RDC73ET8GBdE4zaWQzAqlETx9DFFw2RoRMNkcMToSAjFm6aoxcV+jMX5jwjFWUaLxU3EsMUvzHvFutpSxV4plsXrYlbFDpzbRMxdEEVGJXHE+v4YxR8FhMWGJ3fFGASqQ+Ol9USvlMxEiNLdRJhMlkQwmcxENV4YRB6FB8T/IZVE4XogRSJsUkXzjvFEEaVDxbKMRsUCmoDDZ7MqQ1kXV0M1zVPD4yVXRe8nyEUqeo9FduAERXEb+8SSC4nFaJFqxcQxCsWV1LpEeUcARY/C1cNIv4FEYhB7RSsHaUVWfQ1FDAKOxEi/Y8U3GivFG54yxdO80MSSy6nE6gSMQ63YIkVyaLNEJCi+Q+jZPkTZzpdDSuoUxIbJjETS3oZEzTsiRK42IEUNTztFkX4aRdXnzEQExbVEPvkGRWTMfcNQjbtDnKI3RVvCAkW2hFpEEMdSQ7WE30SbRHRFGsCpReELhEWY3fZEpnmcRMBbzMNrK7zEcM7vxBPytsRK6sTCRNh+xCzDDsVjXTjFk6lSxFXBGEVPr/BEDJOJQlyPZsRCPtzD9GzGQp0RW8TvyZTEmEwzxInSjkPVeORE5q4fRVMFV0Ui7AtF8BaIQVg5kMP02wNF4sd/RR049URzRvRC/tSSRE2E1UQublVEHOsLRe7JQ0VwzthCXwfOxC2yf8T9hwZEn6s9xbP748XcNUDF6SaNxH0dyMMG8NlE1xK+Q50RmMSIY3vElVQbxaFWJcXiWMfDO3DyQ9V4tcT5oFjFXwdOwyEf6EQYFQtF4lgjRZOpn0QT8oHCqmAuxGb35MQ0EWrES1kOw2b36sSiIxPEldT+RKK0qEQLJIpEW8JqRc738US7lpBAb1/2xCXkY8UOLYPEB87dxOeM5sRg5QbEzO6AxAAAMMRdbflD9bnuw1KnGMUVjMHEN4l5w6MBPEL3ZAzFj8KAxa5H9MRuoylDtvOpRGuJTkUsVGtF1XjtQwUjXMUy5mrFoqNVxee708UnoNbFUrjNxCZThcPRIkfEwRfKQ9Eij0MVHYjEYqE2xX5di8WqIKXFhJ5bxUcDi8UqOgTGW2IAxtsojMXaig3Do5LZRM4ZAUO7J/bEXP7wxPJBvMTAWyBBMJlyxC/dZ8XF/kDF2pscxY51VMUFNEvFXKCExfs6V8U9eVrFzpmgxb+OvsUhn53Fqs/VxCzUGsMhH9TDa4kTxVugesUBTe/Ew2QIRXLKi0VB4EVF0yu3RGZmfERqTS/EJKgExdNNFcXTK8FDTiKHRb3BlkSwcubEhA2dRDOiRkRbQrrDWmTSRJvE2ENj7pDE3bWeRLG/7EQ1XqpE2c7Xw9GinsXg7arF2/lZxZjdGMUnD4/EqYK1Q1Z9bsP1uQXF2c4dRDlF0UTCdUXFWYZ7xQ3PMsVJLonFad5axRDpH0N+DC1FIY4LRf5DSMRuErzElGU4Q+yeZsRCPt/E4C2QPki/0sS/bITFdxxqxSLse8V9vz3FApqbxARWusQCK5XEXroXxL991cQUrnvFyjJfxUdyycPQRAHFpeyExeqVl8XnKv7Fc9fLxRGlnMS5jYREMuZuQo7kJMQQWJ1EyxDZRJ5e4kTQMwFFoIkNRc93S0V0pE1FL11tRQibQ0U3+IBEldQNREfhy0SNl0hEwMpoxVY9z8UPupzFeVgARDF3W0XJ5SPEf9l4xV3tJsUlhkzFb1/DxWdzzMWbxKPFVMFMxFYOrkTn+55EbdYqRVgXf0T7y1rE6MguxQffRcX1KGDFvUFixR9jHMRK6lBEkVxIRKut2MIyVW7ElIeFQU3z4sNx24zFlqF/xb3B0MRNhIzEKqkfRJayIMQ9m03DG55ARLZimsTC9ezEKP5rxdhfk8SVA5FFDi0jRbraL8U3GojFkkuNxaeovcWJAcDFsdCIxef7D8WU9p3EDr6qxFZ9LkOz6rdDV+y8xKg1j8TZPdrEo9KAxXS1g8Xr4jjFK3YbxQUSLcVJjFvFT54/xYGVG0Qp3ClFurjJRH0/zUO/DtzBILByQl8H3kOlLDPDUPzkw0McBkVrCSFEJCi+wt5gTUUA7x5FIzkQRcrDlEVtxeJEkX7PxOELyUSCYmNFSFD4RBX7q8NVMOrCGi9bRK8D58Tr4vXEY+6yw9GRDsTHKQPF85+PxZm7gcWgCX/FN1qXxbgelMUT4XPF+0tIxdv5tsQmwpVE/BgbQ3xhusRc/jPFdr7mxNY0n0NxG6LE2qwIxYJzR8W0SLjFbQW0xZMHX8UdyYfE+n6PREdyeUScMzjELEMsw7u4JUS4jY5Dfvv9RPnglUUMk4xFPL1QRGlvKEMMEz5FjRd6RXZPREVwzhVFfZ1eRV1cB0VpAFDF3/6QxV8HeMX8hzDFX5jLRIqfNkVeS6PErdgOxeoECEUc2rFFnHOfRQIac0Xa7JlFq74+RbNZxsRmZv3EUI2DQ9SagkOmCmbDig5ZRf8QBEa/DsBFyJjnRL4O/MPxErLFIAHzxVRBRcWZmZpEUpZ0RQZBrEVeqXdFj8K1RMgYH0XChn9FYCWuRcb8D0ZRGr9Fio6cRIanzETG3B5FRUcnReeMa0VXW5ZFi+w5RRov8cMy1SHFw0LixMWPF8Q/xptEds9LRbE/JEWsHKbDOSO1xNejzsRv8PLEibBrxILimcRAgpbDAU0BRdEA6kR46W7Exf49xQOJN8UukChEjSjeRGQ7f8TvOBLFPL2bxBQ/3kPQs91DtvNbRLKdz0RVQZtFJeTfRfWotUU8LFZFiUHMRJoIR8TSb7zEsVCXRK3YB0WkcMnD+hyHxdCzScVj7qLEKVzHxMrD78QSAw7FJJf7xOzAsMS7lo/EZDsVxKHWXMQQx7nEmEyexOTyBcWY3fNE+DHhRRmzt0XuWpNFFL+URXNGNUX1SsZEXI83RSkLpkUV+9pFzK6/RTEILEJwH6HF9CyXxWWIv8XVeMnFW7FTxJayP0UQ2AZFBZJ/xWQM4MXAW43FbTTaxJp3FEMSg5LEWRe8xGDlnMTtfDPFduBexWq8uMRaZH1EwFvTRMcYekWaN9NF/tR5RSh+wcQ/9b7F0u+4xSM5aMXQRFjD0VG7RXsyx0XmHRhFBTSLxCUGtMQN4MpEremQRW/fREUcWgDFZ1WTxURYSMV/agtF9fm8RcPkgUVp3tlDQWDyxKOSdMUhzubFkrwHxlMF4cWPMeLFLaG1xT9GW8UZYi3FNxqTRKB4d0XwFnJES8gDxT+1QcWrrUTFAU2AxOmmEkXFD15FMzOpRC5uycRsZ4zFgRWexUOLCcURpU3FcZs5xYY4HsV6JYrFPZsExaabAMTx9MpCCKwYxEUHrcXSjw7GGNWwxQUjNcWV1PPEAU3Uw6FF0cTL/9TFQXFKxhRfTsZCHg/GguLAxYkw/MWm2wzGYuHexWAU48V4afXFNV6+xSEfpsT8GIJFq54HRkBEIUZvX+pFl24WRK4lccW2BLHFLv+6xXmYjcXDpIbFcsrWxaEFRMaePYLGam2Lxt/PT8ZMlc7F3MZFxaik88R+eyDFeDqZxcgYnMWL/QVDorRjRPCFI8VqPDzFVTAKRL+spEX9ZftFaQAhRvIBBEaC0SVFdXG8RDl0pUWxcFBGewTeRjUVMEf3E1dHRTZcR/ZXTUdnOzxHBfM8R+qbV0fWKIJHUQ6TR7fYj0dtxXRHRUY/R3wIHkfDYw5H9pgbR3EUUUdUYodHMJugR1QJukf268lHcdfFR7BauEe/nKtHgbSxR4KWyEfErOZHLWcBSCfyB0h67AdIm5oDSAFN/0cF2/lH1vn6R/aUAUhHdwFINcr+R8XB/EfCKvJHPmjgR2Q7zkczu71HWgy1RxLgsUcAH6pHwbehRxjGjEdx81VHI9IuR3N3F0eUlvlG3AXVRs75rEacE4lGcYyPRpTFo0aUB6lG+0ueRlVflEZ2b6tGpACwRuRjd0ZFpxZGLv/ORSh+xkQWal/EfS4ZRalCuUXINtZFFF8ARr4QQEZ4mnxGhG2RRsMTnUZr2b1Gt7HKRhEHp0b7mn5GDLMYRt/PjEXeMf9FNU2DRq1ZukbwNfdGUwwGRzBa8kaYjO5GY/77RuDs+EaS2uNGp4jjRlpcBkcUxyFHvUs4R+qNOUdW3iRHsVAGRxW9wUbMnplGx0mtRvQ78EbHohxHADcOR7gus0Z7UjNGk8frRS5/VEa5q4xGXS06Ri/dW8UVe2rGAGB1xrR5F8aNl4PFyJi3xeV/YMZxzMnGR9HQxpnJgMZPHhjE9UhTRi5fU0ZNhGVD7ykpxmOd4sWUhx5FXZzxRUBC2kUW6gJFgZVmxVuC+MULZAvGmyabxVUwcMRE2PlEs2oQRbuW+8RlGZDFmN2vxbH/qcWJMGHF1sWyxNMrW0WY2yxGeQlARvVKy0VqvARDjYYZxQu1hsOqz09F9ei5RWsaCEWfvEHFy5AbxQKaDkTSb91E4WnfRUxVNEb4ApJFqz66xPmgBsUg0vfDzog7RYkwuUXMnelFeTgDRleqCEbK4edF+hylRdcSDUWUZbDDsVB3xaHFOcUUrvtE1XixRE2EV0RI0AJFCBslRfFjo8SvVK3FQq3QxODcj0VcT4tFKH5RRXnYO0XXEoPEgy/BxAFNxMLRANLDzTuGw+0NfERtNOZEliH3RJahK0U+OadFQXHURXiL2UWAN5FFcmjXROwvXkWfmnFFWwKNRSDw1EUgMNNFaxpfRWRMBkU87I9FNwmORfW5PkXC9chEyeUhRHa+V0QQx05EGeLdxFx+isXHuifFMlU0xE1zIUXnqutFu1bqRZZhuUWotadFxT68RR8jNkYw6l1GL8xQRkgQIEbV+D9Fn7wrRXgL5kVW/eFF5u6SRSyUqUUNj+VFB73qRQM4pEXr4npFuetMRdejeMNVHzTFFfttxPF0C0VqTZRFbPjGRfaXDEXx0vvEcmhNxT5XYsWkcMzEMzO3w9xGpUR+jM1Exm3JxIoOXcXGbSTFW0LuQzEIk0TUCRxEApqKRRxax0XYsI9FwvVWRce6tMNMtyDFNwkIxTtfA8WAJuLClrKfRGPuGUVQjQxFveOWxClcNcVDHAPFImwaxBt8d0Q5RbfEs3tGxJS2k0V7Q89FXD6fRScgwUWDXvdFy7+fRTlFcEVE6aJFqnFzRct/wsQhn5/F0SJZxcQgsMQ1XkPF38/lxUblCcZR2sPFpN97xSzlKcWKHzvFW2CqxXtUu8XzjizFfNDnw8QgzcR56aXEmghjRCDS0USppBDE6pVgxKjGRcRwzgjEuydARfFjoUTgnB/F4zYqxfrtQ8M730VF2iweRQgbPkLNqvHE+DFhxUtZ+sRyir7DE1BexcBbP8U6kjXELNSYRGsJDkUCK/LEHbhMxVfKWcWtWNLFPjnPxXbgZ8XaihLFryUjRWK/h0Ukl1/DNc3mxO7rYMVhsmXFwFtgwuJYikSR7SzDIttZxCjtbcKaCLNDINIhRJfuKEWiI/ZEcRuoRN0knESdgIPEZRl6xDSAd0TZvQpFJlOFQjEZCcVjXbHEQk8WxX/Z/MQJaNFEWDmEQofFrMXgXO3FteamxcEXNsX1KNLEHOulRJOYe0XsrwpFw2SqxC/dCsWa5k/EBz3wREp7tUTyQdHECmi/xNQJvMPvuDNFY922RUcyhkUZUVFFmap9ReUhl0Vfh6BFWRclRE3zU8VeqVrF+/qExUCC48ReKVlEvIVERZtVy0XVlsdFCTnHRaROsUXWNO5Esp1zxJvEOMXl0M7Epgr3RFpTE0X1uStFPjmYRUSpgEVSJ+BEn6uZwzMz9sSfPHzDgZXPQ1mG60TWRXZF9TlNRb4fAEXysFDDWDkVxV6pT8VAJBLFj8KSxNejqERa5D5FGx4iRX/qOEUUrhRFe/KARCzUekOlLAlEy399RUOcIUXMXZHER3IBQyjtjUP8h3xD/Bh5xHSTzcT99j1DJWQVRbHQakVJjGBFkW1XRYxKlERH4WLEHaf0w/OOqcQD5xPF4YsAxafooMOz6g9Ene8LROTyE0V3PilFCmiGRBpRjsP5oBHEjZduwkrqMMR2vjHF2c6AxTxOHcWlm3xENe/DRI2XrEQkl6tEMCqZwhrAf8QsZYHDAivXRDvf10OCUanEpE4+RGleg0Up3HZFHOsGRDY8PcCWIYJDliH2Q1vCD0XwBaBFGJWCRY2XWcUCmk/FYqEfRUFxcUXtTYtFR2GBRT152EOd7xnEOUVFRFfKosMUP2zErdg9xJwz2cRmt8XFVo7fxcydjsUs1BbFM8StQ0tZhj/6XBvFu5YlxQffNcXoqovFdKRjxfr+TMWhZwTFTKamRJf/40Q9m8vEi9uoxIof/8Q45znFZRmgxIanIsVxrMPDEvL9Q4r9XcPr4iJEklyjxGnvV8UILEnFBRLTxBKDHsUMcTLFXweqxNSa9sPoSPzE6pW5xVl12cUlZGnFb19TxHlYlMTM7iLFfGFoxUT6rcVBIKzFXUvoxI9TDsVQ/NrFpb23xSDSFsXUmh3FxykpxadX3cQQWHvEmEwExZ8ra8WPE6PFmF1uxWsrA8U926LF3/7bxaNStsUl9TrFq63Uwz0Kq8NWfRLEL910xEFgUcVTBRjFbTRAQiM5BsWIY9vEqz4bxPXKx8VHIZbFqZNOxd5xK8XDUzPFzSqlxQZB0cUdCdbFnDNExVCNk0Tn+5hEcRtNQm1WPcS/fZLEawlpw+JYj0Pkg5rDfa62Qldbz0TGywFFSnulRCEf38SPQpHF7Q2BxMEXSERrKzTFw2TYxFg5EMRYOd7EGi/qREJ+jkXGS0ZFdQJsRZvVHUUhjpjESgyCwqCJ6MPCdX/FFXuBxbbz7cR6NuvDdJPMQ4BIikSI0sZDxDEIRQk5tUXY8CZFj1PfxK1pnsNxrKBEGi/JQ6rPXUO62gNFV9s0RRdIzMORfnvF93UvxYGVh0PRAJxEk5gCRajGh0PgLTXFjQY5xboaiMXwdHvFPzW6w+7rlkSC4l9D+EJVxcoyvsVcD5HFoVYexUTYcMDk8nlENc3bwszMOMQ+qJ7Fnl7lxX9qWMW/fS3EeVjAxATFQcVHAy7E0aIzRWiRlEWk8I5Fg8D+RPaXnULNqqjEhxYxRPe1p0XiWMVF7C9vRUwmEEV3HDBFXP5NRM9mD8XOmVrF/YeExLx0OkXzjsNDeRicxSuHesXecabEb/BGxakCZsUP+lnFibC5w0ACbkXqc5tE2F++w1BrkMQKRsHE/5AdxWo8R8VoEQXFmaomxeOlycRgVBLEmSq0QyJsz0QFEthDio5kwLDhCEX35MHCorTOxI2XjUT1uQVFKqlzRSh+GUWad8hD6nPJw+sRhMXfz13FlVQexbS3PcVtNONEUOuNReLHoERNYmjEiGMhxMepKsXbaK7Fp9eoxQPnK8VU4yVCYTKhQ166pUNnRHFD2F/yw/fkF0QLJJvEd9y2xRemu8UHXzjFmSrAw/AWSEEVjFjEoUXGxN++9sTXIyfFPuhAxeSDOcVH8jvFbqPkxIEE7UPi2ClF8WP9RKfoBkUTYbtDURqMxfaXPsUCmuTDK/ZRxHL570P4MSJEVn0mxFdsDUU2vGlF9bnhRGBUhkQRNn5Ezoj7RDvfPUTjFKnEIv24xLKdBcVliF/FHTjDxfocwMVvMIvFPGycxUzm2MXlUMTFMuYBxZoIm8IhjoFEtFk9Q4CmQMXKMsHFs6quxSh+PMTKwzhElpAnQx3JjUPUCc/EPD11xcSCk8U9CkLFpb21w4AmgkNKe53E2qxGxOwvWUTmHSfDTx7CQ+pzM0UM8UlFkA+/RNMr+UPLfwhEXW0tQ9BEKkQoDwdE1Jp8RP5D0ETneyfFwySMxadoFMVDrQLFlpA/w9toLEW5fCBF7lrlRMEoRkXNqnpFq08kRR6F+8JtNLnE+zq9xAMJPsTjFO1EidKKRewecUVliIhEBaPSQhLyVkWEHmZFuye/wk3zuMRCPlDFJfWzxXecmMWlLFvEGkBXRZBgtUUvDMVFBrCzRUhQq0Uf465FNY2ARRU7s0UlpNpFuXxhRXGso0QvTPdEWChfRcF5kUVU47NFO/CdRQFeHEWU9sJDjzFdRKHWLEOV1KbEmSoAQzCZkkTHuphCeccbRNQrlUS/fQDFJBdQxV+HM8Vcj73EZMwpRIR8TkQVjDBE+MKMREkuw8NSJ7BCgEgoRQaBDkU3iQ3EIDBlxapxKMXEIJDDB840RdgBrkU8bNVFs9nBRWiRNUWxUBPE+8uNxC0hK8TZvSnFL92xxLEuNkRxrL/EHgXCxQNnjMXXo8BDMlWeRCuHnkNp3hjFyiGsxY1GvcXRgIbFFYzixApGjkQJ+fdE8rCMQ+SDbcUmQl/F/yFqRR346UVCj81FejadRfHSPUV/avhDHOuCQ90TxEW5ayJGprnJRVUwvcSzavzF4brOxblrnsTPZlXD46V7QybC5kO0N7jEyZSwxeKY1sUm00vFLpCKxGlvFkQRpcXDbPgMxS/dBcWYXRfFDwspxZ2RCsXuWhZE70mjRZK8Akb6rQJGv+zdRHLKz8UnIA7GmB26xVCNKcUnIA7FuyfvQ71St0TEQq3ANjyFxIanz8TaG+TDQq3VQxPQm8ReS47FHbiYxV4p08QbDWdFGRMARsYc50WEfK1EMHuJxef7vcWKjtvFF7fdxerzkcVLSGzFOOdGxf+ymMT7SyHFjQZHxQ1PL8AIGxbDiOMlxcgHlsSjgSBFnDOZReRyjUXG3DNEvVJYxWJQocXIh7DFOXS/xS0hCcWlvUHBEFiIxBnim8S5fIPF2Sx8xYLRB8VLWevExtzixPs6i8VttPvFhwWhxS/drENhw7hEZtXcxAqX6cVJ/S7GGGRGxu9nGMYLNazFL0wvxYmwlsVB0RbGTmAMxu/npMW6WivFSmoNxSbCxsFPHohFsp3KRW1WuUXarEtFfoxxxe+42cVbQlnFLv+/xKb5L8WBxAXG885lxrASkMaXv4fGhRpixpJaJMZNs67Ft9F8xch2YMWXblXFXnqCxcGovcWckWbFIY6MxLZiTsU8zjXFz1UhRXzhBEZ52PtFe5SHRRE2JESI9FDFaysqRDVvQ0ZPDr5GJIcQR1/nPUeLW05HlGZAR4lRMEfU2TRH0LxVRxvVg0fSipRHgaWRRzJ8c0fsSDRHfyIDR7u28kaJERhHc2ZKR6BChEcbCqZHk0W/R98Kykc8kchHi3C3R2zopEeqMZ5HmAOsR5GRyUc6LeZH4dr6R7he+0ejkO1HG+3eR0pb1UfElNRH5c/cR1OQ6keNV+1H43HlRzD940esJ+RHzNDbR95EzEd7X75HgJq6R3W5u0e0GbJHBE6hR8KjjUevE2FH2jo9R0lsO0emQzJHnWEbR3II9EY3ubNGRFqxRmn/00Yfo91GvATERl+XnEZFFoxGoyGMRm7Sa0ZjDglGMwSvRdSankWVVE1FrkeTRceaBkasaxtGrZgeRhDYRUZisGdGaeCERgGshUbNnIVGVt6VRnURi0Y+CYhGtpOXRhQuqEbz3eNGLJQnR4jiRkcW+kZHQp81R79UGEfXqxBHkY4YR+vyEEedVwpHIpUjR4HMT0ftZGJHwOJZR+kOT0eq3zpHyuMcR8sJBkfIIAlH0VElR7zEOUdg3TFHrLz2RrJdUEZlyPhFyLhWRvnfokaTKYZG0u8NRc93S8bqU4LGZVnrxSnLhUTLfyjEds92xsyN7cb29/jGWGiJxpVDy8JtRQ1GkV47RrEQxUWEjYPFBBYXxmYmgsUQWNhF7mlFRjnj/kUyxDvEGASdxVXwg8W+H2HF3gLzxOau5cFJnVzEhjjZxLaEg8XQRMfFGkDPxeF6pMWezfpCedjERbtHBUZVIRlGnLMIRuM2JUXx4z7FqmB/xWKhJsP/oTZFOcV5Rafo5kR3LQvFUpaQxOCcjEVq/L5FT56qRfYG0EXZrHpEI1uQxUvIqMTppo1FcdvwRUZD+0WPseJFYx3pRbylH0aQQCBGlYPGRSh+3USkTpPEyJgXxVKWKcTaiqFFqmCoReyerkSDL2jEYOWZxMzun8R84TfF4zYVxR1JGkUtIYdFUGv7ROyvLUWqYIZEIv3Kw2+BjkSLbIvDa8mLxQHNsMVIUNjEvjAiRV+HckU6kpdFdxyRRX/qJUX/EBZFrWnTRCCwU0WL7F9FrwPGRCGwAUW+sItFSe63RVIWZEV1AklFZQhORUVYGEVmd05FvSONRWgiMEWBBC3EV8obxdVngMUIvSbF844FROYdAUXPpqRFMHvtRWUIBkbHaRdGmEwKRhzaQkYDOGlGE2EaRvIBsUUMca1EVON/xET69URYaL5FZhW/ReoziEXUyYVFewPARcsQ9UV3bb9FWlMYRfCFC0RgVHRE61G9RFg5L0WZe55F+LHkRautUkVoIhjFxstxxQfOpMWS3CbFU3S4RGx4N0Vd7WZFejarQOxAncXYgc/F5/tqxbq4SURCPvtEu+eCRdiB10U8LHFFmnccQLrJNsWnF4PF4K0fxSqpIsXIdsHECyR+RInBRkXSXolFpb05RNJvtsXGSxrGq88ixrSZqcXjFCzFAG9SxeOlk0T+g9BFjfcBRiWEA0YvfRxGQv7sRbRIB0WMuZDEoedJxWkelMWHFqHFkb6JxUjQC8U8LK3EHkWbxdzG8cXkA6jFDc87xVgoAcXqBEzDBTRHxFsxZsXKw0TFyJgjQ97gZUQMkxFFIn2dRUrqyEXoWWhFIY6BwzLmxcQGEgnFAN5mRB6Fr0PC9S/FCYq0xEmdAMDGS8dEt0CKw4yKjsUJypzFJtOKxXLog8XXgeXEYn8jxSlcRMUEVqpDUwUyRYvsN0VI0BHF46WdxZ7ePcXNKn3FVwqHxUKtT8THKffEHOs4xXKKDMRkO+fEbjSIwx3J0UQibEDE3ZOvxHh6C0RLyKJEAisvQ2PuIsNuEoPCibCBxDSAgkTo2QlFOUWgRJT2CUVOYhBBNe/LxAc920Q8faBFFQxqReoEVES+HxpF0SJbRXechETaG7xEfT/4ROaup8RIv3zF5/tBxdV4AcTzjjtDeemrxDtw4sSGyYBDVn2qQxlzVUQPC3BFhM2uRTIVhEVhMh1D61EwxKg1tcMf9EJERGmoRUey0kXyAZtFVYGHRbsWckWYTHJFoIkdRZkqlEO280NEqDWQxDAqqMSL2/xEjEoJRQxxK0WfvDJFdYIfRbtnlEW6CZRFowE9Re7J8UTWVpVEzO4dRf+hGkWrrbBDQ4ugw4Y4g8QSFOvE1CsHxDm0KEO1FdtEZDssRZahGkXc14tFTJWlRWTMPUUMk8XD5/sXxfV5osWh5+LFFirHxbZzOcWeXldEg686Rfr+kEVYOYpFwhcKRQgbCET/Ia3EGJWmRLKdf0WYTD3De4PjxHo2+8ToSBDEgXNaRKdXhsR5WPbEb/D8xEYlJ8SioxtFwMrIRfgCuEX2l4JErPrgQzw9IEVPLyRFVn2TRECChET+QwVFHOt8RMcpqsJCz1bD2oodwr/snkSrrRtFOGcJRZmZ4kTqlUpE003zxETpZsVJLnPEj1NORFkXN0GEnoJECtfmRK62OkT+Q2jEDeBZRDysB0VZho1E3SQzRaX95UXj9BtGEeWNRSoY1MTw9NrEBaO2Q4w5FEWxP0FFCldxReELU8Qw2aDFGJUAxHGK8UTxYyjE8dJvRHWTC0XarFLDBNYARXPGiEUofj9F7XzDQ/H0KkNCz6rEas1hxS7uNMU+VyrFrIv3xFio5cTBqE7F9gaIxfYGlcUUrsvF7sm8xcwumcWQoJbF2+gUxT2bc0SPU9DDSFBIxOCcEcLjpfXE7XwVRIofm0M3+CrDLSHURIC3E0XASkNFCySGxJQlycUTIQrGF8jAxTJmIMU1b0bFydSLxX0/h8XkA0nFxCBCxcPTc8X02znFU3R0Q2DlQEMIrHzFW7GxxSQomcVmFbzFwbmnxb1jMsVTNIzFMhW7xQIJdMXF/vfEz9XBxDcaD8V7chvF0RE5xV1tVcULpG7FwgZexRsNQMTvp4bCoUW2w6IjW8R4eonE+DFeQxlzq8QnMUPFJXXqxDtfaMW/jsTFBRJwxU7RU8WnV0zFyeW6xGKhO8UJytfFo9KYxX0/Z8Wk3z7FzG6ZxYNvl8WQj0XFutoHxXecmsMFo4HE0REWxSDSk8TvOFvEa5pTxLpJ8MOiRY/EjZdixL99XcPP1crDRGl/RIGVE0Xf4IjE7Q1gxS2yIsWx0GXFRbbCxHccBEX9ZZBEV9sWRRMynUUdyVJFRdgqRemmZ0Wh1h7ERVgZxZAPj0RTdExEAG8fxEOtAUS4jYxEwoYXQ7n8CcTkg55AuydvRG1FEkUN4IFEAIApxXetAcUBTeREulo+RYenmURzRlxDONa9Q30dm8Ssy4zFK8e1xdy1OsVO0alDSa4QRVRSjUSI4wzFxCCVxCo6nsRfGAnFH/RsQzQRZER24JxEfa7mw6doosUz85HF5T9MxOviNsOvJUrEqYLyxA4tzMRGFA/FSQx/xfhTFcWopOnEnW98xUhQq8X8KVTF0m+WRLO7nkXYgbpFh5YWRXA9PsSZGUfF70mSxct/rMTWtDRFJChJRS5ujERbselEaKIhRaNw9UTpJtlEpb1xQ5i7eESoxvFE5PIxxOY/CMWNBljETlFCxZxzg8XiR1fFfoxLxQaBaUQpXMvDBvCAxXbPp8UQGLDFGTOaxa5Hm8UbHknFeqUyxTLVBsWsHKjEIY64xCGOYURvgb9E/IcPxaTfGsVJDDjE2c6nw4xKv0QIG2JEVTDyREtZ50TfT0PEeAtOxN5xhcXUGpzFjZe/xPwpBsV+jIDE2AEcRSxDlUS5azfF3bUZxWPuXkSNl/VE5h2BRLwFFMRrKyDEJzGoQ0oMg0Ra01zCTQQGxe5a+kO4Lw1FlpAUxe4rksVFNhjFTBU0Q662ykNYOZzEkly1xEp78MTP5o7Fds/Cxa+lsMUuUKnFuXyJxaFFXcWcM+fEaryYw9V4r0SDQIFFmgiyRCV1gMQBTTbEITAcxUXHLcWoNdnEzEw3xetRtcTjFHdE0LMBQ5m7p0Th6f1EodYEQ11t1MSs3IbFnt6yxQPJrsVg1JzFsp29xZL638UJuarFt9EdxSEOG8VmpqPF+MInxfpcrcICCeDEqs9WxQGNgMWHBYPFExCIxVI4T8VukizFhji9xDCZ0kQdOGBF6+JVRThnxEGOdVnF2gp0xUg/bMXtjV7FE9CyxKAaEUWO5CJFoPjHROzA8ETfT11DtRV5xEwVz0ST6ZJFocVWRYy54ERm1VdEGi++xGPu2MSiNCvF53s7xV66McQMcVLEBFZIxO18n0IBTVTDNqv+Q/CFHUXzjhlFNO9YRIvb8EPdtYJEglG9QwwCc0TYgYlFJgK7RadXd0WLbNFEcRuNQ0Rpd0Q+6NFDb19zxY51vcUFo6zFNhr6xA6+CEU8vXRFXcu6RYiDAkYFVBlGYDQtRjDZGkbTDfhFNR6/RVNFk0Veeq1FQ9ytRWTMZEVMJhBFKVxERehIY0UWWWBFJsI5RQaSBkXEMQFFQ4uGRUW2kUU41pVC9FsLxQxxx8SY3ajEb/DtQw3PdUUvTM1EnBHrxKOBB8UNT4DE3bUNRarPREUDeAxFlpB+RWSqpEXXI3ZFyWVCRZMYBUUT0KZER+EexGSqWMOpE8lEYqFURR24sEUAL5ZFHOvNRDtweMTHugXFvp/2xEmdxUSjcPVEAG8hwn6M2cIOnOPCphstxeqEN8W/fZZERHoaRaZ5EkVhw7REjQakxHWChcWWMnfF/fb6xPKwEsSYu3bDoiNBxMV+CcVkO0TFX5hIRNxXhEWWslZFyAf2RCNKVEVJXcJFvAVXRZvVE0XSb6hF0YAzRccp58RqjZrFe1SuxZT2wsQZ4rxEz2Y7RFBrqMTGbUbFsT+ixZBgp8UYlbjEad61w3EbQ8Q+eQHFILClxeSyx8ViEJvFuK+axETYy0TKMhVFpvmmRZtE+EWOpMVF3Ebbw+jIDMbayhzGRlSYxRSuI8Q5tLrEcug4xfkgU8URRwbF5PKkRC9MzETXElLDFuo6xYGEvMUPy+HFsHKWxcEX4sOVQ/tE4lidRK8lpMOz+yvFygPfxc2MDsbiBwHGNMC6xRbqO8UzIhHFKwcnxUhQGMQOvoDDvp97xZl7pMX/kE3FgXPwxIbJFkQT0HJFknqPRRpAdEUehYdDK/aQxXAOysXmv6jFG56MxdY0LsWY3b3EtFkoxeqVCMQ0gE9D1jTTw7PqusQ5I6bFHbjUxXOXncU7TlzFpnnNxO7rMMOopL/EsPKMxVfqDMaDbyDGmH0DxlVBgsWFWrPEY12TxHe+J8Rmd3DFD4u2xU5AasVeKcu+1xKsRNhf3UTU2pVFnCKARaAaD8XgXLLFjUgCxmFjGcb1eb3FlrKwxf1WBMbWNGTGxR6hxippqMafq4XGizs3xjMCGMZakwDGLBT5xb9OrsUm0xHFNxrMwwG8rsQFtDfFc1cFxc6IO8XSb+vEQxwRRRbqpUVYuRVFYv9exRKDnMXPZkfF74mLRfYGmUaIk/9G+VgeRyNJK0cGuSVH45waRwrIH0c1XT1HHGtqR864i0eOSI9HCNx0R4GNNkfMNgZHuqjiRqG170bWHiRH6JlxR924oUfGTcJH3t3TR7ddy0cze7RHg7+dR+jkk0d3JKFH377AR1hI4kezGfFHFg7zRxCs6UffW9hH1bLQR6lLzkcQdMlH5L7HR/GazkdQ29VHva7UR/lD0kd/sdBHm7TNR/+xx0dmfsFHYvPBR7ZSw0dZUrdHYQ6cR9rngUcdIFxHAaxDR7LdQkcAeENHjeY6R561KEfxSghHtoPjRlOV2Ub63dBGqGXDRgeet0bdQ6JGHUlsRrWGOkYA7xtGnS/hRVesC0aS+hhGvQHzRciWAEYz5BVG/SUYRngaJ0bzbg1GHNwBRgi7IEaY7BFGDysURuNlCUYO/B9GlPWZRomQ/EY6QihHpcxUR4mxeUfOjIBHCXh6R6kSZEdLH0xHlM1MR8QhU0f9TldHo6FxR9cCj0dez5dH9iuMR+HBfEeWuWNHPp9GR79MPUex3k9HSf1lR8U9Vkdyuh1Hb0C9RlQDUUY5FGtGf7mhRgwylkbT6+lFl58FxnRzbcbTXBDGHHwBQ4XrocQb/jnGluDLxpKyAcfR0brGxCAyxZFNYUYo3lZGZQh7RfX5pMXD8wTGiUE+xWeEmUVyKhNGVNIWRr7fl0XzH0PFr9S9xUKt2cS4jeNEqmDaRI514USt+oPEMlWLxXetuMXN6tbFy7+YxemV8sMcfIBFizsCRiPqBkYxSK1F6gQ3RX9I08OZGQnFQq3XxFdbocOC4m3EhxYWxaK0L8RDnGlFYIURRrncUkYR9jJGQ5xjRbDhsUMqqWPEqRMVxWGh+kRyuf9FsgwQRg7c2EWT2K5FCzWKRZ+rskXnatBFgKZrRXxhn0SC4gdCqz4RRLN7IkVCfq9F6KqVRaHW9EHpN0PFH+Naxc/VUMSZqh9FMQgmRcbcxkSvgwVFH/TEw4xKWsNiECJEJJfYxOMUssQ5tDJE845rw+eMc8X39WXFQs92Q4JRvUQvTJpEuycdRUTYcERTBXlEkrpBRd++lEU5RV1F7lpCwnecgcROYjDEf+oLRVz+YkVikFZFRbZGRfAWBETF/n7E5q5DRH9qrEQ73xPFvp9dxcNCz8QLtapEkKCZRThnb0XecRBFMwSGRaD6AkYRVlxG8gFdRscpMEZDSxxGeqWBRQWjosMzMxvE1JoCxDOiBEOTmG5FXdz7RW8QEUYvHfdFy5CGRdbFLkXrYiFFsOFBw8KGv8TEQiBFnRHBRVXftEWNBjBFDi3ERKvPFcQ2vHrFWDmLxPYGF0P99mXDbPgLRdZWqkQVHYFDOGeCxJOHbcVsOJPFWYYsxQP4DkUMk5BFnRGDRSBBrEUeBVtFsOGWxHBfjcXB6MbFvPR8xW4SksTo2TREYTITRaAaAEV6NiFEAU3fxIFEm8Wg+NDFJdUPxifx38WuRxXELm4jQpduBMQQ6fRE+FOXRSLbekWNlwJFyJgtRM/3ssQJeQPFY91TxUr7psVHw4rFdr5lxef7g8WE/DHF375IxW6SmMU1zTTFtaYFxBsNHsQJinlE9Sg4RZ3vU0QpXPDE78kxxEHxS8OZmZnCYhCcRE5iE0WR7ThF7zivRDLmKEQfY4XEXUvIwJRlbkThCwLFTBXAxHgL7sT9ZdPEgy+exHUCxMW24gvGFlnCxd7Cp8UhDpDFFmomxaROPMWsHPnEKTriwtxGB8S7Z8PFtCgjxilc1cVbQuPE5PJZRIXag0VVn15Fke2kxJOH/sSO9TzF1An/xArXNUVPr5hF1xJdRbZiwkS8dK/DoUXjxLraFMTCdSlFUUkcRYGVnUSQoJNEINL7w+VhhUQCmt5EmubwxOd7CsWK/dpEZvdZRa+U9URbQlJFLEPLRW9feEWfPAzDYhBkxKyLUcTnjDDDGJXARNejO0VfGFJFZDvzRH0/tsSDwIHE2hvgQyNKm8OZKvNEkjpPRVpk9kTtfEdDaJGjROXhM0WeXp5EguIhRXdcmEVximJFg0APRS/d6UQ1Xj5EwReqw2srasRliNREiHQTRW3FhsNSJ8NEUUniRABv8cPChvPDfvuKxGDlBsRR2vND1xJSxMGoGsRE+ndEKH4+RZF+W0XLfwBDyIdFxUxmg8Xh6XPFKVwfw3NGQUWpgiRF6EgSRfMOCkWXbiRFnKJTRUCTDkWI9JzEPD0NxbG/3MT7ukDFRGlvxfptP8XfT+3EPQrzw6mTBEV8UFVFAU3IRGgiwEPKw+TE/rJlxc9mH8QpOnbE5WGWxGznlsQXtwTFWmQrQ4/CtcPWNNXEyeXLxErqg8Q8vfJDUriLRYnw9kXB+ZVFp1cQROjZdkTtjVdFa5pNRS2ygUM/xtTDxY8LRGiRFURK6jrEHUkwxVn1LcUpXMtDvAXxREkMQkT8GNdDnl4pwiZTJcUILGjFJKgkxWnvS8UT0PTE/WXVRFmGQ0W6SSzCBMUfw/KwY0VJnW5F3uBERVHJjEV+vQJGn7z1RW4S0kSitNfDRpRWRJvVQEWDLydFvp/NRPRsiERDHDTFHNoKxVK4oUQkF3LFYy7lxVMFu8TiWFPECkZrxMG5L0XuWm9FA3hrwpkqPMV/SDbFrWlNxbgea8RAE5pEfR2YRKD4UcT6XP/EjagCxc07U8XTPLLFtDeHxXBfE8QKaBLDBTShxHKKhsN9rhTE9pe/xEfhnkRd3NrDXW0ZxCBBH0SrrTLEY+6iw8GoxENd7ShFPle7wll1o8VeegPGxIAOxvvLg8UwmWLEpb2nxFfsrsSnV3LEqDU9xGKhNsLfvnbDAd6KQ3h6RUSIY0PFYGXAxfCWZ8UAgCbF7N6uxUku18WC0cbFJ3Gyxe94p8U9eXjFD3okxME5I0KO5MTERpQwxQ3gNcXTTcfEIv3HxBgEtMTKw6HEA+enxHetTcVJXcTFDwshxQKarESyLhjERGnlxOk3DMUlxpbFL8yNxXlHXsV+jG3F7Q0vxb/sc8UmArXFkA+vxZxiqcWyjG/FExCKxeYdrcWiRQzFFK73wiuH5sIdOKbENW9Kxf+Q/8RdS7bEk5grxdbFAMX5oEHEOGeVRI0XDEWkTqTD3FcExch2skMhH+BEGsDjw7UVEMUG8IfFBTRtxUYlrUNR2rlED/oNRQjshEWGuCFFn6u3xMQgksTuycNCaAB1xCGOcUQW2RRFne/wRPYoFUXbaM9EA+eAQ3ZP/8SAt2/FHOtoxUPLjMUUrrfFr8PCxX2dacVif39E9+RpRbTIFEXTKyXCNe+gxKRfB8VseCrFCeh8xWfEnsW7OJHFSS4qxbraHsQdydnE2ortwv2HhUQbnl7E4QuMRKRwFUQwKszEqaSAxArGTcXXkqTF0t4uxcbtR8VfB67F/TbDxS7QqcUD+EXFgCYrxV1tmcQu/8VDxCD0wztwtsParIlEtZUURUmMY0VAJIhFxLGSRBUdm8TBFyZBkxh2xKTOP8U7cCzFRiWKxPpcwcRMpkDEsb9+RJaQu0O0yNREfNDTRLWEXsTDZMDEj8JrxHctT8Q8LApEXwcCxNXn5sSTGKFEjQYQRIof70OdgG7EH3SAxTarRcWZKlTFxX6ExQ7+kcW1piTF8BbbxILi7sSk3yDEexS6xOwvrMRSJ6VEM6IcxA4thsVrmjnFi9tYQ5r3UUWGOJZEXwcYxB04p0MCqwzFj1MMxZoI+8SSy/DE2F+oRDOijkRK6hzDRqUoRcSCnEWY3ZdEnl5TxQ6c3cRGJTtF3nHBRWynk0WfPFJEx7oyxCcPK0Q/NXRExyk1xX0uWsUpy6BCyjJkxNGANMXfvuXEZ7PGwx04k8PMbiXFih94xQKrfMVCj63FThG7xahGX8Wk8BLFzTu3xHzQ+sQKKJDFCXmsxUalpMXk8qTEzF07RLKd70GbVYJEpb1pw4GVAcQbjUxFm8Q7RUYDdsSUh7bEDJNTxELP40QDeIpF4xQnRBPQUcWbRKbFZ0TUxdX4vsXzvY3Fa4luxU+vjsU6QbfFOlKHxczuicFXyoLEMQj1xMqhf0TpJu1DMubyxAisP8Ui/R7Fas0ExRElOMUbDZzF6lWTxc6IkMTTvKVEvPReRd7xLUWwctjEodZcxcqyesU924zFZ8RoxWuau8OMOTJF+0tWRQBvSkU0EWZEUrh2xNv54ESRvt9Fn6v4Ra52hUXtDc9EWyDBxH0/ZMU6UoPF6MhAxVMFk8LmHTvEoPg7xC7/xkSV1FdEWDmTxOVhlsTsL6rE8x84xYXaE8XBuRtFxY+iRUHgi0UL5LhFzF3KRVl1TEXTK3VEEoOcQ5JcusOIY8nE5RCVxWLQs8UNoMzFpb2ixVMFrESC0aFFuE23RcAK80Vl+RZGckpGRkW2WkaKbiBGWtPORdSaZ0WCcxdFVKOKRVQSuUWpgpVFMTeJRfW5aUUv3QJFOUU1RGzn90OO5J5EKG1DRRDplUWiRa1E1jQbxdGiUsULtVDFsVBWxfJB08RCvhLFldSXxXiLWcUJ+f3EZYhFRML1hEVb4JdFCTmaRX/ZuUW//aFFkrohRQU0OcQQ6afEBMVvQoYna0V2T+pFdk/dRfdkzkXUa4JFSZ1qxGlvacWGp0vE0ES5RM6ZXEXiB55Fn6sLRVTSD8V5x23F6hUbxRnincTherBEFK6XROzAjMSfGvXEjZcMxCGONcQJaOjEhJ67xNEAI8UTUInFjvV9xZT2hMTNO4RE5WEvRRzaTEW1FUVEaCLGxIGVS8OZWQJGi5szRvq+nUWX/4JEe4M0xcmUqcWRXO3ElGWvRA1P1EQ+6FVE1VZexPptHcXvpw3FiUH2xAZwWsUTUAfF+aAfxP8hE8RCPiTEiTA4xfbGl8WNBpvFHqe0xNSrj0U2PMtFXI+cRYzKHEXwhcPEm4SSxVgX/MXPFezFDeB1xXBOVsUND7HFryXMxZ7NnMULpAPFRPopRdCzWEXWVoZEl26RxDoBRMUjWyrFSZ1ow9obMUWYjItF6EhYRPQspMVZxvrFs8oYxuLYJ8Z2YBTGpSygxZ88OkQERTNF4xSyREI+IMNE+knEI7lcxSfg0cUOPpnF76eyQ/Nfl0Vg5bBF0yuhw1BrqMVs553F001CxSJsesQyxLvE/AcxxRQ//sTsL8fDLm6txFpkHcT+stPDZYgExbIMDcUDiYvF9Nu/xeHLhcU/NaHEwTkFRC7/E8SX7qjFA/gIxpcOFsYEltLFc1cuxfaXfUMbDZpEne/4xDLE9sTFj+PEMLtQxQ3gA8UW2TFFKP7HRavtgEWfvCxFxu0MRc83ksVeuhvGpN8Pxpah/cXAyqbFlvIOxtQaecZt5pbG+V+fxv7zgsatKS7GAN7UxURY0sWDr9bFY27nxRx8o8ULJMrEguJzxErqAMSmeYdBsgwDRWDlzERtVjVD4endQ9GRIMTjpUnFSJCtxX/qP8VGlHJF/vJKRkLdxEbe4QlH7c0cRx9MHEd6NgpHoTcDR/7EHkeF209HLLR2R6ckhUeCMnxHhjdHR6/kD0e4bvNG4CUKR8L+MEdFj2tHBWCfRwn9x0e/YttHmrzZRwvUwkdvqKRH/5KZR+bTpkfC7cVHe1LrR93jBEjSmgZImv7+R7aH70dB0dpHWWbQR0U70kemjc5H1n3HR7EfxkfnXMlHnobKR85syUeCGcVHsrDBRxIow0dAa8RHtU7GR4Ztwke9PbRH8wGdR5kigkftPGRHm81cR3YAXUdcVlRHCPNBR/KIM0ezOiFH+FINR7cIAEdqLeZGCDvLRsphwUZa48dGHkeXRrRXO0b3FVVGv51lRisFakaBJHxGS3dTRlCNLEaANxxGkZziRWL/sUWJsONEsGFxxY2X6MQRpTNEjnVLRfEjz0VH8gFGFtlnRo2H4UbOWSlHSM9QR7w0d0fhnodH2pSOR7h+lUduTpVHLwiaR5bhq0cJpr5HWXnMR7qg1UfTs9NHus7ER1fQtEfEzKdHGNWaRymrl0eqlZpHabSQRxmKZUdnHBpHNOHnRlkG8UZ4+whHEjPkRsm0HUZ3rdvFKXpVxhX7BMaVQ5lE2gpGRfKQQMZbYffGhVoNxzUvucanV/vEa+tURgHshUbbKP5Fxss0xTSv3MX+Q37FOKeMRRyaH0bM7u5FSNAARfVKusSv5ZnFU8XQxTwsicWn6MDENc3mxPfk8MRU44zFSlscxibTGMYpuq3FDU/Dw8qD00X/MB9GYOXyRUtZZEUg0j3EdYIDxZdu68Suto/ENIC3vgbwNsSw4ULFnl6FxRNhwcTf4IxF7ykiRhemLUYGsOFFWKiVQs2qNcW62jJE7pqDRau+5UWLDCdGSLAeRjtf00WpAtRF3HXBRSWGPUXD02tDIY5Sxf4yS8XQRGbE+Q9xQ2/w80SC0UNFmEzHRFfK48SGuF7FY900xezACUNpnplF+3rYRYOvQUWgifVEQBPGRKD4XUQCKxNFE2G/w1Arm8XQs4/FEccoRNqKREX/ISxFJAZfRT0bNEXarAbEB851RMZcUEUwu1BFKliTReiqu0V56ZdFfozjRPrtQkUwu1ZFJKgERe848EQibPtEUI1gRakCHEX5D7LEn6tdxfP9MMU6gVXFWuQBxVN0FEUD+KlFzSr+RW+w7EURZbpFRkPxRUcyDUZiATNG29lKRgHcFEaU5clF8kFcRQn5+0TKQzdFi+xvRS7/Z0XnO4BFCqjGRVTj9EWjIQZGaNGURT0KYcQrZdvEDpxFxE8eMsQhH79EqcKZRRrv3kVi/41FVZ+bxDJmtMUJahzG2N+4xUW2GURtxYtEzG4wRd4C0kRtxQrFSzdlxb99ZMVjXe7EVn0sRH2/qkVrGgdGhdrZRe+4t0U2PG1FiGNNxCzDXMWMuZ3F+Y9fxUymrkM6kjBFRUdIRZT28ETSb6XEjqS4xSkc88XUiVbFs+ppxOH6LsVgVMBEOFa0RS7QnkVVn2VF5i6JRVb9eUWHhYbDjmRgxd21m8Wm+XzFlcM9xVC8psVsuKnFgYQMxY7k5MRy+ZPEqMYJxEmd78Tw9OzE16PaxBpAQsUW2RHFaCLoQ8nlU0SoNdzETBW0xKRwncIs1DzEL91mxIMv9cS2893EHadyxH6M6URBcUpFnDM8RfCFkUXQMy1Fk4ffRLUVtcTfD6TFhjgIxTlFJMVM5vrFZpXyxVRSj8U4FoTFHFr1xMh2fMSpglPFzTt2xRDpLsWTaaDFDIIExgSW68WyjEPF0QCXRG00QkWAyDBFNICXwvd1YEJeKaREYcOGRHVxzUQUrgZFWKg+RblrSkXmHYNEWDkXxSV1P8VxG/1DlqEqRRUdiERWfa7CGq8OxetiLMVApN9C5j+NxAhskMWNRofFeccVxYPAE8U4ZwHFPzU+RDeJi0SfPMfEduDGxI/CN0RxG0BFbVaWRaNSm0XEsSdF8x+TRKdXSsMZc8dCAwkuRZJckUSz6nNEGkAoRZ3v2URAgolEIzkqRf5UjEXbaOdEZDsnw0VHoERpb6ZE8dLdw8X+SsRCrW3EzMzGxDCZ78R9P/XC0QAiRdQJuMIgsLbEU3QsRD81csRooijFHOs1xQpoIMWTGBTD2T2pQrDhGcR2vt9DYPYvRazLoUUD+EBFpb2qxFfsQcXn+1nF3EanxAV0g0UULpNFtvOGRBgEjkMCK2NEhesXRKD4jURaZMtCDj4AxaRO6MQMcRLEUieGRHL5EUVYqI1EkKCVxGEyGcSxLrZE5dBeRMGoiMMDCapCSnvrxET68MSioyPF7MASxXS1ZUMs1BfFaBEtxQdfzcTTPBvFke3exCuHBEQMcY5E/faBw7ByjESWsk1F1XgiRYvbFEScooNE5h0xRYBID8MqKX3F0QBFxQgbjkMv3fRE8WMuRFux4MSUh5fEliHmRK5H3USHherD/Bi+xAAAAcUpy1TFc0Y/xTMzMsUlBj/FVMGtxJkqokSQDxrCSzeuxF+YTUU+6JlF/KkFRfKwSMSuR5XDvAVRRYJRa0WxLmJFTfMTRajGxkR1AixFfh0ORQKJf0Ul5IBFeHrcRD2bj0XjJUpF7Z6TxZHtxMRE+jRFKO2IRHh65kSq4BxFtmKExEFxucUMgsTFDzq3xTQAe8UV+87EFK5nw7q4r8T67TrFBMWNxDF3TcP1SiPFBnBLxc3MBMN++8BEDr6AQ/p+j8RAgr7EePprxRsNm8RuEs9Dd60HxYJiBsUf9NPEy38UxBbZpMSEDU/BU3RoxJ7NccW6yQjFFR0lxTqjDcWMudvC1sUtwq3Y70QWapFFYFQZRaOSmsKvA2fA2F82QsSxJETtfKPEwoajxc6ZrcXh6XfF7ziXxd4xzMVv38LF5HJPxZSHDsWotWLFio7IxHctCcSX7k7FVCOexU/emsWg+DTF9Nu5xIlSFcVNYnbFfS5rxa62jsWnCCrGRYczxjy9YMXRIt9DO99nxHzQKsXZzozFfGGQxZmqO8VVn
[truncated: 326,785 more chars]
