# Supplementary material for: Structural dynamics of melting and glass formation in a two-dimensional hybrid perovskite
Source: Nat Commun. 2025 Aug 18;16:7696. doi: 10.1038/s41467-025-61410-z (PMC12361452; doi:10.1038/s41467-025-61410-z)
Supplement: Supplementary file 4 — Source Data [file 41467_2025_61410_MOESM4_ESM.zip › Source Data/NMR_Source_Data/[750] PbBrPerovskite_crystal - 13C{1H} CP 350us 60kHz.csdf]

{
	"csdm": {
		"version": "1.0",
		"read_only": false,
		"description": "13C VACP MAS 60kHz",
		"origin": "pf_cp 13C PbBrPerovskite 201_1 1r -  labo750\n$$ 2023-05-30 08:56:10.551 +0200  labo750@RMN750N\n$$ /opt/nmrdata/data/pf7_TBennett/nmr/PbBrPerovskite.crystal/201/pdata/1/procs\n$$ process /opt/topspin4.1.4/prog/mod/dataserver\n S:/Bruker/TopSpin750/data/pf7_TBennett/nmr/PbBrPerovskite.crystal/201/pdata/1/1r",
		"timestamp": "2023-11-11T17:10:17Z",
		"dimensions": [
			{
				"type": "linear",
				"count": 2048,
				"quantity_name": "Frequency",
				"increment": "-61.03515625 Hz",
				"coordinates_offset": "77703.18412 Hz",
				"origin_offset": "188.5966198 MHz",
				"label": "13C - Frequency",
				"reciprocal": {
					"quantity_name": "time",
					"label": "13C - time"
				}
			}
		],
		"dependent_variables": [
			{
				"type": "internal",
				"name": "NMR Spectrum",
				"encoding": "base64",
				"numeric_type": "float32",
				"quantity_type": "scalar",
				"components": 
[
"HoXURa24S8dP39/GIlzcRmig7EY+NwPGGUKIR+8H6sbL3/XGuskDRgpX08biuAdGW1kxx2M+rcYZ0f3FUw1Ex0tI0MXj1FpGwpVWx0diCscDqU/HkFe+x8srF8iZEXRHL6SGxwmKk8XDhNrG6LSvx74QKsZ6WP/HC8GNR679Pci8BeDEqawWx96epsc2hQzIPD1bRSNKsMVAk/DHawlXRohkMMeytHbHCHQdxxfIYUZrw4hH4U3Jx5u03EZhktTGFsWHR2gxyMemEWnHStYFyN6gyEbwvWXHksopRxWtlkZXY1PHxtMlyE/daUepE4zFe9Ofxu5ThMcRFs1Hdl8Ux9y9x0cTfhrIHaGex2Q89kbWdjPHKzufx85I20a+EN7G4Jw9xDuubcc32CzGnq4fxwTVTcdeeq7Fw4NhR1nG/kZ47wHI6iHFR5McCsgGmIpHRRMcyP0F10Y1DlbHi5VFR7hN6ca9IQLHvdGFxnKYiMapLqHH2f1MRtpWucddLZRHTuzkx0nGOEd5+YZHdnDvRjEjukfuK2nGJ8BiR1fiD8eXdlJHCgSXxxvt4Ea5vBnGnfHERsl038axUEfGoea3xuqFRccFYlXHgR0iR5duysVyGNHG4KinRzxQ28foALLHyWXPxnUWuMeHJd5Gsq2RxirYRMeLw1hHCOuFRjXC3scoTbPGJjqixxZxlceBnKnHkxy6x+YnHccbTqNHHSifRr5fZcf7ynNHTPHCxzvfm0PbufZF8SNlxmFL78erjhFHhAiex3+qNMfx0K7HmldrRu7T70fUSSTHlUC6x5Zhe8ZW1HnHaX8qx1x+b8V4ToVHm7alx9if6kXEsHfHDDHaRT7H28dFNpXH/IczRbPJ9caI06xH1r1xx3J6OMfmLgbFM9IqxxHdb8dvQTXHhrWTR6xsiEYd+c9Hyrb+x40voMdfR7hGYfJ4xgPlM8gGcdPGmRqaRr+dHEdc1zHH+Joex2dUt8e3abRH5AQGx/wImcZlVNvHgcWrxojqzUdGZE7HP1HFR4ik/8ZUYr5G2tsvx/KhyEbvt6/HmsiyxXbH8ccgmM/H1PFNxyu+WMdp7w/Gdk78x6OV18dzt4rGVCccyA/cDci92ZTHoqOeRnPbpMebfAlH3BcTRvZ4msf95QTHXQybxlI4IMV1EnPHI3+sxwhcv8dfDIpHCXrHxmj+oMc+9IXHN4ngRBDZMUfasA/IRxLNR4WmMMipu3PHw+R+RS/5i0dp8JLGr4CDxzi3oUZvgCnHuzeYx+28i8ZApEJG4pZ/R6432MaxwMZGvwTCx4TNMscEnirHupB7x1NtRUdAMuLGlDmAx/XhSUdWToLFBB1cx+fcpsZ2x7/HamXax4SNusYS0v1GtysIyPtmBMhIH+jGrBMnx6yvxUfhH9PHW2jGR9hweUeQIMfGRdyax60YF0b6ssfHcJ28R5SG0MY3ePnGuatux43OdMfDZDbEbVYfxZiUAMg3MYjHysGvxp7VIMhiz1HHpJ+7xUX2lkVgmohH1fitxZtVL0MfNIrHEX3rx3whKccK13zHzS6Vx8QiG0b4ZzzIPvAcR+uh/MeeXgNESrQFyDd4x8U/ECPIc85nx3AvgceZ2SPGN9F4x+HTq8cX/zrHgukEyCg928atEhNH64lnx7WS0MeWHZjHGT5AyEyV1Ma6SfNE/gudx/858sf3tZzH7fxBxtvp+MbbuCxH9DQBx7Q31cbO+wHI+oC6xxlRVkVj/sDHS6gMRptQm0fAqoHG5uarR5yzisX5aE5H+Jq9x6JFhUWU1fRGmXuURfW6OMfObNbHZCsAR5A/JshNs59HANhAx4i+FchrWqHGQaCLRhGWIsb8EA9HAYGlx/E7jUct8qlHJmJtxvbGdMYdYV/HZ7iJx2a3LkeexmLHvk/Rx+ywGcfa7knIdVLSxyfQQceP89nGTSY1yEDKW8fq/YHHeKItx87RAMeJSUJHAcT+x41mF8eCIqvHV3qcR5kxzcfHwWpHltbWx5DvHEZAAkfIS4BMx1YOzsZqhSJH+6uxx/reC8ZbkHnH6+LIRq3yuMe3/RbIoIBPxxCbxcczoKvHJaX/xl94WcarrcRDwOM8Ryu2s0VX/AnH7K8oyLziDMirJBnISDzhxyy1hMeFDjXIb1GbRjgWHsfFL51GtL+oxyz0KMde6yHH23Xpx62Ctses+vtGOIaNxs+xhcenqGzHs6NIx3XSrcZjjXbHiLrJx9QZvMboOjXHi6Qrx9yv5MePM7JGJRwWRwSVv0aRXcrHhVecxxr4KscrbzvH4MsTyCGWd8dmjnhHvHTaxqIcAMdlRW7IHp+Kx7XdScfq5LPHxq3Dxv6/18fq+SfIRTOtxxSSg8eCYgzHpssLx2Pd9sbhCVbGKwMByLgzu8fvuK7G6Antxje6VMdMFaBGH8NaR5ILcMcGNcvHyP4YR90jkEacG67HbFg1x9fTt0ZoCyrIcEYwRyABosV2PL/Hi90ex9hfeMUmk8bH1/YPyKeXqEZRiSdGxqkuyPdp1sfrUWrEzvXZxwhUkUcLpGzG7G+JxU5AasaAZmRGLyU/RxgNcsfpV9zGlqJOyDWXlMfUmdRGkATSx0aU1sb3hGxGtDf7xsKNiMdseBVHBWwyx15F18cOQLpHQueYx4ceC0cb/R/H7msox3HXucflQPXHGAC+R2S7q8fmnxvGh8alxiln+sfK8qfFVFKix/qOtMemMyHH2AEcx7LM+MXevpHHCCyfxTaMjccsk93GT74CyPO/tsaXIrzHq+0rRmkf9seZ+T/HNZZKxyfhlEZhT5vHnIsvR4ofcEUPGpjGyMKtx1ghVEcQSF7HdPWbx+6TV8fQSynHzJ0cRgRig8cgUN3GiRy3x8586cfnAwjHs5I1x4QAHMgrNiLHb/Bzx7UqosfL8P7GMG4DyDQH+MfY8Z9HuLwcyAW0gkWdGKDH0j5FR+qf3cdb0fFGZuYdxTAfo8eOJNDHki7+x7Z408f5IHzG+CsyyDhui8ccjMfGi0wYx2srO8Y59bjHOI7Fx52MHMiGTwTIgIiRRXXxS8ZzdCDIr1MMx5+QjMehBxbH7bxWxqbq6cd3zT1H9Nv/RGOVDccUY7XHt9moRz2Llsc5HLDH8Czix/KFzMfGO8TGOJ47x5g4+McKjANIrTSEx5Pp/MZWFTjHXoFTR+FyS8dkjL/Fw2LURmsZU8hUYjPH0DCax3UOwMdBKKvHt6G3xpG138fClQvHz3gByMVfksaC47bHIiNvx7hvnMfsSIfHzVooyL9smMeCQjTHkoykRsvIksdhQ0TFEY8YyMzvDcglme/HEab+Rj4XNMiiu6LHaKLpxZkKMkZS+DdGUngCRl11uMcU/odHj5aVxxDU1UfvawDIhvzsx3Snpcdrep1GlmQjyEqzI8dZIubHc88zxwNP/sd5GMJFFTcKyIbZwcYpI4THQ1/Nx2xMrseCEZvHvOURxxue10QKJ4XH9u+Wx6UcmceyLNpGpdmbx7xloceWMe7GT/37xnB/E8gzhBRHVbMhyLr5wMZDPMtGw0JSxxalzsf9JotGbltyx6b5n0WFWrXEsMxKyB04uUQn8xfIiVDrRrKAEEj5MkPIA3FRxyr88MfRYArHNmDzx7WVB0X0D8LHEJFIxxgalMeDl0XHvBSpx2bX28eFupDHgw+txzgHBsbZbZHGvfK1RkaEicf6pQ/IBfy5xzxo/cdVPYvHujKGx6HmpsZx78PHgop3R2cEAkfRAPrFheIvR5zy7UYINDDI0EsRx2ygM0d/TZDHZVBix9dqtMd+u3vHCJQZyBTKv8e0KHhGuZkEyCKmCsjj1NvFlKOWxwX0KUb+lGhGaKK2xinEEcgsE9jGqeYHyFElu8cARjDIf8Iyx1V3b8dOse7Glrlqx8J15cfP1S7FmmvDx6XMM8cf1CLI/S0Xx8Vbice7A5fHEKhgR+B5sccObXXG4TU2yPnISccf0+/HNvzNxxuibMgDePxEKE0sRydwPsdCTm7HnV8Qx6glMMff8AzHDClWx/lQxMYnIJLGqkWOx9frxce79grGTAeTx6C4Q0bJweHHD3+xx3Lcgce0tM7HHi8Lx3oLKchDXM3FrLR+xylrHsZFd7nGvwR+x7wFWEV1iQXIi2WZx8Pj4cYJShrGc/Lix3/WDsjfvqLHa1oSx+WruccIGO7HJmUgyBOegche7r7HngHCx/1WZ8ZtPVPHNykLx+VnsMdg5VDD+W8ixy5+h8dyQEnHTonJx6ngFci7uJlD/L8Tx0UGoMavbyHIwZydx72xNsffSrHHdsBWxtwmacbkym3Halzix2+QZsj3J+DHCiaxx5WwmMcsIarHaxWoxzJ1YkafvOLGqLUtxZjsKsipao9HKTq+RLPmlsf87gTIsxpax7FHKMcYVb7HjHq6x2NeUMekuCzHs+VCyPjCvEOP8rjHShwcyAj9lEXxkkTG8dsUxxKzRMf2pjDH66L5Rllmose5RFHHhoT+xyCpsMfqgyPI3HIHyIA3A0ZCvdXHH/QPxafXZ8WzZqHHWhNQxxCbJMiHEsZH94wrxw/iOkc3hKTHhwUdRrGQu8Wj3NFH22esSLqA4UhMAhhJn1DRSFjX60jX8qlI3VUDSD4n28Ykz3RHdlzNRxUrhMbzTp1H4NCaSJuoB0l043dJWFywScNQxEkOvqhJ6hFISUPY70iR8O1I5IorSYWzp0m/kxdKSKpRSsMEbErAw25KRvBaStY0OUpQ3EtKEH94SqmTYUq/wBNK0RDWSTSkY0mrwwxJIkUCSS9hHkmvDFdJLS9GSS3sxkg+Q8BHCDUSR44hp0cHblZHf7Lox8h2K8aSy6NG91NORyHehUaQzy3GvJQ6xv9RoMdqnIvGw7fWxy/dFEOI83jHfrN9x63hXMcxuLDHPGUix+YdTsdGjHhHDtYjSBXdB8c6kU5H1vWnx4VS3scnECrH8jFMx6rB1EdtlmLHF4grxqkSYkc0oBLHuopGR+7GwceCy4LHRwemR1xP8sURpbfEOfTAxVQDVUY6OmxHpqeDx4XircfiK47Ho2AdyFz/0Me9if/HFBczx5KL5MaDvN3Hglanx8dy38da44/GLn4myNmOm0WoGMnHwXe0xwLXG8gZ1o/H/IMdyNT1isf6NCXH+wrcxjQAe0XMfhzHhPyXRuNlcseLMIVHK7n6x6yL0MY2XK/G+gQcR9hhp8eal1ZHrNNfx8O8bce2I6FGJC8JR2c0A8jfli/H2Bhlx8qSL8afZuBHDlxFxmz4Z0ebnYDHzeoDx7xU0cdjJXvHztmHx4tbAsa62qvEtW1VxxaRr8dktGTHr1WvRuQK0cdCH0THNniHxzG320Zke2TH/+CDxkzmf0ZMWB/INhSaxxE2e0bf4MFE+MkZyC1xJMdK3sbHm2rBx8gWB8Z3TwDIAq+zx2iaj8fm7TDH78cRR166hcfU1wDIvUEqRVA9lMfRUKTHvheeRxjA5McV0LxHXb1ExxtNZkZoQlFH3iB/xiMJcMdS5NPHk/knx+sxNka4W8DHwUeeRpA7GsiQ4O9FjQa5x3xQ18Xa6iZHfzlIx+wup8egC0/Id9QEyCp4QMe0sJnHa6+Cx4dHmEemiTzH+eD7RndFdceTvM/HK9Xrxj4IWsY59KRHw3tax8GXrca/novH7KOgx35f68dlEDbHF0Bmx4CsjkfK98nHtKcAyEyGBcbNAjdHIBLbx+HgF8hFyArHmRsQRuTKAsfYN2THY0KVx7I9z8ZqPXvH5dClxE2C70agiUBFEWXGRZE9/cbw9a3HmJ16xkDTsEaaiARFs+Ovx++o30YydMPGBRPYx6XsJkZjiZ5HQJKVx5MBB0eXX+1GpBcgyKUb8sX+O9dHQCo1R9PtOcfr0VTGxGDtxg/6M8g5xDnHl+7YRe8ImUd6sdnHn0saRp2lxccZ4r9FPQvaRr/Rj0hoKg9Jo9qPSe+goEkbGWNJCJ+pSNc1hUiCwhVGaYibSIvhFkkc4zNJT72iSZrElEk8DjVJC6V1SGJ2DUhdLfHFmreFRl1kOkdVkMXHzH7uRw3g5kZ3/EDHb9zGx88W9UauNnHHYQ+Qx4/iXMeThOZHur2yx1Cb1MZwHgzHkmNFxynL7kXzH6fHgt2fx1xC9cdpSvrH64KsxyZyEcfV+NHHllB3Rm/GIciOdZbEA9f/xkyV+0bouIdGMejVRuj5TMff/n/HLNSbRVbdhsd+HB9HpbV2xwAfo0cOphPIG6YzRwkyPMc6IgbHyvokyIngmMbia6bHZPoix9UznUfJrKnHWVVuxr3jK8VjkpBHgA8tR+xmREi+lvtIPqc+STjadEnjjnJJ1GYXSSJ3bEgthDNI46WqRdTBfEfREGpHOv+ASJLEHUnGrHpJ46ajSQXsd0lLbfFIZNhTSGOlYkfG3cTG1uGZx/ZXEce9AeTFiUTHx/IhR8ebZbJGVLpBx+zwkUYMRDTI+VBbx5Vq/MdrsUPHXR9FyHURYEfKgpbGcvmrQ16JIsbdZ6fH329+xxi9L8fyMMTH0JR4xwj0tseC0aDHIEFRxqqHAshh4fjHm0m8x88WZ8f5R9jH6wQGyImuI8iHNmPH2mphxuEhAcg00AXHzn0dyJtlkMZeK6THgBacxiLlt8ckM+/HJCiSRQHeq8fVBn3Hy6mXx/6nGcjJBWLHr2GQx9BklMY7/5PHeUgBR2BWHcatuT3HkaHGx1aOoMapCgDH+DkZyPqlgMcu3wBHS5m9RumHIceLWxDFgAiORxiUiEftuRTIM7Nvx/jrEUcDkCvHL+GjxzIkace62tLFenHvx1ojSUeETZ3FZtcgRjUtCce6+L5FzjXhxy8taMd1WTXI3xblx8fCm8fFv7HGC4Q+x+zQ4Mb0c2XHRFjqxXVZNMczcnnHT31zx1u5DUdlpKzHuP2URj5X1kV7W+LHa9FMRwgTXsdrv4THHFtnx16LhUUWKUXH6hXGxYFtvMdgFizI+mwex/a2wcerrQnHQLM2R0kAqkfOWSPGB111Ru4TEEd9+rpHHQonyNZl60ZwTrDGuppMR40mSsdc7hPHUJu+x8NLGcjqpG3GgBfFxzfBT0ebBLzFqqGJxj20FMi9Hr7HiBNLxxbmj0f0nOnGKcv8Q45xnsdX013HYlcERzdYhced0Z5HgfXDxlswakeIY8pFU5QrxkSHOcggmmtH4ZFYyNLHTcd+DIxF5/vex0so4sfUarDGKzqDxxGHHEezinBHTOXcx0BukMfZAsDH828ax6VlBciCgqPHAVDfx2VZBcai86LHOpHRxwf+AEeIg5bG0Gv1x7e4NccKvtrHkp6ARzeQ/sfGNEDIbrMTx/xjCMjIDg3HNUdGx1F5XsePg/xGMTTtx6x8SMYg/NPHSrtsxg82g8fw9o3HDHEfxo7VUcYb3RlHxwkgRll1XUaX/39FaYi6x61xK0feMZnHIf83x6O888exXs5GGvM1yKok00dtON3HI4o6x2AEjsfMLTPHafAdx2Rs/saBjVvHFGOgx5wDGcekWQPIWX8MR8Ud2cb9Hl1HmMTHx0PnpEcbfr7Gpqr9RqxcY8cnmFXHc/4YR3uDYUbxfJlHU9RwRlYe78auJ3VGBiBQR2tSwccPMQTIIt2Zxu19HkdThLDGJqLPxzNDN8eQD+NG+edpR1u5cseiJSnGiu+SxpeO0seErfrGiicPx7LQ1scADzXG7KDXx7PqpsR/5NbHohwRR5zh+sb7y3LF9a77x7heQkaufl5HF4bdxvLB1EU6MbLHEU2Dx2LnGUfM/b/GbRWZRkGwMcfO99vFxlw3xzcZEceXJ//HFN3xRrMLW0f7yXXGYkFLR0cWo8fmQo9HF7dCxft63cZcVQXIGboFx0HgqcakrmPGQ1vPRj6XBMjBCIdGB8U0yApAQUcTlezHKcu1xLAZ9seMaaxHd22SRckEFscD6cxGX1dcx4dlEMb8B0fGsagox41OzcenwC3HHKwLxxrM5ceny6vHcfMXxwNXI8fDyz5HIi2qxyn73MZMpiRFilqORwVzjkd7FKLGGmilxzdqqMYTeIzHbVipRx0hkMfywgXIfiM5xzb3lEd3bPrGflyfRi9sl8Y55PXGWy62x6EHFMZATgzI62W/x4nSDMarPyNH0m9dREPbl0Z6IoPHmIDkx7VFNcdUg6THS2Gtxz1qosY0/wnI6HGyx1VwHEeB/aHHFHdSR/kPGMawSR3HPLxpyM91tcczcwLIOcXCxdJeSEYozrZGduA3x8yFvsdff07H14cOyGmvz8V3tDzH+66Sx9wlp8dT9JLGJv6RR9K+zseolcDGmcWeR6eQEsfRujNHoYXcRs17fsckr3DHa6lkRn3PkcaIxgbIk7gBxlL21EbLbYTHayNexyEOTMVBYPHGnj6mxqbW88dqvTxHmg8Lx6ut4sbVRsbG1aSix+fXnMefK3vF0WE9xzAbyMalrCDGynE2x9p74saAlppGAV6RxonQHEhZKbHHOfO0RpLLd8dy+TzGZ3NCxmKvUMc7jthGp298x8E5xkX3tARHtAW4x7unekZoZbjHXJeDx+siQMc3+N/G3ZWkxlMAmMfIn2TH+r4vxgH5vcdrOX7H6zXWx3kYdsfR8ovG7VwER5NID8cdKYbGwGrVxng7kscWvy3I7DOYRxj0BMgwspnHTi4SyCu2/kWBXYDH3bNMR7u7oMfHSRdHzWtTx72q5sc0gBfCE9GwxnNGB8a7K5/HAbwuRVqzVEabnXvHxPoJSO8wT0dFDoJHvOAQyDK8zsd7IzLG+KE5x5G+oMeXfzZGmxU0xnGUCMefG6TGakzVxw5ttcc8eBfIajjAx/TcIci+QIhGQ0WUx2ZHpcfVZ7NFZmKgxxjtNcdueAXI50ynRc9Jm8ebxITFuKV3x5zSBcj8TwnIVTurR3N7lse+/0ZGaRgmyG0ML8foaA7HUt9hx3FMWsd/9OTHgaXhxnXhY8ekyRHI7L6bx9ZEtsYHtdPHtKcRR0e9v8cyss3HcbsyxyqwVccs5O5GlM5qx36PqcemPTXIJ8Dwxi04M8jo2jzHPlfrwlpUjkc1XgjH9javxgVzw0bn/JHHcTQ0R1Ahg8ffXkjHnYmqR7lYvceV64PH12vBx1knYsdAgsZEF69sx3DORsUzIx/HpurAx0bFRcdjnh1HbUnQx7e488fqh6BHbio/x/9yF8YpjMDGBMHjx4khKMa3VyPIurpQxiwzBsiUd9xGAHrnxyYC4MWhobbHR036x2wBh8dpfmZGLXqKxx8XAMjo2VBF3BaAx3sy2sfqYPLHR/GaRlYiHMjv5bHHi3XSx/YmT8cirW3HCibDx9jBxcYB1SFHMMX8x/kO28YB5q1HXTxCyBw6XsaM8g1HFR+NR/FSPkWI85vGW4qJx4edEEcFEhpGFyqyRyJMSke15aJG6qRjxvAtI8eN16nGh7V1x0AbB8ca2K1H3PrEx2iKNkeVn57Hj3a0R2vpu8ezAlnHzolSxz5gCccN+CPHBujWR7nECEeaWFLHa0mvRWFTcsdVGN3HykNDR7dwkUdVTa1HlDKXR0UnbkbKYb3F3x5dRufkv8e5j7fH16MDR9QJwETyoTVHtf5MR7et5MfluRvHId6LxurtF8etWexGzJ3TRrgXD8eHLg/HGF0FyMnUtUWbZUxHam30xuiol8eC+kBHZMOUxxkLY0cbHUjHoYqzx2nwIMcRZf/FxfV4R2odicaXB0hHil7+xs2q9MTjLRzHxoMIx5LDB0eszHzInn3bRgBItMcjiwTI5MNDxmlIsce5XPzGTr6gx6wkescjfCPItI8XRwPwDcfmfspGaPm4x7q8rcfCVgTHiHzMx+XgmUcmws/Fk0zXR4R8fMVOMWfGGXNcRvrCzceg+exG452Ex+vxOsZeOgHHdsAGRmUpL0fxFA/H84eKxyBaEke4H7lHZRlxxot+J0h4+lnGY/5vxxV7a8YSo9dGd9jjRx8orEfejBtIUuZXSJAPlkfS2EpIvROGRzUDG0hnx+FHEBMcSDchMkg+yNBGHkudxx+fjcf1yeZGhn8pR45kgsaSe4HGAmNtx2RCTkf4Qr5Gin8QxggNI8hJIwNI3xcFyO469MaWSKrHu2O+x8/VAERxDJHGj9OExSI6MMiRhUBHvbmUR0pLwMcS0mpH+o6vxn9K0kfP1fLGZCejx+1lU8dg/ohHj8JixzVRkMeR3qXH6rWDxsrDGEil/b1FsJ6Sx5dvcMcAT0xGEMfNxexio0f2ggfI0YB6RS8kHUdGUMdH4UsNyGZmAUadL9NF20h0RpziKUeUT0HHsxsnxt8YJ8cw3qTH90/+x9pOrscCM9jH8fPRxnI+rcfy8cFGT6KPR50gT8ZE8ULHpRRNR9WM18c9qprG3EddRy/Ms8XjhltH3OnSx10Fice2c5hFvs7zRn1u58b5SFnHN/iiRht2OMfiQB9HcN7XxmkkiccPqxhGB2KLx7GAF8ddaPvHWpPIRXkaE8gT6B3HabgJyBRHIMcBfh9HhOyvRjMiFcWJIV/G30+1xvgpDUjnf8PHbCuXR47BIshI/y5HUTq9xq+310doAczHTJmzR2Diksfv2ZXHEBgXx4dGHUfNYtRHSyhXx6tPMMYFDsfH315tR+ghuUfovJDH+lyvxzq4Lsji2DdFwzMwx/pMAMfxs7fGfUXLx7aDB8dxnLzHZMLzxzDS4MdQ4c3Hkax9x4T9aEdZcDbIB11+Rg2A5cayZDjHD2cnyNE4V8fON+RGhJzKRhZhRsdECcHGToK+xyXFg8axsqXH0EStRS5/LsXYfzPG8JZ9xZ/bYkcy9g1HbZRRxz3ABMi5O+XGhhkzR5XMAcdO4rXHc18IR7/FbEfS4AHGKmlwR2VF4UdZhrPFHq4jx7ZUFkfNaiDGMDqERjC/lUfh2tzGwGeYxwrYgsbtPLPFpqr9xtqrocZbqgZHRiNsRujgRsc="
]

			}
		],
		"application": {
			"bruker_topspin_parameters": {
				"title": "13C VACP MAS 60kHz\n\n-\np15 = \t0.35 ms\n-- 13C ---\nplw21 = \t14.4 W (50 kHz)\no1 = \t11600 Hz\n-- 1H ---\nplw2 = \t10 W (100 kHz)\np3 = \t2.5 us\nspnma0 = \tRamp45-55.1000\nspdb0 = \t-8.9dB (opt, 1.95W effectif, ~ 45 kHz)\no2 = \t-9640 Hz\nd1 = \t1.5 s\n-dec\ncpdprg2 = \tcw_12\nplw12 = \t0.1 W (~10 kHz)\n---\nprobe : \t1.3mm H122012 mode double\nrange : \t-\nshim : \t1.3mm_H13804_NEO\nSR : \tAlanine_1.3mm/111\nfilter 1H : \tyes\nfilter 13C : \tno\nrotor : \t1342\nB = \t3170\nD = \t2210\nnuR = \t60 kHz\nlevel : \t86%\ngain : \t36\n---\nT_set : \t-15C\nT : \t-15.0C\nT_shim : \t23C\nchiller : \tstrong\ngaz flow : \t2000 lph\nframe cool. : \t1000 mbar\nshin flow : \tyes (strong, air)\n-----",
				"auditp.txt": "##TITLE= Audit trail, TopSpin 4.1.4\n##JCAMPDX= 5.01\n##ORIGIN= Bruker BioSpin GmbH\n##OWNER= labo750\n$$ /opt/nmrdata/data/pf7_TBennett/nmr/PbBrPerovskite.crystal/201/pdata/1/auditp.txt\n##AUDIT TRAIL=  $$ (NUMBER, WHEN, WHO, WHERE, PROCESS, VERSION, WHAT)\n(   1,<2023-05-26 14:45:24.874 +0200>,<labo750>,<RMN750N>,<cprserver>,<TopSpin 4.1.4>,\n      <new/edc PROCNO=1>)\n(   2,<2023-05-26 16:07:40.749 +0200>,<labo750>,<RMN750N>,<cprserver>,<TopSpin 4.1.4>,\n      <changed parameter F1 LB to 5.00>)\n(   3,<2023-05-26 16:55:11.902 +0200>,<labo750>,<RMN750N>,<proc1d>,<TopSpin 4.1.4>,\n      <Start of raw data processing\n       efp LB = 5 FT_mod = 6 PKNL = 1 PHC0 = -194.7125 PHC1 = -294.4 SI = 1K \n       data hash MD5: 1K\n       9C EE 55 81 3E A4 DF DA 05 6A 80 80 94 AB D6 42>)\n(   4,<2023-05-26 16:55:34.875 +0200>,<labo750>,<RMN750N>,<cprserver>,<TopSpin 4.1.4>,\n      <changed parameter F1 SI to 2048>)\n(   5,<2023-05-26 16:55:36.221 +0200>,<labo750>,<RMN750N>,<proc1d>,<TopSpin 4.1.4>,\n      <Start of raw data processing\n       efp LB = 5 FT_mod = 6 PKNL = 1 PHC0 = -194.7125 PHC1 = -294.4 SI = 2K \n       data hash MD5: 2K\n       FE E9 74 0E 7E 6F D2 FF 81 1C A5 09 0C 07 BC DE>)\n(   6,<2023-05-26 17:42:32.839 +0200>,<labo750>,<RMN750N>,<proc1d>,<TopSpin 4.1.4>,\n      <Start of raw data processing\n       efp LB = 5 FT_mod = 6 PKNL = 1 PHC0 = -194.7125 PHC1 = -294.4 SI = 2K \n       data hash MD5: 2K\n       FE E9 74 0E 7E 6F D2 FF 81 1C A5 09 0C 07 BC DE>)\n(   7,<2023-05-26 17:42:47.122 +0200>,<labo750>,<RMN750N>,<proc1d>,<TopSpin 4.1.4>,\n      <pk fgphup PHC0 = -31.26855 PHC1 = 60.4 \n       data hash MD5: 2K\n       01 07 A0 10 69 AF C8 28 C5 CD CD 78 43 54 E8 AA>)\n(   8,<2023-05-30 08:56:10.544 +0200>,<labo750>,<RMN750N>,<cprserver>,<TopSpin 4.1.4>,\n      <changed parameter F1 SR to -3603.19>)\n(   9,<2023-05-30 09:01:00.628 +0200>,<labo750>,<RMN750N>,<audit>,<TopSpin 4.1.4>,\n      <user comment:\n       TITLE=13C VACP MAS 60kHz\n       \n       -\n       p15 = \t0.35 ms\n       -- 13C ---\n       plw21 = \t14.4 W (50 kHz)\n       o1 = \t11600 Hz\n       -- 1H ---\n       plw2 = \t10 W (100 kHz)\n       p3 = \t2.5 us\n       spnma0 = \tRamp45-55.1000\n       spdb0 = \t-8.9dB (opt, 1.95W effectif, ~ 45 kHz)\n       o2 = \t-9640 Hz\n       d1 = \t1.5 s\n       -dec\n       cpdprg2 = \tcw_12\n       plw12 = \t0.1 W (~10 kHz)\n       ---\n       probe : \t1.3mm H122012 mode double\n       range : \t-\n       shim : \t1.3mm_H13804_NEO\n       SR : \tAlanine_1.3mm/111\n       filter 1H : \tyes\n       filter 13C : \tno\n       rotor : \t1342\n       B = \t3170\n       D = \t2210\n       nuR = \t60 kHz\n       level : \t86%\n       gain : \t36\n       ---\n       T_set : \t-15C\n       T : \t-15.0C\n       T_shim : \t23C\n       chiller : \tstrong\n       gaz flow : \t2000 lph\n       frame cool. : \t1000 mbar\n       shin flow : \tyes (strong, air)\n       -----TITLE_END\n       data hash MD5: 2K\n       01 07 A0 10 69 AF C8 28 C5 CD CD 78 43 54 E8 AA>)\n##END=\n\n$$ hash MD5\n$$ 47 21 62 6F 65 A8 4A A2 39 CD 70 64 2D E5 98 80\n",
				"audita.txt": "##TITLE= Audit trail, TopSpin 4.1.4\n##JCAMPDX= 5.01\n##ORIGIN= Bruker BioSpin GmbH\n##OWNER= labo750\n$$ /opt/nmrdata/data/pf7_TBennett/nmr/PbBrPerovskite.crystal/201/audita.txt\n##AUDIT TRAIL=  $$ (NUMBER, WHEN, WHO, WHERE, PROCESS, VERSION, WHAT)\n(   1,<2023-05-26 14:45:24.875 +0200>,<labo750>,<RMN750N>,<cprserver>,<TopSpin 4.1.4>,\n      <new/edc EXPNO=201 PROCNO=1>)\n(   2,<2023-05-26 12:46:42.326 +0000>,<labo750>,<RMN750N>,<go4>,<TopSpin 4.1.4>,\n      <acquisition in progress>)\n(   3,<2023-05-26 12:47:00.972 +0000>,<labo750>,<RMN750N>,<go4>,<TopSpin 4.1.4>,\n      <\n       started at 2023-05-26 12:46:42.333 +0000, POWCHK disabled, PULCHK disabled,\n       terminated by command 'stop' at 2023-05-26 12:47:00.967 +0000\n       configuration hash MD5:\n       68 91 D2 A3 BD AE 0C B4 B3 57 1B 77 BF 81 DD FE>)\n(   4,<2023-05-26 12:47:34.869 +0000>,<labo750>,<RMN750N>,<go4>,<TopSpin 4.1.4>,\n      <raw data deleted by zg>)\n(   5,<2023-05-26 12:47:34.870 +0000>,<labo750>,<RMN750N>,<go4>,<TopSpin 4.1.4>,\n      <acquisition in progress>)\n(   6,<2023-05-26 12:48:00.986 +0000>,<labo750>,<RMN750N>,<go4>,<TopSpin 4.1.4>,\n      <\n       started at 2023-05-26 12:47:34.880 +0000, POWCHK disabled, PULCHK disabled,\n       terminated by command 'stop' at 2023-05-26 12:48:00.983 +0000\n       configuration hash MD5:\n       68 91 D2 A3 BD AE 0C B4 B3 57 1B 77 BF 81 DD FE>)\n(   7,<2023-05-26 12:48:35.527 +0000>,<labo750>,<RMN750N>,<go4>,<TopSpin 4.1.4>,\n      <raw data deleted by zg>)\n(   8,<2023-05-26 12:48:35.528 +0000>,<labo750>,<RMN750N>,<go4>,<TopSpin 4.1.4>,\n      <acquisition in progress>)\n(   9,<2023-05-26 12:48:43.122 +0000>,<labo750>,<RMN750N>,<go4>,<TopSpin 4.1.4>,\n      <\n       started at 2023-05-26 12:48:35.536 +0000, POWCHK disabled, PULCHK disabled,\n       terminated by command 'stop' at 2023-05-26 12:48:43.117 +0000\n       configuration hash MD5:\n       68 91 D2 A3 BD AE 0C B4 B3 57 1B 77 BF 81 DD FE>)\n(  10,<2023-05-26 12:58:58.753 +0000>,<labo750>,<RMN750N>,<go4>,<TopSpin 4.1.4>,\n      <raw data deleted by zg>)\n(  11,<2023-05-26 12:58:58.754 +0000>,<labo750>,<RMN750N>,<go4>,<TopSpin 4.1.4>,\n      <acquisition in progress>)\n(  12,<2023-05-26 15:04:36.752 +0200>,<labo750>,<RMN750N>,<cprserver>,<TopSpin 4.1.4>,\n      <changed parameter F1 AQ to 0.0100000>)\n(  13,<2023-05-26 13:04:37.233 +0000>,<labo750>,<RMN750N>,<go4>,<TopSpin 4.1.4>,\n      <\n       started at 2023-05-26 12:58:58.761 +0000, POWCHK disabled, PULCHK disabled,\n       terminated by command 'stop' at 2023-05-26 13:04:37.229 +0000\n       configuration hash MD5:\n       68 91 D2 A3 BD AE 0C B4 B3 57 1B 77 BF 81 DD FE>)\n(  14,<2023-05-26 13:04:37.864 +0000>,<labo750>,<RMN750N>,<go4>,<TopSpin 4.1.4>,\n      <raw data deleted by zg>)\n(  15,<2023-05-26 13:04:37.866 +0000>,<labo750>,<RMN750N>,<go4>,<TopSpin 4.1.4>,\n      <acquisition in progress>)\n(  16,<2023-05-26 13:04:47.176 +0000>,<labo750>,<RMN750N>,<go4>,<TopSpin 4.1.4>,\n      <\n       started at 2023-05-26 13:04:37.873 +0000, POWCHK disabled, PULCHK disabled,\n       terminated by command 'stop' at 2023-05-26 13:04:47.171 +0000\n       configuration hash MD5:\n       68 91 D2 A3 BD AE 0C B4 B3 57 1B 77 BF 81 DD FE>)\n(  17,<2023-05-26 13:04:58.583 +0000>,<labo750>,<RMN750N>,<go4>,<TopSpin 4.1.4>,\n      <raw data deleted by zg>)\n(  18,<2023-05-26 13:04:58.585 +0000>,<labo750>,<RMN750N>,<go4>,<TopSpin 4.1.4>,\n      <acquisition in progress>)\n(  19,<2023-05-26 14:48:05.937 +0000>,<labo750>,<RMN750N>,<go4>,<TopSpin 4.1.4>,\n      <created by zg on 'AvanceNeo750' (RMN750N) by user 'labo750'\n       on data set with UUID 'eacb8478-fbc5-11ed-a366-0030d62dd915'\n       started at 2023-05-26 13:04:58.595 +0000, POWCHK disabled, PULCHK disabled,\n       completed at 2023-05-26 14:48:05.934 +0000\n       configuration hash MD5:\n       68 91 D2 A3 BD AE 0C B4 B3 57 1B 77 BF 81 DD FE\n       double data hash MD5: 2500\n       36 AA EB 50 9B AD 76 2D 47 56 F8 13 19 95 52 E8>)\n##END=\n\n$$ hash MD5\n$$ 42 8A 4B F3 34 3D 0A A4 6B F5 CD 96 1E AB 11 E0\n",
				"acqus": "##TITLE= Parameter file, TopSpin 4.1.4\n##JCAMPDX= 5.0\n##DATATYPE= Parameter Values\n##NPOINTS= 21\t$$ modification sequence number\n##ORIGIN= Bruker BioSpin GmbH\n##OWNER= labo750\n$$ 2023-05-26 16:48:06.748 +0200  labo750@RMN750N\n$$ /opt/nmrdata/data/pf7_TBennett/nmr/PbBrPerovskite.crystal/201/acqus\n$$ process /opt/topspin4.1.4/prog/mod/acqdataserver\n##$ACQT0= 0\n##$AMP= (0..31)\n100 100 100 100 100 100 100 100 100 100 100 100 100 100 100 100 100 100\n100 100 100 100 100 100 100 100 100 100 100 100 100 100\n##$AMPCOIL= (0..32)\n-1 0 0 0 0 0 0 0 0 0 0 0 0 0 0 0 0 0 0 0 0 0 0 0 0 0 0 0 0 0 0 0 0\n##$AQSEQ= 0\n##$AQ_mod= 3\n##$AUNM= <shape_r421>\n##$AUTOPOS= <>\n##$BF1= 188.600223\n##$BF2= 750.05\n##$BF3= 750.05\n##$BF4= 750.05\n##$BF5= 750.05\n##$BF6= 750.05\n##$BF7= 750.05\n##$BF8= 750.05\n##$BWFAC= (0..63)\n0 0 0 0 0 0 0 0 0 0 0 0 0 0 0 0 0 0 0 0 0 0 0 0 0 0 0 0 0 0 0 0 0 0 0 0\n0 0 0 0 0 0 0 0 0 0 0 0 0 0 0 0 0 0 0 0 0 0 0 0 0 0 0 0\n##$BYTORDA= 0\n##$CHANFCU= (0..24)\n0 2 0 0 1 0 0 0 0 0 0 0 0 0 0 0 0 0 0 0 0 0 0 0 0\n##$CHANREC= (0..24)\n0 2 0 0 1 0 0 0 0 0 0 0 0 0 0 0 0 0 0 0 0 0 0 0 0\n##$CHEMSTR= <none>\n##$CNST= (0..63)\n1 1 1 1 1 1 1 1 1 1 1 -2 1 1 1 1 1 1 1 1 1 1 1 1 1 0 1 1 1 1 1 60000 1\n1 1 1 1 1 1 1 1 1 1 1 1 1 1 1 1 1 1 1 1 1 1 1 1 1 1 1 1 1 1 1\n##$CPDPRG= (0..8)\n<> <mlev> <cw_12> <mlev> <mlev> <mlev> <mlev> <mlev> <mlev>\n##$D= (0..63)\n1e-06 1.5 2e-05 3e-06 2e-05 0 1.5e-05 3e-06 0 0 0 0 0 0 0 0 0 0 0 0 0 0.05\n1e-06 0 0 1e-06 1e-06 1e-06 1e-06 1e-06 0 0 0 0 0 0 0 0 0 0 0 0 0 0 0 0\n0 0 0 0 0 0 0 0 0 0 0 0 0 0 0 0 0 0\n##$DATE= 1685112485\n##$DATE_START= 1685106298\n##$DE= 4.8\n##$DE1= 4.5\n##$DE2= 2\n##$DEADC= 0.5\n##$DECBNUC= <off>\n##$DECIM= 160\n##$DECNUC= <off>\n##$DECSTAT= 4\n##$DEPA= 4.5\n##$DERX= 1.5\n##$DIGMOD= 1\n##$DIGTYP= 17\n##$DR= 32\n##$DS= 0\n##$DSPFIRM= 0\n##$DSPFVS= 20\n##$DTYPA= 2\n##$EXP= <>\n##$ExpStatus= 4\n##$FCUCHAN= (0..9)\n0 4 1 0 0 0 0 0 0 0\n##$FILCOR= 0\n##$FL1= 90\n##$FL2= 90\n##$FL3= 90\n##$FL4= 90\n##$FN_INDIRECT= (0..7)\n0 0 0 0 0 0 0 0\n##$FOV= 20\n##$FQ1LIST= <freqlist>\n##$FQ2LIST= <hetcor.jos>\n##$FQ3LIST= <freqlist>\n##$FQ4LIST= <freqlist>\n##$FQ5LIST= <freqlist>\n##$FQ6LIST= <freqlist>\n##$FQ7LIST= <freqlist>\n##$FQ8LIST= <freqlist>\n##$FS= (0..7)\n83 83 83 83 83 83 83 83\n##$FTLPGN= 0\n##$FW= 2.4e+08\n##$FnILOOP= 0\n##$FnMODE= 0\n##$FnTYPE= 0\n##$GPNAM= (0..31)\n<sine.100> <sine.100> <sine.100> <sine.100> <sine.100> <sine.100> <sine.100>\n<sine.100> <sine.100> <sine.100> <sine.100> <sine.100> <sine.100> <sine.100>\n<sine.100> <sine.100> <sine.100> <sine.100> <sine.100> <sine.100> <sine.100>\n<sine.100> <sine.100> <sine.100> <sine.100> <sine.100> <sine.100> <sine.100>\n<sine.100> <sine.100> <sine.100> <sine.100>\n##$GPX= (0..31)\n0 0 0 0 0 0 0 0 0 0 0 0 0 0 0 0 0 0 0 0 0 0 0 0 0 0 0 0 0 0 0 0\n##$GPY= (0..31)\n0 0 0 0 0 0 0 0 0 0 0 0 0 0 0 0 0 0 0 0 0 0 0 0 0 0 0 0 0 0 0 0\n##$GPZ= (0..31)\n0 0 0 0 0 0 0 0 0 0 0 0 0 0 0 0 0 0 0 0 0 0 0 0 0 0 0 0 0 0 0 0\n##$GRPDLY= 68\n##$HDDUTY= 20\n##$HDRATE= 20\n##$HGAIN= (0..3)\n2000 0 0 0\n##$HL1= 0\n##$HL2= 90\n##$HL3= 90\n##$HL4= 90\n##$HOLDER= 0\n##$HPMOD= (0..32)\n0 1 1 0 0 0 0 0 0 0 0 0 0 0 0 0 0 0 0 0 0 0 0 0 0 0 0 0 0 0 0 0 0\n##$HPPRGN= 0\n##$IN= (0..63)\n4.415e-05 0 0 0 0 0 0 0 0 0 0 0 0 0 0 0 0 0 1.35198267882399e+45 0 0 0\n0 0 0 0 0 0 0 0 0 0 0.001 0.001 0.001 0.001 0.001 0.001 0.001 0.001 0.001\n0.001 0.001 0.001 0.001 0.001 0.001 0.001 0.001 0.001 0.001 0.001 0.001\n0.001 0.001 0.001 0.001 0.001 0.001 0.001 0.001 0.001 0.001 0.001\n##$INF= (0..7)\n0 44.1455501787098 0 0 0 0 0 0\n##$INP= (0..63)\n0 0 0 0 0 0 0 0 0 0 0 0 0 0 0 0 0 0 0 0 0 0 0 0 0 0 0 0 0 0 0 0 0 0 0 0\n0 0 0 0 0 0 0 0 0 0 0 0 0 0 0 0 0 0 0 0 0 0 0 0 0 0 0 0\n##$INSTRUM= <AvanceNeo750>\n##$INTEGFAC= (0..63)\n0 0 0 0 0 0 0 0 0 0 0 0 0 0 0 0 0 0 0 0 0 0 0 0 0 0 0 0 0 0 0 0 0 0 0 0\n0 0 0 0 0 0 0 0 0 0 0 0 0 0 0 0 0 0 0 0 0 0 0 0 0 0 0 0\n##$L= (0..31)\n0 2 1 1 1 1 1 1 1 1 1 1 1 1 1 1 0 1 1 1 1 1 1 1 1 1 0 1 1 1 1 4000\n##$LFILTER= -1\n##$LGAIN= -1\n##$LINPSTP= 0\n##$LOCKED= no\n##$LOCKFLD= -1\n##$LOCKGN= -1\n##$LOCKPOW= -1\n##$LOCKPPM= -1\n##$LOCNUC= <off>\n##$LOCPHAS= -1\n##$LOCSHFT= no\n##$LOCSW= 0\n##$LTIME= -1\n##$MASR= 60000\n##$MULEXPNO= (0..15)\n0 0 0 0 0 0 0 0 0 0 0 0 0 0 0 0\n##$NBL= 1\n##$NC= 0\n##$NLOGCH= 4\n##$NOVFLW= 0\n##$NS= 4096\n##$NUC1= <13C>\n##$NUC2= <1H>\n##$NUC3= <off>\n##$NUC4= <off>\n##$NUC5= <off>\n##$NUC6= <off>\n##$NUC7= <off>\n##$NUC8= <off>\n##$NUCLEUS= <off>\n##$NUSLIST= <automatic>\n##$NusAMOUNT= 100\n##$NusFPNZ= no\n##$NusJSP= 0\n##$NusSEED= 54321\n##$NusSPTYPE= 0\n##$NusT2= 1\n##$NusTD= 0\n##$O1= 11600\n##$O2= -9640\n##$O3= 0\n##$O4= 0\n##$O5= 11276.42\n##$O6= 11276.42\n##$O7= 11276.42\n##$O8= 11276.42\n##$OVERFLW= 0\n##$P= (0..63)\n0 3.8 11.3 2.5 1.5 1.35 0 0 0 3.2 0 25 0 0 0.7 350 1000 0 0 0 0 0 0 0 0\n0 0 0 0 0 3 5.2 0 0 0 0 0 0 0 0 0 0 0 0 0 0 0 0 0 0 0 0 0 0 0 0 0 0 0 0\n0 0 0 0\n##$PACOIL= (0..32)\n1 0 0 3 2 0 0 0 0 0 0 0 0 0 0 0 0 0 0 0 0 0 0 0 0 0 0 0 0 0 0 0 0\n##$PAPS= 0\n##$PARMODE= 0\n##$PCPD= (0..9)\n100 100 9.166667 100 100 100 100 100 100 100\n##$PEXSEL= (0..9)\n1 1 1 1 1 1 1 1 1 1\n##$PHCOR= (0..31)\n0 0 0 0 0 0 0 0 0 75 0 0 0 0 0 0 0 0 0 0 0 0 0 0 0 0 0 0 0 0 0 0\n##$PHLIST= <>\n##$PH_ref= 46\n##$PL= (0..63)\n120 17.2 8 2 120 3 120 120 120 120 120 1.3 3 6.4 120 120 2 120 120 120\n120 120 120 120 120 120 120 120 120 120 120 120 120 120 120 120 120 120\n120 120 120 120 120 120 120 120 120 120 120 120 120 120 120 120 120 120\n120 120 120 120 120 120 120 120\n##$PLSTEP= 0.1\n##$PLSTRT= -6\n##$PLW= (0..63)\n-1 0 10 -1 -1 -1 -1 -1 -1 -1 -1 -1 0.1 -1 -1 -1 -1 -1 -1 -1 -1 14.4 7.762471\n-1 -1 -1 -1 -1 -1 -1 -1 -1 -1 -1 -1 -1 -1 -1 -1 -1 -1 -1 -1 -1 -1 -1 -1\n-1 -1 -1 -1 -1 -1 -1 -1 -1 -1 -1 -1 -1 -1 -1 -1 -1\n##$PLWMAX= (0..7)\n1094.982 457.7586 0 0 0 0 0 0\n##$PQPHASE= 0\n##$PQSCALE= 0\n##$PR= 1\n##$PRECHAN= (0..32)\n-1 0 2 -1 3 -1 4 -1 1 -1 -1 -1 -1 -1 -1 -1 -1 -1 -1 -1 -1 -1 -1 -1 -1 -1\n-1 -1 -1 -1 -1 -1 -1\n##$PROBHD= <H122012_0003 (PH MAS DVT 750W4 BL1.3 X/Y/H)>\n##$PROBINPUTS= (0..15)\n<1H> <31P-15N> <1H/31P-15N> <> <> <> <> <> <> <> <> <> <> <> <> <>\n##$PULPROG= <pf_cp>\n##$PW= 0\n##$PYNM= <acqu.py>\n##$ProjAngle= 0\n##$QNP= 1\n##$RECCHAN= (0..9)\n0 4 1 0 0 0 0 0 0 0\n##$RECPH= 0\n##$RECPRE= (0..24)\n-1 0 -1 -1 4 -1 -1 -1 -1 -1 -1 -1 -1 -1 -1 -1 -1 -1 -1 -1 -1 -1 -1 -1 -1\n##$RECPRFX= (0..32)\n1 0 1 1 1 0 0 0 0 0 0 0 0 0 0 0 0 0 0 0 0 0 0 0 0 0 0 0 0 0 0 0 0\n##$RECSEL= (0..24)\n0 1 0 0 0 0 0 0 0 0 0 0 0 0 0 0 0 0 0 0 0 0 0 0 0\n##$RG= 101\n##$RO= 0\n##$RSEL= (0..24)\n0 1 0 0 4 0 0 0 0 0 0 0 0 0 0 0 0 0 0 0 0 0 0 0 0\n##$SAMPLEID= <>\n##$SELREC= (0..24)\n0 0 0 0 0 0 0 0 0 0 0 0 0 0 0 0 0 0 0 0 0 0 0 0 0\n##$SFO1= 188.611823\n##$SFO2= 750.04036\n##$SFO3= 750.05\n##$SFO4= 750.05\n##$SFO5= 750.06127642\n##$SFO6= 750.06127642\n##$SFO7= 750.06127642\n##$SFO8= 750.06127642\n##$SHAPPR= (0..15)\n1 1 1 1 1 1 1 1 1 1 1 1 1 1 1 1\n##$SOLVENT= <None>\n##$SOLVOLD= <off>\n##$SP= (0..63)\n120 6 6.5 0 0 0 0 0 0 0 0 0 0 0 0 0 2.9 150 150 150 150 150 150 150 150\n150 150 150 150 150 150 150 120 120 120 120 120 120 120 120 120 120 120\n120 120 120 120 120 120 120 120 120 120 120 120 120 120 120 120 120 120\n120 120 120\n##$SPECTR= 0\n##$SPINCNT= 0\n##$SPNAM= (0..63)\n<Ramp45-55.1000> <tcn55> <ramp.75> <gauss> <gauss> <gauss> <gauss> <gauss>\n<gauss> <gauss> <gauss> <gauss> <gauss> <gauss> <gauss> <gauss> <r421_18>\n<gauss> <gauss> <gauss> <gauss> <gauss> <gauss> <gauss> <gauss> <gauss>\n<gauss> <gauss> <gauss> <gauss> <gauss> <gauss> <> <> <> <> <> <> <> <>\n<> <> <> <> <> <> <> <> <> <> <> <> <> <> <> <> <> <> <> <> <> <> <> <>\n##$SPOAL= (0..63)\n0.5 0.5 0.5 0.5 0.5 0.5 0.5 0.5 0.5 0.5 0.5 0.5 0.5 0.5 0.5 0.5 0.5 0.5\n0.5 0.5 0.5 0.5 0.5 0.5 0.5 0.5 0.5 0.5 0.5 0.5 0.5 0.5 0.5 0.5 0.5 0.5\n0.5 0.5 0.5 0.5 0.5 0.5 0.5 0.5 0.5 0.5 0.5 0.5 0.5 0.5 0.5 0.5 0.5 0.5\n0.5 0.5 0.5 0.5 0.5 0.5 0.5 0.5 0.5 0.5\n##$SPOFFS= (0..63)\n0 0 0 0 0 0 0 0 0 0 0 0 0 0 0 0 0 0 0 0 0 0 0 0 0 0 0 0 0 0 0 0 0 0 0 0\n0 0 0 0 0 0 0 0 0 0 0 0 0 0 0 0 0 0 0 0 0 0 0 0 0 0 0 0\n##$SPPEX= (0..63)\n0 0 0 0 0 0 0 0 0 0 0 0 0 0 0 0 0 0 0 0 0 0 0 0 0 0 0 0 0 0 0 0 0 0 0 0\n0 0 0 0 0 0 0 0 0 0 0 0 0 0 0 0 0 0 0 0 0 0 0 0 0 0 0 0\n##$SPW= (0..63)\n7.762471 -1 -1 -1 -1 -1 -1 -1 -1 -1 -1 -1 -1 -1 -1 -1 -1 -1 -1 -1 -1 -1\n-1 -1 -1 -1 -1 -1 -1 -1 -1 -1 -1 -1 -1 -1 -1 -1 -1 -1 -1 -1 -1 -1 -1 -1\n-1 -1 -1 -1 -1 -1 -1 -1 -1 -1 -1 -1 -1 -1 -1 -1 -1 -1\n##$SUBNAM= (0..9)\n<''> <''> <''> <''> <''> <''> <''> <''> <''> <''>\n##$SW= 662.736821116458\n##$SWIBOX= (0..32)\n0 1 0 0 6 0 0 0 0 0 0 0 0 0 0 0 0 0 0 0 0 0 0 0 0 0 0 0 0 0 0 0 0\n##$SW_h= 125000\n##$SWfinal= 0\n##$SigLockShift= 0\n##$TD= 2500\n##$TD0= 1\n##$TD_INDIRECT= (0..7)\n0 0 0 0 0 0 0 0\n##$TDav= 1\n##$TE= 258.164\n##$TE1= 258.164\n##$TE2= 0\n##$TE3= 0\n##$TE4= 0\n##$TEG= 300\n##$TE_MAGNET= 0\n##$TE_PIDX= 1\n##$TE_RAW= 258.164\n##$TE_STAB= (0..9)\n2 2 0 0 0 0 0 0 0 0\n##$TOTROT= (0..63)\n0 0 0 0 0 0 0 0 0 0 0 0 0 0 0 0 0 0 0 0 0 0 0 0 0 0 0 0 0 0 0 0 0 0 0 0\n0 0 0 0 0 0 0 0 0 0 0 0 0 0 0 0 0 0 0 0 0 0 0 0 0 0 0 0\n##$TUBE_TYPE= <>\n##$USERA1= <user>\n##$USERA10= <>\n##$USERA2= <user>\n##$USERA3= <user>\n##$USERA4= <user>\n##$USERA5= <user>\n##$USERA6= <>\n##$USERA7= <>\n##$USERA8= <>\n##$USERA9= <>\n##$UUID= <eacb8478-fbc5-11ed-a366-0030d62dd915>\n##$V9= 5\n##$VALIDCODE= -1\n##$VALIST= <valist>\n##$VCLIST= <>\n##$VDLIST= <>\n##$VPLIST= <>\n##$VTLIST= <>\n##$WAVEMAKER= (0..7)\n<> <> <> <> <> <> <> <>\n##$WBST= 1024\n##$WBSW= (0..7)\n5 10 10 10 10 10 10 10\n##$XGAIN= (0..3)\n670 0 0 0\n##$XL= 0\n##$YL= 0\n##$YMAX_a= 599200587\n##$YMIN_a= -697406184\n##$ZGOPTNS= <-Ddec>\n##$ZL1= 120\n##$ZL2= 120\n##$ZL3= 120\n##$ZL4= 120\n##$scaledByNS= no\n##$scaledByRG= no\n##$shimCoilTempK= 292.15\n##END=\n",
				"procs": "##TITLE= Parameter file, TopSpin 4.1.4\n##JCAMPDX= 5.0\n##DATATYPE= Parameter Values\n##NPOINTS= 9\t$$ modification sequence number\n##ORIGIN= Bruker BioSpin GmbH\n##OWNER= labo750\n$$ 2023-05-30 08:56:10.551 +0200  labo750@RMN750N\n$$ /opt/nmrdata/data/pf7_TBennett/nmr/PbBrPerovskite.crystal/201/pdata/1/procs\n$$ process /opt/topspin4.1.4/prog/mod/dataserver\n##$ABSF1= 0\n##$ABSF2= 0\n##$ABSG= 0\n##$ABSL= 0\n##$ALPHA= 0\n##$AQORDER= 0\n##$ASSFAC= 0\n##$ASSFACI= 0\n##$ASSFACX= 0\n##$ASSWID= 0\n##$AUNMP= <proc_1d>\n##$AXLEFT= 0\n##$AXNAME= <>\n##$AXNUC= <13C>\n##$AXRIGHT= 0\n##$AXTYPE= 0\n##$AXUNIT= <>\n##$AZFE= 0.1\n##$AZFW= 0.5\n##$BCFW= 0\n##$BC_mod= 0\n##$BYTORDP= 0\n##$COROFFS= 0\n##$CY= 10\n##$DATMOD= 1\n##$DC= 0\n##$DFILT= <>\n##$DTYPP= 0\n##$ERETIC= no\n##$F1P= 120.008079999337\n##$F2P= -45.6857514570665\n##$FCOR= 1\n##$FTSIZE= 2048\n##$FT_mod= 6\n##$GAMMA= 0\n##$GB= 0\n##$INTBC= 1\n##$INTSCL= 1\n##$ISEN= 128\n##$LB= 5\n##$LEV0= 0\n##$LPBIN= 0\n##$MAXI= 50\n##$MC2= 0\n##$MEAN= 0\n##$ME_mod= 0\n##$MI= 1\n##$MddCEXP= no\n##$MddCT_SP= no\n##$MddF180= no\n##$MddLAMBDA= 0\n##$MddMEMORY= 0\n##$MddMERGE= 0\n##$MddNCOMP= 0\n##$MddNITER= 0\n##$MddNOISE= 0\n##$MddPHASE= 0\n##$MddSEED= 0\n##$MddSRSIZE= 0\n##$Mdd_CsALG= 0\n##$Mdd_CsLAMBDA= 0\n##$Mdd_CsNITER= 0\n##$Mdd_CsNORM= 0\n##$Mdd_CsVE= no\n##$Mdd_CsZF= 0\n##$Mdd_LrLAMBDA= 0\n##$Mdd_LrNITER= 0\n##$Mdd_LrRANK= 0\n##$Mdd_LrZF= 0\n##$Mdd_mod= 0\n##$NCOEF= 0\n##$NC_proc= 7\n##$NLEV= 6\n##$NOISF1= 5\n##$NOISF2= -5\n##$NSP= 0\n##$NTH_PI= 0\n##$NZP= 0\n##$OFFSET= 412.0073\n##$PC= 0.2\n##$PHC0= -225.981\n##$PHC1= -234\n##$PH_mod= 1\n##$PKNL= yes\n##$PPARMOD= 0\n##$PPDIAG= 0\n##$PPIPTYP= 0\n##$PPMPNUM= 2147483647\n##$PPRESOL= 1\n##$PSCAL= 0\n##$PSIGN= 0\n##$PYNMP= <proc.py>\n##$RDF1= 0\n##$RDF2= 0\n##$RDFWHM= 0\n##$RDINT= 0\n##$RDPOS= 0\n##$REVERSE= no\n##$SF= 188.596619810059\n##$SI= 2048\n##$SIGF1= 257.7491\n##$SIGF2= -264.4343\n##$SINO= 16\n##$SIOLD= 16384\n##$SPECTYP= <>\n##$SREF_mod= 1\n##$SREGLST= <RRRRRRRR>\n##$SSB= 0\n##$STSI= 2048\n##$STSR= 0\n##$SW_p= 125000\n##$SYMM= 0\n##$S_DEV= 0\n##$TDeff= 2500\n##$TDoff= 0\n##$TI= <>\n##$TILT= no\n##$TM1= 0\n##$TM2= 0\n##$TOPLEV= 0\n##$USERP1= <user>\n##$USERP10= <>\n##$USERP2= <user>\n##$USERP3= <user>\n##$USERP4= <user>\n##$USERP5= <user>\n##$USERP6= <>\n##$USERP7= <>\n##$USERP8= <>\n##$USERP9= <>\n##$WDW= 1\n##$XDIM= 0\n##$YMAX_p= 318075341\n##$YMIN_p= -20738796\n##END=\n"
			},
			"dmfit": {
				"from_filename": "S:/Bruker/TopSpin750/data/pf7_TBennett/nmr/PbBrPerovskite.crystal/201/pdata/1/1r",
				"save_date": "2023-11-11T17:10:17Z",
				"from_title": "13C VACP MAS 60kHz",
				"origin": "pf_cp 13C PbBrPerovskite 201_1 1r -  labo750\n$$ 2023-05-30 08:56:10.551 +0200  labo750@RMN750N\n$$ /opt/nmrdata/data/pf7_TBennett/nmr/PbBrPerovskite.crystal/201/pdata/1/procs\n$$ process /opt/topspin4.1.4/prog/mod/dataserver\n S:/Bruker/TopSpin750/data/pf7_TBennett/nmr/PbBrPerovskite.crystal/201/pdata/1/1r"
			}
		}
	}
}
