# Supplementary material for: Structural dynamics of melting and glass formation in a two-dimensional hybrid perovskite
Source: Nat Commun. 2025 Aug 18;16:7696. doi: 10.1038/s41467-025-61410-z (PMC12361452; doi:10.1038/s41467-025-61410-z)
Supplement: Supplementary file 4 — Source Data [file 41467_2025_61410_MOESM4_ESM.zip › Source Data/NMR_Source_Data/[750] PbBrPerovskite_crystal - 1H echo 3 periods 60kHz [castep].fxml]

<?xml version="1.0" encoding="utf-8" ?>
<NMRFit>
<FitParameters>
	<timestamp>2023-11-12T14:04:40Z</timestamp>
	<DMFitVersion>20230120</DMFitVersion>
	<FitMode>0</FitMode>
	<FitModeAsc>Fit 1D</FitModeAsc>
	<Sdev>11863565.91</Sdev>
	<ComputeParam>
		<ShapeSize>4096</ShapeSize>
		<npasab>64</npasab>
		<ssbMax>10</ssbMax>
		<QuadStep>15</QuadStep>
		<EtaStep>11</EtaStep>
		<CptThreshold>99</CptThreshold>
		<CSAStep>15</CSAStep>
		<MinCSAStep>50</MinCSAStep>
		<GaussMult>0.75</GaussMult>
		<SWMult>4</SWMult>
	</ComputeParam>
	<Dimension>F2
		<nucleus>1H</nucleus>
		<frequency>750.0361897</frequency>
		<line>
			<ModelName>Gaus/Lor</ModelName>
			<Name>H1a</Name>
			<amp>10000000</amp>
			<pos Fit="*"  Unit="ppm">6.27</pos>
			<wid  Unit="ppm">0.02666537998</wid>
			<gl>0</gl>
			<T2>15.91549431</T2>
		</line>
		<line>
			<ModelName>Gaus/Lor</ModelName>
			<Name>H1b</Name>
			<amp>10000000</amp>
			<pos Fit="*"  Unit="ppm">7.21</pos>
			<wid  Unit="ppm">0.02666537998</wid>
			<gl>0</gl>
			<T2>15.91549431</T2>
		</line>
		<line>
			<ModelName>Gaus/Lor</ModelName>
			<Name>H1c</Name>
			<amp>10000000</amp>
			<pos Fit="*"  Unit="ppm">8.64</pos>
			<wid  Unit="ppm">0.02666537998</wid>
			<gl>0</gl>
			<T2>15.91549431</T2>
		</line>
		<line>
			<ModelName>Gaus/Lor</ModelName>
			<Name>H3a</Name>
			<amp>10000000</amp>
			<pos Fit="*"  Unit="ppm">1.56</pos>
			<wid  Unit="ppm">0.02666537998</wid>
			<gl>0</gl>
			<T2>15.91549431</T2>
		</line>
		<line>
			<ModelName>Gaus/Lor</ModelName>
			<Name>H3b</Name>
			<amp>10000000</amp>
			<pos Fit="*"  Unit="ppm">2.89</pos>
			<wid  Unit="ppm">0.02666537998</wid>
			<gl>0</gl>
			<T2>15.91549431</T2>
		</line>
		<line>
			<ModelName>Gaus/Lor</ModelName>
			<Name>H3c</Name>
			<amp>10000000</amp>
			<pos Fit="*"  Unit="ppm">0.79</pos>
			<wid  Unit="ppm">0.02666537998</wid>
			<gl>0</gl>
			<T2>15.91549431</T2>
		</line>
		<line>
			<ModelName>Gaus/Lor</ModelName>
			<Name>H10</Name>
			<amp>10000000</amp>
			<pos Fit="*"  Unit="ppm">5.07</pos>
			<wid  Unit="ppm">0.02666537998</wid>
			<gl>0</gl>
			<T2>15.91549431</T2>
		</line>
		<line>
			<ModelName>Gaus/Lor</ModelName>
			<Name>H17</Name>
			<amp>10000000</amp>
			<pos Fit="*"  Unit="ppm">6.34</pos>
			<wid  Unit="ppm">0.02666537998</wid>
			<gl>0</gl>
			<T2>15.91549431</T2>
		</line>
		<line>
			<ModelName>Gaus/Lor</ModelName>
			<Name>H21</Name>
			<amp>10000000</amp>
			<pos Fit="*"  Unit="ppm">4.62</pos>
			<wid  Unit="ppm">0.02666537998</wid>
			<gl>0</gl>
			<T2>15.91549431</T2>
		</line>
		<line>
			<ModelName>Gaus/Lor</ModelName>
			<Name>H23</Name>
			<amp>10000000</amp>
			<pos Fit="*"  Unit="ppm">6.67</pos>
			<wid  Unit="ppm">0.02666537998</wid>
			<gl>0</gl>
			<T2>15.91549431</T2>
		</line>
		<line>
			<ModelName>Gaus/Lor</ModelName>
			<Name>H24</Name>
			<amp>10000000</amp>
			<pos Fit="*"  Unit="ppm">5.87</pos>
			<wid  Unit="ppm">0.02666537998</wid>
			<gl>0</gl>
			<T2>15.91549431</T2>
		</line>
		<line>
			<ModelName>Gaus/Lor</ModelName>
			<Name>H32</Name>
			<amp>10000000</amp>
			<pos Fit="*"  Unit="ppm">3.82</pos>
			<wid  Unit="ppm">0.02666537998</wid>
			<gl>0</gl>
			<T2>15.91549431</T2>
		</line>
		<line>
			<ModelName>Gaus/Lor</ModelName>
			<Name>H44</Name>
			<amp>10000000</amp>
			<pos Fit="*"  Unit="ppm">5.51</pos>
			<wid  Unit="ppm">0.02666537998</wid>
			<gl>0</gl>
			<T2>15.91549431</T2>
		</line>
		<line>
			<ModelName>Gaus/Lor</ModelName>
			<Name>H0aa</Name>
			<amp>10000000</amp>
			<pos Fit="*"  Unit="ppm">5.4</pos>
			<wid  Unit="ppm">0.02666537998</wid>
			<gl>0</gl>
			<T2>15.91549431</T2>
		</line>
		<line>
			<ModelName>Gaus/Lor</ModelName>
			<Name>H2a</Name>
			<amp>10000000</amp>
			<pos Fit="*"  Unit="ppm">6.27</pos>
			<wid  Unit="ppm">0.02666537998</wid>
			<gl>0</gl>
			<T2>15.91549431</T2>
		</line>
		<line>
			<ModelName>Gaus/Lor</ModelName>
			<Name>H2b</Name>
			<amp>10000000</amp>
			<pos Fit="*"  Unit="ppm">6.53</pos>
			<wid  Unit="ppm">0.02666537998</wid>
			<gl>0</gl>
			<T2>15.91549431</T2>
		</line>
		<line>
			<ModelName>Gaus/Lor</ModelName>
			<Name>H2c</Name>
			<amp>10000000</amp>
			<pos Fit="*"  Unit="ppm">7.94</pos>
			<wid  Unit="ppm">0.02666537998</wid>
			<gl>0</gl>
			<T2>15.91549431</T2>
		</line>
		<line>
			<ModelName>Gaus/Lor</ModelName>
			<Name>H4a</Name>
			<amp>10000000</amp>
			<pos Fit="*"  Unit="ppm">1.31</pos>
			<wid  Unit="ppm">0.02666537998</wid>
			<gl>0</gl>
			<T2>15.91549431</T2>
		</line>
		<line>
			<ModelName>Gaus/Lor</ModelName>
			<Name>H4b</Name>
			<amp>10000000</amp>
			<pos Fit="*"  Unit="ppm">2.4</pos>
			<wid  Unit="ppm">0.02666537998</wid>
			<gl>0</gl>
			<T2>15.91549431</T2>
		</line>
		<line>
			<ModelName>Gaus/Lor</ModelName>
			<Name>H4c</Name>
			<amp>10000000</amp>
			<pos Fit="*"  Unit="ppm">1.06</pos>
			<wid  Unit="ppm">0.02666537998</wid>
			<gl>0</gl>
			<T2>15.91549431</T2>
		</line>
		<line>
			<ModelName>Gaus/Lor</ModelName>
			<Name>H8</Name>
			<amp>10000000</amp>
			<pos Fit="*"  Unit="ppm">5.7</pos>
			<wid  Unit="ppm">0.02666537998</wid>
			<gl>0</gl>
			<T2>15.91549431</T2>
		</line>
		<line>
			<ModelName>Gaus/Lor</ModelName>
			<Name>H19</Name>
			<amp>10000000</amp>
			<pos Fit="*"  Unit="ppm">6.02</pos>
			<wid  Unit="ppm">0.02666537998</wid>
			<gl>0</gl>
			<T2>15.91549431</T2>
		</line>
		<line>
			<ModelName>Gaus/Lor</ModelName>
			<Name>H29</Name>
			<amp>10000000</amp>
			<pos Fit="*"  Unit="ppm">4.8</pos>
			<wid  Unit="ppm">0.02666537998</wid>
			<gl>0</gl>
			<T2>15.91549431</T2>
		</line>
		<line>
			<ModelName>Gaus/Lor</ModelName>
			<Name>H11</Name>
			<amp>10000000</amp>
			<pos Fit="*"  Unit="ppm">7.35</pos>
			<wid  Unit="ppm">0.02666537998</wid>
			<gl>0</gl>
			<T2>15.91549431</T2>
		</line>
		<line>
			<ModelName>Gaus/Lor</ModelName>
			<Name>H27</Name>
			<amp>10000000</amp>
			<pos Fit="*"  Unit="ppm">5.76</pos>
			<wid  Unit="ppm">0.02666537998</wid>
			<gl>0</gl>
			<T2>15.91549431</T2>
		</line>
		<line>
			<ModelName>Gaus/Lor</ModelName>
			<Name>H35</Name>
			<amp>10000000</amp>
			<pos Fit="*"  Unit="ppm">4.79</pos>
			<wid  Unit="ppm">0.02666537998</wid>
			<gl>0</gl>
			<T2>15.91549431</T2>
		</line>
		<line>
			<ModelName>Gaus/Lor</ModelName>
			<Name>H30</Name>
			<amp>10000000</amp>
			<pos Fit="*"  Unit="ppm">5.65</pos>
			<wid  Unit="ppm">0.02666537998</wid>
			<gl>0</gl>
			<T2>15.91549431</T2>
		</line>
		<line>
			<ModelName>Gaus/Lor</ModelName>
			<Name>H38</Name>
			<amp>10000000</amp>
			<pos Fit="*"  Unit="ppm">5.65</pos>
			<wid  Unit="ppm">0.02666537998</wid>
			<gl>0</gl>
			<T2>15.91549431</T2>
		</line>
	</Dimension>
</FitParameters>
<GraphParameters>
	<Dimensions>
		<X>
			<min>15000.72379</min>
			<max>-7500.361897</max>
			<tic>3750.180949</tic>
		</X>
		<Amp>
			<min>-2751349.675</min>
			<max>37089918.8</max>
		</Amp>
	</Dimensions>
</GraphParameters>
<DataFile>
	<FileName>[750] PbBrPerovskite_crystal - 1H echo 3 periods 60kHz.csdf</FileName>
	<FileTitle>Echo M</FileTitle>
</DataFile>
</NMRFit>
