# Supplementary material for: Structural dynamics of melting and glass formation in a two-dimensional hybrid perovskite
Source: Nat Commun. 2025 Aug 18;16:7696. doi: 10.1038/s41467-025-61410-z (PMC12361452; doi:10.1038/s41467-025-61410-z)
Supplement: Supplementary file 4 — Source Data [file 41467_2025_61410_MOESM4_ESM.zip › Source Data/NMR_Source_Data/[750] PbBrPerovskite_glass - 1H R221 67us 60kHz.csdf]

{
	"csdm": {
		"version": "1.0",
		"read_only": false,
		"description": "R221",
		"origin": "pf_R221 1H-1H PbBrPerovskite 1016_1 2rr -  labo750\r\n$$ 2023-11-13 11:42:53.008 +0100  CEMHTI/florian@florian-port2\r\n$$ S:/Bruker/TopSpin750/data/pf7_TBennett/nmr/PbBrPerovskite.glass/1016/pdata/1/procs\r\n$$ process C:/Bruker/TopSpin4.0.1/prog/mod/dataserver.exe\r\n S:/Bruker/TopSpin750/data/pf7_TBennett/nmr/PbBrPerovskite.glass/1016/pdata/1/2rr",
		"timestamp": "2023-11-13T10:43:18Z",
		"dimensions": [
			{
				"type": "linear",
				"count": 512,
				"quantity_name": "Frequency",
				"increment": "-122.0703125 Hz",
				"coordinates_offset": "34839.03773 Hz",
				"origin_offset": "750.036496 MHz",
				"label": "1H - Frequency",
				"reciprocal": {
					"quantity_name": "time",
					"label": "1H - time"
				}
			},
			{
				"type": "linear",
				"count": 128,
				"quantity_name": "Frequency",
				"increment": "-117.1875 Hz",
				"coordinates_offset": "10298.37946 Hz",
				"origin_offset": "750.0372866 MHz",
				"label": "1H - Frequency",
				"reciprocal": {
					"quantity_name": "time",
					"label": "1H - time"
				}
			}
		],
		"dependent_variables": [
			{
				"type": "internal",
				"name": "NMR Spectrum",
				"encoding": "base64",
				"numeric_type": "float32",
				"quantity_type": "scalar",
				"components": 
[
"xtwqxqpgRMQUP+DFheunRewv98XIB6VE+u0XxSZTNcYJiufF+8tVxv1llcXS3pDE52pvxj81jMWVQ71FxW1axtobJ8ZwPQLGHhYHxnnH0UV9P+PFLSEbxp+rPUbvp6PGjSi9xMGXwEZ+HRBFYFRiRJyiAcZNYtTFNBHiRQG8G8Zm92hF+aCbxaRwLEZkO89EMXeNRVg5dMTyQc/DyxAcxthfgMbgLU/Gc9d0xkmdgMMN4BLG0ZFkRtQJukWt+j7GdQJ0xjtOOsY/pPHFW7F/xYy5JEbEIDxFBvCMRQg9AcYW2crFMuagRbpJC0bAypLGnzxORqg1EsY5RQ3GjZdLxhV7ysZ8YTfGBz3JxS5uEMZsZ9TGhPzLxqFnX8X/EJHGq62YxQxxhMQ7cArFROmNxqut/kUvTGVGHqeJxjEIJ0YhjgzGUrguxTarnMWCc8rF+aDxRQ96gkXn+w5GLEMARaMBGMXVVv7FUpYxRbraCsWa94dGOpJTxSBBKsYDCRvGAgnexceY/0VCrSjG6GqhRcsQjcaad2zFRiX7xa8DR8SmCnrGhHyZxgUjgsZFx4FGxCAURT55PMaSy3ZGWYb2xXST2EPh6bNFhHzKxYEEjMbRkSfGryUkxAG8DcUc2rjGbTQ8RsxdT8U5RQ/Fo5LMRbRIn8Z4es1ECle4xilcREYtsiNGTfM/xl1t5cP/kP5ErfoOxlmGWcYVjNrFqmCqxbivwUWmCpDGgnOsRZAPnMVwzthEUicwxutRfEaoxlvFDwv1RSBBBMaZmYdGZRlFRjOiHMYQx/TF5q6HRd21CMWJ0ojFveMDRjSAn8XWNCnGB84ERhE2bMTsnpfGDwsuRs2qmUVgVK7FRGn/RBzrfMayDNlEm0SQxnsUKkVFNoVGVg6VxQKaEUZ78vZFbOfPxTQAjsY5tKbFfa4BxjcatsUyxGHEKqkDRFn13cUJigrG8x9LxlsgWsYaQJTGxtyXxSuHDsYpy9JFFmrBxehqFcZeus/FdXFKxyEOCMf5oE/GsdCYxpSHOcWsiyVGIEHrxaMBusa3wKbGA3iZxum3j0O4r0PG07yrRRt8acXBKL3GGdHPxs2qBMaDQBTHUpa7xUW2UcZyaEnFvUEQRwdOpUZ1Ag1HI9s5RZ+rFkb7OmDEeVjIQyjtDcO3QOPGQfH/xjLVoMYLJLDFf0hHxm6jfUVxWxJHNqsBxs6Zq8b7OrvGVFLQRlBrYkf7epRHdXHSR8zMbUdW/T1HubxDR9hQ5EfW1qJHU/R0R7az60dCrw1ICSoPSGPu2EcxN99H9MzrR8ac8kfpV/5H5p3FRwmKpUe6euVHGi8LSFKY9Efo2dFHmKzvR/Ss3EdT1MdHYZKMR8VN90eZCvtHMGqLRySoqUaAd4xHiAOxR9DEekdeS5ZHCheLR6/lR0fV+D9HvZJVR9ejJ0fjtj9H4/a6R8E590e+sNZHMdfxR5ZhJkhn1AdI5u7vR7Id3kcgsvFHN9i+R4VauEdNhMpH6ca0R1KH20fxw65H6AjYR5RlnEe1RpBHLn+RR88mbEd9HUZHgZW+RvxHFUc1b6FGPCzJRuXQVkbJpQ5HLeEXR85IAUdxrDdGLpDORuvR20ZZ9QFG5j8ER11t/0ZIUDtGKbqpRvMfJkbXkuhGE6ETRxGlI8YDeD9FzbtOR2pNT0cIGwNHuA0PRxza1EYxSBJHeHrBRXlY90a6ySNHLm4WRrfApkaZmctGQBNvRm8B0ka280pGs2oAR/5DGUcqOgRGLEMCR6OBikYubptFtvMtRZaypkU8LCZGkVxpRuOl68QsQ79GurgqRo8xV0bnas5GrdhERu7JekYibO5FhrifRnDO6EM7cKhGAis6RrTIdEYJaGlGeUeERlRBr8ZvgZxE4xQZxl8HvkRCz3bFDJOXRTa8lUYhn75G4Qu7RbP7xkY5I7hGrIu7w84Zf0bJ5SFG7yekRmxnjEYPev7GA+dkRY2XlMWTqVtGVg5rRgaBoEbXo3RGkjo3RvYGRUZtxRrFgQSFxNJvb8Woxu1FFYzixIGVIEYIPQxGfR1YRjlFiEZAgpbF/WWtRfAW8MQMAiPFBaOixTY8jsbJVJvF61EMxSxlL0Zhw59GMzOCxgPnbEUo7XVFvcGnxDAqTEa0WSnF3Nf5xHS19cR+jIlE8kGHRRX7Y8VHcufFv301xjjWh0WNBtzFJeS5RSeg5UX1KNBFc0a8RVn1t0WEjZXGBSOaRrWE6EXYgRvFiUGSRv+yi8WC4vtFoHgCR2NdhMUD5xhG002ARrivU8XXo1BG5dAoRuHpc0Zm91VGgy9CRpOpjkUXtydGHHyDRi9dtUbdkzJG07zfRj2brcVz16ZGaJGxRbDhqEauto7Gf0j/Q2PutkVqTUjGoImSxdGRBMWnV/ZFtFmcxmb3JEVj7uRFZtVPRbKdCEaYTPXEzbuwRscpDsUqqQxGRbY/xl5LmEV3LQ9GSZ2mxe+nckX6XElFc8aixoVao8TAyinGorQPRclUAcYJivdEfR1YRhrAA0WvlCXEH2NSRhE2MkYxd/lFkA/URdO8vUWNKEBGbcWuxEkudkZoIpNGLpAgwaK0nsY7Tu3FtvMZRRPQuEWsHPZFFD/IRRuePsRp3hlGDwuNRRQ/XkUzotzEpN/mRCCwZkVwPRrErdhHxlMFwUYgQbNFkA9iRZwz/MUmwh7FCKw8RKjGG0UYlSRFf2oQRoofl0WfGs9EIR9Cxhcm0cXjNrTF9NutxUKtd8aUh8VDL0waRV+YrMTfvgfGBTRgxrTIQsU/NR5Dih8UxrWmIMaWsuzEx7o+xrq4vUSk3zbF6+JTxnBfl8S1pm/GCKy8RPyHysWhZ2/G4XpMRezABsaqz0vG2F9qxVioBcW8dOvE22jYRZoIZ8Y6kkfFd5yQxWDlAsaMSk3GVg6/RclU1cW9wTdEDi0TRlHa5cV46e7FEOkCxnSTwsWGOGbG6gS0RAUjicbChlPFGeLCxYv9I8YeFtDFJJeXRdzXScWHFtlCVn0uxEVHFsadgCbDF0h4xe8ng8YvTGHGj1OkRX9qlcbP95VFxkvXw1+YjENWfWbFDpxixg8LGMaoNbnFxLGWxVFJMsaKH17GyVQdRszuHcVwPZ7FMQgExnS1xcQMcWrG2qwORfCFNUY/xlrGklyVxtZWMcZ4C9jFf9nxRZyi48Soxl/FvHSTQa36qkadERnFoIlwxV+Y5EUr9ivFS1m+RCcxiMRWDq3DDAJbxtbFm0Vd3DLG4emDxetRkMY5RQjGsVDBxZoIN0UpXBfF7MDJxd01pcYsQ2DGb4HCxcgHCEYnDz9FAN5GxuOle0XBF9LFkxgERUHxQMZvgTTFo3B1xqFn2cV/2XDGqvGKRDoBn8Y5IxrFVn3mxT2bKUU5RYfE/jKoxp5ekcTOiATGaysRRtZWDUaI9HrGs3vCxeHpBcQ8LEDGjZdTxse6MEXhaYVGjEo5xlfKPcbzjgDGt0DoxWiRFcX99gXFS9mTRtnOQ8YOLZpEdQKaQBe3fUappIZFcmixwzqSUcZLNzNGBRL0xBt838aL/YNF0ES2RaCJgsU6AaVEdXHLRHA9vEX67Z9GGJW2RSPbLcX35OnFXI8MxsPTGEbarIjFgLeExdjw1kUzonjG5IPSReM2usRlGbxFPQrGxrWEYMaDwCZF5WEhxmx4tsVF2I7FCYq/xbfRusVNhF/GXinTRPW5Fsb35BPGtLeixmdE4UWHFllFC7UTxrfAxsZqjVjHBgGFxmBUC0ZWfcTFbOf/xZ2RgkZLWY3GiGOoxo0o4cZHA6DEdXEARpp3qcaNlwbGdy0txd++qMbsHurGu5bIxdPN9Mapk6HGKpj6RuYdKEYK1+JGjnV3RtGRaEaVQ9fGFfuQxvAWIMXWNO9DsS5jxrbEG8cExefFzoimRTarUsUpOszF1WeyRtcSMkWQ4DvHY+6txpi7MkaminFHz9evR6vPrUd7FERH5EMHR4LilkcHn5lHR4OFRwu1/kZGtMlHLbEDSBdHAUh4C/9HI7nwRzc6C0gngOhHwRfuR5bS2UcVW7JHSf3WRxXrCUjcV/dHZdnKR5OJ/UehBgVIgtGjR9WYu0cvXeVHN5kfSItskEf8mN1GODahR+6rdkdMF6NH/oOTR6jGske4b1RHuTw1R9/+UEetaUlHcL10R1RjmEeVw+tHYDTLR6uN1EdSSAVIoiQbSBNh5kehJd5H99P4R5tVvkcdabxH32/BRzTxyEcggc9HFYwLSMoSxEcaIMxHZ7WaR76feEfRoIRHDhwpRxMhJ0cJiu1Gh9ZBR0mui0ZE+htHu2cFR6pxTEe/7OFGoxK6Rno2ckY0AKlGhslFRriN3UYnDyVHaKL3RjJVsEU73xJHRPp2RuLH3EbmLoVGK/YSRsdpB0e8419H4Nw/R1aOy0bJJQtHe5SjRpYy40ZqzYRGwMoPR8VPE0dYOYJFHHwkRkyV4Uajga1G8kGeRoj0+0bTK9xGuriwRsPT00arz7RG1edyRj5XF8WMSgRGXP4Ixilcn8RkzCFGCyQYRptEt0YyVZhFx7q2RaYbBEdCz9dGyxCoRhiVVENCreNGOGcxxmTMMEZ24JZFENiZRuO29Ua4jT9GsS79xsEXLkYpXIfFDr5lRrpJa0becZbFpSzDwzOz70auR6lEpnkWRgdfcUYjSqVFiNLARcDKJUV1AklGvWOPRgdf08alLKPFIY47xoBIDUZns1rFUGv0RX4MDUeUZUtGtLeQRkku00UQWDZGyqFxRSoYTEarPtvFJw89Ru5aMUbmrp1E8rAgRjarlsaz6qvF8/3sRZOpQsZWfZ7E4Qs6xvW5SsUG8EtGIuyLRhgmAUbzH4rEaW+QRDXvIEXvOKVDw0JhRQG8z8VjXRTFeccFxVHa60VliHlG5/ufxfYGr8Urh75EDeDZRYmwJMaAtxzGio66RfixjEZgVDdGETbaReti6sZYqNtF16M2RjOixMSX/1DDLm4lRhbZ/EU+6J9FNe8MRszMekYc67JEzO6tRclUdkaQoMRGSnulRdzXEcVApBRGiGO9RIj0oEY/NT5F2/lJRtSaJsTqBIFGCKwPRttob0Z5WChGHoXnReviMsVgdi9FDpwXRjarwEUldVbGSL8HRvD03kV0JB7GxkvBRVfKA0ataZBG07xOxhpRoEWDQNNGr5Q8xhZqDUTjFJ/FA3gPRWPufkUHzrfFrBxaRKik/kVif2rGV1v9RapgNMXDQsNF0yvzRUkurkYufxlHDU8vw7bz90Vg5WlGDHHUxMzuLEaMOfRG6oTBxgisdEVlGYLFQs+yRYT8zUZrK3FGcayhxjjWbMYHPX/FNBGERbiNXkZ5x0VF/tSeRbTIO8acojnG9ShcQ3Eb2cUpOu7FYTKvRarPSEY/xi5GrWmYRrra2sR2vivGCfkDxhiVsMW4HifGw9M/Rv32PkZhoXxGibBFRXL5wUUT8qHF9+Q9xeOl+0OfqylF/WUyxv5DqkTIdklGaCIHxh04J8PIdhnGukmyxQpGhUS1poVF8rCoxa+UDUZa04LFCkbFQzlFH0b7yzpFRGlzRdLec8agichEpb1Nxuf7qcVIUL7FG57URdQJBMYOPtTGE9AJRqMB9MXIB9VF0LOYxlrTcMWJQcBFY10fxqJFEMb67etADr45xmSqPsY41mNGZ0TxxUHxG0WRfifFzoiaRA3gq8Wt+gTFQfHVxYan9cUbnjjGiNJTxqZ5YcZqTa1G0EQYRWezYsXhepLGoiOnxvOON8WY3blFueugxsZtq8b+1DhE1xKUxjQRMsYExV7GyJgnxXnHKcUpXF/EvWODxvwYs8Xc1wlFnKKhRS9MVsW+n0BGbOejxVpTxMZPHp7FgZWxxWZmDsZJLivGH/QMxW6jAkYQR/nGnYCAxa62lsVeurFE7XwbxbQ3WMVCrelEfvtiRttoBEXVePdFzcyiRueM3MUYBDpFJzF1xm4SS0X2lyfGc9cxRkRppcVaU5vG7J4kxakT/MUhjhlFItvBxLWm8cTfT5vFxymeRQ3gzUNApLdEHoU7xeAL/UWzaoHG5PJuxtO8h0UD5xrGrensxiqpY8QBTaRDbHi8xcX+o8bSb89FecelxTcaI8a3QKZFcM4fRhQ/FkSPUxnGyxAJxrraysT99vXELEO8xYPA3sUv3WRF+Q8nxgKa2sWGp7PFyAdFxWZmF0aAJnjGcmhRQ/U5ucYawPnFLNQYxmB2wUVGlOZEOGccRWSquEX8GJvElUMbxIC3UMUqGBXBV8pwxkrqmkUIPQvF4QupxgTFj8JEaU1G9UotRZXUpUXix0hGMXeuRo9TcEWk337EZRnoRaOSSsU2PJvFdy11Rb1SgkZQ/PrFxyn8RRWMcMa3QB7F7J5wRe7rjkUW2cTFRpSERaJFIsVokT7GGi+9xCv2z8UxCCzFaW9YxvCFEcZcj/bF8x8+xszMecaq8UTGH/Q0RcQg5MUYFdLGtRUnx4hSz8YhjkHGEoPMRYj0y8QIG4JFe4NzRi4Qv8aFWmPG53uQxnGsV0WGOKzGb3DrxkXHo8Yep+DFWRcgxvaX38ZhMmLGak2TQ3A9ikTWNFhHNxqkRfMfgUbG3I1EAppvxjOzGscYhNXG7C97xtej7cbREQHHqmAcRQpGycXTTRHGcopERgCAv0ZUY4PGQv4qx4OAFMd3nFpGDPEpR8xOkkdGVJ5HvDRnR3/ZwUVCLVVHmcq3RzWeSkfWNJ9Gi5uHR4PfDEgXaO5HhmnwR2TbB0ibRgFIemUQSH3/9UfZDuRHJ2/CRy4/6kdxHA5IuG3uR1Hp1UcvDPVHemX3RyYT0kdMVaNHomP/RxBZEkjAW+FHK/YUR6GHgkftzeZHUKtaR1l1nEdG1KlHciiNR+sRL0da5GZHO59ER9DEYkcn8ZpHwma2R4c21EdIELFHnUDpRw5dAkgjWfpHYTLrR4kQ5EfjVOBHxJG0Rx7Ww0fq9btHplu4R3sy7kfWtgVIEsO5R5DgsUfwpZBHbdZTR5S2WUfDQjVHMgRARwBv3UZM5gtHrjaURtk9hEdJXURH2mxUR4nB5UbOiNFGPCyvRqdXgUZZdcVG+Y8xR1dbjkYqmOlGlqHoRkxmJ0fFj1FGkjo0RiuH2EYOLSxHmRkuR0Mc30bD5EhHW7EGR2L/+0a6uN9FAG+6Rgl53kb+1NdG3ROjRpr3j0Ywu29G54yoRuf77EYOvllGiGMPRxIUiEakcIdG858NR8Qggkb9ZQFGwFuIRQrXUEZZF9PFpHAVxbdAa0aitIVGDi0tRmlvm0Zy+YVFSoyGRvAFpkYHX5RGSFDkRdMr6Ub8qRvGMuaARTVe9kXWxcBGrke4Rm3WoEbqcw3G/WVjRmnegUXKIdxG6gTERrq4LcRQ/GjGxW3MRiZThUK5a3lECfnMRbIMq0VAE3dGObSQRaHWdMX1KC5GWfUFRWb3REUUru/FNxrIxTXvgEVAgiJDBEXKRi5uSkbx9CxGhHyGRmWIhkbFj3FF85/gRhuevsUmU0lGukksxdbFcUW7lptGxQ+DxrPqEcYT8otGWyD5xcsQ38TsL7NEOgEDRq5HNEZmZmtG6pUGxSV1WkavAy3GW0LKReM29EVMFTDFC5NpQ1TB2EW0yI7EUUk7RqjGyUXegpNGLv9CRuCcr0VrCVtG1sUIxo9TMMWbxNpF7XzPRSexjEZiEJhDTYTvxT0K6cWtaV5DUwUjRFBracYA3tJFBTQ9xX9I98RrmiVGdLUhRpvEREWb5sVErwPfRTqSxkbZzrdEEhSHxGb3dEXG3NtFzG6VRt++isUT8qFFjZfkRWiRCUWBc+ZFwTkjxYGVLkaezcJEibAFRio6HsYV+9tEJAb5RfMfwEU4Z6RFyxBXRmez9kVfmLtGMuYsRg96GkZjXaDGAU3aRSjtL0Z3nGnGKhiRRcNC7cQwu2dEeVgmRpT2psQOLTJCliERRtzXwUNTBSVGcayrxLsnIkY41g5GfT8LRs9VG0eiIwDGhVpjRTVehkXcRqtEguLhxf1200aqcYvGLEMoRSjtqUXG3OlFnxpWRhDYsEZGJe/FJlPHxaFno8XkFAXF9gafw40obcQMcYZFvp/oxr3BS8ZQ/I7F61HoxZrmYUXfvo7DqYINRjSRAUcLJBJGLv/NxRgERsbu6xDEs3uIRT7oGsY6AQRGBMWbRixUuUZKe39FYTK9ROOlS8VSlk1FutpqxJT2kEWDwHJFuB5xxdobbEUNT51ForQ/RakTRMUawDPFPL1Exn77S0Yc64LFEMdCxbfRCkaeXvHEaCLKRcoyikZtxd5DI9uxxbfR6EQmUzrGYOWQReELHcboSIbEFYwBRrdAf8bVeHBGcD06xrWE3EMFozrGJsKaRRKDXEaxvxbG9gZPRW+B8sUIG9bEGsCSxh3JKkZcjyJEfb+LRr6fasaPwvXDEoOwxJvEDMYKRjVEyxDPRLWmHcXvp13GrByWxijtZkYldYLEldSpRF7LpsbVeHLGtRX7wt9PYkbWViPGidISxscpekT5j4TGIttCxlRSr8YQWGDGawkJxEW2Q8ST6QTHvjAfxtXnvEWJQfDF1xIRxnVxc8WMSgjGeqX6xh6na0Y6kl3GbqMJxSL9lsQ2q2bGodbwRdSabsZaZMPEuK8ERmsrpsaSy4/F5h0kRhxatkVXW7FES1kiRk5iwEXLEI9FIEGnxVpku0RKeyrG78kDxP32/8XFj79FjuRixIoOosaHFglEsp1fRUhQsEV1ArjF/5CERd0khMXtfIFG4Jx3Rk5iFEUjubjFmEzxRYEEYcaMuV3GokWuRQ1PkMZL2a3G3gI5RGiRjUXM7rfF/CmBxkMcr0UawJvDhJ4dxvwpmEbVeInDLbLxRU8ecsVvgT/GqRPIxfJBacaMuSPFhevRxWb33EQZc+HFAG8BQUW2z8X02yXGfoyDxupzEMZTdGTDBaMtxjPErUUMAgzGYOXgRFn14cWWkJBGawmJRpF+s8Vn1TfGAAAwRIFze8bWxd3Fw0JBxb99McVJDA3GDr76RQzxhEacM1BGhHzwRBiVjkZvgQZGFQyRxvs6D8YMAgFGgZUCRrQ3+EJB8eNClGVwRrfRAMR/2YtGXUvwRIj0CsYzokhGYn8Nxg6+P0aMuUxGApoDxohjhcUD5wxBlUN/xsQggMXVVubFHTj/xesiBscHvcDG9gZ6xj55vEVtxRDGZeoPx/f1BMd4i8vGETaIxaZ5zcXysFDFLm4+xoXro0VN8wZFnCKrxl3c9sVgVC7FcM57xli5KcdoEdTGDHGPxjQRDMaz6vNEN3jYxoT8i8YFI/RGtgS7RqTwAkcG8G5GWtNBRqu+w8bNO8PG5r+cxueMoMXG7SzHf1kTxyGfhMYuf61GtoTIxpjdN8Z4epNGN3igRidgcce1JqfGE9AyRtzXG0dHkodHO3CgR7KdIEeGpzRGAU0HRwTlg0fKMixHJlO5RR6WJ0dCvgVINT8DSOj6AEgeRhFIW5EISBxqBEjFzxFItwD5R10L3kf5fwNIa2ogSGB0C0gAPs1HqpH9R1goE0i9gblHxk2wRxQuEEjloBZIYYPTR606UUd5SYZHYNTNR4BXtkeHtrdHyDioR1A8l0cUf09H0PNzR6GWdkdGpUJHotSiR1IWtkccXLlHFJ/OR0jw5Udj3exHKknnR+Ty8keL+wlIWmTbR/oNvUeEPutHrIvGR61JskfctdRHP7XxR5l5u0fOWapHcD+rR1CrZkcW2WJHOoFGR+MUXEffvmFHN4lNRlInL0eCYvxG61F7R01iSEdrSU5HDq3sRtpbCEcOvuxGcvnWRp0RKkf/UBRHio4cRcGX6kboCE5HHfgMRyV1GUYExUJGnOJsR4OvKUfc17hGPL1ORhLUK0cy1e1GR2GfRhcmdUZqPMVG16PERqCJMkae3oxGfb8URyQXk0bBOdVGB070RvXKrEZ4+vVGe3KARp8r0kZKaoZGEvJ7RvAWlkWGOPhFsgzPRRDpcEY9myFGibB7RhzrcEZ3nCpGi+z3Ro51EUUJilPFBFaORXBOl0ZCPn5GGXN4Rj15fkYfY/RF/yE9RhgEiUYYlcLFxyngRm+BrEUc62dGETZpRpAP/kan6PDE4XpFRtk9n8U+eYZGY11MxL3SnkYf46RGb1/nw4JRfUaQDx9G/kMiRdv5PkXSXqtGKVw0RkCkg0WyLoTG2qySRjPEgUWeXvFFveMlRrTINsNm1WNG7lqdRmHDo0XR4h5HUpahRXxh7EXEIGzGNV4BRp2AvEYLtVLFhVocxoAmMUZRSS3EqvG4xRPQ7ERVsKVGMCqhRUcDqkXiWIfEZtXBRRSud8YRx4RFKhjBRb993cXDQlNGcoqMRfaXg8Uf9CdGJQZJxYa41UauR6FGDpx7xcxd20WCUclDOUVnRvHSIUZFtu3FQ4tFRngLwMWMSstGtaaHxRzr1sXZPXFFxymSxCQoUkXdk6fD9bmORjcawMKopBpFCsadRvOO1cVDrQDGW7H1RSSXf0JvAaNG6EhTRt7xhEaRbbtG3SScRaIjBEZrKzFGkA+KRY9TREQIrFDFMQiixcL1S0akcMVElpClxRxaJMZvgaZF002ZRuOltcVHA4pGAppmRhZZkEZB8ZdFpSwOxmB2kcVO0ZFFf0jXREOLfMVrCXhGnDO6xVZ9jEXAW1NGUI2RRfkPWUSyndNFidKcRWuad8UyVfjEaysaRh6n6EHcRgvG5APaRsEXSsWqYFXGXP4TxSNKm0UFEnPGkKCMRRbZUUZLyEdFF8inRlN0hUZDi6bFvOPMROf7wURHcuFEm8SKRZm7lsJBYEVEcvk/RFn1QsY/NWXGcM5oxZAPlMVU4yVFJJfXRkOLHESHFojGtNmYRjXNkUVSJwXGO9/HxHEb1cRK6mhF7Q0+xBZqncT9ZaPFsOERRRDpJUaUhxnF9+Q8xh6FQ8XKoR3FEhTBxXVxSUY6kkPGNe8Sxp1vq0bIdkTGvVKORPkPGEbG3KvG6nMFRBgEP8Y5RYbGL90UxNSarMXoSITFHoVNRn2uyMXtfM1FVFKHw9/ghcUNTwFG377gxUp7Z8apgk1GrPrcwyjt70UEVg/Gd5zARScxEEUyVfBDgEgsRnVxJsYsQ+JFf9lwxmdED0akTqDF/tTyRYy5e8SC86xGlOWwxl+YAcYf9PbFYOUWxsgHAcUwKh3Ft0BCRCUGCcZxrAvDwFsHxuf7TcWHhS9GXxiUxs/VCsXMXUvEbOdbRhov98UYlQzFF0ioRVmGRcafPGxDKVzLxU+vrcYCmkRFL0xuxUaU68ZtxYXGQKSHxATFnMY/NVfGaKKJxrsnb0SzWW3GyrLARrivS8bqc7XF8kEkRqabOsbUmg3G3ZNPxUi/VcZv8ChGXjrWxvpc7cLsL2ZGUUkdRRgEvsTz/bxFG54NxhWMesa3QLzF3gKJQq62fsXb+ZLFxCAWxr6fWkUi283FWYbyxfypYcat2KfEBRJUQxIUX8TjpVZGj8JpxRWMasWbxF1GFD++xP+QoMUdyVnFUicvxjy9BkXb+ajFne8jxpyi40TjFGFFoiMKxov9vUSCUWXGzojSxBSuk8XiWJPFtDcyRmQqnsZiEKZFuB7RxXzQLMZrmgXGibA7xtcSOUYJaFvGyjIjxrwFukXgnPPFbqO1xWPuCMavA2XGYqGCxaz6VMUOnCdGcRtKRoY4CsZ6No1FQBMRxUtZXUalvYZGsi4ORLZi8cXJVPFEXkuyxjtw9kSL/ZnFCterxYSeTMaqz05G7MA5Rn2udEZN82zG2c5nRpLLscX7y2zGDi3UxQPnUMWyDLlFJXVURhQ/LUYZUbhFc0Z8xT/GNkavJYFGad45xa62bkVliErGUGtaQ1z+S8U1XprFEhQWRjOiRMbkcs/GeOncxXSTzEV6Nm3G5HIPx5SHgMbb+UbGAG+BQfWopcYERTLHB857xo51AUXPZijGUrhORCDSL0X8GJXGCL2ext2TesZDi3vGvVKMxekmEUVL2QLH47a0xhV7pcYOnPvF1VZaxqyLHsYquoXG1efSRLgvwEYo7TNG8IXjRV6pykaBlQfF6SYEx1N0jcb2KBzEWKilxAgsR8fLEDXGgnPORULPCsZ0tTXG375VRgU0LcZbsSPGMPs+xzXvkUYF4y9HydRuRyfxkkdAkzhHueuJRmdVk0bWdHRHOGfFRqHWhMWoRopG2N+wRzpyEUi+wARIzJ4YSME4GkjdJARIo4EaSMIlFEiTR+dHOvMKSPxHMUgMcx9IXnroR579Ckit6RFIF4j+R6qRuEci/AJInk40SNER6Ue6+G1HU9aDR9AE1UfItstHig6pR2pN6Ud14oBHEWeXR/QMj0eBRJhHis6ER38qnkfiOLRHDc/OR72S1Eczk/JH40YDSAIa6kd6xQFIYaP8R+3tDUj/oe1HS3nYR+Ww90dgpcZHxkvYR2TM+0ddnNNHaHGHR+4alEe7R5tHb3BfR71Dj0dsp3BHnGI3RxUdUUe/fUNGq02DR58aOkfE4CVHHyMaR/MfMkc0Ed1GZMwhR7pJI0fV5xBHA3jfRmUZb0ZHg79GCcoER+qzI0ci7PJG1xL5RiZCO0eRXHhHBaPRRpp3n0bgrdVGy5DORsuQh0Z7A6RGliEIR+Tyv0Z0k0ZGNIBkRlIW0EY5xRJHCL2HRuV/PkceJ89GPQouR4fnDUeLbIFGENjGRjcaQMLgnIlGGXORRe84n0WV1MnDP8apRlyPdkbBOSZGBvB4RjojmUZNhIdGA+ecREKt6USoNT1FJkLqRgxxm0Y4Z7pF0+skR08eWka6SWRFsb+8RetRJ8bBOZFGbqMfxuzALkbdNZpGqvHkRgTWxcbmHdhGPuirRWpNL0UKaLLEAN78Rnbg/EZJLgvF/WWbxUtZhkSQoHdGZYj7RAMJ3UY0EbBFUGtqRhnisES62khGGlESRomwOEZ9P0hGeqWIxQrXA8WUB5FGCyRPRoLRo0baGylGeqV8xDhncMUIG+BFeAvYRdCzWcOpgkrGuI3mxcX+ksUGgcnF5IMVxv3lg0bDZFtG8IVdRaMBMMUT0BjGZ7OyxadXyMVLyJfF003wxbiNO0YZ4oLFawmjxXKKgEWX/1BEN4mxRBZq/0VpbznGj1MDxqFFSkWGOFlGZRkIRtQJ4sVIUMREowFgxfr+s0YwKp1FMCp9RYeFwkVrCT5GWmQWRuhIVUZxrKZGYqGWw05ivEVhQ4dG8IUJRTjWXcXeAk3Fc0Ydxmlv4kZ4erlGWBdoRgxx2kayLhJGC5P9RfTbB8QdOKfDdCT1ReM2UUZwzjvGLv9FRgwCkcVLWZlG9pcsxhbZAEYHX2BFz9WOxfaXQkZ0JJJGUI2XQmx4+sQ41qvFZDt7Rf8hJUW3QC9GUpY3Ro2XDkZLWaLFTmINRv7USETXo9BDYcNjxAsk6kUQ6W9FeekqxuzAOUPc1wlF8WN8xBiVLkbP1YpG+aDJRWWqhsbx9CbF2c6BRdxGg8QdyZHFOaOfRktZhsIzs7ZGZMzzRafo+MXIB4jGo5J6Q1+YIEUHzjBGyjJMRfyHWkYwmVpF5WGuxgG8SUVv8LNFEoPoRE8ec0YQx8FGQq2pQ71BzMZIUFDFt9GuRf+QzsSMublF8IWFxdSaVsZns4rDOiOKQ6YbFcfjFETGvHQuRr3BN8UwKgfGnzzqxVYOvcRMpgnGio6mRQ960MUSg5rFK2X5Re2NssbmHVNFhVokRq1pfMYwKiDGR3IaxkhQW8az6nrGAitfxRHHqMXtDX5F7J7qxeXQakXeAslE/fYVxQ4tssJApN/CnRGTxezAlUUy5tbFUrhORVz+4cW6uDhGNqsERrlr48Xix5rFNqsKxYQNr0NOwIHGFR1dRUI+C0bHKS9G91P3xd9P40VaZBfGMsRxxsSxKcaoxh/FmgjrRMRCCcZZFy7GKH5gxYMvN0ZvcJ3GwTmJRTwsykWHFpjGnYBeRewvo8VR2jtFv46exngLI8Y8vfRF30/LxcQgjEU+6DRG22ibxjC7I8XXEvLECyQIxUT6k8ZoIgfGC7XexR/0xMVzRnHGQKS3RY51kcWBBB5GR3KJxIXrVMY/xoLFt0BCxSXkFcZqTR/GxKCxxmDlpMWGpx3GnDPORbTIRkRhMtVDlpAXxYAmhMW+MPPF0032xQskGsZmZqbFgQTFxbdAgsGlvSvGPL0mRVRSV8YukExFB9+ZxrE/jsYqqenFrWkWRQpXjEbrUZhEtuKJxl3c1kSbxBbGufzTxUwVVsZokXvGkKB0RRBY4cUmwoDFw9MxRmDlnEUOLYzGx7oFRmEyZsZXWyHFiPQXxVg5RES7JxfFtmK1xruWEMQ/xiPGYHbBxekmncWxvzBFuycjRVWfWsbHujzFDHEGRiqYrcbaG0xFnRFFxfwYP0bDQnFFWfW9RT5X30XfvpZE0LMexiZCi0abVT/FXrrJxCXko0WYu+5FldRJQ6D4O8YExSzGINKnxD5XAcYExb/FbqOMxgxxrMOsHCpFN4kxRJf/usalLCdFs+pjxH6MuUScM/LE5dDIxcRClcRg1IhGj1NqRrEuV0a+sIHGkxjAxRdIqEXVeOHEpptBxvs6J8aXbprGbcXOxW00ysUAb+dFgDejxvwpm8YB3qTFhjgexh/0aMbqFZLGo3BbRv7DhcaGJ+3G3ZPWxgBvk8YpXK/DXweaRUvIjMYVjN7FSuriRZMYRMawYfTGmgitxgbwFsY2qybGw9OdRbpJzsYbnqpFdz6mxqFnw8Uy1cbGusn3xhxaB0YlZJRG93VgRcNCXcRWDqHFNBGuRCh+r8bKMlDG1JqAxrWmwcV9P5jGfb+axmgAd8VvgapF1Aluxg3gdUY3+PRFDpwex4vbi8ZH4aLF6vOpRuhIXEchX4xHpvkuR/Kw/MWeTc5GDNMuR7UVaUZgZbTG847VRVEJhEdqbfNHqQIMSGfEHEit2BFIR3MMSMHJE0gMkiRIn1sVSExHC0h7szFIi9wmSMSx+Uea9wJIjDosSBlx+UcdKdtHRVgLSEQpLUjClgFIU4WaR3EMpUdtFuhHt6DlR30d4kcllc5H8FanR5E+U0ccq9hHUA3FR240o0f5D7JH8KXxR4cWrUc+1+RHiyz2R9JwAEi/bOZH6Wb8Rx5GG0ghX+ZHEXb6R8n1CkhCPvhHftvVRxPB3kek3gVIGbHpRxbqwEeWsJBHnYBgR0ndY0ebJoRHMpWURwn5f0eL/QpHvWNCR8HoIUdxLGZH6jNKR2+wDkeGSbBGfxkGR+bdCkcRdi9HLwxDR11L30az6olFtRUrRrp4M0fM7hFHObSfRrlrHEfBeXBHS7mSR28wD0eHFttGDj4kR30/6kYyZrxGfa6nRueMDUdU0spGfT+ZRqz67EWihQtHBbTURgu1xUayDMBGBIVQR8zux0bkMmNHoScQR8iYqUXCl4xGb/AVxf6yJEZPryzF9pcfRruWKEWvAydDpN8HRiegS0YZUWBGXP6sRgfOOcUo7QFFFfuuRrTItkVFdgNHoPikRnbggkazqh9HejZBRtSaDMbUCaRFW7G1RQdfykU78I7GApqsRc/3jkZkzI1GRiXRxUAC/0YTYdHFGlELxn2u7EXnamNGdDWFRqabNMVs57XFEMdixR04i0YDeFdFoAngRqkTfMWP045GvcHLRmB2C0W2YixGf9m6RjwslUaaCFvFBoEExhPQckamCkFGPzURxhBYuUTBF7DFD3rqRTf4gEXvyRfG8/2uxXSTxsU2PGLGoIlJxs4Z18VMpvzFowF4xUYllEb67blFxm1Cxmuay8WEDZFFYcPpxUw3EcXx0l1EjnVxxPpcHcVE+q9FJ6Dpw2Dl6ESF62zG6SbnxVIn8MWk3wfGK/YNxjF3XURj7oJEi/3VxRE2zMSfPN5F/WXPxYPAqkWSOqFGZYiTRR3JNUU8vYJFE9BqRqOSokXmrmJGo5LkRSk61sVm95RGObS7RmTM8UUMAmDGPugWRnlYXUa94yBFrkefRnzQQ0Wmm0TBhjhmxFpkdMZcj21Gpvm7RuviPkUzM/PEXI8yRFioyUbkg9BFW7HBRdhfVsXNzITEmEytRUkM1kZeKedFguIbRWznIUaTh33FVTA+xbuWikbNOzRGV1vFxfup+USHhUhGwahYxUi/OsYCKxbG+lxrRsNkGEaMuetD8IXZRT/GHMU8Ti1FrBz7RlHaF0aiIwFF5T/UxTcaEMXtfFhGXrpORvD0UsXyQb1FETaExciYW0YGgQrG2oodRG40lsVDHIvD8fQORtqKmUWrzxFFV8qsReYdp0QehbXFaQAzxf7UOkaYTJNFKqmmRrwF6kSQMRXGke20xX/ZOcWFWjdFowFeRlyPwkWYu+5F8x+XxrTIFsUehU9G9Sjexnh6UkaPU1RErramxQRWBkY/xmhFB1/exapg5ETr4hvGHOu2RTJVokW+MI3G1VY8xk+vyEWIY4/FCWhKxcsQF8QUPy5FGi/LxajGT8X9ZVdF/WU3xdobDEXBqLzEyVRCxsKGB0UW2U7CFuqFxnzQj0WNlzNGBaOqRWbVYcasi91FJzFHxl+YhESIY91EUdozRfCFocaSXBRGrwMnxBrAVsaHFgnG5/uZxHEbb0b+1IhEukkHxvAW+MQYBG3GUdqbxQisjEQRpWlGvHQGRnsDjMamCvbFr5RtxVInH8Zd3CJFJXUTxtQJJMZJLhFGrBy0xR4WPMaYTNPGjZdhxldbBUUXt9E+urgtxW3F2EWMSgvGMLsqxr3jlsWgGgZG6GovxnlY+MSoNQ1Fx7qoRArXqcURpZXFF7elxe18l8XfT83Dt0DgxZF+kcbz/QjGbhLLxV4pLsbkg0fG+DFjxi2yLcTUmrhFIv0MxuSDnEXWxRPGK4cWxSxD7kXRAD1G377ixScPI8aYTB/G16O0RV+YH8bdJPzFfvt7xgrXU0WYTDnGPnmNxkW2Y8WC4gPF3bWARgAAmkVwPWzGJJcXxYanfsY9ee7FYcNHxpRlg8Y6kiDGrkctRWdE98WvJWRF3uBLRH0dV8Y5I9BFrBzixc9mlcPUmo5EsHLoQ6vPBURQ/CfG3bWMxLN7JsYDePtE1xJKxf1lR8TA24XGyVTpxRgEdkbhC8dFNICaxvmgjUWPwjVEPuiTRutRU0ZFR3FGGVHwxV1tVcQV+8vBQ4uBRl+YjMUSFCjGObSmxScPk0RZhpjDwnWNxrsnb8U+6EDGt0DIxYand8VqTT/GS1mPxh6FC0TcRl7Gurh9xnA9acYJ+aBE7Q1eRYj0x8Vhw51FejbNRbivD0U0ETZEpgqDRixDMMbgnBDGaysrxlMFdcZbsWbGLOWdxpaQV8becUhG/BhJxhPQXsYv3azFBvCKxQTFu8V7wy7HawmpxVDrgMYvXeJGS1npxnI5JscwKurG8WPmRfOOx8VgVLTFke0Exau+xcYKRo/F1XivxYAm5sXzn5DGLpDAxLUVaMaQD6hFb19UxrlrqUV3rYfGkI+NxhX7w8bP5pnGvdLURpOpN0ZdS1dGtDdORqD4tMYOvt/G93XHxm9f38TIGIPGiNJmxo0GncYhsIpF/rI2xgU0qUS4L5BGAd6wxTTAEsfSb/PGqRNMxeW/wkYVjPhGwNtuRySXFUdJLsVF5h0lxqrgwUbgC3dGh8UYxxlirMb8hypH+GLXR72SIEg1fR9I3xAOSL0SBUjYwRNIBfQZSBdYEEjWhC5I2mxASOlXJ0hbogFIgqEASCHvJkiWUQxIefjXR80KFUhZ1ipI4pgRSDDKkEdDHL1Hij8GSHXhBEjabOpH880FSMY8r0dG9IRHnn6/R+0NBkgLFc1Ho+HLR5+r3Ufx0gZInNPXRzmj7kc9yutH4Zr3R8F31UeE3P9HWxEWSKBJ70fqc+dH6ZYHSKrg50f6rfRHgtH5R2Vo90eqQLJH59u+R6gmpUdglEhHholQR6oxfUe843VHN/hQR0NLMEf7ul9HR6GHR1CrDUf3dS9HQxz8Rn0daEZKqgBHuB4/R5G+EEemuSdHYcOnRohjLkZ9LvJGsdDmRvTb8EYdSexGV4pERyRXX0cGsGJHoPjnRtuoAEeVVC1Hke3mRbgN/0Z5qQNHSH8cR3o2q0ONKJlGUdo7RtMrI0fIdtVGwRfPRrT3BEfTDRhHw8LaRn0uHUf4sZFGM8QhRJQHyUbn+wDGIY4FxOSDCsa4Da5G5dANRhWMDMZliMFFxY+jRi0hj0RxrGRG2c4nxFkXK0X7Os1G4QsDxnUCiEYFI6FGQILVRk5RsUb2BpNFiGOrxbwFDkb+Q7rDINIYRl8HF0ZLN+1FoqOkRrPqB0We3pdGYn+aRsbLq8bFj/nEe4ORRq3YiUW1pvlCryXQxSX1vEYGgVpGexSQRo51ycRoIpVGkKACxqTfAkZPr6lGheuhRVK4MkYs1KdG61GRRs/VZkQAb8FFEccqRsZLj8WQMQnGIR/6xfgx2MUnoPnEBRIYRem388WrPjvF7uu4RRPQ8sX8GGXGFmolxmTMw0WwA4PGRPptwiO5tERSlnrGhHw8RRE2LMQK16NFwRdSRgBvy0XEsZDFehRuRHKKoUYCmnjEwvX4xOLHjsWJQSLG9bnCRB4WqEVwPZbGjuRWxZ3vtcV8YUbGBFaExVl1kkY6IwzGI7l8wwpX2UYGgRFFi9t4xTF3rcW9475FnDMPRkVHmUYmUwXDMLtvxg8Lb0aMChlHBTSuRqW9EUTixwLGih+TRPyHdMXqcyRGawlBRW3FfkMT0JBGJw9Yxv7UxkUhn7BGAd4QRuwvg8WPwvVAgCYgRtvovEZU451EESWYRoJRA8bUmq5EglGtRlD8vUYEVuhFbOcCRixDqMVeSwDGv33lRUHxB8W2hLLFrBx2RTY8SkZ9PzRG4elCxiLbV8bIdsJGQQKARnsUD0YLJGtGAU1ERZVDq8R5x2FGB84JRGWIg8WhZzNDwTnDwwl5s0bTTSxG6Nn4xaROXEVbsRPG2IEJRv6yqcXLoYVDKwecRtto2ETe4FFGLEPUxM072EV++1PGAACgxOoEUUbo2QHGQ60LRpT21sQMcWRGwRcqxYmwM8b8qeNFEhQ3RXQkw8WixYlGZ7MORiL9j0b5oF/FXCAARqtPo0aUZRxG6JkCR0mdnsU1XvrFNO9qRkOLHUa1FVLGRGmVRTCZYcb5DyVF3NdRxPAWV8aYTAFFmnfORSv2LcbV5+pEHHwJRqW9gcPAypfFtDenRmPuRkUMAgPFNID/xIy5R0XecXnGBz25xbsnIUZhw6TGDeClRaYKJkUzokFGqMaTxNzXeUVg5XDGf2pZxu+n8MV+jDRGEUeMxnjpdkVpbytG375rxmfVFcZrK4/G+FMuRv6yYEbC9QbGZDtlxmgiSMVZF79EZ0Q9xaIjWUb/kMNGgEgaxna+fMarPjnGad6jRWxng8Y2PGXGLbKdREmdlEaTqQJDhVqCxs1Mh8aynffE0LMGxlKWUURd3KLFw2QYxh6nEEW3QJ7FZDtBxgWjAMYjufTEWRcKRiEfGMb+Q6RFqDUZRZOpdMbaG2hFPZttxZ88f8bo2UxFD5yNxbfAqsaOda7Gp1eKQ5Yh/sR9rsrFTYQDxicxFEVJDELDxLHOROCcLcYBvMdFLbKVRWb3QEajkorFzF1Xxa1pOcbnjCBFUrhmxeTyiMYr9pHG1jT3xLdAqMX5D2nExtyTRQgbtsQUPyhGN/gSRQisjsbBqIRDTBWBxv7UnMXHKQzGuycvxKOSa8a/7D5FNBH0xYPALsUtspvFuyflxY2XNkVrmj9FILDyxWZmvsWVQ9HFhHyURSGO0cWX/2TF6pWgxbZiZ0Xqc4vFjSjDxq3YGcbvp+bEkVzeRYY4Y0bUCRDFih+hxTC7g0Xix/JFsgwQRuF6CkZPHjrFUGuPRktIg0aNBpjEdLVpRSnLrsUIrB3GOpLpxQaB28VRSZ0+f0hHxp+reMYl5ANGVTB6xCnLssVm92/GNxqMRYy5fsbjNhzGi/2uxgKa8sWq8dJCE/LJxZOp4EXV52NGkA8GxsRCj8XYgdXFhHyMRVfK2sT/If3D002exiqpVcZsZ9DG76c2RVn1UkZGJf/FguLFxuzATUbZzmPFXW1HxotbJcc5tITFn7zlxrgeGkadLxrHrkePxsPT4MZFtu9FAABQxlsg08X1KFNGu6fnxvs6CsbWNJfEdJMtRhUdh8autoJDGATexOOlTsanV57Gb198xq3YL8Wk8LDGzoiUxZOpe0b6baVG+6n1RSJ950bTvDtGHkUPx/+htsaTqYnG22iVxq+UKcY0gJHFKH4ZxovbBcZU4+dFyeWpRXuDgEa5a0HH/IdYx2Q7rcUmUzxGbUU1R1KWbEcLZChHpgrmxTy9IsXP5qlGxf4axk8N7sb3ZJrG+MJmRiP5qUd9DxJIbaQySE4gHEim6uFHrBwXSFOkI0jqNQtIK8YcSJmpVEgCK0lIYiADSHdsFEgOfClIu9gjSGYX40fnmxJIqlE6SHbwEkg3eM5HHVi4R6owCUjqBBJIMYcBSOYO8EcHPeRHTx6IRx4l50fZPg5Il073R9a010fjNQBIySXtR2J/Akiq0QZIPN3kRwib10epRABIYt/tR/UI30dpzgZIpKARSHq08kcX6PlHGVHtR/bmHUhN4uVH26iyR0dSj0cB/KJHWKilR4yKhUdyiJBHpnlFR1sCdUeEHlFH22hdRzC7c0fOGX9HXqkQR/bXDEdnVYpG4YvKRl8YHEfz/UlHk6mIRrun7EYBPAZH6ZX3RsQCHUd+HYpFGITGRqROdEchHypHmubnRuM23EYLZC1HnyvQRgU0vkYYlTBFQKTURg+L0UZ6tvhGrdiPRIMvx0aGyXtGTx7ERlWfG0d1sRhHVUECR1BrCEdfh8hGT431RTLmlkUtsh1GWbUJRy6QR8YG8EJFBRL8RE1zqkY8vUtGwMpXRjm0KEYnoKVGp+j0xSNKgUVj7j9GhA1bRbEubUbvp2fGYhCARDCqjkbdk1ZGDeBFRglo8sSezQdGsgxlRRlzfMZZFzBGJTUZRwG8Y0bmnc5G3LVMxZ5eSUaoxgxGduAxxiUGjEY41i5Gv46IRiO53EORfrPEyAf3RjJE10YRpXNGMLsIxg964kVrmkvG8/0cxQKa4kVLWSRG1An0Rc/3NEadgAFGb/C1RbDylUYwuwfFRwOGxpLLP0Z0JK/F3EYCxu+nD8amCv5EAivnw6CJ4kWuth5F6bdvxcgH98XHKQfGPZu1RRSu/cWMSivGUI2vRFYO28V++w3GvcFvxmznP0bZzmZG3gKdxfP9FMPjpRtDXwe7Rm40msWTqZhFmuZJxZXUxcWgiWxFqz5KRn/ZEcaTGMzElPbAxdbF38VPr0TGZZm2RuQDiEbaG6TFx7qjRv6yT0XV58BFbqPRRUHxjUVwzspGMJmmRULP5sIv3WTE/7KFxf+QsUZjXVNGiUEwRlsgNcWZKkRFCtcjQ/5DjEUep9hFxCAsRtX4zEa4HjXErIsHxfUoakbx9BbFOUXbRVdbNsYVjNZFmoizRkfhykTIdvNGXdwVxjVeSsXEIAjFVZ87RqYKlkXUmhrFSQymRc2qP8Sxv0TFsVAjxdVW1ETKoc1EzTvORUymYEZ2vt9Efow5w3Gb6EbRooVG1ec6RUfhD0ayDKlF6ZVyxZwzOsU5Rb3FDHGiRYEEEUbTTahFP8b0RetRGMSQoB/Gc0YsRiLbUcY+6ItF4C3SRfp+wMVDHNFGo5KUxUkMwkMRpYFFM6JPRu7rkMWDL4xDwvUYRlKW2UQDeEvFowGUxUhQHMQBvINFLNTyROzAycQ5RSvFlGUUxq62CkVeKVhGEvLVRXDOAEZp3pJG374rRo71lUYhH3BFdXEbREwVwMUawM1FbcW2xMnlt8VRSVXF54zQxJjd4cX+Q03G5/sBRqrxnkVH4YrEt0BixWJ/LcW/ff1El/+MxrRZJcUuEKNG6gQIxkYD5EUUHffFih8jxDlFh0RJnVPG8rBcRvs6ZMVQjdNFJQYwxuHp7UTChmJGlUPFxaYK2sX63IPGj1MBxqfoaMWAJjLFoUVrxkcDg0bb+YrGzapLxWq8bsbS3jjFxykERiUGHcUg0qnGhqezRYcW80XEIETFtmIExki/FUZp3j3Farwvxq8DhUXUmuhFVg68xnS1v8XwFqDFSL+ARliox0XdJIjFTfOgxRniQkajklvGl272xeqVJsWU9iPGVFKzRfwYEUYGgf/F2ht8xnEbKcUvTKpFwSiGxpF+AUb0bIZFuI19xlD8REaNly7FGJWwxoXrhcXWxdFFGsB1xs4I98YRNkBFPCwPxrfRsMSR7ZDFSZ1YRS7/I0aC4jvGTDcdxY5190XDZG3GS1mmw5hMXsYcfA5G0ytAxsh2SsWmec1F16PwxR4WtMY8vfrEBTRRRfhTDka9UlbEeVj+RcDKqUTHuohE16OCxomwIUN6FGnGwMqhwlKWP8alLHZG8fTKxe0N3MWZKsjFZtW9xXGsR8XJVInEqMaTROm3N0UrZX7G5q5RxkYDWsag+IPFiGN1xkkuKMa6uHVFwTntxd2TxcXdk+/GldT7RYMvPEV9v5fGF7epRrsnv0V6pQbGXinXRT7oO0ZSJ7jF/IdUxbPqR0b/MqJGMfeORu0NG8YxCKxBSS7XRWb3OMbtDRrFKO3LxadXOUYSg4vG4XoGxhcmQEZyaMNFcoouxaHWYEVj7thF+X5gxg8LRcZ7FEjGkxi8xa3Y/0XkgwdG5dAbxih+GEUYlaTFcvnVRVpknMbGS4dF4zb6xW1WMUbaiv3CrAunxrsnDsaXbtJEw9NExr4wSUQ1zR3GCKyoRTtwe8aSOjzGad7rxRZqTMZ6Nu7GgZV1xlTjDMeEnqdFUiemxtqsakR5WKTF0ZFQxv+QzkQJaFfGcRvFRfOOy0VcIBHEdJNUxuyeJcZNhBNG3rEQx6X9BMfxoxHH5dD6RUguf0LlP2hGJtPDRlg5+EUawKRGcaxHRThnmMbWtMDGZYgTxt4CesZFttzGxCAuxggbNkXImGLG+7qmxrBhp0abVS/Gcmi8xnQkM8fTK7zGvHRYRqZ5Fkf3dWBHDY89R0CCqkUyVdjElUNrRNEAPUZRWhzHGfPlxo71+kYAz4VHpWwPSKF2I0g1DgpIUenzR6qQCkgSlClIqoAkSK0YI0g7sFtI5k5LSCroIEjlYRdI57tESMODMUiTiRRI7joqSPe0QUiiJBdIQNPpR3Zg/0dUYxRIfFEZSCE+BUhQjQJIXB7WR5+6skeRftpHhIwbSMO0BUhUQ+dHTFX6R9bkCUhqrQJITOYFSG6S+UcPS99HZLvrR6ox/kfzLvhHtxHVR/cFDEj12g1IpJ4ASDweE0jeEg1I/lQTSEymukdtJZxHHXiIR4wqhEe5S6FHekWfR87InUeUdj9HhkekR7Luj0dvMFhHanxsRyEfMkcdOD1H1Vb9Rq62vUa5vDhHKzYLR+VhJEfdtRZGAQ0MR2SMO0e5/PdGksvHRqz6aEakXydHsMGKRxGlAEfIGKxGowHORrtWEEfS79lGAwmeRnuD+kaSOotGuK8hRoj0CUdZhq9G5HLURvIwlEYjSktGsl03R+QDHkc3CQxHK3YKR8lUikbjFN3Ddk8dRiL9A0ZPHrxG/5AuRfjCj0bS3oNGs3sfRsuQhEaB8/RGfoz5RcX+h0agiQpGSL9JRRWMB0Yj26VF5dBBRlMFXUbOGZtFjZdmRmneacUmwjlG1ec+xcSxDUZCz37F3EYDwzOipMQT0PRG1lYkRhQ/lUaWsrBFsHIgxZMpqUZyikVGe4PNRqdXBsagiV9G3gIJRT5XUEa1FYtEIEGCRgU0iUTzH9jFpN/gRVdbi8bLoRZG0001RgRWGEaV1IlDGeKSRfP9GMX8qYlEmLtVRkRpY8aDL0rGTLeIRicxAEVg5eDFz9VWQ23FHkRApNdE+8trRnvy3MUQ6SPFxLG6RYcWKUXheiDGM6KMRa8lN0YzomRG5q45RUalwMbG7aHGSQyKRTMzW0W+n27GwvV4xK+UEEa//YdGQKQ/xtO8K0Yi/YDGtaa3xfFjzMS5awdGejYERty13MRLWdbEK4cYRsSxC8Yuf4hGKbrSRqWb9MU7cKZFHcmtRT2bCUblYadGtmLNRbKMjEYK19PFMubuRYofEkakcA/GS8inRAskO8aUZXjEO98jRtzXr0VeSx5GcD0CxbTIlkPHuk5GkX48RiJsmMWkTuhF7J6kRGx4RsWz6kNGI7koxuAcgUYExR1GnzxsQ90kMEbDQnVFfR30xWnvi8ZnRDLGrdgIRrbzDUSAtwhGtaYpRrEu7sRSuHhG5j8YxWZmxEWq8XZFKcu6xQaBQUblYXhGIuzIRutRiUavlLXFYn9WxqvPh8Xtno5FAd4IRrPqo0RiEDtGi2zCRvyHLUZK6m7GSL8hxqHWSMV9rixG374Lxt9Pu8VkzL9FQj6GxXQTkkZ6tojGxkvzxTEIRka+MOFFrfq5RhLy4cNXyjJDcmgtRbpJyMXZPSlFOgEWxjSA1cWO5BVGv+y2xc6ImkSYu65EtDeYxVTjPEaBBDPGtMiURfypIEZ0tePFne+PxU5A2cZkzBVFF0hExVsguUSsHPLF9SikRQfObcWZKlVGKO0NxXa+8cVxG6NFIEHxQ5i79sVTdPTEIY6PxVz+68T8KZPGYOVgxK36hEU9Cn3GLEOcRmkAC8W/DgzGHhZPRueMQcYxdyVFejY1RiL9vEXjpR9FApqCxmDlOEbk8j7GWyDBQ8E5PcZO0ZnEJzGJxn2uhsRi/7/GPL3SQ3/ZYMYXJn/FaJGFxcllkMbaiv3EwvWAxQrXDcY/NQzGSZ08Rg968kWq4LvGs3ssxk5ioMXqlaxFutoTRn2uYsXEsejFJzGIQ/Rsk8Yc68LDiNJSRTTv/EVoAGfF+n4ZRkrqN8ZukofGY+66xcBbkkU2q4ZFT41iRkmdDka2YuXF374fxo2XoMW0NxjGTYQFRZyio8IzM0XGGeIgRY8xPMagGgnGg555xilcQcYHPc9FqmAtxjLE0cTgHIrG1XjLxQIagEYl5CNFSZ3eRXa+ScarPo9E2hvERTysqsYldQbFA2egxn2uEEY8TizGutqixKK0kUWqYPRFoPilxtobtkVqPIVGRiXJRXDOC8a8dB5GXI/axdJvkUWGyTBF8/3cRJyiSsaV1LFF1edzxi6QR0bzjifFnRHfxbivVsbu613GwMotRepzA0aX/1DFBRKoxYj0GcbptxTG7MB5xmIQ0MU/RpvG+n5VxgpoDEZCPnDGpnnzxZT28sXxYwxDHOsaRdzXdMY8LG5GuK/rxCcxwMU5RdlF/tSMRrG/8sVpAKvFDi18RvyHsMV9PyVErWmuxVgopMb7yx9GyjI9xhPQykX4wqJF8x8CxSZTYcUUrmdEJw8cxpyicEZXyhLEqRMmRovbHEXUmhPGH/Q5xmSqZMUpOtJFqmA8RgN4a0bEMbPGX5gwxtV4HcaTqbpE9+TZRayLL8UBXqTGQq1Sxp88g0aGp5zGzarbRekmj8XM7rLGNBFaxczMVEUpy4bGnl6kxtCzEcWad7zD7MCHxurzpMbZvaDGqnGwxjLmfsRxrOXF8/1UQoBIp8QagAXHjQaQxmDlXEVxrGNGxymyRdv5kMbx0gnFZQidxukmecXppgbHsHLmxvr+K8dWDsFF9crJRrUVpUYFo+JFbqMdRbpJTUbCdfjGxQ/axp7NRcZSp4XG3+A9xq+UJ8Z+HZPGdJMjxkHxTsaI9J/FG56bxhqvKseB8+vGuWspxu0NSUZlCCJHtWZ7RxZqCEecorlFhev3xbsnx0YvXYrGqZPsxm6jCcctsr1ELIWJR5yzAEiVxCdI1/MBSAGNxkfKQ/1Hcrk1SIOfLkgERkBIkydeSDcJcUgltB5IIDEeSG/QTkhW7ThImIweSDOSO0i+r2lIdKM0SOM21keXzwpI+NM2SFWgKUhyWhxIgZUISAzx6EfeYNpHWvPxR9a0HUgO7glIYFTjRykcDEgqaQRINV0TSOAsEkhXrAlIsBLSRyMZ9UfeEf9H9dnXRzkF9UcBbfpHEuQLSEdh30dFZwlIEpMnSPr9CEjbGc5HHJy2RzKVsEeKv41H1ZieRyLspkdX7ItHBMVrR2p8ckfSb7hHQ+ueRy0hdkei9H1HuWsfRwSFTEdrKxNHDU9QRzOiYEftnpRGn7wCR+cM4EZIkFZHdxwiRyncq0bfPr9GpN9BR8jWiEdKOzNHcZslR0FgBkeHhRpHSL88RtcjKEcu/+FG/jJFR4+x2kaC4hdG0aIwR5Mpz0aLW9FGrenMRsEojkaCkQ9HSFDHRjBZMkf1SmVGmN0JRpkqT0YpXDVGaryIxSO50EVkTKhGyAebRh24hEbfvj5GMYiJRpduj0YFo1JDgnOMRsG5CUdSJ2VGR3IZxL8OAEZ80GxGzaoYRy9MTkbysBpGne83RXxhF0YwKtlEM6L8xHctIcORftVGnKKtxRovw0UkKObE93VgQsRCJUZVMIpFJ3EGRzwsi0aIY4pGxylhxlK4DcajkvpEQs91RhcmT8aRfltFaCLMxHQkF0LplehF9blPxgcfCEfPZilGF0jYRdEig8TarALF91O/xS2yCcbfT6VEBFYKxvOOB8bo2QFG8IUPRn9qhMWqYFBFgLfQxDF3l0WkzpRGHoVjRfpch0WJ0oJGpHAQRr3BT8ZHchlFL8zaRhe3lUalLOtEeqUnxsPTKsbkg8zFgZXjRfFjlMRZhhzFMYijRgxxSkbGS0TGi2w3RPgxGsbRAOjFnxpLxaabxETqcyVGXW0NRUymikN1E4JGMsQ6Rv6yxUWfvIJGvp/MxVmGSMS1pghGnDOoxXe+DEbn+wFFjLkLxbraTsVJDMpFUI0fRrIMeUVE+klFHGuaxiEfOsYBvCRGLGUZQ+RynEaU9hbFhsn8xYVaU0XTK2lFVn1qxsNToUbmrufF1jTbRXsUPkY6khlGdr5kRszMfMSPMV/FkVxixR4WGkbKMuLFgnMzxvdTw8XpN5FGPujPRSNKu0QKRq9FyeUfxFBr1UZ4elHF+u1XRmZmVUYbDVzGDJNiRlWfPUbOiFFGMzNyRjCZ5MW4nr3GB877xf7UAkan6DBGNe+2RuXQIsXvOMBGcF8nRjqSUsYGgRzGHHzBxE5AFUYK11PENxofxjXvNEVPjf9EWDkvRnQTocYbng5GbHhQRr1SYsUKV/BGV1vvxaFns0WKHxrGu5YURsBbBEbAyqvF4WmbxkCkn0W9wZtFYiGVRpSHO0b023tFWDkiRlkXUcbjpaNEfvsexcNkIMZkO2bG6pU5xjcavsWASJvFxtyHRQG8iUX02+9EPzVCRSv2akbsnsJFyHYMRi7/dMameRbGEMe6wIlBDsYWao3DsVCdRStl2cMCmpTFVTCaRDYa+MXIdl5GuknORbRZMMZm97hF4sfWxSqpscXC9QhGnRGZxezAqUZCz23GJAZhRAuTb8YZ4oTFR+G+xZi7vkQo7SHFAppuxqrgkcYobZzGeqUExicxHsZRSUHFEoOsxpoIT0Vg5fzFpb0BRVug+sb67W9FFuqCRks3P8Z2vrPF6+ICxrG/HUaYTAnGVOM0xuwvO8SUZchDJlNpxlZ9CsazexbGYOUARBueHMYGEgPGfvv4xVFJf8bVeO3FINK/RTC7q0WCcxVG/WWRRs9mJcYFNEfGEcewxbbz1cXbaELGFK4XxVkXEsZhMv3Fsb+PxpXU6UN9rgHG5IPHxk8eaUbvpxdGZYhjRRlzHcaX/+DFGeKyRmb3qMWWIeZEokWORcKGx8WadwVG5PJAxsKGyUXOiOLEe4MvwxQ/SsZJLs9FH/QuxuU/1EUl5CbGcRs/Rp1vo0bRkSxFVFJzRW6jmcTnjCzG3NcZRcRCC0bMXd9FhxaPxWq89kX02xDG8kFPRR4W1sWLbAdECyQ4xnPXlsZXWyHEm+YxRnJofcUgQdHFaW8kRcNCMcVwzlbGyeWVRSzUGMZ56UPGGJXsRX9IV8VbIK3FGeKWRQ3gRMb8GALGmN1hRo9THUY9mwvGPnkrxqFF6EXbaPDExf7+RYGVQ0ShZwNGWBd/xjlFbMZB8Z3F+aCqxjeJiUR5xx7GImyURUCCVkZLN+PFJeRtRuvi8EVrq8DGuklKRggbGsWQD+pELEM/xmUZ4kRbQojFSurYxcGo/kW/DhzFIR84xapghsZGlIrF0RG3xnj6xMbOCP9G5PIfw7Q3bsaWch7HurjFRXgLdMV2Tw7G/WWfRfKw5sUUrjzG1AkAxoGVucbu60zGc9eQxQIr2cYHznPGhPyZxpi7WMbixzvG0007xjeJ/UU8vTHGad5LxmB2C8e4r1HGF7fxRNobZEWJsBnGXqnTxjPEFUXRIlXGPRuexlP0g8aDLzTG0RHfxgAAqEUQ6ZpGMLu+RmneLUUwmRTGpvmwxsZcqMZ9ri7FV1vAxhiVrcbMXYvDGXPPxLWmS8ZQDZjGWmS3RXzQuUVgtoTHvMVAx/aXccVuo8FEWQYPR3ctcEeNqDdHpE4QRIR8UEQ+6BFFwobfRSxULMeuBzHHp1fkxR+jIEcDydxH25kZSIiy50e5C8NHO5/9R5bwKkgQtztIwSlSSLz0eEguz19IOXRASKi2KkhYKU5If+lLSDQgEUgTkTdI319ySKo/T0gx9w9I28kPSLp6QEiFykNIKpojSCzkJEjdQxJIhyXQRylrG0hOIiRIl84MSBnR/kdZ5QRIaNElSLdBC0iJIiNItEkMSIYoCEgYxOhHxT8CSPkg6kcu8NJHzSwDSEUXBkiBhPJHe5LtRwOYFUiaqAlI1YfYR8QgukeEnshHfHCoR27SmUcERchHArq0RxEFgUfhOldHa6uVR5TFkEcDR4ZHJkKkR4BmiEcxCDJHiXByR0sIPEeXf1lH6GoqRzEIeEb2hgxH12NJR7z0WUdv3+1GWlPlRn5MSkc/JHxHI3mNR8/V10YAAGNHeWkWR/fkH0czM1FGqiBJRwffm0ZMpgdH388rR3LomkYpHCBHKdyLRgMJCEeF2gRHdxzmRs73+0br4kFGaW8GR3bgFcYEVo5Do5JWRqg1BUXAyrlFgZW5RRnij0ZuEp1FDAJmRtlO20bTTTpGmN2LRHBfpUX0bJJGlxADR1MFo0ayDFpGKO04Rsh2/kVN83pGv30NRZtVBkbvyY5G07wIRszuwUWdETVE/KkVRrTZu0Y1zRNGqKRmRWBUKsWLbAvGeAvIRXgLcUY2vIVGq62QRbx0JkaASB/FWmQFxnh6PEafq5dF3SQBRn0dOEVeS6BGgy9cREhQYMXO99PCTKb9RlMFTMZpb3DCP8bQRXbggsUOvnjFy39oxaROysW0yKJFz9VAxoanL0XRAHxGOiOWxYnSrsVkquBDsb/2RTjWhEZ/2ZZGO98CRsQgLUZUUmtFyqHlwyBB58XyQZdFP8YgRcSxwMWcMz5GE2FzRaOSNMYQaY1Ggy+ERsDKk0WNKA1GKO3/RTSApcXIBz3Ff2ofRuVhfcUhjkVFsgyJxVUw6sQ1XhxGuI1GxYMvRUbvp7BGINKPxDH3g0bswF3F2qxWRmUIi0Z0kyzGke3cxeVhucT6XM3DPZuLReYdR0TFj2tGYFRPRp0AjkaKH5NE2PD8xOjZFEWZmSlE6vORRupzGUaVQ5fFM6IUxOYdJEbqBNrFdYKfRoJRs0Uu/4lFmZljRo/TsUbdtZxFp+gMxuYd90T/kApFjZfeRJJcPsQJ+ajEjuSHRtbFLEa4ryNEpE5ExTojCcZc/t3FowGIRpFcWEbwhTZGMYieRtBEWEWJsGxGCWj6RJSHnUQbnspFgy+YxY9TcMW7J79EObSoQ9Xn4sXQRBFHvHRxxtxGP0UofhxFMJnsRT2bVcOxv/zF5/tGRupztcKrPsdELZD4ReTyt0U9CtVFRPocxlCNqUYIPRhGrdiZxSxDW0Yu/yPGP8ZTRk3zJ8ZQfKlGSnvZRc2q/8RyaMvFPle7RRUdDkY+eZlG9pedRUs3RUVdbZFGMLvvxVZ9LkWmef9EpHAWRkLPpsQtskxGaCIMxsZtD8Z80LVFl/9KRoenkcXqlSLEbqO5RXEbpcTmPx9G8PRZxvkPmMY2PG9GCBs7xijtXcXZzndEGXOXRef79cUpXMlFUUmtRK3YpcXV5xpEBoGzxVWfa8XyQQdFuWsJw8Nk8kSJUoHGPzUlRtobiMUWaq3FAACWxnxhMMYpOlJF002exSlcmEb7S57GyHbkxVRSYMYtkHzFVn0nxvUoNEUawDTGjuTYRZXU78WIYy1E53vQxiZTL8a6uDNG9UrHRdY0T0WAJjzGhetpxXIKlsbnjNbFrwOJxlInREVLWebEppuExKkTj8aJsI7GWyB3xt8+scY+VwvFyjINxkOLvERqTWjGgXPsRdy15ETo2QBGFR24xrsnIcaYu97EodbyxTtObsYIG4BFiv3hxeVhOcViEJTGXW3PxbPqW0XEQpPFI9u1ReVhrUW/7AFGLpAgRAPniMW8BaJFdQIzxlYO90WBBENGZYhGxuM2DEZWDsXFEoMoRnbPlkZPHkrFcL2Wxr3BOkarrVPGZaqAw4mwIcROYhZGuWsyRqTffkPlYaNGRpQkxoPAPcbz/RfGEMczxuJY40XbaLJFLNR6RbTINsPlYQNGLv8RxqOSOsSSXAtGLbIuxhovIcbSb99EiUGsRSUGJUWuR6tFkX4zRXuD2cVAgmpFQfErRUtZM8ZGlIxFPldPRhiVpMSCc5LFz9WyRXuDa8b+1ItGsVBoRlBr4sTvOEnGF0gsRrn8ksawcppGawmbRYPA4kTNqo9FBaNgxoVa78WTqVpF3LVsxQwCM8XUmjZEBaMfRrDhUUYW6o1G4sdSRqs+GcYcWpTELZDkxYofo8MhjtbG6EguRc9mlUQSgxvGFtmMRbIMc8Z6pYvGoiP9xSoYSUW5DYTGXxjoxtJviUYl5JPEejYPReLYlcZYOTLGdk/+w99P8cZ5WElGqRPYxF3cGMaUdqjGQBNkxk2Ep8VE+rDGH+MWx3sUV8Ya0bfGHOs6xkp7LcZm99zEo3BYRuqE7cbvuJnGWDnMxbdAAkaUh4DGhsm+xYt9kcb/EPrGW7ECxsL1lsW841vGZDtdxtY0r8T1KMzEFYxmRlMFC0VBYLZGj1PaRf1258aPkwTHq88FxD/GNMUULu3G8/0hxhWMykOC4kbGgLcYRd5xoMWh1uREP8ZOxnnHXceRftXGF0iARdxG4UWP8U1HsgwBRxIUE0WopNZEZMxsRuU/ccaR7f7GbhIsx8EozsaU5RNHUra/R+XRBEgAwOJHsGF5Rzn0/UegCClIpvs/SGvZTkiIlIJIMDl4SDb8LUjD8zNItqJvSIYIY0iw0iVItqM0SM3abkjiSGZIlYMeSME3KUjy8FdI3kBbSJS1OUj6zSdIY84eSMb9GEjLIBBIGRFESC7uHEhv/+ZHBdIcSA9KIkgiXSlI3dMkSHUxGkggkvlHzQwQSJSW/0dk6ulHfNDfR/0XAki5rQVI2lv1R+B89keefhhIbUUWSGIQ0UeB89dHoZbfRz65uke2gpFHqy2fR2VorUdyucJHkguoR5mZm0dVULJHONZQRw7+hEc17apHl+5bR1D8J0cjSoxHj8JBR7G/x0ZX7KxGVcEcR/LwOEfUiURHJcYVR3GbEUduYz9HrjZ7R2hiP0dCT1FHukkbR48xQUeV1AdHrJwKR8IXB0eyHTpH4QvdRRG2nkZWPSJHiOPLRqs+AkfNu8hGyjIoR8J1FEe7eB1HoacbRzXNXEYbDWBDNBHSxUaUyMUrZWlEjSjfRZyz/UZE2EdGFR3ZRZSHJUSEHrRGXA/cRvyHIkZxinpFCuirRkW2g0ZfB0pFObQsRusiF0fcRltGorS3RBQdc8bQInHGA+doRiM5kEY17zNG4zakRUp7dUaGOEBGhjiiRecMlEaGSYxGkX7RRUrqBMP8qS1G377sRUcDtMVhMgHF/IdWRixDIkZtVkpGN/imRmIQ6kXsQK1GBz37Q9GR6Eat+pRErWmexXPXHkaZmRnEILCpxo0G0sV8YUpGWReXRXecusRtVklGc0Y3xszuxUWYu8LFR+GqxU2Eg0bZrHrF76cmxUVH7kUf9MRFqz67RffkF0aFWlNFZvdcxa8DG0XKMlRFKcsdxik6qcYy5h3Gg8DOxXDOskUr9idGGeIuxohj90X8GApGufxeRs/3T8aWshjF5PLPxKTfVkb35O9FoiM1RdQJrEUpXLHFBvDWxeLHG0ZqvJzF3gJkRpRlI0YQ6SPF7yeMRqRwh8Urh91GF8jLRuwv40QQWCnFbqMtRZT2MEa4Hv1F0m+3RYCmgEYqGFJGXH6aRj2bnUZqTftFWKgVRGsrBkUZUbpEz/eJRmlv0MTOGaNFAG9RRuF6hEWNBmVG5WHbRkrqKEVQ/F1Gj1MgRnQk30QmwirG5PIfRl+YTESF64lEHOuyRfYGI0W6uNZG0ysgxm/wYcXaihnFPzWwxe+nO8b9ZSdFmZnIRuoEJEWmCgBGZmZsRrbz90W28wdG7uuIRAPnqEXYgYHFNd6KRlRSM0W4jR7F1JrkxecMvka/DgjFns0txg6+B8asHJlGAwkuRa5H7cXTTT9GD3o2xFFJT0ZFth5G54xFRs/VgEWnV9pEhxbVRdbFCUWyDFHFLZB0RSV1UsS3QAJGBoF1RPYGBUaBlcNF1AkCxpduYUaX/x5GwaiExJOpokRLNyjGXP6txWnvwEbAyrvFeHq9xK1pJEbRItNGGAScReCckUMgsMrEFfvzxY/CJUV9P5VFGi8JRXEbK8a6SaxEvONJxiPbj8W2YvlF0m9RxrDhe0ag+FbGfGFexhueQ8aF67/Fe4P7xaIjPUVkqsDEMCo3xqmCLcZm99TEQs/2xDlFZ0bAWwhFliFuROpzFcZa0xXGOUUVxo2XMsYjuW/GlGUcxnZPPkYldSPGxm2jRnuD7cUcfElFXW0MRn/ZXUUkl5fFV+yJRkGCAsXrUUDFGVHUxWWI+8TjNnpEhA1Dxm/wxUMOLVJFTfO0xf8hbcY17zHG91NHxvrt60LrYsXGQs+0RXgLzMQxCO5FpgonxrDyw8ZKDIbG/xCZxjPEFkaMSuTFZKqqRZYQ08aw4cdFHhb0xeSDAcZOYprG7MAExhe3+cUWagFFF7dFxdxG1UVp3hLGEaX1xCWGt8ZoIh7Gqz4Txd5xSUbdtY5F6pUmxSGOs8VVMNJESuomxr3jBMZApAnGI0o5RpI6HcUkKE3GdCSrRTy9TsXptxVGZ9UKRruWgMTo2XvGTkAARupzw0ViEMxFoIlIRf+Q9kSHpwNFXkuIxRniN0ZwPSjGUdoJxk0EnsaxLnHGTBUoRbwFlEV2T15EN4kRRHnpgEbz/SLGa5pXxbwFZkbqcw1FdQLqxXDOuMVz1xFG+lwnRkTYdEWxUE1GTkCLRcnlVcaTqQZFHcl9xRiVFMOcolJGbHi4xRe3ycQCGuxG4scoxR4WKca0NzZGeAslRuM2ukRmZk9G+u3rQ1+YWUaiRY5E8/1ExLTZgEYAb6vFLv+FxTxOHUYhH3REQBMJRsWPlUWV1N9FDj6URiBBzUUqOo1G3SRWxDAqA8b1SrXFBFbkRXqlscb2BjbG0gCARc6IksVpAFZGQq0qxqutJcYSFLXFb4EfxrUVh0UIrHzEw9PRxRE2IsbTvCdFeUeSRmIQQcYLk2XG6aanxq5H0cTTTUbGyVTDxaOSHMa6uEPGnBH3xdw17sbEMZjGYOUUxgs1lcacMwvGnzw8xuVhTUXJ5Q9FldTMxvAWCsadgCxG6+I+RhlRyMb8GMPFyjJYxvHj58Z56aXGoIlQxsZtjsWpgljG3gJpxJayR0ameZ5G9NsWRoLij0VkzBvGw0LwxukmIsaC86PGpPACx5MYJ8ZtxbLFrItDxjVeJsb/IYXFIv0KRSkLCMdOUePG7lqdxpwz0sW9wXRGfnsAR5/8IUd24HHGDwsFxqKjvUbzHy7GOQVhxyi+DseuR2rGX3ZmRpZyu0cFFPhHZ8SyR0W4j0fmbqxHJVUoSDTxLUjqdUxI5zyCSDmjeEgX2DlICSk5SB4FdEiwi4JIJ29aSAoWRUiVjINIuWt2SDTwPEiTuEFIYFR3SD4nbUjPxVJIHWhESLxkN0iqABhIYh83SDRAUUj6/jdISmoPSJFuF0g9Oy9I/hQwSC1iLUiaiDFI5eAASPaGAkhrmRZI/fbbRzsf00eE/P5HqcIBSOjZ7UcD5/lHF1gXSImSEEgvfAtIT+/7R6LkAUhNM9ZHj3GjRzkUqkcBvJRHvcFzR+rVxEesHMJHYLa2R47kyUfYX3tHdJOhR7nthUdi/xNHzcwmRxqAY0dCDwpHjuSGRrx0zUa/XYlHMzNOR3xhBEcK1yJH5T9UR5MpYUcuriVHH/T5RtPrLUcFY1NHYbLMRrcREEfMrgFHbPgNR0DkKUfb6IlGMQj6Rjy97kbbCgFHImwKR8E5JkdJ7hVHr4MqRxMQL0deOuZGLn+bRkrqbcbUmgtGoWebxZjdwUVif9ZGKTrxRtiBPEYQx/BFz9VhRgKayEbLENNFINKYRkI+ZEYSg+hGxm2JRl4pV8YubvtEnt73Rks3dEZn1QtGmN0fxc4ZUsauJXJGkrqARiEfCUb/kARG92SCRjC7GEZJneBEc9crRi0hj0YYBApGVg4MRuQDr0Yj27XFdr7vRFio1UR3LXJGowF6RgKaSkYuEJRGz2a6RsSxKEameV/FzhnjRfyHHEbsnjtGObQwRkyVosa+ny5FyqHtRD7oZkameStGAisDxVz+PUbImDLGp+iIwxx8Q0aw8pXGH/QFRueMBEVokTRGObQ7Rmb39EXx0sXE0m/Zxbx0M0UyVQDG0m87RuM2WsUcWoTFg0CZxvmgD8UrZXFF3ZNSxtMrn0UqqdnFINIWxuXQD8btDYpG7zgbxg6+BcZxrEPFZEyQRj55xsUNT7FFQq25xNO8E0XBqFxFy3+MRfTbh0RfGJxGpE6YxDca2MQ6kvPETKa6xeyenUa8BXZGX5gqRoEExcS4HgFGYcMRRnUCHkbeAldGV1uRRdejSkbjNm5FjEpdRhgEokUu/3FFnDMZxkdyYMalvflFD5wExuoE3EXdkxJGR+EyRToBXEZPnvpGwMqaRrIumEVWDgnGzMxwxWJ/JcUdOLtFJXU+xu7r9kWvA9VF2c7JRVg5qkYFo2fGqKRKRR+Fg8QtshRGGsDvxUHxk8REaTJGiNL+xPvLB8Yg0ulFTKbuxbivika0NyNGHpaWRjqSx8VR2jVGxymwxQbwdkRFRwdGp1dGxRWdm0ajcP3FCWhjxs2qZka4r9fFexQ+xfJBO0YWaqdFDAIQRqabxkXP1Y5G2T3JRJduhkUHPdHF7XwhxqabOMUaL11FTKYdRnS11UOZKqBFmncnxkcDiEUpyzDGKqlVRibCtkTdJNLFyHaewy6QP8aiRZJFPugyRtCzUUUQWBPGfNAHRfjChEZ4erXEPQqjxutRiET3dWBBAitbxZRldMWjASRG1eccxngLnkUBvCjGoiMXxnnHUUbe4M1FgZVTRBseqsbIdiLGrBykxeM2asQ4Zz3GuK+jxGNdQMXD04PFu5YIxhx8lcXTK0VFxlyLRthf6sUqGD3FyJgPRukmUcVuEnHGSS5nxjQRLsWxv4TFBFY5Rvp+isVDHEhGPL1iRTjW8UV7g1NGU3QNRkvId0RSJzdGK4e0xQWj2sSUh5fFZvd4xXnHCEZxGyXFs+ozxe7rYsYu/0TGu5bYxQpGdcRp3h3G7XwjxYR8K8bz/bTE7C/5xVHaKkY8LKZFv2ygxjOiUsYgsO7F/faWRmiRKsb+Q/LFaQAvxruWqkW3QFrGAAA4xicxysVwzjzFYiGGxh4WMkbAyhFE/rLzxdXnUMYv3U7GmRmpxpSHJcUaLzDGio60REhQOEY3iYnE5WGZxg8LJUS6SYrGyVSNxadXRsUqqRPECyRwxgBvZMYMk1lFih+xRX/ZGEZtxWXGXW0dxZoIq0Sd7zPFxCBoRqFnikbP1dRFSFCQxTMzP8Vuo9/FWtPsxQxxL8YehcvEaJGdxsxdJkbb+W5EGASwxaROuETjpYfFSQyaRZJcKcZ1AphFpnkVxq8lDEYZc61F3SRexf7USMWmChlGI0qjRR04d0b7yxZGVONUxoPAB8Yc6+BFQj4PxqROqkWFa4TGF8iNRmq8nEbF/l1GmbumxsZtOMVhMkVGVn1FRrdACEbaLKlGC7V2RE5AAsaV1AnEi9toRf5D2sS30fDEK/YNxnQkt8NCz1FGBz21Rdk9QEYT8qHFc9e+xcKXiUb/MpLGgy+IxayLw0T5oK1FPZsVxDVeYcaVQ/dF2PDsxMZcjEZMFYjFsp0XxdnOd8R3nLzGmghzRXlpgUYMk4/F9igIxgxxYMbxY39G4C2ixTY8Ysa4HmXFip+TxhPyNMZ3nC7GAU3ERSxUscZ2T5DGHhaMxgRWlsUJiqPFZRnexTQRZsTLEAzGmEylxsBbVMa4HnVENqu+REmdOMUi/frF374mxj815MV5x5nGAwmpxnh6y8Ysw9PGBhIHxgisVEUVjLJEp1dDRt/gE0Y3+JZG15KDxgkK6MYukEHGheuHxXNXPcdoIgfHL0w2xLn8LsZDHFHGXCCFRaogBMeHFrHGCCxBx78OS8bY8LDFTBWJRn2uY0elLCJHgy+0RCjthsbYX/5Fl+6DRkalS8cO7XzHcopUxkdh+EYi3ZJHcM7mR+gonEc9ihJHcN+1R0cjDUh1ISdIdm88SP4zd0jdtIFIvx09SG4iNkixX4FIei2NSAmqYEgB3XxIOxeMSMOLjEhYmF1I3ZNaSDRBhkiWYpNI8NRmSD8VUUg77lBIa3pPSDiWQ0gIvGhIrjdgSGk/JUgBLjBImTpJSLX1LkhjzUBI5eE6SDnlHEihpwVItUUMSOb/BEiHhcxHBXTvR7WFCEjHybtH1GnrRx3oEEiw8hxI1dbjRyjuDEjrghtIVKH3R5hbtUdKW7BHq83WRw4+kEcAr5BHGWK0R8Mzlkdwf6VHmarGR+Knq0dEiZ5HBkFnR5bhJ0dJbldHZWoTRwE8yEZBYD1HQi1aR6j1jkfoyCdHi1v0RpTFjUfwBXJHJ/E5R7lr9kZH8gRH0ys0R+IYLUfDZKtGufwJR5Rl7EbImMhGO58UR/6y50aknzNH0DPxRhHlHUevJeRGjAoxR/Rs/kYI7DFH4WnzRh9jbsN7FDVG6SZdxULPRUYkKLJF3mDIRpOp7kaUZc5FBTQ6Ro9TSEYqGKRGZMxmRq8DzcVokcJGnk2FRi4QqEbfPqFGOgEVRS/dlEWTh3XExu2qRh04fUZFR8lGpb05RVWfD8U7cMpGxY8xRa16xEaU9kZFtMj8RZYh9kTjFK9FjuScRV4pz0Uy5vhFKO1iRiQoAsaRfptG8dLVRLra4kWI9D1GvcHfRMbtqkZFtrpGGXMnRLdAuEUXSBDFWfVERk7AgkaBBM9FTkArxs4ZiUbwFo1GdfGPRrN7AkXl0NrE/YcAxkHxP8VyijbFWuSqRpTlhsbRAD5FdLWtxABvR0bZPUVGe/JSRno2sUUtshXF22gaRsqhucUAACVGPnkcxbRZiUUofmzGexQFRkMcK0ZpAA/GEaVVxY7kmMWh1uDF+aDfxV8HYkawcvxF/7IDxYxKasOutlLEDpyzQgu1CkUsQxDF93UoRsSxMEYXJp9FLm4XRjlFbUZZF4dEtaZJRLZiZsbBOaPEbHheRYLiJMY2q5ZEkKAwxt++LUYSFNNFWmQbRnVxIUZ7g4/FcmgIRj2bJ8bx0s1E/KnNRWq8cEXKoU3G9NsxxmWIA8Xo2RDG30+TRS/dJ0Zg5eBFESWDRvMOp0ZU479GBz3hxR6nOsZ4C1fG3095RQ6cY0Sk3zbGp+gYRKCJykWBBIFF+Q8wRqutuMNKe8NFxY+hRCcP00UIG95E4QsjRWBUqMVaZEvES1k5xgn5IMTvOBzGD3raRYY4LkYibK1Gb4HMxSJshMVeSwxFWRfHxVmGGEWeXtrGTBXIRmZmxMUVHSDGtMhqRautkMW30frFE/KlRmEywUXQRChEs3uIRdEiGUaoNZfFCmiCQ+M2usPe4GPGQs/MRa+U2cWuRydGhqdHRPs6FEUsQ7DFj8J9xdY0f8Uo7RlFQ4sJxhZqrcMBPIdGLm5PRSegiEYvTCbG3EawRgIr0cXF/iPGdXGhxQN4E8V6NhLGdXEbxdMreUVE+hLGQxwLxQn53kX+Qw7FOSPwRYVaE8X1SmlEs3s+xQ96dkZuo/nFm2a5xrPqD0ZZ9YBGt1GzRk5AXMYaL91B3EbXRWsJOcWpgm1FJsIGxpT2AkXzjptF5dBKxo2XEsZMpj5GLSEqRjarLsV7g7nFZ9WlRQn5QEQpOrBFEOmrRbUVL0ZwPWpFaCIwRarxLsVnsw7FFD8mRLunisaY3W/Gukl9RssQR0MsQ/bFOGfQxQmK38SlvSHEcD2qxmq8jMXnjNBFZ7PCRWfVNcY2qwPGkDGPxJduIMZU43HFgy89Rih+VkYA76DGZYiRxWx4ksUYBFtGUI0oxiqYlMYgsOBFfNCbRY0o58Ubns7Eayu4xaFFzkUMcVfG5dDQRYy5Msaa96/G46VBxjLmWcb/soPE+8uexEHxrcVVMFLFUieiRZT2wsVfmBTGrkfhQQwCMcajcN3Dd5wCxJyiZcaOdanFtaZjxtCzaUTiWDJGsgz7RVK4TcYOLcLEwvU7RjjWAcYYleTEUdpiRrsnQkaO5APG1jSzxQis4MV56cbF1sUxxvW5wkSCUTnGnDOjRmNdMMWd7zXGGASAxeXQAcY2PHTGZmaMxZduDUYILLfGWmTzRXeckkWezXrFnxo+xsnlX0Wyna9EY+4axRBY6cSSyz5GnDMxxssQf0VbIGjG2c6jRdjwV8ZdXIJGq88Fxi2yO0aq8QLEJlOVxaFnuUVtVhlFc9dCxIanpUVIUJbFL0w8xlfsj0P/kKjFw0K9xFWfocUXtynGxkscxtNNrkVN84DFZYg0RiQoQcZWfUvGjSgTRnIKyMZ++7bFKqnDRWgilMXuWktGJeSDQkFgr0WxUJ3FsS7OxLUVFcYIGx7FnDOyRWnei8buyXzGFYx2RRBYRUWvlF3FeWmvxt9PzcXKw6LEfT+LRVD8VcajkmbGih8TRJCgZsbTvPvEHTjzxvfTz8Y8LN7FzMzKxY8x8cVrK0ZEad6PxVBrAsbhaSbHBRJMxrZiU0ajkkLFA3hjxkfhusYOvoJF6+IDxoOAEMczIrLGR3KwxoXaocbRIq3Fl5CBRpvEyEX99jVGV1vlxUtZIsXf4DHGuWuhxqOSHMYl5MbGutoGx2NdiMURpXfGRpQMxtY038SWsrjF6jNBx70BQMdttKrGb19URo7keUbJFD5H72mNR3lYU0aYTJzGWyAsRqUsY8UGcI/Gd1xfx13L3cZ78odGyrKiR4r/y0fZfYdHl/++RoQeZ0dD3QVIE3IjSNtYM0gV/GVICm6CSE8/P0gdqUBI/0qFSPBNkEhQ+35ImxVtSOOFnUh95ppI8nB8SKLUekgAUJhISqOQSChGkUiTF35I0YBtSJOIWEiVJH5IQgeHSJWDfkgpzEpIralDSAevW0ic4lZIqWJCSI/yTEiTSDxI/JgSSDuwGkjP1ftH+Z7pRzWN9Uf1mQNII4sBSB/Dt0fOiQxIbkMQSMUuBUjYv/5HdqAXSH95Ckjua8lHlvLLR9x1xkd2L9RHFZ2nR7EO0UfKEqNHnzxKRyZCrEcfg65HF4irR4rugEcsg4RHU/RxR6LjgUfkch5HhJ4qRyX1lUcVDIFHNwkyR1+YEkcTIU5HOSOnRwisYkfMXQNHFK5YRxFHLEfImCJH4enQRmXZB0cSlKlGXUvxRtqb/ka3wNNGZYiHRkzVHUe7Zw9HSR0SR6OSP0b3ZBhHrnYPR0+vxkbrUe5FJw8hxgmKxcU1XtrEdLUwRm6jYUYXSNJGz9U8RprmXUVfh4xGBFZhRhue0kWuthxG4el1RPIfe0YExWBGsVAwRvMOn0YofpRGcayVRUHxI8aopNVGR+EXRmDUq0aCUQxG5WGSxrEu4UZZ9QZGsGESR/l+4sR78rZFN4kRxiSXNUYtst1D3SQyRse65EVaZALG/kM2xXsUV0YIPRvCqYKPxYMvjEMV+2JGrHrsRki/t0XFjwXFMLuNRnqlsEYfY4bFcazLQ+ELN0W3QGLEAACSRSzUi0Zif4hGO069xYmwkUUmQo/GA+eMwnNGD8akcIFGz2YJRc6I4kWX/5DGgLdYRUwVfkbVeA1G46VERmBUXkVnRO9FukkfxvP9A8ZfBxZFl/82RqWsxcZN8w5GUifWRR6nxkWcMw7F/IcmxnxhMkMg0jNFKqmdRQrXU0VZhrZFETb6RTC7rcWq8S9GLNQqxFZ9H0ZSJ9ZFMLsjRTwsBEbZPUtG7uvIRbZin0WAJvxFLpALRqWbeEX0bBZDgYSrxtzXXMbC9ajEDeBGRgu1TkY+VxdGdr5PRWlvwMRRSZ2/M8QQxrWmZUW/DlxGhHwURX/ZNkZjXeREfGGqRN++fkUvTCRG7sloRiePtUY+V51Gq61mRuoEdMSKH0rGeceZxT/GGMbrUajEHTgsRu0NDkQD51TGY11BRo0oCcb1SrHETBUHRqdXSsPF/gZF3gJBxgKa4kU7TutFdQKaQ6YK9kQ4Z77FYcPLxZVDf0XqldTFK2XhxMoyxEQCK+dDad7bxeY/pka6uHnG2F9KxmDUJMdiIYBGd5y2xTf46kQmwtbEbHiiRkp7Mca2hMtG+u2XxUVHQkVcjw7FWmSFxRx8D8ZwX6/ExY/hROm3p8WR7YNG4C2exo0oAEbjNoxF2oq1RGezZUYJ+cbFnxq3xNQJDEWTqZLEe4NPRcDKlUaPMWxGSS4fxLbzi8bChuhGe4PPRbge9cWmeQLGJzEcRSnLTkYc6xJEuycrxQis+sVQjZdE9pdJRSv2Z8QXt2VFq63YREaUpEVH4VrGmSq2RTEIrMEB3jLGQBN+RqD4V0bVZ99Ga5qPxSO5TMWdgBZGio7uxYJzJUYOvvLFnKKjxUATvcUyxN3FHqfcxWkAS8W0N1hFKhiBRYJRx0X3dYBFcD1+RZvEmETYX7ZF+8uoRVYOIUXUmibFP8bCxVFJssYnoP/F7J7kxsNkmMZVwYhGXimzxIeFqMX+1ALGl//YxcE5k8Rz11zG3SRGQy/dEEW62obFm8TCxd2TqcVrK5zFMCq5xZMYskV4eqtFeqUgRtw1s8ZGA+BFA+dDxhSud8TS3qTF4lg/xiGOp0VseNrE9iiWRZSHwUV9PyPGJ6CrRe+n7sTChhtFpHClxhgEQcbzHwbGnYBOxbx0WEZfmMTFfR1ERdzXf0YhsAzGi2yAxhrA1UW0N7rFejbzxEW2ycWTGOzEMuZCxuf7LEa287fFFYyUxbFQ40U/NUbFak1/RVMFBkZ7FFZFak0zxL6fFMZ5WCjDTx4rRse6yMXpt79EOgEuxlKWoUSxUEvE2F/eRHEbbUSg+OFEz2Y6xsQgCsY0727G5j8pxn6Misb+1KhE3bUAxfMfusXtDaZEOGcpxtQrFsaC4qHF3bWGxafoDsaI9JTG1laExscp2UZ78gDESQwcxoSex8V/aqpF2huURXZPxMUca4bG6EiGxR3JFEZm9zVGnzx4RcPTHsarzxLGPRufxmIQCMQHX4LFsgxxxM/3icXGS19FLSGHxWneFEbhCzrG8BagxN5xFsZGJWXFvHQiRum3XsbSb5fFPCzcxGorecZtVg9Gy3+cxWB2TEbLoRFFfGHIxSCwwMUGcKnGad5vxiZT+0WFWtNCzO4Qxg6tncbtfNfFHqeAxUTph8ZfB0DGdk9exbIMl0UofhRGG57txn6MHcU0gInFbVZxxpyzksZU0tvGA4m8xs3MHsbO9+/FU3QDxiZTq8Xam63GiUETxkwV2cbQRFjEOGfEQujZU8a7lgjG/tRmxsZtEsZgVPDFeccNxzoSucb4wtLFaCLsQp5eR0Zpb0ZGlUPlReOli0Wd71LG1Xi7xpyiKUbUmpTFGXPgxlx+4sY1zdPFcM6YRLDyosbCFwDGa5rZxY5kBcfEIBTHRKkUxy0hv0WPsbtG0RFhRwKrPkfdE7NGLSGJxVCN08VaZC9Fvywbx4Q8F8fRkSDH+aBQRkS6f0cAAMVHjMpmR2lvNUayHStHe6PfR4p/GUi3wTNIZNtrSKMQZEgE9kxINFE1SEGhiUgBlqBInCuKSO+5gkj8n59IWNGjSO/nlEgbtY9IzVOlSKgtsEi2a41IGheRSCLNjkgzLI1IZg+FSENLm0gwo5NIXO5zSPw3Wkgfk3hIO85vSGcjYUhCn1JIVl1BSD6ZMEjWdCNIUC0TSAzC6Ud7wghIK2f8R3bv6EdZBQdIttINSN5RFUgH3/JHV5v9R7pKHEjLEA9IB33qR2SqzkdW3fFHDNPFR/CWuEfgzc5HyrLZR+DcsEeWgYNH3FfQR/Pum0ePgopHQt6DR3ZgkEeeTYFH2+qHR/yHXUdIP5RHkOCRR/F0FEdAJNFGoPhrR+vCnkc0kXJHR0NLR9FACUfbGYhHk9g6RzrSF0dyeaVGDNMPR8GoSkYobRxHA0k0R30urkbyH/JF3NfRRma3BkfoWQBHCYpxRuH6A0f5oP9GfNDZxQyTRcVuEoVFs3sYxgTFLMaSyz5G1AlJRkCkS0axUKtFMQiURmNdfkYa0ZlGt9HMxbq4dUb5DwRGRiUwRlioT0ZR2h9Ge/JxRh9jAkbdk8fDTtEXRoqOgEaze35F/WWxRQBvCUUOvgXGJzGJRmnekUbtjbVG46WjROwvd0VQa13GO99/RuoEmEVa0yNGpgo5RsL1Rsa9UspFYFQWxYLiCEZseObFPuhdxQrG2kZyCoJGxW3MxFuxIsY0EWhGCOwGRxPQiMb8h5TDuI2uRcL1yMWZKhjDmgi9RWHD+0RCrSlDlrIHRqs+IMYxCADGxktuxv1lMUb02zJG5h1BRhfImMZGJXlFCuiORqAakcUv3YhFf2oAxqdXbsXu60/GDAJ1xgaBg8XGS1hGJKjExv5DwEUmU1FF2huwRbFQH0XUmk3GCyTOxWiRRcXS3lzFkstvxu+nzEXc101GbOdDRqIjuUEDeLtEfnuERp+rpcTJ5fXFFYz+RQDeQkYK18dFUGvwRYXrkEYP+g5H/fYlxIhjfcS4jb7EB19oxuoEqUaadx9GeccZRtERhEbdk8tFQ4ukxJrmXcP8qfHBfowdRtEAFUbV53ZFL93dRjJV9kVhoXZFPZsrRuF6okZR2mxGhWvQRincl0Y6kvNFW7FhxiqpAcaz6o3FqYKdRfAWssUwu6tGCfl8Rf+QBMbDZIxGRpQ4xgKaA8Y2POVFfNBnxYofY8QVjIPGYhB0RfypLkbPZiBGc0ZYRSk6ckQXSJHGH2PkRVz+48THugjGfa42xnzQ7UWIY+3F9bmiRmiRs8UUrp3FKH7gxst/6ERQa2pFjLlQRsRCAUXeAgNHUUmdQE7RWkameS/GQBMjRqyLbMaJsMfF9pfdww6+8MM9m3nFONZFxewv9UVwzibGCtcyRmiR3UWk39bE+aCURgc9N0UibAzG4C0SRmpNP0YRpVXF54xIxGIQJEZOQLLGmggdxvVKiUa5/FpGE9D8RGQ7x0R+jM9FwagDRr4w20WsHBrGW7F/xGneiUTZzpNF7slTxE8eGsURx4RFTBWUxeF67MWynX/F2/kCRqvPpcTnjHBFi2znxeSDvEW5/GdFcM4GxktZnMUHzuPFpb3nRetR5sV9P0rG61H4xH/ZJcV8YQLEad4+xoR80MWsixfGl26aRaUsE0Tz/cxERpQ+xfAWGEQr9j7G2qxqRbuWMMSBBA9GtZXFxkFxlsaVQ+fFGeKPxoAmAsWL2yvGBaNyRBdICkbcRhvFdCQXxFmGwMUi21nFzaprxkwmgMZdbS3F54yIw0W2scWLbNdEp1ecRfmgt8X5DxFFfGF4xrWmVkZpb23GriX6xeqVssEibADFVn3exOeMJ8Zbsb1FMubGRCO59MVnRDPG2/kqRRlz90WJsJ3G+Q8VRiQo9sXAW8LFrwNnQeELU8T+Q3pFmSqlRhIUo8Wh1jzGkKBsRVN0D8aQDx7FQfE/xobJusVF2KjFbqMWRhWMVkXaG8TFUUmfRWWIfcaF67VFtMh/RlCNtcWPMX9FqMb3RVTBT8bChlfEgEgfRJ7NekbxdI/GbVbpxa8DSEZYOQtG7MAzRp8a3cXtfEDGLbKdxBUdYMZVwQnGeceXxfp+0sVaZAbGuyfNRT0K0cVioWHGH/RwxUKtucRokTrGv31Nxtk9q8WAJk7GK/ZMRj/GzkX+suXFyeUjRvKwDMWHFjBGWtMNxsZLzcU3GjXGqDW3xU2EqUYnMapFPL0TxtMrYMYca4zGMzPRRaHWVEQIrITE3EYNxvJBFUbk8i9E6NmGRm6j38VDHGtEqvFSw5ayisYUP2tGwFtPxmuJiMYukIRGObSCxkW2SEafGh/ETWJzRuMUx8UHzlXGdy3pxdZWl8Y+eS/GidKqRnecZ8aKjiTGPujZxfVKycT7OtjFuyflxhBYGcWcMzxG2F8VRhHHjsW4HpPGWRexxb6frcbTq7rGsS5rxp1vjMYl5FjGHFokxnKKmsWEfBBDG42rxl3L08Zpb5BE2hsgxV5LqMPC9T3G3ROFxpT2PcbwFq5FjdcMx6fodMbM3YzGldSVxUp7Z0avlNdFp9eqRs6IaEZ/aphFd5x9xueMBsbUKxLG8kFIRt2TVcZhcgLHVg5Txomw6cSHFo/GvHS9xW3WisZ6JdvGDq0Qx6rgtMbF/iJE62KLRoLirUZGZXBH8dJJRsh2lsZdSzhFhet1xSEf/MbxI1jH8VLixpkqdsbs3kxHl3+2R5ahX0c738VFGWLGRmEyvEcCiftHnHMsSL/NUUiyDXlI/lIwSOJnM0hZrYZIVamoSM/mlkj2WJxIctmrSAnSvEiFm55IE7CrSIusv0ife71IDpWwSFuBn0gwSaFI4SuXSKNJp0jEiK9Ip1CpSHY/hkhBsH5I2KiHSKZLikj5UH9I0IJxSHIaPkjrATtIQj0qSIt8IUgEZgtIdVIOSLt3Ikj8p9hHir3kR+P0G0g+WCNIxowFSPii60e15hFI8SMLSFhZ/Ed5GQZIEIfsR56t6UcsNNJHFD+/RzIm60fb2b9HKH7dR2ixx0fx1M9HDeCRR2BlhkdJbJVHKlqQRyTXb0dgxZZHQNOJR3YPrEce52NHTlGSRkYlS0dSNrBHCleuR4XaK0cLdTtHno1IRxBpNkchH0NHemUwR2DUj0aC0dFG8VKkRgHeJEfNDC9Hj0LmRvvLv0aQILBGTfPaRsc6H0dEeghHWQawRm+BREZmZlLGMzNTxaIjE0ZILvlFONYFRcEX9kW5axhG52phRqROs0bYX59GHhbCRQpXu0Yg0q9ELv9aRqkTaEUQ6eVGhJ6ERiZTakb1KNZFLpDCxVsg00WynYNGmnfIxW40Bka4ja5FgLcAxE3zMEYxCF9GmbsSRsBboMPdk43FguLtRezAWUS+n4ZGkjrhRNk9v8WFWitGWtOYRU7AhUY1zVPFaBGnRnDOUEUOnBtGs3sSRhdIBMYzxKFFINJjxiL9AkaU9hxGhxafxbfAq0aezUxG07waxn4dEkYHX1RFs3tSxhsNpEWkcAnFRiW3xfhTDMbG3J3EJQa/Rehqh0V/2UJGO3AHRm4SJUat+hFG4zYZxrZiM8WWkCHGMzPHxdBEZMVZ9dnDi2xKxszuMUbqBAbG7utARe0NwkXD06tDJXUOxRsNgEMHzufFFR1Dxm1WLUQBvF/GSurGRQN4I0bysDtGnl5ZxiJsdEXdk+dFYHanRPaX9cTecTJGk6ktRk2ECUbHmHhG4WmwRo8x5kZR2gLGhsk6xjA7yEZc/sPCs/uMRjSAjUUnoIXFsS7CRsGXkUbEscrFEFj1RavPFcMhjglGJlOlw/8hnUUsZcFFcRu7RWEyYcW0yEZEImyfRscphEZzRjFGrwPPRfpcYcV0k2BF4lgTRT/GHMblYd9FTBWMQTEIkEZN89ZEBFYORvH0D0YaL9dF7zgpxafoxkXZPQXF4C3ARLn8B8Tpt5fE/yEXRl5LIEVcIAFDRbYsRqZ5pMYdyXnF+aC1RXsUFkUgQbnEGXOxRcBbbsYmUyhGLm4qRq8D5UVDHEBGY10sxnctBUbfvkxGyHZWRW3F7EUcWvBFXdxWRbraDcavJTZGmgg8xp3vhcXn+yZGglHXxbIMsUWxLmrGQKQUxpHtSEZ/2VBGTmIZRhlRTsVcj6JF61EgRaikOcZJLlhG+8tQRgbw9MXWxWDGsb8MRKMBAcbM7l3FV1t9RRni5EXx0nlFoPirxTTvZka0yHTGs+pHRYLio8WBBL3EglF5RDLEMUMNTydFdr6vxa36jkX9ZSDGdy09RWDlEMW7lnhF2oqdxf32ccVGJY3FvjAgxptVn8QXt2HF8rBGxiL91sUehdvEW7EfxgpGEMYQWMtFsgxlxQYShMTF/qzFGsBvRZvEQMbqBMzE9UoZxTxOn8XmHRnGfa6QReoVv8ZvX2dEvHRDRJXUV0a62sbFMJm6xl+YakYzM1PG7MD/xQ4tEsZ8YTrFfNByRnUCrkXc1+1FzaqTxZwz6sR/2XPGq61QxkfhzMWPUwTG5dACxawcrsU3GtzFRGlTxbdAAkMNT9HF9pfjRVK4iMVpbyTFuB4lRU8eJsUeFoJEeVgUxpYhHsVUUgLGO9+1xRzrvsbZzpHFf9nfRRE2W8aUhyBGxksCxnlHjsa1pl7G54z4RQyTQUWgGoXFbOcQRm4SN8WNBurFnBH9xPpcRcWvJSjGiNLQxct/GsaCc77F3ZOnRGIQGMVQjQhGrrZaxr3BX8WJ0iNGAwmKwyxlBcYD54hGe4OJxslUJMbxY6xEENiVRsWPlcaNKEDGNV4jRiO5VUZuNAJGb/BtRcSx7kRokbVFR3LJxMSxDsS3QEbFcL2Bxki//UN8YXLFm+YIxlInmMS4jRlGcvkUxrpJNMaR7b7FtDehRvmgN0V78gDGr5SlRIC3Hkb1SotGS8iHxUfh8sTTKz1GAppYRJJcKsUnDzDGRPpORsPTM8WC4hfGehR0xmUZssVqTf9FPnkaxpMY9EQl5DDGtoTMRUkMMkQQWDJGHhYSxpaQ98Tk8h1GfvtZxoY4B8bHKWnGTy+WxnA9SUYqGCnFVTAURtzXG8btfGlGMXdxRSDSu8Uv3VHGJXXwxZkqYMVkO0FGwZeXxlioNcXS3qTFns3yxNv5vkT6XCfG54wZxvAWEUbx0m1ENV4pxnPXFkX8KaLGQfG3xoy588bHKYzFaQA9xrKdU8X4wrREfvuqxXo260O8dM/Gs+owxilciUYIrDjFEMc6xluxOsZ+jD/GXqnVxrbzCEZqjSPHY926xjoB/cUKRjBGiTCWRvCFvcUD53dGkKCyRq3Yh0U6gcbGWReLxUaUzEVfmOjFk4fkxkYDfsbb6IPGA3gPxbIdn8ZF2LLFjSiYxtRrAsc2K4PG0m+FxlFJ9kalm/pGBEWpRoFzXUZHcpvFpN/oxWne5cUtEOrG1jQXxz7oM8eqYCBFrToQRxzLnkc9Wz9Hw9MrwwRF0kY9qqZHz5XiR+o1A0jpxklI2C9PSO+IOUhl+SpIEV2BSGYGq0gunqpIMpWaSDuHwkg0Qc9IgjvFSOe7u0izwttIkuLdSLYKwEiqN7tIvLW9SOPduEjuuqxIfLnFSHY/xEjEGKpIvnCHSGLgmUh7A5tIhyaNSLb7g0h1AWVIpM8xSAUESUi7pilIFxcOSPH0KUjX8yNIq/8ZSHuy9keL+xxIJCcgSImh+EczIgNI9ncKSAKLGEi/TOdHzG4ISMUPF0jBSOtHTSLnR3k4/UdzJtZHC1PwR0/+00eRXPlHX+fMR53vskdYOZJHN9qaR8jHeEeqoJpHiaGKR8MTqUdN06tH6nOUR5E+T0cuPzVHdxy7R/NOpkeX8IdHPP1aRx24LEcxyHJHtuLLRt5xVUfU2iBHMQhXRrfRxEZR2v1G2hvmRmfzIEfNzAlHGKYUR0Fx8EYPetFGykMtR7ge2UYkKBVGbHheRVUwHEbvp9TFIR+aRR6FyUbIGNNGAG+XRcshgUaXf/RGHqcPRzjWXUZJDDhG2IGBRvjTgEYJigRG7Xx/Qzw9UEcrdshGBRKURqg1AcX0bM5EXweZRmUZNkVQa2jGeqXaRZF+a0WtaZxF+FMSRhNQsEabxDXGak0zw/wYIMYSFHRGnl6rRg+cjUYmwtDFGARkxkkMQkXfvopGXW2iRpvmFUWfmqZGNBFaRpd/mEb7ywjGl26QxQdfsEVJLsXFhJ5QRlfss8ViEARGFXvTRjysgUYRNr7FF0iwRGZmxkXOiBnG9NtLxbFQkcZ3LQzGf0h/RdPNj0ZApJ/FdCRTRb1SHEayDOxGRwMERnDOeMRFtsXFImxkRSXkGEYGgdXDi9sBRvs61kW+nwLGg8A1Rh6Fu0QOnNNEV1tVRXctuUW2hMjFGVFeRpay3EW/DozFQWAVRgbw9kMr9s9Fh4VaxKg1GcbrUaTFjnUlRXgLnESpE/5F000PRjVvi0b99ulFS8hLRRe3pkYxCD9GRbbTRR6FL8X8GGXGrsfKRhKDL0b9Zb/EoPixRG6jqcW7lo5G4sfYRn2uRkSaCAZGq60ExtV4w0UZ4oJFEhRnRWfVh8bG3DVFjQa0xQ3gncUbng5GoHiWRmsJYcWAtxDG/fadxLn8J0a1pu1FS1noxV66scTKMqxE6GozRvyHSEU0ESdG1Jq4xXzhtUbgLVxFZmbURWKhGsUD53ZGFmo5Roj0M0X/IVlFb4GkxV1tr8V7g2xGVFIvxfs62MQxdxnFdr5qRm1W3URzRnBFHFpxxg4tj0YLtQBGXW31RG3W5UYofhnG0ZFMxO18t8Rpb7TF0ZG7xrivB8UVjANG16N8xngLI0Y17xJGY+4ZxsrDiEUExYzGeIuPRt8+gsaPwiTGx7p3Rr4w0UXRkStGJw+NRRE2QMWWsk/GOGfsxR9jZka30RtGKH6kRD7oH8ZKe0PFcopFRo51McRrK7bDMzODxEFg5UICmtDG62KKRlCNx8aXbsjF54wQRTtwF8bKw+pE0LMHxpXUscT6XN3FnxqvxKFnk8Rj7sZFwobnRHGKcsVN8xLGZYjDxJd/h0aEfJDEryXKxdQJyMP3dZBELpDWxWZmGcafq+fFhJ4HRgdfAkYaLznFRPpZxRKDwEGAtz9Gke0ORiZT40VGJZPFjZd6xZFcZcbQs3BGR4OHxn/Zx8XLf2jF9pedQ5I6CEYldb/GVON8Rs9mMcXjpQdFw2SWRY7kAcYUrg5Gih+XReAtaEbuWsTFTx5iRdSaFsRB8cPEhA2dxdv5xMZRSVHFLv+HxtbFYsbFbfpFtRX3RaWb9sXdk6fFJQbFRZeQC0V3LYdFwoazxRPQhEUhjkHFjLm/xVsgTMbHupjFLGWSxhe3fMaAJmLFgy8QxQAABMZbQvTFbcVGxrUVC0QaL/3DaW/Qw+hInca4HgNGF7cKxp885sX7yx5FMJlqRSPblcVFR/LDuydmxoPAacYnD93FKO0RxSEf2EUxCGBF2qyUxaUsk8TRkQNGAU2qxvrt60RnRBnGvHTdxZXU18XmHRNGBz0txqjGqUUkBl3FWyDhxCPbm8WyncNF/5BRRki/WUU5I0pDS1mWROSDdMaF6//Fb4GkRRbZ5sXWNInFejajRehqoUVdbSvGFD82RKRwGUWDL7JGgEiZRbRZL8bsnijFUGsMRkrqC0aEfK5FsOELxhNyokbherTE2F8IRq620kUOLXLE7zhixqrPSsYubkfG4enpxV66RUXecanG1sU9RL4wLcVRSZ1B54woRFn1FUahZ0HGq61Wxlpk80VAgkZFxY9hxoAmeMY8vTDGONYvRgwCEkY6kjfF4xSnxmkAD8XfvppGb19nRXA9Zsa/DhRFh6cLxeELo8V1cRTGz9VJRoGVZMazexPG4QuzxLDhEEayHdTG8/3UQ7geRMaBlcPFdr7fw+we6caRfhjGfOGkxoY4SMYwu1HGiUFoRZT2EEYK1/vFN/h9xhWMC8bz/QjFtvNPRjy9hcYMAk3G+MJpxmKhssX99r3GQWAWxsSxvMZW7P3FTKYaxKROYMRLyN1Fr5R2xtcSSUaiIwdGzoicRR6n6MUxd+3FsS74xc9VkcbjlMHG7J6+xcNk98aDwGJF0SImxu7rzsYa0YLG3MaYxlWf68WASLHFy78XR6oxEUc+17VGzUyHxhsN6kXix8BFmvcLxx8jQcefGpbGqCShxnLoMEcaUZdHIU5pR2WqhcYGEgjFAb6WR0lO4UdqfPxHeNslSBZqRUhzRyVI3oIdSPiid0hjHbBIhZutSMeps0htFMVIldzaSJrP20jRWeJIsoX0SNjf+EhxQuRIpxDNSDz01kgDZ9NIUK3WSKL800heOd9I+JK9SBNptEhMN6ZIWHG0SLt3o0ibNY9IFrl6SLG/VEiM6UpImqhDSEzVLUgcmiBI3JU9SNpcGUgW6Q9IrocmSDNzP0jvOQ9ILTLKR78dFEjjpRRICsgNSBNxDkhy6RxImO0RSNqs9Ufv+AxIEIkISAVy10eNiOdH8kH7RwnK5UcQqZlHdAS8R9RJr0fywZZHBnA3R1J2rUerLbFHjfecR+U/uUepooBHVk6KR9fjo0cu/8ZHGRFWR9w1TkeMKHxHlGUcRyMKbEfcFxdHMpVER07Au0aASKpG7mv8RnYgCEeDwK9GAtovRyLsBEcehdZGAZ4tR5vEzkZp3tdG9igUxSJsMEYtkHBGOGeyRpduJsV4eo1GJyDlRlHa10YUrkVG9/XQRiO5EUfM7sxGBEWPRuY/EEeq8Q1GAbxzRnNGhEYQx+hFTtFBR7ge50ZvAZpGBvCGxCoYNEbYX2BGlrKIRT/GzMQhsJDF3LXIxUdyIUY3+JzFJfWIRqmCYMZLN2FG91NbRZOYrEZWffFG5WE2Rvpcs8VYqK1EsVBrQyq6nUYFNIpGPQq5RfyHF0byQedFLbITRrDhCkaiI3VGNc27w/d1DMWFWnxGBvAyRhovBcWdgNRFJJcQRhcmH8Z1k4nGvAW4RTXvCMRiEBPGm9WVxoJRYcWEDRhGKhgCRkkuCsZyaC5G0ZEURRemrEb7OiBEW0K+Q/6y9cVZhoRFXdyIRlN0CEVeSzNGvp9Sxb8OvEMWaoFGyjJ4RYAm2kXqlbzFGw3MRSV1sEUT0MpFKhgURicPDEYl5CdFmgjrRPkPWURYOYXG2c4NxgYSB0a9wV9FObQhRsZtkEVFR65Fz/clRgg9l0WZKoLFvg54RpMYosXQs5lDw2RlRlIngERFti9FxykKRna+T0Qu/13FcmilRR9jYkVNBKZGdDWORhrAlUVKexPGwMpdRf1lREaBBJ1FLGW7xXzQc0Q4Z5xF7MAHRnzQM8LD0zZGQBMixhlz/cV/2WNGRUe6xcE5l0WUh6dFz2adxDtwnsVwPQJGglGRRFsg8cSGp8fF/zKDRr/sGsXoSDRG1CsNxTeJ0kbHmPtFD3oSRo8xp0ShZ39F7Q0yxRlzB0V0JCZGxLFyRlUwLcZSJy1GEhRYxse6WEYYBErFLaGoRoJznsTKob3E9gapxSEfNEUnoGXFQKRtxn/Zu8VJHbrGuI0ZxhxaRUbYcMbG+aAtRq8lXkZm9xjGaW8YxohjR8bS3tZF4Qsnxa3Yr8TSb3/EQq3RxELPGEbLEMVFM8SJRDQAhcbfvhPGLm4+Rsh2JEZm1V5GeceJRE5A3cWGyRzF7uu+RVMFU8RTlgFEIv1yxTqS4MZ4C6RCxf4/xnh6GsaR7RDFhA0jxnUCHkWJsP/F+u07xijtEMajAdTFyVQNRo0GYEVJnQBCSnutxVdbZcXM7pXFgCZrRvJBMEautqDFKcttxmTMRUZCPrBF3Nfrxbeve0WUB6NGiUGeRbDhZcXqBDRD/fbHxautaMVnRJVGAO+0Rgc9Q8W9wcVFf0huxmznX0ZtVvXEAABlxst/xsWadxPGONbbRY8xyMb027dFUifYRXDOqES8BT5F0EQERXuDPEYbni5E/fbjRb1S8MV+jKNFFD++RF5LrkUkly/ENO/XxudqY8UhH1DGe4NrxXEbXcQIG1lGCkYpxlrTBsZoIgBFih9jxUMci0XZPZPFtaYJRfpcA8bjFN3EPldSxkT6GUWCUd3Fs+qcxkaU/MU/NSlG70mExluxCsb8GJVFWuSBRtO8gMYAABbGarwmxszMZMVUwWHGLv8RxYSePcX/IaVFAAAIReU/TEWC4svF0SImxi2y/cW+n37FNc2TROYuhUZSuF7D9Gy+xRWMxEW7lm3G0EQ4xgHeDkXRAIRFYn/5xb4wz0Wxv/TEl+6GRik66sX4MbHGeVioxQ6+DMVYqB9GIv0LxmiRA8aU9h/GuxauxibC0EUhsIrFzhl9RVioUcXb+Z7ECD2NxoVaf8W/fTJG6NnYRRdIREXswO/FO3AexCk6YsSoNSvGK/aRxdxGFUYT0CTEcM4nRsRCA8bysOpFlGVfRoY4FcZoIgzGrkfJxM4Zt8XHutDFyeUDxawchcYxd4/FcmgRwqrxQkV0JK9FCKxcQ1YOucXuyTrG4scwxaabYEb/kLRFL93UxdbFncUUP3lGhHzsRdv5Q8Z2vj3G5WF5xmb36EXkgzZFejb1xfTbNkZaZBvGRwMoxFRSZ0N24OhFKVw/xmHDU8UAAFHGsS5mxVUf88Y1XvJExkuKxi5uHMY7333GejbOxrKdscWEDfnF5WG7xgg9KcY+eQxFsOEpxEhQJsYp3LTGzF2rRQ96BcY0gBvGPM6Uxmb35MNJLrnGtDeyxVfKBsWkzrPGFmrtxHlYbUaE/KhGWDkXxh/0tkWASB3GN/hXRqrPZsavlCVDjShJRQU0U8aGSYvGUPw4xtobOcbswP/FRhTIxmWIt8X+w4/GNEAUxxrRAccPehXGorS/xRZqYka0yNZGfa5SRqdXeEah1sDF9+RhQ+MUZMaLGxjH2oooxyV1IkQkht5Gx/qAR0luNUduErtExLE7xkkdI0ctgapHplndR6xbGkg6cjJI1mUZSDVtF0hus2xIdAOmSMbDukiBLLhIpvvZSAVS80iSYvJIqmD6SEAuDUk6QQ5JUb0BSS3x9Ej5bvBI+xvzSNGi7EjlkP1In9zvSP8B60i7j8RI477PSKWlyUiKVr5I/QasSF7rlUjqBHpIMWhtSO3tVUjCtTBI/HlDSAOnSkiN9yJIQbEdSEEQLEiuly5IQ9wmSEsYBkjMPgZIEMgVSPlQEkjXIhFIFestSOFLF0jeQh1IVs0VSMYcJEjMvflHXY3iR+Rj5keqD+lHHNzKRw0PkUcKpuJH2U7TR0V4iEdRCX9HAvrBR/TMw0fbWYdH30CQR+LHikdAIr9HyBagR3uUi0dFdjJHZKp/R/HjOUd8kBBH7mtlRztwXkdD3AJHD3q2Ru6aEkc4lgVHSYz9RmiA40bhCxxHYr8PR2bmuEYj2zdHtmJlRsh2QkYr9hnGtZWORsrDnEYklxhGYOV6RnBfE0cHTtZGc1eRRiZThUZRydBGhVq8Rn77AEbh6YhG4fo+RyoYiUZcj8BF0m/mRocniUZHYZJG7K+VRmgAfkZN80RGrIsXRVgX70TGXLNGwRdCRszulcXlP1RE2htVRlz+lcW/fdXErwNnwSO5KUbcV6hG3gKwRsL1oEYfYz5E2/kyRdMra0bgnH1Fg0CqRj/GakaR7WpGtRX7w7/sqsXwFujD1VbuRjLmDEYKaEZFTYTHxbNZ5UV+e8RGsS4vxsNk4sS0yJTFgZWWxnoUd8bysDxGrIvlxeHpFcJv8JnFt9GURZMYfEUUHW3GLv+hRG3FGkYqqRvGI7k4RgbwusWiIxVFlrIyxn0dMsbXo5BEdk/ORUXYJEboSIbEqMZLQzeaj0Zc/hpG4QsaRjCZ3MVfmEDF+Q9gRvFjL8YQ6U/FcD0QRhlzOMbBOcPF1xKyxW8Bs8ZE2HBGvjDRRTSAIUbgC2dGayuAxdbFdcUdyQnGu7gFRjwsdMX1KDtGj8IuxtBEJEVQfMNG7MBWRtejP8ZnRNlFQj45RqFFT8aAJsZFkxisxBKDgEQnsbdGcvkaRpkqEMX02zvFwajeRTkj1EUAb0ZGoiNVRQTFUkY1765GO3DGxCXkR8V56RnGaCKIRYVaYEZPr7zFQWBdRWiRWkYqGINFvjAJxDLmLsS+DmjFf2pYxeHpVcN+jKlETBVCxsh2ukYUrsdEPuicRkwVzMPnjChEj8LXRcbc60Ww4edFw9NFxlKW2USNl6RG7C+JxeqVCsWEDWXG9OytRlmGlEVSlqnFw9O9RcWPUUW+DunGoPjhRISemUU3Gj7GehRvRiDSzcWEDanFZ0SvRV+YAsYYlexFcRvfxdejZEWn6OLFB18gRoSe58U1zYNExkvXRD81SsVj7pTFh4X2RXzQB8Yy5oZFO3AaxfTbXcZrmgxGxLH2RTXNSkZBYFJGbImBxgZwpcYhsBxGvw6cw55ewUS8dMvFXrrvxbpJdcbtDWZF5j8exuauOcZxG2XFbAmBRO7rXMUhji7GcD0NxktZnsWQoBVG7XxPxOhIlsWmmwbGHhayRL/s8MW6uOXFIR/yRa8DOcZtNM3GqDWNRWsJpkaZmSFFl5AMRr6fREbMXZvE07wPxr8OLEXLoYTGBRKyxs4ZfUU++ZlGXdxWxGKhBkayDErG4xSdxB04g0VMFbDGwajaxbsnDcaFWqPEQfGXxrDhxcV+jM9F6GqvxfAWk8ZifxhGt9GlRvkPScSHFijG9gaVxVTjxUUg0hbGmEyHRQwCD8Zp3hPGs+qzw2pND8V1cVZG5AO/xnctYUUsQ8TEc9f6xIJzCMZ4emXG2op9Q9GRksW946xECKyjxuF6tMMW2V7GZ7NmRUW2s8VSJx3G4zZuxfmgFUZ++/zFm8TmxUKt0UXUCVhFoIl/xuF6MsbAW6LFnDMBxgg9i8QOLerEPlerxe18X8Wxv6BFb/DdxNY0L8PZPZ/Fq63YQzY83UQj24lFUUlwRgc9Z0VO0XHFZveCxVCNL8UkBu3FrkdxRM07NUbpJvlEnKJcRvd1TEXxY0zC/fY1Q6ikrsZUwVdGhjjGxTarfkMSg1vGSnt3xSv2ZcZ+e43Gpnn3RXecRcb8qQVFtmIAxmsrlMXyMNnGKqnfxVFJxUWsi/lFPlcKxg1PC8bUCZBFmZnlxcEXQ8Yzoh7GvVKeRJf/OEWRfrtFne9axnh6x8U2q8zFpE4KxqjG20VTBURGh4W6RG9f2UVxrLvFSL/rxfkPgcRQa/LEBoEqRvKwwETgLYfGrByixO+nxkUawE3GbqPnRSlcP0avlNdF6+J+xQFNnEUCKwdCsb9xxj0Kt0U3GlzFyxBoxjy9ysQr9rnFPQprRXIKm8bNqtdF8fQmRaFnWcbSb6fERiXDRZCgEMYwqqXGyxAuxvOOE8MOvrnGyeWYxqI0pca4HojGX5ggxlHaRcYVjEDGWyChxApoKMZKaoHGoWcixkOLsMUjuWzFZ7PWxTjWgsYB3jHGY11ARZ0RwcZFtjvGodYbRhe3Nsb7OlhGwvWKRSu2D0c2qzVGOpJmRjeJm8UVjChGs+o/xvW5TMaCc5LGT69rxmlvmMRNhPXFJzEGxh6nEMUgsDzGlIfTxo7k98ZxrO7GidIuxxIUh8XVeO9FYTLARm3FIEbBFyPGDeAWxtLekERnVQHH0LMMxxgVn8bEQprG2uwDR0Ieg0fS3gRHowEkxmJ/GsYVuzZHDq2QR01TrEeKbuxH1ccWSAXiDkjKQwZIDmxMSIKyq0jpf7lICKTBSJFO5EicZwRJ44EJSTIuE0mVOx1JE20jSfdJGElslw9JQ30MSYp7DUkexwlJ0bUKSSMmD0kiHftImGv1SFOV6Ugaz+pI4UrgSL3bv0hdZbZI5cClSJTWjEgjKoRIhllNSNNsTUgqKWJIsylUSMFXIEhHkk1ICjdJSI1IE0j1ugBINksNSGGyIkgKlgxIvZIfSGuJJ0ixHyRIQ90VSPjSOkhrqSdIsQ8lSNGA9UccmwhIyIfzRwmqvUeQj9pHHdjKR77f7UdrK81HxDGpRzI100fXI9dHB927R/A2nEc4Vm5Hvp+cR2amwEem22RH7Q1mR+tRc0c7f59HncANR0NtDUdr62FHa5pSR2PdqkauRy1HyvITR9k9+kblUPVGuI3dRhKD3kZPbydHBRInR9bF6UbmruPFmSpcRjxOsUSppBJGjQZDRgxxHESfGr5G5ZAKR7lr0EYDePJG6EgRRnC9k0bxY9JFeAsNRrlrfUX99uhGT68ER8gHNUa4DdRG22inRsEXYsUtspFFvVImRjCZuEaFWhPDT68GRmznqEbXgX9GWYYKRst/lEaDwHFGHThjRX0d1sWV1MFFq8+RxV1cgkZliD5GcooOw02Eh0Wn6NRFF7eDRXJox0W+nzJGz2b5RWNuo0Y5tGjFlpBbRUrqtETImKFGyjIdxrx0XUYxCJTECtejQhZqWEZkqsZFLv8HRujZRcZYqFbGTx5OxdEArkZoIoHGW0IyRoLi1UW1FWvEApouRkW2ycXWxZdFd5w+RY8xTcYxd4BGwFtJxqwc+sV9HfDFWYaKxum30cV6NmpGXW3BRRiVeEZfmGTFgy9CRgn5GEZ4epVEHHypxOY/JEM3GjjF7XxQxsVtZMQ5tChFmN0XxsSxasXuyWfFImzoxerztkYJaOJEJXVgRgIr50Qxd8vF8WPMRJYhXcYT8jBGzcy0RAisfEYyxEFE0EQYw8zdjUZrKylGXW2PxTY8UEYlBllFA3gqxj/G3ELMXYtD8rD+xejZV0Z7FE9GdQJ6xGgiTMQJir9DcF+nw4lBKEaoNRJGOgEWRvRsO0ZoAH/EVZ9dxuTyP0TWxadFXrqPxWgAXka0WSVFNqseRvW5IkV7FEpG2T09xvCF8UTtDRBGkjo1xqg1mcWY3VTG/JjHRotsp0XWNJdFsb8wxdCzh8bwFkJGYTJAxgUS6EVkzA3G5WHdxfRsXEYo7adF/5DixbuWzEWEDTBGtRV7wyoY08b7upVG2IFPxR4W4kTswHXG2T0ZRVZ9rsHUCdpGc9dCRHZP7MXr4o7EphuyRocWmcPTK37G9NsvRjy94kWZu4pGAprIRJ2A9sVp3iVFLNRTRmZmoMUc6/JEUdpuxt0kdkVO0RFBlGXKxUMc40XdJEpFo5LSxG/woUZsZ5bGorSnxHgLrMTYXybEuB4hxgDeTsUvTE5F6+KWRPyHjEV3LTPGpb0fxmb3hMUHX8DFiUHUxa36xMTWVizFR3INxXlYhkXDQrPFQxzLxSUGhsaUZYzFzF0bRMt/HsbG3BXFVGOnxthfvsXVeEnFlUNhRvp+0EVtViXFTYSNw1tC2sWxUOfF6pUCxX9qm8Zm5rXGzF3bxUW248R80G/FsOGRxc9my8UKRjXGSZ2AQi0hysbBOVHGMJnwxamC98X2BpPF22hNxvJB10RCzxpFPKzJxriNDcbEoIBGV8pixbx0ncZy+bNFukkgRb/sYcbeAqnE/yGnxvOO00V7FC7FQs8exY0GN0a+MLTG07wrxtMrNkZv8OVDvVLuxb+Oi8Y9Cs3FJlN1xTF35cSDr5vGqKT0xdY0UMbfvizGQq0qxhsNeEWHhYLE8x9OxY0GmMQ+6G1FnDP8xZSHTMYCK9nFf2oMxRPyFMbn+xvGq88tRgn5QETFj/HEad7xxayLm8SaCF/F9igRxi9MqMXTTRJGQs8PRriNOkZLWd5FXinfRUtZlkTswFTGnzzMxbfRQMVXyjzGBoEaRuoE1EQzokFGlGXARYXrocaAt0hF9NtSxlTSyEa5aynGeekBxrKd/8RokQhGVn3uwzEIbMZCPsJFMlU6xkVHVsYXtx7G93WMxSjtSsbQRGnGTx7CxRUdv0WJQQjFio7WRUvIO8WlvZXGBMX3RaIj18U8TjFEZmaGw7FQ50VuEkfGpnluxs/mzMaI9AdFzF3nRVUwBkUS8lVFSuoKRlmGKMataQ3GLNQaRnbgPEZOQANGwvVpxnctQsbS3r7F5IMeRkmdgsaCUaPFrBz6Q99PAUZ3vp/EcmhMxoMvzEPswJ/GlUPNRRt8W0YCK3HG9gaBxVpkJMZ80MPGLn+IxgrXDcb7OmBF8kFSxjwsjMTnauPFImwoRT0KKsbLEC9G16NGxpL6CMffz5nGrxS3xmq8S8b+Q2rForSdxmneaUWDwJrEK3acxiDSl8auR+HCtDfqRbWmU8ZDHDNFINI/RC7/u8WoxlDGv/2Oxhe3RsbXEqhFZmbcRWzndEY/NcrGH/SsRsWPt0aPMdNFHoVbxuJYEkbD08PEtmLNxn+qE8dkOzvGsOGNRXGKZ8baGynG+DGQRZOpk8bEoPDGZ8TqxsQxkcYT8kHGtoTERUXYpEZns0hGZRkORe5aqMXwRQ/H9blxxkVHLsf/4QHHnBHlxfH0j0aZioRHZQgeRwIrZ8aNKLnF+m0dRyqJmUcLhKdHr4PmR1a9/Eesa9lHrPz4RwF9OEj3xZJIdkjDSD8lxkhvsetIJWYNSdY9GEm7OiBJpt8zSfYeOknbIDBJ43ApSQdWJ0nvVCFJYJoiScBrIUkB7h5JVyIXSefHCUmhqwdJSH8ISXyB+0g8DO9IpIjISEdDxEhOIbdIswqWSFEhgkiMeHZIwLKDSOvic0jPBVtIO85dSOArcEjVODpIpG4LSCuHB0gH/hZItgMZSEcSHkj8dzZIsbA5SBGnJUjecUBIrVg+SO5KI0gZ8yhIIl0SSOj6GEjbCQBIYuHWR7R3AEjB1+5Hx7rhRw5euUfr0exHszoASE3E2Ufua69Hs1vKRyFOrUc9yqFHlYODR1J4ZUfOiJFHeLqGRymrgEc/NUJH+i0RR7H/NEeI9CxHFtnNRp6NV0dmZuJG+PEDRzQRBUeOdaZGaR4DRzWeDEfRkT5Hvp9MRiJsocbFjx9GyeXDxdEACsWt+p1GDeASRuCcSEYf9MdGj8KgRk/eL0dxG8dF2/mGRhovfUTo2bNG3NdBRepz20VAUydHXjrdRthwlEb8qXFGyxAbRZAxF0WitCNG7MCcRuLHpkb9drJGIR8ERJhMjUYqGBpGbhJxRpoIG0bV5zZFnKL5RQuTaUWbxI7FeVhIRARWisWa5u/F7ziARmlvuEV+HQ7G1XgjRsiYhMbPZsfF2qwQRl8HbsTKodNG846Vxfmg70SfPBjFpE6JRuM2KEZeKQ/FowHcRI2GrEYu/yRG4C3OxSo6kkVVwZDFtRVkRrG/oMXh6R9GaW9JRukmBMaL2+FGktymRrsnvcV/aphFIEEtxXPXQ0Zpb2zGaBGDxvKwkMTzjhPF93UURUvIKUbP9xfFcD1IRgrXv8UnMTRFL0xyRdY0r0PLfyTF7MCFRlZ9msbIB6PFBRJLRvp+JkWC4odDVg7VRVz+o0OPMT9G93VKRmkAI0aNBiNGcmjpxQ4tvMWI44RGL0y2RMt/cEV24LRF1JpvRm4SdUY8LNTCQs/KRUfhqkUbDQlGWDkWRjAqtcUzohNGFYwGRUp7w0MtsvFFYFRmRe5a+kQibJzF7XxTRvCF1UVZhh3GN4nXRfaX7UWkcD3DliFIxtjwYMXhaZrGkKAORsgHLcRZFy/GZYiCRkW26cVMpo5FnKLjQzOiFUYpXDHG1XgyRlUwhEYHvdLGM6J8xaikosUi/aBFZmYZRqrxAsWVQ+tDOSOfxks3KkZLyMHGTKacxThnPEVMFYxB91NERmlvyEUxCCxDPnkSRrQ3xsVv8AfGYFQuxki/hkYV+z/GLm61Rvypkca7lsDFJ6BpRfH0OEbHKXpFo3BgxqMBusXVVsJGh4W6xCxDbEX9ZZ9FH/Q0RkymfsU7cNxFYhCsxfOO+0RZ9YRGTkBTxWQ7FsbMXctCiPQdRgKad8YZ4uRFkA9qxYEEjUUukCfGeqVPRuf7CcbfT7pG0DOUxgpGs8XPZp3GlpAvRX4dBMYAAMBGpnkTxQaB88VyaCXFlPYjxutRZ8Zpbw7GImx8xf+yi0X+Q+LEhHw4xTMzMsbjFCnF4XqJxhlRR8ajcF1EOGccRYts3cVpbxXGKO2/RiEfmkWhZ6fF+zpARd2TgMZ1AhLFoIm+xWUZoEU6AefFm1Ugxh4nkMaWsrTFn6tkxqpg4sVN84XGMubmRIXr18VIv1XFlcOqxpRlgsYehUvFzaovxrdAgsJ2vkvFiUEgQ2B2AkZqTeXF5T/2xhKDgER7g6/FWyBWxki/bkafGk/GEOmAxgaBicVXyorG374KRcnl18XuWqrFm8TyxTcaoET/IbXFZKorRi0hk8XXoxhFqmAlxvYG48WTGMxERGkrxj0Kr8U/xnrGne8Lxiego8ZVMB3GBMVrRR6FS0Ruo2XFz9WKxZAPgUYUrozGqMalxeAL48XoSDLFCtcjQiuHdca+nzpFUGu8RVYOqcW1pgnFyeUwxh04p0U6AXjG2/m8xVmGLEY3+OxFhVr1RQTF/0T6forET68FRsrDYsbysIPGWDnExQKaQMZSJ8hEgZVVxhcmpcX1SgFG+0uLxsSxbkN9Lo7GHHwxRkATgsazWUvGcRssRkVHpEWJsNFF001NxpyiS0ZJDBrGSL93xhsNtsWBlRXGUPwIRLivAMaWsgzGrIupRSjtGEZGpYtGR3JKxmpNfMaX/1lG2oo9Q7FQR0bu675Fke28w/VKD8aBlaHFpPCOxt9POkYW2b7FbHiAxnqlTMTl0AvGlUM+xiV1Lcb/kA5GHTiyRhniyMSYO63GMCrlRd++7sWEnsvFK2XdxX772kOHFoFElGU4xHnHTUXaG13GZDsiRjJEvMYlBr3F2qwpRsGoTMZrmg/GPQr1xek3CMet2F/Efgyoxna+e0XGbQxFWmTTxfJB3MaNKBHFYFQ+RVYOoUVFNqHGhVr5xlTBaMbYcOvGawllxltC+kWMuTDGIR+YxUi/Y8bP9wDGIY4exkvIPEbD0x/FqvEaxfP9psWb5gFG2husxbpa+sbsnl7GuK+FxR9jbkLjNrpFRiVBRUg/wcb+sktEqDVtxC6QJsYUv77GyAe3RVyPgsYi29LGqKSoxmDlFMYwKlbGc9eJxsNkQMZfmDnGDwsEx0alksYxCJzG3EbJxQrX5EY1XuZFhsmDRixD8MXRkVhF6+IyRWtrCMftDd/GF7fJxi7/FcZVn2RGrWlBRwffMEez6oLGMJlUxkCTJEfUi4xHN0mYR4udxkff8ABIzSrTRwKav0emCilIXtKKSGsiuUjSHshI2L/mSHnsE0m26yVJjFkxSYzhREluU05JVdhJSb8xQ0mnDEZJMfw+SUDwOUl9gzhJD5Y4SVHFLUmG3SBJFSsgSaPNGUnZTRVJpuEFSYbx/EiXHt1IXczVSFK3ukgAd5VIkhuOSESRokjd+4pI2kuESBsdiEhDLYZI70hdSF7rHUjXIxlIOXMeSDXOIkh8IBtIMPpASBNCPEgiDUNIH2RVSF27aEgqODRImrgoSCc/PEgcjCpITiIWSLQ5B0ivNBdICXoISLwU1UfIh+pHUofjRxOABkhhku9H3HXOR3TTtUfiB9dHdgDeR3RTo0f+8j5H45SbRzyOkEe/vV5HGJUgR6B4X0eccyBHkwf/RiCwLkdOwA9HOGc0R7cABkdoUQhHDm0vR7IuB0e1VSxH6pWSRnuUrEafvItGZtVfxg1PQ8VeS4LGguLjRRrREEci7ItGtaYuRu5J+kalLBhGI3kDR42XU0a/fcRGCfkVRse6rkayDKVG+u3TRbLdGkf67ftGy5CQRrEu5kQS8mVGad79RcPki0ajATlGsPLzRrGuqUYubpXFIR+ORmez1MV0k1hDjCj1xOSDVkVPr5hGPZvZRb8OnERNhDFFs+rTxeLHmkX0bAhGrBywRdobSMX1KKhGAN7/xjxOJMZioVZBBFZ2RShtwEbywZPGmncARYEEQEY/NQpG6gQ7RngLIsZQ/MBEtFkORgKaCEXZzldFrWlmRm/w2cXk8q3F3gJORhBYGUUGAYFGGw2QRb+OvEbZPaJGRbYixtSanEVLyE9FzTvWxbuWkMWaCBDGgCaORWb3CkbqBJpF8WNsxWJ/eUSGp//Fc9cbxpp3lMXTvEJGip+RRqkTFMVYuZZGm8ScxekmzcXOGcdFe/IARoQNocXhCxVGvVKWQuoEMkbKMidGNU3ARs/VB0aL24xFS8gKxlvCqUbOGVZGQj4gxUI+FEYibPBF+aCORnL5k0VoketFpnl3RWJ/EkaiIwPGarx0RNhwl0ayDN1FxynmRcsQp0ZMFYTESQyOxaW9wcTjFFxGjLmARiQojsUc6zRGMJluxX/ZCsYehabGUI3JxZtVl8bfvm7EJCi4RUW228SF649Fxf59xuhqBUYT0JpF0LMYxj81CsXz/cpFjShbRqs+RMZFR6LES1kCRoenDMbNO2lG0ZEsxBHHkkXXo/LFGeI0RbiNkMXPZuXFK/a5RcnlxUXoSDVGvg50RSZTIkY0EXDGsOHZxX77BMb8GLdFxCCuRas+D8XaipDGp+gYxBsNcEWR7cREyVSpRK36Qkb/spvEf2pxxu84pcMkKI5FDwueRhxaCEVpb4pFxzqgxmx4EcbMXU9FE2HVxbEubsN0kzRF5BSCxiqpx0W4HqFGke2txk8eHUbfz9TGOUV3RQ3g0cXmHefE0ZEAxeeMHUZeuqLGe/IaxrgeKMag+DHDLpCGxgskMUYjuXzD309NxC5uZ8WrzwDGt0BgxvYonMQyVVrGdQKGRb/sPkQZcx3GRPpWxiDSb0Rs55PFbqMlxnUCdcakThTFklwCxvTbRUZz19FG+MIuRrPq48XChiNF91N+xgBvj8Xl0JbFgCYLRtLe6MU2q5BFBnCjxkLPFcb4MQjG2/m6xfyHWcbAW0BFFtkexNbF9cTiWIPGB1+ExZvEXEUqOgHGTKYoxsDKUUYfYzbF5j8QxnUCTkUBPNDGOUUexvrt88TSb4XFFfswRoeFssaTmLzGuyc/xDqSp8WQDzTG22hQxdBE2EN0k0rGwTm7RCv2DEZGJTnF0ZECxnzQC0UBvKHFBTQdRS7/CUWSOlHGkjqBRL4wR8ZWfdbFLv9Jxk8eVsPY8PTFtvPFRApGEUbjpfPF2PBdRt0kWsZmZqJF4lgdxtO8gMZX7IFG2F9HxkCkCcYAAABFPQo9xtGRxMRR2jrGIY4dRszMXMWsHIjFCyTMRRSuD0X6fsrFgLcERVIWu8ZCPmNGRNj0xc6IasY/NYDFApqoRUcD1sVbQo7GJJefxjXNFUbnjDTFQKTPRIlBi8ZlGQDGqDUCxsQgIsYW2UlG/IdgxadXCMaDwBrFCtcmRijtrcXdJKbFTfMOQmWIC8aZKjDF376GRYPAasVxrA1GxY8tRiQGXEY7cC7GguI7xf8h3UMmwiZGXdxhRtNNNkYs1CjGVMFRxgc9M0bRkeREYn9ZRVD8MMY3iTjGQs/+xBG2hMZgdrHF1jQ/xU8eSsXKMuzEgy+0xQaBYsaQoCDF2/mCxUGCAsYJihpGYbKaRoC3RkZv8GnFp1c2RTy94sUzIpJG/fZBxpXUVsaSy4dEgy+4xqCJLsY1XkLFe4MVxiV1/EVcj5jFw9PTxMDKy8XEIDDE6nOWxst/S8acEWnFyiG2xnSkl8Za01XGfR1yxk+vmcbAWzfGf0g/wtejnsUW2bPGak2TxuhqHkbBOaHFHcnTReU/VsYsQ7pFnQC5xv+QBMZbIEvGWmQAxz0KNca5/EdDIbACxMSxHsYwmTrFRUfyw9LeQMXkg5fGE/IaxnuDrsauRzXGVk4Cx4lBh8ataZ5Ev+wdxgs1j8Y+V/PFi9tqxs37HMfEsQbHTtEexsIXhMXysHRFryXKRiGOQMYPC7NFNBF9xrKdmcV5WGbGTx5Nxg6cy8bBOVfFUVoFR/BWJ0dJHfZGZKqoxo/ThcYNT/5GSD9uR4NAbEdin6dHR4HXR1vxwkdusqVH+n4USB+zeEhm17FI8ijNSDYs3kgR2hFJKjEvSXfZQklFZldJnBdqSX/4Zkl4f11J48JhST3eY0lPxlhJzABYSX2pTUk+y0dJOvk9SfP/NUkDxTRJXYAqSdm6IEkGgRFJ0fYHSQ2/9kjVkN9I3GW8SGynqkiKT7NI4FyxSMg2jkgMgZxIFGadSKEWe0hKu0NI+h4fSPaWGkhX2hlIRMk0SFvgO0jWFE9Ixjw/SBzsUUhbEHZIUxVdSP22UEgKFkVIhhlLSBAXNEh3LB9I2lwaSPZXMkhZBwlI5cHURw9sCkj1SRdIBCX9R1a92Edw/epHParYRwf/x0dqDcBHyBizR4YJgkd61qxHRXZJR1Z9NUfo6jNHWHkcR3olQUdFWAhHZMw+RwqoLUeTKR9HFUwyR+Ac+kafPGlHvh9dR3Eb5EYMcXtGZ0Q9xZjM5kYwKgnEliHKRTQRsEUibLlGqYLTRuxAsUZ0JNRG5RATR6rxikU1zZBGpZt1RjcJ+UaMuYxGwTmRRXPG9UbpJmZG0RG7RgukqkbjJYRGUdrbxVtCAUYfhQBGmveiRqwcRkYJigxGqROGRsEXzEWPMT1GBoFBxuU/UEXQRN7FmuZfRum3XUb4UxRGHOsdxrivWkZkzDVGlGVgRi7/J8Y+eZJFz/e5RUwVzkYMAknG3gJBRRovb0b67T9FlPb0xWuaGsYGgetFOSM6RKaboMVZhuBFKUuKxqs+98SaCMvFpSzTRCNKG0QPCz5G8dIRRaROFMYDCVZGDeAtQwG8G0YyVcBGDJPZxIanV0O9UvbDtMgIxqUsV8Vp3obGBMU0RgKaJEUgQUBG6EgGRSv2F0XGS1fFm2arRpyiCcaGyRXG6nPjxai1wkYyRLNGsb8wRixDcEUubm9G4zY2xolBKsZBYDpGTkBTxrDhUUXmrqdFqMa7xISeLUa5/OtGk6mCRkw3okbl0CHGBvBQRm40FUYPetpF6nNhRpjd00X2lytG0LNxRVwglUaAJspEsHIQRSjtSsasHJJEhsmORfP9VEXbeZJGLEPYRTCZGkRd3ApGRpTWRe0NjsUg0qlG2F8rRvgx1kVK6v7FlGVKxiXkpcVdbQnFNIAIxjarTcYIPYRGM8QZxVyP+kWyDM3FvVJzRibCKUa564TGn6s1RVFJ38XWxUpGXA+ORqD4bUWQD5BGfGGKRDC7LEb8h+REmgh/Ra5HycT02+HFb/CHRpAP5kU/xq5FFR1hRZtVJ0WvA2fCzao0Ri2yv8Y+6LVFfa4uRcRCn8U4ZxDFImwvRsQgT8eOdeVFO05+RptVhUUUv4VGdQJhRnPXoUYqqX3Gq60fxtJvb0WiI0pGTfOyRSh+3MRDrQHGYTJXxj2bKcXfTxDGYFQlxvAWxEUs1DbGdr49xnS1pkZwzmTGIR/URShtEse5/M/F9GwqxezA2cX1uQPGw1OFxvTbrcWh1sbFbTRgxL8OssVwPRjG+m2FxpJctkVhw7vEPzUbxuf7KcOBBAbG6EhqRQn5FMbzH+rEOGcQReVhDcaVQ+PFObQ0xbIMHUWzWc3EI7l2xoA3g8bFbe7FAd4bRoMvjkV3nA5FW7EXRWx4mkUjuRTGCflYxrN7MsY7cA7FcoqExfCFDEYx95TGFmpVxlCNF8QHXwPGAglqxDAqQcVkO6/EwTk7xQU0acY/xjhGvp+ixGdEJcX3U1DGBRJDRh/0+MVrCcXGf9kJxk7R+8XTPIbGcmipRMcpPsWnV8LEW7Eexln1rcabxJxFKqljxK8DX8YFEhjFns2qRNY0R0VliOTGXroRRSv2U8be4PPFgZUUxqHWHMZ/aiNGjLnvxdVWzsVXW6nFPzWWRAWjNMbNqrnFMXciRrN74sUFo+TFQfERRmWIl8XTK03F5WGRxdobLMTx0k3FGVF6xttoMkY5I2pExtwlxlXBI8Y0gAXGh4U0xlD8wMQqqatEpgotRm3FYsUzM4NEVZ8rwk5AfsZzRsxFE1ADxzy9HUZSuKbFHFqmxRZqo0U0kYBGYOUexhzrfsUFo3HGFR0fRggbukXRAGJFE/JJRVBr9MX9Zb1F3EajxfgxPEYnD+NFXdyFxvAWJkblP87FzaozRYlBbMWUh51F/IfoRURpz8UwKrFFTtExxbZiF0ZLWebDTkDXRUmdoEMehbvE6SaBRELPoEZCrUlECyS0xSSXCsarvpHGDr5NRoj08UX7S4LGE9AXxnDOiMRNhP9Fxf7SxOf7yURO0clERNjCxXSk6cZH4X7F309Exow58MZMFQTGjSg2RslUiEZYKKhGFR0zRvaXm8UDeDNFsOEDxrByfEZz1/xFRUdyxhgEEkVrmnzGYcPTQgyTOsaq8aBFgnOQxTEIBEZE+ifGhknVxum3MkbIdgdG2/koxthfKsaCUQXHrjaLxolBFsbpJmPGIv0dRoj0G0OvFMrGmSqaxg+LocZvgfrFsVASRuAtHsYo7ffFQj42xh3J38U5NKjG/xCyxqFnu8a4L4jGRpToxa62BsV2vn9EmTuBxvRsGkZTdATFpgoSxR6nvMVOQKnFKrqgxmIhyMYvzIHGbTRTxnNGFMPrURrGZmaaxYv9tUQifZPGNjwux8uQqMaLbI/EwNuQRmUZgkWfPOxEw9PSxvjCQMW+MDrGZQjixiX1F8eRfhfGEaUoxsRCqUa284JHoUXHRnzhgsYzsxPHAonxRlSBakfIWEFHUGt5RzY8v0fJdKpHc9eHR4fl5keUxm1IJ4CiSCliwkjuyt5IR7cMSfKdN0lHEU5JwTxpSRCPgEk4EINJPkaDSac8gUl3T4FJ+Cl/STIBekmA03NJtuNiST2XWEnfL1RJYtVPSQdJREmuYzpJ8WMtSe3QHkkRtxVJpFwGScxW5kgVbdlIxkTVSDNDzUiVC7FIET21SDqhskiKppBIY41oSNUoTEggYipIluAcSBSPFkg5NEFITaJNSC2SUkjPdl9IaxlmSH0vaUjLEFVIPNWCSOEpYEjM3FRItCdFSKpfQUiZyjJIds8tSB6mD0jVpxRIcG8mSCxEHUgW2fxHcYzvRyCiF0hNpABIUifRR/PupUdjTstHbUWiRwximUc3mkJHXA8nRy/Ma0c3+NVGk1haR/d1PkfDZEhHl65AR9y1N0c2PDBH8fQER9TJZUfM3TFH8BYcRWUI90ZX7MdEl//URuAL/0UltQxHglH8RoLisUbvp7bEe0MJR08e40bhi7xGRbbhRXQks0YwKmFGppvbRl3cTkZwPTLForS5RhBYAkYmwqJFAG9/RnJoFkZBYBXE/fYNxUrqlkXChh9GPKyeRm4S28S4L6tGLZDuRVyP5kWmm5BFfT9QRh9jvsQHToFGM6JExQ6+gEXAyofGpE7WRfF0qEZnszpG4XqWxQdfjkU5RedE5WFqRnWTgkZwPTVGdYL/Rr6fGsUOnMnG5h2XRhni+EQ3+FXG2qxLxjlFw0VYORjGPnktxp0RpUJ+jNFEBTQoxuhqPEYCmrhFsOEFRXbgdEXP949FrIuFxQu1qUYnoBfGl/8gxA969kVwzofGLpDKxe18asb/IZtGEOmpRU+NbEapEwTF7C8cRl+YGEYb/PVGfR30Rag1hcTZzqnFV1s4RmsrksXY8JlGPzUexe18HEYFo7DFn6uFxarx+kVEaQPFXwfuRPOfgEbgLZDADHGUxIjSz0Y9G8NGXdyIRmezysXvOG1F3+ATRQRFnEbAW5BGJQYYRrpJ7ER56Q5FROmoRkp7d0XptwNFWfX5RGB2IcbaiqvFlpDfxMzuNkboakXGFfsYRslUoEafPAtGH/T0xSGOxEZZ9SFGpSyTxRLy4UTqcwzGFR0lRuCc3UVfdl9FxtyNxY9TUEbWVjnGxktkRmIQD0YAAFJGsHKFRnKKtsVnRHVFt9FJxna+fUbJ1KJGZMz/RYofcEYi221F93WgxJJcmkXix8DE9iicxVCNPsbGbQNGoPhtRrwFFkaTGKhFT6+ExNy11sVm1XdEw9MPxXbgKUbEsUJGb/AVxn0/VcXjFFlG/zKWxmq8JMVnRBVFMuawRehZqkaGp3dFi2x+RvP9NEU9m9VEwMrVxUVHEkUukChFqYJ9xZ+ru0VlGTpFT439xdjwvEXG3L3F/IckxVFJacWHFrjGtDcURvH0MsaKHyhGorSQxvIwhcY6AaHFy3/QxP1lL8bGbUvGz9XeRQHeiMWnV1TGNc29RWWIxcXvp13GPnmYxAgbusUAAC7G9peVRC2yPMYVjHrFuWtBRWDlwMVWDo3FjLkLRRgmD0VoIgDG1xLYxfFjPESezSZGc9dJxqTfnsRLWSbGbjQXxvhTk8ULtbbEnDMiRXGsDcbbCobGhetDxkATpcWmCiZEd5wSRKrxtMVZhuTFaytmxXS1kMaGp8dFPuiTxVgX90OHFijGcaw8xlFJa0Yf9FrGUid4xfKwUEOjcE3EJlOHxYqOVcZs55bG8fTCRDLmpcbysPBDcmibxdhf/sXqBERErkfLxZ8a8UVcjyrFysMTxg96GsY41iXGuK9MRoFEKsdK6pLGGlErxp2AnsXM7mjGv+xtxs4ZyUQPejnGNIDbxYJRBca0yCJGIv2axqwc8MW3QCdGHhYERlB8h8ahZ+PFkstPRVHJlMaUZQhE8453xf6y+0OpEzRFIR8SxoanuUWMuXfG0LOPxhWMMsVtRZDGR+HaRTC7v8WuRx1GpHAVxb3BlcWbxGjF7J5wxo51+0VioYDG+n6yxZXUEcbOGaFEMzMRRlBrBUZ7gwzGG56ERcQgZEV5xwpG4enpRadXBsVyaFtGmZmhRLwFskR++/bFJCgfRkFxkEYXSLDD4lgrRqikQ8axv4pFZRkGxojS0kU/xpZG2T0FRVfsp0WY3ZvF+X76RGgA9cU/xhhFj1MCRgg9h8Uf45tGad57RhDHUsWU5eLG+aCXRDjWDsbf4BdFjuTyQmL/usYcWkTG/yEzxpr3oEbjFBpGOgEdRTJVgMXKMhREwvVgxssQx8R3LXzGATy9xnecT8aEDWZGzF1NRks3+UTzjovEGASLxi0hJEbc17HFETbaRT81R0YExVrGHTgPRZ88XEYExTZGsT+UxmznM8ZBcaDGne8AxuVhPsYSg37GrIsORixlP0ZfB0/G4liNxUvIQ8aqz3/GWtOoxkVHesVhw5RGj1PiRXc+Ecf4se7G3nGMxYJzusU6AW3FeqVKxr8O2MXGbT7Gt1GExgdfEcZPHovGQXGjxizUUsVMFbzF001GRWsrskWdgAbGL8yARvypqcacM9DFiGNNRTMzqcbIh/fGG55Pxj0KCUaWspjGZmbUxX/Zs8VU40PGz2a7xZXUqsY3iavGak0DxPhTNUbWNM5GFmpdRPUodEVv8H/GETZqxpwzdsaNlzfHM4QZxzjWh8YOHK1Gas0hRz0KF0fgHOvGzhmpxpF+i0Yy5jpHpA5IRwE8MUcMsaZH4ZqvR0JtZkdtlLJHA8hOSFfSn0jQxLxI/lTSSD/FCUkDqzhJ2FhcSfFud0mY3YlJSX6RSUOEkUl6K5ZJejiXSa7MkUnmx45JkcmNSfRNhUmwKX1J4zB1SQTdbUly7WVJLlpWSdz7S0mRyjpJjQIuSQpfI0nJmBFJl4MESRqBBEmGkPNIJWzYSHKizkguv+FIX0iySGPlgUieLnhIqjFaSLEPJ0hwzzpIscA1SHN3RkhVP09IUjdtSL5nhkgrF3dI+IJwSEHQhkgDT49IgaVxSIgycEjpZ2xIf6lZSEHRP0hvkTBIsNIaSMlkPkiBpThIxOERSPJhGkhJfBNIZ/QiSJicCEjqc/NHQp7HR1K4yUcq2pNH0LOER6MSjUeH1ilHOaNBRx/0IUcCq0lHgLduR91TT0f3dTxHOFZPRyfgM0clNR9HpgoERwMJJUbtngBFU0UKRzeankblv8RGuK+ERqGnHUdsZ8VGUxaDRrIMw8UeZyhHVZ8uRvJBOEa9wU5GXqnuRthwokZ/6oRGKhgXRtnOs0VdbUhGxCCgxQIrr0U8LIdGbcX2RTXNKUaw4RVGnDPuRaOSWsTzDr5GDPHKRo9TjEZSuAJFLm4QRmiRmkYhjh5GFyZfRY9TJEW4HqjGVg6xRe+n1kUYBOjFf0g3RT/GkEZyeaBGbVYlRtV4UcUOLYxFxDGzRv7UOEUr9sZGJlP9RCXkOcZ7cuBG3gKDxVfsgcVXW+HFIY71QjQRvkW30T/Gk6kQRmiR+cV4eiDGcRuDRluxl0QAANhFV8raRHbgCkbEIJLFImxIRH77wkV+jBFGZ0QfRiJsgsX7y5ZFcgqBxtqbiEYPeppF5q4RRoVarUW4jVlGvcEPRsnla0aGp7FFLENcRIY4qMU/xubFpb2vxjAqCUYExd9Fn6uZRXjpbkUQ2IJGvAVSxYLiY0b8qTFGV8pORlg5SkbtfBfGmN2yRn77tUa5/IdBv+wCxb8OHMM5tMhEjEp7RtGii0bvyY1FjErsxUKtOEZBYP1FfT8tRrDhEkZwztJFdCTVxRxaSEWfq0FF0SI3xu+nwMUtsnRGZKpyRjoBA0aSOhNG4Jx7RqwczMXher7Fne8uRgWjwsRg5eBFJeTvRT/GoEUibANGOUVXRVRSpcVYqI1EJlM1RsNkUkUpOqpGkjrDRRgE5kRioSfGvAUpRn9qcMULJBJGQfGdRYy5fcZIv7fFnDMDRmuab8WY3WPFHcnXxbPqA8aDL3RFcF8ARm+BQEYYJplFCWjWxWdEEsbjNmFGFmoJRcnlk0W0Nz9GvcEvRef7o0ZJLrdGEMe6xbG/bsZIUHzDE2G7xIr92cWsi7vFSYyRRv8hXUVWDkDGG3zxRDxOCcXXEgbFodaURI/CxUSbVQ5GFD9ARkrqwMVSlm3G375KxTC7McaQD3bF0030xczMYUaOdRlFO3CdxtV4RcVuo1FF2qzixArXP0ZAgv5FsgxAxsZc38bsnq1GaCKBxhrAAUZuo3/G9gbPxDcaHcaJsGnFS0iqxnctT8bBOcNERgPgxUW2cMZ24ChGv33VRFKWKcXswGPGoWd7xT81lEYtsq3Eheu3RXecP8ZFtrfFj1MkRfKwIsahZ0PETDcIxjVeOsYVjLJEkA8RRuYdQ0Wad2TFp+jSRYJRn8V9PzzGt9Gwxpay7EPmHSdBl27kRXA9gMb8qR3GWRdARhDpbMZSJxDGeAugRQ96XsVkOw9FINKPRWUZfcYnMfhFV1tgxgisXENX7B/FkjrDxWx4K8becUrDaW8RRkATqcW5/ErGVg7lxVdbi8ZKe/9FtnOuxkyVlMan6HjEiUEYRQaBHcYVHRrGyAdrxpSHBcPqBEzG5h3nw/mg80UOLcTGMlVExdbFlcSEnjZGJ6ALxjOidcYUrlpG5wyZxkCk30TlYXFFFD/2xRrAE0Y+6HvGmnccxfU52cYlBpDGDi2exeSDL8bIB4FFBz0zxf6yL0UxCIxDBz03xnL5zcXjpQTGp1cCxdV4FcUm04vGSC53xQfOn0WTGIxFOpKjxYmwscUldYLDqvFuRuM2gkVd3PZEf0i9xbN7ssTtDQ7FjQZtxo8xOcahRTbClPa+xG6jK0YCCfJEad6hxFKWWcVX7MfFzarPRBSuDEZm9yFGK/ZKRvd1UMSsHIzFhA2xReTyB8WEnitGvjDXRSZTs0YExXfFA+fwRW6SzcZiEMRFAAAHRkYlh8Wxv3jFklw7xvypycW7lqPGY+5/RoBIC8VJDFJFcvlDxaHWBMWRXFdG5/uVReM2LsVJDNZFGCaFxe5a8MVFRwVGPlcExm4SB8bTvM3Gm1U6RhQ/xkV2T37EutoGxR04kcXVePfFZuaqRoofxUV0k7jDe4OPxlaOpMZU48DGryXSxSlcD0Za0+LFYhAYxo2G7sbQs8nE54zuRXctQsaIY5jG1sXTRa3YJcaNl55Eas2TxhDHcsYeFipFrdh6xqkTDMZpb9jFjEoqRIDIncaMSr7F+zpnxvTbzcWhZ7PFppscxRPyn8U3+GBGJzEaRjY8PcLC9ZDEUGt9xgisysUyVfjFc8b4xmWqDcctIV9FX5gBRmUIjMbQRDDFSFBAxZ+aJscgsLbGEoOPxgTFL8SSS5RGImxBRhgmF0Y3ifNF8WNPRoeFuMUawMjGzB0Nx9QJIMet+kTG8BaMRUJPREcjW5pGAhrDxjVvIcfOGbBGv45dR9ob7kbi2CxHXmk6RwefgkcDGIlHTLWcR1nXI0imMZJIlP6zSOE70EgKeAVJkgo5Se4GZUl1iYFJeYmSSU4gnkl0VKJJG2SnSZD2qklOUqpJ4fGkSdjfoEl2KZxJwfySSQt7jkm0SItJveWESSIcfElDb21Ja9VeSZ1FTUmNa0FJ4Y4vSdWvJEldmSRJa08USf3aBUlUA/1IdfH7SFIH30izu6lIJOCNSEl9e0ix4FhIiFQvSMU/XUgur1lISd5cSH95dEhnHYpIxR+SSHj6iUiAVphI3DWqSDZ0k0i9goZIPM6NSDRoiUhIf1tIM3JOSGVIWEjvmSpII5k/SNpLOkinyC5IA8c/SPdFJUi4zRBIQCILSMLV/0eHNtVHf5miR/N/kkdjDoZHUUmdR50AWkfBqAxHQ0t7Ryg+JkfhuoZHOQU5Rx2JLEfhy1hHfT9YR9GRC0ckKBNG7Q0yRX0unEb+snRG6oTzRvv6F0dikNZGNxqRRlK4dEbTPMdGVn1WRgib5kYJ+ZBFas2ARmgRk0ZBYMtGYiHTRj81L0an6MRGEhQARrNZ4UXEQgPGf9nIRrIMOUZWDjBG6gQmRo/T9EYwu3hG002gRZyilkaHFjBHkxikw4nSCEaiRRZGpgpuRsSx+EVDHGtFzapPxKi1vMYBPI1G/JgAR74wfUUgQV7GMKruRsrDrUZW7HpGGsDrRBIUCka0Ny9GrPpsxeJYGEarT4ZGyVTBwvypUUZZ9XnEiUHARadXKkW4jSPGH/RhRldbn8XHurRFbhIAxoLix0EJ+SpGE2HFRaMBlkXV5zpFoiPlRVBrI0ZApBjG5T9PRvFj3ET4wjZGeekdRn57iUaNBnHGEaUFRv+yj0WNBhVGqmD2RfHSaUUIrAzEObRIRbG/IMblYTXGx7r2xdqsrEWmeUfFRwMkRf5Dika287hGCtepRQpol0aeXi7GgLd6RgmKiEb+1LrFONZaRldbwcTOCLxGwvVuRu+n/MU5RWfE6NkIRQN4U0UQWI1FTfMuRkw3CcTzHzHGeVijRht8ZcWEDcdF7utERnUCLsX4MQ1GzhkRRNVWaEY9ipfGImxaRuHpE0YyVT1GS8g6RhE2DEbysBvGtvMHxsL1AsbWNCNGGXNXQicx4MQehTvF+FMbRf5DHkXHugxF/yFLRrn8XcYu/yhGB86VxU7RPUZ0kzpG8rBYxXL5J8UAAIbFMsR1xmUZHkbMXTtFGlGcxkT6LcO7uA9G7zhFw4SeTcQKaIJEYaH+xE5A0cU6AT3EkxhPRv5DxkWCUZFFJlPJxWezjkVbQqjFpE42xqwLwEbC9SxGQILSRo51iUbpJplE0LPjxYY4dsTXozHG+aA5xqdXEMZZ9e9FEOkHxkkMGsXC9VjEzO4dRb/srkVvgYbFk6mNxrpJwkak36rFufxFxudqYsYkKOLFXkscxag1IsYzM9dFi9vMRQpGLUVRSaXGgEihRTEI0kXnjMBExX6lRi9M6kX8h47GUVqKxh4WFUaJQZ3GBRJDRpm7osbDZJRF+Q8zxigPCMYkKK7GUwVxxq3YG8Y8veTF3nGrxp882kVtVtvFiPT9RWbVv8XKMoLFEOnbxRt8acXo2QhFXimXRfOOs0MhH/BF9gbJxRe3qcRcj8JEAAAAxuf7y0WjgYNG+lx5xVsgoUSmeQRGE/IhxrzjYMaitEfGeqU0xqCJIMSiI4NFG548xqIjS8bjFCtGxm0kxkdy78UjudbF8WPExEYlv8VPHpZFi2xixiCwQUaWsqzEuklQxdto4EMXSJbFXimixocW+8X5oCRGtDcOxvmPssbFbexFcD1TxmbVx0ULJBhEG54uRFn1j0UUrg9G000FxjLmCsUdSYLGYqEYRgTF1cWkcLVFKO2dRe84qMYQx15Fl/9NxnS1AMZSJ/xFtDf6xbByhUaPU9TFsp1bRYv9l0X6XC7GcmidxeELscW+MA3G9hfaxjwsXcaUhxXFaytyRaK0hcWUZUjEliHuw1Z9VsUdOEHGSzfBxKabRMWpE1bGzaoBxmq8SMameSxG0t6SRdzXMcW/joHGhevBRFwgFUWXbiBGHhZ6xI2X+MVj7ppEvcH5xZ7NGsZ8YZTGJ6CFxc4Z4cXvp/zG0t7oxPfk4cJ3nCLDwaiexQ8LLcVCrX3F8kGrxciYiUXRkVlG6gTsRYAmOsVcj8tGDAJ3xVRSWEbjNmZG16OgRPvLaMaCURBG8BYFxjVeGkQnoF1GjZfMxY2XhkR7FAJF8IV0RktZwsVm9zDFJfWVxmx4HkZ8YQ9GTBUzxrTIlEUOnDBGUhamRp2AKEb6fohFZvdoxt2Tb0WhZ3fFgnMIxolBHsZ4etnFYn/7RWneCsbP1TvGw9NXRdejbsbecTrE7MANxTtwqEbf4BvFUjiFxpOpe8YnoBvGpSyDQzF3ZcZrK5HGZtX4xik6xMV5WGjExykGxgUSrMVd3IxFryUXx+hILsWoxltF2or9wtnOZ0Tc10XGh4U2xuJYH8U9mzDGLNSnxqOShkXHqZ7GJCjuRAKaoMV9P//F2or9ROhIL0YnoPdFSnuhRdM8iMZVMIpEk6noxbpJNsbEIALGgLd6xgAAYMVFR2bFoWdDxApoPcZMNx3GdKRXxza8vsb8GHPDqs/JRZ8rgEbqBJRDeqW8xEVHbEaze7JEOhKxxhue5sZ9nTXHHTiLxnJoz0YU7gxHTBXwRtm918YwKhjHCYpfRVP0MEdxrAxHk+kRRySXRkffvh5HawmhRqWshkcG8RhITDaASPJpn0jbCLxI3VT8SAQaNkkA6mhJzeSFSeRYmUkOcKhJ2iqzScE4u0lig8NJr+TBSa8TvUkXKLpJWYG0SQIsrEnWaqVJBmWfSVzAmUk/oZNJxWaLSabPg0lbNXVJE8llSTcqWElX0ERJ3IlASVIvPkmQDyBJkt4dSWKoGEk6AwVJqNbHSDxlr0iExJhIKD5sSGkeY0hnU1VIeyNoSGkva0gK7oZIfVeaSMfamEj1Mp1IwR+rSGXxu0jqpbhI7sKnSOthnkjOcaBIG/WRSJpIc0huY3dIryOFSIyKRUgRNUBICVpGSFaOaUiGF1JIHxQnSEhgEkgYRBVITWTnR/ekuUc9W4tHAR60R3yhmUe944xHYGWNR69DQUdFWJhH+U8fR8+mdUfmHQpHEWVBR8LGTket6TFHyPaARt++QkaitMFGLaGYRsNknkVikO1Go5I7R0tZ4EZVsIZGBBYNRzuwBUdj7sRGlrIqRj5XbEb8mKJGIzmYRlUwlEYULt1G4tiFRtifF0ctIetFHckMRum3E8VKTAdHGw1cRXKKHEaAJm5FBMXjRpYQs0Y5tJxGjZfsReqVkkYOLebFZveGRupz4UV7gwtFL91yRlrT1EV0pIxGNjxpxdBEoEY2K6hGznf9Rmuax0Ri/5RG0t4gRFXBKEZ6pQ1GI9s9RjEIBEWRfrvD54zcRQUSn0bBF/7F3Ne9RYLii0WtaYbE/KkxxAskDMaBBHxGecfJQ1uxwUXChiFGLSHvxBPyt8X67TFGYTKrRXS1JUXlYalE3SReRj5XqcUZ4lxFQBP7xcGo1kUSg55F3vGMRse6GESgiYjEPCyUxEdhh0YsQ5xDYFQSRO/JD0UeFkhGB84WxryFk8btfCvF9+TdRm4Sf0becW1GmMy7Rh/0+0anV+JFvjDPRSnLwsWuR2RG54zGRU8eQcY5I6hFe4OLRQl5rEYtsu9FpSyDRNEAXsT6fpxFVTABRt++0EUFo7JEzcyKRQisnES94zBGyeWXRN5xyMUMAm9FD5wTRPCFEEZrCZTGjLmXRpLLmcV/2bVGrWmARa3YcUYsQzNGu5YLxmTMtsZfB0FG3gKsxp2ArkW0N3jEUrg6RZjd4cU6I4RFUpajxdxGG0XmHYlGIY5oxtjweUah1sTFzTv0xQU0QUZJnUDEN/hORtjwEcZ6pYTF9NsGRrWm4UVE+q9FtFk5RZayH0akTohENO/0xRGlPcIMkxRGSzfpxGsJPcWxUFBGCYqBRVn1O0anV2JF78kSxn6MUUX8h1PGxyk5RhX790URxyBGlUM7xKut8ET6XGFFRpTuRVux/UXl0EHGVg5xRZ88QsagGhDGXrpaRlmGG8ZXW79FaCInRhNhQ8J6NkTGKVw6RuSDQcYepynGxLEexZVD+cX1uRbGX5j0xQbwTEZR2kvFW7EzRY8xccYB3oJFuknIRWQ7GMbTvMVFPugkRiBBTcb+sk9F5dCYxvAW/sUExd9EO999xvrtC8Smm0vGglE9xkMcfcbcRnnGm8RVxizUpMULJLjG76cmxSDSB8Y+VxlGmZkNRY0o7ULM3aHGA3jLxfTbOMa7li5Gsi6WxK8lJMXRIsPEVg6ZxZSHWEb/Id3EyJg8xqkTNEVqvGDG7lqixBWMQkVuEuvESQwaxlInAMWBc3DG4enPxZCgOsbYgaPFMuYKxmlvXEUZc4bGyVRNxbEuSMY2PO/F6NmXxtqKbcXCl4XGLSGPRHecckSI0nPGo5LCxB/01sXysATGad7bxScx7EXsntbFa6u4xgU0HEaBBEnGzoi8Rf32GUX9Ze1F4lg3RDSAR0S6STnGGw10xTwsZMWAJqpE1XhNReoEjMSIYwxGkKALxoXrMcVE2FzGHpbBxo9TykVLN8lDK4feRJI6nUWxUNNEqYJBxD81HkMc61XGg8BGRQWj+MVLN0fGLGU5xY2X/EV80ClGvw6kxfhTAMa+n6DFGw1JxioYKcXwFkRFCkaxxa8DCsZrCRLGPXlYQ3zQJUaUhznFl//SxQe9zcaeXjNGsHIxRlfK+kR2vn/EQfESxnlYzkV78rpFE/KPxZ2ASMZvgUBFguIrRRveCMcqGDXGlrKkReELNsbHuq5FPuhJxXh6BcUhjpPFUPzIxWkAz0RnsyxGHFrExCSov0amm7TEcRscRk+vBMWGp2TGv30JxeaufcUrh8bFMQhBxqjG00V7gxPGkX71RQWjmkVFNrtGH/TcRQU0PMZUUovG8x9jRsWPNEb67bPFr5R+xjqSwUWTGNVGcoqmxdNNYsWjko5FPE6rxf2HAMZJDMTFN4kWRhNQ0sYl5BfFj1OJxrbzCcVLWcDFoPhNxmdEIMbHKUZFApoLRrlr6cPRIpzGOGfuxWRMx8Zv38fG8kFTxcZtgMWO5LrFCYpXxQdfkMYRNqzFvjAcxnVx/cWQj/7G16O2RVCNh0Suth7Gcvm3xGQ7J0WPU6HGXI/6xQ3P4Ma8dHPGJJd3RV66CcTHKRRGV2yfxoMv3MXuyfVFKhhZxcgHBUVQjRZGUdpsxuHpHcaCc5nGeHqJxSCwcUZMFaZFXrp4xjXN88UCmhxG6nMZxw+LqcZ37QvHBMWPw8v/mkYjuSFGfNCBxeU/usX6XLNFF7eDRZVDWcbwBTnHBIUEx/AFq8bswM1FhF5HRxGlkUZhw6fGTtEBx55em0XqFdNGi9vfRgWjbUaNhntHh1YYRwdfx0Y6ErhGxrzYRzfaXEjwbZhIWVaiSM0740h6ZilJ22VjSaaJh0khH5tJ052ySffjv0ly6s1JxbPaSXMS30nwtdpJbbbUSam7z0m4kchJTkDAST0ZuUnjYrFJbZeoSa1/oUlOu5lJ6LSSSVfeiEmUxX9J/ABySTw0aEk0JV1JBsVLSRMBOUlRQTdJ6hwhSU52AkneudJIrAS7SAxzkkhD/H1I6xGASH3teEgbDG9IbcWDSPFrnkj+q6pIpC6vSMncvkiiNNlII+nUSB4ey0ilRcxIa/q8SM28r0gPs5tI0dqbSHWplEjLd45Iiu1lSEtHcUiiBHdIMmaASHYvU0iJYC9IYTIxSEjPGkhSNtJHr2PLRyVGt0dpPrxH5NKqR4t9ikcv/Y9HhjiCR+nGpUc2qyJHyPYVRzKVEEe90l9Hl64WRzf4XkY0gIdFQs/cRmcVAUc3+FZFO9+7Rqs+mEa+cAtHTmK6Ruk3HEff/kBHSNC3Rk7ApEbmHSBG1laPRoY4ZUZVsIRGHGuBRn3uBkc6EsFGpb2xRjY80EacIpBGnRGtRed7nkbw9PJE+8svRqK01UWKjsBFzN22Rhx8sEZseLrE+aA6xo0GmEW94zhGWYYORjJVnsVJLoJGm1VJRhnR7UbmroZG5WESRh3JGcUXiAxH5/vQRhrAc8U0gN/EApocRaUsKUZkO2tFcawLQvAWeMREafNFZmaqRV66QMYZ4ihGRpSuRVN0wMVaZFnG2PDcxPgxV0aopMZE/IdzRo/CnkadgD3G7J4ixp+rNcVvgaxEvAUjRtXnDsWFWtPBOGdIxbra0sSASK9EWDmMxAu1DsUwmdRFOUWERpHtOMWad9TF1JopRpHtCMUFowdG9UqRRSxDdEZqvNREih/txWznFUYFEpZGokUDRm1FoUbua89GGw3iRezAWka2Yv/CIttpRGnvn0bKMobFs+qdRTYa+EUCCerDd5wFRl+YQEXaihxGJ6BpRDm0+MRrK4pGWYaIRpXUkcUjSstF002lRvTb48VxrDpGeViARIvbKsbmHTFG+FMLxeMUeMbVVv5FH2O0RcBbu0aTGAVGufwIRrIMfUXKMkzFKO0hxfN9yka/fbDGTx7WwztwuEWNl21G9UopRYQNM0WCUfdFkstTxQIrsUUGAYnGpb0qRlkX18StaR/G9bmYRc6IK0awYaFGRPqHRYAm2kXpt29EeHrDReU/WUYOnHNFowF6RkcDmMNm1UnGqYKfxWiRDURHcqVF2opdRQs1mUbyQdlFuI2QRXA9kkVeuhPGxm2kRvW5kMXQs3FFP6RzxVpkT8VOQOvEcRsBxYtsL8WZuxJG002URuLHvsVApLFFqz5Rxp+rxUT8GKtG6NlAxhueMsWoxrNF+Q/pxIGVM0aoNQTGBaMLRgwCrcXMzFxF52pnxSPbNcY6AcVEeHr1xE5iMMWfPIBGOSPiRBovMMYnMZLFuXyLxnxhF8ZUUiBGgQTdxTSACkZPnp/G+zqwRHBfj8Xc127GmggExnvyd8Yy5hrGP6R5xln1icbDQjLGN/gixUp7oMbiWBnGz2ZlxVN0oEUc64LF/yFRxVD8NMX9ZYNFnzydxhDH8kTherDFmZlExvaXl8WHpw3GNjx4RpvmHEbUmrnGWYY3xkATLMat2FvGFyZzxCSXUkaAt9rFsi4SxZOpHMYdOI3FQ5yxxqHWysXChhlGgnOuxYDIpMbF/qzF7lquxUi/gcV5WELGKO0Vxpp3NMYJ+WvGKVzPxeYdrcbUmrLFF7czxjlFA0UMAndFJCgKRetRVEXFj1PGoPgxxIjSesalve/FC7VaxeJYX8XwFgPGad6LxlwgDcbk8vnF1xJaRQbwPsaqz93Eb4FJxtiBD0aV1AVFm+YRxpRlCcbwBZbGveMCxvrtN0XKoZ/GbVZ5RUcDJMZZhhhEO07LRRx8v8V24ExEsp2nxCxlgcTaikRGUdqNRa8Dl0T+sntFCJuExiQG7cULtT3GUrgSRV3c3sQpy0jGEaUxRd4CMUXG3NXDtoTWxb/sB8aKH2fFMtXRxn2uZ0YkKKRFNIC3P4y5N0X5oFfEtvP9xNnOT0XJVFFEQWAVxp88xsXuyUZGLpCDxrTIasXXEkJFE/IYxrIMZ0YFNJFEDi2Sw4PACkOeza7F2PAExqYKA0biWHPFOgE9RUfhVsU8vfLFayuRxlHaI8aF6zBG2hvuxQdfZsZioZXGB18ARUI+dMX5DxFGqYIRxUmdOEX1SsnEt0CCwQdfqsXNqvtFkA/6xDCZOUYawAvGAABMxYtsdkZgVITFQIIhxjjWSEbrUQfGkjqhxtEAysUjuYpFNJGnxs6ILsUu7p/GgLc7RpLLqsZ4eu/FokWWw/1l0UUu7pvGak1KxoXrkcYukJvGJyD+xki/msYyxMlFTx7ERRt8/UUzM6lF0RGcxpFcwsUN4MHGHFpjxl1tasZqvFBGkDGExmS7vsYMAunFK4emROYdrcbLf4LG/sOkxi0hH8autgxG+aCIRu18A0aVVJXG3ZMHQ0LPRkQXJqvFhjjOxd++tEVE6YbGWVcAx1mXwMZWfQDGecfHRd++jsP5oDPGfb+Ixse6pMVg5SbHnt6bxhpRmsUldZ9GXdxWRlTjUkaR7R3G8/3ExKFnX0VhMp7GuJ62xje4MMda0/DGBMV3Rt/gnkajgQhHQj7pxrn8Fsdg5ZZFLOUIR65HNEZs+LhGNc3gRjy9YEcTYQfFAglgRvgRq0fuCy5IymFjSFpTk0itIMlIJYkcSb0xV0nDX4JJkpicSTOmtEntVcpJPBXdSURJ7klCpvdJ8M73SUEo9UmmEfBJ0C/nSXg33UltTdVJX+zLSQpgxEnPErtJE7evSRFYqUlDjaJJ3W2YSVVJj0kgW4lJqkaGSUs8eEn3B2JJdmdYSQG+P0kfmB1J/IkKSRnq70hMrb9I3VWbSLlUlkiQAYlI/+qDSOZFhUhCXptIhvCqSJYaski1JdpI3vHwSCXk/0hmbfZII5H6SFx28Ejxst5ILRHGSMmkuEgLZb1IWQ6iSKMxjkiHtYVIwtaZSBhclUhySXRIvZJdSIS8RUjhyTxIJpIRSAuT60ccawFIsd/6R3NXqkdOAKdHJWSFR0qMh0etaXZHjDmfR29BGUcDeMxGFD9WR6sPNEeKH6NGtYR4RYLiF0aSS7hGt0C/RmQ7h0WmCh1HeHoWRqB4tEZE+tlGGNUzR8BKwEaTqdZFEaVsRqOBj0ZHcj5GuB5IRlZ9w0YXN41GBbQFRxuetUYXJlPDrekxR0pqpEZWfW5GQq35RRKDoESO5LRGb4GORlRSX8VGlFpGSQxMRvJBz8LBqDzFD3pjRq62UkUawBFGJXW8xX77M0b+Q1NGAACLRoJRekZxrLdFNV4ORYSeHkbsr7pGDeDNw6W9j0Z9rsZEFfsgRhsNHEV0JN9EtFkxxZXURUXKwxLFkKBIxfmgq0U5I7pFCfkgxJVUhsalLMXFkKDgRJ3vd0Rp745GTYSvRZf/vMVApKlF5PJyxg8LMcboyKZG52r7xM9m78UYlaTFaCLMw5F+H0aUh6NFMCq3RTCZ2sUP+pRGQIJWRZ+rAcX1SuvFak1zQ2uaH0UcWivGuI2OxIMvdEW1FaVFTKYPRsZLg8W62orEzaoFRpqIj0Ywu2bG93U9Rqg1fcQ5RcfEvAWPRhBYOUaL7JVGU4WURhPyoUTaiqfFO9+lRYOe9UTvOJlFKTpIxrZipEZzRphG5q71xBHHqsTCBqtGsOE4xioYLEYZc7JGZ7NNxmx4OkWwcmTFOSNLRkwV2sXQRIxFhHywRq8lB0aSOtlEQs8aRYR8iEYBTbpGl/9lRnVx00R8YbzFYbKERmPumUanVxpGB85ZQ0s31kYK1+/FN/i0xfkPscaTGGjF9bnKRTYa8kX99mHFCfn4RRt86UQxCIFGKH7SRb8OuMX1uapFBMUrxolBBkZqzZxGpN+iRQuT6cOGOJbD3EYrxk5AM0VeS4ZFkKCgRo8xJ0VJDI7FmnesxLraQsXqBKhGCySwxS/dKkbHKYzFyVSQRvYG18UkKL7EJlO9xIjSPkUExQlGad51RcrDosPvp3ZERUeyxJ88XkZ9P6fFtDc5xkCk30Jy+e3FM6ILRsZLJsaAN6RGR+H0xUW2Q8S7uAFF2/nexIOe7UWlvVrGEoNARL1Bh0aHhTNGhevLxlz+h8YehVDGM6Iixh3Jv0Va04TFUpbjRayLR0XM7ulDQBMMxkMcZcbx9DbFdk+kxiqpi8Rc/oHGTXOTxrIMLsZ4C7jFZvdIxmKhXsZYOcbFf2oARXlYNcY6ARfGObScRfgxFUbHukzGeqUAxum3icXbigDGNjzlxL99i8X9ZRlGpb0MRtk9CsYIPQfG3bWGRQHNhcZkqmDE9+SnRTY8IsbJVO/FkDEixtEAiEUP+ozGXkswxgfOkkYfY/7EQj6wxUfh1MXeAhHFVZ91RnecWkXdk3rGkxgkxDOiR8YPCwrGDHElxhx8AsYs1JHGbcWmxSDSj0WiI+HEjLnJRdiBzcX2BodECBsjxnuUocZwPQDGUic+xiJsesYYFbrGA3jDxHSTeMVHAyBF93Ujxrlr38Vm91nGBoHNRBDHykTn+6nDw2TKxV8H7MWASA7GZvdERdSascZTBXfFCkapxixDnMTUmpzFX3ZfxAdfDsb6fkZGs+obxRBYlkaSy0fGnKJVxjlFNEaqYJPGne83RW/wRcPWNOHFppuwxUdyRcayDKnE3SR+Re84hMYXJinGb/CnxaROLEUOvmXGoPgHRki/GMbJVLfFmbsaRWKhxkQSgzXGV8qNxmkAQcbKoUXFSoyAxlD8gEVxG/XFQs+mQ0VHDsZrmjtFZtVYRtO8FUZ4et/F9gYrxVN0ykWezS3GcM6MRXct4cSJQUnGDpwvxn9qvcZSuLDFpN/Cxcxd50VwPfpEejYaxrRZIsaUZYxF1sVHRi/dQEWq8TzGhjhGxu7rDMbAW1NG2PC8xInSgMUhHx/GcYp9RuoEIEXvySNFX5gBRgc9u8PnjGhDJ6AZxZFc/sJeuqjGKO1Txks328XBqDTErWkIRoBIgsZaZEJGO3CAxtcSqsT5oKvF+lxpxXNGhcbQsynGM8QGxiYTAcdOYo/GcoqOQmuaO8Uv3cREC7UExpvE+EWoRoTG6TeDxummjca84+bF4zZJxjXNA0avg5fGzcyDxm+BdMbOiEjGfGFPxgAAqsb7y+5Dj8L1Q/12iEak37hFyeWrxYan2UWfq71EqvEWxi7/QUVSOJ/G+n4jxt8+4Mag+N3GOpIPxp3vdsZv8BPGM6Jsxs4ZJ8Y2axPH4xTpxiDS0cWRXM7EjSiERpaQM0b+1CbG/tTARTJVEETl0JBFNBFpxg+LHMfVeBvHiGN3xuwv+0NYOcZGEaVXRkkut8W94wvH4XrMxPpttUaVVL5G8fRLRjCqE0ciW+dG2F9eRteB8sYsw/1Ge8MMSOZNQ0j0nE1IWCmfSN8WDEl0+ERJ+8J1SURzlUkrTbZJo9fOSZ625kmSUv9JxowGSvlECEqjBQlKQJ8ISrFTBUqLjQBKwCPzSZhM6klhe99JBiXWSQeMzkl/JMJJ/AO8SWRyskmdqKhJs0qkSQEcnUm31ZRJFciLSa34gkkdEWpJUIVDSQGiKEnohBhJL+X6SFw/ykhqFLxIypqiSDHQi0jBQJBI+kSXSHdcqUi+X7lIYMzRSFyXBUlXyg1JV0MPSTNSFUn8pxdJ2NgISe1+AUkEjuhIbWTiSEtRy0ga+a5IKJWfSNBLpUj5x6pIUAObSGUBgUh4+3ZI8NRVSJRFMUjfzhJIaeAUSOuBBUhdzQJItgS/R8AKn0ec81NHmD2eR/jCZUe2IndHwApCR4vsN0cXd2JHvjDZRsZLZEb1qLtGpb2JRuOlxUXMbv9GsHK4Rr6w0UbmP6VGT6/bRm0WCEdlmflGcM7oQwn5pkWDLwdGWDmRRutRakbSb5tG/oMlRwWjw0aTGANGESWXRpXUzUUXN85GLZDkRYeFvEYDCTFGYcNTRArX7UZtNLxGiGPHReJYN0SpEwJGBvD0Rdjfn0boSEJGcooWRU2EbUShZxfFG55BRukmHkZK6pRFnl7nRVYOPkbvJ4FGI0qLxRbZiEWnV25GDwumRr4wWUNliPdFvVJrRonStEWSOh5GETZURRgE4kWDL1zENe+wxY/CD0Z8YR5F6EjwxeeM6sUbfF3GHhYqRAN4X0bpJiLGqYITRmZmcEaBc2bF0RGjxoxKVEbix4bFsb+sxIPASkLKw17FSS6XRHWCkkYpXEpGj8IhxiDSZEa9wfNFqDWtRWiREsaitN3FwvU5xnKKk8ZtVgrGmLu0RTJVlkVuEvPFJsKkxXNGqkVAE1lFfT+HRSk6zsWezaLEwRdaxT7oFcXLEO9FjAoJRz5XLEa30ZVGHTg9RjlFncWxv0xGfR1Pxks31UVokbnFnxorRp88fEZ9HcZF91O7xHSTOESDnv3E6pWSQxnzikajkrxF+8voxYLiK0XmLphGguKPxfMfKkU41m9G2hu8RGz4gEaAJtBF4lgQRoqfskaxvwBFu6ejRv32DcW0N5BG0QCGRnJoxUXOGUVGeHrYRq62CMbc193FdJPmxfVK4cRQa0VG4lhaRvyH7MRfmEzG4WmlxhSuHEZbsadENV5+xXa+MUYZ4qTGV1vxRbgeU0Yr9lJGyjJsRlD8E0Zd3EbEwagkQg+cjcW4HkdG+Q8yxoofJ8UQWNFExksXRZXUiURH4RjGH2N7RsiYs0UftBdHk4fzxfP9EMWt2EdGeHrVRYVatUU3GpRFBFYyRYBIAkaS3IfGI0oLxZvEYESXkAzG1jTvQdZWLETgLS3GqmDaxcsQ0UU1XsTF3EaRxa1pRkWkTuBD8fTKQ78OCcZN8yLFKjqaxWuat0NliOTGwoZtxldb18W4HoXFwMrNRTf4kEW9UupFqMbfRaYKFkTV5wrG9gYNxpI6w0UExZjGNjwJRVyPEMYsw6fGutoLxiV1P8Za0wDGnzx4xk8eZcZiodbFvjDRxffkIcUV+zzGRwMYxAaBfcW30XXGoiM5RUI+hsUYlShFDr6YRMlULUWTGPTF/rL7QqHW1EOMuRJGFD/UxXZPWsULtXHG0ytJxmTM+8Vs+I3G3Nd1RT15/sWO5OrF7Z4IxeyefEUmU+NFbVZRRdqKscWEHo1GwvWoQscpj8anVyZF1ecyxaFnlcXOGRlFsb8nxoPApMbQsx7Ge4MTxbWmDsYNTwvFHTg5xnUCRkbcRsXFHHxFxonBg8aGyWDGzO6NxsoyYsabVQ9EuWsRRaFnBUaNBjRFB87NRVz+Z8VfmGTFI7mKxQDe6kVwPZjF2oqnxbzjdEXyQW/Ef2rsxBbZmMXO92zGtvNoxsxdisa9wXfF/Id1xt5xq0a28xLG2F9eRvMfWsZ78l3GVTC8RT7oOMZ8YUVGO3A+Rbx0IMZd3NbEaW9MxTeJRMahZ3/F0ZHaxnL5h0ReuknFJJcvRfAWTMXMXX9FqRMKxlVBhsa5a5vF844fxWIQ+MVZhmjGYFTYxrfREUag+LHFnKK7xRlzLca0N+DEtDdkxqrxKkWbxPJFpZvqRbu4GcbQswnFE1CBRkrqT8Ymwv5ESuqSRXKKicZtVkXGtZWoxuM2W0Zy+UzGjQbKRV4py0FiEJxFiPTbxPP9tkXheqJGp1f0xeALZcaBBAVEfT+txHlYFkboarnFTBVFxvHSq8UUrm9FCkYXxjGZiUYQWJdFOqONxnDODEYofhvGmSpERSuHicbP1Y3G/Bh7Rbsn+UV4elJGhVpVxnZPKkWvlIdFiUHAQ9/Prcah1tbFns0tRg1PJMa/7KzF7C/XxgDeWsVqvBLGG559xu0NfsRgZbjGmgitRZT2uMZrK87GLbIdQhzrMsUkl0jGzojSwcSxTsUwu1/FhjiCxlD8McYXJjzGN3iqxg8L2UWt2GJG/tRDRmb36MWtaWjGTeLbRtZWoMWU9tjFcM4cxcBb5cat+rXGjaiPxn6MRcZYF+9E7MAfxkVH/sWNKDjG2b3SxuzeKsdHcgDHrja7RjeJBkZMJpFG5T/+xYeFSsadEbvFqDVdxZ5em0UvzMLGAc0ox46kHscMAkdG1AkTR1sgp0WY3RbGtEiqxrFQN0U+1xNH4sdhRrfRB0alLPZGjuS9RhgmGcZJLmDGLv9txQ86pUfpdw1ILOMYSBS/dEgUftxI+IYuSTlfWUnpo4hJ9casSQnMzknmDepJK3kFSjMjEEoMnRNK1GYWSoJbGEr1+BZKmQkSSoMsDUpFRQVKtH8ASkGc80lNQudJAmvgSa/b10ngINBJrHbFSaDHvEkb1bpJ+SWxSQBspUlvbJxJluqQSbZmc0nZNVVJGmc+SQG1H0ll9gNJbM/kSOdM0Uin/6VIjSiYSAfGpkiBjKNIFIesSJ9610jhLgJJROoXSUZ8IEnRJSZJpDwxSf2VKkng8BxJ0QEWSR+sCEkDbQBJN1rXSIhK0kjf38pIRdbNSJFFtUgF7J1IkQ2ZSIq+g0gmw2BIQq4/SCyEMUhqDSlITtAASFsi4UcrJ+xHBRS3RzkFXEcBTbRHdKSJR8qhREdeWpVHJlNuRzl0AUfE4AJHrfovRhkzBUf6fpFG4lhMRr1SR0dtNP5G/rJcRv02MkemiglHaV7kRinL0Ebk8hBGzF1qRjargEUyxH9G07zRRo9Cr0a9AR5HLFTpRpdueMbJZaFGaQDURkcDlsVhwwfF6MjDRgaBYEY+V2BGnKKXRhxroEY6ASFG8BbIQ48xJUZJDEpG2N+FRjlF70U8LAhFTkCzxKpgWEVa0/xFNjwwRoj0cUa6uC9G/WUhRlfsr0W2hBZGh6eXw3o2Y0UwuydDJ6CbxRzrBkUOPoBGkxjmRTf4zEaFWgZGnKI1Rpkq5MW62pDFM6IiRhPytUXiWHdEhqc1RgloesbXEjJFcM4xRhNh58UHX+RF9UoNRRbZ/EW6SbjG6nMOxuM2Lcaq8dJDrfoDRjeJKcXGbajFdy1bRh6nEEXf4BdFHqfmRYan8UWh1lBFSZ24RFwPn8b+Q4rEuyd/RJyiR0WdgEpGV8oywwfOTcYG8JxFio4tRtEA+kVF2IBESQzoRas+ycWt+p7FFtkmRh3JE0Y6Eq5GAG8txdQJHUZlGUdGS1mmw7N7ZkaxUD/GarwgRYjSckYzM4vE/5CTRrQ3J0ZTdCRGsVBBxsE5V0WHFrfFFmo6xnBfrkYjuQhGeqUTRqK0d8WGyRxG8kHvxJwzF0bOiGpFMKr3Rt21BEPswErGJzHcRfjC8EU2vItGf0jZRVfsC0YyVUBGcYrqRUi/9UYBvApGKcsuxjar9kSbxJBGcM4mRh/0P0YnMYhC4C2QRNejf8YnoGvGW0L+xJ5emcUofgxCG54iRjSAX0XPZq3EUidYRXlYKkbJ5TtGJsLYRSNKhEaSy7FF+aAlxqikTkYjSgLGYTKVRfRsSkZ5x8lF4litxSZTRcRX7JxGkjqTRfFSgkaK/W1GqYIxxdej1EV8UIVGxtxNRsZLmcUzosZFg8CiRMSxlsbF/j7G5/tNRXoUZsXJVJ/F2T02Rr99IcYMcRTGMXcNxM079EVxG0XFQfFTxZF+Q8YZUTjGcD2+xfhTBsbx44rGgCYUxhrAt8YJiu3FmndUxd2T28WSywtGbhJfRlHakcW9wSjGvAUKRUymekUJiuvFEceaw84ZD8YaL7vFl/9MxXWCt8YFNMHF4C0txrZiMMaTGF3G6EhgxlkXqcYjShvFFfvdRaRfhcaVQ43FTmItxnqllcZ3LdFFIY5fxvCFR8axLrjFLbKdxdnOYMaYXY3GqRPQwWGh9sQZ4sDE1xJmxlz+dcbzjvvFdJN4xVZ9ZMbxY6bFPZvFxOOli0XqBNHG1sWdxZXUScQK131GarzCxawcB8ZCPi3G3gIOxqg1TcPrUfDFPL26xXecIkQ+VzfGu5YtxgWjEsVrCTnFxsuQxiBBmcXLkLHGU3QjRg1PisYFowZFQCS8xqrxdsYwmUzGDU8RxoPA6sMD53xFY+6ERg1PBkbEoI5GCteJRd/gn8UKRq/F2T3pRF3cxkRKe4nFlIcHRjMzscVs52JGo5KixHh6icWkcI/GhA1TxhGlIcUgsPTFxY8CRmpNQMaL/RJGJAZdRVbs98RJDOjFdXEnRZyiA8R9rl7FOpIKRjlFD8V3LblEx7oCxoj0d0XCdaHGBFY2xfJB+cUPC1nFKhiVRGNdzEXx0t1ErwN9xsPTLMZeKZNFGsBbQ74wNkaI9JjGVZ9tRtqKD0bu65jE7slhxr3jHkYawCPF9bmYxbIMqUQJ+YbFw9MLRdej6EWvg5BGl/8zxnqlzENHcs9F1rSkxr3Bj8WXbvDF6NkaRjwsZsazaq5GKTpJxjF3IEaNly/GzF3LQ5f/F0YS8lHG1Jq2xTQRKUaVQ0tF3ZOnxVio4cU4Z1jGfGGCxQ3gOcUB3pDGY+5/RgKahsU4Vu7GOSOiRO5awsSqYLrFW7Gdxo0oEsaezZVGINIjRVUwEkasHC3GrraUxVn1C0aIYwDGTWJ4xmPuekT022hGoPj6xjxOMMbailPGF7fdxQrX0MZp3izG7XyNReyvm8aRXFJFaBGvxpp3e8bpJslE2AGBxo518cOmm8DFR+E2Rc07AcZseFDGowEsRJCgVcYmU0DGCKwARZduPkbjpQtFveMoRTF33cVxG9tGaysuxpMY5EQFkqfGTkCrxkrqjcZIvzJGglGGxse65sXPZlHF9+RAxpkqjMUHnwbHkW2uxlYOWsb5j4NGDeCZxUvIW0WDwKzF8Bb0RfwYZ8WWMqnGgQQuxmNdtsbmnb3GDi2CxBE2iEYHvfBGUGs+xgyCy8aPU4REvp+7RkMcIUf9ZapG4JyxRaOSjEaL7JfGzogex7BydEWS+ltHsmzVR7bE2kfU+Q9INOmySE7MDkmXQz1JwHZtSdQom0nHTMBJckXmSQyqBEq62BVKcOcdSn3GIUrkiidKV58oSl8nJUpkZh9KjdsYSuPsEEo1YgtKCjYDSsmN+0nLx/JJdOPrSXPf40kYrd1JwKLUSU2QzUn/JcRJC0a6SeyZqUls8JdJAfKDSdGmakk0hEtJWV8oSbbGFkmNLwBJX5DUSG2etEhMjq1ICn+zSIAHqkjBmLpI8AT5SDFLE0k3ZCdJNbI5ST9dR0kQPUpJ/01BSWjJN0nn/CxJNCQbSb1DCUlS4PpIfxUCSddC+EiQoOZIhdvKSCmTt0hV+KlIPxWHSIzCgEgk1mZIBvFUSFLnIkgcnBRIc1fZR/mA8kdgVN9HbJieR7tnokcGMKVHVbBqRyvWn0fXowpHiNI5Rih+PUcldapE7K/DRvFSs0ZlyBJHKdwrR7IdwUZwPe5G0WIzR42X8EagiaRGS8jJRo0GtUYgQapGF0hjRgron0bZrP1GB06BRrRZLUbFfrNGTkAnxY2GjkZ24M5GPCxcRUCk40XBl5pGdk8uRq2YAkfqc3lFeHo+RoJRmUSJsIxGa5oRRsE5N0bY8KTFuB5BRU5AuUVhwy1GMZmGRQisxMX8GHBGjEr2Rr3BMUYNTzNFEccExsh2q0bM7r1FxkuDxinL6sV2T5ZE07wDxeHphcSRfqVF5dCqRmKh7EVBYM1EHhYWxdVWXMSynVdF2PBHRkMch0WV1MFGzF2TxIqO1kUv3aREK4dORSCwdsVxrCPGKqn7xJd/uMYGAYvGPQpbxnqlTMXPZlFFMCrtReF6KEXsLytEufwjxsE5cUYeFpbFY+4bRrByqMVPHsbEnCKUxnsDukYOrYFGnDMZRmSq1kUAb5nEjQbWRUI+sEWF6yNGhjhGRBE2xEVDiwpGHqe4RScPucXOiKlGOcWXRttoS8YofhDFtabdRYcW8UQu/2HFzO6zRRWMskWjAQzERpSgRkW268SjEqlGS1nyRSBBSEbfTxnFObQMxRKDuMSYTGLGBTSvRSxU00ZDi5lGSuoOxgBvIUb7yzjGTtFzRn/ZAEYr9oZGSFBRxgFNmsUxd61ETx55Rr99L0buWkJFjLm7xC/dhEWYu3hG2pviRiV1DsYPC+3FxCBZRvf1rEa0NwhEPzULRpp3ysU/NezFowEIRh4W5kXaiuXEqKSmxTXNu8NJDFLFc1emRl66bcUr9nNFr5SFRfH0SsSoxpXFUieSRh6FO0aO5MDFwTmnRojST0apExFGIEFQRsgHfUWezYZGyVS9RQrG0ka7JwPG93UpxjjnskayDOFFvp9VxsPTR0ZK6i9GI0otxkKtucQEVgLGqDXNxJyiKMYcfLFFz2b1xWezfcY1zV9Fp+jwxLByzMVkOx9Gv+xrRhPyqcSUZSnGNW/GxiqpVsaVQznGaW8rxqpglMWUhw3FhJ4zxjOiUsaiI0HFx7pRxuYd30Rd3OhFLTK8xjQRccb/IS3FY10XRrlrU8aynYXG78mJxQTFPsYTYfvFw1OcxuSDMsYFo77FE/JIxtJvRsb4wgHG0t6txqikI8YldZLFQj7oQzy9skUSlNHGjnVTxpXUiUPheq3G1fjuxrz0icZ8YUPGxkvtxVRS78ZtVovFNxocxuoEtMVAgrrGQ4vUxa+Ui8VSJzTFdy0tRR6F28XZPdFEhJ4xRmB2uMbGS2TG3+AYxlkXlEYjuQTGpnm5xmPussVrmjdDWKiVxPYGa8aI0kPG6nNRxSL9AsYyxFFEeHolQ0vIn8UOLWXGVg4lRa3pv8Y3+ELDiFLHxvrtb0XChqvGW7EAxpkqbMXKoSjG7Xw/RNMr9UWxUCBGH/SURDJVpkXgnC1FlGXuxVYO18X67dPEvOP2RXecIkRg5QhFfR04RCeg50UFEqDFJXVVxrraZsULk31FZDsTRYC36kWWkCPGCKzgxT5X3UX4MR1GrkfJRGHDX8Y3+FpGKcuoxsDKAUQYFaRGad7rxVRSi8WhRc5EdJOXRoR8xMUc2qvGBvDoxeXQnMXJVO9FDpy9RaMBQMXbaDjFE/IixpAPnEZdbY1EAitnRsVt3MSiRRZGBFbuRNZWlET/kGXGYGXGRqabZkZ3LfnETYQ9xRUdA8ZIvzJGs3svRkfhgEaASIfFUI0fxSnLjkXWxZPGz9UWRaFF1kPkgxbFsHIIxBSu40YgQdfFCKxYRakTqsbUCSHGVFK3xBSuw8WZmalFLm4Bxs/VvkSkX4fG1xLSxbN7+sVtVhDG9UqDRehqi8WvA0fFZvckxg96ecbrUbbFqDVtxQHeF8bPZm3G+zoIxeF6DkYv3TTFg8CwRaD4r8Ui2+vFLGWvxUwVU8bXEiFGvjAwxj81P8a+cA7HPujhxTlF+cWlvTfGZRlOxvypsUMc67JFXrqRxrn8r0Q41oXDA3gzRdQrAcUtMvTGejbrReOlZMYs1DfGm0SXxtqKYsbF/prES8gzRZOHaUVJnaBE6GqBxcNkqkO0NyJGSS4/RSj+kEasi17GiPSzxPWo8Ma7J9nFuB61xevRj0YRNrvGcvljxujZkMUQ2PHGUdpdxnj6lMbKMsZFpE7oRHxh0sO6WpHG3gLtxc07NUbZPStGdZMFRtAzvcZyORPHjaiZxr6frEWUpQZHP8ZsxSV1JMZuEjzGm1VoxvMfvEa+nztG/IfFRhiVD0cCmiBFjnWAxleKHsfhC5DGuF4tR9WHi0dthXpHxX7MR5RFZ0hYwOFI1nYZSTwoR0kKLodJd0WsSV230EmQLQBKXOISSkJZIEplFytKUEYzSvTNOErI7zdK2R4zShE/LUoT5iRKtFobSn4MFErvXQxK3fMISu1kA0rTi/5JH2T5ScSM9kmZMetJo2rgSRoQ10nGKsxJply1Sej8oUmOIJJJNNh3SfiyV0ma8ztJ1pInSTyJCUkTyONIxCnLSCEXu0hbmK5ImDOvSG+I1EgBWgRJXTAbSTdlOklgDFVJbwRmSTVpZEnFnmNJr1lXSegOQ0k1OitJTYQZSZ3UF0n9ChRJlGYJSZhs7Uj3G+FISSzWSDlVskhy+pdIOC+YSCjdekg582VIG14bSMBKJkhuQgBIbtLpR3VR30fGXLFHdSKeRx34tkdRiYhHSBA0RzJVSEY2q29G70kKR4y5d0UOnM1GnYACR/P9DEeIdKlGwRe+Rqv+OEfn+55G6Te5RsNCwEZcjxlGOTSRRvJBvEaLbAdHZEzJRl8Yu0ZQazZGMJnsxUVHgUYRx65G2hsQRn2uV0bfT/hGxW1vRgE8hUY+6EFG1xLTRvjCOEWbVUNFldRpxNrsA0fP1ZJFCmieRcWPasYqGAVEwaizRsgYh0Z1AkpEGeKQxUi/Z0awcrdG7uu0xXuDx0Vhw69FlGUoRnzQO0V1canFlIckRv8QgkY3+CLEb4Etxqg1yUXQs6dFdXGTRUymSsUpXDlGjEoXxoQNicW6uPVFibDnRYy5HUY1zSZGCKwnRjeJQsYzM8VFHhZ6RF4pG8SvJRbG07yAxhlz5cWyDN/Fad6BRfs6QsbRABJG5dDORbWmv0X/sgDG/yEXRhgmBMYNTyVGcF8pxiLb4cUBvHVEMlWqRqs+V0S8dIFF/rItxigPC8S89L1Gw9OdRUCCTUYJ+eTFwoadRUOLGkZ7g5VGCYrtxQmKT0YLJGpGGeJdxoy5BUbYX/BF5IMOxXsULsO1FevEVTCJRum380WXbpBFCmi4RUi/VUbLf8JFg8DKRFZ9AUY/NeDFTx7MRaCJjkbLf8jGMLtxRr/sv0bpJmFGFtmOw1fKIMbRgKdG4zYBxih+bMThejbG6ZVqRo7kEkVVMA9GXksbRv7U8MXptwTGLm4jQg8LLEb+QyBGNxoJxgU0p0VIv19GL93KRTXNs8Y/xvxFs3siRX0ddsZVH69GEFgyRp3vjUX67e9FZMz9Q68lGMa6uOFF3NexxFMFMEZaZC5GYcPrxOAtaMWzewJGTmIMRn0dVEWrrVFG2/llRvYGE0Yf9OzCDr5IxRe38UarPn/Fl26dRmTMOMYwu9fEbqMLxh9jVkbV58TFio5UxF3cakWyLhzGZ7MRxitl48XRIipG6pUkxuTyzUUjypnGYhCGxvYoCsZTdD7GV+wHRSjtJka5/LdESnsDwupzJ8YYFbDG2hspxsEX6MVwzkzG+ML4RXA9GkRQ/HxFGISbxkHxaMaI0ujF2T0zxqD4I8bIh63Gz9XGxeHpv8Wh1gfGeWmDxs0qu8Y3+BvGhskWxv1lZ8Zm94jG38+QxlmGMMYl5P/Fo5I4xnql7sVm9wTGueuBxttoxMYdOOFFpHAORh1J2cYN4PXF8BYExriNZcZFWIPGTQShxrfRWMYAAFTGrPpexgbwMsWMSibFRPoExriNkca1FXXGPugxxmPuC8aTGCtGj1O0wwBvJcX2KI5FqMYMxhx8ucXaihDG8dJHRp0RY8aASAHGr5QNxUrqRMTxYxDFc9cAxuvibsZQa+pErWm0xVD8WERmZvrFhslDxih+NEXtfH9FXI88xlz+68QAADDGrwPHRDqjk8bKw/JFlpAPwz5XrcV4emXEglFfRtV4ncW5a83FyVRLxqjGicX6XJXF8/1oxiNKe8MExbVFItvZQ2lvQMXoSDVGWmQwxpaQOsZDi+DGGlEWRWJ/pEZQ/PDE8fQMRkmd+MRbQu5E+n6KxEhQTEQcfAHGAd4SxpvmLUa0WY7G/rI8RngLVMQXtw3FjZcDxg961sSI9GlGBTSpRC/Mq8ZnsxpFs3vyw6W9OEbswJHEDHGDxtmsekJuNAnGfT+YRm6jQUTRANTFFK6PxULPZsS62nTGFD8RxoofK8bswHZG16OVRjOi1ESPMS/F+Q9pQ2lvNEWPwj1FYhBBRsoymMUPegPGSzdRRZaQ58UaL59FEaXVRDJVkEN7g1hG3LVJRtPNhEbysGjFcooUxgffkMbEQqVEImyCRY7kBEZK+9rGCkapRfvLoMbLECDG1jSPQ2J/1cWU9vJFguKxRfyYpsZfB8TFwMqdxRpRGsTZToLGMXdJxUMcy8SHFjLGO3AvxjPEi8UW2c5CBTTRxdBEzsUXtxvGPldXxW8BsUbtTRvH7C/IxtejWMV2TwBGEOk7xlBrmkQV+4FF8WPWxZOHZUSDL7TGmLtORUrqhkZeuvlE9gbNRXxhqMb99kXE0ZGYxpAgucbBF2rGwFtWxg96OcYRNqtG3NfRRW4So8NIUHzFoIlMxeF67MQPC5XDvAX4RQ1PmMa4HjnGY93Yxuwvi0QtIW/FMQgswtSa3sXyQRbGTKaMxWAlAcegeK7GryWExG1WekYJiktF7XwfRSNK08UpOrzFaJE+RruWBsYQWKFE93VWxkiQFMeXbhrFv32ORq16iUbS3vbGQJPFxrivI8QpOlFG4K2WRiBBVUXhC41Gv/2cRr1SC8bS3rLGS1lYxicxq0YqGDhHKrqTRrRI0UZwrxZIxnufSHWS6UitEB1JwoJYSSHwk0kcurhJ60blSfHmCkpYXBtKV/gpSn9JOkq6kkRKXbhHSpaNRUoQeEBK5yg6Sl4pMUqGzyRKeW0cSjMMFkpmOBJKTQ8NShMjCkq1ighK5w8GSpnp/0kj2fdJXBbpSeAN2UkCksVJvf2xSWI5nUkY3YRJUttvSb9aUUmVZy5JyAoUSYCP/0gftNlIurq8SPB9rEh+ZLZI42TkSK2ABUk6UiZJXvlMSeOsZkn/AHtJYDOBSdjvgkmzSXRJPfdWSTv8P0ly4DVJMLktSfqxHEmcWhFJn2wASau27kjoGONIHPrGSH7buUg3uKVIddKCSL2CcEiIBDJIdSEjSNGxEkhtVgNIDJHBR08voUdm18lHLdK+R4mwWUew4UhGbTThRsE5m0azezRGFtncRpQHBUcyVQ9HsOE3RnZPukaOZB9Hik4RR4JRMkbuWpRGJeTTRs/3B8VWfVBGzG7NRlsgH0dAgs5GSZ2WRQKaQUYLJP5F1AmxRpAPmUaitBpGZmZWRiDS9kbPZidGg6+gRh/0eUa7lkzFne9nRsWPYUTaGwtGDALaRvVKVUUK1yPFqz5PxZvEvkW5/A5HsgyRRXBftUVUwWpG2F8yRrIunkQCmjzGWQaBRilLsUbaGxzFjQakxcrDlkYD57ZGGVFkRoJRcUVseLLF/Kk0Rmx4GkTG3BZGt0DCRKMBZkZcfo7Gr5TVRLN7msWg+DdGejZ/xfmgoUVBYG1GC7W0xRueEkVcjxhG8dJJRnNGrERRSV3FILDyQlz+o0WvJYdGJYaDxt21hMRXWyHFUwV2Rt0k5sNyaL/FhxY1Rct/DEXkFArGVTD8RU5RkEZ7g09EVv2lxtEAykWXblbGwaiWRUtZckY4Z7BFibBXRu1810W1FUdFWyBHRs3MnUYDeIfFHhbqQ3lYpEV4eq1Gmnd9RtbFbUNHcllFhwWGRp3v18Q3iUJGFL+JRrgencTNqklGs3uaxL6fOkaPUyREsOFRRSCw0sQD5wlG2PDzRhDHysanV37FuWtjRrTZtUb2Bt9FoiOjReXQZEZj7uDGC7UzRt0kXkVFRwdGsp2PxARWrsOUh6FFrrbKRET6Tca6SeJFarwSxnA9WkWZKoxF3LVERoof40SGOPbEi9umxiO5AkZB8eNFmSoSxoxK1kV5x5lEmuZtRfptwkYzxKNFdCRnRE8eT8a4jSLGi2wpRh4WtUaJsHlFglFpRmne2URWDr3EurjxRQwCDMaNKA7GNBGSRXbgtsWitN/EaCL+RW+BFsaPU1REc0YkxbEuV0YrdprGZRnCw0OLmUZWfcTF/fY1Q+zAJsZH4fTFwoYnRd2TgUW9QYrGC7UORUyVzsYVjPrFB85FxTNEjcbuycNEHcmtxE3zgMbUmpBFjZeoxfAWisU+6IvGeVh8RTeah8YbnoRF/kNRxohjLkYYBKLFmmb9xmiRPUVOwILGL92Bxt5xUsUu/xbGYqEqxUhQm8b1KHHGNc2IxojSO8a/fSLGfR11xuYdvcbNO4vGVo6xxr6f9sXb+dLFrdjVxa8DEcYldfrFCYq/xrlr18UibBhEMzNrxvOOUsa0yDDGUdohxu84C0Y0EajGE2EUxtgB2MZif1VFg57txCh+0kWL/SbGUdo1xt5xxsZwvYjGfox7xh/0ZEVoAG9DZYhrxu18GMa/7BbGNV5GRSX1kcYGgR1FiUE9xjVebkWCYrXG8dIdxaFF/sWX//DEguJHxraELEWyDB/GoWcDxXuDU8Zg5dDFS8gfRsIXjsQJip9CAG8BxZI6QUXdk5VFQwuVxmJ/M0YawP/FpgoaRWzn4cW5aw1GbVbzxX9Iz8XyQX7GMXc6xvrtV0VlKovGdJMSxvyHHMVxG4vFAN7OxdGRtEUgQaTGWKgZxgmKjMbSb5vFGITRRrZiLsbo2YLFB06XRsSxgEWjkh3GSzdBxY7kUsaaCGvE/7IjRcsQj0WitApGMDvNxl8HtEVlGSLEG3zzxVdbIcQsQ0RFBz1XxW1W5UWWsixE+zpwxLfRyMRif0bGsOHJxQUSG8a4HmlFbTToRd4CScaOZK/GB18oxj15e8ZioTPGjLmrxf8h28U3+BlG16PgxDOiJETTvPNFppvOxdv5JsWX/0xFad4wxgu1XMYxdy3DpN/uxNJvuUUep2hB2IHJRVpkQ0bEIDBD77ivRkYDcMVwXwhGjEqAxk2EmUXl0AJFt0DERQBvfMYXSKpFXikuxt5xCcY5tLBEfvsKRNqsPsXRACLF2F/bxuXQosTGS3rGAU2IRZ7NPcbfTxnFNIBHxSNKbsbn+03GwRfmxNtoEcYGkojG1jRvw+qVrkVLWYbCaQAcRt2TGMfarLDF3nFJRjkjfUbUmmDGJlMvRmpNNcYW6rjGK/aXQy9MMcaC4vlFT6/sRapgYMYWatlFw9MLxHbgLcb3dSrGaJGBxiJsiEQ1zUfFXilKxqK0WEb8qQTGi2zfxZf/fUYawB/GbHjixSjtG8ZHclHFT57Dxr1SGMbeccbGtoQ4RVFJ78UyVTjFn6sSRpOHX8YrZefFguIjxiBBBMaaCMFFBMUnReAtEMMqOh9G4zZFRi2yscWHFq3Fq0+NxqROz8bTKyvGM6IgxTVNtEZoIupFzO5rxkrqD8cldcpEDq2FRkwm3UaNl15FtRU3Rk0EiUaoxlrGQALTxkrqBMUhDrxGicGARhNh7cUyxH3GHPqWRzmzWUig4J9IMyLkSDbgKUmHbmhJjcmYSel4xkkd8/dJScYPSmDcIUoGZjdKNlRJSs+1UUoEFVRKQLBRSr/VTEqVW0VKMas7Sp4JL0phyyZKb3QfStG0GUqfNhZKZLwVSthNE0o1axBKHw8LSovXBkr1cPlJzzboSYL+10kTEsBJ1oSnSZ+wk0nKMYNJaJBhSZIEO0l2FyJJydwHSRG14EhHgb5I6tS2SFtSv0ivFOdIHosKSRAsM0nY3FdJU1RxSXMch0lOjI9JsZeOSWgWhUltkG5Jk/9cScWiTklk0jlJGqElSSrwG0n3JRRJ/QkCSWI49Ujsn+ZI/6HVSD7JrkgbfpVIqkF/SO2sXUgjyzFIaa8WSFjJFEhyyNJHLUG9R0nuzEdZ16ZHtBkWR9t5iUZFxypHiGM9Rr6wkEaW4TBHf0i+Rg3g60YBTXBG3HUvR32/QkdrGstGqEbhRmpNRUYo7ZlGXUtkRoJijUaV1NZGJ4/URvTbsEY8LBLGsOFlRrzjxUbSb8hGGsAGRgrGp0aTKZNGmEyfRmnePEaQoNtG845mRu2ejsaDQM9G46UpRinLTEYrZfNFg8B2RfaXpcSBc2JGf2pNRpg7x0Y+V/vEkLGXRhuedUaadzxGFmpNxCUGN0ZKDIhGI7klRj0KU0W0yIbFNquLRsX+TEYtsoPFG3z/RZoIzcXecTBGfR34RQUSY0ZtxV7EE/K/RVfsKMab5olG7C83RSSXbkakTqhFWyDJxULPgUaYTG9GUdp/xTSAt7+TqdZFsS7kRVUwHkV1AtrDGAR6RiO5aUYUrlfFnDOiw5mZJcaeXqlEgLdQRMWPIsZ5WBVGFYyKxWx4skTD07FGG3xnRrEuLsR80LHGzpmKRm4Sk0Tr4nVG3+ADxWq8jsX7Oh1GljK2RvHSWEYc6w1GHhZ6RsNkRkWI0rxFeVhNRvJBJkcdyVJGZRkPxtqs0EVO0ZdG5PIPxczMUEWCcyxGpnkYRpYhX0b9ZVbGA3hmRgN4XkYW2Y7DBRL0RaK0w0XUmhZFe/IQxM9micXgLbZFJXWGReCcu0Y/NRtGB859RblrjMaB8+FGUUkTRngLOMURx5LF/WV7RYMvgEVX7KxGCflexr99SUYifaHG1jQFRi5ub0XTTSNGY13KxURpL8T8GHNEFD+oRZLLj0WrPv/EnRGXxWJ/ZUVAE8nEx5jpRlKWkUXTvCBG24qBxvFSjcbP1WJF1XiQRmgiFMXS7+dGiUGSRVYOLcbsLwdFpptpxt01hcZ1cZPE30+tRRrAKkbzDojGDHHkRE2E/cQRNghFlpB/RATWnkbr4lPGHFqaRjhnK8amedPF+Q87xpVDZ8XarN5FPXnmxQNnjsYUrnfFl25rxgUS8sV9HcZFmN1jRO7rqsUukATFCButxln1EUbImB/Fgy8fRlZs0cZnRNFEu6eUxjy9ksNxm6vGBvAORdV4X0bjJd/G07xTxPCFc8YtstnFejbrwyxUkMbBORjGGeI4xKTfXMaxUBjG3gIXxhe3gMbIB2vGGq/vxgpomsZ+jLbG7lqBxmIQAMUxCBzEQXHTxmb3HEWIY17G54yXxiQoJsV2T0XGWtOZxm6jRsaz6qLGPL3ARZpmzsYkl83FNBGcxgmK30OxLlPGj8IxRW9ff8bt/JHGBFZaxmNdBcbJ5WXG4sdIRO7rtMU5NJrGxCCcxhniXMbOiHrFTFUFx+VhHMYYBI7Fg8CUxahkIMd6pVzEeOl0xltCzsWw4RzGrkcZxsBbVsYnMVBFdQJLxlYOD0ag+LHDbHh6RA3gq8XsL8fFmEyJxeXQNkUYJhLGhxaRxKkTi8bNqo9DdLUOxn9qA8YG8MbEWKj9xTMigcbTK3vG4QvLxOAtlMWC86HGSZ3qxXbgWMX1KFTGlGVaxkmdfcaYTHXF8/0hRmb3pMMQ6ZFGppsSxnuDHcbDQnJGWfUtxfl+4MVLN/HES8j5xRx8gUTIB4FFU3R0RsEXzsSrz4TGkssvxdjwAEZgVI7Fhsm0xaMBQEWutipFHOtiQoan98Rpb5jG0yssRvp+tEXgnNnEeqUFxk1iYMUBvGdG1eeaRLWm2MYRpRzGorT/xF1tVUUVHefFrBwyxqg1TUSk35RFHqdwRXuDe0UQWOnE+zrwQ8zu68ULJILFkX5oxrn8b8Xe4NnFdQKaQVRSx8XZzo9FCKwURdNNskSWsoRFIR/cRFtCykWpgvXFa5r/xOU/3MUl5O1FgnMHRmIQpMVbIPFFq62CRUi/+8X6XKXEb/BJxs9mB8ZQDbXG3EZDw3lYlsaZKghFe/KqRczu18WYuz7GRUciRSNKL8X4woZF5PJaxtDEiMb5D21FyAdbRr9spcYFNELG6Goyxm/whUbzjhzGwMpJRrNZ68VkzGXFQALmxuTyusYnoD1Fu5YwRsIXgEUv3TDGCCyWxtnOWsb02wdE+MJnxsL10ERjXZDF0QBQRj/GyEXc193F0ESKxU+NZMbJ5RbGzcy0RnxhmsSCc5pFjShJxnNG/sU+ebHG/fZBRdlOrMYdOMdDSzf5xA96UUaiI6fFR/LkxhbZnMbUCdRFB18DRpHt0EX0bE/GUiccxYMvPEUldQdGSnsHxqb5nMYXJlnGM7P8xhZqAcY/NY9GayuvRoY49sPixxrGUPwAxk1i00bn6vJGuY2IRpvEqETarJZGTx5SRc93ysZ05AbHLEM9Rv+hoUY2PN/Gfrs8x2GDC0fKMxJIp6hzSLd5l0jDPOpIs7oxSZOnckm+rZ9JIDHTSQPA/UnAnBNKujAsSm16RErG+FNKDWBbSpyTXkqjKl1KnE5YShDvTkooakRKM0I6SovsMEqUvydK6msiSnzVH0qcDB9KdPsbSrbCGkqrWRVKTggOSl8cBUqLy/pJ4QbmSbllykk80LRJUz2gSXnxiEkIw3JJj9FRSTRMLkld5QtJWMfoSGcUx0hy0LtIsDnFSK/L60hBoRJJzCo2SX2mXElpHn9JWuaQSSA0mUl5dZZJ/cKPSXK4hUkAR3dJ6qFXSVkmQUkWNTJJzK4nSTVjIklCQhNJgDwPSbzl/kjeUuFIw5vDSAEMq0hGxYdIOEd7SN7RVEjY7xpI7B4ZSFRjCEjw1O9H7mtyR0+Nc0ekDi1HrAvsRgNn3ka9QalGYtAbRyWkF0czM39GN3jQRl1LPkevQzVHDAIDRy/dC0ejwQRHgCY7RmIQp0Y26xxH8XScRrpJwUaTGDhGzF2BRrdAOsXsL0VGRGlPRuU/d0YK14ZGy5CvRqwch0Y5NPZGgQSNRozK+UYkKIVG+lwNxZah0Ub/EKpGgnOURcQgQMXQs6dFHOsNRnNXn0aMuTxGsS7CRdy1T0ZWjq5GiNJixWEyfEbNu5JGN4n4RmDlF0Zxiv7Ff9lMRhlz10SKH4NEH/TUxDCZtsXvySdGWYZlxuYdP0UW2VtGQq0rRngLzsU3+OJEKjoGRfKwqUZbQsNGFmpFRg8LYUa0yEbFarzuRcKGZUbBFzvGZYgtxvRsrMXmHQfEfa5yRQWjnkUUrqRGQxxLxPYGCUZxG0lGeeknxt2TjcYFNLFEI0o7xfOOnUUawMNE5PIoRu84YUb/Ie3EyJgmRpwzNsZzV5ZG7losRu2ehEYvTB7FYcNjxs4ZXkbbaHRGCka3RgIrzUV9rl1GB86rRX2/sEaDwL9G3DXcRr3B90N/SPPFy39kRaAakcXEQpnFe4OvRHST+MNFtiFG1sX9RbRZh8aKjsZFguKYRgisKkb/ISJG3ZMWRpCPp8YYlYRFEhRfRPyHGUa4rxvG1sVdRjarQsUIGzbFZ9UKRqTfhEZfB4JF7MDFRRWMbsVifzRGeraERkI+d0Yg0kjGZ0SbRX2uUsbVeAdGKqlyxjf4bUb/IY3Fsp1PRCDSKUYRNnxDMJkWRn/Z88XEQqVFrPpsRsZLK8X6frRGNjyDxeTyAEZhMrPFnRFBxfJBv0TjNh5F7ut2xv4ywUYcWl1GxY9OxtobtsWJ0p5Darz8xPwYs0SNBkxG6MiURi9MU8Zif51FMuY5RuJYt8QD54rGM+IfR3DOtMWKHxtFwNucxsrDRMYs1CrFWmQ7RH/ZtUSFWgfGEFjHxTjWp8WxUMlFRdiAxocWWUL4wnZGQs+6xVFJl0W1JqDGxY/dRdNNgMVg5VhFdQKixrDh88Wn14TGUrgORDY8Y8axLjHGOpIORhzr0MX5oBDGYcOdxgn5wERLWVjGXI8nxgRW3cYBTTJGAd4IxpT23MW30XfGcopexkCCZMYAgMzGsb/4xkATZsZuo6/GufwBxthfKsXC9djGwFuYxIvboMYW2bTGufyXxILzpcbl0G3G6EhWxnEbqMbQRC7GIFK+xg6c7cVOQAPEEFidxZpm8MaEnjbGnl58xqaKwMbfvhLF+DEmRXJoAMaLbJ1FrBzcxV1LxMW+sLXGImzcxblrxcUT4d3G3EZ5xkvIAsaPMSXGGi/OxilcucUIrJLGbOfbxTSAB8Y1TaXGrIuXxW6jSUXx9CTGApp8RZAxDMbiWN1FBTShxgTFL8TIdm7GHOu0xamCBUZaZP/FxW1Yxvp+wsVfB57FdXF9xs2qa8VW/YfG+m2rxk3zOcamipbGGXMcRqjGY8a0N7jFYhAQxQRWf8ZwTrjGukl0xVInhMV7FLtGukklRhovm0W2hLxEY13MxFtCqMWGp/vF001yRILiDMbx0rXFTkBvxTPEIkYhHwNGGJUkRV1twUVliFbGO3CGRBKDnMX9ZafFo3DdxDkjYsXaigvG0yvlxFfskMavpaBGpN8bRlg52kXSb0/FWKjNRBKDMUZuoyZGueuGxlyPsEUjuZZFQKRMRgwCRcaTqYJECkalwkp7lEaDL5hF4C26xdv5OkWmm4TD8x82xktZKkZQazLGliEeRXL5T8WadyrGgZU8xkdy40Vg5RDFaCIFxtej0MSad7BFiGMxxeTyhcV9PxHG5q4lxfpcRkb/kCVGguJjxS5udEb+1C9GaBGIxi7/08WXbrjFHckRxbuW0MVkqjBF3NcBQi6QoELsL2dFMLtDxcDKoUOI9ENG377OwzSAM0X4wiDGD3q2RFg55sXjFEHFLBQRxyuHzsbAyrPFDAKHRsIXjcZyig5GIv02w4EVo8ZIvybGuycqxuhqq0SrPoxGI0q7xUhQcMaVQzbGZ7PgxhZqNsbL/5TGeqWWRVInkERg5YBGHoXNRYJRCcNnRAXFYHYzRYGVwcUkKI5FQs9zRkwVtEWjkgHG+Q9VxRUdQsbuWoBFkA8QxoY4/sX+Q+5F+n5CRmiR/sZOUcfGFtmbxjy92EX029tF+MIkw2ZmI8a+MLHF/rJjxb3BJcb9ZY3Fvp+8xhcmXMZH4T5FNV76RLlrTcVeKUvAtvPNRdGRf0ZWbOpG/fbRRktIwkZfmMREy3/iRblrGkY3eK3Gns1JxvOOSsbaG1hFEOnaxkvIHMctsoHFGITdR1wgFUhqjWRI8aSmSCSI8UiLpC9JRGp/SYbvqEmxvNVJIJn9ScpOG0rT2zZKgupLShH2WUq542NKAl5oSl/jZ0qJAGJKA3hXSjpRTUpdykNK70M4StKqL0oeISxKLhgpSmv7JUofiyNKmbsiSq8sHEpcKRRKFcENStXnBEpHYvFJtb3WSeRcwEmR3adJRpSRSRnIgknZdmFJo2I2SdqvE0lU0/JIILnRSMMLtkh2vsVIVzvwSEv4EklSkjFJcRJhSdxKhUnPH5VJ3j+dSW/pnUlEjZxJCKyQSa4OgUk9z1pJvTZISXm/PEm/uC9J6hAmSXLqH0nJiB5JnIMISYO/7kiVvNpIe0K2SP9hlUhvaIBIw3NcSLegMUiRziNImBwLSJaw10f7SwZHOkFPRxmRXEfiR8FG4YuZRpH+ZEefqxNHPlcBRz6XCUcbDeZGNQ1XR0CC3EZp3kNGHzQjR7u4mEaVQ9JGio4XR8X+JkfEsXtGwSiaRmq8BUaYTGlGImxNRiV1mEXRkazFMXdFRkKttEanV2VGNqucRtLvB0e1pp9FpHCcRraExEYT8p9GarxMRlfblUbysGTFVn12RZjdSEbx0i9GTWJMRnVxQkYnD8VFjDm9Rum3FUZa02zE52p+RlD8vEYmwpBGaryuRQG8lcVuEulF/KlpRVmGaMWSOnnFCkZXRrn8F0ZpACDGHOtOxSL9aUbswMtFxm2kRUymMkUZc7FFaysURrnrvUatad5DiPTJRXh6PUZrCZPFqYKLxSNbg8bSbzPF5dCUxbraCsJ4ejBGQq1TRpqIi0aAtwjGfoztRTMzM0aqz/XFpSxaxuwvkUWGOIJFM6IQRnvyB0apEzBFzTsMRvd1zsWCUY9Fe/IQRNSaHkYfYzpGf9mVRIj0TUa62t7FtvOdRrQ3PEWjklVGtRUURgMJR0YjubRF4enQRmTMV0b5oEZGHoVKxgyTyUOGp/9EibBwxkmd4ENUwXxFdy0PRuQUDcXiWOfEksu7xcDKAUTjFCtGNxqdRgUS0EW6yZ9G4ekYxocWOMYPegZF0t4HRsVt0MUj2zzGMlUnxhPQH8be4EtG93W4xAgbhEX0bBFG+Q8JxWIQWEUdOORG5IM9xlUwW8Y1zdtDZKpIxbsnA0YqupbGufy8RvRstsW5a5FFFybzRQgbPsXb6J5Gp1doxl+YVkYzokRGaQDHRFuxU0ag+DrG7Q2oRVwgDkbYX2RGiPTzRBbZQsUSFELGDAIVRmSqoEaFWr3FLv+txdLeHUa2hIRENxotRoAmskQgsFRGAisXxBQ//MWNlyZG0yutxc9mZ8Z3votF3ST+xKIjUUUaUTXGD3quxW1Wa0b7OtxFOgF1xSv2f8VX7IfENBECxfFjCka9wYDGvHQgxmez7EVQ/JDFjZe2RL3Si8YzogTEjnUFxmdETMbwhSzG0ZF4xaD4dcZGJbfFi/0jxl1LfMYTYTXGI0rDxbG/RMVzxtDGp1fqxFANisZbsRdFz+bhxqUsF8YHXxjCmN33xVtCq8adgMDFkjpDxmBllMbe8QrHzohSxiSXicbUq5vGvUGKxoJztsXoajnGvGPUxqyLxcYHX+7FbUWDxotsSMZ6paLFTmKQxJduF8YcWlzGD3oJxqdXEsUFEpxE2pv1xoLivMZVwQfGs1lYxmZmEsZWDpvFvVIOxi/dGMUwu6HF3+ALRmUItsZIUIrFwoYeRm4SJsZCPgzGfNBhxvdTz8WMufPETBVXxpCgXsZrCXnCKVzbxVi5lcbM7g9Gj8I3xrQ3xsUwu5bGm8QlxhiVpEWoxq7Gd5wgRlUwC8a1FQ3GWRcZRsh2rsTTTRZFQs/mxZF+L8XYX9jFUicGxpaQocY3+JjGUpY9xWlvmMbmHfFFVOPVxDF3n8W6uEjGvAWWxbKdicYHX7hFTmK6xS/dgUYkl1/ETfOExdZWikV0k8pFXP4bxm6jB8bdtRTEGARkxh04I8buWt7FoUXiRb1SvsTM7hdG3nGkRZ7NjMVIv6TGxLE7xnlYlMUnoDLGfvsmxbUVFcZc/iPEYTJhxV66SUYJipHFRGnvQoPAqsO2YntF4sd8xQG8OEZIv6fF0ZFpRtiBM0P3U79F/WWrxajGG0arPktFxCAYRjf4wkFKey/Gklw2xaTfIsbBOQjGZvcKRrPq1cX8qThG/tRBRptVIsYUP+jF6nNORqOS8sTam+HGnDNmRpRlIEX7y45EjZeuxb/s2MVbIFZGVFJxRqFnBsaZmWpGXW2tRM/3w8QzolfGnl4Rxe0NAUY+6OlFpSz9RU7R2UTG3GdGCBvuxK+Ub8YSg/hEqYJuRuAtjsWEnpXF1CsNxm/wOcXSbxtGr5TAxoEVu8bFfqjGJCi3xuSDl8YsQ6hFmExdRcnlR0WVQ4XFtoRYxhdIe0ZvX2/FGeL4xJvEAUaGyazFXksZxu18FcYhDrLGCtcBxq+DncawcqJF5T8vRkaUGEaTGAVGxY8PRgrX10VW7H1GoPh1xY0GO8Yubg9Gs1lWxmx4HsWR7VBFB85xxTMzPca/fdlFvHQrxtCzmUTIBxHGdfENxx/0rMOoNWFFbcXARaK0z8QnoDPG/WW/Rem3q8XKwwZFU3SUxoeFesWmm5/GzogXxs17C0cDeHvEFuq4xuhIbkNNYlZGvjDORoKiIkeJUoZGObTuRQ96RkTFj7nEpPCMxpvmvsZm93xFqYLXRTQAycb9tmzHyVQTRvC2j0eQz/ZHy3/7Rx53V0j/EK9IK2X3SFPBN0kJuoRJWkipScL20kkWmQJK4V8iSoPnOkpz0k5KeFZeSveDa0ogaHFKH7tvSgraaErTw19KottVStm9SUpm4z5K56o3So6GM0qY5y9Kw4ssSmLEKUrxvCdKuGUhSl6VG0rLwBRK02sKSlpM/0m6EeVJWhrISWSEskkr359J0FCJSanKZUmLpDxJI8IaSYuL/EhMjdlI2iy7SCk6xEheUedI6jsMSf5PMEnj1WJJYKaDSfqmkkmvXJ9JOYelSdsxpUlpQJNJgheBSXH3Y0liUE5JUWVCSZx3NUnfCixJ/eYkSZ4VHUkeKRNJHWQCSbNB5UhyqMVI0laoSOWog0h8wFZIQKRRSDVfM0jq881HR8GYR0r7a0fxdElHKL5HRxue6kY4Z/VGkvqaRyeg4UaAtx1HbmNUR8Xt70bG7alGApq5Rt7gYEZEaeNGxX69Rt7COketWDlHkW3ORuauRkYZYpFGv46HRn77qkYQx3dGCfkgRAuTacMKaLBGoIksRnC9pEZYKOxGONaFRbdATcbQs63F2F+vRrTI4UY6AVHF6+IuRlioGcWn6GFGqmCkRvgxnkTGbStGLEOeRvOOhUZseBFGcvkLRWpNvEasHAlG4C0ARbZiC8WCUUFGVONlRVUwusQD57RFC7XexFFJHcHhC59GmLvURVInAMSMuctDlpAgRo2XqEX35NFGQ60BRUwVhkWjkrLEXik7RT154MWze7pEnDNBRsBbksX4MWLFcD08xg8L/UXdJOZDad4ORhDHXkbHKRJGxLHCRXecCsVIv5lFejZ/xWne+cRgdivFqaQORTwsJUYXSJ1GWtO2RSDSbsaI46JGAU3kRc9m38XC9StGK4deRYAmNUaHhTHGCzXeRt++ckUD5y1GrItrRcZLn8QDeK9FeqU2RgbwSkYwKmJG9Gy2xbwFS0axvz3GB1+ORa8DoUUhjgZGmLs8RkaU3EUqKe9Gi/1FxOJYs8VnRGVGG54tRuhI1kWvA1RGVFKJRSSouUYK179F+X78xeM2MEYAAFTFUI2vxE5AT8aw4THFysM8xiJsREULJFRF5IMJRkcDCMY0gDfBwahDxqHF0UZDnJTGhHxgxgRWUkbEsSZFGVFJRs/ViEWC4npGF0hBxk5A8UW4r/VFQBOTxcsQskazeyvGDi36RcSxPsU/NdBFYn9dRfP9TMYjuYxFZvd5RuY/BEbKMlzFJw9LRNO8B0YRpT1DW7FcRq3YvUXVeMlD91PDRWWILMZHckBGldQWxiegZUVEaa9D308hxhlzCsbjNiHG8kFjReyvz8ZYOX3GMzMRRoMvT0YNT/fELaG5Rq8Dz0UzotLF93XgQZf/Lsb8qYnEONZAxqkTBsYyVRbGe/JQREmdFMYDCb7FGXM7xkvIucWsi2LG+zpDxtcSi8aASK1F3ZNJxv+yg8axLnnGiPRrxm8BicaF6+jGQj5wRcxdr8aUh0DGnYBExgPnhEQvTBjG377HxmsrNkNuoyfG0LMWxmKhCsZU41PGc1eQxhnzo8bam6bGlPbyxVHJn8blYb/GLNQGRQ3gScZQjUPG8x+pxgWjN8Zm9yzFexSsxkfh5kXNO+JFF0gQxdNNLMZwXwbGoIl/xh3Jy0UjSh7GVEHNxhzrEsY5RdXF6TeLxu84qsZ9rnPGLpCKxgrXBcbJVN1F6GqcxnVxZcbUq5lGTKYWxioYHcUZc5PFPnkUxueMYEVp3hTGETacxYenl8NLyGfFD3pZxlRSLkZL2ZLG7Q3Uxcv/ssaw4ZbGoPiZxCBBKcYc61ZFih8rRW1W08VZhurFxf6ERUi/cEbM7hfGfNALxfkPscTgLRDClUPdxY2XEMZKex/F8x8iRAis1MVd3AZEJQYcxm+BusZFR1xGGw0PxuM2ykV80KPF6SahRD7onMYRNgvGLpAcxZLL2UWRXPbE3LVOxg6cocWSOqvFaW8nxtY0j8UjuZTEo3D7xXS1VcTV5w/GjnWtRcDbCMc17xvGVn1mRW40hcYqGJXEPCysxABvLcUf9IxEKqkzxXJoPcYc6/rF7Q2ORNLeDEVEaYvGNIArRiqpoUXx0o1DQ4tkxafoHMWt2P1F9UokRqK0xUWE/KPGKVwbxq62A8bysLrFEFh7xiBB1cXMXXvFwaiEQyxlj0XRAItGFR1JRVuxM0Xaio1EgZUbxfr+yMZXyppGPCwcxTQRNkVCzxLFWtNMRDYrhUaMuUNGiUGQxlWfgkaO5EzGn6tqxolBgERCPkhFsp0jRuF6eEbBqDhFglEyxr99IEaVQwjGJXWKxjeJ0cRSltHEz9V6xqMBdMUBTTPGg8AyRQN4OMZT9LDGlVSaxteB68SEDU7GSnsQxtv5LsWpEzBFRwMAxutRQca/fb3DNBEcRjXNu0L35AXFh4UaQ32ujkTDQuHFUGtSxs4Ik8ZwPbpFpgoPxjJVFkZpb9NGVcGUxaMSiEbRAAdGfozZRCbCdkVwzjTFeqUqxgN4K8aJsMrG/tTQxPhTCUbfTyXFkA+wxlz+VEZmZmbEuY2KxjOzkcaSupDG0ZFzRs9mhUbRkRVGLSGhxa8DVMbAW1tG7sljxJ88jMQs5YDGkCCDxhiVwMUdycVFPvm9RoJzmsY2PETG2b2sRhdIikZX7KtG+8ulRpp3REZ9Hb5FLpAgwvaGuMZwHwvHvw7cRawcSkVsZ7bG4ak6xyWGucZu0mRH34+rRwpmvUeVQwtIRAhZSFz3pUiKHgVJk91GSYqngUkkbKNJv+DWSXYoCEqcVyNKXao5SlVWUErOkWJKefBwSnnvdkr303NKfUZuSgE8Z0ocd1tKD0JOStqaRkpHjz5KFk44StRDNEpNUjJKH/0tSvftK0qspydKseYhSkf7GUp5eRBKd1QGSoyx8EncF9NJjfbASUzbqUm4k41JEuRsSZZqQUm/+BxJq8MCSZF030h/sM9I+zPCSM632UiDaApJ/DUwSV4ZWkn3kXpJPdOQSXleoknzw6pJAkejSebDkUkFpYFJCJ9rSajeUUkjRkVJW8A6SUPbNknBpytJvLAaSQEwGkl0GQpJaRfvSF1b3UidEbNIWT6TSFDLdUiYLFdI030mSCCQqkd37Z9HF5elR8kUEEdFmB9Hq75jR0Yl5kbYcGZHP8YcR/BFI0fIGDZHdmDtRuCc0UMmUxRH4yX4RpyzsEZXykpHAQ1XRyuHBUcjSllGONYgRuyes0aR3NVG/AfbRu5aOUaIYw9Ge4OcRoqOyEYOvhRGdj7iRrzj+EZYOXbGk4f1xIXrlsZeKdNFhWurRoxKBcYy5nhGl264RXgLX0ZliIBGLv8xRW6jrEYSg55GZ7N1RiBB8cXjFCVGewPXRp+rzURSuE/G8fRKw3PGyEb67dvELGWFRdcSPEYZ4jjFPL26RJRlmEXY8KxFzTuwxZhMJUY3GpBEEFg5Q2FD7UbqczVFXI/mRcGoYMXKw8bFDr7ORVN0nkWBlQzGZKroRAc9SEYXSBBE+MLuRbKdf8QwmbxFwFsARQgbAsUZUebFhsneRUCkIEYehVfFZ0SNRamkmMXGS3/FSZ13RqW9RkYlBjVFzF1Cxsc6jEayroVGVn1ORX6MDEY7TvHDYTK5RQloSsXpFe5GyxCHRUmdgEMj2znDtoQ8RI0GJMXEIFxGR+GKRn77NkVSJwfGawlYRgu1KkWFWoNF/kPyRbZi1EYjW45GnBHzRVK480Y/NWxGHHwJxaK0rEasnLlGBTRKRkp7q0VfB4BFR+FfRu7JQ0Nnsy5G5p2MRo7kusXdJG5Fg8BiRTF31UVtxebE6gTYRf6yV0bLf5JFDi1VxuvikEVHA03GrwObRoy5N8U+6HnFowG1RkOLDkbjpR9GvON1Rq8l1MTGSxrG+n46RABv2UVoIvbFd62HRmne4cQBTRxFoIkpxvAW4kUMAh/F8fQkxtNNAkQ0795F9bkuxcDKqcV80LND3+CgRliojcQ9mwVEeOljRlwgFUWlLENFke0kxov9xUSJsKFDY108xT81hkRJDBpFFYyLxqCahMYg0pJG54xRxsX+bMaSy5PFCWhIRuqVZcZIvz5GW7EzxakTZcZJDPZF+v6ExhpRiMU3CazGYOUAxsgHdcVApMFFpSxUxslU+cUSFLnFBz25xf+hkcbKoU1FDr7Wxlg5IEWHFmnE1jR3xlYOb8ZB8XrGvw68xfrc/MaXbtzFJlM8xoh0i8beAnXGRiXHxVFJC8ZeKSzG9+SfxaCJPsbQs7dFPE6Txo0omcZ1gpvGHHwbxnsDx8bP1SbFwoY4xih+WMY8LHDGiGPNxZMYCMUCmkDGcmgxxBSuCsb5j9vG2opxRSL9NcZ78iXG7Q17xm4SD8aezWPGb4EIRQPnCEbjFJfGSnuexsTCjsYPi4fG3gK3xmiRYMbjpX3G/rIuxs3MpsX0bFTGsp1jxtzXp0Uwu1fGzTsoxoY4nkXWNFXGyxAHwyxDfESqYBRDj8JdxW4Sw0NiIZnG7Q2+Qzy9qMUeBYnGgCZGxSM5zMZPr+jFCmisxa5HTsbx9LBFr5TPxRE2OMappApF2ax7RmIQcsa28/1BnYAqxlpkV0bIdrZFcM6kxc9mJcZp3vNFtZWKxuYdR0TD0xjGTkCPxmZ3qEY+6HnEYTJlRGUZFca281HGcD1Fxuf7F8ZhwwPFuI1yRQTFL8S0yIzG0ZEYRV3cvEV8YcDFxLFGxbG/JMVwzh3GhqdAxkOtEsa7uALG/eWxxt++uMVEaQNG5/s5xkXYI8ZzRvZFowGSxY/C1cT6fjvGBoEVQ4EEBcPgnMVFTDeLRVRSX8Yj25dFgy9MRuI2fsbyQV/EeHo1xSSXDkZAgnZF9+T/Rbv4AMeMuUDGv31dxWgizMPMzP7Fm8T0xW9fS8XmrhhGRpRBxrKd90VIv+tFnl7/RczdrMbJVMHBi9sYxL6fmkIkKErF2qwVxpXUjUWaCBBGvp82RRsNpEVvX8PFsHKMxc074MWGyRHGR+E3RnSTyMRCz7ZEke1qRrraPsZCvqbG93WGRWBUbMbsnpzDu5YMxYJirMZgVBLF8/08RcEXFkQbDSDDHkUPx+7r4MSdgFZEeemkxRovNcZZhihGodYDxuSDrMbV5yTGpnkpxggbAsWa5knG1ecKRuTyS8UmU7PF377IxVn1+8VAE1PGO862xgMJikXgLUhForTvRQW080aV1DnGGkCARgU0L8ZGJTVDF7dDxs9mWcXyQQ/G0m8SxlRSjMa0N9rFqMYtRlMFJ8UJaEvGi9u0RR04D0XCdZ7GarzGxSzU2MUwux1G8x86RRHHG0Y6ARDGawm9xdZWtkXVeKHFPRu7xtiBVcbzjojGowEPRgWj1EVUwdjFwZebxoqOZMInoL9GCXnFRrlrS0apgjFExykXRoPAJ0ZDLZ7G7km9xkVHBsayjJxGqEbNxgAPgsdeOrHGW/EwR0rqaUcO7UpHCfmtRx1YF0gab2VIyMaySB30DUkrS0FJa2F3STH/pEkLxN1JTyYJSujCIEr64ThKrYlRSjJ1ZUqVp3JKmMN3SqfkdkpumnNK6YlrSmBsXkqpDlRKPGJMSnRtQ0oXxjxKZuk3SpKJNUoTgTFKfbsvSje1LEpbxCVKszMfSrr5FUoKeApKgIb6SbmD4kkbYcpJ4+SsSdVtkkk02XdJy5hFSVfAIUniTAdJN4jlSCSg2EiHrcBIOSXZSJLYDEmC+yZJ3JFISWjGc0kBzZJJ8TSjSUZmqUnKU5xJZ3ORSazAgUmqX2dJYfZRSS1dRUm49zpJvUE5ScXmMkmGLCFJiIsZSa/QDEmZKQBJytPlSC4mtkgpG6lI/nuKSIiUN0j8aQhIkfzgR+p1ykdaM4JHLv/xRu/JKEdHkohHcoqqRoUaDkdO0TxHkOAIR1lGBEd1gvVGQxxARmuaNEfBaCZHUdr1RuyvY0cTUCJHrBxZRrKdW0Y5tG1GApq/Ro2Gwkasi8pGMYinRsZcvEZmVfpGGWKYRty1xkah1vZFDPGxRioYi0XRAL5Gb/CzxZayzEP9Zc1Ff9l9xX2d5Eb5fl9Gc0YhRgMJqEVrCbZG5h3DRg6+RkYJ+dRFQIJSROoEj0bPZqtFzO4WRnzQh0XMXQhG2+jTRgc9v8UnD2BG7C9xRgn5IEKY3dNDCkbTxeSDhEUzxCPGpnlfRonSMsUbDQnG5dBiRs/3IUZkzDJGuB41xbn8V8WMubdGCtfLxK+Dm8aitHPF9SiuRVK4BUaBBA1GrIubQ7ra4sTM7uPFjLkzxZJcNcYGgTBG22gwRk2EZUbdtZRF2/mMxYnSBsVfByxG6Gq/xUcDpEWKH0xGCfmSxXzQ+UUMcaRG4zaexRbZBMbLEMfDaQBIRr99g0bWNPlFVZ/FRX9qGcZn1TRGCkblw7UVfUYmwhVGhHyqRa3YA8WKHx5GZmZMRjQR7kQcfKtFj1MlRhrRk0aOdU1FRiUwRhzaj0aC4t/E0ZHkRbnrmEaI0nBGF0jiRd/gs0TY8AVGrkeBxSNK5UXtDUZFZRmyRGJ/YEZp3iFEKhgtRm3F5EWEnkFGu7gRRslUzcUmwm5FeccDRgu13kT9doRGUUkdRJyiJkbu60VG2htLRqIjhUWrrRDFRGnXxECCUkQu/wPGBaM6RRX7MMalvUlG5PKhRfOO80SI0m7FVOOFRc6IskQpXKHFguLHQO0NnsW0yAZF3SSmRYqOCMVg5TNGI9uBRCCwzMVbsWFGGJUMRTLmLsL2Bk9EIEGZxTLmUEZtxQ3G5dAqRfhTpUWO5P7FUUmIxnvyNUZtNPRFidICRijtisZDrZrGc0aFxkrqJcbsL9HFarycxgRWg0aPwgbG4liRxeF6wMXZPUrGpN8+w4QNC0VrmjDGT68dxukm6cXdk6/EENiSxr99CkaJsHbGppvYxVyPYUYhjq3FM6IBxjeJcsbYX3ZE2PC0xZ5elMalLAXGtDcrxm3Wssan6BLGrIvgxuzA0cQ1Xj7FmN31xYqOdMRZ9ZDGw9Ooxu2Nr8a//YDG+MKlxq62/MV56R3GF0ikxeLH0cZcjxTGliFvxoy5KMbM7s9FvjDjxuGLqsbwhUrGewOvxuVhi8a+n27G/yE0xtv5ysVWfZ7FOpJ/ReYdS8ZaZMfGQwukxsZLmsYIG0fGfvvsxdbFXUSNKMXFdLU3xlz+OMZ56YBFaQAxxnS1JcSe3qnGlUOHxYVal8VXWzHFdXETRSqpf8X7yz5F6bc/RHQ16sb7ywvGM6LERPAFuMagieJFNBEuxkRpZcbUCfrFWfU+xgAApkW30cLFowHORS2y/cRSJwhGPnlNxrwFEsXn+5HGak1ZRrgedcQ3GrjFbhIyxmiRWcWtWJzGBMVnRcX+zkWHFrXFpE4cRnST9EUaLwXF1xKAxmznZcZ1cctFjLnTxOAtKUYu/4nEVn2WRO0NAsb6XF9Go3DdRfjCnMWU9tzFY+6qRH9IP8TxY5TFwFsUxUtIvcb6XC1Dad54xvfkqcX4wgTEAbxgxjoBz0V0JHvFTKa6RQAAbsbF/j9GcM6ARcIXB0a/fVlFoWcLRZOHdUROYhJGlPYVxgu1KkUV+8PEsHIoRYmw+8UawN1Ft0CHxq5H+cTvOB3FNc2TxCUGwUTF/rbFQs+eRaFnWkaNKFnGz/c7RcE5l8VB8RpGxly1xuf7AkY3iRlGZmZkxliozcSL/SzGEMfGRayLd0ZUUiPFJw8TxTwsEkYVjB3GB19ARU2ErcTJ5QJGuWsdxTPEjcV/ajjFXW0uxh4WH8YEVgJGL0xixhDpwUVbQlpF+u3jxaHWtEVaZO1F2c6vxDeJUMaGyQnHWtMTRv+Q7EXLEBzGcmhIxotsN8Tr4knGduCXxtGRIEUFNMXFhJ69xMj2nMbImAVGVTDixY9TWcarLbPGYOVRxiEfCsYOnGzGQfEaxkW2vUVH4SrFSD+aRv5DesIdyQXFz+bexhBYXkY6ki7GQs8bxpayXsa3QJ5FRPqdxSPbDMZ5xxlFDr7QRPfkDcUcWivG78kMxna+/0ShZ99F3EYqxg3g7UNRSQbGLpANRhx8Tcbn+2HFNc0cxky3n8ZG1AXHu7iZxZLLlUU4ZyhFwFt1xtzXT8Y1Xg5G1xKCxDJV9kWLW7dG5/sBRZoIe0W6uMXER+Ecxqh1AcdQ/AtGEaXWRhz8s8Y1L0bHyaUkx6qgCUfv6YpH53svR/3lH0cwWa5HgTQHSE6hhEg4/89IJRAJSVnLLUlewnpJIBOsSZ613EnvDgZKkMweShBnOUq3dVJK1FplSo0CcUrKgndKBAF6Su0sdkpJQmxKzmFhSqqVWUoIJ05KpclGShGKQEo+QztKzdc2SqPhNEo95jFKKkcuSkkyKUq3kCNKy+kYSoRLDkoQwwJK0ursSckOzUkBbLFJ+7CWSd97e0m7I01JPVssSaBgDElzZ+lI6DDNSN+fxkirLd5IecEFSYMUF0mUNzxJ/wxzSTMKkkmVRJ5JoZKhSaJ0mUkEQI9JmMN7SR6/XUk3XExJuL9ASdqsM0nG4S9JX4MvSa+fI0mf6BhJ4iMPSaLnAkka8N5I/wDDSAqvsEi98XtIjQgiSHUhCEj2eARIQFO7Rw7+UUdWLFtHsh1FR/tLTUeYOztH16MnR6+UB0eNxg9HBFb+Rsh24kbzfb9GwyQmR7JdOkfuawJHaxrtRjXNl0YwKpFETYShRj+k+0Z3nJhGXro9RioYtkYILAFHh1YCR1Fa+EZnM5BGksvPRslUjMYl5IlGEoOlRonBx0bKoWNGZvc5RrPqq8Q41hVEfoz4RgFNhkYBTYJGCD0JRilL/kaIY+dFdQKnRoEErUVy+ZNGSvuERoAmTsWvA/VGlrLsRrPqm0VxrK9FzogixM3MGEb3dSZGV1ubRYR8hMUaL8nFMQgURa1p3kVdSzxFbhIzRRe3JsYoDwtD/CmXRoAmD0Z1cTNFgy+8xef7OUapglDGZ7MaxYbJasbo2ZPGE9A4RTC7Q0YCKxFGlpC/RbiN5sR/amxFR+FKxPdTbEah1tzENBGeRpAPgkV+jJ9FutquRUOLjMS/7NrFXI+KRE5RvEZmZuDFbqO5xCDSeUa1FQjGkxhrxqIjCkbr0YJGDi1CRWnehUbk8kpGRPqlRME5SkbiWI1FZmZMRlgX70S0t4RGVn1exW4SB0ZXygJGyAdpxYJR8UTqBAXGkLGZRp88LMMPCwnFVTAARt/gqcUDeJfFsb8KRuvi5EUKRgRGcM5YxNJvQUaJsEVGVME0xsrDUMYKaMLEbjSQRjQRWMa0yDpGX5jCRRcmm0SmeaFFAG9exk5iG0ZE+hdGMQgHRr3BXEYaLwLG7zgWRnPXBkVrmgNGH2NLRn77IMYBTRJGFYyMRZ+rz8WBld1FdLUKxgwCMEYFNJ9F6EgexArXq0XDZOBF377uRcnlgUW4HrFFrByQxc07jEWRfkpG4JxBREymMkWDwNhFg8D0xWWIBUbP1e5FZDsexp0REUWPUxREklyQRRLyaMZN89TFoWcTxRovYUVSuCTG47agxo2olUbIdiVGtRUNxiRXDMcaLzlFgmLOxgRWrsPzHwfGHqdPRlD8gMVhw9NDSntLRRWMCMZO0ZFEPuhWxsZLAMbecTTGdr5hxnNGkkUsQ3bGSnsDRGx4ZkWlvQDGV8p1RslUTcWI9ArGjuQAxoJR0cXgnKVFUidGxlyPBcbiWKdE3FeqxhLyfMZCT8fGyVSPxnGsZ8X+Q7LEItt5xicxIca9QYnGTJX1xli5v8ZE+ljGPM6UxqD4ZMYtIffFO/CIxngLwsYCGpHGn6t7xjXNEsYaL8nGRUdqxjEZjcbWVgjGy389xlyPEcYeFljGQfE1xgFNQsZliEbGke1kxoy5r8b0bO7EGi+vxvypCMaBBA/GGAQERg6+vMWjkh3G/WWFxrzjXkbkg0XGcooeRqwLhcbRkVPG0ETYRLx0R8Yg0i9DyeVBxvJBAEZ5WLDFnW/CxocWL8a/DjbG1sUaxggbMkUNTw1GJAZcxuyeosV9PzXEcopeRZ3vscU0EYZGb4EGxjf4QkH2l4PF6Eg2xo51VMYehU9F2PBBxqkTDMVJLl/F8463xU3zY8a1pi3Fsh3DRvMfIsWoNdvFPL3mRV4pA8Wd70bGiUH4RKMBgEVliAxGdXGGRsZLU8UbDRxGw2QxRna+RUZHcr9FdCSbxTJV2MXVeBlF7J5YRqYKrkWAJozFSntpxlXBLEWsnJnGaW9Zxjca4kUXt1nFNquCxcrDesVFNoVGS0iHxteB4UXGbcDFKqlTRD2bAcY2qwxGI9sERmDlsEOWkMlFZ7MSRXqlmMXpJkFEfow+xjwsMEX5oCfFJlORRQgbmsUHziPGTfOGRPVK2cTain1FEoMGRoeFgMVOQPVFCYpaxoJRJEa2hIzEmEw8Rk+vMEX5oNvF8BYYRXqlMEYawD9FcM5CRu18IEZCrenFNIAcRoSe10VcIAXF6pUmxkRpb8ParCZGxf6AxXlYm8YMAldFidIZRtbFGkb8GC3G5PKtxSh+DMX2lz9GpSwHxst/hEXnjMXGQ5yWxpVDisYkKL5E375WxRX7s0SKjizFpPCXxrPqLMa0N2xFVcEcRgFNFsapgkpG0ER3xpyi+8Vy+Q7GCmiJxvW5xsY3GqHGO3DWxGfVp0XfTyjG3nE2Ro51xcVbIO1FxylYRiQojMZ7A7nG15KXRoOedcVzRnPGeVgCxgpoikT2BsdEsHLoQ8/3MMbAyrFEyVQMxuJYnMbgnJfFvjCaRiqpP0avlHLGMLt3xGSq6MTBqBRGoiMHxhlzDcYtIcfGGISoxt/gB8YyVQNGdLUhRvKwo8bzH7HGaJGJRTqS/0Yu/+1FZmYmQ3Vx1UUjSkdFCfk7Rrivr8YwmRXHr5QBxkYlwUbZztdDqTOFx9PNrMZ1gs5GpX15R/rcTUc92x5HBWNNR98elEe8RRNIuwCWSIQuyEikIwBJz2cuSeSag0lq/qtJIgXWSRhUA0reVh1KUAc5SlaGUUria2JKi0tvSmI4eEqIdnlKlgp0SnF8bEpeJmRK3I5bSv4sT0rWBUlKm6hBSmdNPUqRDDhKJVE2Sl8CM0oP0C5KtNMrSuz3JEpVqxtKso4TSmZiB0p9Ou9JgErPSQMGuEmLOplJQFt7SVLUV0kQsTRJJNQPSekm6EhdDMhIZJvSSM8d1Uhid+xIbwkOSZm6PEkUFm1JUBaKSQN0lkkfFZpJVtaYSQaUh0kNYHFJkudXScgcQUnUzThJxMwrSQEJJklhziVJme0dSWluG0mpog5JXqr7SC634kicwtBI9aChSNOsXUioZTlILqAaSH7M3EdtBaBHNR6aRwxzkEcCWl1H2f0zR3IqnkdbwkpHGi/WRi8dH0fBObdGz/e7Rmurw0ZSFiJHBFZRR9hwvEZuozFFLbIvRh3JvUSCYq1GdFMkR1UwpkbUmhFG8x+sRgG82kagyQdH5PLHRiLbfEaI9B1G0QBexbivmUaDwI5FDHEDRru4iUb7y7pG/5ARRuwvX0U8LKVGe/KGRjys0kYIrL5GhVp7RvRslsWhFiNHA+f6RSBBdEaJsJRGexQlRlD8GEf4MfFGtmKRRXGsZsbu62BEEaUFxR9jXkUA3mpFwFsSxjy97sViEORFfnvHRtk9RMYfhQRGaW8QxRlzucViIbFGyjJsRX0dR0aQoMTFWKhNxitl5cVqvFNGQxwTxqTwlcZfmKrFAbxJRch2OUYLJHFGdCRHRAIJakQjSllGwvW/Rn9qR8Y7Tu9FRdgtRoEEDUUlBpVFUGu4xQaB20Wq8RPGu5YTRq36NEb5D61F/fa1xEW2W0WNKBDGv461Rm3FDUZeSxhGpnkoRhe3yUUG8KpGA+cJRpkqmEP/kAlG3ZMDRsv/skYKRo/FPCzkRWZm5kPNOwrGSS4TRZXUJUUeFm1GT439RVyPiMXIduRFKqkTw1n10UW62gFGNxqyxUkus0WC4jNFhesNRj/GzUZXyhvG2PCuxc07L8ZsCQRGxymexT15/kULJM5FbjQTxm+BNEZrmlfGak3TxGSqOkan6AhEYFRIRkhQ5MR7FKbF7lroRWZmZkTgrbpGAd4CRoSegUVVMJpESFD8wluxUEYIrBxDJQYKRpay8MUIPYPEyJihRfyHeEZwX6FFXW0+Rv+QJkXAymFDXdzexVRSy0WqYFRFad4wRh4WSkYnMRXGv30xRVTBbEZa0zbGXW0xxfKwjkWrPhfGfa5kxmB2L8ZGlGbF4XoHRlK4BMZDrRzH4NwJR6dXbcadERVF6TeLxtSaJka+sNPGn6vNQ1TjD0YTYbPEPugvxinLyES5a+3FcoquRMRCDcUlBq3G/yEAxhZq18VGJXPGBFaWRdnOAsa0N4zFkxisRCPbPcXdJJ5EZMwTxo0oXMZlGeLEVFKGxnUCLcZ++/LEOUV3xQbwnEW0yEzGCkbBxsBbWEXM7vnGMYiYxoJzFsVuoz7GfR0ZxmBUiMb0Gw/HRiW8xqAaDMaUB53Ggy8xxpp30MW8dBjGyVQIx2ZmhEWYTFLGTw3sxvfkTcX1uVfGB84VxibCjMXz/U3GzF0HxuLHT8ZWjpXG6+Kdxu5ao8bM7ozGueulxp8aY0WGp2DGYn8fxthwgMavJRTE5eGPxnct6cXVeIXGLSEbRb9998Uv3czEDHGOxVK4isVns+jFQk+exqD4pUXGXIHGZRliwn77UcZU46nF6pU3xoJzgcZmZgtGke10RcZtykXXEopEETaMxNxGS8U738nFK4dCxtZWoEV5WGXGWKjPxZjdU8V/2XjG7MDdxf+Q9sQPC6XF8IUVxeqVPsVYOdzEzogWxbG/LsZ0NaNGeAvMxAmKQ8bail3E3nGAxcsQJ8VPHiZG9Urfxc2q40W+MJ1FgnMaRdY0IEaezY1G8dLNRP5DG0ZSlqnE4xS1RH/ZFcXpt1lG7snLRGsr7sWjASxEI7lVxsNkGkVPr7xFNc3XRTcaBEVCz+DFR+E+xSDSOkZ24CzGrrYSxcrDisUxmY7F1sVxxmfVj0QzxCRGPuiFRbByLEa6SUxDKTo+xjtO98W8BVbFJJd/wqyLO0U/xqzET431xbPqNMafGsfE+aCJxV66k0UyxLFETfMKxqRO6EUyVSnG8WNYRSxDEkY5RXdFzcyQRe7r8ET1uVFGcmjNRhWMikNrK07FEhRxRpyiIcZfmHhFawkLRlFJGsZwvZPGbHg6RDwsb0aXkIHFyxBbxrPqx0XmHWtGs3syxdXnQMa1FTTGyxBhxlrTvERkqqnGCyTIxAn5BceMStLFQYKCxcBb1sXmHR7G/YeCRcnls0VJLsHFP8bExQwCq8Pdk4dCwahBxp3vRkZUwXzGAquPxqOSJcYqGILGFR1axmuaScbMXUtFSFB5Rm/wxUWbZrlGodYMxX0dyMRWfbxFfR1lxmsJUsbTvIlFhetxxQUSSsYUrjpGIR/0xbIMuUSKjvpFYcMaxhLyXMbWxY/GfowRxg6cs0ZSlj5GYTJcRhZqJMY5RStFAG8VRcE5v0WAt2DF8kFUxpoI0MautjpFad6zRiQoxEXsQI7GLm7HxhDHwkQy1YpGkI/LRov9n0baikHF5PK/Q5vEJ0YKRinFvVLcxooO3cZj7l1GT56MxoHzascFNEjH0SLpRgeON0dpL0hHfa4XR7iNwkYV3UZHfnuzR+F6QUgHrolIlhqlSEhABEn6PUBJZfyDSSxZpUmqTdFJMyMCShAIHEpMNTdKajBNSlpTX0pE+G5KAA92ShVAdEqv8XBK+59tSgwzZEr1klpKS6BRSiq+SUplMUFKr6U9SssvOUoK0jVKFbwzSjX/L0oacytK+jIlSlbqH0qWzhZKKh4JStPF8EmkG9JJl2C5SctznElvtYFJtP9eSVaaNUmY7Q5Jr0zoSP1m1Eh1edFIPqDDSN5K4kgRARFJgmc/ScRMYElCe39J7SmQSRBUlkmrDpRJIkV+STnfaknO5FBJ+382Sdc+MEnN1ihJXuohScGLI0lUrxtJOgoYSWhtCUm6ufhIM7rnSBAYw0ifM5BIMhRzSHv0T0jhqg9ITkKzR6PhvkeBZMBHvMVkRxeXhkdMpndHLCWKR5mqG0fVuBFHktwBRyEf7EXrUdhG22gIR1sxJkcpHDpHremdRhrAhcUME75GDHFfRgxxckb1SvVG7msJRzY8vUaw4UBGorSsRqMSz0Z5aZBG9bnERa36wkXx0tFG/BihRnxhOMYSg7RFBvAzRot9vUbXo6VGcoqGRTjWNkZOwLtGguK2Rl+Y3kbF/jZFgy/URa0YH0eze+hFXI/KxB6WyEZnxK5Gs+plRpp3TkarrYpGqmCqxQn5cERPr5zEBTQBReHp5UVnROnE5IMAxnQkk0YpOn5GryVNxt++/EWezQpGibDtxYCmjUbjpVtFrfoWRsbcMUXmrjbG4scPRjlFm0VFtuFFQ4twRdY0X0SxLtrFmnfMRF3cUkV9HXjF3+AIxhxaUEaSuvlGObRIxWlvwETKMltGUPwixvYG38QdySXF8IVJRhQ/DsYwKhlFV+wqRnZPRUZuEqvEGlE0RtSa8kUkBnhGTkALRQkK1Ua5a+PFbHiKRQaBbEb02xJGFmpNQwgbA0ZDC41Gnt6SRlD8oEXZrPhFhHzwRBsN2MU8vYBF06uwRlrTbEVbIKVGUUmzxV8Hc0b3U1xGukmyRtbFEEbWVoTGm+YdRm+BCEbKMvTEMlVuRp+rRUV1cRtGcM4dxj0K98TUiZRG1sVNRUymLUaWIdrFDr5DRq62BsVSJ87FEvJuRhWMSsTGS2xG6gRMRoLiA8Zv8CJGPL0KxRx8PUaO5IBGt9EVxuXQKkVwzkhEPlcCRv5DsEVwPaJEsPKpxkMcs0XY8CTFrBxHRtmsesL1KB5GVOM5xtxGQ8VWDivGWtOuRaHWCEVw369G2ornRcEXtsUD54xAK/aCRsGogEWZKnzFeekOxUaUhsTMzMzF8/2wRT7orcVbQg1Gl25ixuELgcba2xdH07yrxruWpEV4C4bFETauxcsQisaBlRDG0m9eRjojBsamm07Gb4GGxb8OL8bBOVdFRpSaxaKjqcbqBDHG/kO8xaTfnsWpgpfFGJVkRNSaLsVvX3TGeVgoxErqD8ZxGzPG3bUbxtNN1sUUHXPGIMGCxiDST8QWaiXFbcWewwaBzcQkKJzGW7EpRhWd3cY13t7Gg8AcxgaBxcQhsITGpgqsxlvCwsYpy8fGnzwpxrN7HMbRAHbFoWczRDnFgsbpt9bG3+BARiEf1sUDeOjGtYR8xeLHRMaBBPHFqy2exkU2rMYDeCXGjSglxj55jMY6kqTGc1euxgrXPcYf9KbGCzWQxq621sXUCe7Fg8BpxtEARMaAN8nGUdrdxe7J5cU9Ch3GQWDFxQaBWcbuWirFuyeLRbWmMMbgLdbFXwcBRtCzUMa2Yv3FuI1qxn/Z9cTZzjLGh4W6wzqSPUYi/eJFVZ+DxQu1RUYOnMHFYqFGxhQumcbHqaDGRpSCxW00+MWGOAbGjErYxURp9cX35LPFoImgxMnlC0b3U1jG2qwQxrivT8ZW7PlF91NzxbpJjEJX7LFFxY8CxpmZGUXV55LFSQzSxPH0mMUUP77EHOvCw2/w/cUmU6tFns3aRBUdq0WNKEnFB18jRkmdoEP9ZWdFmSotxk8ehsTG3OPF5j+KxZ2A1sRa04bGEceORpaQvUYRNgBFSS7lxcDKAUSpgjVFHoVvxX0dxkXn+0nEHHxQRiV1nEXfvhbF8dKVREwVaMUzonZGodbsRTXNy8QRNofG2huvxgpoosIawItEsb9NRkdyj8XpJg3GPnlQxSk6bkWUh1vGGARtRkMc60OL27jGxksHRA4tAMbEINbFAG8pxdobgsUjSkBGAG+ZxB6WrkZokUpGgnOmxOaucsZF2IzFBoEHxlrTykVVMBXG5IO0xfW5rsXnavVFMQhwxSxDwsWqYETEih/BxcQgnEXKw53Gs3uLxgIrjcVliAnG8dItxq3YuMYf9DxERGlBxuF6oEWXbkZFVTDwxT55zMWWIVzGcRu5xSh+xEVQ/MrF8jCjxktZ2sUCmgbG8kFfxpTljcZDiyDG0ZFuxsIXj8ayDI/FHOsVRuMUTcWfq3ZGewOjRjqjlUa9UrjFKH4/xmPuY8b026HFb/BdxohjH8YPCz3F6nNAxmpNm0aiRaJFQ4vGxTC7wcUVHVlFj0L2xmUZIsYukKhFbAkCRzwspMQN4DFGpnlvxYLiAUaNBjjFwMoxxXDO8sW/DkPG9bkixU5Rq0bQs7VGFK5CxqYbDMf/sgtEjQauRlCNg0bsLzdFyjJSRpYhOMabVfdFejYMxgyTt8bDQmFFLSGXRFl1lcZQ3ILH5b9GxyoYfcVfh/5Gb4GRRjw9Ckea9wJHrWkMRuc7bEeCggpITmBHSIh0WEj3dKRIvhQNSfe5Q0l70n1JE5qhSYaBzknOnAFKvUEbSqo+NEqCvkhKe8tdSkQIbErlcW9KcMVvSrq2b0oEhWxKLs9hSvqdWUpAWlJK4w1JSoZOQUoV5DxK/205So2nNUquojJKZcIvSuwWKkrBwyZKku4hSmu5FUoonghKUzXzSVhY0klbGrdJdlGgScplh0mFp15JFIIySaOBDkn7IvNIU8TaSKC4vUgKlsJIz2b2SF/wFkkD4DdJg/RTSX/VcEldG4pJrfeQSejOjElkE3ZJ7vVhSb96Q0nWKjFJctomSaQLJUkvEB9J62EkSZPYGkm3AA5J0N8GSUXu+EiwOc9IkaWlSCycj0jMfoBIW6A2SPBW7Ee/XdZHNynZR8X+sEdWbF1HQ02bRw5Nj0fwRTBHcujuRii+BUdeuu5GyjJRRkbUFUfcRkNHtQT7RgWj0EZ3vqlG7J4sREZlCEd4+rZG7Q13Rk+eukZsZxBH9TkhRwn5FEWGSedGILDaRXNGbkZm9wlG1Al+Rm60lUZrGoxGPE6hxTXNfEbn+1NG+EKLRvkPdUY+6AlFjLkcRn4dCUe4jR1GSnuLRmKhSUbi2JlG7XyeRmB2NUavJZzEwEqpRnEsoEZuo4DGV8paRT55m0ZhoW9G2htRRmKhHUbzH9pFsT+nRvJBikYehVtE6aalRvwYD8VKewPEYcPXRXgLbEbBOYPEgLfaRXSTukVMFQPGVOOlRSV1IEaPU09G2/lexXDOMkZMFWpGoiNpRo/ClcNv8O/FUidExk7R4USPwrHFSQyixBQ/tkZU0oNGlUMiRkw3GUVuo4nFVTAqRU8eZkTqlRxG8x+WReoEc0bKw7jFqs9lRQU0VkZdS0lGRwOdRum3lcVSuD5FTQS/RkXYCsbhCyRGYFSSxfAWFUaHFg9GQj4KRmIQjEZAglFG0QAdRldblUZ6pdhFgnNCxQAAPEVT9JNGDi0SxJ2Ao0YEVk7D2F9hRgMJm0bctWpGk6kSRapxksYawHFG4C3eRcE500QVjOLE4ekpRfp+M0b/IcXEQIJSxeYdzEaz6o1Fad4VRkwV/MXLfyRF9GyWRs9mLcVhoXVGsVBnRiegPEZ0JCVG0ER0RZHtHMQXJvPD1XirxYVaU8LctSjFObTERTlFV8Tmrl1FOGecREhQE8a/DlfGsHIzRjY838XxY8DF6nOVxLwF8sSvFI/GayucxbN7EsWWMpZGU3SgRd0TnEbu6/TFyqFZRYeFesRCzzxGNqsrRptVj8UYlQ3GjQZ+RpMYLEVSuHxG52psxoj020Xc11rG8x9RRtCzM0b+Q3bFNBFNRtk9H8a4ry3G+8tOxXJoXsbYXzVGaABvxWQ7scULtbLFpSyDw8lUfcUmUwFF1jSoxnbgb8beAj/GE/LJRX6MRsYQWPnDveMkxTCZmcY/xpjFMzO7xeF6FMbtDTpFtSaIxnbghMV0JLfESS6/w8rDPMY9Co/F8BaKRYVa9cXWVhzG2AGpxv+QScY/NUXGH/TKxXxhoMZAJKrGibAlxniL48abRI3GZvcuxtEiKcameTvF6Ei/xp2AXcbBFyvGF7cqxjSAd8Y0EcrG5/texkkMGcagCarG7zhQxrgeAcbIdh7G7MCQxi/dLMZhw8XGHcmtxDLVnsaPwtHGB18rxlBrGMaJsK/Fgy+XxiL9aMY2q/rF9gYvxaJFGcYBTcLFFYwVxvKw0MVFRyJExCAERXL5HEYFNBHDq62oxV92+8UaLz/G/tSzxnnpwMXYgQVGf2qKRdVW1MR+jElFpHCdReqVHsZQ/BvGtLe2xlgohcbRAJRFq60WRkdylcUAAIDCf9mNRb3jJMUfY7jFIEG5RT7XtcYs1LjFg8C4xkkuu0Xc16lFqvEZxuf730Xkg/rFnBF6Rv32GUU8vbrFCKxoxgFNDUaX/4hFmExdxbTIwsWMStJE8fQHxpHtAMXFjxlFwhcCxdto2sV/amDG/BgTxpf/XcbsL5/FxtwExo9ThMSBBMVCt0AKRjC7J8QUP13G9+RRxJhMDkbRIhPGf2p+RgaBIUVZF1tGarxwRpr3gUZrK21GZRkCxtV4XkYUP9ZE6Ei0xc2qYsZHcknGG57yxcIXDkWZmZ5GTfOuRLZi08U0gDvFPlcBRqD4i8ZwzmxGVg41Rb3SosYPejZD+MIXxsDKJcWiIzXGO98bxScP+UXyQS/ErkdrRoR8hsWV1EXFklwgxgc918YFEiREuWsgRmSqRcYHXzzFT68XRqIjpUWvpZzGad7DxTGZAsVWjobGuWuVxayclcYehZjGn6tJxSlcz0SU9lbFykPVxuCc5UVokblF0ys1RLaENEX4UxLGm1XLxV8YwMZv8KvG1jRmxn77tMWQsaHGad7xwtzXEMb1ufTGFK57xrges8X+Q1LGoUVzxg8LncTpt2RGvg54xiEfdEZMpptG0SKhxekmTcbKoWPGyBifxhe338VCz2rGnzx2xnKKzkSt+oPGuWspReoVnkZ5R4HGiHT1xnKKnEXeAr7G46U7RbwFUkQSgyRGHHyJxLN7wkRR2m/FBvBIRkaUBMZNhDTGcmj3xWpNU8UAAK9GLNQPRupzKUWO5KbGP7WQxmHDukbHOopGKcsIRgN4LMarPgtF3LUxxssQD8VOwCjHoIlxxvngA0fEsfjFNe2BxzfaR8eh1pdGO3BIRkvIz8RWDrNFDc+QRslls0aB1RZHK4e7R11dEEjnfCBIQQBcSDiWw0i1QgpJYPg2SQlYdkmz0aFJbCbNSUTVAEqKdhlKJUIxSg7+R0q881pKcEVkSrCVaUrCNW5KnLlsSiqJZ0q5c19KS6lYSshjT0oQo0dKY21BSjKsO0phlzhKdUU1SoD5L0qY/y1KHa0qSgQpJ0rrfh9KJqcTSslTB0rp5/BJzK3RSaJ+uEkkBKFJLOOHSUH0WkkJ3jBJuzwVSfo9AEk9e9FIf9GySMjn1UivNQJJnc8VSVV5K0mM0UpJIaJmSfBJgkm2UodJ48WGSWiEcElAalJJoz03STTUK0lU2hxJ/7YZSXnLF0kfEBtJJLMQSdjLCEmBCAZJtaXgSBAZrUiJyJxIqcuQSNpMVUgzZBlIEIn7RwAABEh3PL9HkE+6R56tr0ceJY9HT4+BR0YUPUfLkCBHsi6IRvZGN0fmLhVHxtwhR3QTMkes+l1GnDNoRmb3rEbKMlxGlqG7RiDBjkZBcflGdVMJR7dAK0biGDtH4JwhRgFN20b+sm/Fsp14RvUoz0ZR2odG+8sZxmKhVkaoNbFFwvWVRm6jkEZnRENGufw4Rthf1EUukCxG43YDR2b35EVkO0xGIEHKRixDekbfT2FGdmC1Rk1iekbcRv1FexQlRu9JhsZbIKFFyqFVRJSHSEZy+bZGl247RmEyT0YRJbpGdXHDRoXrHEYXtxFGzMzUxJF+w0VCPpZFOSNMRtcSR0ZzRqrF3bUERNCzfMYtsh1ExCCRRrDhu0UDeBdGAwkqRe+nDEaZKkVGUwWNRa62fsXP96PFsS4vRkLPQUaU9pTFiUGQRWPutkaUdotG2c6Zxa+Ub0ZbIH9GA3gnRo51y0Vc/n5GUieYRkwVhMSvlJ3FKimIRkmMmkaQoHxGmEzrxXvyEUZaZDtEexTeRVtCzkXHKeJE30+tRScPu0WmCgBGRiU8RqIjHEbl0HrFfOHjRgmKsUVQ/M7FS1lSRX0/CcWgGglGkKAnRm6jaUayDI1FmExMRixD7sWa5k1E+lzDxWiRqUXImLPEuXyIRukmUcVeutlENe8NRvCF8UV9rtbENjxkRvaXyUWC4iZGzvdpxnDOZMUu7vhG5dCaRBHHKUbuybtGYcM3RVFJnUNQ/JxFY+4QxgisnEXysCBEPzUaxsJ1nkalvalEiUFsxQrXGUYaLyXFTKYYxtXnD0bcRhVGvHR/xas+bcYhH7bFqMYpxvs6NsZKezdFINKPwyjtnUYT8iBG5IM1RgKaIMbV5ypFJJf/xLsnb0VB8dHFwvUgxeHpkcV3nCxGPZubRd9PxUQQWGTGCySeRS7/wcMA3thFf2pMxhrAR8WxP41GKO3bxSPbuUOGyStG3ZPrxd4CMkaSOqnETfNSxZ8af0QEVu5DXW0exnzQi0XQs3PG7lojxnQkBMbBOeNEih/LxQBvdsbvOIvFp1cwxj7oSsZpbzjFz2ZGxlRSN0aDwG7GG3xhxL1SKkU2qypFi1ubxpaQ48Uo7anFYOXCxTw9i8YZUfjFzTuuRFdb18XdJGPGgEiJxgmKkMaoxmvGDc+5xp0RncbOd+TG/fbpxkcDhsY0gLHGZRkixl4pwsZCz43GldQMxrDhucaYXbHGJCimRAWj1sXk8udFOpKfxfyHOsb+Q6nG9bm6w+M2ssZKeyPE5p23xlN0ZMUXJk/GPYqzxmgAb8Qpy5rG7Q2AxV+Y+MUawAPG1lYMxsQg/sUVjLLFih8TxKUsk8QaL81F/5BiRezACcbqlR7FHOtJxvJBPsYMcezGqRPIRHQkl0MSg0BDyqEyxlyPXEbP97vFsS42xT/GMMVCvoLGdr7TxTarJ0aWIYtGTmKQwu2eCEbbaChGzMzcxG3WgcaBBPPF8/15xmNdcEViodjFowGCxeQUjcTC9aLFCyS4xHecQsa5a0dGx7ofRgKa2MTAyrHEJJfxRbfRHUadEQJGoBqIxlrTfEXeAg3GuWtNxZAPJMbxYyTF07xJxrlrfcXGSzfFf9mOxp0RM8ZVwSTFeAuiRdSanMZ6pX/GyeULRQmKDMa5/DDGHTgIRslUscT+1I5F07z7xMiYO8VK6hdG1taSRkCTg0bz/RNGZDuHRXuDb8WlvSXG3EYbxkMcdkaMSq7F5/tpxMZtJUaEDddEmLtmxR4WScaoxotEMLsWxiv2F0IZcyNFqRN4xScx3EU/NdjFzMxfRpaQc8WQoPjD+n4SRWEyGUaSXI5E1xICxWBUtsXY8AxF2N/SxkkuC0YZc3dEufyjRavPGcaUhyVFawmvxcsQI8alvQHFysOgxdX4k8b02wHGXCANRUFgR8YFEjXGJQZFxiBBi8VfGMfGeqUMRWJ/ycQbDZzFeekAxoPA/sWSOh3GSL8yxqwLisZUY8PGWfVhRQ96RcavJTTEjQZcxlKnlMaY3UTGIv2CxkVHEkW0NyjETWLoxJaQ9cWqz2DGSFAGRst/OkayDGfGLNTAxa8lrMVxGxPG07xqxo51PMY6EpPG309dRPAWAsZuElXGLNQORioYjcYNDwjHZMytxHe+kUXuWhZFcaw4xj81mMUJaGJEq624xeAtpsX/sgpGjSiXxnJoLcbctfhF8dLnRYY4YkYRpUXGO3CKxUOLJ8bFjzXFnQCcRjSAe0WzewpFbhKrxdnOO0UtIWvFFYzFxlTS/8ZFtvNFj1MoRZcuJsdFtkjH6nMRRcJGI0eEnkVGKH4dxm/wB0b+st3FzEz/RqikoUcorctHece8RwUjFUhCvo1IQm/LSHCZAUldPC9J5nJzSfIroknsjs5JIM78SSqfFkqR7S9Ks91GSj8aVErpE11Kd6xmSjYwakpa12VKrFZiSusGXUqtkVVKLOdLSuGnRUr4TkBKcUA6SsScNkpfwTJKHsMuSsf6LEq+SCpKopAjSh4bHEp+yRJKCmwFSimL60nR3dJJyqG7SccgnklCRYRJGyxbSVkCNUmIGBxJRcf+SJN5zkhoKcJIaX7kSHPH90hJxA5JoFgmSUinREmqUF1J0A93SQD3fUmEvH1JYuRkSftCRUnj5jFJWBkhSZMIFkmT0QtJ+GULSRKbDUnh8QRJnUAHSbUO9Ei4J71IeDOqSIwqnkjh+n5I6xIxSIlgK0hcjhZIkhoGSOtCw0edAOdHXD7GR2EyaEcbXmNHs1lHR4OvQ0e0t6xGUQlxR87IUEf+1ApHejbKRr99u0Wt2KhGKH7cRkAk3EaKjltGYOWbRmPuJ0c9ChxHfT8nxuJYKEcgsK5Gi/3LRfaGgUZTBYhGESXYRnGsGUZeugrGfR0tRq8DVUYnoFlGliFoRiuHY0bt/NlGvcGiRiO5L0YRR41GnDNrRiQojkbmHcFGCBs8RuvRukbOiNVGN5qURks3OUVVnxvFxtzLRfVKk0VuoxDGGi8xxdNNKkYExT9EmSpqRvyHrkUCKzxGGsASRoJRNUVv8LFF1jShRUT6fcQaL8VF1KuSRiuHQsbgnDzG0ESgxQrX9UWMuWdGApoAxY2XuEZ80FfFnzycRcL1WMVwPfLFS8jZRdk9QkZ9rhJFQWCyRsNkNUYdOLfETfM9RhNhakZSJwBGYHaNRu5ajUYNT9pGcaw7xMbtkEY+6LdFvPSdRjTv0ETtfItFNiueRvrt8UVR2udFs1lBRiegKMbfz5BG2c4nRbRIqUZ46exFR+HixeCcKkZp3qVFe4MHRQE8nsa02Y5Gio4sRV4pN8ZUUt9F7XxdxmWIkUa0WSNGqCSbRiv2Z8T1SgpGN4lbxoLiDkag+AdGgZWhxd7gc8XplXNGkjqpRIPAL0ZSuC9GJKigRgfOmUNXyipFm8QYRbDyv0asHPjFEMd6xKfokUZJDEFGFtnGRB9jDUbZPblDWDlURVK4HsaYu8jFCtcERtO8hUauR7nE1XjjRvd19MVd3CTGmSogRgisfEXY8MRFmSpPRt++NkUi/TZEfvsKxZT2TcabxNbFyAcYxmne10Us1LLEbOerxCQonkXEIBBG+Q/pReMU7cUyVXDFnl6BxZp3kMY/NaxFVn1mRURpwcVGJfXEdQLOxbWmScSL/aXDGlENRpvE7MUAANrFmSqNxprm1UQNT/1FLNQaw166Lkbb+RZF6+JORaD4XcUj26XFx7qIRCXkE8Yc6/TF6SZ4xkT6acUwmb5FUdqbRRPQaMaGOD5FkdzExo8x88V1kwvGGx6AxjeJ/8URx4nGCfnERewvD0VmZhnGXW0uxnsUTkTMXW7GhqdCxvCWksZBYA3GyHbSxd7gVEZ5x6HFoIkkxWlvHsbuWkjGfb+qxrEu2MYeFnTGrWlCxtpbBMeUJQrHe5Suxt2kisbbaDvG8WNqxgskQsbjFCDGqmCGReMlxMZSllFGNBE7xpAP8kXPZpnFCYoIxpfugMYhH3TEAU1JxkkuIcZy6MnGKqkTRnDOsMXzDu3G001ixfFjRsYawB7GjnXvxX9I4cVN81XGu5Yhxiqp98UD5wdGZ0Q5RDoBK8ZfBy/GZRkSxoJRQsZAk6bGLENixqdXmsXWxYlFhJ7NQl4pq8NLWdbFuknKRVInrMUYJhNEwvXYxWkAr8WjkpLEtvMlxR04IkYEVtbEUI3PRI7kZkXMzD/GHNqjxmsrH8bLEBdFApqQRfjCWEa8BQbGMLvBxcGorMXNO8bECyQ3xn/ZDsbheuJFmZnnRZXUAUWWspJFeHq3xbx0FUZCPiLGUPzOxVyPwkPV57bFc9esxvTbR8V3LYHFlGXeRawcnEVeKefFMlU/xu7rjEXGSxrGZDtexntyl8beAuNFmLv2xH0ddMUJaHpFvOPYRV5LG8YqGO3EZ0SfxVWfq8NK6gBGguIjxd7xikYrh3pFHOuARVkXDMY/NTXGC7VbRmQ76UWfGtvFsb9cxbDhXcXqc5HFZ9WKxsVt2MXu64DE6bexxQmKn0ONBvjE2T0WRmlvDMXUK5NG7MCPRR04m8XBF/RF7C8yRmiRXcQbfPdFgQQnxmTMm0WU9h7GImxYRXxhPsYZcypG5/svxhpRJ8a0N/jFdJMYRcX+fkUBvPVE9ShNxoQNKcaZmRtGxtz5xVKWWsa/ffjGGASlxhNh9cW94y3GMCppxuXQfsXFbWfGMXcdRd++tMUoD4dF3gKZxCqpc0X99ghGEOl2xj0bksaXbg/GeekSxo0G7MWCUabGHhZ1Rg4tPEY9m6nFuyebxkVH8sK849bFHTgXRuAt6EQbntJFlrL2xTf4gsWU9l3G4Xp0xjy9PsaGyZLFGw0mRn0/Gca8BSDGcF8uxmznMsYawLlFImy0Rru4EcVjXcTFfvugRWHDlcU6AY3E846Jxc2qucXOGerGQxyfRXiLuEZlGVJEAisIxjcaX8aGycBFiUEgRFTB9sXtDeRFr5SdxS0hg0XP97NF0LMTxuJYscUhH5nGHThCRh3JDUWBRGHHK8cWx+CcyURgdrZGVFK7RecMs0YjSn/F4C0cRe/Ji8RtVnlHyBaFRz/GhEeVFJtHksorSFPklUiUJrRIsMH8SHHsL0kmLnJJkcWhSY8QzklJ5fZJQX0VSpdXLko9NkBKYBlNSsQpWkoyhmFK+cxhSnyYX0pJXl9KUMBYSmvHUEqmHUpK1gVDSn2DPkrsbjhKpgY0SuBJMEoVzy5KV2MrSsFhJUroqx5KEIMZSiQ7EErn3AJKjxPqSQhT00nM3blJSWObSWWfg0mkS2FJIAg9SdGsF0nTzPNIfxraSATO0kh+G9xIKcznSEm0CklkYydJQBJDSVePV0kgiG5J2lp0SRkBaEl+x1ZJgIo/STwOLUmmQhdJ+yYTSSiXBUkDkAFJcOsJSdGyAUl7E/hIl5bMSNN9s0iCc7NIfqOHSAM3WUhHUT9IhSpDSDOEGUhX2wNIH7MBSH7720ftnIpHA8lRR8BbPUc+6NlGPGw9R9xXO0dJLmRH3iBVRwTW50bHukRG3gIVRlKnxUY2qxBHxEKoRrge2kY3iRxHFlkER5R2zEa4r6VFTBXDRkMcS0ZfB6bFn9ozR1WwokbV5/ZFppvWRWsrQkaXbkVGR+HJRkfh8EV9rgZGhI3CRhG2DEeS3LtGHoUdRno2GkZ80GpGzvdtRuyvlEZ24HJGzN2oRseYckZH4YJF0030RZHtM8bHKZNGvw4Yxf5DvEXFj23FDHGixV3c4MWUhyhG07ytxVn1y0XZPbdFk4dgRhiVdMQi/QlG7Z4MxWzn00RMNxxG3nEvxmb3h8YIrCRFrxSLRl8YgEa6uFDGih+QRtMrecV9rnpFtabFxV1tHsZpby9G1xJTRqROEsbxYy1GVTCmRvTbm0VIv03ESuouRp0AqEZfmMZF/5BCRS0y7kaaCALGNACERseYa0XjtsdGxCAORmuakcWFWvtE5dA+RkW2gkbImMFFEaV9wyEwmkYHX4FGtoShRgDvjka/DgDFdQJ/RiXkk8R6paTFWZeGxoVaQ8TEscxFzhnhxVN0kEW+MMnFA+eNRu5ao0Y8TgVGglEtxYXrJUa8dJtET43hRQgb3EUpyyNGxLHyRdobXMUXJiNEMQgaRgG8HUb+VMBGTx5iRSjt9cRDi6xDmN3nRjojGEaAJm5FRba5xdLvq0bjNrjFeVgZxjY8YUXpJhdGWYZVxjwsEMWAJopEpgqYRsxd00WGyXZGsOH7xVFJPsadEa3Ef9ksRqMBnUbEsabFjZd2xcIXhEWcogZG2hvaxamC6cTcRmXGhxbBxJXUsUXZzlDGZYi1xVfKEkY13odGysOixYC3sMW/7IrFUUn1xGfVn0X2KBRF3nFuxamkGMY41pFFAppMRQ6cWMalLMvED3p6ReqVWkXc1w/GAwmBxngL8kWKjtbFBMX1xRpRJEaX/23G4QvLxEMcF0VUUi3Gi9sHxsh2zsTZzg/H/BgfxczubUZVMJxFAc2ExiJsJMU6AYTGyqFsxk8eJcbJ5SnGiGMDxpI6ZMbiWBnGDwtQRvMfL8ZRSXbGKctAxB04FMZDi2HG3ZMoxruWJMUJaN7FS1nsRSUGKMYOLaDF8rANxs/VLcaz2d3GoIm+xluxhMah1rzFWfUxxgaBcsZcj4fGAbxxxqs+C8ZOQHTGHOviw451SsakTm9Gx7pOxiv2R0UyRPrGeqUmxhe328XaG7zDZYgVxv7UO8ZZFz7GxymFxiJsccbl0CDGq61YQ7TIqcYcWgTGPL2axdCzh8YgsFXGEceMRfpcUcYjSunFq63AxCcP+0T2Bo3FbHixxtbFGMbptyHGhieqxlx+g8bmrlPGhetGRqD4kURUUgpG+8tuxU5AU0Nj7pjFxY95xeoEGsb6fo7GTx6gRdXnqkQzRJrGs3smRaTfEcbqlTvGN4l3xgskl8YnoCbGi/0VxTvfUUZtVv1Eqz4eRiDSp8Uc6ypFGeJIxl5LI0YOnLfFmRmcxnPX2sQQWDVG1AmVxgskwEWqcb7GKH6kRQyTqUK5/HjGcM7aRVn1w8ULNanGZ0T7xepzjUQK12NDppuqRbbzQUZBYOHF1XgJRBiEmMYJiunFDwsLxvaXqUWWIX5E8JaeRvypMUPpJuNFaCKSxVuxB0br4jpFwRcWRSqpW0U2PGrGbcW+Q/5D4EXTTaZGoiOFxa+U28UA76bGFYysRZyiEcaF6+fFkKAoRH0dssWxLkvGgZVTxdQJhMUVjCrE3LVEQxdIZsakcDlFeAuMxGQ7V0XQIn9FbqNVxSoY60UukMDEQIIiQ9BE9kXOGWTG2qwKREmdXMW0yMLFT687xukm68Ukl5nFe4OfxRSuB8Sh1qbFfNChRTf4ukTAysHEO997xqwLiMZTdIPGdk88xmgRqMah1qLGTkCDRXxhQca4L5PG46UtxpaQp8QzMwBGiNJeQu7r6kUgQZtFl26ERqFnl8VN8zjGOTTvxhueXsTHuo7GiUFQxBSu48XImBJGaW8kRuYdU8XKMkjFryWYRWznJsaSyx1GGAQcRpCgyERQDdjGtvNKxhni7sWTqXbGQIKQRcNC+cUQWM9FAADwxfKwH8Z9P6nFZMzPRVTjaEYxCIhGvp/6RIXr+UWXbhJGyeUrxTm0BEYAAAjGMyKOxhE2RcY6krlGv/2oRmuaosaUZa7FIbCcxfAWQkaF67lEKqnLxXA9F0Zc/gvGMzPRRWWIk0SNFwTHcD06xZ8an0QHX0ZGXdzVxibTYMe30QBDLTKIRo6GhEYzonTFYTJbRtNNhMaa5mpGemUsR7MZakdMFc1GfBA6RzUN8kd3bC9Ik7dySHTFnUhmPvlIiMQxSVHpcknJh59JJOjISbit9klD2RRKLMQoSna0OEpi8ElKcShWStWcWEp8DVtK7WBcSpaGW0rqXVNKj4lMSmLMR0p0I0BKdEk8Sk8INkr3VDJKhSIwSoQwLEoZkiZKfPkeSmEGG0pwrBRKor8KSsfw/0n+CupJMgLQSfc8tElOtJpJAIWHSZ8KZknnqz5JPLYPSckc9khWZuBI7vPMSKU8yUjjjOdI0fYMSchbJkkSMENJvDBVSX4oZElD8GhJacZZSYCuTEn7YjpJyNwkSfpxFUnoqA5JguYISZQuA0m5QQpJ3nD4SCrI1UiTObxILGS3SIb/oEjRMldIW5BeSGS7RUj6XjNIqZMaSG2GBkjmDw1Iz5eaR0ACWkdb8T5HkhwWRxDHwkbiR1tHCYpyR6hkQ0cHTjtHWuSmRjMzE0ZSlldGAO+WRnTkAEexUMtDeiUlR8e6M0ddbc9GPKyURnuUAEdkOwdF7J68wnxhCUZrSSBHkCCpRq8lvEQwKgdGJw90RjeJPkaTqeRG6EiCRVpkEkbOd+xG07xMRmJ/G0bx9M5FGVF9Rvypu0WDL+xECflpRrZiJEY3iRFGOSPCRNEAlkS0yBJGGXMoxsIXDUbJVArG4seTRsNCzUSmefdEc9dOxe+n2kVliO9F+aCoRioYiUWvpcpGRiUYxvgxTUYldbZFqMbLxHqlrMSk38bEokUAxtEAjsTIdqhFl/9WRgs1usYXJs9FmbuexMrDwsO4r7lFZmYpRvUoeEUbDVRF+aDfRMoy1sXImOVFglHJQ6UsX8V4C3lGFYxPRuTyi0Uu///FD3oNRrwF6sUFNFpGDq2IRicxbkZpb7hFhA0HRVYOHcZnVY5GiNJ0RluxD8TXo9BFJjF8RmTMuUZp3vlFj9OxRnGsZUYkBnpGwTmjwqIjBUV0JI3FYFSKxMDKMkbfTyVFWyC5xeLHEEZQ/D5GDwu/Rv32QUUdydXFJ6DRRejZW0ZApAnGJXX2xb/OBkfuWqhGUrjqxWPuCkUPC83EYqEVRjarC0bFj0FFtRXjRCNKS0WF6zlGufxyRnUC3kW0N1TG7C8ORl66LcWKH+/FI0r7RECC5EVqTRPEGsCbRH9qHcb6/o1GutozRrivC8WpE7hERUfCxEtZGsX3dapFmLt7RnnHd8YeFn7FeHoSRkfhRkVApDhGAABSxrsnKMb1uQTG4za+RbdAZsXysJTFV8oDRnGsi0Lb+SNGcD3YxdzXgUQ4Z3hGLSEGxtzXDMZ5WDtGTKbexYy5S0Tu60TFPRu0xq3YjMameTFG0ER4xbByc0YmwiPG3EbPxc4ZmUVRyZrGZRmBRsiHtsZR2uPEw0I+RlpklMZiEEjEZDvfwrBhy8ZU4yfG6beTRa8D78VSJ8DD6NmCxi9M6MVZhqPG+FOPxSEf0MUbDUxFmbsFxpYygMbLoRVFLNQaRR3JccUAb51FvHRMxhDpLMbzjndF/fbtRErqeMYEVgrHOSPcxXsUFMZioZ7Gt696xhLy08agiR/GV8qcxgbwAsbP1dJFa5q/RbdAfMZgVGPG8/20xXJo5cbwhQ1Fnt6NxsGozETLf1DFLSGExq+l3saeTYnGYhA3xoqO3ERj7jHGuC+vxuLYuMYIvZLGRiXFxCuH48Zbse9E0t5NxuviUsabVa/Fb1/lxfwpxsbgLcJFTWLIxQbwzsUVjIxFvHRkxiqpycWRXE3G52p/xQ3gb8YnMSrGguLDxeLHFsY6AW1EUpYVxb6fCkTqBC/Gawk9xX77esWoNf3FBz1/xgffvsYjud5FfGG6RHlHrcZIUABFGARXxkymI8bnatDG/fa5xXL5t0UZ4qhEvcGhRaMB3EWF6wFErwObxeVhg0VR2kvG8dI3RnctNcUi20HGayuAxaOSUkYfdMbGRiVNRXVxT8ZmZs5F5h2RxdCz2cV9P+1F5IOoxbpJpsV2vtvFGJUBxh04RsalvQFE0LPTRS9MfsX4wu7FZRkLxkkMWsaCUQnD9GzUxdnOp0RZF8ZGN4mxxD/G1EQUP8BFVFIjRl5LgsW62hhGtaaTRawcysV4CzjGdLWVRM2qjEbKwwfG6NloRjNECMfdJCDG2F/Ww7pJ9sVKe7FFysPCQlK4ysVj7rpEdJM6xgWj/MUwuydFEOlkxhX7z8WlLFtF1ecGxjOidEV+jCpGb1/vxd2T28XAWzrGvw6cxPP9NMYnDztEzvdtxu18P8NbQmbFyjLKxl+Y/MVPjedFHcn1RHh6bMYzouTEQ4snxnctp0VikKXG72cqxzeax8ahZ6nGoBqDxWQ7ocV24KzFd5yCxUyVlMYOvpXG4C1cRtejkMMDCaLFD5yPRb4w6cTwFnTGTlGnxs6IisRd3L7GDr6KxZaQdcY4ZwRFq8+RRfVKkcX8h8pFsgzXRVUwqkVCz+ZDkVz+Q3JocUQCK+3FkDGKxupz9cb+sqfGPuj7xY0GmESrPtNFWRc0xkkMpsZa08TGDi0CRTeJbcVyig7C/yEBRRZq3UVqvBRFJsKORaNwVcXqcwVGyJjnRVKngMaiIyrGSze9RsZLbkYpXDlGhxa6xgskU0Z1AirFguI/RXzQG8W287tFmneORjvfrcXjNgfG2IEfxjH3vMZYqFNG8rBjxpRlDMc8LAPHrBy6xEi/eUZGJdNF8jCrRnKKTUZWDqvGZtXPxTUNSEdMJmlH8rBtRhVMJUfJRYNHYtEQSJ1RGkgav0NIfp2USEcZ80jCLTRJjm1xSS3hm0nx8MVJiJb4SdFiEEp5jSFK7/Y1SoQQRko/LU1KZwdSSvFCWEojOlhK951USubPTkpZ+UhKGVJDSjZIPUqI8zhK6pszSlFlMUrkry5KCmgmSiGTIEqcnBpKzhgWSu9rDUoooQVKIGL5SUye40nYW8pJ+DmwSSs2m0kKu4lJETJhSXjbNkntyhNJyGcBSa9j2UiRpMBIiHPBSIv06Ugwkw5JuuIiSWJ8PUnObU9JUDdXSaapXEnNq1dJoelGSaLMM0nTRx9Jv4EWSZV4B0miAA5JWQ8ISSIVAUkJONxIZ9zISHe1v0h1AaZIEUaISKB5YUgn4WxI1vUuSH0OJEhg1TBIX6f0R5Pp5UcedoNHqgCMR0j/HUdthUJHA+dtR4FEikdfx2RHJWQmRxrA3EZioQ1GkstMRvfkjUanaKxGWCihRn6MGUU0wAVHpE6wRoY4A0czxKdG8AXgRpf/0MO7J1pGQXHBRhcm80Vd3ApGmZlsRhKDQ0YqOhFG9GxSRbKMiUZ8YSlGl24zRqLFlkb1Sv3Fv30JRrG/dEU3GoVG93UIRWiRjcTTK+tFJzGIwsGo/EUQWLnCFtlTRrBy5kUCK7fFpb11xeCcwcUs1CBGhsm0w7TIpUZIv1VFw2QmRpAPwUbQxNZGBoFVRSQojUYUrovFLNS2RXKKNUZeuv3Ft0AuxVN0Q0YYBPpF5/vJw5jdccbLf2xFJ6CTxv6yu8M/NfJF7slDwv+yCUautrJGs1nVxGQ7J0U2vIFGM8QQxmPu1sUs1DrG5q4VRbgvyEZyipbEV8ovRqHWvMSBc+bFhjg2xRDpOUZxG39GBRKmRW00skVZ9VZG4zZCRcSxmEVNhD5GysO8RUdygcTWxQJGuknERce6QEUMcU5GYTIeRjvfDUYFEh5G8eODRmPuUsUZcw5GoIneRQRWzEXfTwbGpZtwRkFgAkbI9oRGglEERrWmz8U8LATEeOn2RdBEXcZNYlXGFlnfRnnHjUZOQPNFFmrhRb3jnEV80HZG24oFxdQJ6MNLyC9G8rBMRThnJMSEngFGdr69RZp35MStaRHGxtzTRUwVskXr4vZEIv0dRrUVW0SO5B9GC5Plxc6Zv0b/EIRGPCw7xr4w80XjFPtF4C0dRoMvUMWAJvRFFYwHxiDS2UX+1E1Gsb9sQ1z+pEZ9v+7GYqEWxLKdT8UOvrTFeHrVxJvEXEWO5BdGNjyWxjhnakZ2TxDGTKbSxNNNQkYmwjPG+aCJxgwCMUYgsGpFWDmTxiNKe0QjuV/G+DFfxo9THsZkO0DGnk2KRvVKGUXjFDvG5q5tRpCgWMQRNnpGkVxcxg8LR8YJisVFmghZxkvIF0Scog/F9Gz2w8PTz8XcRvPFlpAkxqmCZUXb6I3G3ZPrxRgmmMbvpy5F6Gopxm3FP0Y1XinGEMe6QUi/T8bChs9FuK+rRSSXCEZCrWjGTkBAxl4pIsZ1ceHF308GxqFnZMcwKnrGXilSxgwTosZbsb7G3EaVxoMv7MVqvF3GkVxBxmDlEMQjSntEjShrxtiBRcbVeCTGvUGwxslU0cQE1qzGLEOaxaK09cUgMKTGOiMVxpAxDMYgQVrGh6eLxTLERMb+MrvG85/BxjVvtcaync/DqQK0xgyTu0WEDU7GS0iCxuF69sVQawlGlIfSxutR2sWyLpbFmEyTxkMcEsYehXfG9gbnRLralMUsQwrGTkBgxrEu/EXAytnFvOPqxZLLb8SQoFDF6OqIxu+4gsZdS+rF6Eicxd5xH8Zp3uHFa4mVxm4SmcWb5qnFO05kxqOSKkQQWBzGmghfRUATC8Z3LaVF4Jw2RhzrckQPekzGJXUDRuU/UEWbVSXGAADGxRzr5sWPUyzFlIeNxHgL/sXrUdhDEoNXRuTyP8Vj7ppDxCAHRvaXzUV5xz7G5/uJRc2qF0ahRbbCSFAARpXUvUXnjG7G4XrMxQG89cUOnLHGp1daxAbwIMapE9BEZDvrxXzQ8UWHFofGrWmexDY8sUVxrAtCrBw+xYr95cMg0u/E/kMOxu0N0EVUUsdEDpy7RDwsBMQDeHPFEaUhxdsKg8YNYOtGEFhNxv32N8bIGINGj1P0xYeFpsXGbYxF6SbxQ1yPhMV3LRjG93WbxvkPk0XqcwVERbYTxpMYU0Zfdv/Ej1PKRbGuqUYvzI7GufydRSextMZv8CPGDU+9xcZLa0XQRNLGJXU8Riqpq8RK+7TGa5qHxgaBrUSJQRDFNV6gxT55usVxrDjGIR98xUOLnsa3wN/GCWhNxuxAAcd4C1nGAbxpxVz+fMa62urFAwlCxqyLkcXNqo1Fs3s+xeAtOcYQWB3FL902xiSXDcdfB3zGnl5QxinclMYhHwTGJsK0RY/CJUTjFD1FhsnmxWdEx0WrrRtGR3JCxpf/hkVUwWhE/WVHxhKDoMZNYsnGDU/lxVfbjMYAb0fG0m9URsGoUsaO5HjGayvoxv7DB8c+VwFGne+Fxd/gMMaSOlbGkX63Rcnl/8VPHgfGexQixuVhgUV5xyHFN4kuxmznIEYobf5GLm6Hxqg1IEYLte7EPZsyRkVHDsW28zHGNc3nxeoEfEUDeC5GMuYOxPD058ZRSYVEv30VRuoE+kWZ2TbH5b9Ex5T2AcYp3KFG5dDMRWdViEbIh6VGb/AFQj75ysamuTRHDDFbRwsT6kYMcZJFRZarR1SyokcUf+FHq/4DSAmJR0h7mppI8071SB7VMUmAw2tJzhGbSTXfxUkO/vBJGPIJSpS2HUoBeDJKjZM8SoDwREqusk9KsfBTSjWZUUqNs01KkopKSniwRErQaz5KiCw6SgNlNUp1rjFKv6IuSt7hKErwziBK3wMcSqvuFUqNrg5K9OQHSoseAkoLnPFJy7jYSdHjxEnjAa9JrjubSV5NhUnC7ldJgg4ySc+yHUl+IQFJlOfTSHS1wUhddMVIxdXiSFWRCEnsoB5Jhd4xScwtRUkoSVBJlqxZSfwtVElX5kRJE9EwSQleHkl0zRRJC1wFSe0dDEnko/xI9cHkSIuDzUi9estIuDaySFGCkEhnPI5IpouESIz5WEjmzjNINPEySH6rNUguP89H4pjBR3l4mEflUIlHWTUxR194mEc+aJpHOKd7R176Pke//dNGT68BRum38UVpgL1GIY7hRuOU7Ua8BX1GJyDxRuLH2UbqlQhGtgTNRhniAkbo2bhFdy2lRv22CEfvuL5GtmLvxfTb7cWPQq5G3LVzRvhChUaU9gbEWfVPRlTStEZ78rRFJeS7RRDHfkWkX/NGW7HJRbpJrEV0k1RFXW1ORn6MXUX9ZXNFyAdWRukmrUVlGT9GETYFRpkqEMUi/fzF0QBWRdqsWkWJQbZFhjjrRs6IpEWuR4dGxsvQRv6y7UWXbgRGNxqQxC7/ZUUj24fFD3oMRuSDJMZYqKNFm9WJRrwFokb1uepFjQZOxijtAkb1uQ7FbHiSxXeckUaPwuVFCmgSRO84NkY6AbVFTKYGRrx05UU7cIbEYn/BxAskDMV7FCRGaV7fRueM2MSMuV9GtoQ6RtVWWEXLfxRF+u1rRuTyX8Qv3cTDsHJCRluxhkbFfoRG+MIqxqYK0EVOUapG0SKFxZMYjkUDCaLEmbsmxZayJEVU48/FF0iERaYKakYubkVGDeDPxZf/ykVPr6TEUGuYRUvI/0TpJhdGmSoNRj7oDUapgnVF0t4YRa8De0UKRrvFIEGJxEhQxsWt+kRFBaMyRNzXckZ+jDlFdmCORqyLaka1phRG/7KbRJ88W0bS3tJFuycARr1SFkO62gpD1AkhRk+v/MSrz6VFV+wURuTyKEaNF51GApo6xlWwiEajAXRF+typRqjGV0YcfEXGjnUBRRdIokUxCCRG93VgwkhQAUZliBPFv31yRnqlEkbcRv1FN/hpRqjGyMbNO85Cm8TARaabrsUKaEDGldTpxBlzIUb5D0vG8x/ERRWMUsan6EDGQfHtRRE2UEXx0knGWDmqxch29kU1XjfGV+wyRhxafMXtDZ5F3NfExm3FBMZfdn9ENIBnRJ3vI8YIG67EH3S3RkwV5kVGlKbFVR+Sxm9f0cVeSwvGCkYVRYcW2UNfB3pFcRv1RYtsDsY/NZzF2T1Lxl1L7sVj7lrF8rByxicPI0UOnC/GuK8HRsDKe8YYlYRG5IMcxrZiJ8Yc655F6bePRfvLosVZF5XGwfkSxyjtYsZs53NFQJPTxhlR3carvozG6gSExKrgzcYJ+WrGmN2QxsRCCMbgLUrGvHQgxit2ysZiECDFSL8IxpeQicYAb/nESFAQxbQ3asZfB57EHFo1xor9cMZHciLG30+Rxf1l78WdEbPFE9D8xff1ksbAygTGWuS7xpJcOsXKoTHGQxyZRfaXBcZ9HW7GcM7QxApGP0bkg0XG+X5uxqOSNMbRUQPHEEfWxpAxn8QUP/bEr5QXxsL1EMZN84DFZRnERfrtE8baG9LFLn+gRsKGd8WkTn/GV1tOxq3Yx8UHzmPGZYhaxjQRVkRMFUTFf9mmxoy5HMaezSPG8/1Yxd9Pn8WWkCdGM6KBRmsJWsbheuxE3SQORfwHmca9wRfEBTSRQkKtUsZYqH3F9Gymxb3jHcZwPa5FX5gTxibCRkWSOpVFgCbQRdGRtEVs56lF3uDbxLlr98Wh1jRFWfVWRuf7LkboSDJFN/hbRmZmBcb3dfhFRUdfxhgE4cYUHXFFTkBrxTlF/8S6uDNGEFjxRSQoJ8YnD+vEzcyaxUwVTEUnMXjEKTouxmZmqMXIBxZGu5aaxfYolMTXEurE/tQcRpSHhUKrPgfFZRkZxv1ldEbpJkHE0ytlw9lOuUb8GNtE+X5qxsxdd8WF6yBGih82xsL1qMILJCLGguKpRaCJgkXbaEjFyAeERhGlEEZxGw1DLNR6Rk5AeMaNl1dGYFRzxpI6N8YMcebFDJMFRbQ3jMaZmWlFxLFqxa5HhcXk8jjGFR1qxoqOcMV+HQBGtRUbRJ0RvcRkO5HG2T1cxl1t1UTM7ttFE1ClxtiBxcZN8yPG7XxJxrIdhcYubi9FOgF0RiJsmsY17xFGdr7FxQpGb8aEDX7G0t5BxuhIBkXm/xHHih+mxiPbmUNJnSdGQKQfxG+BjEUjSmPFw9OzxDf4EkWkzpzGY+4yRrNqgsaRXEbGFfsOxocWgMbG3LdF4sfexbraCsbfvp7ES9naxnctP8YeFrrFhxZCxmTMiUXBOdXF/BjHxajGscV7g7tFrkcnxjjWGMaGyQPG8BZ9xjC7W8VIv4tFq62GRjkj0kVMptPGHFpQRjeJs0UPeoTFm8SgwyZTYsbUKwvGrwMbxkT6IMZgVBrFveOWxrsntUYLtSJFvUHIxgsk8cYmwj7GYFQLRn2u8sXIdhVGPRu3RqUsh8XgLWHGLMOLRnr2f0eY3ddGQCTaRkCCPkfiR5VH0POZR49TnUdEGuFHZdlaSKrRrkhEIPlIvcImSSkDakkh4ppJHGS+SWYX4kl3HQZKSBYaSupZKEo18jJKXq1BSmKeS0qP30tKPshLSloXSUqhKUVKRKw/SvN+OkpruTZK8NUySvFUL0qfKilKcaIiSsjkG0oPxRZKcsoOShgaCEpwewRKlx77SSLZ6EmGldFJ4i/ASTeyrUmmQJhJbyd8SS5YV0kepjZJEcEcSZqe9kgtwdRIDzrGSHQ1x0iozNhIknr5SLhmFUn/GChJn+g+Sb/6TknRNlxJFURLSbEnRUlaty5JRv0cSb8oFUkaQwlJsmIBSWS810gpGtNIpcXVSBkxv0gHdp5I5LuZSJ2gnEh3DIJIr7VLSPsLU0it2DJIfp0RSKeI1kfPt8pHcD2QRztwTUd4entHVwymR3PXWUcq+hRH6vPvRhBYQkYZUVxGqDWrRqfX80aE/BVHfFC1RpXDh0Ypui1Hb4EYRzjWmkYep3DFCtfpxfUoukUFowlHLEPJRk1zgEaCUftFpb3pxIw5j0YaURlG1BrVRpjdSkY5I6tGp2iSRjhnzMTUmiBG2qzARjjnEkfV5yFGp+g8RQ4tIsR7A8RGih84RocWUUZ3LSFGZ0TVRXQkJ8XG3OVFrWm+ROTywcVokcFFZ7N1Rkkdpka+DuRGSS6pRRgEX0aMuaBG1XgJxtxGj0ameTzGA+e8RImwkcXwFtBFN4lBw6W9YUZ2T9RFCXmeRpduHUZg5YhFJYasRqut2EVqK/bDSa6qRt2T40Ug0qdEDHGORVsgQ0ak365F4QsXxkCCQsQy5phFLOW3RoFzakZaZKFGK/bPRLnrnEZ2T35GrraiRty1VUZTBZRGCD2TROF6wEWuRxBG4eloRl1tT0ZRSR1B0QASRaUsy0Y41p9FGi82RsWPdEZ7g/PFFR05RWlvKMWEnkVFoInURVK4HcadEddFKqk7RXh6pUIdOBtFrBwdRptVuUX/IUBGfR0kRS0hEcZ6Ng5GtgSRRtjwAsbx0glG8kHTxVn1dcW62s7FV1sgRjEIwMWVQ5lFkVxmRcrDcUaEnplFC7XcRQdOrUb6fjdG4XrQxSqpY8SK/XdGbTRbRrByEcZeugBGmZlMRs9mdkYepzrGoPhLRtO8u0R/2Y1Fmne0RRX7mcXFj+PFxEKtwjwslsVuEhFGTBXSReSDPsTDQs9FDU9/RXo2H0YEVvBFf9klxQaBacWWISJGbqPfRQU0lcVhw4TGPE6jRcSxtkT/kIhFiUFoxsKGOMZ24EpGOGcNRkkMikR9P1TGvp/yRBniXEaiIz5GuB41xhZqMEYMk0DG4scIRIQN68WCc5ZE3Nc8xiV1k8bnjGhGne/fxM2qT8VLyJHFdr7DxTAqIMaSy89FrkedRcNCt8UD5wBGFmopxlYOr8U/xnLGxtzdxKTfrkX6XBjGeqUARXJoEcQ8vdJESFA2xhUdg0XGbaBF+DGnxrsnA0XQs4nE+u1HRW1FmcbBl/DG0ETsxbra8sQBvExGRUc5xnbPicavJTVGImyOxlkXpMY/xs7GPQpPxtQJUcZWfZDF+WAnx/AWEkaZmZ/FTuKYxoEEQcWgibDEWtOcw40oKsY/xkzEyeWQxjtwoMbIBwzGDwuDxeVhIUM8TjDG76dFxoxKskQ1zSXGyJg3Rfd1JMYRx6rFX5g8RCqpP8Ys1C5F001GRewvU8V80D7Ga5p7xhVMAsetWLfG0m+XRI2Xn8a28+3F7XyHRFkXx0V/2QHG9GyOxNk9ecUsQ55GcvmfxcX+ssWpgpXF8kEFxq8lbMZO0brGWYZgxdO8L0bUidXGWDkMxeYdTcbUmlLFliGixdQrh0UCCWZGhokQx3BfJcZLWe5ElIc2xg4tysQYlUnGuycCxq8loEXV5+LElUODxQTFRUYT8onEio40RKutCMZqTSbG4Av3RTm0Bca0N8DFZRnSxA6+kMNg5bZFQk+ARrfRjMUWap1FwobvxBdIaEUehRjGONbHxdiBB0WcoiRGp1e8xSqpCUb1SovFSZ3YRRovp0VvgRRFY100RVTjy0VEaZnFN/iMRRempUY1Xn/GDAJzRV3cEsUJ+TRFItvZQxLyUka8dO9FwRdqxXA92sV/akzEDi0QRsQgSkZrmivF0QBVxs07akaV1ELGFK6dReJYs0VW7PdFeqUJxvwYU0RdbS1GI9sARr6fccZYOYJFRNhTxqpgYEXsnmzF4QuDxEymJcaDLwxD0m/rRTqBgcYofrbFdLX7RcqhvUTSb1fGQ4tsxeSDgkXrURhFIEHZxH0/i8b5oCPGJlNNRU2EBEawcnRF2IHDxWJ/CsaPwi/Ghqc1xgn5/EVPjelFewPUxqjGNEZMFQzCp1eqxl1tQsZ4C/5FEhSbRX57/8aEfE3GsHKqRX9q1sUfYzLF93V1RhpRgsXNO1HGysNGRUp748McfMdF7C/MxiDSK8U8LGxFak2VxadXH8YW2c5Ca5pnxLwFqMZ9naXG4XrMxDY8PkZYOTVG+u3pxcL1DMYN4B1EbOfVReTyM0Wt2InFB18FxukmDcZQ64zGeVjCRbUVg0W4HiXErWkXxjm0cEVPrxxGLm5Kxmzn58X6fpbFn6sJxU8edsTgLUfGkly2xsKGZ8SqYFBG9gZTRhbqEccBvO3GLhCARqkTIEaIYyFFnzyfxoSeakaSy7HFFftTxu7ajUbl0CtHL93HRgmKzUZWTmlHXvqQR+F6zUamGYtHkY2ZRx525EfchmZI+6K2SJ5l80htviBJVXNqSeeHkkn1pLBJyCDYSaN0AUoekBBKJN0dSpRDL0qJ/T1KGR1DSrVRRErIx0ZKlVNESvx5P0qm9jpKMrk2Ss/9MkrPty9KETkrShNcI0o8FR9K2tsVSjxiD0rh/QdKgCYDSoJy/kmrxu5Jo7nfSe+2zknfbLtJ0QipSYn2kUn7iXdJpWldSZzyOEnqVRVJg7/1SCl00kjrAcNI/6jASBi9zUhXkuFIqaAHSZ+nIUkpMj9JQ2RKSQlcWUlDiEhJzj1BSfwfKUkmnhpJGV4XSc0XB0llAepI1cfSSOGiy0iEptNIw/OuSJc2qkjZTq9IN7qVSF/XckgLI2xImLxOSLPaFUhHAelHmjfsR5BAxEczYn1HDPF8RyXmi0fM3XxHOCcMR1YOsUZAE1JGdy1DRgIr9EZlCPZGFlm5RrzFBEerrSZGu7ieRnsD6UZdrRNHf1mFRg1PRMZeuvdFMfe/RlD8qUbc12FE6pUYRgW030bPd5hGaW97Rt++gkWPU9NGk6m7RoeFoUZW7O/Dc0ZsRZtEsEYAb6tG3gIsRhbZAkaPU39GlGXExTA7lUZa05JGxm2qRToBHUX5oIdFm+adwyXkA0NokSFFZYijQxGl7cRWfbpGNc19Rnj6s0b0bOxFjZeOQwKaUUb8h4zFm8RqRkcDL8bLEBPF2opVxXlYrEX8GDVGodaARvwYA8XaiiFF52rjRX0/C0YnMUlGWDm2RdcSREYpy6FGRwOAxezA90UlBhJGy3+gRIXrl8V3vhbGO3DYxUHxM8VDC8JGvHRGRrUVMEaKHzPF+DHyRv+QWkYIG55GJsKKRslUTEaQD7xGvjC6RmiR9cQrh09Gx7ofRgrGlUYVHQFG1jQtRp88DkbP1WhGHFprRgbwnkX4MQJGAppbRoVak8TGS7fEJXWKxtO80kYHzq1G1xInRh04K8ULJApGApoIRvYoEUbSb73F2ooVxgMJSkWn189GuK9jRGgiukVg1KXGns0yRdLeGEW4r+1Fc0b0xOjZXcYYBB5FF7fhxLuWXEU5RW9F1efRRrwFAkSqYPrFfNDfRfjCpUbZPQxGXUtmxpf/SEb7OpBDg8DKwhdIiMT7y25DI7khxjLm1MV6Ng1G0QAhRicxqsVhMoVEx7pPxqOSKEYMcfzEIv3WRa8DrcXC9dhFvp9WRVrTMEX5fvRFWfWpRGQ7F0autlZFFuqNRhbZdMaRfltEI9sRxY2XxkUTYffF6EiuRAfOwUXAyiHE6GoVRlpk28U+6ClEw9MXRlCNWUY3+KDGfT/1wzCZksTImCpGkssExs/3QkZ0taHFbVY+xiegNMY9CnPFSzepQ1pkOUZXW4NFSZ3KxXuD/0QhjhHFt9HaxbaEhMUtslTGrIvJxbPqq0Vz16rEi/2lw9BEsERE+o1FHoW5RWneycTEsTbFns2qxhBYFEZ0JN/F+Q+hxGuaD8Zuo+nEMCpNxtZWrETZzv/Edk9oxrIuhkbIB2NGWtMKxn/ZHUS+n7rFPpcBxxIUscZZBpXGA+dLxk3zrsT/YQDHowEMRZHt6sWRbZfGrjaJxs4ZncVv8J9FuK/bxg1PIkY6Ab/GoIldxqyLK8ZOwIPGqYIBxVuxrsZ2vsvFO9/PxUi/IUXG3KNFTKY5xuhqBMbTvC/FfNBGxlkXAsawcg7GVn1CxtEiFsZNYlnGqMa6xhlzxcU0EWnGUpahxjSAF0Yep4ZFNV4zRhbZjMWQDyJF3SRSxTkj4sWWIaLFih8+xgG8ocVLyHTG001WxUOcrMZwXw7GrwMdRnq2kcZSlhlF9heBxtnOC0Vy+VPFNqvyxaIjRcUVHZzG0ERlxm+BGMVcjwvGQs8bRrbzKcYLtcbDoIkJxkfh1kV/aoLF2PBCRpkq4kUUrpPFqz4ixgyTmsaDwIrEIR+WxbPqE0WXbrLE54xYRCCwecZTBfdFZ0StRd5xkMXJVKPFe4MdxqOS0kRhww/FU3SuxawLnUaCc0bDlrI6xkT6/8Wd72NGMXctRiXkZ0U5RefEy38fRt5xbkXYX3ZFR3IRRZT2qcYT0JhFBoHVREtZ6sWmm7LFK4cKRbuWT0YV+0vDxY9xQ2/wI8aLbO3FNO/kRWsrEUZfmPLFwvXSRWTMYsY5tPZFPzWGxLTIL0YlBjjGw0LFxd4Cl0UTYbvEy/+1xjY8GcVVnyzGi/0ixjQRkMUldSlGYcO5xZLLhUWrvrVGL91gxm4SK8bAW+DEYcNDxa62nEWa5tvFSZ24xS/dOcZCPujFG57OxfaXJcZSlhfGT6+0RAU05UUOLXFGSzdXxmNdkMYdODdEglHJxG3FLcYUrlPGm1XNxcsQA8YawGLGDHHwxfYGT8Srzw7GCtfpxULPZkUpy8DEhesUxnlYpsWsC5BGRdggxUhQGsZKe0JGPQrxRXbg/MQublTG2PCWxe0NvkEVjKLEOhKhxor9/cTu68zFig6axmb3+sXTK01Fm1W1RTy9gEWuR5XGo3DrxY7kCcbVeJHEdXELRHPXcMa30Z7G52p7xXsUxkUsZaNFGeJRxpahgcZ6NpXFPL3uRjf4AkOw8pvGJCi4xRNhA8YdOA1GDwu3RfP92MVhMmjGdQIBRp+rQUZGpYzG0ZEUx9BEXEWgeMFGBRJAxYMveMUhjoXEkA8SxYVrlcZokYBGvQE0R7aE0Ea6STVG0q87RzmFPUcMgi1HItvDRY4kYUdTtLZHzfsUSNl9aUjxrKNIufvzSJH5JUlWmF1JDcOESQU3qUktwM9JBePtSVApBUosixlKI/0rSvVlNUodVDpKaXA+ShhBP0pATj1KJo46SgbVNkoXKjJKxlcuSvIcKkqFjCVKPWseSh6KGkpt/Q9KYs8ISvkUA0rhvvlJ2UbvSaIP5EkcCtdJCMrJScmttEnYh6BJ8LiMSa0ofEm7Z1pJbZAySU2sFUkUh/pIyKDNSGY+v0hikLNIhv+6SPfVzkhib/tITBkYSRvhO0kcvENJNxBTSbEGS0kKwjdJap0mSTMQGUn2Kg9JRQf2SBVD3kh/CetIxhXFSKx7w0gpO7hIa3PCSEL9r0gRD5FIwv+ESJitgkiGmDBIHBsNSJ5t9kd3vM9H1haqR9ProkfKcrpHBMVvR/BWQUc8DgZHv/3GRo71nUZvgXFG+EK+RuXQ10blUJlGaW+2RpF+jEYCmvVGbqN/Ricxd0ZXW2HFmN2ERt8+Akf1OeNGNBFmxInSMsUEVtBFblINR4DIrUYwu2BG4seeRu84yEYPCz5GAbwkRn/ZjcRWfZ5GIR+PRsgH7UXherDFbOdLRaikoUZ9HUzFIEGLRVz+CUadEeHF+Q9pRFUwgEVhw3xG8kGXxO7J+8RnsxBGMlUUxX/ZE0a28+HFDr4jRtiBK0a30Q/GnzwQRd/gtcV4eovFwMoTxo7kTkUs1OTFbcX+QTjWD0Z9rihGyxDVRXNGaMZcj5BF6nMVRLlrFsZoIpxFsS5XRucMpUZApCvGFyZTRSSXs0WRfhPGL0wTxrraCsS4jbTFU5aBxdJvv0MpXLNFiGMERuSDEsXhaetGj1NoRsL1QEZ9rrZD0yulw8NC0EZVsKdGAiv3RHKKQUZ7FGFGc0YwRi5up0YIrGzFu5YkxeHph0WGOCnGlGWgRjxODkYyVX1GdCQFxovbKEUbDYxF+Y+6RjxsMUe4Hn5GTx4TxgWjE0Y3+MhF9pebxZf/K8YK1+PE7MC/xcgHskYdOMNFXwcaRfCFz8Z0tR3Fi9vORRni2EXFjxZGaABrxSEfXEYwuzzGIv3CRZi74kVZ9fFESQziQ34dCERWDhRGE+G3Rs7348SY3YtE9+RcRjLmAsbV5ypEHHxNxUrqXMZUwdrFX3brxV66bEZrq8lGDr7CRfCFBUVuEv3FfR22RYvbmsV1cWJGhVqTwwTFKUbzH5LDGi+rxW40gMI178ZFhesaRqwcQMbr4qNGXdySRWneIUUzoinGwFucxZmZJUUjuYpFRPpTxsX+BsWC4oVF2c4nxN2TBkYl5ErG8sHLRtLeTMbMXcfFoWfBxT0biUaAt/jFy38oRqYKN0aAJn7FaJFyxs6IAkR7FIZEpb0dRpjd30WvAxNFeceJxYBIhca5a9HFZveYxbx0S8X4MTLFxm07RhBYJUUmQoTG/BjFRbByyMR4C2RDyeW9xVkXX8VAAqbG1sUJRRiV6EWRfpnFiUGExmlvEcYehdnFTYRJRkOtGMaI0lTGw9PbRPs65EViEKjEo3B3xiXkiUXUqxjHX5hcxjVvh8a28x/GQIJTxutRNsZPHlHGvp9+xl3tpcYUrnDGwagrxqg1scXmruPGNxrMRZTlpcajAfjFW7G9xf5U5MYYlULGjLm5xgHeOsXaG0rGgQTPxWfVJ8VZhujFysMCRCcxa8ZB8XHGGtGwxpwRe8b2F5vGnzzyxX0/RMZt1pTGIEEdRTjnocZApFvFgCaVRi5uI8O+MD9GliEoRrIM18W/7DLGmncsxn0dzsWC0anGZmYmxlTjcMbl0E5F376GxCGOA8b1KPzEfh0ExczuCMbOGW/GfNDTRehIukVtxXfGMJk2xbZzikbiWG3GJJefxTC7YMZVMB1GkVzWRL3BuUU/Ne/GnzwERhNhRsb1uexFaCIAxaFnA8aUZajDpN8IxuJYi8Vhw5PDCYopRvW5+sPHKS7FgRXRxkrqjETsQIBGKO0NxdXnJ8bnjAfG+aC1RZp3lcYYleTFw0JORtGRdEURNmzG1JqmRbfRFEaKjmBFduBYxcnlrcUcfINFPZu1wz2b/8XQRDXGcvlwxne+AsZN87bE76fOxUCCesWTGLDGWDnmRfp+nEXUmmVG/IfCxXo2n8VpbwvGONZBxZmZ+US62pLF+NOMxqCJeUbkg23G377ARZkqokUhjl/G7lpaxbuW2sWbxGPGlGUDxtEAbkRDrRnGcYr2xXS18UXkgx7CWRcNRlRSZ0ZcjwpGRgN/xsIXhMYSg6rGZtVORitl88WhZ73FtnOhxsqhxcR+jJXFCYqbxVUwqMVR2r1FVg4Wxmx4vkVwPdXG/sOlxn2uZkQ174jFP8aQxRE2QMVSlnXGBgGxxpvEBMaGOAfGS8iDxVZ9hcbk8p9E/WVvRbByyENNhN9F7zilQxQ/xkXG3K1Fj8KHRTVe4EXyQVzGqRMQw4bJIEU+6GXG22iSxQAAnMUG8BLGMuYFxoJir8ajkurFowGEREYl9USZmbHEf9lGxqU9h8YRpcPF4xSSxmBUV8ZmZnLF/kMHx40G2MZSuK5F9cqyRnnHK8ZYOYbGNIAZxsPTm8V6tphGvjAGxjcagEPeAg3GZvfExJvEIENpAJfEH/SKxRovbcQCKwfDJYbLxtBEm8YKaKJDlrJARlD8AMXiWKXFHOuyREwV5EUXSE7GibBZRurzGEf39bdGrIuJRqNSNUfeghFHjEp6xeAtlkV0tR1GFwgmRwYB2kdi4SdIQTFkSBK0mUiwcf1Ij7MiSbccR0l8+XpJWkCkSUc+vUnlFNhJmDX/SVwQFkpIZCJKzLYrSssbM0oNvjZKnfk1SnidNUqgOTVKU4EySiCULEoJNShK/zAjStNMH0qUwBhKw7oSSsQADEq+KwRK8FL7SUrT60n3meJJkX3bSaaBzkkW979Jmz+rSYhnmEldp4pJeAp5SQFcTUn1YS1J5voYSaR28EjgnMtIkrS6SK+7oEgl7qZI3G7BSOdz8UhdDQtJQ4QuSXa8QEmt8kxJkxVFSeQ/MkmCyShJvpcSSYeu90inR+VImn7bSHa+6kipU8RIQPzESClKyUifpL1IqSupSG6zoEicMo9I5BNqSG2FMUjEYBZIpE75R57tqUeWEqlHi5vQR+Vhw0fzfVBHKRwvRyncs0b5/tpGveMZR8xdQkbgnJ9FMtXKRhMhDkepk8RGydT5Rg0gDUdZ9X1GQs8iRn77CkU9CghHBz28Rh24n0ZeSwnGW7EdRkW2D0ZcD+hG2PABRrN7fkaGeClHi1ulRomwocTPZlZGYpCZRtbFyEY7TnHEFmrFRIBIMEbMzEhF+8tiRZyiq0XjFGnFFYzOxc3MjES4r9NExtybRSoYbEa5/BpG1xIexTXNOUbpJldGWDnOxWTMF8ZcjwpFG55fRnnHscUKRsnFTfO3xvAWfcZgdj7Gu5ZWRmKhiMXXErJDVZ9rRN0k5EVyaFdG3+APxhDHusQZc2/FyjILxuELv0VMFfTE91NvRpMYlMWjkuLEz2ZBxX0dxEUy5pbFqz6TRamC4cQehWRG1ecKxjy9kkPwhftFksshRkymXEYPC3RGY11qRnnpKMYl5PvF4emtRHnHAcYDZ49GoPg7RhrAHUbLf8jF+DHeRgisJEXV52fGVn2mxOdqS8avlDNGIv24RYlB7EXgnCLGyHZxRhJy5kataUZF1xIOR3GsTUZGlAHG0SI3RtNNmsRa5IjGTfOwxdnOe8UFEnDFWfVBRvFj/ESF60lFU3QCxrNZ6cVCz97EsgypRFrT8kX5oBpG69GRRtzXOcUeFnhGg8CwRWBUncbMXShGxymIRbN7OsWRXFVGTYS1RHA9m0YRNnhF+aBHxV+YXEaSy83Fds+8xjOiEEbTTSvGFybzRbG/50Yepz1G7snDQrN7wkRRSY1EryWcxILiGEa8BR1G14F/RdobisVJnRzGu7ilxTQRJsUFEllGyjIyxpayokXsL4BGnKLrRCL9ZsTqFZzGMLvPRfkP/cW1FU7GtDd0RXJogcX35DnFMXcURvCFo8V46d9GMQi6xY7k8kMmU+3F8BZHRtnON0XMXf/FxCBhRrsnJsammxDFBvCGRScx7sUFEqREWBf/RBdIQMRliCvF7MB/xlN0WcY8va5FfR3YRUrq8MWad+TFEOmJRSqYgMZXW33FZMx0xvKwGMX9ZTfG/IcXxv2HhMTtDTbF1AlQRQskvsWrPuXFs+qTxZCgJEUSg3RFqMZxxuoEnMQUP/TF5q6Xxldb2cRWDqbGl//YRbN72cakTjfGaQBKxqYKLsYP+tfGTWLgxGb3cMY/tafG+MK7xgn53sXl0D3G7Q2oxl46nMZkzK3EJ6Bexp5ej8auR/lE2pufxuLHJ8aoxmvGn6vvxZCgVMW+sM7GUI2TxVCN10R+jAlF2c5bxnJogMbpN4rGibD/xdcSG8YeFhLF845yxn6MVcaDnm1FU5aPxaab0sUsQ/hFV1ujRd5xBEZGlLZFnKLvxW8BpcZbQgVGwRdDxqabK8abVTfFjzEvxX77GkUgQTBGSuryxUvIMMbptxRGyqFhxojSRcbIB4dFE9AkRgDeV8YibNRFkf6vRsTCksbgLWzF+u0axj55tMX1SunEkjpMRmiRpMYB3oLEc9c6xkT6OUV5x0LGoBqRxcZLhUW3QArF4za2RT15XsYN4O9FyVTpxBe3/cX1Sj/Gt9HkRZCg+EXYgdPDp+hKxjarLkRyaBlFdLVbxvYG78Q41q1EpHCNxIGVH8XgLSFG9UrrRezABcYJ+bDEsS7kxWEyxcUQ6d9EhxYBxqyLgUUg0l/FWKiNxt0kpMUMcURFJCg6RZkqTcbAyodF1xIRxsnlpUWWkCpGnKL7RIcWesaKn4rGZ7Myxd2TjcWg+C/Gs+qJRgaB9cUAbyPGBvB1Rn77KcYW2XjGz/epxVWfK8L2l4PGN/gpRjtwfsRE+vPFj1OuxUkM2sTtfOdFNV4SxU5AhEbEsVXGvcHhxa+U3Maz6gPEtRUvxbWmLcUW2QHGrIu7RPgxNcYT0PBFeVgIRNqslkUN4FrGodZcxhBYs8aAt3PGPE6RxEKtyUNTdOZFqmADxkhQZMXXI9TGi2x1xuzAicVrCQlGJXUjxk5AI8Rkqj7Ghjg/Rmq8vEW6SSlGp1fyxBbZ4EVeuq1FpE7exai148Zm1WtFy3+oRSL9JMZoIjxFE2ErxtxGAcbF/hHGz9W8xoPAesV/asJFcvlbRc2qZ0UXt/vFcooDxmsrPcafqwbGs1l1xp8aRsYqupDG6pU9xgAAbMVO0XRGXqmJxqROgEPKoWXEA+dHxoJRTcUW2SzGdy2ERhrAi8X67TvFCuigxhpRosVR2tvE+aDVxXY+38aHlhHHBoFtRdejVkbqlUDGO9/FxZSHDkbOiBZGxksLRXuDGkYMkwZHO/DTRkcDGkZj3QJHCCw7R377jkWlrMrGDHHwxQc9X0YAnktHFwjoR7kMEEifLG5I8hmqSDVm70i92RBJHWU8Sd2Xc0nZh5NJ2J6oSUbQz0ks/PlJAXgNSvBJF0ovPiRKp9MqSjPvLEr4Ky5KyIsuSqcHLkoMgSxKb/ElSk5WIUozfxxKl5cYSsPmEUr5awtKL2UHSqi2/UmFAu9JBG3jST3H2kn/89BJ/J/DSSJ9s0kW/6FJKQWUSbrlhknA22hJSShGSZvYLEnP4RNJ71/gSH47xEiKpqpI5s2PSNyGnUjhirVIGtfhSFteAkll+B1Jgrk5Sdr8QEkkZzlJZckySYIzIUlAygNJ+NndSHga50hzDtJISdzKSJMgyUjoeNJItZ7ASF0krkjKW7BIfpylSHIpg0hBsUpIytFCSPckA0gFI8tHHWnBRyzjtEdkm7xHm6ajR6KjPEe+sOxG+u02Rpwz0EaUhxRHBaOmRqfoDkb4Qu9GpX1XR2dECEdXbL1GcD1bRgfOe0bDQrhGK3bmRvpcOUZK6jDFnl6iRq8DF0Uy5mpGzTsmRmBUS0a94z1GFlnoRrjeBkevA9lFQ4sARuQDtEbi2K1GarwfRr3BJMZz1wJEOSO7RupzAEbChkDGCyQiRrNZScWDL8jFTQSTRm1WMcWjkr5FNhpwRDhnpkY2PMFFrditRRrRtEbP90PFTfM4Rpf/tEWOdVNG5T/cxMGoZMMXyNXGexQExhdIMcZK6pBGeqXiRUdyZEYawHtF0EQlRuoEIMWmm8RFvHQHxoJRqcQhjq1F8x/ARUFgIcZ4emVESZ2sRe/JEkbP9yfFuWvgRqjGM0Xb+RJGMubwxfFj1UZ1ArZFGCYTRNto0kWfGnVGVTCSRcZLD0Yzop5GKVwuRqg1ecX/sg3GPQqWxixln0YYlT1GUpaRReAtuERWjqpGT56uRq5HIcZSJ+JFwvVDRj7oGcWt+gBFJeQjRTarqMX7S7tGTJXqRuHpVcTgnI1F7J5NRsxdm0T+1JRFpN+uRIofWcZ2vmtF16NsxZhMEUbKMkTETDeBxBPQhkXEsVhG+u0TRp7NJsVSuI5EgZVjxP5DusXaCoxGM8QlxYXrMEYukKBAyeXLxaAagUX5D6nFQWB5xrN7OsVuo5NFfNCoRkKtQcWPU/RCEoPqRXPXTEYW6prGW7FGRoEEUsbo2WzDQfGURgxxAUagGo9DJJc5RrG/hsWjkprEecepQ1K4hkV24MrF4lg7xvgxAsW4HmnF9+Rfxo2XXkYsZQHFo5J6w76fukUB3qDFVn1ORvs6ksbJVKVFlUNmxriNEEZUUkPFhVoTRN4C9cWhRcbEUGuDRicxN0bsLybGfozZRKyLG8PbaMJFtaaBRnQkacZpb+jEN/g7xhKDNMUBTVREfoxgxu7rMEUuboNEtDd6xnKKMcZxG43CILBDxjlFV0UQWMnFmveDxhx8hcaSy4fFVZ8LxYvbKcY+14bGj8KNRWgiJ8Z56TDGRGlnxSPbj8XIB93Em8TYxaTfL0b6XK9F9gZvRgWjikVeutPF8BY+RqZ5TcYbDcbGJsKWxLdAlcarz4nF/kPQxdqbiMYJikfGYOWIxvFj+8ZmZrjFPugAxu+nb8bmncfGBTRpxoy5n8Vif9bGA2ehxoeFmkQVjBTGFuqsxlfK0kXIB9XFWtNoRZ8aMsYUP1rG2qwFRh1J08ZbsadENjw8RtY0u8XOiIDF8WNTxtobhETtfBJGFmpdxNv5hsUTYV7Gns26xNjwqkXVeE1FVMGzxhzrisV2vkFGpSwDw4XrRsY6kuFFJJd/xr6fLkXvp13G4lhnRZvmEEZDHCZGVg79RAIr58PZPd3FiUF4xmDlxkUCmjhFKO1oxvjChsUEViLFCKycxSuHdsQFElDF4JyXxtk9EcV/2f1EgQQtxtSaJsa9Uo1GmnfCRXlY4MXrUVjEeVg0xRBYUcUIG0pFurhJxRzr6sX+Q1BGOgGmxuyezERK6jnGObTexU1iREXTvPtFyVRpxWJ/qcVioTvGv33tRIBIG0U8vfRFH2OGxB/0XEXWxXXFiPTbw5VDT8U1XhZGKH4cxgpoikXvpwDGN4lQxsWPg0bHKZpDnk2QRo7kpMWbVd/FBaPCRCuHQEbfvl7El25hRki/zcTRkYrGtMhdxpVDqEbfvh7Gw2Rwxr4wBca8BS7GgZVfRdJv/0PtDR7ESQywRRdIu8bOiA5FCtdvxR90jMb7y5zFqvEGRrIdjMZEaYtFq60IRC6QgsZPrx3Gd5wSxWx4qkTRkR3GSZ2YREi/8cULNZBGMfeMxr/saMZrCblEOgGPxeAL88P/kELGLSFGxuXQS0bheiXGRpRsxkwVTMVz137G/KmpxeOlBMaVQ89FT68vxuYdocUPHIvGCYofxNGAo8a+n67G+n4ZRh04A0bqc3VDJlNCRtQJe8bYgdFFMCpSxiqpD0Z24BhF5q6Txa62tsUN4C3FZ0SAxrge7UTmHRfEuWupxMt/BUZ3nEHGad67xjtw7sQIG9LF93WMxWezmkRoIthFsgy9RYjSzkQjuUnGkVzAxlWf60REeqXGnDOAxg6twEY+eRNGrdi5xmUZskWZKsrF8WMiRo8xL8Y3GjvG6gTqxSQoCMY0gCNGETY8xOYurcZHA8TGeAsjRhQ/XsXfvtrGhVr1xl+YnMQawHdF/kOixHKKB8ZPr2FGSC5/RSexhUYo7TtGrAv4RsNkZUbix31G/+EZR30/+0YHX0RFEMf+xVvCl8ayDFFFIY4VR9aWjkeejc1HZGsOSKAKhkhOeKpIF8bLSCH6BklUIjhJj2ZaSamOfUkQJKJJh4rMSfBY7EmNqANK2MUQSvdiHEolCSFK0eEjSpkzJ0p9yyZKgG0lShfJI0obwR5K26AaShgWFUrqORFKmUcLSu0gBkrJDQBKoYfxSTZ75klxdN5J6LHTSREBxEm2crVJ4T2nSX3Pmkl+i49J1sV9SQPQWklwEkdJgLwnSZmeC0lfntxIAjuySOvClkgyBo1IyOeYSOZ3pUjQtMxIOjr+SOK0D0nFryZJ8ukwSdgANEkYUSpJzHULSRJT7EgHHtxIVFLfSO9PxEjoiLlI06TGSJGuzEjC3a5If5i1SEL/tEhqBZJIG35wSLt3TkjUGTdIMUjgRwILxEfc1e9Hy7+tR5H+iUfcF4RH1jQDR3vyTkYMcexG4lgCR9M8uEZFtiVHMQjpRp8a3EbeAkpHqnHnRrQ3sEWmedPFp2iURuM2R0Y0EddG4JwSxtSazsQP+shGw+SwRijtN0Zm96ZFy38wRbQ36UaYO/tGi9uURY0om0VwX6NG7tqJRrN7ssTWxUHFutq6xMRCDURDHB9GK/ZDRgwC38WiIwBGPXnoRK8l8EWynZNG000wxoJzQ0blYZlEiHSnRmfVN0apE4DEl/8jRsWP3UXdJKFG8x+iRS2ybUXTvNHFLv9oRmNd4MWTqX5FlrJMQ5rme0bHKTFG7K+xRrIMX0Z56Q1Gv/2axmezWkSezeLFz2aDReeMnEUr9rtFA3iZxRdIvsXlPy9Gi1uXRjJVrsVK6rRGm+YIRhQ/UEYNT13GkVxSRpT2aEaiI7FFgQQKRteBY0X7Oj1GU5aHRY/CZEYaQPtG4li5RUT6F0ZSlsVFCBsPRupzvUVTBWBGH2OMRp2AgkV80NBGDALZRYqOL0bmroVGmubTRZ5eDcURNvxDKcsAxHc+iEY/xkRGwFtdRtO8FcY++ZpGoWcIRiv2pcWWIUhG5WHBw7mNCEYvTE1GP7WVRjoBAsagiRBFpHACRj2biUZNYstGXwcYRmznN0YCmpRF30+oxpTlv0YYBDDG6EgfxiUGAcOKjmhG4Jwvxkp76cUqGITGzTsYxrraokWmCjNGz2ZVRcZtHMUjOYTGAqv+RsDKHcWd7yfDklyexaCJAEVhMvNFuWupRVD8sETYX4pGPCwExoeFgkTDZKq/w9PTxYnSA8b67bfF2az6ReoEvsUFNCvG6NkkRfVKk8UzorTC0LPTxR+FAcasHOZFv+wHxptV+0W1FcvFUdp9RvUoXcaitHdGINK5xbFQzcWQMQVGd76dxbfRA8a7J6nFAwnORSbCFEbY8ERGApqIxYJRJMbmrgnFuB5BxiL9lMWa5krGBMXBRZ8auUWLW5/GFioHxyxlmUWZKhhE0t4QxiZTq8Z++xXGj8L/xeJYOcbQs0nFxCBIxdCzIcWeXtdF3ZNHxVmGX8aiNPHGLpC4xWHDa0Ur9gXGawkJRZ2ADkb7y19Gw2QRRpRleEW9wapGXrovxjysh8bl0JZFCmg8xiq6psYFo2JFUrihxlOFhcY1b57GqvHfxnEbNsbF/hTGQs+ExZRlpca4Db/GxymWRZvmncb4MczGawl9RWx4pMU41hHGsgyJReviK8YRNspFowFLxl4pBcY+6ONFpHARxjJVsMMMcVJG002YxS/d1MXb+fLFpSy7RQaBNUY5tOTF3SRzxoPALsWEnoVFecfDRSGOX8arzyTGfNDbxKZ5p0SSXBzGUidhxuoEM0b8hzREEFiLxpHtXESrrThFN4nBQrDhMUZVn3vFPCwxxqMB3MRPjWXGYqFaxd9goUZCrXzGcawExp7NpcYjudTEmN1Oxln1Ycat2BvGY138xBPyBUWezVpEApooRHgLJ0az6gxGtFmbxWHDgUVQ/BnGTBXCRZf/JEU3+D/G22hmxkT6MUaPMb3FehTmRP6ye8ajAeLF377mxK8lGMbu60DC+zqgxX0/i8V/2VVFB841RSBBAEZNYuLFMXdGRh4WkkUW2XLF8dIixlfsO0U+eSjFCKycxLsnc8V46WzGV+xGRi2yhcUPeixGN/iRxhlRzkU0gMlFK/ZERmuaKsb1uVVG/5B8xqrPOcXJVEzGAbyKRlb9w8ZpXpjGb4HuRTCZqsVBYJtF+8uOQ5hMpsbYgbPDb4GjxrraUcah1jjFY+6axRpRK8YHzhlGiv3jxeJY58VliKfFFQzWxlK4vMXrUZZFdQIExjY8Qsb4MQrGPL3mxYj0nUbAyuHFoUVGxptVl0X2BufF6+JUxhPyoMb4MRTG8kETRXPXQcZrGp3GbHhuxcL1+MWYuzLFZ0QFxWPu9kWyHezGSup/xih+ksaoJJvGglELxhniV8ZfmDJGv309xUkMHkZXW+9G6beJxYJzIMYNT0rG376UxbPqZ0WLW4fG6Egrxse6I0Y9eVTF8BaARI8xvcXPZgbGMsT5xLfRzsUp3J/GXW29RSBBw0UldaLEJXU0xprm50VLWRbFJQbBxfaXzsZ6pQXH+lw8xhxa28aiIzvGEOkDR9LeXUbctXfGYOWcRVrT3MQwKllFueuoxuJYFMZYOfRDldTJxVInCsYFo4HGfT+5xu+n+MXw9H9GtgSkxo/C9cY5tIpF62KgRtcjgcZMNwnCTBWgRu5rpUauRxrGj1OxRgRF1kbBF8NGQs8nRim6wEbwxTJHF0jERQaBhcZN80jGFD+0xhBp0kYQKXtHwIqQR4MAz0dAYjpIS2iBSCFwjUidecBIvP0FSYWzIUmAmjpJmA9xSfY5o0l9zMBJDXvaSbzP+UnrfQpKo2kSSuS2F0qkmBtK/LEeSktoHUpebhxK554ZSvNDF0pcWBNKmoQMSnN/CUq2wgRK6vz+Sahg8UkcM+hJe87gSRkm1kn6h8pJJMe3SdosqElf1JxJ0niSSdXjhkkJInBJi7hWSZPdQEn01xxJ2rwGSTys2EirVaRI6SaQSEe5kUjj5Y1IxGCVSEsPvkifQ+1I2RUASdyrEknmVSZJr5wrSaKTEUmAtvJI3GfgSFZe1EhHE8NIFzjBSGqkwEgXPrxIOQy+SLnzs0jekrxIHTCnSHiKhkhluXtI/FhMSPFyIUhyeBRIH5UCSG1070eCM55HrxRzR8MTJ0foSKxGQBN4RruWW0cnTzdHEnLPRlYOLkccayBHAACbRtpsBkdX7BxGEFiNRRGlRUZiEPdGzoh4xonSEkXEQqFFEoOvRv7Di0aF2vpGlIcwRtiBqUXWxURGSmrERrpJdEW/fS1FlOXuRv+QOkZYOd5FWmQCxsX+oEW+MAVG4C2+RTqS60QSFE1GU5YORty1NETG3AJGhB6CRm4Sj0VkzFzG2/mjRpvmDEbuyURG0ZHyRSlc18Qkl7fEIv3QRYj0FEY2q+TF3NcFxhuevMX+1IxGs1nLRZjdMkaGpzpGvAVNRiO50EWZKvBF2op6RsnlX8V++yHGFYxUxpLLH8QlBiBGf9mhRZ7NDkU1zXvFQxyLREymV0byQatFeqWCxhNhU0XKMvxF07w8Ri/dhsWezV7FyVQ7RvpcGEYHXzxGsgx5xQ6+m0bzHzxGK4egRQrXgUYQWD9GqEaKRhqvnkZJDCJGNxrmxaHnlEbxYydGT68sxrFQH0ZDnJVGZDvZRRGlvUKk34hGhsnsxJRlcEVv8AVEY13cwc4ZucT5oJFGpE6gQ0mujUauRyxGLv+Lxc/3Okb9ZSxGN/gXRqtPpUbqFZNGGJWUwz5XX0XjNlpGcRsQRmsaiEa62lpG2HCRRtjfgUalLBbGN5rIRkcDwMSQD2TGF0iYROY/DUa+MOHFuK/FRUi/HMYawFPF8BaURlCNjUVaZA5GvVIWRRuetsbUK5tGguL3RWKhDsbG3NVEWYa4xBLy4UWezchFhA0/xDQRWUbdJIDFQBMZRpJcAkbDZIDF0QDQxXo2WkYGgeFFJ6DpxVio3UQV+xzGke2CxYJRKsbqc2HFKVyJxQ1P0cXDQrfFguJDRiQoxkQG8BbEsp0KxpXDoEYcfDVFEaXVxFZ9H8ZUUinGPZs9RZ88oMWSOkRGSQwSRuhIzsQo7TnFgZUzxJF+J0WVQwrG6Eh+RGSqX8ZPr7zE6pXARb3jusXt3g7HjQboxUYldUWxLsbFXwfkxbuWrkUg0gHGE/KRxTY8fcYMApHFUGusRd4CoUQS8tFEAwmpxpKLG8eV1MlD61GQRZF+U8WWEN/GAbz5RbiNtsSL/RVE6+JaRb1Sj0bP1VpFImxyxsNCtUU3GqBDLn+6xoMvjMV9rjLGrJylxgyThsa9Up3GxykoxqYKcsbptz/E844MxqMBlMYT8sFFwMomxvTsucZ9HejFqYKXxblrwcWWsoxDETaKxszM2sWoNSDGfT/1wwUSeMVJDCZF/KmXxSqpi0TTKylFg8CDxr8OksUHXyXGcYr8xQMJO8Yv3V3Gsb8fRgFNwMXmP6BFE9DPxkVHhUb/IatFgQRYxlFagMblP0zFL90kxSh+AEa4ryTGih+tRna+x0QawIPGGJU0xOhZi8aUZZbFW7H3RLivm8Qv3TjFImxtRrfRrsWyDOlEwTm0xmQ768UMAhDGz/dHxeeMMEUIG67E8rDwxE8eBkYVHWNGgXPSxVIn9MWhZ6/Fu7gNQp5eMcbTvJvFEOnJxclUOMY78MjG0LMZRrIM2UQKaBJEaABjxUOLHcbhCw3Gejanxt2TW0UXt9G/SZ2iRX2u/kXFj8vFEOm3w05iNMZGlBtGEoN4Ro/C/UTPZmXFP8boxUhQ3EQIrATGkxh0Ras+T8YPC2LGi9tQxg6+gkWrvoPGK4cWxL99CcX9ZcFF/fZRxoy5i8P9dpTGQYIBRhbZBsXn+51Fc9dAxn2uvsaoNc1FONZhRb3BF8OKH+3FOTSNxgxxKMZpbyDGDpz7xSnLEMVNhN1Em8Ryxs/VXkWKHyNF9gYzxqwcGMYExXvGorQSxuwv9UVuI7XGVFJ8xp3vv0Q4Z+LFuknQxV4pN8Vm99jF5q4YRrraKMaHp5TGio7uxXUCN8Zd3FvGT68GRoBIk0UFEl3GrItPxTMzhcWynbfENxqixYkwwsahRcbE22hWxo8x7MajcHlFehR+xK+U7cXWxT1FCzWURoGE90YIG8bEY+6ixQRWmkXC9UjGzO4KxpJLlcY3GgDGVOOlROTyscUnMahEjSgexmpNf8ZU42/G+u1rxDLEsUXHmOtF5dCiRJhMeUVkO2zGrdjrRc/3Sca1pnDGbVbSxn6M2cZ18dPGHTg7xv32LcakTsBCCYqPRZwzUEZ78ppFmZk/xm000MS2hAzG6nN3xuYdq0UkBu3Fz2bQxkTYw8ZmZvRF7Q2aRU3zWcYd+ArHurjjxaMBukaVQ0/FmghqxsWPYkYD50ZGnYA/RmpNV0VXyphGwMrnRlFal0YaQA5HZEy9RoeFSkRgdhvGvw4sxhWdicZpAEnGG14aRz4oPEcfVKRH5YAMSI/BPEiLHEFIRV+BSAo/x0gxl+ZI2NUCSVP1MknKQnZJlM+aSbFTsknVPM9JXqLsSVku/0kiYAhKDLAOSognEkqfsxRKRlATSrMvE0pNdBBKHoYOSjNQCkoXjARK8XYBSo9i+knAlu5Jfd/mSUee30kB5NdJBX7LSVkfv0l3uq1Jd5SfSY71k0nY5oZJfFF7SQR+aUkrsU9J9wkwSS3GEkls7/pIEhPHSPjqpEgcS5BI9LuJSH6lgkiftI9ILgavSHVKxkiQ5+BIGbYISXXJGUlFshBJHIPxSEK+5UghXtJILie9SNcKskjNu8NIbWW/SMvgtkiXVr5IgG/ASDzOqEjm55ZI2JmMSBMAe0iJAjFIxnslSImRQkib5hdIZCzNRx6niEca72VH78maRgis7UY/JPdGNMBIR7KdUkc+qCxHu6fQRvPOLkcCCX5GvPSpRkvIgUXQRJJGxKArR3bg+EYxdznGpSxTRO18z0YftBFHJsJ+RS5/lkYqqWlGBRJ3RgIaq0ZgdgtFmSpxxlHJ1EZvQUlHHFrExHUC3EVokYlGiPSBRlInvEXcRi9GBaNuRtVW/kXOGYtGS8jNxSDSE0YV+z9GgZWNxbUV88S7p5FGglHLRRQ/UkU3iVFF2hscRJRlUEWsi6NEklwCReTyOcYXJjDGFR0/RlMFp0VFtutEI0pjRlTjC0bswFZGNjzNRW6jJcYf9A1GS1lKxlN0skV4C0TFUwV3RQMJDka6ya5GIR/wxWiRWcVJDOZFqKRwRhIUbcbQRA/GkjpVRYPACsT0bBtG2opFRpAPikUhH1RG7J6+RTm0I0ZW7PtFuI1fRgHel0aUh6NFNc07xaUsLUb7OkTFOSNeRbN7qEZ4eknGEaW9QjoBYcU9m+nFZKrARCsHh0bn+zdGrdjnROVh50WV1BJGdr54RqyL28HxY7bF4Xq0xX0//0VPHqhFmne8xClcT0YG8CJFsb94xShtnEad7w5GryXkwwuTcUYjuVZGQIJiQ6wcLEY1XrhFYcObRUCkk0UGgVtG9UpMRkdyBUWDLzBGF7c5RvaXAEaHFhlDke0oxSLb0UUWahFG+zqwQ8KGx0TzH+RGguJLRfjCBEUPC0dGbVadxT81YsU5RT9FdLW3xSBBpcXsLyDGi2z/RfUowEVeSxTFyAcbRj55okUDeL1FutqRRjMzl0VZhhfGait5RlyP2kSpEyDFAd4SRgskuMWrrQxGuWt+xu84p0VgdivFE9B4xRue1sVrmghGmZkZQ7ivOcbuWppEn6uNRX0d5kXfT//FIR9UxE7RK8YIrJxDL0wWxGpNNEb+1HzFDHHExaCJS8a2hCtGWtOKRfgx5sE1zWVGokWMxmbVSMZyioLFn6ufRQxxH8ZeuivGWYZUxVFJNkaOdVNGHHw9RYoOiMYnoM9FUGtOxtV4pMZZhhDFPZv1RGZmVkTIdnnGsVBXxuOlS0ZPHmbF5h0XRnol9MappA9G0t7+xag1CsZZ9fHECmiCRLKdN0ZseLrFbHhKxMrD6EWaCCfGih+HxlCNM0UtoZDGfGFxxgWjXsaV1OfFglFPxh049cXXEkbFQBNKxpjdscVeSx7GkxibxmdEosabVQbG1fiExpjdE8J/2evFutpMxsiYI8X+1BrGXikuxmuahUXGbTRDZYgCxkfhoMXfvmbGdy31xerztMYD56DGCyQAxVz+j0Xe4F1GJkKRxszM3EQYJgXGzhlXRnecakWdEQrGMJl2xlyPVsV6pQjG6bcvwtejJEUmU6NGA+fyRQU0AMbhejfGaQCrxovbWEXWVgDF0ytaRo/CRUXY8LRDz9XKRTVvhkZLWSXGwMosxicP0cWaCENF4zbyRawcmsPOGdVFJsKKReauv0VPr3/GR3IZxsNkJcYmUxnFyeWnxZCxhMa2Yv3Fl/+4xPLBCMd/2bVFYHYExmsrA8beAptFTYRZxSJsiMSuR6fFQq3nxVz+Q8XWNEdFWtMsxGznisb3dSxGC7UixkvIR8NHYYxGYOW4RS2QeMXoSP7Fc9eaxFiodcXlYelEnYD4xQaBmsYQx/zFtabPRRDHNkX2BnnGv+wYxu18e0XImFPGRwPCRbBykMUs1NJEm+YdxL6fpsVQ/FxGiUGbxmq8LMUxCAhFXP6jQ0wVC8ZxGw3FpE4MxbuWtsVn1YtFAivPxCv25cVvX+XF3Eb7xZtVH0PfvknGzaoYxhlzw0UFNJTG/rL7wh048MaMSljGutpJRpMYJMVQjcLGcax/xUhQTcZUUttF5WGTxhPQVMVy+QNFcvldxlkGscb8qYNGTBVrRluxI8YhsBLFRbYWRuCcEMZPHi7GxCDMxRDHykVB8QnGv+xWxjf4+kVqTfNB/WV4xqaKikZrq4hGcaySRvgxH8ZNhDFGVFInw7PqMMZApLLGBFZGxi2y28WMOZHGGXMrxeHpPcVwzlfGHqckxZCgOMaOdaHEb19TRjVeWkT1KPbFZ7MmRq1p7sV++5pFVNKZxnnHE8boyIDG2huAxX6MMMZIv25GnLOCxtQJi8YldcDFmMyaRp2AtEXYAYjGdQLSxNqsO0ZZhqHGmEw1RBdIOsbarMrGfT8JRTzOmkZj7gLFPwYgx2IQqcZHchxGpN/+w1Knr8aUZcpFTkBSRrx0psZa0xhG2HDbRvRsYUa+sOdGJQbZRuG6CUcnMa5FMhUHx94CMMZy6KTGsp2dRYtsjUYl9b1G4scAR2R79Ud5+BlIVj0BSOaeHUgQKYhITkioSB8kq0jttfZIaPY5STwZa0mqX4xJOripSatMxknvqNpJZVDpSe6T/kn/8gRKbJkHStsACkovpAlKm74JSiBACErzTQRK+CEASik2+0lAFvJJxbrqSdrD4UmfCNxJmIfTSb+6yklTN8FJI2mySV17pUlg8phJVz6LSR93eEkMhm1JijNcSYA+PUlwvyBJC9wHSWfj3EgpgrtIPC6mSNVoh0hl6XFIfZ17SGXSjEhpppVIPN2fSIPY0EiIhPtIxjz7SCpY4UgQYdpIeALTSKyzuEhZDbFInIO5SOZ9uUjf2LBI63m3SBw8u0im27ZIXe2VSCu/j0ibRIZItWVbSHP3LUjN7DRIhI40SO7aBEjmXadHvz1ER6dXJkdif/ZG6JkoRwKaJ0d5x/BG/vJDRwyCZEc5o9BGZ1UuRwxxPUa62nVGD/qiRqz64Ua9EhJHfGGcRXlpjUaSOodG1xKuRiHwEkc73zdFfGGmRQ4tq0ZtRYlGTBURRtEAzsSL2zhGf+r5Rs8mF0fRAI5F4ekBRje4CUcQ6SxGPE4JRaTf0kWWkLNG/kOCxERpZkaEfMbFI0r7wvTbh0UIG1LFediKRsoy4kXwhedFMQhQRTQRzkRxrAdF3gKjRZyiA8TwhYlEUPw4xb4w88VwvepGak07xU5Ak0QJaPBFJJdvRB6nOkaTh+1F2c4TxsxdwUV6Ng7GOGeEQx6FjEYZ4jVG78mDxPUowUb5oDvGVME6RszMeEWGyUhGBTRmxtv5kUb4wmNGJCicxcxdG0ZYOXtGnzzIRn0/W0a30VTF9Uo2RrRIoUa8dF9F+Q/lRbaEKUZseNpFsp0ERp5eY8bcRlPE3z6GRhueJsXwhU7GZvf8RAxxA0byQWRGoWcbRrpajkYnoHlGkX4XRdXnpUYi/aFGpSybROhIKUbTK+HFw2SORc/VDsWWMqfGbTRXRv8hm0XoSFXGOgG0RtV41UXM7pzGKA+LRoVaX0bAyplEPL0iRaFF+kXYXydGuWuxRNCzu0Vbsb9E6bcfxAfOAUWg+DHDJlOhRqpgpkVtVhJGj8ICRp0RxcQXtydGjuRuxUOLOEalvblEvp/OxZMYdUbP1RtGnzyaxXUCEsUN4KXEJsI/xnnHGcR++7JEC5P7RT7oCUTpty9GqKT8RQ96TcYLNchGYFT0Ref7EcbHmP3FJzGcReY/msWSy0JGmbumRd21H0YofsbFYhBoRb/slMUkKP5FA3jhxadX2kQaL2nFF0gVxgTFj0SoxnbG9bnCRNhfy8amCltGyjJ0xHqlXsZYqAfGxW1MxSqpNsYCmuDFdLVFxkVHdUabVSJGKhhFxMsQV0aGyUPGCBt0xizUecbZzo3F1sUVRUOLXEVOYrBDtvNnRsDKHUW4jfzF+DFMxp88kkX99glFokWRxnNG4sWTGCFGE2EDQ/p+AUZJnW9GFftoRrzj5MXjpX5Go5KUxaMBC0byQc9Bad7fxZtV18SAtyrG1Jp2xF4pYEYDeFPFxLFuRHvyMMW89KLGt0C0RfH0HcZ6pV3GxtySxqmCN8YOLS3GIttuxr6wg8bo2YTGCL2jxlBrV8Zku5jGBvB8xvFjnsXdE4TGpE48xVrTdEVeuqHFDHHMRYVrtcat2KnFhA3JRRzrQsWQD9rE6Nm+xgPn6MXTvBzGUpYixsnlGsa288dF8WNZRkcDNUbYAYTGxm2CxakTVEYHXwvGmbsaxe847USU9rTFwTk1xvOOU0T8qU3FmN0rxpJcrMWaCDdF4QsVRs/VEsbzjhTGGw24RSXk1cVtVixGk6mQxdBEUMVs53vD8JaGRlD8nMXMXcXFoImJxiPbmUSsHKJFj1OERLN7IUbOGVHFEaWpxT7oXMYMAptF3SQexvW5kkQRxxpE4C0VxlMFY8S4jfpFHTiyxixlB8Y+V73FCflaxhov0cWF69NFuK+VRWuaaEYqGGrGGAT4xSL9/sVAgmTGPzVnxrQ3iEY1XuzFGAQmRBE2VEbl0CLDxY89xriN4sUFNAbGQxwDRR3JHcZ/2QHFufy7RZmZFcW62vpEtvMURp8aX8Ywu5XFl25WRUMcd8bV5zZGfNAHxZAxG8VlGRZFEoNsxU2EiEZcIAPGYTLNxHql7MMGgZNF0ZESxjY8WcVyaFZGm8QwxQMJokSezTPGNO9exoxK+kUyxEzGkxgJxhueUsYXJufF6+KORYXrl8aAtwLG4K2JxvH0rMW3QMRF3SQyxUFxisZ0JCTGqDWixiBBlcWY3brGaJGNRM3MsMUN4ADGSNCmxqROOMW1Ff3FtRWbQxUdAcYOvk1G3LUmxvOOlcUG8ATG7zg9xggbSsX2KIxF+u2LRDlFR8VnRFnEKcthRrIM0UTVVmBF9NsSxq8Dp0OPU7zGFfsLxoQetcbn+3HFdJOexczMd8ZseB9GTWLOxXgLPsYibCZG+Q+pRGQ7A8Xr4pTFY+42xqutAsa62jxGLm4nxQn53MWPU6vGejYrxC5uL8Zm93hGklwtRpyiZEah1nnGe4PvQ0rqBsZNhJ1FglE3RldbOsY9m8XFETZ3RjarocZzRnvGrPpwxtqsSsT5j7pG54yhxgTFS8acM5rGYn8BRUCCasVliJnGtaY9xZducUZfmMRFWlOUxg6cT0bS3uVGApqvRtzG1kY735BGXwemRGb3O8YK6BTHaysyxsSgnMYbjfpGcE6NRntymEZBEZdH6CoDSNqb0kd52N5HpO4zSOF6W0h1kmFI+DuiSGtPBUl2EjFJgRlXSSsnhUkoy6BJeqa3STx3yEl7hNxJipXsSVW09kmeMvpJ/MD+SYWyAEp9cwBKrfn9SSUB9UmIIu1JNszrSc/u4Ul81NxJWZXXScHszUmFN8ZJkAK8SYU8tElBHadJtvydSZvEkEleJoNJQu5qSfZPW0kWekFJ45EoSYAbFknuafVIKUzPSMiXwEjc75tI+ix5SEP8akja7GdITQJ0SK9dgkhvKJVIpMbGSHcczUhQDL5ITpDFSPGjykjYT7JIukipSCZCtEgf+7lIoiumSPWAqUg967JIHk6kSDByoUgA55ZIGniGSBnTYkiohkhI5/xOSMZbOEh5+QlIvx3JR3agcUfNOxxHprkHR22FcEcGcCNHgDdDR6CJ40ZW/SpH/0GCR/4UOEfvp9hG6Nm8RXvydEa0mQZHt0DbRonSMEbua5HG+FOxRpTlh0ZSuFJFZlXgRkqMgEakTmJGgtHDRpT2/kWeXknEz9VhRsbtK0dz1zFGfa5oRixDnUZzRsRFP8aQRqrPXUUQWCBGjZc6xc6Ia0aynYPF9bm2RbEubsTV5yfGg8D6RJoIV0Vhw6tG5WF1RR3Jl0aBlWBGFtmOxKUsA0X/IZnFqYItxaCJeMW6SQzEUicpxpRlzEaCc4RFWYYkRgIrBcbEsRFGZ0QBRStl2UNiENjDowFWRolBrMUMAgTGPCw+RmD2lUYUP77FbVYhxRuersRd3KtGAAAgRIVaj0VDi2zDjDnYRvMfOUYfY+JFOUUzRs2qA0begulGY+7SRF4pt8W/jqpGt9FhRhbZtkRseEXGns0ERnSkg0Z56ThGSuqQRQ4tj0Zy+edEIv2yRXxhNkU1zUFGeqU8RqRfo0YfYxZGDi20RX9IRkZqPIlGqvFoRm/wE0a1FdFFFYzKRlOWAcZ80AlGAd4axU+egMYlBhBGy3+cRQ6+nsWWskNG0ZHSRd5xqsUULstGSnuDRT5Xz0WO5G5FV8roRXDOc0ad79dFzhkxxa62kkQMk9FFA3jZRaRONcb/kNJFT69SRpOH5UYAAO5FPuiDRZT2DUbsLybG7J6wxTC758PVeMnFZYhKRjlFBkbJVKdF7C97Q+ELscUHPavFdfGZRvOOk0MgQVVGcRulRbx0sUXYgYdFmRmExhG2sEZR2iFGFyZzRaOBwcbLEGpGYhB/xrG/dEaU9pbEDAI3xaW938XUK4PFOgGBxQRWbkXGS0HG4AtzRRxaGMXaGyPGXP7rRHsDl8b1ufrEu6fDxnL5t0RgVIdGCtd+xmsarca/DinG4xQtxK3YTsbXo5LFo5KBRkKtw0XZznPFkDGNxUi/ucUvTB3G2T1pxkU2p8YMk4nF3nEpRtGRSkY3GiDFhB6QxrUVC8VuEoPFMlWwxXSTSEVtNOJFwagkwvmgPkYRpUlFQKTBRr+Oh0bKMoxFEOnVxZXU/0UGgS1FPldnRfMfLkW1hPbFkA+iRMlU/cVK6lbGHNqNRlBr4sSd7wrGsp3pxRIUZsabVaXF847NxS7/N8YnsbDGAiu1xjOzpsaqYDfGTKbvxjJmjcZB8cbGtmINxiSXUcYcfMnEqKSgRRNhzcWDL0XGZDu/RPHSGcWoNTtGrdgmxmb3sEWNl+BFb3DVxvrth0XUGu/GlrIgxmJ/mcVZ9TVGMLsHxL99lUQCK4lFWfUhRna+48VwXzfFETYBRtY0K8ZMpqDFk4f1xcoyF0YYlUjGKH4oRQDe7EWQD3TGKdy3xlz+MsZa0zxCD3quRAsk6ERIUClGgnOkxfs6DMXRkZfGDr4AxDTvdMbplWZFQWAoxoEEQcUmU3jGio6wRV1LbEWze9JD1xIQxoXrW8Y2q6ZEfa51xrWmTUY/xorFuB75RbNZVURRSZ1DBz1fxQTFn0VkO4lF1fihxhZqM0bMXdXFvrCXxvRsckVRSRHFMuYYRgyTu8UwKslDgLchxk5iIMVHcsHEjLl/xWsrkMVSJzNG5PIrRmTMbcT99jTGPzVjxsbcTsbOiLJDCkZMxujZ9MQkBnVGldQ3xuAtisWxULXFrfoExYmwIUQT0OLFidIlxuU/tsWAyITGaCJsw7Q3IEbSbyNFF7dRxO84pUSFWv9FaJEVRfkPScQAAGfGxY+Cxvaog0YRNsJF16MCxsV+psaxv0HGlpAPRrbzhcW3QCrGD3qQxTF3dcWynYDGaCIqxp+rJcbNzARFUI27xQ8LPsYT8hnGX5iCxTarZ8bsL4XG3EbNxeSUgsYv3UzG07wfxjoBKcXZznfGFyZyxoj0lMaUZaDFOoGixjXNA8YW2c5Eiv3xxf+hk8ZEeovGC5P5RBX7j0U9CgvFCyRkRQAAnkV++y5F+DElxtV4H8bRkeREClfZxlUfusZMNx3F1xJJxhIUv0RJndBElPaGwjwsB0bRALrFxEItwxcmU0Nv8JXEb4HERBiVYsYtsqHGrwN/xU3zhsSZuxbA/AeaxlWwhcajAXxFvVLaxdGRSEaq8XJE2hsDxhsNnsXBF0VGbqM5Rb3Bi0Xmri5GKhgkxmsJ5cVW7PdETYTFxiVk1sZHAzDGCyRQRhlzZ8THul3HLpAaxtqKckaY3YtEuXyZxsZLB8Q+V3VG7lo2Ri6QBkbHKVhGsT+GRkcDr0avlAVHkKCqRWdE3cWpgpbGcay/xjVNLsdWDpnFc0ZQRnBfhUaNl0ZFGbNhR7Um30ckN55H4VqLRyZSFEiJoB5Ijbf+R8OETkiH3cJI0vABSQOBHkm7m09JiquBSSahkklLeadJj/S5SdVH0Umht9pJQJPkScGB50k7YO1JjxHwSbmL7klSqOlJqqDkSd3D3EmNCNpJ6MDTSRv4zklBEspJfi/ASUGAuUn1rKxJhmOkSXh1nkliSJVJoQuJSbfMeUmWLV5Jc4pCSQMdJ0k1CxhJVg4JSXXB50hfPtVIlH67SDn9kEifbHdIotNxSHjrQEgj2kFIWYWCSEqCm0gGmalIfwmfSPCup0gTqsBIsMKvSCdpokin16xITvCtSFndo0gpZJtI2sOlSGfspUjAE5NICASVSFP9jkjPxm1IaU9YSLhuUkjh6llICgcsSGw47kcB3qVH3086Rzk0V0f6LVBHaFGBR7TZD0ejwVhHApouR6hGI0eqIF1Hr1Q1R+eMcEWGyYRGsS65Rn0u2EbgnHNGmbsURt++EsaVQ69F2IEARnuD78XOiExG/Bj/Rs4Z2kY+VzZG+MJMRhG2jEYibKZGlVT3RvrtC0VHAwhGvUG+RhDHO0aEDffEbTTWRZmZkEYdyRHGJeQ/Rs/3gUVWDtXEt0ASxD/GCsaSyy9E6gQZRlbs9UUibBRG23meRkOcnkbzH4rEL91URL8OusV8YaTFSuryxRIUU8Vd3FvG7lozRiCwNka30U9GiPSBxqgkuEayDLPFqvGKxX/ZncOvpb1Gak0zxmEydUW1Fd3FCYogRlN0REUzopPG+Q8SRjkjxkWXblZFO3AOxVios0V3nBlGaCKmRfHjtUbdk5RGhjiaRfTbQ0abxObFMXelRU+ezUbk8rdEYhDARe18QsYj2xnEmEz1RNk9hUYjW5JGyPalRlkXT0U+eRhEwFuYRq36B0bu65pFkA8CRc4ZhEYExRrGoBqTRb4fnkbOiFLFILByQ6ROQkZvAYFGImx0xbge6UVLWdpFowEARm6j30X6XLVFrkc0RpwzIkQZ4k1Ge4ORRmbm/0ZVn7tEzaqtRYPAQEYfY6JFC7WWRSL9oEVCPhPGhjiaRZVUkkZ0JL1FzcwBRp5escQ2qwFG3WQFRyoYg0b3dYZGMZmCxbuWAMYVjKJFy388RXuDN8XjpflFne9bRdjwJEZ/2Y9F+zqBxlRSuUVDC69GRiVPRg8LJEaL/QlG7J4sxaK0G0UFEihFryUtRoAmTUYExZdGDeByxvFSgEZApGbGCKxbRoxKmsaAJurEwvWxxtXnvMW7uAXFVTB8xt2kgMYqOgZG1XiBRRcmRsZtNLBFrWn0xc3MoEUzxCXFsVCKxjw9kUaL/QTGF6aexk7RPUU8LGpG2T0kxohj68WUhxVG0LMlxjC72cXoSFHG9Uo2xhcmu8T/sg/F5i6wxrG/BEZ8YaTFGeJcRq3YKcZPHhLGpb04Rtej9MWxUMfFTBX6xZI6cUY+eUxFPZujRX77okX6foFGwheOROye1EQ+6CPGqz5Lxch2FsbqBERF4C0QxciYOsZ9P7XE7utcxbu4H8bf4JFF9NvHxfpcLcYRpQrGV8q+xTjnjsak3/DFuK+LxjAqMMblP8LGNd7rxm1WXURZl4vG9gZDxkhQfsYxd+1DeqUAxRZqPUXgLZhFWmSXxQn5jsYc6/LEKVwOxmlvZEUJimBGFK6NRc/3o0R9LiHHZRmqxXq2mcbzjjXGdy0BxWgiUEbtfO3Fns3IxUvIh0NSuCxGguK1xULPKUZ24AHGBTRRxAUSpsV1gs3Gl+6NRqTfNsYDeAXGKVwzRs/3GkZbQljGq60fxmEyb8YLtexFfR1IRRdIJUZU4yXD4ellxYY4asYaLynFW7E7xqik3sTl0EDGSL/TxcSxjEXBFylGMJmqRbfRuMUc2rXGNquexioYGUacM7HGnl69RRlzF8REaT9GSFDkxPhTI8OJsIXGhsn4xXlYZEaC4n3GmbsZRln1gUR2T2bGeAsAxQTFO8WEDcvFo5ImRWlvOkZwzmjErVjBRpvErkW7lo/GYHYPQ3ctUUYVHcFFQ4v2RSxlAMYi20PGMXcqxp3vh8QJil/Fi9vsxX0dSMUmwo7G9gadRYR8csa1prnEBaMGxa3Ydsaoxj/FnCKLxqUsbsZO0ZfFLm6HRWsJ+cOF6y/G16MsRWIQOUak397Dm1VhxqRwGsY8vWXGIR8pRiCwNkYrh6TFJJcBxiLbV8ZE+g7GZmZ6RcE5ocVO0QFGJw/TxL1Bisapgp3F3LUmxhE2OEXpJl7GMXexxjJVKMb8GGNFUdrpxUFgWcbnjFBFS1m2xSPbKcZ4C2DF1JoJxlBrPMbiWLnFfR2YwwrXbcaEfLHG/zKTxhgE0kVdXInGyVQexlKW7UX4UyND4enVRIcWr0XuWiFGxY8Sxs4ZBUUhHzzFn6uIxrN7sEVoAOzGKcvQwycP+UWAJpzFuY2GxbUVtUWjAQTF3ZMdxkymFsYSg1NGYOVOxj+1o8a5a01FSurOxQU0dsaJsMnEf2psxh4WWkXsr4fGm8SwxUdyO0Zs5xNFhJ4NQ52AnMa1FUzGzO6TRepzLUXRAJhGyeVSRkI+uMS1FSrGI0rTxN2TVcZB4MLGTkAxxtk96cRrCVrGLm7bxi+MCcdz15JD1JocRu84VMbP1ZLFejalRpSHCUURpSRGfa4MRjOz8EYHPdFGCQr4RnWC00bmv57GoWdCxpR22cZbMQTHeZgxx47kdkVjbq5GtaZJRdJvGUe2U6RHIj2MR1CNTUcDuLlHzD34R9+Ak0cnYQJIQMyGSAHUwUjINudIL4UZSfY2R0k5aG9JJVmGSQqam0kC2K1JQ32/SQdJyUna3NFJoVPZSbyI30mTud1JNBvcSZPw10lTBdVJgv3NSZ79yEkdXsZJbwDASaagukkUfrNJdk2qSXNpnknGiJdJDP+USd3VikmsPoNJpStsSbypTElVxzBJrZgYSXiOB0lY//RIBxflSAovzEhBUKFItxCPSNXndEjRYFRI3EUuSEaVPUg5/YBIPL2RSFzugkjxBI5IcM+nSLcZrEhF3pxIwCKnSF+nqUjmxp1I60qRSAG8lUjfL5dIK66USOAkkkiaN4pI0YFqSNCzV0gdCG9It9BXSLAiNkii9QhIUK3OR0NLnUfLkHtHpd2LRzark0eVg1xHlOUhR2BUW0dnc1hH3SQXR/VKekavpYtGxCAcRXC9LkdAJOZGHoVtRqs+K8Vn1apG3uBgRmUZ+EWjkgNGgy8wxRzrFEafPBBHv/2ZRtnOmcV5R/1Gc5cPRwuTcUYDCY5FN/hURlg5LkbFD4BGDJOTRriNRkV9rq5ElrIURp+rEcbO91RGCyQbRlkXR8W/7FLFs+qLxM6IjsWoNcNFhA2/RHh6AkZrmhJGgZXvRbKdt0SNKI3EIEFJRc2qP8TsL7nFgEgORicx+MQ17wJG847XRTTv7EWzex3G76dWRlYOfUSJQdhEjZe2xCV1w0buWkfG/7KNRjeJccVs5+vFSFB3RuqVyMXmP4ZFAbyxxZLL9UUD5zxEkxhIRZI6gURMpi9GAU2RRqabyEYqGLVFJJebxWbVx8OutodGKG2HRpHtbMTAyr9F30+xRf32ZcQExQ3GYGWDRvMfYkWcM6pFMXeKRiQovsMdyUhGoPiHRXlYKUaXbjbGL8yvRqHWTMUdyQBGf0j/xLfRmsVMpkpE5h37RWezAsX8qcVFFK7fRRDH1EU3eKNG+u1DRv6yU0Wz+6RGEvJ1RYenjUaWkEhG5i7aRq36AEYwKunEVTAoRvkPpUWUhw3FuyevxLZif0MLJMDEtvPXRTAqgcTtDc1GEFgARqRwlcUnINhG9/W/Rn/ZWcV/SLXFheuRQ9VWUUY7cPBF847rxKabWMVtNGxFQIKJRtnOH0amCp3GT68kRtejT0bWVptGm+YpxSzUCEbYX/RFodaIRTf4RkayLo5FGXOHRXSTmUafGr9EwagsRaik/kTher5FbpKzxoC3EkZCz43GjSiBxYbJdMR2PrbGEOnnxbfRNEVgdhdGDr6yxejZWMV5WCjCgQTnRRuejkVAE3bGOUVnxZ88qMU5I7LFw9P1RXxhnkbIdphFX5g/xraEtMU+6GDGnKKjxlHaQ8UGEo3G0SK9RTy9pkUnMeTFDAL6Rudqzsad7+1FveMoRb3BZ0ZFthtGSnv3xdEiiUUwmbTFmLu2w4/ChcXjpVtEwaikw3EbPUXmrpPF+lwIRh9jCcavA1vF/fZVxYcWUkZwzhhEUicAxMRCAcZ8YS7FjnWpxWNdnMT+QynGQj4nxiO5HMW1phXFIuzCxl3cNkRkTOnGK/a/RKs+/8WUdpDGxksARqdXekUu/z7GHhZmxTtwDsQ8vYrEJeQDwx4WgsWdgKDF6Eh1xh4W6kI3+PjF6pVdxkkuaEYi/RrGQ4uCxb1Swca0yGPGrwPnxcZtDEXf4BHGk6kixW3FAsY6krnF6NkdRjJVLEbcRj/GrIuDRkOLqsXBF/7EYHZPxZmZwsaezRpG+DFWxnDOKsZOQFvF4C1lRih+tETx9AJFLZDoRHgL0kXBORNF2c6fxSSXmUVWDgFFdQKsRWzn08V9HURF/fZlRQ96msXdJMrFPCwQRoVa60UZUVpFEMc4xggbzMVz15zFtmKjRR9jkMb5fuDFZYgTRa3YvUUhsIDF6nObRa+Uh8Z4C4nGmEy9RBDptcW+nxTGxLG6xQgbdsVWDoFFPCzgRWTMq8Wh1nREb/A2Rj5Xn0WWELdG1CuLRZjdpcWEDelF46XTxEymAcbTvEFGIv1cxhdI7kVlqgbGjSgdxE+vVMQxdwfGtFkyxgxxDsZhsoVGRUcPxjarJ8atacTFdJNAxQU0JMaGp+HFcvmXRVBrksXdJCbGCySqxQ4t4MUyxOvFns2SRGuaFcZqzZLGRiXfRRPyIUSGybBF4emzRRKD4EM0EU5G8rBHxpK6qMagGonF9GwixdCzLUYf9NTEm1XDRU3z9sQxCNLFm8QVxkOLK8ZB8XDGCYp3xVInBEbpt49FVGOxxuwvm8TjpV/Fs3sKRgdfhMU4Z2zGJw82xkOL3MSO5KRF9gbRxYGV5cXrUbLFrByGxWzn8cVHA7hEA3ilRhxauMXcRhZGAU0lRg6c68T8qU/GHoVrQyzUKkZ0tXXGQj7owg8LFcblYZtF5q6FRXL5l8XZvYzGVg6tw/AFgsbqlYHG9GxlxlrTKEYo7S3Gak3hxiegDcUNT4HFUid0xV66PcUW2QvGeHqRxdejkMVuo69FQKRURoFzdkX1KDxEf2oKxk2ENUUnMbBFzTuuQ4tsn0Yf9LBFNxoTxjJVqMX1KDPGJw92xkrqtsUMcRtGl/+axRIDKccSgyfGUUlJRWNd3MFAE3DGtYTwxd5xnUYbnlZGVOM9xi2yQ0Z0k/ZFx+kFR+UQBUdaJAlHlIfDRdQJnMbPZnnFX0cqx00E68YYBF7GGXMLxR04B8V9fx5HNb6ZR71BRkdEadpGzcybR7hNskeknxdHhVpaR9UGTEhF6ItIxbahSEjP4Ui7qhlJZ7UwSVl9VUm8TH5JUk6RSaesoUng1qtJAWC4SWu1wEkcac1JJ+fOSQEmy0m6sMpJr3LJSZ+uxElcib9J2VG6SS6vuEkY8LFJ/xmtSSpWpEna0plJckqTSQGijkkVPYhJnE6ASQN8dknJhFZJIIA7SRrcJ0lhTxFJreHySPLo3UiQeM9IiBusSKH2jkjJPIpI0s9eSF5ZK0gTEkZIKlhaSCLtWEifWmtIJ0BnSNHZiki43phICnaUSB9rn0iuDqFIoS+VSJ2Al0hvsI9IKF2HSODtgkjd9IFIXTSFSHa+cEh6hVRIrdlSSER6cUgw2URI9XoKSP4yt0fygaFHMQigR1pEr0eDb4VHSL+XR60Jg0esHFRHnk1UR9psOUfzn6hG0ESLxrKdZ0WHFpZGZPtURwG8nUbgnDNGEhTTxSX1qEYtsqlG3aS8Rv8hNUZ4i4lGxf7GRhgEmkaHFiRGhjjMReyAC0eteqlGMlVDRtv5rEWIdKZG0yvxRRueAUauRypGuB5oRlgoiMYi/bTFHOtGxblroUTkFI1EQIKyxPW5qkTJ5W/FWYamxW4SrcW8dDVG7MBBRfjCN0Yi/eLF6bdHxQIrrcVOQMPENIDJRZOpcsWuNtBGJeR6RgaBWkZiEBhFI0pHRU5Ay8Q2qyjG6SZCRmIQ2kX+Q4JFPQpcRt21lMT6fkBGXwc3Rmzn3cXxdJ5G+n4qQ/P9mMXmriJGrfouRpyiGUZtVstFfR02RpHteEYhHyzFB85TRm/wcUUfY8zFih+hRUMLhEZkzE5GZYijRMZtFEWJsGZG7Q0xRvgxxsQ073BGSS4oxv+QrkVGJXVGBoFYRpvEqEX2BhBGZ7OtRvfkQUUa0YtGtoQmRjQRlEXnal7G3uBdRgKaJMVLN83F0LPHxfD0VUbUCWtGppuMxEOLEkazWWxGldSpw6wLi0bgnOFFZ9UNRqrPU8ajkgtG9iiARvpcn8VkqjDFcD2qRQmKkUV1AtpDydSlRmb35sUFNBjG6+LCReeMKkavA/lFhA2PxRdIbka3UcRGUrgQxxrAKUYqqctFzaprxTF3rUL5D1HFUPwrxvgx5EU+V59GtvN5RmNd3sWGOC9GdXH/RTQRA0YXSKjFZmZ6ReM2v0aEfKpFqvE6RQN4BkZxrC7GnRGZRd21I0autiPG6SYLRgG8hcNKex7G61GsRYy56UXxY6rFqRNwRbfRQMVwPY5FO05VxbFQ20XmP6TENV51xvyHosVK6tDFNV4qxqmkEsVPHo/GvAVyRJ3vn0UG8FbGVMH2RaRORkbyQV/ECBtlxkCkt0TDkwXHbhIjRekmM8aI0vhFCkY9Rce6vkV5x6RGHcnjxlyPC0ZFtlFGkLGNRhIUW8XvOM9F0QAoRuyeMEaRXPbE2PDixVdbOUXuyevFS8jXRF4pAEbWNJtF76d6Rc2qC0azeyhGjSilRhuevkV4C6lGklwYxiXkg0QHX6TFBRK+xekmScXWxUnGcopGxV3cqMWGycnG8x9mRkJPtsZns0bFMlXARQPnHEWUZaBEsHKQxLE/gMb8h5zEad4sxkrqG8arPnfETWJkxadXqkRSuGDGz/cTxUYlnUSz6pzGNIALxQHeg8bJVM3FNxofxvs6ysVMFSjFAU1ZRj2bWcY2q/rFad7hRX2uRkRuEkFGEaUdRkT6H8agiTDElPYaRrdAqsQMkylFXP6hxWPu1MX1KEPG6GoLxHGsgcZXynzGpSwjRCO5AMVFx9JGZ0QdRY2X3sRYOYfGnDMNRmgirESkTlpGsp1nxajGy8P1KKxEXkuAxJ0RoUUeFvbF1XiNRY7kcsUKRm3F9+RVRjSRkUZLWUZDeOngxZrmWcZDi9xFf9nhxUkuAMYtkGZGowGURNSrg8bVeELGHThHxe7rMMZvgZbG3SSGRMZtrkVX7IdFfT/PRbZiZ0W1phRGWmRrRZI6dcVseIZFtabpxD/GWEZSOJnG2/mfxvkPKEaIdI/GSC56RnS1V8ZseJDFKhj1xVRSx0MtspHFk4d1xF5LCUZHA8DFu5ZIxuf7Dcaw4SVGdQKtxmZmDkU9m3FFGsAiRuTyG8YKRiFFejb7xDH3o8ZMFVfGfNAVxkOLMMaitAVGZmbERRx8icQ1zRPFJXUUxrEu5kVy+V9FXrrtxQWjjcazWevFlPbkRfUobMRtxZNGJXXyREdy4URrCSXGxtw1RTf4IsSMKPXEjZeuRa62okUibNjGLaGcxuMUp8Wrzw1GpgpNxse6gMUgQTHGWRcPxj0KSMYcWoZF9NunRdV4o8XUCfzFo5KBRse6hsWlLA9F1VZgxQUSdka28wlF7yeoxnDOCMNHcmfG3gISRqikJ8bvya3FuI1exa36IcaRXEfGOUXlxeOlqsbXEnvGLn+ixoR8qMTdkwDGhqf/xZRl+sVtNEnG0QDoxUvIJMa8BQrFowENxl8HgkXb6KTGtoQwRVK41kVtxSrFrkdVxUHx0UUYlZFGvw7CRadXysOg+ANGBoHZRajGC8Y2q7LFl//mxWtrBceHhRpDZ7M7Rl1L+MRhQ8PG8BbRxsWPPUb6fhJF8/0jxhDpJMY0gIBGQk+TRjY8dcW+MNlEAwmtRjVNp0ZQaxxHj7GpRlFJF0aJQc7FzhkLxkKtN8Z1whrHhieixspDg0a2Yq/F8/0DRmsJZUdeuhxHZRmdRja8SEdP3m5HfFCQRk2Ew0Yz4gJI47RRSAJKaEihTp9IS2noSKSXDEndHCBJH1BFSedLbUlOYIVJVAaTSRqGnUnaTKtJ9wq1ScncvUm5WLtJZfu7SYQLvEmkP7tJdvC1SUXNsUk/AK5JdHarSUSbpEmCVJ9JNTeUSYF1jUnxEYlJ2BuFSWledklxHmtJpcxcSdH8PEkhSi5JoiwaSUO5Ckk1fuhIJC/GSGIAqEgyNpRIZAuOSPZmckjZ7VBI/lQ7SM8mYEjb+VFIIDIzSCWlTUhb0XVIqO2ASAXEh0h0G5lIswuhSK9cjkiCAohI2oSUSC5Gi0gw2m5IP9VfSD53ZEjaKlRI4odZSF28Z0ihZlJIAYxRSHuTH0gXqOJHvMWgR/S7tUcJqqRH/XarR67He0dC/odHrCulRxikjkdQTTlHYNSdRmZmksVVn4tEcD2lRmpNukYJ+fpGb/BtRTf4JUa7uCRGgy+ORsBba0begstGE2GQRsFoEEfeYOZGEhSpxQDvtUbdkwJH4QuyRrRZDcXl0CpGo5JxRi9Mg0b4MTZF2c4PRh/07MLLENFFy5CZxqjGncWlLMtEwoYaxu5awsVseMrEmN0DRnSTNsaWsnRFONbDxYXrZEZXyg1GqZOERiqpr8W1piXG8kFKxmZmY8Z7g6FFQq1BRamTyEaSupZGIR88RixD2EW1prnD7zilRWsrIMbWNCNGCyTeRfUo8kVAgqhFvcHBRY2XSkX1uWxGPL3uRamClEZ6pQbGDAIbxMgYqkaWskhG4elWRsZLk0Y5RZpGf9kURiGOR8aZKmTFImzYRMZtREW7lpDCN/gURlBrjUYu/5nENjwCRlBrGkZL2ZJG4lhXQ52AhUbqlbLEAAB4RhDpQ8UUv6tGeVgwRgc9TEYpXDlGX4eGRhIUx0T/IQtGRUe+xUrqAMUpOqlGImzwxZayTsZE2HBCTtFRRm3FaEb6fj5FCD0nxWWID0bOGQXFYFQPRlyPC8ZvgezFMCqqxkkMC8bVeMZGK/Z/xWx4SsaSOkFFRiUERpjdS0VQfKNGc9cmRdO8g8NyaJ5GSzd1xcL1pMU9m7lFad7pxDQRt0Y41sPGrViRRjJV7kVuoxbGKpiGxptVJ8ZzRpTDR+EmRrsnjUWyDBpGXP7dRWWISUZUUjfFm8QMRW002EWRfh9F1JoyRuELJ0Uep2jBCKxBRoofP8YpOu7FX5gZRqFFdsX4woRDFtmexXo2R8U3GoDDq60dRgRWYsXZzgZGAG+3Rm00YETk8oVF4JxhRDAqC8Zj7sbFDU9VxgisksaFWkHGNjz3RaMBDsZXWyVGqmAXRmiRwcZHA6rGYaH6Rb6fSUacMxnGsb8yRj2KtMaxUOXFt0BqxaK0Y0XEsYJFjErYRXzQ1cVFtmLGzO4sRlyPmkW8BbpFSZ0NxkLPa0ZAgpxFWuSIRoC3S0b5oHdErWk6RRX7w8QOnEtFBaOIRo9TDMaMSjRGA+e7RlN0RMRYOS9GIR8kxLpJ2EagiZjFliHuRPJBv0WBFcXGQ62ZReELO8ZdbT3GKVwAxnsUr8YzxBRG30+HRbDhM8aF61nFSgwBRoMvLcayHa3GodZrxhovN8a4HmjGarwKxtqszMX/kE7EbVa9xKutVMZ0tYPFyAdNxISeO8btnoDFduAPxv32OcYnoJvGAwmYRS5uncWq8WJFAwmWxccpGkWdgDdGXrogRnh6xcOvlItF22iCRVI4lsbNOyNGc0b6RUFgh0V9rhBGw9MqxlHaLsZ0tXVE2IE2xsGovsaU9p7FRbaKxvwHmEaGyb7FWYZkxgUS5MXIBx1G5q55RaK0uUUdyYlFuI1txqMBF8Y7cILF6EhzRr8ON8Z78oRFgLfsxRlzZEZfBw9GFftuRuqV0kR7FCbGIY4MxptVHkaASA/GiPRNxq36SEW9wUBG3bUZxo2XeMaGOIjFPlc3RTXNk8YOLaxF/KkMxg6cLcZSJ/BFZmZPRpVDVEaq8TZF+u07xs9mvUXNqqDGHHw+RphdnsZ1AjjGdJMlRoGVSsaKH4nFHbiPxpm7gsXmHZ3F4zYMRoAmbsZHA4jEZKohxqkTLcbcRqXFC7U0xoXrZcVcj2PGtvOPRcDKm8Zpb1NG5h3PREfhCkYtIR9EV+yUxhUdTMYZ4gjEH/TmxeCcYMYEVu5EbHgtxqD4z8Ww8qzGOGeDxjwsikY7cE1GbhJsxtY0LMYpXONFEMc6wfjCDEUWagHFtRVbRZMYBMVFR8pF7C+PRYbJysVuo7vFR+HkxT0KXsbSb5nGvHRjxbfRmsVoIizGyJhTRl66IMZ6NsHFUGtjxpjdy8WopCpFFR2bxvd14EHwBa1GOGdAxQwCL8YlBqlFuWsLRlCNBcYIvaXGQIJeRastuMYSgxjFsp1/xVfKHsaWsofGE2FHxkfhR8YFNAfGXikHxkRY/8a0yHvGuK8BRgxxpESE/I7GA+e+xTXNC8RLyEvFk6k7xvAWAsa6uE7G3SRGxE8elsat+iRFp+jWxZ0RjcZif7nDHOsSRUdhnUa+nxXGtMjqxVIn8EQIGz5EMXcXxlYOx8VrCZHGLNTmxr1SSEbr4iZFtSbOxjys+cZz135FT6/kxH4dhsaBlTrGrIs0RuJY3UbgLYhFhskCxiuHnUbm7iBHzyYOR6Rf90YPesTFMZmCxlFJC8awclTGpM6XxqpgQ8aZqrjGSmqNRjvwgkbWliBHi9uURVz+jcUeJyNHpT1RR2Z3sMYQx2bG1Gm6R+93JUie3h5IF8heSH0HsEj7g9ZI2Vb4SErqH0l2EjpJvxxWSSbvcUnho4NJ222VSbP7o0nuS6xJ1fOrSWjOrEl0DbFJ3jqwSSUprUlx76lJcCymSYXRo0mvq55JayiWSSopkEmLKYhJdmeESa7FeknS33RJO5xgSSsLUklHHUNJntIpSdMvIkkF2whJd7gCSUa04UjqLK1IOmmUSBoYjUiIhIRIcRxYSPFiX0hDa25I7/hbSOB9K0iFOjtIzjljSD5XgUgwyn9IUbqMSDAaqUhnc5NIqoGLSHm4i0jVWIVIb493SGC1ZUgeRz1IST1TSMW+Q0hNUl5IO7BnSIJiRkjDFCNIUpjrRwiMykfBd9ZH+T7wR92VokfcRotHVYGSR/3likfnLJxHWEikRwTFyEbvOJXFukknxnGbKEfmrhVHQIJMRiYx/kW/DtzEH2MURnJosEakzqBGGsBbRh6FqUYqqf1G7B7mRhueJUZqvNLFHNr6Rl3t20bvp59GUPwYxNO8o0X8hx5GU3Q7RqUsE8TUmmVGmndYRWHD78UnD+PEZRm6RRIUS8WPU8RFAU2aRfFjTETyH25F4QudxQ4tIkb+Qy9GCtdrRcQghkasi9PEqKQyxYvb2sXAW2rGQj4LxrpJbMTLkIJGDBOPRvrtSkYklytFPL2MRW3F1sSxv2lG3nFYRhWMSsMtsllGBTTNRSk6xkUehTvEdJOyRcbcfUYYBBNGqy2JRoGVL8VmZgpG5INKRVrTQUbBOUVG+zrpRmsrtEbC9dxF+MIQxRKDBEat+kRFRiU/RnnHKUQRNoBFn6vzRUhQvMSrLbVGklwRRse6KEbSb6HF7slMRh6FCEaoxilGowE1xrKdFEZnsy1Gu5Z8Ro9TuMV++55FR3Jyxu5aRkXFjy1FSnvbRQUSlESZKkDFBTTRxEYlCEboSCpGzaoPRfVKR0YLJChF2IHJRRX728V++/ZFXwewxq8DGcZK6uRD4XraxQPn4kbNqofFfowPxtnOt0PuWvpETx7uxAisusXXEo1GDJMfRv5DkUbPZvlFBvBaxWq86kWjkvTFcRtfRno2ckb/kJpFsb9YRZAPPEZRWprGzbumxqUsMkaSywxGqvEHxhsNeMUQx3pDpptYRojSUcZdbVtGryUeRrDhHkbqc4bGo5IqxWq85kX02wpGAbxFRclUxcXZznfCqMZiRu/JqcVX24LGJsLmxc2qOEbGS4HGImzgRf+QHkVFR89GkA8kxiv2WEZv8INF7C84xvvLE0ZJLlHGqRMyxu7J6UWV1ClG61FURaAaE0V3nDdGg8BqxTpBJceoxsNFfT/hRYOeccUHzsdFZ7PSxAn5XsYZUbzFfa4GxCDSQkb67ctEPugRxR6nSMQcfE1FSuqgxb4w4UT0bFbFqz4gRvW5KkR3LflEAbw0RkkuCkbEsZzFEFh6RrRZrUS9wVdFTkAJxn77B0bcRtlGPE6Cxki/6cVrmgfGqmA6RqTf/sQBTRbGzF27RiNbBcf+1JjEQq3FxZmZMcY1Xp7FGAR+xjkjXcZCz5dGldRJxdhwrcasixPFmZlQxt4Cqsb4MT3GpgqjxhdIE8ZseKhFJQaOxmUZWcZ5WGrGvAW0xTSAj0WI0mzGAd4vxjF3dUWEfMjF/IdmxoZJz8Zy+QtFi9ssxlUwfMaU9rxFL0zWRRBYucWPwmFGukkZxjoBD8b5DxVGU3SCxprm08VLNz1F7XzxxSEf8EVokS1FCD2ExqRwMcbKw2LFtoRMRIcWwcQukJPGm+YtxSO5V8Z7A8PGdLXPRVkXFUbIB1hGDU+PRBSuN0VPrxzGAwkWxoY4JsXqBBRGSFBoRT5XR8Xf4CPForSjRqHWbMUhsA/Gq61ARVInpcaxUAfFzTskRgWjckWNBh3G0QC2xo0oCUVpb7jEbVY5xqabnsW283lFzojgxf+yF0ZrmmPGu7gZxoGVE0TcRi5Gj1MQRqjGn0W4r6dFsVBDRRnzssb+1GhEtFk9xRIU2UVtVhBGvAUsxuyemcbkg1TGveMbRpyiA0Y735FF6Tfxxr1SdkRDC4LGm1UCxnsUhkSLbOXFTuK4xrWmOUO9wUZGcorMxrUVucX4whhFcoqSxQMJWkT0bNbDnKJHRZaQv0TwhTPGuK/yxupzAUWGOHPGYcM+xpp3b8YmU5LGDAIRRpJcCEYubsNDApoCxiDSh0WSXJzFAiuaxgFNgMY0gKPForSdxXvyQMQSg0DCIEETxkkuJMb6/prGi9s0RWgA78R6pbLFEOmPRPs6QETqBC5GETZNxvMfskSOdelEj8KYxmnebcUbfF/G2huIxfRshEUhn6ZGW7G/QWB2rUWY3WNEOGcHxp+rr8UzooTEGAQyxgisosXiWI1FYhBMxp5NuMaNl47E9Si0RVWfR8ZJLsFF9yQFx1fKI8bpJpPFNc0bxfAW4MUBvA9GNjwpxg6+hEXS3kXGs3u8xQfOrcVOQDHGh6cbxW+BdMTxdK3GF7dexlRSLEbwhUnCX3b3RC9dncZ/av7FrdhAxuOlI0WJ0pzFHOtUxtiBVMbJ5SNF5WEVxbfRjsY0EZHGyAfZxS7/4cMgwZDG9NthxlN0mEVkqiZGMfeVRsgHCkZzRpTDbrSERqvPKEfcNdNGE/IgRs9m8Mbfvl/GuB75xUYUoMas+t7FawkqxjhnrsaZmX9Gnk3nRuYulEY2PLnG8PTuRkt3KEeoRoXGjagjxzBZJ0fDc+dHb7DmR4+jH0iLS29IbX6fSN/vuUh+LO5IrzkaSYTNKUlypEJJgXtbSX8xd0moFJFJKfycScffoEly259J7qKkSTSepkkXgKVJJGyhSZRkn0k0sZxJfmeZSauzkUngS4lJ5g2ESd8ggElQ73VJ9T1mSYZpYEmze0tJBzU6SbiFLknFxx5JYZ4WSQqKAEn4kutIobfJSHdWokjKIphI6v2ASGSMY0gtsmdIEuJwSMeqdUjYT1ZIr6Q4SPsqYEiTAIJIURGKSMXel0huQ5dIc+akSM4Iikhz35dIBOaKSGr8cEiad2BI3BdjSHZPN0hNdEpI4uhaSNkeZEiSqkZIBIUjSKj14Uet2MRHt+DLR0uI7EcncdpH6tOhR6IFjkeIw6ZHIGGcR9IvY0dfmHBHvcErRccpCkWIY4dGz/c3R2WI5kbo2ZJFLv/LRTvfo0WxLnRGibA5RlYOhUZboK1GEoOsRv1l50aad4xFjLkURrQ3lEaO9YZG3ZOhxUU2ukaUhxlGm8RwRSXk40X0bAxGFmq3xaUs+UUs1ARGcayFxW40BEVZ9edFrdjdxaUs9EaJMIJGn6s4RpVDq8UldVlGI7myRVdbykavAxdE6+LwRUeDmMb4MXzGHFrkQ6dXTsW62nJF6Eh+RKyLika+n6ZGFfs1RsWPXcXNOx3GBaO4RRx8gUaGSZ1GJ6BVxYzKqEYjShRGMCqXRdEAbsV2T4JFGw2iRijtDURPHmlG7C9oRjAqvUW+nzHG0QBaRrIMYUYSg9ZGR/LnRlyPRUaC4kpGd5wJR2x4wkWiRYVGpN8RRvypkcWfGmTGTx56Rf8Q20b4wmJGowEYReVhOUU5tMBE7Q2ORRlR4kWFWnvFK4fWxKkT+ETSb8JGio4ERaTfzMWjAWDG+lytRfmglEbjpQ9FE2GLxt5xksT/kDNG4Qu1RrwFAEbPZlVENxqaRUHxCUbC9TtGEMc7xnnHMEbyQdXFmubHRbId2EZnRPFF3ZNqRtk9+UOmeYVFduBcROauecWBBM3ErjaRxhBpl0ZwXxfFOiMGRjCZVUb3dRdGS1mGwuLHdEU/xpxDYbKWRtejVMWC4l/FpoqeRl4pS8ALpJrGAgniRIC3sESfGj9FYTIRxYlBisa28yFGDwt9RdqKjEbKoS3FqDU/RsoyfcZIUGDF3SRCRZ7NPkVWfXBG4Xo0ROhI8MXecY5G93WGxexA3MbBF0HGZ8SbRo9T38bqc1tGoPgAxuf7xUUVjBLGr5QNRo8xW0YJig/EejaLwxKD0MWL23BFV+wpRr3BM8WjkuJFGw1rxst/6kUehWxGa5raxuwvr0WF673FGXPxxcDKQUXFj9HEY+4YxqZ5F8bMXQtE7lpTRmbVR8TEMYdGFD/mwzVeesQ6Ac3EU3SERXZPVkXixwRGZDsVRu5aQsbDZErFhJ5NRh4WRMbarLFGksvFRU5AhMbsnqJFCmg6Ro/CbUYi/bzF46VbxnVxU8VCPu7FcooKxf8hqMZoosFG4lhkxgdfDMbl0G7FObTIRCegScTM7jfGjMq9xlK40EUfhQBGdy2txmEyXMbdJEbF6EiqxV8HW8b021jGKVzFxZOpNEYBTXnG9+TDxsX+UMbTvCvF2hvkRYZJncZCvpXGEMd6wynLZcZpb9jFGi9dxnL57cUxd1rGxsuzxio6okXRIgvF/5BzxhNh20QXt+fF2PCcxk7R6cUYlR7Gv2yqxmNdTsYfdKXGfGEKxXecLUb9h4TGukl/xilc08WlLMtFUUkxRQUS+MXZPQ7Gs+rHxXccs8bnastD/kMyRp8aF0YKaJJFUdpOxiBB5UV0tXVE8fSmRfTb2cVFtvNFL0woxsZLt0IUrgBGItu/xd5xccbJVJlFdXEqxh9jEsUPCyVGY+4JRt0kWkUTYdXGUUkgxp8aN0Xmrp3EQxwOxgdfnMUnDy/Fece/RXUCWsT2BvFFDeC9RNobLMSI9LnFU3QlRlCNOkaPwpPFI7kIxeLHCMayDCFGuB61RTC7pUWYXYDG9+Qlxdy14MW6yZpGcoolRutRBMYYlVnGNe+IxFmGEsZ0tSlFrWnewpOp+kQGgWXG7Q2+xELPPEbHKRXGMzMlxtJvZ8XKMoXGVOO9xbq4OUYQxzZGy3+wxQgbNsYwu6bGyHY2RS2y18XOiGPGMQgsw55eWUTQRFTFW0JbxlWfnUXuyfXF1xIAxhE2WcZIP6rGAbyoxjXNOcZhw3HGjzHfxJdu6sTEQiLGLGWxxC9dosZdbaFFfNCtxdY0isZNYk1GcRthRQFNCMb2hojG2hv2xcE540NAE/HF0QC0xaikfkVSJ3jGyeUsxkuZCEd4C+xFyHY6xWezakV+jGnErdg7xZRltEWjkiZFZ7OSxAPnjEWoNeHFCBs/xmKhjMVLWcJFW7GcxkwVFEb0bGzGtRVbRWuJnsY2qxPG0LONRZ88o0YQ6aLG0yslRC0hpMYK1wNFVTAQRlyPjMX/IavFL0zmxQFNXsan6MzFU3QDRoqOAUaJQbTFW0JUxmb3AMWhZynGWmSXxavPIcUK1xTG002CRSqp90WyjMjGpE6Uxl8H1kSz6mtGBTSRxuSDpMU4ZyTFlPalRiegWcXn+/9FMLunRqrxckbb+dhFcRtaRuTyi0U1Xl5F6+Icxw4tmsQbnozFOhKNxnGKdsUT4eTGZ9U3RTvwj0bIdgZFTy+UxvfT4EZoEUpHVbCdxp1vM8dF9g5H1XikR+lGm0fY37xH/Jg+SIRMWEh65HxIHfCvSFiw6EguMwVJ8O0XSfFKNkkKJk1J+rR5Sec9jEmBwJFJBFuUSbeOmklkx5xJW7SbSf0xm0nlnZhJ7jKWSU1uk0kw5oxJy4uGSSbGgUn9pXlJzO1xSWcDZkkPa1dJb+RJSdKCNkm8yStJmf4eSQiDFkkdtAtJZnX2SFfqy0gZQ65IfTaiSN76kEg0AGVIwoZkSNjAg0gOzHVIAKBhSBAYdEgDl4RI6S+JSE+vkUhttqFIr6u1SKZKmkjCRppIxKqRSG68mkh4G4BIwYl6SJ+KW0hU4VRI0FNcSEbVSEgz4ltIxrxRSNleJkggAfJHIxulR7/d5Ufln99HAXzFR7BylUdnU6xHpUyuR/9Qr0e71pVH06v5RphMkkYgsMhFsVACR2o8PEf+Q6pGibD9RRxamkWk32ZGDwsnRo0XwUYzojhFHclARiqp3EbVVlBGEccERtNNRkW/rAhH0dEER1fKCEblP0DGZRk4RoMveEWBlf1FhqdPRi9MxsNvgQDG5h06xp0RFURrCdVF3SQPxlYOfUWSOoVFykPYRqmCwUWpgqVG9NvXQhKDtEaO5CZFedihRjSA10U6AffFs+rzxNERucagiZDDduA8RmWqhsVO0RhGUUkRRSegakb/sqFFYTK3xbWmVsad70dGNc2RRScxPEWs+lzEsb89Rg96R0YkBnXFRiUvRjtwsMVp3ipGVcGIRKCJCEY5IzpGhVqBxUhQNEX/IXZG7ut3RixDOkYibMxGk6lXRkMLrUaTB+5GcF81Rn2/iEZ3Lf9FCWhyxpvEQcYkKG5Fc9eXRkW2HUbZPfdF9blgRkkuC8UubsFF6besRgBvBUWNlwRGih93RcsQ0kae3pdGGXPBRQUS2kXJVNlEEhSpRSjtEUXn+/nFmSrqxdZWGEZ/2QdHxm2cROeMbEZ3vijG6+K2QhE2MkZPjWvFApqmRfTbf0ZIv4xGcYrmRvFjMEZE2L7FexRiRrN7P0YSg9hFbOfLxXEbFEZHcjFFXdzWRZayhsXM7sNFrfqWxSO5nEWeXofFBFYvRsE5u0RLyALGWRcrRkYll8UFND1FwFtURhZqacUUrg3G54ywxDoBN0aVQyFGw2SLxijtbUSP09lGB1/ARFBr6sViEILFQj7YRSegk0VuowXGYhAoxUs3bUYYlazEtYTsRJhMbUVbsT/F1taoxg3gX8Z3LTlGWKgfxvCFm0UD577Fke0rxqutgESopL5EpSxjRnVx70UbnqPGsgyHxQu1IkbecQPG/Ie9xrByPkaopM7F8/0wxT/GFkagibTFi2y/xRdINMXlUIzGPlfTRRNhUMbdJPTFY10Xxtv5jkXlP0hFwRd2xKdX8EXS3vbFejYuRluxm0X7ywZFrdh7RSgPAUa02YhGq62gxCo6nMVhQ59GV+yLxTjWKEbn+4ZGtMhVxtBEzEWNKItGM6KUQ4MvZEXRAODF1VZsRdcSfsZv8PVEYUOXxkYlKEZXW3lFQBNdxXGsy8XmHb1Fi2x3xGIQNMZMFT/GQ4sCxpayKEULtfDF3EacxhzrzEXiWFPFAbxdxhlzE0WEnsfFklyewwu1FkTeAjPG54wIRQxxbsaBlQ/GEhQFxt8+icbfvozFV+xHxiO5fMJTBfPFR+ErxtV4KcZ3LWrGLv9NxfaXC8a3QIJCGASVxnDOdMUy5l/GejarxmuacMZrq6/GOpIdxlDrgcYs1BvGksuHxSXk48ReKZXFb/AextQJD8Ytsi3EILA+xfH0Ica9wUJGLMOVxkjQgMYrhyVGrIsYxlCNqUWHFq7GSFDCRaROqMQNT69FUrhRxu0NksX5D5XFBRIRxqrPacUOvpzFw9Nfxa8De0WmeSpGA3gPRZf/BEbGbYzFONZKRlUwE8YdONvFPzXeQj2bE0YwKkTGHOtuxdejzsW8BQLFiGOXRb6fIEbIB+dFoInwRKpgCMZ5x5ZGMLtnQ8EXHMbKMp5F2hvGxR/0vkUf9GLGGJWORToBjMbbeZ5GvAWWxTQRxEVz17LEiHSPxmHDhEbYX3bGzog6xdcSGkbKocfFUdorRbDhTUXxY87FufzZxaJFlkP4UydGJJeLxbu4icUVHUPGnDN2RT7on0XPZjDGE9CcxVZ97sR80IPF+8sNRoEEmcURpYXEkxi8RZ0RNcTpJq7GH2O0xQ1PPcY1zXvGMXd6xqTfIsagidLFf9lRxomwTcZxGw3DaJFtwa1pHcYgsMBF/tQGxjar1sQu/9DGB1/VxnA9isPc113FIttvxqdXMsadEZ7G8BY2xo0oK0Ypy8zFpgpqRaOSqsVnRDjGT41lRt0kvsRW7NfFDU/7RT0KX0X3dVTGTx4mRqTfPsTEsYbFNc0CxgRWPsSWIe7D+Y+wxmdETMateozGe/LeRamCmUSDL7FGJ7GBxgKaiMV4eiXDGw14RToBIsYrZVnGBTTFxq8DK0VfmF9GD3q0RRiVu8b02w/GuklxRpLLy8Xzjl/FxCDQRS0h0cXcRkPDoiMZxAsktMV0k2jGPCzARSQogEV1cYvExf6yxkalhsY3GgTFvjD9xWTMbUTUmibG9pfzRcSxmsVvAYVGrBySxDAqC0a3QIBGSW4ARxLy40VbsUbGm8SUxSO5okVJjPvGdLVBxdej0MVdXLzGqy2WxgisTcZsZ6NG3SSGxJR2g8bvOCxGKtgpRx4FoMb1iljHcmioRmEypUfUGlpHGPWhRz6nBUhNpCpILAQ9SGqrd0hK861IccPRSDCa50i3QQxJ6u8vSfzhTEnMTXlJ842DSbRXh0mOco1Jq2GVSXFVlUlbnZRJzGKTSb7ykUmNbI5JismJSUEwgknNq35JFkV6STDZbkmV9GNJnEpaSZ3wRkn4kjRJmksoSZLUI0ktWRVJl4INSTP7+kjfL9lIVc+7SE+Go0jRGJdI19F7SKRObUgqyHtIr02CSL1jgUiuD4VIDe+cSKeYskjDk7JIa3K1SK/rvEhKe8VIp0iqSOy3pUhRUZ5IFoGUSL5ufUgjI4RIjgVdSG4SU0jE8H9IHqZZSClbQEiw8ipIl28JSJm53kfoCL9HKH8HSDHX3kfh+rhHJEibR0MctEfieMVHLEOyR33dP0dkzCRGbcUrRi6Q3UZXrDxH7Tw1R0McaEacorNEBMVcRiGOfkYdOL1F69G/RiJsikboyJBGt1HBRudqZ0XtfHVGGq/mRmw4DUfZTpFGc9eeRo2XSkZbsY/E4JxFxcWPwUWZKuJFR3JHxhQ/nsUi/ZzGhJ6lxaZ5uUVJnUjF9+QWRk1ibUaQMYlFYn/zxScPeUZFx41GQs94Ri0h6UWeXtNFYTJVRNSatMWutrNGBhKAxeyerETKw0NGR3KJxjAqLEYDCSLFvw4exvOOX8aaCAbGMsQxQwrXz0UofhzE/BgjxbDhucRKe5HFLm6NRaROMMVHg9ZGduA0xYj0F8UdyYdFQWAVRWQ72cUD54rF47aDRiUGjUUZcxxGl266RHqlEUaopHRGQr60RnL5iUWjEpBG1XgoRgc9e0URpQzGzF1ERj2bPcW8dHdGt9EgxDQRZ0ZXWxpGf0i5ReJHikadEdlGTmKCRQCAvEbP1UlGYn9mRqpgJkYBPIZGnyumRhDpJMZhQ67Gqz44RjC7TEYKRuVEvw4sRcIGxkb2lz3F0zyZRjtOv8XXEtTFUdrzxMWPNEbfvpTFCfltRq+UNUYJitVFxf6CRA4tM8az6qlGvVJKRQRWd0aMStTFV1s3RjjnsEaEfKjF3EahRnEbuUWxv0HGKjogxmQ7x8RwX4VF1ediRgN4WMbe4MpGZ7MqRag1lcSBc1pF2T2rRXVxl0XJ5aVFNc2nxTwssEWeXoHErrYYxpRlRkZFtg7G2oqxRWRMlcYB3iNGS1kpRnEb/cV++xLGuK8hRkmdFsataWZGw9O/xY2XMkVMFSDFJCg4xsBbXUYRpf1Fj1PsxVCN20Ui/U7GWmQXRaikxEWAt7BF3LVERQRWfcabVeXF2/nkRQMJKMbi2IbGYOVwRnJolkZj7h3GF7dxxHnpOcZdbZDGnxooRli5y8ZE+gBGzTu+xR04Lsaw4Q7GjSipReauhcU/xjTFPL1dxoEEDsZg5blGd5yqRThnAMXQRNhC+aA7RU5A10WNl7BGgCYCQyv2rUYEVnlGhqefRCNKn0ZvgbJFYTLPxe84q0V/SL/DZmZMxltCoMWC4r9E+n4kxphMAkah1hDGad6xQ3EbbUX99nFFb/AAxmDlssUhjlXFveNBxlKWccWFWg7Gns0Kxr99ncPD5I/G2/mkReOlBsbc1//FcRv1RY0GwMRX7DDGzapPwr4w+UR+jAlFhieqxsc6osZHA9hEYFQgxn9qtkXRIoVFzTuMxSh+dcY5I7TFFtngxbUVA8Xk8iXGZmbUxZ88dUauNqzGxymgxfvLLkSPU+zFdCRsxotsVMZK6oJFUdrbxAskQsaC4rrG91PJRbZijUUr9ufEyJihxQg9o8U3iRnFVn1fxrsWiUbjFJvGzTuhxvwYI0TtDXnGNqu+Qylc2cVWfbjF9Up9xlInfMUzxKnF+aA+xo2X/kT1uZ7Gfa4mxXecnsU0gOPFvp8ixsSxBkZy+ZVG8dIVRUkMW8bYX+xFne/rxakTkkXzjg/FXikTRpF+/cWXblJElPYmxbzj6MVHA5LFmSqaxULPlEVAE3tGawmbRW/wpkZbQkLFcM7Sxem3a8VZFwNFp1d6xGzntMaJsOlEih9rxvYoi0YnoNlEHoVRxl3c9sURx6LGOoGLRiEOscbqlR7F22hDRuXQK8ZvgXjFxY8FxToBfUXlYTvGgCYCRKCJWEZvX8vFrkcwRrUVj8U+6BfGj8IFxOf7SsZliDfFUdrRRfyH/sXG3GJG2F9mRYGVMcYi29vFAG+BQqikPMbaG1zGsOEYxnVxzcUjSjHGg8C8xW00zEWAppXG2ht8Q9EAG8ZWfYTFXil7xT5Xa0WEnr1FnYDGxawctcaPsafGpvmAxhzr7MUcfInElGWaRfkPT8YQ6XvFHTgcRsxdS8UtIR/E9GxERssQBMZ++yzGtDfaxVTjDsbqlaJEdr6vxNy1TsYofoDFjLkhxlpkD8avpYXGS1kexkGCAsVs59zGONYzxsKGR0QOLcZFPQqfxWfEvEbaiiXFaAB/RNej9sUlhpTGAACwROYukMYFNGnGEoMIRdXnsEW6uNXEJw+RxmUZ4sDDU+9GWKiNxFfKLsUzogfG9+RYxm00qEUgsNrFxktlxp3vAcbvODpGXP6pRZXUp8YwqvDGApoaRmx4tkUFksrGV0qSxmpNFUbjpWvELNS8xRdIlEWynRpGaABkRl5LIUa0WRBH0m+JRWkAQsaWIQrF+aD/xUqMiMYr9iTGmbujxmMuBccNT0PGE2FQRvgxVkWYTHbGY10ERo1GLkf8hw/HmxWBx240msU83YJHDc9eR2XILUfS/vVHcuoOSM65Bkg0wExIuM6HSCvun0h4mrZI5jXiSLfRCkk3OTJJis9SSewqakkH+3VJZByESWpujUmNfI9JDi+SSep6kknmVo9J5G6MSR7ohkn3YoJJSfF6SfC2dElpCm9JsddkSVpTVUlHeUlJIcI1SeQ7K0mp4yFJvvAZSd3UEEkgJgJJTC7cSJ1xvUh5ebxIPDadSGVZhkhu83VIORN9SPQ8XkiuV1xIxp2MSNh4t0iJydVIO2/nSNYc8Ejaw/JIOSXZSOCV10h61s1I5bnASCJFrEh0W5dIdSqJSGKogkhN1GxIrNpuSAZxe0gI7G1I4hcsSIC4BUgSstpHcC8MSIJR9kdudANIM7PDR1pT1UetWM5HjzOwRwVDvkf3BI5H375oRrKdeEYMQjZHenYIR+AcA0eopLNGv462RupzgUahRd1GjnVTRoR8+EQfdJtGaQAOR+yeqEbRoo1GYhCjRhx8S0dLCCFHqz7FRb1SDkXOGY5G846rRqOS7EVy+VNFyeXXxGq8tMVTdDvGUI0LxamCD8ak3yZFtMheRYmwZUYdyWNGrrauRQMJisOkcIlFaryoRYT810ZX7LtFjZfWRWQ7D0Xsnl/GRbbPRQaBj0Zm5qNGTfMZRpVDk8RaZAPGMQhsxMxdAEZCz6jG6Nmtxs4ZKsY0EbxFbHiyROOlE0br4gdGAd4yxFZ9usWxULHFecdJRhxawUbTTTtGW0IPRslU0cSAJpRF6GosxpdurkVK6i9G4zaCxqRwpUWWkC5G5dCIRSSX4Ebkg0VGokWWRCNbikbysPhE8jCYRtXneUYMk4hGQKTvxItbmEYzxJlEQ4sARk2EFUVCrSFGpN9KRm+BK0ZkqipGae+jRnVxDUZPjeFF000Txp+rHUVVMAlGlUMQxs07msbS741GwoZ+RlD8vkbqlYJFNjxpRTvf70Xfvh9GMlVBRomwQUWL/THGEoNKRscpOsNqTdNE8BaARUFgB8ZqTYXFGVHqxURpIEYwmSPG/KmURjJVAMT3deDDQj5KRhiVCMZrGtpGONavRTY8t0Udyb3FuB7FRc/VSkVOQFlG+zowRIenl0YQWLVF5PJYRizUvsV6pSzEa6upRov900X5oGfGN/gHxh04H0YzokbGQfFexv6y48RCT4NGmEz/xVg59MQSFAtF8dJdxVInNMZvX8tFJ6CxxekmAkZzRozFVFIeRkHxe0VQjQ/F4JzKRsNk3kU5I+bF9ShCRp2ATsY8veLFvONIRmJ/wcQu/znFvAWoRag1t8UOLWbFPCwtRoOvkUYExaFFiTCnRhE2CcYFo+rF6SaXxqrxgMbu61hGB1+yxjlF10UawC9G1sUBxln1PcVwX79EoWeDxBpRoMX+skHGJ6AdxQn5aEbJVMNFbjQgxUhQ/MLhehtGEOnVxf+hvkZXW5HDNO/wRZRls0Y6krFFYcNmRpyi0UXM7h7G+n5Lxjkj4kWjAbzGcmhhxgDeUsSIY51DoIn+RWsrtsQ4ZwzGYOV4RRniMEWh1sjF3gJNxkVH7sVCPirGZMwExvaX98V7FAPGXI+SRJ+r+8Woxh/FsVB7RA96OsV6pYzEo5KARXZPWsWlrKzGqMYwxvP9LMbRIr/FpSwgxq62HsX5DzTG46UVRrq4P0a4HtXFfNBZxgAAIEXiWK/FlrLYRce6EcYtIZHFH/QKRkvIkcUBvK/FGsCdRRbZYUZSJ/DEgnOSxag1icW4HgVD2c5SxqTOkcZBYBjGqMZDxZhMKkYjubBFfvuwxd/gi8OutlLFQj5oRPRsSca2hBDGz2YXxgc92cVrCbvF6SbhReM2HsXk8l7GsS60xbuWiMSpgkXGlIejxcQgjcYOvkDEXI+Qxc9mvcaUZcDGyVSDxhBpyUbNzILFiNLOxQc948T1ucDGZ9USRqFnJ0XGS+dE4xTdxJCgTMUqGBZGMLsnxtY0s8UsQ0HG7us4xaOSMkaBBBNGryUkRlioq0VFRyJFKcuoRFK4LkUibIJF7sk/xv32D8boajTGcD3qQ86IIUZ/ajnGy3+UxSzUecZQ/PjEPlcdxgskMMXWxVlGwTkTxsPTN8XsL0bGn6tLRpmZFkZUUnNFRNhZxnnpNcZQ/PhE8x/URYv9McZbQprFOGdexr1SE8aqYOxEzhkxxJLL38S8dM/FxtwMxsNCRMbJ5T3GoWfhxbIMG8a1hNxDmZnhRWb3E8YExR3GR3KJxGbVu8ak3wZGgDefxtCzRMavlEVFdXGLxFD8AkY3iQ/GklyORBGlAsYawMvFd5ysxSqp6UXnjE9GFyY7xSxls0Xix2xFukn+RWTMPUbKoeVEvjAFxnC9hcYYlYbF/6GCxttoAsaSXCjG/fblxGWIcMZrmunFaW+SxXh6L8Z6trrGPlcJxkOcgsbeAiFGfoyQRhiVAEUBvH7GVFJPRXxhMkVTBaPFPCysxafXiMayDIXFBaOKREym2sTZPQxGkX6xxSNKZ8bgLfZFImzORVioOUafPM5F+aCHRRBYAsZPHmzGmuZxxRiVBsY9CobGBoERReAtJMVpAI/FmghExtY050RqTSlGyVQ5xQDedMZ6pdTFZaqURmx4fsUUP7hFyVT1RVpkZ0YeloFGPL3PRjY8uEZE2EfGTkAExhiV3MSbVZ3GEOmBxpyiDcY41sXGpF+7xuSDM0b2Bv3FBMU6xs4ZLUYx94dGF7cXxgNHkcfl0IjFM6ImRzarB0fxoztHI3ueRytl6EfD4uNHEKgPSHjpU0i4PnhIU26KSPJwqUhBeOtICaYTSb1POUlvC1FJNgxfSZR9c0l0FIZJRaqOSVlrjUmdX5BJ6AqQSaP9i0mz8IZJoRmBSZeufUn7a3ZJ8G5rSZ1wZEnVQltJVcxESc3uNkk2Sy9JRRcrSU/iHEnxEg9JLNcISZpQ60imAc9ITZS6SL1KtEgH/49IQRGGSM64fkioVVVIJ/AVSLVlNUjTnIxIATXbSHdsEEnqqR5JfT0gScR+HEllfQhJuj4DSVYu9UhRkdtI83fFSGY/pkjz/pJI9ueJSJGOh0g6QoVI5ANmSFwPXki5LB5IfQ78R+xA3EdVvx9IzP35R/Uo9Ef3VbpHFqrVR3xQzEfhSapHVZ+GRzys/0bwFh1GDeA0RxH2gEetWL5GhJ5URmneRUaS3JNGhrj+Rovb3kZFtnVGS8hYRjxOpkaaSAlHnYBvRqMBpUbFjzdH1IlJR+tRtUafqylF9NsWRjeJh8VApKFFqKSuRpXUoUWjAWjFqYIBxfFjpEWoNY1DHThfxef7KkYwu1xGZvdeRqrP5UWGyb7Fnxp0RlvCzkaVQ8VFlAehRh6nEEUV+6vDm8QKRoQNT8bEsfpFuI2sRXKK1UYjSs1FfGFHxvCFVUXsL2LG000DRqvPpcVpb2TFl24IxqkTNMVj7gRGxCBSRvjCFUYWanFFD3reRCJsUEV/2aFG0EQ9Rna+T0bIGL5GrPrkxMsQikb026dEIY5ARmIQJUaCUZHGn6ssRprm10bKoWpGBrANR2bVx8RnsyhGz9UaRiuHhkWUJSBHqDXRRnxhEkTfvpRFa5ouRh04XUZ1cdvD1sV1RUFgE0ZYF+nFP8ZcReMUaUbu61BF9SjcwwyTU0bc1xXGVTBmxuoEGMZpbxtG7uuyRaK0kUZHcsFF4C2nRgwC9UXJ5VfFbVapRvd1FUZliIBGS1kuRjjWjcX2BolFJlMvRnuDx8RiEAxGCD0LRG6jAcOPMTvGRNhwxRPQ6MWX/1lGhA3VRT55zsXnjBzFne93xSqpB0XKoV9GhA18RiSXJ0YwKkNG1xJBRqJFqEVm1d9EhA1vRARWnsUG8G9G8dI5RVmGTMU9mztGppuOxYy5M0W3QOLEw9NlRpoIvcVBYNVEH2PmRHgLYUaPwktG3ZMnxDvfCcacM9rF0QCyxfs6dEUXSD9GFyazxMlUy8VdbWVFqROKxX6Mm0UJ+UpGg8BKxWEy3cQfY2ZFrByOxsGoWMa5/B1Gxm0HxvH0jsV7FAxGRiXVRCJsicaio5BGjzH4RsZLFMa28xlF6gR0Q9V4jMYeFm5FUPwMxgIrA0Z++4rFKhjHRa1pFkZF2LDE/If2RQ4tIkSa5t1F0QCOxW+BBEM8LNTBQfEAxrFQ80UqGI1E+aBPRZ+rzUa4Hv1E22jARCQoBEZ78vjFGXPXRSnL/EXcRvtFiUFXxvp+MsVTBdfFYn+XRZwzwsWze4rG6nMdRQFNJMTnjKhF+zq4RAWSocYmU41E+aA/Rd++DsVaZPPEoiNsxi5uAcaJsBHGufwHxiNKL8UawOtF2IEDRKHW2MXEIB1GO05hxF+YDsYeFirEzhk2RqyL08bcxqXGyAcLxioYv0WNBhTFMsRDxszuLsaze6bFAppsRdEig8TLf4hDQs++Rd++JsXkg4ZFh4XaRSv2jcW62s7FqmC4Rapg7MRifxXF3bUdRhX7O0TsLwvE0YDBxlfKE8Z7g3fGKjoSRFkG1cZGA2nGSQx5RmIQzsVz14jF9gZHxWNdTkbpt1/GQxzDREymskQbnhLGtMghxobJLsYmwvjFEaXLRb3BAkaad6pFns0ixolBcsZEaRTG8/34xfpc2cX+si3GkynGxo2XSMZPnvbGx7rwRUTY9MXZzgdEhA1LxQIay8bF/pJFUPyeRcX+HsXChh/FbcUAxse6YkbKoSbGmgjbRGdEBcb8GMvEyAdExpf/DMWUZVhEq8+jRUVHAUYrdodGnYDExTCZGEZd3KzFs3tcxrUVC8SoNe3F5T/iRXS1XUUrh87FvjCNxdQJCsYUrm/FvcH3xL3jIEZPr7DFgQRxRXEbh8WdETlFWLmPRiV1gkMmQtrGvjAFxukmh8Ykl3/CsgyHxcJ1l8bP90LGDeBzxgpGFcZ8YYpEYHa6xv3lqMb3U2NCnKIBxuyeWcaOdSHG3gJVxZRlHEWR7ahFDr7kxQBv/8Wqz0/GVON1xk+vDEaVQ1jG8kFwxkCkA0UWarfFWmR7xBx8B8ZVMJhFI0qVxXzQoUUUPx7FQ4v0xOf7VUWTGOjFnl4KxuVhP0bxY3lGrkd0RgUjp8bb+fLFOUV7xuhqAsZJLlzGBoH5xTjWTcYwu2dEoiMhxS2y5USutlLFo5JexWIhgcZRSaXFEFjVxa5H90X2l1tGc0bwxXzQHcaMuU7Gsp2fRL/sM8bwhU3FH2PaxbgeIcbwBcRGTYQNRMgHy0X8GDrGVUGAxqg1YUbUCQDFJw9hxmb3KMX4wiRDhxb/RdY0m8UHTovGnl5pxfs6MMRj7qjFOcWdxkkMqsVoIlJGhB6PRuwv78WsHEPG/rI/xaW9HkaEHrVGbqMYRoAmPEacM4BGZubJRmL/j0YnMRBHoPjTRS2hysZQ/F3GwaikxVrTNMYep9DGX5jcxbpJMMVMFTPG8kHPxOQD8cZpb8hFeiXYRt8+4cZF9oXHUieQRD65H0fCdblGnDOxRmbGlUcNj6tHbNiWR9N86Ufm3xlIlgArSK2qSUh2rnNIZ8ytSKNC+kh4Gh5JUMQ6SQQdS0m7umVJARB9SZlRiEmgAo1Jr2mOSTj9jElulIpJyo+GSehUgkl2GoBJh2Z5SZwubUmug2VJmkRdSd6kT0lN5zlJlRwzSRIUMkmIvydJRKkWSb1dCEkD+PZIYqfdSAs00Ugcu7lILLuiSA8Djki/rYlIhWtZSNX3EUib5ORHtXUhSMBafUgrB9tIW+0sSVr7UEnfA1VJ8N1GSa/QNkmDNClJgKQTST2WAEmtMeZIeuW9SJDfpEj8IKBIe/uUSCUlhEgpa1pIHvUwSEsoEkhA4hhILDUNSAgcEUiNaO9Htw/4R2YV2kcV3cdHZgapR52RlEeWIeNG1xJrRmp8JUdoomJHDc8qR5tElUbRANBFqy2aRl8HJUarLdxGFfs5RoanzUY0EfVG7Q2vRmiiwkb7S69GdBP7Ru94IEfDZB1Gk6nMRYtb30a+sKpGHTgAxizUukOk36hG5PLzxYanN0QpXBNGecdwRjf4mkUqGLHFn6skRvMOoUaR7bhFFmrNRKrxQkWjkqBGktylRoeFOUaCUcFFa5orRXL5z0Ot2GtGRPp1RdBEqEQwKgtGbGfKRqW9scXG3H/GcM4LxuzAW8bOiMLEpSwFRj81VEYJ+VBEVZ/TxFg52kXvOIlFpN9+Q18HjkRHcrFEMDu8RmDlLEavJSZGJJefQ3772EVif1BGKqnGRj/GVEY2PEVGgKbHRj2bv0XpJohG/eXRRna+UkY7cK1GYFSyxEFgBUWO5DZGdXFfRqqgBUeWshVGrBwqRBsNyMSRfvfF9TmIRtxGjUVtxYhFeWmSRg96IMbuyVxGCtfhRWUZysUKRjVE7Q1uRjeJ2cSQoPTFbcWyxZT2wUak32RG0YCCRjOiLEV2vn/FukniReeMoEWF61FG7R6KRu/JA0aOdbFEkA8ERrN7rEWEDbVFBoHdxBueLUb5oDZGlGXARNejK8aJQWDDio7cRJI6FEYMAsNF/yH1xHnHLUVCPkxF/tQpxs4Io0Z5x1VFKVxERhpRnkXChjdGm+YsRlyPQkRrmgzGvONzxtiBk0RTBRBGsgyXRSDS2cVg5STGlPZQRujZSEZiEKFGA3jbRECC+kaQMYvFne8CRggbR0bDZNJFt9GWxSQopsU3+GLE/yHDRbrJoUZ/2SFGzvdextbFs8UfY+bFIEHRQ5VDRMZz10PGAposxeauAca3wI7G/kMUxr3Bs0VX7IDGLSGZxUCko8V5WJBF15KSxgDe2kTnjFxFZKo3xr8OMMV4C0ZG/yG7xkCTmkb6frzF9UoPRpCgVkaWkJVFP8Z4xVg5xMReKftFEccSRssQXEYLtQLFbcUCRXgLSMXmHX/GcvnPRP8hz0XSb09E14FtRsRCj0YeFkDGj0LTRi6QWMUGgaXF/7KjRF4pB8Uifa/GOgGfxZaQRUaX/wPGYhAjRg96IsUqGMtF/fYhxvvLvEUkBmnFsp1xxtJvrca3QLxFxY9lRaK0G0a7loHGsgzbxaD4ucVDizDFMLuzxf32FEaL26DFUpbtxXQkc8XhCx9F6nPXxZI6UMZoIi5Gne+rxe7rIETOGb1FGlGexaIjVMYTYXfGBRI0xFWfNcZc/tPEZDuBxclUPUVbQn5ER+H6Qq8D5cVtNMFGTfNSxclUGMaWsljFY+5CRQyTqcWDL/LFZmZTxkvIB8SgiZzGoIkbxt2Tcsbl0AZF4YuWxgisUcZmZhBGcYp9xlYO7UOnV/7FQfGxRcBbJMbD04FFldQRxSQovsXrUbTGayshxn/Iy8an6ADFHad3RnuDDkZFtnbGGi9cxgRW9kTtfIHFYhAsxq+DkMbPZmnGlrLSRaAJwMa94wrGiGP9xR6FH8V3LYnFRwPAxUs3aUQRpcXEMQg8xQskpMUDeCbG0ZHqRU1iYMUc6+LCLEPexXA94kUFtKnG0m/9xa36JEUJihvFrWk+RbRIjEblYV7G6+ImRECCLcYT8sHE6pVDRoj088QEVs7ExynARWJ/W8YWaiFF0LOXxXgLTcYaUbLFI0pbRTC7t8WnV35Fy3+gRM2q+8XBqKTCVZ81xlWfW8YBvIvF8VKqxgloeMY9edjEaBHVxiSXmcXFbW3GjzFtxmbVWcY1zbnGTBV0xsQgrsWvlArGm8QERZwzjsUcfKHFl/+6xTqSCcaASIFFvcGXw8WPDMbHuijFhJ6XRT/G/EOMSmjGQq0pxOMUOsautpbF9UopROM2B8Y5RRbG/BgjxeELi8QdOBnGyHZJxuXQ3sUUP57Gi+ySRkVH7kV0k7DFgLeNxnEbpcTV54fGwTl4xvAWxEWEDb3Fs3sHxqmC6cTvpzdGeqW0xKdXi8bNqk/FW7EPRdv5hkW6uMPFRViDxr99IcVeSzHGz2ZFxOye+MWb5hFFJCgSxsxdBsY1zavFpgrmQ5+8s0aJQZzFFmpWxkMcJMYpy1LGuWsJxblrEMbLIY7GEhR9xnNGxsWz6q1Ff2oIxTJmg8YyxNHFMLtbRbzje8ZUUlvG5dCiQ3Joo0Uf9LTFKqmJxc6IFMY/xknGfowpxO2NmUZjXVhGYhAVRqHWzkUKBiRHrdikRhniCUZj7jLF2N+bxtQJJ8ZiEDvGi/21xQyTmMYs1CvGQfFiRv12rcYXSAjHpgrWRScxgEZB8YLGAitbx6mC0saxLmhHad4xRSSXf0UJaG9HIe6ER4C3U0ffHpRHkpoESHEb7EcCagRIOKY7SKD4cUgftMJIZwUFScdFH0mzvjZJZEpOSV5lcUm2+4FJ0QWKSbHkikns1o5J/G6MSfOBhkm6toJJvCeBSZt0gUl2I3RJvptkSXCRYkm01FVJvl9GSdmmPEkipTtJEV0xSePlIkkDNBJJ9iYFSRw660ihBuBIWxHKSJPhrUjjZKRIGyWaSLq6bUi89RxIh2X6R8vQ+kcTEBVIkwdlSKkbx0gxNytJ9pdrSYvlhklwL4JJmCNvSZg9V0l1bjpJzZgfSUY9BEmIpOFIYXPLSJwitEi/xJdI5/xxSPYGVUjNKiFIotQfSIIBMkhgxiRIN8oCSGFjCEhr+vNHNAAGSNEC3kc2C5BH5b89RwU0uEbPZhpHQl6PR32uEUc2vLhG1lasRicPLEbuWqZGi/2BRizlgkZ7gzZG2mwQR0YUzEaHlphGrrbARpfuGEd3rQBHd76GRi5u40StabJF5WG8RuGLj0Zd3DJGR+EsRp2AV0YBTVHGZDtvRUT630VXW5HD2c7BRTC7G0aLbBxGtoQERoC3MUZuowVGFftXRo2X9EWPMV/FKcuuRUs3/8ViEGxFWYa2RajGH0bZzltGWtPcQ7lrHkYXSM1GIR9kxJAPc8bmrrrGYqHWQraETEU2PL1FX5gNRhSuc0bRIkFG2hs9xqRwEUX0bEZFGeIFxvCFmUSvFMVGILA6RfmPoEZRSd3EhHxkxryFt0bu62JG7J6xRrgecEbxY/lGONapRkRpe0bx9BtGETasxECkv0W3QCBG8BYgxTAZvUbgLTNGO9+ZRYj0+8TainpGzTtXxv7UU8YawPFFfNBsRmezwEUCq/5GguL/RbdANUZjXURFHFpkxDF3ZUWJsFFFrWmaxUtZT0aMuRpGDpyoRgrXG0X9ZUpGETasRXe+p8U3+C9G2IEeRt9PGcagiWpGsb8oRtBE0sXV53RGiPQhRsX+6sXwFrDFppuEQwg9m0XyQZ/ETtEHRh4WbUarrRXGp+j8RRKDAEZ+jEXFYOVcRomw10XIB2lFEcchRkATj8UldU5FhJ4NxtJvgUUkKFVGcaxtRnctlcVz1xPGUwXhxT0KV8Q5I9hFJsIVxgAAgMLWNLlFibANRSBBb0bPZotFp1etRqROZMVKe7NFZtW7xU+N58TkgwZFOiOSRdtocMVMFWBGsHLKRSQXv0bO91zGdr7RRUi/xcTn+6HFyeXtxXiLisZjXbzEHoUWxruWLcbG3AXEwoavRBueKsarrQjFDr4XxldbIUS6uN3FW0L6xa36ksa1FZvFTBWaRWb3lEYJ+YzGzF2DxHVxW8Tvp1FGFtkjRkoMAkQdOBPFlIetxTm0oMQawIZGtoRTRuHpFUR0JIVF8dK1RFUwKkUy5tTFbVbJRYr9acUNT4DGd5wMRguTccVwPeVGmggvRjQRmEXBqETELZBlxt/gu8V5x0/Gxf4dRsNThsb0bI5FLv9WRtcSI0bkg4zF5dCKxI/CM8b+stlFTlH/xsnlb8QJit9F9NsLRe+nWsXuWpzF16NQxpSHvUS62jXGsVAnxehIZ8aI9BTGi/2pxiV1fkVLN+nEC7WgxgTFR8X7qXlFtuKRRr1S+EVMFX/GFYySxtobVcbD06NEtMhWRfrtS8SYTGHG3nEAxhPyncXXo2DE07wbxpoIg0aDwKbFFyb7xFsgbMZ5x4dF3+AbRGzn68X7y57GIbCKxN2TZ0VpANfEEFgnxp+rOcYOLSZFm1WFxVpkzcWjki7Fs3vWRTQRRsVHclfGMQiERZtV2cWHhWbG7sk7xl66gsYK12PDKqlLxqCahMZ/SM/F22iixQgbHsI7cHbFLbK5Rd4Cj8WWkMHFLbKlxdQJa8aZKr7Fs+omxssQP8VJDKTFNc0XxcX+Hsbvp6BFm8TGRfHS3cRXW6HE1xKyw5vEgMYYlfTEpnlHRP1lM8VuEl/FVZ/TRSk67sVOYgzF9UoFRZRlDEWTGPbFw2SSRT0KLsb4MUPG8rA5xo0oGkaxvwBGj1P4RQskSER1ArDFT689xqik6sUV+z/FyJjTxb6fVMZDrZHEBTTnxeeMSEUZUUzGrdhDxRQ/GsaezazFTfMTxvaXesYUP3XGSntnxvYGzcVvgRPGnl5tRaZ5IMbY8OrFAc3Fxk3zVsXqcy1F1sWgxs4ZCsYW2e5FdCQfRX6MI8YExcPFih9rxtEAR0ZeurnEysMSRAyTKcLbaITFOpLPRf8yh8aiI5NFj1MsxjF3TUVzRiBGO3DMxfwYBsY+eazFutomxb1SkMVa053GOiMURkp7I8RxG8FFZRkBxjXeicZeKePEiPSrRbIuCsaU9mTG1xJjRoAma8Z80BLGX5iiRU7RkUUaL4XGhrjTxuvirsVLWQJFs3tCRWez4sU3mojG52rjxQKa0MRQjavFdCQfRSv2d0Ww4XHFBMUbxixlGUNLWUpG2hu8Q4jS5sWVVLfGNjyFxDcaYcYwKi3GRNjQRH9qhsWC4uXFBTShxR6nS8ZWfRjGAG9ZxcNCacZuNIXGY+6Yxa8DF0VseOzFTJW3xkdyucaDwHhG3ZPnRBcmL8avlD/GLSFDRUVH6kQB3rJGYTL/xcGo+kYlBkpG6gTDxoXrxcVAggrGyeWXxCoYlsbPZoLGCYqnRB3JLcY41v3EiOO1xtXnncbV+ApHBvBfxtdSUcet+kvG2tsYR3sUy0bw9OrE3MbhRjvOc0eGuAdH1oVIR/C2sUc7EMZHWRWdR8JXAUiT2EVIeMKOSCba2UgzEwZJMGMaSTvHNkma41hJR2l3SQ6hgknwBoxJk5KMSQBZj0nEso9Jx9KHSVYhhUmdkIJJVkh/SZsocUlWTmNJ9VhcSbXVT0m65UdJrqZFSYovPklvYC1Jix0kSS3+EUn57wRJ9i74SGSM4UhMJb9IhLyzSJ4etEhvKZVIt9E7SBybCkg6oQtIdwwBSE+uDUi6qVpIRUeuSCP5D0mT3V9J/MmWSQDVpEnpPplJHB6IST86akkg5kZJEqseST9uB0n8ofNIpuG/SDfJmUiRfWJICTldSAWDP0jKMUBIjuQuSPR8KkjFDxJISA8aSFug8UddDBFIDMLfRxhEUUfyH/BGJkJzR7xFbUeNBoZHMffARqYK3UZgVNFG5r+nRvwYNUbD09FGsT/RRugZFkfL0AFHorRDRZkZzkbjJe5GNG/5Rp1vi0aq8WhGZCr4Ro2XVkVfBwXGLNQYRv3lhEaTqdBFtvMdRupzjcQBvJNFHqdoQYa4lsZtVsFFoHjyRkcDRUbvOI3E+Q8tRrDhcEbD05NFJJefRAAA+MXZzq/FRceexvKwQESRfndFhJ5JxVfsIkYSg6RFj1NcRaI0gUaJsEVGfa4LxvOOasbNOxtGio5nRtGRtkWw4adFYFTHRg6cbEb1SozGUicORmTMN0Zns7bFH/Q7Rj81GkVDi6ZF7K/WRgN4GkZm96TDsgyHRu0NHkSHFthGEgOiRu/Jo0aR7fxFVg6MRt++UsXswHnEveMLRiSXL0Y4Z49GlOWzRiqpI8WvJQ/GpnldRjLEUkaHFlXFgy8oxU7Rl0VUUpJGnt6BRs6Z3EZVMGlGE/KzxT0KdEZMN4lFHhaqxL4w98VwznjFa6vIRgisBEbEsaBFj8IMxkTYTUbM7p9FFXuARhfIn0Ys1MBFQBNExq8DqUVYua5G6Nl0Re0elkbsnjxFf9m9xCjtHcTc113F7uuIRCh+OMUTcotGtEiyRi2hyMZhMpVD3SSRRs3MHsYMcRhGJCioRQg9CEb5oGfDTmLCRdNNVkU0EcbFexQbRiEfAMbx9IhGYn+1RUvIs0VCrTvGCKxsxdMrJUURxwrGCBsNRtk9RUbDZF/GsHKixeqVSkUcWiTDwTkTxJSHpUUy5m7GDeB/xgfOs8VF2ChFrProxZH+ikYOLULGdk9eRoeF1sVSFsVGXwe+xDoBlUSX/2pGpnlyxs4ZI0aGp6dFbVbjxUfhVkUKRijGpgrERUfhHkWY3RNEayu2Q76f1MXWNM/EsVDZxfFjCMVCrU1Fns1rRuf7RsYtIVrGwvV8RbsnHEYYBPjFuknKxcEXPEbhC4PF8/20Q1MFDEa3QOJD/WWfRbByQUY/xnhGsPK9Rn2uXsW0N5rFUUk1RQG8TMbXEkHGbcWSRYXrXkYep1lGuI1YRq3YM0VnRFvGl24sRtGR6MXwFg/GRiVXxkOtn8V80PNF3EYYRp7NfUZs55HGTKa8xQWjFUbjpTNFNxo8xpayMEXixzrGOpIZRgHeokOutrjGX5jYxcX+7MUi22fGke0qxnUCF8bKspPGE2GDxDarRsVnM4vGBFYBxlmGKMZ+jCnEGCaBxdbFGcaSOhnFXP4vxtjwH8Z7FENGkKAIxqTf8sWFWkLGtMhqxRiVIMXOiH5F5/sdxo7kJsZxG0lFO3BJxiQonkNlGX5FQs/WRP6yLMYwKvFEy39SRlTjYcUzM/XFaryBxkwVT0ZTdBzFnQCbxqFnE0VHcqlEN/hGRZwzQMaitIBG5T8wxlmGYsYQWKnGINIfRWdEIkZ0k2RFBFZ/xmbmscaI45nG7K+pRm1WKUXXoxrGGsCbQ+AtuMRO0XdGcvmJxjlFDce946xESS6nRaOSRsXS3nRFmubHxYanN8S9UkZG/5AwRn6MfUUj2x5GUrhrxi7/38WzewXGqKQyRYqO0kUwu93FlPbmQ7WmIcULJNjFKTp2RoJzQ8YeFpLFad7xwzy9UcYgQU3FkVxeRVioxcVDrQBG7MDfRfCFI8ZoImxEXe24xkkMDkWxUJRGwRcyxm/wH8bZzqfFVFL3Rf6ypsakTspF1sUJxRBphEb8qaLGyeXexm/wCsZF2KjEokUexqs+CUacM7JFL0yGxeYdJ8Ph6VLGc0bKRQ4tnEXsQK7GImw4QyBBr8UOvgXGgEgExo7kdkWgiXjFAACAQnNG/MX7y0LFHqc8xf1lI8ammwNGz1WHxlmGCkZeuknDjZcbRlTBvEXGSy9Fg8CixO7rtEURpa/FHcnFRO0NUsYYlW9G1laWRhGl6cVMFUzG6Sa7xZSHw8USg8DBG54DRpkqRMalvcXFMYidxrIMVsZSlkpGwFtPxkJPw8YjShnGBoEgxj0KMsZ24JbFvcGhxdSamkXr4v7EK/YBRht8+8XGSxPF4JxZRVUwwkXF/rLEFK73RZI69UUdOPnFzF1LxOVh18V56ahFc0Zrxh04+8X+QztGwRe+Rbge5UXhehrGkA8FxuMUFsYFEnDFnDMZxlOFtca5azBGAAAcRTMzxsY2q4/GqvEXxt5xkUZ4ejJG1WeERln1QUWWIQ5EeemmxMd6O0e5a5lEzhm1xXGsw8Xkco3GIY7JxUgu+cVtxeLFUdp9xj7omMavlAnFxEKXxRiVhMajAS9GUxaDRrZiWsaCYhDH6EhQxnJo60b+Mu5GfR1oRejZZkc0US9HKG2YRgYBOkf7a5FH12NzR7tnQ0co/pdHeJoHSMlVVEjOSahIUo7ZSPqkAElKvhpJ7Vk9SbDWX0n1dXxJ+D2ESTDijUkVDpFJ092QSabPkEnzZ4xJSE6KSS3xgknrzndJWDFwSW8PYkkCj1RJPR9RSTNLT0mzj0hJvck5SQOdLkm/8CVJupIWSQHQCUkRkwFJVxLdSACwzkiaMMhIa1GsSEkOckgKNzlIQLMZSLx1AUhf9ulHd04QSFLoSUgqSJRI6YXmSEWzPUmWgpBJXy64ST7NvkmpcK1JH3KRSRRDdEmfgkhJE/wfSfbyA0nYmcpIFSWhSOqjbkhQy3pIN4hbSGaFT0inJyxIMhYxSEcCMEhXHB1IG20MSG3U70dCT5tHM+IWR3OGSkeKTrBH+PE0R4HVJ0dlyAVHqQLjRtqsDkdCLfNGi/0tRmlv+kaLLDRHUnhGR9jwo0ZxGw1F/McbR4h050Yi/R9GYn+9RdgBqkavFNlGeViAxOHpDcZeutVFM6KeRW4S8cUwu79FlUPDRc/3i0XoSHJFu7gbxlTjd0ZE6ZZGBTRIRqik4kVVMKzFQKRZRst/NMXsL8NFsgw7RhX7pcV7csfGGw3qxUkMokVAE+nFLbKrRQu1M0b2lyNGv+y+RIof5UVp3pFEHTh3xK8DU0V6pSFGQxwNRlHag0Zj3bpGbqP/RVTB0ESF6+1FRpT2ReoEVEa+H5pGxf4Wxtob4kVxLOJGjZdsRkfhlkYtITVGYcPLRfpcuEaUh4tGs+pGRgHenMXKIcdGgnOUxcsQbkaCUYxGmLvWRIjS1kYpy7hEKqlDxCegiUSNhuJGJXUaRRnzwka6SaJF2AGMRr6wo0Zp3nNG7MAjRrIM2UTnavnF3RO+RlHaicXKod3E9NsdxkI+KEbRIqJGdk+cxSxDM8bvpzPGTsCaRhIUj0VzRo9Gns2MRhgEtkSGyTBGEOmpRRueykaitFxGLMOkRpYhqMVa04JGPZsdRotsLEa9QYdGi9tsxT7oLcW4jXZGfT8BxoR8G8Y4Z05GXroLxg8LVcTEQhVFejaJxS2yzUUbnllG3nEnRki/80VFNqlGVTC8xuoE5MU9CiVGCYpbRvYGdsbDZBxGdCQXRiPKm8ZLWX5FgKbQRnlYBMVWfVnGjEpqRNtoHEb35FbGqRPyRX6Mz8XgHILGbqNmxsX+AcYnD73FWKgFRs2qesaGOJ7E4QuNxTSAd0YJ+ZrFYOUdRrByVUbP1bbFnDOFRgn5sUat2N/FoWcXRVpklsabxBFGyeVvRAn5vEUBTWhF+Y+ixh6F40TVVtRFcM6SxRPygcWOdTRG1jQbxmEyXUXpt5/F4At7RZI6W8bZzkrGTkB2RsoyBENMpvhFVg67xa3YT8arzylGVn1QRpmZrEajgZVG8IX5RcSxiMaKjh9Gsa6vRm9f08Wn6IhFoWdzRdNN/kXvyYNDAiunQ8iYT0UqqSxGzoh+RfkPYMYf9GjFh6eZxYxKM8a286HFQCSZRhbqm8afPLJFqDV1xupEB0fyQQrGvjCRxXEb3cX5oJ1F+DF2RUK+hsYawHjGZmaSRSUGTcZwzrjE9gZ3xaRwM8bJ5YHFZYgGxkKtUsYlBglFPzWDxuvRvsYcWkvGK4c+xWHDH0bQs63FAbw5xlFJDUVqvJHGMCrpRXuDH8WiIylEi9swxWuaeEZrGpHGHhYhxp7NKkTf4CfFl25yxc/3J8XWxSXF0LNVxTF3HkbBF8hF9+RqxsX+H8ZGA1/GyjImRj2b0cULk3rGdXEMxm+BeMbvyYPF6gRURJAxnkZVwZLFhjh2RaTfscZcIJVFbqNBRnctQ8YMcdDFtFmzxYAmqsY0gLFG6+KGRIGEjcZyaNlFeekixeLH0kUvTAPGNV4Ex55e70Xo2TzEc0aOxbIMsURCzxJGWtNkxfJBmUWNqI5GduAERhWMf0Y7cBZF6pW4xXxQo8ZaZLvEyAedRY/CbcYu/wfG2htWxoC3AMbZzmRGnBHzxfMfxsV0JBdFFybfxfVKOUQSg/TF6pVaxUi/7cUBTQxFJJcHxUfhI0Ys5aTGJCgKRks3r0YVHZlFf2rDxp5eVcXuWpRF9Sj+xXnpE0Z+jLHFTtGORrivdsbMbovGzTueRNxGg0NKe7nFtmJ/xF3cAsUvTEZEILC8xWznuUXvp3rFKhg5xkcDPsYQ6UdFtMg0xuQDr8blYeFDQBNNRVtCOkZvAaLGBMWvRMoyLsaWsmTFObSaxX0dGEajASXGJ6DBRHSTnEXZPc9Fz9W0xfHSicVEad/ETkDXRVuxR8VJLltFlIdNRYBIr8RN8/JFglGBxWJ/i8X7OnDEio6ZxjoBicaopEpGI1uOxicgqsbsL9PEVn3mxdjwrkWtesPGMlV7xpjdOkZyeYXGIY7zxSqpA8QQWBnFrdj1ReF6YMU+V7NEodZIRS6QV8b028tFD4uWRqpgwEWNl7bE6EgMxvTbyUUAbwBGCkaPRdbFccWTqU7GveMOxqrxEkTUCUhFke38w08er8ad70hGLv+DxVdbq8aHhVZF9+RRRGB2L0XheujFF7fkxiv2FUY9CplFK/aHRdV4f0ZgZdFGqQKXRm1W1EbP1RhGqDU0R6g1oUYifdXG9pdrxnDO5EVz1/zFvVItxhWMZsaXbmbFA3j9xXsUxMY2qx7EmEypRbzj4EYMAuvEu1Zmx+wvHsaM+R5HFL+MRpeQiUUqmClHrvZ3R5tEz0bu61FGMsaRRzZaa0elPaNGHoUrR0ehtEcozRJIK3duSFuipkgdAMNIiQD8SL3zH0kuc0VJyv1gScqef0n3N4dJZwaPSbuUk0mC/ZFJMcaPSbERkEntUotJaneCSVYmdklPGmpJHTBbSU4UVEm+oFRJK4dPSV1YRkkXTDpJT+MxSSuHJEngKR1JlhIQSaf4AElIB+dIR3LqSKOivUgPrJBIhvlTSKmjR0gBPhxIE7DVR4el7EfICBFIPL0uSP1WekjIsL9IFkIbSWJMdkkl+a9JJZbVSVnO1Ekjl7hJeiKYSXoEeEmXGjxJDiEMSUiY0kg2BKpICGuOSEvZikgPm11IOYNVSNW4R0jeETtIgHdGSPZHJkhD7RdIoKmNR5YhX0cRZW9HwMqmR/4Ul0e2YsZGdr76RmPdCkfNKpVGjYYtRw0PDkd0pOdGDWAVRwUSE0f3dfdGaxrGRjYr2kbI9vtGJ6CgRgAASEaLbCtGmEwHRpmZBMZfmOZFuK9qRgU0UUWynZ1F5PJrxUhQAEWIY4fFkKAIRbFQTEYcfERGVOPARuCcxcVnRBtG4C1NRi2yYcXaiipG0m8ARrsnF0UsVJpGGJUExPu6ksZhMhrGU3RhRtqK3UVWfeJFtMh2Rj0bokaKHzdFZtXHwxovfUUAAJrFeHrlxZtVK0WiI3VFB06hRuSUjEZH4UlG/kNgRmQ7X0XOGblFgLfMRlK4QkaMuQNGcooXRlsg90aU9ipGMzPlRaLFgUZeS6pGg8CLRgUS1EV/am9GgEiLRUCko0YaL1lFz9WkRvaXhEaEng1FJ6B5RUrqQsbNKohGbTQtRiO5jUaNlzpGA4kKR7IM30Wn1+NGaYDTRlN0msUEVqxFglGDxZmZoUSgGgNGUwVxxkXYAUafGsPFJCijRlFJhUWh1kTFWDkyxo51CcZCvp1GzO6HRfvLZkUT8g1FRgN4Q2Q74EZTdCdG0RGURrgekUWutnBGuK+bxL6fokYcWspFc8aSRl3L1EY/NX5EsoyMxu+n1kSSy8ZGNqt6xfaXaMZMFUzFR3LZQw6co0TplfTFmExiRmNdNEUawFBGRUdaRRKDlkaX/+bFUpa7xv32bUU3iVdGbqMZxVmGTkaze5VGDr68xhUdicRkzDZG3nF4Rlz+o8RE+m1CqvG3Rj5X4sbsLytGR3JhRfd1KMW7uAHG6NncxFWfncU41jXFlUMdxgFNaEU6Ab/F8dLTxWezysPOiAdGuWv5xHST3kWjcHlFyHaJRtobHMWPU2hFcazvxczuecWMSqTFysPiwycPe8SQoJ3G+MLMRIAm8sTkFIHFHoXBxXctdkYMcRjFhetBRVdbmMZqTY1Fw9NbxGHDzcWY3ZtFKVynRMzuRcX35KHF+MIZxkcDNEZ6Nt9FZmYjRsbcRcVUUitGxKCCxiQofsNdS9lGqs9wRgyTD0Ys1GLFsp3/RSDBgcYMcazEAglxRmWIvUUtsqXEG57CxVyPrEV5x5nEjZdfxrfRmcYHX3jEe4N/RcWPOcXDU6LG4zYeRl4pH0Voke3F3EYlRjtO8cVE+qXEzO6hxGWIWMbtfCtGxW3oxczMTMXLEHfEI0qjxgN4N0WJQRPGuJ6CxuauCEbdk7HFCleJxqg1T8ataW7FvHRTRAispEVg5RjFc9eSxfMfHsaXbg7Fb4H8RVK4UkUv3ZjFMXcWRlMFk8W0yK7FWRezxdob1EQf9IjFKO1axjy9xMXUmqTFcayJRn0dWERPHn7GejY2xrDyscYjudhFcD30xZyio0MwKmnFsa6mxupzP8Z1cRvDZDtARhE2msUNT3NGio5nxlTB/MWNKCBGz+b6xpduLsVYqGBGNBGlxjEIskWkTkDDQj6SxWBUvkXYXzLFbUWwxum378T3dYbF30+DRRQ/1sXvp4bDWDkLxmb3UkbiWHtFdXEXxhSuUUa30RRG1jQ8RhovTkbXEhJEg8CjxkkucMbqBFnGnKJvxbfRUsa5fKTG+aDXxK+UFcUwKvHE+8saxTarBsb8GKPF7zg9xVInRMaX/0tGxMKnxvOOK8XeAgVFxEICRqW9ycQDCcZFQfGfxXctNkb39cvGUwWLxdZWHsZqTQtFF0jURc73eMbTK3HFoPjxRF+YxETo2S1GXP75xa5HYUKTmIbGWYYzxi2ybUWY3Q3GQBPhRVioMcbiWNHGwFsjxjF3FcbNqlPFzohGxhE2mkV7gxzGtaZ3RpCgo8ZFWLJG+u3rxU7R38WcM2LDLv8pRT7oscWd7/PF0SLTxTCZSsTD0wnGETYoxnGsGcYqGFVDGXOVRUFg40VxrHhGQ4svxlyPRsYK15NE9+QRRIC3J8ZIUHLGGsDQxiL9lsQ/tYfGVFK9xU5ip0ZBYIVEvp+qxZjducag+C3Fqs/vRSZTW8aEngxGwoYTRnKKGsUyxN3FsOHpxWWZgsbgLQZGh6cbxq8lHEZfGIlGoWd/RZF+IcZzV5jGsS5QRuTyu0USFBrGbPiCxuVhDMZBYCzGne98xjAq78XJ5UfG7lqrxgBvF0bKwyPGNO/kxueM8ET2l1JGksuQxt4CFcY/xm3GDHE7RgN4T0UzotDF+Q96RoJzmEWmCoVGjdcsR5OpYEa3QCxGe4NZRnEbPMYQx/zFYFSERT0Kb8bjFDDGppscxQwCB0VJDBLF3vGCxnUCkkTt/M1GObTIxULPLccr9qjGs+q5Rq42BUcXSKhFWCjSRvFSYEfBqHRFYcOYRjF3Bkf8RzNHFuqlRqROl0ameXBHWbfSR4DnLUjoaIJIpBiQSD4YtkhtVP9IZlciSQ3DSUmItF5J7o17SUb4iEkFFo9JxVyTSXGyk0k755FJewuRSeamiEmHFINJBPV1Sa+rX0mpslVJCWpYSbljUUkr/UdJn6xESZ18PUnbUTFJywAoSX3+H0lrHRNJJSUGSXno/EgHTeFIG06bSAr+iUind2dIvXIzSLTXFkhS5+xHBbMBSNGgBUjb+BlIOIZRSAlyn0jf2gBJMdBGSR1ClEk1UMtJiJzqSQL340mzA79JpFGTSQB/W0k/IR5J1a7cSAvltkjEIaxIRKGSSLx1ZkiBNW5IfMBqSJpISEgcnExIUMssSBsN7Eecs1ZHokWsR588uEeMKqdH2gpuR1sxt0YvTCBHgtHIRqHWwUaApiBHs2ouRzNzLUf8xxlHaQBARgRWqkZFNitH41QQR3Joo0W/7BFGCCzNRuqVoUbvOJPFtMgLxniLjkbhC81FNe+wRMQgTkZEaQhG0t4URVkXKMat2CtFGASeRkTYYEaQDzFG9UphRfJBsUV/aqhF8fS3Rh6Fb0VJnVdGg8A8xvYoDEXgLbjFqs9ZxU2EhUSadwBGj9OjRgmKMUZnswRGOSP6RZtVYUaDL2pGO3BuRDMzUMYAALDF0LO/RZhMVUW9wQ5G0yteRiO5okbOiPJF+Q80RqTwp0ZlGX9GdLUtRf4y6kZ5WJRGKH7yRoVaKkZTdILFdfGtRkrqrUa4npJGwFsgRZ3vfUZH4UFGyqFtRe8nkUaBlUFGeAtQRiV1LUYKaCjGQBNFxYnBh0ZQ/P5FdJO6Rd8+vEaI46xGSFBTRiexo0YjucFG/IcyxsNkVUYi/d5FIY6LxfOOTsad7xHGxyllRgRW1kQDCaVGoIm8xXEbQkavA/9F+zraxfVKGUYgQafFvAXKRVbsd8XWVjhFxkuiRgwCNUZAghRGbOcBxscpakUgQdlE7MBNRq36uMUIrFBF93UVRm3WjkaK/W3FYhCexa62tUZrCVZGHNrNxqTfesVxivZFSQySRBt84cNYqChGKTo+xu18V0b7yzfGYn8dRlrTCkbiWEvGrIuTxXnpFUYc2olGjCh1xTSA10WmedHFoInYRJyiPcbJ5ZlFGJUURRQ/xsF1cf1FjYajxmKhHUZfB9ZEdr5qRtJvz8SyDHJGHcnPxTSAz8ReKQrGpSxmRqROgsWEDcXFQ4tQRcGoIEWFWnPFPnmERoj0T8bfT/vF8rDgRDVeAEaxLuZFImzYxfpc6cXDQmHFONYFxm9f58SCUeVFbVZGxpjdkUWBlQnG5BSJRohjycUxCLrGHoVjxm9fc0Wsix5G4elgRoJzTsUf9IxDVZ+8xsKGz0XrUUxFeViARQisGEVPHobFAd4LxslU8UQV+4nFM6IyxgdfmMHz/U9Gz1WBRhiVZcat+i9GH2NvxrKd9UV/2blFBaPIRfwYT8YT0EzFSuoKRgHeHkVZ9ZlEt0D8xV1LYcaz6mtGG43Cxh9jbkYWarfGlpBPRQ3gEcZ78lJG6SYIxgKaJca5/DtFSL8wxmEyhUVF2AfGNBEfxjvfEMZZhuvGbqMMRu+nlsWDQMDGETZsRHlYssWsHFLFlpDXxQWjukT7y03GvAUdRnJotcW+nypFCtfpRWHD1MYSg7JFw9PnRV66tcWTGMzEGw24ROLHCsYubjrGzF2dxRWMtsVn1ZjGiPQLRvypDsZd3GpGCWhiw8/VqMX4MQ7GKG35xpwzokVMNw7GSQzkRejZXEahZ9nFUicUxRbZ+MVLN+HEZ0R3xslUKUUaUZTFkX47xhQ/LUYhjoLGp1daxdhfUkVL2ZfGcD1axeoENENSuJJFTYSVxHnHqURLWbLGkX4ZxpOHaUXHKTpFHOuQxdqKa0aJQe7F/yEdxbG/J0aWIdTFFftyRkT6WkbvpypF8x/Sw11tSUWRfljGyqHfxVUfmcaZKh9Gj1PSxc27iMbLfwzGv302xjlF78QnD1tFAG+ExnecmMUJipXFgtGJxhQdf0abVUnGpN9aRXDO4MWGyaxEQ4sIRm40nEXheprGkX6RxXlY1MVuNIDF07x6xtQJLMXaGyzFm8S2xXSTMsaQD8LEFYwSRVD8L0YhH7jFklymxGBUV8Yu/y/GDeCJRZaygEWzWdPF1lYkxZVU2sYaL4vGyjKXxhniwMQubitFzcyMw9y1NcbRkexFF0hAxdhwyEbZzkdEhxYmxmEyKcZpb/DFx7oIxgmKMsbn+7rGWyD1xUvIkcUKRi1FvOP+xbuWCkbOiPRFguIARlmGGUZtxY7EzapWxtms/MVnsxTGMuYqxnnpHsU0kYHGawlPxlD8+MTUmidGvp9lRi/dFMbnjGzFImzsxafoOEWZuyHGKVw/xNejDEYcWsJFqROSxY0oxcVTBSvFUqetxmiRfcR3LadF9UplRfHSzcTx9KzFEaXXRfmgYsZUUo3FDU/BxdJvmMbptyXGDwsNxa8ltsWWIVvG2PBGxp+rn8VXWwzGqz4+xjhWl8Yr9mDGiPQkxmq8fMWAyKjG847DxS5uk8RRSaXEoUW2RUaUVMbmHf1FRiU1xWdVjEYHvbtGHHyXRbrac8bo2R7G5q4ARiCw8MW62nnGGISbxpkqRMaI9PdFJJdvRM2qR0VtRalGi2znRClcL0U5hQPH06vAxqAJrUY0gKBGejYvRsDb8EYQqSRHFYyhRs2qY0WAZgRHRpRnRpaylMSrrS1GJfUIR+qkgEcJqPxHE7I5SFBbdkh5oYVI6T/ASLztAEmcaiFJA9VESTe2WEkDr3ZJoHmISb8ujkmlxJNJoJiWSbc7lEm5IY9Jlc2GSfaygUmYFG1JR4VbSXgOVUmqYVVJ4I1KSeVvQEmXF0FJWlQ7SZMFMUlvhS5JpJ8fSa8TF0kZIxBJe6v5SBs+uEjjHZlIYDWWSBITbkhjbSJIs5sfSKI1EEi6ugVIqNX2R24SDkjeUSpIfTeDSNuw2EjjdB1JVDNsSRfMqUnl5N9J5Qf6SYqV40lWca5JQuV8SRZCOElTRP9INmTRSMo5w0j12aFIrKODSCcJhkiutnlIag1cSNVYPUiZShNIWgSdR0XWuEd9HfpH10OwR5qId0d5B3hHu5bHRjvOOEc3eNBGGsAzRxKDKUcFo05HXL4FR5jd4kYEVoNGQ8sQR00EKkdyeZJGHTjfxMRCDUX4MWJGdYKmRvYG60U/NYxGHOtHRkKtpMZ4egdG22iuRbZiq0XsnjBFdCTJRTy9IUayDMtGY+66ReCcIcYdSfNGWRcbRffkiUWI4/JGuB4/xpMYxMPQRGvGKVwXxmx4HsZVnwxGmnccRoR8K8Y17y9GldTTRaW9DMaHpw/GsS5XRj7ov0aezcJFd5wPxgTFe0XIB4VE93V8RkwVB0bD08VFCmgYRl+YFkaHp5FGT431RkOL7MJNhFlF/jLXRtPNmkacIpdGKH5xRkkMbEaEfKFGkstbRlKWmEYYlQ9GqDUfRtxGU0Syna/DlcPbRtnOa0W9wWZGSL8vRrn8x0TmrhRGhsnexeF6YEX8qWpGmSowRibCX0Y6gY5Gf0hbRSQo/EWPU9RFwFtDRsGof0ZWDn7GRbYnxsX+UkUOvlJGc0a8RSPbuUbLoRFFzTs2RuYdtEYRNkLGnzzcRc9VjcaAyItGQfH/Rbgex0VJDI5F4elIRvkPWUVIUIbFS1mGwEp7i8WdES5GowFcxTf4CsZWDg/GL8zzRjf44EWrPtVF2hvwxQTFfEbRkXzFidKyxe8410WbxKBDG56eQ1UwDUaZmT7GMzNpRqpgLMXjpf9F+aAvxRKDwEM9ChvFcD1aRcQgMUZJDE/GnYBNxizUUEaPU0REyHY+xYcWOcZlGVTG3bWQxXvysMXHKZTF46ULRv+Q+MUbjbFGA+fgxYJRGUbHuoDFE2G1RXQkPcajAT9G9GxWxIJzzkUtsonF16Oww5SHncXO91RGzapkxij+mcZ5x0XF5WEMRo0oLUUExadEkX4LxgfOo0Uxd33EtYT0RHST6kWL2x3GMCpkRm+BOsZeKT5GoiPhxkK+sMaIY71FhA1zxdLeVEVH8qxGPE6BRE5isEQXSLzGkxjGRVfskUUmUy3FGARWxezA1cUKRnVFOGeUxX6M3UXUmo7EBvBexcgHr8VokUtGP8YSxmsrKUZE2ODFdCQbRojSQ8aO5CpFGsDfxfpcpcSkTpRFgCYuReOl30WWsl1GqDUBxkmd4sWuR7/GEkMeR+TyDcZ0k0TFUpZHxvFj7MMgsKbFvjA8xjEIhMViEFnG2huexRsNC8Z7FDHG0l6axv7Ud8akcA1EXwesxX/qusZeurnFHhaPxo7k4sVZFwdFOgHnRQpGbcbQRChEYcNpxoGV30Uy5t5Fc0bTxhgmEcZ3nAVGI7n8w3UC+kObxEDEH2OHxnVxg8YzM3TGguIsxr/sYsaX/6FGyHY5xrRZk0U6AXXFQIIOxdSa9sU5xa/GTtERRNNNX8ZrK97ElrI/Rp2AvkSJ0iVGRdgTxrpJ2MVW/Z7G8rBwxieg8UQnMazFjnVDRicx3EXzH7bFGsCAxhE2isXkgzpFV8oKxW1WZcXHmO/FGi9RRQWj2kVGA2bGp1d2xnsUgkZEaa/FF6ayRqyL9UV9rk/GHHwfRtobN0bvSatGXCCHRg6+uETcRnPG6NmcxO0NBMZ+nYtG+zoARem3N0UJirnFw9MDxv+hw8YlBoHFnRHFxbG/bEQOLQfGrwNnwtejgMT/kKbGBTTpRW6jIUU2q3ZFKI+AxrG/PMR0JA9FA3gsRtNNLsVsZ4PG76fORTF3TcVLyAXGcRuXxX9IWcblYSBGke1sRE5Ai8bIB83F1sWXRWKhSkVjXZjF+MK+xUCkxcXvOBlFtoQqRq8lYsaCUddFNxqaxrDhhcYrZU7GmncFxs6IxMWF6+HFm8QgRF+YzEInMcpF93WwRfjCZERiEBjEF6akxpMY1MUzok3GUrh6xty14cYYBFLGokWgxYv9RUasi5lFuI2XRk7RDUWw4fFE61HuxZaQG0UIrJjFhribxtgBqsZAE6FDDHFIRWsrBsVHA5bFak3RRQbwJkTh6VTGLu6xxj15eET35C5GSZ0ERQxxZsZpAFNFFmrnxRlzP0UTYR/FL0zeRMzuKcSUh7/FCyTexf7U5kUN4FnFgLdbxqdXd8a2BK9GyAfdwzJEs8bXEv7FJlPNxF66r0Vv8P3E6NlYxYhjLcSs+uzFjuRCREMcp8VXymvGR3JMxh04V8QdySDGAppNxnA92sUbDVTFBFZ2RSxDmkWwcmFGf0hYxjPEHUVyil5G69G4RqutUMXpJl3FUGsrxo/CU8Za0xRGgZV6xsnle8YnD0HGZ0QnxoR8EMRZhg9GDr6lRmiA50b7OuLFgQTRxrZit8Wxrt1GXinNRWfVE0YPC8RGgcQeR5i7Vkb6flRGjvVQR+Yu5UZtVpTGO3BexIOvsEYOrRZHUliNR4stCUh0UyFIi1tQSIbJi0hvEMxIA0wBSXq5HUmFNzdJbT1SSXQvdUmW3IVJnISNSS16lEk01ZVJYUaQScV2ikmGyYRJKU53SeSOYElrZV5JdV5SSbbESUloMkVJRmA6SfxjOkk7zDZJ0QYySYDOK0n6gCNJdZ0cSbyFDElc/tlIbcSnSBGPr0hFCI5Ip8dSSI3WQkiDQCpIiu4PSGnOBkgTIfVHR5MCSCRHFEiIFGVIhxW2SGpz+0gMjz1JL4+JSSmGvEkbTOpJL1zxSfY2y0n8zZRJMbRaSe5qIElYT/1I7MfYSN93t0gTUJZInVmQSLkFgEgZgVxIpS0jSNw390e2c7tHovQDSAr39EcCmoVHrJxlRz/Ga0fZvbdGFfsdRyBS70YsFGFHpjlsR+hqI0evpZxGOcXKRuU/NkeoRhZHcvm7Ru5aRUY3CYtG6pVCRfd1NMXcRnJGpnmzRiJsLEZ0JGtF/BhXxo7kJ0ZvX+XFk6lCReM2SkUrB+JGosWMRqHny0b6XHlGHHwBxlpTvUa+MPNFZDtlRggbJkY2q6LGAN76xbWEYMXsnqxFjLlLRUcDOEbNzDBF6nN1xEI+LMZBYCTGMsRoxn6MScWOBgBGhjgiRQgskkZ0tXXEC7UZRm6jVsaO9Y9G4serRnuDp8VHAxLGI8qvRqK0NUb1yoFGi2zHRP+yIEY6AYBGUI1DRcKG5UUwu2VG77j2RmBUQUbl0HRGcZuERr99LUboSKRFO07XxZaQTUZzxohGlGXQxE2EZkZOYhxGt0DaRQ3gL0YBPIDGtFmzRVz+ykYT8o/Ft9GRRjXvL0Y7cE7DKhi/xSlcS0ZPHkbECtdiRpmZFMbP1RBGKO0NxScPfUYxCIzESS6sRmlvUkZ9rkLGih+CRgTWkMYkKJdG76ctxkMcaUYOPo5GysMiRdVWzMQN4F9Gb4GeRWB2zUXvyRVGKVyvxLraOkZliBtG8h96RZyiZ8UJCo9Gd5ygxTLE3kZg5UTGak1PRY9THUYG8BLFApqARJyiI0UfY6ZEw9MoRvH0ysJX7BdGTLedRvJB00WFWl/G5q5VRVg5qEX2BtdE6nNKxmfVj8QmwhTGe/J4RiqpicWezV5GRbYnxZAxjcbF/iPG374yRThnJMbGbTxGEFgmxnBfJkZApN3FUGtoxlFJFUUehTtEQKRMxoLinUX1SplDd74PRf5DE8bfT03FJ4+PxpOpNsUZc7PFNV5axe/JBMYUP5RFR3K9xTC7c8WSyzrG3SQjRtcSaUaJQUDGvjCVxafo2sV++zlGZmbGxejZHkbASurG0m+1RZLLbEarrZDF5q5Fxov9VcSBlR9GejYLRl66rcXh6Y3FPlc7xW1WncPtDQzG8467xGgipEWHFhVFEccfRk7RCUayDJ5Gl/8oxU5iAUbn+0dGio4kRi0ho8WMSgDGTBWMxizU9MX1ubxFdk/aRTPEocTSb6/FNquGxTarLEZrCSXFRhSsxvFjhMV9LoJGAU1QRrramsWaCAjG+lwCxo2XacZvX+PFjZcExiZTOsbAW6zF2/kuRKyLaMZNc6TGeqX0RT/GRMZmZnLGVn0yxnzQc0Pzjm7GDHErxk5AE0XplfLDtoRRxvJBCcZQ/HDFqKS+xKK0HcZ0tbvFWlORxs073sRns1ZFQ60PRueMAUahZ13GIbCJxk+vhsYDCUnGf9mDxTm05EXysDHGJw9rRBPyCsaRXEHGZRkKxpmZ9cU/xs7Fxm1Gxvs6G8Yv3URE000kxjAqbUUQxzfGsp3vwtejKMYobYHGokUORU5AA8W6SRdGjQbQRNSaIcYD59DF9bldRmiR3UUXt6HFsOEixoxKBMZxrHvErIubRih+2sV9Hb7GNd7XRki/68VHculFIZ+MRqHWMMXOGZ9FeiWBRiegQUbjpYFFGlEJRk+vOcaHFhlDHOtiw662jEaR7ZhG2iyBxg96QMbIBz3DJWShxgwCC0XP1R3GFfsPxngLtEQG8FZFUieoRY2XK8YxCMBF1JpWRClcIMZwPUvGEOmVRVYOn8VtNExFu5ZmRovbOMVj7gbF7lrwxb4wEMZE+j1EETY8xszuSUWadzhFApoyxs07WsXLECfEEMc6wqikTkSsi8PFPzU3xhKDAMSXbp7FtaYxxuM2tkW/Di3GwajoxRWM4MU+6AXG4JyexkcDBMZns4pEGXPXQhX7G0R0tdnF+lyBxbZicEZm9zbGYOXoxMqhTsbxUp3GVcGIxvTbP8ZSuODFGJVURZ5eGEbJVBxGL90ExTGZikQwmVzG2T0kxvmgl8Q2K4jG9FuOxr/stkWYu9xFPzVeRYvbYEbJVJPFcvlnxpaQwsaMSorFIv2exUYlVUYjSjfFdZMKxhxaksXMXUHGkf6BRibCokVAEwXGRwMVxtbFRUbMXZ/FMQjWxdnOnUX8GCPGremBxk1i2kURpY9F4fqBxhcmp0Xvp19Gfa5eRbraMsb3dRLGUUk9RXGsCsZUwVLGzvf1xWEyi8UXJjfFX5h4xY0ojUWb5glFzTsiRWPuHkWvJcBFzoheRoj0FkZSljFFPldvRtV4YkY8TgxGglEwxkdyeUMQWLlCC7UyRW3FmEUrZenFq62OxafoWMRcj4pFZKpgxHecrkbcxtNG0SKLxda0rcY3GiXGwEq7Rohj5UYT0KRDGkDDRnkHCEdTBRdG52rLRN8+I0dXChhH002YRX2u7sUIG5pGNV7URhcmUEefi6lHQWDwR4ruCkimmUFIjk2QSFRpxkijmPtI7H8TSXDFK0kz305Jd0htSejogUmby4xJCDiRSeIBj0mEIYlJUDmESQcNf0mpnmxJ7hdbSfe7W0lLh0tJH0c/SRW4PEnDlzVJDKM1SQyJMkko7S5J0cokSZ/PKEmJpRhJvD32SEBSy0i9S7hIEWekSB34akhYCUlIObNjSDLFK0gusAtIfjwESGED6kd5WPhHk0gWSCPZSkiORZpId1TWSMkoHElX/2NJaWGWSeMowEmuOtxJJ7/YSY02skni84dJtaJJSS5cHEmDh/pIqDXKSETpqkiJkZ5ItbaCSBwqPEgsVBlIhI4ZSEgvDkjFT/tHPojCR/rce0fpF4VHr1Q8Rx4F80a7pw1Hk5jURr9sS0caAHBHnyugRjBqCEf/4RhH62JHR05AaUb8h6hGRTbQRruWvkalLBJGz9W2RaOSJEaWsohGDeB+xkaU8EXD00tGaADhxWx4+sQl9clGPE4dRsNk1UaQIJZG0MSfRumm70at2DhG3ST2xJvEmEafPGRGxCAoRRiVDsbG3KNFzcysRPMfukbx445Ga5o1Rih+tsWv5QNHcM6BxkR6vMaiRRrFyAfnRS2yV0YRpULGsb+nRl66SURWfWJGDi3uxc3MNEUqupRGSnuxxZwzWMYuEINGeemyRSLb0USkzqhGbqNoRn9Zn0b35J3FaW8zRvrtHEYofp5GLZBwRJAghUZ0NYtGSS4fReye9kU6AbNF7ECNRrsnj8MZ4nTFzhkZRmiiq0YXSNDDbOdeRum320X02yFGpgquRn0dSEUYlUNGyHYqRXUCHUbGbYbFSnvDwxbZC8ZhMlRGCtetRfgxnkZns3bGLEOjRpT2usXjpcdFy38ARs0q58bzjglGRPoWxvyHxkYklzpG9pc5RvP9TEb+1ObFKVzHRJFc8kU+VxlGSZ24RT5oiEbz/XFGETYIRr6fO0ZDi5lGBoH3RTY81cSTqUDGhngFRwN4TEaw4RFF/IewxTLmLkMSg5BE8BY9Ru7rKUbptxdFNV4HRuSD7sRxindGukkoRUKtucVBggBGCtefRXxh2kXKw3HGDeAwRgyTt0XVeOVFfT/VQ55eBUUMcTdGvw4sxMNCbcXTK89FVFLaxv8hO0YPC7XE0m+PxZRluEUQ2KXGqaQWRc4ZXMaTGDzG54xERdMrdURbIPfFfNDTw9MrvcX407DGjLlNxuyefMQoflNGGXM3xYy5g0QxCBhF5r+Axs9mccUPC9XEF0heRhueRsbC9RPGC7UKxoy5m8RzRpRCqYIeRjarPEb8qQZGMJngRSo6CUafvJfGO1+zxjvfIkaeTZ1Gt9HaRU1izMXcRl/FrBy4RWTMqcXtnoxE8BYtxseYaUZhMg1FrrbqxAN4uUbk8mNGyVRJRkATc0bjpRFGaW/YxIAmqMboSMLF1lYPxliovUSbVRJGH2P+xCCwL8YpXB3Gq63UxezApcVif7nECySIRERpesbdtZDF93W8xRGlQUX9ZSvF/JjZxggbB8aTGKzFTkDjxWNdeMUxd0tGrByyxgbwjcb5oDBGpgo9xiO5ncaI9FfF1XgHRrFQi0Xu60DC9+QTxq4l9MUkl3vGZMxtxNJvVkYBTUnGMXegxicP60N7FNbFXilKxkp7N8XOGbtFzO5MRpvmCUXOiBrG0LP7xYlB4sV/2Q1FI9sTxqFnS8XMzMpFiPQWxioYdcZliKXFl24Fxm/w6cVioQbEO9/rxfFj3EQpy5vGCWhUxlKWPcYxd31FCWhSRBE2EMbQsznE4ljfxGHDH0XXgW3G4xQhxo0omUZ9HSRGSnvjxGWI0cXjNubFWfUNxUFgx8VEaQNF+aBrxch2FsZfmGdGw2SyRKCJIMbeAilG/kNLRiCwosTixxhFW7GPRGTMZ8ZjXdRFWtOsxbbzIUZOYhBGryWUxUwVJUajAYfGns0Axlz+K0Xpty9EPCyKxfpcHsbBOQvG/YcAxVkXM8U3Gi1GB86/RaZ5GUYD50DF0DODxr/svsULJFZGFR3hxVB8lMYKRj5GawlIRmKhScYwuyrGio6WxgRW5sSsHBLF3nE9xicxCsYBvPFFSnsvRZAPsMUpOjDG9pftRdqKpUQPi6zGEOm3QvJBi8agiSXG2qwKxEi/Ccbqcx3FCYpGxo2XPsVm967Fnl7hxWdEO8axUMtEnl7bxa+UhUSeXgPGtMhYRrivg0I5RQ7GowEhxp3vTsZm93REehRmxSegkcSZu5ZAeVioROdqa0OQMQfE7loARjJV8MX7y3TGgLfQRILiq8Ug0gPGRwPURbiNFEbOiHJFgZWFRutRW8baGzrGBoE2xqK02EajcGHGRUekRRSuE8ZZhqrFyjLGxccpGsQjyp5GVcGkRXQ1g8YlBiDGjShoRmEy98UQ6TDG2/l9Rlpky8U6koXFCtcExriNxsUu/xlF6nMxRhGlTUVaZE7GRGkxxjOiW8ZEaWfFsHK/xqAJksZuo+HD61EIxjtwosVuEiPGlPZ8RqyL5UWq8YJEVOPnRa620kUehdNE4se4Q1N0lkbsgARHcRv5xRKDK8bdJEbGONYCRuF6FMR0JL1FNqsGRQTFPkZ4C7rFklwSRfvLsEbJVHlGNW+QRgfOh0VAk7zGHqeWxgrGtkaPUy9GcF+nQ7AyIUcMMRtHbcUBRum3ncUawLJGw+TjRiv2kcbgC3/FN5qTRq+lj0bKsgBHEImhR6qApEfwxbxH7xgSSKpRU0jW9I9I2tSySK9d40gnhQZJIGYnSeJzSkmB215JZst8Sd0/iUlI/4lJ7LKHSUBthElqiXxJ+VZySeL0a0mGa1lJKQpPSQ3nRElVTzlJhTYxSWB8M0koATJJw2ssSeRaK0n4yyVJ2cYhSTszCkl+7ONI9m7ZSNqEuEgc4oBIWrRnSGo9X0jTTVBIs1svSCjdHEimeepHMsTSR9al/kfxFBRIjjQoSKiGhkgsLcFIMOIDSZ4COUmRDnBJH+iRSZzerknZ/shJhN7FSU8cqEll0HxJTuVCSUz9FElWNulIbAjKSETxq0jhWn1IU8UySDxdKkjl/0dI0y0lSEDz1Ee0yK1Hx9h6RwbweUdGpUVHRJhFRzRRRUcnIAJHvYEGRz2KDUdPntVG23lyRyHfIkco/r1GkA9ORWgiEkdE2MNGPCwMRtobZ0Z+jIJGppsARmsrBkb3dUzG+aD/RfHSPEZxLLTGVTBMRp2RRUdNBIFG+u3nRQDvgkbwFpJG+7q3RujIokY3iZnELbKcRkYlWUW7JwJGfa6aRfTbdEammzjFuI1zRtejE0ZfdnxG2IETRDJm+UbMXcPE4Atxxqg1wUWHhYJF3bWORvp+yEWBlVhG4lj3w2sJqUZIvyhGPCzUwjJVkMMZ4tBFjnUHxuAtyMRFtidGHhb+RX8ZBEfaG1dGcSzhRqmCKUZiELxGmbsjRicxJEY1XkrF1AmwRORyh0Z0JHdETtFyRpAPikYA3sBF6gTMRABvTUWC4o1Fm9X3RnEbuUUtMrBG6abfRkT6QEbz/ZNGRbZxRsNCacXu62xFCYpORqg1BUWgiXDD+8vQxQgsjkbsL+9FqYKURqJFoMXF/ndGMQi6RehqI8WL/S1FZ8SQxi9djkbl0CxGkxhPRgPnkkazap1GDeD1RQU0Q8aDLwNGhsmkRO0NykXfvtbE6pUGRiWGr0a62u5FukkARTLmWEbWxeVF46VfRWBUbsWe3oZGkCC3RsiYQUYxCETGmgjDRJjdR0UME5RGFR1NRtCz58XKMgxGEoPqxSzUBcYukM5FImwUxT55C0YubqPEufztRUCka0VGlBlGQBMlRfp+CkTr4hhGoIklxijt1UUVjAZG/5AxRmkAL8MibMbG30+PRRZqw0V4C2REBMUjRkCCksSKjqzFg0CBxhZqGcaMStJEwoYnQ4y5m8QvTOBFY10IxU7RJMaxUM3FjSilRIofPkZXW59F/KlhxKYKL0Z0JB/GEOloRqROccbS3nDERwOeRVtCrkSTqdbFUieixfaXdcW1FZPE3iBDR1g5msVxrMNEryVqRqFF6sXswDDGEFj5wwyCoka8dDVG0QCew6Z5B8MAAL5FbcUuRWNdAEWOdXzGBoFFRscpPsZK6qLF0ZGwRRbZIEbMXS9GufyFxf8hTUVqvJZFt9FDxoY46kVgVGpFbVb/xdVWTEXNqg9DlrIsxSJsXMVc/qPF1jSLxYtseEbarObF4AtgxjF3u8Z/2QbGGXN7RWB2E0V80LLGAAB4xjf4QsPc1wXGhVokxiqpakZGpYjGMmaIxs/VtsUbDQDF8/0Xxq62FsaXbtZFQq11Ru84+UW3QInG/kOSxPW5b8bM7mVGQWDvRXbgg8aVQ3XGmSqWxZ0RD0ZVnxDGZvdLxtxGBMYXJr3FRPp3RriNrkS4HoXCq8+txEFgdUWdEbHFveOGRQG8x0UjuZ7FyAfVxJ7NXkVnRC7GOgFVRcrDbkWkTq7Ffa5GxGQ7CMYN4JXGvp8aRMrDcsTlP0hFZDvhxaHWBMVpAC9Esp2Xxc9mY8bIdpDFCKyxRo7k9sWynR/GDi3KxTojAsbGS4FFTKbGxWSqecZO0UDGfT+lRbfRssWBlSBGrIufxd0kpMUduI9GtoQoxdcSpMW8dDtGmZlJxj55I8a8dAjGldQfRttowkUhHzbGjZfOxNk9lUXKw4pFHOuSRBiV7kWaCCvGp1fKxTXN80SAtzzF+Q9ixsxdGEZ3LS5GMsTnRW+BIka5a63FHqcGxrq4e0b+1CHGfOGhxiQo9kRwPe5FKqkkxhIUf8V1AoHGmZksxvjCksWEnhLGW7FWxkhQPEXV54TFyeUHxuVhC8YFoybFXdxCRnZgh8bnantF8h/2xVRSaMYr9h/GyVQ0xhE2JMVCPmfG9gaFxUw3jUbMXQDGX5glxjQRIsWz6gnG+aAsRhgEU8bhC1fF9Gwbxpr3icZ6pazFbjQIxapgLUaEfJBF2hvQRb3jKkZZ9THFwTnRRaIjecSsi7NEETbGxZF+W8UExZ9FNICvRF+YQsYwmfZFYhBoxBIUP8VMpnbFtaZNxUcDuMMpy1BE0ZHJRi7/esa1pjlF8PTUxdXnykPGbbTDe4PDRWlvksV7FAPGJCg2RSlco0V6pZJF/IcHxg8Lr0VxrM1F+zrAxZvErEWynV9E2IFTxtV41UXQRNjEAAARxkTYd8YEVoZFi/2AxmWqBcbVZ9/GEaUVRd9PZUXhepHGyVTvxSnLG8aR7XxG+lyJxSjtbcRm90BFz9WuRAUSzMWfPDVGWRcuRiSXzEZEaXbG5T/0xLKdXsafPBNGMCqDRVg52sUc6+zFcYryRQsk2MVGJd1EGkC3Rm+BWUYGgSXEJQZHxrzj6MVvgapFETa8RvAWCMNLyBhGPRtBR+yvtEY9mwDGH+ODRmNdhkaTKZDGeWmLxr3BrUXfYIdGUdqpRrbEIUdo8aFHf6qMR347sUdqXSBISH9fSNwPi0jymJ5IwwLLSO8dAEkV5yBJj81CSQtxWUmuE3ZJsm6CSdZCg0kzxoJJWwCASePackmu+2hJaAlpSWazUklauEFJZTA9SSoINEkFxitJFiYvSeyXKkliWClJq6IrSZSNJEkkiw9JoeIBSSt160g9mthIM8ucSDtOfkg+YIZIPcpsSCAANEhUgjFIyqEhSCbT1Ud6NtJH0KT+R81KAEjjdRVInDFwSD2DqUgdGeVIHtERSa00OUnD+1hJTf+BSWuxoknhRbpJWQm6SSwTnUmiKHZJLQo2SVOAD0nMrOxIlXusSA58e0jPNWpIaS5ISMRBRUjsQB9IehbdR3vjvEeFWm1H7O9OR2L/cUeEXItHvaOGR6XsJkd9HWdG/5DtRtCEYkdB8V9HCBuoRn77BUbdky9Gsi4SR377tEVuo/1FidKARqTfiEWRXO5FUI0vRnvyuEW8dN/Ft9GYxLByG8Yy5o5GKwcrRzvfTkbHuuBEpb0nRjVvkUa8Bd5FO05vRqjGSEapgqdFIY6dxAaBk8X4wsBFY13WRRIUb0QlBpvFVZ89xjvfeEYLJB9GyxARxgdfOEYOnLlFZDsvRQPnnkUN4ClGxtyaRlmGM0ZJDKLD4seoRhPQREO7FoxG9+RhxHxhQ0YBTbTF52prRVkXSEb9ZYpGzpmaRg6c90UyVbhGIZ+lRibTwEYLpIFGOiORRvdT1UX/soLGH2MCRqutZ0afq5pGK2VJRg1P38RVn3JG2F9gRvgxBkRuo6JGorRTRkYUoUYwO6dGSnsHRkR6pEYTYSxG+MKmxb1SuEXWNGNFAis3xNbFOEZ5x0nFFR2RRmpNo0WvA6VG2HCfRkYlv0X/kIVGNIAdRtSagkbP1QZF4kfbRhQuwUbnjAhEY11URdZFnkbFj19GSL9AxkHxbUZZ9flFGi+FRF4pS0E9CvnF4ekrRkW290WUZUTF76fORPVK50WKjqRGHhaExb3jIEWmCuZF4livRXPX3EX2l7VF2c4XRFHa50XaG8RER3JJxSO5vEXVeDlEmghGxpT2QUYv3UvGe4OPxRrAk8RWfebEQxxIRh4WhEVVMLjFP6RzxcgHhUWZmY9FldSJxL6fWsNRSSBGhsnORbFQL8X6fsJEuB4FRfOOKUb5D+lC1sWGRm1WDMZ++xLFglExxW/w5cN+HQjFnYAcRvpccUXdk7dFEoMMxQu1hsSPU8xFEhSdRb3jlkXKodXEvw7MRDXvpkWIY5dGLbIhxkkupcWw4VpGMubGRWzni8Wmm1xFK4fyxTC7ZMYa7x9HTtGFRaHWwEW4jaZDp+hBRrQ3P0aMShfGBMWhRb1Se0Z5WJBEpSybxAdfhEWz6iBGMLvVRXqlIEURpcvFvdKDxrbzUUZDHCtD8x8Hxih+5MTGS73FpHAVRehIMkX67YvFtDcfRgc9Lka1piFFN4mxRWJ/LcV++6xF4C2UxfvLjkV9P7VCaADvQ6g1XcQzxKvFYHabxb4wYcUVjAvGqDXNQy5upcVt1oLGINI3RTLm0sVnRG/GWKj9RLdAqkTEsUnGKrqRxiO53MOeXqnC7slPxh6naMHpJjlG/Id0RQU0ZcYo7Y1DLNSoxcBbeEZ3LR7GeVhFxpdumMU41sVEpgr+RKW9ocRioZHGkxhmxhNyncblUIJGarzsRDAqBUXF/rrE/IeURSPbl0WAtyDFPZuXxWneIUS0yBNGyJgSRpkqSEXAymRGMCoNxmBULcZO0TPGRgNsRUXYMsaX/yVGkjrJxQisrMQ4Z57FQfGvxZyiE0Q736vFb/A9xZ+rxcUAAHRFbqMCxhxanMV6NgtENxpUxg4tssO5jQbE/tRoxk5ih8bqcxRGUwUdxltCTkUv3QlGlPZixnlYU0bBOZNFQIIOxQ6tmkajAVRFu6ekxpjdAsY8Tg3F9+T7xWTMHcXPZo1FqEaXRq3Y10VtVvVEKjqixNzX2cWMuQPFN/iaRN9PQ0bix4TGnKITRR6n6kVIUJJFkI+QRgrX+0T7y2XGPuiTRQpoMsYD54xCDi2KxRGlPUPk8h/G9GwGRcWPPcXLfxTG+zozxmkAL8OQoEbG+X5/xjTvTcajcPvF4xRRRZJLpcapgpVFZ0TJxE+vHEX02y9FPCxExohjq8avlCDGy6GNRDoBMcUHXxLGc0Y+RqK0EcYOLQZGPQozxnNGdMUukApGl25zxkRpNMaqT9PG4JwixiegOcTG3L3ENqtuRRcmNkZ7FFpFPL3iRYEECUWQD8hFH2PoxdEiocY/xjzGEoPYRbPq00T1SrnDRTaZxnZPHkSrT5XGtMiWxk7ipMZ6NvdFDr72Rc6INkUOvhDFz9VZxgBvkUTKMtJFtDe8RdGRrMRVwRDF3TWOxqpgbcYj27FGDr47RpYhhsXjpaVFNwmpRvrtR8YmU0HFQ4sgxbBygEVNhOXEuI2exZAPacY073RFWRdLxY0ot0XrUbfGmnfIxcZLs8WF63RG93UfxvmgQcZiEBhFWmQFxo/C5UXdJJZFFybDRIAmGsXk8mPFOpIrRlKW8EYhHzjFCYoPxdejUMXEIGFG5q7lxWq8yEV0NZZGTtEPxvdTUsbTvFHGN4kIRiv2pUXOiBlG+8tLxmQ7OMbjFJ1CkX7PRbZiuEbWNNlFvw6yRh9090a30QDE1sVdRJ8a3UVH8qpGB06cxjqB2MYjypdGB19ORhgVh0bJlDZHS4gIR7uWREdUI59HYnDQR8l1Ikg23EhIwCt0SAjllEgxb8lIOXT7SKlLFkkc6D1JrmZcSWppakkFxHZJy0t8SUqXeEkztnNJLSxqSVlJX0nnd1hJbc5HSfRIOUkt3jFJ07stSRGzKklfoCVJPOEjSUsLKklMYiRJEugUSfzEBEm9owJJ+5rmSBNwukiW8Y5IqQOZSCCZiUi9AWdIP9Y+SOZvJUhb0QZIoxLsR/cE3UekLuhHRcfvR1ALHUiqEVpItyGRSKGFx0jkI+lIN4gFSRppJkm1+UdJAPJySbJMk0lXkq1J7AeySS4kmUlqUWlJ8x4sSaknBUkTkLZIggOWSCI1lkhX2mRIeRgoSO9XGki62uZHHBrWRzdYm0egeGpHpruCRyLdoEdRSXZHMkTtRnLookYe1mdH8nBvR1wP4UbOGR5G6nM/RvpcMEb6/rVGGw0wREOL0EZGJUtGfR3kxbPqqUXXEgZGzaqlRUVHScbXoxZG9UpVRlI4hEYH35lGX5gmRkymi0bUCYjEB18hRuELI0WlLONFONajRWGhfsVFti/FGtGhxi6Q2EW5a/PFQWA+Rl4pl8WconjG6ZXyQ40oGUbLEJXGoiMURkjQiEYIrJBFejY/Rk2EBkYkl8FFDi10RvkPdUXYXy5Gdk/Axh9j10YOLZ9GkA/sRUi//cJ4ettGlPYNRvH0gEb022fE8rBYRajGckZZF8dFKH5fRrlrpEZiEKZGm0SjRkvIcsb5oF9F2+i3RhPQhUbC9bJFqYK5RCv2LkaWMoRGwoYXxXuDw0WYTO3E1AneRQKahkWEDS/F/5AtRuJYT0XOGdVFkX7bQ6ROwMIkl8nFZMwNRkOtmcQepy1GyAdMRkym3kZU0p1G7Q2aRbPqFUbEwqJGtYTeRiNK/UU8vZtG3vHCRpMYhML2l03FZ0QNRg+LmEZJnWXGbcWNRh/0fkZX7BZGad5URg8LI8YQWNlD+DHWRErqrETIB11FMLtwRthwj0b/kCfGm+a1RU7RdcUmU17GvAVmRvkPg0W/DjhF1JpUxh04p8XHuhBFy3+gRLzja0aIY+1EyAdVRZCgWsacMzjGmN2VRYSetcXOiNhFukloRXql4kUYlQXGtmIVxlKWWUZv8CXECmgCxZp36sXvuJxGHThkRjVeEkaq8RbFsi6OxX0/E8YG8HlGNIBXxcrDDkaFWttF4Qu7xIxK6kKXbvRFoiM9RaFnAUYYBHZEliH8xTtwCUb+1ARF/Bg7RZmZPUW4r9/FtvONRXDOIEUrh/5EpSyFRQ+cD0b8h1TEEhQaxhdIukXk8hvFCWj4xXecN0YqOhJGQBMKRiBBNMYCmoVGY106Rszu/cVIUMDFzapXRqjGg8R7g5dEK4feRfkPtkZCPipG1yO2Ri/de8bXEj7FVGOERpSHy0XXEijG+MKgxdNNTUbQRCZGoPitxT81L8Zm1flFtaYJRdXnkEZJnWJGH2MQxuqVOkUmU1DGNquaxZSHhUGfGlzGr4OIRj81ucZm93NGwFuqRcNkN8a4HkHFjuQ6RfaXF8YgsHJE+MJMRURpCcZp74HG24oGRi5uW8U8LG7Gxym4xd0kpMUW2SbFWmT7xOdqc0VtxX7EutpNxkFgLcbk8otF1jQ7RScPVcaC4iPFgZWLRYEEBEYZ4o3GZYhzxWFDqcaWIR7F8rB8xV1t90Uubh/GzvfTRX77xMWLbA9FKH6QRSX1jMa1pk7GR3LRRPypAUSn6MBFwNuQRn0/M0az6o/G+DFbxqkTLMUB3jLFcvnHxMsQd8S8BQzGUUmVxRX7O0SKjlnGrwPXxQ+cE0WUh59FhVp3xngLiMX1SvNF/tRMRXuDHUbnjCPGb4E2xs4Zw0UDeFvESntMxv6yP0ZAE6XFxkvPxfpcxUVtVhXGk6miwzVeKEbV5wrGTkBHxcxd4UXC9STGBRJcxU5AM8U9m3DGLSEvxHZPO0YehfdFxW3MxHS1eUW5/PfEdr6zxY/C9UC30TDGqnGnRtY0qcVns25FeqUhRjJVpEUv3cxEYOWSxZwzS8aJsDDGvVKgxUI+PEW0yMrFb4GoRUcDn8br4orF9bmixPyHFERPHrbEv+yGxbzjecZ5WEHGhxbLxc3MJsasi7vDaryhxgu1IcZXW01FKhjLxcX+MkLmrmHF76ejxtO8Z8UhjmFFvw4PRsSxDcYQWC3GMLsAxlfKZUaiI3vGdr7xRQTFG8UZUeTFo5IuxcJ1ucZZ9blCqRNQQVIniMUV+ybGH3ShRqfoqMWO5HfGAN5mRUYl+cUEVjHGz/e4xjqSI8YwKtNFdXFnxUHxh8UukAbGWyA/xh4W28bF/rrGjSgpxovb6ESVQ2ZGC5NxRR/0+MUtITfGnKIHxrZiJkZ9ro7FSFCKxZ0RYcb67b1FV+yfxKmCMEYQx3pEPZsHxqdogEYCmn1GAO+PxlYOl8WiI3DG3EZIxuoEBEZKexTGsVBUxvXKukazWWXEGJWJxhDH0sZlGT7FWRctRsPTq0IOvpTGqvHCxP+yIEbF/szF22iwxIof/0bCF5BFBvBORfd1OEUXpqlGTfOrRiPbl0X1KEjG+DGCRQ6+MESQoBjEhxbbRaCJa0Y8vXJFOGeSRdobI8ZCPpxGVTD6RZf/0MQD+K7G16PixZyiYUZ0tWVErfqkRkmdLkbYsBFH9+RDRtEAssboSFZF377URbG/nsVNc+3GVuzfxLHQlUaxLnlG9qgSR0SpRUfaCtJGFQwfRxWMzUfQROtHhVsWSLgOIkgJeFFIvs+VSAXDzUjESO5I/QkTSd2POkkuTFRJn45aSUdlakkNHHFJ6OFpSXZkaknK62BJ/EVTSU4ZRUl4Oj1J5A4ySXr1J0nYVCZJyuUjSZR6IEkqZiJJeLYfSQbEEEmqTQZJ+/sESQm580j3ZMpIFMamSNEIm0j6nJ5I8oB7SEDzYUj+xEtI1BkaSHtS6UdbUftHefjHR3KZ0kdwTwNIl24cSPHSTkhL+X5IAJelSB8zt0gyLclITvYHSdEAIUmkXjVJk8hVSY0oikm7L6pJWb+tSSNrk0ljQU9JuUcdSb5/6khYKMRIMyKjSGa3ekhrySlIxykfSHet2keE3N5HAynTR8wOpkcXV5JH3oKGR5p3HkdlmbZG2+hpR0RpiUfwdPVGdDWxRhlzxkZm1ftFkVziRWUIukZ6pZ5FRbbGRkkuM0X8hyjF1AmIQxovv8UOLTZFGeL6RUJP3UZy+WZGOOeZRqRwNUZ6toZGvOPSRqMBAcbRIk9F7loaRbaExMTYXw/GlGUIwhBY3cWoxr/F6bdHRlg5YcboSEtGnYAVRj81rsTTTUvGMCokRkrqgEZApL/DRUeNRp8aPUbUCTxFRqWHRnuDR0X4wk9GhxZdRnvycEUawF3G4fqNRj0K1kataQBG1XgNRrRI/0a/fTBGB1+ZRlsgnUU/NRpFjYaIRomwXcWyDAFG0t6VRvOONUYnsdRGyjIkxTlFI0ZxGzlG9UqCRlrT3EVYqGFFt9GIxaD4d0aR7STF+n4fRj2bQ8Zm93TEO3D2RO+naMa8dKfFrfokRXlYEkYi/YjFSL8uRmJ/ZcXix7xFMCq3RXUCdkUOraJGZEzfRtCzp8VlqhxGxf4WRcNkLkZg5YZG22jYRbUVoUWNl2xGc9eSQsWPKka8BZRFPugxRtBEVcYmQoRGTDcgRov9m0aqz85GEceKRfRsNkR0JBvFeHrXRejZHUZsCYRGB86TRV66gcR56SdGf9ktRF4pa8ZWfYjFNIDFxUHxdEY1XnTGGXMPRayLY8X4wlDFlhCZRvypq0XV5xfGHqfowM07rkQtIUNFWRcLRUrqQEURpa1Fig63RvCFHcYcWgjGNjzlxA6+8sXtnhBGysNBxnJogEZ9rntGC7V5RjMzm0WGScPGj8KHxutRIEWV1BnEAN74RdzXDkZJDKDFqMbLRQIrd8SSy9tFWRczRZayMkbZzkXG+zqcRRcmU8RTdO5FpN9DRmDl8MPoSALF6SYXxtzXgUNpABxG3SS6RUFghcP3U0rGyjKMxEI+mERPHjVGWDnkRI2XesYtshVFoPhRRImwwUNz1xLF7MBlxVkXO0WqYIpFIR9gxayLKkZeKbVFcM73Rnh6sUV4C95G7uvAxJ8aWUYMk83FWYb2ReXQosS5/EfDV8peRs074EXk8uvFPzUoxrFQSEYEVtTF6nMNRvyH9kXWxe/FayuQRUVHisVFR3bG2hukxMoy3MTQM8lGDeAXx4qOukVDrYdFEOl3RIhjscXChsfDKhh5xT7odcVm9wRFMXfRxSqptsZB8dPEDr5gRAfOEsbfT63EQWAgxkymLkUOvrBDaJEdxY2XmsXuWmjGObQ3xs4ZlUWzWcXFZMwxxoy5CkZPrxBGUdrrxKTwpcbxY3TFe/KexnnHS0aHFhtGgEgvxDJVjcbRIj1G9+Qtxt5xnsXrUQRFKO2xxoj0Q8YeForEL0wYxtJv98ToSDdGCfmwRHGsC8ZZF9vFNW+GRgAAaMaw4YNFH/RexsiYR8ZnRIHFRiUlRL1SS8ZSuHHG/rLzReM2xkWsHHTG52pzRaTfIkaBlQvF0ZG2RfHSIcUSFEDG1efeRRcmSkZa0x7GQs9yRktZSsUj2wXFO3CgxYR8qEQZYoPGVn2KRVsxnMZ5R7HGE9CkRJLLf0WbxPjFdCTjRU+vJcZNYtBEZMwtRV+YKsZvgdrF9igQxcKGk0WC0YvGOUWHQ3h6NsaHp41FHcnbRZjMgUbswFpGY12cRE3zQMYjShvGk6nAxQ4tKcaYu0bEhxZdxsrDFsUtsp1FS0izxuzAJcaYTArGRbazQwWjJUY5RVjGJ6BlxibC7EWmCqpF+FOMxjtwpMYyxE3F8IULxk+vjMRB8SXGnRFVRfvLiMUVHdnEWmSDxFg5YMVX7AVGMLs7xXQkdsa4jdbF4JyBxdCzGcbNqmtGrAuGxt4CgUX35N1FtRXhxQg9m8TUK5XEw0JNRbbzXsYqOqZGMsRpxZF+ycZgdr9EBvDuxQIJ6MWRXFZFpnkvxbivN0U3iYlEjnWPxeAtmkV1cWjGyAfKxoLiS8XUKxlGdy2hxDMigEYmUxFF+MIaRgskGMVGA1zGGATOxc9VpsaRftNEhet6xsKGsUa7uAhG+X7gxcWPKcWq8fzFRbaHReoE5MR/WYfGOSM3xiPbPsb4QoTGs+pbxT81nkUwu7/FWYaYRgwCOcayne3GGXNvxq5H6cUPC5PFNjxoxpp3iMXRkTzFGsAHRWHD00QRxypFzEzqRqHWpEUbDVxGoIlhRp7N2kQXSFnGu7iFRt9POcWn6HhFd62Oxo0oYcWSOlFFRNhSxi5uEEaj8OlGmLs4RpVDP0aqz2lFhqchxqROHMXG3KVEzaoBRszMTEQCCW1GdKSyRpCggUZ1cVnGe4PHRcRCH0ZNhLfGS8h5xjarFcbNqr9ERdisRdqKf0a/vRRHKI+GRjf4JEdjTolHpUzUR3Pmzkfa6u5HE8ATSHRUVEiQ95NInSm/SEsv4kjLfRVJCnwuScj4PklleU1JD2JdSf1VZUkRVWNJ6ihjSUgoV0mACkpJNOA7Se1MM0mpkipJ+kwiSU8GH0lgfRtJj+4hSV7+HEnefQhJrCsESe/lBEli5/tI3krKSLoatkhUMa5IaXehSFYmlkhfZndIqm9bSBNQN0hYuR9I69HzR5g72kcr1qhH/lTRR0GCAkgAXwZITTNGSJzTVUit2oJIr3SMSFios0hlQeVI3Nb/SABEDkna2CFJ09FLSXnhh0krA6VJDP+kSYWihklhx1BJ1p4fSTmD8Ej6dq9IxOmHSDrCRUjYcCpIQfH5Rw68ykcJKNhHmLvOR2+wmkdpHhhHtBkrR+YdXkcdeKNHbKcjR3ccmEZgZQtHI/kXR7IMPcUExaFGxX7qRkHxqcWcoqPEmSrqxdjwdMQIrMTET68qxiUGmEaWoeFG8rDXRt++XkU8rLVGA4mKRkvZo0awck9GwvUoQ4C3C0bo2VzE+lyZxYR8rMW7uJVEuI1WRD15bEbaihVGXdxRxrIMRUUj26dFIEH/RTXNm8T1yodGI0r7RnJoecUJ+XZGbcUFRk8eNMaNKItGzhmpRk8ePkW1pqlG3gK7RRKDdUYdOO1F7C8iRhovekY9myFGf9lcRiV1dUbLkNlG7XzpRoy5a0M6gYlGJQZHRuAtrEUxd2NGaJHDRRWM10Y5tEhFvjAhRnKKPsQpXMhGvcH1RbEuwkX1Sh1FoVahRoJzrsQs5Z9GryUWRrdA4sMxCBBG3uBTxjLE2cRfB45D0m9bRV1txUMXt6hGFR1pRfrco0aDL5FGcmj5RApGXUZF2ItGBaNxxsZtP0ZVMClGAG9RRAN4AkaPwmhGAbylxI51acX3dcLFWKi0RnnHOUW0yJ5EHTgHxfwYXkZRSQ3EGw3sRcnl00Zi/4pGyAfFRPkPnUVUUodFL93aRYcW+0VkO6NFY+70RSNKV0WPU7pFnKIvRdk9TMYW2ajFQ5yiRhrAu0PdJFpGne/bxfgxBkXbaAZGRiX1w6s+X8UBTRZG2qwWRr4wGsbRkWBFYOV8RWDlbEUT0GRG2orNxXL5W0XNqsfFz3eXxjwsQ0bysBDDKjqWRUrqHUbImBlGkX5fRoGVRsaZKtrGpE4Xxhx8s8Uu/y1FzF2jxJhMBMZSJ/BFUGsDxsxd40TNqjPFPmiMRtNNLcZwziRFPuihxJi7VUZ9LohGJzEoRIbJsEUHX2zFxCDsxV1tHkYLJGBF0ZEeRnh6XcXAWyDE/KnxQhBYh0ak38hFwvW6xg96fsUehYhGIEFqxtQJ6MSb5i3FQq1YRv+Q3kREaR7GwoZ1Rpp3zMUhH3RGqMaPxW+BuEbRkTZGZKp7Rv+ygcZBYCRGxynSxA8LMsaRfiPFaJFWxruWgMVAE2lFFD9+RgpGrcVyaFnG+u0bxiEfjkV2TzhGUI2ORitl+cR80DNCY+4HRhcm0EYwKoPGAADCxaZ5M8U5I0ZFpN/QxUOLTERCPizFIv22xdNNYMYxiJ3GjnVFxhsNGMZwzjhE4Xo9xpkqOEbMXdvEc0Ymxg96JkTiWHPFJCg4xtV4scWw4RHFJCi+Q9EiAca1pnTGAc2CRjMz2UVPHi3GWYYexruWAEZyaB3GeAspRm6jhcWoNW1EDU9SxnsUxkWAt+bFoUXuxaRwj0XysEfGtaZVxmx4IsUZc+9EcmifxSNK28X4U7NEhskIRc2qz0LG3ApGPE4oxm1WPUVtNLTFk4dlxh6nUMXlYa3FNjy3RfpceMajcPVE3gJ5xXql0MXWNLtFr5TlxEvIZMbb+QDGFD/WxKkTyMRn1QfE1xJCRmlvEMaoxkZGVOPVRLDhz0X/IcnFoiNpRZkqmMbAW5TFWDkvxsWP2cVPHtZEYhC2RVYOOsYu/6FC8dKBxXo2RUYVjBTGTYRBxjcarMWCUTnGtaZ5xGPu1Ma0yAZEFfsHRZMYdsZp3vVFzhmLRlD8TEXuyWfFcM5IxVTji8V+HQDFysMVRkW2w8VFtkrGK4c2RczM7sWWIfTF844bxeMU78UehUPGtoS0xK3YdsZif6XFTtEdRbq4fUS0N5LGJlPixl+YQEX9ZWPFDws1w/aXgcUXyIlG0SKKxkkMKUaLbGvFzhklxiQGXUWb5qdFJlOdxWkAx8WLW7jGTKaKxOhqt0UT0LzGDwunRaFF5kUEVr7Eqz7XQvmgB0TQs1dGYOWcxVsgTUWVQ+VFc0ZDxv6yY0U6IxJGwaiCxWBUuEZ5xy3FbOefxaOSL0bRkRzFM8QhxeU/7sXHOpHGfT9pRmdESkYdOGVG7C8gRvH0nsWF60BGw0JeRpXUQsb4QqbGYOV0xsrDYkX8qcvFLGUpxCQo0MVoInzECfmqRZp3/ENOQH/G2IFAxkfhj8aopOrFarwYxXgLXMVVn5vGpvmSRvypycQK12vFr5RPxi2QfMb5D2lETQSUxud7tsbfvhHGXI8SRtV43cUXtyjGGsAFRmdEfEbysFjFYqGoRZT2Y0Z1AiRGy3+Pxj7oFcc41hVGeemsxa62gEXMXeXFcayfxTwsRsZCPqjGio7kwuHp3UYwu3FGsb/oRWuad8XM7pLGLv8gRrTIwkX6fgpEb4ExRuauZEblYSBGpgq2xF9298SF6z5GUdq5xRoAAcftfP9D1sU9RD/GVcbua41GwMoCRlBrOUaNKEHFz1V3R1n3oEc0oJ5He3KLR7hetEdX7B9Ivo9eSPsqikjQTK5IEsvjSMj6DElPqhtJ/ZouSeljREkFilFJVlZaSeYiXkkah1ZJQV1NSTNvQ0kdGDhJjiwrSZ1XJEkmbxxJAKscSVu9GUlSeBlJW04OSXN2+EhirQZJ1mT9SKl61EgUprRI7tq0SBphtEiS45pI6/qcSFTBf0iW8lFIq/0nSNAzIkih5+VHOaPCRyS3sEfrwttHVo7kR1KW8EfkwylIlLUhSFVfVkgP2nlIBYSoSNMMwEhPh8tInp7nSBtRA0kP0hpJaStBSfDZe0l8v5pJk2WnSaKSjElcolBJHfAPSXtb0Ei0iJ1I53tmSOjIOkiWUSVIC5XJRw6+zkcMIsdH1vRnR5L6F0eJEpdH9ZmfR1tCbUedb6xG+/oQR16p1Ub7utlGXI+CwyzUA0cMApNGi/1GxlZ9UcZHcr/FdJMYxSGwgkXZPY9Fh4X/Rpdu0UYMAqBGSnsvRgFNmUbjJYdG/zKGRpp3fMQpy0NGpHA2RutRuEE176BFrkdxRf5DrsUibI5GMuYXRm9fx0M1XgPG+n6KxWezQ8aTGO5FLn+fRjvfW0a1pgVGgnOGRB6n7kXC9QBFGeJgxYmwE0anV7ZGTkCPxSO5XEZMFQNGaABgRjC7R0XTvGNEWCiKRt21iEVm1VtFurh0Rj75mUa+jvpGvVJWRaRODUYUP8RGzF07xeVhaEZBYIdFmMyvRocWBUWmeffECBsLRs27+0aJsI1Fy/+XRgW0x0bGS7tGhHyQQyLbfEaSHABHad5hxDxOJ0bWNO9C+MJfRlz+A8QMAt9FysMYRjVegkYu/+VFr6WtRujIxEZZ9TFFGlEaRJtV4UUXtxFEtmJNRmSqSUbM7tlFukmgRiePoka5jQbF+Q+YxhSu2cV+e7BGsb+gxZ5eYUUHzr1FIv0FRuF6PMVbIDnGklyGRjXNh0a+MEXFgEgtRhbZyMXvOKVEtDdIxMuhCEaoxqHFeVh4xQUS6kXQswpGmSpkRWsJWkYLk/FF8WO0RDlFjkZGlJbDLv9+Rih+xMRJnUBDUpZvRslUCUZWDhHF4likxsZL/cWmebFFcvmFxfypEcQHzovFk6nSReMUK0Yi/T3GwRecRSXkG0WPMTdEufyTRTY8wcW62ixGjLlkRu18tMZHcmfG/WXVxVZ9rkFa01nGUwW/xcE5S0U7cGTGdCQFxr1ShsSitONF3nGTxgu1fkUklxtFV2yBRtQJc0YCK0rG8x9TRtQriUWPwoPF+Q9GRruWOMWxUDZG5/vFRS2Q9kVa0xhFNjzbRWKhuEVg5eJF2ootxGWIM0bD0yLG7usdRlInjkXfvvBF/tTgRbx0PsYXJl9GC7VNxujZqMVdbd3FL0yKRoBIC0WiIwhG5WF5xbsndEb5oP/EK2XZxlK4GsXqFZfG/yERxXZPDEYl5AdFvHTXxaNwfsYhH0nGNIA0Rm1WZUXCdahGYTJsRnNGBMXx0pXE1WfbRggbJUa8dK3FO99zxbPqDMbEQofFIR8dRnQkh8XpJsnFyyGCxrWm2MbOiFLCvcE5xlwgkUVXyjfG8/1xRpLLh0W0N6DGKO2LxaMBLESynV/GP8YvRvrtF8bIdg5ETx4txuhqL8agiXtGI0q7xFUwNsUhjs3FDHEaRhiVxMS4r5vFLn+IxhZqNEYhH+DFf9mBxaz6+kWuR9nEns0iRamC2cQBzY7Gf9ndxcllgUblP3REnYBUxp3vm0UxCKTE4seCxbDyhcZ24FBFUpaVxfwYBEZbsTLGeemuxW9fzcVqTZ9GMLsQxsE5+cVDLYDG4scQxtZWpMUVHcXFkVxDxjoBBMYIPaHFjzH/RGsrC8bOGW3F4zYGxXctnUWmeadF6gSCRWsJ+T9F2IjEEhT5xfkPiUP4UwJG1JrMRVmG4EQpy7BDKVw7RTOigMZcIIFExLEoRpAPDMZPHlbDYcNDxDQR+sWbZoDGNxqGxnnphkMKRgVGMfeGxkfhekW0yK7EsOFlxvTbh0Tmrj1F+lyDRTwsrMSfmr5G/BhGxq5Hl0U4ZwTFeVhVxj5XDkb9ZXdFqDUZxWL/k8YW6qLGFtlExhE2tsXsL8TGdy2Ixgu1RcYQx1zGheuPxWKhCMYOnCPE/WU3QxzajkZikLTGyxAXxfYohMUpXL3FzTuGRfW5GUZeS6DFcvnfxUCTvsavJaDFIEH7xfpcScbDQn3En6shRXUCoMXJVGBGOSPKQ+tRRUZPHnpFJyCSxp7NCkaBlQNECtejwnctHUZtxRrG1sUrRpdu6MWSS4TG/5AVRoeFiMUklxzGm1VPxXzQv8X+Q9BFhJ5FRaabuEbysMZF0LOHxQIrN8W4japGP8aUxtnOGsameatFTBUbxiNK40T5oLLG2HCmxvTbVUb3dTDE78kJRvXKsMat+gHGZ9WPxYVai0SdgOTFrwO/xJkqkcYJigNG5WE1xYmwgMYDeJvE9+TVxfrto0SZmbLG+u1Rxg3gtcVlGTZFDJMtxUfhZ8aJQShFZMx8RtXnPsYqGPdFRgNoRapgE8ZGlDjGwFvqxt4CgcRoEZ3GpSyJxYbJvkWbVc/Es+qqxkRpQkYDCZDFGi/pRcnlU0WEDWhGRNj0xYFzYca4HrVE+MICRn4dkkVgdhNG5j8gRi0hHcYhsJpF6+JnRkMtlMa2BMLGe/I0xe7r4kWKH/tE1lYCxlkXnkYgQWHFAbzRRWq8rkbRYmdHIPAkR9AzMkfy33NHYHbARzH3HUj6LEdI3zeGSLZkrUiont9Iqif1SJIrEEk+MylJCR47STsvSElzs0xJGFhNSTu+SEld70JJqeM5SZUkMkmCnSZJwQ8eSRuaFklB5R1JDpwUSY7ZA0kS9wJJvX4BSaJNAUnbMNRIOTy3SOpUvUhUy7JIGJWuSEQ6nEjTnaBIkLB2SDBaWEio9TdIEVURSBmRyUdP7+FHOdTGR4415kfZzt5H9rfpR3r0+UeqUQlIbYQ/SFkNgkhtFpRIy++kSL9srUjSF8BIpTXbSJOR8UjGLQZJ6fMmSd+6dknTQ6hJ5A+nSbIRhUm0zTtJbKgCSePGwkju2otI/8FPSOwwQUhwXQVIn7rwR7RXlkffj0JHZKqfRzacrEfSLzJHiQEOR8nU90bB+SFHhHzQRdjwGUZhMgRGphujRilc7UWAt8ZFibChRBGl0UUaLwdGZMxDRi2hqEYOrdFGVcGRRiSoqEaN1wJHu5YzRvaXJEaMKHpG8fSARb/sPEbEIKDEuI0ORbZiOEZFtslF1JrExRG2gkbx9MrDNO9wRTwsAMUWatnFhHzIxYAmB0YlBotGAd6SRApGg8X2l6lFa5qnxGq8L0ZlGR5GvAVERrsnp0VB8ZvFDeAtxUvIE0aqYGDFR3KpRRQ/ckbUGoBGtMiSRXsUO0a0t6VGE9C8RGq8yEX3dbhG6EjERSzUHUZPHgnG9NuiRpm7IsUsQxZG0m9vRSBBwcRaZNZGh4WwRscpakW56/dGC7XTRovspUZN89ZFTBWaRdcS1Ua4Hr1EldStRRIU2UVqvAhGne8DRvTbTEbHuj1GsHIARRsNEkbNzJ7FB85qRtV41UUCK4PFsOGZRYmwWkYzon1GPXloxLNZdEZZl7dGHHwMRixDpMS4r2DGeenGRSlcpEYukMDE3+AwRnA9ykO94xREPuilxTlFucUZUdJFvp8vRtjw9MVvgdpFtvNMxtob9ESSOvXFFK4XxTC7KMZ9P4XErrYqRuf7qcKO9YBGoHinRn774sSY3XHG/IcpRgDeUkUXSI5GlPa2RXA9ykN+DLVGne8LRVtCH8ZGJYrGmZk3xrdA9kUubjTGGASCRZwzKMb5D/FELm51RmWIzUW7uKVFQfGpxThnhsWZKjRFcmicxkLPrsQvTHNGRGmHRAloc8YHXwRFsVDLQ4R8acbVVsTF6+I2xCUGJcasiwXG3ZPDRbn8GMbqhN/GZ0QpRVMFA8QmU49GjEotRmezccZCPnhFhHyARY0oCUVFtiJGXW15xbG/oEU5I6ZFgZUuRgrX20S+n0rEiPQbxV1tiUZSJwdGksu7xUYlIUU/NSpGfb+sRm000ESRfiVGgLeoRPCFfkbecdrE9gY7RdZWjMMibDNGgZXhxRuevEV78gTFGi8iRuAtOEbWRZvGHOtCRuoEJEXlP8xEOpJLRJXDhcbnjE/GAADAw9k9qcSMSmpDFD82xhX7H0WDwA5Gsgz1xSuH5MXIdqVGvp+KRbraS8a9waHFrkfBxQu1PsWkcDRGutoGxr99PcaK/WlFAppexj5Xm0QIvZbGvHTNRXa+v0QT0ANGHoU3xTqSKcaHhU3GW7E/QlRSSMbqc1pGNd6lxrTIBkVJDEjGo5K6RSegYUWWkELGd5xeRef7t8UukAfGNV7kxS0hGcb8hxfGpE5fRnxhZsVm1d/EiOOSRhGlOcXtnorF3SQGwxX7X8ZO0ZvGRPoFRYj02UVHA8bFecdtxY0oucXgnFLGLNSNxsZtB0ag+EbGKH7uRT/GOcZdS/TFvONwxfW59kWsHLTF1jRfxnxh+MXJVJzGJ6BLxl1tXcXNqoFFIbAORQFNssWrrYbFNV7CxQWjZcaHFsNF2F8axfkPUcVF2ITFAiuFRUrqrES1pj3FhA1gRs07CUauRzTGSurcxAIrw8Wa96dGUicJxn4dBEZiEGzF374yxRrAkUX6frpFK/alRW3Fp8ZqTYvE6+L+xNqsWkXV50nG/tSURRBYYsZXSo7GcRsIRnvy7MVSJwVG5q55xYtsc0ameUfG4emhRamCOcbD0yjGw2QmRgDe5MUPC8PFkA/kxS9dlcZPjffFPmilxjA78cY3+MnGkjokxkkMKsVIUIjFnxq5xdGRIcZ7FKjFkA9KRIGVI8b0247Ga5qfxXctoULRAPBFLbKlREHxiMbwFjjG/tRcxr8OicbOiNbF8PRyRWezVsXqBLxEHckFxM07n0aBldHFhqcnRW6jeUUwGb3GeemkxfRsOkXG3HzGi2wRxtSrhMYT0EHGQj5oxcEXlsabxLDFwRccxgKa8kV5x5PFeqWCRf5DrMX+Q9LEAd6IRUFgr0UvTCpGZRkDxlInCUZoor3GawkrRrFQHUa62pvGYcMvxUdyPcbqc6XFJw82RoJRkMYl5KNEke1sxtQJkES6yZZGMubwxUvInsb8GIPF3EY5xnetgcZvgV/GH2MDxsNk6kRns3rGnRE4xv6yOcYXt51FYOV5xgsklMWbxExFaQAUxuye3sWs+uxEHqdIRnlYIUZ5x9PFCD2pxrG/XEQV++/FpnlPReM2lsYSA53Go5IFxgPnzMSGyUjFG40eR+SD0EVns2pDfoyZRKD4GUa6SRjFns2kRc9mkcUXt/1FKVwaRmgibMWq8YpFxLGQxZaQ8UWxUBtFbbSqxll1h8a90qpG0ESgRPCWh0YZc6FFqz7Lxe2egMUHzu9GZ8RcR5+8BEczMx/FHucMR4UrrkcB7eNHAjsDSJDwNUiAjopI4ISmSKqBxUgMo+JI/jcOSe+vJEmN2zBJlOs7SU6cPUmCfjpJ8fhASXYSOEkKHC9Jk6QrScJdIknkChhJ4XcUSQUPFkmrwQNJpnrvSOSXAEkKH/tIiVDVSOsyuEgn57ZI/EG+SKnDq0j7w6xID1qgSDGXjEjppW5I8VJiSNgvPEj8yAZIuev1R8SSAEiBRMBHsPLhR8tf2keIlL1HKpjCR3KoFkirzi5ISup7SCi1gkhJNZRISvucSKispUisw7dI5zuvSJDAvkhcLvdI9UkzSburgUlQlaJJEbedSUvYfkkV0C5JotTwSOzYrEjsfnhInXBNSJBQJEjIyARIc/eJRwgbt0e/HcxHATxNR4bJmEUbzT1HN9oKRyj+vUbdJDZG3LXORWne7UX/sgNFUidXRhSutEbJVDpGl/+CRpeQgEZtVqlGlOWuRr3Bf0YExZ5GNrydRlQjIEcMcSZGBvACRukmYEaSy1NGXwfURRcmLcYkKL5Ei9uIw2sJF0Z1ArpEHFo0RPUo0EWY3U1G0SKPRXPXfsWL7LNGppsoRg8LWcU8vUJFih8PRqNw7USutopFHNqwRki/dUWBFbNGEoNwRYofu8Q5IyHGqZOHRqYK6EUqOphGrwP1Rpm7nkZGJWVGWRfCRruW40Y/NSJFi9tUxQqGJEdQ/ExGad5VxfwY08Psr7hGwai0xSGwmkTVeBNGsS5+Ru5ayUbDQrVFglFZRaMByUat2AVGPui0RvtLi0ab5rtFMQhsRm3FQUZZ9RlF4lhnRD5XbsblYUtGrBzORYy5N0XhehPGGXNBRmPud8Z3nE7Fv+xvRqmCsUSg+NdFyjI/RnWChUbrURjFsHJVRttokETD06HFFR0JRT/GIEXuWrlGzvdvRq3Yc0Y0gBxGaCKMxdbFjcQPC2bGKH4wRj0Kt0Ok3w1GtoTCxTlFCUasi/PFQq35RAbwHcb8GE3GXI8oRv+QAkXJVGRGH2OuQ39IM0YgQXHEUicARg96f8aFWrvEDpzLRGq8MEUQ6YhG2PDmxRdIfEY+6ArGxf7SxOhIPsWNl5bE6betRfpct8W1pltGkW2Pxp88LEUs1J5F7usORrx0YkYubsPDGARBxhsNrEUp3InGG548xg8LVcX8hzpGEoN/xggbF0bvp7ZF5T9gxUtZMMYu/+fFGw24Rd2Td8UTYbFFbOe3xs4ZjcZy+d/ECkb3xYJzgUZuEoPDuK8HRTvf2cXwhcFEwvXIRC0ht8RRSd1E+FOfRcQgZEWVQzxGm1UBxnh6zUSWkD/GJJcrxgPnRUZ/2Q3G5/v1ReOlP8W7lutGfvssRuyeM0bY8F1GuK9sRqK05UWdb61GVcGqRdxGl0W1FVdFsOEMRg6c68WmeRtFnKKuRqs+98SkTmhGvAVORl4pCkZF2DDFxLFexqut1sWdEa1Fvg78RLDhdMbfT2nFINL3xVTjscUV+8HF7XwfxQPnA0bP1RzGuJ6txqYKVcbP1UtGKcuoxSlcr8TKoR/GQWCSxpayZUYHPbPEWfXBxMKGrMaDwEbF/kMtRhlRfkU3GrbFjQaexTeamMYVHSnGosWaxpayXMXG3AXFHhYuxZjd18V5WBlGbVZcxhpAn8YAAIbFw9ODRcZthMaSXIXGAprARMsQl8U3GgBDImyYRbWmyUUZ4ilGE9CJxm9fR8WL22jF8x8+xYkw28ZtRcfGnl7hRHJoscP3U1vGY11MRLZiNsbBqNREmgh/RZmqjMZTBXNERcecxhdIuMVO0RLGhA1jxpvExsW8hZjGXP43RrWmaMaSOrvFVZ/JxYJRTEYIrLzE7MCxxadXqsUW2bpFc0YCxqmkjkVseDPGEMfqxfCF5cVlqoRFmN0NRixlCcY2vIVGkjqVxVrkp8aitL9FGVFsxst/mEYKaApGkX5JRnxhJsW0yNbDcRs5xeJY+UWlvQFGHhYpxtk9ocTix57FK/b/RJvEVMYtIQNFVg6nxfmgq8XctfxFYn8XxtqKdUUldR7G844jRCxlQcYUrpPF2oq3xXo2Vsab5h3Fh4WVxmgiM8aKHwBG9GwYxmsJ8cTNquvGne/FxZ0RP8b67d3F0SIDxkYD4ESJQbhFHHxLxiuHHsarPi/G/kMCRcgH5cWjcGfGFYyYxclU6UX5oHHGOFbLxoj0k8YJirvFhWuQxvypIUSWkKlF3NfBw5ay3kXRACpGyjLORVfsI8bcRp/FsOGxxfkPeMbQRIjGUwXjRArXoMapE5bGRNhCxuH6lMZ80LlFD3ocxjkjeMaq8SXG7uuvRlZ97sWEntXEuknMw/yHUMVqTWrGdk8ixUMtj0bjNprFJw8Nxjf4qsUIrCRGZKr4xEATO8bP9zjGLpDgQ8SxkUaxLqZE1sV9xl+YbMZOQIPFtabZRJI6TUYW6oHGOFanxjJV9kULtWXG2U7AxphM0sYubqtEyHZAxooOkcYT0FnGfR04xMnlnUUwmW7GcawLxaROrkWU9lpF76eMxdqKnUPam6NGKcuiRQ8LBsaCUXjGwaggxTEIjETvyQxGfoz7xXccpcalvarG1VZ4RYC3sUaitKtGMLuRRqWb7EUukMBEMXczxpLLB0bKMopG3uDDRd4CeUWxUE1Gf2pwxdEitUXx0k1GN4lhxYxKrsUnD/1F846bRNMrXkYvTA9G46XlRtEA5sTXgW7G7Q0rRpQHFEfs70NHDeAMRpCg6EXabF9H7M+4R+rEwEdi//JHxr1HSPVJgkjjdY5IjbetSLv+5UjGmQtJ2WUcSWDUJUnJ6CtJUrA0SS63NEntgTlJDDkvSaaJJ0mwbiVJuUMbSdyHFEmAqw9JydwBSenu7EggQPdIEFjuSIQNzUja+7ZILPW7SKAgvEhrua5IxgurSC2yqkjPPZNIoZZ4SORic0jlj0xIUAseSKGGFkg4ViJIQVHzRyOZtkcyVblHXO+URweOgUdgdsBHwyQeSN9PIUit2V5Izkd0SKVch0jNi49IV6qRSKCCjkgxiG9IoZeRSCGH2EhTRQFJjoUqSSsTfUnRNZxJCt6aSRF5b0n3pRpJznDUSM+NoEg2jGFIO48ZSHMm/0eiQ9hHLRIGSHCdhkcZ4otGZnevRgP4aUdIUMVG2AGvRuYuy0ZFR2ZG7lrcRWZmMkUyVUpGzhkWRtcSvkXHqYdGLNSkRb99AEdOYjVGcM4bRrsnmkautlBGIv3dRiqpnEa2hAZGiPTPRag1z0UVjEpGZKroxEi/G0aO5AfG7Q0nRjeJ2UUPnANFKhgARjoBAUbUCUhGS8jpRUNtAkc3GuZFufz9xfgxkkbV52JGDeB5xbG/fkYLJHVGWfW5xMNToEb/IX5GukkARfW5+sT7S9dG+EL4RjQA6EZFNsxGsHKERnEsvkYRNvNGEGmGRiNKgEZnValGPXniRvAFgUZZhj1GMuZERrrJkkZFR9LDNV7yRY0oYEYpy7hG54zMRXh6JUQXSEBEJXUtRtqKj0WTmNtGKimqRuY/i0ZqvGBGVn1/Rg4ttEWFWkNEu6eixi5uo0QhjkFF+zoKxqTfKMYo7RdGcD3kRVdbCMZgVJBGRUf4RWIQukVPHhpGCWhZRlfKZEZliAhGxksVxs/VMsWhRbpF2F/6RVUf5UZH4ZjFNBFuRgyTKUUZcwtFHOvMRcZLosbGS7tFMuZKxU3zBEaIY81E0DObRlg5gsWgGpHFoIlERY7kCMb8KaRGgnMaxZoIfUbD01tGzhlZRe38qcaIdIhGvHQzxBBYCcVlqgRFiGO5xa5HJ0aQoBnGi/2VRf8hbcZLyBtFtmIPRg6cF0XKMkTCzTvmRZI6EEZ0tSHGpN+kRSjtuUW5a4nC0aKDRhovL0aMuSzGklwURvrt20RDi3TGI7kxxkmdkMTJVDvGdy0qRrraJEZkqvhFldR1xV66f8aC4kVGtFmDxQ1P+cWPwgDHTtFBRILiW8XWVizDKTr4Rd0TiMZns0pGDHF8xDY8bUQofr5FQj72xZAPekP1StNF308ORumVaEa9UhDGN/gFRuOlUcYQx2/GGi8NRobJnEQIGxxGcvlIxvaXc0ZYqGlGN/gORiv26UW2hFRFodY4xZjdf0bfvrxFpb3BxK8DE0aR7RdGorTBRfH0tEUQWGFGp1cKxBrAAkYqGMPF/5AORsoyYMUN4KVFk6kjRmezNsWL/QnFIttIxjtwhUbIdsbEY10pxj55vEVm9w7GQq2vRdEiW0P8qQPG9ShvxmSqZUbiWJ/Em1VBxtY0U8U/NXvGJXVuRVyPoMWg+LHEP8bSxcnlY8ZeS6hD76cGxLwFJkWSy47GxymXxotbh8a8BeXGmvetxtvo0EZz1wHGfa62Qytl/8UmU6HGyVR3xn2uEcbmrjVGlpDPwzLmgca0yMpFV+wvxsQgfsZns0lGRPrtw7TI1kPuSbjGGVHcRYxKOsTUK41EsGGMxkwVyMavJQ3G7MBtxeU/vMWYTGlFhJ61RJ0RM0aoNfVEicGyxnuDD8Sg+K/GX5jkxFRSpcZtxYXGvcGnRGD2osYUrgRGpZt0RfrtAkbGbcDFiPTVRQdfScaBc/DFB19IxHGsMkZWfQLFK4eKxTLVrcZmZiNGyHaExQyTBcVXWxlFHOvqxZAP1kWIY5vFYcOzxFP0mEbAynbG8IUGRkW2w8TlYQJGFfuvRQrXH0WO5AfG3EYDxPKwiEQRpUlF6Nk+xnlYtsXHuqZFKO0bxvHS6cXrUZRF8/0URAG8nUUUrktFBMXdxRIURsaZKvhDj1NKxiZTIUUawG5GBMWIxhGlkMbNOzHG93UOxl4p10VNYnDGIv2mRCv2qcYfhQFG0yu1ReAtqEX/IR3GYHYBxr1SKsUZc1PF76fyxXlYDcbChp/EV1t3Rsohv8br4mfGMXcBRf3lrsZMlbvGu7ijxutRaMVlGRDGCtexxXPXckSWIYRF9UpMRojST0aCUYnFukkUxfFj2MXix6bGMlW0xfW5TcbKMrLFgy/MREXYFsaa5n3EqRM8xtiBG0YXSKDFL0zuxZm7isWrPpFFmSrmxTEIi8a0yJJFl26+xXA91sWvJTDGR3JBRY0oBcYgsL7FuyeNRpF+HMbrUcbFurg9xV1ti8XEsfLFSQxhRhdIRMVuErNEXilmxrPqq0TZzgvGK4erxlN0BEWNl1zGUwUPRpFcdcbfT9HFA+efxuAtgMXk8q3GKH4rxs/VrkVR2ovEE2GLxYxK3kWWkHfFpE4CRlUflkagiaxFk6lJRvVKwcSWkNXFGi+FxaOSEMbjFP3F3ZO7xXa+60XrUd7FS1m2xZAPsMUKaJhGaxqkRqRwF8Zy6IJGbhLnRTF34cWL7IjGL90VRvTbG0bD5KhGV8oSxc93lUbXox9GSuq8RWWI1UW9wYXFldQ3Rn2uO0aoxhdFDr4ARD2bjEaopE1GduAPxrzj5kVoEeBGfvsvRjy9OUYNT89EA6dRR29fd0dVsFRHeqWORyfhDEiSij1IaR9USDYMhEiP+65ItrvfSHt6BEnI8hFJRp0YSeJMIEmqmTBJhRYzSbR8LUn45ihJd1kfSal6HUlnhRNJyH8OSSNeAUlt/uNILdDrSDyV7Ujx08BISsKqSEBDvEipyrpIkR21SFXxq0jzh6lIrYmZSDnUgEiDMH9IHrZhSIhULEgbvQxIwComSLgOIEjuqdpHoQW6R/ESeUeK3xJH8VSER433w0ffDg9IaVAiSAyyUUgrNWNIcap9SI6Fe0jUqWpI/2BBSGKARUiqqYFInpWpSBcOv0ie/vVIEXIkSadcdEnkhphJQ7mQSeRKVEnDbwxJV9rISHHaeUgVzBJIZ8QRSMuQFEgM0c5H5JQBR++ns0YEhUNHApolR7Euy0Yl5BJHMsRSRi5/rEZeuhpGK4f8RSO5isUehcPFmEytReAtiEZO0fFDVGMIR3UCnkWxLtxFUGtCRm4SJkYehXhGZ7OkRjXN10VIUAlGjzHxxTwsu0YBTVlGt1G8Ri5up0Ur9ntFNV4RRiEfPUbVeIXFTkBzxc/3jkalPYBG7J5fRioYsUWMSu5FI0qIRgG8nUVLWYTFdCQ7RlfsiUX8GFFGiPQkRo51PEbM7mlF0SJhRrG/ykbjpeFG+Q9fRqYKEkbSb39EuXy3RgBe5EYPesrF7MAkRoa4L0fKMkhFGx6ERnQ1+EZbsZFG8BZGRtJvmUW8dE5GtMhuRjy9WUa2Yq/EtvMTRuf7w0XtDchFpnl1RiQolkZioTtGoWewRqIjG0bJ5S9FzO4dRlD8VEaBlcPDPugixm8Bh0YOnCXGYcNXxe7rMMQsQ5JGJsIeRS9MrEXvOBxGV1uRRToBO0Zhw0NGNhp2Rtv5+kUsZSpG6NnsRDvfJEYIG45FoImMRpvEosabxPDEIEHZRDhnAUaLbGZGRGl1xoy5IMYFEnTEXP53Rdk95UU2PIlG6NlGxmuaI8ZSlplGuB4FxUkup0RSuOjFPCxiRj55q0aHpw/FarwKxtO8CUYPC73Fz9UFRt/gC0NTdKTDOSMuxViotcQSg7DFmSr0xVkXN8UT0DBGPzWIxVuxo0UmU+9FfoxJRPUoQUb/IX3DhqcjRi2y3UR9rhJGysO+RfHSVcUGgRBGGJVkRm4SK8Z9PwTGNV6MxUwVfEV1cWpGdk/ERXvyAUY5RU5Gp+hNxjcaQMKDL5xEKhiCxgUSyMaq8R5FXP5jxXvyikaPwvXCf2qYxq36gkXKoS5GHqcsRQrokEYCK4/EZRkNxkhQjESmmylGZDsCRrEu5EXn+yJG7J5cxL8OkUboSLhF0yvzRfRsU0agiTDFj8LNxKg1bcRF2DjFmubVxDoBLcS7ljbGxCBoRZ88lkVm1cHFksvlxYY4oEV/6pNGFfvNRTjWtUVy+VtF6pUNRoOvgMZmZo5E0ysuxgKaQEYCmllGyJgGxjkjHkVxrF9FVFJnRuF6LEWI9DLGIn2JRmq8osaASLFFbqM5Rov9FEYnDzPFSns7xQpGNkaI9PHFDi0SRQdfnMVSlhHFb1/TxdO8t8XHKfRF5q6AxlRSa8bHumDGdr6vREdywsb6fk/GjZdVxnxhs8aotarGoImaRhQ/TsWbVZfE1AmYxqfoMcYy5jpFJ6B1xX2u2kUJ+R1GQ4s9xgu1asWSOgzGIFKaxkVHrkWfPHDGxW1oRfd13MXMzDxGXI8URlTB6MRDHFPF0m9XxZOpMsYJijbGlIceRr99CMZR2t9FW0IfRhDprUWYO6rG/tQwxToBN8b3dTBENwnBxrQ3fMVhoW9G22g2xt2TGsYLJCRGGfOFRkT6h0WTqfJEUPyExYv9AsaC4vfE7sljRB042cVN8yfGlrK8xkU2uUY3+CpFVZ8fxh3JkcYnMThFgnMeRcKGt0X5fnZFyAd7RqHWNMT5oChGxQ+bxmkAr0PAyg/GO07RRVfsi8XtDQTGzF0nxRQ/AkbMXTbGiv19xYjSXkTmHe/FPnm6xeoEVESt+jPGvAV+RXectkVEaQvGPle3xc07nkWad8zF7us1RoGVukbIBzbGRPrHxnjpXkWxv/rFpgrYxbz0q8Yl5ANEZ9UTxsRCh8WL24ZFdXEYRsL1+ET8GM7GDq3OxsL1XMX/kOzFFYycxcqhGsZXynpGQ4uJxhZqk8akThjGajyGxi6QWMacomHGL0ysxWlvFsbkg4HGnREHRtSaEkYFozJGdy2ZRVZ9fkT+sltFUdpnxVfK98b4MSJFXrqxxHnYk8aUdqNGXCCFRX0/1cSHFrfFkX7bRSNKwcXQRBlG8IWJxMcpecZdbY1EZLukxrByqMNnswLFDHHIRbQ33MVCrTvGeHokxrG/SEa28yhG8jC0xkhQbMQcfMnFN4lsRiVkgcYubo3FnRHDxdJv70Q6khtF0SLNxTLmcMZ0tQHHeWmXRpT2bcY2GnTGvw4YxtnOQkaTGKzEZvdlxkkMMsaad0PGO/DDRi7/qcSbVQzGMKq8Rp3vrcUg0m1GNBGtRqHWkEURxyBGxylgxnzQP8bl0MLDmggrxgbw1kSPMSnGokULRgTFwcXjpX9F8dJlRtjwm0Ypy6DEI9sLxrlrFkaGyTREHoXtxTkjWkSgiaLFWDlMxc93xUYIrEzFT56SRvYGf0barLJETlGHxsiY5UXysHdGyqFGxt4CycUV+1tE61H4xHZPU8bJ5QBGYNSLRpaQ6UaxUILGlPZ6xSqYpUZ5mIJH2U7ZRv8Q60a+UK9HGYMMSAzhAEigqDpIouySSPrttUjSP8tIDsb1SJ3PBEmUkgxJkGgaSSvfJkmSlCdJsXoiSYnQIEml1BNJ23wVSSOZC0kCCgBJKcTkSPGL30gFA99Ii/y/SJ97n0jzxqpIbgu4SE6SqkgLHKtIhA2zSB97m0hpf4VIL/15SEExc0jVhzhIWpQ0SMdqI0inhxlI2hv7RzRRyUcylZlHxGBKR2EyPkddS7VHTEbAR7ObB0guTypIWrNOSNVIUUgvDWpIqIVBSCOrKkhKyhNIj9NOSDoSdkgMgl5IMraNSPxBxkivC9ZItNAeSYq2a0m074tJCEuHSa/oP0nfrvJIlTyRSDfJTEiWITlIKxYESCJsOUcHPTtHI3keRzb8C0fZPf1G3ZPeRlVBB0dCPkDFl3+7RhuelsSzeypFOpKJxa62nkVQjaBG45S0RnL5ckYD+KFGarwiRtiBSUYOLVlGxtzdRbraUUZQa2rEoWcDRtm9tkaiRQLGUqerRpfuvEZJHZNGmTuNRjVe0kSk3zRGcopORPpcv8URpd3FuWtzRqROCUaOdVHEtoQ/Rrn8fEb67QPFw9MLRHe+j8Rif+FERpTiRU7AukYA3vBFq88Vw9v5wEW5fN5GW7E9Rnh6Gka8BVbF9GyORf6ys8SmCjJGKTqvRvKw+MVXygTGMGoKR5Ht/EVSOKdGGq+nRo5kuUZK6g1GJXU0Ru5aakUVjEtGB18IRr8OIka2YqJGfT+0Ru0N6kWvlGlGukmURF5LMMXswFlGrrZSxGWI08VSJ+ZFwMqHRpmZkUavlBfGfS6zRuLHhsXtDdZEMQjUxcqhzUQzMzpGn6sNxpYhL0Y9ChdGHHwZRmbVX0YrZcfFbhLFRZwi2UbQs7fFPZuXRnJo9UUs1HrE/tQdxoMvjMN3nNZFtDfERZhMkEZYqIvFAU3oxRSuBUZ56aLFE2F7RbfREER9rmnGayvmxS2yM0YB3pLEAwnQxRxa3sWJsGVFUUmIRoQNFMZxrJhGsOEBxbge2Mag+N1FXkuSxWb3BMUBTfRE1JpORRlzJMYc6+JCjuSSw8t/0EX+1IDEz1WBRiQo1sU+6JnDXjqzRn6MucUsQxzDKH4iRpvEgESQoL7FI7nkRIQNf0Uf9HhF07xvxbfRCMaL/SpGLhCdRtQakUYs1FpFgy8wxZvEB0aKjhhF2F/6xSEfR0ZWDt/FmN1Tw9CzWcQ9m7HFDwuVRpJcvkNApN9CLSGpxcZtRkaVQ6tFUiePRsGokEVeSzPGXdwGxQpopkVkqnDFs1lYRlZ9jkNApEBGj7H0RuOl5UXC9dRFZaoARngLfkbRAA5EpHA8xjVeSMYHzrVFRbZPRkp7o8MVHTVGKH48RBlzncWYXYzGnRElQtk92UUPeorFoIk+Rk5AwEaF6yJGOSM2Rdk9JcUeFk3GejaXRdxGT0UTYeHFtvMjRj0K50Wze37Fk4ftRDXNAcaLbG1GOGcoxtk958WpExBE5/udRVpkv0VhMrnF+X5oRsX+qkTgnDXFibC7RamkjEX5fmpF0CJ0xnsUrkJeS4bGwvVNxhpAo8ahZ0LGSuofxqmkFsUTYU7GX3bvxSXkG8XOGQbGq63URXQkF8YEVrzFwTm7xP7UkUb5DwXFSS5TRQFNOMUi/TTGEMf2xS7/AcVNYnbGbcUMxnGsScYVHUlFPL0IRsL18kXl0CxGFftbRFux58Sz6kNFGlG0xT/GScaL/UVG4ByPxsZLY8XY8ORFysPoRamCAcblYdnFIR9ExApGJUW7uIHGJ6AFRdO8PkbnjPjEduCuxRQ/xkLY8HtGece7Rfyp2UXYgUZGqvGqxW3FKsUf9FzGONb5xTJVYcZwPRzGH2PWRc07IkZPr5bFX/bdxjtwBUbkgxhGnRHRRbQ3ocYpXL1F2c4ERq16kkbarIzF07wvxehZyMYrh3ZFGVH6Q6abmMXpt7vFPnmARQPnHEWtaWLFdr44xoy5osY6ATFG0ZGMxCNbpMZ3nB7FEOmPxcEXQkUyVTxFawn5QC2yr0XoaivEuI2eRQrXvcW7J6rGcD2IRVRSUsb8hyjGUdpCxm4SQ0My5qTFYaF8xkvIS8bImJ/FtmKtRSsHsMY8PeXGEvJ7xv5DUcYibKTFHFoDxszu18VfB27Eg55xxkJPvsY6knHGNO/QxGQ7o8V1ArrFwoZpxhzrHcaK/VlGnKIoRuLHukXwFvDEE2GFRc2q6cUeFoJEmF3ExgdfREUTYSNFgQSbxk+vNEbP9x1GRpSOxtbFQcWF6wVF/yFNxHsUlEaUhyXFF7flxQ8LKUb1SuXFveMkxMzuNUWg+NHDarz8xFZ9SsV/2RnFQy2MRse6WcYrh0nGONYpRbIuB8bain1G+Q+Exmb3JMX1uRLGz9UvxjoBmUWw4XvGu7gHxjAqW8ZrK8bERHqxxpahtsYXSDrGEFgwRteB80PmHUDGOGeaRa8lNMbjJalGM6LoRZvEDcbLkIdGFyY7RkhQwEafPJJFCtf3xewv9cWaCMvFD3pmxWDlQEV/asrFv+xlRoY4QsX/ISFGZKq4RVFJj0U2PFpGIR8ARWSqJ8b+srNF8BYaRvTbv0SC4ndFxW1lRhbZXsY17w3GyxBaRgaBo0UMk6dFL932RbTIC0avA6HGZRmKReY/FsbXI4PGOgH3xa3YI8WdAOLG8/2UxlkGvEZQjVdEb/AMRi/dgMaL/bpGvMUxRwKJ5kZg5cpF2/lNR1e71EezOc5HaGLTRyKNS0gW+plIhXqpSI49u0ggGt1IxkPwSEM0BkkNmBJJCU4XSWDIGEmethhJ9RoUSRBIC0leNQxJZgMASZNR40jkK9dIzbLYSKa7s0hVsJxITDWfSGb3qEiJKJtIZKynSMugpEioraVIh+aKSG6ye0gJ+nNIgrJFSMKWLki9MlFI3OY1SJtE90d7EtJHK/ajR1kGLUfS3oBH73inR4gSxUf7Os5HiaANSKcIJ0i0d0FIPWs/SFxfNUiGGAhIaR8WSGflIUjDk0hI/IhOSOqVK0ilnFVIwnaRSC6HpkiGt85IpAcYSX0xWEl8W4hJqYtmSQVsHEljbspIJcWPSIKjO0g0MbVHk9hJRyLMjkeF2iZHPtfERhNQJUcqqTVGeqVPRjOiG0agCZ9GNU2Axo51l0Xi2KRG93XHRrUVBkfjNtZGtDeiRkCCN0alLJpGUrihRgdOo0YA3m7FAU0yRnKKscZwzlBG1WerRiV1kkXIdvxFfGHlRgU0sUQQ6TdGmnckRZXU4UW4r2DGJQYRRHo2AsZ0k1RGQKTfxO18H8SaCHVGwagnRmx4vMWoxgtEHFr8RPrt8UXjNjRG4C1aRrPq10UJiulFLpBSRu5J4EawckjEveOQRf32NEZikINGi2ysRmgifERZl5dG7loTRmNdoMX7yxNGr5TfRhHHkEZ4C4DFBnDlRqRwl0XqhLNGYFSmxUhQVUbVeCxGJQakRoanw0apAvtGjnWJRSXkxUUc61bFYTILxpduskXWNFPFsp2jRas+90N4CyBF9UqxRsQg+sWKH0PEnl4pxLq4fcVRSR0/sgzlxch2IEb8h7TDYTJcRmiigEYyxE1FAbxWRujZZsYJ+aDD+EKgRkXYAcYl9bRG001LRsSxQsbVeAlGNIBqRo7kIEZs54NFoAmkRkfh7EXAyotFurhCRu7Ja8bRIptEZDs/xbRZNUS+MNlETBUjxno2B0WIYxhGpE6ExRbZKMbdtSRGrkcqxtPN0EaynXPF+7qexlInCca+n5rDoUVExruWN0b/IQ3Fdy25xTtw5sTC9dZF1lYsRFYOJkbImA1GTy+OxjF3bcOJsJ9F6pVSxCXk+cVeKRNGCkaLxdej0sXzHxJGCfmgxEkM3MXYX4jFcM4Hxq36UkZKapFGYn/JRRWMSEY/xm/Gj8KJxq1pA0YTYfNEObQMRtnO70RO0U1GDi0DRtQrjcUr9plFHFqaRXNGNEbeArPFqz6jRVInoMOynSNFdQIaRYxKqsSkTqBDb4GWRT55uEPO92fFTKY0xnVxRkY17ydGnzwNRotsY0WwcqbFak2ORibCKkaL29DEHThnw6mCN0bvuJhGodYdRixDikbr4qjFmEylRFdbh8UUrg9FS8gHRFMF3cUWaoxG1dbNRl+Y9kUExV1Gm+atRNv5UsUOvmhFmgj7RKW91cU7cMJFsHKExYj038XQRGxFbOePRSGwEsUaUQRGUGuWxgRWysVs58tEfvuSRHctzUXOGeFEQWC1RFbs18VLyEdGAwmyRG6j40UIPYnG3nFUxlx+n8bpJgnFrdjnxLq4Osbx0sXEEaUuRmgiZMaSy9fEL906RvyYgcZrKwhG61F1xnctLEaHFgHForRrRixDrsXJVHlFW0JTxoSeFcajAXxFl5AAxiO5T8Zg5RrG6NmIRYhjOsZyaAFFhjhuRbgeHcVK6g9G30+RxcEXyMXtngTFE9BkxXPXakV5xw/GVONhxu7rQERR2oVFMua8ReoE8sVseLpDT6+KRWJ/B8YldQLDrkcOxgxxPMUA3mFGNqsHxn9IN0YsQwrGLv8zRqHWvkVVnyvDYFQIRrZziMZns7JEquCVxpaQ0UWmChTG8fQiRnUCHkaq8V/GLpACRkI+FkYaL13Eqy3Jxg4tMEaBBOXFhxZ/RjVNo0b7y27DoInwxUi/gcWtaZ7D6bcfRAaBXsYgQQVFGXMuRkrq9MWjkpDGMLvlxtxGhkYNT6VFfa4PxkkMMsapE/LF7J7YRdejzEURpZPFK4ctRj55O8bDZJPGgQTFxdzXf8Zn1bHFt0B8xtJvG8WKjuTDPQp3xBsN2MUWajfG92SkxsNCbMY9CrfFmEyFxOCchcYOvn7GK3aAxoy59cUbDeBDxtyyxgRW/kQ5RZfFcSzdxki/kcauR3VFz9XuRIQND8RfmFTFhqe1RY0GMER/2V1F2/mcRfhTjcWa5snFCYqrxg3gGUWuR6XFcooExibC9sTY8LrF8WOoxch2OkXF7d/G2PAERdV4ScU8Tp9FpN9wRgKaoERHA6ZFI0r5RfMfNkXRkfzD+u0Kxi9MBMasiwPG+X5ZRpdu4sQxCExFQxyZxjy9yEXtfJ9FKqnzwwu11MVpb5DGHclpRl8HrsU6kkLGMzN6xjCZSsWEDXfFxf5ixjLmzMZCz6jGObSARV3clsbx0n3FuK9gxnxhysTZPaVFgQQURru4CUYpOjtGD3rmxNqspkWeXvZGznfVRvpcbMYyVXPGLbI9xo0G1MWAJtZFcM4XRmiR7UUl5ERGc0beRbsnlUUr9khG1jTTRS/dhkXvOAFFih+bxO/JB8W7JwtGTBWiRR04l0WCcxFGejZjxQ6+9sVQa2pEaQAkRnVxzcWSXI7ETYTjRi9MJsL1SkfGeVixxjVeIkWt+iLGljKWxoQek8agiYjFN4nzRQbwa8bAygjG61EARv22OEcbTRRH4seYxGJQLUeYu25H826WR9Z0okdJbRhI/2FVSPJhiEhN7JBIAO+sSA2wxkhfvuNIp98ASbz1CEkh8gtJvgsPSaTDCkkjzgZJ6nMGSZzD90gyjuRIxS/cSGLIyEgT6LhIkX6TSEIPmkj1EqBIfouYSPrEjUhn/KpImcGaSHs8ikgr1oBIx1ptSK2oUkgRtTZIPslKSJwTR0gyhR5I/sO+R2VosEcWWXJHf+oLR/O9l0e4j7BH7F6yRzUN3Ef9hQhIUxQbSHauL0jOOBtID3rnRxaZAkh2XzBIo3ItSOErHkg3iRRIuzcqSFjoNEjtzFFIeWCESA1/mUhJhs1IXLIPSdH2SUl4Nl9Ja3NISVcrEkm0qKhI/jQpSANYxUd7Q7pH4tiFRzdJM0cFo0FHBaMAR0fhOkO6SeRFP7XERjVeT0bChq/E3aTFRo/CCEe6yflGf0j+RlrkxEalLP9FnRGzRoGErEYdyW1G2qwkRlYOJsa4rxNF4zZHxpSHU0b3dSBFwFtWRpHt1MSfPLlGYTJlRUdy8UUNTzjGH2OCxSlcq8VO0b3FZKpTxm/wn0YQx1pF07ynxUFgBUZwXwdGVTBVRg6+mETtDSBG8BZdRutRlkUPC5FF7J6uRUItzEa30aVGv31DRvW5CsVNhN9FrkcJR7Eu3EamShpHPCw4RQkKq0aY3VZGSmqSRv7UjMXZznhGjnUFRcDK3cUcfKpGjZc6RRgEy0bDZALF7C+dRhlz+UVB8Y5GQ62URo5ktUYHPbNF/BgcRkmd8EStaQbFeccQRriNOsWg+IRGWDm0QCGOh8V0NaRGY+4exh24msYW2TZFJ6A7xhBYLkbx9KpDduAbRh/jqEZ78kZGurhsRmJ/KcTwhSBGxY8VRT0KkcVYOVZG9NvFRYofL0ZVnzVGhHwixrByEUZiEBFGU3RJRsPTe0UPHJJGHoVeRrN7ukRCz45E0LNtxk8eEEaC4hVG9UoKRm+BDUbecQzG4xSTRZjdE0ZPrxTEidIGxj0K30WdgKjFgnMpRs6IAMbTvDlGUGsjxm3F6EVa07LF8PTSRLN7B8aWsizEPCysRG00yERU41XFL0zsRcbcFca/fanGs+pnRQFek8a4jRFGaryExLdAikWKH7vFcD3QxcQgXUY6ko3FJw/rRXQkBMajASDF/WWfRNcSrEWuRzfGqmBJRtGRjcaxrsTGz9XWw2x49EXVVtzFFK6zxSUGHUVjXSJGqRMwRcX+IsQqqclFFyZfxblrtcX8GDNDoiNLxlbsX8Vpb6BEh6eHRkMcscU7TvVFodZgRpOYgcZDHJ3FHTi5RXGs00T35ApGDeDdxCoYBsbP9y9FHcn9Rag1A0ZzV6ZGc0YUREkuhUVW7OdE003ERdIAgMUD545F4C2iReeMOkZrmnFGTmKCRZf/yEUjuarFMlUqRjjWHcVAgi5FbqNBxM9mA0anV+ZFvAUFxsZttMR3LfnFEvJZRdVWbMKfGmFGW0KOxiDSyUXqcxXGb/AKRrRIgkZYOZLFVn12Rbsnt8WUZZBELSFfRJ8aV0axLk7GSL+FxFyPKcZvgS7GONZMxvJBf0TtjaFGX3bbRbFQWMYyVYRGHoUnxQ8LJUQMcaREf9k6xi/dOEWBc1PGOgGtRWWI58W3QJJEtmIbxdxGL8XFbWzFSL+nxQaBI0YQx1fGt0AKxkymisT6XCdGQfFvxvAWIMYqGHlFHckyxtejKEYUrpfEaCKAxdJv38PbaDhFMsRFxRsNJEXG3ALGL93sxJAxl8P+sq1FkKAGxs/V1sIBTcxEcmgSxvypoUTcRm3Gz2b9xECkX0becezFO3A4RjojgcZvgSZG8BZXxr4wSUXJ5ZFG8x8Kxpwz7EU5tJrGfvvQRbTIhkXlP1TE3+ADRvs6pEV7g8tFuK/fxRlzS8XoSJZEj1NfRj/GycbRIttFad5VRrIMjUX5oHpGGw3MxejZzMPVeMlDQq1Wxg1PAEYubq1FT69WxpOpLcb5D/vF46UbQeLH6ERcIINFdXEMxqK0r8VdS9DFJzH4RSjtBcWGOHpFGw1gw/P9mMakToDD7sloxtNNMsZ++0LGWRc7xcbclUQqqRTGdXETxov9BsZqTSfGl/+wxewv6cWIY81FJsKSxruWkMV4C1/GeVgvxgn50EU6AZXG5WFCxoGVDUa1hGnGysNXxtLefEUIPQVGMCqZRef7SkZ0k9xFeHoFxsNC3cVhw3dF1VY8xtxGg8YqmJHGsHKQRJVDSkawcnXG7loBxl3cPsWze7jFcmguxjYaccZzRjJGrkftxdbF7cKlLJtFxm0iRszMdMXc14FExtyBxRSuUsY7TtPG/rL7wthfGMa9Uj5GObRyxg1PycXwhcvFwMoMRpJcCkUmwopFM6KNxkYDZcbuyXBGGATWw76f/sUMAs3Gpb2LRqpgTMY5xQfH5j8rxqK0GMapJIBGv+wjxgbwd8aYu3fGSQzKRIv9EcVZ9bJGZmY+RjarlEXYgSdGodbCRbYEqEa+n1RGnDNnxtxGOcbqlQbF3EZkxoGVx0Xix11Gv+wrRgfOIUXFbf5F2hu4RSGOIkZqvLRFZMwZxaLFpEZiENxFs3uJxo0opcVX7DtFw9MfxaIj2UQT0K5FhevJRIy5q0TP9xPELGUxxdY0T8WIowVHnBHnRXVxX8ZVMJbFVn3IRUYUiMYKxqPGYpCIRmZmkkXyQVzGuB4lxmIQDEU1TeFGxKCxRhzrVkYnoFxGsqyTR/vLx0aN1x9HWKjIR3RjNUjV+D5Il89kSBC5fEgEjZhIFZS/SMVe3kgHL+9IhXcCSSqVBEl7XANJfab7SIaA+kjIfvdI0RnUSH22z0gV89dIjJqrSJEVmEgFupRIpX2XSNNkj0jRiZJIwFKWSGHylUjdXIpIKH55SNorZkijsk9IIc49SL6/TEjICE9IMCobSNvo5EeHJYZH6kRaR1bOaUc9+XFHF7eJR4C3iEdNM6xHj5PTRzKV8kdqDQ9IRUYTSNI+4UdTxdFH4A0oSAPIN0iPchRIbXb0R4bH4EdUcxlI6ccvSAL7M0g1n0BIO+5tSO6apEi20rVI4KzoSABUMEn2L1FJ8GEuSWOdx0j0LFpIv04YSJ4t2kdNM3ZHkW1cR3I5XEeBBDBG8fSERhimmEaZmUtGt9HkRQZwC0eFay5HGITURlx+30ZwX6dGjMq4RhKDD0ZCLd1GWtOhRh4W2kViEFLG4JzDxTarpsV7FFBGCYoMRst/0ES62idGak1DxErqsEVLWVpGWyB5Rg1P2sbdkw7GXI+gRUp7MsYBTf7FXjqgRuyeOEYOLVfGE/KZRdCzR0Y9itFGF7dHRkW2okbysOhEoPixQ6fo7kX1SlBGMLvdRq3ppkZpb4jE6SYoRhsNlkU2K9VGh5a0RrUmyUaZma9Fne+WRhlz6UVSlttGhJ5dxA8LecbRAODF3NdRRolBmkWhZw5GBMV4RlmGKEVHg79GOgG3Rbzjb0YcfABGjzE6Rp88gkbqlUFGaQCVxSbCvkWXbktGHFoixoY4ukXctVhFvw43RnuUi0ahRcjFq8+1xMzMPEbDZCrGGi90Rn6MucMFo4ZGEOmqRomwTUXysBtGYqFGxMoyC0ZbQk5GWfVRRaYKl0blYVhGu7gVxU2EL0Z/2f3EowFMRcoyrsVEeoJG/BidRbrapkVGJeFF76fuxSJsGcbx9DJFPXlfRmdEJUZDi4LFnDM1RujZCUaitEfEYn8GxlMFC0WR7RRGONbHRXecjMWyDOHE1xJFxjCZmkb7yzpFLZBsRZAPcEbBFxzGnDP+xa62kMW30WxG+lylxZoI88RjXbDFglEpxbG/ucZB8WlGu5aTxlBrW0YpOjLFf2qyRezAecQcfEXGs1lVRXvyB8ZwvcdGQfEfxQMJskUgsE5Fl/+QQeF6DsZfdl3GwTkfxmgihMX/kI7FtMgaxR3JtcWZmRfGxf7yxG1WAsaZKt5Fl/80RWlvqEVNc5PGkA/KxTLmCkWMuQHG9NvLRdiBs0ReiwZHIY5wxv6yu0OaCD1GWYawxXsUT0aHpxfFrdgIRnxhDkYBTfTFaiv2Q8qhpcRwPeLEMzPzRC6Qo0bAW8bF4ek9xURpwcWWIZRF6EiWRY0GIEUZ4kTFfnuCRu5aOEaHFvdFqMYtxkIttsZwPUlG9NtGxmlvNMX7y87Fj8JdRfRsVsMQWPPFAppMReCcPUUK1+lFsgw/xtEA/kXIdlHGT6+mxXJoDEYCmmZGryVcRnnHNcWvlAnGgLeARGx4CUb1SmFFP8YdRr4OcMZVnzvEguISxq+UkcXysBBFYhDYROf7YEbmHXdGB86hxj81skVXWzJGOgHTRQ4tiMbgrZDGuK9LxbuWeMWzWV3GwMolxjY888Vc/oVFjSgWxqpgBEZ24GTFt0ACw+TyV8V8YXLD0m+/xIhjXUS5a0lD61GixeU/xEQ6AU3FlPYyRZVDD8Va07hFNjztRNqK1cUtspvFV+ynxDqSv0XBqIxFA+d8xVmGUMUWaizGf9lBRch20sWdET3GMCqlRUCCOkUWahBGi9soxFdbh8W+MHdGBRLexZaQMUbnam7GoiP5w1K4DUYrh/bDZRmkRZwzMMaGOLzF9peKRu+nVMZ78iTGuB4TRne+I8UW6pvGQBNBxdhfNEaxUMPExu2UxoY4dsRVwYjFo5K6RUkus0W7J/fEvw48RGZmhEV7FC7CHqcURjjW9cT+1GnGMlXAxOjZhkZUUkHGN4lOxkHxwcUFNJHDYHYhxslUPsaQD9ZF1AmqxeM2GcY8ThxGEOmZxUW2EUZyiizGG54WxqpgC8Y/xoXGW0JeRPyprsarrSLGt9FOxiv2Z0SmeSdEfNCDRVKWMcRH8qXGFK6ZxfFjTMYN4BzG91PNRWznNMZsZ6zG5PI8RtY030TRkSjF2PAFRmBUb0bOGQ1FVg6RRRxasMVeunFFmLtTxm1Wn8UduKnGY92BxmezGsXEQq3DAiucRuY/mMWKjj/GzN2XxkymisSR7VHGzO7xRQrXaEYT8gHGu5ZcxWlv5sVnRBZGuK9Uxt4C1UVzRpXGEGmKxoA3s8ZLyFNFJeSDwuMUJcWrT57GGi9pxS7/SUXz/QTGAN5Vxl1tfcUhH/RBf2qExaCJpMXaG5bFPQpUxlD87MXeAttFLu6oxoY4o8btDT5Gxm0EReAtCcZCPtxFbTRrxoQNT8RpAE9EDJM1RUYln0X5oKFGexSOw05AEEYN4MNFowE8xcbcq8W8BTJFhA31xXPXqkQ7Tn3FbHjaQxGlCkYOvnDEj1MQRTtwhEUHTpJG0ytQRhUdlcXNqhTGApqDRlsgmUS3QAHGjuSZxjAqycMv3SBF+aAjRaUsN8V9rmBGl27qRWZmOcbQswtGFYzKxU1zi0bZPefF0SJvRautskWGyf7F2T3XxWsr2kX3deNGnl5pxRdIkENj7gVGUOuJRvOfoUbQszvGUOuJRtONFEeZqgRHrrYDRvzYZEcZ8eZHF2gaSNFyJUjhWUdIBURtSBw6jkhzVr5IiEzTSBOp30jcXvJIxuTuSFt55kgQcPBIxkvpSEQq1UjyocdIEvS/SClSuUjBV5RIOwCOSJITlUi9m4ZI3/CFSLj9k0i3oI9Inb9tSMWdbUhemmtIdk9DSG6SQEjPNk9Il+9GSMWfIkgOTelHX+ecR32uJUfayiFHVk6ER9SLmkfua2tHtZWER1SjrEcq2NVHHdjcRwB+8UfJ5cpHGsDcRyj9FUirHy9IQCMPSBuN80eXv/BH4cnfRx7l/Edu8yBI37AaSDwuKEgIqzxIX2huSL3icUiC6ZJIhXLxSF5fG0mzVh9JH4z9SN9YqUg5E0xITEbrRxkil0cH30RHMmbQRg+L30ZK6vZGRcehRpVDR0VkO/lFovRER+yePEd0E8FGIEGhRlHaikYqGNhG/KnDRv1lJUamm7dG54xjRgWjpMZOQENEvjD5Q9t5ikboSOhFD4uZRn77lkWrrThF1AnoxYjS1kRxG4RGvjBcxo0o5cRYqDXF1XiTRYqOCUbG3H1FJXXOReJY28Vm92FG54wnRr/snkbTPMtGV2ySRumVbsXY8M5FZtVNRpaQnEarrS9G+zqHRrn8wUWs+uRGp1fSRWTM/0VYORBGJzFcRXNGxMQWaihGYFRMRpHtakZ78jJGGJVLxoy5G8R9LsFGqmCwRQWjZ0YklxBGeVgDRvTbnEavA1NGUha5RnUCYkUu/+VFcnmPRvTbi8XarILG16NwRDLmLkV1cWnGGsD/xeVhocOvFLpGTtE2RoR8EERVMLFGw0JPRkOL+sXRkUJG8BZ0xf1ln0aX/5hEhA2xxX77Q0YExU9EUwUFRiGOMUW4jYxG3gKURqZ5z0QT8qFEQKQ1RggbrEVDi/pFw9PzRBdIV0YOLW5GVg4WxnL5xcUFNLXFLbI5xSexz0YGgVlFPCxsxXST+sXIBzBGuknQRVbsW8Wg+NnED3pGRH2uWEbBqPZFaW+0xbPqQ0QEVj7ETKayRKCJ8MTImANF16OPRtMrTUWLbHfEgEgKxh1JjkY1zX9FKcuuRUFgScXPVcBG9hePxtjwV0aI9NtC4sc9Ru5aeMbpt7dFibC7RQaB58VRSdPFEaVxxoj0U0ZgVA5G7Q1PRvH0LkZjXexE6NkNRpyiCsd++xrErfonRgN4C8NDHAbGXkspRjQR3kUqqTlGATyMxn9IW0XeAh1FlUMXRSegPsaV1LnEO3B2RcDKekYW2TdGTBVMxV/26EakcIvFb1/3xWDldEUtkPxFsOGHRuzAWsan6IJFjZcJRrIM68Vj7hJFBvAyRn2ursTyQavFuK8zRVdbUUURpVtGNc3TxPkPdUb1Sq9Fke1ARbN7ssTZPQlGVv2BxqabmEU9m1XGcM6ixd5xSkRLN7FEz2bfxWIQCEXo2XjF0ZETxp+rVcX9ZSNGlIcmRvMfBEZH4TTGHTiXxP8hu0WxLq7E3gJtRj7oNcXzjnPG7C+DxKpgZMVZhpBE8IUSRoPAHMZuoxRG6bdPxf1lE0a8dFjGZRktxpaQk0VUwdhFWKgKxraErkUwKvnFnYApxn0/g0V1AnpE1JpVxnecqMZZ9RbG1ediRVl1gMYG8BLGVTBpxqROZEUOLQLFt9EBRv7ULEW8BczFexSqRarxgEU3Gg/G+ly7xZtVH0Jcj7pFbcWcxTlFA0U0gKnF22hGxtjwlEPtfBPF/eWpxvaX3UO0yCXGRPoYRkfhRkWBBK3FkxiixVD86MVUUh9FImxExo/C2cXD0yNFwTk+Rt/gE0Zv8K3EgEiRxYBIiEaKjvTE6SZFRtk9JcWjktDFSL/bxce6uENTdNRESS6PxCcxK8Z6pdxEurhwxkwVh8YJ+SjF+zpBxuwvPsZvgdTFW7GrxZVD6cWTGKzEpSwAxiO5CEVjXRzEurgqxo51IUSMudvFmncuRtCzxUUawAPFih8LxdBEQMaxv8TFokUfRrIMl8XfPo/GBnCpxpayvMTHukbGHOuSRJFcVsXqc2HGN3iexnNGfMVTBZPFfGGcRXecXsV+jM3FbVbXxRKDwcalLJtEi+zbxjLm+MUpXDvGs+pDRAdfsMXPZu1EPCwcReAtjMXVeDvGwvU/xjhnSMUibJjDC7VaxuAtMMbqBLRD/kPYRf5DVkXb+VhGBZKRRgFNhsUQx2DGIR86xi2yOEZOwIXGIR9hxiv2i8bnjEjGJsK6RVdbk8XqlVVGO99bRXxhKcbhadvGRGnHxEI+aETpt2hGH2MKRVkXscVX7JdFyVRnxuJYK8X4MeLFGJVERrUmw8YaUYZFqYJFxbKdEcbpt3fF93W+xWsJpcVj7pDFsgzhRKLFksZRWrDGSZ1oxlfKXEbNqgDGuY2KxqpgR8YAAFvGCtfxRdhwvcZpb4TGEFikRlpku0L+Q9xF7lq+xmgAe0VbsQ/FJlPzRaIjsUWEnmRGc0YhxlBrDkYIrBRFfozzxdXnHMZ6NtnFnKLTxRBYfka3QDfG4liJRaNwXkYqOhJCvAWiRNQJqMUubgFGMLuJRQTFpEad7zpGtDckxki/QsbBOePF14FtxnS1Z0Zm923GSFCaxb3BBUZ80GNFVn0Ixk3zRkYSgzRF9bnaQ6jGN0be4HnGM6LMReTyI8ZF2ClGPCwjxpyiBsYhsJdGlGXPRgPnmEUhjg/G2N8IR6abnkZ0k1TFuK9DxUkMTsUnj/xGrAvKRu7rjMaUthhHF+azRyqpyEeURQNIi6wTSJPZMEg6cXBIO8eUSLObsUgXx8VIfiTVSFfKzUhfaMxIhjnRSL4I40ioLdFIKUq9SB9jyEhOgaxIjcaQSCsGj0idGY5IJcSDSDsQfEgT2ItIicGESAP4b0jSf1hIjYZISPqNQ0gypD1IjvRDSNz2UkgITBpIeQfeRzZroEdCLVBH+LEZRy6wgUf/YW1HeMuKR76fZEcIzKFHpUybR8w94kd9Hb1H85+vR2eVpEc1ThBIgsItSLOLA0jn+9FHfjvmR9jPAUjcJvFHTQLhRw7c9kcGQfpHSa4tSDZrGUj6XA9IODdLSEyVekh7LJRIFiGgSOTT5EgFhwlJRJHWSHibgkjx1B9I5u6rR3QkBkcLk39GOiOBR4GVpUbeApVFV1ulRlpkn0bP9xFH43YjR1n16kbUKwVGv33dRku32EYwGbhGYTKNRPu6sEYFo71G4xTPxRlzCUbswGhGxEKXRas+E0Y0kYxGqvFyRXa+90SitL/FRUcdxqYKGEZv8DxG0SIHRsGoFMWuNoRGm1VZRj55HMURx6JEzTumRda0u0bx0k1FrBxHRocnlkYj27VFPnmMRm1WL0ZPr5BGIv30RaTftMXvp4NGrjapRt4CBEcD51tGkA8MRltChEVfmMxEe4MPRHe+H0YYhKpGgnMWRZ1vnEZeKXdGjuS6ROdqTUY3+MpGKhgiRmgi5kXsr75GfoxIRno2jEYCmgtH6+KuRQWjskPh6ZVBtDeHxjeJCcbIdjDGqYL/xTvfEMY+eShEUpaVxWDlN0a5jQhGVFK3RMPTUkYbDXDEi/0IxjtOdUU8vf5FhJ5VRm3FjsV+jJnFh5aKRhueHkXuWoJFsVDpxbsWg0YAACBGyVSDxccpM0Z2T+ZEcM5GRsBbI0buWlVGqvHKRPaG4karrS/GcF+txdejiEQwux5Giv37RjCZXsWO5PjFaCIyRhHHFUbl0KbFUic0RW60lkYlBsHE7ut4xZHtFUaI0mJFXW2bRfwYXUYs1DbFRiXAxpF+e0b8h5xEWReSRkOL3EWFWmPEx7q+ReTyXUbl0DxGbcUjRoSN1EapE1zF1JoAxjkjLkYHPbdFWmQfxujZLEMldcpFc0aWRScxokVIv53GxktGxmuaO0at2GVGgy/8xIXr2cQZUUtG46V7xvCFsUU7Ts1F4emVwdNNYkR1cTdGhJ6eRgKrgUa6SYzCv+w2RehIEkVLN2HFL91UxNEASkVrmkPFXdylRnnpRkUtsqvFCkadRMSgmUaiI21F4lhnRsEX/kVQazxGD3p+xjtwgMWKH99Ft0DKxMZLjcUyVWlGYHahRZyiQ8VwPcLFGlEHRvixvkaFWlPENV7qReYda8XxY9hFm2aCRpi75sSIY5rGI0pKRqFnk8MOLQJGIR8KxgisMUZ46VrFMXeURtXnWkXyQW9EoIkgRc/VdkUT8r1F7zhoRjwsuEX2ly3Fnzx7Rk3zqEVnRBVGETYXxnbghcYJ+VjFH2P8RUtZWsY6AbHFE3KIxgdfT0ZIUCxFNqu2RRrASMaC4pPGg8CoxeVhn0WjAXTGTkATxQ+cg0RNhEPGBoE7xkdyf8Y8vepEl/8TxlKWV8bChpfEcD3KRUW2y8Skzr7G1JoSxa+Us0XEQilFUpZ2RqCJiEV5WEhFXUs4xJyiGsZbsS/EQs+IxuMUxUTu68DFKH4SxoEE68VWDpTGHhZCxvdTPMYIG5LGpgpKRmWqCsbNOw7DYhDkxRxa5MI3GmDEcoquQ4eFJsV6pQzGA3jTRMbcr8Vm9xBFy38Hxq5HEUa62sDFAitVRo/CDsb35KVFbOfbRNQJaMVPHu7F+n4axVpkm8QjSg9FAACUxSUGRcYu/7HFHOvoxff1hsYhsJzFfa5mxBgmA8YeFgXGke1GRsbcxUSI0kbGTYQ5RuMULcZg5RDDDU8LxVI4jMag+JdFeVgowxGlG8akTjzFHOtLxrE/ksYi2/nFYn/Zw2IQMcYXJizGZRkqxszM3sWZmddF22h7xj5XKcZaU5LGx7qixkW2isaV1AzGfGFSxVD8xsVjXY7FIR+GxluxmcURJbfGSFB8xbwF2sWad5DFXI9ixciYWsa4Hm5GFYzSRfVKucXvOPXF1sX1xJRlHcYBPI3GMlXQRW3F8MXAyqdFmZnZRY8xyUVEaXJG91PRxT0K+8XEsZrFrrYixEpqhsbw9FXG2c5bxd0kF8a4HiFFvw4exlHaD8VkzA/GwvWOxZvEW8aw4UFFZMxIRtXnlEWPU3DGoBoPxOjZlkXWxTrGr5QTxteBa8WSyydFNjx8xkU2gEaK/WVDE2FDxn0/rcalLPNEHqfoRS9MxsW/fQ3Gr5RZxf8hGcURpUjGJeTDxHbPpMYPeq7FowFXxhIUX8TplejF3aS5xjOiIsalvdhGxkulxm1Wv0XysOTFL91jxrNZTUZCzwxG1xLORYC3LkY3+JxFm1XLxeXQEsTmrj7GLNTIxlKWyURLWaRFPCxBRlBrhcZnxIBGysMwRo51aUUo7VVF7C+LRRbZskWfGrtF6ZXqRWEy18V0k1DFh6cAxu8438UOHMrGf+qtRhSuZ8T1KF7Gi/0JxdJvH0PswG1FyVTBxGHDO8XNzJpGi2wPRYLzqMYS8v1FsS7gRR9jisVI0IbGkDERRnvytEbZPZtF1ec1xuoE+EWKTg9HP6R3RYusFcfZzgvGWRegRt9PJ0a28/1Barz0wuadb0f5oLJH9cqrR2Wo+UcUXftH1RgtSAc9eUjn3JRIPKSiSAzLtkgVY7hI+qyrSFo8ukj46sdIEkPGSEW4tkjzRrRIreKzSOGxl0h/soFICheGSPx4h0hqXXVI8GaASOp9hUiG6VtIBw1YSEbkUUgr5zJIJvIfSGRLT0j6nTFIzI0iSObO4kc9259HhrgoRzHIIUfmLnhHSDCcRw3PNEfXQ4FHbcVrR69lqkdoEYNHi/uyR1BNkkd7kpRHMYjzR5o3GUhuZBFIptnCR/Sb0Uc9+dpHLg74R0eh20cO/sdHmubMR85X4Ud8kAZIfrvsR4hTAEjAa01IRRc7SP0GJkhgRiJI1zqOSF8P1kjluNBId52jSEbEUUje4MRHyIc9RzojFEcEVllH1VZpRr3jnMRQPCJHdiAhRzVN20a+Du5G7Q3GRvaXkUU1HhZH9Sh9RnNG1kU6kohGpgoDRmPuk0YcfLtFz9WWRhQ/jEbtDR5FeqVERuOlG0Eubk9FK4dWw83MGMVbIB1Gne80RhPyPkZpb3VG6+JjRmb3gEW9wQtFQXGKRoSe0UW5a4lFI1u0Rq3Yt0Q0gDpGkX6rRXL52UXTTQlHTBXiReSDm0Z+jHHFXP5zxfF0gUZnRLNGdz6ORktZOEaDL/xFpnkkRnKKSkbPd7hG6OqDRpHtjkZwzohEvjBqRq8Uk0b3dSTFkjrhQ+jZ+0Y9efpF16OExU7RAEcdOBJGejY+Rl9HGUe/7DpFdJOSxWHDWcbUCYjFEOkpRsQg6sXrUYDEmghPxURpiUYwKr1FNc0nxZyiPUYWak1F8BaYxVsgs8VE+pVEUI3HxYCmikb+1NBFV+wSRvrt00ThCyhGjzFjRSegCcAhH6zF76emxcuhA0bVVvZFNjwURmHDE8aDr5NG5T9oRZkqBEVkzLvFGw2/RpSHDcX35CtGLpBcRYanLEarz55GJJckRg4tIkWGJ6NG2PDoRWSq9kXEIHhF9gYBRh3JhUR2T1XGETbURU5AdEZnREnE0QDQRdY0+UUgUtjGXqmtRsRCBsYRpc9FwagGRu18HkaZKohEoUVmRaYKOkbysA1GqvGSRJhM/UQ9G5/GVMH2RXgLRMWJQTZGtRWbw6FnV0WZmaHEp+iMRj2Ki8ZFWIbGHOsYRgxxEEXnjG7G0QDwxf5DPkWrz4BGwahORnL5/0T1SplEwvX0RQ6cs8TjpQVG6SapRU5AiEbKMj5GnxpXRfAW5sXqBGTEVuxfREcDJMa0N2DFL93oxTSAK0Xb6IbGI9ufRlUwnkZcftRGnl7BRdv5oUYr9pfEmggbQzm06kWwcpBEZvekxCoYv0Xc169FdJPQxJJcEsXarCpFK4e0RYQNj8WKjgbGF0iMxT55nkX0W5pGNc1Txb/shkVs55ZG7loNRiGwFsUN4FFFVTCQRTLmGkUawEBGwRecRpi7c0bc1zFFYhCoxRzr4sT5D3BGNjxMRjtO18VSJzJGhqcfxVn1OUN9P4FFbUWnRilc38VVMCpEPmi5xhBYXsZtVk3FyHYJRjxOAUSq8WDGObQVxkCkX8a289XFImwDxq8DmcWTGATEnl63xfUozMReKRrGJw9yxvaXScXrUYbF+lwfxueMN8Z84a9GQ4u0RYmwv8aZKtTFYcP7xCL9lsQIG1lG2/lHRum3x0XgLebFYcOXxQ3gwUWwAwPGMConxjlFb0WpJI7GE/LLxWDlhsYjuTTGdJMaxmiRLUMrZXdGlUM3xf32JcYldZjFRdghRmWqFEX8qdFEiPQvxe5agsNSlsFEad4exnoU5kQJil7GHHxPRuYdZ8V4esNF7usjxuYdBMasi1tC/BhXRb6f6kQVjALFguLPxO84n0XOiBrF7XyFRWJ/qUUrh7jFCQqNxgmKF0alLMfFyHZyxYqO5kW4r7lGVOOdxL1SK8YCmqhEhxZhxsh2DUbJ5fPF4zYjxkW25cW6uF1EObQQxTXNBMYrh2nGosWHxvW5gsSvAyfGd5w7xizUMka7loDGfh0FxhDpd8XGS2fG3NeBQ9tovMXLf3DG61FKxjQRX8YRNjfGxykCxssQg8Wt2AXG+Q8sxsDbhcabxHDFrfoLxgwC3cX2l8FFIv08xpOHYkYawIfFzogCRfKweMWcMyLGE2FOxhDpGcbtnhRG1jQTxWTMxUVtxTFGZmYIxs9m+UU2q+zFO047RlyPckXarJTFJeTZxQdfCcYfY/7EHhauxa8ljMT8GPnFhxZfxrn8ncY1XrrEjSi1RFyPH0bKMlhGM6K0w4bJbcYmU6VFayskxlmG4sUExZnF+lwQxgKaKMXM7onDfNDbxakTQcZUUgdFxKCexgpGtUTb+W5Fn6s5RQmKksYA3npGoAmKRs/3Q0St2IrGVcEixmKhLUbvpy7GNjyRRX2/0sZJDJBF8kEvxuzALcWPwnDGi2x7Rblr30VMFWPG8/16RgAAa0aQoFjFkDGfxD5XkEZOYihFeccexnL5X0SHlobGad5JxSegp0VNYkjFarxgxiBBikY9m9XCKH7MRWiRBUYAb6tFFmrtw1K4BkVv8DVFpnl1xoXrkcOh1szFkDEWRiL9WcZHcmRGeAs0RWUZUcZs5wXGIR9QxQ6cY0aMuRfFuK9TReOlTUZ/2WnF4zY/xvdTP0Uv3SFGB85CxuHp40UMAlJGRwMIRBUdo8ZnswBGM7OzRp5eecWkcLbG5VD3xiL9dkOV1FFFTBWkxjEIBEX0WzBHhE05R4VrkUdeia1Hwde/Rxik70ez6jlIeLluSKHug0j2DpxIdSKYSPE0i0i5fKFIn0S5SC43tUhQA6xIlbSkSFZlpUhgnJBICIWISL0ahkhZd2JIR1J5SNvIekg9mXJIGXJaSHkYSkjVx0xIo8EwSCPqL0gqaCZICjhBSPdVAkivxc1Hg0+hR357dEegSRpH4kdcR++pqUcdOGBHvh87Rxt+j0eQL4BHUgeRR9TJUUfjpShHmpeUR5g7vEeyDSJI1Xj1RxhE4EcUn9BHkTzkR2czw0dvIdVHGPW2R8vwvEeTqeNHPfu3R0lsk0fwlN5HFF8fSHgrKUjQ88pHkV7ZRwJLDkgCyi9IqmBtSNGpnkh5B6VIpVxqSEcxEUgMU7lHIn0sR/fkKUZH4fZG9GyXRvxpMkfdZE1Hy3/aRgYBkEa7uI5GBTRnRpjM9UbhCz9F7zgtRfW5uUY2q7bF845xRs6I4kW89J1G4AtvRXuDq0VMJo9Gl26iRB4WykNjXYZFBoHVwwkK4kYGgW1Gv309RYGEl0aL/TtGwTmhxQwCT8XNu/5GpgoFRl4pE0VHA5FGBvDARZOH3UV78jRGf9nORnsDn0apE0xFJ6AHRnZPREZPHmFGQs8/RgrXgUaLbJ1F9pdNRF8H/MUr9nFGzgiCRqMBDEd9HTxGqYJsRgYShEX+srFFXrpJQ6jGIEYqqd9FbhI/RjmjrEbailPGpb09Rv+QvkWn6BlGD4vkRgdfZMUmU9dFLGWZxCPbGUbJ5TFGrwMrRg96NkaEfABFppuCRvu6sUaOdZHDyjJARlInSEZVMDZFvHRQRhiVqUY41grGdQK8RTOiukVCrUdGliHIRV1to8VFRwdG4lhvRffk4cSMOYzGvp8XRna+M0ZGJblFUieqxdDElEZRSc1FsS4mxln1+cT6fqJFtMikRQBvn0b+1FxFMLvHRdV4OUZO4rJGqYL1RXec2kWmeQhGr4PlRkCkgcWhZ4TGDi02RZ3vN8T5oBPF+8tJRoVas8X6XAnGeHrlRf5DFMbcRr9Fns20xXGsJ8Z78rxF1sXbRRSu3UXhemDGR+EJRvgxksX3dSDG1JqwxS2ywcWiI99F7MAexpLLdUYKRutFZmb0RRrAY8ZFtrdFIY4dxr99McVwPStGr5RWxkKtwUQK12PFryVURTvwkkZU0qNGBoHtRNV4Vkamm0TBrkdhwlrTysW9UgJFVME/RsPTm0YBvNHF0QACxR6FJ8XEIFDEih9jxT2bQcY0EUfGcmhRRmne48WmeQvFfR00Rja8hEZH4QdGxY/zRm/wA0bRkTzENV7wRaK0N0S5awVGe4P1RbQ34kUSg57Fy3+ARXlYrEX5j4XGLEOORd0kNkXVeM1FHclJxRrAc0VTlglF/fYJRZwzvkURNlzE9GwIxj2bhUYr9i9F6pUyRRWMIsYLtb5G1AlIRsiYGMZFR6pEgCbixVZ9EkUg0pVF2c5BxqdXxEXBOcXFINKfxe+nkEVYF+tG2PAbxmUZAcZnVZLGpE74xLx0GUZ+jK/FxkvXRJHtx8as+mfGImzoxbUVm0MLNYbGtFkZRapgAMXeAh7GRGlzRfYG90QwKq1F9qiMxtJvFsbWNKnF7usHxlmG+kWg+EFEWYY5xh04EMZGlP7FAN7CxHQkK8YcWoJFutpHRsh2usVN8w7EYTKzRXxhtEaSywzGYcNjRpp3K8YHXxvGpb1UxiCwwMVj7o5FeHovRmfVh8Rs53fFxEIqxtjwAEUKRitGIR/eRTXvQMVpAANFKcuQRUp7ucUv3e7FdLU0RhpRhEV78hxGzao7Rc/VFsNp3gHEEoOFxsEXNkUklw/FJzGmRbUVH0VgVIJFNO9pRggb/MX4sb5Gr5QNRhBYSsZ3vg/En6vtRWiRfsbhCwNEvHQHRvrt3UVeuvtFbcXuxQ6+aMWUZerF1AkExh9jUMZaZC1GxY9xw4j0DEaUZYBFnxr1xSzUqsV7FLjFVg5URo7kc8YbnqPG14FbRnGKfsYnMZHGWtOQxRLy0cS1pvHE3LVURUW240RSJyFG3+AGxtEiUMY/xgbG4C10xQxxBMY5I9jFA/iBxo2X7MUjSuvFMzPnxSegyUTGS7FFufwHRa8DJMZ7FDbFaJGLxamChcYaL/vFO9/dRdk9icSfq+VEfvuORdQJ2EVkqlbGRwMYRR3JF8Y07/RFZDuHRQ1PLEYXtwJGJJfdxQska8axUGvF2qxqxJjdC8UofivGWtMHxggbdsUV+8tEH2M2ReoER0buWgZGl//oxAdfjEVj7jvGC7UoxjXvPMVp3qfFDpz/ReqVLUa6Sc/GOSNNxgFNrEWfGnNFR3ITxjC7x8Mf9HRFwvUjxsnlT0Z46VbE9bktRtY0gcXOGVZG/WW3RRNhFsZ4evXEg6+PxuhI8EUvTC7GdCQ6xqAah8Rpb7RFK4cGRaRwAUYDeKtER2GERiL9yMUpXI/CPle7Q9/ggkYepxvGuB4FRcgHnUU7TkfGcD1OxRQdbMYhH47F7C8/RSDS90UjSjhGhVqLRQTFDsbFbVBFz/eTxSqpQ0YnMTRFcD0LxpAPvsUT0IZF4C0ORki/Cka0N1jEcmj9RcE5m0XUCVTFWyDzRUI+KkameStFY13axUCkw0Xdk49EOpIQxpmZC8bHuphFS8jQRqWb+sX6fgbFe/JQxaCJ7kZEaR/EIxsVx8E5tsbhelhFcmjbxY1oAse4ryfG6SalRjUvNEciPQpHocVoR6F2oEfz3Y1HPC4SSFecMUiXH1BIDt1lSDQZiUg9+WBIxFBvSMsfoEjNdK5IdK2aSBXTnkh5uJtI9BSMSAgEhEhnhHxIN7iASPKhTUhBAGVIYKVmSBPwUkiYfDpIdLRASHTDKEg9uxZIqLQpSItsMkhiMApIZHuxRz4Ilke7ljhHssxNRyiNjkeCkZtHZMylR4B3L0dNBHxH+DOPR9DEhEcl5DRHf9kQR5g7+0bwNshHKZznR7JdDkjuy8tH357TR94C7kcjGdhHgIazR1EJv0fxNMhH/IfUR7Ks10cn8WJH3ZWiRxG2D0ij0QRIZqa4R0hwiUdiMMlHqw3qR33O7EdeOwNI4F05SGsZbEjlv2tIuI9HSHrGAEi2MxRHveMDRgooOEdBcT5HOYUyR05iJUfegrtGyrKHRrnrqUbWNLJGHqeGRqg1XcQjudRFLSGzRVFJEcXQM81GrBwVRoXrGEYgQf/FNV6MxeH6nUYHzjpGj8KNReVhXUYFo8RF+n5CRuwv90XrUYFGA2eVRjLmDcYpy/pFDALRRWuaekbu62xFgy8lRjC7Q0YUrj1G8x8SRbNqxkY6AfdGBaOaRDOi9kXImNNE9XkHR0VHq0ZHchlG22ilRlioTEZtxe7EAbxJxUcDNUa/7AdG5HKDRpm7hMXGXItG4lj9RTC7QEb6fipFYv/6RoSNzEb2lwXFGkASR7raukR6pXHGwFuAQzAqT0aLbOdFiNL+Q7pam0ZXW49G9NudRQ96fsXqlWJGyHYnRgpoR0bNqtlF+DGmRt4CRUXfT2VFHhaaRlInakb8GMVGoda5Rn9qvEKCUe/FQs/MRWHDu0TOiBZGDAJkxgwCpUaoxiZGQ4scxDm0uMR/anRFU3RoxQ3PjkZy+XtFyAdTRnuDhEaynQ/ElIeVREhQtMTGSwVGmghHRi2yJUVZFxNGWRcDRgG8T0ZcIIFFvVJ2RHGsakZ3vp1GtDfyxem3D8ZkzP3EY10ARl3cT8aaCONE/kOKRV4pe8UoD4tECBsmxbbzucXDQnXF0LOfxb6fFEZc/qnFs3vyRWQ7h8aAJu5FJzG2xT15ZEXChlvFKcs0RTarWUaoxjTGHqfYREkuEkY+V4VGQ4uexaJFJ8ZyaCHFLpDGRSQozkWmClnG4K2mRizU5EXTKy1GlrIsREr7h0aUZYjEklysRjLm8sXEIElGodYgxZF+4UVSlqnE7ut5RmHDlcZ1AgBG+u0fxYPAkEX0bPxF/tQ8RkKtK8ZHg5VGUrimRDeJCMZTlgbGldStRfYG1UUfY5RGMuZSRYandsZoIizDksunRXS1UUWHFkpGlGWYRnZPrsVn1StGdz6IRj2be8ameVpGlGWfRlN0GkYr9grGSzfpQ0aU/kUW2cjGXP6bxdQJkcZyio7DSzfnRTeJD0ZMFQBF91NOxrfRNkY+6MlFz/e8xkFgXEZ6NgDG/tRCxkKt20UOnDvFrwOZReSDDkb1KKRFxf4Oxl1LU8YVHenFhsmMRYlBPsbqlQBGyHZORVg5KcYIG3pFTKZbxpf/pcYvTCLG1xLqxJi7OcYehS9FZYj5xYr9XcUhHyxFYOWoRB6nI0ZwPRfGgy98xG9f2cWL2+RFObRKxk7REMbRAFrFwvX4xch2zkQ0gJ9FuC/cxpyip8WQoI5FvHTzRO7roEWX/xRF/yGjRoVaiUVwPTtGQxyBxRpAhcb7OhzFYqEWxs9m20VrmtVFH2N6xhovmcUjShfFqMY0xtnOm8XAyk1GmLv2xZYh1kTHukRF0yvtxZyir8VCz0JFVuxZRinLTEVs541F308NxMVt4kUMcYHGWDm0RUkMasbeAolF2humRcWP2UVhQ69GTDcmxs4ZekZXW8NFLSEFxm4SikZ9HXjD6Eg7xvMfskOYu87Em8T+xZOYk0ZUwcjFpgoXRt/gD0WtWJnGwMpgxnEbXkYZYo5GorS3Ql1t9cSmmyTER3I6Rilc48WAJrJF0LMJxolSnsb0bI5F9NsqxuxAnsbJ5R1GukmYRaUs78X35HHE5q7pRQisfUYN4P1EV8oaxXZPsMUvTCJFoWcqxvfkkcRJnXfGiPT3xTf4wkUnoKXFD3oLxks3tUWDwB7FwagkxSZTicWU9mbFgtGXxgWjkMX+Q2FGPXlwxfpclcSDwIDFppvCxWgA+cW+MBlFwvXKxaHWUMYYJgvFak1JRhX7NkaTGFDFH2N2xm40oMVAghrFaJGnxWezesRSuL5EqRPAxJjd28QwKh7GGsDTRezAVUat2G/EINLrxZRlwEVNhEPGkDEAxuM2vkWWIZpF+aA0RnqlQMbQRChE000kxltCS0aC4jnGj1MPRm40j8ZSuG5FCmgKxfHS/cZH4SJGeAtgRg8LKEZ1Al3GiGOxxYY41kK+DnxE3ZN8xnh60cWFWhVGyVQZxYmwPUZeKUvAuyevRlZ9esZ0JO1FIY7lRTvf9UWBBK7Gm8RIRZ8ar0Sz6j7GFyZWRsrDHMbtfJdEYcM3xq36MEXFj2lFXP6nRit2m0Y2q+7ExW1axvD05EUqGPvFt9FMRscpNEbzHyHGz9WWRcZL4cW5/CpGvw7eRZXUGcRYKLRGne87RnjpZkN3nA7FCtcURsUPlMYaUZrFl25/RqMB3MSPwg/GG55MxvhCikbP9xZGjSimxrrJuUageMVG8BYARgUSG8d0JPnGaADnxRlRukW30dTG9/UFx8KGcEbaG8pG1ta0RnaPEUcjWxBHP1WHR65HtUcCCiFImUkVSLRXNEin50dI5Z9BSLivRkitqIdICXGSSIU7kUidD45IqjCRSHGkk0ihlnRIvQqMSPFybEiax2FIGgBZSCguVEiP40JIVj0/SOnmMkhDCyNIzVsMSPhDIUihVxNINQ4ZSFnGtkc/9YBH7R6BR2trF0eodURHGCStRw5NmkfCN4NHKdx3R4OvlUe4nmdHBsEnR55eJEZlmQlHSsyHRyU14EeRvtxHf4rCRxIU3Ef7K+VHwIruRy+sxkejErNH4E3KR50v+EeKP8VHFD+KR6j1dUeuVwdI1uQSSGlvgUfI2GBH5u6ZR5sGrUfau4BHgBeuR5yi0keUFrZHxowHSJPJR0g3qkVIqqEJSFH4f0ej8FxHNNFBR1n1YEdaJB1HFYzLRkAkwEYT4cxGPE61Rn/qk0Y9eWlGCBvmxOoEZEQcWpZFeccaRiJb4UbBqGJG1AkIRru4gcWPU2nGx7oFRuauGUXu64hGR3KbRl667UXC9bDFRGlzRWNd0Ubqc31GJCjKxZqIhEZm945GZMxFxXS1w0XjpRlGGsAbxBuNlUaL/UNGn6uoRoJzsEVDHM9Fs/utRgIamEaK/dlGCYrJRXh6BUaTGOhGwErSRiQoAkYxd9ZGJlOfRdEAPsTWNI9DsHIExi5uFUbiWDBGAivhRnbgp0arrd1G8jASR1+YEkaR3PpGbwGrRojSdsYxmYzF4zYkRkaUVMb7OndGZ0T/RS7/eUbIdppFKH4wxZp3nEJVnwRGbGeNRvJB0UWSOrFF7zhBxZdujsXx0o9GZMxhRV1t7UU8vWZF/BgFRne+hcX1KFRFmN2TxBdIS0ZMFWvG1fjpRiZTDEbuyVNFlxCCRgU08UMnD0rGHicHR+0NBkUnoPFFMlUARq5HUkaezerECflMRd0k7EWitJdF1laURM4ZVUZ0JJvFTDeBRYvblEWzexxGqvGIRuf7HcXLEALGtmIkRr99QcX7y0bFKA+Ixt0ktsTM3ZZG+lwJRkrqZEUdyffFIEGxxbwFqsQep6JFQq1zRvs6pMXz/ZBFSQz8xWb38EXTvHdFpSwCRjLmI0YcWhXGxY9BRkw3GMacolvFBhKExO18ZUYEVitGXroRxmx4OsOxvwBGlrKmxSo6IsXUmjxG/IdCRj0K3UWASArGcoreRDY8pcTqlWRGObRIQ4ofOEaKjt5FLENMRTartMWGydhFwoY3xvOOWEarPvvFFmoeRsNCzUXKIa5G4xSVRIhjpEbFj8/FbhIfRrFQA8asizxGBTRdRQ1PZ0VK6jlGfoyaxlyPJsZcj1dGxLEGxl1tDcV7g91G6gRUxWB2OkadkZNGBvBORRlzN8RK6uBFJQaZRBE2EcayDDNG7MAQRgc948YPnI9F62KaxjcaukWrPuPFJw+bRYxKFEbu68BERpSOxUW2JUYsVIrGbOf9Rdk9+cLfvoPGl/+GRonSOEbvp85ELu6qRjw9uEYAbyHERPoQxy2yKUUl5F9GL932xUGCAsXOGcnFFybrxBKDoEMPC31FSntnxqW9dsbS3kDGZ9U3xSzUBkXu6+LFowEcxNV4t0V3vhPFt9HGxWgi8EVp3ktGOUWRxU2ENkY0ESbGy3/yxcQgsMWBc2bEdy3vRVkXRUYsQ33GkA8GxXo2g8XXEj5FY+4ERktZKkVKe0vGd5wKRhKDsMShZ6PFPuhixl1LTUaEnhTGyAe7xcKGJ0Pl0AvGhsmkRDOiTEUsQ7TG9+SIxilcQUYdOFDGqmBwxSNK28PtnpTE/kMrxsNCT8aRXH5EQ4uCxUCkZ8U2POVEfT8TRlMFKsbu63BFb/BBxg3gqUVyitZEPCzMxBDpWEY8LNjFz2abxRrAmUWdESXEEMd4RhcmI0Y/NS7FFfuRxfTbm0UdOA/GO05xRpvEDMWMuSVG2/kDRqyLW8U5RfHFyxDHxZ88gkY2vKHGY124xb99ucW0NzJGfvtfxlInvsUZ4t7Fh4UOxsqhQUWBBKXDysNNxnnHO0YEVtbEayvuRPRsFMZn1QvFnDMiwsL1UEZif8FFE/JNxfHSMEaiIx7GI7lkxb/stsUXSLDDj1NURscpukTQs5/FexQdxrWEbMVyaK3FILCwRfkPaUTk8rTGSuqaxdejrkXMXbNF7C+bQ9xGCsZrmhnGq881xRX780R2vsdEawmKxhdI7MXwFgzG3nE6RLQ3jEXBF3bE4Jw1xZF+s8X8hyvGFK7fRFHaIMZeuglGbjSARM2qs8V8YcrFUieQRKCJPsYlBpnGfh0LRgPn7MNuEgXGMCoBRlb9pcY/xnBFtDcMRR3J/UXREYPGR3IJxE7RUUPsnqpGCXnmxkVH4sX4MQXGCKzvxsE530UIPaNFL0wjxrdRl8abxBjFItvRReY/hETBl5vGGARKxZ1vl0ZIv+nFH4WARlMF10Wze0xG0QCVxgTFY0WynVxGCBs+xFOFpcafq4TGgy/8RRe3U8beAqtFPZufxSv2EkZBYJlFBoG1RGiRt0YhjmZGcgqaRgG8xUPRkSRFsHKCxQN4tcUxdy1DMCrzxcNkVkXctXlGibDZRX2uEMbvp1ZFkX43xSXkyUWbVX/EU3T0RCbChMUxCNLFwSj0xhueGEYofmxFCyQ/xk5ioERm98xEhHxAxDm0JsbYX9bDR2HFRraEnkWhVhzHW6AXx6CJKcbcV5bGurjExotb5caJ0rDFAppLRnlYnUYtIWhGlhDvRilLy0ZymY9HOfTZR+2tAkjygQxIQOMTSFJ4FUjpthFIvCRtSJc4jEhwFYBILaF3SMbUjkjsIIJIcpGISKYqbUhYUIRIluJeSIaITkhMplhIO89NSF2sPEjKoTJIxqwaSLh+CUiU1hdI2OAsSCmL+0dfVt9HytKPRzDqO0dS1kdHdOR9R7iNIkfWFI5HXI9tRzbra0cp65JHjNmHR7AyCUfNqrXFm8RAxYofa0fRILNHvDS9R7oYtEf4UatHaT7yR6Ws+0eO1eVHW5HLR/RbzEdXSuBHqtHfRyIbd0dlioFHfd/VR97g/Ef3taVHnUBCR5zzn0c5hZNHtnN1R4sbSkdwjnxHI/uYR4TNikeaJstHYjDpR6t+DEiHFgZIwubgR4UrukcbvFxHdCQmR7Kdv0YcfLdGq775RrpavkbjpXlGZMw2RoXrhkYrh3LFCKwUxc739EY8LDtG+aBBRvwYJkZw34JGGAQuRQu1DMbpJp/FyJgFxqg1sEZeqZNGmEzjxT5Xa0V/ahxG7XwjRbraRUaJsGlGYhAPRinct0YhH6pF3LX4Rc/3J8Wa5v/FVn3HRsDb0Uat+gtGCmiMxixDpkbJ5QxHrEsKR7RZMkZ+jNnErBwqxBX7xEbKsrRGbiOxRqyL+0ZGlOhF4C2gRAIrHkY7TsFFVg5hxe0NKUbu2tFGCmixRjjWlUU9CvBGksuuRoLid0b0bHNGkxiEQqOS+sUNT81FYn9pxuCcrEZhwxbGbHgaRX9qp0aLW4lG1JrGw+QDiEYJ+SJGfT+jRUT6zcPAW2DENe+OxZwRZ0bmrn3Frfooxg4tosRn1QdGZDvnRYmwYULEICxFYcM+RjvfQsZXSqBGPnmIRIbJnEUgsC1GsHKaRU5iqMU9GwJHGlEKxZCg4ETP1UPGYOVXRnZPIkVSJ4zFN4lRxFkXC0a9wddDV8oVRu0NjsYHzlFGNxoNRlg5sEVwXwZGyAfdQ0VHacZSJ+DDGVHERRBYSMaGyS3GS8h3RHvyhEa0yPBFjLkLROXQIsVoEYfGWfW3RfHSHUTUCSxGMCo1Rv7U/kVYqJXDwagKRkaUpkSSXAbGwoYWRupzSMadETnFxCAJxrRZBUX/ISPGw0JdxRBY6UTNO+TFOSOaxTjWHkajcNnFo3DlRBIUP8NfdudFawn5wMe6S8ZCPgHGJw+rRJI6IUagiXZGPuhpxJaQDUb6fjLFldQ5RSO5KEUqGBFFcD1KRlioH8b67Q5GLNRqRWJ/2cRv8HhG0ytMRtO8Y8SX/5xGcoqOwiLbQUZoIjZGtaYvRt7x60bMXUvF7C/vxThneUbRAJ5DrkeVxn2dlUYy5s7D2qw6RI2XLEYvTJ5GEgONxvFjGsbM7pPFKH4Mxupz70UNT89DZDvjxRbZGUb35IPFxm0oRiBBkcOPManFidKCRjXNW0U9mzDG0EQgRgIJ8kVokUTGrdgdRlpkHcYEVqZFmEzBRUw3kcTo2XdG5b+yRow5skZ3vibGEOn9RVFJXcWyDNFD2/lRxvUoeMWsi1vDsS7exFdb80VAEzXFBRJDxks3e8Y2PE1E4XpIxXA9usRJLp3FzaoPRprm3UUIPRzGKjqiRCXk20S287lFcoqcxY0G8ENCzzrF8BZcxQ8LpUVeuiHFIR/eRVInCEX35BFEm1X7Rc4ZC8ZseGrEoiMhRdZFnMZdS3hEhA0mxpAxl8R1cUdFMlUQRo9TlEQCK7XFwagAxeJYM0Ww4bFFBoH1xG1WTcXNqs/Fm+a5Re84ZMZj7pbFLv8FxW+BgEU9m3TGfT+VxU8e1MXKMtTEP8bgxeJYd8WU9ihGqRMMxdO840FsePrCfvtORYtsW8Xu6/LF/rJzxR3J/cTMzEHGUI0HRqFnCsZ7gy/Df2q/RoLiS8WYTFjGosWbRrsnU8YBvNNFSS6rRTJVBcarPgZG2IEBRnxhUkQZYofGBaMKxUFxscavlE3FmRm5xu7rb8ZeuulDg8BSRYEEHsbBqDRESC73xPH0gkVVMCDGh4WCxVInO8bwhelFOgH9xf8hMMagiZzFBTQ2Ri2yBUXJ5WvFCBssRvd13sXNqs3FRbaZRQ967kVnsx5FSFC+RY7kbsVn1SLGi9tnxjtwYcbcRo9FZDvnRF5Li8Z80BNEJXVOxX2uEkZokUVFkjpBxe1838MRpT3DObSexfgxAkVp3uHFsb8CxlvCgsYhsBfGqRPKReqVQsSGOFZFAG+nxeauwcXUCVhEW7GexrUVYUY8LNRCyVQfRuHp88XRIm3GOgFUxhQuhMYaUQPGowE+RibCEsWVQ9VFedjxxrKdj8Od7+HFDi2KRc73e8VaZA7GNV49RjH3jkZ/2QDGDc/mxhlR0MXgLSrGad7rRUCCHMZxGzDG/kPyxf6y78WNlxbFmSqqxTf4QkRrCblE8dI0Rhcmm8VeujpGkVzuRaD4IUQl5BjGufwFRsWPMcUibILGPL04xixlP8abxMpFJJf/w2pNjcWs+mjFkssfxKyLmEah1mjFtLfGRjwsRETcRqFF9UqHRSh+gUb3U3PGHFrEQwu1CsZMFVbGw2RSRgmKGEZeuqhGEpSZxoQNf8TMzEXGbqN7xkfhIsZN88TFImyUxbivDcbEsWfG7sl3Rb1SdsammxTFfvt6RGTM5cVDnJTGsVDPRTMzq0YqOoLGZMwZxyW1Rsc1zefFad5Wxr+9Lscypg/H1Jphxmb3Z0Zg5QZG+u2BRgwCk0UW6tBG3745RzQAokd5+KlHZqa7RzEHAkh7w7dHGk/gRyS3Lkj2x35ILJNgSOnVb0gQ6H5Ig5iJSDOTe0iR/npInv5oSAXyUUigGE5IxixFSE7wP0ibtUhITfQ9SKmDHkh61vJHSQwOSMgHI0i7JxxIqBXbRylcqUfchmFHk5grRznjIUdyiqBHYcP8RoKih0eg+F5HY06OR2mvcUcHThRHqRMYRQwTw8ZX7LpGx8mbR55NikeHx5JH4eugR7+d0EdjTwBIUdr8Rzca2kfFnu9HTiD4R48T0Ec+V5FHupp7R3Es5EcOvOtHQk9cRxiE+ka1FaFH3UTAR5gddkeqT19HF2Z+R9BzJkcT8kpHG+2TR1J4q0cnYCtHVh2tR7CB+EfN+gBI90S9R6aKi0farPBGzG6yRo71x0bl0KtGawm3RZF+RkaQoJpFZDsLRr4wyUUMcTFGouMQR3Eb0UU3iRFFMJk6RKs+rUUAAMjENqsaRR9j1sQCmhBFdXFRRuYug0ZQfKbGxY8uRhBYCUajErPGNV6URQskXEa1FSJGC6S8RnnHr0YWakHFO9+FRQwC7UW6OLlGe3KjRjOi9EUDCZzFl3/QRvyY70Yl5IxGIR+NRoOvhUZU4wfGNV5iRkW26UVlGfpGPnkYRRKDo0bGbYxGRdiLRjXNl0aBlR9FdJM7RrUVv0XfT0dGUrgSxaFnVkZB8U1GCKwYRi2yp8VLWXpFhxZKxhdIMUbXgVtF5dAeRkdyCUVSuFZFX5jFRqHWv0YLpIFG+zqBRktZ2EU/xhLGbjQkRULPf0YLtQbFHOuiRbRZh0bHKcbFDi2KRh/0Jka0N4dGxY+BRZp3SMUIG6hFGi9JxQU0AcQtsv3EJCiaxXS1dUV9ropF5h0rRQ3gikaeXhlF2IGlxaZ5KMbpJhdG38+FRhQug8a8BRjGoUVPRhSuocWsHA5FFmr1xTNEjUbDQsdFWtPkxYlBiMSAt3pG76dVxo6GhMZeKQ9GlUOlxcE5R8UcWlRE5/spQs07uEUXtxvGrfqyRXty6sbgLaRFnKLzxBdIMESHlppGJsIbRiDS50SitB5GMJlLxki/pMaF65XFl26GRcsQN8Z7FCjGejbRRdqK+8Xl0I7GJeRPxgU0Y8aHhTnGgQT7RVpk00RkzB1EV1sqRnGsn8U41rlFGi+Jxp7NPsXfT3XFI9uMRoEEmkYLtYjF7C9JRqrPVUIvzKxG8dJlRSXkP8VApB5GcoquRHh6k0URpYVGM6Jfxm60g0a9UsbF3gKdRh04/0WyDALGIR+exZwiy0bBqJlG5IM2RsGoGEYOLdZFcD0pRsDKmkY2PAnG6bexRRQ/GEZp3oHF3LXERd2ToEapE4bFU3Skw03z4MVsePzF5j8nxruWLsarrThFz/eFxWHDc0VcD4hGjnVARmNdaMUi/chFzF2txaFnAcarPr9E2oqqRu84iMaMuc1Fpps0xJr3lsbEsSbGFYw2xX0dsEVoItJFXH6CRs9m1cLqlSbFP0asxsh2vkUkKMrFuB5lROqVOMZif3VFAd6yxHo2f8XPZk3Fq88kxpHt/EN/2UnGZmb+xAHetMUW2YZEzMx9Rmuan0XJ5UPG9hePxln1uUWHFprGD5yBxeM2HMaz6plFGeKORTvfDMaWkO/FYqEKRYeFEsbxdKRGKqmGxv7UcsapE77FWyAZRQmKC8XpJhvGz2aFRUFggkaWIUPGJQaLRdtoT0YCK0fFZ7MixWiRSUXx9BzG4lhNRvUoUEa+DmhF/Idcxa62AsTPZsXEecelRYcW98VdS01GYFSaROzA30VpAJVFc9dnxrWE3EVbsRJGYqG0xRov3cREaWPFaW9oxUdy0cSoxkHGe4NbRdNNDsZHckFGsOGSxtEiC8YquoFGeqWwxe7aksYD54BGoImHxgisrEXOiAVGPldnxr4wAUW30SDE/tSERVKWvcXyQR3GoPizxVK4GsbDQr7Gio4Lx3/quUYLJEZGWDkcxbraGEZJnZfGE9CuxToBJsYXt1/Gh6eBxsX+FsbvyRPEI0rPxW40CEWvA8XFWmTdxU5AU8UBTfREDr6wxWKhJsV1cUtE2PCeRTwsF8bChgPFa4mjxsDKqURyea/GJlO3xUT6EsYldXbFk6l2RScxDEZv8AVCINJrRfypocUaL91EcmiBRW6jEUSGOCjG+n6ixeauq8UsQxrGVZ+7RB04S8ZxrOvENd6Sxvpct0XZPWnFsOEdxTlFK0XyQRLG5dAiRvW5Acb0bHFGHFqWRR1JkMZbsevF/rI/xedq58VQjTFGUI1HxQKaTUY5I2LGmSoKRu18gsa3QALDFB19RaMB6MVz1z1G+Q+XxX0/UUXVeJ7GqKSgxadXScYQ6YFFdQIawgpookSqYPLFdXFZxkwVTMY8LKJFpE4xRl1L/EXJVD9GmEztxIMvUEWhRb5EqvGWRXqlRMWrrYhEGw22xtjwU8ZCzzTG8rB8xVK4jkWC4s9EgLcrxrNZ4UXwFlPGcL2PRks3dcVR2rFFnKLjQ/CFOsa0yOZEN4kDRgdfoMUukMhFBaMtxqCJyEWKHx9Gns0SxXxh9EXAylzG61EQxVz+VMa+METGb/AIxpwRZsa+MLfF9Gw2xK36NMWq8TrGXdwqxkvZkEbRIkbG5q4LxyBBCUWh5+tGb/DNRIgSP8ceBRbHd76GxlRSpcWg+AXHXVwLx3PXdcYaL5fFlGWxRvdkyUY4ZwJGdQIjxnIKJUdeKXZHzpmOR7lreUeB1ZlHudyLR3vUWEdTJghIDUBISCVmTkiw0TpI46VvSGbGhkhemXhIjyF6SB7GZ0gJ6VVIdeEwSGYGPEinpzVIyiEsSK0oMEhqLB5IzD0OSPBF9EeARiBInywNSDrB9ke2wp1H1kV+R7qaOUdm5mZHL4w6RxJjkUc6QS9HcE6pR4SNh0ekX6BHxm0VR+yersWWsoPGU3RMRqs+W0fWhWtH/fY7R+46iEexf7FH6Oj3R1kFC0giPdZHI5nTR8eJFEhqDflHUlimR6UdoUdApOlHnQADSIOvp0cqKfFGWYZgR1b9sUdlKJlHKullR8KGZ0d8UF1HoiMLR9O8fUdjXTxHn+suR2keAkd9X4JHSf3MR7+MzkfdlZhHf7mdR7TIJUcJSiFHfnuBRst/2MSjkuzFm1UkRscpesOtaYZF99PsRv4yvkbzjhFGPujBRTy9J0ZrmvfCIuynxl5LBcY41u1FVn3IRf7UDUbIB/1FVFJXRhG2isajkgpFpHAtRajGP8YCmq7FnDOixKdo2kaCc4FGxEKoRvMfOsVFNuRGc0bYRtBESEZvX3dFTx6DRnL5zUZIv+xGKA8CRmq8lMVrmuZGhevsRtmsfkWI0ldG1JpGRCcg40Zn1QfGtYT0Ro0o6Ea5/OlFKjqURv7UgEZGJaNGSzfpxCnLWkaX/5pFYFTGRcNkfsVd3PBFU3Q0xrZif8RZ9VjGQBM2RpvVoEaWIVrFMLvLRvAWKEaPMfFFkA8HRsWPfkY6kkfFtFmMRks3e8aZmSXF+MLQRvupfcXnjE/Gqw8JR8cp2sSyHa9GcF+QRn6MqkYwu0RGvp/exWNdDMRDHFBGILA5xhPyucSrT4/GjQZ+RslUYcQep8BFFYymRdNNvEVioZjFZDsGRkhQokVOYqdGTtH7xX/ZlcV1AqpFyjJ1xm6jBcXP90pG1jRvRZduskNz19pEi2wjRUCkNUb+Q6hFyJgbxKRwJcVlGWLCsgxhxUoMAkQLtQrGi/1VRkaUFsWze2LEN4kfxiV18MVz13pFVTAqRMKGB0SNl2pFFmoRxYXrpUUbDWnGgCZ5xpkqgMSK/flFkjqBQ1TjWsYMcTlG22ggxMlUQcaF64HFv+w1xt5xKsaX/whFe4PPxGx4SkXWRZFGUGuZxpvmPEaiI+nFiUGgRbx0Esbb+X5G9+T7RdobGEXUGqRGCBuewhkiBUd6pdhFqYI4xsbcCEZDHEVGOSNKQ9qbxkYNT69FBRKwRa+UZ8avA0RGJsIGRf5DQMaAt1fGgQTYRuF65EWpAvrG0yvTRbN7UkZGJa9F2qxnRtO8t0W/7KhFEbasRgPnVkbcRgPDObSSRT5olkbfT5dFuWtCxrWmQcWs+mLG3ZPbxQxxcEXAWxzGliFOxYPAAEZjXSxFINI3RX77F8YdOBPFqRMwxWneJUW7uBBG7Q1SRcQgvsWmeQfFSgyIxpvE/sVCz/7FkssPxHjp9kVQa2PGQOQCx0+vh8YOvjzGXwfuRO+nhEWCUUnEyAdixiv2yUXr4mrFsHKMxjXNS0RBYN3EnKKLxOALccbLfy7GcM4MxU+vS8Z6NgxG/tTwRSO5ZMVApAvGZmb6xRSuOMYcfD7GtvNXxqUsA0XvOBVFPlcrxKFnUsY7cLLFa5qfxvFjMUacM7bFhslxxtEAicZif8dF9bmERZwzysWOdUnFGi/nRTarVsbvp77FR+GGRrZip8TMzHrGf2owRXDODMbeAqHFbTRmRuOld0VGlAJGiUFQReyefMNkzIlFRbZHRadXwEUvTJhFvw44RS9MXEaGOBbGn6sFxYGEp0aSyyfGDws2xtejxsUFErTD/5DeRHGK7MUaL+1FBFbKxaCJDUY7Tv/FHFruxWpNc0J0tSXF3EYjxpayAEWezeLFAwmqRX6MZUUAAIDEm8TgxcbcmcXlP7JFDeAtw3sUrMV6paxFNqumxp8aL8UnsajGSZ2IRmq85MSbxPBFwEqJRlsgw8ZzRlvGXdw0xiegWsamCkvGnW+gxmIQ+EP4wgREZvcbxuoEXsb/ITfGTtGRxNtoisWmeQ/GHTjHRFTjKcaX/2DFPL1dxm1FlsYyVdvGowFkxQmKIsbIB71Dp1fixR9j1sWrrYdGy3+GRWq8bEXNOwNGGeIyxoqOLMVrKwbEPzXExWHD1cVMN6XFfR0dxscpTsarrQ9GrWlcxg1POcaoNaDGAd4yRX77xsVseC7Gk6mCQoR8MERjXepFObQ1xs/3E0ZX7C9Ef9ljxl5LLMbc19dFGJVcRsRCEkaMSkzGNJGERjMzGcZCT61Gt0Boxg96hsWynW/EG54oxjCZ4kS0t+zGTBWHxuJYv0XpJgnFROm4xiL9VsUFNENGgZXDQ2BlrcbD0/3FHoV3xeSDcUbFjxVG9pe/RaFnfkY5tPBEIv1iRV1tLcX404FGJsLQxTSAgsZa08PG52prROhqGsYJCofGBMUvxFioi8Wmm1zG38+VRuTyucUIG9BFxtylxAc9+8MW2cZEOpKHxsqhxcK62uDFlrIpRjwstkUrZVnGSQwKRlHa70WezWLF3EbfxSoYVcaoNT1Exm3ERNejAESJQTrG3gJ5xLDhk8UHX9rFBz1gxrsn3cUOLVpFns0aRt0kmcZ3rdTGDWD1Ri0hV0XclxnH/yEPx8bcVcRGlBbEpvkTx+n3FcfmrrHFQs+8RVIngEQRtpZGSS7CRiDSC0U/xixEsW41Rxc3JUddrVlHBIVeR7oaMEdZhmdGDGKrR3wRLUjjNR1IbxEiSAhcWEhrqnBIZLt2SOhoaUiI9GVIM/NQSAFMPEhJvjhISRwySBU7J0iSjCFIMMoRSJNY9UdicQtIieAOSPwHI0gWatxHSf2tR7RZMkdnFTJHMyJ4RxCYlkduY3ZHaR6NR42XiUcQqbBH4LyIR9HAYEeAJsxFufzcxpT2IkXL0GBHKD5GRxdIxkZtxT5HtDmZR0fjzUfDYwFIDysJSKimxUdFluxHu0gaSKY7x0cPWrlHse8KSAbyBUgAAJxHM2KSRyBhmUe7dr9H6xGRR3vyZkfTTUdHZOowR+94NEfMLjVHRaeRRxZqY0afq7FGLwxMRx2JgEcgUpJHonSDR8klU0cfo5xHK/ZpR/3lJEfxYyFGSnuDQ3uDQ8XtDb7C4C3+RShtpEZ78hxHaBGTRp7N8MWSy/1FIR9oRnUC9kUPi8nGNqvAxVfKIkZSuE7FVZ+/xVBrLEYCms5FAbwDxmx4uEVc/i5Gnl4yRqW9XcUBvBVFDFMMR+YdI0W841RGJw+7RmPuzEbhaY5GWYa6RZkqAUZR2sxGAIAHR7cRB0d0tZXCP8bERAishUbZzmVGsT/LRq+DlUbaG8JFG3xzRj/GFkaCc7JGz2ZsRlyPakUCCXRGj1MzRvyp2kZp3kJGdJNgRiO57MS1lYlGCyT+xaRwk8XZzsXF1XjpwRX7W8W7J7/EO/DFRqkTJMWuNppGyeVTRf1lj8TYXxLFtvOhxZhMDsZTdMJGmnd0RbdAK8aZmZhGawmTxWlvqMag+JRGGJVNxlioWUVgZZBGfvtjRvl+4kXmP6JFnKLTRFWwpkZSJ8bFwahMxb4wjcYf479Gdr5/RR9jLka9Uv5EE2ETROm3/0W62kNGMuYuQgKa3EWmeR5G2IEqRnbgosVE2GPGorQLxX77GUZCz07FWtO8wsKGjkaO5CVGE9AUxQisikZ/6p9Gd76lxVFJH8ZXW/HFDwv1RDlFZ8UIPQVGphuFRpI6FMYHzo9G0m94xmKhFsUDeNtFCJvIxsBbHEWQMR/GTDeVxdBE2EP5fu7FvPSiRjf4J8Y3+FxGaW8ZxoofY0ZxrFtETDeLRSZTJEZ1cQvESFAsxUdyGUVQ/E/G7Q2ORdLePEWNBrfG/IeqRZwzUEas+nxFrBySxJJcrkQ8LKLF/5C+Re9JkkZbsZ/FduCqRne+E0aaCFvDwajyRUvIPUZDHEvFQKThRZYhmkZOQDNE8IVZRK8lmsZ4C09Gy38ZRruW3sU1zVVGNBHmxDvw/sYQWD1F9igKRo7kUkTGS+HFfR2cxapgCEYM8YpGDALtRo0oEMaEfOrF4sd2RsBbVMZB8RrGBTSjRbNZdcOn6A1G7lpLRqdXnEUDCdDF16NRxnS1ecaynW9CkVzew5wzJUat2ItFtDcBRtSaKcbHurBGurjfxRniZcbwFlhFjZfwRZ2AvMUQ6SjGuXytRkkdz8atujzHYcOTxojS/EUV++PEQs9GRLKdlcWCcyrFIY4hxfjC8kU9m8TG+MKWxeELoUWJQTBE2T3vxc9moMbS3kDE2qyNxiZT5cQZ4q7F/WUWRm1WTUZF2AjGorT9RUW258VHcnnCQIJQxov9k0UFo7ZFih8BxmgAb8XGXJLGKO2FxAuT90UMkzHFyHaBxlpkzcXLEH9FDAKNxR9jIcbecS7GtaYTRkVHRMYeFtrFAbxNRXC9osZm97pF16OaxfRsg8akTnBEONbFxNNNZkU07+RFPCzUQUHxm0Tc14HDPZsdxtv5DkTbaNjFKctERTeJW0bLf2zFz1XORjtw6MVTBQHG9NtDxUvIg0V/ahzFJQbBQ50RWUW+MGnFnzzUxGneHkbzjiDGMlWoxT5Xg8Uo7aVEcF+/xCL9CsVkO59EN/h2xTJVoEVTBUTGPQoPRRniBEbjpUTGhA3PxUT6CEZvgXnGuK+XRT55lkWDLwPGHgWIxo/CZUT1ShBGtDcRxqZ52cWwYZDGS9mKxnKK3MXecWbFSuqCxS6QE8Z9P+fGkjrxxFsgMMavlJ3EqDX1xKs+SsZDHJNEmbscxvjCgMV8UKvGicHbxvgxD8Z18aTGBoGXRdVnk8YqqTNGHhY6RK8lokUYlSXGnKJDxb1BsEauRyHEGi/7xZVDC8WlLG/G3NdRxfypCUV0JPHFOgEpxjY8AcYlBlHGONZExmez8kQD55TEf9m9xRPQNMYeFgPGrkenxRE2AEZLWczFTYRlRfCWm8YJ+T3GXW1Vxlio6UWQoHFGPL10Rlfshca9wSVGbcWvxq8lmEYfY4PGY10bxl1LxsVoAHDGg8A6xrKuDcfxY7DGtMg2RRiVjMSGyUjGA+fMxAHeqMXz/SDFCkaQxhovQUVd3KJFUieARAKaUkbvOC3FtaafRd4C+UWt2G9GsVChxfVKW0bvOF/Gvg57xtO8S8bNOw5E0SIbQ8EXvcY1XkLGFR0BRYvb/MXAW+xFm+aPRcsQH0WcoqHFiUH+RUhQ+MW6STfGjnUFRbfRAMYnD8dFz2aFxLEuTsYSg0HGz/dARmezkMWPwlVEHhZsxvpcl0WNBkFGkA8WxeCcWcYSA8dGQBOzxScPYMa5/HjGIEHjRXL548U1767GbcXCxTwsQEY5RRhG871Ix+gIKseBBGPGjErQRQRW1MYJaFnHU/SKxv7U0ER/SFJGs+oJRnvylMVWfXbFaCKMRt5xz0YMgrtG/eWrRpFtH0cFo25G7lrSROnmSkeaaAdIrOwTSF0L7Ed9njVIXopzSK8Ebkgj6lhIu7dlSK5GTEj/kTZIj/IuSKimQUik3yZIutkbSN7xEEj/cA1IDY/2R4Q9DEjIFgZIEZYGSCMqqUfBV2lH0WI6R5J6Qkcz86hHR6OqR9Z0kkcdWJ1HbUWeR/N/k0cpCzlHRPrVRIZJrcauRxrG+pwPR24SS0f5oJ1GHHyiRsj2YEdho7RHgkLKR7ex4keL2+tHlOUASARVBUhRaelHHsXPR1J3Bkh0QxtImqiqR1TSG0eLHcFHrqfcRyfxo0dR+o1Hn6tbR3yQGUdMNyVHaABmR+iIUUeGpyVHaYC0RpPYO0cagENHLRKIRylcOUdl2R5HNIARR39Kg0cnz1JHxsuWRhX7xUbgLcxGyVSpRcrDAsRMpuJG9zUWR6stuEYMcdBFJeRTxY0ov0X2BktFbVYZRnEbq8Vp3jHDoWcXRjf4WMbLf2bGyAeNRO+n7kRrml/F7Y2bRlRSoUawcoJGbVY/Rh4Wa0bqhL1GEoMQxCxDiUZMFRxH+MICxk5AwcXUmllGV1vvRlUw6EabxGVGV9vMRijtfUYZUXZGqMY7RM071kQ7cMlGU3SORriNLEbTTd5F22hSRiuHckVO0RrGcvkpRmurjkbC9QhF9bmvRqI0tUZa01xEwbmAxoj0yUak3w7FOSNtxjTvVMWJQchFW0I+Rkp76cVwvb9Ghji+RXo2n8Vg5dLF61FwRTCZmEUTYSnGYOVVRsnlSUZ2vs5GgEiJxc/VF0bu61hFhjjkxaabaMW1FZDG8rA8xbQ3+kVDiyRFMZmAxsnlZ0adERJGs+ooRmpNmUWJQQBEQBN9xbPqEEa840ZGdy0mRkT6t0VTBZPF+zqGRs2qk0VEadtFHcnjxUp7BUa2Yo9G9GwCxQG8FcQYlcBFuydHxlfKMUY/xtxCUGv6RXsUnkVuEg/FpN/cRZ3vA0Z8YU1GLENfxvs60sUBvN1EsS7OQ8PTYsbzH11GkA+cxTm0GUaw4fXF9iiHxoxKqEXEscvGppsSRvHSMca3QLbFlPYhRvTba8Vj3dlG4K2Fxqik3EUkKOJFtRVnRTCZZsVj7i9GjzGvRYxK0MVApI/Es+r3RcrDAMYV+wNF3uDpxYy578UMAsNEGeKHRm6jUcXZPaFFvp9KxAIrHsaMSvJEHTh7RUkuW0WhZ7dFGlGsRTC7EkZtVjlFr5RPRrwFCsXhCw7GfR0YRoSeCUZwPVVGPtegxrFQbEblYc9Gy3++xSQG4UQtsrFFdy3XRbdAHEaw4dlFBRKkxbWE6sVg5ZLGVFInRf5DwsT1OZJGzF29xTeJiUS/DixEQwuJxsEXHkVGJTdG07z/RQdfIEaKjm5Gxyk6Ru18b0V78mnGLbJSxohjIcWXbtRGFyZ7RtBEgkbWNCfFUcmGxizUj0Y6IxZFpvmUxo2X3kQaL71FW7FuRsIXg8a+n2tGIEFxxktIhMZ3LUPG54w/Rg6+8ERvX/XFTKYBxpMYrEQcWibGPXlVRor9YsZUwTrG1VZIRUfh3kXoSKZE/fahxvUovESw4SjGPZuVRHjp7sVokX1ELpAHRjXN0UWPU3ZG/yGfxRiVB0YZ853GBTTvRTC7F0UdOJ3F4C26RYLiCMYxd4NFEaWtxMX+ykSXbo7FOpIfxch2D8aconPEaW/wQrzjd8aFWjJGke0IxmB2yMb5oAfENquKxuOli0XyQRbGE9DSRbaEJMV5xwzGowG6xcDKFUa/7ObEO3B+RD7oHcYcfMnF+DGmQ0ATGUXnjDPGWZfJRmdEp0X0bIRGRgP4xCJsgERlGSrFs3taRhNhU0TdJHJFOGdQxeqVUkSPUxzGLm5TRtjfg8ZbIPnFLSE5xs/VtsNMpmJFgDeDxks3VUWQD+zFwFtMxWB2Tsb02w/F1sXBRdBEnMb6fjfGp+hERiJsyMRyaD3G1AnSRct/UMZqvOzFBRJzxggbVMYRNlzEcD0aRNiBq8YVjJ/G+8sTxhBY8UUVHU3FryXNxhX7gMbu64DE7C/NxQMJgMXBOYlFaW/OxYMvzMQRpQnFVFJXROJY2MZbQp7GUdqjRApGwMZ++2pFewPqxukmeEbTvDRGPnmYxQPnTsarPuvFOoGORhGll0WmeaXF2/kCxcsQOsat2P/FjQbARDojjMWitIXFxLGdxm6jCcZ7gw9EbhJuRjoBzcVm97RFf9ntRRsNCMYqOgjGg8CWRZRloMVTdGTEy3+Fxg6+RMVkO79DImw0RS2ytcWg+HxGutoTxi/dgkVZdabGB1+gRHDOacY/xhvGGJVKxscpMMZEaYvGtgSgxi6QskWVQ3XG2qzqxUkuH0VLN71FKdzgxglo2EWoNdNFWyCfRRpRLsX9ZYjG1VZWRs2q18RKe7XFMJl+Rc2qsUZLWcjFt0CAxewvesYJijdFxtxVxLpJFcYpOrZFOUUHxXlYUsZB8U9Gs1lZRVYOWsbqBILFK/YoRq8lMsa6uC1FdJMxxkKtbcVlGcJEfvsmRZp3yMU/NZLFY13MxYJRcsYpy0BGVFI5xmsrBEZB8V/FHqcgRepzaUXEIAnGUUk1xeXhwUY3+NjFQ4tIRSjtSUUXJstEW6C6xjtOuMYK10pGIbAdRtmOMscSg2zHcM4/xli5j8Y3Gq/GwjVAx+k3K8dPHnJFfGG6xCxDGUaoxo1FFtm2xhx8D8YMcQhHRFjXRl+YbkZokY9GayvCRXXTBcdIP6tGgcT2R1Qh8EfRQsxHI+kgSGMOV0iz2llI+d5iSFVfW0htZlBIlqA7SH48Jki6uTFIVVAySFXwDEhECQhIZ2UFSC+dGUhy+QlIhsgDSCp4xUexrqhHu9ZmR7m8ZEfpN59HM2KYR85IokcobbNH6ReUR5WDnUeN5pNHyDZGRzXNdUaIYxTHwFsqxv7U2kb6vhBHTBVfRl1tLUXJ5TBHOJaBR4YYuEd+TJxH+LG+RwPn20ceVRZIhrkBSG30skeKbxpI6bcOSBUMx0fTPGhHxhyBR2ezyEcHfb1HpjlDR8k0j0d37VRHuTwrR+RSgkd2YGZHhgk2R/D0eUYeFj5HG36HRxkiI0fjNnhHig71RiwDCkfg7RJH3NcVRxIU5UY073JGvh8pRxiV80buWgFGWzGqRvxYEUeopOpGXW31Rb6foEVOQBfGfvuERX9qUMWjAQRFGi8BRffkyUSYTA1FB87hRHecqMVCvpDG9gbxRXQkwUVnsztGE2E3RhQ/WUbbCoRGQxyARmZmOEarPlpGMyLNRo2Gm0bEIJfGhsmExOd7zkbx4wNHmZmlRolBqsWPU9RFRpTSRqg1e0bmHfdFCD0cRkKt2UUyxFpG54wHRszuPkaOdRHFGi/1xGQ77cXhev5FktySRptVN0b6fi5GSL97Rl4pm8UHzkvGAgnkRVz+c0U5tKLFfT99RUrqW0Z80IpG/KmNRWTMh0baivFFJJf/xfRsJkUjuRjFm1UuRrWE+kUc2u5GAbypxfp+nUZF2ApGdXGbRWNdQ0YKaAZGpnlzxTvfy8UYlRFGMCpRRTSAE0XtfN7GPZv5RWNdNkY8LIrFmggmRguTdUYnD9tF7lqwxdxG5UXYX3bDkjp1RvmgA8XQs4lFtoQHRvmPsEalLL3F/BjPxUkMQEbecSFGlPaGQ3C9lEbu65HGfvupRmWIi8UqOg3GyqH3xcDKhUV0tRnFMQhixmB2rkYxCARFJsKuxWDlgEQeFj7FHie0xpJcDsU/xrxD8x9fxthf7EU3+FfGdJPgxBbZmsU7cBFGGi9xxQ+ckUX2l71El/9ARRQ/aUY079jEMXcqxm00qEbKwx/GdCQFxkW2pUUW2SbF/jLAxlTj1cWuthJGawm7RWkAz0Vc/odFih8+RqmCD0b35ElFL90ZxnBfrcUAAENGzcwrxgFNgsVqvNLFUPyYRvpcdEZuEm/FCteLxWEyy8Wa95pGqMZDRXgLpkU0EQJFCCyeRlXBKERMpgtGhVqbxZMYP0Y4Z+DFGw2KRSlcW0WMSptGKimFRggb6EVyaLXFnKI4RvgxJ8YRxxbF9pcjxr/szsQIPZtFarxsRomwWUVCz6RF2T2hRGSqIUaBBHFF8WNcxafoyERWDh3Fl/9hRgc9S0USFGNF0ESmRcQx9EbainFGnW+rRmwJgMZg5TDG0LOfRQBvXUXF/urF+DGIxuqVFcYBzQBHA3hTxb/sgsV6pSzGkVzIReVhFMZ4epVFwvVMRSGOt8VJLhLGKVzhxciYJ8XeAvlEFD/+RNEAB8YHX6jF7C/DRS2yyUWPUyvGMlXGRfCF0UQdySpGuB5tRW3FNsaI9MfFlUOfRZ8aY0XMzF3GT69wxd5xIcZ9rppFGeI4xBiVtMWRXHVGvVJmxBbZKkaqYI3GUPy+xUdyOcM8TplFJyCFxolBeEU6AeVF/WUlxkMtksbheubFOpJqxmQ7Ssb8qRTGILDaROVhWsYkl6hGrPr4RRZqL8Z1AipELpAgQvOOicUQWBBG2qy8xTqSM0Urh77E/5CJRq3YAMYRNhRGuI0mRteB80OvJarFJlOlw5MYxsWQj8lGbcXYReF6BETYX4ZEnYAaRczMcMXr4rxFXrpyxjC7KMYIrFHGU5YBxlMF8UXqhLrGGi9aRtcSosRxGxDGYOUzxmdVk8ZtVjXF7C8dxjPEHcaTqdpFfT9ZxdxGeMY3ifvF9igYxTtwIUYzxJfGn6umxn0/P8ZbscnFsb8Hxs3MAsYB3obGodYBxsEXykVK+6/GeVgzRmKQqMZ24HhF9bnixc07pEW7J3dF8/3IxaOS0MXWVo7FXH6QxgPnxsVAgljGYn9dxtbFPUSAJsTFKTo+RU5APEYHPc9Fd5yiRI/ChUSg+OnF9GxExrgetUSsixHGcvmPwnnpnMXTK/XFE9ABxkCCqsVZhhvG6SaLxbram0ahZ89FtMg5xsWPcUZoAHZGsS7OxBX7q8TZPWlETBUVxki/bcXBF9xFH2M3RriNT0YZ4lDF2F8yxsWP1UXUCUjFr5Q1xLDhEcaUZRTGhqf3RLNZ5cT8qcTGmgi9xQmKDMb+Q5DFZvdTRgU0A8Z80BrGMXelxYR8FMVTBYrGuWslRtLeTEZIv6VEWmT7xDAqLMYzonRDt9EARiJsfEWLbCTGp+hFRnql6sVy+VTG2ooPxt0kJUZ3LVFFEaXJxYr9ZUSpJIRGx7oPRktZCUZ24I5FXikzxuHpacYFNGVGK4e0xW3FKcauRxHEdXHDRD5XW0N0td9F+zpUxdGRvMQG8ELF3SROxbFQi0UYBAXG1ecWxfMfvkVv8KnFkjoixliow8WtaXZF6EikxbwFkkJwTpRGpgpmRUi/VMYExdHFj8IVRqrx5kUh8BXHZqZ4x+2NmMaxLm5EXikCx9GRFsdlmQDHvVLPxl4p50WdgBVG93WexRHHE8Z0k1jEkjpYRummkEY5tFpGe3LMRtJv38WiBQPHpb0hxexvtUcc+uFH7e2ZRyQG8keXL2FIDZBJSD5ZPEgPi0lIxU1aSFXQJ0i/rSxIsHEkSCl8LUh3HRlIF4j2R4lh8UeuJw1IpOAWSO7rBkiDoNFHjTeaR8gHU0ezO0lHA2mXR7DSvkcp679Hl/+BR3tyqkeeXo5Hr+WZR/CFa0cCmr5F0t7UxR3JnsZVHwhHjnUsRyV1rEUmwo7Eb4H0RZ4eZUcK94lHJYaQR2TshUfR8ddHezLvR/nA60cGsgNIe/L4R31NMUixrrlH4/ZnR4Teq0cgULpHn3ycRwjdl0cpujVHx7pSR1BNUkfne2ZHJwCRR/dT8UYpXChHjIoJRwDvSUd6FG5HndEqR2taIUf6XP9Ga9orR/otGUc3Gk1GeOl2Rnzh9kYQqRBHtoSQRlkXZ0bygQtHiFLIRqCJEUZX7BBG/tQ0Rsj2nMZPr7RFNBEMRvvLMsV0k9LFWYY4RXxhmsSCYqZGiPQ7xeAtScYS8ntGYFSYRg4tgMWXbvhFFK52RoQNj8MYFaFGiPQ8RgwTx0Yuf7ZGtYRoRR6FTkaaiNhG2F+1RpXURUbIBwNGhesbxki/EcXV53tGgLepRgmKp0bNzARG+zqQRG/wWUa0WZ9FYhCNRna+L8WTqeRF+u28Rh/06kWlLBBGGASWRj5XH0Wq8eZFEaUBRi6QuES3wJPGc9c6RmgiaUYIG41Gqy2XRuSDAkbvODZGJw/rw5I6t0VtNGxFdz6YRnUCQsYgQQJGFD+lRilcn0ahZ0XGaJE9xVZ90EUjSmvE8/0ARvwYFUa8dHtFILB6RW3FDkaa5u1FiGO7RfjC5MWgidBEIR+gRQmK58UpXB5Gayu6Rr1SzEXc14FEqaSGRDTv6sXjpb9GjnUARuf7Y8ZxrExGZZmVRhZqsUWpExfGt0CuRRpRMUYAb0rGCJuZRoSelcThegxGdXFHxdqKrUTQRBDGwMqlRYC31EULtWjGk6niRMlUXkb2BiLGEoMwRIR8WMUfYwDG7XznRFHaC8SMSiPG5q5sRsGoJMOezdDFJCjERQIrh0QT8hFEbhK/RTLmOMZYOTtGA+fqRfYomkULk33GBTQsRvaXCsasizTGklwCxeYdx0NYqM7G7C8nxd5x3kXaiilFYHaHRlg5YUZseCxGn6sgRomwhcVqTRjGBoFFxuHpbUaTGCDGgEgPxc4ZXcXGy4tGFK7uRh9jqMVLN1XGxkstxjXNbUalLKtFUjjGRpJcqEVm1cxGNO9jxsX+QkaUdqrGLSGfQmPuhEWnV0RGxykyxg+cEkZp3gRGfozpxGTMtUTZPV5GtmLnxGua/0TfvgrFKqkbxRPQhENn1SNGliFARoanb0bz/XrGmZlZQ9xGa0WkcBHFaW9IxWJ/YsaPwmBGeHrJRVTBvEUj2ytGqmD+RUK+gUbY8LJFutoDxqrxhsXOGTFFrBw6xZaQT0RSlmnGKVzhxWGymEYHPVlGSntDROoEdsaCUcHESZ3QxY516cS7J8/EpSybRU5iIMUK1xnGtvNURtLe2sUu/79FxksrRTJVrMXjFM/FqDXdRYVab8WsHMRFOUUVRkATHUa0yOxFS8gExmb3iEVE+mvGH2NHxqHWUsY3iVXGRwOYRHKKTsWAJgLEG3x9xbfAsUb4UwNFyeWrRV4pGMYpyy7GfvvWxZRlFcaEfOzFpnmZRRNhEsYDCRXGkKAIx6+UHcbswFVFE9BPxqNwbUVxG5tFC7VSxct/kkWdgF9GWKhIxmDlUkbnjIHGxf6KxSxDbkaI0uZEnl6hRBgmEcbzHy9GtmJTRSUGFMb1KFBF+zrQxLQ33sWynZfEzarhxXNGwUataU7FLm79xY0oPkYKRgHFAwkcRmlvAEUy5gPGR+EOxdXnKsZZ9VXFNqtLRoAmnsWbxFVGGi8rRpHtEMZc/pfFwnW4xh/0AsbAyvHE1jSvxYGVGcY072DG91PBReSD5sWwctTFhesVRutRJMaw4ZfF+FOexpaQZMbkgyZFO9/JRQG8WsYrh5PGqMZgRjLEzcXAyqFFtZXYxmzndUY6kinGXdz+xME5Q8TiWDPGnxpSxsQgcsY17xjGCYqHxPOfqMaBlb3FDeBCRoanREY41jHFVOPlRMlUGUaSOkVGQs+2RawcrMbhi63Gy3+iRSuHV8ZPr8RE07xfRjC7Psat+kLGfNAaxjF3OUVGJQHFNc3IRqmkEsVzRhjGVn2KRWHDkcW2YrHF/kMWxWQ7nUWzew3GYqHWxCL95kXn+yRGQxy7RfTb48Vn1QNFYcNLRYQNE8bDZC/GgCYWxk5Ay8X+sv9FJJd/RWgRv8aNl5bFZRmixOLHzMXBOTzGrrbwRejZ7MO3QJvG9GyrxrdAD0YyVSRF6gQUxibC3kQKV5JGb4GURb8OA8ZwPRBGVOOQRvyHfsaxUJXFiUFUxhe30cE3GiDEIY51RMDKicXk8sFFHclpxcSx8kVThf5GP8Z8xarP0cVwPXJFiUHmxSnLTEWAt/5FC7UJxsSxdkVv8OVEA+fkRRE2tMQBTd5Fxku3wo2XpMVaZC3GINIPxAIrM0XhC4jGPQpXw9ejzMXJVEfG2PA7xnA9TsVMt43GGCaDRRgEcsUT8pzGzO4lxmBUhUYDeDhGTQTRxn8ZV8fqBADHn6tpRTEIlsZ7MgrHulrnxtEio8Vhw/nFNICNxSXkNkYeFoHGfT8Fxuau7EbfPoJGz/e7xW/wC0aPU1BFIuwhx2DUjsZP75BHRdbLR1SBUkemKsdHFYssSBwqWUhUcixIKnk7SG6kIkhn1S9IebcTSEggJUjEQiFICngSSGsaCUhjzQpI1vQESK+UF0i62QRI4/TtR7HfhEfSnpVHo0GAR4Xal0ftXKpHP4aqR5RltEdTNopHDi2gR++Ym0d79IxHMzOuRuDtB8c7TsnFUTj/RgfOTkeeza9GPQpmxuxAkEZs+K5G8AUhR8c6W0d++2JHxf62R0cDAEik3/FH/VazRwT1IUi5+yZIEkMCSFB8Y0cOLaJHvUHPR+1tpkedD4ZH2qqSR4lBXEdxbClHhglYR7N7aUfqlTZHZZmqRkq7W0dfmHZHK8dDRx34Rkct8gFHdmCzRo2GFUcc/CBH6vO+RmsJX0ZvcJpGYiGsRl6pnEbBqPdGhjjdRpJLlUYZ4pFGEhTHRC0hV0UIrE5GL93cxCGO10UN4K5GFD+WRMoy/MTe4MlFZDvvRGkAMkaCUdHFyHaRRjvfZkageKNGKhijRaD4vkYEVlVGPugWxpXD9UZnRI5GObR/Rn0/C0abRKhGLSEsRzeJ/EbYX6RFgy+2RSO5/EUibLrFH/QRRnNGC0YBXgFHWYaJRmfVI8ah1jBGGsB0Rm1WBEbwhUpGsgwaRn2uPkZ+zDdHRqXXRsQgFMU1zZlFXinRxSXkB0ZPjWxGJlO3RcZLcsYJeY5GDi20Ru/JpkYBTVpGa5oXxeqVnkWbVUXGfox3RuVhUUSVw6JGdr7fRM6INEZHcotGEFjRRd9P88XwhR3GwFvOxfYGP8WeXhXFSnsJRnZPpEXVePlFTmJAxZ7NwEWUZTDF1Jp6RmJ/qUToSN5E9Gw2RLDhKUYPnAJGFtn2RMh2UUahZ2pGTkC3xUr7q0YdyaVGzO4kxlUwOkSzWc3ExY+FRj0Kd0STh31FR3IZxWx4uMXEsdZFm1VCRm+B0MXu6xtG2htpRik6UkT99q9Fo3B4RgBvPcUu/4rGvAUyRCNKLsZliFPF+8vERSegCcMJ+T9G0ERkRSDSD0Uc685FveNAxRrAQMYnoAnATtGZxIv9BcT/shDGa5oyxnQkQkamCkRGwMqrxZm7GsYyVXDGTfPGxFpkQMbTTejF2qySxLq4OMYukCRGAiuPRR04D8ZB8ZhGMJkTRgc928XZzqfEih+zRIcW+UPQRMjEjnWXRUs3NcWvJQlGsHLuRce67EWJQVJG7J6mRVn1i0UgQQXFXW3tRJMYJEXF/rFGIR/kRDy9u0ab5sHFl24BxoQNdMZEaWRGN/gjRu7JSkYT0PTF7MDlRlfKH8a/7EjGQIJeRcGoZMQc6+jFI0ofRZmZSUXx0rFF/BhuxjvfG8WL2xZGuK+nRa+UZsYAbwrGbTRyRvrtY0aJ0ipGg8ATxsoy5kVAgr7FK4cuxe0NzEV++wrEEFhTRhiVbMZAE3lF8rAwxKZ5W0WX/7DDNV5+xcnll0WBc3RG+Q+Dxb3BHUYzM3xGM7OLxr/sHkRnRInE6+JexQU0ccWJ0jVGliHURRX7g8WcM4lGyjK8RNV40cQ6AeVFKcsURdEiIMYqGJ1EhJ4uxm1WnUTz/YpFYqE6xeMU3URy+WPFdj69RuXQWsYIG0vGv+yARcnl5cWn6ChFKhg4xiqpU8PgnNnEYhC9RngLdETJ5RvF2PBLRkwVBcYIG97FiPSuxkRpQ0U2PC1Ez/fBxnSTxsXDU5DGe4PpxTXvoEWFWitFXP4lRih+cEV3LUhGRwOqxR6FFUZOUYTGppsdRiEfbMbRIgfFAbwLRiEfD8ZApKVFxkvxxUkuN0WxUM9FyeX3xbTIH8axUFNG8rCsRThnA0YWas3F8x8LRkw3gcZK6jzGDHFNRu84BcaezcxF8PR2RUOL9MWV1KVFh4VUxrQ3zEWt2HZGJeRqRoEE08Wzex1GsS4oxqrPz0U1XmXGDALFxdCzEsbhejjFWYZtxjMzKMYcWm9Gns2mRcqhdMaDL1zEE9D8xbwFrkVxrFnGSQwkxoQNHcbysI5FHTgDxbPqpcVv8BRG4scJxtLemMaYuzLGae+FRsGoKsbXo9bFjaiKxsEXJMZ0JPfDAAAzxvCWgsY/NX7FqmDwxcKGD8X+sqpGVZ/TxFMFI8NBYEnF+8s8xphMEUbpJqvFLNRbxrsnG8VgVIZFMQj8xAKaEsaitLBGuI0+xlrTNsYSFF/EI7nMRUfhskT7yxpGr5R9xWZm3sSiI03GRiWyxkfhh8bnamHGgLcrRmB2j8VeKePE22hZxs2qDsaiRYrFwoaFxas+V0X9ZYFFLn+XxuhZj8YeFjTGuWvPxUkMG8afGh9EKTq6xFMFQ8WRXFzGMQh9xkcDVsb6XNVEUdpHRZAPWcbQs6zGFD8oRlK4kEWHlpfGPL0SRZp3u0beAmlFbHhGxT0Kx0QnMVhGkA8Cxln1K8bG7ZDGTLeJRn6M8UTDZKzFke06xrIuAEaCcwbDPE6Xxef7zUYi/ejFnYBnxkkuj8T+Q6RFcRsaxpHtI0ZQ/LDEfa6Yxaz6eMV0JIRGiPQtxtnOzUW/7FrF+8vGxQCAtcYvTP7EPzV2xW00wcZLN0nFNIC3QVfKjMWYzNjGxtxdxedq68NE+jnG2DAGx3sDncaoNQVFWYaWxXGb/8Z7lEHHMKqnxotsGcZxLIXGyLYQx76f6sZO4p7GmSruRW1WUUZVQZDGRiV5xbuWnsUr9nNFkymKRtv5kkU6kotE6bcfxlKWLsfPVZ/GSjseR8u/l0fPJklH1+OGR16pIEjQgytIRIkjSH0PKkgGASlIdgD7R2fUDEh8wCNIlTQmSA2gFkiDb/5H6vUDSPhDH0ilLBpIVTERSJtk20d5ycJHRLpLR4G1jUfW9qhH6nPCR4VarkcSNKZHx1qXR9fytUe7VrdHcVuYR7997Eb8B6PGcYp3xlB8kkZXm2VHvrCiRgxxS8YN4NfFUHweR7OqCUc0EXtGUKsYR45EiUd55+JHMFvYR7ge60dpfgBIiNMvSH4cEEjbmaRH8EWjR0S63UeP8blH1yOZRyUGhkd/WYBHc4ZXRwnoYkdA0zVHhdo2R6RfEEcrh0xHRjSNR4BmfEdGw19Hd1wmRwu1W0bhabNGksvARu5rpUadgCRG7B62RqmClEbBOVPFAquqRrKMXEfJVA9HVZ8rwrRIukYPeoZF23maxjar5kVtxdlGd5zyRZcQgkZmZrBFgQRORr1S5kVU4xHFFR0lxcKG0UWKDv1GLGUBRl+YQUakTpdG4frERnUCI0ZzRkRG3LXGRrz0gEYFND1Fj1MURNTJF0fnzCdHG54yRn/ZNcWUh8xGnzxoRmiREUX/octGuK+MRrrJr0ZtVhhG8/0Bxq62W0ZRWo1G7K+BRt5xqkW5ayRGMLsLRsUPFEdvcBpHB84dxeAtUMVoIlbGYTIeRsSxokUJ+YhFy38WRj7oNEaoNYhGKO0KRuOlE0WdESVC/IcKRnecXsWI9PVG9NvVxViobkYmU7ZGnDORRvAWWEZXynpFIEEdxQyTEUXmrvfFysMRRukmFUWI0j1G2oo4RoqfgkbLEIfEnRG9xKyLAMbBF/xFne/TxVsgMUZqTRBG3RORRkwVJ8YFNBHDq61bRlB86kbAyu/FDr5ARp0AqEZ3vhtGrwPRxT55jMV4+phGO3AVRuwv20S6uDTGlUOgRgHeqkTqlQZGM6IMxdV4g0a8BYLEDeAHRrsn30Qbnh5GR3IhRWq8xsXxY23GFR0JQ+zA68UxiJJGsHLyxWIQqMT+QxJGdJOqxZVDJcboahTGAquAxjvfp8UgsOpE4zbyRGKQh8axv5REAbxtRToBZUbtDSLGKcvexXLotcYmU4/Fx7rUxZaQP8ZR2jHGuWs5REI+B0axUIvEurivxVioO0Z56aJF+u1JxjLE28XbaPZFCyQvRgmKzUWrPldFPzW0RVMFOUYdOFRGwvVqRpmqgMYcfCtGMBm4Rio6DkZhMoVEJChCRRDHTUYWasfFFyZxRmBUF0Z0k0DFGAT2w7YEuUZ80FvFVFIdRupzN0buiWxHejZXxgpG18Xl0GLFAbwVxcoyxMWfGt/FbOd7xDLEr0V/alTGUbj+Q6yL50UBvM1Fays0RscpwsU/xr1GpN+ARsqyq0Zcj6LDqMbzxBcmU8WjkphFhHyoRR4WcUZWDj3Evw5AxvYoBMVrmitFRwOUxVmGMkYTYcvF5q6zRb9szkbRAFbFYhBsxfAWvkV6pcTGSa6cRoqOpMM8vTJFD3oKxUHxvUXjNtJFPQp/xTwsqkUnoOlFp1e8xXqlEEVrCXlD8/3wRbQ3xMUawL/Ge/LARFYOBsbOiE/GMsSxxCO5usVaU4BGFyZERjJVREVTBWRGAivjxadX2sQc63LGOGdQRQWj8sQHTpFGcvn3xIy5JMY+6IJGAprmxeELH0Wz6jjG1JqGwztwKsW8dFDGQWD3RbaEIMWZuxbFdLURxW3F6EXNqj9FyqHzxYGEjEYVHYnDGVFqRQG8bcYcfIfFbqMfRhUdBcU5RW9F6MjNxjeag0aBBNVEQfGKRtO8iUWcM8JDhdqixkT6kkZd3F9GgZUjRqpgKMYSgyzFvHQZxpkqcMX6XLdFo5LyxUYliMa6uOlF2F8wxjYa8sW/fS3GlrLcxGgiIEXMXW5GaW+3xlpkQ8bnjFPGjzFGRn77CsZWfYzFoPinxt++HkSDL8DFQq15RNBEKMW/fc1E7XyXxbwF0kOiRaDGvVKExQDe1sUibJzFRpTHxgKazMUIrHzFKO39REOLVMU735nGm8RAxmIQBMYT0JBFhA0vxGTM/UM3CaHGns2axU1zlkaopEJFbGeGxtNNTsV7g5fE1XjhxHNGLEbTKzjG0QCIxQAApkXZvbHGJXUORVInbsaIY+/FUic8Rlg5tEFTdElGn7ycxtEAJkUbDXnGCyQExvAWQEZHcjJGFK4rRcDK28WcosXFbcV+wzCZG8Ya0ZXGI0pHxhsNdcY5RTdGQfHZxaOSFcbHun7GaW93xoJRecRO0QVFduA7xhWMgsUv3XPGzhlDxnNGpMX8qS3GFmqJxjLmvMUOvjNGnDOexSxU58aGp0PG+MJaRobJssX1SsvFmEyLReSDlsVc/kfFSzdYRnqlLMTImCvEdk9uRMgHScWjcF3EMlUAxUp7I8V4C1zFUpbDxV66CsbEIGlGLGWBxL/s9sQS8vFEns3ixDJVqEXpt1/EH2MCRSO5hsUKRkvGNBFpxh04v0WeXivGoPgxwzY8r8VN88bF6nMYxp5eYUYyVRjGGVG6Q0fhKsXiWNnFOGcLxqz6+sUFNKjGY12uxoqOpkXIdpTFCD2jRStlzsbz/bJFbjSKRfrt9MbBF6DGRdgNRlD8lMXpNznHpyhRx1XBBsfRkabFicGfxhPyFce3r/7GAhrWxmiRNsZ80B5G9gZORvp+psY6kkvEVFIYRsiYX0W+MBLGFR1MRpwz3kXPJjHH1nQEx0XHCEddLUhHns3eRqpxVEf8iQ1IAUwkSOyQCUgJygtIJ7EcSHo27Ee98vFH57seSBrRKkhsiBVILREXSFEpE0jHygJIt1EWSB7WEEja6vhHLGWeR0zXjkfUupRHiPSDR194oUeTibFHKC29R59avkffgJlHGkDQR6fIwUedQAJHF8i+xvVKasZhgzpHIxspR4TNAEftDU3GLn/Hxt++NkY2PBNHKC0UR+Ate0bMHVVHfHChRw3guEeUFp9HlQQESIV6LUjJxAhIoefBRwj7ukfMDtxH0ATKR5f/v0e7FrtHrBxgRzwsWkcT0FBHrrZ1R2trBkcvDClHjUiFR+nmmkdhko5HoDhUR/5DNEd++7VGpnlyRpaymkYYBGpFb/AfRuauSUa7uCJGsgwKRlpkrUV9vwFHwsYaRwqGCEcJ+WBDjSiURvYG5UVGlM/Gd5yURTar4EamCjVGYqG+RGx4gEWvAzBGFD+eRaW9F8bTTYJGMKrARhzakkYf9ApGJ6DlRYAmtkU0gLdAw9OZRnvDG0dZ9f1Fy3/ARa1pIEb4wmBGs+rXRpH+40Yy5jBGAd4dRnL5E0dzRkdG8jCJRt/PyEax0KpGKO1JRYXrbkZCz51GliEDRjAZyUbkg49G5IP0RUp7EkZy+SlGNV5mRmpNrUYjSutF61FbRs9m78Ug0oFFad65RSBB4UVJrotGlUOLxP5DD0Z9HbDEH2N+RG40DUbBl8VGUpYaRrZz0UaRflNF1xKVRgpGhUa1pgNGiUE0RqwcBsUcfIvF3NdKRsrDhEVSuMdGcnmcRj5XuUWIdL5GrdivRv32z0UB3hLFSL/7RccprMUnMT3GIzmjRki/KUaKn8tGDr6UxTEILEJaZP1Fi9uNRhxaIcZTBUVGTYTtRLG/c0Yy5gxGeAtlRuJY50WDL+RFbHiCxJHt9sXrYq5GJw/pRX9qpMT8GEZG9UpFRV1chsaGpyRGih86xlMFQ8QAANBFZ7NxRqFFysVOQEJGd5wKxWsaqEadgPzFK/ZbxpAPKkRrKxXG8sGFxutRkEWEDfHFKjqUxZmZOcTLEHdFqaSKxfaXMkb+srvForT9RT+ke8W1FfvFf2qcxItsCcbV57xF2T0sxhWMLMbe4OdFc0b2xcL18MVSJzhFfa7IRbKds0UukIBDyjKEQ4enFEbjNvJFNjwlRZ+rQEY+VydFnl4dxSV1zEUyxNtGUid7xkcD2MNy+atGHqdgRdqKJUZ++zFGSnsZRlN0gMU7cNRFdQIeRtQJo0Y6kqVFx5jtRQN4Xcaz6mFGFftvRnR1NkcwKplFh6cARqIjHcWZmRhGL93oRbTILMYnMYjDs1nrRWfVN0Xz/UdGUUkkRsEXTkYIrKRG16NsRaMBfUYPC1VF+0uSRqROsEReKRPGke1hRovbr0bmHTpGkLGhRpMplMY3idlEI0rpxU+vI0ZVn/XFa5qORmordkPl0APGiPQVRrIMEkb0bBbEkssjxtjf/8ZXynRGIEGlxSZTDUa0NzjFnl65xfCFiUTpJrfFKcuyxa1pFsWEDZfF2oqlRJI638UsQ6hGGeLAxcxMzcbsL89F2c4sxgRWGsY8vQ7FCmg+xQ6c+cUAALRGGeI3Rk3z3kUgwY7Gio50xSgPgMbtfN9FsS5exBUdCUYN4K1CGfOnxnnpsEXjpR/GkKB8RUcDwMQ1XuTFlUMLxDjWHUVJHZhG2T0txXZPoMWjkozFTDcgxobJWMUV+yTGS8iARj2bOcbWVrREYn+rxcNCMMb5j+JGqmDMxe+nBkZLyLXGfR0rRqFnL8Uf49RG2oo9w8QghsWHlqnG0t5wRG/wrUSadzjFuB5zxiBBLcV+jNFERGnFRVZ9WkWZKgRFdy3lxjY8oUWPwr/FtLemxoAmLkUqGK7Ge4Obxki/dUU5RT/GePr+xnxhd8YPespFvHTtxVFJh8U/tbrGd74fRJ5e/8VO0elEb/BCxotsasaCc5JFqmD+RXOXAcdLN9fFLGWVxSjts8V3nIrGHqfExRuNh8bXoxXGCYrxxZYhDMasi1BGkX6mxtEADsZ9PzhGSuoPRqpgpMULJITFeemORpp3yEUNTzNFHha+RQn5M8ZiEPrF1XiBxfyHkkWynTjGjnU4RjF3WcV80NNDukkuxotsI8ZVMCrF9Uq1xW4SKUbYcMDG07x5xlWfb8bJVF3FdQKERUg/okbIB0nFAwm6xXZP3sOKjrrFmExtRUrqe8aO5JpFA3gTxaFFUEY730XGgy9IxkmdwMVs5xNFf9n1RFK4FkVE6bLGCBsoxn9qTEX4MajF07wVxl4pb8U5I6rEiNLyxV3cJ8YxdyvG0ZGGxqg19USlvUJGdLWNRP3228VTdGZGrfosxdO8c8R0JN9FQj4fRiGOGUVJLmzGJXVCQ1RSe8WvJYrFxksGxk1i7MXTvH/FhevLRQdfqMRlqoDFkX5/RRBp2Ua62iTGU3R0RdSaDkVDi4bFglFtxbwFzMVhof7F4zbaQ0CC9sVXypbFFYzMxb3BkUXtngLGmEwFxBBYHcW28/1Cio6cRUymE8aUZY5F+aBRxrlrXsYfYwPGI9uBReVQt8an6BJGfa4DxiNKm8PAW3fG9SjKxkyVgkYxCBNG2c7zxrxFOcfdE5nG0QBTxi0Q5cbWVgTHONbzxqs+kMYlhqPGG55SRQpowkQs1EfGB84vxvRbmUaTqZrEEaXtxBKDwMEibENGw1OzxsMkIsfB+QxHXM8fR58a70U0QCxHDvz2R/ESGkjXI/hHtDkESKtPBEhfp85HRxLER9BEGEjAiy9ImGwMSDLm90c3WSdI0aEuSMBqBEia5wRItdXaR2TKw0e6WnFHJlNxR0o7xkfLoZJH/5KZR/aonEf+NLhH+c/IR1cKuUdVMLtHxCBcR48x18afq4HG+u0gRximj0cs1AVH4XoYxkhQPcYnMRHG8rC8RgdOjkbk8gFHtxEfRzAboEdz5oZH9WqER+8nxEc6wg5IKRsRSE1Tv0ejAcNHguL2R+Z9vkffAKhHk6nIR8/mx0eWECRHYaF/R9w1UUdVHzJHsu4dR2K/a0fqE7BHYQORR9N8ZUeknzBHsb+jRvKwYkYwGb9G9gbHRKjGIEarrWxGmggsRqYK1sXZPUlGuev2RjCqw0Z+jIPFvHTtRjoBjUSzWUXEZMxPRhPQJMQhjiZGorRARvOOYEZz19LDTWJoRW/whcTqc4lFtFmVQ2QqJUeJwa5GjuR0Rq8lakaIY6NFLpAqxj2b1cMgMPZGXP4GR7wFEEaASKVFH+PgRqiGF0d5x09GDpyiRm2FCUcc2stGHOuwRk5AMEbxUu1GUGsfRvaXU0YtsiFGvdKnRqJjAUe9UkFG22j7Rs/3N0YSlI5G+8ukRtJvgEaxLm5FxylLRlRSSEY738tGayuIRUw3ocQ1zctGt9G2RR4W2EXo2WxEb/AxRZkqDEUyVdRFI7m8RSGfokb6fgtGK4dCRd2kg0YqGKdGTtFVxR3JOsYDCYRFWKhUxiZTZcXP909GaCIvRmx4uUb99rZG4XosxfCFv0aX/0BGarykRHEbPUVIP6xGCkYNRvmg/0RJnVFGqMapRZkqnEb1SnRGyJjbRY0oTUU2PJXENqt+RAE8ukYj2zzG2PDWRfXKqUa0yL5GTBUHxotsn8XFj7FEtmLDxetRXMVjXcZFY13GxWb3W0boSDzGp+ioxDQRAkYnoGXGwTkaxhNhLUZqK3xGLNT8RaZ5W0bPZslF7C8/RgFNEEWNl/ZF+MJRxtBEwkVBggDGxQ+bRhE2GkameefFI0rBxeJYa8Wfq5tFw2QlRt0kasbeAonEtmIvRB9jpMUWWb5GEcecxUkugUYMcRzFNqueQ9GRQ0aSy/XFSnvfxSqpL8UnoK9F3uBLRHGs/0VwXw1GqKSgRYXrUUPswIlFoiNjRg6cy8WQoDLG9iiAxUU2n0at2L9FH/QxxrZibUYK10jGHqdCRuvRkUZZhvjETtF1RcBbqERPrxBFIEGTRsxdjUU41mHFBFasxQg9m0bgLbJFoUXWRRPyh0aaCBhGcvk1Rrn8GEavAzJGL0x+xYxKBUaX7opGFR3bRUdyWUa7J5NFOSNqxNqK/UJ9PwxGejY7xBuebkW28y1GFR1Jw8079MXEQqJGgMiARiUGG0bZzlNFKH7TxjvfgcW286VF8x+QRoanpUUDCVlGCKwYRX/Zl8UgQUXGp+iSRbByd0ZK6gxFlUNGxhlzGcaxUPHFns0WxeauZcUnMRXGFfvLQjlFR0SbxL7F93XcxeJYF8aGp+9FRPrlREmdKUZPHq7Epb13xr8OkEWAJsJCYFSqxO2ehsW8BRJF1Xh6xm9fyUUubhfFsgwdxVOFicZrK5bDF8iIxoSeTURz1wJEBMULxVRSAkYDCa/G2qxqRZ2A7MWKjsDFqYKDxbUVocUHzo9Fejabxa3YTUZgVIJE8x9Zxum3U8VQjZfGNquERTLmfkXb+W1GKH7YxrbzpcTWNA9FFK4axmIQqkbqlTTGPCw8RS2yFsaYTP/FY+5fxltC4EWSy0PGSD+IxkkMOcbx9EHGILBPxgwCNsZqTR3Grfq2xWPu+kPfT8NFZmb+RBov8UVQa1XGTfPuxdejrEUr9hnGksuNRSDBxMYfdLbGrkcJxuoELUaio87GAit3xhPQgMWWkP/EgLfIxMQgWcZHA87Fkf6exmdEScVokbXET41hxmWIQsZ2T2pF5T/QxsnlD0amCpLFwvXQxN9Pt8WQoIRFgLdVxtXnV8YLJBBFRiXxRR9jGUYi/YzGSzcsxgTFDUZXW11F0ytlRfwYAsYOvgRF4lgTRR04bEYPC2pGpE5yxvW5MMY3GpTFL0w6Rio6C8a7J49ElGX8RaabnMSJQRTGB86bxUTYUcZmZk7G3+CjxFg5ssbNO/rFs+p7xfrti0O4r2HG3+CxRp3vF8btDR5FJCiERjAq18VkzAXFJJehxoXr8UWg+KNFUrhqRthfG8Z2vmPF/tRTxrdAbUY7cJ7FqmBAxa8lmcbUCfjER/KBRpoIk8VriYvGD3riRb99xUSNBqzFId8Ix9V4qcUibMZF5/tpRcGoacZwzhjFcvnHRUAkgkb99nXGTYQQRu0NqsXkgxbFKVxKRhHHJMZN8+5DsVDDRA6+E8bZznfDzhkExu5a7sWC4sNF9pfnxSh+mMXNqg5GjDnoRsiYMsa+n5LEPujVxVfKCEaMuXvFne/3RFXBlEV2vlPFTDcVxtZWDERoIq5F46XRRYJRncWwcoXGnKKDxZwzUkXvyRZG9GwGxu5aM8adgBDG8fQxRnnpCkUOLZDFCkbixpI6gUW848TFaCKExuAtZ8Zv8CfGqvFzRpgdEMcZYjvHFmpzxhBYpUV5x5bGpPAjx7NZ7cbarE3GiUFsxVN0BMY3+IZF/eWOxl+YwsYFEs7Fdk8+RmpNZMY2qxZFPzUQRiZTy8Y1XvrGI7nuRT5XbUeEfBVGOUVQRs7X20cvPA9IpK7OR9eS6EeY+/JHSSy8R88GlEf3NAJI9/QlSDdpEEiTp/VH/SULSPcFL0h2MCVIVDIISMYsAkiSmrBH2L+VRxROnEe/DJhH93W+R9h/rUdrK7lH9eilRx14nEcmosVH2f25Rx5nbUe5a6nEnW/gxjmjQUdXSpRHcgomR1rThMT6ftTGcawYRrWmj0WLbL9GNc0mRgawCEckxmJHMUiOR+DLc0fI1qlHg4/4R+KH8UcSQ7RHTcLLR6hE8UeY2/RHMAqiR8JmtEdeS5ZHUK2vRy7uKEcY9ZBHnHM4Rws1N0fsgGtHknqoR2XqjUevA2VH77gpR6t+BEcP+pdGWQawRixDeEa8BYDFMsTzRgskRUaDL8zE5q6ZRZBgBUdTBaNGoWeBRcxddcZ5R7VG0t6wxYtsO8aWIYpG/XaxRks3PUa3QDdGryUzRgAAukUldShG0QAaRdCzuUUobZRGZYj7RlKWX0azauFGgLeARsrDYkXfvqZE4JwGRwKa1EbTTQlGs/uiRqROrEYXt+xGC3UoR/CFZkY+V2tGbhIMR7IM4UaTqSBGzoigRqjGyEataaRFsb8wRuf7wUZXymJGlVSaRiUGuUbDU8hGnDMRRp3vzUYQWLRGImxwRp883kWdgPpGfT/HRZYhKUZgVKxFFyYjRB0JBkdy+R/FVFKDRd5xZUautuLCns0uRvYGd0XRkcjFOUXjxTlFzUWGOF7FuB5VRlWfJ0ZvgajF+n5AxhHHBsXo2XrGWtNJRhPyI0aSXAdGT6+WReY/HkZjXdRFEoMxRnQk18PaGzxFuknmRYMvCEZSuLxGuK8qRssQp8RfmBhFbcUeRcv/kkYVe7hG7Q0GRfmg10U7Tm9GhA25RjlFM0VQazhG374ZRqLFiUYPerLFfGF/xmsJiUXxYzTGWDk/xgisMMUl5C/FpE5gRFFJ58XgLV1GgQQZRY9T9kVuo1HGmgi5RZ88GEXDZGpE0t7+RZduikWadzBFkKCaRZ2RC0dEaUTGQIIXRiGwksNv8D9Gf2qPRsEXHMbHKWrFY10GxjXvC8a7lhhFSa6mxhx8BMZoIixFQs/WxOd70kZbsbfFdXFLRg+cA0VxrJ1FUpZ8Rg6cMkZ6NjvFiGMjxioYZUU+eSzFAgnqQzOicUaz6ofFyHYeRlWfF0bXEhpGGJUwxTJVsEQwuwfFj8J9RWQ7V0aiI+nEw0I9RnbgbcavAwpGU/SDRgs1j8Y17whGt9F0xRx8IUPEsa7D6belRdhfZkXk8plFG3xzRoLiS0WDLxLGRiWtRVbs/0SKH2hGveM0xMBbMEXlP/zEutpBRp0Rl0at2FvFpN/QRaUss8XfvnnGAwk4xvJBAEYcfAnGXUtvRlK4iEVXyhZFZDvfQ4tsI0ag+N/FXP6DxeY/G8Yi/ZHGwEqGxgdfQkZz12pG8PRcRkTYYES+MDnFDAJIRhzrjcbl0AjGS1m0RrivvEZdy8JGvcE6xsNCycXqlafGUwWbxGQ7j8TuybPEmne0RRDpocUxCBxFDi12xhGl1UWX/2pGYqE2xRcmW8U5I6jFzO67xarxikXc1yXFHhY+xVBr8sTk8vvFqs/HxWgRlsa/fbHFliHYxeqVtEVGJSjG6bcOxhPQVMW28wfGYhAgRslUC8aUh0FF7C9vRT5XHsZhMt1E7C+rxGiR8UXtjZ3GZYgXxZI6LEbysInGqYIZxfdTP8WynUBGhHwTRtQrj0W2YlXGTx6cxf+ykUWPwu3FE/IbRjhnRsaO5JTGqmDexYJRJMaezezFrfojxg3gt8ZR2rzGFYwSxQmKX8MZ4tLFFD8mxoenj0VXW2HGPZuRRYXrgUVPHgjG+zqIxN9PtcQ+6IDGawn1Rbsnq0WYTITGrwPrxYxKmsRfmIDGxktHRoJzBsZN8w/GO3AexmfVk0XP9y/FF7dRwWezEcbhC1nGw0JVxcE5H0UwKpFFmub6xtZWGMZkqq7FwvVPRvCFCcZ/avhFZmY2xlUwqEUeha1F/5CixcbcOEaXbgLFt0BRxuXQqMXuWrrFL0y6xeTyw8XBOSvF93UExmx41sW1hPZFsOGtReXQT0aYTAXGWRfXxBBY2UNF2JrFCKxARSV1PcasiwTGnxqbxZ0Aicb+Q5pFaQDHRKMSs8YwmWLFbHg3xpp3dEX6XO1EgnMexRSuHcakcExGLbL9xRgE9kSpJJdGMsTxxNQrm8aynRbGsOGJxbQ3iMSvJbRFOSMixem3v0XWxaLG+FOrRb6fzMVXyn7F7Q1uxZ5ebUXl0ApGNe8oxJaytMT4wvzELTKDxtqsvMW9UpTGUI0FRl66fUWcokHGnDMtxslUScYzothFSa6ARhUdV8ZCrbdFQs+mQ0i/ycWad1tGOgEVxhgEK8arzyhGNc39xQU0zUVtVk1E1lYsxtEAmsU9eVhE0QA2xa1pDEYCK2tF5h3PxXecAkTIB3LGYhAPRvpch8U+6MdFZtXnxAmKE8XPZvHFecc9RQskK0YwmbrFZRkexqdoyMYDiYPGio6wRWiRkUUExYfFA4m2xlRSxcV++1BGD3r+xeMUHUVR2ifGZMzDxWsJpsajcHjGHHyJRoGVqMaTGMrG0bGKxy2yG8f0bDfGCuiPxnhp38btfNPG9GybxqyLw8RQaxBGf9ltxR9jg8aCc7jGlrIVxjjWqsY/xk3GR+EKRIvb3sVU0tjGeDo6x/CWrUZlCOZGRwOHRlP0pkbKg6VHNFH2R4sbvUcI26hHsf/tR4MeeUeeHnFH9obbR349EUgQiQVIa8n2R1xPHUh2vzNISf0kSHxBC0gpOv5HaELrR8WevUf1iohHkE/QR54tw0dri7FHwpW3R39KxkdR6axHhieoR2wHvkdCT2NH7yeVRpi7dkVVnwZH3TOZR5p3SEdjXSRGqROUxqrPacbvuNpG0EQcRTkjoUZ4eqxGNmsWR3lYVUd24DxHptmrR0rq4kepE8hHP5XCRxqPtEfL//BHf7nuR2Pu00fJ9MZH7xjQR5ZQdEeNyJxH6oRxR4LRe0e6GkdHxu2iRx+jk0eqQL1H5f88R2bmTkep5AxHAO/aRuMU+kaSy19GIY44RvOOJkZHA61GAivhRWgi8kV2z+1Gas0ZR9v59sW2893DAwlORdQrDEYpOtrEzF2HxdbFGkZQDY1GZMwxRYw5mEYYBNxFMzOrxCGwikZoIolG07zRRYEEo0aPUxlG6OqVRolBqEZhMlFGYqEPRgBvqEZC7SlHXW1yRvp+nEVYuYBGQXHoRtejgkbjpcJGgy9pRilcYUb3U8VF/xDCRl5LlEacophGeekIRnh6mkbgC3pGBoFURmJ/z0UjuSBGu6fFRvAWeUaPMWtGm+bDRmWIN0Uy5nhGurjrRafXEUfHKSrEDi2OxXZPYkX1KKRFGASJRkFglcS28xtGX5h2Rrbz3UTTTTlGyJgrxOF6ysXGS1LGEaVbRuqVhEYldbRF7uvARBnibEWX/8xFfox9xQn5JcY4Vu9Gq88BRuOlEkZFR+TFRUcCRooOnkaNl05EzO4ZRMqywUanV11G0ysnxq3YkUV9P8fFke0Exb6fO0bUmgHGoUV2RV9YBUdqTctFnQDrRqmkF0aPMS9FKpi2RpXD1Ub025/FaJE+Rty1fUYN4CTGmbsWwzm0C8bJ5UdFN4mpxNcSE0bdk3fFm+YtRdobgsWfq63AbiO8RvYonEMwmdTFkDGPxciYIMaJQTBExtwJxYVaR0XgLdBDO1/cRlkXX8Xb+fbF/KlxQxPyoUOVQ1hGtvOvxaK0i0VifxFFiHTJxqK0G8XAW2bGM8QaxjVegEWsi8vEpgoFRhIUd8bn+6nEawl5wlUwLkXkcoxG+Q9qRvs6vMUSFEfFRpQyxdhftEW3QIrFoxKgRnuD8cWdAL9GH2MSRQ6+GkYmU0FGdXEnRruW8EXNqi9FyAfNRRt8ekZ3LX1FPle7wwYSBkYB3jdGxY9wxm9fT0ZLyMvFNc0nRVmGssVVwQlGCySuRTkjHEbXEhFGhJ4BxbNZ5cUqOgTGMzPZRfwYo8QvTAbFWYbwxL3B5cVd3AlGpN/IRZjdw8Xk8itFHcmDxdbFPcXb+VpFb4HeRdLeysXjFF1GCka1xHUC9kXe4FNFUI0vxRsNA8ZliCfGZ7MPxn774sRR2u3FIv02xI4GgEQCmjBFHcksxuCcRcXpt0dGio5XxpOpHcZs55NG93WcRuXh2kbBOQFGTDeBxUTph8Za08TEVOOlRWpN28WyDLHDxksPxt/gE0Upy8bFmLuuxeeMbEX67RvE61E6xv+QBkX6XHDGz2abxfmgFMb3dWDCTx6OxdbFLcV/2Z/FWfU3xsQgwMVeKZPFB87NRXVxGEbLELHFQq39xaROXMX2lx3Fzoi6xLdAN8YzojVGhHxsxe18gkbTvKHFCD0LRqhGgMbWVizGdZMNRrivHsYhjj1Fs+rHRcbctUVIUNrFih9jxvCFwUUIG/jFDeDPReSDcsWL21pGi2wMxsPTycYTYZ3FoiORRKrxrkVrK4bFuQ2GxhdIfMYo7dXEfa50RkHx/0XdE4TG9pdfRq8DMsaz6ohG6+IYRmxnn8ZTdC3GejZIxmHDlcVdbTnFzhmRxMoh9ca7liDEeOlwRrpJB8aWIarF1AmcxU2EKcVLyDrGCD2hRbDhVsZWfQJF6nNZxVdb00W9Un7F1lacxb8OQkYvXc3Gsp1dxsQgGEUdydXFrdgrxo0oy0UBzYHGE2EBxuSD9kVpb5TFwajSRY9Tjcafq3zGdQI0xhdIsMXtfELGMLvHw0p798WK/XnFf9m9xdBERkajAUxFih8vRd++jMVrmqlFvHQTQ3qlIsbzHz9G6bfXxcbcksaHhV7FkKCMxrEuLsV0JDlGtvPVxgFNjkVliJVFJw9HxYGVq8U2q+bFu5YJRtiBs0QyxE3F001axas+U8WmeffEZ9WLxgAAQkZF2K7Fdy0KxhrAycXdJKbD8WMSRi5uk8VVn1fFQWARRRUdyULXgXFGOSOmxQMJ1MV24OREBTSJRtjfssbh6YHGFyYqxk+NeEbdJIBFiPQCxrBhmcaxLjZGhskwRVXBqsXsniZGY+4KRAu11kR3nDJGv+wpRgskKESutlfGak1rxkdyKEYSgyDFdXG7xNO8YkbdJE/GtoQAxocW8UXiWBNFcoqWRCqpacbb+XLF4sewRajGfMYHXyfGTx4bxk+vRMXiWELGqRPYRYeFWkQIPRNFnDOaRL3BVMY9m5fGs/uSxtt50sZoAOFFxynKxcnlrcV9rlbFtmKExrZiCMbne7XG9gYpRr99VUWO5DTG5p2ixgFNpMX+Q7FGBsE/x1UwUMc0QE7Hrse7xixUDcfzXyPH4WmExvF0m8aHhWrFwagURVD8MEaxvy/GBnDhxuJY9cW5ay3FJhMGx9qsOMZYOQ1Gsh0bx1+2U8dfdnTGdCRsR/5DikWAJtRFrPp7RxeI10dEqaNHPXudRx5Ht0dml5JHw2TNRkM8pEeEvQVIm7XfR/vL6kfnmxtIy+87SLjvL0jbeBpI+JIFSM0KwEeFi61HL2zOR5BAmUcDCcNHWRXRR2jRxEcBPrRHI4qrR3CutkcNz8tHkFGNRyDSQUah1tJF0ERzR7v4l0e7OBZHV1s/RpOpAsIhsJLDKA+LRamT+EaIY2NGLv/lRkYD50YpOtVGlOVTRxdmckdUo8xHjxPCR2p8jkcEltpHGVH1R10L6EcH/+xHJdXDR8G31kcNT9pHTiCvRzc4iEfcBppHLo6FR1qklkepYuBHpyinR4t9nEdifyhHQn5KR0CT8EY0gNNGLpC0Rt7g28R80MZG6gRARst/GMQAb9tGNBEnR8MkA0faLIRGO3A2xQu1B0appBFGq88dxaZ5F0abVflFsVDLQ4PABEYubhtFyHZkRsgHrUVPr0XG3gJ1RkCTwEZbscdFEOlQRgG8dkboaqRG7J6wxcSxXUb3dXZG5/uhRuLHJEaGyX5G+7rRRg3g50VuoxdGBoFZRhWMc0aUhwNGAc2nRuye8MW+H6lG0ETBRrG/TET7y27C2izdRgwCXkbr4gZEUicuRn9qW0bo2XpGz+awRpMYbkaS3IlGjZcCxnuDxka/DqzFMuYlRtEAYkUzMydF1xJ7Rszux0WAt4hF6ZV5RmkAwUV/aphFyjIgRd2Tb0UUP5hFSnvtRYa4hEZ78nJGpE7ZRlHa1UU3+HZFayuiRQ4tekbgnNHFQs+uxdiBuUbDZNpF3ZNpRoR8AEQquqRGyVQcRqYKFsS62gNG/jL+RnQkmEYtsiLGhkmixteBasYFo+ZFPCzGRt4CTcWcoh/F6aaqRnDO/EW5/PdG7ziZxT/GaMat2IhGvcG8Rp0RMcU+eQFGLFTjRuOl4UVxG43Fh6cXRVmG6kV6peZF+8uaRoC30kVeKQvFKG28xjtwyEXNO6pFN/i7Rvs6dcbOGaHFfa4iRQ1PjcWlLKtEvjChRR/0/ESrz7VELSFTxe18I8a1phVF0t5wRLq46UXzjn/F2c6lRetRHUbS76nG3bUgRaYKnkU735PFxkvPxMe6FMUYJhPGY+6HxuMUHcYLJIZFqRMcRXnHQkZ/SGvFnRFHxlHaCkZeKTnGmghIRlRSJ0S8dH5GjZe+xMBbTEZMNxXFi2xYRuLHm0bJ5QPFDpzhRRDpq0Vs58NFENiKRlrT9MSYu+xFayukRVtCOUZJnUDEcaxSRvCFSUP4wtZFzO4txqpgh0b1SvnDEFiPRtv5FUa//YfGsOFxxccpxMXyQZBG5/sixp88EEXYgRPFH/SAxWuatUUgsCrF0LOxRSzUakTiWPdEhA1pRohjZUZhMo1F0SKVxYR80EXarCbFi/2ZRY51uUSJQQ3GYFQ/RrZif8PV5wnGwRcZRih+yEU41hPGwFuqxQpoAMZ24MbFZRm+Rc07tMVZF0bGw2R+xbsnZkYf9CxFNc0KxuLHMUbY8AxFb4GSRa+Uw8WzexZFUPyOxSCwVsUxdwjG6SY4xiXkA0ZCz07GlxCGxrn8l0TAW2zGkKAiRhNhmsb02wjGrkfHxZFcVsXswINFJzEsxa5H0cUIGwNGj1M8xWgirMT3U8NEBTS0RjJVrkWsHKLFN/jQRfAWh8a+MOfF0SKnxsgHqUVUUjvFRiWGRoLiFcbDZAZG6nN1RNqsC8YFEhRD5q7dREi/MEaNBlPGHcm1xaK0a8bb+YvGCyQMxffkM8Y7381FRGmvQzH3lUabxAzFOUXNxbKdGUZYOSRFVZ9rw3uDr0LzH6rE1JpeRZ0RpUJ7g0pGuto/RiEOvsaEDR5G/WW/RCXkC0YYBDlG7muaxj7oy8XAW5vGWmQhRuOlPsaCczjGB86ixhgVlMZyaH1F22jyRcEXNMbKMjHGaW/gxfjCH8YdyaVD/KmoxvjCL8aZmcvFuycIRoGV1cWwcjDFUpapxO18TcZuo/XFne81xsJ1hMZyit7ETKa4xX0/ycXqFYrG8kEExq5HK8YvTMzF+8vExbpJTMVFNqbGcaz5xf8hscVuEj5GwFuOxZVDO8REaQPFyeXXRJtmhUZwPbbF+Q+xxNQJlMXo2axEaCKeRXWTC0bEIMRFSFBoxT55iEXaGx7Go4Ggxpwz6kT3U3fG8rAORsX+eUYnoEPGj1O2xZRlrsVpb2RFz2YVxXDOWMWxUN3FlVSMxiBBAsZ3nAbF3gJURs07ekUW2fLFSQzixOLHaETixyxGD3oGRphMWUWbxHRFR+ECxbfReEbeccjFrwMYxqW9WcaNBphE6pXFxvCFv0VCPjjGkCCNRiV1acZc/rlFOGfkw3lYyMPA28dGWtO8Q6g1LcWq8TJEmN1IRse6pEXG3JNGgCYixo2XZsUibKjFCtcARkYlqcUcfITGZuaZRk2ENcblP8TFz2ZJRRnisEXdkzPFcF8zxpF+Jsb8GMPEdCQ3xjGIp8YsZYvGYpCExu5axMVIv4FGrwPvRCoYZUWQD+LFIR8MxtERksa8BZJDhdrFxrge8UX7OpDGfNBOxvKwX0Yr9srGvp9xxpXUm8appADGBTSBxSQo9sXhCzPFEFhQxhPyrcas3E3HTOYkxwffhsaa96zGIfAXx/YG6sajkvLFiTCfxs93i0ZTdHzFLpCIRIC3Z8ZSJ4zGS8jlxfMfWsaxUHDGzaoGxhnRx8ayXTfHcD0QxtqKKkY0gK9Gdy0pRS6uckcGMoNHa2tzR3mYb0chDrpHgPdQRyM51kYuH45HghHpR0XYuUfOSMNHluEfSJJsMkjBiSJII9kJSC/MDUiAdwNI7I+QR2IfmUcT8r9HMYirR8klqUePQsFHpLDCR4mQu0dJDKlHzB3QR2Rbp0cFo+NGJ6AiRgVSGEf7WqxHl79gRyxDHEVoIqZFHFqsxdcB2UZ9P4VGfGHPRpnqQkeSSzFHvp/KRhz8nUbTTYZHm4SzR3wwokcJKoJHhO20R1tiAUjBSQBIA3jlR16ZBkjUKb5HKI2iR8phzEfWpcVHjeheR3LKkEez29BHENjCR4uM1UczU7JHcRthR4OAN0ekTjVH3EaaRlFJfUZ3vh1Gv46SRjMivUbr4tbDYGWHRreAbEfrkVdHiUGbRqAaA0UkF49GSnsHRjjWZUXTvCNDTtH5RQIrW0YNT8lFD3pnRno2jUZ6NrlFTkCvReautUQj2xVGPCzARsVt1EUkl4NGfvv4RmdEJkY2PAfGHNqaRtjwDEZKezdGgXNixV8Yyka5/ApHgZVoRoLiocXASqBGlrK3RiuHFUbHurdGDHGqRdobd0ajAWRGYhB4xSXkl0UMcYFGq61TRsZLKUag+I5GkxiPRrlrx0UvTAhHJJeVRVTBcka4HttFYFTIRkVHncZ4C+jFPCxnRsL1XUbEMeRGZ7OkRW/wHUaKDu9GH/SMxLKdAUZxrFPFTtH5RJYh7kXeAlZGKukER1+Y5EXsLyBG78ktRlfKnkVfmOpFeAs3Rst/jMWsHLpE+DFORY7kFEaFWlZGe4NYRot9kUYXSOTFPQoIRu18Z0awch5GILDgRfOOH8VoIk/G6SbvRWlvAkaAt6xGYcMFRnA95EUzM3PDCYoLxVCNUUYHX4DEih8axsQgiMQvTNxFNjyHRXzQu8QpS5FGNBFJRiNKG0UdOF9FVn1CxW4SgUVTBWdGxEIARjEICsYQ6QPGbVYcRjVNlcaMytNGe3KcxpSHw8W2c6xGBMW3xAKaAEZCrVnEdXGdRewvFcarPoHFQxzjRW4SR0VVMOrEPui5RWneOcbdk+vF0yspxXnpFsZ1cUJGSL9tRrdAYsTGS+XFHFo4xQ3gF8aC4lvFKO2Bxa7HhEbcRoNDS8hbxdcSF8ZHAxrGYcM0Rl3cTsYKRiFFbVZtRHGs00TdtSTEtDcpxkkuVEYSg0BGke1iRlBrMMYv3aTDiPSnxYFzbkYWaulFjShxRc07TsQjSoPEYcNVRq+UpUTkgwZFpHAgRsSxIkYi7NTGNBHfRjC7q0UaUY1Gqz61RWZ3jsZns1RG4XooxUfhMUZliKvE6pUGRYLiF8Vns+pF9pdNRfHS7UOoxohGMQi0RKrP1cNB8eVFTfOkRblrScTsnljF6SYdRhzr4sK7uArGexSqRTF3rcN+DIBGqmAQRio6GcYyVWRGaQCbxRniGMQu/yFFarxMxUFgOUbBuYpGeAtgxgaBDsbRkSxEFtkMRuALa8VkzNTGEaWrxa36FUZSJx9GGXPlxZrm/cMSg5RFnzyQRQHeAsR7FD7Gb/AJRbpJzMXn+2/G+Q+/xSV1EcZKaoBGwnWlxsBbiMQjSotFhVo3xgpGm0XbioPFbqNLxk1i+kVZhthEY+5GRlYOXcQQ6etFYFS+RTy9skOn6LRFj1OPxu+nDcZv8OPFXW11xU3zMsY5I9RFMua0xTar/kM3+CRGKO2Nw2dE6UTnjABFyjJCRvtL9cZwzgrGt0CqRJCgAEVrmkPGhA1Uxst/KEX+Q7LEY+4XRuYd90Tk8jNFzhmORqg1GcWbxBLGbjSGxUtZlEXRkVlG5IMXRuELi0VqTRVGMzMyxks36cQsZRVFIEFxxmlv8ETNOyDGCflQRU2EicVtVq1EW0IcxjMz78XzHxnG07wEx6IjVcZuEhpGc9fKRPvLO8abVTHGjuSExa8loMVHclzGPmiMxnuDssYwmcjF5PIHxXST0ETsL37G8BZ1xrTItsWUZarGBFaOQmznf0Xcte7F/WUXREI+D8ak30LGqvESxvKwRsZhMitGIbCCxKfoK8bKMrjFB84pRGWIDkbDQsXEvcFHRGpNi0VFtgXGq0+CRk8emsUT0IRF4elyxqK0sUVd3MZF8rCaxSXki0XRkcBF000NRuJYWcYYpprGHqfIw8rDPkWTGJRFGq+QRqOSD8bG3ARG4lgHxTeapcbAyrlE3LXWxciYTMaX/6TF0ERIxgU0VcW/fYXFE9CMRCSX/0AwKi1GHoWnRQMJxEVqvJRD4JwPRrfRBsbb+TDGecejxbTItkVrmrfFx7oCx3o2gMYXJijGibAtRkaUFsW7JwXGw0JMxnsUxEb39aFGZ0TPxqUsREZSOJZGGJVWxriNqsXI9qVGZMyNxXlYQEXlYTbGYcMVRnS1xcR2T95FKVwAxnKKm8aHFttFyeWvREwV/MVHA7zFaQADxeU/fEWDL6DFNiuRxrUmksbqc53EXP4ExhE2isbqBFDG22gcRVyPIkZa0wbGoPilxQWjF8Yc67LFrwPhxQwCLEYKaIDG0ysjRkItv8apgpTGi/3VREdyX8Z24CzE1jQ4xpI688ZQjUrGKO2NQsBbEESjEgTHlYNjx4A32sYqmK7GkA8FxiGf88a0N1rGaAB2xuHpYsbVePnE7tqbRsL1ccYfYwzGgZUMxo8xMMaXf9LGIY4+xolBCEYI7C/HZlVMx9JvAMaO9TVHvw5cxJkqBcbWljNHzpmwR5yzI0fAmyFHNZ5GR8BKOEcRpRlFVwoxR3a+5UdpT9NHpqqJR176CUggwDxIvSIXSEBEAUgt0gRI1AnjR2rt40f6LaxHBjDAR3ZvtEd33LxH7wfOR3MmmUcAb6NHSLDORyeAvUdM1bdHuM0ZR7G/ZEbB+VdHpLCcR3wQbkefK6tGIttmRixUqUZtNGxFMtUjR08N+UaBlf1Gl39qR/rtKUec8wpHM6JER5YykEdry6BHRJhwR2v6jUdWzttHV2r4Rwwi80cBTQBIuVwASIiSxUcypnRH59uhRx2phEfkMohHJ3FgR4v8BkiPwsRHaSCmR41opEez+2dHKXpJRxSuCUf8hzhGorQRRtDEsEYToUVHjnUnRhPQcUan12JH/SVnRyeP00ZPr4FGuI1ERgUSOUZp3qNF4zYKRiJswEXChgtFvcF9RsEolEa/DppGarygRr4w8UVy+QdGqLXRRmsrEUZif75GhA0kRkR6pkaAt8ZG3gIERioYhkaoJKJGs+rTQwgbhEbl4atGyxDORky3iEbZTsFGf9lKRr/sVEZv8LBGHqdpRkpqgUaz6gtGWRcwRsbcJkb3U0RGhetCRjf4BEYILMJG3096RqabVkYg0sVG/KlBREFgyEbOGVHEHFqhRlWwp0aO5PRF4lh9xuJYF0OQoKBGv306RvyplUanV65F6gQ3Rvd160bMXYvDedjIRl8H6sVfmG1G8WOMQ+Ccv0XKoaVFbOcURiSXpcUJCoFGQ4uERHqlckaL2zNGAgnkRR04AUYT8sHCCflVRjY8p0WJsEpGdCS3w/vLHsQgMM9GIZ+wRq36sMWmCmnGMCpFxUVH7EUV+41GwhcGRIvbREUxCFtG9gZyRm/wt8UDCSzGveOaRSSXfka28+VEqvGcxbEu1EVHcp9FFYzsxRDH8kRR2hNFSuoXRi9M4MV1cZfFuyeLxbPqM0NFRyfGdLWFRCegj0b9ZRdFvONTxmlv0kXWNKrGcvmZxVx+hUbk8rFFBTQlRdbFccVE+m3EK2XNxVYO+0WvlBxGC7WuxJ7NGMZVMOxFZtVpxud7pMbXElfGqKQ8xuXQekZkzMVEqYIJxWdEXUWw4TnFguITRVCNLEZDHLFFdfGbRsE5hcVWfTXGYaHyRZ+rLUUqGO9FaW+Qw3DOSsa9wQ/FhHwqxuMUucWJsCPG/KnPRhDpC0UQ6aNF3LWsxBSuN0XQs2/Ggy++RoSeBkZ3vqVFZMydxeCc0UR1cSBGFtnWxAYSBsZMFTJGWBfzRWx4nsaI49FG4JxvRibCZsTfvsLFe4P/xAZSB0cV+8HFmN0LxuHpKUVcj8RFiPSDRf+yFUYLtVbEjLmRRXC9g0Zd3PJFbOdzxaK0CsbP94vEYOUExblrSUVSJz1GxkszRVfKX8alLCdG5PKNRo51TUXsLxdF376UxWUqmkZBcZfGTfOYRUXYG0buWtrEEoNiRlTjs0aZKozFIv02RUW2y0UaL5HFLv/5xdZWHMVrCVrGoImwRYJRKcQxCPzEad5RxA6cy0RH4chFBoEtRdv5kkWcIoDG9gZ/RML1UMVGlArFt0BKxaMBakZxLIDGveO0xDqSAkYldYTG78kfxp5eD8ZLWVTG2opTxmHDs8OfGltGhxaxxIXrZMYj2ylEs1l1Q50RkcX67RXGLENExYy5C0bx9DpEnzx3xrx0H0UzM39F/WVpxhcmrUUOLQZG4ljxRfHSVsZDHKdFAiuTxki/q8WL205GESWRRv+QvkRokf/FvcGNRbn858UJaPrExkv/xK8lXcYtstNF5q4FxKRO0MQbnoZFak0jRVK4VsXuWixGSS47Rffk20W3QBpGmbsaxnJo48WQD0rG16N4xXNGHMUAbz1FGJXKRZMpisavJaLFJAZ9xTlFIsYOPpHGB18Uxt5xasWze/RF54w0xrBy0MReKYvERpQDxv8htcQjSpvD9croxh04Hca7lthFKO0cxhnikMZBcZrG+Q83xqkTPMbZPT9GnKIpxueM0kVioZ7EQKRDRcrD2sT1udLFK2X5xciYg0RkO4/FVn0eRHUCnsU/xgxFG55mxWGh9sSEDZdE3+AHRtk9ScUIGwLFwvVIRT5X20JPryfGRdgwREymU8YMkzTGI0rBxXvy+sXD04lFzgiyxnuDj8O6SUNGt9G+RYAmusQWanFGPzXIxezARkZ3vp/FBZLDxi9MYkW1pgLGRhSUxsL14EUhjlLGLOWOxttoMMYl5DvGtabNRSV13kVZ9aFFMuYYxjAql8XKw2pFETaqxrbzNcbLEELGyVQVRc07LcahZ9TGlPb8RXA9bsUukMrFgZUFRkkMe8ZcIAxGTx4ORgAAakbfvoDGCkY9xmznbEYOvh3GufzPRWuaG0bWNK9E1Jo6xnNGYMYlBrlEHoXxxY9TmMXjpfNEWfXXxTJVPsbBOYVGE/KjxcVtzsUHToTGjuQCRmdEqcVqTSfG9/Wfxs9mIUYGgc9F3uD3xQ3gIUX99vVEzhnvxdiBU8YULtTGz9VbxpMYAMa/DkxEGXNnRGZm+MVmZnVGyHaMxrBhlsa0N3zGXkuURXbgcEVTBU/GIv2uxhdI5MULtUpFCzWRxkYUJ8cQKTXHLm4gxgKaocZg1JLGAAAJx1InQMSvJVrGxm0wxnGsa0aynRLGR/KAxjeJZMaMuTTG2/lxxvr+o8ZWDofFV8roxQoGh8duEm/GDJONRu/nDkduo69F5IMER2MOg0dCPlVH1jQmR4ijdEe4jepF8XS0xtBEwUZ78o5H7XykR6Myskf6XO9HH6MlSNxGFEgyhQFI308ISFJWFkiLG7pH4zbUR5Et20ctodVHZmbTR7N70UflYfFHxDFtR21FrUc4lsxHSPCdR8LGL0eoNedGmshBRwDvtEcweaVHGlEPR166iUZOYhhHqEYER1ANBkcXt1BHoZZeR1GaREdy6MRGX/b/RjKmbUeotbBHBjBnR2PuQ0fGC4hH2qy9R9sov0cwO+VHlZQGSLK9/UeoJMhHo0HUR8GXf0d3foFHLm5KR86ozEdrGodHH9TwR4y5xUclNZBHwDuIR/EykUeAJlNHiUG+RkymmEZkKuhGt4ANR0kuCEeXEAFHwrVdR+QyWUc459xGm1XXRJT2p0bnjGdG93XGxcbcf0bjpSlGlpBfRJT2O0bEQoxG9bmeRpwz+kXsnkxEHcliRpMpi0YTUL1Gd5xVRhgVoEZey5JG4keHRpaQV0Z0JJ1GbVbbRqrxR0Y6kk9G3oLuRr2jFEfXgW9G4liXRSEfnUaRXOBGMJkyRX0dLkZ0k0tGJw9+RsbcTcVYKIBGkxifRqYKe0ZcD4ZGHqeQRjeJAUdBYGFFzhmRRDE3EEfh6bVDgy+qRSNKrUXA24tGgy9YRgU0scOFWn9Fa5rBReQDlkb8h8BFNquGxBIU80X+QzbFJzHERvjCJMXxY8tG5h0HRPYXz0bYgbtEppuEQ9M8yMY1zZdGnYCWRKg1sUb+Q7pF7utPRst/ZUboSDNGufwBRln16UV0JCpGqMaLQ6rPzUTChhfFU3RsRpLL8Eb1OcBGmuZdRIcFgcbz/YbFwMoNRkrq4MX5oEPFtvPJxbsn/UXM7jhG1jSvRTeJWcWbxDtGbOelRnxhAkXDZKpBEpSBRkmdvkWBc9DFL0yIxWpNW8V9P6XEFR0LxsL1qMJpAB9E/KmVxY9TkMapgipGwbmORq+U5UK/DpJFUwV/xZI6WcZ80D/FysOyxG+BGEWF6xXGliHKRffkD8bMzLjFYGWtRsNk2MVbIKdFowE8RKs+00XChpvFWfVyxruWwMSX7qzGf2pKRukmV8bswJnEWyCZRnqlbEQHzqVFw0JmRlsgtUVHcvlFfvs6RCqpJ0UuEJFGjnUmRjf4sEWkcCdGOGdrxtBE4EUtsnTGYHaPQ7NZ2UXVeHlGZ7MLxoLiF8XChudEn6tRRkdyycX4Md5GMDujRnctAMbXo95FILDqRX2u1EVGA2RF3EadxT/G1EVj7o5FO3BnRr6f0EVhMipG9ShWxriN9sXqBNTEJKjNRjVemsUJ+RnGcD1qxYXaikZnRC5GTkCrxAaBFcMSg5BFGAQKRsnlBEbbaIbF4xT3xYEECUbtfE9Fl27QRSk64kSnV+RFzoiKxJAxnUX/kJ5GSQyYRZyi98UdyRnFwvWVRgc9+cXh6V3FI7kFRmx4R8YrZcfFDpxFRlg5lEV80AhGFybbRbpajMaHJ4DG+SCQRq3Y4cWz6vnFPZt1RDLEeUWuR9HFx7ohxukmt8UCmnjF2F8uRnSTYsYo7YHFU3TmxStlUkYkKO7F8fTKRdnOP8U6AT/G4JyNRffkaMZAgnrGqYJTxsGoEMYtsrDGrwOxxQRWcsV3nBnGUpYqxp2AlkULtYbEe/LyxQ1PC8WNKBnFNjydRYQNPkZd3DvGfowxxbzjTUZpb4rG+u2LxaHWC0a6SXBF2PDDxtEii8Rs50tEl/+4xOjZGEXJVDlGGw1CRvp+HkWCc01GTfPAxVZ9UsUubgvGibDgxqg1McUMceTEufxXRFWfTkbuyetESmrOxsoyXMX/kK7EDr5MRSqpNUaEfALGYHaTxewvBUb4MZpFZDsPxOYdJ8WjAVzFRgNtxtEA3sWpEybG/tQoxQ3g30VvgTxFJlNsxhx8FcV7A4bGJw/zRO5avsUYBPbFAU3sRNM8sUaz+4fGKH4oxYy53UVg9pTG0m9bxiGO+8Vpb0PGEvLpxDcaQMSxLtvGTy+CRmQ7X0UbnnJFAwmMxXST7MW5/IdC+Q9Ixq3YP8R0JBfEcF8VxlK4nkUEVqzF+8vexImwVcWmCtJFPzUuRIPACMbYgSNGsOE5xmKhSsWDLyvGmEyYxpyig0NwPazFUI2xxk7RVcVGJS7GGw1lRkCkS0aynd/FzhmZxI2X3EWjcOnFWDmsxNEAEcYN4FHFH/SAxSegscX1Sl/GJJcvxCEfRsZ18ZLGw9OBxeAtVMb99rlFmncIxn9qnET4sY3G3nEaxFrTPMIm07DGRPrNw1D8BkaxLnXGK2Vgxt2Tt8V18elGHcm7xZ88YcappAFGXCABRTTvY0ZqvG3GFYwSxSGO10VWDlXF2c6dxUmdhEXhaapGPuidxYbJJUY3GhjGV9uUxgOJi8at2PPFEbajxltCBEaxUJFFibBtxhQ/KkaRfoVFH/SORaOBo8aNl+ZEwRdKxQ6cyUXsnhxEe/IoRk2E1UVbIOlE6Ei2RYPAikU8rIjGd5yixaz68sZ4enTG7lrexfvL5sRnsyzGk4dxxQU0EUbsL83FDeB+xqabacZCrdtFf9kQxtto3sUYBB7FhHyIxX4dA8aZWQrHsKEUx1RBycbtfIXGCYrNxqHnqcaIdOzGlpD7xSQogkUo7dVEke08Q9HACcf1uRnGG56UxohjwsYmU0nF7Q0KRoA318YhMBfHbHirxnp2C0emmzREqMY3RYeFMkeqUYdHi2wcR55e4ka//SdHio7mRoQez8a4r5XFCRmQR++nP0dwPUZHRsPnR+yOH0i3kAxIHvbURwFuDUgscxBIrVgMSKs+1EfKsuZHiXDPR3mHykeerfpHJnPORyuW1UcelpJHUXrSR4i0nEfEYDZHsdCrRv6UgUfd06xHw9OhR9obTUeqoCFHv2wFR8QxLkcT8hBHe8NVRzFoh0fua4pHk6lCRw3gBUa0CDZHVKODR81Mn0enqD5HzYwrRwJrm0dNhL5HW0DKR2YV8kfkchBI5d/hR/M9wkeP4r5HCQqAR98Ao0dFNqRHF0bqRwCv20crp69HZ0TYRyP5mEeminFHkC+DRx90LkcILNdGzhn5RnJKPUfHGPJGsS64RbmclUeZSoJHUxaJRmEyQ0bhC79FFQyMRkvIy8VFtiPF6TfORhuehsRH4YrFDwu7RgDvhEZSJ3ZGF0iCxZF+hcXu2pNGCWjPRtxGBkYpOmtGlrJfRnC90UbRosZGokWgRpAgzUZVMD9GYOUARsdpEUe5jQJHDq3KRlyP1kXOGV9GTYRMRmNdL0YpXH1GMsR6RmsJM0bpN7tGyxAzRUYUs0b4U6VGtaadRfTsoUaQj8BGrfrMRhzrFEYhH8LF2X0RRztwhEX02/1F0t4aRlioBUWI9FtCpnmHRoeWgkZFtq9Fy5CXRitl60WBBA3Fz9UuRoPAKMZWjsdGLpBDxnZPuEXlP1ZGTQSHRicPS0ZOQLPEwFsvxmTMR0Yu/xFGvcF8RluxhUajAQhFM8QqRiLbecKSyzhGY+4KRZvEuEQ+6NnEJeTDw4eFZ0bKoTFGwoYERu/JL0Yhjo3E1jT/RG4Sw8MVHYlEuC+Wxs3MtMS2hLZFqvHCxAwCv0VaZIJGp1dyReyeaUYbniRG4C1QRQaBVcO/fa1FINLNRTQRPsZns4TFmubVRM/mlsag+JFFUUkdQUkuHEZNYkxFSntXRepztURR2stEW7FbRoofhUXVVmxFPCx4RZ5eF8bwFsbFCfm8xaCJQMYVHVpG6NkHxrwF0MXHOp9GQKRSxoj0qkbEoK1Gq624w8WPhUUHzkVFIttNRpOYlMZyiklGXI/oxbfRpEVZF1dG1jRzRXS1k8XfviNGLm7rRGPu2sKNl0RGNBFsRs2qMUabxI5FUI0iRnzQ80ShReDFEFiRRnnHXcYMkyZG3bUKRuhIkkUJaPrFodZgxeJYC8arrXJGbVb1RVANq0Zey5RGLbJzxmezgkb8GEtFmggrRl3cTkVa03RFkxgBRjoBRUZDHMxGzaoZxuvisEXVeHHFliGkRWxnhMbGbTTDLNQ2xeHpZUYsQwxFewOWRlpkZ0UnMSnG9NvDRXo220XgnB1GDALFxbsnCcZwXytFj8KLRiJs/EWO5GLEbVb9xG4SFEZVn+NFQWAhxeOly8Qep4NGnzzsxPFjDsY2q0ZFsb+kRYtsKcbSb+9Fl/8qxtt5gcYB3grGFmrNRFfsN8WiRS7Fz2aGxse6XcZ0JEdFUicMRfMfUcZ80DZGeHqDRbWmRsaopMjFL91axs/3Csb7y65ENhpwRcQgXsbb+UPGJCg6Ru+4o8YcfIPFtMgTRrDhJ8ZlGcLDp+h0xTSAi8XEIBzGE2E7xa8lgsVtxZzFQ4sBxpCxj8ZrCSlEAAAORhe30b0RNkTFgCaGRUHxR8UFo5DFpnkZRhBY98V7FFTGY+5eRpMYbEV+jN3F61GYw+18/8T1KGTGQq1hxXnpJkNGlCZFObTkxV66ecV/ajRFrrYIRkvIDEY3iaFFexRSxfkPqcWTKcXGYn8VRWznXMarrWXG2IELxSQoHsQWWYfGtvMlxm/wHsZOQANF0LOhRE+vpETh6dlFWYY4wxniQUY4Z4bFvw6YxbZiI8bswHlDTKYExvaXY8YIPRxGoPilRdQJDMU78JnGSnvnxVdblcapk4vGns0GxuHpu8XTKzHFUhauRvyHeMWJsCXFwFvAQ/yprcXBqPDFBvDORbG/MMVQjUfFecdTxhfIv8Z5xx9Gu5bsRdjwjEXb6KvGhxYJRO84i0XxY/zEmZmxRMt/mkUhjsHF5T/mRaJFjkTLEI/EPZswxpF+t0VzRrTFxm00xJAPP0afqx/G3LV0xNiBGcYmwhbEMCozRpXUBUVFWJ7GG57cxdSaG0bo2YRGYTLNxN5xRsYpOsxFguKLxclUmUQJitXFeeknxh4WKkYsQ2PGEFjpRJMY1MQubjPG76cVxgisfMVSuIZEUPy8xS6QgEQ+6ELGlpClRW/wocVxrBrGN4lFRSQoCsZE2HDDoAmQRiV1XMYtIY9E/kOKxIAmwkNliGfFyjL6xbq4zUNDHM9F7ziFRAu1qMVzRpTDf2oIRYy5gEZCz7rFOGcKRonSG0aV1MHFi2ytRVZ9hsVMplLGN5rExhWMcsVAgnfGXCABxZ+rsUVnRIvFc0Z3xsgHaUWSyz9Gw2QWxvTbi8VN8xJFL90JRrHQjEYxmQ5FlpAfRKIjnUXainnFGw0ERuoVgsafGmtFDAJXxScxKsb7yy7FKVzTxcZtgMVtNMjFhA1OxsZLs8VLWVzGsVDvxfs6UMWU9nHG93X0RRE2msWg+JTG5+rxxkCCB8dAAs3Gcvnexm6jy8YD55vGe/KJxvr+ncb9ZQ/GSYzWRrdAxsWJwY7GcvngxkdyJcah1mHG7C+wxpr3h0ZOQJdFIj1jx8PTtsa94w1HlcPqRizUlsVd3E5GSmpXR+7aCUejkohGKikGR8oyBETb6C7Hdr73REACSEe6SWlH5HINR2FDrEeQvwlILRDzRwZB9UeN9+tHn+wPSJEN/Ud9n/VHWsTzRxZ54EdrOrpHU3TSRzPC6Ud1cbZHulrMR/WK2EeFa7VH9ShDR2dVJ0f3NXxHPXvCRySIqEf48TVHRhS3RmhiT0c59DhHzF00R5aQNUcfNFVHij+CRxc3RkcEBQFHN0lHRy6wiEf8GEJHRhQNR8zuQkcHH1dH9neSRzMEr0fMTgdIe2P3R5nZ/keevuNHDn7aR6A4lEeVtIhHFyjiR0ey40ev5dlHQo3/R3J5pEevo81H7dybRxlRWUfBuSdHEpTiRhFHMEez+/NGZLv/RnkYIUc3+PFGLrCPRw3gFEfP1bBFtoSJRnEbc0bx0iBGt9FExgU0H0ZWfU9GqRNQw166nUWjEqFGJ6AURgIag0ZwXxfEuyd3RpkqpUaI49FG7fyzRuOlNEb0bEtGiFLhRkKPPEefPMlGojS5RsZL60VOQJZGVV8eR9lOnUYzIpFGcF8lRo0okkZz13NGzapPQzwOD0fXAfdGediBRpJcokbpN9VGd62bRnGsFEb8GGZGjQaqRlUwkEaotY1G+pwHR3jpfsVy6LdGibCbRX/quEa62oZFnDOwxRovNcWpE/dGZDs0RscpT0Yv3bhGPCwPRlD8J0bIdnVGTfPuRCWGs0bdkyXGJeTjw+OUk0Z/2ZVEY11JRrsntcXc16RGb/BpxTqS0UXRIsvE/tRjRtLewES2hAJGPL1axbbzxEaHFrHFBvBexaROosU1Xg1GjmSORnSTkEQrh/rFRiUFxSLbdsamCuZFRiWNRIJR2USn6ORFyeX/w7par0bBOePDgLesRdjwpkYSg4LF9gbJRYnSHkRR2npGAd6Cw+7JZcaUZdjEONakxtLetMU1zU9FXI9wxjGZgEbe4MNF0t6aRSQoH0ZuEpZGJJdaxiBB2cRuI7lGsp3FxZF+u0Uf9GlGvPSfxhlzF8NuNBxFQIKqxUOtkUXS3mDEWRfnxA4tykWfqxnFfowkRrRZq0YKaKjFs1l5RbG/3EWzWftFHFpExed7gUbswKdF6pUwRupz68VbIE3FEOljxQrXo0VNhAdGxY+TRcNkOkaBBAlFEMfqReqV0sVLWZBGgLcLxsbc9cTiWBpGA+dMxTVeVkWiRZZD22gORq+Un0UibNZFu5ayxVHaSEZLWd5FOpLJRaRwFcUNT6HFMLvZRcBbCEW842BGONa1xThnC0b99m1GvcGkRpHtzMSKjr7Fl/8yRiUGmUWR7RpGZ7MyxhLy+cWZmS3GyNgHRygPhUaAJgBGAU0HxtLeEMa7uAhGSFARRqabv0bvSZbGUPzUxdNN6kV0k2FGI0rRRRrAz8XOGelFyeWLReyeTMU6kpFFRNh0xtnOUEZokU9GduAtxl66RsbmP5bFBaPgxekmAEZQjRJGZ9UHRAfOiMaWsrLFJJdnxgN4ycVeupHFw2QOxSYxesYgsL5FCYqTxY/C+0VxG7XF2c7pxVwgE0b/shHGCfm0xTXN18Ww4aNFryVgxiZTdcTuyfnFL8zExmgiF8akThFG5PKvRfUo7MWX/wtGbHjCxCcxOMUW2ZRFDAKDRqFnz8Xzjm9F377cxR3JNsbmHVfFMlWaxcoymsX5DytGejZrRR6ngMU6khvEke2yxYPAMsaK/V1FB86sRsiYm8M6AfnFc0YUw+hqC0Uep6TFbjQAxqD4ZUVUUodDs3voxSh+VMU7TvNFzMxOxoY4M0b6XA3GX5jWRfptksZSJ4ZF6OqtxoxKdsb/IXnG2c6lxS7/LEZU44NFMXcixiSXgUUibPBE1jQ/RhgEbkUjSvTGLGWrRYY4FsbFj8PFm8QUxQWjskPGS4/Egy9Vxmb3jEQqqY7GtmI5xo2XlMZCz45EEaU2xjvO+Mb5D6HEKcv2xf1l+8VSliFFBFbexKmkjMVyaCHExY+1RQaBNUTf4KdFXinjRWne6UQQx7zFaytxxgBvgcO84/rFh4VpRiqYy8ZhMidGEaXDRUdyEUYwu2PFmN13RmSqIEZ24HRFm8TQRMlUmcTixzbGKO3HRZT2ZsW1phnFp+gcRh4WUkX4MRJGRbZnRVFJNkacoj9FVTCKQ2WITcZH4cDFAd4ARmgiRkaBlbXFYcNTxdBEU0Zuo07GM8QpRlKWl0WI9F3GzTvkRdk9N8bZPf9FGeLoRVn1G8YqGKXFSnulRdzXiUWdgNDFTfNOxGIQiMVaZB5Gf9nTRbrapMbheoxFKhj1ReHpmcbrUUzFvHSTRFfKb0aEfOrFFC7txhGlPcK2hCDFlUMnxQWjJsZjXUDFSnslRjXNIUaCUQjGa5oqRgmKZ0Ul5JXFvp9VxocW2USHFvnFp+gAxm/wKcV9rqLGldQExngLukUnD/PFCYqDRdqsEsWtWNPG1JoexszuLUXjFB3FHTgBxkkMvkU0EcbEjEo7RmgivMT2Bl/FuB6dRRZqAsZMFSzFGsBdxvjC5kX+Q3JGDJMuxhx8JcWezarFPlcERuOlRMYwu8fGsS4+xlioccb0bBbGn6vxxScxBMaiI3lE7C+RxhIUEcftvB3HQk+6xhueKcZYudPGglF0xtSa7sXn+2fGibAJxWlvmMSkTjlGHUmwxoxK1sXu60bGtvNHxsL1WERPr4TF4lg3RUIt2cah1hHHecetRvVK2kbgnKFE+tzwRn8qE0dBYMtGzO4tRfFjgka3QNZFA4kWxz6XJcfzHylHp6gGR1sg00YzQqpHjdflR0Yl2kfIJ5tHAEASSG2lA0hFOAhIw8L1R+zP/UcWOd5HmLvKR+Z93Ucaj+BHawm0R/qNwUcJGgBIybTgR/5yS0fFDz9HevaNRy893EdsGMlHkOBdR2zn+UYkKOpGKUtxR5kqT0cy1XFHNvyIR9KeYUeaiBlH0zzPRkbUMUeJMLNH7mtlR3STI0dWjqdGA4kvRwqXXUfp5pBH9xXDR+4J/0e0F9xHm8TSR+CL5Ueh9sBHqMSjR2FS0EcDeO1H7N71RzqS3EeudstHaKLJRwHcn0chTpBHuB4zR/bXIkfL/9hGKphMR5Ht8EbCBrFG+HGXR1iZjEdAAv5GGw28RhPQl0aad0xGOpJDRgG840UOvlJGDAI+RsPT28RkzJ1G0ZF7RhIUi0Z0tQXEQ5yRRtXnGkbzH5hG9oajRuhZtEbGrTRHVFL9RWsJY0ZOQNpGFUxHR5jdQ0ZiEM9GjMr5RnxhBUcRJaBGWyDHRQNnq0ZDHJpGGJW+RRxrq0ZGJdVGf+rERpFcxkZWfY9GkVzuRXxh/UaS3IlGC7XuReHLD0f5oKNGGeKpRpm7jEZwHwJH1lYgRYPAUUacMzJE6gQpRszMbMTBqOJFf0hvRF7LmEaASKFFxY+RRpyzqka2hLhFhetGRrz0iEYnD3ZGz9UlRq8lyEWmm4JGa5p1RpMYRMS0yLhFksuLxblrm0bF/pTFj1PORbx0e8VqvLTDK/YURrNZUUbjNjZG6FnXRg1Pb0RGlEbEiNK+w3xhMEYlBrNFz/ejRYVaB0amCmJFMuYxxs739cWNly7EpN+2RRdIsUZlGQJEediiRs9mMEbZPYVFOhKkRvs6psVK6pzEcvmPQgfOoUa4Hk1FvAX2xbRZOMZOQG/GdQIYxnPXQsXhet5FZ7NjRs4ZjUaBBGXFObT6RXbgAEWGSZvGaCILRqikS0bfvrrFIEERxfHS1UW30Z7GTkCJRUVHqkaIY/1Db/BtxeoEsEVOQBhGSC53xXsUtEUeheXG7C+fRVmGOEUl5I1FduCaxZFcXsRHcutF54xcRjQRlkS2hFZGjShVxpI6JcZ9HX9G4C0URYGVmUYPC+lFApoExffkUcYrZUZGEoPexTvfhEYofkxE9igARfmgx8TwFiRGv32nxQ1PK0U/xiZGL0zuRZLclUZXyjFGbhJjRltCnsRAgnLFWBdrxutROEXoSNrFJ7GCRtnOtUVxGw1DR3J4Rjy9lUb7yyRGtgSGxmiRpUTIBxZGCfkAxFuxn0NfBzxGAN5iRERpN8ZPnvlGPnktRp7NjEWJ0gjGbVYtRPW5+EXtDb5AYhDpRgu1R8bvODZGW7HTReAt5kX+sltEr5TNxLIMpUVyaMFE3bWQxWIQhkYtIT/FJQbJRZwzSUb+Q2rEFyajxZVDZMZE+h1FpE7IRE2EbEZkqjFGBFaaxdBECsZ9P+HF0LN5RdO8L0V9rrZDhA1/xZ2AFsScopdFLNSaQRnilMZnszrE4JwaRqYKtsWcM+LEfR07xv32GcZqvMbFwobfRSUGW8Ywuw3GA+e2xYxKasQ5RVNGdXFCxg6+sEVO0VfG/rLDRDtOYUVJLkhGusmVxst/gMVqvGpGb3C/xlz+lMbSXoLGzapAxnxhDkYpXApGu5aixTF3VUVYF2/Fl/9gRRrAD8Z/2ddFuWuNRa+Ut8WjknpDFYxKRaK0r8W1FQnGm8Qsxd5xDEb7OnBFrkeBxDvft0UvXb7GTfOexFz+O8Yv3RtG6pVNxkoMhsX2BojGukn8RdejcEOHherENO9RRl8Hj0barNzF0m/nxLN71EVOQEpGRPorxpjMA8fLoZXFDU8hxkFgi8WyDMFEH/QAxgAApEVkO2DGjDmGxh4nsMa5a+nDb/AExhcmT0UExanFBvBfxrbzncNeKTbGmZkGxvAWSMb1SovFg8CiRBe3bUWQD6jFV8q2RZ7N7sXJ5RdG4JyARpT2xkXoaovGIEFFxQ1P0MbsL3JGPL0IxliojUQPC0VGu5YkxWJ/h8UPeshFqMaYRj81LsVWDu3EQq1BxRlR2sOuR+FBjQbyRRbZP8bherZFSS5rRdvon0YRpaVFVuzvxNxGAsaAJt7FfGEgxmKhRsRm9/rF0m9LRawcOkWqYHhFA3gYRvwpjMbXo5hEwoYERjy9X8ZIv+1EryUIRX2uNkU+VxtGeqUUxWKhJsUi/X5FKA8DRtNNDsbOGR3FAN5SxKIjDcU+eYjEorTVxb3jnERR2plFzEzoxsRClMZd3KbFm1Ufwt4CPcVE2PbFv30xxZ+rz0VKe9vEH/R6xpVD+0SopJrFkjqhw+0N/kOLbAfEawnFxetRbcaV1EvGfGEkRm3Wi8brUWTGu5ZgxTSAQca8BS/G14F1RlInDEXk8idFFR0DxrBy4MWASJDGBTQtxjvfJ8bb+YHGPQr9RSDS78OitFfFM6IkRDoB+8VWDq1FSZ3WxfHSlsbfvrzFW0IzRjf4jsXZPXrGH/Qcxe0N1sTtfBNFOpJPxpOpTsbdJCPGC7VFxs6IWsYV+2fFI0oWxgc92MZdS8rGxb4dx8cp0cZ0tUbGzO6PxQ4tsMW6SQRFKTrKxZAPmsXwFoZG93WqxXBOv8acMz/GAAC4RdEiPcb+ssvFzaqBRcuhFMZVcA7HpnmoxggbbEYgMPpGehR2xQTFQka4r0JHiUHjRhSuhkZVMENGrItrxcYtJcdiEKLGosWfRiKsAEfsL6FF3LVUR4JC7UfK44xHxX6lR3rlsEcV7B5IPEz4R5FNGUiIdAlI8aP1R4Wa2kfgbd9HsV/2RwDe1Ufqda9H6VfsR88WAEiv45lH2N8qRwompEddzb1H7kvKRyXmpUcJSiNHnOJkR/JwdkcCOolHAsl3R1l1q0dd7aZHWzFoR8gH6UZdbThH7oueR8v/jUcwO+BGFYw3R4LzMkdpwCZHi1tzR5CPkEdJDtdHZ8SbR+xgt0d4i8NHnRHDR/t6tUd33OZHjNkSSCXV2UcViwNImcrnR8Z8r0c0IN1HMsaKR3Pml0f9JTdH1raCRwAvIEepUxtHzndVRyv2W0fuS6xH9YpoR23Ft0akXw5H4sdoRuELk8Q0gEpGe/KwwI/T8Ea5a2ZGzcwQRsbc0EZpb01GXxjnRnNGtEOPwnFG+8tpRgPnJMXz/aFGgDemRu8460bBOSZGnKJ/RjhW20YCms5GJeSvRVPWBEeBs1VHUHz+RjwshkWDLxxGaytYRvvLtka5/MtFBgHNRl1cO0eLbAvF002cRWsrcEYv3fpFgvOBRiQXzEbfT4BGqy0DR9PNrkYdOP9G76d2RpkqwEXl0AJGVOMRRldbAUVYKK3GPnlIRIBIl0YQ6bdF4zakRautI0bz/UBGeHr5RVsgm0VxG2lFexQsRtobZEYFNClFvHSDRmPdwEbWxSdGGeKYQyBBU0YZc7lFXI8exWgiKEX+silGNe8/Rpp33MUCKz1GU3Q7RtEimUbtDQpG8/3ARV1tCUXnDIJGJAbhQ4anxUUTYfVFKqmyRv5DeUbqc9dFNO93xgc948RB8RVGoImIRGB2g0UtIe9EKVxWRgAAkESV1FNGzohrRu0NBkUeFtxFFR2bRWJ/QUXnjIhGFYwpxuXQYsPcRkrGurjLxe18Zkb0bIRFAG9IRjy9DkWtaQ5FtMhixmgiocY734FGnYAGxEvIl0Sb5pPFe/LmxcKG4cWPUxRGZ0SjRmDlQER2T3JFFtmERRc3tEaXbuTFBz1bREcDHcdTBYNEduBORqs+MkZB8TfFBRJ8RRcmm0WBBKNFXI8JxpLLQ0ZVn+tD846DxDJEvUammyTEyjJURggbnsPx0r/FXrr/xdBECUa/DoJF54yqRas+MUag+DRGCtdARsZtxEWtaQZG76e4Rbn8jUUOnDrGAV6ORlTBWUbNO2JGd5zyRLiNmMU5RSfE7XyvxDSAkcXAW7ZG5dCOxbaEi0YEVrNGY+5uRp5ercWw4cFEdk9SxS2yl8UW2X7EFK7Hwk5AXEZkzJFFeccCRszulkYf9A3GTfMSRlioTcXn+w1GLv9RRm/waMaoNSZG4JxxxJTlnUaWsihFj1O0RVuxycVfmIREZmZpxp0R0UWVVIxG/BhNRih+K0bNqoZGb4FoxdV4FUb9ZV5GveOOxULPJEb6fsDFeqXExHVxmcU3iYtFiPQVxmKhFkaoNQhGS8hXxcxdo8XaCrZGk6kjxl8H1kXh6ftFKH5wxrpJrMXQRFzFGJUMxn6MSUTBKJXGzF0/xnjp3sTP1QbE3LW0xBLy40VK6pzEJCjYxdjw4kXOiI7FQfFWxua/iMb3dfRFLbIkxpT2JcYhH9PGRbbaxiSXb0YnD2vFL908xtbFn8ZJLknGlGWIQgdfvEUlhoPGRgNzRsSxsMV0JBFGxtwQxmBUrMbZzvfCwFuYRNXn9sVMpo7Fdk9SxQN4KcYQ6TbGaW/IReYdgkZ+jATGL0yWRXKKssUG8JjGi2z/xSNKK0Qxd4fFg8DIxf5DFcYvTHFGWmRrRh/0+kUHzuXFlPY9Rl8HVsYpOkvGE9AEQ3JoBcX4MUTGEccLxm4S9cVjXQvGbTTkRSO5iMX35HHFfNATxOYdLMYlBiLGF7fRv/1lZ0ZYqJVDhHz8xc/VxMXcRqlFK/aIxlBrKMY+6BXFi9t5xgrX+8XiWO9EAACMRYhjTMZ1cVNFn6tUxtQJuEWvlHVGufwQRsxdesZK6jjFDr62xpLLg8XWxRNGWBdwxlKnukadgFTGlPYmRSXkOcautiFGFmoIxqMBPMWRfhrGvAUuRoJRUcW2hKRFXP41xt9PjcLvOBPGQKSLRVg5McY++arGwvVAxUymusVaZDfFZYgfRsnl+cVhw7HF3gLFRUHxX0WJQYLFGJWMxpf/bMYJip/DqDUNxf8hGcXAW6BF6gQWxqrxxkXoasFFnKIDRE8eVkP2BldF9blaw86ILsY8LHDFfOGYxh6nH8ZB8TNGdy0RxQP4lsYNTyPGAADcxU1zrcZxm8nGF7epRBX7s0Zns3rFATyWRkOLlMUFowrF54wMxQG8kMYkqJvGyJi7Re5aYkWBFajG0m+VxfkPlUW0yG9GLn+qxgG8TcbeAg7GEoOIxBKDQEK9wSdGPuhVRf32TcVtxabFO98kRuJYSMYBTQHGK/Z6xhPQf8ZAgm5FLm4YRlyPDsYT0CRENqsCxgyTuUQofgzGqYKUxltC6EXFj0BGEvLfxqyLFcZuEldFZDs/xeSDccbJVOPFpN9axThnwsXXErpF4ekQxiV1AkWwYdHGILAjxzC7BcdqTfHGPXl/xi/dnsXdkz/G5PIHRSxDgEWHFl7GVOM/RvLBikbLf4vGt0DUxijtrUQCKwfG1AkxxuCcBMamioDG58wUx4UrEMefmqZGne/aRvP9UUZhMg9GUKsMR8lUqEYibFNGOUWlRinLEEOEPBzH1rT2xptVSEZ3rahGpnmnRVsxYUd7Q6xHE9CXR6+lzEYsQ8hHJvPcRzg2Dkizig5IfisiSM6Z/UcEltRHqmAHSDt/9Edho89HZErfR/ji40e/bORHs2qdR2vrWkeljJhHedjuR79Mv0c7TntHoWduR/22a0fa7LpHylKgR17rk0fAqrVHmXm+R59rg0cRpTxHQaKBR/3lsEeaV5JHpI4GR0wV6Ebm7hhHdiBlRx5FfUd2wKBHKH5tRw9LwEew8ndHSluTR4LCwEfIeL9HZ7QCSPvqA0hcrxlILZDsR93DBkh1gspHuevZR+GayUeYTJ9Hz9W3R9ejbUcFcpdH0t5TRz4oGUf/YatH6CqiRyIsTUepE9dGjLkyRyV1AkcubiNFVFIHRZ0Askafq1LGUI2nRr3juEZ6tshG9gZWRuVhJkb+QxdHMQhORkfhNEbtnpJGP8baxaB4q0YMAoZGyjIgRVyPkUYcWq9GWCi9RtMrX0ZdbblGrscMR+08OkfsnqRGodbuRVfKqkaeXnFF0u+6Rmur30byQcFGsdDYRkfhysQUP7BF1rSJRpp3vEZNhG1GH+MBR7x0dEaVw5tGeIuWRrRIukaKjiNGImzYw52AEkZO0bHD8x8pRnctu8aoxm9F3LUwRt9PQEYG8ElGtRWJRuELLUZHcnnFH/QiRrgeeUVYOaxExCABRoAmNEbl0GRGr5QDRhue1kVcjyPGeWmrRptVy0XY8KREio6kQ+MUKUYm05dGBMU3xVpkSUbk8n/EJXUYRo7kjMWRfvvBCfkgRYJRsEaJsOPFA3iARktZhMVE2EDEXUtaRgg9j0VDi6LFvjCHxdzXaUZv8FvGYOUCRuf7PsaiIzlBPlfZRY2XxkWkX7tGKO1WRiL9eUYqGCTGUwVDRCCwuUbTTU7FveMgRTF3F8YUP6bEKjqaxIbJOMXwFtbFuK8yRjMzs0NiEIjEcD1Qxmx4WUY5Rb/EzvdTRQisoMV7g63FUdq/RXNGM0Zs56tEbhJ3xSQoIkbfvm7F9+S9RmsJJMZoAP/F7snRxf7UhEVy+ctFAABmRnJoTUabxCdGLbLlxAKaSMRuNKDFpN+6RYvbcEbz/VhG7uswRVZ9psWV1HHFz9WYxaZ5LUaezUpEliGsxY7kKEYFo5BFPCy0Q2xnlkYeBe5GhslgxpYhm0YSFMfEXCAERlvCxMat2AhGgy/uRTQRJEb1uUpG0ESoxWZ3kkYOLYLEMlWURfYGrUWKjgRENIBYRtxGmEbOiOpEMLunw166RkbtfMfFppsIxjJVrEV6pVBGpE7oxZI60UQi/aFGUGs5RpvEG8aWIa5F/rJbxLiNqkWV1IlG3nEjxpRlEMbLoRXEIR/0wQskysUr9stFaCImxi/dFMU0kbbGVFKTRc7340YhH0zFHhbGRVOFz0YSFBrG7sk+RtV4gUYv3bJFQKQNRlBruMXuydHFAV6GxruWEMVMpirGnDNVRnL5h0QXtyfGS8hzxbId8EYWaj3FIv2mRW9ff0a0yMpFcF8XxjoB38XzHxjG3gKrRZF+i8Z0k+jE0ZEMRKmCccXix5hEd74fwuJYn8WuthLFZ7NCRYmwwUWnV5vGz/cTxrn8ZUYxmYzG2AHTxpMYdcaGJ8TGz9WexWWqmkZRSR9Gt0A0xitl+cWBc+bDhHyqRZqIvcZliCRGzcwuxkkuvUWQoKjElqHGxkfhtsVyiqpFQfFVxtO8k8XS3jjFPuh8xpLLTsavA6/E8457RuauhcbplXLDW0JrRszud8bdk5fFOpLjxBlzncWO5PJCg8COxZyi6cXQs7lDe/IoRhzrEMYLtaZEWlOYxlD8EMYSg/rFJkKdxn9qPMSHhTJFwajYxe+nOcYGAYRGKTq4xcrDqEURpRfG9GyyxVK4B0aV1EJGVOOfRcoyDcbqlUzGHHwDxprmzcR/yOzGguLNxQbw1kPo2VzGk6k/xnh678UgsHLDDi2iRHZPhsSs+nzFLbLNxBX7a8XBqM5FR3KhxMBbmMV56TrGyHZpxqTfW0b1uRXGDBPQRj2bocVtVvFF0ZEXxkYlnUQVjC3Ghjjcxdt5gsbwhQ5GvVLMRf+Q0sWutpTFk6m+xf+QSsaezdfGQ4ujxsPkwcapgq1FBoEJRcRCHEYi7JBGv+zuRKUsY8WAJvpEdXFvRXLohsbG3AvGh4VUxp3vA0WI9PNFNxo8xq62D8bDZDzGbqO5xEwVNUZZhnRFmSowxRe398XjFK9FzoiExlyP0sUXJmnGlPaoxfvLkEXxY4DF6Sb5xtqKHUb1SoVFgXNcxohjvMa94yfG8WMFRjjWZUUeFjpG6EjQxUMc20Sq8ezFCmgeRXEbT8bPZo/FR3J5RVsgasaPU6pFRwOKRdqK3UWxv5jGgZVvxVfsD0SIY2FFAd4DRmUZzEVDHArGyJjZxTm0SELjNlrEsAODxdzXgUVkO1vF6NmIRYy5D8Y073BFILDwxaD4BcUTYUNDaW8NxoEEJ8aSXCDGSQziRY9T7EQH34zGKctURaIjsUV/SNPF0QCTxi9M6MVAgkbG0ytoxu5a0EYo7e3D4Jy/RawcHMe9YwXHOTQdxw1glsY/xr/GJ6CRxI9TXsZ46XrGlUPRxbq4cca+n1xG7zgFxHzhhMZ56QjGjuR8xuO2p8YdySVEKP7WxoxK+sZ2z/DGn6soRu28Cke9wctFWKiaRmne+0asC7dGt9GQxC5uOEb8GFnGQj4Tx4v9FsdtxZJG+n4qRnlHqcYsQ4BGTNXLR1HJU0cuf/xGxyk6Rwd95UcSFPNH7X4QSL0DJkhFR/hHQo3cR4lB60cM8wZIbPjPR8E5yUeRTgRIoJj6Rw5+pUeD7zJHwEqPR98v2EcwCv5HukmjR7z0TkdUUm9HP/W6R+xvwUcRJYtH8lCnR9Tp7kcjeYRHak01R5hdbUfppshHEuOtRyZT1EZK+/ZGg4BFR/XKCEfhaUlHX2esR8uftUcCWmBHqYSQR3d+oUdYeYVHi3vJR0bD/kfvVyZIzI4ESDjHCUhKSwJI97XrR6uPrUfhmtpH0t6xR5WDrUdA4rxHeYmAR4i0aUfCF4dH7quKR4Z4tUcgcGNHB9+lRpn7AkdLGSdHkxgRRlyPikb406FGVo7CRt4CQcYMcaZGeqW/Ruaul0YFNFVG77iuRg+L9kYeBYdGvHQTRkTp1UaCUVhG9iiARnnHLkZgZYtGrAufRnbgyUbxUo9Gvo7oRnQ1LkdEKQBHHOvARiuHsUY6I49GmoiTRsxdWUaxP+BGpPAIR0dyZ0ameflFuyeHRhNQsUakX6dGiHT6RnbP9EYUHfJGdJPYRcqy8kZtxRpFfT8dRUcDIUa+ME5GCflYRR0488X4MTVGMXcGRnVxiUWGp3fEApp/RqIjwEYyVWVGY11uRkaUDkW5/E5GWlOSRnsUiEVc/tdFbiOeRiZTLUYSFJnFDwvVRfYGa8alvRlGRNjIxfs660aMuYvDurhSRldbb0ZAExXFyeVhRr1SD8YAb7NFfT81RVpk60R2T2JFQfFTRfAWjMVYF/tF8kEFxhBpvcYOnNtF0ys3xkwV8EVIv7PFTBVQRiO5xMRnRA5GAd6OxbFQEcb5j7JG1lYiRqCJAMUCq6RGriV/Rn0/H8adgCZDiPQRRkfhCsQdOJvFSS4vRE1i8EXtDV/GAwm6RJ3vbsaWsnRFdk+MRe0Na0YpXO9FYqG2ROaupcT5oCfDYTJxxpVDGUYhsBdGI0q7w9NNjMVB8QvGjuQyRKUs/cVtNPpFke1kxmq89MWTGE5Gc9d2xUOL1MUxdxlGrIsMRgdfAkalvXHE6beZxdcSskRkqsjETQSoRkvIL0YQaYHGwRfexDCZ4sQDeBdF9FvjRkp7k0Q3GgrGTWLmRcuQikZaZMXFutpFRkHgoUZcD6fGNc17RfVKkcTlYYNGMsTHxSQohEVfmGVGMsRARtJvSEaJQUjFDi2ARlKWM0ZYqJ1EONYaxqz6WEYOLRjG+aAvRuSDW8ZjXXhGGi+txQU0OUVE2GDEnl4pRHQkh0YTYZPGN4mXxYQN0UVDHBhGrfqgRZyiG8Wsi6VFppuQxaOS0EVN84JGs3uCxZyiP8VLWWbGcvl9xuVhFUUBTdDFiGNhRZ88usU/NQXGSFAiRnDOJcZQjSfF/kN7Rn0/OUXswCRGjLlbRdv5tEXRAC7EqvHqxb/s+EW/DjjF7lrKxXVxKca5/BNFRpSWRP32CcU7cJ5EIR8HRnuDfUYGgXFFrByMRW/wZEaqYADFMsSxwZRlCcY1zc1FEFilxfHSpcQqqQlGLpAgQqmCLMYbnm7GcYr+xYMvZEVfB2JFY120RPyHpMTLfyfGc9csRkT6x8VliKfGKH6cRGezKsRTdB7GUUl5RbFQhUb7OkzFpN/4xXEbvUUmwqxFNc1xxg3gk8Wn6EbGMXfxRZoIN8VZhg/GidKWxf+QgEVrKxvGl//IxJhM1cXhei/G7Q20xVn1FcYNTy9DyjL+xafoCcbwhflFZDunRfOO08Xc1w1GK/ZrxvRsJkT35OHDm0SVxuJYdMYLtbBF2hvcRXlYXEV6pTLGtvORRYcWjcWbxKjGvAXSRMgHDcSSOjXFxCBZxjxOAkZ7FCbFTx72RCnLCsYibDzGQj6KRaMBnMQtIU7GtvOIxj0KhcXGSxjGns1LxonBhcZ3Lb3Fsb9GxvkPYcameRrGUdoWxsiYl8XeAi9G7utsxdBE+EWrzyDGPL1qxsGonMRK6thFukmoxQTFR8ZbQk5EDr4HRqmCx0UgsDpGcvnfxH9q8kWvA1fErdgrRVD8oMUl5GnGBMVDxoBIo8WxLrhF9pcFxYhjFcWn6DfGUGuKxRSu7cbWxePFrfpNxlmGjEUjuc5FurhyRlBrN0ZaZDPFK/ZjRQRWWsUvTBJF1AmgxoY4AkVhMg3Fm8Q9RuMUrcSQD5TGldSGxmnemcQVHWnFuWt9RakTUMGL/RnFEoMbxoY4ysW4r6HFnBHpxbiNnkQHPTPFb/B1xaOSCsXXEmXGns1SRXxhckR0JI9FV+yVxSPbjsYKRqHGWyA3RpMYRMZns6JEt9EHxkrqNMTgnINGRpQpRrivlcVkqrLFoPinxRsN9sWqz1jG/fYzxg3gKMa2hLxFyVR0RnoUesWfPCzD7J6cw+M28MUHX8jEkxj6xSq6gcZZhkjEBaOSRZAxCkaCUZVG61FOxr/sZsYqqRLGqMalxYy5o0Wmm1bG2qwmxqabDMY8LAfG3EY1xsxdR0UjuQRFi9t0xUOLZMUcfNHF7muYxm9fVcb0bLvGS8iTRj/G3sUCKwdC6GoCx9GRyMZYKNrGYTIPxtMru8Z5WKhEfGEuxWTMssZliDXGTDcIxuVhmcW3QELGV+wyxh04d8bIh/zGHThKxrx0u0TtvAXHq61zxtEAp0bEQiRHYbKdRnnHLEbb6P9GbcViRj0Ky0Uzov5FmncWxu8nUcfTzbnGXW1pxfMOhEa4HoVFveO8xBiVGEcAbzdH2/kcRgBvTke0CLVHVBLVR/jBF0iilR1IiIQCSJc/wUeCkgNIPN4JSC+9uUct8rxH7gsLSGtJ/kceNtNHVUGUR0ehg0eBhMNHR2HgRw5N0EdHoYdHHAuXRyeAwEePAtxH6YaUR/hzhke9gcVH9gbMR0/eBUdSJ5BHna/NR9tIo0dDCzxHrfo9Rg5+NEeBhEFHZzN9R92TbEcMsZVHGw2gR2cVk0fecUdHEQegR33dukchv+1H4EwYSB1IGEheKhJIh6UESKz84Ed+e9JHpsrFR1n3iEdwPa5HwrWeR22ll0dFtmlHNBFMR/trp0c/tcFHPM6HR2IQ9EaWIc9GIHAzRx24l0a5/J9EI1sWR6u+yUZxG3xGKhgqRkg/F0eaCJVGveMzRisH4UaSS+pGqEaeRt0kyEVVnxRGA+f0Ro2Gr0ZX7MdFs1lkRjD7NEcawARGoAmARotbyEZX2xlHH/Q0RybT20aOdVNG4WkERyZCkkaR7QpG0zzWRgTF7kZxrFhG/tQBRnEbl0Y3iY5GUHzLRmNujkbDQsJGhLwIR5OY8UblYd1FUPwlR3PXR8b8qfHD1AkARmfVHkb9ZYvFi9twReMUXcOopMBGKA+LRYXrDUXV50xGxymHRkHx/UUYldxF/yGDRnQkuUW5fAJHp+isRnST0kWkThtGM8SBRf32dUT+1CRGSQz6RLDhIcWsiw7GfW4rR1TBL0Z52JdG2AGiRtO8vcWw4ctFINK/xWuaXEaitC1GTfMsRoSe3US9UjzGWKgRxd21IsYXt+tFaCKOxQDeZEajAU7GbOdJRhgEIkWSy7tFgEiXRRWMKkUbDXBGHoWFxUI+7UbAW21GtEjXxn/ZP0Zm9whFcM7WxYeFvMVIUPTEWtO0xDXvuMU/xqBF3gJPRrG/JsbqlUtGfR1Bxj81TsZy+SJGHcnxRYv9hkYsQ2HGejbNxVZ9AMZK6qjG8x8zRsNkBkU1zU7GwFvcRTy9usXarBzGke2UxXEbp8Xx9ELGKqlXRbWEdMWWIQvG0ZHcxeM2rkXk8kbGwMqZRbDhI0ajAVPGjuSUxf+QBsXFfoxGqs/lxEkM5MX67WlGj8KfRi7/8UWdkbRGtYTsRSLb5UVU4/dF3SSIRpf/N0ZrCcHEFtmoRVUw2sXeAsHEDr5FRqmCNUZ3LaJGT68wRTYrl0YGcIVG6SYhRc4Z4UVVMA5FvHSiRov9CcZ6NpnFpN9uRuSUg8ameQ5GSFBjxq62aEY9G6HGPCwSRohjDcVj7gHGe/KsRb3jMsbTTTDGryWqxRcmG0Z++xBGPzUSRRx8IEbChufEoWe7xWHD7UaJQe5FnKLrxKD4BUUH35vGhVqVxWezskTD031G5q5VRkp7E8awclTFy3/GxcBbcMW/7LRFutokRqFns0U3+D7FyxADRssQd8VLyG7GldQ7RoBII0adgObD9igAxiV1I8aZmSZG3ZN8Rq8DF8QZ4rXGNBFjRvCF0USuRyfGjSinxW3FLkXlYTlF4Xo0xu0NtsR6NjdF4C3cxQpGYkaNBgvG/WVXxjeJCMYTYVNEwRdiRfW5+kPUCfTForQ9RixDnsY41kXE377kRZ88XMVz19JFNe8YRS5u10Vg1K/GmN0LRfCFecQmwi3GxCDgxMNCdcWEDc9DNjxhxZCgAcavJYJFOUVRxjeJkcUhjiXFZmZ2xM/3xcXYgYXFeccPxvTbl8Q8Tg1FvHRcxjJVZcYv3YhFF0hQxiv2EMY0ERZG+u03xgpGVEYRNhrGaW8YxWQ7p0TSbzfFPQo6xsbcxUT2Bl9FIY4ZRkcDtMWad4xE22ioRLuW8MUUPybGYcMjxIcWlUVxGwrGvcG7xUcDHMVg5cTF1eeGxahGlMbo2TTGSQxMxu+nP8aPwp3E8BZYxC0hO8b5oMvFgZXjw9GRBcbDwsjG/xCaxlHam0Qxd33EtFm3xYeFOsWjAQXGmEydRX9IesZiEAvGrdhLxiL9lEUqqVfF0ERSxj2bUUaJ0g5FQWAlRW9f38XXo4XGKVyvRa+UwcUbfGHEfNCTRW1FhsabVUPFJChqxiJ9nMb8qTlG+X5aRFRjlMYCmjjEO9/Pw26jKEafPMTEiPS9RWq8bEU3+PJFmSqExZduW8bP90NETWJFxoJzsMUnD0HGCYqnxDVeusJtxSJFAN5TxpT2dsaJsIPFfNAFRi/dFEWC4g7G30/ZxRSuj0RbQn7FeVh3xkMcMUaMKH3FXCABQ1yPHsYo7QxGs3tCRPVKEUW62hfG8BaYRHlYLEWad2zFehTuw3NGp8bHKTBGaYCDxvyHL0Z0JA7GhJ5pRQyT1cXlP0NGbOfpRZ88ksXix23G4za9xqTwhsbMbp7GyxAHw6YKGkZQ/CJGqYIFxv32GsYs1FfGfoyPRXxhIkUc2oHGGAR+xce6CMTxY5TFu5aoRLRZrUXQsyFFKH6IxrIMRcZ7g/XFqvFuxTkjxMWiNJHGvHSnxfd1XcZW7GrGaCIoxYmwDsYbDVXGs+pXRbWmjcVEadLGays+RfMfZMYRNmLG2psBx4/TnsYjyoHG8AWExhE28sVHA9jEguKvxM/V1kRQa5pD7usoxc/VM8ZeKYvF4lh8xjcaGsafvKXG5eEDx377dcbsnmzG2T1cxnA9IcZGlGVG61EsRxDpxUZVQaZGaOICR4lB6kXTTfrFETaTRsBbjEVJ7jDHK0cEx5OpokameQJGJzGKxhV7xkY3CS5HdmC4RsBblMbq8+dGjSizR33u60c70O9H2wgoSMwu/EflcKhHDSD7R1AtEEjrou1HINCqRxgk+EfNHB9IQ1y1Rx6FrkdYaM9HIX/HR3TT2EdUcr9H62KdR/HSkUcyBtJHwLvzRzXewEeW4Z5H68LARxOSuEcofltHVj16R7eA6UfVltZHcD0QR21FD0fwlidHWPlFRxpvHEc+ObZHA4mgR42XOEfc9W1HXO+ORzhnI0fRYppHftwHSDk1C0jwxhlIWHgFSK1IGUiI9AJIig6vR69F3UcVzOBHZVk4R6jmqUcqqYlHvl+KRyL9gUeJwZtHmF2nR4OPqEdSp0ZHZLseR8IGEEdtRdtGpaymRtk9N0ahRepGecdzRlfKS0YldeNGEGkPR4cFsEYv3cxGF0jjRiopm0bBqF9GhA2zRceYbkZFx6lGmTulRkTYQ0b1ObtGgRX7Ri5uu0RhwxVGyAcqR+FpxEaUNhVHzbuxRjY8c0ZDnPNGgZU7Rq3piUaI9JtGTfOURq5HHUWhVoZG3nHORvH0RkbjNppG5PJsRkFxrEYxd65G8IUIR8EXPUaw4ZFG5h1TxRZqyUUtIQ/F8kEbxSLbv8Wqcb9G+aABxgG8EUYPeppF7MAmRukmzUXKwzJF/IciRtEAXsQE1oVGhji2w7WmAEfswAFHfR3CReELJ8UfhQLGV1u3RehqCUZ+HZRGO3CqRc4ZMURG1AFHheuORuY/BUYHX69GxLFOxQWjIsU9Cu/E5WFaRvyHHkY41lVF3ZPhxZf/MERJDIrFaW8NxtEilEZAk7lGJyDcRtqsBsYi21NGSL+DRjjWQ0b35HHFfT/ZxSCwvkbWxeXENjyORiZTm0WC4nvG4ekBxkvIasZLNyjGOgGExuoE6sV+jFlEFK4HxWBUnsUHziNGysOIxdSaZEYIrDzGkKCUxoC3HEabxKbF7uuoxXuUjsbGS6fF2ht8xlRSEMbmPxHGaW8sxtnO58XvpypGGw2QRRSu68VrmrXFtaY5RA3gzcT7OgdGAN5vxt0kNkXl0EbFutrkRQUSLsaZmWFF0m+5RuQDj8aNlzvGz2b1RN4CQUW7uKHFAG8WRuk3s0bmHcxGQWCdxGZmjkTu62hGFK7BRp8ackYPC6XEw2SmRl1LaMW8BWpGyHZ+RKx65Ubt/IFG9pdFRfr+rUbwhUlB9SimRVn1SEYaLw1ErdhDRvHSfUTtDXRGxf6gxeOlL8VvgaJF6bdPxTMz30VjXXxFrBzKRGBUH8YofpBFoiPVxVD8OMUnMVjF7Q2Yxdy1WMWNKK1DxCAKRhdI2kX67RtGZMwFRXxhO0bYgQNE16PwRYqO5EOZmQLGfnuHRrgei8ZiECjFxCCaRVioZ0Zm92tGne/dRa1pgEWhZ5fFcM5Yxc6IzkXQRHhEH/TExKvPAcUhjhRGIY4RRcnlFMZ3nIpEqs9FxOMU/cNDHJPFDU9GxrsnF0aq8bFGw9Ozxa0pDcc3GpzFarx0xARWF8ZLWZ/GrBxCxdhfnkReug3GKcsGxp5eXUWEDcfEliFKRVKWqMYnMbDELEMFRuhIBUYmU4NFyJgLRMh29sT35DlFUHyDxln1r8W1phVG7lreRTtwkEUGgUPGL91MRuU/T8bDZBXGeqUARWTM8cVWDpvGETYlxjqSEkawcsZFBvCOxYy5LcYPi4TG0t4DxgMJQsXyQVfF9bkNxhDH3MX2BtvFvcEXxYofL0U+VwrG845oxsX+6kQofiXG3bWKxRueyMUkBmPG7slDwhNh20VIUKxEw2TKQyxDvkUYJgvGC7Xmw79skMaV1ONFNO9vxqmCecaNKK1DaCKMRDCqn8Z/2dPFcaypRe5a5MXh6e3FrWnexCxlscXKMurFawnLxVN0HsbLEMPF6Nn0xUYDbkZxrCLGne8vxln1WcR+HQzGdJPexYXrNcYW2afGVTAhRpFc3kNqvLrFtaahxpkqOMYOvtzFn5qTxiegscQy5kfGKcsKRvs6PMWUZQzF0ERcRVkXt0N9rjrGJlNsxtJexsaRfutEVTCSxcbcNMYT8iFFlIdZxtEAwsW/7PbFA7gDxx0480WL25JFnk21xq36SMWteodG5WE0Ru/Jn0VE+kdGcRvFxIGVh8V9rhPG8IVBxq8l4MW0yKXGTmIgxsgHZUVCz1fGtYR8xJayjMaNl77FppsnxmuaAEYi/SRGO07ZRMnlw8UPejZD9GwGxKK0Y8U5tATFnRHFRQwCe8SjARHGhJ4oxmPujUb2Bl/FBaPIxXSTEMVkzJVFG55yxTtwfsbYX5NGObQMxgfOv0V3voNFUwUZRu84FUSFWq/F4K2uxtEAGMbyH3JFBoFFRYAmpsYyxGHG1xLixNtoWMaC4r9FhesARnGs5cU8vQrFkA8KxmnejMZ9HVhERbZzQ5Op9sU1zatG61H4RKRwE8ZqvCzGh4XoxUvISkayDPHE8x8VxgrXkcWkTlzGI0o/xQmK48Z78mRFYn9ZxVyPLcZikJ7Ggy8NxnUCSMY3+MLBUA2dxuVhfcaASI9E/WWLxUz3EcdLGTrHTTMNx3bgrsVN887ElUOTxJduDsWSy9dF1edexY/CJcaWkDFGPuiWxtjwpsVrK8rF0t4jxvkg3MbYX93Gio6uxU9eDcf4MXfGv/2MRgfO4EZz1w9GuY0GRE1zxUbG7Z1GlAeZxo8xV8QzM2xG/KnHxlA8Esf026lFc9fyRYC3XMWutoJEkroER4MvIkZ5xz7GsgwsRvhRlUfVeMhH2lsLSHAODEhwHfJHdoCnR1z+0UdcrxFIKA3HRxBnwkeDPwlIhvkNSFSCAEhqLZpHE1K3R/rsAki2U9lHvh/QR7ABmkfUiaZHkRzBR2RK40d/CMhH5+ypR1fK7kdUwd9H/0GCRzmjd0eOhP1H0MTWRxPyR0f9dttGaGJxR0PccEfOt29Hq21LR128kEfUCZhHiZIMR9xXC0eb1SJHV0pxR+nm20dGZBFIQdATSMt/IkgzUw5IenYASBrA6EdCrbNHycXSR3C9x0dThYdHi5uNR1CrgUcTsLVH3nGoRwUy2Ue4D4lHuxZYR8g2Pkf+Qx1HTBXORhdIhEZApBdHf9kdRtejcUZfdnxGjReZRq1YrkZPnoBGfvvfRpRHE0cSFGtGlUNRRq1p/kU2q7xGp2iuRuM2WUbGrRRH/AfyRr1Snka8BV5FoWeqRngLxUa0WTNH93U+RvXK/EaAJppGysNrRlFahEbmHYJGKjoJR9O8jUVJnaBFg8BbRt2k4EYQ6S1G1WfERsj2z0ZQjY5GqRP/RqK0aka30epGm+YhRnEbH8ZYuZBGZ9UzxaabhsUzotBF+Q8BxbaE2UY5RX/FcmhRRAmKzUXptwRGf9mtRcPTP0U/NaJGhJ4rRr4w5UXlYRVG5WFyRvIwpkZIUPRFvcGLRZF+EMZVn4PETYQNxYY4gUYvTHdGs3uyQ2IQmEZs54RGkX5txscpwsRbIJ9FYhCyRfl+ZkXc111FmExNRqabBMYyVT/GUGtuRhHHmsRj7rJF3bUPRuyeQ0b+1L9GTx54xj/GGEafGrRGTJXhRjjWWUXh6Y/FewOQRtxG28U+6IFEgZXjxT0KHUYyVafGKdyXxvHSd8YXyInG5INDxnDObEWQMaHF7lplxoXrVUXYX77E8/0IRa8l1MVaZB/GCWjSRBueFcaiI9TGtoQ4xRdIqETnjD3GFya1RaMBr8Y6I4zGMzNDRR6nZEWBlSBGHoVLRDCZXsbAWwtGFyb9RQU00cTY8OTFQIIWRgWjdsWyDOtFyHZZRpOH9USsC75G2c4Jxst/4sUxd5tFI0ooxk2ECcWU9hRGVME4RdBEukUl5DbGBvCAxXh6kUWEnqdG6SZhRqYK+sXP9wtFJw+vRbrJwEaSyxDGBdI5R1n1F0Z/2ZVFCBsARk8eJkQcfFHEcD2yRe/JsUX7y5pFB84NRh9j1kSEnhtGXP5WxmB2C8WHp4tFqRMARSoYlEbTvFPEOgGtRfHS3USsizdFxf6ARZXUFcVSuBHGNxo1RvCFBcVHcilEM6JSRlN0vESIY1XFpgorRmBUL0bLEHPGDr4ZxhrAncasHL5FiGNWxnL5JkZm92xF54x0Rfd1wEWSOlNGd5wSRE5iCMaX/1jFHOvaRN7ga8WaCI/FNICPxfJBD8RFtpNE4lg/RnvyMMMYBGzGxCDKxXZPLkTBqAzFcvnXRBiVYEYPCwHG/5CUxlfKMsV5WCjF+FOTxejZ9sWHhXLFgZWDxJHtSEUhH6LF14HrRQn5rEWOdUvGjEpVxq62tEU1zdtFbcXuxF8HFkaZKhZGGCaJRa5HucUTYePDibCRxfaX30X5DyVFMlUoRfHSJ8a3QPrEMQg4RjJVIMXC9aBEKO0NRc/VYcZjXZzD8rAERtejIMQXJnfF7lpgxqOSPMbWNO9CGXOPxN0k9kQIGwvGK/Z/xbEursWEfOTFWmQ7xZMYNMXXoxbGSnvPxawctMU+V0tGwMrhxaROAMacEXnGnxpLRRdIIEWV1InECKzIxVCNLsadgGbEzoiwxoQNH8THuqPG1edexu0NfkNN85bFzhlixptmvsY1zcfFTfOBxmua4cXYX1bETx7mxOzAUsYhH5BFR3KfxbPqA8R0k6nGMsRpRcVtXMYehcXF2IEgxmWZs8ZRSZ2/dJM9RtY0s8UBvBBGcM6wxaMBHMZcfq3GldR5xbzj/sWyLpjGLEPERLn8C0XNO0dGEFgZxQBvpUUi29HEHcmNRNxGUsYCCX3GFR1LxkrqdESYu0tGKhgDxqFnUsZSJ1bGC6SNxgWjvkWWskLGmN0exinLJMUs1FfGFyazxNxGk0XqBJBF2/niRd2TC0YBTbzE7J4pxrIMacVuEs3FoWdzxQE8jMbYXwDGLn+URpLLTMaq8T5FZSqCxpaQtUUOvgXGnRFBxUfhJkbo2fDFtabjRWDlhUYQWO3Fn6vXxWznSEaBc2XG/IcRxmDlUMSZu5TFKhgFRjvfOsY1b4/G1sXrRV4py0FZ9cNFFtk7xmEyMkb67YnF46WlRe0NRUavJRREbOcrRBniSsYHX9hEnRGVxm6jUca6SQzF/tRIxWdEwUVLWeZDnBH3xSqpu0Ul5J9FBTQLxuye/MRLyOnFMQguxhzrIsaiRYxF9bm+RQRW20YofhZGx7osxhNhBsYehZlF/tTQxLG/3EXix/jDwTmJRRZqQcYOLVLGyBjLxh4W+sQs1A7FOpL9xf+hh8ZPHq5E6SYhxmNdXcaHltzG/kO0xapg6sZSuILGSQwOx0R62MatadfGsgwFxSxlKUXsL5XF07xUxoPAYcbvOCHG9Ns0xvYGD0XNquPGoWcJxvhTA0TNu6DGCD0JxsE5nsZ4C8bG5WH2xlmGoEX8h+hGoiPZRv5DbMZLyBPFBaPqREMcTcaAt5TFiGMlxSJ968ZHQwzHw2SoRRgmE8WLW9zGzhmFRSg+LUfnalvEgfNVx4lBm8ZSZ4NHcdvGR1jIzEcjSQVI7onQRzeJkkdMBshHvwwFSJBP4kfFb4NH99P4R5eOJUgP+uFH+s3KR0vXy0ebpNdHrzMESCdxyUeaKLRH9CyjR/CW7UdPL9lHJYbIR0DCnEe9EspHmtgBSKjVp0cj6o1HQm38R+m38EfUSXRHns2PRiu2U0fwlopH43ZjRza8m0fH2H1HbPgdR4KiPUev1A5HA4mdRuVhKEcMM8JHKQsLSEejAkhmJxdIevYtSGXICkixbtdHGVHLR1w+y0cQaatHbzCjR3Wxr0c7cGVHITCRR3S11UfqZLdHicHWRxnRf0eO5DdHYUMsR6rxIkaY3VhGfjsAR1lGAEffTw1COoHQRtpbAEdnRK1Gp1clRh4njUYYlaRGhkm6RinLU0a9wb1GAwkSRTlF/kbxUq5GFybXRtrbPEc1TdFGxtwWRk7RZUZikEtHLGU0Rzys5UZlmZ5G23m4RrsWo0ZbIFxGTtFHRmWqAEe5fANHu5YwRfMf5EV7lIdGYNTjRktZH0boyP9GA2cfR9a0mkbTjRhHpnlhRpFtlEZbQg5GawmLxcc6nkYYBEjGjzEuRrWmz0aOdQVF2ooyRqHWNEWSy1VGw9MdRt4CUUV9rkxG8IVkRhemzkbTTaRGns0HRmL/skYpy4bFkKA4xBZqzUVfdlJGppvGRbPq80LSb+XFqRMGRg3ghUbQs4vFGw0cRr99tkbtDYnGzSqnxsh2KEbmHV1GTWJgRphMlUP0W5dGvcGvRQBvQcM2PJdFS8jhRUtZDUYnMY7FAit9xgbwkkV9ro/G4C1URZOYkEaw8tVGcZvRRqUsWEZy+T9G1jRPxcnln8VDHC/FecdSRmuJmcbx0jbGUHyRxk7R1cUsQ7LFETa0xJHtFsZDHP/F3+A7RIVayUU3icfFwFvYRTJVsMPvya/FhjhVxm4SYsaYTEVGnYAexR6nAEVDi7hF+aC7xf7UKMZH4Q7Fj1OcRBovvUW62pxFs+ouxrTIIkUHX+xF3SS6xVK4EcZMNwnCNV4SRpi7NsQubq9GgQTxRb3jCUb026VFUriew90kJkb3dXTF/yHFxAxxUEVrGqDG1eeAxW1WdcW+MGZGQ4t0xQWjEsQawLlFMlVwRU3z7MXMzHBF93X+RdzGgMY2PH9G7J44Ru7rVEUkKJxFJlMVRNBEU0YeFtZFecdZRPAWREWC4t1Fb4HIxQffgUbaikPGK/bDxUYlAUWX/5JFTx5dRvVKwUUIrNpF6nPNRPrtPkZioYzF8WPMwpahj8Z78qZFjReUxlRSDcZvX2pGCD0dxp0RKEYYBMLFq63YROSDTsSutqLDWQaPxnL5x8QIG/7FCBt7RolBMEQ+6DVFyAf9RK8lQEVQDZfGTKbmxTarpsSGyY7FYhALRt7gS8TjFNHFA+euxXgLCsYnD5ZGVMFQRaZ508XtnhDFio4QRsnlAkZoAGNF14H9ReoEH8bNzJhFremTRibC1sQtsvPFidKORY8xQ0UyxNPFiUEFRpSHRcRQjStGkjqpxFYOKcZlGWJE9UqxxJRlvsW90oPGhA39RcEXOUbPZtnFGeIQxcZtDUZxGxzGkKCoRG+B2MV0k5jEApp4RX0dPMaUZRlGqYIiRpf/NMbXo95FZDtxRln1D0ZN825Fj1NfxjXNc8Xn+6lEj1MXxhKDI0ZZ9XlEkxgaRp2AnsSq8ZJE61G6xRxaNMV4egHGYFQUxluxMsY7cDPGwagwxa8lKUYJijpGduCARR1JjcZYqG/GOUX1xY2XksV/SEzGAU0kxGUZNkXc16XFi/3LxWezLMagiYZFvHS1RfypZsYwux9FRcfYxhDpbsYtMqvGRHqRxki/0cWdgFrF1jROxicPNsYhMIbGsgy1xdV4/cbC9SjG4QuVxV1tOcVrCZTG6NktxtLeCUbIdrhFL0x3RicxKERMN6PFkVxQxoEEXcYibARGR+GyRJduJcb1Sn1FVOP3RZf/IERiobZEkjoxRKRwREZ9rlbEyVQCxg+chMaO5BLFppvKRaCJTEaY3b1FqKS6xqg1RcYLJJLGN4kDRioYtUTf4JrGwMp1xkvIv0XKMiBFOUUkxgN4DkaHFsFEibBBxC2yr0V5WCHGZMzNxdtoC8aqYIxFiNLsxWTMTMYDZ7BGETYkxfhTG0X0bN5E4JwxxX0/ZcVUY7TGHqc7RmKhjsWg+IlFtmKGRg8LxcVOQN/FRpROReAcpMZVMJPGMuZPRltCFMZBYGFFlrIrxt9PGsYFEvTE0SKbRArXNkZrK5JF8rDaxfYGb0X9ZSVGM6IcxbTImsUGgUXF0LP7xXEsk0YcfIPFxzqExtQJQMYOLVRG3nH+Rcephca9wUvF2htsRRDHusDHKSpF9+RIxtLe4sWOdUnGqvGixSBBgEbHKcpFjLl+RlMFaUZDi1DGm8SqxS6QRUZWjoDGxLHGRDoBhUXFbeZF8kHfxZoIkMYYBGzGvHSLxqg1dcasHLjFXweQxSxD0kW3QDjGqQKUxr/sZ8ae3qrGbYU+xwwC5Madkd7GXI8OxYBIm8Wb5gHFNIA3xmiRIMag+MLGIzmyxjm0MsY41vVE/BjTxfP93sbS3oLGAAC8xYmw8sbLfwxGBz3Wxjtw6sZUUhFGqz6mRo51C0fzjqtGkstrRczMPEQ2PGPGZtVdxhdIeEWuNuXGZCpQxyuHg8ZRSUdGmEygxrEufsQ6koxGyAfTRgvkBsdU4xrHhA0tRnHbkEdGFORHHTi+R75wokd/CDtH5MO6R3ae+keW0LxHATy5Rz9VzEdzdhtIwdkFSJbys0duY9pH18PzR90T90efXO1HFzevRxPyrke8A+dHEIkNSOf7yEdjLsBHL93ER2X55UcftLFHUqeSRxoP6Ud7AgtIPYowRw+LT0cOvllHQBOCR8h2eEe/PX9HZQqSR/wpXUcxiCFHPyT9RgWjCkcToStHy7C6R77w5EcNgAFICrYNSKIkF0gS4xlIDn7jR7xj7Uc8/cJH49bCRySIqkdQjaFHYRK1R0+PgkfWdLlHEzK8R0eypUcgkKtHqROKRxBHVUeBFe1GbhLBRbn8e0Zi/w9Hm1VLRm40IEYRdihHzeojRzy9ekatWIFG1NoHR+JY20UDeHNGmnfIRtQa3UYOnMtFTx6VRp7NrkazOzRHwZeRRkFg3UR4+q1G6hUxR5BPVUcBDTVHJJepRhuNCUeZmSNGrVjARsKGzUbFj3hG2uwPR5VDtkZ0tRpG+tyjRhDH4kU3muBGT43/RsIGgEbINidHkymLRuMly0Y0gP1FMsRPRl1LVEbysF9GkX5TRbIMKUVMlaNGyAfWRlmGIkbOiHJEZ0QARvdkmEYBTV9G9+SBRR4nrEZDrZZG9pemRr99TEZd7YxGtMgfRlz+CsbKoTTG7J4cRDXNJ0W+n2ZGFB10RlD8tkXKoe9F2PCyRt0kB0ZCz55E4xThRoAmIkXiWFPF5WFaRgfOr8Wn6IJG1jTfRKi1jEbkg8VG/sONRrx0gcXWNDRGAby/RXuD38X7S5PGDU8AxuF6hMVPHrZDfT8/Rpf/N0a+jvdGG57JRt7g/UW3QOZFCySIxTMzm0U3+MLCkf6BxhsNnMUYBH7GTWJQRTqSTkYKRlXGbcWQxXSTPEVCPmhEAG9wRqZ5T8WF6wxGRGmHRNcSmMVseD/GutpSRW9f60VeulHG54wARgmK18QIG1RGurj9RE5A48UtIX9FWDkkRW6jUcSO5AhGIEHxxMeYa0QvTB9GeemCxqg1JcUJOQdHvHQPxtQJMEZB4JVG9pe1xYJRLEZ9rgJFUPyMRkdyXEYu/3lF3SSMRToBVcZtVhtGiv14RktIyEaWkEtGcvlpxoGVGkb6XAlG9gYwRhSuRsZO0dnFi2znxUMLj8Y3+ERGcvmbxV3cEUbu6yDGIuyBRu5aE0bTK9fFQKRIRlpk+8TUmkJFb/ARRlWfiUWiIzjGdJMsReF6O0b1uapEW7H1RcsQA0VfmAjGbqOLRb1SZsbpJrFDutqfxvAWIcbgnIHGFYzUxU8eQkUfYyLF9NuwRnKKB8YRpRXGukmsRvaXW0b/sqHF5WEsRoXrMUVbQpJFN4kBxldbaUXQRGxF3gLpw3c+h8Z3LZFE4zaKxMqhmUU+14VGF0hQRfjCNMUqGB1FS8j1xRDpc0VDHO/Fi9teRm1W10XwFk5GTkB/RQn5vkXDZPZFGJUBxvHSAkZ9P6VGqMYPRdv56MWNBorFGASGRA=="
]

			}
		],
		"application": {
			"bruker_topspin_parameters": {
				"title": "R221\n\n-\nl10 = \t15 (246 us)\nl11 = \t15 (246 us)\nplw1 = \t10 W (100 kHz)\np1 = \t2.5 us\nd1 = \t1.5 s\no1 = \t-9915 Hz\n-r221\nl15 = \t4 (67us, opt)\nspna0 = \tr221_4\nspw0 = \t0.49 W (opt)\nl3 = \t300 (zfillter = 5 ms)\n---\nprobe : \t1.3mm H122012 mode double\nrange : \t-\nshim : \t1.3mm_H13804_NEO\nSR : \tAlanine/101\nfilter 1H : \tyes\nfilter 13C : \tno\nrotor : \t1342\nB = \t3160\nD = \t2370\nnuR = \t60 kHz (fluctuating +/- 60Hz)\nlevel : \t90%\ngain : \t64\n---\nT_set : \t-15C\nT : \t-25.0C\nT_shim : \t24C\nchiller : \tstrong\ngaz flow : \t2000 lph\nframe cool. : \t1000 mbar\nshin flow : \tyes (strong, air)\n-----\n50.08mg (recovered 49.45mg) / 185C / 2 mn / quenched in lN2\nafter one night spinning 60kHz / -18C but probe issues (water condensing on H-1 capacitor) --> probe changed",
				"auditp.txt": "##TITLE= Audit trail, TopSpin 4.1.4\n##JCAMPDX= 5.01\n##ORIGIN= Bruker BioSpin GmbH\n##OWNER= labo750\n$$ /opt/nmrdata/data/pf7_TBennett/nmr/PbBrPerovskite.glass/1016/pdata/1/auditp.txt\n##AUDIT TRAIL=  $$ (NUMBER, WHEN, WHO, WHERE, PROCESS, VERSION, WHAT)\n(   1,<2023-05-14 15:21:03.892 +0200>,<labo750>,<RMN750N>,<cprserver>,<TopSpin 4.1.4>,\n      <new/edc PROCNO=1>)\n(   2,<2023-05-14 18:05:57.283 +0200>,<labo750>,<RMN750N>,<proc2d>,<TopSpin 4.1.4>,\n      <Start of raw data processing\n       xf2 F2: SI = 512 WDW = 1 LB = 5 FT_mod = 6 PKNL = 1 PHC0 = 100 PHC1 = 0 F1: SI = 128\n       data hash MD5: 512 * 128\n       B7 C1 04 82 A9 34 63 42 93 A9 68 27 D9 A6 3F 0B>)\n(   3,<2023-05-14 18:06:05.474 +0200>,<labo750>,<RMN750N>,<proc2d>,<TopSpin 4.1.4>,\n      <Start of raw data processing\n       xtrf F2: SI = 512 WDW = 1 LB = 5 PHC0 = 100 PHC1 = 0 F1: SI = 128 WDW = 1 LB = 5 PHC0 = 0 PHC1 = 0\n       data hash MD5: 512 * 128\n       3F 0E C4 43 01 14 5C 97 57 C4 E1 D3 5F AA 69 33>)\n(   4,<2023-05-14 18:06:45.933 +0200>,<labo750>,<RMN750N>,<proc2d>,<TopSpin 4.1.4>,\n      <xf2 F2: SI = 512 WDW = 1 LB = 5 FT_mod = 6 PKNL = 1 PHC0 = 100 PHC1 = 0\n       data hash MD5: 512 * 128\n       18 06 1F 29 8C CD C9 20 58 BA 15 0D 05 EF 82 2D>)\n(   5,<2023-05-14 18:06:48.859 +0200>,<labo750>,<RMN750N>,<proc2d>,<TopSpin 4.1.4>,\n      <Start of raw data processing\n       xf2 F2: SI = 512 WDW = 1 LB = 5 FT_mod = 6 PKNL = 1 PHC0 = 100 PHC1 = 0 F1: SI = 128\n       data hash MD5: 512 * 128\n       A6 91 F3 60 18 8E 89 87 0F 8E 9D 1D 44 40 12 2D>)\n(   6,<2023-05-14 18:07:00.936 +0200>,<labo750>,<RMN750N>,<proc2d>,<TopSpin 4.1.4>,\n      <Start of raw data processing\n       xf2 same raw n F2: SI = 512 FT_mod = 6 PKNL = 1 PHC0 = 100 PHC1 = 0 F1: SI = 128\n       data hash MD5: 512 * 128\n       33 38 70 CD 9E C7 6D E4 0F 25 EC 52 05 AD 66 ED>)\n(   7,<2023-05-14 18:07:00.949 +0200>,<labo750>,<RMN750N>,<xfshear>,<TopSpin 4.1.4>,\n      <shear ratio: F1 shift 1 ppm shearing ratio 1\n       data hash MD5: 512 * 128\n       A7 BD 0E E8 6B 26 B8 AE 07 F9 FB 08 D1 F5 23 A7>)\n(   8,<2023-05-14 18:07:00.984 +0200>,<labo750>,<RMN750N>,<proc2d>,<TopSpin 4.1.4>,\n      <xht2\n       data hash MD5: 512 * 128\n       A7 BD 0E E8 6B 26 B8 AE 07 F9 FB 08 D1 F5 23 A7>)\n(   9,<2023-05-14 18:07:01.020 +0200>,<labo750>,<RMN750N>,<proc2d>,<TopSpin 4.1.4>,\n      <xif2 F2: FT_mod = 2\n       data hash MD5: 512 * 128\n       26 44 DE 13 4D 18 7E 4D E4 77 40 67 B5 33 08 6A>)\n(  10,<2023-05-14 18:07:01.040 +0200>,<labo750>,<RMN750N>,<proc2d>,<TopSpin 4.1.4>,\n      <xfb same F2: WDW = 1 LB = 5 FT_mod = 6 F1: SI = 128 WDW = 1 LB = 5 FT_mod = 4 FCOR = 0.5 PHC0 = 0 PHC1 = 0\n       data hash MD5: 512 * 128\n       64 07 64 D8 53 70 96 51 CE 37 FC 79 07 FB 59 83>)\n##END=\n\n$$ hash MD5\n$$ 3B 6A C4 01 A1 B4 B8 A0 69 C8 9F 13 69 23 28 C0\n",
				"audita.txt": "##TITLE= Audit trail, TopSpin 4.1.4\n##JCAMPDX= 5.01\n##ORIGIN= Bruker BioSpin GmbH\n##OWNER= labo750\n$$ /opt/nmrdata/data/pf7_TBennett/nmr/PbBrPerovskite.glass/1016/audita.txt\n##AUDIT TRAIL=  $$ (NUMBER, WHEN, WHO, WHERE, PROCESS, VERSION, WHAT)\n(   1,<2023-05-14 15:21:03.893 +0200>,<labo750>,<RMN750N>,<cprserver>,<TopSpin 4.1.4>,\n      <new/edc EXPNO=1016 PROCNO=1>)\n(   2,<2023-05-14 15:21:17.937 +0200>,<labo750>,<RMN750N>,<cprserver>,<TopSpin 4.1.4>,\n      <changed parameter F2 L3 to 30>)\n(   3,<2023-05-14 15:21:25.599 +0200>,<labo750>,<RMN750N>,<cprserver>,<TopSpin 4.1.4>,\n      <changed parameter F2 L3 to 60>)\n(   4,<2023-05-14 15:21:28.786 +0200>,<labo750>,<RMN750N>,<cprserver>,<TopSpin 4.1.4>,\n      <changed parameter F2 L3 to 300>)\n(   5,<2023-05-14 13:21:34.524 +0000>,<labo750>,<RMN750N>,<go4>,<TopSpin 4.1.4>,\n      <acquisition in progress>)\n(   6,<2023-05-14 16:06:42.102 +0000>,<labo750>,<RMN750N>,<go4>,<TopSpin 4.1.4>,\n      <created by zg on 'AvanceNeo750' (RMN750N) by user 'labo750'\n       on data set with UUID '3f782064-f25a-11ed-a474-0030d62dd915'\n       started at 2023-05-14 13:21:34.533 +0000, POWCHK disabled, PULCHK disabled,\n       completed at 2023-05-14 16:06:42.101 +0000\n       configuration hash MD5:\n       68 91 D2 A3 BD AE 0C B4 B3 57 1B 77 BF 81 DD FE\n       double data hash MD5: 750 * 74\n       ED 09 94 12 F5 49 22 50 E7 9E E6 86 18 53 4E 31>)\n##END=\n\n$$ hash MD5\n$$ A9 5E 40 82 74 5B 28 FC 18 7A EA 3B 86 29 87 9B\n",
				"acqus": "##TITLE= Parameter file, TopSpin 4.1.4\n##JCAMPDX= 5.0\n##DATATYPE= Parameter Values\n##NPOINTS= 77\t$$ modification sequence number\n##ORIGIN= Bruker BioSpin GmbH\n##OWNER= labo750\n$$ 2023-05-14 18:06:42.090 +0200  labo750@RMN750N\n$$ /opt/nmrdata/data/pf7_TBennett/nmr/PbBrPerovskite.glass/1016/acqus\n$$ process /opt/topspin4.1.4/prog/mod/acqdataserver\n##$ACQT0= 0\n##$AMP= (0..31)\n100 100 100 100 100 100 100 100 100 100 100 100 100 100 100 100 100 100\n100 100 100 100 100 100 100 100 100 100 100 100 100 100\n##$AMPCOIL= (0..32)\n-1 0 0 0 0 0 0 0 0 0 0 0 0 0 0 0 0 0 0 0 0 0 0 0 0 0 0 0 0 0 0 0 0\n##$AQSEQ= 0\n##$AQ_mod= 3\n##$AUNM= <shape_r221>\n##$AUTOPOS= <>\n##$BF1= 750.05\n##$BF2= 188.600223\n##$BF3= 750.05\n##$BF4= 750.05\n##$BF5= 750.05\n##$BF6= 750.05\n##$BF7= 750.05\n##$BF8= 750.05\n##$BWFAC= (0..63)\n0 0 0 0 0 0 0 0 0 0 0 0 0 0 0 0 0 0 0 0 0 0 0 0 0 0 0 0 0 0 0 0 0 0 0 0\n0 0 0 0 0 0 0 0 0 0 0 0 0 0 0 0 0 0 0 0 0 0 0 0 0 0 0 0\n##$BYTORDA= 0\n##$CHANFCU= (0..24)\n0 1 0 0 2 0 0 0 0 0 0 0 0 0 0 0 0 0 0 0 0 0 0 0 0\n##$CHANREC= (0..24)\n0 1 0 0 2 0 0 0 0 0 0 0 0 0 0 0 0 0 0 0 0 0 0 0 0\n##$CHEMSTR= <none>\n##$CNST= (0..63)\n1 1 1 1 1 1 1 1 1 1 1 -2 1 1 1 1 1 1 1 1 1 1 1 1 1 0 1 1 1 1 1 60000 1\n1 1 1 1 1 1 1 1 1 1 1 1 1 1 1 1 1 1 1 1 1 1 1 1 1 1 1 1 1 1 1\n##$CPDPRG= (0..8)\n<> <mlev> <spinal64> <mlev> <mlev> <mlev> <mlev> <mlev> <mlev>\n##$D= (0..63)\n0 1 2e-05 3e-06 1e-05 0 1.5e-05 3e-06 0 0 0 0 0 0 0 0 1.416667e-05 1.416667e-05\n0 0 0 0.05 1e-06 0 0 1e-06 1e-06 1e-06 1e-06 1e-06 0 0 0 0 0 0 0 0 0 0\n0 0 0 0 0 0 0 0 0 0 0 0 0 0 0 0 0 0 0 0 0 0 0 0\n##$DATE= 1684080402\n##$DATE_START= 1684070494\n##$DE= 4.8\n##$DE1= 4.5\n##$DE2= 2\n##$DEADC= 0.5\n##$DECBNUC= <off>\n##$DECIM= 320\n##$DECNUC= <off>\n##$DECSTAT= 4\n##$DEPA= 4.5\n##$DERX= 1.5\n##$DIGMOD= 1\n##$DIGTYP= 17\n##$DR= 32\n##$DS= 32\n##$DSPFIRM= 0\n##$DSPFVS= 20\n##$DTYPA= 2\n##$EXP= <>\n##$ExpStatus= 4\n##$FCUCHAN= (0..9)\n0 1 4 0 0 0 0 0 0 0\n##$FILCOR= 0\n##$FL1= 90\n##$FL2= 90\n##$FL3= 90\n##$FL4= 90\n##$FN_INDIRECT= (0..7)\n0 2 0 0 0 0 0 0\n##$FOV= 20\n##$FQ1LIST= <freqlist>\n##$FQ2LIST= <hetcor.jos>\n##$FQ3LIST= <freqlist>\n##$FQ4LIST= <freqlist>\n##$FQ5LIST= <freqlist>\n##$FQ6LIST= <freqlist>\n##$FQ7LIST= <freqlist>\n##$FQ8LIST= <freqlist>\n##$FS= (0..7)\n83 83 83 83 83 83 83 83\n##$FTLPGN= 0\n##$FW= 2.4e+08\n##$FnILOOP= 0\n##$FnMODE= 0\n##$FnTYPE= 0\n##$GPNAM= (0..31)\n<sine.100> <sine.100> <sine.100> <sine.100> <sine.100> <sine.100> <sine.100>\n<sine.100> <sine.100> <sine.100> <sine.100> <sine.100> <sine.100> <sine.100>\n<sine.100> <sine.100> <sine.100> <sine.100> <sine.100> <sine.100> <sine.100>\n<sine.100> <sine.100> <sine.100> <sine.100> <sine.100> <sine.100> <sine.100>\n<sine.100> <sine.100> <sine.100> <sine.100>\n##$GPX= (0..31)\n0 0 0 0 0 0 0 0 0 0 0 0 0 0 0 0 0 0 0 0 0 0 0 0 0 0 0 0 0 0 0 0\n##$GPY= (0..31)\n0 0 0 0 0 0 0 0 0 0 0 0 0 0 0 0 0 0 0 0 0 0 0 0 0 0 0 0 0 0 0 0\n##$GPZ= (0..31)\n0 0 0 0 0 0 0 0 0 0 0 0 0 0 0 0 0 0 0 0 0 0 0 0 0 0 0 0 0 0 0 0\n##$GRPDLY= 68\n##$HDDUTY= 20\n##$HDRATE= 20\n##$HGAIN= (0..3)\n2000 0 0 0\n##$HL1= 0\n##$HL2= 90\n##$HL3= 90\n##$HL4= 90\n##$HOLDER= 0\n##$HPMOD= (0..32)\n0 1 1 0 0 0 0 0 0 0 0 0 0 0 0 0 0 0 0 0 0 0 0 0 0 0 0 0 0 0 0 0 0\n##$HPPRGN= 0\n##$IN= (0..63)\n6.66625e-05 0 0 0 0 0 0 0 0 0 0 0 0 0 0 0 0 0 1.35198267882399e+45 0 0\n0 0 0 0 0 0 0 0 0 0 0 0.001 0.001 0.001 0.001 0.001 0.001 0.001 0.001 0.001\n0.001 0.001 0.001 0.001 0.001 0.001 0.001 0.001 0.001 0.001 0.001 0.001\n0.001 0.001 0.001 0.001 0.001 0.001 0.001 0.001 0.001 0.001 0.001\n##$INF= (0..7)\n0 66.6625 0 0 0 0 0 0\n##$INP= (0..63)\n0 0 0 0 0 0 0 0 0 0 0 0 0 0 0 0 0 0 0 0 0 0 0 0 0 0 0 0 0 0 0 0 0 0 0 0\n0 0 0 0 0 0 0 0 0 0 0 0 0 0 0 0 0 0 0 0 0 0 0 0 0 0 0 0\n##$INSTRUM= <AvanceNeo750>\n##$INTEGFAC= (0..63)\n0 0 0 0 0 0 0 0 0 0 0 0 0 0 0 0 0 0 0 0 0 0 0 0 0 0 0 0 0 0 0 0 0 0 0 0\n0 0 0 0 0 0 0 0 0 0 0 0 0 0 0 0 0 0 0 0 0 0 0 0 0 0 0 0\n##$L= (0..31)\n0 2 1 300 1 1 1 1 1 1 1 15 0 1 1 4 299 1 1 1 1 1 1 1 1 1 0 1 1 1 1 4000\n##$LFILTER= -1\n##$LGAIN= -1\n##$LINPSTP= 0\n##$LOCKED= no\n##$LOCKFLD= -1\n##$LOCKGN= -1\n##$LOCKPOW= -1\n##$LOCKPPM= -1\n##$LOCNUC= <off>\n##$LOCPHAS= -1\n##$LOCSHFT= no\n##$LOCSW= 0\n##$LTIME= -1\n##$MASR= 60000\n##$MULEXPNO= (0..15)\n0 0 0 0 0 0 0 0 0 0 0 0 0 0 0 0\n##$NBL= 1\n##$NC= 0\n##$NLOGCH= 4\n##$NOVFLW= 0\n##$NS= 128\n##$NUC1= <1H>\n##$NUC2= <13C>\n##$NUC3= <off>\n##$NUC4= <off>\n##$NUC5= <off>\n##$NUC6= <off>\n##$NUC7= <off>\n##$NUC8= <off>\n##$NUCLEUS= <off>\n##$NUSLIST= <automatic>\n##$NusAMOUNT= 100\n##$NusFPNZ= no\n##$NusJSP= 0\n##$NusSEED= 54321\n##$NusSPTYPE= 0\n##$NusT2= 1\n##$NusTD= 0\n##$O1= -9915\n##$O2= 0\n##$O3= 0\n##$O4= 0\n##$O5= 11276.42\n##$O6= 11276.42\n##$O7= 11276.42\n##$O8= 11276.42\n##$OVERFLW= 0\n##$P= (0..63)\n0 2.5 11.3 2.6 1.5 5 0 0 0 3.2 0 0 0 0 0.7 66.66666 1000 0 0 0 0 0 0 0\n0 0 0 0 0 0 3 5.2 0 0 0 0 0 0 0 0 0 0 0 0 0 0 0 0 0 0 0 0 0 0 0 0 0 0 0\n0 0 0 0 0\n##$PACOIL= (0..32)\n1 0 0 3 2 0 0 0 0 0 0 0 0 0 0 0 0 0 0 0 0 0 0 0 0 0 0 0 0 0 0 0 0\n##$PAPS= 0\n##$PARMODE= 1\n##$PCPD= (0..9)\n100 100 100 100 100 100 100 100 100 100\n##$PEXSEL= (0..9)\n1 1 1 1 1 1 1 1 1 1\n##$PHCOR= (0..31)\n0 0 0 0 0 0 0 0 0 75 0 0 0 0 0 0 0 0 0 0 0 0 0 0 0 0 0 0 0 0 0 0\n##$PHLIST= <>\n##$PH_ref= 46\n##$PL= (0..63)\n120 20.3 4 2 120 3 120 120 120 120 120 1.3 3 6.4 120 120 120 120 120 120\n120 120 120 120 120 120 120 120 120 120 120 120 120 120 120 120 120 120\n120 120 120 120 120 120 120 120 120 120 120 120 120 120 120 120 120 120\n120 120 120 120 120 120 120 120\n##$PLSTEP= 0.1\n##$PLSTRT= -6\n##$PLW= (0..63)\n-1 10 0 -1 -1 -1 -1 -1 -1 -1 -1 -1 -1 -1 -1 -1 -1 -1 -1 -1 -1 -1 -1 -1\n-1 -1 -1 -1 -1 -1 -1 -1 -1 -1 -1 -1 -1 -1 -1 -1 -1 -1 -1 -1 -1 -1 -1 -1\n-1 -1 -1 -1 -1 -1 -1 -1 -1 -1 -1 -1 -1 -1 -1 -1\n##$PLWMAX= (0..7)\n457.7586 0 0 0 0 0 0 0\n##$PQPHASE= 0\n##$PQSCALE= 0\n##$PR= 1\n##$PRECHAN= (0..32)\n-1 0 2 -1 3 -1 4 -1 1 -1 -1 -1 -1 -1 -1 -1 -1 -1 -1 -1 -1 -1 -1 -1 -1 -1\n-1 -1 -1 -1 -1 -1 -1\n##$PROBHD= <H122012_0003 (PH MAS DVT 750W4 BL1.3 X/Y/H)>\n##$PROBINPUTS= (0..15)\n<1H> <31P-15N> <1H/31P-15N> <> <> <> <> <> <> <> <> <> <> <> <> <>\n##$PULPROG= <pf_R221>\n##$PW= 0\n##$PYNM= <acqu.py>\n##$ProjAngle= 0\n##$QNP= 1\n##$RECCHAN= (0..9)\n0 1 4 0 0 0 0 0 0 0\n##$RECPH= 0\n##$RECPRE= (0..24)\n-1 0 -1 -1 4 -1 -1 -1 -1 -1 -1 -1 -1 -1 -1 -1 -1 -1 -1 -1 -1 -1 -1 -1 -1\n##$RECPRFX= (0..32)\n1 0 1 1 1 0 0 0 0 0 0 0 0 0 0 0 0 0 0 0 0 0 0 0 0 0 0 0 0 0 0 0 0\n##$RECSEL= (0..24)\n0 0 1 0 0 0 0 0 0 0 0 0 0 0 0 0 0 0 0 0 0 0 0 0 0\n##$RG= 45.2\n##$RO= 0\n##$RSEL= (0..24)\n0 1 0 0 4 0 0 0 0 0 0 0 0 0 0 0 0 0 0 0 0 0 0 0 0\n##$SAMPLEID= <>\n##$SELREC= (0..24)\n0 0 0 0 0 0 0 0 0 0 0 0 0 0 0 0 0 0 0 0 0 0 0 0 0\n##$SFO1= 750.040085\n##$SFO2= 188.600223\n##$SFO3= 750.05\n##$SFO4= 750.05\n##$SFO5= 750.06127642\n##$SFO6= 750.06127642\n##$SFO7= 750.06127642\n##$SFO8= 750.06127642\n##$SHAPPR= (0..15)\n0 1 1 1 1 1 1 1 1 1 1 1 1 1 1 1\n##$SOLVENT= <None>\n##$SOLVOLD= <off>\n##$SP= (0..63)\n120 6 6.5 0 0 0 0 0 0 0 0 0 0 0 0 0 150 150 150 150 150 150 150 150 150\n150 150 150 150 150 150 150 120 120 120 120 120 120 120 120 120 120 120\n120 120 120 120 120 120 120 120 120 120 120 120 120 120 120 120 120 120\n120 120 120\n##$SPECTR= 0\n##$SPINCNT= 0\n##$SPNAM= (0..63)\n<r221_4> <tcn55> <ramp.75> <gauss> <gauss> <gauss> <gauss> <gauss> <gauss>\n<gauss> <gauss> <gauss> <gauss> <gauss> <gauss> <gauss> <gauss> <gauss>\n<gauss> <gauss> <gauss> <gauss> <gauss> <gauss> <gauss> <gauss> <gauss>\n<gauss> <gauss> <gauss> <gauss> <gauss> <> <> <> <> <> <> <> <> <> <> <>\n<> <> <> <> <> <> <> <> <> <> <> <> <> <> <> <> <> <> <> <> <>\n##$SPOAL= (0..63)\n0.5 0.5 0.5 0.5 0.5 0.5 0.5 0.5 0.5 0.5 0.5 0.5 0.5 0.5 0.5 0.5 0.5 0.5\n0.5 0.5 0.5 0.5 0.5 0.5 0.5 0.5 0.5 0.5 0.5 0.5 0.5 0.5 0.5 0.5 0.5 0.5\n0.5 0.5 0.5 0.5 0.5 0.5 0.5 0.5 0.5 0.5 0.5 0.5 0.5 0.5 0.5 0.5 0.5 0.5\n0.5 0.5 0.5 0.5 0.5 0.5 0.5 0.5 0.5 0.5\n##$SPOFFS= (0..63)\n0 0 0 0 0 0 0 0 0 0 0 0 0 0 0 0 0 0 0 0 0 0 0 0 0 0 0 0 0 0 0 0 0 0 0 0\n0 0 0 0 0 0 0 0 0 0 0 0 0 0 0 0 0 0 0 0 0 0 0 0 0 0 0 0\n##$SPPEX= (0..63)\n0 0 0 0 0 0 0 0 0 0 0 0 0 0 0 0 0 0 0 0 0 0 0 0 0 0 0 0 0 0 0 0 0 0 0 0\n0 0 0 0 0 0 0 0 0 0 0 0 0 0 0 0 0 0 0 0 0 0 0 0 0 0 0 0\n##$SPW= (0..63)\n0.49 0 0 0 0 0 0 0 0 0 0 0 0 0 0 0 0 0 0 0 0 0 0 0 0 0 0 0 0 0 0 0 0 0\n0 0 0 0 0 0 0 0 0 0 0 0 0 0 0 0 0 0 0 0 0 0 0 0 0 0 0 0 0 0\n##$SUBNAM= (0..9)\n<''> <''> <''> <''> <''> <''> <''> <''> <''> <''>\n##$SW= 83.3288796824772\n##$SWIBOX= (0..32)\n0 1 0 0 6 0 0 0 0 0 0 0 0 0 0 0 0 0 0 0 0 0 0 0 0 0 0 0 0 0 0 0 0\n##$SW_h= 62500\n##$SWfinal= 0\n##$SigLockShift= 0\n##$TD= 750\n##$TD0= 1\n##$TD_INDIRECT= (0..7)\n0 74 0 0 0 0 0 0\n##$TDav= 1\n##$TE= 258.2321\n##$TE1= 258.2321\n##$TE2= 0\n##$TE3= 0\n##$TE4= 0\n##$TEG= 300\n##$TE_MAGNET= 0\n##$TE_PIDX= 1\n##$TE_RAW= 258.2321\n##$TE_STAB= (0..9)\n2 2 0 0 0 0 0 0 0 0\n##$TOTROT= (0..63)\n0 0 0 0 0 0 0 0 0 0 0 0 0 0 0 0 0 0 0 0 0 0 0 0 0 0 0 0 0 0 0 0 0 0 0 0\n0 0 0 0 0 0 0 0 0 0 0 0 0 0 0 0 0 0 0 0 0 0 0 0 0 0 0 0\n##$TUBE_TYPE= <>\n##$USERA1= <user>\n##$USERA10= <>\n##$USERA2= <user>\n##$USERA3= <user>\n##$USERA4= <user>\n##$USERA5= <user>\n##$USERA6= <>\n##$USERA7= <>\n##$USERA8= <>\n##$USERA9= <>\n##$UUID= <3f782064-f25a-11ed-a474-0030d62dd915>\n##$V9= 5\n##$VALIDCODE= -1\n##$VALIST= <valist>\n##$VCLIST= <>\n##$VDLIST= <>\n##$VPLIST= <>\n##$VTLIST= <>\n##$WAVEMAKER= (0..7)\n<> <> <> <> <> <> <> <>\n##$WBST= 1024\n##$WBSW= (0..7)\n5 10 10 10 10 10 10 10\n##$XGAIN= (0..3)\n670 0 0 0\n##$XL= 0\n##$YL= 0\n##$YMAX_a= 3225024902\n##$YMIN_a= -1129470273\n##$ZGOPTNS= <>\n##$ZL1= 120\n##$ZL2= 120\n##$ZL3= 120\n##$ZL4= 120\n##$scaledByNS= no\n##$scaledByRG= no\n##$shimCoilTempK= 296.15\n##END=\n",
				"procs": "##TITLE= Parameter file, TopSpin 4.0.1\r\n##JCAMPDX= 5.0\r\n##DATATYPE= Parameter Values\r\n##NPOINTS= 15\t$$ modification sequence number\r\n##ORIGIN= Bruker BioSpin GmbH\r\n##OWNER= labo750\r\n$$ 2023-11-13 11:42:53.008 +0100  CEMHTI/florian@florian-port2\r\n$$ S:/Bruker/TopSpin750/data/pf7_TBennett/nmr/PbBrPerovskite.glass/1016/pdata/1/procs\r\n$$ process C:/Bruker/TopSpin4.0.1/prog/mod/dataserver.exe\r\n##$ABSF1= 0\r\n##$ABSF2= 0\r\n##$ABSG= 0\r\n##$ABSL= 0\r\n##$ALPHA= 0\r\n##$AQORDER= 0\r\n##$ASSFAC= 0\r\n##$ASSFACI= 0\r\n##$ASSFACX= 0\r\n##$ASSWID= 0\r\n##$AUNMP= <proc_1d>\r\n##$AXLEFT= 0\r\n##$AXNAME= <F2>\r\n##$AXNUC= <1H>\r\n##$AXRIGHT= 0\r\n##$AXTYPE= 0\r\n##$AXUNIT= <>\r\n##$AZFE= 0.1\r\n##$AZFW= 0.5\r\n##$BCFW= 0\r\n##$BC_mod= 0\r\n##$BYTORDP= 0\r\n##$COROFFS= 0\r\n##$CY= 10\r\n##$DATMOD= 1\r\n##$DC= 0\r\n##$DFILT= <>\r\n##$DTYPP= 0\r\n##$ERETIC= no\r\n##$F1P= 22.09256572963\r\n##$F2P= -17.0016701484544\r\n##$FCOR= 1\r\n##$FTSIZE= 512\r\n##$FT_mod= 6\r\n##$GAMMA= 0\r\n##$GB= 0\r\n##$INTBC= 1\r\n##$INTSCL= 1\r\n##$ISEN= 128\r\n##$LB= 5\r\n##$LEV0= 0\r\n##$LPBIN= 0\r\n##$MAXI= 50\r\n##$MC2= 0\r\n##$MEAN= 0\r\n##$ME_mod= 0\r\n##$MI= 1\r\n##$MddCEXP= no\r\n##$MddCT_SP= no\r\n##$MddF180= no\r\n##$MddLAMBDA= 0\r\n##$MddMEMORY= 0\r\n##$MddMERGE= 0\r\n##$MddNCOMP= 0\r\n##$MddNITER= 0\r\n##$MddNOISE= 0\r\n##$MddPHASE= 0\r\n##$MddSEED= 0\r\n##$MddSRSIZE= 0\r\n##$Mdd_CsALG= 0\r\n##$Mdd_CsLAMBDA= 0\r\n##$Mdd_CsNITER= 0\r\n##$Mdd_CsNORM= 0\r\n##$Mdd_CsVE= no\r\n##$Mdd_CsZF= 0\r\n##$Mdd_LrLAMBDA= 0\r\n##$Mdd_LrNITER= 0\r\n##$Mdd_LrRANK= 0\r\n##$Mdd_LrZF= 0\r\n##$Mdd_mod= 0\r\n##$NCOEF= 0\r\n##$NC_proc= 10\r\n##$NLEV= 6\r\n##$NOISF1= 5\r\n##$NOISF2= -5\r\n##$NSP= 0\r\n##$NTH_PI= 0\r\n##$NZP= 0\r\n##$OFFSET= 46.44979\r\n##$PC= 0.2\r\n##$PHC0= 100\r\n##$PHC1= 0\r\n##$PH_mod= 1\r\n##$PKNL= yes\r\n##$PPARMOD= 1\r\n##$PPDIAG= 0\r\n##$PPIPTYP= 0\r\n##$PPMPNUM= 2147483647\r\n##$PPRESOL= 1\r\n##$PSCAL= 0\r\n##$PSIGN= 0\r\n##$PYNMP= <proc.py>\r\n##$RDF1= 0\r\n##$RDF2= 0\r\n##$RDFWHM= 0\r\n##$RDINT= 0\r\n##$RDPOS= 0\r\n##$REVERSE= no\r\n##$SF= 750.036495959961\r\n##$SI= 512\r\n##$SIGF1= 0\r\n##$SIGF2= 0\r\n##$SINO= 16\r\n##$SIOLD= 8192\r\n##$SPECTYP= <>\r\n##$SREF_mod= 1\r\n##$SREGLST= <RRRRRRRR>\r\n##$SSB= 0\r\n##$STSI= 512\r\n##$STSR= 0\r\n##$SW_p= 62500\r\n##$SYMM= 0\r\n##$S_DEV= 129920\r\n##$TDeff= 1024\r\n##$TDoff= 0\r\n##$TI= <shearing done>\r\n##$TILT= no\r\n##$TM1= 0\r\n##$TM2= 0\r\n##$TOPLEV= 0\r\n##$USERP1= <user>\r\n##$USERP10= <>\r\n##$USERP2= <user>\r\n##$USERP3= <user>\r\n##$USERP4= <user>\r\n##$USERP5= <user>\r\n##$USERP6= <>\r\n##$USERP7= <>\r\n##$USERP8= <>\r\n##$USERP9= <>\r\n##$WDW= 1\r\n##$XDIM= 512\r\n##$YMAX_p= 40000637\r\n##$YMIN_p= -726387\r\n##END=\r\n",
				"acqu2s": "##TITLE= Parameter file, TopSpin 4.1.4\n##JCAMPDX= 5.0\n##DATATYPE= Parameter Values\n##NPOINTS= 76\t$$ modification sequence number\n##ORIGIN= Bruker BioSpin GmbH\n##OWNER= labo750\n$$ 2023-05-14 18:06:41.693 +0200  labo750@RMN750N\n$$ /opt/nmrdata/data/pf7_TBennett/nmr/PbBrPerovskite.glass/1016/acqu2s\n$$ process /opt/topspin4.1.4/prog/mod/acqdataserver\n##$ACQT0= 0\n##$BF1= 750.05\n##$FnILOOP= 1\n##$FnMODE= 5\n##$NUC1= <1H>\n##$NusJSP= 0\n##$NusT2= 1\n##$NusTD= 74\n##$O1= -9915\n##$ProjAngle= 0\n##$SFO1= 750.040085\n##$SW= 19.9989311237945\n##$SW_h= 15000\n##$TD= 74\n##END=\n",
				"proc2s": "##TITLE= Parameter file, TopSpin 4.0.1\r\n##JCAMPDX= 5.0\r\n##DATATYPE= Parameter Values\r\n##NPOINTS= 14\t$$ modification sequence number\r\n##ORIGIN= Bruker BioSpin GmbH\r\n##OWNER= labo750\r\n$$ 2023-11-13 11:42:53.063 +0100  CEMHTI/florian@florian-port2\r\n$$ S:/Bruker/TopSpin750/data/pf7_TBennett/nmr/PbBrPerovskite.glass/1016/pdata/1/proc2s\r\n$$ process C:/Bruker/TopSpin4.0.1/prog/mod/dataserver.exe\r\n##$ABSF1= 0\r\n##$ABSF2= 0\r\n##$ABSG= 0\r\n##$ABSL= 0\r\n##$ALPHA= 0\r\n##$AQORDER= 0\r\n##$ASSFAC= 0\r\n##$ASSFACI= 0\r\n##$ASSFACX= 0\r\n##$ASSWID= 0\r\n##$AUNMP= <>\r\n##$AXLEFT= 0\r\n##$AXNAME= <F1>\r\n##$AXNUC= <1H>\r\n##$AXRIGHT= 0\r\n##$AXTYPE= 0\r\n##$AXUNIT= <>\r\n##$AZFE= 0.1\r\n##$AZFW= 0.5\r\n##$BCFW= 0\r\n##$BC_mod= 0\r\n##$BYTORDP= 0\r\n##$COROFFS= 0\r\n##$CY= 15\r\n##$DATMOD= 1\r\n##$DC= 0\r\n##$DFILT= <>\r\n##$DTYPP= 0\r\n##$ERETIC= no\r\n##$F1P= 0\r\n##$F2P= 0\r\n##$FCOR= 0.5\r\n##$FTSIZE= 128\r\n##$FT_mod= 4\r\n##$GAMMA= 0\r\n##$GB= 0\r\n##$INTBC= 1\r\n##$INTSCL= 1\r\n##$ISEN= 128\r\n##$LB= 5\r\n##$LEV0= 0\r\n##$LPBIN= 0\r\n##$MAXI= 10000\r\n##$MC2= 4\r\n##$MEAN= 0\r\n##$ME_mod= 0\r\n##$MI= 0\r\n##$MddCEXP= no\r\n##$MddCT_SP= no\r\n##$MddF180= no\r\n##$MddLAMBDA= 0\r\n##$MddMEMORY= 0\r\n##$MddMERGE= 0\r\n##$MddNCOMP= 0\r\n##$MddNITER= 0\r\n##$MddNOISE= 0\r\n##$MddPHASE= 0\r\n##$MddSEED= 0\r\n##$MddSRSIZE= 0\r\n##$Mdd_CsALG= 0\r\n##$Mdd_CsLAMBDA= 0\r\n##$Mdd_CsNITER= 0\r\n##$Mdd_CsNORM= 0\r\n##$Mdd_CsVE= yes\r\n##$Mdd_CsZF= 0\r\n##$Mdd_LrLAMBDA= 0\r\n##$Mdd_LrNITER= 0\r\n##$Mdd_LrRANK= 0\r\n##$Mdd_LrZF= 0\r\n##$Mdd_mod= 0\r\n##$NCOEF= 0\r\n##$NC_proc= 10\r\n##$NLEV= 6\r\n##$NOISF1= 1\r\n##$NOISF2= 0\r\n##$NSP= 0\r\n##$NTH_PI= 0\r\n##$NZP= 0\r\n##$OFFSET= 13.73049\r\n##$PC= 4\r\n##$PHC0= 0\r\n##$PHC1= 0\r\n##$PH_mod= 1\r\n##$PKNL= no\r\n##$PPARMOD= 1\r\n##$PPDIAG= 0\r\n##$PPIPTYP= 0\r\n##$PPMPNUM= 0\r\n##$PPRESOL= 1\r\n##$PSCAL= 1\r\n##$PSIGN= 0\r\n##$PYNMP= <proc.py>\r\n##$RDF1= 0\r\n##$RDF2= 0\r\n##$RDFWHM= 0\r\n##$RDINT= 0\r\n##$RDPOS= 0\r\n##$REVERSE= no\r\n##$SF= 750.037286620117\r\n##$SI= 128\r\n##$SIGF1= 0\r\n##$SIGF2= 0\r\n##$SINO= 0\r\n##$SIOLD= 1024\r\n##$SPECTYP= <>\r\n##$SREF_mod= 1\r\n##$SREGLST= <>\r\n##$SSB= 0\r\n##$STSI= 128\r\n##$STSR= 0\r\n##$SW_p= 15000\r\n##$SYMM= 0\r\n##$S_DEV= 129920\r\n##$TDeff= 74\r\n##$TDoff= 0\r\n##$TI= <>\r\n##$TILT= no\r\n##$TM1= 0\r\n##$TM2= 0\r\n##$TOPLEV= 0\r\n##$USERP1= <>\r\n##$USERP10= <>\r\n##$USERP2= <>\r\n##$USERP3= <>\r\n##$USERP4= <>\r\n##$USERP5= <>\r\n##$USERP6= <>\r\n##$USERP7= <>\r\n##$USERP8= <>\r\n##$USERP9= <>\r\n##$WDW= 1\r\n##$XDIM= 128\r\n##$YMAX_p= 40000637\r\n##$YMIN_p= -726387\r\n##END=\r\n"
			},
			"dmfit": {
				"from_filename": "S:/Bruker/TopSpin750/data/pf7_TBennett/nmr/PbBrPerovskite.glass/1016/pdata/1/2rr",
				"save_date": "2023-11-13T10:43:18Z",
				"from_title": "R221",
				"origin": "pf_R221 1H-1H PbBrPerovskite 1016_1 2rr -  labo750\r\n$$ 2023-11-13 11:42:53.008 +0100  CEMHTI/florian@florian-port2\r\n$$ S:/Bruker/TopSpin750/data/pf7_TBennett/nmr/PbBrPerovskite.glass/1016/pdata/1/procs\r\n$$ process C:/Bruker/TopSpin4.0.1/prog/mod/dataserver.exe\r\n S:/Bruker/TopSpin750/data/pf7_TBennett/nmr/PbBrPerovskite.glass/1016/pdata/1/2rr"
			}
		}
	}
}
