# Supplementary material for: Structural dynamics of melting and glass formation in a two-dimensional hybrid perovskite
Source: Nat Commun. 2025 Aug 18;16:7696. doi: 10.1038/s41467-025-61410-z (PMC12361452; doi:10.1038/s41467-025-61410-z)
Supplement: Supplementary file 4 — Source Data [file 41467_2025_61410_MOESM4_ESM.zip › Source Data/NMR_Source_Data/PbBrPerovskite.3 - 207Pb Hahn echo MAS 10kHz, T=185C.csdf]

{
	"csdm": {
		"version": "1.0",
		"read_only": false,
		"description": "T = 185 C",
		"origin": "pf_echomas 207Pb PbBrPerovskite 411_1 1r -  labo200\r\n$$ 2023-03-31 09:09:03.459 +0200  CEMHTI/florian@FLORIAN2\r\n$$ S:/Bruker/TopSpin200/data/pf2_TBennett/nmr/PbBrPerovskite.3/411/pdata/1/procs\r\n$$ process C:/Bruker/TopSpin4.0.6/prog/mod/proc1d.exe\r\n S:/Bruker/TopSpin200/data/pf2_TBennett/nmr/PbBrPerovskite.3/411/pdata/1/1r",
		"timestamp": "2023-03-31T07:09:17Z",
		"dimensions": [
			{
				"type": "linear",
				"count": 4096,
				"quantity_name": "Frequency",
				"increment": "-30.51757813 Hz",
				"coordinates_offset": "83967.05803 Hz",
				"origin_offset": "41.87411194 MHz",
				"label": "207Pb - Frequency",
				"reciprocal": {
					"quantity_name": "time",
					"label": "207Pb - time"
				}
			}
		],
		"dependent_variables": [
			{
				"type": "internal",
				"name": "NMR Spectrum",
				"encoding": "base64",
				"numeric_type": "float32",
				"quantity_type": "scalar",
				"components": 
[
"BcrrwN5dQcG1bg9BfWWzwFnWncBsub7Bhh0ywu32jMERu8PBWiACwuonBMEe5KJBI6lIQGY18MDYySVBKNXFQOQsisAD2J1AqqhHQv0WQUKHLf5ABjkzQXJKpEHXUlw/lP+fwHZON0GK+ldBEzoKQdXuxkDtP4ZBm81SQS1DokGpNsVBQWmDQJhd/kED8N1BonwKQRqoG0FVf6LAl0bYQaQGIkIuUo9BE8JAQGlexr6QnaJBD4GzQUQpekGUNd5AttSOwDb8oL+3kA3A4/ZWP6yYUsECmpu/RJwuQgfOI75nhxbCIlvgQBowdUGxT/dA6KUBQmaeDEG/VAHClpphwReoIcGdFHHBRwCMwW/kjsFl+L9AMx9jwRH3y8GfC6W/kzDcwXxtW8I3FKXBQPZmwXgrxr+29NVBNKkcwVWhikAwe+u/512ewf6HyUHZ0btBBH5/Qcohd8ANn+9AWVoVQov4JEIrg35CHAcOQqX1VMHL+wPCVaOowfBgrcHf8a3BB304QT5AY0HE8YA/9uehwd4YqsGPI6DBYqRMwZSx7UFTdXNByX3UwGV0AkEHdxRCDD8cQqkDw8CdhIFB/oQJQDOUKMLZrjLAiW8AwgqHlcJQRZHCUWgJwqXlzkFFx+++ossEwXrUdj/dq97BvVa6wVvxQMBy1WTBIFSSwUs4ssC9GfLBHKGIwdP4G8H+nPzB+dxpwSYCL78GIoXAj/PdwYGwcsHa/B7AmduGwDBZy0AYPIxAMxcaQm/kakLZPmrA3ZUiwsrPmkG9SvFByOOeQVoOtEEiCKNBMn5jQjS+rkFZNpPA9dEpwXpaMMEPTi1BLa5WwYrKS8Hko2RAejuEQc8Gpj+dQZpACyRiwGjt8cGHVlk/K5XeQJmGIkJeZfhBqHzWwGm/HUIe3kdCcTuvQKcUbMFLPavBOvUBwp9OqUGQqKpBe4cPwc8e90FGLetBb/CZv08XI8Jzk1XCgFwKwv210UAizRRCOrmCQZuUwsB0hbHAmOETQqTiM0LZXoLA0ofgwbloPUGZCspBmN2LPnjaLsALvA/ChKujwbXGq0CLXMJAEisNQka/4kFxYL9BtoSOQTcIOsBPRl9B284EQgKlwEGkwbxBvhhZQT9vp8HkC/nBExRZQTn/EUJcftrBOTWnweN2gUDloAnC34/avzU9AcEVbCjC/sO0P/4U0kD7K+C/crknwJs+s8GHH5bBqOWrwel/0EATnSlBDeBbwW6rEkET4R0/LksNwV2I4cEUufHB9qerwWeyBMJaa7vA8FopQX91pEGhRhBAlKNIQUI/C8ByCPbAN1AgQsP4NMHCBh5BYqx0QX9Mi8FoqFzBhY/lwSlQfkGY+HbB6R4JQYmQdEIM8ydBftwyQJoTBUFl/8tBpneMQbl8kcEuh8vBM4pLwXERncGHZbnBUAxQQUkVdUGm5g1BGkPtQUsMoUErKp7BqKhXwdsYLsAr9t/BP6sAwuk/dcGJzKXBXbYgwiws7MARHjNBTzcHQTiKAUK1yfJB8PYzwH2hpMHl+fjB7ExAwpR9lsG43lfBhmnWwSfzyMHh6klABh11QjCBT0KCGYBBDCmMwWwrbcEr2yvCjyqKwjnVycAnFzlB/8EGwFIIwcFIn4fAtSbWvh+Qf8GCnxhBRj9dQWxAFkEW0gTCHBy1vyGf2sBbNHDC5O2twRV/4cGfT4nBBo+OweA8K8KjoNfBYpFnwWOl9MFq5dfB7MIfQQGtXsB33PDAdri7wQe7pMFMtRrALPcwwbpGd0HdPcZBdc4sQsYLW0HDHuDBaHGMvyPrpUGNpu6/nlEBwm4Sl0B10QfBIXf7wZaRj8D3k2u/Dxu1QbqBgUFfbKvBu0M3wowI+sHy+snBd2oiwj6A8sC4IRHBEXofwRD5R0Dk/p/Bb8BqwdmcrsGvGBrBuhjdQLpMdMFrmrW/OK7swCI9s8BAEkbACWnGwbMvwkE/l4tC+cZ5QtZpvUGimZPBUEwUwt2oFMKSnb7BLgEAwpb2rcGac0hBq462QPrjgcFpFqTB7dViwqqodcJZA8nBG2p5weQwz0ETASZBTqMtwkywOMKF2tzB7IQ0QWbe7sAp9rbBPHTGwT0/iMKZWj/C90W5wJPIHcH8t/5AlqHZQUu44EGNUO1BHTgFwNHND8ESTOFAUcmVwOHC7cFKh0vBffW5QQoXBsGdrSxBXun0QdDb/8C8N4TBiEv4wVfy9sErJtPBysk4wf4mKUEjwglC3C3SQRzrz8C6nhzBjO1HwsSQwMAC8zNCfjtDv9hdl0GP9w9BxxLewYVRpMGprUXCyOYjwr/sasANW3rBUvydwVkt4cGm84TBuQ6TwVdIosEj9XpCKSZVQqP4hEGq+HRBHnywwTR0ecFU8ebA/WqJQTP2B0Kj1xhCQDKIQTbL1j8DCTZC7KzAQS7czUGnuBlBWR0/waESckKF8DpCZFZ2QRiVZcBKa77BmdKswKDFLcIYTRLCs5LJQP1en0DzLTBBgSzJwLYswEDdmyZCXcgVQu10lUExm3rBfkPywPBHr0EZe0ZBWovgQKLlr0COlRnAM5qeQPs7oUE7FCRBYbC1wXgZ58GuFkJAltCPP6ZH0MGjBSfBoL/OQU8KI0HHSQfCCv6iwUBq7sD0m6XA8J7SQJ3By0Fv4GZBgJbawc3byb+UOXzB8HBxQbvCgkLd+L5BY++1QSvHKcEcuRxCk4eNQsmml0HD7ThCTWLkPpMI7cEqWZfBBx4HwT3KHkCYT/HBHnZXwc+tCUHueWDBSC54v1iMP0Ir0xJB/fIDwaDJIkExYqzBw5TOwfOljcLu71zC4BkaQXha2L+MMhVBbd2mQXmA2EDI2LlBMcvTQdNNhj2qlAVB+MqkQMB+dUFhJLpB1KPJQb9JUUKwcuK/KhHbwLGAlEF67fzAhks6QSoQHUIICxVC7haXQbk3NkIMmhlCpH/PwDW9uEAz0BlBTJUPP//gEUG9VmZBWrQEwGRULMFEbmjBvVMewHe8yL9fb7TB1iCTQcWN7UFXEbXBwcnBwfPGlUC53H/BHAKWwe+XBkAggC/CdHwwwhSKtUFuwzxBjR71wQ1EecGKdaLBsBnkwf0VFMBhwhHAc7m9wQDAOcJg3gzCZeDNwQ4kJcKicwrCCgiGP6QXKkH3YCZBv3QEQr99oT53PPPABrSAQUpDJkIJFABC/kb1wZwToMCMCabAOM+KwYSNWT8PK6q/2p7UQe3950EugtJBpPecQASpUcFQNCZBGCIaQuENMkFXLqjBaR4iwboCCsIt4f2/L3yeQOBfw8EKxvQ/4jtDQWw/X0EitC9BWMqzQe+ngcEEKYfBlGCLQemDv0FG+35C7gu3P7/vhcFXqhtCTw3wPjltsMH0yzJAsEKOQDWt1T8KbrNBkTENQY4d+0CQfNZBAiphQSpYNkBOUYlADMJxQULvf0HQdnBBiCjIwRdWPsItesTANRY8wQ4qUcFoadlB8vCLQF4DDMJuNlPBMOrqQAWkBsD5U2vBXOtwQTZPH0LlH1JA4TyBwWDlb74xtBhBb+N3wVJmoMFZ5vk/3B6GQIAWdUC4DnjA4cWdwaaCMsI2X7DBHyNFQDxMB8F1CVPBG1uJwbNC7EA0ccm/6yKzwIFbrkHrST5BnWSOQdEZW0GRDsHAKmu4QWDPUEIszPdBIbWQQexlKkJHNmxCSbkFQgpLfUEaWYZB0ztTwAaJssCQlxPBF3ARwWCyJ0Gl88ZBNSpvQYm0B0GZakM/WPVSwm0WysGH3iFBn0M4wXd8kkATONxALg8xQaqvt0F6jXpBii7LwEex/kD76XTAtCYWwt9+kUA1XuhBqCcaQoub+kDsYATCqZO/wZ3ZGcHIhhHALMP2wPWhUkGG8dVAGrM8QWLx6UCeDcrAdywLQpQl/EBMVVU/4W2UQRg18cF29kXCm5SCwQOi0MH2toPCDUMBwqyc1L4WwRDBC+zjQGEXeEHRUh3Bn1aFQTdDlUHykLm/p6gwQjteUUDFDuPBX4KhwY7gbMHTzQpACAMVwraDD8GSwoNBBaRkwLJBCcLUNoHCzUEGwtBzbkCPHztCMgQ1QnvEOELR0CpCOcQWwJS3FsGhbe/BxsQYwpwCdMBGSH9BQNAjwbge+L+ILK5AdPPAwVqTID9C/lu/wYhiQEcR1sAS3OjBc0a8vLTIfcE0xT5B10V2Qj+2Z0KbZgFCRCOoweMgGML4SnLBVv2Yv7seAMFYSOW/zVKVwdd7iMIqgVbCc0uTQRhEG0LBCTvBLXjnweYizcF89ITB5CK0wdIia8KjyhnCBv8twkS2SsLFPjU/lA81QU4IikCVw7pAnR+ywZNh6MHOrFhBluwiwWX4HMLmcynCg4k2wr5vykCsg9fB9BgPwg3398AZW8bBQF27QSzdmkAWmnzA/YifQVKWMT1ASDFBQqsnQiWWTUJAODzBzZO9wHXuWMHxJ/nBm84iQg44HUH0MbRBfcmkQctw6MGqM7FBOTVFQeT8wUFpBkZCF+yiQRiAO0F/oZ9AegVoQaEnHD/hdXhBv+0AQqHmSsBFNJhBwCGqQQR+iMHg7MHAcGwhQtj4gUL33c1BeXNVQdd1t0H7c6pBNwYGQogDtMCEqr3BngFMQWoEQUFODAvB9joNwVbpOsGpNLzBsIKvwC1WjUEzSldBnPv0wFHNgcHSo3rBv9yjwNTeXUHW1pG+XaFHQTPwFkJp1IdBkTTvwRulUMLOVRTCQAoywpPiw8G3geXBGxZhwkvI2MEQa0PB17n6QOoEmr9peCTBK+1lQZJvsMGABlLBrjM1Qj13EUFH5nfBrYjWQJuGq8H27IvBpyglv697OUFgmIVBPDDBwQ0D88E4EjLCYYLZwQYo9MARw6DBCEwEwEXTwME3odJAX8fUQVADh0GfdylCbG/XQPc8R0GH+ZNBFhp1wYU5xcEwfkPCDKg7woXDAMKtiffBC8yywFhQwUCQ5QDCz75JwsQ/zsHrCelAwqZTQHYf2cAZkNBB4kcWv+l5z8H9wUnBHC8GwsJ50cF0GbDBwfnFwbl8jcCFehXADNSNwfgygsExPwZCDatbQldKQsDtpYrBPcpWQjhfjkInzDhBPtfAwQ1NyMH/dh3CR+1pwnpNJcKyAbjBpfygwPjZ2UHanKtBtcazPwnJJcDA8hdBVOqGQdxXLr8+a2BBvR7oQUOD+UDvrS9BAsovQt5cQ0KQXKVBWih5QcRB68FViRvCFbw3QqWI20Ep96fB5W0BwpuyD8KxfldAXNJAQftam0DBD6/B8ZCrwWttDkHx+x9BzXMkQizjO0LPn4pB/zjqwPgu3cHufTfC2USZwc4ZCkKjXRHBJTTuwSk6WEG+59tAx8mOP+RGOkEMZjJBsRD1vyM5VMJu35zC3XEbwV9Dg0FSCHHAlVstwWqzn8H1sAFCXNPGQfxoIcAYdRpCe7KaQKjWH8JnpQDCX8jXwaAl3sFU+qbBt+ehwWlQjMG6UrPAyvuzwbjtxsFG03/AF4jUQKz7B0EY1T1BImD4QersNEJhthtC8x9Cv1UfusFpoJ/ARiHJwVMYK8IjMcZAJKCJQfZqLEHtJStC2vvVv1H60sGWEt8/xa1YQEg/9kFOgpbAduTqwXY5x0FKwLRBS39vwYj7csFnobdBqBLfQSkki0H+qwxBZ89HQSmDWkI+57VBiDQNwYmRVsDmVI3BGq2TQXRGmkG+8GZAa4CSQUR1p8E3QGXB+VMjQritk0HgrEzA3GIaQhGNAkJF3wlB1A02QnKwBkLDnO1AO4PDQWJPlkEo7qFAx60uwRsd1cAt0ELCkNmIwtq7MUFVwQrBPsAewvfpCsJ0HwvCDuWkQfQ7M0FZ2xjBxW8EQeUTakEY/BFBIGHBv5/KHsHadK7BJwHUQarKkEHas/zBD7zKQYKdCkLoMRfBZcw5wVNEIsJWeirCnSkVQZi7QUEEpY8/OWVuwacEOcK5iBrCjO46wUxFFEC0LZbBQfe+wTVKssFjpv3BUqhawZnKQcA4rp/BxCqfwcYRzkGoAhFCEwAsQiaFuEEG+I9ApH5XQhDhBkI6JilCTDsNQpz2CEEWhfhBrE83wZEtzECHlbBBLj9RvxmmLkGSU7xBETSfQVZu2cArGsJBxU8aQojUxD9tKMDBiwPrQDQXmkF2gPLBvoA7wT/Vw78X9unA2hsQwe2bBcIHDnvBEMG4QbRl0UE60pJA4dUgwfE65MGa585AdJ4LQogL1EFzZs4/PjPcwafHBcEDBBHCLn4kwlh49sHMiubBPTdVwY3WrcH4sinAhLLYwRZqFb7D5KVAT88XwlEh6cAgpK7Bdt7DPxbeFkLVlDVClH5vQkdVAkK/Yk/BA5juwRmEhMH1hRHB9biyQab6IkGyjVLByxcxwhGfHsIyMtpBVzPQQMVackG3AZ5AZt8nQSLlGEJrX0hBhHQbQjNTfsEXk7vBEkPXv8u3gsGxLiZAJboSwg6RnME9BgDCm9AfwhiVrT+YITrBlBWOQYhuUkHa+g7Cc62ewd3hxUF2t+1BhfpOQlk9R0LOiFnBOt4vwltqdsJgIHnBHv84QbVSfMHRcsLAwA87wvWBRcJc8yfBNgzhwVobAcEQuGlB4NyKP+sSRUGJQZA/9HjbwfpxDsIhduvBylv4wBIMzMBu+I9BAcGzQRXjEsKnQN3BMy2VQRebEEE+1+LAdtKgQWcBgEExoPHBhocdwBtqo0HstmhBKyFdQn3N20Aij3rC/ra0wVDzNkHV1z7A1+IkwqC+BcLooUvB2LAqQa1RMEKyMJjBxlXJwF8TaUKdJaxBvgcZQYmY5UGZw8xB1rYoQKMKbsHaHw3CaMK5v1xkjEGSriXC3/+5wet5YkGN7y1CttM3Qsgpo0EFU29AH4wVwlzEzsEIaADCcnjPwVjcG8Hm5gfCPC6Nwfs/WsFBUedAFF6EwIV+QcGgzHhBdmd1wfWxWcGhM3PBDr6oPopXJ0IXlFhBwJfYwV2EV8FgdxFC4ocqwJg54cGs8CFCzjAjQu3RM0GMHKRBFZWdQdsqDcJZRz7CakwrQbZ+kEGTUL9ANnROQZ4WZULLdHBCAwfMQcw6AULR1rpBKmqYQotoq0JQ21JCBaqAQtr4AEEU3/zAuhCpwSMCq8FA1Y1B9vbnwJyvjMEaIbPBHSDQwDlayEGvo/9Bqv6zQZ39P0HpL65Ax9n2wAIDqsCk54nBS/vbQYcNWkKdvBZBEMe9vvwJIkBlYaJAYGXTwQBPLMAlOS5Bx/rtwVHazsAowuLBRAmCwsXyp8I8tg7CYECtQVWP3cFM8XzBX59NwbLmEcJii27Bsl3TwYuPi8E1TfW+tXXTQZP2yUFKro/Cj3ifwvQgTcG8GafBPz7xwd6Ch8EWOetA7/+cwArTHsLOdU3BeHt6wGX5msGRbQfA+3NnQdhoH8GCr6HB9DvdQYQsCkJKKijBN6aNwUVpn8EHYUXCraDNwX5rPUFbbvtByhwOQuNQm0FlngpCNNnZQeheokHoGJnAFXKIwdvgZ0GlmYPBPVKAwdSKBcDzD6BAum5GQfijgkDKk9NBazLhQZYo7EEGUVlBR1kXQUZlzsA5BELBekVNQWMmCcI6TRDC2hoNwpNdiMETSddAwwucwYnxb0HA+1dAhtl/QBWNAEFFcLPAINIuPt2Xl8GomgtCXmr+QZuyQ0FBiK1BciIfwdobokFea6tBiWS4QcT1D0JKMtJBLOwzQtWgrUEUT2jA1qS2wGu3O0FuwylAuIwUwq+uq8EJ/GTBp/fxP5CQUUB5uBHCX775wfAWJEB2R/1Ay+OBwhygOsLzUk9Cw+pcQmvkT0KG99dB/NjVP0J2r0CB6+HAMTwUwgxjX8K3XsvBE6DOwKYPAkJW2kFBpfT0waJ5E0Kq1B1CFbxswdUBjsGO/dlAvqbtQNHB0UGg4IpC8GYhQhxaur5N07M/umrWQVqjBkJyECBC6efuQXCWvkGI2mxCsWv4QR/gskHX/t1BOws1QQmKp0E37SjBg7tGwt9qVMIeaxzC1swdwg6uoMAb5mHBJRR7wux0y8ETjhrBA6d4QUg3qkE8LFC9ECgqQqpxgUKYtG9C75iAQuWtQUJxqQ3CDLMPwmg620GThUdBGlGgvQwuasF29adBTBiEQRS9f8EDVBNChv2OQSlMP0BOMhLBJ39NwudzqMEcoodBKBZuQva2cUKk9EVBRAEvwb5IAUFSSjRCS7HwQFvimcDfbjJC10+JQYnI98FBoZzBZy28QR98HkFUdRLCyzyWwYp2EEGMY71BgIiIQD735MEFTq3BGXoewnlXpMHgCD9B2dvBwTmSgsFzBgI/gZ2gQGhI70GV37NBUwXVQfqbh0EaL7M9HotDwQ/OOcKtWWXAhBbrQQRdCcEltsfA3BbkQdk4NUKDH1pBxsLKwaTCycFumzPBj0axwU8+AcLFYmrBJEiBwMdJkUApxMZAU8X9QX9VJULGtI/AmVchwV7SEkF5uQ1CpispQuW510H1UYNAbmuCwUcFMEGbMSjCdnNOwtaqqkGYxa/ADFVkQcJadkFrtSfCrGJ+wqlbUsIfC25B2kcvQefmk8EsoRXC0+z6wduo4UFjDuFBgbz6QW1U+kCrMczBTBbPwH77QMBQA87Bmndywr+V+sHg9PjAiDgaQYeB/UG0Dx3BOLbpQPUKNEJJ7MhBV4w0wM+2J0BHvoZBprH3QF08NsBs9x3AYGkqQjf2tkGl9YvBCDzdQYAgh0HAK0TAXVNbQSGfiL/6pdLBkAsowqJVDMKZ0qbA42IFQcQsR8F/QrtA28CHQYu76ECjg4hBc+/EwZMIE8IxBxrCLzmwwa1kPEI+0ONBuU8pQa/Dzj/Nym3B5Zg3Qc2zHUJ/F6BClEJbQoRZFkLKWftBJa3owea5oMEzkybBot/YwYJxo79iwa1A73UpwaPo6EDUCaZAJhOvPzRqjkFMaUjBdg8tQG83+kFU1uRBpnCpQcOOb8HU8IpBdRNKQl7XgEFKDjxB0XGEP6RWmsCg5ipCU1mlQRWln8HM1JbBWz6gwQixjkGLnYXAavTcwboR0cDRbV9BYLcHQmua0T34MyTAEL9rwYgUQkBGKeVBP7VowQy6zcDfykvBJqWnwboA48B4Wom/AqGTwUIXS8KrkgvC68nawVG2zsEmdi5BhVwhQm3w/0GwBSJCqmfmQC1vxMEetlbA8WKVwKZ5CUKnMOJA69K4wao0EcHZJMnB8jDlwH/qW8BlxWZB0W6DwZeXAsIO8gDBVcmawd3+l0EJ+cdBuoKLQELfEUERW65BYg6KQf5TZkFUg9ZBjlxJQRsqpMFRHprB5D4/QofCy0F/HtzBOk2owWczMsBb9L5Bk00xQaSoPkE8FDFBAsoFQi/EoEAIYzjCcq+gwbbAOsIFuu/BbtJVQJBXOUEe+k5BL/UOwqZuvMFvJNlBxb50QVy/+8HdpA5A0NOKQS/0a8H+lJrAYrPCweCRuMHTSRFBlzC3QexCokFr8jhBAcCTQbJ6HkJPwSJCevcVQpK2B0IieZhBHVxVQgDn0kFT/ZFBPDkLQhbBDsIpyxY+WJnkv36I8sH3SZJBRQadQHeEqkAEVr1AFP2QQff0gUBzUg3CdGP9wbopFsLG9T/BuG2rwQeHv8G9wVBAtqqWwGRklUFMNwNAsmXGwRtVEcFhUp9AxvM1QY48BUKug3ZC93Vvvn1BzsE7wF1ABYwUwrGW7cG9LslBNS4cQj15b0BV1qnBB876v/P9PL3vp1A+U7RuwIZnJECPiwdBVm2ewUHgsj+UPZhA3TOWwMZBwEEH/bfAieB0QDgD7UG3/StBpW2oQFO92MHRSCLCbUjRwfwRIkG0lzxBXoLcwKwTt0Fym5JBLdL3QXb8FUKtmDpAempDwVEiicDjtdLBN4gmwqZ+KEICat9By8jRwXFoCMExEZ7Bi6A6QerFMEI/V85BdSJVwHixl0HWJeo/JIZJwpwMv8Ev/ObAQeYtQmkGg0KUZZDAZi7kwR0YiEF6ASZBIIn2wXARVkFMFIhBCPTpwCTLHkGKAllBqcNjQA97WkCrdt9B/0mUQK3Ea8Htio7Bf1kdwmkO+8FMWqDBPWsZwuBMFcKrLaBBWbUvPx7BfMGXskdCKlFTQWvPPMKMuvXBXOd7wcMkJr86c4rAso8KwuGqEsG4xg9BV54IwlC1vsGGDyNBKXKAwbrSMsEhAhJBDDvBwd7eVcEBLLbBD9IhwoC25cDNJqfBM4svwc5AN8Eso/XB8LlAws+dg8KOC4pB0nk3QkQYekCFk7BBsrAOQgZBcL+fnlDCDHFSwlE59cGw9IzB6R/dQDyYoUHzyaVBxGDfQazjQkH3BYjBmtdRwSuWgr+QpzBB/ujwQZJQAEJdQ51BSsvfQUYpVEHXigLCno2uPzvY4kHjNP7AuD/DwAE4p8HYQ+rBPV4DQYEhCkFxSmfAayy8QWjrikLDF5RCqL30Qr/5p0MyNgtEAvIYRCuBBURLxstDEIKVQ4SjjUMYo6hDa5e4Q2Ztw0Or6MpD9WLMQywr8kOl/wtErvcSRBUQK0TJ9idEQugORB1pC0Rm8udDcPuzQ+G9mUNwtY9DxWqXQ6+xmEPR9KNDx++NQz7gjUNsEpdDKFl2Q3WqfkOmql5DWTZEQ7pGTEP2LgZD5/rMQu7y1UIhaq9CPNCmQpehRUKGGNpB+N3KQWLgkMDM7QFCMPZBQu/fqEF2I29BdhZMwZiFx8DqaRFBOYU3wNStwsEntC3BRy8owcnkB8JaK3DBznE0wU8OnUAfEANCs/FsQjyYpEGtIdLBJnMlQprKUkJBkp5BatVdQWxnor93PeDBu2lNwtS678CrNAFCL5mgQT6oqsB5Rs7B7C+Xv7MaU0GfwrzBlVcHwgyzxsEzAqVBZfTUQRmwD8JmQbzBXUwpwrdRRMKKy5fB1I7iwWjGLkFebmZBGuDEwJ9fGcEFuivBb9U0QQer00GghD9BOwfTQAFELEJgVjpC3G3lQRGblEF12wpCZk7BQFHYD8JKO6VBCpacQQ3Pjr6GHF9BgweEQHoFj0FlZ6dBbT6nQNeqK0HiXB1BbBQWQbpodkHnNs7BVn0/v98UGcE6bYbCPGwLwF9no79uH2nBDp+hwTGpxMEZv85B6okIQR5zqEHoeBbACGwfwtZFr7/21kBBgwQDQnZkV0HmLkfA3cnAQZ6OMUHIgJzBOCXQwVXAlkDxYxS9sKgnwn586MFNPPBBlLV6QqW8WkEOaIfByFboQR+YZ0JYUDxChJUAQd3sYEFmEq9Bzkc+wvNSLML5/aNBd7ChQU8rfUE3i7lBLUn8wE8VesG3uM5ABl+TwZ5aC8KS5DvB6+m3QPGUpEGrxWRBQ3wOwIwxjEBBPD9BzPPAQS5DNcFZi1vCFj0MwnYvAMJl7J3Benh7wU+vML7RPsBBXM4vQJawq8CASp3BxEGHQK2AgMGiXPbBjI0QQTwF9cHSOljBKO1jQCClBsG0EOhAF7cPQGJYH8FhayDCS3f3wciIt8F1ecpAFWwvQi5OMECKDqNA/wYcQgsln8Cca5nB6SZ9PRtBoMHgepdBMuZtQfKf7cG90q2+PdGkQQhMHECSoBrCQo8DwggaysGLyYDBsOHbPQMbvMFaq1zBQaibQAoHW8ClUrnBaAVhQePjg0IG8RFC//nnwazHacF8XCNBCLttwjeBK8JgrA7BN5AGwQXWckECavhABGokQUNrksE2fFs/i8gBQnQTtb5RkQjB5hKUQaKvRkI1jmtC6xqQQtqIGkLdEHTBJ8d4wdT+HsGTgazBcQulQA7mwUDlgM3BmpJeQf7TuUB5KO1ASgM2QVQazMGOxTxAYBeoQfKp8kE6CqNACD8DQdBUm0CS5APBpqugQVa9/sEu33rAFXeKQSHO3r8RGIFBpu5kwTL2sEEEXbVBdo+zv9cSC8ALbGrBR/siQWS7Qr9SqAlCV9NKQk/eyMBvsZfAxAQJwdfiVMHP4YNBytLKQDx+Q8LWgSbCUSuEQXvDbEFJrR5AhOFYwYd/j8E+vD9BWlBnQUDIAUJ/6GtAhDo8wtYk0sCyfodA6qMAwKFvIUGNtrnAYUM0v5qk2cFZ9ULC1WrMwUR9TcKYIHPCYxrvwUvAksDyHBHBH3vtwPgbsUEvUTrBiOSzQDIC4kExFMjBEZ0WwjUNNcKEjJLAouxPQcmqgUFwPzFCfogEwS9dsb6m1X5BjHaJwdSZ3UBRyqhB46WPwCTnvsBZNY/APxjMwepM+0Eqs4FCDGeXQWkQFcBHoxPCoCSBwYBP1EHsQDhBH061QRULBkI2PhVCwaOKQkz+fEJWFbBAPliMwe6zvcF5c7nB8/lAQTF8o8HWxrvBxOgjQQdVPcLKvQ/CeyNYwBmjS8F6xdbBZOwnwleKTEEfg2RA3fTWwWQvkcH3o//BH2vWwcvREcCqX1ZCh4hQQiUZw0Fb8bhAEKn+wIiYS0FGO9/BUHyewYdyxEEw+5TBjahXwWge9UGTIYXArDrlwfupfj6xULJBaCLAQaaxqUD73ApCcLnwQXDSjsGmcYHAgv4lQQgFnUEpWyZA2ogMQvhlhUKrDZFAHDL6wO6B6MFMDwHC+XiuwRCsr8JujJXCv6OowWy3x0CPzwxCeXSUQZUUdz+jgnNAJQEJQf+8b8GZGjzBGMlrQub9NUJigPDA2FG4wMiYWj/AJ6xBibnrQXmdrkGHKSZC6ULhQcHRo8H1Gek/YnQhQae33b8VWDhBnLvzwNcbEsFXm1jCLJgCwmSrNkJUwdS/Ol2rwZ5dl8AUJ2TBCb4xwV0Fv0FjEhFC6UX3QctTKkIGgB7BHVlDwWHlpUGlDEfAzgVUQSf4j0FIt2fBeF6CQXniwEG7D4nB7t8TQZNFoEEM5yBBceyzwRwFH8L7j1VBH2M1PvgKz0AFmuZBKqgCwk+rkcJ5z67B81EJQY2vA8HCJ5xBqMb/P66jJEHHiURCx/slQsOvLkIYwWBBT2anQQ9SNUL2l9RAIHawwV0VlkD574tB6LKHQR/khkA/NirCVnnIwcaLY8A0CVxC4T/EQkpxg0GwYSnARhkBwZ6jpcFkOABBehEUwY02XsAXB/hBs+o+v/A55sEW6n/A3qZMwQx1g8Hygai/z8FNQRrMSkGmZiHCkVz+wTJE7D7+sjXBJGyfQVAVUELlvUVCc74JQo8rXEG7FKnBjCIWwuWh9z+KnbDBHHyEwrDgSMLE5TXCwRcawEGNSEFNLmJBo7ojQgTVBEBgxAJBJXAAQse6uL9a5G/CkNBuwsxs4kFb2LRBGu4Rwl4vD8LqSivCv6CvwpgPqsKWMeHBYNUFwl7vgMJinInCLhfgwRlnEULGeDNCaas4QU8sv8E3FjjBN+ojQY/D4MHid1rClTNQwq9wacKbMATC00tpweGbvMGEOp3BKYqcwSx5AEH+eMFBZmYHPyTG/cCVRF1AQ2c0QkUiVELVNunANnBcwp0PbMLlNBXB5rseQlAnbcELaDbCwi1pQZGlBkL/OCtCYVWBQlvKvkJQ6aRCUan0Pzkfh8EJ6RNBIHoyQk+QDkL+silAzHK5QeUodUFmGjFBDCidQXQk4L4949RANwYJQtKWREIg8W1C3qHUQZAr3MERLuPBbUQtwiqx08EGceZBvJ0TQWpMGED8MdVBjMy/QUs4L0LeYmNCCsfUQL1ec8HV9Z3BGiGPwbWupkGNQKbB2Yrfwakq/EFVGx1COGIzQr5bAEISOwBBQZmuwEOHl0E8RcdBp5q9wfhZucEwwdbBA73Qweq14T+C2Y3Bzpmfv07gl0ETdq7BbgKcwdAECMFri0RAeyIkQRjln0AwD0tCfwoFQraFhUHHkS1CnqYTQusNvUE/BVfAbVhqQTknm8FRXhjCzF2lQH6PL8LesHrCgLMawppk8cGQ6rHB6XdOQUYXt0HmUYnBkBcdQc+jJ0ITGPtBo/q8wIXHe8FqlfJAVm5JQffsukCfsr7BJ28dQF9xrEE4u5nBLZe0wc9ZT0Fu8gJCv70eP+dcesHIhm9AnMNJwGVXpMEcxIdBa0odQiJsAsFnf57Br9tBwfwHJsL61QLCnL6+QQs+IELBaadBxb4yvzzhEkKoN4xCzsEUQftokcGQkQXCGCnLwVkdp8DGGBFB/5RKQjB7B0DqrQtBpLQjQrARZUGk0xVB2DQSwihbBsKX9CLCNIhxwrKsQMF2Ti5ATQSFvgQZD8H+nF3Bvr+Zwbu5gsH6ZaRBN1goQhMdEkGEiBzCO4BiwK0sSkKCsxtCRQe9P6IAjMFctaXB6bI6wY7wEELYbRNCTFegQX63AkLISYRBdi9ZQeInAkCz+7NAMmbRP2stscE3D4lBwaFHQZGaIEGSsIRCfzpDQgxCDkJ4UXlCGDXyQYbejkHwTOJBrrV2wFu8c8E5RUK+y+IHQuCzOEKkWjpCfOSCQvbbUkJQ3yNCb8E2QUy7p8HzrTLAmzYJQpZQbb9BIdTBuyIVQmWR1EBR5RPBI3KYQUznIcA2MBpBywfPwMOXAUEkMORBBaPuPe4b2EC3qf9AZ7PbPq6qDUH7D9VBV5NYQrMSEUIt8PNADpb9QaNCyEFc9vRBmbL5QTkLAkLj+kFCTrGeP8KVGkJHp7xBfUSLwQXmFEGe7g7CWbbbweXlPcGmmwpCOU2IQkbND0LwHltBm0sIwurZAsJFeBPCG9hWwfiHtkH7h59BMUAWQuaYMUKCQa9Bl8wIwQIKk0FwBlZBIllTQafvmkHyAqbBp4AlwZtV4r740VRBa7lMQFXP68HmBvvBE3KavwOniz8oLf1AcIyKQvNpCUIqVbhB62kcQiOBuUDPZhBASLwNwcZrdcAvXo7ByAqvwbwHz8EbbvrBOX6pwdgEScK8/THChDIawir4U8JMCifCjHpaQMqpH8H5x2TCgP60QHSr5EDWtSnCQyAtwYuTi8ByKMO/0uLcQZTZF0JmsgBCDCpgwZqSO8JeOZbBZS4QwtEWi8J6vVrCL4zZwf6i2EFRcYpAjwc4wobjIEFYSVlA8jwJwm4DCkBCd7lB1AHZQe9vlkBvNA/BRl6gwWA0CMKlfCjATAgMQq8TgEKsMOZBgxDywSivFsLIiJjBnMuEwU+mw8F9j3pBmsbSQW+QwL80sRTAYEcTQvQXKELj7dzB3iunwf8QhkGEPttA4XK7QNiY1sGEVl3Cd/hewXK5wsDCyl/B6D69QdA4v8EFcBfCSi4aQRIW58EiDobBclBXwZwclcKOjSPCV9paQPoc28DkenXBxu6iwSMbHz+sc7RAYGWdQKf8XkEXiB1AxR80wf2NXMIXm87BerCEQXuhjsGAZoFB1afZQZL8LsE4d9zBC8QEwgP4WkAR/gpBCp5JwUAedUFIvpxBWYl3wQCDpMEJiazBMabEwctE+8H0b6jBWIwdQaSWmcBHcovBLk5RQA6DtEE4B7U/PMkPwk2AssGSXh9C3euVQkKJLkJbgTxAixQAwv40/MAvQDxBbAf2wGmvSsDM/PbBhR4qwXXyk0AwRiXBRW4AQQfGnEB1cgdCHKiuQVuczMHp6hjCb9wMwmrMKcGSNLfBAAJgwR41a8B7tN7BqpDmQCeZLUHgDxHCOePAwRSOq8C8I+fBMuDowU+u8MB4q2vBQgstQXaAXUIhtxJCQ4vrPghth8GlZRnBO/hkwYPducGggfJAIxL2QajR/kEe5yJA7GKgwbg7UMEG+57BgRP9wc9+ZsF1MrpAl76lwa7rA8KL5qfBqFiSwUhqmcGjyZ3Av8yNQVwiXkE0z8ZB9roEQiNqPEKH8RlCM0gqQaQqPEFmOIjBLgbOwAYhw7+ALr7AeDPaQDEbisEZgwZBPhwOQVjYhsGRfobBa9kgQIng3kFC0IXBnTkAwohSbkEVGilCIrUxQfiBI8HCi5BBujqKwPqFWsKzgnvCKbOOwc174z90C9HAKNLEQf8klUHT/U/AvYYNQk2FjEIqUTZCRmipQUgHg0HIB989F2AdwYq+psBXaubAisfjwTVBqcG5opLBqhAUwpGu4cENmo/By3ebwJFt98Gql3rChjI9wtUkHcI+obrBpmlFwKUdkEBjPVTBQvNOwSMVdUHko9W/Nhx8QDJkTkGcKpjA0XxcQX1ba0H/P41B5mY8QVp8w0DEQfRBVOP6wK9zr8DlF89AJc3+wFEdCEI//HdBnQvRQShJAEIFonVA/2AJQqoMvUFlUVxBBz2xwGot5r/KwmTAlsjOwecvhUGsgx1C7fgOQlxgkcGN+MfAyL8HQUY9FMK9oQTBhUsNwTnEgkBILpDBQKSFwSonrkEfa2LBi2U9QfM4hEEme8JBIPoCQghbW78swTJBspX4QIA6GMHUmiw+zbvLPv7648HMjQVBm9SBQVJCEsLXEWDCkPeNwrxNk8JG+6/CM/YdwluY98FO8VbCy2ArweSiK8E4PthBV/QrQkzV90GlPLlBue87wTEIkcHA9+vBb+aywb1zrsE4OxnB/CEwQWa3xkCDr3pADfBwwUeJn8Gt9hXC54kdwiUl9sDWFDHAaiSdwGxof8CDwwpBvCRoQHGDzsDBHOBBog8rQlBM5UFUfntBD9q3v/si9UCNiDhBd/qawSzdK8Ijc5zB9vcDQD6saMGEhMXBTuQ1ws9WgsKvU07CykFRQc5Lv0F9ybXBb9RIQfIh5sClACnCS1m/v4af00G0NNNBBeJoQCMOJEIy5FBCP8bcPl1LUD0k6NNBtaXbQR63z0EuDuhB10OQPyFqgkHFUxhCpQXZQY1TEEK75/ZBkKhdQSaKCcF+S6fAbL/WQfsPUkK4tnJCPFguQnS1ND50B5nBMOqZQBMsHkEu2JBANEFXwKhF+8Cx/v7Beqo5wU1T8UFglo/AGWtBQccxzkC8HZBAVz6DQTxkZMJgCHnBx8oJQtFRjz9TkWlBxbEuQo+KN0LdxK5AaXBXwUOMFsC63FFBhAw5QSSEa8FAo05AGhBrwDPSacE0hFBB2fX/wVp9x8FXa8LAwjQcwlaezkEh96hB4w4SwfYS9kEpUEBCl2o9QqlWaMEuF11BQkZ4Qm2YWUE+aK0/7ZQaQT2AykF7AybAQXmEQDyZOkLXfgBCiosVQqhGNcCNssPBQCOmQUyTr0FezdFBDTB+QWLh4MFB8UC/b4vPQTnBB8LawirB1TgBQmn76cHTpBjCS+dywSqp4b/wdvi/g38ZwPx4K0J1QTDAHUQLwifbS0H9LtZAsXPwQY6400Gi88dA73BmQj4hTEKNzvjAOlpowmESasLjXi3C7ntjwnk4BsI/ZujBHJudQHpmIkLaMGDBq9OcweT7vkBH70VB4MhgwT+ovMFWdORABsadwUl1EkFKN+ZBit9uwNCCi0EY3djAJ5KWwXECt0G9QuNBFVzLQLdBr0AUHlfBdqA0wmxgfcGhvwVBKrntQPFaFsEh2gPB4CUpQTMC28COoD5Bl3WeQRssbsEc6AHBuGeLQeMdKEHMIDfB1hAgwmXAcsKAcZDB9QosQbSJHkHXDpZBph0FwT1vYcG+YEpAo5oxQXimDkF5SO3ATdRtwEPrpkCk2rZB2KeZQLhFyMH0IzDBAxGUwQOfS0HtKaVBsR49wO8Q4kFVYadA+yI6QTZc3EEunxDBywRswTgXzcE1kmXBcYuJQEupKcAhvvDBa8SFwTxTyEExt7ZA9PvaQMeabUFU01NA4zEFQTKil0EU19VBjbozQlDjhUJrKxhC+s7OQSWWJ0KBWABCwadbQGA07cG4rvLB40aBwX49m8GNDD3BDXNRQXaACEGbMGBBu6iHQHgx2MEFVpPBH5MvwXnyi0EFXBJCIGX3QX7sxz9n0RnBQwvZQWzI28DeQ7fB1kVcQPHuQMGqRXfBsY9CQH/6kcGPwXHCxLIVwk4MncEDWLXANpjbQZNJPsE3Nj7CcAeWwaOOKMFQrqrBEhW1wazbFcGizYhBPSKAwNTCaEESDEtCOKo0QfbrHsGPierAEfS9QdGtvEFeKRu+DK0fQVcaSEH5COdBEDdXQGPdyMEx5rrB0GKlwd0vMsGu4hLCmKf5wS8kisDbx4rBjS6twYdevcHefRPCUD2JQNcvWkLt0SNC+VaPQQhYU0Hb+AdClQEwQgKS9UHW5s1BptasQbjXqUA4wZbBV5oBQPJ9SUGGuPm+m51MQRCXbUAeHaZAb4D0wFO2A8JzRjPBxb4Ov6aix0F7CaBBBM7vwVi53cHAivvBe+68wd3pkkGu30VCNe8nQrpN2UE0uXZCLF64QVXTscFQMCJBHNydQUPcAEKXRqBBquzAwfnwU8LBqTLC9X7SwQNnScIOajLCqPZIQDL5aEGWBXxBuhzuQciwNkGkVKJB0KRGQjFIV0Kh3W9Cpcf2QUbdjkHiOPdBaPOGQUWHBL9Fl/LAHTAxwYRWJUGW0BdCLuBOQK2p0EAHFhxCy7uQQUMvD0FnRDe+er75QC+4jkF80TlALdk5QZbVq0G4HTVByuI7QYxhsEDbHBJBkBUKQlLnWkG2wlRBTlmAQFc3QMHAbCFC4GwBQnIZmEG4g65BykJ8wGxfFEHHnwFCxl/aQfaGrcDf+ILBMpzqwfokF8Igc4jBl+cqQaIFKUGbTRjCim+KwRgGDMEk3BzCgDO/wWRFHcJDRDrCcrRVwq3QI8K8BETA5KSIwVzG6ME6JUDB6OjhQIwtPsHqY/HB9LMXwVi4KUCqYCJBXZ1pQGiST8FCd8tA3bWkO4RrBsL8axnBe4MFvhmR8T/AU+zA2Hsvwr0FKcGSa4M/jTYYwA2LR0Ee+jTBoSchwrXyFMKQ39dAJYwOwUn9y8Ao1wNCbdb3wKSXvMHqr4rB7dQPwq3WNsFs8BBCAVSCwGN3AMJ+uz/AmeRMwvwLkMHvmFpCXR0VQL73zME69QDBAU18P1BfH0HJ9PtA03HCQfxYfkJpaYZC2UEgQmGmukHrdS5Bx2nZwK0ivMEFCs/BgVPXwX/+8cHZoIrBY3kDQuILREKOm5zBqOAewpcOhsHcid/B9hKFwRwAUkGQINpBS+0SQrI9OUKvq0JBknAqwltbBMJcB5PBa3HkwXJmyEHGX4NC02PJQABsacFEiGNBDvyeP4VeA8EnL6DB8muhwcVvcUBKA1RBxCDcPfJTssH/YUZA5VDPPkoT0sEYpgo/ki4nQdynFEEc2qVBE7s4Qp0MF0Ls91PBBl/GwZBQi0AKwLFBeGmNQbvyAkK+vuZBX8ZvQUMcKb8z+IPBLtbjQI5sxUDg1ZjAdXGbverYwEHqFErAcOFhwr/8qMEHvs/A3JogwrHncMI3CbjBbfpywRiRhcJb3o7C9Shhwm6khsHB57bA3T0XwSOKUMFb5BfC3IV/wE3w+kHxrzNCSQoCQndWgUBQiKtB337SQUifcEFAZqZBgIASwSFXBcKJ8qvBt20Zwa/C0EEd9TpCFWK4QbvHAMEFFG5AZs6lQLPa4UBuDKRBm8HCwT2JekBUt7RBKvGmQO2ejEFF52jAUKUHwSGrDcJcb68/TrIVQm1VW8EqPAnC7w6PwYgMjkCm7izBX+GwwXSNYMFhsSVCIUJSQoJPxUHMbOBBYhuQwU+jlcEy0DHBSe0QQJho0EH4kfRBwZ//Qb4HI0HV53Y9ZIDmwe84ID/dzp5BQcmpQYx6/0Hh6LJBMPHmQfGYOMFFH8ZA71dMwS66R8HBnQ1CD+9cwXSnO0EVk9RByTg8QbXin0GjiQRBIhWOwNHAJEBAKhZCrVa4Qe3+kz9gFgjB79dlQaRrRkLBSIFCVyJWQvcz70C8jD1Bz6qvQfSGvUEYVYpBJVgKQZ1308AxhwjCW3mKQRoTCEJQTDvAGPXPQADPSEBZhiHAh1WDwMM07sHTsMTBO0rjwWPVS8JW8cLBa01cwaT2s8A8FOpBhLonQeQmG8Et0dhBtebaQQ2TQUH2UI1Bt5F4wN7gc8BzTzpBazrOPxG1BMHd7MJBVE4SQiOPvkGl/QRCuiucQVyacMFjxQvCklI1QlmpJUK4EuTBfd8VwDT0ssHo+SHB3NV4wVnFDMAuJDpCrwPWQTzFt0F5XC5BwPeBQdo6P8EZgwfBAhoHPwf/m8G/HkXAYcqFwUUexkF3vAlBP2+NwSGDGsH/B6HB8eqdQbEPbED9k4XBpTPywUUnLME1e5FBgOigwH1zZ8EiLs3BaRiqQIlvLEJyhiZCw3LoQS/wAEJGhd1B3KZmwPYvGMLJFOzBwoi4QZlZtkEuFyZB3UMWQNhbS0HuI4JAPyyrwSdQQUF91odB4Sb2QTv2SEFN5DlAXi4OQoKlmkHWDSpCgcWOQNwHLcJbDTXBNbSuwUY1RsAYDY5BSnpYwbj/OMHBtIVBHerDQcacJsBAk5y+iAeNQW1usMFWQSnCigXJwcVaDsERZrPBRa76wW4b/kFN3UxCBJo7wQJNnMGwWbdB1uBiQV4pFD9rwzvBmE6GwRkiC8F3+J/BdAelQbUsP0LiJCRC/aa6QZLy00FJ5cdBStIQwdU/AEIzTldBPYq+wNhf3EEeAbxBv/3xQb8MkMBQSxPCLY4FwtY8wsD6frHAS8iXwHSoTcED8zDCJ+XcwXHDyMGqX3ZBUO27wX7wj8Is1B6+cugsv8eke8H97ifBdeIKQCN/CkERLUXBr7WgwaQ1ksGbuE/BLiS0Qb99cEKD9LJBL+XIQEx1EUEQW0lB9cWdQWnON8CgadDAmSnTwUdyg8BT9BNCR2s9QWjo5kBb5d1BXQ2sQKHQqUFaZ6NBoJxpwZYA/kFykPJAer2xwBXEt8B5ZRHCB7aHwDK+F8In3WnBoUX/Qd7dC8G4//XB0KJ6P/JwPz8tZzDCIF6zwYJWL8KVaj3CiRiRwDGBDMFrYcvBHtptwiZ3LcLT/I5Azn0WQo7sAUL0Es1B/tP3QYK5lkE2xIPAX1eXwRDpaj8UXmDBdz4Qv+k3Cj8YLdvBcLVpQf5r6kFwVu9ASceSwXoURsIr4IjC/B1HwZpeX0EVg8TBexTZwG8UMsE7BrxB09k8QiARqkAkCptBkc6KQbYTTEH1LEVBzCycwU3jp8D8z7vARJZKwshFE8K0i7fBzDrjwQZCsMGXjCvC3LsLwr+aJMH6nYrB/BbMwfYX+j4WZQtBA1DBwCdhEEIUMxVCLh8MwGkWi0DrGcLAv9TOQDc6TcDRLo7CPecOwpo3TcBEyMrBdT+LwZ+AFMIcxJLBSlOlQPNPBkEZRcpBpdFEQaFWD8FBpBvC/uTDwSUcqkCIk4lArhy2QS+15kGBxIk/ONymwVgazcERsXXBcveewVTrV8IbVPDBlEnVwcYAdsKCnSLC0bKmwM5pAUI3aNxASrsWQGZvQkE2+63BeOOcQOHfmcFRNCrCuEoTQWhiDT+Q6/bBI1GPwBdJhUHnLwRBkYLJQYdaQkLOfDBCUtC7QXc6yUEBddNBxOD+QEHpAsIE3fHBV+tDQfdYFsJOBZXBN7oQQomNj8G416TBxjA8wd3XCcLT6G7BlN5BQcGcO0GPk5S/B8Xrwd1w78HhaVk/mRUFwb6k4cFNvPXBOL5MQbRw7UGsXAtAELW+QQVj30HfUrZBuBOWQZpIy8AZf5rB0DL0wKUPL0JwyydCn6SKQK+9DUJ4m4xB2X73wSxFhz++XCpB0A2pQS427kEfCJVBytk2Qo59Y0HzSUNBLyk5Qvp/k0G8sQNBFTdeQTcEJkJ1UkFCIy4wQh2NFkLD4PTBG0sgwjAqxEAIjDZBe9LLwNjP/cGR/PXBC4S9P7TVAUGzOz5B2YjGQbivXD6pIu2/yHYWPiyJrcG1T8bBcJYWwkUaJsISbvTB+n4/vjC7z0H61H5BAnplwMMtwcGNn0/BHETEQDeoDkH5L/fAoyDgwRhursEREhHBKhlBQLaErD1cT6K/OFYewUzVYcAAPDtBQMSfQOYdkUDtAcXBSZ2YwQ=="
]

			}
		],
		"application": {
			"bruker_topspin_parameters": {
				"title": "T = 185 C\n209Pb Hahn Echo\n\n-\nplw1 = \t176.4 W (80 kHz)\np1 = \t3.125 us\nd1 =\t0.3 s\no1 = \t23000 Hz\nde = \t5.0 us\nns = \t2*1360\n-----\nT_reel : \t185C\nT_set : \t201C\nT_shim : \t43C\nFrame : \t1500l/h\nShim : \t~max pressure (blue pipe)\nTransf. line : \textreme (3500 l/h) --> influence spinning speed\n---\nshim : \tsondeCP4mm.2020\nSR : \tReferences.4mm/#901\nrotor : \tPF + ZrO@ cap\nB : \t2760\nD : \t718\nnuR : \t10.0 kHz (MANUAL)",
				"auditp.txt": "##TITLE= Audit trail, TopSpin 3.6.3\n##JCAMPDX= 5.01\n##ORIGIN= Bruker BioSpin GmbH\n##OWNER= labo200\n$$ /mnt/oldCentos/racine/NMRData/data/pf2_TBennett/PbBrPerovskite.3/411/pdata/1/auditp.txt\n##AUDIT TRAIL=  $$ (NUMBER, WHEN, WHO, WHERE, PROCESS, VERSION, WHAT)\n(   1,<2023-03-29 12:56:05.221 +0200>,<labo200>,<rmn200n.cemhti.cnrs-orleans.fr>,<go4>,<TopSpin 3.6.3>,\n      <created by zg on data set with UUID '1690af0a-ce1e-11ed-a26f-000af7097849'\n       started at 2023-03-29 12:40:14.154 +0200,\n       POWCHK disabled, PULCHK disabled,\n       completed at 2023-03-29 12:56:05.220 +0200\n\n       configuration hash MD5:\n       8D 46 5C 87 EE 21 82 24 84 51 48 3B A3 DC EE 76\n       data hash MD5: 3736\n       B6 54 37 28 9F 45 DA A2 CC 74 95 2C 25 E8 0C C6\n>)\n(   2,<2023-03-29 12:56:05.891 +0200>,<labo200>,<rmn200n.cemhti.cnrs-orleans.fr>,<proc1d>,<TopSpin 3.6.3>,\n      <Start of raw data processing\n       efp LB = 25 FT_mod = 6 PKNL = 1 PHC0 = -30.025 PHC1 = 0 SI = 4K \n       data hash MD5: 4K\n       50 E7 64 CC F0 52 AF 86 B1 8D A3 D4 9F FB 91 78>)\n$$ S:/Bruker/TopSpin200/data/pf2_TBennett/nmr/PbBrPerovskite.3/411/pdata/1/auditp.txt\n(   3,<2023-03-31 09:09:03.484 +0200>,<CEMHTI/florian>,<FLORIAN2>,<proc1d>,<TopSpin 4.0.6>,\n      <pk fgphup PHC0 = -5.1 PHC1 = 0 \n       data hash MD5: 4K\n       83 25 D8 D4 B2 CB 52 67 C4 5A BD B0 AE DA F3 0F>)\n##END=\n\n$$ hash MD5\n$$ 4D 9B B7 2B D4 AE B7 4A 51 27 AF CA 94 AD 8A 66\n",
				"audita.txt": "##TITLE= Audit trail, TopSpin 3.6.3\n##JCAMPDX= 5.01\n##ORIGIN= Bruker BioSpin GmbH\n##OWNER= labo200\n$$ /mnt/oldCentos/racine/NMRData/data/pf2_TBennett/PbBrPerovskite.3/411/audita.txt\n##AUDIT TRAIL=  $$ (NUMBER, WHEN, WHO, WHERE, PROCESS, VERSION, WHAT)\n(   1,<2023-03-29 12:56:05.221 +0200>,<labo200>,<rmn200n.cemhti.cnrs-orleans.fr>,<go4>,<TopSpin 3.6.3>,\n      <created by zg on data set with UUID '1690af0a-ce1e-11ed-a26f-000af7097849'\n       started at 2023-03-29 12:40:14.154 +0200,\n       POWCHK disabled, PULCHK disabled,\n       completed at 2023-03-29 12:56:05.220 +0200\n\n       configuration hash MD5:\n       8D 46 5C 87 EE 21 82 24 84 51 48 3B A3 DC EE 76\n       data hash MD5: 3736\n       B6 54 37 28 9F 45 DA A2 CC 74 95 2C 25 E8 0C C6\n>)\n##END=\n\n$$ hash MD5\n$$ 25 B3 9A 22 89 34 92 E2 03 E5 1E C0 08 6C 20 28\n",
				"pulseprogram": "# 1 '/mnt/oldCentos/racine/NMRData/Local/lists/pp/pf_echomas'\n# 1 '<built-in>'\n# 1 '<command-line>'\n# 1 '/mnt/oldCentos/racine/NMRData/Local/lists/pp/pf_echomas'\n; Hahn Echo under MAS conditions\n\n;set:\n;pl1:    f1 power level for p1\n;p1:     T90 at pl1\n;pl11:   power level for p11\n;cnst31: spinning speed\n;l6:     number of rotor periods in echo delay\n;l16:    rotor periods shift in acq\n;l26:    rotor periods increments\n;-\n;p20:    sauration pulse at pl20\n;pl20:   power level for saturation\n;l20:    number of saturation pulses\n;-\n;pl2:    CP f2 power level for T90\n;p3:     CP f2 T90 @ pl2\n;pl21:   CP f1 power level during contact\n;pl22:   CP f2 power level during contact\n;p15:    CP contact time\n;cnst24: fslg (right) offset in H for better decoupling\n;cnst25: fslg LG offset (fslg), use 'setLG'\n;-\n;spnam1: shape: dfs or gauss100\n;p10:    DFS or RAPT pulse length (1ms or 50us)\n;spw1:   DFS or RAPT power level\n;cnst1:  DFS f1 frequency (1000)\n;cnst2:  DFS f2 frequency (150)\n;cnst3:  DFS frequency step (100)\n;l21:    RAPT number of pulses (2-20)\n;spnam2: RAPT: gauss\n;spoffs1: RAPT offset (+350kHz)\n;spoffs2: RAPT offset (-350kHz)\n;\n;zgoptns: 1, solid, cp, rapt, dfs, no2p1\n;d0:   =3u\n;in_010: =1/swh {f1}, calculated in program\n;nd_010: 1\n\n'l0=0'\n# 46 '/mnt/oldCentos/racine/NMRData/Local/lists/pp/pf_echomas'\n'p11=2*p1'\n\n\n# 50 '/mnt/oldCentos/racine/NMRData/Local/lists/pp/pf_echomas'\ndefine delay tau1\n'tau1=(l0*l26+l6)*(1s/cnst31)-(p1/2)-(p11/2)'\n\n\ndefine delay tau2\n'tau2=(l0*l26+l6)*(1s/cnst31)-(p11/2)-l16*(1s/cnst31)-d10'\n# 73 '/mnt/oldCentos/racine/NMRData/Local/lists/pp/pf_echomas'\n'in0=inf1'\n\n# 98 '/mnt/oldCentos/racine/NMRData/Local/lists/pp/pf_echomas'\n;END ATM\n\n# 1 'mc_line 100 file /mnt/oldCentos/racine/NMRData/Local/lists/pp/pf_echomas exp. def. part of mc cmd. before ze'\n; dimension 1D; AQ_mode \ndefine delay MCWRK\ndefine delay MCREST\n'MCREST = 30m - 10m'\n'MCWRK = 0.333333*10m'\n\n    dccorr\n# 100 '/mnt/oldCentos/racine/NMRData/Local/lists/pp/pf_echomas'\n1 ze\n# 1 'mc_line 100 file /mnt/oldCentos/racine/NMRData/Local/lists/pp/pf_echomas exp. def. of mc cmd. after ze'\n# 101 '/mnt/oldCentos/racine/NMRData/Local/lists/pp/pf_echomas'\n# 1 'mc_line 104 file /mnt/oldCentos/racine/NMRData/Local/lists/pp/pf_echomas exp. start label for mc cmd.'\n2 MCWRK  * 2\nLBLF0, MCWRK\n  MCREST\n# 105 '/mnt/oldCentos/racine/NMRData/Local/lists/pp/pf_echomas'\n# 106 '/mnt/oldCentos/racine/NMRData/Local/lists/pp/pf_echomas'\n'tau1=(l0*l26+l6)*(1s/cnst31)-(p1/2)-(p11/2)'\n\n'tau2=tau1-l16*(1s/cnst31)+d10'\n\n;---------- saturation loop & recycle delay ---------------\n# 120 '/mnt/oldCentos/racine/NMRData/Local/lists/pp/pf_echomas'\n   d1\n# 122 '/mnt/oldCentos/racine/NMRData/Local/lists/pp/pf_echomas'\n;----------- NOE transfert --------------------------------\n\n\n# 129 '/mnt/oldCentos/racine/NMRData/Local/lists/pp/pf_echomas'\n;----------- dfs or rapt ----------------------------------\n# 150 '/mnt/oldCentos/racine/NMRData/Local/lists/pp/pf_echomas'\n;---------- first pulse -----------------------------------\n\n  (p1 pl1 ph1):f1\t\t\t\t\t\t\t\t\t\t\t\t\t\t\t\t\t\t\t\t  ; 1 pulse\n\n# 158 '/mnt/oldCentos/racine/NMRData/Local/lists/pp/pf_echomas'\n;---------- tau delay -------------------------------------\n\n\n# 162 '/mnt/oldCentos/racine/NMRData/Local/lists/pp/pf_echomas'\n  tau1\n;---------- second pulse ----------------------------------\n  (p11 pl1 ph2):f1\n;---------- acquisition -----------------------------------\n\n  tau2\n\n go=2 ph31\n# 1 'mc_line 177 file /mnt/oldCentos/racine/NMRData/Local/lists/pp/pf_echomas exp. mc cmd. in line'\n  MCWRK wr #0\n  MCWRK zd\n  lo to LBLF0 times td0\n\n# 178 '/mnt/oldCentos/racine/NMRData/Local/lists/pp/pf_echomas'\n# 182 '/mnt/oldCentos/racine/NMRData/Local/lists/pp/pf_echomas'\nHaltAcqu, 1m    ;jump address for protection files\nexit\n\n# 193 '/mnt/oldCentos/racine/NMRData/Local/lists/pp/pf_echomas'\nph1=  0 1 2 3     ; Hahn Echo (no CP)\nph2=  0 0 0 0  2 2 2 2  1 1 1 1  3 3 3 3\nph31= 0 3 2 1  0 3 2 1  2 1 0 3  2 1 0 3\n\n# 203 '/mnt/oldCentos/racine/NMRData/Local/lists/pp/pf_echomas'\nph20= 0 1\n\n\n",
				"acqus": "##TITLE= Parameter file, TopSpin 3.6.3\n##JCAMPDX= 5.0\n##DATATYPE= Parameter Values\n##NPOINTS= 11\t$$ modification sequence number\n##ORIGIN= Bruker BioSpin GmbH\n##OWNER= labo200\n$$ 2023-03-29 12:56:05.222 +0200  labo200@rmn200n.cemhti.cnrs-orleans.fr\n$$ /mnt/oldCentos/racine/NMRData/data/pf2_TBennett/PbBrPerovskite.3/411/acqus\n$$ process /opt/topspin3.6.3/prog/mod/go4\n##$ACQT0= 1000000\n##$AMP= (0..31)\n100 100 100 100 100 100 100 100 100 100 100 100 100 100 100 100 100 100\n100 100 100 100 100 100 100 100 100 100 100 100 100 100\n##$AMPCOIL= (0..19)\n-1 0 0 0 0 0 0 0 0 0 0 0 0 0 0 0 0 0 0 0\n##$ANAVPT= -1\n##$AQSEQ= 0\n##$AQ_mod= 3\n##$AUNM= <au_zgonly>\n##$AUTOPOS= <>\n##$BF1= 41.872579\n##$BF2= 200.15\n##$BF3= 200.15\n##$BF4= 200.15\n##$BF5= 200.15\n##$BF6= 200.15\n##$BF7= 200.15\n##$BF8= 200.15\n##$BWFAC= (0..63)\n0 0 0 0 0 0 0 0 0 0 0 0 0 0 0 0 0 0 0 0 0 0 0 0 0 0 0 0 0 0 0 0 0 0 0 0\n0 0 0 0 0 0 0 0 0 0 0 0 0 0 0 0 0 0 0 0 0 0 0 0 0 0 0 0\n##$BYTORDA= 0\n##$CAGPARS= (0..11)\n0 0 0 0 0 0 0 0 0 0 0 0\n##$CHEMSTR= <none>\n##$CNST= (0..63)\n1 1 1 1 1 1 1 1 1 1 1 1 1 1 1 1 1 1 1 1 1 1 1 1 1 1 1 1 1 1 1 10000 1 1\n1 1 1 1 1 1 1 1 1 1 1 1 1 1 1 1 1 1 1 1 1 1 1 1 1 1 1 1 1 1\n##$CPDPRG= (0..8)\n<> <> <cw> <> <> <> <> <> <>\n##$D= (0..63)\n0 0.3 0 0 0 0 0 0 0 0 0 0 0 0 0 0 0 0 0 0 0.015 0 0 0 0 0 0 0 0 0 0 0 0\n0 0 0 0 0 0 0 0 0 0 0 0 0 0 0 0 0 0 0 0 0 0 0 0 0 0 0 0 0 0 0\n##$DATE= 1680087365\n##$DATE_START= 1680086414\n##$DE= 5\n##$DECBNUC= <off>\n##$DECIM= 160\n##$DECNUC= <off>\n##$DECSTAT= 4\n##$DIGMOD= 1\n##$DIGTYP= 12\n##$DQDMODE= 0\n##$DR= 20\n##$DS= 0\n##$DSPFIRM= 0\n##$DSPFVS= 20\n##$DTYPA= 0\n##$EXP= <SOLIDS1H>\n##$FCUCHAN= (0..9)\n0 1 0 0 0 0 0 0 0 0\n##$FL1= 0\n##$FL2= 0\n##$FL3= 0\n##$FL4= 0\n##$FN_INDIRECT= (0..7)\n0 0 0 0 0 0 0 0\n##$FOV= 0\n##$FQ1LIST= <>\n##$FQ2LIST= <>\n##$FQ3LIST= <>\n##$FQ4LIST= <>\n##$FQ5LIST= <>\n##$FQ6LIST= <>\n##$FQ7LIST= <>\n##$FQ8LIST= <>\n##$FRQLO3= 291921\n##$FRQLO3N= 2\n##$FS= (0..7)\n83 83 83 83 83 83 83 83\n##$FTLPGN= 0\n##$FW= 4032000\n##$FnILOOP= 0\n##$FnMODE= 0\n##$FnTYPE= 0\n##$GPNAM= (0..31)\n<> <> <> <> <> <> <> <> <> <> <> <> <> <> <> <> <> <> <> <> <> <> <> <>\n<> <> <> <> <> <> <> <>\n##$GPX= (0..31)\n0 0 0 0 0 0 0 0 0 0 0 0 0 0 0 0 0 0 0 0 0 0 0 0 0 0 0 0 0 0 0 0\n##$GPY= (0..31)\n0 0 0 0 0 0 0 0 0 0 0 0 0 0 0 0 0 0 0 0 0 0 0 0 0 0 0 0 0 0 0 0\n##$GPZ= (0..31)\n0 0 0 0 0 0 0 0 0 0 0 0 0 0 0 0 0 0 0 0 0 0 0 0 0 0 0 0 0 0 0 0\n##$GRDPROG= <>\n##$GRPDLY= 67.9820404052734\n##$HDDUTY= 20\n##$HDRATE= 1\n##$HGAIN= (0..3)\n2000 0 0 0\n##$HL1= 0\n##$HL2= 0\n##$HL3= 0\n##$HL4= 0\n##$HOLDER= 0\n##$HPMOD= (0..7)\n0 1 0 0 0 0 0 0\n##$HPPRGN= 0\n##$IN= (0..63)\n0 0 0 0 0 0 0 0 0 0 0 0 0 0 0 0 0 0 0 0 0 0 0 0 0 0 0 0 0 0 0 0 0 0 0 0\n0 0 0 0 0 0 0 0 0 0 0 0 0 0 0 0 0 0 0 0 0 0 0 0 0 0 0 0\n##$INF= (0..7)\n0 0 0 0 0 0 0 0\n##$INP= (0..63)\n0 0 0 0 0 0 0 0 0 0 0 0 0 0 0 0 0 0 0 0 0 0 0 0 0 0 0 0 0 0 0 0 0 0 0 0\n0 0 0 0 0 0 0 0 0 0 0 0 0 0 0 0 0 0 0 0 0 0 0 0 0 0 0 0\n##$INSTRUM= <spect>\n##$INTEGFAC= (0..63)\n0 0 0 0 0 0 0 0 0 0 0 0 0 0 0 0 0 0 0 0 0 0 0 0 0 0 0 0 0 0 0 0 0 0 0 0\n0 0 0 0 0 0 0 0 0 0 0 0 0 0 0 0 0 0 0 0 0 0 0 0 0 0 0 0\n##$L= (0..31)\n0 1 1 1 1 1 1 1 1 1 1 1 1 1 1 1 0 1 1 1 16 1 1 1 1 1 0 1 1 1 1 1\n##$LFILTER= -1\n##$LGAIN= -1\n##$LINPSTP= 0\n##$LOCKED= no\n##$LOCKFLD= -1\n##$LOCKGN= -1\n##$LOCKPOW= -1\n##$LOCKPPM= -1\n##$LOCNUC= <off>\n##$LOCPHAS= -1\n##$LOCSHFT= no\n##$LOCSW= 0\n##$LTIME= -1\n##$MASR= 10000\n##$MASRLST= <masrlst>\n##$MULEXPNO= (0..15)\n0 0 0 0 0 0 0 0 0 0 0 0 0 0 0 0\n##$NBL= 1\n##$NC= -4\n##$NLOGCH= 2\n##$NOVFLW= 0\n##$NS= 2720\n##$NUC1= <207Pb>\n##$NUC2= <off>\n##$NUC3= <off>\n##$NUC4= <off>\n##$NUC5= <off>\n##$NUC6= <off>\n##$NUC7= <off>\n##$NUC8= <off>\n##$NUCLEUS= <off>\n##$NUSLIST= <automatic>\n##$NusAMOUNT= 25\n##$NusFPNZ= no\n##$NusJSP= 0\n##$NusSEED= 54321\n##$NusSPTYPE= 0\n##$NusT2= 1\n##$NusTD= 0\n##$O1= 23000\n##$O2= 0\n##$O3= 400.26\n##$O4= 400.26\n##$O5= 400.26\n##$O6= 400.26\n##$O7= 400.26\n##$O8= 400.26\n##$OVERFLW= 0\n##$P= (0..63)\n0 3.125 0 3 0 0 0 0 0 0 0 6.25 0 0 0 0 0 0 0 0 1.38 0 0 0 0 0 0 0 0 0 0\n0 0 0 0 0 0 0 0 0 0 0 0 0 0 0 0 0 0 0 0 0 0 0 0 0 0 0 0 0 0 0 0 0\n##$PACOIL= (0..15)\n2 1 0 0 0 0 0 0 0 0 0 0 0 0 0 0\n##$PAPS= 0\n##$PARMODE= 0\n##$PCPD= (0..9)\n0 0 0 0 0 0 0 0 0 0\n##$PEXSEL= (0..9)\n1 1 1 1 1 1 1 1 1 1\n##$PHCOR= (0..31)\n0 0 0 0 0 0 0 0 0 75 0 0 0 0 0 0 0 0 0 0 0 0 0 0 0 0 0 0 0 0 0 0\n##$PHLIST= <>\n##$PHP= 1\n##$PH_ref= 46\n##$PL= (0..63)\n120 120 120 120 120 120 120 120 120 120 120 120 120 120 120 120 120 120\n120 120 120 120 120 120 120 120 120 120 120 120 120 120 120 120 120 120\n120 120 120 120 120 120 120 120 120 120 120 120 120 120 120 120 120 120\n120 120 120 120 120 120 120 120 120 120\n##$PLSTEP= 3\n##$PLSTRT= -6\n##$PLW= (0..63)\n0 176.4 0 0 0 0 0 0 0 0 0 0 1.4622 0 0 0 0 0 0 0 28 0 0 0 0 0 0 0 0 0 0\n0 0 0 0 0 0 0 0 0 0 0 0 0 0 0 0 0 0 0 0 0 0 0 0 0 0 0 0 0 0 0 0 0\n##$PLWMAX= (0..7)\n1380.3 0 0 0 0 0 0 0\n##$PQPHASE= 0\n##$PQSCALE= 1\n##$PR= 1\n##$PRECHAN= (0..15)\n-1 1 -1 0 -1 -1 -1 -1 -1 -1 -1 -1 -1 -1 -1 -1\n##$PRGAIN= 0\n##$PROBHD= <H140172_001 (PH MAS WVT 200W1 BL4 15N-31P/19F-1H)>\n##$PROBINPUTS= (0..15)\n<31P-197Au> <1H/19F> <> <> <> <> <> <> <> <> <> <> <> <> <> <>\n##$PULPROG= <pf_echomas>\n##$PW= 0\n##$PYNM= <>\n##$ProjAngle= 0\n##$QNP= 0\n##$RD= 0\n##$RECCHAN= (0..15)\n0 1 0 0 0 0 0 0 0 0 0 0 0 0 0 0\n##$RECPH= 0\n##$RECPRE= (0..15)\n0 1 -1 -1 -1 -1 -1 -1 -1 -1 -1 -1 -1 -1 -1 -1\n##$RECPRFX= (0..15)\n1 0 0 0 0 0 0 0 0 0 0 0 0 0 0 0\n##$RECSEL= (0..15)\n0 1 0 0 0 0 0 0 0 0 0 0 0 0 0 0\n##$RG= 2050\n##$RO= 0\n##$RSEL= (0..15)\n0 1 0 0 0 0 0 0 0 0 0 0 0 0 0 0\n##$S= (0..7)\n83 83 83 83 83 83 83 83\n##$SELREC= (0..9)\n0 0 0 0 0 0 0 0 0 0\n##$SFO1= 41.895579\n##$SFO2= 200.15\n##$SFO3= 200.15040026\n##$SFO4= 200.15040026\n##$SFO5= 200.15040026\n##$SFO6= 200.15040026\n##$SFO7= 200.15040026\n##$SFO8= 200.15040026\n##$SOLVENT= <>\n##$SOLVOLD= <off>\n##$SP= (0..63)\n120 120 120 120 120 120 120 120 120 120 120 120 120 120 120 120 120 120\n120 120 120 120 120 120 120 120 120 120 120 120 120 120 120 120 120 120\n120 120 120 120 120 120 120 120 120 120 120 120 120 120 120 120 120 120\n120 120 120 120 120 120 120 120 120 120\n##$SPECTR= 0\n##$SPINCNT= 0\n##$SPNAM= (0..63)\n<> <> <> <> <> <> <> <> <> <> <> <> <> <> <> <> <> <> <> <> <> <> <> <>\n<> <> <> <> <> <> <> <> <> <> <> <> <> <> <> <> <> <> <> <> <> <> <> <>\n<> <> <> <> <> <> <> <> <> <> <> <> <> <> <> <>\n##$SPOAL= (0..63)\n0.5 0.5 0.5 0.5 0.5 0.5 0.5 0.5 0.5 0.5 0.5 0.5 0.5 0.5 0.5 0.5 0.5 0.5\n0.5 0.5 0.5 0.5 0.5 0.5 0.5 0.5 0.5 0.5 0.5 0.5 0.5 0.5 0.5 0.5 0.5 0.5\n0.5 0.5 0.5 0.5 0.5 0.5 0.5 0.5 0.5 0.5 0.5 0.5 0.5 0.5 0.5 0.5 0.5 0.5\n0.5 0.5 0.5 0.5 0.5 0.5 0.5 0.5 0.5 0.5\n##$SPOFFS= (0..63)\n0 0 0 0 0 0 0 0 0 0 0 0 0 0 0 0 0 0 0 0 0 0 0 0 0 0 0 0 0 0 0 0 0 0 0 0\n0 0 0 0 0 0 0 0 0 0 0 0 0 0 0 0 0 0 0 0 0 0 0 0 0 0 0 0\n##$SPPEX= (0..63)\n0 0 0 0 0 0 0 0 0 0 0 0 0 0 0 0 0 0 0 0 0 0 0 0 0 0 0 0 0 0 0 0 0 0 0 0\n0 0 0 0 0 0 0 0 0 0 0 0 0 0 0 0 0 0 0 0 0 0 0 0 0 0 0 0\n##$SPW= (0..63)\n0 0 0 0 0 0 0 0 0 0 0 0 0 0 0 0 0 0 0 0 0 0 0 0 0 0 0 0 0 0 0 0 0 0 0 0\n0 0 0 0 0 0 0 0 0 0 0 0 0 0 0 0 0 0 0 0 0 0 0 0 0 0 0 0\n##$SUBNAM= (0..9)\n<> <> <> <> <> <> <> <> <> <>\n##$SW= 2983.60836593284\n##$SWIBOX= (0..19)\n0 1 0 0 0 0 0 0 0 0 0 0 0 0 0 0 0 0 0 0\n##$SW_h= 125000\n##$SWfinal= 0\n##$SigLockShift= 0\n##$TD= 3736\n##$TD0= 2\n##$TD_INDIRECT= (0..7)\n0 0 0 0 0 0 0 0\n##$TDav= 1\n##$TE= 474.077\n##$TE1= 474.077\n##$TE2= 0\n##$TE3= 0\n##$TE4= 0\n##$TEG= 300\n##$TE_MAGNET= 0\n##$TE_PIDX= 1\n##$TE_RAW= 474.077\n##$TE_STAB= (0..9)\n0 0 0 0 0 0 0 0 0 0\n##$TL= (0..7)\n120 120 120 120 120 120 120 120\n##$TOTROT= (0..63)\n0 0 0 0 0 0 0 0 0 0 0 0 0 0 0 0 0 0 0 0 0 0 0 0 0 0 0 0 0 0 0 0 0 0 0 0\n0 0 0 0 0 0 0 0 0 0 0 0 0 0 0 0 0 0 0 0 0 0 0 0 0 0 0 0\n##$TUBE_TYPE= <>\n##$USERA1= <>\n##$USERA2= <>\n##$USERA3= <>\n##$USERA4= <>\n##$USERA5= <>\n##$UUID= <1690af0a-ce1e-11ed-a26f-000af7097849>\n##$V9= 5\n##$VALIDCODE= -1\n##$VALIST= <>\n##$VCLIST= <>\n##$VDLIST= <>\n##$VPLIST= <>\n##$VTLIST= <>\n##$WBST= 1024\n##$WBSW= 3\n##$XGAIN= (0..3)\n670 0 0 0\n##$XL= 0\n##$YL= 0\n##$YMAX_a= 1245163\n##$YMIN_a= -1341590\n##$ZGOPTNS= <-Dtop -Dsafeacq>\n##$ZL1= 120\n##$ZL2= 120\n##$ZL3= 120\n##$ZL4= 120\n##$scaledByNS= no\n##$scaledByRG= no\n##END=\n",
				"procs": "##TITLE= Parameter file, TopSpin 4.0.6\r\n##JCAMPDX= 5.0\r\n##DATATYPE= Parameter Values\r\n##NPOINTS= 7\t$$ modification sequence number\r\n##ORIGIN= Bruker BioSpin GmbH\r\n##OWNER= labo200\r\n$$ 2023-03-31 09:09:03.459 +0200  CEMHTI/florian@FLORIAN2\r\n$$ S:/Bruker/TopSpin200/data/pf2_TBennett/nmr/PbBrPerovskite.3/411/pdata/1/procs\r\n$$ process C:/Bruker/TopSpin4.0.6/prog/mod/proc1d.exe\r\n##$ABSF1= 0\r\n##$ABSF2= 0\r\n##$ABSG= 0\r\n##$ABSL= 0\r\n##$ALPHA= 0\r\n##$AQORDER= 0\r\n##$ASSFAC= 0\r\n##$ASSFACI= 0\r\n##$ASSFACX= 0\r\n##$ASSWID= 0\r\n##$AUNMP= <proc_1d>\r\n##$AXLEFT= 0\r\n##$AXNAME= <>\r\n##$AXNUC= <207Pb>\r\n##$AXRIGHT= 0\r\n##$AXTYPE= 0\r\n##$AXUNIT= <>\r\n##$AZFE= 0.1\r\n##$AZFW= 0.5\r\n##$BCFW= 0\r\n##$BC_mod= 0\r\n##$BYTORDP= 0\r\n##$COROFFS= 0\r\n##$CY= 10\r\n##$DATMOD= 1\r\n##$DC= 0\r\n##$DFILT= <>\r\n##$DTYPP= 0\r\n##$ERETIC= no\r\n##$F1P= -2891.92894170899\r\n##$F2P= -2990.32340721405\r\n##$FCOR= 1\r\n##$FTSIZE= 4096\r\n##$FT_mod= 6\r\n##$GAMMA= 0\r\n##$GB= 0\r\n##$INTBC= 1\r\n##$INTSCL= 1\r\n##$ISEN= 128\r\n##$LB= 25\r\n##$LEV0= 0\r\n##$LPBIN= 0\r\n##$MAXI= 10000\r\n##$MC2= 0\r\n##$MEAN= 0\r\n##$ME_mod= 0\r\n##$MI= 50\r\n##$MddCEXP= no\r\n##$MddCT_SP= no\r\n##$MddF180= no\r\n##$MddLAMBDA= 0\r\n##$MddMEMORY= 0\r\n##$MddMERGE= 0\r\n##$MddNCOMP= 0\r\n##$MddNITER= 0\r\n##$MddNOISE= 0\r\n##$MddPHASE= 0\r\n##$MddSEED= 0\r\n##$MddSRSIZE= 0\r\n##$Mdd_CsALG= 0\r\n##$Mdd_CsLAMBDA= 0\r\n##$Mdd_CsNITER= 0\r\n##$Mdd_CsNORM= 0\r\n##$Mdd_CsVE= no\r\n##$Mdd_CsZF= 0\r\n##$Mdd_LrLAMBDA= 0\r\n##$Mdd_LrNITER= 0\r\n##$Mdd_LrRANK= 0\r\n##$Mdd_LrZF= 0\r\n##$Mdd_mod= 0\r\n##$NCOEF= 0\r\n##$NC_proc= -6\r\n##$NLEV= 6\r\n##$NOISF1= -2980\r\n##$NOISF2= -2994\r\n##$NSP= 0\r\n##$NTH_PI= 0\r\n##$NZP= 0\r\n##$OFFSET= 2005.226\r\n##$PC= 4\r\n##$PHC0= -35.125\r\n##$PHC1= 0\r\n##$PH_mod= 1\r\n##$PKNL= yes\r\n##$PPARMOD= 0\r\n##$PPDIAG= 0\r\n##$PPIPTYP= 0\r\n##$PPMPNUM= 2147483647\r\n##$PPRESOL= 1\r\n##$PSCAL= 1\r\n##$PSIGN= 0\r\n##$PYNMP= <proc.py>\r\n##$RDF1= 0\r\n##$RDF2= 0\r\n##$RDFWHM= 0\r\n##$RDINT= 0\r\n##$RDPOS= 0\r\n##$REVERSE= no\r\n##$SF= 41.8741119599609\r\n##$SI= 4096\r\n##$SIGF1= -2936\r\n##$SIGF2= -2950\r\n##$SINO= 11.54236\r\n##$SIOLD= 4096\r\n##$SPECTYP= <>\r\n##$SREF_mod= 1\r\n##$SREGLST= <1H.CDCl3>\r\n##$SSB= 0\r\n##$STSI= 4096\r\n##$STSR= 0\r\n##$SW_p= 125000\r\n##$SYMM= 0\r\n##$S_DEV= 0\r\n##$TDeff= 3736\r\n##$TDoff= 0\r\n##$TI= <>\r\n##$TILT= no\r\n##$TM1= 0\r\n##$TM2= 0\r\n##$TOPLEV= 0\r\n##$USERP1= <>\r\n##$USERP2= <>\r\n##$USERP3= <>\r\n##$USERP4= <>\r\n##$USERP5= <>\r\n##$WDW= 1\r\n##$XDIM= 0\r\n##$YMAX_p= 437920827\r\n##$YMIN_p= -56314092\r\n##END=\r\n"
			},
			"dmfit": {
				"from_filename": "S:/Bruker/TopSpin200/data/pf2_TBennett/nmr/PbBrPerovskite.3/411/pdata/1/1r",
				"save_date": "2023-03-31T07:09:17Z",
				"from_title": "T = 185 C",
				"origin": "pf_echomas 207Pb PbBrPerovskite 411_1 1r -  labo200\r\n$$ 2023-03-31 09:09:03.459 +0200  CEMHTI/florian@FLORIAN2\r\n$$ S:/Bruker/TopSpin200/data/pf2_TBennett/nmr/PbBrPerovskite.3/411/pdata/1/procs\r\n$$ process C:/Bruker/TopSpin4.0.6/prog/mod/proc1d.exe\r\n S:/Bruker/TopSpin200/data/pf2_TBennett/nmr/PbBrPerovskite.3/411/pdata/1/1r"
			}
		}
	}
}
