# Supplementary material for: Structural dynamics of melting and glass formation in a two-dimensional hybrid perovskite
Source: Nat Commun. 2025 Aug 18;16:7696. doi: 10.1038/s41467-025-61410-z (PMC12361452; doi:10.1038/s41467-025-61410-z)
Supplement: Supplementary file 4 — Source Data [file 41467_2025_61410_MOESM4_ESM.zip › Source Data/NMR_Source_Data/PbBrPerovskite.2 - 13C{1H} VACP MAS 10kHz, T=170C.csdf]

{
	"csdm": {
		"version": "1.0",
		"read_only": false,
		"description": "T=170C",
		"origin": "pf_cp 13C PbBrPerovskite 31_1 1r -  labo200\r\n$$ 2023-10-01 18:10:00.202 +0200  CEMHTI/florian@florian-port2\r\n$$ S:/Bruker/TopSpin200/data/pf2_TBennett/nmr/PbBrPerovskite.2/31/pdata/1/procs\r\n$$ process C:/Bruker/TopSpin4.0.1/prog/mod/proc1d.exe\r\n S:/Bruker/TopSpin200/data/pf2_TBennett/nmr/PbBrPerovskite.2/31/pdata/1/1r",
		"timestamp": "2023-10-01T16:10:25Z",
		"dimensions": [
			{
				"type": "linear",
				"count": 4096,
				"quantity_name": "Frequency",
				"increment": "-6.103515625 Hz",
				"coordinates_offset": "16531.33088 Hz",
				"origin_offset": "50.32777667 MHz",
				"label": "13C - Frequency",
				"reciprocal": {
					"quantity_name": "time",
					"label": "13C - time"
				}
			}
		],
		"dependent_variables": [
			{
				"type": "internal",
				"name": "NMR Spectrum",
				"encoding": "base64",
				"numeric_type": "float32",
				"quantity_type": "scalar",
				"components": 
[
"Xw2SwNqbLsD9dSU/bZKDQGHDukDqLaNAGhA8QDiuqz9uos8/kexWQLiPmUAr/YxAjhkNQAGNX75VSIm/BbSzPagO+z/nmydAdUKdPyuPhr+6aua/dq5SP7d20EDFq0tB1UuBQeW4bEGMjRJBoxYCQKpHSsB6/4bAgfybvzPrcEB/CgBBuRMbQdizDUFQ2+JAFy7LQHyY8kCvAyFBzrQ+QTsBN0GtmgRBXMpwQBDHzb1ttO6/J5jEvzKmsb48PWw+JRQNvzaAHMCCmJTAKavMwHSr6cDo5ObAQubCwDAIgsB0ddO/xBGSPtYlfj8twa8+MLqLv262JsBxfILAPqTDwE37FMEuR1TBwKuCwf/RhMGydVfBgpoGweIzhsDK8TfAL0qKwMMgzsCLDODAk8GvwKH6WcAJTS3Aifl6wB/Fs8BBVLrA/lKBwIWD97+s3Oy/+i6OwIRJ8sBtRPfAUZI+wGCMoUAlfT9BYV5cQcYFHUHJFE5ANFDJv+QXCsCHdps+tNcaQIRsvT8rEyHANovnwPjZIsGViSrB6vUfwa9oIMEbEDbBMGVQwX9aU8FoVi3BlujDwC0ho757uKBAAewHQb8oEEHl18JA/HjiProCtsDUuxLBDsD1wMqStL+DN9NAUCNCQaewRkFSFPtA4TK8P4b5UsCQ857ArpqRwBCThcANfaPAi/jawGKP+cAvbdrAYZ+CwNn9LL9HRhdAEOSWQKj2z0BXS/NAE4jvQKbut0BZ/ThA9Hu5Pm1Fq747sJo/Ibt6QN9Wv0BjFsNA5G6HQM0Kqz8XH8S/MPV0wAbwrcBwhcbAFcy3wCPlccDYLyi/IsglQNVhmEAVgaRACS5tQMrTWj8ZYzjAe9vWwMH0FMHGXBDBGH6fwA9S1T+8zPZAOpoZQYkxwUAJqiG/q5a3wM8btMBPPv6+7iq3QCi5B0GqjchAHHLaP7qYWb9OEE8/lyWbQHX940BwM6BAcrk9vk97i8BNBI3ALZGKv9Xu2D8fpAg/Wx2EwIbBA8Eb7vfAz7EbwJENcEDP0cNAIPReQGn/S78fFQDA/7GwP495vkBS4spAG3x/Pk7xDsGgtWjBZRpCwXSNUsC6j7JABOgIQZUonkAO3By/QxglwNMt8D5bvplAiCmoQJzzcD7Y08/AxNcOwYNzf8CtvLhARgRlQUXPh0GmP15BYhQRQRMKzEDNdcdAsem8QB3AM0BPziHAgTPYwCUl3MB7+07AsTAlP7/mmj+I9Oq/XsWowAwzrcBtdtC/B8c4QPEXfUDZfYo+hJ+mwP4Q9sCrKZfAig7IP/76w0AiBKVAonRHv0uA6MD7MBrBZpXTwLX2gr9D5C5AAB8OQK15s7+1I5fAGGOfwCjDBcCPIdI/LU1iQH17IEDd8+m+7EZWwMmnlMBiaYXAUfo5wFKADcCJ/D/AHKSpwKHzA8GiTSfB64crwYJ3C8Ek7KnAtmAHwJ6t9L7q4xK/T26tv+YFur8VjLG+7B6XP+Zt1z/KcoM+mxIuwG35vMD0aADBNtwKwaZ7BMEx+OvAz9fDwGLPj8AZPzrA9vcbwL/Pg8Ab/vrAdAw9wcieVcF7vinBqD2AwAU6ckDEjBVBxjEnQX0r5UDdTMU/i+9pwO//ysCNTrzA+kVJwEymJb0Vo6I/gqMYv4D2q8DG6C/Bxw5pwTreYcE+aR/BXoGSwKz6XL8JipC9NS+Iv02sy78Z0ga/WjNoP28wFD5xUIfA+dQqwSrAdcHZ7m7Bwa0UwdZl9L+ckyhAmWoAQK+QE8CYn83AebznwHW6lcDY36u/5/tVvWmXvL+dX3LABeSOwE7kHcATkYE/FsFsQOpdhECIkytAdPVxPwDgxz7B56o/qqVCQOxJkED1uKRAXPebQKJod0A+NxtAdXqGP71yyj6EHGA/vz0MQLkzVkBjmVhAhigSQBN6jj/5AIo/2JkNQC+YQEDrac8/f1ENwDUdx8BLNd3Aq/0QwLuyxEDxa1pBCgd4QUOdJEHfII0/9qvQwFz4BcG3BojAK/YUQCls3UAJfeZAAcSCQBKy3z7jRZu/tMgPvoROLUCWI7tA6DkDQe/wE0HEjAtBmxnSQOynT0A5Re28L/zgv357lb+qsIg/bhtLQBlaZUDDfA1AgWQSP8NUFT+BsT1AxGvRQJjJEEFbkQtBS+uwQCh3hz/AbynAdDGMwM22h8DymUnA+loAwBPalr/Rkhu/F2ZHvpOpN70MMby+6g2bv5i8FMA0FFHA7LRrwNzRYcBrx0jAJTJFwOPmdsAVXLDASQ7twNW5BsEpP/LAhl+ZwAAfm7+Mebw/czsMQC7IsT+JATg/afjKP7N9akCjLJlAEVcoQH7bPcDRqRDB8GAxwU2JysBLkW5AjZdbQQj7jkH8h2BBVJarQN5h7b+0GyrAIGZIQCf/L0GB3XJBCLtLQTehqEC5RC/Ag17swJnK98DICrPAk6RMwPPHnL9TJa8/xkC2QFALM0G483ZBLFR8QQ6qNUHMXH1A1nxFwKPA3sC/dNzATQ6FwHwwYb/Dcrg/qW8jQJLeRkDHInNAOyWXQNzHqUBnMZhAISYtQE9+uL4g9knALLeGwNthMsBESek+48JpQLo0m0B7z1pAbwAtP8Mzcr+3b34+XCpuQE1020Dl+dpAWfI3QI71RMAY/fTAXVwJwZGrxsCYBDjAGNVOvzRxzL5ABOO+bHg0PedMpT6J2cm/LUnTwLynTMG95X3BYwFGwTIOOsDpPe5ATcVEQYliCUFiqIi/gwckwSSQWMGokSXBN4SdwJjVH8D/EKHA8gMfwW8xSsG7vijBlhOgwJzTqz55vTlAWedRQEm0g0BZDeNA9eYuQVFVRUGOvRFBO9MhQKAFU8DYRZPAaDJ4vzMEjkAOXvJAt0zYQJD0bkA8POQ/ZzwxQNXMtUDTFflAjIriQParckAYhoe+lVhgwDWvtcAMgunAGO4EwduY9cCBb5LA3nHSvCnLP0CYi8g/H6uQwIHFPsGRSn7B+qRewWz7+cDcBhjABZu+vxg5nsAPGAvBd1wGwcqTUsBL3D1AkjqnQDoClT8nIdXAFbtLwWZ1TsEWkfHAWpOHvys/6D8MU52+Xv+SwDsW0sBuz3TA2O0CQI9z2UB9jdlAOY3dP8o7qcC7MB/B42cZwaEklcAgIu8/SZXPQJtA4UCWBmNAme0MwE1c+cAGVzXBZR1CwX0TK8FvnwLBNw2zwI9tXMD+C9G/eqUZvdwniT+tiIs/S3mqvtV0LcBvYJjAo1anwIXqd8D4MuS/wxMcv/S7or9st0vAT42XwF8+lsCg+FbAu0IcwAXeasCxLubAe0IywbahTMHTLyjBq1GhwKbaaz9TpI5Au62HQKJckD8WdS/A50mxwJdf2cAm2+bAOdX1wIL5BMFiOwbBdk7lwJqgl8B+GRDAnSmXvw03EMBnn5vAkgPvwKLzCsGXhgPBRIDewM+9wsDDh8PAY0XOwByrwcCfN4/A0SYYwNfqgb+5U4u/EgQAwI3YEsCU94C/NDCgP69oJUD40bQ/uuLxv0Csm8DgP5fAQj87v92BmkDonABBEATIQL+sQD6QeM/AbJQdwSnrCME9m5DA8XqBv7iNwT22osK+AwkFvhysCkBsq61Aw0TjQB9Cs0C4bvo/L71fvy3SAb+CLi9AbsG/QOXbxUD6iCJAqxI2wBbd2cA/ZPTAxyTFwO56lMALRZTA9DC5wC6jz8CPz7HAUtBSwFWBgL/Y374+DFGFPzmM5T+U2TFAIhlBQN4Jpz+gJhLAYJi7wICW3cCkkIzA0QCMPiZ/f0DMl4pAjNmgP95EQ8Ak8sDApDPRwOClpMAMYjzAFV2RvmBgTUArxu1ABxYtQQAcL0GhRtBAiDN6vxsd8cBANBPBYDqbwJzSN0D3TBVB4eEvQTD770Cvo6c/6l6PwK7PAsHbpx3BB+4iwYtDEsE2+b3AOmMBvuQm6UAAaF9BCJWMQSHNiUG2x1xBjdQPQZT1gED0W0i/f6+vwHd6GcFDez7BFWs2wacwBMH1k4LA2ltiv8QilD54i6A9WTUbPkQA3j9VxY9AsUDVQCG6ykB7mjlAeKoXwCfx4MCjAg/BQh/xwDcrhMAexYi/dz6Svib7BsD/n6DApxzSwPiFnsBJTLa+vC6eQGe7+UBcPsZAr1MaP/6cw8AClybBB5IjwS+mw8B37Di/Y81EQFTBe0D77yRAXwZoPysHAz+mcdo/bgpoQHkjokDxaKlAB2mIQDbzFEBd3P29Md8wwC50psClFd7AX4DywHTD48BoqsHAKdWiwNjtlcDpmpjA2kybwJKhjsBb/V/AHCYZwFps5r8UZw/A6YFxwPE+vcCLBPrAiTwKweUxAMFxH8jAoqOIwAsJQsAiDD3ADF5nwAokg8AQWXDAqsgzwDMfD8D/rDvAAAmZwH9BzsBLR8XAuGtFwECi9T+C+tJABN4KQfl660Ain3BAvVJFPokIqr9QLZO+I10IQBl5dkDAsklAUTrGvkhHtcAFoCnBKgFSwUOMQsGhjwLBCjY7wJ5FpT+DYztACdDyP8JV8b71aRHAwBoHwF5pbj4iBHhAU0TtQAcqGUHmZhlBGzzsQG3KaUBczzG+a3sWwIqe1b9eGtU/G/q6QANlBkE7v/lAN5KRQCHuRT9ZzrG/gWS3vxU9Lb9OcFG/RA4IwI8GP8CV7K2/VURDQIOW/0BwXyJBNAD+QH0NREDzjRa/GtGKvY3jg0B9jwVBUOwNQRGNoUD1uRu9SSoJwMyeFD9ZbMJAGngjQXCoJUHuJe5AwaGdQEnxrUDl8ARButIiQYaKAUGL4xpATFpMwMnZlcC+sGq/arGsQJmuHkGUviBBUBXUQOxTMEAq6Hw/a9u9PzvwHkD6OhdAjX+TPxe3OT6HZdA+VMqcP402fj8fO6C/O2STwKnz28DYRs7AfPxwwLUFfr/RURa+h6Wvvw3XNsCH5RzAMuTtPhgbj0A25+lArFT1QNqtwUCOmoRAGeNVQGb7c0Crw5VAXJifQMPajkDMSGJAo7owQDkAFkA+6AZAM7roP9cytj/tVYE/jsUXP94Cjbyv/JW/B0JRwJBX08DNjjHBt7h+wT+pmsFLy5nBOgJnwecExMB1UQdAkZW/QOeHVUBE0n3Ac0EtwSqwRMGFwuTA6Z+AP34ZyUCPs5tAJGwLwD1fHMG35EvBg6wZwVLcUsCflMQ/EZoQQJvEK73+1AXA9TLDvzqTmD93jWJAcHVaQIR9aT+ktATAyLd1wFnmi8BWuZ7AcDzOwLS3/8BBhffAol+YwFoT7L5OFA9A42akP99AHsD6n7PA7tSVwKJlhD+aVAxBvcJiQSK3ZEF6TBZBvGwUQBDAb8BHIurAOhYQwaPJJcE0fEXBAHBpwXLEfMHkV2rB86kpwWJiicC8dSRAg0P0QOHNDEHSwKtA8eOZv0e588ACEybBEEj8wNvRxr9ti5xAOw72QMOiqUBxu1C/PK3qwDwWMsHgzS3BHxznwJKDBsCU0h9AcHOmQBiIskDJuIZAqi0gQImMA0A5sGhAPg3NQEs5A0GBlN5A50wZQEb1XcBclvTAsg0GwcH/zsBc/Y7AVfOMwBKWv8Cqh97AHQmqwGygur/6ne4/407tP+PE3r9l1cPAhWr0wPrmnMBfh6m9k0UyQE9vij+IUInAGW8bwbOSPMEv/RzBc4m7wAawJsAoxYm/7pqbvmLwjj/de1BAh8mVQHr8fECEhKE/T6fDv8hAH8D8cKu/9tfIPidhcD9NhCU9Q9tWv26jXb2EBRtA5hmXQEJulUDatOE/mgcVwLuAp8Bknr3AU+CswKDGrMA7Ts3AUQbiwMigrsARVq6/RmlDQBZKmUB43ipAahSsv6neYMCSZLK/mLd9QN3lCUH89QtBxr9pQIZTacBl5wnBYu8GwSZja8Bkmx5A+JHXQB/z9kDM1sdAO+yCQNq2HkAwC8E/WEggP70RC783yee/tpMpwInVK8CYu/+/m7WJv1MVBb8urjG/nFO6v9SKBsDsftW/kS3vPoJHgEDOcPdApJ4jQb3+LkH4RypBfZAsQXRLQUGuX1lB01NTQb1IF0FlyEFAamhNwL2MwsDiB43A3SRsPf+gd0BJ9YhAriZqP5ygjcDXahXBKd5DwQhXScHHsiLB6bGZwOkqRECxkjZBrXeGQQM7gkGWTRpBnt6hPi3x0cBC7u/A0Ec/wFP9RkBLcdRA7HLEQOX8WUCdEbY/01TYP3QpVEBCcYxAzemBQNjVTEAZ4khAGy17QLIDgkDyLQZAA0nIv/94ksCDGZbAhhwCwHTFKD+JErg+YCVYwBAI98BvkQ7BOgW2wDAbJr/YAO0/wff4vvk2ucBIWBnBfGAMwcZcjsCETYC/Bh0PwHBt/MAQVFrBTCVqwfa2FcELNEC/HObKQDf6DUEK1ulA4OWFQA3frj8hFqa/bU6ZwAOdDMHs+DDBNCkVwdPZdMBzr/4/3ql0QFD8BT0xp9fA6Ak3weuVKMG7sJfAw2vcPydfkkBktC1ANX6zv2rih8CeBobAasEawCNRqb+iCwbA1X5zwNAyk8A1eWrAGisBwIRkwL/dH0HA+722wPrF+MB5AP/AeHbOwFLficBNSx7AuEaXv3H7sL6LfUK+geSev3/ZY8BRgMLAZgrfwKYboMBx/D6/NZZiQL5jrEA4hnNAjnVXvuYJlsD7hQPBK6YqwZY2ScHNu2HB+P1pwfzdVcHHYifBW4HkwFVGm8BZFYLACSF6wJRFQMD35De/pJIUQEvumkCq0b9A/gm7QLbtnUCWyWRA39beP7XGnb5Xu8W/ggEtv08HIkCAyctAOtL9QOxwqUCp4h+/MFvJwNybAMFwFJ3AFA4HP8nph0D16oFAu1+qPyCSvb7R2Lk/fUC8QPdpFEHOQAZBeENRQL33KcBCRKrATqxRwBhlpz8hfJNAR5yIQOrDeT+IPCrAxHqVwCoiq8AghtHAlNoYwQB0WcHXAYPB9tSAwaa/T8EYAg/BMhy7wKLTgcB0aR/AxksDvvXRLEDPr5BAt5qHQBTiHECSFJ0/ecAYQLi/ukCrVhdByLMrQVMVC0HGtZNAvaJmP3H8Q7/NKtC+5KNIP/fk5j+7MixAa6KEQJGQzkA60w1Bnj8gQTKpEEHH9MdAzikzQGIQer60WSTAv1SMwF9ktsDLoL3AEsCLwATWkb97FxpA3a6KQM7FWkDBqJ89i7x4wNUJ0cA+zODA0wC/wLCglsAQ9ojA5t+bwEHtv8C3deHAJvvywJ3w68A2lcXApxuAwBDQtL/FjeQ+ds+0PpjcB8Bd0cPA1acdwYQ5O8FRQTPBTrUTwZwx58AN0cPAVb25wLrgrcA+cYfAf+oHwImBdT4l7fU/G2IOQK0wgD83OaO/O4RlwOo1lMCdCVnAjvUKPpIWkEA9YehAWoPKQGGKvz+LH6LASHgfwVumLMFq+PnAjIR2wJuNEMDZDo7ANPIMwdxzP8EMNTPBz1fOwFEpib4DE4BAOGyNQInorT+RrlDAxKjxwPdBK8FDhk3BaiRjwf64Z8F/tlLBXQIjwTJfy8BZM0HALFSav9+fgb/pvty/2NEfwHlRP8AJnl3AFUOMwMQXvsDPNvvADX8XwYJRIMELVQ3B22i0wCvlcb92rm9AI7zKQC/Yp0DBiC4/0aCdwCfc/8CxXL7AE4BxPzn5FkF003JBxKF1QRlOJEFcQjRA5yhqwPih7MDv5QvBdGsRwegkFcFlXxPBSEgAwdqOscALECPAApq4vZpQqz90AAdA7fEzQENMWkBSgEpA3aS9P5B3jb9QkT7AteYswEgvBb9OurE/lpDZPt0dhsB+UyXBZaBiwaKlTsEXwOPAAN7dvuXZO0BTTa0/MiZCwMnBvsCZQYrAsda2P1T68ECaZxpBOCO/QIOPyL+degvBRjQ9wV2CIcE2CrbAhJzqvw8r475xzH6/Ckakv9QqIT/sRJhAW84PQbuoJkHjFepAb4HQPqOk68Aa4UbBV2hJwfEGA8EURey/G5lHQG4akEBz2w9AogTyv+MntcCdEPbAElEAweI488D8V+jAqp/gwEelx8B5GY3ABuDsvxGnoD7hWnM/PjkBviut6b9D/RrAttREvznAMkAl4dFAl3oJQeB7AUFpNL9AwMWFQDUXhUDN8LRA0ovYQAzUq0A36WA/9KOfwPvfEsFZjxbB+8+7wM0rlr+dYME/16JOPyfJ779ZdmHAEw0CwPfF/T9tQLFA+De0QKLz2j9hPW/ApN7hwIRiycCavy7AJpMxPufMrb4E6n/AGcP0wIRM+cBFkl3AsQA6QHhD7EAaa/RA2cWWQI2jAEDLYRdAMnqzQDjeCkGERgNBivlbQA/mOMB2VNHAMZ+iwDXeFT5ayp1AhISqQJwiHz/u/cTA1rInwe1AGsGg6JLAI1puP1joT0C3MK0/GyInwNfZpcBriobAn/xyvqLFhUBmwtVAvpfbQKzNzEDNIvBA6lcxQX+vgEE0vKNB4m23QWG8v0GOa8tBdQroQcTdC0K2dyhCGLlDQtwlW0IP23BCXPiDQo3wj0IeyplCYrueQr2qnkLfWZ1CcnCgQoCTq0LtZb1Cz7XPQsO62kLqGNlCJhLKQjb2sEIo65JCzslpQg57NUIcBQ5CgXnqQT450UHlD8NB2aKwQWG9kUE85FVBzVgUQWtT8EDz5QVBWTEuQWL1YEFEKJBBe5C/QXFUAkJ3sCpCOcpLQvmHWEIzWE5C4Y05QnfvLkIddj5CfxFpQmWUkEI2g6pCn0O9Qj12yUJJbtJCn4rZQnxU3EJr/dZCE6rIQnNHtUI8/KJC1HWVQpRzi0JN/4BCnNtoQmgKU0JLNE9CANdnQtACjUKXM6tCAvvFQinM2UJDf+lCNHH6QsF8B0PyERJDzT0aQ0KKHkM/ByBDCyYhQzxUI0O9ryVDmycmQ5IIJEMseSFDyTgiQ0tsKEMfMjJDE046Q1a2O0MxRzVDG5cqQz0mIUOGGRxDKuAZQ7+QFUPnzgpDBTzyQtNXyELbUaJCMf+GQuyYbULVv1tCvcBQQmjWSUJ9cEdCS41IQlMISUKs1ERCBnA8Qgk+NUI5iTRCiJQ5Qna5PEJDKzVCjpUgQk2LBULmJdxBcrG9QfwOpkEG/oFBQ6kQQWXZTD/EKJzAhnenwLX1ML/QOKZAdk8FQZQO5EDaZmFASbadP3feKkDHauJASZU0QZTbRUGixh1BTxa9QOBcU0AHdVBA96yWQCEfsUB6ho9Au8oJQNa0oD4RZbo+erEPQK7HlEBha8RAmA3EQGGMn0D5TllAiLvYP5lZPL76HA/AzkV/wILUk8CcBmXAQQGXv7F3qz+t6hlAJFd9P9eTLcDLF+bAA+ciwTkBG8Gcg6HAyFoeQAD0H0HUiWRB5VFWQb4C+kAN744+RHm0wFZM7cDNuZbA3mBLP92L0kCyNClB1cw8QQJ6JEFomtZAFlUOQHiZ3L+ZRnTARfZlwKvF+r/DtFO/rvbpv+8Zn8Dd2wbBuU8dwa04A8HvOZzACl4lwGsBTMATJsTAjJ4MwQUFCsG5h6nAMmVvvwWL0T9LUJk/JX2Dv5F+J8AX2ATAtnPsPb5vF0BPu3FA/DygQO1M6UD6yChBFGJJQfl8J0GgbEpAv4bawIIOaMHtJXjB2kARwafQwT8oATRBspaEQSfXiEEOFm5BfW1CQaqgG0F/feBABBpVQOLoeL8rrY/AZUW3wNCpgMACi4M+tcDCQGTrQkG9nYhBIZCZQQHyikGoeDpBYYJwQBW0ZcDh3QDBMq4Owcws5MAJkIjACq6yv4bhkD9mhz5A3+JOQMEZaD9fenHAtqoJwWZKJsFPYurAi51SvzNnnkBEUL9A1+LCPwxopMCWiBLBRGD9wOx2QcBnc5c/aiWxP6wz7r98l5TAIldNwMZ8IkAq0QhBSmMbQdnCgECTXK/AlOVKwQo6S8EI86rA4D+bQC8UPEHpFjpBFaukQMV/aMD+lCLBaypBwahsH8GmdcfA+eBIwMtIvb99bhW/cE8rP+yXLkCIMJ9A7uHJQKlKxkAl9ahAE8SdQEZUv0AMSfVA9Qn8QG0KmkC9UYy/BijYwDoDA8F0XGLAV5aiQBxDSUHKlWVBx64ZQYPo9z9kK1/AjfZ3wPHjNb8L0/c/Wd+YPyR3AsB3RH7Abrq6v44in0CShjRB2RVTQaEvG0GIhnFA+g2TvuXB6r4gWNI/2QIsQLwFcj+MRQbAjqRQwKjkUb/pE2pALw/RQMehp0DUKgI/O1+IwA0uvMC3zXfAu8cGv1n2pT+F+vQ+/Of1v4RVhMDhUavAYhG+wMBAyMDaabXAeolBwAPJ2z/4hNBAm9AEQbqsrUBA4xy/mOO/wAFk7sAS3ZnAziiCvxCJ5z7e0sG/rxagwIFI48BMAtXAXxGlwOemoMBG693ArK0OwWyKAMF8WVHAO29IQIBv50DP7dFANtMLQDnVBsADQTPAFO4xP7ukukAnARFBECcGQVsaikAYzYq/aN27wN3tEMEwKSXB2uoWwZ+GysCDl+O/SVoXQEIffkAFHAVA/AQTwIxa28AOERrBWZQiwb9WE8Gf4+7ACJCXwK2oBr+My5FAJHsDQdjg+ECWaSJA9OmcwPg3H8HykhTBQANkwKgYNUD0QKBApFCuPyS6pcDL7xbBYqD/wEn13r/eE59ABJH6QBASt0Cefp0/yazYv1GqVb/2FjhAJ03QQAy280Cb6b9AS19iQBxXIUAbEnpADFvZQK7dE0E4VxtB778AQao7skCf5odAwL2wQAMYFkGrkmJBZM2KQWE2iEHwFFJBI9n0QI2nWkBL+QpA1nxVQAMhjkA4x0JArx2pvy5m1cCyIyDBmxMZwZhDwcB8Ofa/P1XgPteh+D57YgC/49RCv4O+7z5A5yNAE6iKQGNBpEDuj6VAxt2eQJF6k0CuinFAvRMVQORzWz+YrKs+StqUP85lIECd+TBA1ZhrPw4AG8CVWqrA8XzAwMj9icCNkNS/WOh/Pq9Vgz/KKeY/J9l4QAPv5UAs1R1BlhgeQb2x3kBryktAG9W7P23xRkC8FNRA0WYQQf5cB0FHub5AnXiQQDX3xkCZnR9BdeE/QVMkDkFrW2g/XirxwD0sLcGWzMjA+bptQK4/VUFOuotB7lpyQRYZGkFHX61A+MuWQECoxEDUKtBASqpwQGd7mb8FEqzAT7vDwBYuQ8DcXfM/6p/FQIMnBUHz6wdBCk70QKhMy0AlI5JAJlYAQDSRjb+K63vAtr6ywEyqtsDyMJXA1WZKwL/k7L+nv5C/Yxaav+SgAMAWwkHA60VRwPcc6L91Eqw/vE6bQBLT1ECG261AFVzpPyTG8r9jsl/AFNonwKzUkb/aUsC/GfqPwLZnBcG21CDB4SMCwXDigsApG7O/MpUkwKvS2MABrSLBnEsNwfgZ/787tORAb6xaQXi/ZkEU5x9BHLdtQGoMlL/d0GbAU5+YwEUywsCsA/PA02sDwZMl4sA0k5fAjuQzwLmIEcDBPBzAQn3Vv14JPj8WUldAOhpoQL2yoD59kZXAMCrmwNoPf8AT6I1AnjJbQaralEHxM4dBC3ksQdhJnkA4njhALBOOQNiN0UDwwMdA3NtOQMe6ZL0LRE2/4ZnZP4+Ir0BIv/NAf8XQQD6kQUDOiBa/uGsYwGgy+L+wsiu+CbnYP/TANED8sThAAPjhP6mz1b7IMELAefedwJqBosB9ZlnAAQaKv0YDej7Kw1K+fabbv2BUMsCt0iTAIu3bv3+61L++P0XAapWdwFd7pMDVlyXA2pLRP/ARmkBwfZlAIlPxP++hrL8MTRHAsk0Cv9mO1j+ovbE/ahURwAXO5sAkYB/B79sFwWRjTsBmoiJAz1XIQJr/6kB1peRAuIPpQMvAA0EiIRNBZX4WQaA0EEHdAQxBxz0MQUkyAEHlAqNAONYLvnBUu8D+XRbBtnYXwRcD7MAzocHAFpruwKM9K8GzYUrBmBEqwUT9nsD+ZH8/ZxdjQNa80z8EfgrAQEZ+wDNL378FVj9AduPQQOruxUBEBiFA5UikvzUeCsAE1pc+D7ZtQBPcpUAYFHFAovWRP/vLtL3ocJw/S4xvQOLNm0CXNz9AtqORvyURn8CIfMXA39SIwK3YUb8uRwBASXI9QCo8HUCmZQBAg4REQP2GxUAOcCtBSUZ2QaTLlkHKgqJBKE6gQUzDmkH0dqBB1Au7QcWB5kHrzAdC6oEOQjhv/0EqFb5Bob1rQU6aE0GT7BtBTxp2QVEBs0HAktNBtFvKQXmOnUHCUkpBFtrrQHHAskA5Q+FAE/EkQY6IYEEbM41BVBqqQemyx0Hs++FB9U3wQRYy6kH/pM1B1mWiQRlNb0FdpTlB45QyQfQKUEH+TnRBYOV+QWJBX0HEgh1BRUmnQP2t3z9JLoU9c9fBvt+gPb8KPuu/z8FnwHwtrcCqM9PAyCPlwBRG8cAoywDBYoYFwSEG8MDQCZbAAAAuPXNHsEDFGh5BmP85QZeKJEFrfdVApisaQBLiX7+V4BDAGGT0v0+dZr9GNDe/vwUcwMNpwsCEuSXBnOZTwSvTT8HYcRPBiYVTwGm4DUDrDaBAkCaFQLcBKT9uqlTAvuW1wLlusMCFH1zAj9qOv1N0db7O+NK/yvacwGIXCMFguSnBGQ8gwWid3MDpCz/AUicrv7k7y7+9iq3ABwodwU1AO8EIlxXBLo9pwEEMFEBot6lA+wSFQCJcCT9h5xfAZX4RwMnEFj/x+29ANiCRQInwBkDrQQLAr7SswKRUzcCthq3A1zd9wIvHUMAsK1fAWJFcwG1tQMDAvh3AaOUnwCX0YMC8X3vAcA4UwLAJyz+TSr1A4pf1QE2bnUC5JMW/3n0IwemOSsFCC0vBhlUiweU/+MD7n+PA9cbvwERk2cBmv2fAEzmnP4P/s0DKcuVAcH+yQMX+FUBvAAq/7/cDwDX/JMBHHj7AyDpmwE01gcAu8m/AvwY0wPCd9r9Ug9K/nhbZv0dilr/Ot/c+1uYqQKHLckDHmR1AMvWpv9xTwcAwFRrBIvstwf9AH8F/ef3AQaO2wIhzZsDKm8W/iGOAPtx3jz8SlOE+pMbdv90FkcCRddrAzJT9wM+u+cBHMtnA2lKlwAxvTcBd7Ly/ZPxLv5Fuzr+an0nAnYNcwCppKr8qGqNAS0AzQfwjYEF88DtB1TDPQBnZTEBE3c1AU26FQcOz7UHEmB1CW+knQpfrGULvqwVCs2H3QZ1j/EHhLwFCvCTtQZ7ctkFEmWxBDKMYQU6JEkFL8EFBTRhtQTD2aUFlBD9BiLsaQQFsLEGKPoBBtHW9QYaB90HHNA9C02gXQm/8FkKYQBFCxKYIQkYc/0Ho3fFBkPDtQcFo8UFvRfNBjFHpQUdx0EE3l69BtduRQck1eUFRxVVBIxkmQXgCx0AC0fw/DKLzvj5XRr6A3tM/DNMWQGaGlL4waL/Ab506wR+UVsFphxLBKG2VvkwLEUGYtWlBJ29nQfyfIkH3UKxAK5deQCCArUBivxdBtpRKQZo8TUF4MiJBWUrZQKf7q0CPAd9Ap2QlQVabTEH2k0FBwL8BQX+4NEC7+IW/Uer9vz8mEr8cupw/k5DdP9NbUT8spYW+Ij0rvie5oz/gVD9ApYBpQOTPOUBJbdA/nDuKP8C64j99vUVAJkN7QEobaUC7EB5A+qaKPyNKfr0+WGK/vsidvwyhBr8lPO4/Li60QLiREEGgARtB3HXNQEeyOj9R7mvAqIJVwLN7F0AhviRB/nZ4QTLtakHzJQNBe4MEviELvMBR4tvAJpaDwB0Ywr5HYwJAEScpQJLDFUBFZwZAb3UEQCna4T9Pv1w/mF22vq1Iqb/OeeO/KiH0v8oi77+py6W/INL8Ph4uaEBikN9AStMIQQsl2UDw1v0/mOdnwAnA6MCZCvPAoaOwwMhzXMBzflLA44qfwM130sDzj7rA/KUHwOM1NUBSZrxAuF2OQO9Q878lSDHBmS+dwR8OxcGAXcfBW7arwXBDgsHg1DDBkyvIwJsWvb+PMV9Axuz2QLgQFkGBHeRAgXTOPy45icCQIOHAozqbwInAWz8xH8tApJgCQTJTskCuR2Y/QEwfwITiM8BFZ3G/Qi1YP9Qxmj/lsWQ/n7LfP5EfkECWQvRA8SUHQdCisUCA17E+05N9wDFeo8CMiW/Al24zwIlwk8C6cQXBTKUkweye28DovghAAGRNQWiKn0EaaKRBwwmAQQoKJkFQDOJAx3vOQE2iz0Biy6hAVDtHQNEVBkBZjnBA7+fkQGk4FEGJqPBAh4UKQJEmbMCPoc3AtQmYwEdSIb96WhdARtPqP+yW5b8OrLzASyj6wLbz18CA2n/AgXXivwKTzb+KTmbA49TTwNjDEcH+Kh3BaDcEwQp9msCkkCC/Np9CQNFqrUBCnddAxKn9QOXIGkHNNjlBPK5DQUIZJkHOacdAlWvaPxeWP79rmiM9neBEQMwnwEAHvd5AykW8QDGRhkBVVFJAObtGQCKkGkBC7T0+C61HwA67tcBmrrrAEJ1lwArnLr+OBFg/6pOmPhiNk7896va//JGsvwKagL6vAyY9a0tLv90Uzr8+WFe/Gl/1PxUdqkAWIulAGsjZQGJ1mkCAd15ARy2HQBc300B5xwhBLYEBQb3hnECJ0P4+94g6wOz0fMAVky7AFVu2vp/vA0AFSoNA/8S+QIPw/kCDUyNB49FHQTw8Z0GtaHpB3i55QVb1XEGP1SVB6Z28QIdtxT+htc2/oFBEwAi7QsCaoALAd63Yvgd+1D90aHtAzTu2QOCkw0A54ptAD04sQGTThz/B75o/iAJJQJhbsEBtstFAK9WpQDxdDkDMPqO/YSp1wDM9ncB/3pvA1Q6OwEg6icCML5zASBvPwOApD8HM6DjBeadPwahIQMEKbAnBySSEwCKLW79Sp3K+vtfrv+AnasBnv2zAGgjUv7+tVT/x7Mw/M2Ipvr4MScAutJ3AW0CBwLKckL9/6sU/ufT4P4RNe76lnGTAdk7EwAIh4MDgXdLAlla4wDzEn8Bl/X3AtIURwCcgpr2qMe4/WDA8QKYHVEBIKG5AFIiTQCBmrUD4EZtAZNr/PxZVJMCY/NzAnXMOwVaV98CobYzAM7JVvydJsT+mqgVAd8gOQIi3OUCSiI5ArITNQPH4AUHNmhRB87UiQY3/MUH6DkJBKb9KQYiqQUG0tyFBK7HdQIflT0DaLCG+Ur8vwMFHi8A9zqTABo6vwG2mtcA0YLvAb2++wDl/ucCYD6nAkKmNwIazVMDPYQXASd5gv0FgOr3EQpK9aeijv16VWcBo9q3AQF/GwNXQp8DlFV/Arf4wwODEjsDDTALBQOo3wRU3PcEMugLBZWURwIpWHkB43VtA08slP53TVMCfXa7AhsePwN9e2L+meiM/3JeVP/RsBT8MArY+Ct7JP1UMWEBo8XxA4ykMQDdRqL+ZOJnA7YnZwFrL6cBXC+rAslXywB2L9sDc19PAxshzwF2tOL6PihtA7FYrQPUpPT/I5vu/HleCwI1lqcAypMnA6qv1wFWMEcH6dBnBk2IJwe0808CHRZrA54N8wJ8XX8DJkBLA4xQlPuOhPkB3Wo5AAWVgQAu1OD/VjAnAYjlowG8oZ8CPSUbAjtE7wJZsO8AU2xDA2W0+v9N8ED/Pd0k+otkBwEmbh8AIOG3AMac9P7Hg6EA7QEFBdsNCQU/9+EBjhgVAA/+xvyHnw7+YTLy9GKS/PjRhXL9qdALAPdpMv0ZgTEBbGO9AH5MKQTLorUA3STS+EHaLwHlAlMBgbOW/VHF7P+lFcz+hBfi/TQCowFmVy8D2MpXAJ9Djv0vZHj7fnuc+zsh/PjEPlD9ESWRAtArHQD8K6kBqv8FAFlVRQNdyMj+JwZG+bIcdP6p4L0AMQaJAbtrTQF2H00AfspVAfhSiP9a1EMADBInAAkCFwGQXRMA7R1DAZKLEwEluKMGMjUzBr9kVwZ8aRD5LlUJBExOlQZe2qkE3fmdBLb+MQBT2WMB9X7nAIBhewA1fAj/+U1JAA9R8QNoPWEBCOzVA+6MzQAZAOUAgwRtA2e6JP0Bykb/eKH3AuP3cwI1gEsHVPBrBQxP5wNTTgsBNYlq9DWA5QKQRk0C8TMhAmQ4TQf0JUkHXUX1Bkc5pQa2UCkE2PEA+VJvawN3bFsGdAPbAB0+LwA28GMB1wSXApoZTwOMcEsCGOYg/c4KhQNao5EBJzcJA/JUsQEGpiL//THHAAdyowJVIxMCjqs/AshO7wA/PecAvjLu/VV9evlhYq7+dXofAAHvWwLzV1MDVenLAyoMLPn86NUDMBlJAlFcQQKaBlj+sLBs/S1nDvVCE1r+2Am7AnYGWwAquYMAgAmO/hG1MP8CK274T9IPARpTtwNK368DqIGXAgkmMPxr3NEApXBM8p66pwBSuEMExmAfBPZaKwEATCz15yM4/K7ZNPpbh4780r9W/mwWDP++3ikBSLLhA6G6PQLKkAUCLTEs/SnoDQGlmoEDLj/JAR9H9QJLisUD+o6U/JExQwKrhx8CU38HAl/f7v8wIoEA2wz1B1fptQQs0P0EYxJFAS8kqwL+TmsAzoq6+jIL2QF6yWUGA71JBFPPXQA40rL9BK8TA+6WzwFbG4b+CCso/8+/pP4CmQ78q1IDAQrLAwA93zMCW7b3ALF+qwOkkjMAaQSbAOGfBvUZRDUB9glpAXGtkQFY5ZEAqt4FANMSQQAYBbkDjjpM/Gl/hv8iPF8B/mYE/LDPmQOGrRkEB9U5BBN38QFl1JT6U87nAa9PlwFBWlMDBd7q/LYFBvxC7SsCQsNfArnMMwSQY/cAr/pjAaHmYvyJ0pT/GQQVA7M63P2b3dLvrkry/fY8MwIYJ2r+/3bW+L1wBP+H6Mr+2po3A8u0SwUIZQ8FlhTXBEU3dwMimyL/rqcU/WzKGP0PE778TSZrAZc3LwLbP48ANvQvBe7E+wUo+dcEl4IPBt/BewWYqC8HOnW3A6mzcv3heWsA/DejAzgIvwa2JUMFUYlfBOIpMwZavNMGSaA7BHJK4wEXfMMBcN4a/IhWNv+n6DcCjOkbAPgVCwK39H8B0lCDAI5VTwDV6dMBauCTAXL8rP03+hEDITqdAyzAkQDn5GMCvWsbAEEq+wEInwr9N5YhALCP6QBQf6kDDuHpAPtkCP0q7DL9gBYQ/h4ZvQFspt0Be0MFAtjqfQCLjTUCI+60/kpqVvkPzvr/IsAHAxxj/v+Uf+L+D3xvA069UwL2VW8Bwna6/dBVEQCACAEHtQSVBepH4QKTfRz9GY+nA9HZCwea8MsEaFpvAVy51QMwcN0GC6X9BebyKQcjygkGG2F5B1oUoQSr52ECsR3BAI+ouQJRDikCTsPhASgozQfAZSUGsDy9B/KfbQPRb/j9zn/O/iEpvwIxNYcC1sgjA0cJZvz0LNL+5dAHAvmaIwPLVyMBQC97Afse4wI9hTMA3SVy+qKEFQPNBQUCitBdA3+CxPrAhHMCKJZ7Ajr27wBwsicCCccK+z7KLQEQ1/UBObxBBH60CQVEJ4kD5Z+ZAQkcHQWR/EkFJtvNAHmp0QB04pL5Dlx/AOYgAwCUm1b4PnJK9cO3wv2EUjMDoEKPAHJ5HwKTOs77LUAO+W62FwGABKsEcknDBTXNdwbMn6sD9Fv8+p0qfQM+pj0CwsbA/RNq+vlnuqj/VDKZATD8BQUxjA0FU/ddAY+zOQI/+DEFR6kNBUe1XQbc7KkHP46JAe1MWPx/01jwS7z9AGxXJQDJ12kD2yI5AllHvP+ux6T/z/YlACenGQF3wf0BQQT/AYS84wYS8hcEDc3zBBFIewbU2R8B9XV0/RKqRPzeY/L6msdq/n3Lfv6H/zb9TFSLAe5qMwHgFtcAHpJrA3s0AwKLkfj9vDAVAA6kHP/+mGMDV64zAJhJ6wJWUcr8YmDxAHUS5QE30xEBG72tAcglbv7wyucAq2g7BU6EGwSfLcMCqZV1AuFUhQRDYT0GFSzBBq3y4QMNTDj/YV+S/F2hAv4X64D9b3UdAm7IEQF7J4b6zcwvAzTK/v47crT9S145ATem3QEQWj0Bjbs4/M8qFv7vYEMAltATAKXq2v42/l7+nd6+/JOibvxiVJz327hdAHjmZQMDHvkCnmaZArNdCQOQjdz8UP/4+TNMNQFTxq0CnAwZBMhYdQcLWFUFYaf1AGwTfQFQH8kDLFhlBAc06QUZSQkEFkB1BNzWgQOlWRL+ma6bAg3zQwMCsjcBEOOC+q5Y2QIHoSEAbDXG+Mru5wE9nLMGv40rB8VotwbJk1MCGnCLA18Hovo/BOr8HjxbAWQ+AwPiyn8DDzKvAufWpwFVdksD96inAlx/6PiuPfUARK8pAvd7SQDzqoUAKR0FAaV/bP+E6uT9VwNg/5ckAQGe5LUDQDo1AV2rYQNDS+0AmiqlAUvjMv6jWIcG/9HHBgpZHwR6jGsBlKR1BQIiJQeVlekEVNeFAyzATwAa4xMANGDHAf+qJQH3pFkHiahNBjdCVQHXxYr6hZwnAwhVJv10jyT+YACNAnyTkP3SETT8VK4Q/RgUCQKPY2T+2/Nm/EVb0wGdAU8FMiXLBMsZEwfBgysCHJwq/VNYeQOz/GkBWLm0/HFqcu62J6j4gyNE/X2MOQGAmvT+o9Re+1wKqvzAaS79fH+E/NWipQCtP+kDjNO1ATedZQK+vNsBJYQXBh60cwbTdtMDTRTRAwSU/QWCSjEH17olB2xw2QRrtMEAp9KXAPUIhwfQCNcHvrxzBscfjwAVgmsDVr3fAw6OKwBspq8AHC7DA7X1qwKt+Dz7YjZJAt+v7QCyWEUFF+A1BzOkKQdRHFkEVgCRBR9UZQWCbzECr/dU/Yfv6vyB5IMAbjf++Hq2TP5KL7b5wHLPAFQk0weP6VsEV0ybBEziIwF0sbz8K5xNAlHUIP11cmL//0Jy+MDMjQCOTgUCeHaY/0yunwHlrOsEeyVzBy+sqwYfCrMCq6CPAT/+OwGIzFMEA60jBr+cwwVTOosAhvvE/g4PCQEVivkCxDClAEjLRv6Hrq8CbaALBvI0bwVhgFMGfSr7ArFwtvlB7uEDf3g1B5W30QGjuV0BCrTe/HWH4v5vmDb0t8UFAxkiiQIGYskB5h7hAc1bbQNOkB0FC6w1B8K3YQNkhSkDQdGU/xwYUQN+e2EBDKylBcoQaQQsRP0DrpcXAoj9FwS4AOsFbdZLAIhqPQC4XKEHzejFBBtHrQGORG0Dj1ZW/0o4vwLibOcARIwrAwZd/vjmYUECDEPtAroI7QXszTUEuOCZB6JG1QKTGoD/IJim/n4vEPu0oP0By1J5AVD6YQMR+EEAfY6m//KKGwFiBncB+1zrA1U+XP8BwuECutgxBA6wLQdg9q0DBOUs9N1eYwAd/28BjlqzA4CSlv9hFVUCrpMtAsYfYQPSYnUCaSwxANBGIPO+oT78F9Ni+DSDIPimaQj/CpoY+GQNZv4fW6b/uC/K/mMspv4BG0j9RhotAJ2/VQH03+0C9yexAjiCkQBF/rD8dlD3AV5HIwD5X48C28J7ADm1Zv4NPSEAxo55AaTSAQNIOsD/zdoe/AHALwGLJIMDMpmvACTHbwMhzN8GAGnfB2XuFwdgva8E0JS/Bu8bzwPTXvMDrn6fAlbCFwLGTAMDbSLE+CJuEPzV1gb/mjZzAcp4CwZLuCcE6/b7Ajm4BwDgHMD9wTT4/V2Srv4Efc8BTKqPAg/2dwDE0hMD1Km7APIqFwPVTqMCwQM/AKrHtwL/l+8CvcPLAYVvLwGkdi8AbKQ3AGo9Wv0hwTr+Z2vO/UpBXwGDJkcA8sq7ArojPwMJ29sAoiAXB0xTowM+Ff8BVv54+nHdZQD0DXEAY5QU/j5lLwOHYnMAk7E3A6ACEP7A1skCnPAdBuT8UQZl8DUFd2/9Am7XSQJgAdkCBtd2+G3ajwIWnA8E81AfBS6XJwK9TW8A+gLy/Ulgdv5smhD79JQhA6CaRQDH3tkCvQoVAHXhvPuHZb8CXQqTAiflAwLCxhz9c7opARBSgQB6aVkCmq5s/hnhCPnQz3j75f3w/XVWOP9WgnT85qB1ALq2nQMvHBkH4wh5B7LsFQdQliUD+Q06+zedKwFRgisBmS53AeZ/GwNX3/sAn2QfBmuzGwGQcwr/uH0RA49WPQK0KyD+QGYPAWM0RwSyvK8E9GwnBpDyRwEWumr+0yDq9051Hv+a+A8CULSXAdGPov+AtYL3Tc+4/0KM1QDLu7T/+VLW/SsnBwPzxHcFJCCjBlYfiwMWGmb8vRXdA4ZGtQN8KXEBdbQ8/JlOQvUAXGUAcNbFAV5yxQD6I9j4kCPnA+xZqwVEqgcEDOUHBRzy+wN6WDsBkTj3A7+vOwFmaEcGtOgTBdTyHwDA6Ej/u2m1AfvOOQCEiZUCPSvk/WPmrvp6tY8D6fOnAefQhwSUlK8FQgBTBwLL+wHBuD8Fr1UbBpTt7wTboc8G20hrBOYOxvxatnkC69b5AQaANQPG2EMB8HVHA8fQkPv93pkADx/tAOqfOQJmJNEARltc+s0OGP9FYS0DsxlpAooWJvnKn0MBDEDjBIUpAwWMiAcHv/THA/KksPkFxPr+6TYbAKZD0wNHwF8FWuR7B6JocweBRE8GhR+nAHlNcwDcImz/Ztn5Aa/YkQKtuKsDMfgbBGJgmwWiZ1MAU74k/hdQDQUtkLEGEoPhAn4LhP/s6WsBgUKzAgOKSwG/4VMBc5mnAeIq6wPghBsHllhfB/VcEwb/8qsA5vP+/gZQqPwslDUBoliZAbV3rPzD7QL5tIlLAc8bRwDHJCMFGXwDBzJqcwFI2E78edS1AQ+dUQMWmsT/gjJ2/sFkMwMNC8b7oKi9AjPOYQMggZkCvRey+NReRwPtTpsCvNI2/sD23QKrMMUHUTjtB7n3wQC25+z8Khh6/8J3hP7H27EBhx0VBCrJYQWEGL0FKW+dAJJCpQOZHukCMmt5A+avIQI3XRkCdMTa/Ht0awLS3N78Zm0NApQ6/QOyVukAKKzVAz2ZFv6QMIsAKrs+/4mdbPxGuREDczX5AXk16QLUqe0DVv5ZAxQjAQFGG20B4Cc5AkB+RQO0U2D+yBYa/7fUawFTitb8PpwdAhZPeQHTsJ0EObB5B+8l2QHSExcDPVYLBZPSxwfUar8Gd6YLBSr4RwSKrX8Ah312/2L+fvoJzvLw6MY0/HeQ7QIsPmkBSQtBAhQwGQYQyKkFJn0lBP+lNQd4IJ0EQuLhAkupCP8Y8HsAoxj7AQvW3v2s7Ij/9hgJAxG0dQA3vAkCvVEM/YGTRv5OjnMBlQfTAQlH4wOdWfMAFxj9AOgYhQdPIW0FyQEJBAWfEQLYsur/1pPjAn4E2wSySSMH69D7BWqghwZvt6MCM+IHAIPLUv3O+mr9IBCjAKRSKwDIuh8DeUM2/4iMFQJ5JgkAqXSBAyEf1vxIbyMB9QfDAQoKewMmVOL9sR+k/9scXPwvkccB5vgnBXxwzweWYKMEpiPDAj2JtwB24xb3GHFBAMPjPQOhZFEHlvipBFhIhQY9V+0AV96tA18F9QL+ZfED29YxANmd9QM927z8Zm7O/HqGSwEafz8CI6NjAYkXAwE70o8CO2prAbbCpwOJ8w8BqvNDAiCa5wLM/XsAIGyc+jVeCQGDc2EAotuVAJyasQNuINUAc68U/nOcqQPiLsUAehv1A+v3rQE6mQkDg3WfAjXIawbsaR8GIOzbBezECwZ/6qcCRLpXAbwW/wCDK7sAqeerAxxakwOyYA8CkX9I9sOHXPn6s9b7e4YS/o4H0vZnK/T+ZmnBA96RvQO114z+aSEu/8qAKwF3txb+dkT4+7cyXP471Fj5CPijAwGSvwKzy1sAguLzADC2AwI3jGsA34tK/Uid1vw=="
]

			}
		],
		"application": {
			"bruker_topspin_parameters": {
				"title": "T=170C\n13C{1H} VACP MAS\n\n-- 13C ---\np15 = \t1.0 ms\nplw21 = \t15.2 W (30 kHz)\no1 = \t4050 Hz\naq = \t30 ms\nde = \t10.0 us\nns = \t4*256\n-- 1H ---\np3 = \t2.6 us\nplw2 = \t50 W\nd1 = \t2.0 s\nspnam0 = \tRamp45-55.1000\nspdb0 = \t-11.2dB (opt) (=-5.35dB-6dB, 22kHz)\nplw12 = \t18.0 W (50 kHz)\nspnam2 = \tspinal64\npcpd2 = \t9.6 us\no2 = \t870 Hz\n-----\nT_reel : \t170C\nT_set : \t184C (1.1118 * T_reel + 4.7554)\nT_shim : \t46C\nFrame : \t1500l/h\nShim : \t'extreme' (3600l/h)\nflush transf. line : \tyes\n---\nshim : \tsondeCP4mm.2020\nSR : \tReferences.4mm/#901\nrotor : \tPF + ZrO@ cap\nB : \t2760\nD : \t722\nnuR : \t10.0 kHz (MANUAL)",
				"auditp.txt": "##TITLE= Audit trail, TopSpin 4.0.1\r\n##JCAMPDX= 5.01\r\n##ORIGIN= Bruker BioSpin GmbH\r\n##OWNER= florian\r\n$$ S:/Bruker/TopSpin200/data/pf2_TBennett/nmr/PbBrPerovskite.2/31/pdata/1/auditp.txt\r\n##AUDIT TRAIL=  $$ (NUMBER, WHEN, WHO, WHERE, PROCESS, VERSION, WHAT)\r\n(   1,<2023-03-28 14:31:19.820 +0200>,<labo200>,<rmn200n.cemhti.cnrs-orleans.fr>,<go4>,<TopSpin 3.6.3>,\r\n      <created by zg on data set with UUID '94e8c474-cd5f-11ed-9906-000af7097849'\r\n       started at 2023-03-28 13:56:32.248 +0200,\r\n       POWCHK disabled, PULCHK disabled,\r\n       completed at 2023-03-28 14:31:19.819 +0200\r\n\r\n       configuration hash MD5:\r\n       8D 46 5C 87 EE 21 82 24 84 51 48 3B A3 DC EE 76\r\n       data hash MD5: 1496\r\n       FE B8 12 38 99 60 B1 63 42 85 97 2F 7D 2A 6F 95\r\n>)\r\n(   2,<2023-10-01 18:10:00.254 +0200>,<CEMHTI/florian>,<florian-port2>,<proc1d>,<TopSpin 4.0.1>,\r\n      <Start of raw data processing\r\n       efp LB = 5 FT_mod = 6 PKNL = 1 PHC0 = -105.0861 PHC1 = -41.3 SI = 4K \r\n       data hash MD5: 4K\r\n       60 CB BA 44 5C F0 BC F7 3D BB 9B 4E CD E5 EC E2>)\r\n##END=\r\n\r\n$$ hash MD5\r\n$$ 7E 9A E7 D3 9F DF CB A5 2D 7E 48 8F 03 8C BF D6\r\n",
				"audita.txt": "##TITLE= Audit trail, TopSpin 3.6.3\n##JCAMPDX= 5.01\n##ORIGIN= Bruker BioSpin GmbH\n##OWNER= labo200\n$$ /mnt/oldCentos/racine/NMRData/data/pf2_TBennett/PbBrPerovskite.2/9/audita.txt\n##AUDIT TRAIL=  $$ (NUMBER, WHEN, WHO, WHERE, PROCESS, VERSION, WHAT)\n(   1,<2023-03-28 14:31:19.820 +0200>,<labo200>,<rmn200n.cemhti.cnrs-orleans.fr>,<go4>,<TopSpin 3.6.3>,\n      <created by zg on data set with UUID '94e8c474-cd5f-11ed-9906-000af7097849'\n       started at 2023-03-28 13:56:32.248 +0200,\n       POWCHK disabled, PULCHK disabled,\n       completed at 2023-03-28 14:31:19.819 +0200\n\n       configuration hash MD5:\n       8D 46 5C 87 EE 21 82 24 84 51 48 3B A3 DC EE 76\n       data hash MD5: 1496\n       FE B8 12 38 99 60 B1 63 42 85 97 2F 7D 2A 6F 95\n>)\n##END=\n\n$$ hash MD5\n$$ 38 41 4D BC 49 85 3D 03 E6 CD 32 1F 78 BC 28 5D\n",
				"pulseprogram": "# 1 '/mnt/oldCentos/racine/NMRData/Local/lists/pp/pf_cp'\n# 1 '<built-in>'\n# 1 '<command-line>'\n# 1 '/mnt/oldCentos/racine/NMRData/Local/lists/pp/pf_cp'\n;cptppm.pf\n;cross-polarization pulse program\n;with tppm decoupling\n\n;set:\n;d1:       recycle delay\n;p3:       90 degree 1H pulse at pl2\n;pl2:      1H power for T90\n;p15:      contact pulse\n;pl1:      not used\n;pl21:     X power during CP\n;pl22:     1H power during CP\n;pl12:     1H power for decoupling\n;cpdprg2:  tppm15\n;p31:      tppm pulse length (~T180)\n;cnst31:   spinning speed\n;zgoptns:  cpdyn, cpfslg, vacp, dipshift\n;dipshift: cnst31\tspinning speed\n;dipshift: l6\tnbr rotor periods\n;cpfslg:   cnst24\t(right) offset in H for better decoupling\n;cpfslg:   cnst25\tLG offset, use setLG\n;vacp:     sp0 ramp shape on 1H\n;p2:       dfs pulse length (500us)\n;sp1:      dfs power level\n;cnst1:    dfs f1 frequency (1000)\n;cnst2:    dfs f2 frequency (70)\n;cnst3:    dfs frequency step (150)\n;p10:      rapt pulse length (20-50us)\n;pl10:     rapt power level\n;l11:      rapt number of pulses (5-20)\n;cnst11:   rapt + frequency offset\n\ndefine delay zfilter\n'zfilter=5*(1s/cnst31)'\n# 36 '/mnt/oldCentos/racine/NMRData/Local/lists/pp/pf_cp'\n;#ifndef cpdyn\n;'plw22=spw0'\n;#endif\n\n\n# 60 '/mnt/oldCentos/racine/NMRData/Local/lists/pp/pf_cp'\n'plw22=spw0'\n\n\n'in0=inf1'\n'd0=1u'\n# 1 'mc_line 66 file /mnt/oldCentos/racine/NMRData/Local/lists/pp/pf_cp exp. def. part of mc cmd. before ze'\n; dimension 1D; AQ_mode \ndefine delay MCWRK\ndefine delay MCREST\n'MCREST = d1 - 30m'\n'MCWRK = 0.333333*30m'\n\n    dccorr\n# 66 '/mnt/oldCentos/racine/NMRData/Local/lists/pp/pf_cp'\n# 66 '/mnt/oldCentos/racine/NMRData/Local/lists/pp/pf_cp'\n1 ze\n# 1 'mc_line 66 file /mnt/oldCentos/racine/NMRData/Local/lists/pp/pf_cp exp. def. of mc cmd. after ze'\n# 67 '/mnt/oldCentos/racine/NMRData/Local/lists/pp/pf_cp'\n;----------- recycle delay --------------------------------\n\n# 1 'mc_line 69 file /mnt/oldCentos/racine/NMRData/Local/lists/pp/pf_cp exp. start label for mc cmd.'\n2 MCWRK  * 2 do:f2\nLBLF0, MCWRK \n  MCREST\n# 70 '/mnt/oldCentos/racine/NMRData/Local/lists/pp/pf_cp'\n\n# 77 '/mnt/oldCentos/racine/NMRData/Local/lists/pp/pf_cp'\n;----------- FSLG -----------------------------------------\n\n\n# 81 '/mnt/oldCentos/racine/NMRData/Local/lists/pp/pf_cp'\n;----------- set power ------------------------------------\n  10u pl1:f1 pl2:f2\n;----------- dfs or rapt ----------------------------------\n# 97 '/mnt/oldCentos/racine/NMRData/Local/lists/pp/pf_cp'\n;----------------------------------------------- 90 degree proton pulse\n\n\n# 101 '/mnt/oldCentos/racine/NMRData/Local/lists/pp/pf_cp'\n  (p3 pl2 ph1):f2\n\n;----------------------------------------------- delay\n\n# 109 '/mnt/oldCentos/racine/NMRData/Local/lists/pp/pf_cp'\n  d0 pl21:f1 pl22:f2\t\t; attention: pas de declaration de puissance pendant les pulses...\n\n\n# 113 '/mnt/oldCentos/racine/NMRData/Local/lists/pp/pf_cp'\n;----------------------------------------------- cross-polarization\n\n\n# 117 '/mnt/oldCentos/racine/NMRData/Local/lists/pp/pf_cp'\n  (p15 pl21 ph2):f1 (p15:sp0 ph3):f2\n\n;----------------------------------------------- decoupling\n\n# 124 '/mnt/oldCentos/racine/NMRData/Local/lists/pp/pf_cp'\n  1u cpds2:f2\n\n\n# 129 '/mnt/oldCentos/racine/NMRData/Local/lists/pp/pf_cp'\n;----------------------------------------------- acquisition\n  go=2 ph31\n\n  1m do:f2\n\n# 137 '/mnt/oldCentos/racine/NMRData/Local/lists/pp/pf_cp'\n;----------------------------------------------- write\n\n\n# 1 'mc_line 144 file /mnt/oldCentos/racine/NMRData/Local/lists/pp/pf_cp exp. mc cmd. in line'\n  MCWRK wr #0\n  MCWRK zd\n  lo to LBLF0 times td0\n\n# 145 '/mnt/oldCentos/racine/NMRData/Local/lists/pp/pf_cp'\n# 147 '/mnt/oldCentos/racine/NMRData/Local/lists/pp/pf_cp'\nHaltAcqu, 1m\t\t\t\t;jump address for protection files\nexit\n\nph0=0\nph1=1 3\t\t\t\t; H pi/2\nph2=0 0 1 1 3 3 2 2\t\t; X CP\nph3=0\t\t\t\t; H CP\nph11=0 2\t\t\t; H pi (drain)\nph31=0 2 1 3 3 1 2 0\t\t; receiver\n\n",
				"acqus": "##TITLE= Parameter file, TopSpin 3.6.3\n##JCAMPDX= 5.0\n##DATATYPE= Parameter Values\n##NPOINTS= 13\t$$ modification sequence number\n##ORIGIN= Bruker BioSpin GmbH\n##OWNER= labo200\n$$ 2023-03-28 14:31:19.821 +0200  labo200@rmn200n.cemhti.cnrs-orleans.fr\n$$ /mnt/oldCentos/racine/NMRData/data/pf2_TBennett/PbBrPerovskite.2/9/acqus\n$$ process /opt/topspin3.6.3/prog/mod/go4\n##$ACQT0= 1000000\n##$AMP= (0..31)\n100 100 100 100 100 100 100 100 100 100 100 100 100 100 100 100 100 100\n100 100 100 100 100 100 100 100 100 100 100 100 100 100\n##$AMPCOIL= (0..19)\n-1 0 0 0 0 0 0 0 0 0 0 0 0 0 0 0 0 0 0 0\n##$ANAVPT= -1\n##$AQSEQ= 0\n##$AQ_mod= 3\n##$AUNM= <au_zgonly>\n##$AUTOPOS= <>\n##$BF1= 50.327758\n##$BF2= 200.15\n##$BF3= 200.15\n##$BF4= 200.15\n##$BF5= 200.15\n##$BF6= 200.15\n##$BF7= 200.15\n##$BF8= 200.15\n##$BWFAC= (0..63)\n0 0 0 0 0 0 0 0 0 0 0 0 0 0 0 0 0 0 0 0 0 0 0 0 0 0 0 0 0 0 0 0 0 0 0 0\n0 0 0 0 0 0 0 0 0 0 0 0 0 0 0 0 0 0 0 0 0 0 0 0 0 0 0 0\n##$BYTORDA= 0\n##$CAGPARS= (0..11)\n0 0 0 0 0 0 0 0 0 0 0 0\n##$CHEMSTR= <none>\n##$CNST= (0..63)\n1 1 1 1 1 1 1 1 1 1 1 1 1 1 1 1 1 1 1 1 1 1 1 1 1 1 1 1 1 1 1 10000 1 1\n1 1 1 1 1 1 1 1 1 1 1 1 1 1 1 1 1 1 1 1 1 1 1 1 1 1 1 1 1 1\n##$CPDPRG= (0..8)\n<> <> <spinal64> <> <> <> <> <> <>\n##$D= (0..63)\n1e-06 2 0 0 0 0 0 0 0 0 0 0 0 0 0 0 0 0 0 0 0.1 0 0 0 0 0 0 0 0 0 0 0 0\n0 0 0 0 0 0 0 0 0 0 0 0 0 0 0 0 0 0 0 0 0 0 0 0 0 0 0 0 0 0 0\n##$DATE= 1680006679\n##$DATE_START= 1680004592\n##$DE= 10\n##$DECBNUC= <off>\n##$DECIM= 800\n##$DECNUC= <off>\n##$DECSTAT= 4\n##$DIGMOD= 1\n##$DIGTYP= 12\n##$DQDMODE= 0\n##$DR= 21\n##$DS= 0\n##$DSPFIRM= 0\n##$DSPFVS= 20\n##$DTYPA= 0\n##$EXP= <SOLIDS1H>\n##$FCUCHAN= (0..9)\n0 2 1 0 0 0 0 0 0 0\n##$FL1= 0\n##$FL2= 0\n##$FL3= 0\n##$FL4= 0\n##$FN_INDIRECT= (0..7)\n0 0 0 0 0 0 0 0\n##$FOV= 0\n##$FQ1LIST= <>\n##$FQ2LIST= <>\n##$FQ3LIST= <>\n##$FQ4LIST= <>\n##$FQ5LIST= <>\n##$FQ6LIST= <>\n##$FQ7LIST= <>\n##$FQ8LIST= <>\n##$FRQLO3= 58817\n##$FRQLO3N= 2\n##$FS= (0..7)\n83 83 83 83 83 83 83 83\n##$FTLPGN= 0\n##$FW= 4032000\n##$FnILOOP= 0\n##$FnMODE= 0\n##$FnTYPE= 0\n##$GPNAM= (0..31)\n<> <> <> <> <> <> <> <> <> <> <> <> <> <> <> <> <> <> <> <> <> <> <> <>\n<> <> <> <> <> <> <> <>\n##$GPX= (0..31)\n0 0 0 0 0 0 0 0 0 0 0 0 0 0 0 0 0 0 0 0 0 0 0 0 0 0 0 0 0 0 0 0\n##$GPY= (0..31)\n0 0 0 0 0 0 0 0 0 0 0 0 0 0 0 0 0 0 0 0 0 0 0 0 0 0 0 0 0 0 0 0\n##$GPZ= (0..31)\n0 0 0 0 0 0 0 0 0 0 0 0 0 0 0 0 0 0 0 0 0 0 0 0 0 0 0 0 0 0 0 0\n##$GRDPROG= <>\n##$GRPDLY= 67.9839172363281\n##$HDDUTY= 20\n##$HDRATE= 1\n##$HGAIN= (0..3)\n2000 0 0 0\n##$HL1= 0\n##$HL2= 0\n##$HL3= 0\n##$HL4= 0\n##$HOLDER= 0\n##$HPMOD= (0..7)\n0 1 1 0 0 0 0 0\n##$HPPRGN= 0\n##$IN= (0..63)\n0 0 0 0 0 0 0 0 0 0 0 0 0 0 0 0 0 0 0 0 0 0 0 0 0 0 0 0 0 0 0 0 0 0 0 0\n0 0 0 0 0 0 0 0 0 0 0 0 0 0 0 0 0 0 0 0 0 0 0 0 0 0 0 0\n##$INF= (0..7)\n0 0 0 0 0 0 0 0\n##$INP= (0..63)\n0 0 0 0 0 0 0 0 0 0 0 0 0 0 0 0 0 0 0 0 0 0 0 0 0 0 0 0 0 0 0 0 0 0 0 0\n0 0 0 0 0 0 0 0 0 0 0 0 0 0 0 0 0 0 0 0 0 0 0 0 0 0 0 0\n##$INSTRUM= <spect>\n##$INTEGFAC= (0..63)\n0 0 0 0 0 0 0 0 0 0 0 0 0 0 0 0 0 0 0 0 0 0 0 0 0 0 0 0 0 0 0 0 0 0 0 0\n0 0 0 0 0 0 0 0 0 0 0 0 0 0 0 0 0 0 0 0 0 0 0 0 0 0 0 0\n##$L= (0..31)\n1 1 1 1 1 1 1 1 1 1 1 1 1 1 1 1 1 1 1 1 4 1 1 1 1 1 1 1 1 1 1 1\n##$LFILTER= -1\n##$LGAIN= -1\n##$LINPSTP= 0\n##$LOCKED= no\n##$LOCKFLD= -1\n##$LOCKGN= -1\n##$LOCKPOW= -1\n##$LOCKPPM= -1\n##$LOCNUC= <off>\n##$LOCPHAS= -1\n##$LOCSHFT= no\n##$LOCSW= 0\n##$LTIME= -1\n##$MASR= 10000\n##$MASRLST= <masrlst>\n##$MULEXPNO= (0..15)\n0 0 0 0 0 0 0 0 0 0 0 0 0 0 0 0\n##$NBL= 1\n##$NC= -5\n##$NLOGCH= 2\n##$NOVFLW= 0\n##$NS= 1024\n##$NUC1= <13C>\n##$NUC2= <1H>\n##$NUC3= <off>\n##$NUC4= <off>\n##$NUC5= <off>\n##$NUC6= <off>\n##$NUC7= <off>\n##$NUC8= <off>\n##$NUCLEUS= <off>\n##$NUSLIST= <automatic>\n##$NusAMOUNT= 25\n##$NusFPNZ= no\n##$NusJSP= 0\n##$NusSEED= 54321\n##$NusSPTYPE= 0\n##$NusT2= 1\n##$NusTD= 0\n##$O1= 4050\n##$O2= 870\n##$O3= 400.26\n##$O4= 400.26\n##$O5= 400.26\n##$O6= 400.26\n##$O7= 400.26\n##$O8= 400.26\n##$OVERFLW= 0\n##$P= (0..63)\n0 4.8 0 2.6 0 0 0 0 0 0 0 0 0 0 0 1000 0 0 0 0 2.125 0 0 0 0 0 0 0 0 0\n0 0 0 0 0 0 0 0 0 0 0 0 0 0 0 0 0 0 0 0 0 0 0 0 0 0 0 0 0 0 0 0 0 0\n##$PACOIL= (0..15)\n2 1 0 0 0 0 0 0 0 0 0 0 0 0 0 0\n##$PAPS= 0\n##$PARMODE= 0\n##$PCPD= (0..9)\n0 0 9.6 0 0 0 0 0 0 0\n##$PEXSEL= (0..9)\n1 1 1 1 1 1 1 1 1 1\n##$PHCOR= (0..31)\n0 0 0 0 0 0 0 0 0 75 0 0 0 0 0 0 0 0 0 0 0 0 0 0 0 0 0 0 0 0 0 0\n##$PHLIST= <>\n##$PHP= 1\n##$PH_ref= 46\n##$PL= (0..63)\n120 120 120 120 120 120 120 120 120 120 120 120 120 120 120 120 120 120\n120 120 120 120 120 120 120 120 120 120 120 120 120 120 120 120 120 120\n120 120 120 120 120 120 120 120 120 120 120 120 120 120 120 120 120 120\n120 120 120 120 120 120 120 120 120 120\n##$PLSTEP= 3\n##$PLSTRT= -6\n##$PLW= (0..63)\n0 0 50 0 0 0 0 0 0 0 0 0 18 0 0 0 0 0 0 0 10.4 15.2 13.18257 0 0 0 0 0\n0 0 0 0 0 0 0 0 0 0 0 0 0 0 0 0 0 0 0 0 0 0 0 0 0 0 0 0 0 0 0 0 0 0 0 0\n##$PLWMAX= (0..7)\n1312.5 416.7 0 0 0 0 0 0\n##$PQPHASE= 0\n##$PQSCALE= 1\n##$PR= 1\n##$PRECHAN= (0..15)\n-1 1 -1 0 -1 -1 -1 -1 -1 -1 -1 -1 -1 -1 -1 -1\n##$PRGAIN= 0\n##$PROBHD= <H140172_001 (PH MAS WVT 200W1 BL4 15N-31P/19F-1H)>\n##$PROBINPUTS= (0..15)\n<31P-197Au> <1H/19F> <> <> <> <> <> <> <> <> <> <> <> <> <> <>\n##$PULPROG= <pf_cp>\n##$PW= 0\n##$PYNM= <>\n##$ProjAngle= 0\n##$QNP= 0\n##$RD= 0\n##$RECCHAN= (0..15)\n0 2 0 0 0 0 0 0 0 0 0 0 0 0 0 0\n##$RECPH= 0\n##$RECPRE= (0..15)\n0 1 -1 -1 -1 -1 -1 -1 -1 -1 -1 -1 -1 -1 -1 -1\n##$RECPRFX= (0..15)\n1 0 0 0 0 0 0 0 0 0 0 0 0 0 0 0\n##$RECSEL= (0..15)\n0 0 1 0 0 0 0 0 0 0 0 0 0 0 0 0\n##$RG= 2050\n##$RO= 0\n##$RSEL= (0..15)\n0 2 1 0 0 0 0 0 0 0 0 0 0 0 0 0\n##$S= (0..7)\n83 83 83 83 83 83 83 83\n##$SELREC= (0..9)\n0 0 0 0 0 0 0 0 0 0\n##$SFO1= 50.331808\n##$SFO2= 200.15087\n##$SFO3= 200.15040026\n##$SFO4= 200.15040026\n##$SFO5= 200.15040026\n##$SFO6= 200.15040026\n##$SFO7= 200.15040026\n##$SFO8= 200.15040026\n##$SOLVENT= <>\n##$SOLVOLD= <off>\n##$SP= (0..63)\n120 120 120 120 120 120 120 120 120 120 120 120 120 120 120 120 120 120\n120 120 120 120 120 120 120 120 120 120 120 120 120 120 120 120 120 120\n120 120 120 120 120 120 120 120 120 120 120 120 120 120 120 120 120 120\n120 120 120 120 120 120 120 120 120 120\n##$SPECTR= 0\n##$SPINCNT= 0\n##$SPNAM= (0..63)\n<Ramp45-55.1000> <> <> <> <> <> <> <> <> <> <> <> <> <> <> <> <> <> <>\n<> <> <> <> <> <> <> <> <> <> <> <> <> <> <> <> <> <> <> <> <> <> <> <>\n<> <> <> <> <> <> <> <> <> <> <> <> <> <> <> <> <> <> <> <> <>\n##$SPOAL= (0..63)\n0.5 0.5 0.5 0.5 0.5 0.5 0.5 0.5 0.5 0.5 0.5 0.5 0.5 0.5 0.5 0.5 0.5 0.5\n0.5 0.5 0.5 0.5 0.5 0.5 0.5 0.5 0.5 0.5 0.5 0.5 0.5 0.5 0.5 0.5 0.5 0.5\n0.5 0.5 0.5 0.5 0.5 0.5 0.5 0.5 0.5 0.5 0.5 0.5 0.5 0.5 0.5 0.5 0.5 0.5\n0.5 0.5 0.5 0.5 0.5 0.5 0.5 0.5 0.5 0.5\n##$SPOFFS= (0..63)\n0 0 0 0 0 0 0 0 0 0 0 0 0 0 0 0 0 0 0 0 0 0 0 0 0 0 0 0 0 0 0 0 0 0 0 0\n0 0 0 0 0 0 0 0 0 0 0 0 0 0 0 0 0 0 0 0 0 0 0 0 0 0 0 0\n##$SPPEX= (0..63)\n0 0 0 0 0 0 0 0 0 0 0 0 0 0 0 0 0 0 0 0 0 0 0 0 0 0 0 0 0 0 0 0 0 0 0 0\n0 0 0 0 0 0 0 0 0 0 0 0 0 0 0 0 0 0 0 0 0 0 0 0 0 0 0 0\n##$SPW= (0..63)\n13.18257 0 0 0 0 0 0 0 0 0 0 0 0 0 0 0 0 0 0 0 0 0 0 0 0 0 0 0 0 0 0 0\n0 0 0 0 0 0 0 0 0 0 0 0 0 0 0 0 0 0 0 0 0 0 0 0 0 0 0 0 0 0 0 0\n##$SUBNAM= (0..9)\n<> <> <> <> <> <> <> <> <> <>\n##$SW= 496.703794149417\n##$SWIBOX= (0..19)\n0 1 3 0 0 0 0 0 0 0 0 0 0 0 0 0 0 0 0 0\n##$SW_h= 25000\n##$SWfinal= 0\n##$SigLockShift= 0\n##$TD= 1496\n##$TD0= 4\n##$TD_INDIRECT= (0..7)\n0 0 0 0 0 0 0 0\n##$TDav= 1\n##$TE= 457.0984\n##$TE1= 457.0984\n##$TE2= 0\n##$TE3= 0\n##$TE4= 0\n##$TEG= 300\n##$TE_MAGNET= 0\n##$TE_PIDX= 1\n##$TE_RAW= 457.0984\n##$TE_STAB= (0..9)\n0 0 0 0 0 0 0 0 0 0\n##$TL= (0..7)\n120 120 120 120 120 120 120 120\n##$TOTROT= (0..63)\n0 0 0 0 0 0 0 0 0 0 0 0 0 0 0 0 0 0 0 0 0 0 0 0 0 0 0 0 0 0 0 0 0 0 0 0\n0 0 0 0 0 0 0 0 0 0 0 0 0 0 0 0 0 0 0 0 0 0 0 0 0 0 0 0\n##$TUBE_TYPE= <>\n##$USERA1= <>\n##$USERA2= <>\n##$USERA3= <>\n##$USERA4= <>\n##$USERA5= <>\n##$UUID= <94e8c474-cd5f-11ed-9906-000af7097849>\n##$V9= 5\n##$VALIDCODE= -1\n##$VALIST= <>\n##$VCLIST= <>\n##$VDLIST= <>\n##$VPLIST= <>\n##$VTLIST= <>\n##$WBST= 1024\n##$WBSW= 3\n##$XGAIN= (0..3)\n670 0 0 0\n##$XL= 0\n##$YL= 0\n##$YMAX_a= 1511545\n##$YMIN_a= -1706633\n##$ZGOPTNS= <-Ddec>\n##$ZL1= 120\n##$ZL2= 120\n##$ZL3= 120\n##$ZL4= 120\n##$scaledByNS= no\n##$scaledByRG= no\n##END=\n",
				"procs": "##TITLE= Parameter file, TopSpin 4.0.1\r\n##JCAMPDX= 5.0\r\n##DATATYPE= Parameter Values\r\n##NPOINTS= 10\t$$ modification sequence number\r\n##ORIGIN= Bruker BioSpin GmbH\r\n##OWNER= labo200\r\n$$ 2023-10-01 18:10:00.202 +0200  CEMHTI/florian@florian-port2\r\n$$ S:/Bruker/TopSpin200/data/pf2_TBennett/nmr/PbBrPerovskite.2/31/pdata/1/procs\r\n$$ process C:/Bruker/TopSpin4.0.1/prog/mod/proc1d.exe\r\n##$ABSF1= 0\r\n##$ABSF2= 0\r\n##$ABSG= 0\r\n##$ABSL= 0\r\n##$ALPHA= 0\r\n##$AQORDER= 0\r\n##$ASSFAC= 0\r\n##$ASSFACI= 0\r\n##$ASSFACX= 0\r\n##$ASSWID= 0\r\n##$AUNMP= <proc_1d>\r\n##$AXLEFT= 0\r\n##$AXNAME= <>\r\n##$AXNUC= <13C>\r\n##$AXRIGHT= 0\r\n##$AXTYPE= 0\r\n##$AXUNIT= <>\r\n##$AZFE= 0.1\r\n##$AZFW= 0.5\r\n##$BCFW= 0\r\n##$BC_mod= 0\r\n##$BYTORDP= 0\r\n##$COROFFS= 0\r\n##$CY= 10\r\n##$DATMOD= 1\r\n##$DC= 0\r\n##$DFILT= <>\r\n##$DTYPP= 0\r\n##$ERETIC= no\r\n##$F1P= 199.294336109833\r\n##$F2P= -133.861479528761\r\n##$FCOR= 1\r\n##$FTSIZE= 4096\r\n##$FT_mod= 6\r\n##$GAMMA= 0\r\n##$GB= 0\r\n##$INTBC= 1\r\n##$INTSCL= 1\r\n##$ISEN= 128\r\n##$LB= 5\r\n##$LEV0= 0\r\n##$LPBIN= 0\r\n##$MAXI= 10000\r\n##$MC2= 0\r\n##$MEAN= 0\r\n##$ME_mod= 0\r\n##$MI= 50\r\n##$MddCEXP= no\r\n##$MddCT_SP= no\r\n##$MddF180= no\r\n##$MddLAMBDA= 0\r\n##$MddMEMORY= 0\r\n##$MddMERGE= 0\r\n##$MddNCOMP= 0\r\n##$MddNITER= 0\r\n##$MddNOISE= 0\r\n##$MddPHASE= 0\r\n##$MddSEED= 0\r\n##$MddSRSIZE= 0\r\n##$Mdd_CsALG= 0\r\n##$Mdd_CsLAMBDA= 0\r\n##$Mdd_CsNITER= 0\r\n##$Mdd_CsNORM= 0\r\n##$Mdd_CsVE= no\r\n##$Mdd_CsZF= 0\r\n##$Mdd_LrLAMBDA= 0\r\n##$Mdd_LrNITER= 0\r\n##$Mdd_LrRANK= 0\r\n##$Mdd_LrZF= 0\r\n##$Mdd_mod= 0\r\n##$NCOEF= 0\r\n##$NC_proc= -8\r\n##$NLEV= 6\r\n##$NOISF1= 5\r\n##$NOISF2= -5\r\n##$NSP= 0\r\n##$NTH_PI= 0\r\n##$NZP= 0\r\n##$OFFSET= 328.4733\r\n##$PC= 4\r\n##$PHC0= -105.0861\r\n##$PHC1= -41.3\r\n##$PH_mod= 1\r\n##$PKNL= yes\r\n##$PPARMOD= 0\r\n##$PPDIAG= 0\r\n##$PPIPTYP= 0\r\n##$PPMPNUM= 2147483647\r\n##$PPRESOL= 1\r\n##$PSCAL= 1\r\n##$PSIGN= 0\r\n##$PYNMP= <proc.py>\r\n##$RDF1= 0\r\n##$RDF2= 0\r\n##$RDFWHM= 0\r\n##$RDINT= 0\r\n##$RDPOS= 0\r\n##$REVERSE= no\r\n##$SF= 50.3277766700001\r\n##$SI= 4096\r\n##$SIGF1= 40\r\n##$SIGF2= 20\r\n##$SINO= 0\r\n##$SIOLD= 4096\r\n##$SPECTYP= <>\r\n##$SREF_mod= 1\r\n##$SREGLST= <1H.CDCl3>\r\n##$SSB= 0\r\n##$STSI= 4096\r\n##$STSR= 0\r\n##$SW_p= 25000\r\n##$SYMM= 0\r\n##$S_DEV= 0\r\n##$TDeff= 1496\r\n##$TDoff= 0\r\n##$TI= <>\r\n##$TILT= no\r\n##$TM1= 0\r\n##$TM2= 0\r\n##$TOPLEV= 0\r\n##$USERP1= <>\r\n##$USERP2= <>\r\n##$USERP3= <>\r\n##$USERP4= <>\r\n##$USERP5= <>\r\n##$WDW= 1\r\n##$XDIM= 0\r\n##$YMAX_p= 480543362\r\n##$YMIN_p= -63796875\r\n##END=\r\n"
			},
			"dmfit": {
				"from_filename": "S:/Bruker/TopSpin200/data/pf2_TBennett/nmr/PbBrPerovskite.2/31/pdata/1/1r",
				"save_date": "2023-10-01T16:10:25Z",
				"from_title": "T=170C",
				"origin": "pf_cp 13C PbBrPerovskite 31_1 1r -  labo200\r\n$$ 2023-10-01 18:10:00.202 +0200  CEMHTI/florian@florian-port2\r\n$$ S:/Bruker/TopSpin200/data/pf2_TBennett/nmr/PbBrPerovskite.2/31/pdata/1/procs\r\n$$ process C:/Bruker/TopSpin4.0.1/prog/mod/proc1d.exe\r\n S:/Bruker/TopSpin200/data/pf2_TBennett/nmr/PbBrPerovskite.2/31/pdata/1/1r"
			}
		}
	}
}
