# Supplementary material for: Structural dynamics of melting and glass formation in a two-dimensional hybrid perovskite
Source: Nat Commun. 2025 Aug 18;16:7696. doi: 10.1038/s41467-025-61410-z (PMC12361452; doi:10.1038/s41467-025-61410-z)
Supplement: Supplementary file 4 — Source Data [file 41467_2025_61410_MOESM4_ESM.zip › Source Data/NMR_Source_Data/PbBrPerovskite.3 - 1H Hahn echo MAS 10kHz, T=120C.csdf]

{
	"csdm": {
		"version": "1.0",
		"read_only": false,
		"description": "T = 120C",
		"origin": "pf_echomas 1H PbBrPerovskite 972_1 1r -  labo200\n$$ 2023-03-29 09:45:16.509 +0200  labo200@rmn200n.cemhti.cnrs-orleans.fr\n$$ /mnt/oldCentos/racine/NMRData/data/pf2_TBennett/PbBrPerovskite.3/972/pdata/1/procs\n$$ process /opt/topspin3.6.3/prog/mod/proc1d\n S:/Bruker/TopSpin200/data/pf2_TBennett/nmr/PbBrPerovskite.3/972/pdata/1/1r",
		"timestamp": "2023-03-31T07:04:12Z",
		"dimensions": [
			{
				"type": "linear",
				"count": 8192,
				"quantity_name": "Frequency",
				"increment": "-15.25878906 Hz",
				"coordinates_offset": "63168.86457 Hz",
				"origin_offset": "200.1502011 MHz",
				"label": "1H - Frequency",
				"reciprocal": {
					"quantity_name": "time",
					"label": "1H - time"
				}
			}
		],
		"dependent_variables": [
			{
				"type": "internal",
				"name": "NMR Spectrum",
				"encoding": "base64",
				"numeric_type": "float32",
				"quantity_type": "scalar",
				"components": 
[
"Z7NZPYtbkD3dk1M9cvl7PQAATz0y5kI9HGuPPUFgCz19rro8xLFZPX6MrTw9CsE8Qs+kPIMvmjyQoNo8Ad4RPT81jDyjAQk9yxBTPdGRRD07cPA81sWNOyo6gj2IY/26C7WOu8qho7xGJSE8EccSPNk9Ij08TrE6LpCgt0T6yTwgUqC9hdqLvSV1jLxTBZ081sWjPOf7DD2/7AM94XqUOyNKobx9P/U7pnmtPBQ/pjyOdaW8g8CwvOELL7zl0CK6U3R/PUu3wD1YqGg9H2MdPQdfCr2ZmUS9bHjCvGJ/qbv2BiA9U3SaPCzU0jxdbUs9j1NwPQ4+lT3dkyc9ke0svTwsa720WbO8hVqpPJYhfj2ZKtY8rwMnuxUdObyZuw09UrhFPQ8LUTy8BSo99gYhPTca2Dz99nE8tDf4vGB2Jr19HdA7ejZ7O/W5+jptxbC8jzEqvUhQpLxqTcs7CyQUPCBBObzn+ym8NBF6vDAqx7xrmga9KA+BPOJYQD3GS5U8dLUFOwAAJL0u/yU8qmBoPPCFLTyt+p48qEaAPZp3Tz2ASKO8juRWvKrxcrzwhc+8BoFVOmBUtjxhw3Y96pUuvRzrfr16Nim97Q3Wu6Tf5Dyze+K7JQbJPM/VDrzgLZC3FfvtPJFcej3G3Dc9NIDVPCxDZD2snI89DJMaPU7RUTz99oG8+zrIOztw6jwYBA68xm06vZp3eT2BlfE9tSYcPlBraz21pik8TkC7OzLEYTx56Tw9WzHCPWezkz0nD149FzejPSlcXj1R2rM7ObQyvfjCVL363IG90yv/vHvyULw6AY28OGcJvcsQjby+n6q70t62vEtZSrxxrMM7pSzju6abzLy8dHc8oWfDPETplD2Hlvo9y3/2PKIjuTlj7rQ88XSOPX0dFz33dfg8MQjEPaD4cT0ehSs8gnMCPT0Kt7pzRkS8ukkIPEtZ1rt2T968zO4VvJmZab1Jrpi9rVgovvJBXL1Xyhu9O05BvVInhryzaoE94YuqPfpc7zxtxdM9QWBaPfmgeb0bHrC9ksuvvFCNhzuX/668XinLORbZpT2CUck6+X56u/UoODyJ0rI8jnXJPC2hjb0Urq+9IR8cPPpcSTz6XP08FD+kPK36FT0LtT89toSBPZLLmTzc14y9guJlvfFjX70py1S86gTmPL3BOz0GgXk92PANPfrtH7xgdkA9JeSxPGHDZ7wXt+G7w2QTvd2TibzbaEA6yxBHPYmwAD0LtW48hxZxPZtVFD2Y3Qq9rPrsO0rqXLz2lxa94XrIvUCTyL3tfNK9DMIGvj5Xpb32lxS9PKyNve7Jeb0VjA69iPTTvH6MyTsUPyQ9PL3PPbDhND0awPU8w0LtPEwVPT1p7609aJEZPdobHLyVQ+s7xW32vErqBLxhMuE8Jw9bPYbJbj3fT0Q9vVJ2uz0KBb0mwkK8ufyFPOm3T7tCra29RdgQO807UjxCrXG8xW1cPWHDE7uopJ69PnmevLu4mzxbsbu80QBGvF1tp7w6Acu8Z0QlPCxD7Du94xC9Yn8pPEFgwbwukK+9hriFvfH0srzTvNM86NlPPV+YDDwqGAi9IEHrvEdy0buL27y8OSNpvZaQM7ykcC69mZkLvaabI72xvyK9oImTvbq4ar21FRG9NV6evGiRLTyze0K7zTsOuzlFK71PHi68si6Gux3JBT1K6qS6FD/qPH77Gz0tsmM9hsn4PIAm7Dz8h+48jZewPLRZr7wRx5o8FyYzvbyFzr00EZ48BaNuvQn5Sb1Qa0a9s3skvaCJ8rwKaII6/fa1ux3JHr03iTa90m8jvW9fw70o7am9a6u+vaz6cr03+Cg9bqPBO5i78rwyxLc8zvflPKwcYz0MAoW8T6+IvfwYiL1p3oK9ufxivcX+sjt++1I81VZPvYcWXbxOYkE9oWcXPMKGFz2pgvM84emHPJYhJrzNql29aCIMvDQR3Lwpywe9QKQDvSh+OD1uEts7ZaoQvWUZ+rwVjCa8T69uvQ8LtTg5RTC9fNAWvWiRZ71Iv5y9oImUvGsr3rzQs8G7X5hfvSnLVL1bsWa9tmIUPY7kpj0awFu6awnZPBiVBz0o7Su9i9tQPHuUh73dJJW9cazzvArXlr0c6zi93Nd3vdcj+r2JQYq9kX7LvLEuRL0DCZ48kA9iPGWIK732Bgu8PleBvNBESb1pAIe9z9WSvW3F8LwcfNO8AN7iO/vLhLxgVDE9MXcAPVXBEDxYOZY8hJ7pvB04C71/aoQ7wvXaPGNdADx24Bs9Lm6vPJT2Zr2zarm9f8i6vfVKQbxZdYQ9JkKMPUT6ozyz6jO74K2BvVdbqbxdbde8f9mlu7DhabnMXSm9KVzVvWIQtL3gLZa8s3stvblrPz3RkeI8oPgROzSAO7xzRhC9vp8+vSk6zLwgwYy9UdpTPeHpjTzChju83gItPDws0jxYObo8nl4/vcNklLyEDR+8vp9xvVg5dDqiRag8HoX7u5eQibzswN28yeWNPN0kAT3aGzA8sp1PPBE2EDwYBMK8TtFjvUdhur1B8Ue8WKifvE1zgr07cBG9YcNyvbWVlL3z/TC8GAQmvLlr1bw+VwW9H2O0vMPTbb3mLqO9pE44vY8x97nAW6A6dJMVvVdbQTvo2Sw7/IemvHzQ+7s2PBO9dXEvvWkAK7xdbZ28ZYiJvHzQgTyAJrY8Q4sEvXa+M700EcY7l/8vPUwVHLugeLK9W0Ixvb3jqLxkO7U8Q4vKPKLFjr2si829s3ugvSLskr2bVcu8IZ+zvSVkn73x0mW8K/bHPPP9lLsdOME85q5HPWnePz3WtIo9yxAxPX0/Ib04Voy9jSi7vJHt6jy8Bdo8MuZDvfs6Ab0FNG+9hdrLvUoqAL4PCws9DwuduyJsWDzQM4o92F9SvJJcvLyynYc7KcsgO1KW6by4HsE8rAuQPfvLPD1TdIS80SIvvUCCJjz2Bgk9m1WlvAN4kby+MM88fGEaPULPcryVQzs7uI1qPY0oUz3eAiE8dXEGPUkuD7wbfPm8OgHJvBcmJL0Cmnu9uY2Evc27rr3fvuA8vg50PEwV5LuhZwg9JQbJPFpkFD2/fV29pgq8vHQkB708vea8cmhxu6CahT02Gng8odasPHUCErycomu80QCIvEfhBr3TvK+8OSMhvbZiJb09m5y91XhrPQdfmDzWNP28xW1RPQN4xzwQxzY8X3bvOhKDmDzgLXi907ygvf5DaL2OdRC9ImwkvNej4Lx0k9a8Q4sgvG6jDj36fog8YhATvXA9ML3XEpK8mN3ZPHzQHj2I0j29AAA3vUtZWrxa04A8ufydvP+QXrzsL688ImwlPZ3vO7xeKYs7oPiBPeSD2rzoaiO9HhaCO6utDr3D0xm9H/RkvbsWib1CPoQ8MlXsPDEIKr2Zmbc8AG/vPOSUjr2z6s+8yHZCvGWIBL2bVY08Vg6zPFfKjjz2l9U72T01vJJcpLxp3lm8YOW6vIOe/bzz/SK9pnknvJT2QL2C4uW8zF07vXzQnb3CdYi9mN1VvVsgMbu/7Ka7RwOOPNiBLD2VQwc8Zma8vIVaJzymedk8OUUTPKFnDzzjNk48veOqvFRSqTyq8bA8juT+PFN0ZLyoxoW9tSaKvTy90joRpbu8dLUFOzVeyjuF6zS9ke2+vAmKjTxm98y73nFKOoVaGzy0WYa9R+FUvTQRdrrNTJs9+Q83PQpGJbySOgE7MQg8u7uWTLyASB+8JeSbvLTIFL3VeHk8QIKfPf+QmT2lLBg9nYBEPY0oTTsr9io9mZmcPRIUNz13nEc9aJEkvaTfC73Lf1Q8xY8vPYJzEjyWssw6ejazO9jwHL1BYKe8+lyNuoVatbyI9HO9vjCxvN9PXTvPZuG8zMzOPBcm/byadze9i9vUvE5itjx/agk9liGIvTf40rxYOdS77lo+vHqlZLxK6oa8BvDGvKs+ezy+n3Y9idKxPewvED1QaxG9EoPevDXvyDtH4Xo846W5PIan3zy/7AM98h/+PFYOWbwtsn07TWJMPJvmpTzF/sq9IZ+qvaut+rwGgXW8p1eCvDcJ3r3ne8q9VMGwu0CCYrp5xxE9ONZYPWIQ4DuMSio87MA9PP+QlLwCK4w9xQ/7PZvVhD1JLos9E/INPSV1xjzHKWa8SC5/urdAyrxwzpC78rDMvELPhL3l0NI8O3A2PbwFbjwFNCU8AN5GvARFpb0+V0K9IEEcPYy5zzzKMhQ9aJHVO0+N6byq8Sq8Qq1CvVdsj73x9Jq77ziVu1uxjr0rB4C94JwbvXe+B709Cvc69Sj8PLgNlT0UP049AG+xvGHDB7zM7hI9BaMmvNGRBj2YTAk9vw4ovRHHCjs3+Kq8XrrPvAKaID3WVrg8guJnvAbwG73kgx67heuBPGdEWD0py0k94emFu1TBQLwMk8W8Dr6EvJmZwTzJVIs86bd6veLHS71UwXM9/Bh2PeyeYD38GGk9dXG9PKyLCzv4MZY8TYS/PLuW4Lw73zk9Qs+uO7IMLz3SbzQ9GlELvb6fXjyRXHU9f2qevCxDAL0bnhA99igWPWPuGrwfY1S9eHoYvbiNV70/xjW978kuPVWfgzsXSDy9HTihvPypcbwyxFs9bhKhPDLEM72utt685q4lvOf7Kr0yxGy9L91nvS7/bb0bDRo9vHTNvMcpLr1OYiC8AwkGPOAtQDx+jNE8ONZjPbUVL73qBP484sdEPT7oJz1MFdy8vVJmu1RSFzsf9Ny8IEG7PKpgLLzVeEG8cYr4PG4Srz09m8c9SupoPWsrTD2Nl0M9E9CcvL1SDj1R2q+8P0aqvWuaQT0lBp08PlcjvQAA8LulLA+9z/cWvVRSDL1uEsG8/kOgvMGoVL1Q/O68h6cXvBsNlL0v3aS65h3hPOauvzx5xyQ9fT81vCcPN70GgXm9NIALve7rkb2iIz28f0hfvGb3aL0cfNE7CBsPvdZWsrymmw49waikOygPCj3aiuE8CWhiPLEuPrsG8Da7QBPnvGUZI72DwDC9HNqHvVYOM70DiYy9liHwvJI6gzwXSGQ81jTvtzTv1Dwkl1Y9aCI/PfkPmj1y+aw9ykOqPSUGqz0j2yo9xktiPWxn1j124Do9BMVePdcSNjwdOJc8SFDovBlReL3swMk7/rK5vB/0bD1rCWk8ldQcvc6IqrsawHO8bTTwvIR8gLsGgTk8QKSfu+oE8DwAbxO9o5K6vZd/8r2Uh8K993VgvHL5Z7zJ5Yk8RdiQO2J/ZT2lLBA9ksuHPBBY6Tvvp8K8G56IvV66s7wYppU9KqlmPcVtbT3tfOm8KVwPPGsJSD0+eb48Ac2sPaycwD2aCOo9hxbYPYEE5byVQw+97XzPvCcgoL3ysCg9pb2pPUTpuD1BYAU9YcPTO4nSnj0l9Zw9/7ITPfwYmzxGlD89E2FHPccpST0juVw7Qq1gPWDlij3n+8m7eqUQvCh+orzOGV+97Xw7vU5AI73ASpe92hsMu57N+DxCrTW8yJhfvDqS6zvV52I87zgkPe+4jj3pJpE6WYYjvVtCCr1JLjG9Lv+fvZMYR72MSg6930+LvYcWGL2lvRG97C/TOwaBSTznjIw8D3oXPVZ95rsSg848t0ACPEHxEz0bDZQ8yAcqPbUV4zz0bG68cayVvA96NrrKoU28kxhUve+4jD0pXK08e4M7vQDedrz4wsK8hqcfvG4SPzxbsfO8Q5ycvYy5m7t1cZy9SC54vU+virx3nBo8+8vYvAIrU7xAEzk9Lm6YPa16hz18YVq9iGNcvUVHTL2JsJG7Y+5gPV5LHz0BvPO83nGkPBUdobwFEtS69UpgvXvyB704Zxy846VOvRdIar1hsoe9qDXNOVdb3byn17G9tDd1vcxdRb1lGQ+9xLFuuxDHejo3+DE9/IeiPYzKnD1Iv507m8RYvMnlnzuY3ZM5zTtFvUATdbwu/5k84XqEPMIXjjyO5Cq8YqFCveH6lL0wmUq7ILBrPTY8DT0vTDS9cM6cvHnpOrwDeJs8ETYLPW00zLzwhZE7/AeHPSDSgzxHA4Y8DpzDOyUG27xdbQ69O05BvQdfiDvKoSi9GsDHvFXBprycopm8nzzYvD/Ghr0K10K9hjgMvbUV27pAglc9MzORPKD4RD0TYU49QxxaPfhTJT2kcJs8VUGdPYtsDj2k3448g8DSu3lYmjycM/w8L0wOPVK4eT3NzBQ99+TDPKkT2DyL/dU9IR/RPfs61T2VVI09dmCePUfhWz0FEkY9S8hFPZ0RLTx5WMg7AG/XPFtCVD0xCCy4p+gEvOtRaz1LyGM9NjxdPJMYpDrmHTi9XwfQvJSHLL31ypm9pgpSvLdAiLwHX2S846W7OvH0or1VwaK9pE4XvbQ3GLx5x0k8hJ61u2czor20WaW8/kPiPIQNh7s4Z2e9kjoMvYAmQb0N4DC9TDclvNqK67ygGgi9l/9cPMQgGT2jkro6Pug9vMrDcrxMNxQ9GfPQPS6QhD3YgZM6wRexvZOpsb27Jwa9L8yIvWWZib38KbC9p1cmPX2uXjxEaZ+8XdyQvRt87L0YBMS8KctEPLNZebxEabe89bmgPOVhn7xkqlm9yeVsvdqsqDwbng09g0CQPRX7H7zVeB69QWChvGBUrDw5RR+8T43vu0McID2utuq7ejYXvVz+HzwldXk9fvsXPfYGQzxwPT683nHSu+U/Z7156Rc9Uid8vGsJQL0aLwW9X5gQvWKhFb25a4G7bTTYu3gL8rwy5o46wobHuz7oLbwCK/G8o5IKPA4tqDwi2/m5xykOvPfkQbsbDQA9r5RHPapgHT2WIcI8cF+HPARW3rv2hpC9fa4ZvQBvAbh1cc28cYr2u+HpgT3jNgM9qRNIvW3FTr1yir68qYIQvWgA67xtVoc9WDn4PP+ym7orhyg9Gw24PO2eDT3aCp09XwcCvOtRUDzarAU9Vg6FO8rD+DwjSsE8TtGxukT6wTyRXMg8hJ4dO1yP1jy6uH27sp1/vNjwbDzvOBW73SQmPEW2OD0ep6w9kX7yPbFQOT2UZdc9FYxvPYPAJz16pVY9t0BMPTtwST118Y29OTSLvS2yzbtoAHc8nREyPRNhIzycMwa81jRTPMX+8rsfYye9eiWBvUfhL71ns5o8a5r3OXeckrtm92Q5sp17vHJoND1kO/+6HTj7vJI6k7ycooU8YTKXvOM21LwZ4g29ePrQvXEb9btIUFw922hJPXxhKD1T9Kc9g8A/PbQ3PD0v3QE9HHyNPIXrhL3Esei8q8+BPDoB37ycM0I9HgXEPevifT0zoiy86pVGvERpgL0RNgG9HFrMO2znpzxAEyk8JXUGPK+UYj3OGUQ9SnsDue7rLj0cfCU8TKbSO6g17brFjwQ94QtTuoanM7yYu1c9CYqzPAdfkDsYBDs9gy9CPRueAjzecfK7X5jsvCbCNb367TC9H/RAPFD88LtZhnQ8zaorPMEXUb0HPX88w2Q/PSbCMz3/kGw9gQT9PH77GrtMFSw7HcmpPNzXID2d73U9ZtXxPBxaEDyb5iE9WDl0uptVPr2TGCU9TYQfPZkqDDxO0dG624qBPA3gAT1aZGQ9H2OMPem3hTy1pmi9WtNEvfdTVL1rmjK9lPZCPAbwprvFj8c8iPRTPautGT19HcQ8PzUwPau+qz1fB1Q9MuZcPeqVLj1AE2E7qQKEPQxx8DxoIgQ8UifevP6ye7z4MSK8HFp0PKyLwD1m90s9CtdxPcVtVDxOQIy9DwsEveJYST12Tw48IR+Mu1pkhTxuEhy9oPixOSoYITxaZLs7k6l2PGBUyDw/Nd47Qj6YO9V4Az2LfZM9LZD2PBpRnDwT4cg9yVSnvGUZejxYOcy8aCJWPTjWtz1JDBk9bjQJPU7RTTwBzaA99UomPVtCVjxp3kU8FYziPBbZDrtPr3691lYAvfjCMLyb5q28K4dWuqdX8jvRkdA8LSENPVtCxLwKaAM9jZciPRIUh7xJnQS88fSCvAG8/bvbaCq9Snu7O8KGTL0f9JO9cmhjvfypCTxTBZu74C1UPS/d/jzmPyy8gCZGveU/f73RADE98IXrPAxx8DwnMSo9E2Feva3Ygb0dyTa9b/CFOZkq/Dyadww8Snu1vAxxEr1bsZm82hsIPX4dDT1y+b+7OOeEPeVhrTyb5hs9MXcNPJkqJT0GgY+8rrZUvQpoojt6pcK8rwMOvdJvZ70LtaY6n6stug8LeTw07+A7RGn/O5OpqDzGS0O9Bz1tveqVFryMSsI7XksuPZp3Nz02q7I8kX4FPYY4VryOdT2993VePTQRwT3+1HU9BnCBPct/2jy1FfE8gnMAvSNKI7z3dWQ8OgFFPaFFtjkOvjC7ufz3vN21hDkPi549QWDsPZqIij3S3v48CyRhPa8DRz2V1Dw9+u2ePdcSsT228xk8vOPWvJ3vS7xUUpA9gLdQOw96njudgKY8NxqsPFz+oz3M7gY9nRETPTAqKTqkTpo8308tPdk9NTzChms8Dr6WPMKGTT2JsDQ9tSbqPXA9rj09eVg6Dpx7vRPQNDs9m2U8SS5xvVmGGLt24Pw8taYhPXQkBj2BBNu83nFavCxlu7yq8ZA82T2HPLgeybyZKgC8+aB4Pbx0iTwT8sE53nHjPQkK3D22hMy8ad4uvXecwrzb+a48BMUvO2x4+rqYu1q8QfE3PafoZz0Rpe88BNa+PSX1iD3Chtc7E2GzvGgimz3V52c9f0g/u+XQBr0wu5E8ONZpPE7ihz0l5Fo9w9OTvDC7ozyt+lI9dCQzPX9IXT28BRQ9mRncPeAtYj1AEyk9Z0QxvB6ngDwvTEk9MZmMPLge5brn+3q9b19wvbra6juKjsy7MuYuPAxxzLof9CO9PnmWPCEfNLtApC878IW5uzcJkz0UroI9sPKSPTJVnjwnDx88PZtgPWZmWjzz/QK946V7OxIUv7oD56w6kxjEuthfgjxGJfc82c6NPKYKMrwA3lQ9VGOpPTY8JT2/DmA9BaN3PcEXyDzLEKU9iUGwPHBfN71/2Vw9t9GMPQTF+zyvlIW8k6lIPUXYkDzheqI8w2R8PT75kz0y5i49c0Y9PfVKNz0OLe48Y12mvCzU8rsi/fA8dLXVuzSARb00ETw9bHiIPA96DL2jkgg9UPzCPH6M6Tu+n5y8LbK5vGq8RD3/ocQ9tSaUPdcSIz3ysMw81xLsPP1lJL05Rf+7V+yvu05isrzWxfW7ke0VvSGwEjtU0sE9O9+/O4cWUTxd3Ak9JeSLO4cWMz2VQxg9zcyYPEMci7rZPZG88/3sO/1lkTxgdjs9MYiiPdXnBT3M7jY9yAcVPScPQzxJLhc8j8JlvMKGBD3QRN48KqkPvRt8cTuoxpO7ZRm4vM/VMb2LbCk99+R9PSv2F7tLWcI8+zpwvGgiHD1seG89j8JRPDOiBDxZhjQ9TfOkPN5xXL2Sy5+7vw4gPYC36rxO0fO8V1u5u2EyFTzHusA8ne9UPXh6ID1Z9Sc91VbSvOXQoLxWfXY8N/gfvfCFgbws1OK7SS7fOlsgRL3zjpm9YOVNvW1W/Tvz/Za8Vg4kPfW56jykTno9L92CPYxKmj1FR568pE6AvO7JQ7l2T568oPhRPdnODz3gnPE8w9MTvP7UcD2TqYY8+aCLPDqSy7naG4Q7cvnnPD7oOTupE2i8q60MvP8hbTxXW0E9zC4FPmPutz1OQD49+lxePSoYUj3/IXk9aytePb/sqjydEY07vONwPGuat7oIrC694XrAvL6fjLxrKyk9HHwoPZvElDwhn7U9TsDYPXvyND6ASBs9iGObvKOSwjtQjVc8uXy0PW9w+z3pFfE9yVRUPdtosLyKjvY8ONY8Pe+nQj1JDPo8EFi9PBPQhDsIrBQ8Jw+TPXZPij0ZcwU9/YcDPXgLxjwmMXw8TKaAPAN4KzyrPn09caxXPUATgT1s5508W0KaPBgEKD2yDLG8DU9MPbnrxz0KRhW71XhpuS7/H73TTbo7pSxvPJmZObwLtf48QBODPcj2rD3+sr88p1d5PQUj+D3wFpM9dLVRPFK4PD3eAt09DAJ8PYfnAD4BXhI+uji1PThnlT2F65c9v+wlPf5DEjzixwU98WPUPHbggrzNzAW9ldRpPCzUzLxDHDw9i+wVPu/JFj3dk1s8XW0Vuy2yNTxgVKo8jReEvTy9krwPnAy9s+ozOl8HvLxseEC9oPivvIenlzxdbRE822g8PLuW2Dwf9Ia8lGX4uyZTJbuTGG69aCIivWdEobzaG2e9Lv/HvJjd87xVwSu9TKZfvUvIUL35oAc7IR+8O2WIaL1CPjy9XkuBvYQNVb007+g8hxYFPQU0RbxgVKQ8zO5OPas+Uj2sHBM9wTnDu7BymDzx9CA9H/RwPAmKnj2EHp098eOcPaZ5MT2I0jk9AADgOnEbEb3DQlU92IGBPH2uEjwfYw69SS4YvVz+o7zXgVs8LpA8PaUsiz0ar5A9ejYTPZwiiD2gifA69blaOx4WID0jSoU9cF8fPbIMJz2QoMg9V8oyPbQ3ZD2TGKs9wnWVPUKtNTy/DlU9vjBRPYxKajloImi9c9duvbDh9TzvSa09SFBQPS/dBj1SJ+A6arzUu9xG47vswNs8wTkwPaTwnj2qYLc96nMjPS/dcD3Dws09lHbGPYMvlD05RQE+rkeBPdLeej12T+Q8VZ9xPcL1sD2PU2c9O9+bPXa+Sz1fmHA8ZvcUPGDlLLxTBSu8zMzMuApG3zxseLA8S1nQPVFaiD1yaHY9odYVPXVx2byHFiY95q65PDAqvD01zcY9Qj5RPUT6gz2t6Yo9w0JHPVRSDD1Kewc9JeRDOsgHgTxuoyw9GBWPPQUSrj1AApA9FQySPaFFUryXkAG9F7dgvU2ElbuPwgo9XkuYPNcScz25/G49dCRNPUvZoj1txUg9/YcCPc9mUT3ZzsU8xm0oPL993zzh6e88BvBRPf+QfjtIvzw9t9EnPbFQnD3+Q689Gw0BPWQ71TxRSUg9y5CZPWQ7TD1c/mc9j8KOPUfhhD1OQPs77C9yPTws7DwzMyu9ATyLvfrtobwy5tI8Z0Q5O6K0pbyVVIY98WM2PcWPMz0bnmo9E/K7PFn1C70OvrK8K4ewPPF0yz2YXSw+7lqcPXJowj2Mudw9ukk0Pb6fNT0Q6Ru8XI86vOhINj1/WYw9w8LcPWzntj1ZFy49toRYPMbcCT0bnlE9KcsQOs4Z8TzgnMQ9Y92ePUCCdjyd74M8z9UePVKngD0/NU09t0AyPVN0MLyGOBU98BYrPSoY7btbIJ08JChKvMPTi7tLWc47Qq3xPToBQD3gLW09zMxQPb3jnz0FozI9I7lPPRlR5z307I89z2ZZPdMrpj23wL09oAkRPvdknT3yQbU9FybaPZkZtD0x94E9HoU7OwPnyjw5I6I8QCSQPW4j8D0xd3A95h2nO1rTaDxLN1E82F/2OjhnFT0y1Yk9sHLAPOf7Vz2qYCS7jLnbPFK47Dx/2cE8QBMWPXsUxjuF60G8oiOPvIcWmbwOnHM9c0bMu8nldzxg5TQ9jnVEPZdusjuU9uA8z2b1O23FBz3snnQ8qmDcOzXNSj0YlRU9krqpPThnzD0mwpA9rWkevD7ofbxHAxQ8DU+vOjvff7tc/s88VMHiPECCpD3+1Iw9QxzLOyL9T72dgNq8OGdwPPrtVj3l0Jw9MCoKPfKwhT2ynbs9ufwMPeHpBj4TYbs9ne/ZPSGOAz7EQgM9m1WZPK5HHj2ZKpI8nKJvPCXkJD1pb+Q8KO2vvNEikzwOvoM9nDOgPJMYRz1PL8o9XI8cPetRbj1zRhk9rdhvPYA3DT6Suug9O3CpPQKaAj4Rtuc9zoh6PR9jHj3WVrc9KUuKPSBBqTx7FKK8FmpNPBzrBj1qTaG8CYo7PDlFt7vo2eQ7nRFFO/HSMT3uyd+8CySSvC5uPz35D688ysMiu2J/obvDZEU9x7rKPV1tyz06AbU9t0B9PerztT2aCJk9DHFAPW3FJj3Y8JM9Z0RYPZ882Dzmrpu8MXelPE1z2T2xLlY9VZ+cPUdhzT3jNrQ9U3SqPZvmmD2h1kY91laMOuhquztR2qO7CKyGPEku3zvc1269CmgevbiN9rt4eoG8HHyEvccpYrz1OdY9+Y+qPbuWyDwRpSg9Ij0GPi2yHj0Ltay8zO4FPB04cj0DZ8Q9l/+TPbx03z1VsKI9sS7GPDF3pzyYTDG8sS7UPEFxlz0dyVI9B06pPRpRKj3jpQu7t9EiPb1Biz3KMgE9vHRjPdzX0zz5oJ09o0EAPntywD3mLqs9LNR1PZVUpD2FWks8BaMkPQ3PhT1LWTY7Bz14PYR8yj10JAw9gZXrO7raaT0oflk9lOWVPfgxlT3YX4Q9RPp3PVtC6D3MXQY+pE4EPqrxqj1Hcps9VNKdPQTFvD2EfK49z9U6PUMLrj1fmBQ9TYSpPEfhsz2dALw92/lHPXnHyTyuRzm9y3+UPNO8dzwwmWI8LOWVPTjWNz2dEeE93NdMPbIMID0i/TY68jC1PYCm/T1qTZw9HoWbPNY0kTzLEFk9Z8SFPcc6qD3qBFC8bcUgvTm0SDzC9aY9vjAEPTVeUj3jNqM9EpSkPfFjhD3gnKk9toQJPQpoGj18YbY8vp9cPe84Fz0OvoU99GwxPRiVEDwlBh28t9HsPM/VhDyxrrw9WmQ5PZayD73ixwg78dLnPOauRTuCUee8XdxBPZJL1D1Qa/k9OaPHPVgX6j14elU8DeBtu0hQZL12T5y8i2wlPcrDgD2L/c08QWCJPX/Z2D1+jMk87XyHPFz+Ez2lLBc8NqsPPY2XBD16FOY8kxhcPKutZDxPryE9j8IFu9hfSrxzRpQ6h6cLPZSHkT2TqcY8xks+PWUInT1yiq463ZNvPCSX9zuGp1g9wRcuPIv9Pj1++4I9KhgRPAIr3TxfmDm9QxyTPH77qjxFts88INLPuh4WlD2vJWY9SnskPVrTxDz+QzI9l27wPKFF/LyTqWK79Nvfu7gexTxokc88ZLv4PWgA/T0i/W09TfPQPL99+TzYXzo9YFR4PWfVFD1uNIQ8XrqEPeQDpT14+os9p9eJPTy9aD2jAQQ8N/hcPfotDj7Qs2Q9S1lCPWkAmzwaL48985/nPRWMAz628w4+6aakPdiBKj2IY3w9f9mYPeTydz1qvN48KTpWvDAqrzy/Dgw9TYQnPeVhnT0duIQ9UidgPJp3wjwxCLQ8xX6CPY7k7z0w6iE+Z8SSPXS1ST0o/pE9AAC4PGZmtj3J1MY954yYPZmZ1z0kKPw9Dj7fPc9m4z2Kjnk90QDUPR3JDj5XbIw9tmIOPeXh2z2h1ic9CmgKvX9qMb27JwM96Go6PYQNKj3Ksvo9bGfIPV1tOz3EwpQ90yufPUOcoD1VH5o9S0jkPZR2Mz6cszk+d9xNPvRbCz6+Dvg9WXWuPQpXjj262nq7AppIu+LHmLoFo6c9a5oOPoTeED5UQfY9pnnxPDJVXD0Jeaw9sp0bPUtZ0jz99n09846NPTJVOT3aG6A97uucPfVKnT0FtLE9VNKNPUMcxD20SKc9O1+dPTgnDj7mnec96EjGPX0dsD13fgQ+FhkkPrYiFz4ILNc9cRsLPmlvHT6L27c9E1C9PTqS1D13LYs9xtxSPRG2Aj5BMV0+paxpPhV7Bj5RSRY+gDcZPtBEtz2oxos9N/gJPjdJHD5j3Zw9HhYNPTJVhj2bRO89VCMCPh24ij0War09FtmgPaD42z38KSE+tHcXPhiVCD5yShQ+UxYEPnZgIT7B1zE+B044PoVrNz6faz0+vcErPiEOUD69Ywk+DILJPWhiDD445/w9NusbPlg5ET4N4A8+3/4gPjIVCz5CPuw9F4gCPm8B/j3H6SY+TkBDPlpTAz5fmOA90MQ3Pg5tKD4fIxM+0ET+Pbbi1T15x9A9hJ7pPZLLzz25/BA+LWEMPjxOBD6xUPY9EGn4Pf5U4z1XW0Q+eYcjPtgBDz78GCs+ImwdPvyHnT31qLo9VZ+6Pfrtaz2BVRk+xkv4PdHRGD5a5AU+6nO3PapP9T3fzzE+C7VGPg7tMT60GQU+io7jPXkHHD5YKMU9kpwbPgYwJD7GXBw+4XoCPtw1uz3TfFI+S5lAPi0hLz6kcDg+26gfPgfOJD7JVDI+EWUqPjYr6j1nlTo+UckdPnBfgD0D56o9t0DjPdPrKD60GRk+vLQuPuBcIz5SZ1c++HFEPjImSj4ukFY+vk5zPlGaQj6ASDA+LWEbPu+JLT7LECQ+qUIHPiXkJz6QoCc+JJcGPtvKAD6itBk+5RALPlRSAj5syQI+TaJ1Pn47Nj7HOiw+kf5XPilLLz59XR8+5aFwPu+pgT73BJE+C+RxPvTbiD6N16c+DJONPpVUjT7njFc+73hOPig+dj7IZ4M+EWVTPhd3Hj7X4yM+BeNEPlj5Fz5xmyk+tuJHPv/QKj52z2g+Vn0vPrhvID42fHs+2mxmPt0kUz5iUGA+WZdMPilLMz6G+Bo+QEIUPqOSUz6at1Y+JbUaPum3RD6rLTg+uB4VPl9HUD5XCk8+xOBGPtVnPT59/1U+EGmRPhNyhD44Fow+MHmWPl1Laj5tdEw+6ZVsPilLUj6apng+lvJ4Pn6MNz4ZYkM+xY8nPjdaJj5KKmg+Dl6BPry0bj5kzDM+gHdAPnqlgj505GY+uXxVPpbQNT7mbnU+dv58Prw0Wj7beTw+/AdwPh3JIT4lpDA+sKFyPlUwWT5wvWA+fe5aPoYJYD772oE+iMOIPh34Rj7haVM+Yx0SPuIHPT7sXjk+vPQrPs4ZMD5LCDE+hkk/PlhoYj6R7T4+n9orPqV9Nj76LR0+JQYePiHwAz5i/04+lrJuPiBwND5MFR8+r9QoPi/dKT5YKEM+l25jPhMhFz6UpRk+dn42PmiiJj7M3fk92hsYPjEIGj7O2QY+9kYPPnA9JT5cD0Y+zEw/PryjYj4EhUk+KqlDPuMUED6kcBc+j9NDPm3FOT7aijk+MTc2Pt9P8j0AnlM+Z0QsPrQZOT5/2To+uycdPtz1KT74ExQ+MBkwPguTcD1Xyv09vVJNPhqAdz48/WU+JeTvPXnHfz180Io953sNPuVQGz57FCw+P/UOPtcB3z2C0es9V9v2PY0Gwj3nexQ+SH8DPiIsND6tKRk+qnG2PTLV0T0GgZ096lUXPi0hmz2yHRs+GAQyPsTxHz5CvvE92N8APjeJHz7BKBY+sX8LPvXKFT77KfU9348jPsZLZz4ggRk+ibD7PZahyT2pk4I9WXXdPbMqIT6tqUU+5SEhPltC3j3HqQk+oadAPo51GT5b8Q0+8VIlPuCt+T0qGNU9K2XOPQHN2T3WxWE9sa7EPbBy3D3QhAw+YOX1PWHyOT7BaDs+9/VdPlK4WD5Mpgw+FJ35PXBflj2kzr49KqkWPhliSj4HDlI+bGciPgE8vT2fK/U9aJFKPlN0zj1rGg4+B046PihtCz45dCk+5aEXPgKa6j3KMso93gL+PdhfvD1BoAU++lwOPnGb6T1D3Cs+YUNKPpXU5j2tGAA+POwGPo9Chj3mv589do8MPgS0/D3aivU9YiGKPSGO8j2fmv89H/QhPqRfRD5Fhyc+8fQhPnf+Gj6pk7g9+f7jPWC2SD75TzA+ih8SPj153D3QInY9TBVBPTtfAD4x95Y9JzHgPY0owT16Jcs9V8oBPlpk6j05RRs+cN8nPo/CIz5RCQw+dJO0PYAmgz2t2IY9uknVPY9C8T0DZ/g9a5rDPXq2hT2849w9sS7nPRWMxj1aZKg9N4mePSt2qj27uIw9J+AqPst/Jj4noPY9fZ3ePRovlD1xG+w9w9MCPmFyAj6TqRQ+hLwPPkg/mz0bHu89KikUPqkTBT7ycAU+xW32PUwV7j2eTaY9Y+7mPZCPBz5riSI+veMsPm3Wuj1r2hw+KdwkPn2/xz2xv1k96vPSPUXHuj2itBs9VmzVPS6QBz7RkdY9Ac0XPqW9zT3/Mps9p+j1Pc/3AT6NqMA9rdh8PattFD4FY1I+hklVPsbtCD4RpR8++u0APtZ0IT7jJR0+gdUAPioY5D0lBr09n5qzPcxulz1AE7w9OFaFPa+U6D2fPCw+WmRhPs7ZYD5QDVs+tNkiPkluCD4a7x8+YLYJPng6Ej4KVxE+b3DePebuFz5BIBw+BoH/PR6FED7OGe498ZIaPoJiAz5Nsx0+iUEzPqdoCj4/tRk+dQL9PYtsyT22YhI961HjPdQaGz4nscQ9nk3XPZk7DT6MSu49TtHHPbgNlz1H8go+6FkfPtSaDz4B3j0+ymEwPkDTMD6p0wY+MfcRPqU9+T1bMa09U5YKPqfXAD58Ybw9FTsgPifxLT7Y8HY+bKmDPiU1bT4Xpik+0IQiPnDOEj4njyM+CJtaPgNnHD7qsyc+kM9jPivHdz5FmDc+kA82PutRLj5kjCs+buM1PlMWAz4DCS0++BMSPsX+wD3RQB8+uTxhPjnjOj7RgBQ+JYYQPmJ//j1utBs+kW0ePnp2Vj5ulIE+J0+TPhpPoT7Y8Hg+xMIYPq72JD5j3ek9WqQYPi/MMD6b1V4+g+9bPoC3Xz6+MHk+5PIjPn8qVj7ih1w+gCYqPl1tTz41bxk+nLMMPmmvLT4ldSE+c4ZOPjKmTT4bzXw+Q5xlPgE8YD7vySE+kvovPoKCgD5xrC0+kssOPrEQSz7ZTm0+9ldIPvYGPD50NUg+utpxPgnZgj6LG1s+tZUxPuXQUD5QjUU+n/xGPhT/cj6RHG4+ObRnPu8nZj767Tw+szsbPn4MGD6DL+k9dn5EPk8vgD6UhZQ+oOmOPlJnTz70m3M+0y2PPhovcD6xEEA+dGQ+PoGELD6DwD0+d+08PlfKXT7PJpQ+kS2ePjSxnT7am40+AXyYPnHsdj7hekY+N4ksPn3/Xz7wJYY+qMZOPkOLcj4a0Zs+qJWBPr5wlT5sh6o+jEpPPiJsVT6fmnE+0YCNPoTejz5y6Jc+jWapPn0/nj7H2oc+l7+BPqPwdj6LLJw+4O2fPguEiz7RIpg+vpCsPg3Ppz7Ua5E+TmCjPjwssT7dU58+M+SMPvm+fD6/roo+ZTmaPoQ+hz7SfpI+NJGBPgo3mz5xe6c+A6emPgoGqj4wSrc+MCqePqZ7gz7UepU+VzuEPugIZz5gpXc+XI/FPrYzsz4nAJY+Qg3DPm1Uyz59Hcs+4RrJPjHo0T4DycE+0DOpPt6RpD5Pj6c+xa+2PnS1oT4v3bQ+BOW7Pr89oD6qz8A+grHcPtTayz4wqqk+rLypPmupuz4ZAsw+gXXSPtRJ0z4cGr8+TlG5Phwa3z6Q79I+OQXPPl8H3D5EadY+WuS4PlDLoD6kP8s+6CjcPvzn1T7TTbo+O9C/Pl0Lzz6Ps8k+yz/IPgpm5j4ltQY/1Uf7PoDG+j4KJv8+3IcFPytl7j4F4/E+8+7bPl/Y6j6CsgY/av0AP79s3T6E/N8+ncDQPtjhxT4SFOQ+AU34PqAoAz/wNvw+GWLzPgom3T6kTvk+kvr4PvlwAj9fJxA/J+EXPyheED81rQ0/Z+MHPySXBT/oaPQ+0/z4PhlSBj+Sexk/+r4MPxjWCD+9Uhk/nysVP5AwCj/6rg4/mesOP1NF/j7RUf4+9Pv8PulX/j68FOw+V5wBP9PsDD/GKwA/qBUMP8ugFT/mTSE/RZYkP9jAHT/7CxQ/oPoMPxGFCj+Liws/WVYeP5u2Gz8xZyk/UBsdP3eOHj9QDRs/Y80mP433Iz+RDSY/YpEjP/X4Hz/huSU/B48jPyeAMT9hYjE/FrkuP+kHND90Qzc/hXozP+g4QT8oTkE/N1k6P8GZMT83GU4/zzVRP92EMD+NqCU/15IgPzf4Nj/y8EU/+2tQPwlJTj/OqUg/+nxXP2YmYj9/ul8/OnJtP9n9bT9fV2c/JOZpP3A+Zj9qXVo/PhdoPwL7dT8LPIE/jFGHPw5Fhz+aD4U/WhyAP+S7jz9/QY0/vQqSP7MylT9/Kp0/jv2fPwMIpz+rtqw/+wq0Pz7Ivj+KN8M/2kLIPxDxzj81Fdc/DhTVP9WG4T+Bk/g/XVUBQDw5BECUqwZAA6QNQCLAH0DRfSxAWU01QOQbP0DR/kBA+dhDQJTFSEArkkBAQr81QHSlLkB51R5AkkAQQNDPA0BiZ+s/ljHXPwpPwT8aybA/f/mqPy3xnj8J+ZA/TYSIP6Nwez8o3nE/Q+tgPynqYD/wBlw/c6dmPwbxXD/D0lo/qsFKP0fTPz+zykg/ghJRP7ZDPT/5H0o/iCJXPxdoPT/grTY/JIc7P1P1PD/s/iw/7psiP5THFj/mTic/r9MbP3qVED/heRE/at0TP34cCj8j+gs/iv8TP+k2DT/4QQw/i/wKP+WhBT+VtBg/jnQaP1MlGj8cOh8/J+AcPx8EGD8APxM/4LwbP4JiGj+LDBM/EGkcP+U/ND9N8zE/dlAtP5agPT9bcE4/iDNRP6hGVT88nFs/vhBxPxEGgz9Xuno/VMJnP2POaj/6DW8/wPpvP/AWYj9Y2Ws/0n5qP1vAVD9u4lY/2IBPP4OwUT9JrEU/y4A+PxkjLT/iyCQ/53sOP9FA/j5u0us+2NDIPqTu2z4tQb4+N0mqPn19oj7mLpQ+eWeZPj81ez6mGY4+l46lPkDipD4duKI+JUagPpsGqj4FVKc+zkioPljoVT4rRy4+Qn6IPs5Zoj4Hrp8+iAOSPtm9jj6qsY4+M8KPPnO3iT6C04g+eCluPi/dUj7RkWc+zduEPt7RhD4/ZrI+fvuYPk6AWz735II+EgN1PlmXhz7zn1Q+fGF0PkFxYj7UGlI+PhdxPjXNbj6nF3k+2qxhPs3qBD5ryUw+SK5/PmiiiD69wZc+fa5UPmezYj7BuWg+Fmp/PutikT6oRlo+qs9IPrT3VD4zooQ+8LRuPgkoeT66+Fc+9BsPPrmrVj5Slko+RYdMPrcANT5H4SM+joYAPvs6Qz5CLVk+QEJfPtHxjD6Udnc+4zYtPv/hKz7wllY+ZndhPrradT5MVZA+pH+YPg2gYj4bnks+ibKIPjdpiD5GA3g+9QpmPtxXND6NqGo+TEaQPil6Vj7h6S4+W3FVPhrATT4gsG8+icGCPhnRUD5g5XE+03yQPm1FTD7vuCI+IJJFPpRHQD6GeIc+eVhcPplZKj51gh8+RQccPqaKMD4dCT8+AfwiPiMKQj4PumU+na8hPqI0Gj4yVSg+tjMzPobJSD6LPTE+ovQ8PuXhFz5mZoY+ktyKPgUjQT4pC2g+Qk9nPpSHPD4cfBc+q203PkK+ST6l7HA+02ttPq0YZj6pE0U+UM1UPtb0GT4ehSo+uA0ZPtb0LD5y6B0+IEH9PUfyJz7Y3zc+WDnpPdEi6T2QMZ49NO/oPeNURj7S3mk+uhpyPg0PXz7xknQ+HyNvPqRwJj7cxk8+8aNWPtQJFj5MVTU+SH9uPhJURj4SVEM+tLmKPq7Hfj4So4Y+/Nh2PpG+iT57MmI+7zh+PoPPgT5lSHw+yMdjPtRJFD7R4h0+ApoiPu5JPT4bPGA+nQA1Plg5Oz68NB8+3mBhPv2ngT7KIVY+j7FxPq7Hgj7Ail8+JUaAPo+CjD4YJog+NAB5PjVeJD7N+1o+m8RvPhfmSD5owG8+qmBxPotMhD56xYY+xECNPr7wbj5PHjY+XI9YPiM5hj7KMn4+THeJPiWkhj6xUH8+tgSyPjOiiD7i2HE+C9N/Ply+jz46A4s+/vJzPufMfT4uEEE+6GoZPqb5gD7q86M+eRh5PriNfz5UI3U+XACFPoOviD5Lt0o+Qt6WPvznqz4NAIw+vPSAPljIlz6enog+mnemPoTNpT5rK5Q+bRaFPtGRej4+eY0+FQyRPmSMtD6J8LM+6ZeQPlzPkj5I0JY+rvZuPpL6mD5iX6c+hienPn/5hj63UZ4+UI2rPiLMlD5wnYI+fa6RPo3InT4mgqc+k6nGPpUDtD4LJKU+kryzPrjNvT6bBLg+q62qPshnkj7fnrM+jZfMPi3ByT6ZitU+BDbbPlugxz5/StI+6oTNPi7QtD7fvrw+K8fQPjI1xj4yZLs+VYGrPpEe0D78acg+Fey7PirJvT5iYdk+ZpXUPl1rvD6tuNg+ppm8Prbkvz74cc8+xc/fPmK/1T5pfuQ+2az6Pm9Q0T7qs8k+44XSPspS7z7yv/A+cP3fPl0L3T6fPNw+Vr3zPtXH7z5yiAc/25nwPmKQzz7WRc0+UYnNPpnK0z455eA+GMTlPsVt9z5da/E+mlgIPy7fCD+VdP0+e4QIP/FkDT+U5Q8/XNAWP6UtDj/QNAk/ZyMNP1mmFD+pJBk/gQUVPz/GGD9pjw0/aDETPxo/Cj/N6gM/DfAJP8QBHT//YBk/cuoRP8/mGT/3hRM/xnwjP559Jz/KYxU/CB0TP4KSJz8BPUc/FG45P5l5Kj89eho/6GgiP5xjLD9cbig/fPEyPw4NMD8MMi8/58w5PzvfUj/RIUU/fgs8P1IIPz84pkA/0809P9+ALj8wO0I/6yJFPzC6PD+oxjY/t/FFPxCpQD+i0zM/g2A8P5WTUD8K11I/PQtYPwJqYT9MRls/+pxkP2dEXD82ank/JMhyPxJUbD9zBnA/OPZwPxt9az8tMmo/wiZqP4otcz+6qYQ/sLJ3PzZMdj9KCm8/hil8P4n4hz97C40/ztmIP0VXhD9E2Yc/G46LP0rUhD+gOIA/xY6GPw80kj9MtY8/CPWRPyilkT8V65I/WU+XP1qElj8k4J4/PE6cPzqZoz99vqg/64qmP9B8oT+QMaI/glOlP6verD9Jpaw/Cg+nP6herD8z6q4/4lC4P4TVvT8EtcI/vaHDP5oguD8ps7g/iJu8P28xwz+f2sA/6JLHP5hdyT9NLMo/hJXVP0f6zj/mxs4/ik7TP0Os1z+oROM/WvzgP4o+7T8g6uk/JwHnP6iV6D/uW+c/ii/vP7ML9j+WEQBAjkgAQCDeAECF/gNACVYFQKIMBkCEGgZA7eQNQHB3EkA48xFAnUQWQGHvFUDh/hZA4L0aQHz1G0D/4hlAqsEfQKEeIUBmBiNAjqAkQE7qK0DgxCtA2HMtQJkdMkAe+jRAdO82QAy9OUAz4z1AQ6xCQERkQkDPg0VAVZ9MQHTHUEDa5lJA+ElXQP5+X0BwEWZAMnlqQObWa0DljHFAa4V1QOWheUDmrXtAt72BQNthhEBAn4ZAAOKIQC0Xi0CVK49ATiiTQEwFlUDgGZhAz12aQIsKnUBhK6RAGLyoQJm2rUAenLBAq7K0QK9zuUDFprxAEKXAQAumxEBeD8xA4mzQQFlr1kB9nd1AYkniQJa96UCjIfFAEfn1QNL+/EBMTwFBSZkFQbYqCkEdhA5BLUETQUGgGEGSNx1BKM4hQZT2JkHBES5BBqU1QehkPEEVfERBBqNMQRWjVEFUM11BCn9mQahNckGIVH9BE4SFQVJ4jEE6EZRB6UOcQSOtpEGGuK5BcaK5QVZXxUFn4NFBaijfQT9W7kFdN/9Bi+YIQtLmEkJs4B1CPiQqQhKrN0JkjkZC6KVWQn7AZ0JWXnpCIjmHQqShkUIJvZxCi9moQsVKtkISdMVCUijWQgLv50LoLfpCq9cFQ5KcDUPyxhNDJHUXQ1bnF0P+6hRDxikPQ377BkMlOflCSqfhQpbKyELY/7BCfCScQq2iikLozHdCS21fQrl+S0K5mTtCHgEvQnriI0IbvBpCWa4SQvufC0LD8QVCaMUAQv+190EaQO9BIK7nQTrG4EFhc9tB1oTWQWNr0EGamclB3lnDQV04vUEbaLZBQ5OvQYdlqEEPmaFBlOebQT5al0EPbpRBJziRQSrsjUEYBIpB6cmGQVBZg0HZDn9Bch15QTj2c0GtrXBBw4BuQVIUb0Hcz3FByMZ1Qdb0fEEpXINBwHSIQZo6jkG8FZRBLKaaQWHWoUFC9KhBYKywQcMEukGwC8VBzrPRQUYf4UE59/JBShkDQnLYDEIk5RVCR3MdQvfTIkJdeCZCexkoQnLkJ0JehyZCLBskQl2CIUL/lx5CU4wbQgqaGEKHiBRCTmgOQjSQBUJWFvdBcIbiQYYLzUGh4bZBTJ+hQT5rj0H1f4FBvNxrQeQDWUHJ6UdB1A06QWhcL0HoqSRBMRMcQe+KFEGHVw5BCe4IQfreA0FmHv5ARmX2QBDR7kDpQ+dALvjeQONk2UDd7NNAHCbQQNzhyUD5HsVAw2G/QCoQvEDlWLdAYkmyQHNMr0DRaKpAqxqnQFmHo0DDO6FAqoafQG+fm0DBx5hAmvSUQK8JlED6ZpNAJCyQQNdOi0B5r4hAjcCIQE/zhUCdUINApSiAQL5SfUC+VndAjdNzQMsrckAOtnBAFfxtQLUmaUClkGdAQMhiQDkfXED12F9Aa2JbQAugVUBAQE5A4eZQQAgQS0Cx5kFA7hVCQOwDQkA1OkRADlJAQBoQOUDeHTRAn/cvQOOVMkDVxzRAuowwQJMlKkBKdihAd9omQAdvI0BMsyZAxnUkQDscJEAZkyJA+mIfQDKxGEC7BhVA47ISQJ4SEUBiHRNAPJEXQCKQFECImxRA81oRQBO5DkD8OA1A7iIMQGoUDEBqrQhAnlYDQGOqBECDzAVA86oFQD7o/j/27/Y/kIwAQCTO+j+qv/M/nf/xP3Dd/T/MVPo/uC/zP5bq8T8Rhe0/sLriP3qF6T/ueuI/AirkP3gL3T8U7tU/hkDgP3Ka3T9X2tg/r2XXP1sg1j8Vy88/UBTTP6/szj993ck/pPjFP340xz/OUcE/tOi5P3LCvD9kKrY/YNy4P2cMwj8cU78/ttLCP93kwz8Vjbs/xLC2P6v2tD+hvqw/PJytP21Wtj9fh7U/mOusP5waqD/2vqY/QJupP+o1qj9AbKc/foOpP790oj8vXaM/ymmnP/ckpj+ERaY/+ImiP7SnpD80qZw/EryXPwUSmz/CBZs/6b+aP4CGmD+LxZU/dHWVP92jjD+6mow/6MiHP0Lfjz8ohY8/HmeKPxMqjD+47ok/cy6PP1hJkT+CWos/MvWGP6wEjj9W1ow/OAaQP91UhT9fQIQ/1wKEP29AfT9mNng/HSiFP6SOez8UfX8/BbJ/PxIkaD8lVFs/wwNhP6Y6ZD/72mI/dBRoP2IgZj+w4Wo/vORqP9ficj8q2Hg/Sgt0P8JlaT+YrXU/Lh5qP3ddXz8wW1M/aFFUP6VcWj8nUVg/7I5fPwg8YT/5YGM/b491P20laD9b8mU/1UdsP8gnbz9m91U/bIdBP8GoUT8CKV4/qPRkPxtNVz+Yu1E/eJtKP9yXUj91UV0/DGFPP+8XTT8ZE00/f0hQPxttRD8W+So/R+EwP1pTLj8q6S4/qPU0PzfIJz+kjjo/y69CP+pEPD/I1j8/QNQyP7NqOT8QCTU/QIMuPwNpIT/uWxQ/U2UYP9T7HD8zsxo/NNAZPxHHIj+s7Cg/7wglPwMYKD/A6zI/kgwqPyPJJz8tMjI/MoUtP3xxOD8pTDs/cuk+P68VMD8B7i0/af8uPzD5JT9DzCI/BAYcP38aJT8hjh8/J+EgP9eyHT88Dhs/ZgYkP46UID+5GyE/NR4vP3GbND9p/zM/vq8dP7+8HD/USh0/qaIhP8svHj+kPxc/5OMQP2tbFz9oghY/q50NP6BZFD+XzxI/mMwVP/z5Ej+tWR4/PdssP2CFIz8hLxU/AF8iP8a8HD8nYBY/ly8SP+Z9AT+94QI/SnwCP6Hn9z5VsAg/tTUPPzM0FT8BXQw/yMcEPym8Bj+muhE/eScbP0xVHT9Pvh0/5IIWP0Zl/z4TAgo/knocP70jCj/d4xc/LZENP73jAj8AUAU//XYIPzc5Aj9MxQM/CGz7PtyG/D6YLAc/27oBP7dR8j4e1vA+E/DvPlsA7D4I29I+AsvRPilL3D5n0+w+Zmb8Pjnj0D5cvtA+VXDGPtI+3j5uku0+KJ7yPspyDT/bOQs/Car6PpKa5T5/edE+fNDMPsNT2z5Bscg+y9C0PkLP4T5l+Qs/1nQbP4cGCT8E9uc+2gzLPm+/1T4rNuA+kRzVPqhGxj7U+s0+9CzFPvDlvT7tjdk+bBjbPvur3j5wzuM+UHzePsH55T4Uv/0+AfzvPig+6z4+KOk+MlX2Pi0S/T4wueQ+2MHXPjxs0D4VG9A+5WHmPqGn9D6/rt0+b7/OPj271T5yStc+TeLuPuCt3z4p/M4+e1TKPjTA5T7+EvM+na/SPmrN1z6nV7Y+0t68PkBiyz4+17k+0RHWPnhL6T43utM+IkzaPqyc1T7Ae9U++BG9PkMLwz4tYcY+4HzFPi/d1D5iP78+nj7DPupzwT45A+U+GoDyPu2Nyz5EWMs+vx3jPhkiwT4OvNo+Qq3hPmhi4D70u+E+Dq3hPtPN3T6Le9s+jJnrPtS62z6vJdk+TcLWPjKExj6p88g+9ma2PjpSsT5Awqk+u0e1PqQ/yj5hg90+NADWPsdJyj5c78M+/rLDPilLpz5MBpA++W/BPsw9yT5/SM8+fwjdPgzTzD6WMLY+klrYPsF35j42HNo+aHG+Psda2z4watM+bSXYPuKYuD7/oak+CYq3PjXvxD7Gbco+AIDSPqWs5D5C7+8+02v4Pj6X0z4wqtk+x2nUPnQV3z5ZNeY+f+jNPizD3z7mjuQ+wGrnPlcK6j7SXts+WcbPPnxB3T6eXu0+DS/VPvNf6z4kWAU/0VIKP6xcBD94etA+GZHOPjzd5j4wiuI+ad8BP8jWAz+t2QE/U5T4PhAY3T4NoMM+dWLHPpwTzD6J0Lc+RgW9PiBh2D5y6Nw+9OzIPkgf4D7pJvI+QTHtPvUK1z7TnN4+Q8vUPi7O0z7j1OA+Q/zoPoR8+j6wwfA+YdIAP5hdBT+2lAY/v933PpDg5z6fnOo+R7MPP40IBj8r5gc/RiX1Ppjb6z7ZffQ+/GnFPlPUvz6TR/k+vwz1PsIG/j4a7wE/AssIP05BAz8HTvo+NAAMP2sJ+z5GZAk/ZmYBP1zPBD9Go+8+BEUCP8DrEz8JmgY/sp4IPxhFBj+uBgg/pA8NP9RZCj9mthM/dr71Ps9V2z5mBtU+h+UTP/Z3Dz9fZ/E+UBztPqVb7j4IKwY/MMoBPxmx6D69Eu0+juUJP78sGj+tGh4/nAIXP1KGJT/9JSo/vp80PzoSKz8S1Bk/zzYUPzLWKz8FAzA/22ghP3/JKz9E+Ss/lsAoPxKDFT+MSho/Y94TPyuWEz8Zohg/CpYTP5XzJD/amhM/yDglP+CtJz8TERE/KTsgP0gQIT+knx8/0cAoP1HJGz8cfBE/MeglPyzVKz+T2CM/lBcxP79OMD/h+TU/g08zP13NJj9pEC0/EzIqP3QlJj+Jchg/v80mP3XhNT9r2io/hWsjP4trKj+HZjE/yBgmPxx6Gz8uLg8/XosZP6AZHD/ZriA/xDEdP5n5Hj9ThR8/pDApP7voIj8wiys/MqYsPxG2JT+5TDE/SY0qP2XJKj9/+SY/9dgqP1G6LD8UDi8/vEQ6PzarMj+WwiM/Qj4fP4QdFj8FIxU/WgMXP79NHD8d2Bk/9iYcP5R1GD87oCI/rJwRP2vZFj8ZUx8/eNsgP1vSFD/qoxU/fJARP3kpCj/iqAw/zXsRP0oKKT+BRR0/DfAlP00EJj+yfSE/uP4dP2+xHz+Isxg/6lMgPx8jHD8NTxM/eXkUP7qpIT/jJik/nWApPzi2JT+xwBY/zQsIP5jNET+WQCA/ckoYP2lAGj8U3hI/unobP9DUFz8bDhM/TpEUPw3PFz/IWBE/daENP/fEDT8elw4/oScEP2D1Aj+O5QY/Jw8NP+rjDT8izRc/78gSP1h5DD+LfAU/ozLtPm7SDD98wQs/Gx0QP/9gCz/BqQ0/GaMeP3tTGD+X7w8/mN0JP7u3Cz/OqAE/YSIVP0VYID+RPRM/mtcMP5hsCT/mTw8/6ScFP4hEAT9s+AI/PkkEPyH+BD/LYAc/jvXwPsCq5j7MzNw+GXHjPjJ13D5ho9s+/hL8PhSu/j5cEAg/+TAIP2eT6z4nD/I+C4TyPtw38z501eI+jAr6PsacAz/1qgU/eRkJP98v9D5cT+E+b7DzPu+H+T7avA8/FpoKP3CvCj/3dQ0/HDrrPmLw7j6C4uQ+DJIBP7hv5z5VH+s+kN8KP+G67z6Nd+c+gVPxPvCl8z496vY+qITpPtq8AD8TYeo+sozaPtU2+T7vqQ0/QJPrPtn9yD6fi7w+HCu0PsBKwz4pq+I+UtbmPvHj8D5Q6+I+w0LtPiex8j4NL9w+2znSPtS6yT4ZgsE+KO21PgiM4D5Zd+M+PJ3hPh1J3D65fNQ+tXXFPujZxz50VcY+LnCqPsNE1j5O8do+Qs3DPvwHxj5b0cE+DNPQPozK1D4r9tc+vRLNPvIQyj4WGco+79jNPlzevz4Nz80+VxvLPoScsD6X38I+Dh66Pk+vtj51YtA+fyi5PtpMwj5NJNU+DcCzPiXVxz7uC9g+TmDNPkzG4D7B97k+O992Pq/UnT7Pdco+EBi6PuQDwj72Js0+yTS6PmJftD5pb80+bbbWPiCwvD5Wrqo+Zfm+PkSpvz6JIcE+czezPkGAqD5fWJo+Tx6jPgl5zz4iTMQ+cG6/PjLmsj5465A+yhKhPtdjqj7M3bI+LdKzPlMl2D7iuM4+IR+kPtiwvT7Cdb0+fLCePgF8oj48Lq4+YeOkPntyoz4ggZw+x6mcPgzRtT6/TLw+MMqePm0Wlz75wJ0+Hha4Pl2ruD7fAJI+n9yePiHuuj6M+bE+KWutPlpznT451JQ+NxqgPtCEpD487o8+/3KcPkIvlT7HiZk+FR2UPoputD7nLJk+HkeHPuZfnj52L4Y+Scx6PqZKez4kl1o+K+VwPv5yWj7OSEE+wbk4PuBckz5IH50+uC+fPp2PwT7ui6Q+8x+gPqU9kz7ix60+dSKWPu4rij7JVIQ+f8qNPm4yiz6g+IY+BVSkPjK1oj6Krq8+lnKUPq7Hbz6LHZk+YXJvPt6xTT7RAEw+9TltPl+YiD5Ak6A+/FilPmc1lz6K34g+CTl4PoyKfj5lqJA+gfWDPtm9bT4/hkE+2N9ePk4AjT7R8Zk+rTiePnN3jj5F1oY+hudwPkalYD64nlA+IwpyPj+mhT6G51w+NMAjPjufTD7XA4U+YSOAPiBBVD5V8B4+J/EsPtCEfj7EIJI+QSBrPl7LLD6zGX4+ZUiKPhZZjT7HWpo+U0WWPnHsej6A92M+nytIPtpbVD5YOX8+CoZVPp1RDT69gU4+fFB1PlPFfz5WPXI+IttGPu/4Yz7iB3k+m8SMPg5cST5YuRk+hdo4PsJ1Nj50dWo+kf5xPiDSKT4QWGM+65F6Pge9dD4j+ZI+u8eAPpPYdT4MIoI+TiCaPqaZoD4bfpY+6vOPPtGAkT7SD4c+bDhPPiCwQT4542I+TgBePkGgSz52fkU+lOVfPr7fZj4LtS4+orRyPoRNiz7jtkU+dPVSPv7DLD5LSDQ+nFOAPnfNgj7RkT8+bZZQPszugD4sgzA+LBRDPnQkTT4nIF4+e8NOPl0cZT61RoQ+teaNPuY/qT4tQYo+UwVtPkfyaj6cIkw+4bpIPsSxEj6bRPs9a1pSPmXIgD4kBlw+nt5CPiSXKz72hiQ+TpE4Pl7pHz4JeWs+cuhxPrG/Rz518UU+K2VvPvBloD5o0Xg+4YuAPpGcZT7RImE+/NhBPsxdYT58UHk+rAtOPi2hPj7fz1Y+FK5OPl2tSD5nBG4+3oJnPmjRgD6VA1c+EyFTPi1yXD7qBHw+a6ukPo/CsD58UFE+jwIZPltgQz6iw4k+xGCiPrJdcT4QaQ4+FTtKPlRSgj5E+lc+kI+YPqsPrj6F62E+sp04PsBbJj7tjTU+Lj8ZPhcIJD5+TCg+UDxLPtrMpz7VZ5Q+zUyMPgtTbD4iLFg+1AljPuzALT6AJvw9Z8QdPhdmTz4eVlo+gwBtPo61az6g+HA+PQpiPgW0Iz5aUwY+fyocPmmeRz7XwVw+A/iIPizUjT487Is+ibCDPgXSID7whVM+9cphPriNPz4Ar20+it9bPsRxFj6OJGs+99NLPo0GPT7cdTc+DEJMPiEfUj6otUo+S/duPuQ0gT4MEYk+rsdaPvt6Yz48DjQ+yvI9PsacVT7oiGg+Yv9PPmdELD5lCoI+zD2FPuvRfj6QD48+YBRuPp4Ngz4wmWs+gcQ5PmpNLT6PgkI+4VqFPhNSiz7/oUQ+ecdKPkpKnz5G1Kk+WNmfPqS/pz6yjoI+Dc+JPhjVjj6al5k+mB1oPqrxdj4I7IQ+ztk5PmwnXj4MgnE+Dtx3Pjz9fT6pk1U+CuiFPssfhz7Gi5U+EJhYPufMGz5ikGc+zB17PlbOlz5UAXs+bwGVPja8aT7o2VQ+i8yDPjJmaj6AJmY+LTJjPvM/iD5oQqg+rem0PoS8ez7a230+x8mPPiEfhz53TZo+UqdSPntyKz6GJ+49nZFjPv/QYz50FZQ+4lh7Phc3Uz40wIU+qfOTPoTNkD43iYw+pRt+PuX/QD5IkH8+jUZePnecYT6Hp4g+RhRsPnGKbD4TEHE+7TxJPtFAbj5xW3E+NJGSPnc+jT5D64c+vUF+Pt6xeT5zl5E+/zCEPqu+lj464aQ+SLCfPju/tT432Jo+wXeYPtnOmD72Jqk+LVKTPoe2lj5Cz6I+ag16PmCljj4toaA+Z2SLPo51fj6a6KQ+eBqQPmgAfz7MPZQ+DJOAPunVfD5mpo4+QESYPku5kT7rEYQ+rdhQPo2XVD60iC8+dJN3PvYGjz4bjUc+/6FIPjLmXz4Mwoc+xT5YPkGxFT6hlj8+SkqEPpRnlj7BeZw+l+6GPu84iT7A+5o+TVOcPjAbnD4eRXo+J5GOPl8HpT4Etos+J4+PPkVHiz5VsEk+LaFOPrjNbj4HzoM+VmxkPp/aVj51goU+4LyePkiQaT5UUkA+zhlcPtZ2kD7EMZg+ZPuAPuGrhz662is+99NjPlInjD4Kt4E+OSNzPgW0Xz6coos+JdWBPi3hbj7sL20+HjaePjBKuj4uP4w+HxSCPj81aT4zs4c+e5SGPr9dqD4+l88+1Om+PhY5oT4u7os+/RaFPj7Zjz4n740+UbqxPihPhj4q6T4+u4eAPvypZz5ftnE+G96iPvqenj48zKs+GYKHPrJdhj7yMHo+zndtPkobgD4Z0Xc+aABePnnHAz7+FDQ+VwyAPsVtbj5TdEU+P0ZsPmdEPD5F9nM+ePpTPrQ3Zz6RPnI+2PCHPqEWhT5CHoQ+vy6HPtR6mT63wJc+QLOYPi/dpj4ngIw+MVmBPrT3ez4QR1w+AqtcPq+UXz74U5M+nc+JPt9+Tz6wMmQ+bcVVPofFUD7B6HA+AU0pPkrqOT4BfGQ+6iSLPof2hD5HA0c+XS09PkXHUj4BTVk+aGImPrJdTT4TIU4+fFBuPnbAiz7plW4+eHpuPnnYYz60mSk+45RXPjY8aT4Jik0+zAxCPsQgcz75j1c+Hck4PjvfVz5PL1Q+SD8+PuDcNT7huk4+C+RjPuVQBz7r0QU+MyIaPs8mYT7fj2U+cWxyPk9Ncz7RUXw+5X91PpGthT7+slY+OOdLPlZdhz5fB44+WfeQPvSbhT7Z7Hg+MUhRPirYWD4UP0Q+MTdoPhpAej7Kw4E+dLVZPpEtSD6hxT8+m8RiPuAtFj5Katg9AqthPn9ITz4eBRA+w+RHPl1cZD4QaUg+VmxePmS7UD4ifX4+CqaGPnTTYT6X/zs+SxlBPhCYEj7Bl/A9AqvWPcmlET5e6Uo+ILBAPjhnFz5/6uE9Bx8VPukmQT6GyRw+yjKLPa0YED4wKhM+AF5OPlcKNz78GFw+UqdBPnzhOT6aZls+sS46Pph7Uj7wxW8+MGp8PqdXSz5U0kY+gjMaPrbEGz41rwQ+gEgOPvYGUj4ILFY+ymEePmPuNz6cYlg+L0xXPs/VaT6yXVs+m0RLPsPkKj6VA1I+8FY7PgLafT5g1Dw+4endPdrsHj5ThQE+lUO4Pa62sj1kqt891Xi9PdAzrj2db9E9xKCNPavPND1GlAg9FmpIPcd6FT7r4kQ+DNNYPvjxCD44Jxg+tnMaPgpXGz6mmxI+Yv8bPp8rKj739Tk+UKsAPpyzPD4hjm4+oPgePjG3JT7CNSY+jDkoPmiiJT4Q2Ls9Qj7GPRGlwj2E/NA961HZPcCKZj7ACjU+IzkPPsu/Fj7Hui0+5dAOPpwi5T0HPTI+dDU4PvXKND6LfdM945QQPnVxuz2C8589hyeFPQgssD3vOGI9SZ0bPYoOvT1LN9I9Udobu4511Tz1KD09qRN1PTEIET5BMSY+J4/WPZjd1j2gidM9wEoBPt7CCD4W6vo97J57PZwi3D2mmyc+eelBPiAwNj445yg+UVrmPUOtBz4c6/M9nyscPivlYz4UPzg+Ac3YPcoykT3MnR8+dVMFPnLo0j23EUU+nHOGPow5Lz615jQ+BXQOPktogT4ggXY+45QXPhbq/z1FR/k9Njz8PZOY7D3dJPQ98rD8PXvyOz3vpwQ+TXMjPgKarz01zRM+oHgQPu382z0JSko+gwA6PnGs1j28Bak9XwfQPTAqKz4K1/Y9E+EgPtbFOT7MzLo9WCi1PTMi4D1ApKI9U3TnPVm1DT4RJQk+pjkbPjinBT524BQ+T280Pg5+Cz6itP89B1+0PY0GpT3mnew9UKszPhFHFz7BucU9lvIDPp7NKD5fmBQ+dYLtPZkqtz1O0Qk+ZLtPPgRWPD5pgA4++zoUPvZXCz5Kqio+L90BPsf6Hj6si+A9WhMBPgn5Fj4wagQ+FZ2sPbq4dj0Mk609DpwzPRWMnz2xv/g9AMA/Pse6Oj61VRs+HsUIPgDvHz5Ryd09pgq5PRNh+T0Im+w92AGDPff14j1++xA+JYYHPnDO9D2X7iE+f1k7Poh0TD5PXlc+W+BOPrz0GD4NoAU+847hPRSuTz0QWDg9OSM6PRNQmD3x0pw9yrKiPWnvtD1/2fM9UrgRPhgElj3aCgw+Yv8qPqxLCz6uRxM+renlPWWqCj4EFgM+Qq33PTC70j3TPLY9hI21Pa+Drz1H4bA9E3KEPVWfpT0qugY+aBHCPXQ16T10Ncg9RHoQPv5DKj533AY+OoHrPQG8Oz6oZCM+5HLTPadX9j0YFcQ9+Y/0PXQ1rz3mHc09D9wMPvdk9D3tfIo9nCLfPSaTEz7gbRk+GXNJPm50Hz6ZOxo++SC2PUdydj16dgI+7fz8Pd8+7j1wHx0+Ad4ePrnriz0IG6U9fX8KPnS1FD4/tfY97yfePbRIuz2qcdE9q+1DPtfSMz6TKfc9CejVPehI6z0dSUI+XimwPZJLrT16Nng9xY/FPNgBrT1Fxxc+QXFPPn3/ID4sVKk9dxyvPRc3vj29wfk9XVzsPe2Nuz3A2+49HbiUPSjthTxVsKI9aV4JPnnpoD2pgvw9VR+MPX9I7D0yZs49+DHmPQaSBj6tehw+fZ0gPnlH4T0eZzQ+yoMWPtEAyD2X7gM+vo7nPS2hCD6Sy/o97K/5PRx8sT3njLQ98dKIPfH0iz1jXSo+jvU4Ppp3RT7qsx4+4YvYPejZJz1U46I961F5PcgHoD21FdI9l+65PakTij2k8Lo9rdi1PTtwnz0noKk94XoRPuM2Fz7LkNw98sEnPuhIGj4x9zo+X3b+PT2K6T37y+49L0zkPXuDUT1aZAc9a8kTPk5AFj7aGzs+2J8KPlgX/D0OLaw93RMZPi1hVT50dSA+e3K0PQc9Zz0yJgQ+BdIjPpjMSD6UR0Y+Dj4bPrXmFT68xRY+iPSVPb6w4z1rax0+fa4aPltgRD5Hsl4+sb8tPnJo1T3P1fU9K2XgPe3NED5y+Sc+rRgbPkBTEj5a0xg+GTNYPrOqTj7hCxY++eAZPpCgtT3Kw4k9cSzSPaIj7z1rmsE9guJ2PSSXrD2Hp5o9gCaHPQ6cwz2utvo9B06KPU1zlT3LkIE9ns2bPQhbBz70W+A9XZwCPlkXDD6N6Bg+H2MzPlUfDT4eZys+RGmjPXvy2j35oPc9/Bi5PUHxBz7fDzY+dr73PeF65D0NYJs9j7HUPa8lYj2+n148xlwcPkZUGT7lv749K3aVPdob0j1qvIA9jMoQPicgAz5Cz+g9waiWPcNkgz0IPQ4+y/+6PWNd2Dxc/ik94C2JPdV4DD7UiaY9z/eRPccpTD0ERaM9UpbHPaTO8T0sZRw+a4kQPr4wFD5bsaU9orSWPVZ9CD6pE9s9MwQQPh6FID55qRg+s/s/Pm4SNT7Kcg4+8jAFPiBS2z2utlI98kFhPbkNiT0hsBk9WyBoPcCKAj6z6vs9ZxUBPmS7rD0D58w9t8CbPZ3vXD0sQ6c93AYlPmDUyj1TBRI+lpDuPdNNMz2kDgk+CtcNPjOz6D0Kxuo9Hie6PV46vT2/7NQ9Di0NPqrgLj6pwjk+aFEKPjvO2j2oNRQ+CTkcPicx4j2kX889t1EDPm3FwT0WWeY9MQizPUdybj0NT+w9eVgEPpL6JD48bA4+w+SNPewe1T1g9rk99/XEPdej2DxyaCQ9/kNbPS6QDT3eceI9eDoHPsQgwz1j7gk+ZRl9PVN0yT2JgRg+bPgKPtRJGD5/avc9BZLEPe7J9D2vpeI93NfhPWA2KT42vNo9QILdPfRsRj1mVeI9EoPxPRUd4D3vOLM9pE6PPSegYD0Z4pY8CmgyPNXW6T2wYdQ9RoPxPb3SBz6aCBg9SFCKvGDlgLx2PsM97J7cPYtbED4ULq891sVSPYGVZz0l5CY9dk+aPG1FyD14ac09RiVRPSO5Wz2ZmT49xCDNPR5WKz7jpUM+5h03Plux0T1UY/c9z3fQPUhQnT0OHPw9bwHBPXWChT0qqYc9owHhPZ7NOD03+As94kfTPTSA5z1fRwk+JFcMPmJQHj6Rfoc9SFB8OYjSzz3Sb8Q9H3SUPdQaqD0v3Ts9hVo9PcWP+TxmZmk9w2SQPd2k3z24zRc+p1faParx6z2Wstg9MkT4PWii2z0M8bE9mZmhPbId0j2eTf09qUIfPj9GMT4GcBA+2N/cPbLdCT7qlcQ9BMWIPQRWyD2RLRo+bQVEPoXaDD6ItDQ+BSMzPsPk5D3tDZM9TfOWPcNk6z39drI9q8+JPD15dz3k8oM9ns3oPQKa/T2n6Jw9zpmePSqY0z2lvao9WYZgPToSrz3EoOE9c0bAPXvydj26SXI94JynPP+Qej0lBhM9C6SZPVBrTT1JnXA9hjgKPp5N0z0rB8o9BbQpPrrazD0r5ew9kM8APh/jsD0DZ7k96vOoPVaO1z1pb3E9i2ydPDVeyrtFtno9oUXVPRFHAj7qBF89PCyDPYC32D3J5bA9OcXuPYJRwD2hxeY9lrKPPZLcnT2Rfgk+GXNyPSQoVj2IY0M94ti3Pbz0xD0Nz54952rNPczM9T0N4PM8u6eQPYijCz4SlOg9g8AOPiUGrz2MSnE97tqRPa3p+T2wshE+LRDjPWznFD7kA+g9ILBdPd++7jyL/TI9J6AWPfVKNT1K6tc969GiPeOlDT20NyA9Pui5O5SHQbxs5yM9eViFPYcWgz3qBB094XqePRBYlT2L29s94ti3PS2hgj1U0gs+wvXaPb3BCT1s+KU9QKRrPURpdz1p3p49hetPPRse0T0wmSM9ae+xPYlSCD7dJEs9nDOGPUi/BT4aQOU9wvUrPevioj02vAo+GARkPdbFgTwsZaI9HoU0PdtoVT0g0os9WRdPPZ0RYj1rido9EGmVPWJ/ej3tDRA92PDQPNob2z0mEwQ+z7coPj91AD580Pc952rNPQn5Rj31uSY8PzXGPJJcLjwSFFe8Lm6BPM/VMj2EHus9Bz3bPXDOlj2uJfI8EOmoPe+nDT0y5iE9t8CqPX57nj3XEmM9Gw0IPE5iJT3njBw81xIpPZ2RhT3+Q589YFSQPK+UKj0WaiE9/BiTPekmAD11E4U9tNmVPZ8aUz1MFcM9FlmsPXJoYT3am4M9p9fpPdJvaD1K6vg84sc3PWJ/lj0LJII9rwPzPBrAtzwHTr09oPhYPfVKHj2Zqow9DJO/PdNNdj23QFE9RpROPSO5kj0sFA0+L12sPTF3ozxN8xI9uB4cPQ4clj0wGeE9vHSrPL/svT1MprQ9qvHSPNXnyDwT0Ow7/IcOPWdE5zx/2Yu8ZYhYvQN4u7x56Ro8kf6iPWJ/bD2KjmS60QA7Pe/JqD2ux609pgoNPUHx47tCPoS8juQyPKW9Oj33dag8YTInPQxxKLxs5yc8l25xPTqSbD3FbWo9uC/EPV3LwD0a0Zk9yxC5PYlSnj0HPf08Imw4PDXeoT1Xymo8TtEWPcQgFj1v8EY9BhIBPaTfHjwqqas9nYBUPRx8ND1++5o7XjqnPamC0TlNYtQ83FfQPRSu9TyYTH89SQzOPbNZzT1rmp08PzVtPa1Yjz2MSn49e4NHPKrgmT2HJ409/Ic0uhzrEjy2hMw7U3S8O+M2Cz1bQqc9UI0bPImw8TwG8KI99NvbPA96pj32BmU95/vhPIMvXDsSFP+8caw7u+viPT15x/89z9WAPOMUTbwmwrA8lUOxPPyHsT33ZLk9yVSwPWuJsD3wBd09RFjHPSEf1DyF69c8+MJqPWiRoz2Kjn09VME6PU+vPDyteqY9Ln/aPb/9lT2wcuU9/AeePb99kz3L/8A9Bz1qPQcOBz7CdfA9LGW7PYQNmj24Hsm8UdovvKTfFT2CczA9LEM+PWlvfLwfY6q8T691PcNCWD3jJfM9hVrjPZd/jj17g+c9fe4JPtQrBD5Uwcw9KO2IPW60nz3OCLU992TIPXj6rT2oJNY9/sO8PbN79z3VVmA9tRU9Pc6I2z2dEb89UA3NPXNGID3/ITE8uyffO1tC1jscfKs8JkLCPRqvrT2k39o9mZm9PTSAzj31KPs9sZAZPu+JDD5s57c9LMOLPRsNhDz26Aw+KG0HPqik1T1ttMc9uWvXPNEAiD2Pk0E+Y+4fPj75nD2yLhU99Nt/PNxG6zx5x/k8tEjwPbVVCj7hegs+tmKCPXPXTT2kTg89MuaGu11tkD3KIew9yRQLPvCF5T09Cks9cL2NPe+nHT34Maa7TkAoPS9Mnj2Sy849SFBwPRNQ8j27FgI+JBeoPe9JqD0f9K096pUvPS/djjxLyLA9yiH9PWWItT0aL4U7S8gPvbpJ1Ls6ASg9mLvqvLuW1Dz5j689m+YzPf5DTz2F6+088x+hPStl2z1ns+s9Z5UyPiDBHz70W7A9OSPkPL1Svjz2Biw9TJWDPZ8aNT156bY7mSo3vW4SR7zoaoc8/Id3PflPED6Nxg0+QAKGPXct7bze4Om8GATWOgIrkTzBOUw9F7dxPWTMcTzWVhM9b/CmPdSa2D2UZTo9urhePZJLlj0Z85M9tvO0Pbgekz2ZuxM9mN0APaFF+Dy4r0c8+aBbvAisCLy2Yn+6f9khPXL5uD1H4YM9vOPIPNEiqzyEfKA72PDUOs9mXT230XY9TDelPdy1dj3026O8ImysvJFcTD35j4M95WHEPT0b/D0ULpw9lUO/PbNq3j2tqRc+O98FPhWM4j3fYJ09rJyEPbUVGD2pgpQ9XwerPd++Dj0eJ6M91WeyPcnl/T0G8E89NBHOPE+vgz31KFU9kjrnPAdfjD3kg6Y9FYy6PCNK67uitEw9DBOnPenmIj5Ak8U90yssPdAzwz0gkiI+MBnQPfTbKj3Nu549wah7PQyCkz0D+K89cZuDPUr7uj2bRII9ak2BParPyzyg+C08TfN6PK4lfLxwziE9v32kPaUsHT5xrKE9TKYCPXIKtj0Rx4w9HPydPX2uTD3h+qw90839Pc/V2j0JCpc9nzwAvOXhoT1yaLs8V+wwPXlYcz2C4mA9AwmkPAc9/TxwX4E9Q4u7PT55pD1yihs91AnSPD/GLDsAADc9S8gJPQ3g6Tw9ips9n6sCPdiBEzzw9GA9s1luPUCCIj1Cz2E9tab8PUkM+z0Rto89urgpPTf44rrkFIA9eUfBPY2XQj0qqdg9oIlGPVmGoDso7UU8OqOKPUu3tD3zfdo9bhJtPVZ95DxGpZs9UqejPQs1oT1uEqM9toSTPcNkTj2w4bg91kWEPSxDiD1wPQo9XUs2vU+vojypE/Q8NjxfPcNCZj2Y3VM9jnVZPOm3CT0VjJU9aYCgPUaUaz1wPYY92AHAPfXKnT0x99M9zQwDPoXrDj7tDVY9zhlVPBzrNjyKjuQ64C0FvWlv6LwLJIQ9FtmePFrTsDxv8FM9xf6ePRqvuT3WxWg9kstfO4cWxbyvlAk8VZ+RPJSHtTvoSBq9EoM0vDPEmTseFsQ8mSoIO1TjxTx++6S8aQAfO8sQXD3njHg9k6lfPU5AsTyYTO88QKQpPSbCfjzOiBY8YcOxPBBY+Tp1AkQ9i32VPfJBnzxKe8O7NV5yPVfKlz3IB7I9LNSqPW/wDz0KRoc8lGVkPWuJrj0nD9U8eAukukVHnz2V1Go95h3nPMNCTTzChtm87zgNvOyeHz2cM8A8846xPF922zwubju8E/KzvIeFOruGyRA9fvtSPYJRdT1d3Js9SurePcX+oz3J5TY9a5pIPTkj9jwUP6a7dLUnPZf/ZT2naKw9LTLMPYcWMD3pJks9a5ocPZCg3DwawFk9QfGjPdsKgz3qBK49t9HyPLdRjb3YX9Y75INAPQfO2zwFEhK9oWc/PF8HUj16Nis9jEqhPbo4/z0Z4s89fT/WPRGlID1/2YM9ksvFPas+5zw41qG8SzctPPP9nDwjufQ7t0CFPQdfNb2Zmck7I7kWPfW53j3Ayok9xm0vPbG/FT1ikIc9urivPPjCBD0s1Oo8ZDuPPGHDlz3mrlg9GkCvPQc98zu2hDA8Ctc0vdQJ9ryWIUI9rViHPUW2mD0u/+M8BMWLvECCors9Cu+8jQZMPGNdwDwVjAw9SFDyPNXnmLyPwm28ZMy9Ozm0OD09Cjc7c0aOPJCgiD3GS8k8E9AYPF5LAT20N1c9BoHrPKROaT1fmFY9VZ8cPUfhcT3yQbc8N/jqPN2Ti7w1zY29iPSLOwdfyDyR7Y09sGHFPfLB2T2k3509ZmYWvCNKwTw9eXy8rrZDPQG8kT0BvKI9bOfMPa3Y6z0qGMg9dk8NPQDeaD3BKII9P8b2PLKdj7p7gyK922jcPCSXuT0DeGs8XW3nPDhnCD3e4Es8PzXYPArX7D11cfM9LFSBPcL1tDxfB7w8s3uuPfAWzD3uWpE9Xwd9PQpoID1CPvg8MXdpPIvbOT17g5A9paz/PTf4DD7jJdU9GJW/PfP90D35D9o9DhzYPZduqDyDL0e95/vDvBbZjjy6SQ49DJMFPZFtxj3WRcY9O99OPW6S9T3w1iA+91NjPUOLVj2b5gI9WReCPSopiT3BqIM9D3qmPDtwWj2TGLg9j8IXPsK1ED5j3ZQ9z/c+PZvmKD08LLU9ysNsPW00Sj04Z+w7Jw9LPcUP2z1VMD89ZtVCPQyTSD0ULqk9m8SDPbrahDwjSqS9HPyMvQRWmjxyCpg9ZZmMPZoIAD0QWGw9tvN1PW6jqD0tIYM8E9DiPMqh1TvQRIA9R/LePaK03D2PwuU8r5TFu6Rwo7xqvBA9bjQKPZr3gj3ppss9KqnFPQAvAT7OCIw9aW8JPafoALxH4YI947aWPWlvEj2JQT69arxcvDXNR7xTloM8RGkjPTLm/ju/Dgw8GAT+PHecVT3k8hc9BvDJPV1LPT0rZVU8PQoXuwiszLv35OE8BMXHvOzAvzzb6JE95h1DvDXN07tDrQG8LZD8vAPn6Ly6SZS822iwO3c+hz3pt8496bd0PcUPiD1U4609YHY8PeAtOT1iIY898WPFPUtI1D20yCk9liGHPQ/6iT12vns8mN0TOwUS/jw5Izs9CflSPSUGlTx9P8w9w6QCPkOLYT18YTK7Qj44uwu17Lz/kBk9qROCPFdbtTzAWwC7JJcYvZ5ebT0VHbG7kymEPYeWpT2/DhM9iNJKvBdIsjxeSxI98/1nPYmwtD1vcJs9Y+7IPbdAtj3wFhy8rkfVPI2Xvjwpy0U9lrKLPXjp6Dy2hEy7NID7PHbglDzFjwc9qYLRPQdf/T16Nkg+/bZFPh0JEj6yro09pN95PXsUpj2L2189tDduPVHJnD3EIAc9Szc0PVFJaj0Ab3c9+zpcvEwVaDxtVsM8OUUbvNBENz3cV6A9QfGfPfFSmz3oapY9KhhRPQN4QD19v9w9g8AYPR6nxDwhjng9hesCPf6y3Ty8dJE8j8KlO11tpzzC9QM+9mgLPmQ7RD0SgzI9KVyjPDC7Wj09Cok81Jr+uwfO87y8BYq8vp8OPErq1Ltif0m7kX73vD7oEj2NKGc98rCjPQKrsT1Thag9n6uYPTMzXD3NO6E9WmRjPBbZTD20t5w9F7fBO7KMgz3oaj886gQLPYQNhj2BBGk8XilDvHA9PT15x0w9000OPApGKbzmHSu8fR38vEYlaD1Pr2A9ZKolPXDOUDxkOzg9dJP8Pfmgkj3Aygs97lriO2bVfzx0JIM8yxAjvOELET1WfXY9fGEXPXDOPj2sHIY9mLtSPU5igrzUCQi8U3QIPEW2zzy+H7s9Nc2VPXvyBT3aG+U9hA2IPclULD23QIA8Qs8uPXct+zy7loo9w1OkPZLL8TzDZPw8pb13PUpq3j1hw3I9A3jxPILR1T0cmgA+mmbfPQRW+T2uRzw9TkDTPHlYhj0dyVm8eViEvI0osbwhjnk8guL/PY/CyT0lZAE+VcEWPrzjdT1i/+E9x5joPQrX3Tzf4J88QKSTPBcmaD3aG2M9iGPvPK8Dozx++7A8dCQWvaRwMTxz14k9JJdbPSeg5zzS78c9fa7WPRfInz0Ovsk9PQr4PY51DT580K49TKZVPYA3qz0V+8g9xlyLPbZicT2XEIk9Gq+cPSbCWT3hCwM8Q4u0u+Ccrj0wKnw9RdgKPdVWXDvKMq682IHEPUTYvj2w4d+8p1cgvbZiF73x9LI7NquavEVHortnRFU8TKacvJF+27vaG6y7CyR8PAFN+DzIh4Q9/5CyPEOLvz2jgYk9LbLBPGBUMz0lBhU8YOU8PPkPHj1iEPA7WmSAPe+4yT3sQME9bwHrPa8lLj1FtsU83+AsPSj+kD3WVpQ9NwmUPayLfD1rCV89NjxmPRxaJLo8LMg8AG+rPH/Z2zwaQLA90LPBPdX4tj2cM149RiU6PeTyUD27uCQ9p1e8PKOShDyopPw8YTLNPKs+ZzsK6I89ClflPQgb9T1FR7o86nPVuoanWj3aG3Q9exQyPSxluTuMSlo77J5UPPFjNLwvTCc9O9+PPfMOrD1c/rO70ytBvKs+tzzNO0u97Q3MvBsNV72pE1Y9eHoUPcPTibwKaAI8eceZvD7o0TwIrMw9U4XwPWUqlD2Dr8U9jnV5Pe+nbT0jytU9Qq2lPfTbtz35oMM8GJXgPFKWWz1LWbC8Kcv8PO5rAT707ME9fvuAvDVeXrwkKKQ8tMgXPaIjXz1gdg+8PzXavOoVwT2JMMM9FyawPUHgkj0dODe8rdjVPOCcED2utkk9LSEDvNV4gT2/fbE9HbidPVsxyD35oH49DJPTPSoY8TyqYMg8NjxwPRIUJD2UB8Q9WmSMPZvEOj0kl0+8liFhvYY4ZT3ImJk9hxbdPJp38DxJLqU85j+Mu5vmhTwOLXk9sVBQPYPA6jwmwuY71jRXPIancj35oAk9dy0CPQMJpj3S3k49RwMsvBe3rzyyjLQ9E3KzPVi5uz1GlMo9e4OEPadXLD1F2Dg89ShcPH/ZqTxxrH49W0J+PGUZOj1aZB89+MKsPVK44j2pglA9rWmJPSh+OD3GS6s8AU3cPPs6Ej1++za8UPzQPDLEsTuiRYg8LEOEPXj68D3J5Rc+/IeoPdhfJruWMog9AG+HPRX7rbySOqm7gXPaPKK0Xzyd70c7TKZnPUHxHj00gPe6gCYaPE+vNDya5mE8zaoxPf8hgzw7cD47fvsLPd2TCz017zA9pPCVPRWMvj0HPW89XrrlPOm3Mz3lv809KVyjPYtsBT0zolc9xkubPQKJ5z3WtJM9vw45PT7Xjz11cRU9mbuWPFFJpTw13p49w2QMPTjWST1md489I7mfPVWfQj1K6vQ8CsaEPTAqWTwYBE486GrDO0HxpTxGJSw9LSGNPffTxT1pbwk+YFQKPVn1/TwmU/W8sp3xvIanQz3qBKM9MDumPafogjzswE28Nc27uXDOsDtcj0s9KVw+PcKGez0zRK89s1lxPFrTVb0ukA+9/BjjOwrXP7wXSGO9ns2tvTy9R729wX+8SFA7PSZChj0vTM48zhnPPA96FT178vC6CyQNPZ5edD17lKY94yXWPXNXtT3wFoA9Gi+FPZVD7zyR7Uo9YOWFPZAPGz3pJr88wajYPNBEOT3b6Kk9Qi2mPZwzfz0D55w7FD/2uxPQRL3BqC698BZ4uy2yar3Sb3+8eqWMu+hIE731Sh29kX4QvcPToTztDVU9lVSUPTLEwz29Uqg9GASjPX2uAD5eKaI9UrhuPZSHij2dAJE907wBPt6xCD53HOM9rrZNPbdA/DxIUC092IFTO9V4jj3XEhY8ad7FPG8Bmz1N8/Y8aW84PK1pUz2vlME9mne8O2saoT0dyU098JatPXo2Bz1O0dO8f0h9vaRfsr2bVe08MlWOPdLepDz1ShI9G3xhPOoV3z2n6GY9MCoFPWznOD3OGRE6y38QPem3Sz2g+I49u5Y9PZm7iz2atxI+VQEGPgKaXT2bxLw8UI0gPZm7FruKjjA8xEInPTarnjqKDpE98IU5Pd0kAj3qc407MlWEPf+QvT1gVAw9DAJXPDcauLsPC/E8E2FJPQKabz1+jGo9KqntvLG/eDyGOII87MALPcsQ8zxuEho99+RbPcpDyT3b+T89V8rgvCcxDDyF2oA97snlPMKGTzxqzZw9ZvdnPcE5lz0FtI89o3DiPdy1Lz1wzlE99UqDPCQosLxCrbG8AACgvIlBjjxc/ii9nREBPcE5Kz2DL5Q9VFIdPl6p1D1LSIQ9YGUQPkdy8zxm9zS8OgGNOicPubyvJYK8lUMbOyv2Hb3DQvc8xkt1PV+Yaj08vfM9/5A2PD81KjxNhBU8Zma6PZ2AQD0py509VZ+IPczuqD1FtlI9WfX5u5vECD10kyi8qMaEvYJRubvoao08QWAFvGJ/ZTzBF0U9M6LbPWDlsjwIG6o8ns2dPUmM2D0c6+E9y/+IPVvCmj2oNXA9WYZJPeyeRj0MkxE8uK/JvG4Smzu5axU9Qq2tPJLL/7vswJm6QfEnPc2q+zwpXB+8ZRlqPeeMZj3yH/I80m8CPVmGyLuWkNc8I0qTPbKMjT1H4cI9V6wKPmfEvD1vX1A96ZVtPfp+QD1B8S89ig4MPiuHZT2uR/G8KH6uvM/VvLzmrpk8/tR/PdhfkDxNYsa8SgwHPUCCLjxvcK09PYqpPXGsG7x6pdS8WyAlvDEIkjzpt0+9+u1oPa3YgTzRgIm90022vKK0F7t2T+A8JBeBPcQgij2C4oQ9+lw+PeM2pT0tkPw8wvXQu5aQWT3pJjU9juStPcZLjz2RXMs9uriqPfkPHz2SOsk8U3SEO0KtYTwWauY9gtHfPR04oTyhRfa6F7c3PZwz4DxSli28jzElvSV12rwGgZM9nKKcPaD4ZD1if7G8Gi/lvDhnYDy947Q8u5YnPcllij2NBhs94xSzPItsa7zyQU09BSOUPQu14T0p3KM9glGHPF8HmDzcRqO746WbOkaUFz0pXDg9ItvTPD7oAD38GCs9eek1PYVaRzxseDY9mSrsPCuHRD0K1ze8/fbVOp+rVTzcRmQ9FR0ePVioTD2ze4a8aCIMvMQgUDsu/7M8CYr3OyZT7TuAt2A8UGukvDVePb2IY1O9xLGSPYOe/zxXyoY8AppPPfRs+DyWMq89icEDPqYbpT3ysIU98470PYC3gT3Hugi8uWvRPFuxeD1/WZQ9tDdaPbZi2T3xY649TWJ5PYJR0bun6Hi7t9FoPbByPz3njEi8lrLQPGNdJDwkl0M8Ne+wu2WIs7zY8EQ8yHaoPC5uIr0ILKG9AACJvclUAbotkPA71Xj/PKg1hbxyisQ8e/IrPZYhAD3UCdY8oPiJvKFFxrusi5M8f2phPWQ7kbyyLh69Bz2rO4lBUDv9ZY08qDUPPWDliDtGlGQ90u/zPSt2pD3dJG29lrKMOiuHtjqXbvY8NV5ePLG/pDxZ9U08ejbPPBqvyT3dJME9YqELPe18yTwsw8E9ecfKPWneND1RSaO8DHHYvB3JrTtJLiU9arwlPcgHUbxgdpe7TtEKvRPQPLylm3k98x9iPJ88mDx5x+k7pHAtPWdVGz6ONRA+X4fpPT351z0l5HQ9ibBbPZWUAz5yCpE9VTDkPCNKa7wRNoO9cRsNuyUGHr2xUCe9FD+BPS0hDz24r3M7tMhTPWuazzwUHXk8GVFqu6wcwDwi/b4776dvPXVxEzyhZzw91AklPWuaPT2JQVA7gQQNPBdIHDyDwJo7BvCZPYR8mj2/DsY9OhKjPdqK9j302788yeV7PO+nrDzXEtA8MJkUPWZmVz2Zu448D3pIPUT6uzwPCwk85PIPPIGVSr15WK68g8BOvajGk7x5WAy95p2LvSxDK70Waqk8DBODPc2q/zwJaFY9vHTzPCxDrLvIds48gy+8O2KhOz1U44M8MQisO7dAGrwwu5m8YhDcPIPAEj2V1Nc8JeTjujvflzso7Ze8u5bYuxZq8bykcDU86Fm0Pa8DnztnRJ+8s+qfPVWwyz3sLwE9xf7KPCBSwT3XI6894zbKPRQ/aj0cWhI9DJMpPDXvAj1Qa3o9JeQ9PWuaBD0Zc4k8Y10oPVUw9Dzl0E484JxNvCO5hLvuyfO7Di3SOjLmljxGFIk9jLmyPYmw/Twr9gQ9lPYpPRX7ET27J5g9Y263PRWd2D3OmdE9corUPQE8jj3swG08eqVPPcTChD0J+aQ9AprMPNbFxTxPr3U9DU9bPPCFtj0IrN484C0kPB6F7TwukLg8qmD0PAcfAz5hMp49BoHzPBDH8jvzjle8XUvIPFyPCT0eFhc9nl5CPQrowD0Wav0816NYvBzrwrryQds8bqNBO0tZ7jwgsMo7B18sPV1LSLkkKL47dQKWPJoIQz1E+k07GXNOvZOH+Tw+V049exQ5PSopwD2Woc09TfN8PbDh8TwFNK08Lv8nPbfAkT2lLJ092qxaPfHSlTyitIE9YbLhPXQkhz3baEk9NID3OjC7PL0oD4e8aABpPU5AzD3CNQM+aQARPRIURD3mHU49TDcAPYbJVD3o2R89bOezPBDpRD04Zzg8glGhu9zXcz24ja48PL2gPKIjjzyrrSi7dy0dPOU/cT0TUIY9Ac2kPUy3gz1p3q88gLcTPa8UqT0W2cs91Im+PVgolj2vlEk9sp1mPbraUj0eFkM9pHCCPct/Wz0s1EU9/KlGPVTjKTxX7Lc9+MKqPWznqz1H8sc9hHyGPWUZVD2giZo9ktyVPRGl/TwwuwU9Z0TJPK3YJj0wKpE846VTPPRsBD3helo9mMyUPc6IhDzoahm9kDGJvGBUUjvyQR89P8YYPDlFP7z99t88dr5mPVCNtj0GAZk9AADEPBgExrxO0QE92c4JPQfOHz1ifyA9QKTPO/aolD3TzcA9SR2NPS6QSDyL/Tk8B86dPMv/rz1rCa49zogdPRrAbj0lBj08RUeSPBxaVj0="
]

			}
		],
		"application": {
			"bruker_topspin_parameters": {
				"title": "T = 120C\n1H Hahn Echo\n\n-\nl6 = \t1 (100 us)\nplw1 = \t50 W\np1 = \t2.6 us\nd1 = \t1.3 s\no1 = \t870 Hz\n-----\nT_reel : \t120C\nT_set : \t129C\nT_shim : \t34C\nFrame : \t1500l/h\nShim : \t~max pressure (blue pipe)\nTransf. line : \textreme (3500 l/h) --> influence spinning speed\n---\nshim : \tsondeCP4mm.2020\nSR : \tReferences.4mm/#901\nrotor : \tPF + ZrO@ cap\nB : \t2760\nD : \t760\nnuR : \t10.0 kHz (MANUAL)",
				"auditp.txt": "##TITLE= Audit trail, TopSpin 3.6.3\n##JCAMPDX= 5.01\n##ORIGIN= Bruker BioSpin GmbH\n##OWNER= labo200\n$$ /mnt/oldCentos/racine/NMRData/data/pf2_TBennett/PbBrPerovskite.3/972/pdata/1/auditp.txt\n##AUDIT TRAIL=  $$ (NUMBER, WHEN, WHO, WHERE, PROCESS, VERSION, WHAT)\n(   1,<2023-03-29 09:44:46.123 +0200>,<labo200>,<rmn200n.cemhti.cnrs-orleans.fr>,<go4>,<TopSpin 3.6.3>,\n      <created by zg on data set with UUID '85a2e048-ce05-11ed-8451-000af7097849'\n       started at 2023-03-29 09:44:23.073 +0200,\n       POWCHK disabled, PULCHK disabled,\n       completed at 2023-03-29 09:44:46.122 +0200\n\n       configuration hash MD5:\n       8D 46 5C 87 EE 21 82 24 84 51 48 3B A3 DC EE 76\n       data hash MD5: 8K\n       7F 3A D1 6F 41 66 5C 74 3A F6 C6 76 59 66 76 CF\n>)\n(   2,<2023-03-29 09:45:16.510 +0200>,<labo200>,<rmn200n.cemhti.cnrs-orleans.fr>,<proc1d>,<TopSpin 3.6.3>,\n      <Start of raw data processing\n       efp LB = 15 FT_mod = 6 PKNL = 1 PHC0 = -162.2063 PHC1 = 0 SI = 8K \n       data hash MD5: 8K\n       83 A3 E8 0D 1D D3 40 38 BC 06 FC 81 80 BD AA EF>)\n##END=\n\n$$ hash MD5\n$$ 23 99 C4 EB 5D D0 04 51 8D CE B8 2F E8 1E 38 81\n",
				"audita.txt": "##TITLE= Audit trail, TopSpin 3.6.3\n##JCAMPDX= 5.01\n##ORIGIN= Bruker BioSpin GmbH\n##OWNER= labo200\n$$ /mnt/oldCentos/racine/NMRData/data/pf2_TBennett/PbBrPerovskite.3/972/audita.txt\n##AUDIT TRAIL=  $$ (NUMBER, WHEN, WHO, WHERE, PROCESS, VERSION, WHAT)\n(   1,<2023-03-29 09:44:46.123 +0200>,<labo200>,<rmn200n.cemhti.cnrs-orleans.fr>,<go4>,<TopSpin 3.6.3>,\n      <created by zg on data set with UUID '85a2e048-ce05-11ed-8451-000af7097849'\n       started at 2023-03-29 09:44:23.073 +0200,\n       POWCHK disabled, PULCHK disabled,\n       completed at 2023-03-29 09:44:46.122 +0200\n\n       configuration hash MD5:\n       8D 46 5C 87 EE 21 82 24 84 51 48 3B A3 DC EE 76\n       data hash MD5: 8K\n       7F 3A D1 6F 41 66 5C 74 3A F6 C6 76 59 66 76 CF\n>)\n##END=\n\n$$ hash MD5\n$$ 97 78 B9 4B 9A F6 2F B9 07 69 65 5E BC 38 F0 0D\n",
				"pulseprogram": "# 1 '/mnt/oldCentos/racine/NMRData/Local/lists/pp/pf_echomas'\n# 1 '<built-in>'\n# 1 '<command-line>'\n# 1 '/mnt/oldCentos/racine/NMRData/Local/lists/pp/pf_echomas'\n; Hahn Echo under MAS conditions\n\n;set:\n;pl1:    f1 power level for p1\n;p1:     T90 at pl1\n;pl11:   power level for p11\n;cnst31: spinning speed\n;l6:     number of rotor periods in echo delay\n;l16:    rotor periods shift in acq\n;l26:    rotor periods increments\n;-\n;p20:    sauration pulse at pl20\n;pl20:   power level for saturation\n;l20:    number of saturation pulses\n;-\n;pl2:    CP f2 power level for T90\n;p3:     CP f2 T90 @ pl2\n;pl21:   CP f1 power level during contact\n;pl22:   CP f2 power level during contact\n;p15:    CP contact time\n;cnst24: fslg (right) offset in H for better decoupling\n;cnst25: fslg LG offset (fslg), use 'setLG'\n;-\n;spnam1: shape: dfs or gauss100\n;p10:    DFS or RAPT pulse length (1ms or 50us)\n;spw1:   DFS or RAPT power level\n;cnst1:  DFS f1 frequency (1000)\n;cnst2:  DFS f2 frequency (150)\n;cnst3:  DFS frequency step (100)\n;l21:    RAPT number of pulses (2-20)\n;spnam2: RAPT: gauss\n;spoffs1: RAPT offset (+350kHz)\n;spoffs2: RAPT offset (-350kHz)\n;\n;zgoptns: 1, solid, cp, rapt, dfs, no2p1\n;d0:   =3u\n;in_010: =1/swh {f1}, calculated in program\n;nd_010: 1\n\n'l0=0'\n# 46 '/mnt/oldCentos/racine/NMRData/Local/lists/pp/pf_echomas'\n'p11=2*p1'\n\n\n# 50 '/mnt/oldCentos/racine/NMRData/Local/lists/pp/pf_echomas'\ndefine delay tau1\n'tau1=(l0*l26+l6)*(1s/cnst31)-(p1/2)-(p11/2)'\n\n\ndefine delay tau2\n'tau2=(l0*l26+l6)*(1s/cnst31)-(p11/2)-l16*(1s/cnst31)-d10'\n# 73 '/mnt/oldCentos/racine/NMRData/Local/lists/pp/pf_echomas'\n'in0=inf1'\n\n# 98 '/mnt/oldCentos/racine/NMRData/Local/lists/pp/pf_echomas'\n;END ATM\n\n# 1 'mc_line 100 file /mnt/oldCentos/racine/NMRData/Local/lists/pp/pf_echomas exp. def. part of mc cmd. before ze'\n; dimension 1D; AQ_mode \ndefine delay MCWRK\ndefine delay MCREST\n'MCREST = 30m - 0.500000*10m'\n'MCWRK = 0.500000*10m'\n\n    dccorr\n# 100 '/mnt/oldCentos/racine/NMRData/Local/lists/pp/pf_echomas'\n1 ze\n# 1 'mc_line 100 file /mnt/oldCentos/racine/NMRData/Local/lists/pp/pf_echomas exp. def. of mc cmd. after ze'\n# 101 '/mnt/oldCentos/racine/NMRData/Local/lists/pp/pf_echomas'\n# 1 'mc_line 104 file /mnt/oldCentos/racine/NMRData/Local/lists/pp/pf_echomas exp. start label for mc cmd.'\n2 MCWRK\n  MCREST\n# 105 '/mnt/oldCentos/racine/NMRData/Local/lists/pp/pf_echomas'\n# 106 '/mnt/oldCentos/racine/NMRData/Local/lists/pp/pf_echomas'\n'tau1=(l0*l26+l6)*(1s/cnst31)-(p1/2)-(p11/2)'\n\n'tau2=tau1-l16*(1s/cnst31)+d10'\n\n;---------- saturation loop & recycle delay ---------------\n# 120 '/mnt/oldCentos/racine/NMRData/Local/lists/pp/pf_echomas'\n   d1\n# 122 '/mnt/oldCentos/racine/NMRData/Local/lists/pp/pf_echomas'\n;----------- NOE transfert --------------------------------\n\n\n# 129 '/mnt/oldCentos/racine/NMRData/Local/lists/pp/pf_echomas'\n;----------- dfs or rapt ----------------------------------\n# 150 '/mnt/oldCentos/racine/NMRData/Local/lists/pp/pf_echomas'\n;---------- first pulse -----------------------------------\n\n  (p1 pl1 ph1):f1\t\t\t\t\t\t\t\t\t\t\t\t\t\t\t\t\t\t\t\t  ; 1 pulse\n\n# 158 '/mnt/oldCentos/racine/NMRData/Local/lists/pp/pf_echomas'\n;---------- tau delay -------------------------------------\n\n\n# 162 '/mnt/oldCentos/racine/NMRData/Local/lists/pp/pf_echomas'\n  tau1\n;---------- second pulse ----------------------------------\n  (p11 pl1 ph2):f1\n;---------- acquisition -----------------------------------\n\n  tau2\n\n go=2 ph31\n# 179 '/mnt/oldCentos/racine/NMRData/Local/lists/pp/pf_echomas'\n# 1 'mc_line 179 file /mnt/oldCentos/racine/NMRData/Local/lists/pp/pf_echomas exp. mc cmd. in line'\n  MCWRK  wr #0\n# 180 '/mnt/oldCentos/racine/NMRData/Local/lists/pp/pf_echomas'\n# 182 '/mnt/oldCentos/racine/NMRData/Local/lists/pp/pf_echomas'\nHaltAcqu, 1m    ;jump address for protection files\nexit\n\n# 193 '/mnt/oldCentos/racine/NMRData/Local/lists/pp/pf_echomas'\nph1=  0 1 2 3     ; Hahn Echo (no CP)\nph2=  0 0 0 0  2 2 2 2  1 1 1 1  3 3 3 3\nph31= 0 3 2 1  0 3 2 1  2 1 0 3  2 1 0 3\n\n# 203 '/mnt/oldCentos/racine/NMRData/Local/lists/pp/pf_echomas'\nph20= 0 1\n\n\n",
				"acqus": "##TITLE= Parameter file, TopSpin 3.6.3\n##JCAMPDX= 5.0\n##DATATYPE= Parameter Values\n##NPOINTS= 13\t$$ modification sequence number\n##ORIGIN= Bruker BioSpin GmbH\n##OWNER= labo200\n$$ 2023-03-29 09:44:46.124 +0200  labo200@rmn200n.cemhti.cnrs-orleans.fr\n$$ /mnt/oldCentos/racine/NMRData/data/pf2_TBennett/PbBrPerovskite.3/972/acqus\n$$ process /opt/topspin3.6.3/prog/mod/go4\n##$ACQT0= 1000000\n##$AMP= (0..31)\n100 100 100 100 100 100 100 100 100 100 100 100 100 100 100 100 100 100\n100 100 100 100 100 100 100 100 100 100 100 100 100 100\n##$AMPCOIL= (0..19)\n-1 0 0 0 0 0 0 0 0 0 0 0 0 0 0 0 0 0 0 0\n##$ANAVPT= -1\n##$AQSEQ= 0\n##$AQ_mod= 3\n##$AUNM= <au_zgonly>\n##$AUTOPOS= <>\n##$BF1= 200.15\n##$BF2= 50.327758\n##$BF3= 200.15\n##$BF4= 200.15\n##$BF5= 200.15\n##$BF6= 200.15\n##$BF7= 200.15\n##$BF8= 200.15\n##$BWFAC= (0..63)\n0 0 0 0 0 0 0 0 0 0 0 0 0 0 0 0 0 0 0 0 0 0 0 0 0 0 0 0 0 0 0 0 0 0 0 0\n0 0 0 0 0 0 0 0 0 0 0 0 0 0 0 0 0 0 0 0 0 0 0 0 0 0 0 0\n##$BYTORDA= 0\n##$CAGPARS= (0..11)\n0 0 0 0 0 0 0 0 0 0 0 0\n##$CHEMSTR= <none>\n##$CNST= (0..63)\n1 1 1 1 1 1 1 1 1 1 1 1 1 1 1 1 1 1 1 1 1 1 1 1 1 1 1 1 1 1 1 10000 1 1\n1 1 1 1 1 1 1 1 1 1 1 1 1 1 1 1 1 1 1 1 1 1 1 1 1 1 1 1 1 1\n##$CPDPRG= (0..8)\n<> <> <spinal64> <> <> <> <> <> <>\n##$D= (0..63)\n0 1.3 0 0 0 0 0 0 0 0 0 0 0 0 0 0 0 0 0 0 0.1 0 0 0 0 0 0 0 0 0 0 0 0 0\n0 0 0 0 0 0 0 0 0 0 0 0 0 0 0 0 0 0 0 0 0 0 0 0 0 0 0 0 0 0\n##$DATE= 1680075886\n##$DATE_START= 1680075863\n##$DE= 5\n##$DECBNUC= <off>\n##$DECIM= 160\n##$DECNUC= <off>\n##$DECSTAT= 4\n##$DIGMOD= 1\n##$DIGTYP= 12\n##$DQDMODE= 0\n##$DR= 20\n##$DS= 0\n##$DSPFIRM= 0\n##$DSPFVS= 20\n##$DTYPA= 0\n##$EXP= <SOLIDS1H>\n##$FCUCHAN= (0..9)\n0 1 2 0 0 0 0 0 0 0\n##$FL1= 0\n##$FL2= 0\n##$FL3= 0\n##$FL4= 0\n##$FN_INDIRECT= (0..7)\n0 0 0 0 0 0 0 0\n##$FOV= 0\n##$FQ1LIST= <>\n##$FQ2LIST= <>\n##$FQ3LIST= <>\n##$FQ4LIST= <>\n##$FQ5LIST= <>\n##$FQ6LIST= <>\n##$FQ7LIST= <>\n##$FQ8LIST= <>\n##$FRQLO3= 317880\n##$FRQLO3N= 3\n##$FS= (0..7)\n83 83 83 83 83 83 83 83\n##$FTLPGN= 0\n##$FW= 4032000\n##$FnILOOP= 0\n##$FnMODE= 0\n##$FnTYPE= 0\n##$GPNAM= (0..31)\n<> <> <> <> <> <> <> <> <> <> <> <> <> <> <> <> <> <> <> <> <> <> <> <>\n<> <> <> <> <> <> <> <>\n##$GPX= (0..31)\n0 0 0 0 0 0 0 0 0 0 0 0 0 0 0 0 0 0 0 0 0 0 0 0 0 0 0 0 0 0 0 0\n##$GPY= (0..31)\n0 0 0 0 0 0 0 0 0 0 0 0 0 0 0 0 0 0 0 0 0 0 0 0 0 0 0 0 0 0 0 0\n##$GPZ= (0..31)\n0 0 0 0 0 0 0 0 0 0 0 0 0 0 0 0 0 0 0 0 0 0 0 0 0 0 0 0 0 0 0 0\n##$GRDPROG= <>\n##$GRPDLY= 67.9820404052734\n##$HDDUTY= 20\n##$HDRATE= 1\n##$HGAIN= (0..3)\n2000 0 0 0\n##$HL1= 0\n##$HL2= 0\n##$HL3= 0\n##$HL4= 0\n##$HOLDER= 0\n##$HPMOD= (0..7)\n0 1 1 0 0 0 0 0\n##$HPPRGN= 0\n##$IN= (0..63)\n0 0 0 0 0 0 0 0 0 0 0 0 0 0 0 0 0 0 0 0 0 0 0 0 0 0 0 0 0 0 0 0 0 0 0 0\n0 0 0 0 0 0 0 0 0 0 0 0 0 0 0 0 0 0 0 0 0 0 0 0 0 0 0 0\n##$INF= (0..7)\n0 0 0 0 0 0 0 0\n##$INP= (0..63)\n0 0 0 0 0 0 0 0 0 0 0 0 0 0 0 0 0 0 0 0 0 0 0 0 0 0 0 0 0 0 0 0 0 0 0 0\n0 0 0 0 0 0 0 0 0 0 0 0 0 0 0 0 0 0 0 0 0 0 0 0 0 0 0 0\n##$INSTRUM= <spect>\n##$INTEGFAC= (0..63)\n0 0 0 0 0 0 0 0 0 0 0 0 0 0 0 0 0 0 0 0 0 0 0 0 0 0 0 0 0 0 0 0 0 0 0 0\n0 0 0 0 0 0 0 0 0 0 0 0 0 0 0 0 0 0 0 0 0 0 0 0 0 0 0 0\n##$L= (0..31)\n0 1 1 1 1 1 1 1 1 1 1 1 1 1 1 1 0 1 1 1 4 1 1 1 1 1 0 1 1 1 1 1\n##$LFILTER= -1\n##$LGAIN= -1\n##$LINPSTP= 0\n##$LOCKED= no\n##$LOCKFLD= -1\n##$LOCKGN= -1\n##$LOCKPOW= -1\n##$LOCKPPM= -1\n##$LOCNUC= <off>\n##$LOCPHAS= -1\n##$LOCSHFT= no\n##$LOCSW= 0\n##$LTIME= -1\n##$MASR= 10000\n##$MASRLST= <masrlst>\n##$MULEXPNO= (0..15)\n0 0 0 0 0 0 0 0 0 0 0 0 0 0 0 0\n##$NBL= 1\n##$NC= -4\n##$NLOGCH= 2\n##$NOVFLW= 0\n##$NS= 16\n##$NUC1= <1H>\n##$NUC2= <13C>\n##$NUC3= <off>\n##$NUC4= <off>\n##$NUC5= <off>\n##$NUC6= <off>\n##$NUC7= <off>\n##$NUC8= <off>\n##$NUCLEUS= <off>\n##$NUSLIST= <automatic>\n##$NusAMOUNT= 25\n##$NusFPNZ= no\n##$NusJSP= 0\n##$NusSEED= 54321\n##$NusSPTYPE= 0\n##$NusT2= 1\n##$NusTD= 0\n##$O1= 870\n##$O2= 0\n##$O3= 400.26\n##$O4= 400.26\n##$O5= 400.26\n##$O6= 400.26\n##$O7= 400.26\n##$O8= 400.26\n##$OVERFLW= 0\n##$P= (0..63)\n0 2.6 0 3 0 0 0 0 0 0 0 5.2 0 0 0 0 0 0 0 0 2.125 0 0 0 0 0 0 0 0 0 0 0\n0 0 0 0 0 0 0 0 0 0 0 0 0 0 0 0 0 0 0 0 0 0 0 0 0 0 0 0 0 0 0 0\n##$PACOIL= (0..15)\n2 1 0 0 0 0 0 0 0 0 0 0 0 0 0 0\n##$PAPS= 0\n##$PARMODE= 0\n##$PCPD= (0..9)\n0 0 4.58 0 0 0 0 0 0 0\n##$PEXSEL= (0..9)\n1 1 1 1 1 1 1 1 1 1\n##$PHCOR= (0..31)\n0 0 0 0 0 0 0 0 0 75 0 0 0 0 0 0 0 0 0 0 0 0 0 0 0 0 0 0 0 0 0 0\n##$PHLIST= <>\n##$PHP= 1\n##$PH_ref= 46\n##$PL= (0..63)\n120 120 120 120 120 120 120 120 120 120 120 120 120 120 120 120 120 120\n120 120 120 120 120 120 120 120 120 120 120 120 120 120 120 120 120 120\n120 120 120 120 120 120 120 120 120 120 120 120 120 120 120 120 120 120\n120 120 120 120 120 120 120 120 120 120\n##$PLSTEP= 3\n##$PLSTRT= -6\n##$PLW= (0..63)\n0 50 57 0 0 0 0 0 0 0 0 0 57 0 0 0 0 0 0 0 10.4 0 0 0 0 0 0 0 0 0 0 0 0\n0 0 0 0 0 0 0 0 0 0 0 0 0 0 0 0 0 0 0 0 0 0 0 0 0 0 0 0 0 0 0\n##$PLWMAX= (0..7)\n416.7 1312.5 0 0 0 0 0 0\n##$PQPHASE= 0\n##$PQSCALE= 1\n##$PR= 1\n##$PRECHAN= (0..15)\n-1 1 -1 0 -1 -1 -1 -1 -1 -1 -1 -1 -1 -1 -1 -1\n##$PRGAIN= 0\n##$PROBHD= <H140172_001 (PH MAS WVT 200W1 BL4 15N-31P/19F-1H)>\n##$PROBINPUTS= (0..15)\n<31P-197Au> <1H/19F> <> <> <> <> <> <> <> <> <> <> <> <> <> <>\n##$PULPROG= <pf_echomas>\n##$PW= 0\n##$PYNM= <>\n##$ProjAngle= 0\n##$QNP= 0\n##$RD= 0\n##$RECCHAN= (0..15)\n0 1 0 0 0 0 0 0 0 0 0 0 0 0 0 0\n##$RECPH= 0\n##$RECPRE= (0..15)\n-1 0 -1 -1 -1 -1 -1 -1 -1 -1 -1 -1 -1 -1 -1 -1\n##$RECPRFX= (0..15)\n1 0 0 0 0 0 0 0 0 0 0 0 0 0 0 0\n##$RECSEL= (0..15)\n0 1 0 0 0 0 0 0 0 0 0 0 0 0 0 0\n##$RG= 36\n##$RO= 0\n##$RSEL= (0..15)\n0 2 1 0 0 0 0 0 0 0 0 0 0 0 0 0\n##$S= (0..7)\n83 83 83 83 83 83 83 83\n##$SELREC= (0..9)\n0 0 0 0 0 0 0 0 0 0\n##$SFO1= 200.15087\n##$SFO2= 50.327758\n##$SFO3= 200.15040026\n##$SFO4= 200.15040026\n##$SFO5= 200.15040026\n##$SFO6= 200.15040026\n##$SFO7= 200.15040026\n##$SFO8= 200.15040026\n##$SOLVENT= <>\n##$SOLVOLD= <off>\n##$SP= (0..63)\n120 120 120 120 120 120 120 120 120 120 120 120 120 120 120 120 120 120\n120 120 120 120 120 120 120 120 120 120 120 120 120 120 120 120 120 120\n120 120 120 120 120 120 120 120 120 120 120 120 120 120 120 120 120 120\n120 120 120 120 120 120 120 120 120 120\n##$SPECTR= 0\n##$SPINCNT= 0\n##$SPNAM= (0..63)\n<> <> <> <> <> <> <> <> <> <> <> <> <> <> <> <> <> <> <> <> <> <> <> <>\n<> <> <> <> <> <> <> <> <> <> <> <> <> <> <> <> <> <> <> <> <> <> <> <>\n<> <> <> <> <> <> <> <> <> <> <> <> <> <> <> <>\n##$SPOAL= (0..63)\n0.5 0.5 0.5 0.5 0.5 0.5 0.5 0.5 0.5 0.5 0.5 0.5 0.5 0.5 0.5 0.5 0.5 0.5\n0.5 0.5 0.5 0.5 0.5 0.5 0.5 0.5 0.5 0.5 0.5 0.5 0.5 0.5 0.5 0.5 0.5 0.5\n0.5 0.5 0.5 0.5 0.5 0.5 0.5 0.5 0.5 0.5 0.5 0.5 0.5 0.5 0.5 0.5 0.5 0.5\n0.5 0.5 0.5 0.5 0.5 0.5 0.5 0.5 0.5 0.5\n##$SPOFFS= (0..63)\n0 0 0 0 0 0 0 0 0 0 0 0 0 0 0 0 0 0 0 0 0 0 0 0 0 0 0 0 0 0 0 0 0 0 0 0\n0 0 0 0 0 0 0 0 0 0 0 0 0 0 0 0 0 0 0 0 0 0 0 0 0 0 0 0\n##$SPPEX= (0..63)\n0 0 0 0 0 0 0 0 0 0 0 0 0 0 0 0 0 0 0 0 0 0 0 0 0 0 0 0 0 0 0 0 0 0 0 0\n0 0 0 0 0 0 0 0 0 0 0 0 0 0 0 0 0 0 0 0 0 0 0 0 0 0 0 0\n##$SPW= (0..63)\n0 0 0 0 0 0 0 0 0 0 0 0 0 0 0 0 0 0 0 0 0 0 0 0 0 0 0 0 0 0 0 0 0 0 0 0\n0 0 0 0 0 0 0 0 0 0 0 0 0 0 0 0 0 0 0 0 0 0 0 0 0 0 0 0\n##$SUBNAM= (0..9)\n<> <> <> <> <> <> <> <> <> <>\n##$SW= 624.528886634367\n##$SWIBOX= (0..19)\n0 1 3 0 0 0 0 0 0 0 0 0 0 0 0 0 0 0 0 0\n##$SW_h= 125000\n##$SWfinal= 0\n##$SigLockShift= 0\n##$TD= 8192\n##$TD0= 1\n##$TD_INDIRECT= (0..7)\n0 0 0 0 0 0 0 0\n##$TDav= 1\n##$TE= 402.2316\n##$TE1= 402.2316\n##$TE2= 0\n##$TE3= 0\n##$TE4= 0\n##$TEG= 300\n##$TE_MAGNET= 0\n##$TE_PIDX= 1\n##$TE_RAW= 402.2316\n##$TE_STAB= (0..9)\n2 2 0 0 0 0 0 0 0 0\n##$TL= (0..7)\n120 120 120 120 120 120 120 120\n##$TOTROT= (0..63)\n0 0 0 0 0 0 0 0 0 0 0 0 0 0 0 0 0 0 0 0 0 0 0 0 0 0 0 0 0 0 0 0 0 0 0 0\n0 0 0 0 0 0 0 0 0 0 0 0 0 0 0 0 0 0 0 0 0 0 0 0 0 0 0 0\n##$TUBE_TYPE= <>\n##$USERA1= <>\n##$USERA2= <>\n##$USERA3= <>\n##$USERA4= <>\n##$USERA5= <>\n##$UUID= <85a2e048-ce05-11ed-8451-000af7097849>\n##$V9= 5\n##$VALIDCODE= -1\n##$VALIST= <>\n##$VCLIST= <>\n##$VDLIST= <>\n##$VPLIST= <>\n##$VTLIST= <>\n##$WBST= 1024\n##$WBSW= 5\n##$XGAIN= (0..3)\n670 0 0 0\n##$XL= 0\n##$YL= 0\n##$YMAX_a= 96244\n##$YMIN_a= -304852\n##$ZGOPTNS= <-Dtop>\n##$ZL1= 120\n##$ZL2= 120\n##$ZL3= 120\n##$ZL4= 120\n##$scaledByNS= no\n##$scaledByRG= no\n##END=\n",
				"procs": "##TITLE= Parameter file, TopSpin 3.6.3\n##JCAMPDX= 5.0\n##DATATYPE= Parameter Values\n##NPOINTS= 8\t$$ modification sequence number\n##ORIGIN= Bruker BioSpin GmbH\n##OWNER= labo200\n$$ 2023-03-29 09:45:16.509 +0200  labo200@rmn200n.cemhti.cnrs-orleans.fr\n$$ /mnt/oldCentos/racine/NMRData/data/pf2_TBennett/PbBrPerovskite.3/972/pdata/1/procs\n$$ process /opt/topspin3.6.3/prog/mod/proc1d\n##$ABSF1= 0\n##$ABSF2= 0\n##$ABSG= 0\n##$ABSL= 0\n##$ALPHA= 0\n##$AQORDER= 0\n##$ASSFAC= 0\n##$ASSFACI= 0\n##$ASSFACX= 0\n##$ASSWID= 0\n##$AUNMP= <proc_1d>\n##$AXLEFT= 0\n##$AXNAME= <>\n##$AXNUC= <1H>\n##$AXRIGHT= 0\n##$AXTYPE= 0\n##$AXUNIT= <>\n##$AZFE= 0.1\n##$AZFW= 0.5\n##$BCFW= 0\n##$BC_mod= 0\n##$BYTORDP= 0\n##$COROFFS= 0\n##$CY= 10\n##$DATMOD= 1\n##$DC= 0\n##$DFILT= <>\n##$DTYPP= 0\n##$ERETIC= no\n##$F1P= 21.1860379634165\n##$F2P= -17.8471228802835\n##$FCOR= 1\n##$FTSIZE= 8192\n##$FT_mod= 6\n##$GAMMA= 0\n##$GB= 0\n##$INTBC= 1\n##$INTSCL= 1\n##$ISEN= 128\n##$LB= 15\n##$LEV0= 0\n##$LPBIN= 0\n##$MAXI= 10000\n##$MC2= 0\n##$MEAN= 0\n##$ME_mod= 0\n##$MI= 50\n##$MddCEXP= no\n##$MddCT_SP= no\n##$MddF180= no\n##$MddLAMBDA= 0\n##$MddMEMORY= 0\n##$MddMERGE= 0\n##$MddNCOMP= 0\n##$MddNITER= 0\n##$MddNOISE= 0\n##$MddPHASE= 0\n##$MddSEED= 0\n##$MddSRSIZE= 0\n##$Mdd_CsALG= 0\n##$Mdd_CsLAMBDA= 0\n##$Mdd_CsNITER= 0\n##$Mdd_CsNORM= 0\n##$Mdd_CsVE= no\n##$Mdd_CsZF= 0\n##$Mdd_LrLAMBDA= 0\n##$Mdd_LrNITER= 0\n##$Mdd_LrRANK= 0\n##$Mdd_LrZF= 0\n##$Mdd_mod= 0\n##$NCOEF= 0\n##$NC_proc= -8\n##$NLEV= 6\n##$NOISF1= 5\n##$NOISF2= -5\n##$NSP= 0\n##$NTH_PI= 0\n##$NZP= 0\n##$OFFSET= 315.6073\n##$PC= 4\n##$PHC0= -162.2063\n##$PHC1= 0\n##$PH_mod= 1\n##$PKNL= yes\n##$PPARMOD= 0\n##$PPDIAG= 0\n##$PPIPTYP= 0\n##$PPMPNUM= 2147483647\n##$PPRESOL= 1\n##$PSCAL= 1\n##$PSIGN= 0\n##$PYNMP= <proc.py>\n##$RDF1= 0\n##$RDF2= 0\n##$RDFWHM= 0\n##$RDINT= 0\n##$RDPOS= 0\n##$REVERSE= no\n##$SF= 200.150201130005\n##$SI= 8192\n##$SIGF1= 40\n##$SIGF2= 20\n##$SINO= 0\n##$SIOLD= 4096\n##$SPECTYP= <>\n##$SREF_mod= 1\n##$SREGLST= <1H.CDCl3>\n##$SSB= 0\n##$STSI= 8192\n##$STSR= 0\n##$SW_p= 125000\n##$SYMM= 0\n##$S_DEV= 0\n##$TDeff= 8192\n##$TDoff= 0\n##$TI= <>\n##$TILT= no\n##$TM1= 0\n##$TM2= 0\n##$TOPLEV= 0\n##$USERP1= <>\n##$USERP2= <>\n##$USERP3= <>\n##$USERP4= <>\n##$USERP5= <>\n##$WDW= 1\n##$XDIM= 0\n##$YMAX_p= 388873386\n##$YMIN_p= -420866\n##END=\n"
			},
			"dmfit": {
				"from_filename": "S:/Bruker/TopSpin200/data/pf2_TBennett/nmr/PbBrPerovskite.3/972/pdata/1/1r",
				"save_date": "2023-03-31T07:04:12Z",
				"from_title": "T = 120C",
				"origin": "pf_echomas 1H PbBrPerovskite 972_1 1r -  labo200\n$$ 2023-03-29 09:45:16.509 +0200  labo200@rmn200n.cemhti.cnrs-orleans.fr\n$$ /mnt/oldCentos/racine/NMRData/data/pf2_TBennett/PbBrPerovskite.3/972/pdata/1/procs\n$$ process /opt/topspin3.6.3/prog/mod/proc1d\n S:/Bruker/TopSpin200/data/pf2_TBennett/nmr/PbBrPerovskite.3/972/pdata/1/1r"
			}
		}
	}
}
