# Supplementary material for: Structural dynamics of melting and glass formation in a two-dimensional hybrid perovskite
Source: Nat Commun. 2025 Aug 18;16:7696. doi: 10.1038/s41467-025-61410-z (PMC12361452; doi:10.1038/s41467-025-61410-z)
Supplement: Supplementary file 4 — Source Data [file 41467_2025_61410_MOESM4_ESM.zip › Source Data/NMR_Source_Data/[750] PbBrPerovskite_glass - 13C{1H} CP 350us 60kHz.csdf]

{
	"csdm": {
		"version": "1.0",
		"read_only": false,
		"description": "13C VACP MAS 60kHz",
		"origin": "pf_cp 13C PbBrPerovskite 202_1 1r -  labo750\r\n$$ 2023-11-12 13:10:41.895 +0100  CEMHTI/florian@florian-port2\r\n$$ S:/Bruker/TopSpin750/data/pf7_TBennett/nmr/PbBrPerovskite.glass/202/pdata/1/procs\r\n$$ process C:/Bruker/TopSpin4.0.1/prog/mod/dataserver.exe\r\n S:/Bruker/TopSpin750/data/pf7_TBennett/nmr/PbBrPerovskite.glass/202/pdata/1/1r",
		"timestamp": "2023-11-12T12:11:26Z",
		"dimensions": [
			{
				"type": "linear",
				"count": 1024,
				"quantity_name": "Frequency",
				"increment": "-122.0703125 Hz",
				"coordinates_offset": "77624.70365 Hz",
				"origin_offset": "188.5966983 MHz",
				"label": "13C - Frequency",
				"reciprocal": {
					"quantity_name": "time",
					"label": "13C - time"
				}
			}
		],
		"dependent_variables": [
			{
				"type": "internal",
				"name": "NMR Spectrum",
				"encoding": "base64",
				"numeric_type": "float32",
				"quantity_type": "scalar",
				"components": 
[
"MAoYxoY50sZgOhBHibSDx2yHBEZCDyzHOnEoRmY+YEeCQIhH7TDPx6ZRdMcrbzlHBT6PR3yRXsa3eZjGRlWCRg6Ok8YvLIdGFiCgR0RBiUb8V2VGMbDBRo32xkb48VlFCoQsR7/k7sbuQIjHOUV3wlzOU8c/tbtGRHkuxjKWacds52nFo4EAxQ4wLke+PwvHoKhLxjL11sdn8ZpHNm+Dx7IplUeIf3vHwmZdxocVdcYhTi/G8lBFRmk/a8eqhTFHLYDtRn8ZRkeccwPFB1liR+FjBsewbVZHyFCVR4oNWUc5topHNjyDRiTws0arTS5H41aexvO9x0VQDYpHZsM6R4iXAUeOrQHHprmGxYb8Gkd0A5VGwHvYxa+TesblmKTGckpBRv9erMfesRNG66o7RwiIZMfPzmvH5hOlx7KsmEU7UOzG6UagRhbZrMYCHyVHuieYR01TZEbLYZTHbvNMxs1/gcfXFwFHdESYxgq/DsdWjgzFeSA/x7dgC8e586dGGw0mRpB41sbxk9pGzysix6F+N0e9ymtHpmMzR0nNSEebBKdF5m7wxWgaCse0X1jH77DXxlB8y0WDD9fGxPiYxyWDk8doob5GSe0FR357rEYdEYjG4utWR9cjFMXClnhGvYleR7QXpkYNKHTHmn7uxtM0kMZSWLnFHMWpR6YbEscLVGdG+m60RqXdvMbPpWNG+ewtx8I5Lce2Sl/Hr08Nxxc3vUWiF1LHBZL8xOmXfUYoztTGtZYPR3P8uMf50sNHbZVXRjUfBEYfI59F4BWvRlx++kYIuZXHLKU4Rs3LB8YugCzGQiJnxzi/ukabJCvHnFPcxeAFBMeYLeFGYlE7Rokx5cbEYEtG145URxQv9ka0N6VGrdRJR6wcvMZgWgxH14KExs4tPUes6wtG0DLxRq8EG0YwuthGpN+DxoCmkka21D3GylVFx2T7MsWywIRHuB0zRm2SC8ccezhGaSs8R6hiEce40e/HRWiLxkQZwMZn5D/HygFRxx9UlUagGMrFt4VUR8aE1EaLY/zGy2iXxvbOjEZDvQjGLEOXxfPWt0aZoi7HkstYxhu+rsbTITNHR2OzRr6v+MZF7xFH7Ls+R2CWJkbv52/F6AqvxiVsMUcUBoDHa9meRrH8xUdxc5rGrOp0xi6AGUfNI6zG7nZpR1J+osY528fHd04YxjjHU0YHvjhHDp6RxnF4EsctQhPGWtdiR3ZXtcf+DzlHtwB2xuzA70SZ0ebGhmg3RtNLfkYObeRG9Rk7xlixl8aHxwzG30aJxzRAIMWlzOrGgwgIR/h8hEcDmKbGF+CMxlDrXsUP47nGlv4qR6jKPUdkpjrHrDLrRqhSAUcbgSFHKlwaRzkFPcU78LFFBUP8xgPVXMe89avGSQyMRFXsNMcnuw5HqVqIRolXkUeebVdGqPRdR1QjnsZnfMVGl39GxnYgeEavHBBH9dg7R4qfdkY2SBvHhaulR8aGp0c04C3Gi3Nux9+vgsXXag9HGbMERwfNvsZQe7tGZKKbx9ySO0fFgwnHpjnmxpTXSUYFArRGS11TR49b/UYQIdzGsoStxuXBRscx6LnFmSl9xyHYhceVu7DGG16kRY8DJsYWkqRGaMVrR/TER0fvmAfGcdtDxidZKUduw6xF4zgIyEnZpsfgbERHlePLRsJmuUbDKDZHI6s5xySnF8ZT5RfHA3kpx3WWIMfcjXZHQTGaRakjrEaA33fHqBWdR5J62sV9pW1Hldx0x7zEl0b1rJXHkstqReGCw8bqFThFXDJ1xygtqEak8EjFIxqnRyUlksZqTXpGN7YOxxLa3MYCWKZHq5Znx2AmQkejIafGmHVdRxamRMe4+Q/HdS+xx1YMasZK519HbN/Txp/kjsbYj1nHi061x4dSRkfr4gNHqD4bx8TGgsf2R/nGbis3xw4+KcdEWN5En7LHRvz9Rcdk+DlHma8nR4+mQsee/uXFJ485RlUABcf4JxZHp+ihxuBklkZS/6LGXE8sxvFEAscsNczHwo2cxsJelMZYi5HHavyfRoDknUfDQmtFvzyVxgi82MfXthZHnI9rx+kX0ca24DnHg0++Rk2knEZmkhHHS4khRlfq+MYwxUBH9w6Fx4QdikYbBGLHrpVyx3uHike5DQZF1/oix+hszMd/ZFXHzW8bx+iRssb9ywPHQEJKx41gHkfMHXLFKbzrxor6TsfQLI7G92ytx8dNCce6WQdGdJPoQh+3D8e9wTnGzpkvxdR5aMaH/lbHGGyBxyFOaEc13xBG1rQbxcQsvkc7/E5IkJmBSODHm0hpdc9IO4u4SIC4z0ihwClJLFuGSfiMrElQxcxJX3bRSVam1knnP+xJYm/8SS7K4kk0RNdJyLy+SVqnikkE4WVJv2xVSY/lOkmXXwhJp5i9SD1uhEghW1RIKbtnR+gqiUdJjY1GqoA1xvUKuUYaPEvHqauSRpDA2UbSP0nG1LHAxuWXvMYZMmTHhHyoxZBwF0ZbQDTHKysoRy4uZkallApHcIWAR2al3EbDU0HG9UolR+2JYkdf0ynH8l6UR3x4ekfuOphG/5iqxv12X8apEtBGfpM1x1L7Isc3SFdGP0UlRmmgPcfuG9xGyFY1xrl8GEYYBIXFX0+AR/bOvsbC4TRHFS2gx90RF8dA1ELGuYcpRyeRokbUeYRHdXOmR7RIk0ZLRARH+FFtxnWSbsat+e5GRepSx8OEtcXzZ8lGdLuixvkg8Eb57zHGqkk+x0EQukZz5uDFLkRMxwXzXkcy8QHHaiU5R0AyIscx2IpGR0omR2sLvEVmd0hF2pqWRtku7sVrcdTGuGSEx6t+OkfVr2LH1a6Lx8n16saSo7lGbzBWxiwL3MYWWrPGu2c7Rrn08kbFFulGWwGGRj7YusbaPo3HeTcKRkoDvkYjmolHZyMOxnetHkY/jWbHZxzkR2/ZlcavJNBGrysqx+HC7kdTwTdHeoavR7JsmEgXIA1JX6MNScrbGEk1lzBJ/cQISUyx0Egc5KZIjcchSOjvukd3MHFHxp6gx5eyu0e7J2LESyeyxziDbUfDEn5HtjurRo+zXcZeoqPGeFYtR+IbJUd2tivHr7Qqx6bbQsbnnG5H5HKcR+7aOMZ0hLDHMTehRUNcN8XEMdnEO0PNR037j8bpKwhIi686SDyp00cltV5FaJWcR/klKUh0NJxI0WGVSPhqjkiwiqBIUKfHSE3XkEjXjMxIU7SVSOPEmEiGmElIklM3SLM+Hkgv7WxH0AOlRwpIIcYIp0hHlVTNxyKlNUe6SnnG3rEhRxioQ0eRXFFGEBHQRrGuNMYQtXtH3WSnxeF/D0cDt4LGF9ZUxkkdOkdvSfpGyrlWx5LrdMYX+LvGK5bBxUKFocdB6XLHVvmgR5V4FkdYaNDFp8ewxlwghcT4E5zFZWoTxvBO9MYfJEjGz/uzxx1R3MYex5vFbmMOxuapEseQDNpHTCYnxUa0c8e0OaXHwCuBxvgRAUe3MOhGYUMQx789b0Ui3J7Gw9MKRqQzDsezjm5HgFKCR8Bjq0cAM3THb7QUx9v5zEZ1Vn9H48XSxkRo0EYsVRrHPaMgR37LVcYio/PGBtEQxwiEcMeQAMXF+aLJx3lcF0cs1DRF8ToCR15al8VcnplF4TOLx3x5d8dSX5zHy48GxhZZK8ferH3H73DYRi3Q+sW7x3LGt5EwxeF6UEdf+M9G4zY3xg2b4MfaAFDHReegxZnrpcawBR/H+8eEx0jwtEU+B6RGlpiwRkQukEfX+yjH6FnPxGUdsceMYiTHpKAUx8DKucPOCINESnvSxRlK88YH3UbG8l13R5J7HkaAxrhGD7IFRyWcMccNswzHKAeERtznn0YrZWVH1PsUxnYIc8cjY5pG8VNzx3WanUa4XdnGsgxzxqZ72kWFandGr3OFRr0TNcePU+RCpfwBR92ngsci2AHHLxwJxsUPDUf1mrnGNDHPRdD7XsePEi7GpiFAx43n08cMcZxFfMBrRt7hIsYUolNHbQYaxzufhUV5f6ZGX1ivxRJmeUcRwYfHgF9MR7VVQ0W/rNZFt/CJxgENvsVi0C1G/Nh4xjC7c0a3RVDHwoUhxp5NMMZN4vNFKFYtx8HNhkdXSp7EAZ3sxnuGQkddLRNGyVTfRnUatkZPTh/Gff38RhwHC0dlCX3G2K+Jx7vrg0eXp6JGd8SCxiYzd0asbCTG599Kx5a2D0eYvTZHioVpx9/TI8eNbJTHn8sBx0UsDEd8MJJHSYzrxPPOAUWDN2HHhQ50R5YhwcQEZabF4TOoxq+jpkaYxDDH6RZ7x3u+DEcttllHdfmnRrkMt8a2ShbH+6PAxokWg8e2tjpHlnLlxjw9iMWefi1G0KN+xn+ZdUXOYeBGNIdwR3A+HUZq7BpG1NL4xsm9wEYjqQbGV+vNRjWNPsUDCaPHqCIVR2iJvEacMmNGAjLexnR7ksa89EvG4daExxVTRsc6xglH2busR9JzPEe0+J5GjEq8RmmaLEdB8N3GLZopRy0hT0U5a+pGaV6ERqc448b3tfdGUz0qx0CCVUbHIa3G4c4mxyE9nEeoBhLFsX5BRg614UYyMKbH9IsJxlTCN8fAr2DH6Z9vR3w5jEeEmBnHAvOLRjntqMbmvcBGsMJ6x6+lE0XT23LGRnaoR1tgW8W8NOhFwEryxVOFSkUenX9HfKwtxyaXKUddtzTH2VEjx2EyL8dkrMDF2NSMR60RpUYWgfRGlURWRzP7bcdTVaHGEpPlxgQG4MZNJAlGQNIFR/d8Bsd8YXLDPuROxyepskaAT1bHb4iXxqieo0adGZdHOvKCRjQRZkJa3JVGXz7wx7XuV8cbnsLGnMJax15ZX0YstYhGYwaXRix1kkcdmGHGzidVx7DpREeHgXXHSUwdxr99A8VmVnXG9OcOR0y3gUaF7hlHHLpnRmjRscW59NFGufsiRjp9JkeSU+hGF0ZUR7hdvUeghdFHVGNdR91tUUixdANI0xiSR7/p90crfsRG9gMvx0SJ4kU1NrjGIN1IRw6wm0cnCsVHGl9ox4LJ1MeJIDvGPzGUx0fli8d6tttGTdLgxy7gFsan5CfHSeAzRzOkiMYM3XNHkabxxr/MoEXN/xdHkwGpxv43DsjfPmDGgMihx6ouk0eqGsDHQr77RbgX4MYobVvGCQHMxiDmnUdQDaBEwIYix1tCkMNLrADHhtmoRmQ7AcfYETZH+8s6Rso51UZdLYrHW1JuRsL1XMa1U87HyTVORhVZFcgFtJ5EeJt1x/mP2ESXkhxHcO8MRhV0jcZQr2NH8x8KRCvMgcc1drvGlnnnRn1WaseEKTPHCeR7R+iBqEZrqwPHskRXx+TbB8g43azH4QWSxx5D0cewflfHssAhx+QKzMdUgAfIGMCkx5BthscaLo/HCF6xxyGKhsd3xQbIZ6OYxgxqFMivF87HESEhx0g37sZ5P9THTJuGxxymDsgIVHPH5VyQxw=="
]

			}
		],
		"application": {
			"bruker_topspin_parameters": {
				"title": "13C VACP MAS 60kHz\n\n-\np15 = \t0.35 ms\n-- 13C ---\nplw21 = \t14.4 W (50 kHz)\no1 = \t11600 Hz\n-- 1H ---\nplw2 = \t10 W (100 kHz)\np3 = \t2.5 us\nspnma0 = \tRamp45-55.1000\nspdb0 = \t-8.9dB (opt, 1.95W effectif, ~ 45 kHz)\no2 = \t-9640 Hz\nd1 = \t1.5 s\n-dec\ncpdprg2 = \tcw_12\nplw12 = \t0.1 W (~10 kHz)\n---\nprobe : \t1.3mm H122012 mode double\nrange : \t-\nshim : \t1.3mm_H13804_NEO\nSR : \tAlanine_1.3mm/102\nfilter 1H : \tyes\nfilter 13C : \tno\nrotor : \t1342\nB = \t3160\nD = \t2370\nnuR = \t60 kHz (fluctuating +/- 60Hz)\nlevel : \t90%\ngain : \t64\n---\nT_set : \t-15C\nT : \t-25.0C\nT_shim : \t23C\nchiller : \tstrong\ngaz flow : \t2000 lph\nframe cool. : \t1000 mbar\nshin flow : \tyes (strong, air)\n-----\n50.08mg (recovered 49.45mg) / 185C / 2 mn / quenched in lN2\nafter one night spinning 60kHz / -18C but probe issues (water condensing on H-1 capacitor) --> probe changed",
				"auditp.txt": "##TITLE= Audit trail, TopSpin 4.1.4\n##JCAMPDX= 5.01\n##ORIGIN= Bruker BioSpin GmbH\n##OWNER= labo750\n$$ /opt/nmrdata/data/pf7_TBennett/nmr/PbBrPerovskite.glass/202/pdata/1/auditp.txt\n##AUDIT TRAIL=  $$ (NUMBER, WHEN, WHO, WHERE, PROCESS, VERSION, WHAT)\n(   1,<2023-05-13 12:57:15.976 +0200>,<labo750>,<RMN750N>,<cprserver>,<TopSpin 4.1.4>,\n      <new/edc PROCNO=1>)\n(   2,<2023-05-13 13:42:54.173 +0200>,<labo750>,<RMN750N>,<proc1d>,<TopSpin 4.1.4>,\n      <Start of raw data processing\n       efp LB = 15 FT_mod = 6 PKNL = 1 PHC0 = -331.5 PHC1 = 0 SI = 1K \n       data hash MD5: 1K\n       7B 86 C5 69 41 F3 EA FC 86 6B 29 8C C9 42 DA 50>)\n(   3,<2023-05-13 17:40:27.750 +0200>,<labo750>,<RMN750N>,<proc1d>,<TopSpin 4.1.4>,\n      <Start of raw data processing\n       efp LB = 15 FT_mod = 6 PKNL = 1 PHC0 = -331.5 PHC1 = 0 SI = 1K \n       data hash MD5: 1K\n       05 F0 9D 56 4B 45 9C A6 91 D9 42 45 2E E2 D7 EC>)\n(   4,<2023-05-13 17:41:09.920 +0200>,<labo750>,<RMN750N>,<proc1d>,<TopSpin 4.1.4>,\n      <Start of raw data processing\n       efp LB = 15 FT_mod = 6 PKNL = 1 PHC0 = -331.5 PHC1 = 0 SI = 1K \n       data hash MD5: 1K\n       05 F0 9D 56 4B 45 9C A6 91 D9 42 45 2E E2 D7 EC>)\n(   5,<2023-05-13 17:41:25.144 +0200>,<labo750>,<RMN750N>,<cprserver>,<TopSpin 4.1.4>,\n      <changed parameter F1 PHC0 to -330.000>)\n(   6,<2023-05-13 17:41:28.144 +0200>,<labo750>,<RMN750N>,<proc1d>,<TopSpin 4.1.4>,\n      <Start of raw data processing\n       efp LB = 15 FT_mod = 6 PKNL = 1 PHC0 = -330 PHC1 = 0 SI = 1K \n       data hash MD5: 1K\n       77 5D 2A 92 52 33 AD CF CD 8A 78 C1 F8 1B D4 21>)\n(   7,<2023-05-13 17:41:33.051 +0200>,<labo750>,<RMN750N>,<cprserver>,<TopSpin 4.1.4>,\n      <changed parameter F1 PHC0 to -300.000>)\n(   8,<2023-05-13 17:41:33.988 +0200>,<labo750>,<RMN750N>,<proc1d>,<TopSpin 4.1.4>,\n      <Start of raw data processing\n       efp LB = 15 FT_mod = 6 PKNL = 1 PHC0 = -300 PHC1 = 0 SI = 1K \n       data hash MD5: 1K\n       F3 68 9F 25 49 CD 59 43 0E 14 38 B1 3C DA C8 43>)\n(   9,<2023-05-13 17:41:39.022 +0200>,<labo750>,<RMN750N>,<cprserver>,<TopSpin 4.1.4>,\n      <changed parameter F1 PHC0 to -320.000>)\n(  10,<2023-05-13 17:41:39.928 +0200>,<labo750>,<RMN750N>,<proc1d>,<TopSpin 4.1.4>,\n      <Start of raw data processing\n       efp LB = 15 FT_mod = 6 PKNL = 1 PHC0 = -320 PHC1 = 0 SI = 1K \n       data hash MD5: 1K\n       11 CF 73 A0 5D 96 8D 9F A8 39 78 1C D5 74 56 F6>)\n(  11,<2023-05-13 17:42:38.346 +0200>,<labo750>,<RMN750N>,<proc1d>,<TopSpin 4.1.4>,\n      <pk fgphup PHC0 = 125.2875 PHC1 = -294.4 \n       data hash MD5: 1K\n       B4 29 A0 DA 2B 01 B3 5B 74 CC 48 3A BE 30 14 0A>)\n(  12,<2023-05-14 18:40:32.655 +0200>,<labo750>,<RMN750N>,<proc1d>,<TopSpin 4.1.4>,\n      <Start of raw data processing\n       efp LB = 15 FT_mod = 6 PKNL = 1 PHC0 = -194.7125 PHC1 = -294.4 SI = 1K \n       data hash MD5: 1K\n       2D 06 A3 14 16 83 7B 28 CA 54 10 60 8C 48 71 A2>)\n(  13,<2023-11-12 13:09:50.960 +0100>,<CEMHTI/florian>,<florian-port2>,<proc1d>,<TopSpin 4.0.1>,\n      <abs ABSG = 5 \n       data hash MD5: 1K\n       B0 48 F9 9E 90 8A 55 4B AB 20 FD DC A8 36 22 17>)\n##END=\n\n$$ hash MD5\n$$ 13 83 49 D8 9D 2B 4B 2D F5 F7 5A 26 38 4F A7 F3\n",
				"audita.txt": "##TITLE= Audit trail, TopSpin 4.1.4\n##JCAMPDX= 5.01\n##ORIGIN= Bruker BioSpin GmbH\n##OWNER= labo750\n$$ /opt/nmrdata/data/pf7_TBennett/nmr/PbBrPerovskite.glass/202/audita.txt\n##AUDIT TRAIL=  $$ (NUMBER, WHEN, WHO, WHERE, PROCESS, VERSION, WHAT)\n(   1,<2023-05-13 12:57:15.977 +0200>,<labo750>,<RMN750N>,<cprserver>,<TopSpin 4.1.4>,\n      <new/edc EXPNO=202 PROCNO=1>)\n(   2,<2023-05-13 12:57:21.213 +0200>,<labo750>,<RMN750N>,<cprserver>,<TopSpin 4.1.4>,\n      <changed parameter F1 NS to 4096>)\n(   3,<2023-05-13 11:08:40.383 +0000>,<labo750>,<RMN750N>,<go4>,<TopSpin 4.1.4>,\n      <acquisition in progress>)\n(   4,<2023-05-13 11:09:06.161 +0000>,<labo750>,<RMN750N>,<go4>,<TopSpin 4.1.4>,\n      <\n       started at 2023-05-13 11:08:40.392 +0000, POWCHK disabled, PULCHK disabled,\n       terminated by command 'stop' at 2023-05-13 11:09:06.157 +0000\n       configuration hash MD5:\n       68 91 D2 A3 BD AE 0C B4 B3 57 1B 77 BF 81 DD FE>)\n(   5,<2023-05-13 11:09:17.602 +0000>,<labo750>,<RMN750N>,<go4>,<TopSpin 4.1.4>,\n      <raw data deleted by zg>)\n(   6,<2023-05-13 11:09:17.603 +0000>,<labo750>,<RMN750N>,<go4>,<TopSpin 4.1.4>,\n      <acquisition in progress>)\n(   7,<2023-05-13 11:12:18.057 +0000>,<labo750>,<RMN750N>,<go4>,<TopSpin 4.1.4>,\n      <\n       started at 2023-05-13 11:09:17.612 +0000, POWCHK disabled, PULCHK disabled,\n       terminated by command 'stop' at 2023-05-13 11:12:18.054 +0000\n       configuration hash MD5:\n       68 91 D2 A3 BD AE 0C B4 B3 57 1B 77 BF 81 DD FE>)\n(   8,<2023-05-13 13:12:23.961 +0200>,<labo750>,<RMN750N>,<cprserver>,<TopSpin 4.1.4>,\n      <changed parameter F1 AQ to 0.0050000>)\n(   9,<2023-05-13 11:12:24.437 +0000>,<labo750>,<RMN750N>,<go4>,<TopSpin 4.1.4>,\n      <raw data deleted by zg>)\n(  10,<2023-05-13 11:12:24.438 +0000>,<labo750>,<RMN750N>,<go4>,<TopSpin 4.1.4>,\n      <acquisition in progress>)\n(  11,<2023-05-13 11:12:28.497 +0000>,<labo750>,<RMN750N>,<go4>,<TopSpin 4.1.4>,\n      <\n       started at 2023-05-13 11:12:24.446 +0000, POWCHK disabled, PULCHK disabled,\n       terminated by command 'stop' at 2023-05-13 11:12:28.493 +0000\n       configuration hash MD5:\n       68 91 D2 A3 BD AE 0C B4 B3 57 1B 77 BF 81 DD FE>)\n(  12,<2023-05-13 11:12:38.827 +0000>,<labo750>,<RMN750N>,<go4>,<TopSpin 4.1.4>,\n      <raw data deleted by zg>)\n(  13,<2023-05-13 11:12:38.828 +0000>,<labo750>,<RMN750N>,<go4>,<TopSpin 4.1.4>,\n      <acquisition in progress>)\n(  14,<2023-05-13 12:55:25.713 +0000>,<labo750>,<RMN750N>,<go4>,<TopSpin 4.1.4>,\n      <created by zg on 'AvanceNeo750' (RMN750N) by user 'labo750'\n       on data set with UUID '123f6f7a-f17f-11ed-b854-0030d62dd915'\n       started at 2023-05-13 11:12:38.835 +0000, POWCHK disabled, PULCHK disabled,\n       completed at 2023-05-13 12:55:25.708 +0000\n       configuration hash MD5:\n       68 91 D2 A3 BD AE 0C B4 B3 57 1B 77 BF 81 DD FE\n       double data hash MD5: 1250\n       C4 8C 8E 0D 07 49 42 68 F5 42 F8 28 5E 00 A2 8F>)\n##END=\n\n$$ hash MD5\n$$ F0 89 77 B1 A5 74 EF 34 25 4B 24 00 09 4D D8 EB\n",
				"acqus": "##TITLE= Parameter file, TopSpin 4.1.4\n##JCAMPDX= 5.0\n##DATATYPE= Parameter Values\n##NPOINTS= 15\t$$ modification sequence number\n##ORIGIN= Bruker BioSpin GmbH\n##OWNER= labo750\n$$ 2023-05-13 14:55:26.328 +0200  labo750@RMN750N\n$$ /opt/nmrdata/data/pf7_TBennett/nmr/PbBrPerovskite.glass/202/acqus\n$$ process /opt/topspin4.1.4/prog/mod/acqdataserver\n##$ACQT0= 0\n##$AMP= (0..31)\n100 100 100 100 100 100 100 100 100 100 100 100 100 100 100 100 100 100\n100 100 100 100 100 100 100 100 100 100 100 100 100 100\n##$AMPCOIL= (0..32)\n-1 0 0 0 0 0 0 0 0 0 0 0 0 0 0 0 0 0 0 0 0 0 0 0 0 0 0 0 0 0 0 0 0\n##$AQSEQ= 0\n##$AQ_mod= 3\n##$AUNM= <shape_r421>\n##$AUTOPOS= <>\n##$BF1= 188.600223\n##$BF2= 750.05\n##$BF3= 750.05\n##$BF4= 750.05\n##$BF5= 750.05\n##$BF6= 750.05\n##$BF7= 750.05\n##$BF8= 750.05\n##$BWFAC= (0..63)\n0 0 0 0 0 0 0 0 0 0 0 0 0 0 0 0 0 0 0 0 0 0 0 0 0 0 0 0 0 0 0 0 0 0 0 0\n0 0 0 0 0 0 0 0 0 0 0 0 0 0 0 0 0 0 0 0 0 0 0 0 0 0 0 0\n##$BYTORDA= 0\n##$CHANFCU= (0..24)\n0 2 0 0 1 0 0 0 0 0 0 0 0 0 0 0 0 0 0 0 0 0 0 0 0\n##$CHANREC= (0..24)\n0 2 0 0 1 0 0 0 0 0 0 0 0 0 0 0 0 0 0 0 0 0 0 0 0\n##$CHEMSTR= <none>\n##$CNST= (0..63)\n1 1 1 1 1 1 1 1 1 1 1 -2 1 1 1 1 1 1 1 1 1 1 1 1 1 0 1 1 1 1 1 60000 1\n1 1 1 1 1 1 1 1 1 1 1 1 1 1 1 1 1 1 1 1 1 1 1 1 1 1 1 1 1 1 1\n##$CPDPRG= (0..8)\n<> <mlev> <cw_12> <mlev> <mlev> <mlev> <mlev> <mlev> <mlev>\n##$D= (0..63)\n1e-06 1.5 2e-05 3e-06 2e-05 0 1.5e-05 3e-06 0 0 0 0 0 0 0 0 0 0 0 0 0 0.05\n1e-06 0 0 1e-06 1e-06 1e-06 1e-06 1e-06 0 0 0 0 0 0 0 0 0 0 0 0 0 0 0 0\n0 0 0 0 0 0 0 0 0 0 0 0 0 0 0 0 0 0\n##$DATE= 1683982525\n##$DATE_START= 1683976358\n##$DE= 4.8\n##$DE1= 4.5\n##$DE2= 2\n##$DEADC= 0.5\n##$DECBNUC= <off>\n##$DECIM= 160\n##$DECNUC= <off>\n##$DECSTAT= 4\n##$DEPA= 4.5\n##$DERX= 1.5\n##$DIGMOD= 1\n##$DIGTYP= 17\n##$DR= 32\n##$DS= 0\n##$DSPFIRM= 0\n##$DSPFVS= 20\n##$DTYPA= 2\n##$EXP= <>\n##$ExpStatus= 4\n##$FCUCHAN= (0..9)\n0 4 1 0 0 0 0 0 0 0\n##$FILCOR= 0\n##$FL1= 90\n##$FL2= 90\n##$FL3= 90\n##$FL4= 90\n##$FN_INDIRECT= (0..7)\n0 0 0 0 0 0 0 0\n##$FOV= 20\n##$FQ1LIST= <freqlist>\n##$FQ2LIST= <hetcor.jos>\n##$FQ3LIST= <freqlist>\n##$FQ4LIST= <freqlist>\n##$FQ5LIST= <freqlist>\n##$FQ6LIST= <freqlist>\n##$FQ7LIST= <freqlist>\n##$FQ8LIST= <freqlist>\n##$FS= (0..7)\n83 83 83 83 83 83 83 83\n##$FTLPGN= 0\n##$FW= 2.4e+08\n##$FnILOOP= 0\n##$FnMODE= 0\n##$FnTYPE= 0\n##$GPNAM= (0..31)\n<sine.100> <sine.100> <sine.100> <sine.100> <sine.100> <sine.100> <sine.100>\n<sine.100> <sine.100> <sine.100> <sine.100> <sine.100> <sine.100> <sine.100>\n<sine.100> <sine.100> <sine.100> <sine.100> <sine.100> <sine.100> <sine.100>\n<sine.100> <sine.100> <sine.100> <sine.100> <sine.100> <sine.100> <sine.100>\n<sine.100> <sine.100> <sine.100> <sine.100>\n##$GPX= (0..31)\n0 0 0 0 0 0 0 0 0 0 0 0 0 0 0 0 0 0 0 0 0 0 0 0 0 0 0 0 0 0 0 0\n##$GPY= (0..31)\n0 0 0 0 0 0 0 0 0 0 0 0 0 0 0 0 0 0 0 0 0 0 0 0 0 0 0 0 0 0 0 0\n##$GPZ= (0..31)\n0 0 0 0 0 0 0 0 0 0 0 0 0 0 0 0 0 0 0 0 0 0 0 0 0 0 0 0 0 0 0 0\n##$GRPDLY= 68\n##$HDDUTY= 20\n##$HDRATE= 20\n##$HGAIN= (0..3)\n2000 0 0 0\n##$HL1= 0\n##$HL2= 90\n##$HL3= 90\n##$HL4= 90\n##$HOLDER= 0\n##$HPMOD= (0..32)\n0 1 1 0 0 0 0 0 0 0 0 0 0 0 0 0 0 0 0 0 0 0 0 0 0 0 0 0 0 0 0 0 0\n##$HPPRGN= 0\n##$IN= (0..63)\n4.415e-05 0 0 0 0 0 0 0 0 0 0 0 0 0 0 0 0 0 1.35198267882399e+45 0 0 0\n0 0 0 0 0 0 0 0 0 0 0.001 0.001 0.001 0.001 0.001 0.001 0.001 0.001 0.001\n0.001 0.001 0.001 0.001 0.001 0.001 0.001 0.001 0.001 0.001 0.001 0.001\n0.001 0.001 0.001 0.001 0.001 0.001 0.001 0.001 0.001 0.001 0.001\n##$INF= (0..7)\n0 44.1455501787098 0 0 0 0 0 0\n##$INP= (0..63)\n0 0 0 0 0 0 0 0 0 0 0 0 0 0 0 0 0 0 0 0 0 0 0 0 0 0 0 0 0 0 0 0 0 0 0 0\n0 0 0 0 0 0 0 0 0 0 0 0 0 0 0 0 0 0 0 0 0 0 0 0 0 0 0 0\n##$INSTRUM= <AvanceNeo750>\n##$INTEGFAC= (0..63)\n0 0 0 0 0 0 0 0 0 0 0 0 0 0 0 0 0 0 0 0 0 0 0 0 0 0 0 0 0 0 0 0 0 0 0 0\n0 0 0 0 0 0 0 0 0 0 0 0 0 0 0 0 0 0 0 0 0 0 0 0 0 0 0 0\n##$L= (0..31)\n0 2 1 1 1 1 1 1 1 1 1 1 1 1 1 1 0 1 1 1 1 1 1 1 1 1 0 1 1 1 1 4000\n##$LFILTER= -1\n##$LGAIN= -1\n##$LINPSTP= 0\n##$LOCKED= no\n##$LOCKFLD= -1\n##$LOCKGN= -1\n##$LOCKPOW= -1\n##$LOCKPPM= -1\n##$LOCNUC= <off>\n##$LOCPHAS= -1\n##$LOCSHFT= no\n##$LOCSW= 0\n##$LTIME= -1\n##$MASR= 60000\n##$MULEXPNO= (0..15)\n0 0 0 0 0 0 0 0 0 0 0 0 0 0 0 0\n##$NBL= 1\n##$NC= 0\n##$NLOGCH= 4\n##$NOVFLW= 0\n##$NS= 4096\n##$NUC1= <13C>\n##$NUC2= <1H>\n##$NUC3= <off>\n##$NUC4= <off>\n##$NUC5= <off>\n##$NUC6= <off>\n##$NUC7= <off>\n##$NUC8= <off>\n##$NUCLEUS= <off>\n##$NUSLIST= <automatic>\n##$NusAMOUNT= 100\n##$NusFPNZ= no\n##$NusJSP= 0\n##$NusSEED= 54321\n##$NusSPTYPE= 0\n##$NusT2= 1\n##$NusTD= 0\n##$O1= 11600\n##$O2= -9640\n##$O3= 0\n##$O4= 0\n##$O5= 11276.42\n##$O6= 11276.42\n##$O7= 11276.42\n##$O8= 11276.42\n##$OVERFLW= 0\n##$P= (0..63)\n0 3.8 11.3 2.5 1.5 1.35 0 0 0 3.2 0 25 0 0 0.7 350 1000 0 0 0 0 0 0 0 0\n0 0 0 0 0 3 5.2 0 0 0 0 0 0 0 0 0 0 0 0 0 0 0 0 0 0 0 0 0 0 0 0 0 0 0 0\n0 0 0 0\n##$PACOIL= (0..32)\n1 0 0 3 2 0 0 0 0 0 0 0 0 0 0 0 0 0 0 0 0 0 0 0 0 0 0 0 0 0 0 0 0\n##$PAPS= 0\n##$PARMODE= 0\n##$PCPD= (0..9)\n100 100 9.166667 100 100 100 100 100 100 100\n##$PEXSEL= (0..9)\n1 1 1 1 1 1 1 1 1 1\n##$PHCOR= (0..31)\n0 0 0 0 0 0 0 0 0 75 0 0 0 0 0 0 0 0 0 0 0 0 0 0 0 0 0 0 0 0 0 0\n##$PHLIST= <>\n##$PH_ref= 46\n##$PL= (0..63)\n120 17.2 8 2 120 3 120 120 120 120 120 1.3 3 6.4 120 120 2 120 120 120\n120 120 120 120 120 120 120 120 120 120 120 120 120 120 120 120 120 120\n120 120 120 120 120 120 120 120 120 120 120 120 120 120 120 120 120 120\n120 120 120 120 120 120 120 120\n##$PLSTEP= 0.1\n##$PLSTRT= -6\n##$PLW= (0..63)\n-1 0 10 -1 -1 -1 -1 -1 -1 -1 -1 -1 0.1 -1 -1 -1 -1 -1 -1 -1 -1 14.4 7.762471\n-1 -1 -1 -1 -1 -1 -1 -1 -1 -1 -1 -1 -1 -1 -1 -1 -1 -1 -1 -1 -1 -1 -1 -1\n-1 -1 -1 -1 -1 -1 -1 -1 -1 -1 -1 -1 -1 -1 -1 -1 -1\n##$PLWMAX= (0..7)\n1094.982 457.7586 0 0 0 0 0 0\n##$PQPHASE= 0\n##$PQSCALE= 0\n##$PR= 1\n##$PRECHAN= (0..32)\n-1 0 2 -1 3 -1 4 -1 1 -1 -1 -1 -1 -1 -1 -1 -1 -1 -1 -1 -1 -1 -1 -1 -1 -1\n-1 -1 -1 -1 -1 -1 -1\n##$PROBHD= <H122012_0003 (PH MAS DVT 750W4 BL1.3 X/Y/H)>\n##$PROBINPUTS= (0..15)\n<1H> <31P-15N> <1H/31P-15N> <> <> <> <> <> <> <> <> <> <> <> <> <>\n##$PULPROG= <pf_cp>\n##$PW= 0\n##$PYNM= <acqu.py>\n##$ProjAngle= 0\n##$QNP= 1\n##$RECCHAN= (0..9)\n0 4 1 0 0 0 0 0 0 0\n##$RECPH= 0\n##$RECPRE= (0..24)\n-1 0 -1 -1 4 -1 -1 -1 -1 -1 -1 -1 -1 -1 -1 -1 -1 -1 -1 -1 -1 -1 -1 -1 -1\n##$RECPRFX= (0..32)\n1 0 1 1 1 0 0 0 0 0 0 0 0 0 0 0 0 0 0 0 0 0 0 0 0 0 0 0 0 0 0 0 0\n##$RECSEL= (0..24)\n0 1 0 0 0 0 0 0 0 0 0 0 0 0 0 0 0 0 0 0 0 0 0 0 0\n##$RG= 101\n##$RO= 0\n##$RSEL= (0..24)\n0 1 0 0 4 0 0 0 0 0 0 0 0 0 0 0 0 0 0 0 0 0 0 0 0\n##$SAMPLEID= <>\n##$SELREC= (0..24)\n0 0 0 0 0 0 0 0 0 0 0 0 0 0 0 0 0 0 0 0 0 0 0 0 0\n##$SFO1= 188.611823\n##$SFO2= 750.04036\n##$SFO3= 750.05\n##$SFO4= 750.05\n##$SFO5= 750.06127642\n##$SFO6= 750.06127642\n##$SFO7= 750.06127642\n##$SFO8= 750.06127642\n##$SHAPPR= (0..15)\n1 1 1 1 1 1 1 1 1 1 1 1 1 1 1 1\n##$SOLVENT= <None>\n##$SOLVOLD= <off>\n##$SP= (0..63)\n120 6 6.5 0 0 0 0 0 0 0 0 0 0 0 0 0 2.9 150 150 150 150 150 150 150 150\n150 150 150 150 150 150 150 120 120 120 120 120 120 120 120 120 120 120\n120 120 120 120 120 120 120 120 120 120 120 120 120 120 120 120 120 120\n120 120 120\n##$SPECTR= 0\n##$SPINCNT= 0\n##$SPNAM= (0..63)\n<Ramp45-55.1000> <tcn55> <ramp.75> <gauss> <gauss> <gauss> <gauss> <gauss>\n<gauss> <gauss> <gauss> <gauss> <gauss> <gauss> <gauss> <gauss> <r421_18>\n<gauss> <gauss> <gauss> <gauss> <gauss> <gauss> <gauss> <gauss> <gauss>\n<gauss> <gauss> <gauss> <gauss> <gauss> <gauss> <> <> <> <> <> <> <> <>\n<> <> <> <> <> <> <> <> <> <> <> <> <> <> <> <> <> <> <> <> <> <> <> <>\n##$SPOAL= (0..63)\n0.5 0.5 0.5 0.5 0.5 0.5 0.5 0.5 0.5 0.5 0.5 0.5 0.5 0.5 0.5 0.5 0.5 0.5\n0.5 0.5 0.5 0.5 0.5 0.5 0.5 0.5 0.5 0.5 0.5 0.5 0.5 0.5 0.5 0.5 0.5 0.5\n0.5 0.5 0.5 0.5 0.5 0.5 0.5 0.5 0.5 0.5 0.5 0.5 0.5 0.5 0.5 0.5 0.5 0.5\n0.5 0.5 0.5 0.5 0.5 0.5 0.5 0.5 0.5 0.5\n##$SPOFFS= (0..63)\n0 0 0 0 0 0 0 0 0 0 0 0 0 0 0 0 0 0 0 0 0 0 0 0 0 0 0 0 0 0 0 0 0 0 0 0\n0 0 0 0 0 0 0 0 0 0 0 0 0 0 0 0 0 0 0 0 0 0 0 0 0 0 0 0\n##$SPPEX= (0..63)\n0 0 0 0 0 0 0 0 0 0 0 0 0 0 0 0 0 0 0 0 0 0 0 0 0 0 0 0 0 0 0 0 0 0 0 0\n0 0 0 0 0 0 0 0 0 0 0 0 0 0 0 0 0 0 0 0 0 0 0 0 0 0 0 0\n##$SPW= (0..63)\n7.762471 -1 -1 -1 -1 -1 -1 -1 -1 -1 -1 -1 -1 -1 -1 -1 -1 -1 -1 -1 -1 -1\n-1 -1 -1 -1 -1 -1 -1 -1 -1 -1 -1 -1 -1 -1 -1 -1 -1 -1 -1 -1 -1 -1 -1 -1\n-1 -1 -1 -1 -1 -1 -1 -1 -1 -1 -1 -1 -1 -1 -1 -1 -1 -1\n##$SUBNAM= (0..9)\n<''> <''> <''> <''> <''> <''> <''> <''> <''> <''>\n##$SW= 662.736821116458\n##$SWIBOX= (0..32)\n0 1 0 0 6 0 0 0 0 0 0 0 0 0 0 0 0 0 0 0 0 0 0 0 0 0 0 0 0 0 0 0 0\n##$SW_h= 125000\n##$SWfinal= 0\n##$SigLockShift= 0\n##$TD= 1250\n##$TD0= 1\n##$TD_INDIRECT= (0..7)\n0 0 0 0 0 0 0 0\n##$TDav= 1\n##$TE= 258.1116\n##$TE1= 258.1116\n##$TE2= 0\n##$TE3= 0\n##$TE4= 0\n##$TEG= 300\n##$TE_MAGNET= 0\n##$TE_PIDX= 1\n##$TE_RAW= 258.1116\n##$TE_STAB= (0..9)\n2 2 0 0 0 0 0 0 0 0\n##$TOTROT= (0..63)\n0 0 0 0 0 0 0 0 0 0 0 0 0 0 0 0 0 0 0 0 0 0 0 0 0 0 0 0 0 0 0 0 0 0 0 0\n0 0 0 0 0 0 0 0 0 0 0 0 0 0 0 0 0 0 0 0 0 0 0 0 0 0 0 0\n##$TUBE_TYPE= <>\n##$USERA1= <user>\n##$USERA10= <>\n##$USERA2= <user>\n##$USERA3= <user>\n##$USERA4= <user>\n##$USERA5= <user>\n##$USERA6= <>\n##$USERA7= <>\n##$USERA8= <>\n##$USERA9= <>\n##$UUID= <123f6f7a-f17f-11ed-b854-0030d62dd915>\n##$V9= 5\n##$VALIDCODE= -1\n##$VALIST= <valist>\n##$VCLIST= <>\n##$VDLIST= <>\n##$VPLIST= <>\n##$VTLIST= <>\n##$WAVEMAKER= (0..7)\n<> <> <> <> <> <> <> <>\n##$WBST= 1024\n##$WBSW= (0..7)\n5 10 10 10 10 10 10 10\n##$XGAIN= (0..3)\n670 0 0 0\n##$XL= 0\n##$YL= 0\n##$YMAX_a= 480556891\n##$YMIN_a= -585944978\n##$ZGOPTNS= <-Ddec>\n##$ZL1= 120\n##$ZL2= 120\n##$ZL3= 120\n##$ZL4= 120\n##$scaledByNS= no\n##$scaledByRG= no\n##$shimCoilTempK= 296.15\n##END=\n",
				"procs": "##TITLE= Parameter file, TopSpin 4.0.1\r\n##JCAMPDX= 5.0\r\n##DATATYPE= Parameter Values\r\n##NPOINTS= 15\t$$ modification sequence number\r\n##ORIGIN= Bruker BioSpin GmbH\r\n##OWNER= labo750\r\n$$ 2023-11-12 13:10:41.895 +0100  CEMHTI/florian@florian-port2\r\n$$ S:/Bruker/TopSpin750/data/pf7_TBennett/nmr/PbBrPerovskite.glass/202/pdata/1/procs\r\n$$ process C:/Bruker/TopSpin4.0.1/prog/mod/dataserver.exe\r\n##$ABSF1= 411.343\r\n##$ABSF2= -251.4468\r\n##$ABSG= 5\r\n##$ABSL= 3\r\n##$ALPHA= 0\r\n##$AQORDER= 0\r\n##$ASSFAC= 0\r\n##$ASSFACI= 0\r\n##$ASSFACX= 0\r\n##$ASSWID= 0\r\n##$AUNMP= <proc_1d>\r\n##$AXLEFT= 0\r\n##$AXNAME= <>\r\n##$AXNUC= <13C>\r\n##$AXRIGHT= 0\r\n##$AXTYPE= 0\r\n##$AXUNIT= <>\r\n##$AZFE= 0.1\r\n##$AZFW= 0.5\r\n##$BCFW= 0\r\n##$BC_mod= 0\r\n##$BYTORDP= 0\r\n##$COROFFS= 0\r\n##$CY= 10\r\n##$DATMOD= 1\r\n##$DC= 0\r\n##$DFILT= <>\r\n##$DTYPP= 0\r\n##$ERETIC= no\r\n##$F1P= 120.008079999337\r\n##$F2P= -45.6857514570665\r\n##$FCOR= 1\r\n##$FTSIZE= 1024\r\n##$FT_mod= 6\r\n##$GAMMA= 0\r\n##$GB= 0\r\n##$INTBC= 1\r\n##$INTSCL= 1\r\n##$ISEN= 128\r\n##$LB= 15\r\n##$LEV0= 0\r\n##$LPBIN= 0\r\n##$MAXI= 50\r\n##$MC2= 0\r\n##$MEAN= 0\r\n##$ME_mod= 0\r\n##$MI= 1\r\n##$MddCEXP= no\r\n##$MddCT_SP= no\r\n##$MddF180= no\r\n##$MddLAMBDA= 0\r\n##$MddMEMORY= 0\r\n##$MddMERGE= 0\r\n##$MddNCOMP= 0\r\n##$MddNITER= 0\r\n##$MddNOISE= 0\r\n##$MddPHASE= 0\r\n##$MddSEED= 0\r\n##$MddSRSIZE= 0\r\n##$Mdd_CsALG= 0\r\n##$Mdd_CsLAMBDA= 0\r\n##$Mdd_CsNITER= 0\r\n##$Mdd_CsNORM= 0\r\n##$Mdd_CsVE= no\r\n##$Mdd_CsZF= 0\r\n##$Mdd_LrLAMBDA= 0\r\n##$Mdd_LrNITER= 0\r\n##$Mdd_LrRANK= 0\r\n##$Mdd_LrZF= 0\r\n##$Mdd_mod= 0\r\n##$NCOEF= 0\r\n##$NC_proc= 6\r\n##$NLEV= 6\r\n##$NOISF1= 5\r\n##$NOISF2= -5\r\n##$NSP= 0\r\n##$NTH_PI= 0\r\n##$NZP= 0\r\n##$OFFSET= 411.591\r\n##$PC= 0.2\r\n##$PHC0= -194.7125\r\n##$PHC1= -294.4\r\n##$PH_mod= 1\r\n##$PKNL= yes\r\n##$PPARMOD= 0\r\n##$PPDIAG= 0\r\n##$PPIPTYP= 0\r\n##$PPMPNUM= 2147483647\r\n##$PPRESOL= 1\r\n##$PSCAL= 0\r\n##$PSIGN= 0\r\n##$PYNMP= <proc.py>\r\n##$RDF1= 0\r\n##$RDF2= 0\r\n##$RDFWHM= 0\r\n##$RDINT= 0\r\n##$RDPOS= 0\r\n##$REVERSE= no\r\n##$SF= 188.596698290039\r\n##$SI= 1024\r\n##$SIGF1= 257.7491\r\n##$SIGF2= -264.4343\r\n##$SINO= 16\r\n##$SIOLD= 16384\r\n##$SPECTYP= <>\r\n##$SREF_mod= 1\r\n##$SREGLST= <RRRRRRRR>\r\n##$SSB= 0\r\n##$STSI= 1024\r\n##$STSR= 0\r\n##$SW_p= 125000\r\n##$SYMM= 0\r\n##$S_DEV= 0\r\n##$TDeff= 1250\r\n##$TDoff= 0\r\n##$TI= <>\r\n##$TILT= no\r\n##$TM1= 0\r\n##$TM2= 0\r\n##$TOPLEV= 0\r\n##$USERP1= <user>\r\n##$USERP10= <>\r\n##$USERP2= <user>\r\n##$USERP3= <user>\r\n##$USERP4= <user>\r\n##$USERP5= <user>\r\n##$USERP6= <>\r\n##$USERP7= <>\r\n##$USERP8= <>\r\n##$USERP9= <>\r\n##$WDW= 1\r\n##$XDIM= 0\r\n##$YMAX_p= 323116924\r\n##$YMIN_p= -23895677\r\n##END=\r\n"
			},
			"dmfit": {
				"from_filename": "S:/Bruker/TopSpin750/data/pf7_TBennett/nmr/PbBrPerovskite.glass/202/pdata/1/1r",
				"save_date": "2023-11-12T12:11:26Z",
				"from_title": "13C VACP MAS 60kHz",
				"origin": "pf_cp 13C PbBrPerovskite 202_1 1r -  labo750\r\n$$ 2023-11-12 13:10:41.895 +0100  CEMHTI/florian@florian-port2\r\n$$ S:/Bruker/TopSpin750/data/pf7_TBennett/nmr/PbBrPerovskite.glass/202/pdata/1/procs\r\n$$ process C:/Bruker/TopSpin4.0.1/prog/mod/dataserver.exe\r\n S:/Bruker/TopSpin750/data/pf7_TBennett/nmr/PbBrPerovskite.glass/202/pdata/1/1r"
			}
		}
	}
}
