# Supplementary material for: Structural dynamics of melting and glass formation in a two-dimensional hybrid perovskite
Source: Nat Commun. 2025 Aug 18;16:7696. doi: 10.1038/s41467-025-61410-z (PMC12361452; doi:10.1038/s41467-025-61410-z)
Supplement: Supplementary file 4 — Source Data [file 41467_2025_61410_MOESM4_ESM.zip › Source Data/NMR_Source_Data/PbBrPerovskite.3 - 1H Hahn echo MAS 10kHz, T=100C.csdf]

{
	"csdm": {
		"version": "1.0",
		"read_only": false,
		"description": "T = 100C",
		"origin": "pf_echomas 1H PbBrPerovskite 962_1 1r -  labo200\n$$ 2023-03-29 09:27:02.783 +0200  labo200@rmn200n.cemhti.cnrs-orleans.fr\n$$ /mnt/oldCentos/racine/NMRData/data/pf2_TBennett/PbBrPerovskite.3/962/pdata/1/procs\n$$ process /opt/topspin3.6.3/prog/mod/proc1d\n S:/Bruker/TopSpin200/data/pf2_TBennett/nmr/PbBrPerovskite.3/962/pdata/1/1r",
		"timestamp": "2023-03-31T07:03:54Z",
		"dimensions": [
			{
				"type": "linear",
				"count": 4096,
				"quantity_name": "Frequency",
				"increment": "-30.51757812 Hz",
				"coordinates_offset": "63168.86457 Hz",
				"origin_offset": "200.1502011 MHz",
				"label": "1H - Frequency",
				"reciprocal": {
					"quantity_name": "time",
					"label": "1H - time"
				}
			}
		],
		"dependent_variables": [
			{
				"type": "internal",
				"name": "NMR Spectrum",
				"encoding": "base64",
				"numeric_type": "float32",
				"quantity_type": "scalar",
				"components": 
[
"4yXfPEACiTxg5dM7zhk7PAskODwvjMg8rSqVPQ5tiD2z+Xw9d/6NPJcQhD3qRGk9WTcGPRPyvbs+Vwo85h0YPeuxID1EqYQ8t0AoO2WZADwzs1s8wdfTvKROcLyi44Y80xwZPYt7Az0Tkh49Vh6ZPXMX5Tz+dJg9ekVAPW6j4Tq11YM8ImwxPZvE+DwVGxA9onSVPEhQAD0gQUY9i70iPQrXoLvoiPA8dy2DPDxsirx2IAY9YCWXPNCTWD3q45E9YhBPvJ6erLyRfic9N3hBPGSqzjzeUSe9cmhBvOdbBD3MjkU94+X+PNXnpjzjNl48ODYOvW+BljuUdg28BjDbvNU4Yb2hZ529X5grvLraa73xMhy91XhgPC5OO70KRnq8egVOvQdOSbx3nH49B86tuvuLx7wGcGg8DAJZuy6uOj2dgA67gXPSuxc3njwhH7M8vvDSPOVQhbwwu7E8JJeDutTa6jyyjLM98x/BO8DKMT1w35M9cWyPvHLoDr1rqZ29zhlpO3bg1TsGgY08u6dgPOYuFLyf/Lw8y19cPQdOU7yUhwO9R+HIvMqigb1vwce8zohbPGTMID0FEj69erY8PF5Lj7xrCVA9MrTfPQfOqjuB9QE9yCcePR6FnrwibBE8DaCgPYkwIzxMBhy94xZMvTvfd7pmd488biOiPCLb7TvPdys81/JAPWnAzDxbMVo81AlYO4/Cpbl9P+A7RwNPPXTEIT1FNjI9ZLs7vHIK17yQbzW9t6/+vIKRhrwwKlG9mZkfPOk3Ozz6Xjw92gwOvdUHRr2SXCa8tnOBPK+UgTrWNK47XO8ePSGOHz3SL9s8RGkzOxMQCT395U08Ln9cPGA0HT0NzxE9OMdrPeiIxD0T0IU7yjLGvGhilTwOfqy8kCC+vAc9aryFa/C8iUE4Or/sATzt3A49z/dGPSjtLTmJQXo8YcMTOxLUL703qQG9lpA7vEW2gjsellW9QJMgvRGljblk7AE9fNDzOQDASr0kl6G8EhS/OthwGz0/tdI89iiVu48CjDy2Ip48E1B5PFRyIz3MTFQ80SINvZ88nbtdLT49jYZnPB/jwzwQ+IQ9Qt48PcRCibqLW209sS7aO9cj+TwBzak8Nf+IvVfKYrusG4Y9QYAFPXVxvDy0Nx67HoVfPCdxt7zFrVy9m7VDPRZZULzCxv+8AotavZ88E7w9Wy69vbI6vaIjuLwXt8W81rQHvHsUtTz/YdU8Aho6PHB9zTz8OAM9tRXsuy4QgDzhqcW8tiLRvLWmgDw5tPs7ds9rvC/Npb1tVk+8UdqLPBIULbzjJU28fjvnPM93lDxisHk9/0EUPetSgT3egmI8vw6kOuCLaby/rCO96vVYvfWoML24L9c8C0SIPSLtpD1yajw9LCPlPfVJlz32BpU8z5VavWXZLL0vjK49cD3GuxUMBTy0yBM8/6HTvCK98zygCfA8QPNcPTeJKTvfvgI9hH49vfx4Cb3IBye8AsnuPPwpEzwfdAA9k0kpPcOC57z2RvC8XweiuqNS/jxIvxY9zhmlutk9FzsVbEQ93EbcO5J8Kj2/bGu9Khj/u3P3Cz02vJK8kdxsvJp3pTsRdtk8ZCpcvO84+byT6bU8896FPSmciT0KZjA9yXQWPfhRTT2MmYQ9YTIQvBKDlrudbza8KdxWPHvyfDwTYQs9ReeSPdEAlTxpb7U7JsLaPO4aKj0Cmoa70q+nPGTMBLwXN8k8SZ3YOrWVZj372hA9bGfAPN8+ozwZ4gy9YmG2vEW2pbubxIK8EzKVvFfKBD3YMN28MKoevfyYerz0W2a8ka29vBBYH7vUiQ89OSUdPS/duztZxuE8fPBNPT5oDDwVu5o85INMPORDPb0BTdc87rm5PXjpZju8g0Y9zN1GPaHWhTxpT5g9q68RPWMezj0yRoI9UbqRPfKwIz2gCcO8W8JAPGhRdD1EaWg9syp1PRjE/Tysi5W8jnW/O3OXzbxG5Qs9nl7GOy7wXj3YMPo8WyCdOnftYz1aE1c9nl75PCNKiLvsL0A9dr6zPMDKHzuoJMU8JzFQvN0knrpJDL87/pT6vGeE1jw2K6Y8xKCfPFRhSD1zl5E8JQY/PHMmCz2EbJA9UHzUvOyAqbx6NpK7kRzAvOM2CLvCNYU92d0nPY/Cebs+x6E9aV5VPM735zpIv+A8sa6rvCxDNLtzF/E8CyTxu5byEL2I9Ji9FQ2UvUKPjbxTVow8j7FcvEp7GTsgksc8v331PIflFj2qIMw8eIvvPIlwRj1wPcW7qz7HvDKm47znDOK82T0RukdhqDxSluw8IY6JvMuQmjxcvis99ShMOjkFljyWIa27MdkEvZKrKT0Xdw894VoFPTkFyjxY6bQ9PRvlPJo3ibwPGja9GASuvBgV7TxbgoK8i91SvVTBOryjkqq5xMGUvfhTBTuGOBu8avxkvXCuX70ubiQ8a2lZPWfEVT3l4RE85/vkPNY0ij2SXIM8yjJYu/UavD3KoaQ80SKvO7QZBz3Tqz88MBsEPXHsTL3uWr470i8SPahGJzx7Moi8Qs9HvI4kU71e+vy80QAWut7CAz1Q7Io9+Q9wPPY4mT1Wvdw8m1WDvNls+Dz1uXo5L0y5u2iRcbwf9Jy8EmNvPSlLsjxLWS+9bhJ5vH4MezzMfTg9Z7P1OwYw8Lw3+LU74JyXvPfTS7z85zc9ns1zvEUnID2T+FE9uG+LPPwHkz2rPuM7/IdQu6bbgDwjubg700yEPQH8Wj1HIaE9R3HbPf4Dpzy1xiW9NV4PPBuNgTz0m5c9ezSWPT2bUzuRXH46/fbpvHOXEL2nV4q6pHA1OoeFUT3yIXA9EOlWvFTjTDyCE029/kMbvJQHEL3fz368ulovvO28YD25fFY91LodvZwzsDyyPQs9WZdgPOTyw7tGtJo9vONdPVBduD2QAI89tAgPPSGOizxRumW9xm3KPM734zmAyAc8LYK1PYmBCz1AJMs8t1GUvB/j+zzQg5w9pf29vJkq+Luz6hc95WEAvT+Fjz07blo94phJPVtRST0vHQY9cXs4PUzmzjyCsWo9VXCwvE1zJLyJMKi8otQmPXRTmT0ibKi5s6omveXwMr2uZ0q9wnWHPYSNtj0i7OM8rWlUPLaEDT26SWY8bCfZPDC77TuvJaK7ecdtPCi+iD1sV6c9+LEfPfHDZj38p0E9khvCPXrlWD3air05p4hAvfngobzV59m8yJgLPPrtETvHugC6PXlnPBh1Dz1Ke9M8aMDcPANJjzx7A9C8VQCfPR+0aT09mw08Z0S5vOV/7jx000A9WwKPvQW0d7y8BeY7yBhYvOOlJz0YBPK7T832PLIMWT3O2fW89YoePePWID0f9G+80eIhPRseqDxAc509t4GlPU2EEzxpQK28b5/ePIXaAD27uCU8e4PWPOMWaD0fNGk9dm8LPUFxLDye/gm9euXsPHSTzLxhY1a9xDF/vHbg07tYqB68glH4OzMzRzuPAuG806umPCABgjxeqYg8LbJFvM7317r8GHA9J/E+PYFVBD03CWg8bPh/PJOpRrzj9gQ9d5yvuyJ97Lzumq08OQNivf7DO7xu0lU9jUbVPOSDfDx/WSU8Sd22PPW52jxpHpy8Xa0avZmbBr1s+GE9BfQpPZRlcDzkI1g9lPbcPKYKxjrG7ci8DAKnPN/gvzr7ehc9AN7COZXDwrxFZ1Y9euWLvDAZ/7x+jPi8YYOOvOiIUD0OLXA8wFuYOxRd7Tz3VXs98PWHPZc/0jzo6oE9CMxgPdCE2jwVHQw9pgroO2CUn7wt4cY8cayDOof2SD20WbU6JYZSvJtVN7qEvN68Iv1RPMBbd7yCYuc8KdovPU5wwz2/jYs9gYQQPThnHbwHn5Q93/7vPPf1HjxYeVA9kW1cPCZzkj2iIzM7fsxsPUdxhT0y9Yw9LaHvPIFVlbyqYO+7idIsvJ4tIz3EYNa8xLFzvCZzAT3CRZw9F0izPc1bFD1fSJA9M3NUPSsWMD2jgUU97N4/Pdrbmz1CrVk9Lm61u2yZgz3zzlo9WRUbPS+dYT2WoV+8dLWmvGVZFL24ja68p+gIu1rTST2oNSk8V0p3PCL9yLvh+4m9ZYidu0ZlML1TdHS7dgAGPUW2Pj3dJBc8WfcQvc4Z7TvfHjs9d/xJPXMGk7ykjuE892SvPNpqcj1/OSI93ZP7uwPHCT2adyK8kW1hvGvaEL3ne2u8sv1PPfbG0zwkhm88w9OFuyChFD23gaM9+f5YPclFaT1zd4s9FmpcPYtsw7ytOsQ8QBN5PD0bETx84es8GuArvczdozxpgCg85o5EvdFiCT1yaHg83Nd9u7M7J7133OS8uL5DPfHzjj2hp/I8RzICvUkMKjvoKCQ9KmnlPDJVB7wuf2u9Aeydve189jydgBk8bXS5vIITC73TPCA8xgsYvVl1w7yjobo9ZrdTPVDcFz367S07UifgO1tgMj3IGFi8Gw1AuuzvOD2GaU89zG6/PUpqcT2HFrE7SZ0ovNoK0LxliMc7olRtPcImJj1RysY9k/gQPbPZzzwJKMo82hvNvMDKzTo/tRE9CKyOPKRQKb2GeJS90cCivA96Qr3vpwO9HmVxPXNX4Tyohns9txGTvOY/p7vWxX27OoFcvCvHtTw8Diw9eVjXPGgiKDx6tm48leNLPWgiDDyxLiy8AhpDPEOtmLx2zyk8zxXaPHXTgz0oXkU9fV2mPGTMors2PMk7wvW5PFCNGjw0kVW8a9qPPDeJ87wnrw+92DCGvLVm57yCUQK8Vn1OOnDdH7078B693EYTukdyjjs7cCE8jaiLvGX5FD0iLLo8Ffs7OkAT+DxNYta8VxuFvPFyAD3IGGe8xm0GvZYQerxjvSa9vEUQvYzKijxjXcm7hmejPDFZkDzTvAO78BZwu7HQPD2hxV49AolgPFkXEz1ZNaU8xS3TPJ1vgLzFj6e74UuPvExmyLzGHBy98w7OvOa9gD3xkvc9UMvePXnnnT0HHq49qVMUPacoxTyvpaA81wFsvPFjBbxt9Lw8Y+5KPLw0OD0rB5k9F0ilPRkzZj01jfU8ZjfTvECkkbwG8EY8cD0ePDK1Iz34MTQ7JlNLO0tZ87uKf4M9f9luPV4pqjzchls9HIt3PfZ3gz2tyrk9EKnOPMh2pzt6pWU8JAZlOxovET2EfL+7tPkZPRF2AD3JVLY8ORQovRpAMr3LT4w9zQycPYAmh7swqhg9bcXJPM0MlLz4UwO6g48AvfIB8Dwp3G487yevvIJR4ju9QVE9h4VoPcD7Vz2pgoK8qMaPOnm4CT0ExcU7fwoIPRya3jzKoVo8Y111vMcpJjv/UPm8wFuvPIOgIj39ZRc62orGPEaU7bw7nxw9B18TPf4ySDxm1fI89EwrPXDfrjzne888UteTPe66Mz27xrs9fDCCPf40GT2A5r88+ythPUYD4zzSb5c7eGsYPfP9rDrJpb087qvQPNzGtzydr8Y8tvOfu8t/szv4IlA9XRxHPfd1MjvoSLO8eJolPYxKUzyt6WU8cL1rPa8DBzx6FHQ73jGePXuUyTz16ME80CJ2Pf02qzzSPn09KfovPSVkbT1J3oA9ka34PLJMWz2NdyE9t3FuPejIhD2hNg49fuw8PRzr4zxRWaI9IIGhPCzUgbxtlmw9aOK0PH5sMD3dNZc9wwQePYF1hD2H5xM9wdfsvOoTDL0WKrs88+2KPbXkZj08Dgw9WFlfPZkZiz2vw7k8gbUJPYUbgj2wcnw93kJmPaHHWT1zBo88y3+cPPlvGD0c6+A81XhavPOObTxj7is9Q7udPZ7NxDtBccE8TDWOPbm8Oz0LNXQ83LV8PI4kljwXyDy9TlEbPQIr5zqI0tq7HfjhPHVxEz3PNok9N7qIPYhUjz0jeVU9KQvfPLItvT37CXU9xY8jPSsWVT3ne/g8q75SPU+PVD2TCII99cq+PBuNjz0nMdQ9bCdaPYLiaj2T+BA9USkwPfpt/zxootQ8ujhVPZ2AOzwobSI9ZyQePSVVUr262nM8KQuxPAhs+7w5JQ49COz1PBG2sj3J1CA9dbGlPM5Jiz2Myis9Sip3PZL6rj0y1VA9Ad6dPQj8oj06AWs9V5tpPdKvGj3zLY09pY3PPX4sHz2ophg9+0qVPTk0PDw455k8Lg4zPUQanz2uJp09UtjIPe6JaD3Yf3w9bTTKPOAthjwz4mo94xSePG/fTz22U7A98kkEPlLHxj0dqSw9b8FjPQ+8CT0rt8Q97D4lPautLrsgEko9w0L2OxQ/+DsUf4g8duCMvNn9mLzlYec75EO7PH2dnD3QJHo96Ih6PYbJvTwIzI89s9ruPezevz1cgIg98cSnPS7OUj2JooY9neHPPfiiLD2Cc5W8mIyDPWmurz1gVPk8h7Z0PcIVMj2ic4E9BRKXuy7/4rzMHZ68fNC6OziWxjzEoDw9LBRJPe+Hmz1Zp+Y9c+bFPcEZpD3HGpo9Kti0PP32qTtKuz89KvhMPcYbjz0DByU9QXFIPNL+UD20N6A9yBavPeQzgj0Rdto82N8gPWnOjT0eFkc9ShvZPase1T1MpjE9B070PP2WJT2LfIU91LosPZKaKj1A5I49dFTNPb8clj2FkwU+Vh6KPT+GSj24nlw9tLkSPW+BfT2JkL09PL2yPUVnrj28tL08jZcMvDf4uDvc11O7vPS8PYGj0T3yMNE9K3ZoPcMjhD3sbqo90PTOPS7wDD1mZng7jSjiO29Q7z02mwg+fOFGPRNhwjvu69478sCEPVf7fz3fDwI9Z1NuPcNzvj0yhjg9nGKnPd1jqT0Jmvs94D2ePRNSTD0QR/w8gzC0Pa7HVz1vAeQ850urPZkKbD1kK+k9JTSrPZZSbz3VmAI96SY4PMllWT25q808EjRTPdPrzT0Weoo92T2pPTQwrz0RJog9rwVNPVkGuD1Sp8483iJXPQiLrT2mmaA9Lzy9PdjQ0j10k3k9MJnTu3vy5Tss4xU9BSO1PM8V4DwExdE9lw6TPXIa0T1nBGk9S3dcPeVRjj0NMIc9TBW7PUxmoT3+g109tfXfPT+FzT3oiDA9OQUuPd0Ejz3gTJw9Vj0NPRohjj3qdYs9u/aaPZnq0j3FZwM+cFYBPkYE5D1kfPc9Se6rPcfpMT230LA9QNLMPQm41j2EHMg9CXqtPYkBMj2aF7Y90yvEPT/mVD2Qv8Y9XEAGPqaL3z1EGm09VwwaPXuUPz2Bhc490h8UPugZDz7HEgg+u+fYPUupKz6BPTk+3+C+PXol7z1Liaw9G42SPUtoNT3Gq4c94EzGPeol1T38WcE9W8DzPSeRFj4WeVM9jQbaPebuCz50pBQ+S7BIPi4fwD2Kb9g9EcW9PcEZdT1luJM9T//PPbMasD1glag9yCb3PahmdD3husU9iAQGPp/sxj2cUv496XYyPpdOqD2tmck9nEK3PSF/nz0E5dg91rS0PYCnvj21Bog9kU15PeqEij2dT7E9k5iePfqt3jz5j8s8aa6aPQwDxT3l8HU9FD/YPKLlkT0BnPs9Sby7PQOXrj3lb+I9sR+ZPUOskz3X0689YHQ7PQH8yD2QryU+7O7nPQyznj0QuJo9NPG/PdMMkj2EbbY9RpXZPbh+nT24roY9zll+Pb6wUzznOzQ9+s6+PeQy9j0/RcU9DHOLPWamvDyzm4A9cey/PT/2tz3fv7M9YDWwPR+0xD078Io9iVHBPX8qgT3Zbco9RqUMPjBp5j3qtVA94tjKPS/t2j1MJ549jQhkPS6YDT6PAf090wzKPen2wj3tjdA9VWcQPvy4wz3OiZI9ECm7PSo41D1DvOY94QoKPu46kj1pvo898x2GPXWiuT3+8nk9wAMCPmQ81T3GnHc9ZpeNPczeoj2aGOE9WzFJPRS/1D3N+5w9avyCPG3Wkj2YbM09vLTgPRS/9jzOmac8hJ7RPDwsZTzgrco9zSu0PX9a0T0zQw0+6hUEPqyEAz5NE8I9PkhcPSc/kT0EDhg+UJsAPqveqj1JDcA9/qSFPRAYJT150BE+3xY8PoziFD703M09ir/0PVc0QT6FOwA+TVShPaaZUz2db+Y9HNyyPW103z3tLMI9UO3WPWD2CD5vOBY+hJ0SPiiuJD48LZY92OFIPSOxBz51kb89d02tPdOtsz1+rOg9quH5PWluFD6+b+U9s6srPr0aDD5X+uw9TcO6PcPT1D0zEpA9tIikPWNemz2h/gw+wr4KPkj3Ez4wsiU+ViYNPqDhGz7BUAs+79gpPpxLDD4ztAw+M8wFPmckRz7CrUI+zbIoPpuWmj3aKrw9FYzjPeX/Mz4F2jA+OukoPn3PBD4OfeE9YdI+PlqcKj4OxCs+F54rPmSqOT52lxY+ltkLPrxdIz7KqiM+7B8ePlupVD6Mgkw+fSUePg7MKj47gM89M9LbPZSuEj4tUuE9B94BPuPG+T1Fx9s9AwgRPqFXFj66UEk+GJwWPtZeMz64bV0+MNETPq8daj6BdA0+sxIoPqOxQT7uq00+JnJjPrhvWz4xAEU+pqNaPt/WUT4a50U+nH6CPvqGRz7oGUY+8ceNPpKGiT6L9UQ+rLw7Pi2qKT7yD3E+PvBjPtMjUD6HBxI+QNoKPp3ndj6sY0E+e5QKPtp8Qz5C30o++NJ4PiPidz6Yy3E+W22APqD4aD668Ec+0+xePg5NPz5TTDI+NuRAPhkRSD5t3nM+8rB5Pi5Sgz52aHE+y5yCPnHjaj5cx18+lF6NPvHLij5MRmc+r3OSPrilkj4ckp8+UfqHPos7dT530IY+0VCmPtqSrz4COWE+qyuLPpQtrj6NkKY+ZKyiPrLFnT6NT58+rJ+PPocWnT53Pao++SCgPv1epT7fnLo+JCupPqLvnT4qRLQ+zBq4PlTF4D4INMk+0g+/PmIMxz4Mj8M+Y67APjn3tz67q7E+lCfUPpoD2j5ZxdE+khfaPjU+yz4xpOY+kVnTPvv6tT7OTOI+ZqUDP5St6T73E/E+UkwAP6/r/D5i8wY/inviPpMo5D5FjgQ/S80GPwBBHD94Shc/30wGP9shED/eaR0/+l0YP2P7ID9bMCY/8NwgP0V0Iz+orQc/sZf0PmRZBT+GsPg++brjPjEY5D7omPI+9YHjPutuyz43cNw+MxrZPjO3yj74rdM+3kTXPupd4T5jus0+4JWqPo/t1j6EROo+1dPRPh8c0z4lqLc+0jLBPg74uT6Neq0+bxWuPrvooz7485c+tKu+PpNI4j4N0LY+qlWrPpZKrT7jWL8+UxmwPmmrrz6WQbQ+heeePl9LqD6rf6I+mfeUPqEmnT69/pE+8TqqPgucsj5A+os+YJGcPm+VpD4PimU+LY6LPrR0jT7OpY8+us2cPtWwWz4vmYU+4EmZPhHHnT6nQKc+okR7PhtZgT4h750+dgeNPkBjnD4fz5I+mI2WPmJwkj6unpk+pVCaPu2wkD60qIk+akCgPjlooz7I04U++B+gPmAYqT4Cs3o++4twPsGZkT5idaE+IqmVPmTwiT5mJn4+lftsPlnrmz6WtpY+d3mXPuDlkT55y4g+UVmJPmWolD4U05M+G/GaPkwtkj7AY40+VHOVPnR5nz5LoaY+ujG0PiXSpj5JpXc+eUCPPgMtnj6Cx5Q+bp6SPgS1dD6DaIg+j5ORPq0mkT6g5I4+V2SpPmvRsz453Z0+GsOrPhYxmj7+R54+qWOwPilDuz6hC58+VrGgPhsikT4sd48+6gSaPof6pT7D/Kk+sPbCPhZZ1T7hScA+CiKqPncUpj6aa7M+iYylPs14pz4hrrg+uVizPrFeoT5kVrg+GNS+Ps3gkz5bBqw+qn28PicUvj4vZcM+2gC3PqK80z63lb8+K4PjPpyDzT70hLQ+VhHMPrUC5j6019U+HCaxPs1KyD4nV+I+Y83QPsOI1j5C89A+jZLZPivt8T7j7t0+55f7PjaBAD+Meek+zjPsPiPa9j6ljAE/s1MGP7HXAj+dS+8+cj3WPlzdBz+bYAc/IUkEP0BoBj9P+Qg/E5wPP8xADj/x8QY/5+cCPzE1Bz/tlgk/2YwJPyrqBz91xBU/tBwdP4Z+ET86uh0/pbUbPx17ET/sxhs/d34gPxhWFD9MjBg/QxoqP/HMKD+VhDY//zkyP2R9OD+mFi8/ppExPyZgPz9FVDo/4bEuP8A1Pz9h9T8/toNGP5SjST8/m0Y/t8lJP+1eRj9oKk0/Zh5LP+sXST/f21Q/ZkNZPwRtYD+OfVw/b/9dP1Ibaj+kz2c/n5ZyPwBHYz8kb3w/q5V4P8RwfD8qyHs/ZyWFPzsxhT/9I4U/dc6IP0+RjD8Y3os/m4mJP5D1lD+moZc/XlKZP3felT8jNpw/hLCZP73/oz+uG6c/Xq2qP2dsqz8Vy68/aw+yPzb8sz/LiLI/Nyu1P8PkwD+QbsA/gmXGP600zj9kjNU/f4DcP7En3D+j7ts/2F/kPyLr6D8vgeM/3LXtP3EM+D/9/fo/ei7+P9WQAEBazAhANqwIQJpNBkC1qQtAQGcOQOi8EkA/wRZAMo4YQNzoHkDOVh9AuI8mQDpRJ0C+GS1AOwQ0QF/FOUDj0kBAa/FCQE9gR0BsiUpA1aBRQMRRVUDcIlpA+kFhQDOLaEC7mm1Arvt1QA6FfkDV9IJAYG2GQL51jEBFIJBAKW2TQLe+l0DvX5tAMGuiQPPqqUBjyK1AwKmzQL7iuEC1nL9AF4THQAybzUD2atZA48LfQA5Z6EBSwvFA+Dn7QFdyAkHT2ghBmSkOQbdyFEHC/xtBTFIjQc0MK0HDtjVBlQRBQfyfTkGXFl1BQJ5rQVjne0HTroVB0OeIQd3ZhEGwDndBgPdfQSeDSkE8pztBCgAwQYtxJUGxOx1B/GAWQWd6EUEVVwxBXucJQRSMBUH+uwFBuun8QP1e9kDSRu9AKZzoQP605ECcE99ASkfZQEv500AxeNBAfwvNQIoFyUC3ysZAs7HGQBF7xUAySsVA25/CQJ+GvkC78rtAHoe8QOJdvUBUj8BAq+TDQGhCw0Cp+MRA/iLHQBM1xEBeSrxAWV6uQI2eokDo/JtA1y6VQIPojEBZBopAq3eFQExLgEDhPntAEip1QNO/bEDqGGRAdv5fQOqcWEAUhlRA4TNLQGPBQ0BL+z1AlDU6QAVVM0Dz/TVAtUY0QCveLUDdOypAJekjQDXAI0Bc0yFAQQgcQHAXF0BxXBVADoIPQFTeC0CS9gdAfIEEQBEDAkCC8QBAr10CQDPu+D9myfk/XLr1Pz4s3j+5r9s/B57ZP6GO2T+AjtI/8KzTP39Gzj9vSMU/3hHHP58Ewj/lZ7E/JLOuP4tzrz83tq0/wp6vP2o8qj8J1rQ/pJ+uP1Kypz//wKI/Br2kPw3InD/eopw/VYiZPy0Zkj8yQpE/W8iMP0OVlz8T4pI/ZrOQP1aBhD+IVH4/rRSGP68Mhz9l/oo/1WGGP1WQfD8LFHM/6R1uP2XwaD8o/WE/+RZtPwctcj/sgms/UaJiP/ZXZT8VvGU/fs9nPyWJYT8XcEY/VrxSP2hfST9Cl0g/osM/P6PrPD/Lo0Y/Ius4P6G+Rz+jpTo/kL0yPwOOOj9riys/p4AqPxmhLj9ZYis/xd8qP8dzJj9pGSA/BX8bP+tfGz9QLxQ/72YbPwvtID+y6Bk/UDERP4zkCT+29BY/0bQaP2sBHj9V/BU/CnIQP2DCDz+KBwc/qa8OPy2pDz8RFBk/J9cNP89FDD/89ws/JUIIP15BCz/jxuo+cSruPqy88j5Nz/o+GBkAP4NfBj8NUwk/8DDmPoV/1z5WWOA+VqLtPhf+7T52Ft4+S4nePhhh4z42q9g+vi/OPnvm1T4xM84+pJbVPgQd2j578t4+Lg/KPmIDxz6sSNU+yALBPsujuj630MY+P2HLPgIruz53OMA+VCXIPtmCyD6A27c+WlukPqM1jT7Xt5Q+Dw64PkdTrT4dTbA+JcrNPgAiwT6wIao+2wG2PiOjuT4pH6Q+BWrGPuwXsD56yaE+83WqPqvSkD4Q/aw+vSWtPhY9oj4WbZw+ol2rPggLwD553Kc+onuZPs+xhj6CaaE+GdakPu0ogT524HM+b2mEPoSuiT5nr4I+b6CZPvHkjD7pa6M+u0KePjL+oT7rypo+xFaGPv64kz6FW4w++4t/Pmlfkj40CJg+C3txPq0Qdj4gyog+KVJ7Pq8sjT5LsJ4+N9qbPk37qT6Pkag+HrmWPrughz767p4+w7eOPuP9qD54up4+NUV7PpdGgD50zIo+CCWNPuLAkz4pVq8+M4+fPjwxhD5QX4M+IGmYPn6Qjz5MiYk+k4WDPiBQWT52Lk8+LI2OPs3Dkz6k7ns+qllfPmZePT40aG8+FUiHPqBZiT5mepw+8aKBPpilZD7kbI4+aWqFPmZWfD6sh44+zcyOPtpnpD4cs6M+7n6UPoztjj4xV5k+9KuVPqYJkD78F38+Bcp0PoOHkz7zbog+/X6BPnS1cj6mQ6E+zsCuPuj5cD4Ca2E+rwNvPsq/hz7vQII+PclwPv7nnj451bM+vc2bPrTvkD6qaYs+reWsPmSwwT7nbJc+YaORPm5jhz5+aYE+l5d2PvwTmT5wZYg+icafPtOkkz5sdIA+8PacPt5Kkz7jRqk+NV+rPq38lj6B8YM+UGOIPvLYkj6cPrI+LdKNPlGifD4uTno+GmeaPgU0gj4OFYQ+nMrDPgJHkz5kj4A+Zn6KPryNpj478JM+uT+APgPwnz40sZA+L1SwPlwGkz5US18+pqqSPkjHkz6mAaI+MsGPPi6uaj7WPJY+n1idPgUkbj7cW4I+7a1+Po7Ufz7MRYE+JxmIPmBOlz5PXXc+IfyAPl1giz7LIG0+hRuUPh93mT5C7XY+nOqBPruqmj6HQqo+xGl+Pm+ghj78i5M+V3N4Pod2ez5HYXM+OyeSPkyHpT4hjoY+3SRAPlTLZz6lLCg+8FxUPnPnej4S03s+aNJnPsjvLj4ITFc+whVXPsp5SD4QQBo+NLhTPpzTUD6wimY+NfZePowwej7J9G8+3cSCPo5kPj5xiws+0hZwPuW5TT6SYiM+RfdBPjewWD5TBUY+bhNIPlp8Dz6bNjs+uH5BPvmQFz5whkE+ahxKPlrcZT4c0h8+HXlGPryNWj5VkQQ+TEVLPkVQLD7OYCs+Fvm1PfHqET5FHyQ+6fYmPm+QHz7qdRE+CQFSPgNQST5FH1w+cWwxPgddQT5MRTs+MnYVPiPJBz5XohM+n0MDPgLCFD6KnxI+R6MkPphrQj6q8Us+g/AHPg5eFD6N9wg+0t5LPT6INz1boZ49RiXyPfeU/z1wXdU9ofbPPciGFT4D4Ao+4zXtPev5ED4VPNI99GukPXT04j2tecM95ZkDPr6ANT7wpjM+0bK7PfSs8D10rAc+WIngParYLj77K149oIliPFGpOz32hpA9RVizPXhpfz3Ip9g9fc7tPXAOAz4I7No9T2YSPl29qT3s73s9ETWPPcrzvz3kksY9MqZRPbGP9T0BZgY+LRJaPdjAsj32KAk+IIKdPatd3T2lLdY9kX23PbTZoz3ZRgU+ShryPXzAgT1IL4Q92G/LPb/MAj6M2Pk96uXLPTK2nj3ksqU9FK/oPbXU5j2s6vA9kSz5PVhp1j2Kf6Y9FK/QPeiSGD7FvrE9neDQPVV/wT0ENlc98SoLPmGS/T3UQwA+SbwKPth3CT4uGAM+gw+kPRComD3DQvY8LKW/PTTP0z1DpQ8+HfgkPlQaGT6UJw0+exTTPdr68D041qs9lEVGPVsSsz22I8s9IS76PdKvrz3WthA9Q12UPayMhD3V+FU9M1LSPTn0wT2I41Y9Px4QPqfHCj5MBQ4+Nry+PUrr4j1QXdI9dfL9PVJPLT4HL8w9KP2aPWC1+D0WWbU9yJjBO1hY3z2LzQc+lAb1PY7UwT0X6K89Ne0zPbNZazvOqJ09nTCkPS4Aoj02PCc97utjPTNjkj2itGY9/xBdPZFNWD1TJZ09Sd6YPdrsaz3BOYQ7rwSkPc370T1cn8E9q/5NPQhbcj3x0+c96mSAPavvMj3ZLqg9/LikPSbrAz6m0Qs+AR2OPQwxYz3Pp8o9f7jUPcphTz2jqhI+AWQXPm6T2j1zFpk9l5+mPULvvj2TGJc92FBhPZbymj1YSFw9c9bWPa8luD1MRiY9/bahPVFKwz37W7g9+wqxPSTm9j3k88g99fECPvfE9j2Yu3Y9u6foPEL+zD11ocY9/OlWPcb8fT38iZM9Vk6lPZ7e+zxrGt28edjhPLvnMz3fPpo9p+iDPU7isTxm13c9oVbVPQslAD67GBc+s1rUPSg+UD0Zgs49ctmqPU9fwD3vmPg9IT8HPr9d1z22w+k9UTqUPdv5vz3CZTc+SYUKPlnG+D1+bAg+AQ2nPTC7Vj1J3SM9kCCwPeCMlD2nKGY9U+S5PQ+6GD2dYJY9yR0BPgc2FD7EsaU9Y/3NPeQTwj1sZ6M8O8CiPZZCgj1dDD0+ymI6PqpgxD1nPCQ+FwipPQjsjT0cGrg9JiIFPt5C2D28tZ09lCW5Pbn7yD0DR6w915JRPRqvoT1wFhM+P8UdPr+9lT3hO6U9r8SXPVSSyD1HUYw9tnO9PVRrBT4FA3I9XnrVPTRRuD0duA8+CyXjPW9xnT2BA+w9uybOPSMJ4j2hZ7Y9wnXuPSS4vD2IBPM9q32yPYR8Wj33dcg91YdPPbM7Mz0WGTw9XguBPAvEiD2wgU096oQVPeMEqj2bbRE+Q6u2Pbz08jwPCzA8B71wPA1/wz0GcM09nELgPVN0tD3kY509Lm6XPSjOwD2+UKw9hQuEPfDFVT2MqnY9pFCtPfjBuD0gsZw92vqkPXkpKj0pyyk845R1PduYsz1PDpA98YKuPU5ysT0GIX49YhCRPOhICz2ap8w9JeR3PRdGRz0mE7Q9kny8PS6OjT1cL4g9Vs6/PVLozT0Z81g8MZcHPak0kD3CpuA9xgy1PbdA0zutaee7AwmOPe66RD041tw7AXxfPZHenj3dBFY9zM6LPbOq5z33xC89CvdpPTw8hj0H/409q/3GPReWHz7ghQA+9WpuPfX5dD0E9YM9dv/hPS+twD2SGk49+9prPXmHJD2LO0k9K9Z5Pb+OPz2ZqmU9OXS9PfgSzD37K5090SA3Pd4gfz1eGh89A2fGPE3iej3uSXA9IY6NvGnApTyVo3898w5NPRQvgD2iRao8Ql6WPeELWjxif0c7cM6WO4vdTj1KuzY9nxqbOpHtrzzx0hM8TuIAvHPX4rsQ6Kc9jBlFPZSHkDtvwcA8aJFBO5+aaT1/We48ZEySPH5bwT1BMNo91Vb2Pej5gz0D+ZA9SD/iPc+ngT0qqUE9ae9rPcYthT2qsRg9Xlo+Pdm+nT1QvNY8bPiIPLN7zjtXrL88nzwUOzIGJT1B4DY9QWBnPYs7Fj3xNBo93rH1PApGTrzvmAE9wpUYPfuarD1A8qg9/tQ0vDSvfL2xXys9MtUcPHzhRLzXEoG7l//5u8btoDwM81U9VOPoPDOkEj3qVaQ97C9KPTZaaz3+w9c8qHUDPUh/Az1lGcm8YfLfPHKIkj2NiDE9+BE4PS4wNj07cD08nl4iPA7+njzNmw895n+HPZ2gKj3VOMA82ygXPf+ykTx7MoC8BqEBPVb9uz3/Ep89tlMwPQpXPDz99su84zY6PISeJj37umM9u4dUPY2mDT2rXjs9xX73PBPQvzs7juA8KO1ivAYSCLtK2x09i2zLO3VxQbzcl8082b1WPM273TwSg089i7tqPfa3uz312UE9v22PPTyNtD3R0SA9O58dvQefzDzs3vw82uuWPeTyID0FQwu9lmFNPVaOnjzMXYQ7Sa4gPDfaYT15JzY9vjAevBlTYD03GYQ9/1KGPX0dSLrr4vm8C7WWufjChLwukJA7Kil+vC0hgLztDWg7ndGhPBY5FT1Awi497vp/vYmwfLxJbsI8CYqTPMV+gzzRopO8b7D3PAu1Pz2h5wc9vHRmPBGlqDxhw0s6IypkPXd8Uz00QBU9Xrr9O1921zvgPdA9fj0HPRUdaTqMaPk8hsnLPGuahzpZF5w87knmPBG2yDwqmAw8XlpVPc2sjT0T0Oc8g0BiPa+0lj3RYlY9lGUaO/jCET0f40W8txFKPThncz1GNKU92iqMPQEcFj0gkhW9CSj4vIBGkz2IckW9w1MjvNxGCz1WbGQ8nl45vYPAUjq3MTI9aQAQvLyFfLxy+dE8ppvJPRowhD2RPaE9e9LXPQ4txrvkAzE8lmGRPMSxqTtrWlg9w1MHPW9fdT0DCTE9NLEePXoFkT0CqV89h6UWPSrp67yguIg86LlVPXRkFz23sS89uhmHPVWQdz0VTMc8d5zyu/PuHL2gidq7K3YBPO+nArs5NGc8NV7YPHIo2ryrz6W76Bk/PfHCxz0caxc8ueuMPM75HD3Chig8mO2hPeNWeD1AJG48vrCzPIA3zjwWScU9VRCmPcZ8Hz1bgls9ROnqPDHIOz3heve7cG4NvWOdsry9Eus83aTpPIC3ADtWrhs9oFm2PQP4Oj2j8Oo8R6NCPd3zBz3nzIM87G9RPSegNz02zJI9fsyWPJJckzz4MfQ8SoyBvPX5m7wUrvA82upGPbm8lbxriWg954yAPTZcKz3Dcwc9h5anPP32cTycQ4I96NkiPIWraD3j5po9UC0Mveo0sr1S1qC8gfUCvZTHAr1hkgQ9r6VcPG1WDr0dyVq8lMWWPROyhT09CqM9Awm8OzWNorzqBDs9nPOsPS8MYD2UxU49q12EPXI56jx4el+8FYyXPC0hpru8dAE8K6XLPPmAZD0SlOQ8NS8lPUKPkD36rf88C2R1PSmrID0ifSI9V+y3PP+Q5Txugyk98BafO76fiLvK8rs8f2o3vPC2Az2aKIQ9eakLPRNhlTu2Yqs7B85xu0Ex5Dw8vTq6iHQjvPlgFD3kcus8xDHdPDX+BT1fmGq75ISFvUbUjjxNMy09pE4uuysHoTzMzMg74hjUvEMLLz22glQ9l78dPTTxiD3ecec7A2dfvPxYcz0OPrQ80k82PWhCQD0DSYo9zijLPXuyGD06AcI8PujAO6K05Dw13rg8p1cEuyQoXLwzIlK8BVLhvCpYXj3heuw7FzcHvdgBPbyJQfs7osUEvIS+Zj0orQ0+7uudPGpNADyTaZM8uetWPY1G8jz7Os87w2T0u1x+djytWOI88EXFPGbVfrwpi/w87lpwO30/CTuC0pU9aWAmPajmGj3QhIm8Vn1zvNobDDro2b87yxBvvD8Vez0WGYU8DlxCPZgMCj127z095KPgPTc6Cj1JTM680YAhPJI8AD2pgpk7EhJqPdh/kT0IzMo9dfF5PCQG8zvoihA96abcPJJcs7x9Hf07xgyNPY0XVDz3ZIq8JeQ+PIxK8rviWO88ZiYaPapgmbu9Y7a85LKHvDcJFb08nRS9P4bOPKFn5zzKQSo94xRzO+rEoTyC8zk84lhPPMcpO7xJbjM9E2CFPYjSQby1pss7hA0tPIkyLT0O7r09DHHVPTs/Uz0K5lE92vsyPX39Kz2nyE09g69vPcjHWj2Rnh49KbwePWrNgb0noAm6ZYgUPFFJ/buWQVI9C7WqurfAFT2JciI9KzYzPfFkij3+ozY9hsmmPHKKXLsCSeu83MYGPC1BSj3x0jq8icEevNcjT71sB1W9vp/vPK8U7zxNhA69vSEOvY1nzz3NzI871fg2vFyPmTtHoVu9yLaPvBDpy7o9Cuy7KctAPC9Mlrxdqzi9T41xuzmFubyXv6C8eIspvCeAQz0ubm08sCGzPEg/2DyNlzY9/faau0bUTz3+8449001YvMQxLr3LvxC9MQi/u5yzWzzOyD09tVWJvP7kvT2WApg9zom1PXOmeD2qT8w8i/0WvOF6ZbxCT088XUu6PNosyT0tcGM9mEzruy8dgrxVcN08Nhp9PPB2MD1LiMe8iUFYOuCc87tJLms8YQMIPSoYpDwbHpo8qeITvfYogTso7SW76bdLO5R2yzzkg1g9XK8mPYjjvjzQhPu8HOsDvZF+BbxpHgK9vRKYvLGuOTwkKAs9E5A5PScg1Dx3bfA8VTBKPOm3gzv4sQS8Ad6DvLuW/Dz7upo9Z9WePILzNLxCj6u8TYSwO9xGb7uRPsO8IY59O5i9Lr3301U9awnJPARWGDwivd889agePTCqqTzUmie8sVCoO6utHruze/K5M0JwPafo5bv8B968eMuaPMwdn7wftJ88+DGpPLPqkDxDnPO8fNBbu+84l7v3dRA6l3+lPKcXM73JVCi9jsRzvR8EnL3r4t27TJX9vM83jLwiW1I82rtrPTOiu7twH768MFmdPM2KDj1w3608nQBOPHecRjsWWQq9ykMfvbhN/LwScvu8UviWvYY457v8GL275h2nu+auQrwx10296GqhvawcH7zDZPK6rWkYO9ZlLL2b9VQ9B785PZqIc7xyeRA8C7XYvNBEVDy62k88jnXRunnHfbyhthK9gIiBvS5uI7ve4Oo7jEooPMt/dLsSU5K950uGvTlFD7vWxfc73Aa5PCSXmbxQvJs8yrKHPFPknz0/FSE9w6QlPcqSCz0V+6+7ICKjPZ+alDyJ0ga8uto0PCxlrTyuRwG6ugm3vGTMnTiAKDE9lVRGPEOrmz0pu9c9t9FTPBPhhbwepzM85q6BOvBWAz2GyY89LaFHPB2Hdr1zV1s8Qm8DPfV5Sz0WagU9KdyNPLSoMT05I3q6otRhvZF+Ur0Hjoq8KikQPYQcUL3TjUS9j1FsPQgbhjoBvKY7DGKpvUwmNry8lAS9FJ9ovXEbMT34MR8947bSPP6DNr20uQa9TlFrvCEf9zx52CY9jVeZPN5iez38GMc7gCaZPCfxjjztfN48ZMw7OwMJz7tIUG68/tRyPJ9rNj2eLQ09aADgO4vbu7xj7hC9mNyEvZ1gFj0eVuM8/YaHPYbJFDry4Ti9JbX9vDJVPL0/VV69f0hePO2tjD1tPQI+ocWyPbw04zwmU2s9YHalu1D8ebx9/7A8Lv6KPbpaNb3YAUc8hwUmPTzMXT2RPYI9urpGvS2y67sXSLc85wy/PD4X1zwdyY89OhJ+PFKneDz+Mu88kxikOdKPYz2utmE815J4vLFQ97ts+Ka8C2SwvE7iKjzXI1C82B/fvGeTQ70V3JW9+aCjvCcP4LxR2te8V+wVvGMuDb1nVbc8Vg7RO6D4QD3jli29IeCYvScP17tq/L28USk3vRVMvLzPpoI9vMXHPIOvmD1LiDw9SFDLu7KMCbxy6Bs9/KmXOy6QSDrKw+Q7umkZPcOEID3Mbkc8BoG6u/9hQT1HAzo9ETbnO4ZHeD2TiQ29X/gkPQq3jD2QjwA9heudPFvCDTzjNkI8dz4aPTCZsjrSb/e7Ivs/PanzGT3QM7k8dZFxPdh/Nz3dE2282X0aPZwxa70ylZY8sHLlO9pKPr1ZlSo9rdiTutl94zx78hG8WTXKvOyeWbw5xQy8aysgvCegfzs17qS9/rI7uttokDy/rKC8bUU7vDqihL0sdEK9EbeQvQBAQL1X+0S9dSIIveFLLz39Ze08Tx5lvDKVDb3/oX+9RPqZO6+UITsxt0Q9sxlLPdFASj3tfD+8o8FePQv0nD0yxqI9ECjHPZv1Mj1JnYc8qIaIvQTFq7rRwIM8Ad6JPMKGOLyq8aq6CFuBPLpaKTyf6/I8p3d6PQjrkD2aN7Q8xm2ZvDUter3egnk8Ty1pPapgqDqiIwG6cM6KvM7IgDzl0Co8X1gZPf5ysTzKMkg92b3QPIyZPj3ZPQw9zerxvEOrWL39ZVc845S0PC5ud7twvYq8c0eIvWgRkbwOnB+7uA2rPGCUQ72aZnu8xn2WvYXLBj3lUJI91nSfPBmCV71aE5K8u1b0PMe6QDvoSMA7TKaKu8j2wzx7FMK7NU8GPX9ZaT3E8Yo9jWgRPSfgtTx4eoc8cRtpuxhmAb3wRRQ9x1j+PBemJ7zhaQO98PTju3DOW7yqcau8m2aZPClcjT1F2A6746WkvIofOT0AXnk9mTkEPaRfFLws1CI7qnHfvMuwIT3sb1U9YvGBPdM8rD00gPI8b4EUPK1JMz0O/D89A3i/up/LDL1SJ/a8AzjVvLLMIb1Ns7y8zF2JOzNSpD0YJaQ9jWjKPMh2fDxGZTa9J3GXvZjda7wwqgA8XN6Cvcyth727dmm9aCIIvDrSl7yTB2m8vjDeO0HxobwpyxU8E/INO8YLAD3/kD48p7dVvR6FcLzgXP685h0AveyAvjwc6xc9iGPdueadVjwYBNq60cBcvYruGz1wLl09o3DaPOtidDyJwZY898SCPVShaz0b3o28YaFyu3ecLT004G494csYPYy6oz13viE9wYhhPSO7AT0EVoO8r2WkPEPczzxu9IM82AEBvNv5Dz1UUvU8G/2SvfZGdL3YPwk9ElT2vArXNDzygQI99+Q5u8iHgLwPvAo9JTXEvKJjh7zBN0c991VvPfptDjxnMws8caw/u8j2ErzYMLO8YhCru+FLEj3DQnS8CkYFvDsQJb1pnrY8U6SQPbiv0rsu0Cu9QeBqPRGlmbvBFzI7DU9vOwn52jvXEic8xo0xPRxLoj367RM6MqY+PfhxhTzvuAu8zCy5Pc7INj2eTU886+KqOnEsqDysnMq8FkmDvarx1DzimNa8AzjlvBUMNDxLSDU8pgomvBuelLzi56e9iGORuyMKsjyfmhy8c+ZovdW4Ob2Pgjg9GKQZPW40kDxzZiQ9S8j4PI51QTtuY9Y81MkzvbtnaL3Xo768n8uOvS2hcbzI9s88fyrSvBaqJz28dOg7ZjfKPDXNwj2q8Yw8Lq45vQc9+DyJUgM9eUiGPXRFtj2ohGo916N4PAWS/bzTqz68rxR0vFhovTzyQYm8v32ovN9Pwjtuo+07xOAsPRSuGryHlbm9w6SZPGZmfLx3vhm7maphPT1biLyoxi274G1vPf02jT1UY5Y829kIPflvVj0fozM9wjV/vQfO1brIOAo9sHLLO4a45jwu36w9j+JFPTxOlTt1Auy7RbYkvYxKbjuapsc8XuuLPVIHND0Rx6g79QqJvLyFCT3F/nI8KpjwvAOnLb0Cmgg6JsKAu0jQcrwDeDy8lCUAPT0K/jxlCKM8qMZ2PPJwv7xrioo9ibIePYTeKL2pE0e8+lwJPZVD4ztZ9Ya74tibPI/x4Txt1te8I0pKvLzlMb2UZXO84C30OmD2Crzo6rs8ktwRvBjkaD1p3pY7jcaGvI+CzT2EXt888/9XPXxQgD3jFJy7DHEJPZyTGD2erVc991UVPWB0ij3RwiI9CYqtO3GbnbxhQz88Hqe1PMsQgjut+gS7RdixOyWGSrzwxUO9uvjEPNejF7w/pPW7vtBQPc65AD0Pepu7kZzAvNqbrDxSJ788aJFbO7JsQb1PTwW9Kyc+PT91Xz2R3GY8BvBfvJvmh7vKIU88ElTRPCgeP71pgD69D3rWunL5Hbz4oiW9jzGyu14pRDwKxos8dr4vumczSjwxCPy5NO96uxgE1rlOAi+9QWCIu68D3LwibKy7QXHZPFg50Lv0m9y8nk1JPFLWXj0obQM9Qh6cPfBVtj1xGyY9uydAPRYZsDxJLjs93IbHvEINfr0KRtg897VpPQpGpTrxdCY9SmpYPc0sHj0FNJW6858hvcJ1Pbw9u0s9QOIcPfptdLy8BXw7LQEWvc37qzzDRA+9xOCgPL4O8jzXEpa7mZkfvMuhDzudQIs8F0gau5YQUTzqEzY955tEPQisPT3OmYQ9FR3cO9mOrzxDS788ERYIPZ+ruLtVX7M8k6nxO4j0DT1sKMQ9xkv1PH79ET0XN7g8jnWvu8u/CT3zjvM7fmwDPQ=="
]

			}
		],
		"application": {
			"bruker_topspin_parameters": {
				"title": "T = 100C\n1H Hahn Echo\n\n-\nl6 = \t1 (100 us)\nplw1 = \t50 W\np1 = \t2.6 us\nd1 = \t1.7 s\no1 = \t870 Hz\n-----\nT_reel : \t100C\nT_set : \t106C\nT_shim : \t33C\nFrame : \t1500l/h\nShim : \t~max pressure (blue pipe)\nTransf. line : \textreme (3500 l/h) --> influence spinning speed\n---\nshim : \tsondeCP4mm.2020\nSR : \tReferences.4mm/#901\nrotor : \tPF + ZrO@ cap\nB : \t2760\nD : \t773\nnuR : \t10.0 kHz (MANUAL)",
				"auditp.txt": "##TITLE= Audit trail, TopSpin 3.6.3\n##JCAMPDX= 5.01\n##ORIGIN= Bruker BioSpin GmbH\n##OWNER= labo200\n$$ /mnt/oldCentos/racine/NMRData/data/pf2_TBennett/PbBrPerovskite.3/962/pdata/1/auditp.txt\n##AUDIT TRAIL=  $$ (NUMBER, WHEN, WHO, WHERE, PROCESS, VERSION, WHAT)\n(   1,<2023-03-29 09:26:25.503 +0200>,<labo200>,<rmn200n.cemhti.cnrs-orleans.fr>,<go4>,<TopSpin 3.6.3>,\n      <created by zg on data set with UUID 'f1e1a184-ce02-11ed-8771-000af7097849'\n       started at 2023-03-29 09:25:56.187 +0200,\n       POWCHK disabled, PULCHK disabled,\n       completed at 2023-03-29 09:26:25.502 +0200\n\n       configuration hash MD5:\n       8D 46 5C 87 EE 21 82 24 84 51 48 3B A3 DC EE 76\n       data hash MD5: 4K\n       94 F3 B6 1E 87 13 67 33 28 6D F4 2A 85 44 B4 23\n>)\n(   2,<2023-03-29 09:27:02.783 +0200>,<labo200>,<rmn200n.cemhti.cnrs-orleans.fr>,<proc1d>,<TopSpin 3.6.3>,\n      <Start of raw data processing\n       efp LB = 20 FT_mod = 6 PKNL = 1 PHC0 = -171.5813 PHC1 = 0 SI = 4K \n       data hash MD5: 4K\n       05 83 6D EE 9F 25 9C 8C 17 A4 A7 CA 59 19 A3 E7>)\n##END=\n\n$$ hash MD5\n$$ 2B 21 2F DA 2F 9C 96 6B 69 67 73 F1 55 C4 95 3B\n",
				"audita.txt": "##TITLE= Audit trail, TopSpin 3.6.3\n##JCAMPDX= 5.01\n##ORIGIN= Bruker BioSpin GmbH\n##OWNER= labo200\n$$ /mnt/oldCentos/racine/NMRData/data/pf2_TBennett/PbBrPerovskite.3/962/audita.txt\n##AUDIT TRAIL=  $$ (NUMBER, WHEN, WHO, WHERE, PROCESS, VERSION, WHAT)\n(   1,<2023-03-29 09:26:25.503 +0200>,<labo200>,<rmn200n.cemhti.cnrs-orleans.fr>,<go4>,<TopSpin 3.6.3>,\n      <created by zg on data set with UUID 'f1e1a184-ce02-11ed-8771-000af7097849'\n       started at 2023-03-29 09:25:56.187 +0200,\n       POWCHK disabled, PULCHK disabled,\n       completed at 2023-03-29 09:26:25.502 +0200\n\n       configuration hash MD5:\n       8D 46 5C 87 EE 21 82 24 84 51 48 3B A3 DC EE 76\n       data hash MD5: 4K\n       94 F3 B6 1E 87 13 67 33 28 6D F4 2A 85 44 B4 23\n>)\n##END=\n\n$$ hash MD5\n$$ A4 F4 25 4E E6 B8 04 90 30 E9 14 80 D9 89 F0 58\n",
				"pulseprogram": "# 1 '/mnt/oldCentos/racine/NMRData/Local/lists/pp/pf_echomas'\n# 1 '<built-in>'\n# 1 '<command-line>'\n# 1 '/mnt/oldCentos/racine/NMRData/Local/lists/pp/pf_echomas'\n; Hahn Echo under MAS conditions\n\n;set:\n;pl1:    f1 power level for p1\n;p1:     T90 at pl1\n;pl11:   power level for p11\n;cnst31: spinning speed\n;l6:     number of rotor periods in echo delay\n;l16:    rotor periods shift in acq\n;l26:    rotor periods increments\n;-\n;p20:    sauration pulse at pl20\n;pl20:   power level for saturation\n;l20:    number of saturation pulses\n;-\n;pl2:    CP f2 power level for T90\n;p3:     CP f2 T90 @ pl2\n;pl21:   CP f1 power level during contact\n;pl22:   CP f2 power level during contact\n;p15:    CP contact time\n;cnst24: fslg (right) offset in H for better decoupling\n;cnst25: fslg LG offset (fslg), use 'setLG'\n;-\n;spnam1: shape: dfs or gauss100\n;p10:    DFS or RAPT pulse length (1ms or 50us)\n;spw1:   DFS or RAPT power level\n;cnst1:  DFS f1 frequency (1000)\n;cnst2:  DFS f2 frequency (150)\n;cnst3:  DFS frequency step (100)\n;l21:    RAPT number of pulses (2-20)\n;spnam2: RAPT: gauss\n;spoffs1: RAPT offset (+350kHz)\n;spoffs2: RAPT offset (-350kHz)\n;\n;zgoptns: 1, solid, cp, rapt, dfs, no2p1\n;d0:   =3u\n;in_010: =1/swh {f1}, calculated in program\n;nd_010: 1\n\n'l0=0'\n# 46 '/mnt/oldCentos/racine/NMRData/Local/lists/pp/pf_echomas'\n'p11=2*p1'\n\n\n# 50 '/mnt/oldCentos/racine/NMRData/Local/lists/pp/pf_echomas'\ndefine delay tau1\n'tau1=(l0*l26+l6)*(1s/cnst31)-(p1/2)-(p11/2)'\n\n\ndefine delay tau2\n'tau2=(l0*l26+l6)*(1s/cnst31)-(p11/2)-l16*(1s/cnst31)-d10'\n# 73 '/mnt/oldCentos/racine/NMRData/Local/lists/pp/pf_echomas'\n'in0=inf1'\n\n# 98 '/mnt/oldCentos/racine/NMRData/Local/lists/pp/pf_echomas'\n;END ATM\n\n# 1 'mc_line 100 file /mnt/oldCentos/racine/NMRData/Local/lists/pp/pf_echomas exp. def. part of mc cmd. before ze'\n; dimension 1D; AQ_mode \ndefine delay MCWRK\ndefine delay MCREST\n'MCREST = 30m - 0.500000*10m'\n'MCWRK = 0.500000*10m'\n\n    dccorr\n# 100 '/mnt/oldCentos/racine/NMRData/Local/lists/pp/pf_echomas'\n1 ze\n# 1 'mc_line 100 file /mnt/oldCentos/racine/NMRData/Local/lists/pp/pf_echomas exp. def. of mc cmd. after ze'\n# 101 '/mnt/oldCentos/racine/NMRData/Local/lists/pp/pf_echomas'\n# 1 'mc_line 104 file /mnt/oldCentos/racine/NMRData/Local/lists/pp/pf_echomas exp. start label for mc cmd.'\n2 MCWRK\n  MCREST\n# 105 '/mnt/oldCentos/racine/NMRData/Local/lists/pp/pf_echomas'\n# 106 '/mnt/oldCentos/racine/NMRData/Local/lists/pp/pf_echomas'\n'tau1=(l0*l26+l6)*(1s/cnst31)-(p1/2)-(p11/2)'\n\n'tau2=tau1-l16*(1s/cnst31)+d10'\n\n;---------- saturation loop & recycle delay ---------------\n# 120 '/mnt/oldCentos/racine/NMRData/Local/lists/pp/pf_echomas'\n   d1\n# 122 '/mnt/oldCentos/racine/NMRData/Local/lists/pp/pf_echomas'\n;----------- NOE transfert --------------------------------\n\n\n# 129 '/mnt/oldCentos/racine/NMRData/Local/lists/pp/pf_echomas'\n;----------- dfs or rapt ----------------------------------\n# 150 '/mnt/oldCentos/racine/NMRData/Local/lists/pp/pf_echomas'\n;---------- first pulse -----------------------------------\n\n  (p1 pl1 ph1):f1\t\t\t\t\t\t\t\t\t\t\t\t\t\t\t\t\t\t\t\t  ; 1 pulse\n\n# 158 '/mnt/oldCentos/racine/NMRData/Local/lists/pp/pf_echomas'\n;---------- tau delay -------------------------------------\n\n\n# 162 '/mnt/oldCentos/racine/NMRData/Local/lists/pp/pf_echomas'\n  tau1\n;---------- second pulse ----------------------------------\n  (p11 pl1 ph2):f1\n;---------- acquisition -----------------------------------\n\n  tau2\n\n go=2 ph31\n# 179 '/mnt/oldCentos/racine/NMRData/Local/lists/pp/pf_echomas'\n# 1 'mc_line 179 file /mnt/oldCentos/racine/NMRData/Local/lists/pp/pf_echomas exp. mc cmd. in line'\n  MCWRK  wr #0\n# 180 '/mnt/oldCentos/racine/NMRData/Local/lists/pp/pf_echomas'\n# 182 '/mnt/oldCentos/racine/NMRData/Local/lists/pp/pf_echomas'\nHaltAcqu, 1m    ;jump address for protection files\nexit\n\n# 193 '/mnt/oldCentos/racine/NMRData/Local/lists/pp/pf_echomas'\nph1=  0 1 2 3     ; Hahn Echo (no CP)\nph2=  0 0 0 0  2 2 2 2  1 1 1 1  3 3 3 3\nph31= 0 3 2 1  0 3 2 1  2 1 0 3  2 1 0 3\n\n# 203 '/mnt/oldCentos/racine/NMRData/Local/lists/pp/pf_echomas'\nph20= 0 1\n\n\n",
				"acqus": "##TITLE= Parameter file, TopSpin 3.6.3\n##JCAMPDX= 5.0\n##DATATYPE= Parameter Values\n##NPOINTS= 19\t$$ modification sequence number\n##ORIGIN= Bruker BioSpin GmbH\n##OWNER= labo200\n$$ 2023-03-29 09:26:25.504 +0200  labo200@rmn200n.cemhti.cnrs-orleans.fr\n$$ /mnt/oldCentos/racine/NMRData/data/pf2_TBennett/PbBrPerovskite.3/962/acqus\n$$ process /opt/topspin3.6.3/prog/mod/go4\n##$ACQT0= 1000000\n##$AMP= (0..31)\n100 100 100 100 100 100 100 100 100 100 100 100 100 100 100 100 100 100\n100 100 100 100 100 100 100 100 100 100 100 100 100 100\n##$AMPCOIL= (0..19)\n-1 0 0 0 0 0 0 0 0 0 0 0 0 0 0 0 0 0 0 0\n##$ANAVPT= -1\n##$AQSEQ= 0\n##$AQ_mod= 3\n##$AUNM= <au_zgonly>\n##$AUTOPOS= <>\n##$BF1= 200.15\n##$BF2= 50.327758\n##$BF3= 200.15\n##$BF4= 200.15\n##$BF5= 200.15\n##$BF6= 200.15\n##$BF7= 200.15\n##$BF8= 200.15\n##$BWFAC= (0..63)\n0 0 0 0 0 0 0 0 0 0 0 0 0 0 0 0 0 0 0 0 0 0 0 0 0 0 0 0 0 0 0 0 0 0 0 0\n0 0 0 0 0 0 0 0 0 0 0 0 0 0 0 0 0 0 0 0 0 0 0 0 0 0 0 0\n##$BYTORDA= 0\n##$CAGPARS= (0..11)\n0 0 0 0 0 0 0 0 0 0 0 0\n##$CHEMSTR= <none>\n##$CNST= (0..63)\n1 1 1 1 1 1 1 1 1 1 1 1 1 1 1 1 1 1 1 1 1 1 1 1 1 1 1 1 1 1 1 10000 1 1\n1 1 1 1 1 1 1 1 1 1 1 1 1 1 1 1 1 1 1 1 1 1 1 1 1 1 1 1 1 1\n##$CPDPRG= (0..8)\n<> <> <spinal64> <> <> <> <> <> <>\n##$D= (0..63)\n0 1.7 0 0 0 0 0 0 0 0 0 0 0 0 0 0 0 0 0 0 0.1 0 0 0 0 0 0 0 0 0 0 0 0 0\n0 0 0 0 0 0 0 0 0 0 0 0 0 0 0 0 0 0 0 0 0 0 0 0 0 0 0 0 0 0\n##$DATE= 1680074785\n##$DATE_START= 1680074756\n##$DE= 5\n##$DECBNUC= <off>\n##$DECIM= 160\n##$DECNUC= <off>\n##$DECSTAT= 4\n##$DIGMOD= 1\n##$DIGTYP= 12\n##$DQDMODE= 0\n##$DR= 20\n##$DS= 0\n##$DSPFIRM= 0\n##$DSPFVS= 20\n##$DTYPA= 0\n##$EXP= <SOLIDS1H>\n##$FCUCHAN= (0..9)\n0 1 2 0 0 0 0 0 0 0\n##$FL1= 0\n##$FL2= 0\n##$FL3= 0\n##$FL4= 0\n##$FN_INDIRECT= (0..7)\n0 0 0 0 0 0 0 0\n##$FOV= 0\n##$FQ1LIST= <>\n##$FQ2LIST= <>\n##$FQ3LIST= <>\n##$FQ4LIST= <>\n##$FQ5LIST= <>\n##$FQ6LIST= <>\n##$FQ7LIST= <>\n##$FQ8LIST= <>\n##$FRQLO3= 317880\n##$FRQLO3N= 3\n##$FS= (0..7)\n83 83 83 83 83 83 83 83\n##$FTLPGN= 0\n##$FW= 4032000\n##$FnILOOP= 0\n##$FnMODE= 0\n##$FnTYPE= 0\n##$GPNAM= (0..31)\n<> <> <> <> <> <> <> <> <> <> <> <> <> <> <> <> <> <> <> <> <> <> <> <>\n<> <> <> <> <> <> <> <>\n##$GPX= (0..31)\n0 0 0 0 0 0 0 0 0 0 0 0 0 0 0 0 0 0 0 0 0 0 0 0 0 0 0 0 0 0 0 0\n##$GPY= (0..31)\n0 0 0 0 0 0 0 0 0 0 0 0 0 0 0 0 0 0 0 0 0 0 0 0 0 0 0 0 0 0 0 0\n##$GPZ= (0..31)\n0 0 0 0 0 0 0 0 0 0 0 0 0 0 0 0 0 0 0 0 0 0 0 0 0 0 0 0 0 0 0 0\n##$GRDPROG= <>\n##$GRPDLY= 67.9820404052734\n##$HDDUTY= 20\n##$HDRATE= 1\n##$HGAIN= (0..3)\n2000 0 0 0\n##$HL1= 0\n##$HL2= 0\n##$HL3= 0\n##$HL4= 0\n##$HOLDER= 0\n##$HPMOD= (0..7)\n0 1 1 0 0 0 0 0\n##$HPPRGN= 0\n##$IN= (0..63)\n0 0 0 0 0 0 0 0 0 0 0 0 0 0 0 0 0 0 0 0 0 0 0 0 0 0 0 0 0 0 0 0 0 0 0 0\n0 0 0 0 0 0 0 0 0 0 0 0 0 0 0 0 0 0 0 0 0 0 0 0 0 0 0 0\n##$INF= (0..7)\n0 0 0 0 0 0 0 0\n##$INP= (0..63)\n0 0 0 0 0 0 0 0 0 0 0 0 0 0 0 0 0 0 0 0 0 0 0 0 0 0 0 0 0 0 0 0 0 0 0 0\n0 0 0 0 0 0 0 0 0 0 0 0 0 0 0 0 0 0 0 0 0 0 0 0 0 0 0 0\n##$INSTRUM= <spect>\n##$INTEGFAC= (0..63)\n0 0 0 0 0 0 0 0 0 0 0 0 0 0 0 0 0 0 0 0 0 0 0 0 0 0 0 0 0 0 0 0 0 0 0 0\n0 0 0 0 0 0 0 0 0 0 0 0 0 0 0 0 0 0 0 0 0 0 0 0 0 0 0 0\n##$L= (0..31)\n0 1 1 1 1 1 1 1 1 1 1 1 1 1 1 1 0 1 1 1 4 1 1 1 1 1 0 1 1 1 1 1\n##$LFILTER= -1\n##$LGAIN= -1\n##$LINPSTP= 0\n##$LOCKED= no\n##$LOCKFLD= -1\n##$LOCKGN= -1\n##$LOCKPOW= -1\n##$LOCKPPM= -1\n##$LOCNUC= <off>\n##$LOCPHAS= -1\n##$LOCSHFT= no\n##$LOCSW= 0\n##$LTIME= -1\n##$MASR= 10000\n##$MASRLST= <masrlst>\n##$MULEXPNO= (0..15)\n0 0 0 0 0 0 0 0 0 0 0 0 0 0 0 0\n##$NBL= 1\n##$NC= -4\n##$NLOGCH= 2\n##$NOVFLW= 0\n##$NS= 16\n##$NUC1= <1H>\n##$NUC2= <13C>\n##$NUC3= <off>\n##$NUC4= <off>\n##$NUC5= <off>\n##$NUC6= <off>\n##$NUC7= <off>\n##$NUC8= <off>\n##$NUCLEUS= <off>\n##$NUSLIST= <automatic>\n##$NusAMOUNT= 25\n##$NusFPNZ= no\n##$NusJSP= 0\n##$NusSEED= 54321\n##$NusSPTYPE= 0\n##$NusT2= 1\n##$NusTD= 0\n##$O1= 870\n##$O2= 0\n##$O3= 400.26\n##$O4= 400.26\n##$O5= 400.26\n##$O6= 400.26\n##$O7= 400.26\n##$O8= 400.26\n##$OVERFLW= 0\n##$P= (0..63)\n0 2.6 0 3 0 0 0 0 0 0 0 5.2 0 0 0 0 0 0 0 0 2.125 0 0 0 0 0 0 0 0 0 0 0\n0 0 0 0 0 0 0 0 0 0 0 0 0 0 0 0 0 0 0 0 0 0 0 0 0 0 0 0 0 0 0 0\n##$PACOIL= (0..15)\n2 1 0 0 0 0 0 0 0 0 0 0 0 0 0 0\n##$PAPS= 0\n##$PARMODE= 0\n##$PCPD= (0..9)\n0 0 4.58 0 0 0 0 0 0 0\n##$PEXSEL= (0..9)\n1 1 1 1 1 1 1 1 1 1\n##$PHCOR= (0..31)\n0 0 0 0 0 0 0 0 0 75 0 0 0 0 0 0 0 0 0 0 0 0 0 0 0 0 0 0 0 0 0 0\n##$PHLIST= <>\n##$PHP= 1\n##$PH_ref= 46\n##$PL= (0..63)\n120 120 120 120 120 120 120 120 120 120 120 120 120 120 120 120 120 120\n120 120 120 120 120 120 120 120 120 120 120 120 120 120 120 120 120 120\n120 120 120 120 120 120 120 120 120 120 120 120 120 120 120 120 120 120\n120 120 120 120 120 120 120 120 120 120\n##$PLSTEP= 3\n##$PLSTRT= -6\n##$PLW= (0..63)\n0 50 57 0 0 0 0 0 0 0 0 0 57 0 0 0 0 0 0 0 10.4 0 0 0 0 0 0 0 0 0 0 0 0\n0 0 0 0 0 0 0 0 0 0 0 0 0 0 0 0 0 0 0 0 0 0 0 0 0 0 0 0 0 0 0\n##$PLWMAX= (0..7)\n416.7 1312.5 0 0 0 0 0 0\n##$PQPHASE= 0\n##$PQSCALE= 1\n##$PR= 1\n##$PRECHAN= (0..15)\n-1 1 -1 0 -1 -1 -1 -1 -1 -1 -1 -1 -1 -1 -1 -1\n##$PRGAIN= 0\n##$PROBHD= <H140172_001 (PH MAS WVT 200W1 BL4 15N-31P/19F-1H)>\n##$PROBINPUTS= (0..15)\n<31P-197Au> <1H/19F> <> <> <> <> <> <> <> <> <> <> <> <> <> <>\n##$PULPROG= <pf_echomas>\n##$PW= 0\n##$PYNM= <>\n##$ProjAngle= 0\n##$QNP= 0\n##$RD= 0\n##$RECCHAN= (0..15)\n0 1 0 0 0 0 0 0 0 0 0 0 0 0 0 0\n##$RECPH= 0\n##$RECPRE= (0..15)\n-1 0 -1 -1 -1 -1 -1 -1 -1 -1 -1 -1 -1 -1 -1 -1\n##$RECPRFX= (0..15)\n1 0 0 0 0 0 0 0 0 0 0 0 0 0 0 0\n##$RECSEL= (0..15)\n0 1 0 0 0 0 0 0 0 0 0 0 0 0 0 0\n##$RG= 36\n##$RO= 0\n##$RSEL= (0..15)\n0 2 1 0 0 0 0 0 0 0 0 0 0 0 0 0\n##$S= (0..7)\n83 83 83 83 83 83 83 83\n##$SELREC= (0..9)\n0 0 0 0 0 0 0 0 0 0\n##$SFO1= 200.15087\n##$SFO2= 50.327758\n##$SFO3= 200.15040026\n##$SFO4= 200.15040026\n##$SFO5= 200.15040026\n##$SFO6= 200.15040026\n##$SFO7= 200.15040026\n##$SFO8= 200.15040026\n##$SOLVENT= <>\n##$SOLVOLD= <off>\n##$SP= (0..63)\n120 120 120 120 120 120 120 120 120 120 120 120 120 120 120 120 120 120\n120 120 120 120 120 120 120 120 120 120 120 120 120 120 120 120 120 120\n120 120 120 120 120 120 120 120 120 120 120 120 120 120 120 120 120 120\n120 120 120 120 120 120 120 120 120 120\n##$SPECTR= 0\n##$SPINCNT= 0\n##$SPNAM= (0..63)\n<> <> <> <> <> <> <> <> <> <> <> <> <> <> <> <> <> <> <> <> <> <> <> <>\n<> <> <> <> <> <> <> <> <> <> <> <> <> <> <> <> <> <> <> <> <> <> <> <>\n<> <> <> <> <> <> <> <> <> <> <> <> <> <> <> <>\n##$SPOAL= (0..63)\n0.5 0.5 0.5 0.5 0.5 0.5 0.5 0.5 0.5 0.5 0.5 0.5 0.5 0.5 0.5 0.5 0.5 0.5\n0.5 0.5 0.5 0.5 0.5 0.5 0.5 0.5 0.5 0.5 0.5 0.5 0.5 0.5 0.5 0.5 0.5 0.5\n0.5 0.5 0.5 0.5 0.5 0.5 0.5 0.5 0.5 0.5 0.5 0.5 0.5 0.5 0.5 0.5 0.5 0.5\n0.5 0.5 0.5 0.5 0.5 0.5 0.5 0.5 0.5 0.5\n##$SPOFFS= (0..63)\n0 0 0 0 0 0 0 0 0 0 0 0 0 0 0 0 0 0 0 0 0 0 0 0 0 0 0 0 0 0 0 0 0 0 0 0\n0 0 0 0 0 0 0 0 0 0 0 0 0 0 0 0 0 0 0 0 0 0 0 0 0 0 0 0\n##$SPPEX= (0..63)\n0 0 0 0 0 0 0 0 0 0 0 0 0 0 0 0 0 0 0 0 0 0 0 0 0 0 0 0 0 0 0 0 0 0 0 0\n0 0 0 0 0 0 0 0 0 0 0 0 0 0 0 0 0 0 0 0 0 0 0 0 0 0 0 0\n##$SPW= (0..63)\n0 0 0 0 0 0 0 0 0 0 0 0 0 0 0 0 0 0 0 0 0 0 0 0 0 0 0 0 0 0 0 0 0 0 0 0\n0 0 0 0 0 0 0 0 0 0 0 0 0 0 0 0 0 0 0 0 0 0 0 0 0 0 0 0\n##$SUBNAM= (0..9)\n<> <> <> <> <> <> <> <> <> <>\n##$SW= 624.528886634367\n##$SWIBOX= (0..19)\n0 1 3 0 0 0 0 0 0 0 0 0 0 0 0 0 0 0 0 0\n##$SW_h= 125000\n##$SWfinal= 0\n##$SigLockShift= 0\n##$TD= 4096\n##$TD0= 1\n##$TD_INDIRECT= (0..7)\n0 0 0 0 0 0 0 0\n##$TDav= 1\n##$TE= 379.1549\n##$TE1= 379.1549\n##$TE2= 0\n##$TE3= 0\n##$TE4= 0\n##$TEG= 300\n##$TE_MAGNET= 0\n##$TE_PIDX= 1\n##$TE_RAW= 379.1549\n##$TE_STAB= (0..9)\n2 2 0 0 0 0 0 0 0 0\n##$TL= (0..7)\n120 120 120 120 120 120 120 120\n##$TOTROT= (0..63)\n0 0 0 0 0 0 0 0 0 0 0 0 0 0 0 0 0 0 0 0 0 0 0 0 0 0 0 0 0 0 0 0 0 0 0 0\n0 0 0 0 0 0 0 0 0 0 0 0 0 0 0 0 0 0 0 0 0 0 0 0 0 0 0 0\n##$TUBE_TYPE= <>\n##$USERA1= <>\n##$USERA2= <>\n##$USERA3= <>\n##$USERA4= <>\n##$USERA5= <>\n##$UUID= <f1e1a184-ce02-11ed-8771-000af7097849>\n##$V9= 5\n##$VALIDCODE= -1\n##$VALIST= <>\n##$VCLIST= <>\n##$VDLIST= <>\n##$VPLIST= <>\n##$VTLIST= <>\n##$WBST= 1024\n##$WBSW= 5\n##$XGAIN= (0..3)\n670 0 0 0\n##$XL= 0\n##$YL= 0\n##$YMAX_a= 8858\n##$YMIN_a= -100504\n##$ZGOPTNS= <-Dtop>\n##$ZL1= 120\n##$ZL2= 120\n##$ZL3= 120\n##$ZL4= 120\n##$scaledByNS= no\n##$scaledByRG= no\n##END=\n",
				"procs": "##TITLE= Parameter file, TopSpin 3.6.3\n##JCAMPDX= 5.0\n##DATATYPE= Parameter Values\n##NPOINTS= 8\t$$ modification sequence number\n##ORIGIN= Bruker BioSpin GmbH\n##OWNER= labo200\n$$ 2023-03-29 09:27:02.783 +0200  labo200@rmn200n.cemhti.cnrs-orleans.fr\n$$ /mnt/oldCentos/racine/NMRData/data/pf2_TBennett/PbBrPerovskite.3/962/pdata/1/procs\n$$ process /opt/topspin3.6.3/prog/mod/proc1d\n##$ABSF1= 0\n##$ABSF2= 0\n##$ABSG= 0\n##$ABSL= 0\n##$ALPHA= 0\n##$AQORDER= 0\n##$ASSFAC= 0\n##$ASSFACI= 0\n##$ASSFACX= 0\n##$ASSWID= 0\n##$AUNMP= <proc_1d>\n##$AXLEFT= 0\n##$AXNAME= <>\n##$AXNUC= <1H>\n##$AXRIGHT= 0\n##$AXTYPE= 0\n##$AXUNIT= <>\n##$AZFE= 0.1\n##$AZFW= 0.5\n##$BCFW= 0\n##$BC_mod= 0\n##$BYTORDP= 0\n##$COROFFS= 0\n##$CY= 10\n##$DATMOD= 1\n##$DC= 0\n##$DFILT= <>\n##$DTYPP= 0\n##$ERETIC= no\n##$F1P= 21.1860379634165\n##$F2P= -17.8471228802835\n##$FCOR= 1\n##$FTSIZE= 4096\n##$FT_mod= 6\n##$GAMMA= 0\n##$GB= 0\n##$INTBC= 1\n##$INTSCL= 1\n##$ISEN= 128\n##$LB= 20\n##$LEV0= 0\n##$LPBIN= 0\n##$MAXI= 10000\n##$MC2= 0\n##$MEAN= 0\n##$ME_mod= 0\n##$MI= 50\n##$MddCEXP= no\n##$MddCT_SP= no\n##$MddF180= no\n##$MddLAMBDA= 0\n##$MddMEMORY= 0\n##$MddMERGE= 0\n##$MddNCOMP= 0\n##$MddNITER= 0\n##$MddNOISE= 0\n##$MddPHASE= 0\n##$MddSEED= 0\n##$MddSRSIZE= 0\n##$Mdd_CsALG= 0\n##$Mdd_CsLAMBDA= 0\n##$Mdd_CsNITER= 0\n##$Mdd_CsNORM= 0\n##$Mdd_CsVE= no\n##$Mdd_CsZF= 0\n##$Mdd_LrLAMBDA= 0\n##$Mdd_LrNITER= 0\n##$Mdd_LrRANK= 0\n##$Mdd_LrZF= 0\n##$Mdd_mod= 0\n##$NCOEF= 0\n##$NC_proc= -11\n##$NLEV= 6\n##$NOISF1= 5\n##$NOISF2= -5\n##$NSP= 0\n##$NTH_PI= 0\n##$NZP= 0\n##$OFFSET= 315.6073\n##$PC= 4\n##$PHC0= -171.5813\n##$PHC1= 0\n##$PH_mod= 1\n##$PKNL= yes\n##$PPARMOD= 0\n##$PPDIAG= 0\n##$PPIPTYP= 0\n##$PPMPNUM= 2147483647\n##$PPRESOL= 1\n##$PSCAL= 1\n##$PSIGN= 0\n##$PYNMP= <proc.py>\n##$RDF1= 0\n##$RDF2= 0\n##$RDFWHM= 0\n##$RDINT= 0\n##$RDPOS= 0\n##$REVERSE= no\n##$SF= 200.150201130005\n##$SI= 4096\n##$SIGF1= 40\n##$SIGF2= 20\n##$SINO= 0\n##$SIOLD= 4096\n##$SPECTYP= <>\n##$SREF_mod= 1\n##$SREGLST= <1H.CDCl3>\n##$SSB= 0\n##$STSI= 4096\n##$STSR= 0\n##$SW_p= 125000\n##$SYMM= 0\n##$S_DEV= 0\n##$TDeff= 4096\n##$TDoff= 0\n##$TI= <>\n##$TILT= no\n##$TM1= 0\n##$TM2= 0\n##$TOPLEV= 0\n##$USERP1= <>\n##$USERP2= <>\n##$USERP3= <>\n##$USERP4= <>\n##$USERP5= <>\n##$WDW= 1\n##$XDIM= 0\n##$YMAX_p= 350478146\n##$YMIN_p= -1855841\n##END=\n"
			},
			"dmfit": {
				"from_filename": "S:/Bruker/TopSpin200/data/pf2_TBennett/nmr/PbBrPerovskite.3/962/pdata/1/1r",
				"save_date": "2023-03-31T07:03:54Z",
				"from_title": "T = 100C",
				"origin": "pf_echomas 1H PbBrPerovskite 962_1 1r -  labo200\n$$ 2023-03-29 09:27:02.783 +0200  labo200@rmn200n.cemhti.cnrs-orleans.fr\n$$ /mnt/oldCentos/racine/NMRData/data/pf2_TBennett/PbBrPerovskite.3/962/pdata/1/procs\n$$ process /opt/topspin3.6.3/prog/mod/proc1d\n S:/Bruker/TopSpin200/data/pf2_TBennett/nmr/PbBrPerovskite.3/962/pdata/1/1r"
			}
		}
	}
}
