# Supplementary material for: Structural dynamics of melting and glass formation in a two-dimensional hybrid perovskite
Source: Nat Commun. 2025 Aug 18;16:7696. doi: 10.1038/s41467-025-61410-z (PMC12361452; doi:10.1038/s41467-025-61410-z)
Supplement: Supplementary file 4 — Source Data [file 41467_2025_61410_MOESM4_ESM.zip › Source Data/NMR_Source_Data/PbBrPerovskite.2 - 1H Hahn echo MAS 10kHz, T=185C.csdf]

{
	"csdm": {
		"version": "1.0",
		"read_only": false,
		"description": "1H T=185C",
		"origin": "pf_echomas 1H PbBrPerovskite 942_1 1r -  labo200\r\n$$ 2023-03-28 18:48:13.899 +0200  CEMHTI/florian@FLORIAN2\r\n$$ S:/Bruker/TopSpin200/data/pf2_TBennett/nmr/PbBrPerovskite.2/942/pdata/1/procs\r\n$$ process C:/Bruker/TopSpin4.0.6/prog/mod/proc1d.exe\r\n S:/Bruker/TopSpin200/data/pf2_TBennett/nmr/PbBrPerovskite.2/942/pdata/1/1r",
		"timestamp": "2023-03-28T16:48:25Z",
		"dimensions": [
			{
				"type": "linear",
				"count": 65536,
				"quantity_name": "Frequency",
				"increment": "-1.907348633 Hz",
				"coordinates_offset": "63168.86457 Hz",
				"origin_offset": "200.1502011 MHz",
				"label": "1H - Frequency",
				"reciprocal": {
					"quantity_name": "time",
					"label": "1H - time"
				}
			}
		],
		"dependent_variables": [
			{
				"type": "internal",
				"name": "NMR Spectrum",
				"encoding": "base64",
				"numeric_type": "float32",
				"quantity_type": "scalar",
				"components": 
[
"2T3pPZkqmDz3dUA9gy9svWsJmT3zHxI9cF8fPv8hqb6lLMM9JzH4PYy5Q77WNC891sW9vZi7dj0jShM+Nc07vG1Wkb6AJmK+rWkOvqTfJj74wgo/fh2IPaZ5l75JnYC9oUU2vD81lr5NYsy+OUWHPKROCD/BORs+RPolPiV1gr58YZo+wMrRPawcyj4IG949oUW2Pk5iGL4D54C+XimPPgpomj6rPle9INInPpSHBbtCra2+y39IPT5XG73o2dw9kxh8vmPuWr4NT/s+3ST+vk5iML4o7Q09bjSAPXVxhz5/aog+6SaJvuwvKz7sL8e+fNCDPfp+Kj7w9Nq9Yn+BPtSaZrwBvKU90ys1vkymoj7gnJG9OgGtPVsgsT3P1S4+ad4ZvhWM9r7baNA9AAAgvXxhUj3l0JK9vHRTPS9MBr7ImEM+4sdQPuMUPb5ZhiC+CyScvibCBrwRpT09glEpvi/d6L6iIzk88rAEv8ZtsD74MZq+Lv8ZPuTyo74qqYM9JJdnPmQ7Lz5pAEc+8fRKvq5H2b6t2F+9D3oGP36Mob4GgdW9CD2XPvwYYz47TlG+rkdhPFHam74noLG+hqdnPtLeDr9H4Vo9+MJkvSxlnb6iIzk7Jw+bvpCgvD5TloE9ehTuvS/dLD4G8CY+cazbPU3zrr5bsR++nl5Bvpf/iD64HvW9uWsJvVfKor0f9ES+A+eMOqOSsr49Cme++zpwPLPqOz6ze0K+jLn7PRxatL1yir6+Yn8hviSXf7q3QN4+v+weuw1PDz1WDoU+l27SPFN0ZL7HKaq+Njx9PeYdJzrImDu96+Kuvi/dHL6mCuY9Qj78Pnh69T3Hujg+6gQ0vRgmEz1Ke4M+3ZN/Pk1i0Dx3nGo+Rba/PrwFUr7ysLQ+OSMqvR04h77VVuy9fvvqPdCzWT2Pwn0+b/DlPaikmj4Qxzo6fGFyvuVhtT7QRFi8MQgsO24So75qTXs+G56OvZp3jD16paw8FR2ZPU5A9761pum9WmQrvrfR0L3NO448DeAVPibChj79Zcc9DHHkvuMUHb24r5O9GJW0vovbeL5XWwE+yVQpPjjWrT7QRCg+BaN6vqkTUL5E+m09ZmbCvgU0wT2lLMM81Xghvhx8kb2DwIo86gSEPWUZ4r124By8UUk9vSlcVz5pb/A8z/dDPgrXiz5a0ww+0yvVvYJRuT10tcU9F0gQPYts5z31ua4+2/mOPYY4Xr6EniU+2PDIPiSXu77+1Hg+W0JGPpT2tj0gQbU+Gi/dOynLcL2BBEW8dQIMP6wcqr073888nl65Prx0Ezvwhak91XgpvSuHyr4Wai09FmplviQovrwGgVW9xtz9PtxGkz7P1Wa+cazbvtv51r7IdoY+0QCuPmznL79JnYC7B1/cPu+n3j5kOyc+2F+CvkrqLD+oNb29NjzVvhX7mz2giQ4/eqXQvqkTQL6bVY89pgoWvhdIhD6DLwQ+Yn9ZPOpzFT2si5u96EhePuMUvb1VnzO+ZMyVvuELkzys+tw+jZeuvV4pC73BqIy+Zvekvd9PzTyrzwW+8/30vUOtlT7025e+UGuaPUKtqb0/Ne6+rIubvS0h3z0hjrW9rIuHPv8hjb1HA6i9ppukPeXQgj3/Icm+nxo/vum3L76fq+291sW1Pvgxmr4jufw7f2p0PrpJsD7gLWg+E9BUPmPuar5xG8E+j8J1u/HS/b1YqDW9309dPkI+tL6n6Ji9S8iHvg96Nr6Y3TM+Dr4gP1InMD4OnOM9pgqePvUo/L1QjZe9lPbGPBrA+73whUk+si4evhcmsz1eS6i++zpwPKg1nb5++wq+gy+QPt/gu70aL30916NwPiJsQL5gVJK9OUXHPFn1J7/Fj2m+8dIFPlKWIbyR7Uo/hHwAvkfhgj6q8Zq+O3DevUW2c76XkIM+PQqnPm3F7r0py+C9TkC7Pl66ib6Kjsi+I7k8Pj81Nr60yBa9lrLMPULPfj5MFUy98IVxPsDKab53nHo+ZYg7PvYGi76YTIE+DeDtvKabXL4Cmsg9WYY4vY/Ckb7RkYw9b/AtvqabZL7qc7E+qRPQOukmlb4pXA87veM0P11LeL6wcni+/yF9u/AWWL74MdY9q8+FPsBbML4hjtW9T6/UvbRZFb3Sb4u+zaqzvuf7ib2kTrg+YhBQPm6jib6SXLI+yjJcvjy9tr5N8za+lGUovp88nD5rCfm9PCwUPVsgyT6UhwW9E2EBv1InYD6kTsg+xY/RvS6QGL4bnp48KjqSPSuHFrygibw+gnOWPvdT4ztF2Cg+Qj7YPbivSz7TTaK9b4E0vrByWL7S3ii+QWBlPLn8Zz4tslW+X5gQv3uD/z6mCq6+UwWTPp8a074+eZg+9UrpPYY4mj7RAK69TkCTvPYGj76yDJE+93VgPHh65b0ukKA8sp2XPujZbD1m9+S7MXcHv6dXMD8kKN496GoTvrWmEb5SJzo/Dr7gPURpb735D3E+CKzUvr/sTr5ILv87rwOnPfTb1zwg0gM/aytOvgPnXD6iI0G+oIk4vrZirz2d738+CteXvjXvlL48TpE9KcuYPsWPcT0ep8g9nDNiPrG/TL1bIDm+0ZEkP2HD275seJ4+ZRlivuVhwb0Zc9u++Q9xPsNkcr5MFZy9/kNKPoof0z2nV86+c0asvuvilj0zM5e+SnsnvxsNWj8FNAG/WtM8vIant73KMgY/BaOCvf1lNz4Mccg+tDeYveY/pL4KaIa+GXOLPgPnDD6Nl6q+nxq/vQN4Az5ns1q+oUVWvQMJyj2Syz8+1xKyvgc9VT/UCcg9E/JBvhQ/Zr4tkHg+V8oSPqYKgr6Blas+rrb2vk7RETtO0bW+uI1GPU8eTj7qBKQ+A+cMvHnpJrxwPSI+orSnPVZ9Ar8r9hc+ETY8vne+n7xJncy+IY7NPmzn+z2oNXW+zaonPoPA6j0Zc4e9NIC3vCXkiz48LGy+RPptPDY8vbxO0YW+i9v4PWq8bD6mCmA/WmTLPWEyyb7vOKk+gZWzvawcSj67J+O+Jw/XPm1WlT6ezfY++u1bPuTyH7x9rjY9Qq1xPlrTkD5Kewu+WYaMvsNkqjl/2U0+w9PLvo/CJT4r9nc+XrpxPnJoyb6fqy07JQahPWznWz00gLe9odY0PEkuz733dcw+ih+Tva3YLz5B8Yu+BFYavzvfy771SqU+ysMUP1D8mD30bNY9sp1PPV3cpr3tfH89OUWbvmKhKL+BlXu+/KkpvjY8kb7BqLS9RdikvjojAj5xrI8+oUU2vsNkMj5SuOY+GCaDvR6nEL52TwC/2qyCvgUSZL7Chqc9IEGtvoy5a7y944Q+ad7Fvu7rKD5zRiQ+Y+6ivl+YmD7WNIe+hjiGvty1tD1Vn0u+c0aUu+AL777J5TU/QWD1vt/glz7GbRa/XW3FvZRlCL3Qs52+4Xo0PWZmhj6mCna+mN2TOzjWFb4cfEE9ufy3vi2yTT7RkdA+LbKRPpF+mz61ppW+i9vUvtQJML6dERE/z9X2PX77ur0cWtS+ryU8vh6F1z5GJdW9aQDLvg963j7Idr47glERvr1Slr262o8/rdivvTkjmr0GgT0+sS4uvhBY4b6itHe9QKTTvs07TrwFNBk/v+ySPnNGFL6EfMg+2T1xvqutGL6F62G+9+SBPUwVRD4g0o+9o3B9PpmZmT3Rkdy8RiVlvtqKjb3o2Vy+5q5lPuOlOz767Tu+KctgPoxKpr5wX7e9RiW1vD0KB77BF6Y8HTibvp+rBT+PU2Y/1XipPXe+jz08TqU+Di2iPhlzV724r7c+ZRlavszuSTz+1Ji9/5CevkHxYz0Urts+aW+YPno2m709m4W++u2rPGbVf77RIqu9PuidvtGRJL6fq32+o5Kyvs9mDT7dJD4/rdiLPicP1z4hH+C+heuNvqW96T4pOjI+j1MUvgbwLr4pXKs+VFIHv/gx1r0MceC+BaOqvvwY+z5bQj49CYpXvsNC7bw3iZG+vcGnPgMJ2j6kTqg+ih+fvnSTSL41zTu9cM5IPcZLpz0YJpc+ad4Bvgbwhr1/SP+9glHpPehIor4UPyw/Ckb1vXEbbb7AW0A9Nc1rPnGsjz7uWiq+rfqIP9++9j7jFN08LSEfvtQJBD9B8Zc+30+BPkhQfLw1zYO+dXHbvaK0tzx0JB8+1VZsvct/SLy28/06DeBNvb99/T1Qa5Y+b/ANvxlzy77aii2+hetRvAaBNb2PUxw+93WgPW+BtL3h6c2+CmiOvvpcyT78h1Q+UpalPmSqpD556ba+PXnovZ7NOj6KH2u+FyZTvlTjPT+mCga9o5LSPiuH9r2fq92+TfNOvWPuWr6QoLi9xLHWPobJhL4ep6y+aJFtPbivQ73OGVG82T2pPrx09z7n+yk9gZVDve18X71F2AC+/BgbPp0RNT5jXZy8SS6vPQ3gNT5/arA+SzepPsVt3L5ApM89ecfFvldbOT7qc6m+ETbwvst/Mr8pOnI954xGP5Opgj7rUYg+bcWyvvp+qr0ehbO+dQK6vupzNT1WfQ4+Z7MgP9NNBD8PC/W+juRSvl+YVD62Yi++Yn/xPuTyq75Cz5o+WfXhvvKw8L2nV2q+CBvePML1yL1okfk+zTuevcnll745Rfu+ufybvnecAr0Ab4E9UwWjvp88PD7iWAc+JlPhPn/Znb1SuFg/LbILP0Rpz70YBJa9bcU2vpFcXr0Pena+Lv/pPhniwD7ysKC9u7gNu5aQf75lqgA9A+e8PbuWED45tEg8zvd7Pu7Jtz7uWgo+KqnzvqMBbL7/kIY+NO/YvszuCb40EQa+oiM5PeSDDr6uJXw+PXnsPjarbj7DZBi/KO0VvsgHvb4FNCm+ZDuPPSlcET8fYzo/ImwKvyDSFb8rhx4+L0wmvW3Fvj7J5Vc+ejYru200UL6lvZE9B18iv/Mfsj3ix7i9KjqSPdVWVL6JsCk+KcvQvcX+2j7oaiu9QWCRPqjGSzy7ljA+HHw5PsRCrb72l+09V1tRvj7o+b36XK29TmKQvI7kwj0QWAm+AACgPXuDBb8DeKM+oWeXvrfR7D6WshY/XimLvas+1z1E+i2+UPwYPLRZnT4gQcE94seIvXGsi7sCmoi+guIHvVuxBz61pgk+fvsKvwdf+L2+n5o9zF2nvg1PFz7S3mC+sVA3v8GogD4xd809m1XLPvJBb72yDDO/VONJP3npwj694yS+XdzuPktZBrqZmaW+oBoPPSxDJL6Pwh0+arx8Pr6f6r3OiEY/+u2bvWPu6r2VQ0u9Xrq5vtcScj6rzxW+lUPXvoC3AL62Yo89bqNZPk8eRj4736+9dXEjPgN4uz3rUTg7b/CFvcSxTr2wcgq/PnmQPlkXn75Qa6q9c0bkvTar5j6PwgW/tMiKPrlrib6rPmc+dXGPvv7UiD08vVq+z/fLPkFgXT4TYYM8HFqgvhBYOT4GgZE+wMqtvglo8r4XSPi+ZMzdPF+YTD02q06+o5IyPgpGsT7jNro+l/9wvb6fWj1xG4U+iUFQPiv2gz7cRsM9sb8Kv30d0L7Nqg89v32ZPibCHr5pb5A+s+pzvRcmyz7LECc+uWuZPYJRWb6UZbg9oiO5OqWb9L3UCWg89NvXvEoMhj5uo1k+JJdPPkYlyb4Zcyc+IbCCviV1Sr6xv5i+eHr5Pldbjb735DE+arzMPsEXpr0klzc+kxjQPgxxBD8/xuS+Nqsevk7RcT34MYo+wai4PgaBH7/021c8y38Kv8KG170hjn0+UwULPm6jjT5NhL2+GsANv8nlB75E+kW+xEINPd++4r4Ovog+Gw3QvXKKvr3V5wq9O045PpvEoDxMFbw9KH6sPi5uDT8o7RW+tmJvPjOi9D3vOLG+ObROv4bJhL2BlQW/cRsNvdhfrj4XJvO9HOt6vpXUab6nV0q7rdj/PZAPCj/snrA+UI2XPQWjAj7Qs5k+5IMuvuHp9b77OnA9W7E1v/KwFL8Ab4E8zTvuPcqhnT4V+6u+kX47Py7/Qb7TTSo+aJGBPtV4YT5Diw6/002yvaYKdj6YTHW+WKgdvrlrkb6iRRa9FftTPsL1KL11Ajo+UUk9vV92371z13I+xY9hPg6+eD64jY6+C7VuPtzX1b7TTcq+TtEdP9Y0nz6vlAU9jZduPF4pcz7sLxs9rIv7vkymaj2siys+mnf4PvypcbuC4l8+16NYPpaQsz65/G++Ad4aPsNkcr4aUTK+2ax6PeJYx76/fe29bcXOPdBEWD2Nl86+p1cAv+CcCb4r9re9bHgMPx9jFj5NhA0+kxhkvW6j5T6lLAO+RwOYPh6nsD4Q6Y8+4C3gPdjw5L5B8Ts+ke0Uv1n1Ib5JnYC9O3DWPtEAmj6U9l6+TDeJO7pJTD1CrXm+ZRnSPjkj1r5TdGS+GeJgvlYOTb4kl5c+cM4wPqrxmj6uR/U+ZvfkvPgxZjw8vfa+ysO2vhgmk75TdIS+ih9Dvn/ZCT9ZFz8+GsBrvj5X3z6WsoQ+I7k8vV+YPD4tsp08yAcVPuF69L2BlSM9sgyFvtejUL7Umga9Lv9xPiEfFL2kTuS+jnXBPWlvmD4kl6890t4uP7pJiD6aCP++Y+6qvp2APj5RSVW+JeSDvFTjDb+ZKj4/pb3Bu3lYjD5gVCI+Dr7UPgTF074tkGi+vjAFv0aUsr75D2k+nYDmPXKKgr4zM1M9ryVMPuTyL75liOM9S1nqPsQgtL5ApN870t44PuJYZz4pXA89T6+4vvRs+j5FR9I9kX7bPUwVDL3o2by+MQisu+m3L73/so++VTBKPjOisD60yKY9WfVpPn77ED/BqBw+Q4t0Pg8LtTzixxS/eemivojSxr7Sb6+9FD8evgskWL6pguE9mneHPyegiTzoSDY+OgFNPPfk/b4ldUI/3ZMFvwN4mz14C6y+DwsVvn9I/z3Umn6+BMXfvfH0nr702yc//BjzvX9qgD5ILv87FR3ZPvdT5771uZa+1xIavuaubT7xY+w99pcdvc/V5j6VQ9s9LNSavMe6KD4PeiY+G3xpPkOLTL6MSs4+8BYqv0LP4j7mHac7RbbbPo/CdTvaGyS+JQbBvVTjfT6TqZq+Qj7oPLUVe7w3+Ia+QBMNPxxauL5RSRm/LSFfvSCw2r6BlRs+GJWovj55qL2fq00+yeXvPbuWtD7NOxo/I9uZPS6QIDsOvnC+JlM9PkVHcr1Qjd8+HqdoPNXnAr6Xbhq+XwcuPgaB1byL2xY//tR4vOY/BD6d72c+Qq1Bvp3v377jpZs6gZXHPgfOsT7ysDC+yjK0veYdn74lBpm+FR3JPiNKU76pgp2+SL8VvjF3bT0AAKA9VOMfv1N0Gr86kqu93+AXv/UorD3eArk+rIvLPn/ZrT5YOfQ+EoMIviGOdT156RQ/jzFXPsSxqr5oIrA+6SY7vx4Wvr4lBjm+zTsuvm/wGb/S3ki+L0wsPx/0kD6dgIq+orRHPnh6pT7/sps9w0LJPqZ5l70+eRY/0ERIPkHxE74Urk2/yJg7vdmser7h6aU9SFCgvnJoVT/KoS2+I7mQvrx0jz6wcgC+FYxqPpJcHj2eXrk9zTsWvzLmXj6b5qW+ns2uvgskVj/AWyC+Bz23vgAAaL68dFM+8kH7voxKcj5W7He+VTBcv0+v1L7BF74+fvs+vw6cmz6I9JM+Nc3/Pt0kdj441k+/xf6yPbn8pz2utqI9duCMvSJsKL4W2f6+KTrKPovb3L6wckg+ONYtvi7/wT2bVTc+iPSrvVXBmL2utrK+UicMP6CJsLseFqo+O3CuvvAWQL5hwyO+bOe7PTSAN7tWfS67FYyiPiO5JL4yVQC+ONZlvtGR3L1Eads+0t7QPqvPDT4ldYY+P8YKv3uDgz46Ab2+SQwgP99Pbb4qGJm+orRnPp3vk77zjnO+rraiPbIMWb4juVw9iUHwPTF3BT/JVK0+PQrnvgbwFr+JsEm+R3IZvfaXob7WVgQ+FtmuPSSXLz5euok+NBG2PZYhbj6ad5w+orSnPRueBD/RAK69kX4nP+tReL29wcs+6pXGvoeFpj4i/Ya9B87ZPBZqnT04Z/Q+CfkIvhsNkL0GgQE/TtGVPkaUPr7BOUs+S1mWPfJBGT9tNLQ+HqcMvyPbkb7F/rq+zcwMvyQooj5liHs+HOsiPrdAAjxQ/DC++DFGPgxxbD2utlo+owEMPoSeC7/fvoo+UwWvPuAtLD/x9J4+DHG0PsZLx72YTH2+V8ogP30d9L4Wai2+HThPvszusb5O0SG+eHqlPuLHIL7fT40+QBOBvluxs75d3Mo+mLuyvuwvk75YOaQ+awl5PRPywb3UmpY94zbOPqZ5B70Ab0E+0ESkviGOPb4xCBy+EOkXvYSejb2VQ/O+e/IwvWUZwj3gnI2+vp/ivupz1T2ynZ89SFBoP/fksT0T8rE9AitnvU+vxD2qYNS8z/eDvrgeBb9NhJ29pHCNPnqlDD0ep6g+DJOZPV1txb7QRFA/EhRNv1BrCr4hH/S9DHFMvaJFGj8yVVA+mSq4vf7UxD71SgE+2oqlvqD4mb7whWm9DU+PviV1yr7njAQ/nl5xPhbZNr/sLxs+Kqk3v9Mr0b6L20C+BTTxvVFJ2b7u64g+n6u9vQN4Nz8mwoY7s3vyu2KhVjx1As4+JeSrvrfRqL5O0QG+bHiGPi0hJ76WISa+jZcAvw4t0j3x0s09OUUjP/AW2D19rn6+QfHLPi5uJT+C4o++WYYwvtEAzj2Th2U96NmcPh4WOj4N4IU+xLGSvjJVoD0qqVO9hA2nPjeJIb68BSi/4zZ6Pjy97j4qOqI+k6kivpF+u7xaZIu+dk+aPlZ9fr6BlUu+ObRovl1tZb0i/Vg/ad6xvL99Iz+wchC+Qs+2PSxDjD6jAYy9GXNXu+0N5j6pEzC+wagku4EE0T4T0CQ/ke18Pu7rOD6GOMK+Y10sviGOdTw/xsC+E9DMPv32rT67lvQ+2IGvPhnigD4lBoG9OgE9vtNNpj5nRGk9ZaqYPmKhQr9euvE+L0yKvqyL2z1sePq8AiuHvVdbOT7eAtk+4XqIPgFNDD+h1ow+vHSTO+SD3r3RIhU/nDMcPwTFDT+z6sO+ak3DPdNNwr3arGI+WKgJP13cgj7oSDa+EMfaPv+Qzr34Maa8p+hIvtjwgz8079g+utpyPkfhij2LbK8+kjqFPrDh6T7k8i8+YhAgvp0RpbvxY+w9XroHP5wR5T18YSY/G54evqut1D71KFS+MCpnP0kMvr5WDv29Gw0YPphMCT+q8RI9UPyMvmWIzz7dk0c9gQSZPl5LqD21FZ++pN/uPkfhKj+Mufc+5PKnPh6nqD3TTVo+002ivRiVAL9vgaw+yeVHvvd1UD7Aylm+XP7PPgbwpj6bVfs+4lhXvqD48T3sL0M+TkAzvt0kLr7V5+o8cvmfPbIM8b3Huig+UpYhvQIrB77IB5k+Yn8JP34dkD7XEkq+UUkNPhUdKb4XJtO96pWyOgWjqr68dHu+rPrsPhxaxL2AJiI9dy39PtCzeb4IrAS+4ellPvmgtz2Atxw/rkdJvjvfoz54Cxy/tFmVPUdyCb+xUMO+xf6yPNzX7T4OLVI+wvWwPq5HkT5eus0+XW2FPKrxwj1rKwa+liGSvi6QLD/EsS68oImsPiO5Ij9+++I+zTt0PzjWRb6Enp298kHPvhWMaj2Muf8+j8LRvs071r7qc5U+WmTTPnh6Jb5d3Ba+WfU5u1HaM763QCK+RdigvfOO470zxKE+r5QPPwBvUb4u/+E++8uKvn2uOD87cB4/2qwav7pJFD7AygE9XwcWPmlv8LyL/cU9DeChvuYdJz6VQ0s+gy9svfOOkz65a0U/lUNpP48xqL9liMc+ILCyvjXNV7+d7z8/76dmvdNNMj6Enh8/91NjvtNNkj7aiow/zcwCv30/Tb61pqI/Xdx2vt5xyj1n1Rk/pnmHPLivI73tDZ69V1sZvu0NDL8DeI++5q7lPeviqr7aG2Y/zMxsvbUVW70hH4A+7ziVvakToL7tfGe+9bm2PhWM7r7LEIe8IEGhveqVAj9p3r0+PnkGP+pzNb1liCM/yxBHOycP577swI0+fvvqPTarnj4OnKM+PQpHPkCkMT9tVn28KO2NPbFQ6z1ZF7c9tabtPp888L4g0m88RPqhPqHWND0V+ys9NV6lP11tJT6AJhq+mSqgPhX7h74ehSu9TfOGPioYDT4nMQg93NeRvVWfa728BZ6+PQqTvrn8VT9uozG+TmKAvb8OBj/RAH6+XI9CvuhqEz4VHZE+Qs/uPj2bRT4SFP+9Tx4OPjOiTL7Aymk+wTmLPlUwXj/u60g+M6KUPgfOET+ezSo9qRO4Pohjbb4XSDK/UPzcPg96Rj5dbaU+dy2RPv7UGD0G8D6+2/kuPiLb+bsZc8u+t9GUvkXYoL3u60C9m1XfPHBfLz4TYeM96nMbP7WmpT7mHbc+B18CP1KW4T7kg+K+9bkqvs6IYr7yQe+9kX47PfH0Qj48LIS9wTnvvgdfeL1tNPg+HHyxPbgeVT7wFhC+3gJhPr1SZj5O0R8/YhB4veLHoD4c6yo+Gi8rPyZT9b1oIjy+9+QHPwpGlT7Idg6/JzHUPjVeej7baGi+3ZM1P9LehD7b+f48ImwAvr6fQj7VeFG+NV4qvu5aQjzNqts+exSOPtV4+b2SXCY+5/sJPhzrjr524PQ+8x8Ov8NCbb5Ivy0+0ZHkPvOOU7yfPDQ+3EYLPgyTGb7Lf4Q+B1+EvoQNJ74ofrg+jQasPlKWIbxR2ps+CySoPTeJcT7WNLM+A+ccPggbPr+vJQI//yGpPtxGC7+1pnk9yqElPfs6ID43iVG/eja7Pm/wbT59HVA+sp3DPpLLrz6O5N6+JJevPR3J9b3LEAk/E2F7voMvZL4Ab4E76EgOPjlFwz662ko92hu8vEhQ4D5okQc/p1emPrq4Tb05RTc+i/0FPptVgz6RXHY+bOfjPhlR2jy1pgE+duAmPyEfLD59HZi9woZ/vt9PzbxX7C8/gy+cveSDHD+qYIS9hA0ZPwHelj441vU9BaNyvq8Dl723QEI9Ne80P1rTHD1j7jq9liFePtZWmD74whA/RUe6PgUSkD6V1ME+AgnqPhDHsr5IvxW+N/hCOyBBMT7qcw0+CKwyv8e6OLyk35q+LGUZvkcDzD6utgQ/fNBTPlUwKrymeV8+F7eJPjEIAj+bVRk/dk/SPqNwXT6WkHe+zaoTv5hMXb7RABa+rBw6Pi/dqL4zM4s+61E4vCO5dD4y5q4+3SQUP6foKD3x9Ay/MLtXP/mgf75v8J0+HFp8vnuD/z5++zo8qz6LPqIjmT4K12O9PujZOm6j9T5/2X095PLrvjXNYz6nV6a+GJWUPNY02z6Uh4U9ih9DPeaufb4xCMg+oPgRPaROeD5cjwa/u5b0PnKKlr6/7D490LOZvu0NFr4G8FY9HcmRvnL5Pz4Zc1e9OgHNPf8hoT7EQo0+exQOvwPn7D7XEgo+3nGKvI7kGr46kl0/Y+4ivjQRhj4IG1Y+ukmMvEVHED8LJMi9arwUParx9j4T8jm+liGOPI0GOD+L21C+fa7CPs6Iwr4c6+I8BTTRvjC7Zz524IA+lGWMPg8LRT5gVHK+7XyPvscper5E2Gg+yqGZvq8D57syVeC9eccBPp888D7aiu09aQAfvuELpz6R7Ry+Itt5OxDpV733dWC8EOkxP1sgQTyyDDk++zqwvCQonr7V51I+sVCnPsrD3r43GuQ+exS+PZp3CD+fqy2+gQRlPgAAyL5+jAG+kxhkveF6bj/whXk+0SK/vrN7uj6PMVe99Gx2vYofO79/anw9SL+tPq1pxr4jSgu+caxrPgpGpT2Hhdq8m8ToPiuHpj2dEa0+gnPGPiL9Vj5v8KW9V1sJvs07nj5ApI8993UuvwyTUb4wKhE+IY61vM9mxb4+6Ok9e4OXPvaXJb5tNNg+NIAvPh3JXT4CCfo+DwvhvmBUqr6MuUs9OGeEPW6jATxeKUs7TkCTvIlB3D7r4j4+e4OLPu5acj7Ese49A3jfPpkq2Lyrrdg8ZmbaPgFNhL61pju/7C+TPpjduz5UUn++nxo/vik6Vr8TYVM+Udo7PqdX3j6UZUg+pnnTPqg1Ib/fvk49YOVQu4C3ID8sQ7y9GATOPg6+ML2QoLg9wTmDPcX+eD8+6Am/F7fROSbCBr0EVg69wReiPldbFb85I7q9gy/8PjF3nb3fT1W+cRsFvtZWnD3ecSI+s3vyucbcbb5TdLw+EaWpPl4p5z4zMzM+2T3RPrG/LL4r9ge+6SY3P8lUkT0pXBm/1lY0P2kAL72kTnA+lPZuvkkuP76pgnE9SC77Pk8eBj9j7pY+QBPhPYcWaT75D4G+vjDpvo51wT1K6sw+kjoFv9QJCL3S3gY/FYxKPkFggT4xCKw+q614vsPTDz9Sljm+/tR4vYLi9z3BOXs+v+w2PtY0Hz7D0ys8rWl+Pm6job3XEvK8rfoMvtobnD2vA+e70SIzvldbJ79CPtg96+JMP0aU7j4hH/S6MJmaPlZ9Jj7DQrE+Z0QJPfwYkz64HiG/s+qzPpOHdb7F/rq+WYZCPyO5yD4VjCo9XrpRvk+N/z7DZJ6+PE4xvov9oT7sL/u9ejZbvkmdADtAguo+Yn9jP+0N2r7qcwU+6EgmPqutwL6ZKoC+/rLbPkI+2D0T0JA+bVapvh/0rL0wmUq95h1PPsbc1T7Hug4/GsApvzAqIT5uEpc+WtOEPrpJFD9wPSo+HFpcPnh6rb42PPU+YFTyPRDpt7yadzy+c9eSvBueNr5JLmc+e4NnPhueor6lvQ8/dJNQvi0hrz55WGi9idK2vvrtGz49Coc+O3BGPmWIAz5xG9099NsvPhBYWT5g5Wg+jLkjPg3gzb2VQ5s9ne+vPn9qoL46knO+h4WGPmq8tDxQa3K+rPpcPU8edr0aUZY+yeVPPm4Soz6WIe6+guLvvno2Jz+jkq6+h4VivmdEab0HX4I/ZDu/vX9IX72DwJo+DAK7PvVKiT39ZZM+uydPPe5axr5SJ5i+YTIxP2q8ND6jAS6/jzGrvvaXIz+uR8m+cmgpvlHalz4hHyQ+hVpLvl8Hfj4BvPk+8dJtPYlBIL0YlaC+0yvFPh9j3j3AW3g+PlcHP1UwCj4TYXu+yVQ5vmNdXDxqK34+f2rQPmEyVTzctei+E/IJvtNNYj3UCaw+847jPmznnz7DQuk+bhKrPkCkl764r0u+/KnxPHUCyj6CUQk/fh2DP5wzar6aCPu9c0ZcPnctIb7P97c+rWkOPuLHiD4MAhU/SzdpPZf/lL6w4a0+toQcPgG8BTzecfI+coqOvQrXQ74i21k9gZUzPlTjZT3Sby8+jEoKvU3zbr0ep6y+rWkWP94CKT1xG4m+0QB4P9jw+D64HqW9uyefvY0ovT1Ke3O+AG9hPlK48j4DCZI+b/Advthf0j48vf4+JQbBPbRZnT6kcI0+76cGvzy9Mj6hRdY9m8QQPzy9Cj6EngU+dXGHPlkXgz4FEhQ8ne/HvfHSLz9rCTk9arzQPl+YzL3oakM+/7IbPiPbGT5O0ak+5h2LPixlQb6yDAm+GASevn0dwD5Z9Zm9G56mPhsNwD0+6Om+lIclPlInLj/dk8O+E9A8Pmb3pD0Xt9G9rrbOvqYKsj7RAO49nYDWPXvyMDuDL/w9kssTv1YOgT441gU95dBiPu7r0D0juXw8BvCGPkkMGr7rURi+Z7NCP0LPlj6V1Lk9EaWtPgHerr5CPug8+aDXPcDKMT4noMW+pHBFPqTfDD9gds+82/mmvmlvkD5H4TI+uK8DveHpJT6J0ha+sp1fvmpN7z7jNgS/UidgvcL15L5/SD89f0hnPgxxbD1bsb+73EbHvukmKT4Urn8+rfqsvT7oyb1MFRY//fYdPiL9sj4hH6w+j8LhPuVhYb2Nl26+2qwKvkFgXT6GODY+ufwvPinLcD3BFz4+PE6xPp3vB73qcwU/iNK6vmDlIL6J0g4/O993PlMFIz5TdJS+DJMpPLWmpT42q/68AU3EPGIQqD6jkhK+xm2MPqD4kb2bVY+9k6mSPYXr+T6Hp5c8Gw3IPn/Zfb1Ke3u+caybPcQgcD4wKnG+whcIP5tV5z6Gp7e++n4CPiZT7T6SXBC/DALvvgIrB72X/5C9YOViP4XrcT5j7uI+f9l1Pum3hz4+6BG+9bnavp8av72utuK8zF2bvYXrzT6TGA6/HOssP2ua776jko4+tvNtPjeJCT9Zhsy+H/TkPn6MmT1Eabu+Vn1uPtEiGz3F/rK8PE6FPktZNr40EdY+/rL7PY2Xbj3PZqE+cF+3vuVhBT9MFbQ+Qxz7Pch2nr1GlHY8ufxnvQBvab7TK0W+pnmzvru4FT+Sy+M+O3BuPZyihz77yzY+WYZYvTAqlT6Xbno+HoWrPMPTC72utkI9FfvDPnh6Pb7njMg9DJNhvhX7h74DeIs9M6LkPpp3oD7kFAu/f9mtPqvPAz8c6xq/s3tCvjarvr3DZDK+UUkdOWDlGD74MbY+K/YjPzarKL82PM09oIkYPgg9ET+opDY+HOuSPSL9mj6iIy8/kjqxPsX+0j2GySS+Urg+vgRWTj8zM6M92PB0PDarvr77OtA9cooWPsKGH76Zuxa6Dwv1PXBflz4VHaE++aDnPNXnar5nRIm+/IeMPhSuBz+I0t45oWdTvpFc/rtfmDS+pHA9vWIQyD7FjyM/w0JFPmq8dLxsCYG+L0wYP3o2Q76h1pg+v+yOPX0dYL4VHSk/vON0vgWjUj10kyo/4XrYPlTjtb1aZCc/QBMDP8e6mD20N2g+s+ozPQPnrD0D54w6WKj1vBX7yzsA3mK+MlUqP9zXgbtrmje/RbaHvsL1lD61FWM/PlePPrEubr0dOMe9+lwtPthfir73dew+8IXJu5F+2z5rCRM/6EjuvItsh74SgyC9e/KwOt++DrzC9RC+caxjPhrAmzzjFN08Iv2iPv1lnz4xd70+RgNovpmZiT6ZKng9QKQvvpT2Pj8GEgw+XW31PsRCqT5vgdC+tvMlPltCjj3uyTM+JlOVvYbJDD7TTaK9oUVuPh3JlT7f4Cs+LSGfPOAtUL24HsU+xykyPvOOC75rCRE++u2DvkHxsz5E+v2+HcnlvqZ5k75okU0+oUVqPw96lr4QWDm9pnmHPX0/lb3eAum9aJEVPt9PbT5+jAk+rrZivKOS/j43+KI+3+CnPgwCGz4Jiqs+PE4Pv5I6Ob5nRKE+K2XZPPkPGb4PejY+gy/QPmiRjT7o2Qy9jQYoPiO5nD662p4+Snu3PpI6Yb5Z9Qk+WKiVPr4wWb1Eaa+8tYR8PKfoAD7aiv29BaNMPxDpy75YqLW8x7pQPhbZjb9IUMw94XoUPhlROj1seJY+Ad6Gvu0NNj799hE/RiUNPjJVwD6opM69ZmaivpjdKz95WFi+BFauvUoMgj15WKg+KH6cPe0NHr2n6FA+lpDPPZduxj6X/xC+n6sNv3eckj5YOaQ9NquOPrUVQ759P/U+GARevrDh2T3dk8c+D3oevm/wXT6opCY+HTgHPXgLVD5dS8Q+YhDIvWNdnLzvODU+dJMUP8IXir4hH3S+eVgaP3UC2r3BOUO+zTsiPwrXozsy5gY+h4WSPmB2MT+mm6Q9JCgcv3EboT69wYe9FftTvv32hT0kKKI+jnUNv08eDD+fq/09M8ShPcZL+z48LLy+liEGPqWb9D1eKb8+NxrgPpHt2D61hFy/6nO9vnKKLD/OiJo+gXPyPnnpJjwWah2+sVCPPgKacD58YQq+X5iAPm1WBb4CK0c+rwOnvPs6eD77yw69HhYKPnSTrD5+jJG+ak2zviXkw7xMpiI+UwUzvrgeZT1Z9Tc/bOervZdusj0RpT2+Ne8YvZ5e+b0aL309W0LePRgE1r0bfHk+NV6avRiVRD4NT/M+NV76POLHIL5wPYo8s3vyu5hMqb63QCo+c9eCvRbZDj5TBZe+5q7FvpduQj7c1wE9XwcOPXbgdL4tspG+eVgQvn0/ZT6BlbO9yVQzP4R8sD4VHUE+7Q2+OiZT8T5WfW69hsmwPrbzLb8hsA4/BvAmPsSxrj4uboe+R+GqPrFQlz4V+5u9yeWLvgFNsD4wKqm8HHyBvdbFbTzUmga9C7XmPcNkqr1g5aQ+2qyGvmIQkD4Waq2+0m8fvzvfZz7DZJq9bTRwPv1loz7vyaM9nxodP+hqPz8DCSq9cvmfPiDSLz1gdo+9TmKQPOHpVb7UmpY91sWVPkYlRT6QoBi9SnuPvg3gXb5bQma+Iv1uvq5HYbs41uU+D3ouv7ZiFz6I9HM+xY8RPzeJQb6pE5A+klw+PohjFT/TvAu+ryXoPn9Ix77Idka+M6IkPnNG9L1O0SG+QKTfPNJv771tVkE/ne+LPmbV5zwFNNW+rWmiPoJzpj06AUc/mEzNPlN02L578pC+93Uovo7kyj4W2V6+L91kPTJVsDwep6g8UwXzPRNhkz2+MBE+846PvtLe4D3qlda+2PCEPoeFwj56pag+CKxkPliooT7cRgs+f9lNvh6F6z2PwvE+TWLgvQBvAbzjFD295q4lPgyTtT4mU8U9lpD/vX0dIL/aG+g+NBEYP/AWzD5iECg+DU8/vm+BlL6gGg0/Z7O2vicxmD3GS/c9bjQMv5wR5bzLEFU/E2HnPl8H7r21pmk+ZKq0PmsrJr4Z4jg92/lGPrByFD8f9Jw9y3/IvRrAyz25aw0/A3invlg5XL7Esao+YHbPvfRsoj7gLRC9B84JPh6n2D7JVJE9dLV1PYAmgj27lhC8h4W6vt/gFb++DvQ+Iv2qvu+nxjxliGM8Y11kvqfovD6281U+ETZUPjQRlj0LJIi+H2MePphMLb56Ngs+GeKYPc4ZMT3uWkK+7zgJP+M2Gj2NBnA8pSx7vjwspL5GlEa+aW/0Pqs+Tz5nswo+Dr7wPb6fxj7G3NU+s3vyPVpkO7yJ0ga+MJlyvseY6z3qBFS+TDeJvT/GPD2GyeQ+pgpePixDXD55WKQ+5dCGvsqhRb6vA+c68x9SvYvbsL5j7so+oiNRPu5akj5qTfM7xtzlPhe3KT6FWps+WBfzvgyTAb/mPyS+uknoPpSHBbzIdo695/sxvrPqCz6ynRc+S8gXvsnlP72si6s9fT+FvrEubj6opEY+rrY0v8gHJT7iWB++Nqu+vCSXsz4j27m8vjARPsxd672Zmam9MLvnvE7Rmb7OGUk+OpKXPsEXbj4CKwM/5h2fPmBU3r4gQfE7o5IMP0TYcD2SOqE+5PK7Pmq8lL3swI2+yAe9vSGOlT2BBP0+000qPioYdT3uWoK82/levY2XPD/GbTS+0SJbPgBvQT5yaNE+93XMPjAqxT7h6XU+W7EJvz0K3747338+CtfTPtO8sz3zH1K+T6+8vtv5Rj72lx093nFiPtEiEz+kcAW+vjCJvbZi/zwqGJW9qmAMPgUS6D55WE6/GXMnvnL5777baBA+RpR2PTf48j6sHFq9I0q3Pov9hT5tNFC/cF+nvbuWwD0SFO8+c9d6PjOiND0B3rY+jzH7Ps9mZb6XbuK9Imy4vGB2iz44ZxY/INJvPFpk+72SOp2+vAUaPqYKVr6CUUG+WfVpvhSuQT8D58w9PzWKPi/d0D6fq6U+zaq7vjXNKz8IPRc/2T0Jvrx0K745RSe+Vn2aPkRpDz20N3i8Yn9pPr3Blzyt+oy9Ne8uP+YdVz4HPVM+Imx4vlD8jD6fGpc+UidgvuyeuL6lLIO+07zjPdJvnz7r4nY9EOk3vYAmKj61Fau9rwMHvSGOtb3AW7A+9UqJPhxa9D64jSa+YHafPa1pfr3k8jc+EOm3uxX7O77x0vU+w9OLPUMcCz+xLuY+7J50viSXv7wPeuK+xLEePrKdpz4OLcI9GlGOPliodb2V1BE+odbAPst/HL8D54y84C1QPSuHbD980EM+mneEPixDfL3VeGE+jLmLvSZTxbwukKg+gQTlvf329b2HFu0+Dr7QPdcSCj6UhwU8TYS9PVFJrT7lYQG9MQiEPhKDVj+946C+guJ3PtLeID1eKeM+Qj4wPwc9v75fmHy+aiv2PRX7s75yaLm+BvCWvZ5eJT8tIe8+Hqesvg3g8b6cM46+Lv+hPG3Fuj42q7699NujPptVNz6hRfY976cevtO8Iz2vA2e7x5h7vsDKOb5m9yS+xCDAve845b5vgeQ92qzGPr99tT6SOqk+3bUkvrUVt77+Q2K++Q9pPfvLkj7fvk4+YqHmvZ88HD4QWCm+5dAivT55OD3ChuM+pgoGPq3Yzz7TvNO+ryXAPocW+b1qTVu+pnkDPxx8kb1aZEM+C7WGvdXnar6R7Yg+sHJIvb99Cb9tNH4/wMppvuf7WT4D58S+YTKlPRzrAr799g+/K2VJPrTIpj6si/8+woZnPZHtZD6SOim+Iv2GPuTyZz4noPk9oPgHvzEIJD43iSE9RbZDvkw3D789Ci8+8fSKPu+nRj4+eQi+fNBbvnL5fz7sL8M+8x8WP+5agj0r9pc7sOEpPUFg5bzwFog9/tQoPitl6T3f4IM+Nqu+PJRl+D3D07s9ZtVXPioYmb6dgBq/kxh8PuY/lD4j24U+ZMzdPnuD8z4hH+Q9rBw6PSJsBj/Chuc+46Ubu5m7Fr4u/6G8LEPMvb/sBj7Qsym/wFvUvo8xdz4VjNq9YHYFP2B2jz4cWjw+CWh6PkwVdD4sZZk8mSq4PclUCb6PMaM+WYbove7rwLtZhoy+EMc6PVFJ8b5/alS+q61AvjlFhz19Pw8/MuZGPuf7Wb6V1Mm8XkukPjxOiT5NhIG+2F+KPvs6yD5kOyU/PL0SvZrmWz+bxA6/mZkhvtBEvD5ZF7e993VgPtO8k70ZUTo9vAUiPu18mz7fvu69MCqJPnJooT0Xt1E3iGPNvR04Fz7whSm9nzx8Pitl8T6xLq68DU+vPqIjLz/aG4w9Di1yvlfKcj2ZmYk9FYzaPZF+U74YBBS/wFvwPV5LLr90taW98WNsPk3zZj6w4R0/SQzCvQU00T28dBO7eceVvt2TJz78GOs+g8CGPuM2jj5O0Sm+xtyZPiEfFL3mHQ2/kxh8vpf/UD05I9o+sb98Ppjdlz6X/7C+WmSfPvRshj2GySq/v339veMUpT7BOYc+dLUZPyxDRL5z18a+yJi7vOY/pD60N5w+rrYWPxZqPb6KH2M8yVTFPo2Xbrz2KJy+CKzMPa5HYTz+Q5Y+YqE+vqW91b7BORs+sgypPpmZeT60yLK+8kEXPl+YrL1SuI4+p+jovUOLXL7u64y+4xTtPV1tlb7NOz6+J6AlPyo6ij5lGeK7gZULPkW28z1d3H4+CmiCPQMJEj6F69m+PuiBvnecIjxB8b8+FR1JvIv9oT4+V4+++n46vkwVDL0pXB8+5/upPEkus76DwEo8AADMPk+vfD+iIxc/t0CSPm1WTz8VjPI+7loiP+wvl75Dixi/yHaGPnEbvb29Uoq+mN3rPnSTlL7baPS+KhjlvfP9pL6KjkQ9iPTrPR/0rD2X/9S+XdyqPiL9Fj4KRp0+lPb6PujZuD4LtQ6+wvXoPT0K9741zZu+a5oHvvYGfz77OlA9CBuuPbsnoz76fp6+CkYVvkCCKj5LWdq+UpaRPXh6NT/UCTC+RUe6Po51MT4r9le+fa40P4R8gL7tfP8+uWvpPYnSkr49Cuc9TKZivmgA7z2t2Cu/GlGavNGRsD4YJgc/JXUCvZ88pD59HeQ+1laIvnPX6j6QD/o81XjVvslUCT/02xE/CYp3vm6jwb5XygQ/tDd4vUtZdj5NhLE+rByqvjMzcz7rURC++8vevWEymT5oImw8kKCcPoGVQz3gLZC58h9yvoJRBz+MuZ++iGPdPRiVtL1qTeO9tvNFvgPnvL0l5I++f2oCP9GRdL5Z9bm9z/ebPtjwlD7PZt2+nzwaP+f76T1RSSG/CBuCPoofy74bnqI+dk+WvgmKIz9QjcM+aJF9Puf7qbvEILg+ZaoIPm/wXT4pOsa+pgrGPAbwNj3dk/c9qMYBPwrXIzotIZ89nDMCPZI64b3DZKK+H2PuvXZPJj4py3i+s3syPW+BvD4Qx7q6ayuiPoPAGr7+QxI+DHGsPPCFEb/3dWC8gQR9PjY8VT7F/tK907yPPqFnpz4fY+681jRvvImw4T3NzCw9woYdP3Qk/75fmPw+oPiBPclUQTzb+f693STGvTLmLj6pghE9FD/GOhWMEL/8h+A+OSPKPC0hB75X7Ce+QfGTPhdIULz/kAK/AABYPkATrT7cRrM+tmKTPt4CWT49m1U+DU+vvXA9nr6aCAm/ibDJPn0d0D5SliE+UrgOPsGoZL0HX+g++DGGvh3JAb/dJFY+rdi7PuauhT1DHEs+xLEuvDC7l70Wag292IFRPx6nnL7Rkaw9woaDvlYOgb5p3tU+0t7cPocWCb5Wfe49cM7IPRHHCj7TTQI+iNLeuUtZkr6/fR08O98xP36M6T0r9t8+LGUhvhbZLj2cEW2+Jw8zvrUVe75Ftns/ary0PGB2wz4VHZ0+NV7aPQ96NjyHFp0+TYSxvvVKOz8rh7Y99+SBvXxh4j2xLk69AitHPyZT9b1uEgu+XilrvZT2lj3uyTu+nKIDvwG89b3aG9g+0t6IvgpGDb7zjns+2c73vPgxZjuDwMo87C/bPYAmnr735Ek+PCxEPvW5or4BTbg+pSxLvjF3tT6DL1Q+rkehvn0/9b1Ke88+wFsgvlz+1z7G3PU+Rdicvg+ch77Qs0G+NhrsPhQ/nj7wFpi9ETbMvccpvj4c62I7xW30vOAL7742PP29PCw2Pxuevj62hCy/EFgZvVdbsT38GAM+xLEeP7ByaD2Bc16+5T98PpCgrD7uWkI8ih+TviegibrnjB4/U3QKv9Cz2b5Q/Ni8CBuSPlmGBD/hepS+Vg5tvUHxwz6LbI8+YqHOPj2bVbwA3uK9JeS3PmZmHr/VeGm8HOtyPoY44j4mwiY+nDO+vu7JYz4Z4ni9s+o7PuJYuz4NT+88XP5zPgIrJz1JnWg+mncEPuf72T58YRI9V8qyPvkPGb7mrg0+4zbqvibC0j6Y3aM9+MIEvbQ36D2aCMu9taZpvk8e2r7QRCC/8BbgPrN7ID+vlFW+nxrvPYjS/r2pgoW+toTMPWPuij1Ftps+hjh2vl+Y3D5jXSy+WfVJPkkMwrwYJpc+rWnevQyTEb6HFum99NvHPXo2h76BBMU8zaoDv+M2Ej7ZPZ8//Ie0PlmGuDz6XL09E9A0PrsnMT9OQI++WyDFvpHtcD/whc0+PlcNP5jdoz5MFfy9bjQgPU3zUr8f9Jw+M6KsPgAAoD0T0Fw+1jR3vmuaVz4738c+w0JVPizUWr3Lf5i9OUWLvj/G/L3dJJ4+NxqgvvhTk71JLhc+Qj7ou9O8C74Z4lg+iGMnPx3JfT7vp2Y+S8g3voEExT3dJJa9Q4uwPjm0gL4XSNC9tRULPrRZhT6q8Ro+g8AKPVFJHT1bsT88OiMSPpkqpD7ptzc+BMWrPktZzr6hRXY+9Nt3PhDHyj6mefs+CKxsvtEiyz7dJE6+93UwvpF+G73vOGW9nxrDPolBsD7b+aa+ehTmPlWfh761pgO/OpKDPqHW9Dymm5y+IbCKPhQ/CD+Y3dO8ZvekvOYd676QD0q+07ybPupzZT5rK8a9pnnHPt++tj7S3mA+3SSGvCGOtb2WkLs+mghjPoJzIL8Sg0A8kss/PSDSJT+0yHY9qaQGPu7JWz5GlGY+hJ5Nvce6WL6rrQi+46X7voY4Bj4bDcC9w9PjPgu1JjwxmQo+vcGvPoPA2j2KjqC+e/IAP5SHnb4qOqK9/IckvoJRmT0i/c4+TKZqPYmw4bs0gE++exQ+PkVHCj/gnAk+FB3tvrTIJj57FA4/ObTYvYQNDz43GsA9Lv/xvRQ/Er+WkA0/BFZePomwWb4Sgyw/93WgPF+YDD2Odb0+i9sQPkymGj7+Q3o9QxwlvygPA74BTWQ9OgHFPnUCsr6PMcO+V1uZvl8HRj7swKU+W0IOPs4ZwT2giSg+w0JFPiegiToDeOu9ufwnPttoED5zRiC/IY4lP+U/TD5ioda6INKvPpF+Wz13LQE+KTpCvg8LXT4s1FI+Vg6hvjoBbb0TYZu+arz0PQpGPT7lYZk+6pUyPn/ZDT+q8SI+9+QhPnvyEL0v3XQ/q63svmHD471wPcq8H/QsPdeBczyadyo/o5L6PFXBAD62hAy+CkYFvSjtTb2HheY+BFYGPxPQxD3GbbS9wMq9vrPqYz6qYFQ+WtMoP30/Kz9JLo8+/yEVvp+r4b5uEgU/MzNpP40G8DulvUE8v32FPraE1L46ko8+JQYhPjOiEj/8GLc+wvXEPm1WdT4Xt2G+6GolP30d1L4zonQ9XksIPZXU6T0u//E9wRckv7lr6T7P95u+6GqPPqkTUD1B8Ss++lyZPpf/kD3ctaw+376OvRe3IT6UZWQ/fh0Mv0Hxsz2AJkK7taYZPnbgdL40gCE/HqecPolBQL2QD5q946U7vXBfDz/ysFA9PnkgPjf4mr7n+5E+WDm0PDtwxj71KLQ+NICnPeoEhD2LbD++AU0QPz7oYT6PwuW9FK6zPgMJIr+VQ5++w9MjvlKWITxTBQM/ppuMPsPT270fY6q+H2MOvvwY0z4hHzS+bTTMPkp7hz5RSZ05ne8nPTC7Lz5uNKS+/tTIPmUZAr2SOrG96+K2PYqOJD5JnZA9H/Tsvf5Dlr6BldM9GeKIPc07jry0N1i9/WU1P0TY0L2Uhw0+ONaVvSNKEb82PMm+UdoVP/CFIz/4wgw/6SbRvWUZYj0juRy+qRNovjVeir5cj8I74ekpP5APRj9bQn6+ke0Iv2J/uT27J7O+glEJvqmCCb4dOGc9bcXCPnA9ijziWKe9HHyxvQPnzL6ad2Q+awlZPUi/qT4Xt6E+GJV0vUaUFr3RAHY+OUWvvjcaaD56Nqs8hVqTPPTbi76ZmTm9S1kevgTFrz2yDFE9/BhzvFmGhD60Nzi9V8oyvFInQD50JG8+xtxJP/l+2r2mm5S+5IN2vrn8hzyL2+Q+kKAAvsPThz7+Q5K+juQqvpmZAT7D09M+HTgHPXNG1L0wKgk+vw4kPpVDz77F/rI7z9V2PkkuZz6jkjq98x+aPrQ36D3Lfwg+B1+4PRX7h77ix+Q+5dAiPhUdyb54C1Y/orSbvvvLyr7oajc/PZtVvM/Vjr7QRFg+377SvtY0xz6ynTc+7Xy/vBovvT2si5u9MJkuP7PqGz7qBEy+ih9DPu5aEL+iI1k9AwnOvmKhsr57gy+9QBO5Ps3MrD3QRLA+7C/PPsRCnT3aG2S+ne/nPJp3DD4hH4S90t7cPkYltb6X/wA+3EZLPqZ5ET+PwjE/Xwdgv3uDrzySOhk+ays6v8Sxfj+meZc9eHr9PtobEr+KjqS9YFTSvcoybD4Q6Zc+F0i8vvfkpT6Ent09zaoDP+AtsL5ifzk+R+Guvm6jHb9RSYE+sp1vPDkjwj4LtV4+u5bsPi/dpLxOQLO+iPSfPuAtpD6+MEG+iPQzvmTMnT2itFe+cawBv3h69b2aCOu9gEgZP5Yhbr1vX/e94emVvaYKJr228729ZYjDPkRpUb8nMag+cD16vioYpT5c/kE//WW3vqutiL1SuPq+zog6Pu5a8r5v8JU+K/brvj7o2T5okY09/fbFPWWIw77ysGg+ad6JvrUViz2QD3o8WKjJPvFjgL5g5RC9k6kIPxgEgj702/e9z9WCPoofYz5H4do90SLLvXVxY74eFuo8+lwtvrfRrD5Agjq+bhKDOUkuH73cRiM9ZMydPVuxFT/b+bY+ZveEvmfVlz09Ct8+AACcvqROKD5MNwU/ZMxdPpvmkT4jucw9odacvp882D7pJpE9INLDvkATBT/KwyI9EvLRPtZWLL3RANI+hskcv5jdC77+sms+Apo4vhlRPD/BOQs/nl5pPVg5oL7eAqm+FR1pvnUCUr5hMvk+iPTLvf7UoD6842w/WtPMvp+rLb0cWvQ92F82Ptv5Pj1SJyA9W7F/vrQ3pD5Di/A+UdrTPmq8tLwl5MO9AG+RvVz+K76tabI+Kct4vpayND+xUKO+/fb1PXxhMr1CrXG+kVz+vEATtT4731U/4XqUPSegmb1N84Y+jnUHP++nLr7tDX69qROsPhSuV77ctcS+NquWvrsnBz+oNam+rwPnO2neaT4v3eQ9yJgTPkW2c75cj6Y+gCaivnJosT1lGWK6guLfvpmZE7+/7O696gREvolBAD5nswS/RbZzvvFjND8mU2U+FK5/vhPyvT5WfU4+hetJPkrqbL7S3iA9Mub+vXGsj77pJgm+4Jxhvrivmz7mHZe94Xp0PThn1D3x9L6++DF+Ps2qDz+V1Pk9Qs9GPsgHBT45tCI/b4FIPyEf1D228+2952pzvrraEj6rrYC+odaUPlBrEj9m9zw+PZuBvvVKbz+meR8+uI2mvSzUUj6giTC+TmKMPq5Hib7S3uA7BhIMPuCcsT1X7L+9RPoXvzwsVL0T0AY/qz7XvqYKlr1dS+g95WEBPhxapDwG8DY+R3J5vgUS5D3ctcQ99Ns/PlKWET4ofny+Bz1zPvpcHT7BF5a9rIszPoy5O76adzS+Q4sEPpaQZz6GOK6+eqW8vYPA6r2gibQ+duD8PVInKD4D55S+WtPwPqwcEj6I0r698kHPPSXkzz7mrlW+i/2pPnxhqj4ibMi+16NwPJkqWD2h1tS9GXPXO94C2T45I0q9PZshvyzUij3fvpY+l/8cPycPtz54C5y+uycPP5vmmb4Ggdm++6n9PiO5FL4Sg6g+z9UGvhx8jT5kzKE+CyQAP0VHBr8mU00/9bmaPRxaZD3EINA+vg78vfYGiz5E+u27HclFvSO5fD19rqa+9UrZvaHWlD4ofow8mneAvjOiPD7WViI/I0obP7ZiV74u/xE+IEH5vq62Mr524BQ+XI8IP7G/BL45tOg9oiNRvkaUFj/Hung9OGcEPlFJ3TwT0LQ9r5TlPAmKX74CKyc+nREFP+zAsb72l20+0LPpvaIjrT7WxZm+c0YSv8KGxz2X/zA+UUlNPjPEjT71SmE+QKRfPrZiMb841gk/Qq3pPVBryr1N8yo/XinbPjy98j0ubge/sHJAPi6QyD5CrVE+yHbGPpVD7z5GJbk+kA/GPlkXtz5OYqC+XW3VPdbFnT3gnAm+UUkdOPs6WL630SC9yjIcP86I+r6PU5C+mneYPs73az4ubtO9dy3hvBdI0Lyz6ss+2hs8vWordj2h1lg/2/l+vSGOXT7qBPg+yjL0vbUVC78wmco9v329vtzXEz/P1S4+e4P/vUMcQz7sLzs9vHRzvU5Asz3DZP4+N/iePnecYr0aL928K2XVvj0Klz3ysCC+AbxtvhLy6T49Cs++76dGvFn1oT6vJRw+vHTzvRQ/Vj6HhZo+MsR5PpOpOr7UCeg8io50vi7/qT5vgcg+KA8FP799Hz+PU6y+/IdkvjF3fT4hsBK9KhhdvvKwsL4OLcI9jEoSvsrDsj23QNK9pE4gPjQRNr4nMag+zF2LPlTj5T2utpI+ibApvs/VVrwwmWo+duAWvxrA8z5R2pM+Dr4wvFyPqj6pgtk+PzUmvse6YD4dOOc8UicgvXh6lT3wFqi9vw4cvszuyb1Wfda+dJMoPjwsFL2g+AG+9bkKv+zAAb6lLOc+1Xi5Pb4wwT41Xro90m8Dv+m33z0mUyW+nzwqP2dEiT2t2D8+C7WmvQIrRz2aCMc+cD1iP7Kdn72ezQI+w9N7vqHWDD68dGs/DHHwvl1tRbyZu5a654wIP40G8L0LtYY+r5Q9vpAPnr6ZKsS+Udq7Pa624r228z09Vg7pvrivE74jufy8m8SQPrIujj2dgIY+i9uMvt4ClT7F/vI8/KmpPg96Pr5a0xy9VFLrPs6ISr5E+h8/pb1BPhPQoL5iELA+z9V2PfTbiz5fBx4+3gK9PrQ3+LvDZDq+CmjCPfyH9Lu6uMk+DALzvh/0Mj9CPgi+SzdpPeY/gD7oaiu8ukngPgdfGLsTYSM+bcUuvhueNj5gVAy/8kEvPdnO9z30268+j1N8vjSAp7399hU9iGMHv0dyuT0vTGa9sVADP2HD07sDCc6+IY4dvrzj8L5wPUK+4lg3vR3Jkb5LWRo/yJiTPslUIT5g5fC93NfxvcZL575g5Sg+tRWTPqpg1D4YJou+o5I6vc07Hj5txVY+vVI2PmnevT5if5m8S1kOPkdyA7/z/Wy+UpY5Po7kUr1SJ6w+SuqIPmsJuT4Sg7C9i/2xvlYOiT5kzB0+MzNTPl66aT6sHCI+2hu8PbdA4j6rrbi9CfmwvQ4tEr662tq+ZMwHP/yHFD6Y3cO+fvsGP0cDUL5JnXA+3uDbvhniBj/h6WW+pN9mPuauOT+taUa+AbyZPszuST3GSzc8yVThPdy1PL4W2a4+SS6bvi7/4T3UCVg+yJhZP7x08z3Nqn8+Qs/qvpVD6z2lm3Q+oiM5vi2yrT3h6Zk+mbumvmezGj7GS9M+v+yeuoofg72YTLW+4Qu7PrNZZT5BYIU9sS5ePpJcDD+I9A0/iv1lPTarJD/35MU+5h0HvTOiHD4Sg2C9/yGhvgn5IL7BOSs+w2Sqvdk9Wb11ApK+OUWnvgFNGj+xUKc+6SaxvDLmAD/1KMg+6gTEPmpNs71hMlU+CmgcP0mdlD4pXJ89FfvfvnSTuD0Rpc29eHrVvmdEeb5dbcU9bjQYPm+BZD5MN4G+rrZKPnecgr7pJuU+q61gPqCJID4bnv49bhIbPnNGZD7IB7U+Imy4PMIXCr9BYKk+Q4ucPvKwxL6KjgS+/KlRPjXNSz7Y8DI/TfOePVKWkT2w4ck+JzFYPuauib7h6Te/VFI/PuMUJT+4rys+xm00PHGsxz5c/ku+jLkjvtGRGD9gdo+846VbPTLm6r4McZy9RpSyPnDO9D5B8aO9r5SlPfyHqL5uEqM+VMHEPnbgFD6wcmi8DHEaP55e8T7r4rY+XwcuPRpREL8gQVG9ad6pPhe30Ti7lqC+pb0ZPjMzl77D08u9jZeWvqYK8j52vqu+lGWIO/6yvz6PU4Q+aytuPiBBFb+30YC8L90Kv3BfHz6s+ty+w9NTvh4WEr8c6/4+ejaTPr1Skr7KwwS/hjgUPwc9176Sy+M+6nMPv23Fdj7V52I+MzPDPXGsi7ulLAs+SL8hv/+QPj2F62G+JsKCPoGV/z6AJgq+QWC5PuCceb4ibLi+QfFjvE2EDTwExTe+UGsaPKjGy7yvA0e+rBy6PrUVjz6U9sY9kX6zPo9T9L2WISY+RpROPkCCsr60N8S+kxiEPbfRMD7UmoY+E2ETP/VKKb7qBGy+aW8QPr6fOj2lvYG85BQJvzXNPz/qlRK9qMb3PvCFA78cfCE+YFQ6vmBUJr9Z9QU/c0ZOPwFNhDvh6RW8/yElvvRsFr6b5rk+8/3APuLHrD6UZbi95PIJP6K0Nz1Cz4a9V8qiPe0NXr4+6DW/9NvXPYC3QL2NKJG+4liLPuHppT4i2/k9gEgnvtSaPD96pSQ+BaMSvBE2PL6iI40+DJOZPXL5sz7cRmu+UpbBvm/wRb3UCQC/glGZPdV4hb5Qjac+76fmPkT6lT4mU00+kA8Kvt5xWj88vVI8qYLpPicxSD7lYc0+TKbqvqRO0L2Y3ZM7CBuevlZ9kj7mruU961H8Pm/wgT60NyA+8BaUPrDhhb5YqCU+4liXPRDH7j5WfTK/i2yrPhWMQj5Z9aG+LNQGPyzUmr5IULw8EaUNvr6fsr6U9hQ/EoOgvmJ/pT4K1yO6MXetvcbc/b4HPfs92/kmPjeJST8BTRy+xCAOv0vI276U9oY8JQY5vv5DOj7jNr4++DH2vTwsvL7TTeo+p+jIPo0o2T4B3io+Tx6WPT0K0z5yisY++zqgvRlzF75z19K9P8acPA6cMz4PCwm/7zhVvggbHrssZcE+EoPwPZay1D5nRCm+AACAvOJYkz6+n+6+FtmWvi6QpL6pE8w+Y+6+Ps2qTzzZPTm+e4MnPtCz7T5FR3K8xty1uqrxnj5c/je/zF0xP2x4sj58YWo+4zaavUdyEb7cRtM+GVHOPp7NqrwqGJU9zcwsPRzrYr5wzjg+EoOAvIy5Uz7heio/m1XfvEOtAT4ExQ2/yjIEvoeFcj4MAr++Jw9LPRx8Qb71Ss0+pnnjPh6FS72rPuc93STGvoof/z5jXfA+9bkavthfVj3jpac+ufz7vluxXz3J5Re+ih/fPgdf6D7V50o+jLlDvo9TQL+mCmY9B18CP6ikZj5hw1M82orFvnUChj7vp4o+bjSAvPKwgD0W2c6+v33lvgWjMj06kjs+DHFMvjLmzj3TvAs+o5IqPi9Mkr7ZPRm+5h3TvtSapjzrUQQ/a5qDvkXYKL6TqdI+PCyAvngL7D5if9W+tDecPttoeL5SuJY+bcUOPpf/kL0Mcdw+z2ZNPrG/XL6comU/sp3HPvW5Aj5LWU6+RiUVPVCNBz4xCGy97lqiPmq8NL4Pelw/f9l9Pqwc6r3u6+A+EoMgPmQ77z1liCM9s+o7vk8eqr4J+di+W7H/PSbCND/JVAE/TmKJPz5XG736XNk+GAS6vhcmIz6k37o+93WMvhE23L32KJw8IY4lP5Yhyr7qBLA+EOnnPp0Rlb0RNnw+wRe2vW1WFT7VeDE+SS4nPlK4Hj3lYZk+HcmRPum3qz524HQ+Urg+vu7r8L4klxG/jSjVvtjwyL556Z6+MuZOvXvyMD07TtG80m+LviO5HD55WCA+MsRRvWEy3T7pt48+NO9Qvjy9Er7/kJ696bchvzws3D5/avi+qYKxPScxGD6OdVG9HoVTPuLHCL5Iv60+SZ1GPwpGZT10JFc+JQaFPjC7171TBcu+wReiPn9qiL6yLgC/gLcgPTMz8zwQ6R8/5WExvlYObb3OGTc/qYK9vjLm7jwwKgm+qz5HviEfPL5cjyI9TBWMvu0NSD//kH4+Tx4Gvqwcor7ChgE/cmgRPmHDsz6aCP8+xm2QvnA9jj55WBi+CD2jPpRlaD5uowu/DpxLvscpKj54eu0+3ZMTP/d1FL9K6ly+TmKgPjeJsT3ysJC993W8Pl5LjD6pgtG9V8rivRe3UTdwzhI//7IbPmiRKb+kTji++lyxvtcSsjyad0Y/1JrePtNNgj0zxAE+GXN/Pt2Tl75PrwS+07xLPnBfu77l0DI+PZs5v5OpDD8CmrQ+6gQMPzkjSr3pJqG++8tuPhHHGj+s+nw9xty1u5oIGz6JsPU+7C9DPih+zL3EsYY+VZ+rPQskgD4NTw+9GASmPZCg9L6itOu+/kPqPVMFGT8wmdq9dLWlPZI6jT4CmsA+EvLxPXNGVD35oD8/bcU+v21WzT6t2BE/7snDPAisnD1m1U++SupcPliopb2+nwq+ne8Pvj7oib31uYY+JsJGvULP9r3ecYo8OGfUPc4ZMT5pABW/kVx+PsrDIr7o2Rw+/kNavu7rIL3C9eS+RUeCPfAW8L78hxY/wFsgvEkMoj5IUEy+5q7hPuzACT9rCVm9TtGNPtk9Ab/jpb8+BMVHvtCz6T5qvJQ91jSfvT7oiT0zMzM89NtXvC9MRr0Q6Xc9Y+6+vg3gXT4DCcY+lGVwvi9Mhj6KjgS9IY4Vvi5uO77EQq07sgwRPTarvj4qGK0+lPaGvd0kGD/dJCa+4zZKPmJ/Ob3AygE9waiMPpXUpT56Ns++kX57vAG8hb48LDQ+yjIkP+TyH7xBYLU9RwM4P3xhsr49edi+PleDvlKWJb+3QOI9LGUBPkaUxr1MFRS+ImzYPQFNtD4XJps+pb0hPe+nbr6EfJA8IR98PqpgPD7Y8Og+mLvqvse6mD4bno496pUivo51CT9dbVW+8fQkvztwDr5Cz5a+owGcPkATjT4Xt9E8aCLIPs07Fj6w4Yk9NxqIPqZ5Bz78qaE93SSKvqROuL6yLo696nN1vScPv77jpRu8T6+EvcL19D5XW62+3ZP3PZLLLz5SluE+iNJmPvAW2D578sA9H2NuvL4wPb8rh3a9eqWsvRniCD8juUy+9Gz2vYan2z4CK5++Yn/FPh4WGj4N4I0+pnkZP7N7aj4FEpg+veMcPoofr75g5TC+PCwgP+MU+T6BlQM/q61IPvvLsr7heoS+xykSvoeFSr43+MK6FybDPdbFnT27ljA+vOP0PTLEQT88LPA+844pP+Ty/75HckG+LNS2vv5Doj5FR0q+Cmg6PgloUj6giXA9veOEvi9MZj2L26g8Pnkov9QJyD0Urkc9oUXmPT55MD6wcni+x5j7PQc9y74PC7U+orRXvxzrKj7x9Kq+j8L5viLbUT6gGoO/TKYQP8WPcT6Sy8s+Rba3PnZPZr4DeHs+R3ITP3xhzj7snnw9NxrQvbDhDz9wzqi+0SLbPOJYy77swFG+vw6MPX9qDD4pXP89+Q9JPhlzV7zV50g/jQawvUW2c754C8w+ne+3vY9TDD4c6/o+s1lNvrPqx75pbwi+zhmVPu/Jg71JDMK9PlerPvs6uL5MpmK+7usIPriNqj4FEuS9glEbv9CzSb/Sb28/UwVLPpVDCzyxv7g+RpQKPwis7L0/NRa+eAssvrq4db7NO9K+M6LkvZF+/z6kTpA9oUV2vV8H0j6ze2o+ryUcvv8hRT4Q6Yu+TYTdPRsNwD0XSKC9L0wGvrEu3r3Zzse9Mua2vngLpLy4r6s+JzHYvsNkRj+zWXW8INIPPfJBp751AgI+UrhevgwC475d3H4+exSqvtEiE77e4EM+mZlhPwPn/D2QD0K+QfGTvioYKz8r9pc9a5pXPawccj4/pPO+jEqyvk8ecD9ZF8O+07wbPrBy4D6qYCQ+MCqdPqFFtru+MAk+J6DJvRPQBL2bVc89YaFuvkrqjL4ubuM8rWlePfH0wr7fvjY/NjytvSO5HD5uo6k+pN+DP1sgQb2QoFA+liHevW4SK76vJSg/vcHrPkymtj5fB4I+iUFIvqabrL4ibMQ+sOHNvvH0Lj9m96A+LpA4Pvrt6zm3QNK961H4PVBrGr3Qs2G+RGkTv6dXWj53LSE9VOPFPhDpdz6Zmck+ZYjzvSuH1j7o2YS+hjhWvdCzET4OvrC8a5qXvRpRGj4IrKw9WmTjPmdEET7qBCS+h4UivvVKJz8J+Xi+R+GCPvrtuz7hC5M8SL8NPkdyeTyPwhm/xks3Pjm0KD2GOJa8EhSfvhgE1jzqBOg+cvnfPcNCbb6Ccyo/Lv+hPXgLsL67lng+ns3KvbIuBr7/kDY+FfuTPhbZrj0RNiw+oIl4PnuDu75AE6G87XwFvx4WWj4DeOc+o5KePnzQ6z6Gp2c+oImwPYxK9r6AJkK7Iv2OPqkTgD7aG2w+WfULvxzrej7Zzi8+ZMxNvjF30T4xCJC+glExPvyHNL1YOYc/B18wPsBbcD767du9/5CevRiVND1NhJU+CyT4vWWqHD8jSns8c9eyvVYOkb4176g+H2OSPs6Iir4epxi+BMXbvsZtpD0Zc/c+VFInvb3jCL+X/xg+7lqmPi2ybT6F63G9AiunPamCcT6BBJk+07yLPqkTgL3iWGe+rdizvpjdMz20N7C+ppuEvnS1Ez//kH49uyf/PqOSSj5FthG/ZDtPPkfhkr4OLTK+aQC3Pg6+WD4ep4g+/yH9u1TjBb9O0cU+Yn/pvpMYpD6UZTA/22ggPRZqfT6cM1I+8PT2PqHWlL3o2aw7f0jPvrra+j0ehWu9xymyPpwz2j5liLO9N4mpPuTyAb96pRy+c0ZUPRgEPj8AAIy+lIelPQUS1L02PO29ZMwtvgDeQj1qTVO9vOPUvoLipz1FRxo+JzHYvSUGTT8ZUUo+pb2hvbG/PL5EaYe+n6sFvh/07Dyxv4y9ak1jPvaXHb7Sb4u+idK2PnsUur5d3MY8PnlQPhIUX72TqeK+9bnCPiBBQT4ep+g7Y108Pmsr0j60NwA+D3oOvsVt9LxGlJK+TKaKPW1WkT7Kwxo+qs/FvoeFEj6Ens27aQA/voC3hD6Rfrs9TkB7vpjd8z1hw1O9R3JJPlXBAD7gnBE9qROYPtk9eT3dJA4+VOOlPdGR6L5okdk+fNAjPrKdbz4g0q+9JXXOvpAxBz5RSXU+oImwvThnRL4T0B4/4JzxvtjwTL7Fj62+Ctf7vkkMYj6xUMs9i9sIPkATAT2FWgU/fR3IPVz+Yz2aCEO+duC8vb8OPD7NO54+FD/yvpaQD75QjVc91laMvvHSK78NT2++V8ryvb6fwj4dyUU+p1cKvoQN376dEYU9/kOWPjAqqb3tDb45AADwPe84Pb6k316+4zZ6Pb1Sdj6C4ts+woYPPpjd9z4kKL49ObQwPqTfPr3jFEW+NIC3Ov+Qvrz8hyw+lpD/PSegIb6MSqo9hsmEPf7U6D1kO28+GJX0PXuDFz5lGTY/W0JGPsoy/L4bDRi+Jw+/vlyPwj1xGy8/Y12cPjarEL/Chr++LEN8vprmfT+YTJU+Iv3mvZ2Apj49m4W93LX0PdVW3L3r4g6+CBs8v76fOj4py5C8vp+aPZaQDzweFqI+W0KiPpI6gT3gLSK/b4EkPcE5o7z6fqo8IR+QvpLLlz6d7wk/m8SwvjqSEz6aCJc+JJfvPr1Szj78GFM9tYRcvWkABT/G3KU+fvsev9iBFb9g5dQ+mN1bPkI+zD5N8+6+HHzBPqMB7D2lLMc+O07FPgbwxr5c/gs+cRvtPdV4yb5LNzG+RUeuvgTFbz1wPY4+/5BWPgWjur4jSs8+C7XCvp3vFT/TTaK8hVo7Phuejj0GEoS9HoUTvgYSCj/5D6m+tDeMvvMfkj2bVY++HoWbvdGRTL5YqDU+/kO6Pv5DYD+NBnC+M8SJvsBb0D44Z4Q9zogsv/AWiLypggk+BvA+vhZq3b0kKF69+DFWPuXQCr7BOSO+5PKnvptVnz76XF0+KjqSvruWMD4ukCA97uv4PjxOsT7+Q8q+/kMKv588ND9Iv4U+rfouP1uxN777y5498kGTvlTBSL50JJc8Dr7MvjF3wb7ZPc0+NO9YvYC3QDx80B8/eekmvAAAWL7njAi9V1uBvnGsz77HKZo9LpC8PoPApr7eAgk+sgwRPpT2HL/TvPc+G54+v0CCvj7TvDs+ZYiTPVWfC75Vn3u+EhSDvtMrZT++n6Y+KTqyPi9MTj4i/Qg/o5KqveTyf70Qx7q8IR+UPRlR+j7GS1c9waiovvp+Er5uEiM+6nMBv8EX5jwQx/Y+io6ovqHWLD6qYKS+DwsVvhlzVzsu/wE/DAITvvJBZ74o7a09DU+jPst/SLy2hMy+oPitPt9Pjbw6kss9SFDYvov9tT31uVI//5DqvmiR7brKwyI+veMEPvgxJr5IUNi+MzODPbFQA76NBsw+Vn2WPru4nb0+VxO+mnckvki/zb7WNK89xykCPjMzn768Be6+4lgfv0mdUD7PZjW+yjKkvY0GrL4D5xQ+tFm1vpT2sj7b+R4/7utIvvOOY742q8Y+L90kPf32TT48vSo++MKkvUp7k732l+29l/9QvUmdkD4zovi+QBPZPjMz+74xdw09AppIvdEA7r2DL2y9x7oMPz5Xyz7dJB4+3EaDPeyePD0QWDm+OgGNvOTynz1RSQs/9bmuvmpN4z3KoeG+I7ksvr/syr5iobY+eVj8Pjarjr1JnXA+xtydvumV8jxAgmI8v+yeO7Kdz76wcgo/AwkePwu1Dj4+eYg+2IGTPh9jFL+EDds+O3COPf6y376C4ue9Z7PqO/kPaTzc11G+F0jQPNNNuj6FWoe+WDmYPl66zT4CCeq+ETY6P3ecor767Xs+I0prPkvIx72VQxc/urhtPYcWYT5++2K+1XgxPgg9mz6MSiw/fox5vYbJDL71uRo+MuaePuELEz8ubmu+SZ0OP73jgD71KDS+sgwZPsrDsr13nNI9UrguvlfKCL+GyRS+lIc9PmTM7T1zRia/A3grPdCz6b2meSe+6bdXvqrP/T7jpce+YhAoPpkqiL2q8dY+dk+6PhGlVb4BvNG+MsTxvDCZyj578pA9qvEqvjqSYz5v8CU/8/00vZtVVz5yila+MlUAvt0kRj3pJrG9nYCmPm4SQz7iWHe+EOmzvgFNFD4UHXk+RdgQvZYhrr38GBO9c9c6vqmCkTwqGLW+UicWP3ctxT70bHY+BRL0PQn5iL441sk+kX57PK36nDwep6g8+aAXvr/sxr6coks+y38wPgRWVj5Tlg8/ak2zvBNhFb/ImBc/t9EOPwrXo7y62go8LNTWPsVtbD7LoYU8QBOxvScPs75qvIg+ejZzvmnecTz7Opw+pN/WPolBEj97g4O++aC3Pgu1Br4VjOo+/rK/PtejwL3oar8+Z0QRPvFjsD6QoAi+4XrkvoJztj7zjh2/g8DqPe84oT4ibHi9377WvhX7Oz6CUYQ/xkvHvlD8mD4nDzO+iUHsvtCz2b1v8EW+76dGve84lb34wsQ9H2OuvQ4tUj3r4qI+6bcvPEtZ5j2MSjq+XksAvnQkl777y0494za6PoJzBL+8dMs+rkdhPeCcvb4OLYY+kX5Tvr4w+T2jAfy8iv19Po51ab4sQ3w+6+IaP08eFrzkg4a+5q4TP+yefD1K6gS+kKBYvS2yJb6taV69JQaVPjSAET/Qsy0/54wovmsJnT76XO090SIPv94CMb5m91Q+xykkP6RwDb7Lf9Q+BMW3vhGlVT7Huri8x7pIPnVxU772l409O9+fPXvyED178oS+1Xj5Pf6yWz3Nqme+eVj8PggbXj4qqWG/nYAcv/H0Kj3LEK8+EaWFPt5xar6TqYK9nKKXPpwzHj8py3I/HoWrvobJDL556SY8OUU/vp2ALr6IY7U+TkCLPnxh1r6SXL69LENUvnh6xb00EVa9GeK4vedq672ezcI+XUtYPgpGpb3pt1M/4Jwxvjarfj7sLzs8m1UnvojS7r1N8y69IR/0O+tRlD7+1NA+L92MPuJY9z7o2RS/qaQAPzLmvr0K16O67zgFvjMzFz+QoEA+lIfNPiO5dL4XSIi+qYIhPrWE/L2iI1E+ZRnyPdto0L5if3m99bkCP5tV8z6utvY+WDm0OuqVsr0Jis++RUemvi5u47zyQc+8ufwvvnWTCD/TTTo+uK/DvZ8ab72AJoK9nzwUvoy5iz19riY/i9uYPURpjz04Z8Q97lrCPFK4qj7o2dy9MzOvPtejSL5qvIA+nRFFPUOL4D5AE8U+lPYevi2yqT4bnt68p+jIvATFnz3OGXk+yVQJPmzn2z7dJIY9PCwcPoPAaj4dycm+BFa+vkRpPz7VeEm9Ctd1P61pFr7rUYg9tRWnPpp3fD4noME+AbzBvuQUAT+ppJY+bOdTvkgu/7vAW5i+iNL+vUrqFL4mwra+5h0nPzCZxr6h1sg+93XgvTY8Zb42PBm/j8KNvkkMHD//IYU/AwmCPpI6rb4kl6M+CyQEv89mlTzJ5V++YcNzPgyTUT5E2HA7ns2qPczuWT6L27S+IbCWPh/0/L5Ke5O9P8YOPx6F276xLl4+0EQCP4PAur7025c9F0jAPk7RWT59P50+eqU8PqyLB7/iWB8+qvEKvsBbML524Nw+/KnRvrDhab75D2m+/yHNPW6jwT2taV69urg1PqkT0D2/Dpy73Ne5Po510b3VeKm8i9sIvQIrg76giTC+VuxvvcNkpj54egW+k4flvf+Qrr24jUa+3NcpPtiBvz63QNK9uWuZPtXnaj0G8Ha90ZEUvih+zL3l0AI9UiegvRX7CT93vge/5q4xP73B9z0g0q89uritPpLLr72RXO49odbkPV3cWD98YYa+rrYivSuHbj6xLla+ZKqwvaHWfL6HhWK+q60Qvuf7qbsu/2E9AN5CPeELEz1Pr/Q+juRSvZwz4jy2Yre+ZDtfPoofcz6ZmZk8CBsYP/8hfbw6kqO+Bz07Pg96CL/ecQq9hqfXPRE2Aj9hMgW+JJf/OyL9Oj8PC7U7JCjWPszuybsqGNW9zhnNPupzNT6EDc+9duCkvgwCS75bIKE9idIaP8gHvb0HX0A+ZYjzPZAPMr6hZxu+jzH3PWpNpz7mrpU+lpDPvjqSG76zWfU8vHSTvbra4j51cYc+mggzvjwstD5O0QE+BaPCvhzror0zM4M9JlP9vst/ED7rUQA/I9uBvtBEqL4tIdO+4C14vkymmr5wzlA/pnnTPhNhEz5+jGE+Jw8rvTYa7L6Kjvw+W0J+vpVDK749Cgc+ZveEvlmG6L1Mpho+E/LFvgFNZL6AJuK92orNvh2n/L67low+ns2WvmB2jz3Y8HQ9DU+vPOVhYb67J+8+lrLsvdjwHD5Cz5a+1CsdvkdyAb8ldXq+r5RNPmJ/Gb2O5Go++n5CPm1Wzb3J5as+9Nszv6Us471K6mQ90LPZvCcPqz1vgcQ+SuqcPlUwIr80gB8+Rbajvl4pg74W2fI+WDn0vAAAGD9JnXi+0ZGkvno2xz59HRi+DJMZvt++fr5wX6++5IOuPhE21L4V+9c+cvmzPhE2TL6JsOG8cvkPPZvmrT4XSGi+0ERYu5m7jj43iYE9w2TKPXe+j72WsiQ+E/Idv73Btz1UUnc+IR8sPo51ET1LyKe+cD0KPVuxHz4NT9e+Zvc0PqmCIT/Rkdy9HTh/PhQ/Bj7BF0a/+zoIPslUGT41XuY+kVxevfd1LL9lGaK8eqX4PrTIGD8fYz4+xkuHPsnlz73z/YS9R3IZvUI+UL7Y8Ao/q61YvWzn+z1m92S+iGMlvmDlsD1N8849XweWvqikbr6comM+oiOxPo7kwj7IBz08ke1EPuXQSr7DZBq+2T2VPn9qoL4zopS+1efaPYv9lT3F/rK8juTyvIcWOT38qUk+ILA8P5F+m75lGeI6j8IlPoMvZD7F/sY+VTDWvi6QEj/GS+c9QBOJvjJVrD6yDDG+FR0BvnS15b1MpjK+y3+4PeHpZz8UP2Y+IR/0vRovkT7TK/U+fa7OvuYdR73KMuA+Qq21PhNhY77M7p2+6SbZvv+QPj3dk4c+guLXvVBr2j1K6gY/3NcRvpduQr7XgWu+FtnevfW5Vj8nD0O/iNK6vs4ZcT7Fj5U+uWvFPoOe/T2iI7m6374YP4C3OD5oAG89n6v9PcQg7D5qvNS+xCDMvuTyr72fPCw8U3TcPpvEQD+5a9k9OpI/P6rxAr6EfEg+4zbKvRbZLr4s1Aq+b4GUvS9MRj767du9wagkvcE54zwjShM+4lizPjJVcL4PCxW+gQRlPjVeuruutuI9awk5vfkP2b0cWgw+4QuXPmJ/Wbzh6cE+KToyPqutYL4Pela9CkapvlRSf74yVcw+hqc3vlZ93j1SlsG9EoPgvZ8aL72TGMg+LEOovjwsXD4zogS/EhTPPR3J5bupE4A+OpIZv/jCtL3ixzi9tvONPgIrXz8G8Ma9/yEdPSPbib1X7Ce+LbJ9PVD8yL2YTOW9yJgzvqMBPD2d76c9u5YYvpjdm76giYi+z/eHvgyTvb4Hzgk+Rbbzu/5DDD+MSnA/zO75vcuhkb4V+3M+ayumPaikSL9m9wQ+hjiWPMSx7r0tkPS+cRuFPpFc3j3LENM+3EZ7Pki/XT59HRg94XpEvg3glT5d3La94C2QOh6F+z3wFmi91lasPXqlxL4rZdk9zO6Zve18iz5E+k09JCiOPU+v6L7o2Ro//WWjPs9mLb7Umua7XimbPrn8gz6fqyW/hevlvhx8CT75oF8+veO8Ptv5Tj75oLe9z2YPP4JR6b02qza+rIv/PgfOyb5txSq/76eWvs/3M70lBlk+pN9+vQIrdz9hwzu+Ubh+vautGL19rhY/6NkMPTtwXr6BBCU9xyl6PTeJoT7HKYa+b1/LPhsNpL7x0k28+zocP6utHD8Ab6m+6pUiPonSnjw1Xuq9mN0TPczuGz8r9su+owEcPsgHZT6K/WU9E/JBPYAmGj7CF4K+YqFWPssQCT8kKC4+nDMCPhIU/7xlGYo+fT81vcKGgz79Zce+PL3SPSNKA75vgaQ9zF0jP0McX78+V0M+/kPGPtEAVj4qGNG+1XgRvs9mzb5eupk9CYoVP9qK3b5zRty+C7VmvZmZab48Tg8/XCAJPqpgKj8GgXU+1Jquvo510b14Cwi/x7pwviGwEr073wM/MzP7PpmZOb4Cmsg8BMW/PT7o6T1Z9c0+FB35vXgLdD7eApm9YHY1P7u4jT01Xuq+Nc2bvqik1j7HugQ/JeTzPS5uC743+JK9ldSJPQdfGD3AyqW+5dCiPG/wxT1mZiI/oWdLPlsgvb6Cc8a8KhgPPxKDnL56FHa+KH7MvoxKwj5eS4Q+6nPBPkCCqr6EDYc+K2XNPlK43rxrK44+pptcvjeJ3b7qBAA/LpBgP8WPtT4FEvA+iGNNvkRpbz2NKO08MQiUPlCNl7sMAo8+klwmv8nl174awKs+HqceP9togDzWxYW+YHYnPsBb/D5IUBK/PzU+PRniaD75oOM+RPpNvUhQdD5PHjY+DAK7vSoYE785I1I+ad6BvVz+uz7hC1M9xCCAPq8DLz47Tjm+nYDmPpJcIj9Vn6u9xkvXvSxDiD7/kJ69SnstP0tZHj5uElu+NV7OPlN0xD34UyE/nDOSvhX7o74UP46+owFsvkTY0D3WNJ++gXNuPsnlPzzY8Bw+3ZNnPUfhtj7/IY0+TfPevhLyYT2IYy2+ne81P4wo9b4juWC/EhSfvk1i0L0mwga8ns0iPhPQlD2h1rQ9QKSLvruWOD7YX5a9QfGXPgKarD6sHHo9qROIviuHFr5R2pu8r5S5PvrtS76/Dhw9BMUvPW/w1b2ZmTm+PuhxPqYKFj75oJc+ns26PYy5t75liAM/+8uWvvwYl76bVc+9sS5mvioYOz92TyA/8rDgvfUouD6I0la+muZ9PWx4kj5jXYy9MuZOvt21BL3qBBQ+9gbzPmZmmr5yaBk+LNSuvg6+tD6V1EG+xf4SvR04971bIMG8H2OiPhe30biCc0Y88fQWP/8hfb2ad5y8c0a0PeHpTb4VjIq822gYPsSx7rwgsL6+Z0SBvthfGD+30ZA9XinLO9msejuHpxc/DAKPvioYVT5uowG9CmiWvpyiUz69wTe+oImIvssQrz55x50+3bWkPi7/rT4Lk3m+fvu6veLHmLzKodG+RpQIP1InvL4fYy69TmK0PiV1Yr6meQU/zO6JvGb34D6Zuw4+6GpBPwrXQ70HXxi9Di2iveF60L65/D++cawLPcsQN75qvMg+2/luPnA9CrxWDpG+tFkPv8xdyz0DeAs9Dr5WP6pgHL4JaN4+JsKGO+ALcz578mC+v339Pf8hVb46IwK+JCj+Pd9PLT5Hcjm+h6eLPn77OjxYOVS+sVDbPgskcD5rCXm5D5wJPzXvkD6WIRA/Y10UPjlFGT/ctfS+0LMBP9nO97t0tTW9hjjWPXSTYD74wpQ9BoGdPqg1Fb817xy/eenGvdnON71qvEQ+jnWNPh6nCL4W2Q69Lv+FvnnpRr6Th3U+ZKq8PoxKOr51cZu9MlUQP61p3jtO0aE9tRVTPln1YT5eup0+3+ALvWbV176si8O+TmIQvuOlGz62YrM+1XgxvuTyNz4B3oK+PQqXPiCwYj4cfKG8KhhVvgrXIz1R2ls+fNATPjXvKD6QoA6/Q4vsPscpIj7f4Cu+eemGPeOla74xCKw8e/IAvi/dTD57g489fNBTPvFjPD5dbQG/xY+lPi0hj700ET6+376SvkXYEj8OLVI9lPamPno2a75XW/k+4C0QvmGhbj580BO92/m6vgG8RT3EQp29PZv1vscp+r2RXHI/E2Hvvn2uHr7r4m4+6gR0Prlr1T7tDSY/wajEvVkXt76XbtI8jzHHPhPQZD4PC3W+U3SoPhdIeD4yVRi+ad7xPDlFhz4ibBC+xY8Rvd5xijyhRba9tFmFPkmdoL3x9Jo96bf/vr6fur6s+lw/mSq4vYMviD4RNhS+lUNLPs9mTT40gBe+RpQGvvd1qD6fPB6/VZ+zvtSahr33dQA/8WOMvAu1LL8PCxU+VTDqvmDlUDw8TjG+7J6YPnUCSj4FEg6/7Xx3vnvyRr+bVUc+vHRrvhGlPb2PwuW9OGdMPm+BZD3BF+I+ONbVvkHx8z71Ssm9F0j0vmZmoj78qRs/ayvyPl3cDj441m0+LSHjvm6j8T7ZPUE+o5LqPeVhIz9bsYO+78kjvxovCz/c1wG8CKxUPnDOsD5Wfaq+wvX4vYy56zwQ6Sc+iGNlPkFgjb6WkHe+guLXvs2qvz6a5k0+/KmxPPRslr0qGFU+ukmsPeOlhz6h1mw+r5QFPWEyZT6KjkS+GXOLPv8hXT3YX6Y9nl65vjXvrL44ZwQ95h03Psbcmb62Yl8+XI9CPOJY9728BUK+rIuzPqdXGD+KHwO+exQGPiegKb0Uruc+AG8BPqOSGL/u66C+qDUJv7uWuL4gQbE+5T/8Ps2qJz5xrAM+awl5uYVay77LEH8+XUvsPtZWmD441t0+ejZLvXnptj08Tqm+ppsMPrDhnT49myk/hHweP8lUiT4IG06+odZ8vjwsnL7eAgk8E9CwPst/6L3ix9A+375OPdk9GT7Xo+A9w9O7va3Y4z5Qjde8bAkBvjf4lj5Kezs+FD8mP2NdQL+R7dQ+iPTrPnDOyD3x0gE/n6sHv8gH8b4nD/O+b19nvh/0NL6QoJi9s3taPv1lhz1MFWw+K2XpPdqKPb124Oy91JrivpAPIr7b+Ya+PZtNvhiVqD42q8a+ukksvejZfD41zas922gwPlN0HD4zMzs+2IG/Pl1t9b0aUSI+DHF8vnuDw776XBU/ZRmmPj55BL8TYdM9+zqgPXGsC70awHs+eqWMPY9TiD6F6xE+sgxhPmpNKT9X7K88jZfivvOOS744Z+i+UieYvqjGK71pAD8+OUW3vfW5WrxCPii+SZ0AvKmCkb7ctXQ+j8J9vlmGmL34wqQ9tFkdvw96kj4j26m+jLnDvuVhIT1gVPI9k6mWvrlrvb4eheu7mgjzPpjdO75Vn8s9F0gAv0rqIr/UCTg/FD8Ev6mkDr0wmTI+xLEOvhxaDD4bnl48CkYNvnL5mT/DZOK+HFpMPmDlJL9tNEg+rrY0P4jSXjnLf6i96EgWvih+vD7/If28WmTTvq62Cj7P95M8Iv1ePrraMj5WfW697C85vxZqrb48vQI/g8DKvCh+TL7UmlY+7J6wPuY/JDw3+Cq+3uD7vTtwTr6VQ4s9A+f4vtGRfL7mrrW9ApqIvjwsBL7RkSw+lrIsPcKGl73k8o8+CflQvm9fZ76WkDU/8dKNvOF6PD7FjzG8S1l2PjLmij7EQi29nDM6PqUsq76cokM+Nc17vYlBUL40EbY94C24vhPQBD+DwMo85q61PoJRAT8dyWW8ZDufvgu1Dj5xG629guJPv+CcwT2mm4Q9FD/mvWIQyD2WIZI+Z0SVviSXn75XW5G9+8u2PmWIwz7arDI+dJM4PnS1HT5iEKw+Ais9v+hqC73u60C82PAQP5F++z45RYC/OGeEPUYlZT5PHvK+2hscvc6Iir4VjM4+QII6PobJED9if+U+taa5PBNhwztX7Bc+MQjIvk3zUD/aG4y+YhCkPuhIVj5aZKO+ZaoYP3/ZsT7yQWe+/WXXPURpnz2mCto+w2SqPZT2Ir89m8W+1JpOPlHaM77oSBS/Ubh+PUATAb46IxI+bcWyPlTjBT4gQWE+sb88vn2uBD8zM8O+rWnevtJvr74YlXS91xK6PtGR/L6I9Es+SzdhPuELGz65/Ne9Gi9dPpyiBb/8GHM8fNDjPSNKg75IUBQ+1XipPbIuHr7z/QQ+R3KhPuY/pD6giZy+ufxnPQ6+CL7oSKI+Ad6SvXBfm75uo2E9gXNSv/Tb9z3EQq28tDcYPizU5j5GJYk+1VbEPqabsD6h1hK/SS4rP9qsEr8pXM88DwvFPUOLhD6vlG0+wvUkvwlo4r1fBy49ukkOvx6FCz72BgU/UPygPuJYV74JaFo+BvAWPXecMD/cRmO9NBE2PttoQL3uycM76bfvPLUVW75JDO4+TBWcPRZqNT5H4d4+rfqQPmZmXr4NT2+9EOlvP/Rs2r4rh+Y+j1OkvV1LWL7ImFu+pgrivhPQUD+ZKnA+8BYUv/1l972wcjC+RgPgvlRScT+IY22+YOWQPe848T4W2Wa+0SIjvpayTD5a0+y+KcsAP9QrAT8hH5S9YqGqPuzAGT6lvYG9H2OaPsoyyD7n+6k95WEBvTPEhb+Yu/a9gQTFPPOOoz1/aky+Agn6vTAq2T19rmS/nRGtPmlvSD73dYS+rkdBPmgibLy3QHI+eVi0vuwvsz7Idg4+KTr2vvvL7ruI9Bc/fGGSPULPuj5E+k2+zF1TvhIUJ77GS3e9ibAXP6W99b7b+cq+SFAqv0mdwD09Cge/owG8Pct/aD5+jEk+gQSFPUGCAr3ysNi+nREbP+F6FDwfY5K+dy3BvcQgqD7BF0a+GVFqPjtO4T3QRCI/copMP4Sezb6Atwg+G57uvWneE7/9ZR++zcykPpHt3D77Ohw//5ACP40GcL32KAS+dy2Bvn6MAb7rUeC++MIkPl4pM76xLva+r5QFPQFNiD7KMoA+XI/ivaikvr1bsbs+uK+Dvem3bz1wzoA+UwXDPkXYrL6C4pe+RGkHvvRsCr8SFF+9bOd7vGsJwT7Lf9g9s3uivrx0A775Dym9jZduPSDSXz6NKOk+qMY7PmznH79bsb+6pb3hvczMbD0KaDa/4xQ9Pj5Xqz6meS2/wvW4PamCob5AEzE+UriePPJBn74wmc4+DeAVPm/wdT7cRtO+ufxnvRrA27zdkyk/B87pPXVxi75bIP0+MQhsPk5Aj75CPnC+BFayPixlGbzNqpM+iPQhv7zjSj+cMzI+46ULPnuDmz6iI7m9y38Kv6OSrj51Ao4+Vg6tPAKaiLyb5g0+QWCZPk5iEL6k3wY+NjxNPn0dWD4DeFE/O3BGvqIjuTvx9Io9jEqSPgFNCr+94zS9Y+6CPutROL17FA69E9C8viQofjz6XMG+RiX1vQMJMr6jkpo9KH6svmB2z7zfvo49u7gTvzMzo71YF3c9ukl8vr3Bl7y7luC9U3Q8PmTMjT0RpT09DHHMPp8a371v8EW+Gw0wPw96hj3TK8k+gCbSvhrAMz6V1Dk+5h2fPuHplb7mHae6TfOuvRSuL77+smO+UI0Xu5APGr9vgay+GlEGv6D4sb4UP8Y7AG/RPXKKur4KRiU+dk9uPt/gG751cZs9jLmrvPP9lD230WK/okUuP3lYzD50tTU9AG/xvYMvTDwA3tK9ukkkP+AthD6yDJG9liFuPnUC7j42q/684xTJvtY03704Z4S8yAcdvi/d9D0ehas8yjJEPbmNgj6+n4o9+n6mvhZqiT4DeLs9WyBBvpvEED9ApCs/b/DtvqkTND/1KDw9Fmqpvq+UqT6taRQ/I0pLvuwvi720Nxi9Qq3NvhSuPz45Rdu+0m9XPmsrHr5mZmY+xm2EPhIU9z75D4U+p+gAPolBkL3IBw0+x7ouP+Cccb0hHxQ+Jw/rvUATwb7RkTS+PujZvWznhz7KMgY/foxZvXUCCj/7Oga/C7UmvH/ZDT6WIT4+6NlsvT2bR78YlR4/KO01Pj/GjL4r9i8/tMhOvq8lhL3fvqY+JlOtPjOiPL/Esb4+DpxbPv7UAL7kFAc/L92UvvyHRD6vA6e9/WWHvsL16L7GbRy+j1PkPWKh1r20yMY9ZMxdPHZPZj71Shm/aJHdPltC/rx2T04/4em1PqUsU76WkMc+tmI/vcX+4j25/A++/faVvef7hT7Kw/K+I9upPU2EzT2IY5U+OSOqvVWf+z2MSmo9+u1zvgTFz7zswKm9nYCWPiNKWz6JsOG+yeUhP4Y4Jj5CPsw+duDgPsL1qD2Ensk+h6eTvoC3hD6bxLC94sdIPmb39L6TGIS8cF+3PUfh+j3vOC2+5dCyPQaBrT6s+my+qYJhvo/Cnb6BlZe+io5cPpXUcT5oIkQ+U3QsvgUSdD0g0g++uWsBP1fsJ75sCQc/UdorvonSED+PwlW9t9GgPfkPaT4FNJG+YFTSPQyTrT4JaGI+rIvLvvFjRL5Pr3Q9L0zmvS7/AT7TTVK+Z7NqPZi7+j4rZVk+z9W2vvaX3TyeXum8IEFxPTSAw74cfMW+yxCjvlYOoT5dbUU7DeDtPkT6iT5jXSQ+I7mkPmKh1jxdbQW+aQANv0rqvL4OLZo+1Al4PmfVBz7AW9C+8/3UO7ivCb+YTIW9uK8DvTqSl76LbG++i9uoPXQkrz4mU4U8HOuive7J4z38hyQ+i9vovI/CqT7UCQA+ppuMvhZqLT1+jAE+CterPhdIYL5uEt++tFmZPgc9Qz+ynYY/S1nevjXNG72JQdA9EhTHPmJ/IT78qRE96+Jmvvl++j09m0W+MLuXvcQg8Ly1prE+L92ovi0hEz+HhY4+1xKuvgfOab7RAA6+XI+yvc2qbz6C4sc7owE0vnctwb4eFlI/3NdBPZtVvz6bVX8+1jQ3PmQ7X74kKB6+PE6RPTm0lD4OvsC9L93kvLbzD790tS8/PCzcvpi7dr56Nis8RpTqPqROQD2EDVO/sb+svZT2or4zMwU/p1fKO32uur5MN6W+EhQ3PgRWJj5YObS6L7v/PinLcL0qqQe/ETY8PLdABD98Yd6++n6iPitlUb4SFA8+vcENv588FL6bxJQ+BaPCPoVap77hetQ87lrCPEW2Mz7iWB8+nDOaPpMYlL3XErK9RNhAPmUZir4OvrA8P8YMPuY/oD5O0cW+Nc1TPm40AL27lhK/bcUMP9jwHD71KNy8M6IGP4QN771XW0k+LSEHv+f7GT7+1Hi8TKZKvRKDkL1Pr2S+fT9Fvkrq6D7Sb1+8cF+PPo0GBj9kOxW/xW10vVuxd76SOjm+Xdzmvc9mVT3M7vk9k6nmvn2uFr3njDC+T6+gPjhn0L7jpTO+5q5VvgyTGT+X/wA+5IMevWx4Ir64rzc/bHiavlyPkj1MFQy776cWP5wzoroEVga+6NncvVZ9nj5wX7u+YhAEv+LHOD3jFJ08TmKAPeOlrz6/faE+ksu/PtJvDz5BYPU9Hcnlvj81Xj4AAAAAeccBvmez6juWIa4+qmAkv39qxL7TvIe+S1kWPtiBs73ZPfm8GASqvoy50z71uRo+k6mCPYtsgz7tDQ4+F7dxvYmwob3F/rI7F0iEPgpomj6uR+E9iNLeOgfOST6Nly69HTjbvnZPPj6Y3fO93bUcPnh6ob74U68+WmSbvTm0yD4noBO/HoXTPpSHlb7EsZ4+V8pyvo7k1j77OgA+bVZdvTvfT73Husg9376iPvYGxz6yne8+RGmHvs/3M74YlZg+UI2XvtSaTj7qlUo+wajcvmznWz2/Dqi+yVQxPkrq5D7AW6A9KVyPO57N2r3ZPQm+qz5/PnuDqz5Kewk/b4GkvdobhL5uEvM9Nc0rvpFcTr4+ecQ+/tQIviNKI75dbR0+fR3YvdcSQj5yih4+6SaZPgwCC721pnk8TBUcPiZT9b3ZPVG+BoHNvhlRWj5fmKg+9Gy6PhDHWj7baGy/5dAWP7UV+7wehUu+HOtivhZqiT6QoAq/TfPmPrx0c73fvuq+DALrvp+r7bzP1aa+TKYKPY9TVj/XgfO8o5JCPgUSFDx0ta2+HhZKvks32T1/2d09TWJwvp88sD6Y3Ru+DAIrPT/GGj+b5pk+ZDsnPrTI1r58YZK9Dpw7PpmZYT6iIxm+z9V2PmKhVruTGIg+TYStPQ3gtT4IGyK/copePuCcAz87cA69l24qvuauyb4CK4s+xW3UPUATsb0wKrm+IEHhPd/gn77vp14/yqFtPoPAKr46AV0+HFrUvYxKwr7rUfg+PzVOvsWPET5Hchk9Qq25vTqSyzyUhx0+yeVfvmpNwz2aCGs++DHSPicPI7/sLws/Di2ePtejDL/67bu9DeDtPdejEL3RkYC+B1+YPKCJkD5pAC8+exSaPlHaIz6QDxo+ZKo4PmWIkz7whSE+UUmduSZTpb0ukOA8VOPpPruWOD7snqC+3NcxvlCNyz4u/zG+lUOrPp88/L3Chve9bcXuPvpcVb6iI5m+SS6nPtiBA7+kcI29oiO5vqrxsr5xGwM/OGfYvj7ouT17gw8946XbvZYhzrz8h5i+3EYPP6UsM74awBO+CfmgvIXrYT7dkzc+FfuXvvOO070Ovki+1sWtPkmdWD7oSK49n6stuty1xD0BTYS7awkNP8KGpzuk3z68BRLUPPKwULyJsKG8kjo5PioYlb4T0KA+nRGxPl8Hzj50tcU+2PD0u1db8b1fBz4+T6/Avjarvr3uWuK9fT99vg96Br628x2/mZnpvXUCnj4dODc+cvnbPhgEwj67liA+rkchvb1Shj3Uml4+VFKnviJs6L2jkiI+844LPuHp/T45Izq+e4Mdv+18G79seLY+S8j3vTTvUD7IdiA/9iiCPy6QID6CUam9Bz0rPoJzRr7arKq+gLeUvqFFNr1Iv8k+Y+46v2+BJD1m1Ve+FyafvgRWJr42PI09AN7aPk3zdr6rPg++qs/1vYcW6b3zjo8+NxqwvQTFlz7P95O8hslAPxzrkj1+HYQ+3uDnPpJcOL8McZw9S8hvvrpJnL2Rftu9FfsbvvCF6T2mCgA/CWhqPpF+Tz99rpI+KVy7PicP271CPrg9xynCvsSxFj74wgQ+d5ziPUwV3L1IvwW+SnuTPXvyeL4v3QS/7J40Pk5AO74v3cC+dy0fP7UVMz9s55++sp1Xvkp7F7+4r0c/lIdFPcNC4T4xd9U+FYyiPnJokb2YTB0+3NchPjPElT4hsAq+KH7sPYhjyb70bAQ//Bh7vl+YBL8BTUS9L0zWveOlm7wtIT+90SJjPscpujzKw3K+l25KPuTyOz9hMjU+Qxzbvk1iaL5U40W+SurMPvpcHb4BTRy+bhKzPToBXb6oxvs9/Iecvh9jzj0i/fI+W0J+PlTjRT1/ahQ+5PLvPfypoT73dTg+sOGZvUHxC76rray+C7Vevi/dkL4g0ik/6Nl8PnPXKr6GOPY9PugZvpF+q72yDHk+2F/CPl+YfL45RfO+aJENPhE2Ij9s56u+AwmKPd2Th74GgU0+rWkev/kPOb4g0p+99GymvZVDa70kl0E/L93APruWMD2lLJe+5BSNvtbFLz9PHpo+2IGfvvKwgD49m/m+d5yiu65HaT5UUke9kA96vDEI5D5lGfq+UdpLvicxCL45tMC+YTK1PjoBpT4LJBi+6NnAvpCgAL5LN8m8nl5JvUymWr55WLg93EbTvrpJnL3qczc/aCKcvluxb77ysFC8j8JVPTJVtL4Mkyk8xCBgPoxKUj9uEhO+8rASvw6+cD7PZtW7lIexPjm0uD4BTYS8vjDtPvTbA7/WNJc+QxwLPszuyb3OiOK9Imw4PkaUlr0yVSC+NjztvVioZb5K6pw+ne+3PrRZNT5j7uq9s3uGvoofY7zZzps+A+f8vTy9Wr6pEyS/K4cSP2q89LzWNL89x7o4vQ4tsrvnams9P8Ycvkymxj6eXgk+bOcjPhKDkD1E+hE/Nc01v8bcNbtYOYC+uB71vgN4kz7gnHG9eqUev6rxsj7hCz+/E/KJPszuuT0lBjG+g8BKPYEExT7BOUO+N4kxPqyLq71CPii9aW9gvik65r4bDRI/Ad6yPuauTb7Lf5C+rIu7vvwYUz2b5j094lgfPoMvVD68dK8+gCaOPixDvD2KH/O9wMphvRsNkL2YTNU8ns1iPno2pz6ynf+9kxigvgc9M75Z9ZU+eHpFPvVK2T1RSd2+YcPvPl+YBD+EDU894eltvm4Skz5uEsO8IR80vQmKP72HhXK+GVHavMnlRz5pACc+CBtOPxQ/tr5SJ6y+VOPlvO845T1CPvQ+iUHQPsKG0z7IByW+FmrRPqIjOb7Nqi8+s1nVPautyL31SkG+zO55PqZ5l74ZUdo8QfELvsPTe79QjZe9y38IPvl+ajyTGCQ+NO9yP68DCz+DL8y9yJirPapgLr91Alq9tDfQPtGRHL2KH7O9ibCRPXbgzL7AyvE9KH7EvlFJPb6mChA/VTBKv6ROFr8Q6QE/U3QkvjAqET8KaBo+p1cCPsGoVL5zRly++DGKPgAAUD6DwII+eHozv+visj6BlUO+m1V/PS6QYL2BBEU8foyJPSGOdb3helw++u0LPsNkOr75D6k8dy2dvoAmEj5MFRI/IEEpPyL9Rj4pXOO+c0ZMPgHepj7GbRq/duCQvnxhoj4ehde+vcGrPnnpgj5GJQO/9+S1PpFcfr3QRAi+h4VKvjtO0TuTGBS+374wvwyTCb7dJKa+ne8XP451Mb3PZrk+xkvfPsGoBL1Qaxa/845LP+yeZD5B8UM9FK7zvu7rvL5rCXm7MsT5vjLmRr735Ac/FK73vawc2r1ns7q9lIcRPwU04T1AE7W+ne+zPhovnbzyQQk/dJPIvvW5mr36XEU+Dr6YvgaBhb2WIaK+cM7IPKNwZb7P1S6+wag0vuyeuD6mm0Q73uBDPgyTUb7lYUE9BMU3PnecKr5SJ6y+2/nWPoY4Jj5PHoo+BTS5vrwFAr817wg+q61Ivmq8jD50k9i89pddPCDSWz9JDAw/2T05PeoEBD+QMZu+hA1fPrwFaj6VQ5++bHgCPgMJMj580Ls+6Gohv5jdg7767c8+S1levqmCcb4v3QQ+Z7PiPt9PLT4XJlO+xynKPT55Bj9Pr9S9HFo8v8GoRL7EQi29g8CSPgxxPD6+MJk7V+yvvJMYzL4vTF6+ApoovYJzlj4DCQq+WDmYviQG4T0/xrw9bcUmvv7UOD6MuUs90LMZPZf/ID6ynd+9yHYIv8bc9Tx8YXo+9gYPvsbcLT6rz5W9BoFdPpYh5r4eFqo8cvnfvUFg5T2DwJK+BMUfPxZqgT5WfQ6+rkcJvgAAvL7qBKg+l5CDvnuDtz42q649Cfnwvt++Lr3Umg6+TYRvP/OOkzwK11s+dQISv4Y4pr7Eseo+PuhZPK+Uxb03GhC+V1sBvttosL62hEq/+n7KPcrDwr54C8S9eceBvmdEpb5JLtM+d76fPEVHmr5WDiU+vw6sPl921z6BlZu+FybnvgN4kz4Peqo+A+ecPawcQj4kKGY+mbuSvjLE2T4VjHq+ZKooPnct4bxR2iE/BoGtvomwIb3Nqo8+eVjUvoXr+T78GAm/mbsePhX7hz7mHdO+8WP8vuTyTz78h6y+BaNyvQDewjxLWYY64zaSPp2A/j46kru+6NmYPoC3YD230dS+YhCkvvvLlj5n1Y8+1AnIvaRwAb9PHt4+hqfnPUCCYr6taTC/O07JPtbFgb4gQem+aAB/PvkPET/XEtI+9+RZPqROgDwepwC+7utIPkp7s756Nis+xf5Ovx6Fu75ZF7c9qvEyvYanN73o2Xy+xtwlPrbz/T7G3DU8RPpNPi5u377uWpK9P8ZMvtMrpT262io9S1kOPjarRr6bVS8+t9HAvixDnLx++4q9Hqe4PbwFuj4D56y90QDSvtiBSz6opO6+lrIMvrraMj4gQYU+nYCevtobLD4tIec+n6uFPgdfkL7BOSO/zvdTvVMFI7ummzy+dJMYPNNNej6nV0q9RiVtvl+YjL2EnpE+h6ebPphM1Txpb8S+sgwpPm+BxD2WkA+9uY0GPdxGY70dyZk+fox5vqdXnr49Clc8utoaPtcSqj6h1oA+mnf0vhx8nb5ioTa9NhrwPUvIp721pgG+BMUPvGHDs70nMbg9TKbSvvgxkr5/2YU+Gi9FPiZTnT6t+iw/yxBHvKOSlj4Zc9c8N/hCvMe6iL08va6+iGN1viZTZb2si/s9rwOnPkrqdL6+n8q9odZUPf7UqL1OQBO9yqHdvl5LKL7c1xm+FftjPk7R0T4Q6T++D3rePmpNs7zZPfm8CYoXPg1PAz9PHkY+s+p7Pr3BFz3wFuS+C7VGvu2eDD9BYOU7AbwNv8X+kr4wux+/Gi/pPs07jr2YTH0+Qxzru+tRGj8ofiQ+7lpqPmJ/jb7NzJQ+6Egyv0hQDL/HmGu+DHH0PvypSb4RpQW+R3LZPSJsGD66uM08nKKzPjcaMD7OGSE+q614PaRwRT7Y8NQ98PRSvkVHsr5c/gs+bqOtvn9Izz6vJSS9INKfvp5evT54ej2+rdgfvYmwOb4RNvy9uI3GPRbZ7j6PwvU81JryPvrt7z5NhPU+bqNZvtMr7b6L/TU+juQYv39qHL21hHy8oUW2PAFNbD4Hzlk+tvPxPv7UyL7sL/u9ldQZPn77Wr7Sb4+9Nc37PJ3vJz9pb7C8SFB8vcE5i75Hcgm+tRUjPgrXv74Fo6W/nYBmvSL9Nr2rPuc9uWuBPgWjor7/IVU+tDdAvvjC5L7Nqpc+VZ8LPYAmkj2GOOa9VTDOvtJvOz+g+FE+LNQQP+JYr75yaNG8/5B+vvwYP79JLgs/AN5qPt21mL6xULc+Z7OKPfVKyT64r4s+FD+avteB2z43iWG94seoPTvfbz4o7S2+wTlLPqUs674IG2Y+vHSbvlsgwb5YOVA/TYS9PQBvKT4ehf8+TBVMvbaELL/02z++eqXsvd9PvT26Scw++n6Wvvmgd74kKK69whcGvdjwDD6mmww/DeAtPjhnBD7qlbI8juSCPp2A2r4SFF+9f9kdPqYKtj0ExQ+86pWyuibCfr6w4Wk+tMj2PEMcU75Hcqm+oUU2PWQ7j743+Bo+kA96PcKG9z3+Q7o86GoLPtmsej4Rx4K+/fYtPmkAuz78h/y+DeATv4j0E74/pH8+cM6kPt21lL2Th2U9Lv95PvFjbD5a08i++aDHPRiV1Lw9mxU/WDl0vhZqDT2QD9o+HoUrvR3Jkb4BTZi+7zgdvtxGhz74MQY/m1VfPgBvKT7TTWI+16NuP2SqSL5X7Ae+utq2vnzQrz7P1a4+0yulvGsJyb72Bv+9QIJiPnUCGrwsZcW+SupEPhPyiT7uyfM9XUvYvUdyC7/IdrK+eAu8PlfK8jy4jeY9ufxHPgHelr4IrJS+cmgRPv5Dej5MN5k96pXOPtnOd745RSm/taaVPuMUHbzMzPi+bcUAv8sQ+z4f9OA+eVi4Pbra8r5PHkY+wvVoP3o2s74CmiC+rrbiPNEABj7OiAA/zhm1viO5Dj9rK+q+CteDPuM2Sr45tAC+s3tKvqUsI75kqig+iPSnvrRZtT0xd6E+XksQvlyPkj3dk9e+a5rXvZ2ABj8UP+a9NxqwvakT4D14C0y+8x+SPJOpUL9MpgK/vw48viQo5j7VeIm9tDeYPVN0HD6VQ58+93UAPSXki77njBi+QBMpPvJBrz7GbaQ+mExtv+JYF7wehau9xykSvr4wGbx24ES+RpSqPs/VZD8fY648mZknP/W5Mj4TYT+/Lm5DPWUZxj7aG9Q+Z0RZPoMvBD4AAKA9kKCYvTlFj75ioQ6+ApqoPaD4GT5XWxk/FYwyPhbZ3r3kg16+2hvgPpmZKb5cjyI9zcycPqRwjT3KMqQ+Tx5Ovi6QAL524BS+1Va8PclUsT3mrrm+orQZP3uDL73zH6K+0ZE8vT81Pr1uEmO+5q4FPwMJir0dyaU9Iv32vne+p746kgU/Z0SFvilcdz7RkXw97C8bvUmdwDzDZCq7+u1rOeAtOD61Ffs8PldbvApoGj4TYfc+ukkMPiPbiT3u6xC+hxbBvqut1L4+V4c+HHzFPqZ5Lz4HXwi+Qj6kPlsgIb76foo90t5gvuU/dD4xdw2+7Z4EvjSANzqezSq97loKPqIjyT156Rq/0yulvEFghT34MaY8bhLjvjvflz5Qa0K+V1vdPvW5ej1tVj297loQv3cteT7h6Xe/Nc07vTCZoj4pyx4/HoUNv2/wDT6cM4I9gnM+PkTYeL45I0o8awlZvUku0z4rh7a9JJcnvqdXCD8pOlI+JJcfvS7/ib4c64K92c4XvRiVPL9PHm6+PE6Zvo0GcLtLWT4+pE5YvnA9Aj82q7688rCgvZ885D5FtvM9liGCvum3jz0N4F2+ak2bPs4ZAz88LBS+MCoPv2fVMb+X/8A9EhTHPqg1pT6rrXA+JeSXPl66Wz8awJu91JouvpkqyL2JQT6/heuhPthfDr5NYtC9cD0evwsk/D59P+0+eHqBvtO8Gz5Q/Fi+F0iovnlYCL1E+vE+KH48Pkku0z7Rkbi+XrpXP68l2D4KRqW9JQbBvD7oub2oxiM+pN+aPt4CCb7lYbG9TfP6viJsKD7vp6a952rrvFiorb4Qx8o9NIC3ONcSIL8noKk9UI0XvT2bdT28BSK+oImwvehqu71ns5o++Q8pPaabRLrKodU+sS7uvoj0Qz61FeM+NxqgvbiN5j39ZS8+b/BNvqs+t72rPge+mubJvgWjEr5E+ns/gZXDvUrqAL+0N8S+ETbMPUkuR74TYZO+vp+aPWJ/5b6/fT0+6gSUPrrair230bA+YqEOvpdu2j4hjm2+sp1PPYlBpL7VeMG+M8Slvlz+Q74T0EQ8cD36Puwv2z0bnhA/V+wHvhHHCL8sQyS+Vn2yPraEiL4eFnK+uyf/PczMbL5rmh++IR+QPrsnx76L/bk+UPwwPiEfDD9liCc/nxrnPhxakL5nRNm93bWEPoj0mzyk3yS/yxAvPlUw6j2Uh1W+HFrEPbuWFr9kO28+UdqLPjXvKj/Qs6G++zqIvj2bPb5/akw+3NcxviegiT0bnuY+YhCYvFz+w7zQRKg9vjDZPf1l173r4so+urh1vlMFIz4RpSW+LNRaPt5xIj7G3C0+J6DJvCxlFb+q8dK8UwWju7Q31L6kTiC+y3/cvp8aST90tY0+B18wvp5e+T6TGGQ+ZRliOo0GaD4rh1Y+SnuHvmZmJr2RfhE/Tx4Ov7/sGL/RkXQ+ZYhjPQN4Qz7BF+Y9KA+DPiZTdb6vJaQ9+DE+vtk9Mb4EVg6+WYb0vnnH4b53LZm+ukm4Pr1SFj3aisE+iUGgPTAquT2b5gm/qmCUvt5xSj1W7O+8YcPTPhBY3T7vOPW9bcWyPo0GEL51cRs86gRgP9++Bj6z6js+duCMvUMcm719Hfi9cmjxvVdbxT7TvGO9TkABv6Usl762hKy9bOebvclUET+w4TG+8/00PocWCT7lPzw/S1nmvUhQzL1qvOg+ONZFvqdXhj7S3gy/JeRDPaabpL1vgcw+sp3vvdCzKT4ENP2+gy/UvlMFIzupgoE9zhmRPnxhaj7jNlQ/fa6OPonSFj6ZKqS+SQwuv/P9ND4AbyE+16OwPbDh+b5CPiC/W7GfvYC30D3KMgS+3bWYPsBbQL0s1Hq+/Id0vbpJ9L7gnBE8AAAAAKMB/DyBBPW9jShtPv7UUL5CzwC/SFCgPvKwqL78hyw+0ZH8PeF6mD5BYNG+DwsVvjqSSzx/SMs+ZKrsvrG/7LzP1S4/IEEZPtY0vz3x9Mq+yHbuPXgLiD7G3JW+p1fKvjVeQj6L22i99pctPuSD8j4epwi+SZ04PgPnjLoZUbq9gQTFvhDpFz54CwQ//tQYvhzrzj5uEgM7AAAgP/Tb674T8kG8pSxzPpaQvz7BOQu/6Eg+vrDh2b2JsEE98x+avrEubjxyaKE9847vPo51iT5y+Ue+DAKbvZi7sr5qTVs+JCjmPovb6D6WIQg/RpS2vK1pDr5fB7a+O9+DPoanV7767QO+FftLO4R8EL0SFD88PnkQvr3jBL59P7U9uY2GvHsUzr27lsC9XwcWvlN0Or8RNh6/m8TkPqpg1D3xY2w9gLcqP4nSlr5E2MC9SQzivamkBL/z/TS+FtlOvcgHlb6wckA+846Hvsh22r5iELg+G56KvrPqMb/cRns+zMx8PlmG+L1LWRa+bqOpPsRCnb2U9m6+H2PKvqUsv77jpdu+7snTPgu1Fr67lpA+KqlbPoqOZDu9Uiw/3EYjvq36PL1eSxC+BvDKvocW7b6k37a+WmQDvr8OHL4o7eE+7slDPcL1hD7dk5O+aJGZPh4WOr4hH+C+J6AJvAu1pjxJLl+9uWuZPUymUr4juWQ+JJf/u8iYY77qczW8uB4lPWTMnTxfmBS+YOUIvsh2xj5Qa6o9Njydvst/yLyBlcM9RNjgPqW90T2NKJ2+x7rIvd0kxj3Chne+yeUVv/7UWL0hjsW9I0oDPs07KD8IGx47BMWDvp887L1rmpe+7Xy/vki/fTxdbUW7UdoTvhlztz6si4u9ppvQPjws9L1PryS+O079Pl1trb7vOEU8HOuOvmWIpz7dJNa9ke2MPWsJJb/DZEo+qYLRvJmZ+T7l0Ia+r5SJPt5xqr7XEhK+owE0vuau7T7z/Ty+1xLyvFkXxz7z/VS+PQqTPs07kr4XSDi+9UqVPixlGTyhZ8O+zF0DPvUoLD6Nl5K+K2V5PULPLj5kO5s+FyavPggbZr6coqc+l//QPPjCDD4l5L++dQKOPvUoXD3Ygbe+jzGnPcxdSz6/fY29I7n8Ozarvr2EfIC+x7q4uxlzET8g0ue+fvu6PcKG3z5YqJE+jQZUP4mwWT4OnFO+wMp5vnZP3jxmZsa97zg1vuF60D7Nqi+9bqMZvruWkDskl/+7/yELP/d1hL5gdg8+308NvHZPRj6U9oq+8WM0Ps/3M75iEDi/cRtdvk7RSb7yQQ89ak1Lvr4w6T1lqgi+aQDPPXGKfr7029e+cRvdPe7riD4PC1U95IM+PXPXYr7TvAO9toSMPgMJij3P95s+KH40PgG8sb6NBhg+uK+nPiCwsj2pgrk+Gw2gvU+vpL43iUG9tRVbPbfR3L7PZl0+yqFtvutRWL0Sg3A+q60YP4XrUb5iEFg+LNTqPW00xL55x1G+mnfMvUI+vD6QD6q9Bz0xv3Qkdz3jpTc/8IVZPiL9Fr38GBO+X5gUPmIQCL+AJoo+8fS6Pn0/Xb5JDMo+HoUNv1KW4b2pE+i+BhKEvdqs1r5GJbU80SI7vXVxiz7c1wE9TfMmvhx8Ab0Waq0+qKT+veYdh72Nl14+309tPbG/bL5y+Qk/QKQ3v5vmvb2si1s7xY8JPkCCkr2hRfa8waj8PohjvT6I9GM+w2SKvTwsIL9iEEi+xf7Cvafo+D0OLVI9sgwRvautBj+/7L49l26SPn77aj6mCka+IR9Kv49TMj8Zc5e+i9vovM9m1b3lYbU+oUW2vlXBKD2/fSu/gQRlvWHDs73mPyo/ImzYPukmrb4/NY69/tRovjXNjz7oahO+CYqPvRiVkL7ChhU/D3ouPhx8Ab9XWw8/RpSSvsxdaz7mrk2+8kERP6TfJj67Jy++xylyvpwzAr1LN6m+QWAtP+oEfL4FNLU+ukncPWPurj6ZmZm+dLWFPvTbFz1QjTk/Lv/pPkkuF7/VeBm/46WLPf+QJL/heuS9BMU/vk5Ak7z8GHM+waiMPhdISD473989qROwvnnHCT7+1GA+EOlHPpwzAj+itB++5/uZPV1t+b6jAUw+pnnDPsoy+L4hHyy+DJMhPse6uLtyis69DpybvoAm8j45RRe/7Q2+O3S1dT08vcI+tMiSvrWmrT6xLi4+jLnrPPrtlz4kBuE+jQZgvuAtkD4SFAU/Ftn2Pmne1b5p3oU+mnegPrmNCL9JnWC+zF33PjMzs7xj7oo9bOe7PKW9ib7MXTs/I0pRP3ZPor72KJy8A+eMO6abvL4UP/I+HhaaviO5BL5uEtO9KO0Fv07REz+wcoy+MzODvYGVMz7ImLs9xymaPbKdNz6jAUS+uB5FPUp7uz4LJLw+SQzqvpoIMz7z/SS+eceJvlmGWD7fvj6+si6WvuVhsb0736e+4JzpPki/Bb5m1fc+xtzBPiXkz743GhC+/5CCPhx8oT2AJsK96nOlvmBUGj5m94S9RwOAvjvfLz3swGE+sHJ4vtZWND6kTig+gQQNvm6jEb6I9Fs8kxjUvfhTh75YOSQ+MQi0vnqlbD6xvyw9zhnxPuauPT5g5RA+TWLYvh6Fc75CPsA+2/mePrG//D1wzuQ+bjSAvPaXXTwT0BQ+hev9vpHtvD3/sps+orQXvWgA77ztDQa+IR80PuoE5D2taTS/9Uo5vYy5Db+V1Ak+z9WmPSO5oL53vhU/aCK8vS/dMD/WVqy9ryXkvS0hf70CK4u+jzG3vUoMgjztfFc+16NovrwFSj5Pjfc9zhlxvZ5eSb4v3Sa/2T05Prsn3z38GMs++u0DPs2qEz82PMk+K2XZPVIncD5lqpA9ZDsLv7Q3uD1ZFx++M6J0vp2Afr6nV5o9ad7xPc2quz7BF/4+w0J1vk5AJT8u/5E+MzOjPdEii71bQga++FOHvmQ7l74YlQw/iNLOPQ1Pgz5gVAI+u5bEvkFg7b4g0re+CkZVPiqpr76L/UU9mEwVvMsQ+z7BF+Y9HqdYPmDlUL6cM5Y+xym6vHctlb5/2S0+YcPrvsL1zD7Y8JC+lrJkPhX7W754Cxq/A+fYPpeQBz6rPmc+6pWWvj550D4mUxm/bVbxPlyPBL9lGdY+TBUUvijtjb6mmyS9ZYhLPh9jpj5vgRy+foxJPtk9jT5BYOU63EYDPdtooL1rK96+mN0TPvd1Fj+CUZU+FYxKPktZhj1LN9m++n6ePsSxir5pb4C+uK8Tvy9MJjuQMQ++7XwXvp88Aj+fGq+8PL2Cvn6M6T2ZmZ0+Z9WnPOOl377S3hC/ne+nO7RZPT4eFqq9LSGfPXo2M7+k3769+lwVvyL9qj7uWpo+JQaBvb99Mz9okY099UrJPuvitrwUP/a9bhLjvUfh6j1cIA2/duCovln1Ib5oAO++qvFCPuau5by8dBM7cD2WvuELkzy0yMY+mZm5Pt9P1b7ecda++8sePv7UgL45tCA+GsArvphMyT7+1Ni93nGKvNk9mb06Afm+Zvdkvpwzij51Ako+tvOZPno2270juXy8qvGGPjtwsr4PejY+sS4+PhKDwLtH4Q4/EaULP8RCrT2iIyk+PzUOvqOS0r4rZXk95/udPl92f75rmsc9CfmgPVD8AD5uEoO6+u0Lvp2AJr1Di6y9fNArPoLifz69wVc+xf4iPj/GlD6V1J0+MuYCvzxOoT3EsY6+e/KwPrDhMT4BTfi+V8pivqjGMz4bnro+XwfePdnOFz6Gyeg+Lv8LP8nly74PCwO/iGOtvhzrxr50k5g8Pnm4vsKGlz72KAQ+H2OOPtbFC785Ix6/TDcBv76flj4V+wu//yFFPmNdBL4EVkY+wvUoPWHDU7z+1DA+H/T8vSLb+byze3I6m8SwPQYSiD79ZVe99+SBvR3JTT5RSR0+p+hAvhuefj25awm8nl5RPtBEiD2SOsE8dCSXu0LPBj1eKfM+BvA2Pa62Uj6kThS/guJPPh04OT+uR62+ke34vpHt3L0juZC+u5YwPnlYCL6iI3m+ImwMv6Z5Rzzc1+m+ece5vRNhQz1hwzE/fT/1vCcPS77Y8Cw+dXHHvkwV7L1qvHS9hJ6dPVMF4700EQC/iUEQvjjWhbxiEKy+N4n1vsGoQj+62lI+YHZPvrN7Ar4lBgM/0EQ4PbDhUT4+6Gm+TtGFvr8OEL/1ueo+vAUqvp88Aj+nVx6/c9d+v8iYFz9AgkI+XwcAv/AWEL71uRq9yAeVPnuD1z7fvgq/bHjePv8hfTweheu9awm5vPCFqT2yDPE+sgwxvscprr7r4pa+xks/P662ar5m94Q9PL2Gvj0Kd72hZ2s+aQCfPfvLBr7swCm+mghDvlsg9T6JQQi/Gw0SP3DOkD4ibOg9BTQRPMxdU747cG69WfVhvsSxJr5g5ZA8g8BqPaTfDr8fY248TDcJvem3lz4Qx/q9mggbvZhMHb4y5lY+qYJhPwaBNT2Zu4K++Q+pvPRshj5fmJi+wTlLPpyij77Sb/895/shvs9mHT4pyyg+UpZxvjVeGj1XW7U+tYTcvUaUkr4qGE0+uB4FvEkMUr4W2YK+UidgvRDHyr2L/ZU+O3C+vWEyDb6WslQ+mEwZPwgblr6QoNg97zhNPiNKHb/Umo4+CfmsPmIQ2D2I9OO+rIu7va+UDT7EQiM/NBGSvm/wrb6fqx0+w2QKvrDhhT7BORO+IR80vT2bPb5gVPa+tvMHv200wLyEDbc+pb0JPj/GlD4K16M63nEmv3UCGjvWVqS+nl5JPcsQR7uwcoy+3gLhPuoE9LxTBYc+JJfLPiEflD3VeOm9bHjyvp+rLTxYOQi/dQJyvp0R4T4G8J6+Jw/LvZOpgT+Gp8O+pN8+PDF37by4HoG+0ETwvrwFgr4zonQ9PCyEPv32Az/n+3m+yeWzvqrPwT6L/ZW9ILByPTMzEz6giYy+78kPP0hQPD0i/bq+OGfovnqlwL4YlYy+awl5PH77Ar+0NxI/XinLOrge3T7mHdM+DeC9vjEIDD7QIvu99GxEvyqpEz1eKRM+61G0vicPGz5seGq+8WMCvyBBOT6colM+iPSPvjf4kj0PC/k+dQJivvJB/z0V+4u9mSoEv3Gsa72Uh5E+gy8UvupzFT1s55++dJPcvjcaQL4ofpy9cvnDPrTIbj7YX6Y9qmCIvjf4sr2PwnW7xEKRPiO5lL6/fXW+h6eTPjy9hr65a+U+eVjYvRlzxz0cWrQ+7Xz/vZRlWD7mriU9h4WivpoIO71euuk9owHIPmkAG79gVMa+b/D1vht88T2BBG0+4za2PpYh9j4Xt4W+ak2TPU5A4z2DwJa+7lr+PhE23D3+sju+qMaLPfwYuz4NTy+8VFL3Po2XAD/QRDg+m1WLvhbZXr60N1g9SFDkPlpky72q8WI+BRJ8PqwcEr4V+0s9FYxSPhdISL4tIYO+AiunvTtwzrtbsT8+pHCpPlK4Fr6meUk/QWBlvsoyRL7UK50+H2Mcv+JYm76fGu+8vp8KP0YlTT5Wff498IWNPr1Spj7RAJa+ne8HvxDHOL8bDZQ+Nqv6vqdXar2+n54+QfGDvkW2vz7TvKM8PQoVv9jwnL4IrEw+ibDJviqp/z7UKx2+hevxvoXrnT4HzhG+guK3vsoy9D4738u+91NjPjqSO76AJho+Ne+wPpwzIj8Jio8+d76fuwKawL7u67i+CteXPmB2Ez+cogM9y3+QvrWmab57g58+7C8zvhpRAr4awPM+3NdhvUYlFT0xd32+gQShPuM2yr4bnp48xLEQv5Yhnr2d77s+rrbWvh6n7L5xGz0+z2bVPLpJBD97FI6+z2Y9PmJ/2T6bxOA8cF8HPGezajx4ekW9F0jMPmpNCb8Urn8+fGGiPa8Dh774U7e+ZYgHP8xdA76iI+m9pb0BPbBysD4o7S09Qs8gv2BUsr3EIKC9klyevm4Shz5euoG+mnfcvG3FXr50tU0+w9MrPZvErD6MSuq8Z0TlPi9MCj8EVvq+heshvn/Zfb4RpaW+KH48vv7UID+WssC+ufxPvgU0oT4VHZk91ecQPy2QaD45I8o8eHodvhlRur19HUg+000GP9qsOj7C9WA+M6Jcv5mZET6FWjO++Q8hPp0RrT7eApU+WtMcPRlz/76HhWq+WmSTvvyHjD67J5+9Iv3GvrzjVL1oInQ+jEoKPZT29j0j2xE+z2aFPvs6aD75fuq8iGNdPcGohL5LWQY+4elVPhxaED9uEn2/JCiePcNCTb6xLr49/yH9PmPuqr2PMU8+YhCYPUvIHz/S3io/5WGhPJAPyr36XLG+t0AKvxbZLj19rvY8Jw9DvkT6ub7aG6y+cD2evqHW2D6xvxQ+heuZvjy9or1zRnQ9vHQDvvCFKb/ZrHo7+n48P6+UhT1OQPM9L0w2PtjwVL3hCws+ufyHOiZTVb6IYwW/sHIYvmlvcLyU9pY9jQasvg3gPb5txVY+RbaTPpyilz4ofhI/CkZVvjwskD6ZKki+aW+4Ps9mlT1bsd89eqXsPKYKZr1Iv8m+Y+46Pa5HYTxXyjI+GXObvtQJxD41zQM+FtnqPnJokb4ibPQ+BTTZviL9zr7Ids69Z7NGv4EExTxYqOU9dy3hPPOOIz7NO3a+CWhUP8L1CL6k3369I9shvlrTGr8noKE+f2o+v30dWL4Wap09T413PtEi5z6yDEG+fR1gPmq8ZD7h6fW9V+ynvhx8jb5RSR25o3BNvu+n9r3jFLk+0t4APQ4tgr50JLc9DU9fPnQkfz43+MI6Qxw7vukmhT7G3JW+V8pCPmSqYLx24Nw907xLPhx8AT5tNLy+ZRlSPgfOFT+meZc9iPTrPUrq9L3pt9+9cRtdPruWcL3RkcS+ysO2vk2E7T20WZG+/kNcP4/CA79E+m08MubuPY2Xfr43iYE+Nqvivs3MFL43+Bq/yAclvvd1+D4pXDc+XdzuPqTfwj69Uj4+sgwJvhSuH74klyG/KVyvvnSTyD1++4q9LNSavdk9Yb5oIkw9OpK/Pk+vlLtAgjq+vw5MPst/SLzQRCa/2PCMPt21BLy8dAU/MzOnPrdABj8YlfC+4C20vrQ32L0XSIC+r5SlvISeNT6PMW++JJf/vWTMDT79ZRe+Qq0hPj/GbL5m9yS+OpJDvmEybT7LoZE+d5xKPhPylb4lBg0/bOf7vZf/CL6kcJk+qvG2vqmCub4RpRu/KqnvPnA9Oj56Nqs+CkaFPtiBx74+eZg+oIk0v1pkIz6z6rM+3EZDPQUSxD21plk9CtdDPfvLbj33U1s+gCY6vgg9n77/kB4+PL0SvekmiT4Xt9E9uWutPsDKgb24ryO+A3jXvki/6T580BM9bcUuPm/wE7/ix+g9mSpGP5m7KL8RNsw9FD/6Pq3YJ77fvuq+2/nOvlHaZz9rmn8+Vg6tvYGVCb+k3z48ZDufvcNC3T3lYZG9dLWxvlD8GL+z6ls+HqcQPm40kD2Gp9s+yqFFPe18g746Aa2+XP7jvZ88iD4dyZ0+BaOSvDjWtT3pt38+7utIvtbFtT7zjg8/yjKIvi2ynTtaZCO+RNhEv18H9j53nAI93nHKvNEANr7Y8DQ9KVzvvWZmtj1y+au+Qj6Ivc2qs74nMbA+Q4sMvXvy8LxK6tC+guKDvtEis77cRqc+Z9WnvCeg+b3Nqs+7Ad6avlZ9Fj4sQ2Q+CBueO8QgWL7cRiU/0t6wPQaBXb45Re8+BaOmvuYd8759rpY+lGW4vsQgkL6NKAO/G57+vewv/z6eXrE+gXPuPthfVj4c6zI/wTkZv40o3b2t+rQ+eHqFvUHxgz3baDg+UpYhPQpoJr81Xpo9IR/gvl4po7662jq+W7EXP4bJ9D1gdq8++u3HPotsRz1g5aA+e/JAvjartj662nI+ns2qvU+N576SOo2+rdiDvvwYAz58YZI961FQviJsiD0BTbQ9YcPTvWq8eL/cRou+HHypvqRwgT4mU30+jnXRPn6MWT0UP16+rWmOPa8Dr76b5sG+vjDVvnctIb0XJtO8eHoVP4AmCr4LtZa+/yFNvhpREL+Y3Ws+SzdxPsrDQr62hFQ+liEuPqD48TwJ+Sw/OgF1vks3qT3c16G9wFswPlyPCj6GycS+PL2evuMUVb7MXbu+dr4/vkrqyD4OLTK9Gi+NvjLExT6TqWI9yqGlvXPXor3o2YS+1AmkPsDKIT0IrGy+cYp2vnuDKT8KRs0+0ZHMvW3FfrxMFXw+sb8cvvgxoj53nJq+fvuevo9TVL55WFI/l24gP1Z9/r64Hg0/R3J5PHoU/r06Ac286NmgPtY0L72WkA+876cuPjwsDL924Jw8V+yjPprmfb5rK4a9lpA/Ps2qLz6pgpm+uY0GvGB2D71EaW++JXXyvWgiBD4PnAM+xf4CP5vEWL76fro9MXc1PrIuEj+k3z473ZOnvi/dJLx4eo2+KH4UPmWI8z57FJo+awlFv/vLvr24HsW+6bcvPM6Imj4Xt8G9XP6jPQG8PT7b+Y6+g57tPrwF2r49m02+t9GgvqIjmT6jARg/54yovN9P/b2eXok+1Jp+vvd14L5wXy++AG+lPmpNC77DZKo9Z0ShPpJcvrwwmfq9KqmTPXGsuz00EVY9lrJ0PnEbJb4Lk3E+JeSbvsh2PL9Di6y8UwUDPlMFpz40gHe+vp8SPiSX/zpeukm8xCBwPguTaT3h6UW+SZ3AvKdXgr7u65C9DpxDvgMJKj7Nqme+O05JPvaXBb+5/Hc+vAXSvJkqkD4tIds+duD8PRgENj3ix7i9rwN/Ptk9Ib6UZSC+WfWJvS7/TT946fI+oiNxvhWMwr59P4G+mEz1PkKt2T1c/pu++lxFvtCzEb4sQzy9ZRniPFyPGD8g0h++WDnovkFgkT7dk8O+YcM3vzqSQ75DHAs/CyTIPio6Cr580Hs+VOMNvvgx0r4IrIy98fQ6vty14D6+MOk9S8jHPMgHOT+dEdW98rDgPdnOJz7CF4I+SL+Zvmnelb48LHy+xynCPhiVFL7ctcC+qDXdvdjwdL2ppBa++MIkPuhICr8gQTE+1CsBPw96Pj7F/hq+ZMz9vgmK3z0MAiE/E2GnvuhqKz2PMde+b/BVPqg17b0NTw89mgh7Ps2qDz08TgE/aW/4vv5DJD9xGxU+idIov+M22rzqlRq+yVTRPW9feb/RkQw+PE4PP6dXij4qOpK8ejb3vr99Hbyg+JU+FYyKPML1+L2DL4C+f9n5vonSAL/baNg+/WWPPu0NvjvHKfq8O98HPrBySL15WOi+xf5SvqdXuj6/fY2+t0AiPiegMb4RpcG+QxwLvYAm2r57FM49dJMYPULPTr6I0s4+JeTDvE8eEr80ES4+nDMCvuF6pL7jpRu8jnWBvm40hD5TdDy+cM4oPfwYaz58YXI9uWsJPfpcLT5Q/Ji9Vuz3PuOlI74ofhw+rkcJvhE2RL5FR9I9V+yjvlyPQjx/2T088x+mPmZmhr1Jnag+JJe/PLFQs74ldcI8tDeUPgU0eb7air09AU20PVsgwTzKMoQ8zojyPQu1Tr4c67I9WmR7ve/Jn74VjAq9IEFpvijtzTyxv6y8tabZve0Nkj7TK9U9MLsHvUYD4D4Hzsk9/BiXvqIjAb4Z4go/rItrPlmG2L2si9u90SLLPjSAh7156b6+pb3dvkhQLD4u/82+h4XivlyPwj50JBE/rBzuPg1P77y30ZQ+kX5zvvd10L1Przw+Itt5PU2ETb0zorS7BoFVvZ5e6b7HKTK+vHTjPUI+CL4XSJy+ZYgbPh04v77TK/k+M8SVPtqssj4XJjO9vHSzvsPTCz0nMYg9kxjEvfp+qr228zU+tvONPWQ7rz6sHCS/f2qMPhKDeL7J5V+9vHSbPuM2Yr6ynX8+tmJnPhxaNL7jNo6+JzHYvVz+sz2ZKhA+9+QZvrbzDb7vOI2+uI3qvmIQmD5nRPU+mZnVvm4SFz8aL1W+glEhPi7/2T7YgYO+dy2xPUvIm76hZ9e+TBXEvhQ/Fr5Xyvo+EhSfvnjp7j68dFO96Nl8PtjwtLxXWzk+X5hMvjf4wr1seBQ/G57ePG00Qj/z/Ty+dQLevj5Xy70wKgE+VZ8rPHh6PT48vXI9AG9RPkCkXzwDCRI+RGmPPd0kNr6GOJK+BaOmvp3vZz4Ylfi+EFipPULPWL+ASAc+Yn8VP0Ktxb7ctdQ+KhgVPL4w9b4Q6W+/JzGIvZwzIj5tNLS+O9/DPrTIRj5UUvM+cD16PmHDQb9d3NY+Q4usvDm0lD5FR4o+WmQFP3o2i74zM6O+bHiuPlkXFb/BqJS9gXPiPicP270c6yC/R+F6PIXrvT45tLi+LpCEvnxhGj4NTy88qvFSPt2Tx741Xho+AAAAPTlFl73whQ+/EFiBPoVaAT9Hcjk+L90Uvs2qb72Eno28nxqvvOMUXT6L2/i9P8bcPIvbAD43GgC+MXetPc6I0rsv3ey+a5qjPiV1Ij38qbG+MXdNPo0oPT+fq+28/7INP1FJxb6jkqq+eVioPfH0RL/kgwI/fa62u3nHlb45tAo/W7FfPrTItrzoahu+1xJKvlUwBL+QD1q94zYKPq8lqD6JQZC+eccJvkmdALuUZQi8VMG0PqdXGj49my2+f9mpPvYGu75XW2E+H2Puu7IuFr7ZztM+sp0zv7N78jtp3nE8hxZpPhWMAD/ZzhM/jnXhvhiVNj/0bHa+bhKTPeeMoL6bxCC9ObQAPwpokr0zxKG+Fmonvz81jr66Scy8rIsrPvrtQ74ubks+lIc9voGV3z4Xt8G+fR2YvkYlfT6dgD6+uB7VPe7J473mHVu//5BuPltCLj6mebc9dXHbvU7RAT7x0o094liPPqW9wT1GlM4+2T3pvfd1vL6Wsqi+3+ADvo9T1D23QOI9corePSbCoj5aZJO+JeTDPht84TyOdTm/ZRmEP0Ck7z2Kjqi+QWDdvtob2L6hRc6+KcsEvw3gvb39ZS++foy5vL6f2ry6uDs/Yn+9vrx0z76L/SU+OgE1vsiYOz5Cz64+HoWnvov9AT+sHEC/16MQPStlWb4DeEu+sS7Ovmx4ij2R7bg+6EiuPag1rT36XE0+L90kvMNCdT69wV8++Q+5vsNCNb7PZqW+/WVXPUOL6L7D01O+1jSzPmb3hL7cRgM9AG+lPo0GOL7l0Oq+pgq2vdej8Lzh6TU+zF0LvkATwb18YUo+8fSCvjoBqT4KRtU+ObS8vqut7D74wqS9c0b0vdiBIz7Nqp8+tmKPveJYhz77OjI/u5Yav18HZj5SltE9qaSOvq628r2eXqk9AwkiPqHWAL+8dK++kA/ePlkXhz2C4qs+ak0TPZkqeD75D8k+GXPXu1FJ7T3jpRs8G54mPhKDoD2mCqq+xtylPqrPdb6fGh++N/iWPn2uBj7/IV2+4QsTvhPQ7D5X7J++juRSvmJ/B7+pghm/F7c/PwAAsD53LcW+Z0QJPqZ5J75tVr2+wajkPh04o77zH1K9kVxevhNhQ7399vU91Csdvg96kr7EsTY+ufwXPmlvmD7XEhq+ZKrwvVTjvb4FNL2+GXPfPoR8cD156R4+o3DNPeHp/b7njJS+arz0PLzjzL6si4O+I7lUvlD8aL7Qsws/t9HQvutRqD3fvrI+AU2QPtqKPT3LoYW8GlEavYqOhD6rPue95/sJvmez6j1lGSK93LVkvdjwNL1DHLs9bHhaPcgHbT46I4Y+A3i7vqfoCL0CK3++BTSBvWgiRL72BqM+NBFuPiV1or1QjZs+RNjgvc2qvz6Uh0U+ObTIvarxWr7HmHO+8BaIvJjdt75v8Pm+yjK0PYeFHr+hZ0u+Vn0uO6FnCT/jpRs76gSkPVD8yL3029O+SQwivWpNA76MuWu9ZMxNPm1W7b0NT+e+Qj6IvdxGgzyYu3Y9yAc9PRGlzT2wcqi9yqEtPrraqj5LWaa9NIAHvxGlTb6+nzK+wMqBvVBrmj7whfE+9gavvUrqND/r4li/fGFSPuM2Wr5HAy6/AACQvTJVsLzJ5es++aDnvI/CAT9ioba+kA9iPlux3z7whbk+LbI9vZp3mL4Mkxk+rdjfPKROJL/MXbs9VFKLvuwvp74Ltdo+lrJUPvVKET9VMKa+ppskvc9mdb02q6o+guKPPgAAzD4CKyc+ays+PuhIsr7Sb9O+dLVVPonSrr1n1S+/xCCsPjeJkT1hMlW9n6utO7G/dL6L/YE+VMFAP4MvvL6DwKI+oiNZvZvmuT7Y8MS9orRHPoqOlL7vp2Y9ZDsLPwIr477arFK+aryYvlgX972YTPW9MXddvu7Jt76qYFy+c9eyPd9PbT6HhcK+DeD9PtEiG767J0+9PL0yvgfOvb6DLwQ+xm0kPiO5PD662gq8B1+4PWzn2z0+V6++RwM4PmiRhb78GHu+n6s1Ph/0iD61FTu9RpQ2vUvIv75Pr7i+Tx5Wvbn8H75ApF89w2QGv11tlT7wFhi+HOvivamkBj5j7hC/7snzvSL9wj7AW5A9MCoRPsEXHr735CG+RiWJPpMYLL6Wsqw+a5pTv5i7dr4ZUb6+DeAlvrWmuTzpJrG8ppvYPpyioz3arKo+WRc3vUrqhDw8vQK+ldTJPdjwHD6bVf+93NdJPlKWWb79Zdc9INK/vmx4nr4jufy8RbYVP+jZTL75oA++NBF+vjqSKz6V1Pk9bqNfPzSA9zylvYU+dy3ZvlK4Er9zRpy+JCgGPp5eSb49CgG/hesfPxUdxb4fhYO+lUPLvRSuv75pb3C9kjohvWiRNb4eFkq9yxBHu4R80L4VHWm+IEEJvrq4bb15x/m9CYofPmNdfL3c1ym+CKzgvrFQC730bAY+EFj5vVyPEj4IrFw93nE6Pr1Szr7RIkW/MlVovt5xGj4IrCw+5WF5PkW2Qz49efi9FD9GPt7g077baOi+TDcJPGb3pLz7y5K+rdi/vXSTtD4K16M8INIHPp2A/j4gsD6/F0hYvjCZpj4r9g++Qs+mPXJokTuxUIs9gZUDv39Ixz4BvPU9aCKkvkrqZL4pXL8+tmKPvt0kCL8l5AO9z/ePvjf4Er6vA/8+rIs7voj0+z335IG+3nGqPSoYFbtTdIQ9wRfGPUtZRj5Xygo+INKbPk3z/r6rrSi+p+hAvnNG5L13LSk+fGF6vohjub60yBq/KH4EP1TjXT7VVug+hskkPmPuRL9v8A2+jLlrvQ3gB7+QDxo9kA/OPhQ/Zr3jNtq84zaOPq8l1L1Iv82+guJHuujZ3D7S3vS+jzE3PhQ/mj6jkmq+/BgbP6D4sT2/7MK+YFQavj7oGb6lvUG+c9cavrIM3T64HkG/IR+UPQyTST1Mpuo9M8QZPlFJrT0mU0U+CKw0PpkqlL65/De+JJdfPeQUBz/DQt29K/Y/PlRSgr/PZjW9duAcPTxOlT51Atq9TBWMO8iYiz2rPhc9io60vewv574734881lYkPiZTBT7jpTu9KH6Mu/CFkb61Fe8+UwU7vmEy1bzMXXO+ZDvbPiEfFL1p3gG+q638vtJv37ydEY0+9UrNvujZnL02qxa+vAXSPOXQwj3NzJy+wTmXPhGlWT83GoQ+78mTvSqpkzwbfGG9gXNavyGO/T4D53Q+ZKpAvnec4r6XbgY/y3+IPht84b3/IZm+GAQ2Pf+Qor7DZOI+owEcvRPyKb5oAF8+qKT+PktZTr6meYO+93WQPgWjCr5ZFze8f2rgPp3vZz2UZWi9uI3SvgHeoj6L/dU9OGfEPkwVKj+Bc26+ObToPX9I/zzdky+/t9EAv/jC5L60Nzw/v30FvxKDQLwehQ8/UrjePfwY/z7KoUW89GxmvujZNr9AE/U+utrKvrTI9r1wXye9ryWcPqikzjz5D2k9HcklvU5Acz25a2m9e4PnvkOL7Dzjpbs97C+TvlMFo7ztDT48bqMrvxcmWT8Ovqg+e/LAPXA9Yr56pRw/OpIrvYofAz05RY++Gw2IPkymQj767Su+tFklvqg1Az85tDC+NBGSPk7Rpb6d7zu/22j8vgRWlr6meYs+nRHdPgPn0D5ILn89RwM4PYeFWj1m94S9N4mBvYC3Cr/vySM/orTrPmJ/E7+R7Vw9RpR2vIbJpL29wZ8+nKKhP2zn676NKDU+z9XqvujZPL6VQ5u9K/a3PbsnH74DeDs+NjwdvhSuiz4Qx7o74C2QPNBEGL6L26Q+nl4JvruW6D7hejQ+Dr4ovsNkWr7tfK8+2orFvpAPEj7Umra+gQQlPglo8j0bfPE+rdiXvpYhzjwWauU+0ERgPoAmcr6zezq+i9sovjm0SDucoms+/7IXv/8h7b3oSP49zTu+vdej4L5aZNu9O98vv9hfPj4W2bY+owGcvTeJIb4/NQY+KcvQPHct2T52Tx6+Y10EvpAPUj4dOPO+pN/mPnjp1j36fro9OiOGPtZWEr/jFCG/NjxFPhQ/9j7RIlM+zO4BvsoyjL4ehZ++ak3zPN/gIz6U9ia/P8Zcvfs6CD5ioYK+46X7PiL9dr3Fjw8/Yn/tvsbc3T7HuiC+H/SsvGNdGr9bsQc+4zaaPQgbvj10k0A+QfFDvtJvd77ixyg++n4eP24SQ70vTP6+pN9GPu7J8z3GS/c8sp1XvkymMj43GsC7tvMdvhZqNT5hMl2+rIuLvbKdz70rhyi/z9VePrDhGb7EICg+io4aP/P9NL3sL/s99NuXvrQ3OD0XJlO9yeULP4qOsL4/xlS+fa62PSEfyL6YTKG+7XzPPcDKkb00EY6+pnmXPWiRPT+jAcy9HhZaPpJcpr735CG93Nf5vhrAY75xGxU+vVJOPhbZRr6CUfm99NvXvP+QfrwG8G4+cM6ovR9jvr4DCVK+ufzDvjOiuL6giaQ+ImzcPl+YBL4xCFy+MuYGv5Yhkj62892+EFgZPj81Er+QD54+H/QWvwpoCj5RSS0+pHAdPUtZhjozojg/Qq2pPGgirDwibJi9F7cLvxX7Tb+h1qy+ysMyPvp+ir6g+ME+EaWFvphM1b0/xty+hJ69vhX7q74ofsQ+SL/VPrTIJr5eupm9SnuDu+yePDwjSvs8oiOpPV5LrD7TK2U+mN0TPfp+vr4BTbi+4xRlvjOitDwK13s+c0a8PjC7x70HXzS/hevRPnL5XT9j7vq+2oqpPmHDA74KRrW+vw4Cv5OH/T7/kJ69E/IhvdobmL7iWC++2PAcvpvEsD1aZFs9NxowPqMBRD6Nl6I+5IOOvcnlh76Y3Vc/toS8vPKwAj/7OnC9yjLQvqHWVL1Uwew+E9CYPu/Jiz7tfLO+idIuvptVBz4IG7K+WtP8vNxGE75TdMg+l/9Yvuye3D7TvLs+m+YdPXvygL5uo9G92T3JPeoEjD524Cw+4seAvv8hTT5XWyG+bVYdPgU08b10tZW9pnnDPkkMDr/baMy+SL9tPlyPej580IM9Zve0vToBnb69wZe98BboPWWIa74071g9003iPas+DT9CPgS/3nHePu0NDj556YK+OSPKvoR8GD7G3A2/m+YHvyLbSb4IG04+cmjBPqROCL6xv2y+Vn32PiDSN7546Wa/9Shcvhovnbyw4am96EgOPQ6cU77AWwA+zohavtxGIz2yDJ0+Udr7PY2XDL+a5uW+aQC/Pc9mVTzRkWQ+UPyQPk5Ap77TTeK8C7WmvhlR2jshH/Q9K/arvmIQ2Lwy5h4+pE5Avfp+qrwJ+Rq/MlW4Pm+B9L05Rau+nBFlPmgA4z67J+++fR1GP9++BL/ail09uWu5PcVt6L5QjSk/hJ5lPmBUUjxgdo8+pnk3vjwsfL66SQy8K/Yvvi9MJrw0gJu+p1e6PUdyD7+TGKg+Dr6YPnNGgD6+MBm7R3IRPupzGb+qz8W9ZYjjvIBIgz7/kM49JeRDvaRwDT5Jnai+7Q1Ovgc9Oz3x9Cq9bOebvUHx+z4QWAU/ufwvvsKGkz7Umia+YaF2PVyPxr6Rfss9xW3UPk3zNj5TdOC+GeIYvkvInz5kqrA+HqeoveLHaD6MSpa+FYyOPs/V3r662oq+Nqv6vvOOEz0T0AQ9UwVDvRDHej3IBz0+xkuzvpHtnD2n6Ai+uyezvhbZnj5IUBw9kX7PvgisDL/qBKC+wajkPIVa07qhZ2O+zMzMvCbCKL9if0G+DJOJvdLeaL6C4me+BMU/PsPTG74i/Va95WHBvTAqhb7KocU8WfX1Phe3KT6d7/c9kjoBvicx+D1lGVK/PCz0Pa8Dp76SOvG9SFC8PfMfhr4Fo8K9Nc3bPu+nFD+h1lQ9Vg7hvq8DJ74/xpw9/YcCv+jZ0L7lYaU+WKiVvgFNgD5CrSG+fGESvzkjor5zRvy+mN3TPFYOjT49m5W+eja/PkVHCj5fmLy9ukkIv5mZMT8TYfO+p1fWvl1tXb6zezK9pgraPhKDQDx6No++WtPsPjkj6j03GqA9rrYKPh3Jpbz9ZS++5IMevbdAQr2z6sO+GJWwvvrthz7Lfw6/qvGiveLHWD2gibA+UPz8Phzrkr3jFH29W0I+PUwVCL9OQA2/54yAvqFF0r7baBi/0QCOPnuDw74Hztk9ibCxPY9TlD0BTYQ8dk/evJyiS76xLiy/j1OEPd2Tlz1HA6g+6pVKvpAPij61pgE+oIlwPv7UyL7MzNw9KH7svVrTRL4KaJq+qs9dvhX7D79O0am+eHoNvp+rbT1hw9M7eVgIvQdfaD5Vn7c+p+iIPgrXozs8LKy+6pWyPnh6Pb6BBMU8rIurPSV1tr5AE2E9ad7hvtobDr+0WRW9pb3JPm6jKT7lYQk+mN2/PuhIgj7x9Co+SS7zvjY88b7DQvk+TBU+P3PXgj0hjg+/cmiZvolBCL67uI29vHTTvIhjhb7arBq9WmQ7vS6QMD7eAsk9tMg2Pk3ztj7EsXa+zojuvqrP4T5ioVY+KqkzPpCg+DzBFya98WN0vuELgz2dgGa9tvPFvtejsL4i/Ra+bjQcP7Zijz08vZK9UI2Xu4/Cnb7pt789WYZAvijtjb3S3hA+TYT9Pq5HCT6GOHY+rWnePcDK5b7TTRS/NquSPjy9Gj4YlXQ9Vg4NvYmw6b7mHUc+AG+RvkRpLz767Ys+mgjLPsL1aD08LFw+gLdQPuye/DwHX3g+HoXvvggbir7fvuq+ZKpoPixDZL4YBJa8XUu4vYcWhb7rUTA+hqd3vV661T5CPki9e/KQvbUVa75GlPa7VOOZPi9M0r6ezQa/6+IWvUkubz4nMbg+ke3EvlBrmr2XbpI+xynavTOibD630Ui+MQj8PTAqUT6KHws+SS6fvbIMgT2xv7i+4C14vk3zBj91Ato8P8YUPmgipD7Idka+RbbjvQBvoT0IrLC+t9EgP65HYTvx0i2+bhKfPuMUyb59P9G+3EYDvgN4Cz7RIue+pptMPicxiDy62tI+yxAfvqdXmj64jSa+OGdEvfpc3b45tNi9376SPvyHVD2UZRy/mbuWvh6FY77u6wC+jZduPILiN75fmFQ+c7V9vnBfjz6HFhk9WKhNPkI+iD31SqG+g8AyPiDSdz6aCGs+YHYLv/HS3b34U5++YhAIPkp7Cb+GOF4+wTlzvggbzj15WBi/wMpRvjeJ1T47cE48rBx6PpYhBr5z11K+QIIsv4y5az6YTNk+wTmzPYSerb3baEC9+aBXPmpNM706kre+ZRmqPnqlsD5SuEY+utosv/VK8T6946C+RUeavrlryTzqc7W+VFIRv+tRGL5E+m0+ad7FPoMvEj93vgG/DpzjPamCsb3cteQ9qDW9vpvEHL+Tqc4+w9OXvioY5b2fGk89TDeJPuY/rL6lLKe+hA1PPAUS1Dy8dJM+rwP/vsGowD52vr899Gw6v+Y/hD0aL+W+oImAvamkgr4nD7M++Q85PmdEgb6fPAC/ONaVPW+BlD6J0hA/9NvXu2Gh9r3/kK4954y8vuM2Wj5mZkK/S1kiP4r9ZT7wFsi+uB51v39qMD8V+4e+CyTMPrG/dD4dOOc9jShtPIxK/r7OiK4+i/1FvpvEYD7YgcO9tDfoPdY0Tz4RNqC+NBFWPjqSS76/7Aa+lpCPPtEimzzqlca+WDkyP+jZnD5E+i09H/SQvlkXNz2JsOE7xW30vemV8r1Wfc6+5dDevv6y+72s+vA+lbL8vf6yKz4KRlU+AN7CvAc9ez6Sy/89AU1EPaZ5b77lYdG9rraKvnA92r05tAi9Ad4CPdhf1r630YA+rra+vtnOF748TiG+/fYVvZMYDL5jXZw9GXOrPn0/mb6yDI2+yVQRPukmA79FR4o+SzfdvngLRL4mUwU97lrWPpSHBT05Iyq+ZKpgPssQx75HA7g8kKBAPgU0MT7qczW/sb+0PnKKDrxkqki+I9sJPhdIUL45tMg7b4HwvoeFSj7Idv69hA3/vRLy4b35oBO/cD3KvcNCVb4ep8Q+yJi7vGWISz6lvVE+V+wfvvFjNL6z6pO9ZvdkPu+n3r7+1JA+pb3hPpi7sr7+ske/sHLUPpvEnL64Hg2+zO45P8e6AL5cIJW+78mTvpp3jD1Wfc6+wTmjvhsNWL69UtY+urjNPDSAL75BYLU9FfszPnecSr5N88q+JCgOPp7Nor4Rpa093EZjPafoqD2FWtO7Uic4vlWfiz7BqOQ+002CPrEuTL+ZmaE+b4EQv5CgiD6qz3W9kA8SPjjWRbzaG2S+Lm6DPcE5Gz8Ab4G9D3rGvQ6cy76d7+e+glHJvhIUBz/VeBk++n5KvTQRTj5K6oQ8XW3FvX6MMz+ze8a+AitHvkXYgL7RAC4+HFpEPrmNhjxFR3o+hHwQvsQgSL71uZ4+rwOTPrUVU767J7M+WYZwPkTYzD54ekW+wFvovnzQ871SuNa+f9kdv/UozD38qTG9Z7O6vq62Ij4PCxk/HcmpPrbzoT4IG14+i9uIPQKaSD5MFYy9pgrSvtqK0b5B8SO9mLt+PoMvFD5okf2+LSF3PvvLLr3u6yg+LSHTPluxP70aUaq9S8gBPyBBkb7RAJY+EoOUvhDp575K6my+cRt1voJRzT7uyUM9sVCnvtxGw71xrFM+x7pAPlHav77TTRw/AwkKvQwCE759roa+Dr7QvY8x17524GQ+rBx6vse6FL9m9+y+CBuuvcBbILyrzxU+RwNAv8e6GD0KRhU+BaPOPhpRjj77OiS/hHy8vnvysDnr4ja99blaPCZTiT7OGQE+Ad6qvmTM/b6BlT2/k4dtPnUCer0kl4O+n6tVvoEE5T5bsT+8w9OPPraEmD4ubqO7/5ACvxZqtT5WDm29XdwmPkymsj7oags9xLEuvse6nL5NYmC+H/RsvSgPi7ztfJ89e/IwvXS1Hz8Sg9i+1AkQvphM9b4j24k+IR+0PVXBKL64Hq2+4QsJP8Nk6r4IrOw9gnPGvt++jjwSFAe+jLmvvqwcOr7HugC+CkalvTJVwL2nV7o93+C7PWne8T3ZPQU/O99PPcnlvzzmrjU+X5gEvks3MT81zc++tFmtvq1pFr5BYME+N/gCvfrtKz41zVs+YhBYvW3Fvj0cWhQ+PZvJvt0kkr4u/7E9O9+nvl3ctj2VQ5O+07zjPvmg177mP5A+KH4iPw6+kD5JneA9kA86vq1pFr62Yu8+xm2IPkfhkj6k32a+Y13QvoofYz6NBpw+/tT4PdMrVb5Vnyu/z2bFPg96Fr1rml++aryIPrraFD+w4em86GqbvuviHj78GIc+utqqvb3jlLyjcF2+V8p6PpF+ezsEVs69Iv02vQWj6j73dbA9ad49v1ioA78KaJI9i9v4vnnH+T78qWG+yqG1PovbnL5okQ2/lIetvqROAD21FfM+GsDbPBx8ET/lP2Q+pptUvjCZmr1wzjC/R3L5O6ut1L56pcw9YaF2Pqz6dL4RNhS+cD36PrdAoj1TBeM9u5bAvYQNt76At8w+Qj78PvCFJ78Mk0m9tvMNvmpNgz6bxMC90m9/PlTjoT7heoQ+GARWPZOpoj5JDOK+CyS4vT81pr7RAB69M8ShvYtsmz66SUy9wah0vno2U74mU5U+iPTrPfs6mL6HFrm9rrZCvadXaL+NBgY/5h3nvbsnPz7Y8By/TKayviV1Ej40EQ4/001yvl8Hxj50k7C+vAW+Pu7rAD2si2s+uB7FPTCZqj2Nl7a+ETZMvrbzTT5O0QE+bTRYvrByoL6pExg/E2GTPf+Qqr41XvY+mZlZPf+yC7546WY+HHxBvVdbnb7VeO0+Qj6YveQUjb55x72+EaXVPgWjMr4/xti+AisfP6Z5k74vTP4+7MB5vcqhPT5y+Ue+1AkEv799rT0rZdk8OGfEvAfOQ78gQSk+QBMdv636PD5/2W2+HTi/vjlFJz4fYya+3SROPnBfk77ysCA+aCIMPiegUT58YQQ/EhSvvi7/ST4qGPG+WfVRvtO8C74Q6V8+3nEiP6CJMLzbaMC8Ait/PtO8U76MSmo9SgwAv8uhkb5jXci+uK+TvYxK2j48Tgk+dLW5PsWPab4ubou+5IMuvjVe+j3+Qw6/LGWZPNcSMr0ldaI+9pdlPqfoqD4EVs48v+xGPq5HCb8NTxe+hA37vt0kOD9ns2o+OSM6vq62+r5HA5y+zMzsPlWfy75Z9YW+JXViveCc4b1LN+G+vVLKPvrty71ns0q9wFsYv8xdiz38h0Q++aD3vSCwMr+2872+b4EMvmIQ2D1AE0G+qROgvb99PT2At7A+S8g/PgwCK7xeKcM+oPgJvhX7Q75v8JG+JQaRPbQ3UL5ZFxc9qMbfvvwY072EDW++WKi1vFMFjz45tEg9uyfLPjEILD5TdEQ9S8jnPX9qer9XWwk+JJcxPwxxhL5GlHa+9SgkvuYd9z09Cpe8d5yyvcoyxDu/7AI/HhbqPOqVmr7S3jg+zO4JvcPT6z2hRTi/0t6wvZMY5L1OQJc+rwOnvekmMbxfBw4+tFkhPxiVBL+t2A8+YcPzPvl+arzTTeq+IR/0u4JzTj7ix1K/91P7viPbgb6yDDG9oWfHvhovzb2g+PU+Y+7Cvqs+bz7AylE+j8JFPj/GTD6k3ya+U3SUPldbOb6OdaG+J6CZvm00QL1bILG+xLGWPlInCL4noPW+2T1BPkp7Q73KoR0+ldQRvkwViD5m1T8+sb88P30doL71Ss2+Snspv+/JGT+4jW6+JQatvmgi8L5DHAs92hv8PBe3pT6KjrA+Sntbvo9TFD2uJXS+lrJ0Pk8eoj7EsXY+pgquvnQknz59rva9mSo4vYeF5r7fT909+lwdPjTvUL4Mcfw+IttZvUFgXb4Pepq+TYSBvhE2zD4EVi4+ZveUve0Nhr5c/oO95q6lPik6Sj7OGRE922gAvfP9RD75D6k9G56avhKDhL5qTZe+PZtdPmWIIz4WaoG+fGHyvKpgkL4XSBi+L0xWPm4Sg7vRkdw8owGEvn0/Lb4dOH8+vp8Cvx9jlj44Z4S+lpDHvpjdsz6XblI+AG+hvpmZgr8bDYA+1AkAvmZmpj2JQQA+Y10CP84Z7b5LyCc+cmixPSZTXT4OnNe+ufwfPs/Vjj5BYF2+oiMJvvCFub2fq029AACQvvUoRL4BvE2+UdqvPszuuT3Ums6+INKjPvKwLr8TYQu+ONYVPrivI71LyLM+SS5vPqrP1b5EaXc+0EScPsZtnD4XSAo/PCzUvLfRYL76fgK/AACEvvdTwz630Qg/RpT2PYqOqL7RkZA+rkdhvf1lF76rrTi96pUSvibCpr0HPbc+qMYRv8WP7T5Ke6u+1xJyPr4wOb6JsMG9Nc2fPqROzL5kO1++lPZGPkTYUL4OvhC9OUUfvhrAqz556QS/woYfPuTyVz68BVK9tRVbvk8e1ry+n4o9pb1BvTQRtr6qz8W9yeWPPajGaz1seHq8tmJ3vvH0Cr6opJq+8BZ4Pm6jeb5/ahy+4xRFvqutGL38qY0+XW0NP7n8Ib/Sbw8+zTsevmq8pL3P1b6+DeCNPjGZij0KRrE+7snDPR6Ftz7r4hC/QfEDvXzQQ74wKgG/j8I1PcBbYL2NKI0+8x8aPqZ5H77yQRc/QBMhvueMAD9PHm6+zO5pPrx0Uz6PMbc8JJcPPvs65D7IB909JCjqvu0Nwr6t+pi+NxogvgAAID2Nl869jQZAPkvIVz+xUFs+qs/FvUATOb48ToE90EToPSPbB78nD8O+mSp4PsiYW76BlUO/QWBFPU2EXT7KoT2+AAASv/VKrT46Aa09RpSyPl4pST9ApMu+gZVTvpT24j6EnjU/Uiegu6W9mb6QD2q+bTTAvCQodL+8BTa/+Q8bP0Hxsz63QJK9Dr5ovgHegj3G3Im+yqGlvfd1cL6xv9g+copOPZ3vZ77zHyq+qmCsvmq8JL5AE3E+6+Juvj2bRb7Fj82+001ivmq8dL7snny+V+whv2pNszyYTG0+Q62FPhlR6j3V554+Y12wvlInGL6HFvm9qKTyPjy9Or6wcsg9Ad6OviV1DD/XoyA+iGORPkI++L1IUCw+Di3CvZSHC7+g+KE9BTSRvCCwer4nMRC+bqMRvohjyb7P95M8GXMXvuVhIT630dC9ZMyNPuXQYj6C4qs+f9m5vk5iOD52T949dy25viV1wj0XJqO+hsmUPOpzgb4FoxK+BFaSvsNkKjvChiM/KVyjPq8Dh73dkwc9CD0nv9++Bj8lBik+woYHv7FQa7zjFCM/jnU3P9bFtT4LJLy+dLXVPa3Yf72vlC2+cM6IPYv9jT4bDWg+/fblPaD4gb124BK/AG9Jvt9PC78A3u4+vjCZPRdIqD7dtRQ+3ZMvv2b35Lw+6EG+UifMvjoBVb7UmqY+L93kvNejmD5Z9fm8sOGJvaFn576Gp/c+fowBvtk9cT7EIJy+2T1RvhniUL4bnl69Iv3qPmDlKL4UP8Y7b/D1vU8eBr7yQVe+1sVtvLNZ0T6ZmZm7VZ+7vYQNHT+sHFq+YTJtPsxd+72Uh7W+4C2QuwU0UT2uR5G9foxpPraEwD7WNE8+hqdPPlwgAb5lGSI+QxwDPy0hp750kyg+c9eCPq5HAb2t2B8+6NnIvi5ux754C5S+Yn9Fvx6nkL6X/+g+kKD4O8oyJD580Fu+YTLVPDJVcL3LENs+utowvxniiD0AACq/ppvEu7ivlz75Dym9yjKIPi2ysb5YqLW8/7ITv+eMAL5SJ4S+K/anPo8x277o2fy9qvGCPi7/vb7AWyg+HoXbvtJvDz60WaW9JJcFvy0h371lqgC9hesPP0Mca7zpt++8MsRpvmb3lD2GyXQ9TkADvht82b7swCG+RgPcvsEXPj47TkE+o5KWPiDS3z2NKK08UUlVvkATqb4K13M+PXl4Pq1pFr5SuM69p1fKvicP4z5rK9Y+V8qWvjm0iD2bVZ++SntBv3h6kb5YObS7XkuoPe5aEj/fTzW/5IMuvt2Tpz3/kJY+bHiWvqHWJL6BBCW/6SYRPVTjBT2MubM+bjQiv02EvT0o7UW+rPpUPk3zjjtrK44+J6AZv9CzoT5seJa+aysmP4C3QDwK14e+D3pmvuELhz7VeLG+OUXnvYmw0T2mm2S9UwVzvmUZIj5VnwO+5q6lvQUSVL24HjU+rwOHPjXNuz6LbIu+yeXfPVrTdL5TBUO+XUvAPv7UGL04Z4w+qKRWPqMBDL5mZka+9UpNv76f2rxpb6w+mEw1PsoyNL58YcI9PL1SvCGOmT46koe+8BYIvUVH3r78h3Q9XP4bPk3zxr6IYwW/16O0vmEyVbztDQa+jZdmPih+CD+GONa9qs/tvuviVj1eugk+TtEhvrmNhr2TGOQ9u5akPoR8hD7AWzi/lPYev1+YzL7FjwE/GCYTPpRluD06IwI+4JwpPsKGj77P1cY9yeX/PCL9BL8V+0M+KTq2PqWbdL46Abk+qRPYvmlvaL67J3c+liGCPuVhITxSuB6+BFY+vtMr1T3/Ick+SL+dPVTBaL7Y8IQ9ZmYGPtbFuT4fY6a+OiMKPZrmfT3w9HI+UidovqabTL441mW9JXXiPuSDBr/vySO9QfFjvOvi9ryR7ey9fNDnPgu1fr4OLfI8zarHPngLIr/Qs+W+2oo9vRSu1z2GOJ6+3nEyPiCwYj7ix8S+wTlDvd++Nj6PUx6/MLsnvnGsvz4MAoe+jZcevwgbjr1rK7a9B1/YPqkTkD08vcK9+lx1vmgiDD5Ftrs+tDf4vBx8gb3G3I0+iUHUPq622j5N886+yHYevs07vj6jAUA/xY8pPtSaVj6JsGG86+JGv6rP5b0jSjO+ZDuvPmZm5j36fq6+owF8PobJ1DyQDzK+hsmMPmSqoDy/fSE/S1kuPqjGi7yw4ek7yJiDvvMfPL/UCSq/07xjvnvyqL5UUkc+lrJkvhzrMj6mm9g+RNjwu8Sx7r4MkwG+OUWnPZ2Ajr5DHCu9kDGfPuTyHz41zfu9OUWHvEoMgj37y668fNCfvo7klr45tGi9FD+KvkATzT7ysJA+2hvMPn9qjL2d7yc7+lz9PRWMyr48LMA+e/IYPmWIKz6iI/k8xY/Nvs73871pAIM+XP7fPotsh74Z4oy+MuYmPh/01L6L26C+mSrUPtO81z6yDLG+qz5nPoSeAb95x62+r5RlPFfsv72dEYW+guJfPsPTGz5UwUi+tDcYPlWfgz7uWgS/Gi+pPkp7274xCOy8r5T1PdnO572DLxS+fT/hvqdXdr8V+5M+mgiXPtejDD9WfRS/toS8vZ+rfT7b+W4/4C0QvTlF571iEMQ+9pctPnlYaD0OnOM9ZKpYvgiswL54eiW7wFsQP5p3bL7Nqs88eViIPjLmDr0IPQc/EaUVvoAmjr6fPCQ/rraivDXN775seNq+gnOGPl1tXz+z6pe+MXctvZ0RpbsnMfi9XinLueAt0L0jSuu9juS6vilcRz5DHIu9OgHNvblryb0Exc+99UqZvI0oHT735LE9EhSfPcKGB7/Qs3E+FmpFPsL1zD5RSbk+lGWsvoR8gD1txX49hA0XvpayhD5Mpnq+3LUsvjY8pb77OlC9lPZGvXnHKT4RNoi+DeBlviBBsTwAALA+5dBCvWJ/2TzdJGa9SFCEvhIU675pbyI/PCzUPqRO0D1WDhW+io58PqHW+L5BYAU9BaMGvy7/yT5ioTY9NBH+vsIXgj71KKy+e4O/voSelT5Q/KS+N/jWPt++Tr3iWA++ne/7vnGsmz1c/te++DHGPR/0Ej9m1T2/jQZQPnuDNb+yDKG9EoOsPq5HAT8hsAK+2/l+PjXvoL5WDk0991N7Puwvk750k8g91VZMPvTbV73oSM6+dLX5vsh2Tr/4wmQ+EhSPvYVasz41zZu+xtwtPqfoSL16pZy9f2qEvtms+jxyis48VFLrvvmgJz4+6OE+1AmIPTAqpb6GOCY+GCYNv+eMmD7kFAU+g579Pl3c9j3jpVM+ZYgzvmuaV759rja+s1ldvlHamzw0gMe9376evuOlm7u6SUw92c4Jvz7oWbulLLu+eOlevlCNu77vp+a98IWhPmEy1T6BlYu+lpB/PkCC0j1IUEw+eHolPMX+kj1CPpC+fGFiPj5XBT9xG+29NBEWPQxxvD1JnZi+0m/DPlTj5b556QK/Aiv3vcKGhT/+1KQ+5WEBPWezSr0W2dq+2IFLvna+d77+Q4o+DHEkPj81Br68BcI9dQLqPclUub6xUMu9kjq1vhlzm75dS/g+e/JkPzarAD+fGi+8AU1EvvCFIb7Xo7A8juSKvttocD7YX4a97usAvadXYD+5/Dc+XW2FPkVH0r72BjU/7C+nvqfoOL4HX1C+rWmevmez3r7x9Mq9HFqsvjhngD6PwqU9JXWyPeOliz63QOK9YqHWu5I6CT4kKBS/qKRuPs2qfz5H4Y4+u5asPhQ/jr7Rkei+hqcvPsiYkz4NT6O+SL8TP0s3Mb7G3JW9GVHuvkp7mz7G3IW9Dr5APj5Xxz4tIc89ETawvqyLx76EfMS+okUWvR6naDrKMqQ9K/Z/Ppf/EL2V1Ik9MLvvvs9myb7PZqW9ppvIPvwYU71YqI2+o5JavbFQoz5kzK2+p1cKPzXNY74/Ne49oWeDPoBIq75Ke6s+DAJDPjMz87xSuF49D3qmPc6ICr/ix5g7N/jyPawcBD8kl0++eOlWPj0KV71JDCI9ZRmivAgbHr9WDi09bhKzvtqsEr64Hj2+TYR9vmJ/+T4RNoC+t0ACPUOLwL4qGB2+EhTjvmWI0z5mZsY+Qq21vn0/tTwDCZq+5IM2vrx0e74YBH6+HoXfvpXUyTzvOA0+LNQaPQgbnj7aij2+oWcLvl8HXr7LEP8+JzEOv1n1wb7Qs/2+2IFLvsGoQj9SJzA+PlefPsGolL0DCQo+6GoLPsL1Hr+8Bfq+yxCnvUVHIj57FA69ufy3vXGsx75Zhhg9n6uRvgMJxj7GbbS8DeBNPmb3BL1qTbM8duCUvgdfiD5bsRc+QBMdv/VKUT5a02y+6GorPF8HTr3IB8E+e/KwuXvyQL7cRoO8UwVDvZYhbj1p3sE91jT/vVpkK76Y3Us+GASyvsKGFz6Hp4M+XCAHP6W9QT51cZ++p1eKPQ96tj5/2QU+hHzQvGKhhr7aig8/2c4XvpXUvT6O5KK97C8Hv1Bror74wiw+yeXrvr8OTD6Ent294xT9vT81lj4PCzU8rwMfvoSeET8JivO+eemqvg8LtbvaGww+tDeQvkKtUb5GJVU+Z9UPPzAq2T3BOde+taa1PqvPlT2b5p28qz7Xvu/JEz7EQgU+yjLQPuVhOb5rK8a+kA/KPoQNr705tMC+Qj6gPuU/wD6Yu+a9qvHCPu0NTj63QN4+e4Nfvtej2D6k3/49tRW7vnJohb56Nuc+Abyxvr4wiT6xv0w+7lo6vgTFD70NT3++Vg4FPoqOFL72Bu89fNCnvmgiFr8Rx5o9yAfJvnSTrL7M7qG+YcOfPhx8Qb6rzw0/p1cKvQFNbD7/IX2+bValvi9Moj5XyjK+l25yPrpJzL3JVKG+bhIDPsGoLL5LWea9kxh0vvp+yr4Ovsg+HHyFPqmC6T56Nts92oplvtXnlr4v3bQ+JeQTvoSeDT73dWC9HcnBvgis0L7MXds9kKC4vcGoLD5oIqy+1xKSPkT6vT7Nqk++MuYAv0YlDb57FLa+JzGgPgisHL4PC8W9QfHjPt0kpj0Xt8G+F7eJvpf/AD51Avo9zO75PV3cXj48Tpk+ne9PPqyLzz6dgOa8ILAiPk5AIb9NhK2+XroDv2b3ZDyiI0E+xLFuPT0KV73Kw0I9d74XvjVelj6+Dvy9FybHPiXkw72EfOA9YaF2vlN0tD1LWeY+odagvpMYVL6n6Mg8+aAHPbbz/TquR8m+yjLEPruWGD4sZZm89Sg8Pd4Cab2QDzy/E2Gfvrn8P76/Dky/xLFmvsNkgj5LN8m9374avz0KB7/cRvs+5q7VPqikur7whSm+wvUIvW9fRz1LyB++lIdbv55erT4vTLo+JzGIvfW5Or3Xo7A8t9HAPXctAT0AbxG+PQrzvvypCz9IULi+NBF+vt/gizwS8vm+1jRXPt7gez7baPA9CBt2vnUCgr799nW9uWvZPR2n+L3kgx49sb8Evov9pb2Uh5U+tvORvu0NDr5Z9Tk8vjCZPh6Frz7S3qA8ehTuvH9I8z5bILE9mSq4vhQ/hrxqTfM7e4OjPueMQL69wdO+sHK4PQMJSr6GyZy+1JrivhxaVL9txV49QxxrvhsNoLztngI/DU/vPECkrz6QoPi8DpwbPqK0Zz6QDwq/uyervhKDGL4sQxQ+5PIHvxIUTz4xCLw+o3DtvZjdk7tdbcW8guKHPXKKHj6eXtW+nKLLPj0KHz5yaKW+iv3lvNzXpb7ix5i9juRavgG8Ez8Pena9V1tpvgG8hb01zbs8UwWjvRDpTz4DeJM+C7WiviGO9Tyw4YE+WYYwPhuefr5Z9Wk+QxzfPhX71z5++zK+/fYVPs6Iyr6849S83EYbPmWIiz7qlbK9HcldvpSHob4Zc6c9ad5hPgwCvz6GOJY+mZmpvVfKMrwN4CG/4zYCPjQRkj5rCa2+eqVEPjm0SLvfvj4+dQIqvrx0k703iQE+fvsQPxe3gT22hDy+WyDRvQfOKT4l5IO9ONYVPqabHL5E+jU+SZ34vhX72z0pOnI9KhilvYLiB76kTtS+wvUWP9O8oz1XW/G+2F82PbaEnD25a2G+wFsAvTY8vTyvJYS9oWcjvtto1L6Rfru8e/Kkvoy5az3fT029gQRFvQskID6rPhe+tDcYPVCNtz0IrIw9INKrPgpoAr+TGKS9XweevapgwD4dOCc90ZEEPgBvub735Gk+BvC2PaabhD0YBAK/cvknvlBrer6meae+J6CJPSGOHb524Fw+07wTv3EbLb5qTVM+07wjvQ1PL721psk9yJiHvlK4Zr5E+g0/FD/GPkXYEL0awIs9zF0DPiUGQT3jNhq854xgvjqSqz7vp5I+4QtTvkXYAL980Jc+VZ+bvTY8Lb67uCU+4XpUPZI6gTwA3kI+XW1dPkMc876BBJU9Ple7vZaQNT8BTby++Q9pvXGsuz3qBIy/CyRAPoxKtr4IrFS+KcvAvs07Dj0HPau9+n6qvOeMYD5ns0I+F7eNPnzQc74BvAU+LNRSvnsUJj5WDv29Ftmyvjarij4RNoy9AAD8vih+AL/OGY2+rIvHPqdXtj43iQG+taYJP/YG771SJ7C9ecdRvgHeCj7IB12+liEuvQfOCb50JNu+XiljPlyPQryDLyw+4C2Ivm9f8z4Q6Ze+vjCZvbIMqT43GlA+UI2Pvv1lZ74Ovvi+pN9Ovse62L5NhPU+p+ikvmSqQD6U9qo+TmKQvn4dCD6h1pg+vONUPWwJBb8wmZ6+tRWrvdSa3j6/7L494scwvseYc77wFlg+DeAtvDarzr3Fj0m+wvUAPp3vH75GlI6+Tx6mPbWmCb/mHY8+gZUrvohjBT7sLxG/EceaPX2u5r0nMXi+Y+72Pi6QID6vlM2+cRsNvtzXgb7hC6++hjjWO+VhJT9Cz04+qvFSvKZ5x7ysHEK+4C1YvkFg5T1FR4Y+eHq1vjtwrj3Y8Gy+iUFwPpOpQr4mU8U9kA96PRX7az0pXKe+GeKMvqjGy72QoB4/R3J5vn/ZAb8o7Q0+lIctP7snB77IdgY+vAWyPkkuv7wLJJi+7C/jvrZinz3OiPK9JeQjPfP9vD6xLj6/RgN4vMX+ib9Cz2Y92/nKPs07gj4kKJ69cM60vixDFD9UwXi+cF8Xv5+r/T2uRym+qKQav4mwQb3BqEy+RpS2vbIMGb55x7E+2c53vMuhhTyDwKa+eHo9Pvs6Ej8XJie/p1e+Pmsrmj6L/SW+Snu/vgN4670r9pc+FB1xvqwcvj7RAAY+taYZPQ3grb7b+Ua+bhJjPbbzJb6vJbS+f9mtvtk9ub5rKzY+Z0QNv/FjzL1XyrK9jLkHv9cS4r2tado+NquuPhgEVjy5/Ie8NjyVvgPnvL7pt6+9x7r0vnDOCDwrZfW+e/Icv6pghL4hH5C+VOOJPuLHaL7dJI4+l//0PujZTD6Th3W+X3ZXv5oIKz7tfL89RUeSvUcDmL6jklo93NeBvbgeJT0xCAw+dXGrve5ayr7025++RiU1vhBYmb26SZS+sHIQP8X+Aj7Lf/g+/WVXPSZTHb62hKi+VOMlPp5eCT7aitm+lGUwPpF+Qz4VjEq9KO1lPtJvv70ukGA9/KkxvdXnOj5hMrW9cF+jvpI6gT4zorQ9GATaPrNZdT4o7VG/gQSVPRLy0T1euhm/AwkKPi2Q/D5p3rG9ak0vvztwhj7k8v89JAZhvkTYSL6eXpk+y6GFvSlcHz6I9Fs9qDXlvi2yBT7YXx6/kA/Gvna+Vz46AcE+NIAnvhX7Oz5VwSg7LEPMveLHuD7Y8KC+sVCHPlBrar47cKa+mZm5Pr1SPD+lvRm+O3BOvHDOML7z/bg+7usQPoPACj3AysE9qDWFPvRsEL9Q/Ny+VTDCvpLLd76d7y8+4AtzPcE5Qz5HcsG+5PKLPojSZr4YlRQ9V8oyvHxhoj5SJ0i+7Q1Wvudq577NO5Y+YqEWPmDlCL5zRri+cmiRPfpc3T5okYW+NV46vtCzkb7qBHQ+mubRPsNkkr6cMyK9XP4DveJYIz/wFhi+PujZulMFgz0V+/s9KVybPhKDYL1gVHK+YOUYvicx7D73deA7vp+qPRcmXb8T0MQ9cvm/PngLtL4SFJe+mginvq+U9T5zRhQ/GXOTvj81qj4lBpE9pSyrPlYOdT6IYw2+B1+YPaROAL29Ura9QfE9v4C3pD6/7D6+9Sj0PnVxy70BTeC+6gSUPbIuBj5Zhtg9w2TKvQU0tb6gibA8cooKP7ADAz+lvYU+ZmaOviV1Yj7FjwE+ad7xvFK4HD9FRyS/INJPPWPupj5NYvS+gZXDPZyiG77OiBq+XUtYPuCcDT9UwWA+3uBDvtCzvb7TTZo+E2ETvolBUL6BBMU7fh0GvyDSbzxeusk9fR0gPovbAD7gnHm++aCHvnxhMj59Py0+PzVevjF3Lb2C4oc+jEo6PkCkjz1YF/e9SnvDPX/Zyb5iEFg9TBXAPo8xR77r4hY90ytlvCUGpT40gKc9yqHpvm4SIz2PMW++8rDMvm1Wvb0cWjy/sb+IPu18Zz7njAC/QIKyPpT2Zr0KRuE+/yG9PRueXr0fYy6+aW+QvtzXdb/b+b6+CBvivhzrYj6R7bS+/yG9vuhIsj7QROg+Fmo1vuhqKz3mHfM+2IErPgWj8r2HpwU/MLtnPS6QIL64jda9TBW0Pn2udr0Jigc+MQikvgMJSr3z/aQ9n6stPfypcbzO92u+rkfhPP7UMD628+0+kxhkvTxOD793nCI/jQY4vlTjTb6YTOG+Q4ugPvgxir7Sb988BRKcvglo0r0xd30+AivXvehqp75kO+8+sVD7PVBrBL+1FXM+S1l2Ps2q476HFpW+juQCvi/dNr9UUge/ne9vPuviJj7RIiM+K/YDPxniWDzMXRe/Lv8pPlBr+j3qc5W9sVAzvxzrojzV52I+HOsQv3ecar7NOy4+/5B+vOXQoj0g0he+EaXJvmdEib1n1Yc+lpC7vhWMCr4f9By+ryVSv9QJcL60yH4+B1/kPnJoib7n+zk+1edqvXDOCr8KRu0+847PvnnHWb7nasu+wagEvocW2bwN4OE+YTIlvvs6CD9liDM+EFj5vMsQv76JsOE+v+ymPlsgMb+aCAM+Z9WXvkvIVz6GONa71sVVvpaQU7+I9Ju+vcGDPqUsYz0noNU+whcGPv1ltz1Hclk9Lv9hPmdE5T7Chue8pE5AvjCZGr65/D++Xdy6vgpGsT4hjqU+Dr7oPlpkG74juVC/vAXSvsoyyL7njLg9GsCbPOMUPT1pAAe+BoHNPiDSP77njCC/eOluvuXQorwSg7A9/tQGv/HSI7/AW2i+io6kvX0drL7yQU+8s3tavoFzdj7+slO+h4WavFD81D45RRe+1AmUvjarBr7TK2G/7Xwfvuvikj4gQWk+pgpePhUd2b3/kDw/tRUBvw4tgj0juXy8DeB9PuVhCb5rKww/qDXFvh6ngD684/y+sb/svCzUmjvImBk/VZ+rvYnSDr556bK+ak0DPk+vrL4XJls+SS7DvtxGgz23QAK+E9AUvvYGXzyL/RO/qDVNvcGoJLs6kik/hqefvtQrnb6KH9O+sVDjvjwsxD2I9GO+TmKwPTF3Lb4Qx8o9ZRmmPqROCD6L26i+j8LFvZI6Jz+30WA+kX7Tvg+ck769Uo6+3SRuPoJzFr4kKMI+Lv+5Pn0dOLweFhI+zTs2v9MrLT5z1+K9V+yDPnNGfj9U4xU+OUWfvprmzT5HcqU+fT/BPhbZLr3Zzte9BvB2vuYdh72ad6w9ZtVnPYnSqj5xrAu/b/CFvszMyD6WkC++2c4XPUMc2z0Wak2+veOMvvUorL1NhAc/ufzLvgxx4L5uNJA9FtmevuviGj980JM9mSoQvuqVir7jFKW+RpROvpwzUr6/Dg6/AU3kvhpRsj6VQ/u+xLF+PvFjqD4o7QU+ppsYP47kIr/6fqa++n4qPqK0x77RIrs+ejb7vR6F6z1Zhhi+bqN5PvRsVr0Wai29GXM/vv8h/Ts5Iyq+8dLZPt2TB73JVEG930+Jvt9P/T3LEC8+QfHzPcqhNb8XSKA9M6LEPYLib75AgtI+z/cTvgxxEr9kqtC+rIuDvm4Sg7mGybA+EoOYvnPX0j3hC7O9K4dwP3UCYr6meac+guLHu84ZWb7D04s9HFq0PWb3PD7ImI8+qRNwPm/wjb6GyVQ8/WX3vaW9Cb5s54c+4C2AvQU0kTy/7GY+WmS3PlMFD79iEOi9M6KEPSjtob7swEG+WtOQPsxdh77hCze/d5wCPxgEgr59PzU8uB4VvkRpF74i/TY++zrgPa36HD00gJc+xtwVPQ8Ljb4Z4pi9HqdgvjGZCr6opDa+sgxxvCL9wj60yIY+hA2PPkp7Tb+Enk09dXHrvaOS6r1n1S8+XUvMPgTFz71lGaK89pc9vngLND7aiqG+cazPvnjp1r4ibA4/wFtQPo51ET3BORG/E9B8Psnlz76GyTy+vp96vYVaj77UCS6/8PTmPsEXNr6YTCM/sS5uPEVHKj4RNhw+5dCKvlBrqj7J5b88JXWevgPn/L48vVI81sWNviegC78ExV++I9uJvZ2Atj3iWBe9+8uGvvRsTr7Ygbc+0yvZPkCkJz5N85a+TtFJvvhTBT8xCIy9ZRkCv6rx2r6pgnE+h4X+PpRlWL556UY94QsTPEdy1b61FUW/pHApP2TMvb2zewo+xY/BvvAWID5B8SU/Ecemvq1pLr4IG9a+003iPN/gGz7KMjS+PE4xPa8llL2aCJ++gZWzvSo6BL8W2W49rfrMPqg1tT5v8ME+awnRvsZLtzwbnuY+PQrDvh6nCL24jea+p1dKPgPnjDro2fy9fNADPn2u1r0UP54+l/9Qvo/Clb7whXm+PL2yPRxaTL6Dnm0+woZHPSV1Sj7G3HU9cD16vqmkgj5LyMe9wahEPqrxsr5wX7c+k6lSvuzAWb7xY0y+FK6/PmHD674mwoY7CBuuvpOH5T7TTco+ILByvdnOlz5tVh0+vVLGPqOSOrzdk5e90m9HvpHtDj/UCUi92qwKvkwVjDxLWb4+tabZPq5Hsb0PC/0+Pnmkvi6QoLxCPni+t0D+PolBIL2utpq+nDMSPtcShr799oU+utqyPjjW5b7sLzs+I7ncvcDKGb6Uh9W9E2GnPsEXzj4XJi8/uWsJPXqlzD1JnQC/2F+CPrn8jz4DeBO/XdzGveU/ND6C4ke9v+yeOh6Faz60yC4+bOc7PWlvUD2VQxE/xymGPtejxL5ztX2+BoGtvtXnQj6PU6g+xCCwPHo2xz7LEJe9KVwBP94CcT578qA9z2bJvltCAL+7uJm+PnlCP3zQIz6cM3q+dCQPvkRpRz7G3EO/FD8mvjtOyT6fq229gZVPP3NGlLyrrbi+16MIv2UZ4rvOGek+fR2wPtnOn75N8y49NIDvPlyPML9qvFS9BMWPO1K4Zr7VeBk+KH5cPotsEz9bQp69cazLPY51lT5liJM9cRuRPl3cmj4gQfG8DU+LvuXQCr4hjvW+0ESQPo51LT82qxC/mSr8vm3FfrwD54y9W7ENP5hMtb7IBz282qwaPdLeED42PL07/KmJvkMcYz5UUge9ecc5PgWj4r6MKP2+QWA9vrfR4L1F2Dq/D3o2PfP9fD5H4Yq9W7EDP4qOhL1jXZQ+lpDPvL/sDD+PwhW+bOejPtCzZb+Ccwa9JlNFPuTy9z4ofmy9klwev+0N/rx4et2+p+j0Pn2uNrzDZKq9Iv3OvrgeBTw0gB++WKiFvRBYAb7Qs70+E/IBvuvixr0J+aC75/vdvg6cMz12Tx48YqEEv+MUHT6/7J485PLPvqK0Hz7swAM/RPqJvjC7Bz0EVsK+pE5gvfRsvj4yxFG+yJhbvqFnx778GDM9sHJIPf8hJb+Hp4e+eOn+voJRqT0yVeA9yeV/vkkutz7sL1s9uWshvxuefj1TdMS9yVSpPpCgwL45Rce9B1/MPvAWiD4177i9zMx8vtSapjxR2mO+JsKmve7rSD72Bg++odaAPtQJqDxPr3w+o3D1vkAT/T4KRgG/76eCvlCNPz4731e+46WDPn6MIT50kzC+jLnbvZ2Aur6R7Sw+ejaHPtzX0b3Huji+9UrBvrEu7jwcfEm+PQpXvUs3ST1aZJu9XrrVvvH0lj7cRtu+GsCHvjJVOr/snny+f0hPP/32fT799qG+bhLrPpCgeLx78pg+2oq9PgTFjzzoaqs9PL3SPJAPgr7WNE89UPxYvQmKwz7VVvA+5WERPg961j2I9JM+TfMWvjojBr97g++9D3rmvo51Jz9oIqw8Aglivl1tzT7/IZk+yjKgvuoExD3GbaS9rWnaPtqsurwxdyW+CD0TPst/wL7TK7U9h4U6vZyiWz7qc1U+GeIYP/KwqL6YTLG+SL/dPr/sFr4xd509rkcBv0dyOb5tVgW+sVBrPrFQMz6L2wg9l/86P+0NTr5okf293nFCvpwzIr5c/u++1efWvszMbD3LEKu++zpwvinLmD5B8b++RbY7Pr4wub06ksu8Ne+svsZtNL4G8F4+93XwvTMz8zzP1bI+Iv2GvWq8hL041p2+3LV0PphMNT2k3/68d5zKvsL1TL9Xyva+Xdw+vuoEAj8juXS+mbsUv1TjzT7YX9I+3SQmPRue/r3x0g8/BRJmP8PT272ad5S+CD2Hvum36z7snmS+ne/3vWKhAj+QD3o8Vn0qv6OSKr65awm86bdXPg8L1b2mmzQ+CBuavk7RQT7WNG87Q62RvsQgcL4/xhw9i/29viegHb8rh7a9EOnrvjCZSj3r4g6+CySAvtEArr3/IZ097Xz/PXo2kz4qGBU8Hcn1vp8arzzjpYu9hVpTO9Jvf760N5i9eqWMvW1WDb7G3BU+lpDDvg96Fj6hZ6M9fT9HP+tRGL3WxV0+SQzyvuLHGD0j24m+RPqJPhSupz7NOwa+GAQuvuJYNz4wmVq+9bmavL/sPj4sQ+g+oUU2Pawcsr5Jnbw+1XidvgfOMT473yW/CKy8vno2n745tMA+V1sxvgc9u71cj4K+wTkNPw6+QD6hZyu+AprQvnA9vj7/IV29zhlBPu2ekL4kKIY+Fya7Pgbwyr5SJ36/H2NePkFg5brgLdi+ryW0vpOphj4BTTQ+hxZRvibChrwgQdW+OUU3vkOLBD4T0CS+/fbVvX77rj4Hzom+u5bwvbTIHj8PehK/8IVRPhHHmr5N86Y+e/KwPZ88TL6d7/e9U3TIvsrDsr4juSw+TkCjvehIij767RG/FK6HPMnl6z4s1Lo9GsBzvo2Xlj61hOw+qRNAvrpJAj9Uwdi9ETa0vh4WQr5HAwC+KhiNPpCgCD8ep6S+ke2wvqz63Lzn++k8AbzxvoLi9z43GiC+8BawPlkXFz32l6097ut4vm6jATz5oKc+glHZvTCZ8j4FNEE+o5JivobJhL7VeNU+EMfKvmUZIr3lYUE9fowRPgTFPz55xwE+8kEPvk+vFDx2T36/DpwzPA96vr662uK+pSw7vgU0Ob4qGIk+OGfwPvVKrT4u/9G9PQp3voJRUT4i2/k8PQqrPrrairw5RWc+TfP+PU3zrr1SJwC9B84hvs6I2r7h6QE/w2Syvn9qqL7sL5s9ObTIO0rqJD6/7K4+rPp8viNKmz2/fR28/tQ4vYMvBD7KMoC+0LNZvuhI3j0GEoQ9bOd7PlkXi77Lf8A+nl5pPb99vb38qWm+mLvmvf6y8z7/IR+/9Nt/PlZ9mr78GLM94JzRvuvioj61FeO+MlWIviXkQz2Y3Ru+JXWuvoj0Y74qqdO8r5SFvoJzRr2PUzQ+LENEPtejMD2+MBk7DpwzvtCz6b3jNto8X5gsvlpke76Xbgq+dQJavW+BtL1j7oq+yeUbv1g55D4aLyO/si4GP7FQ+z3DQm29kxgav2Zmgj7JVGk+H2NuvEs3T79WDk291Jo6P9iBE771Shk+vAXCvb3Bxz1Dixw+wvWYvoqO1L6Hhdq9i9uUvu7Jw75g5fg+H/SovjC7H74ZUUK+FYwyvlg5tLykcJE+cazPvq+U5bw0Ea4+2c4fPqdX5r4/xjy99Gw+PsbcK79Iv52++zoQPjMzz75pb/A+HHy9Pln1Qb7vyZO9lUPzvinL0D6dgH4+Q4u0voj0a77ImDO+z/cTPn/ZnT1lGaI84zY6vQKauL0DCSa/i9sAPgg9k75s59u9FfvrPdQJHr89CtO+j8JnPwskpD7njIg+uklEPvs6oL0HzlG+2PDUvU+Nfz6rrXC+HOvqvqrxSr6SXKa+Nc0DPqFnx77o2Yw9u5YAPi5ug73aGwQ/kDEPPhGlrb7C9Qi91lYMv8Vt5L6NKE0+DeDdvtY0/z0ZUdo8hHzIPrKdV74Mcfw+93Ugvqrxjr59P8W9yxAHPjPEC78KRmU9vw5EPsGoAD9g5Ti+1JqiPhKDUL62hDw+zF1LvQponr6meXe+CyTIPiUGAz81zXu+AAAAvTOi9L0SFE++TBXMPautWL6dgB4+mbsePoSeOb+0WQe/dCTPvtQJiD38GCM+K/a3vZYhzrzf4As+EOlHvm1WzT1OQNO9oiOpPX6MSb6Y3TM97uu0vp7Nyj7RkZy8tabBPjY8Fz+NKK2+JJcbv0McK70jufw+TtHpvnA9uj7EILA+D3r2vdejAr8OvoC9CYpXvl66jb7IdgS/X5gCPzxOmT7Sb9++XI+mPjC7Hz49eWC+b/Axv07Rpb6QD8q+tMiuPuyebL7NzIw8gZXDPQgbzr4Cmmi9YqG2PXA92j1OQK++UGsavWsJubx9P9m+Vg4NvhHHCj5tNNS+7zhdvt9PBb5yihY+eAvcvnST+D19rtI+F0gQPdNNlj7pt9+9PujZusKGp7vTKz0+NqtGPrn86z5BgoK+PzXSvhe3Kb4jSps9SL+9vXJoF7+EDb8907yTPTMzCz/QRCo/kA+WPno2x77MzPw97lqSPYjSdj4LJNS+j8K1vK5HYb03+Pa+fa5mvhlzp706Af2+V1sRPkOLHD7DZEq9vAW+PioYCT9s51u9TBXQvtV4jT767es8UdqLvomwWb6At9A+sVARv/d1AL0V+1O+xtw9vqWbbL6zWXU9pN8QPxuerj2I0rq+Lm7Pvomwob4u/8m+nKJ5P/hTHT+8dBO9xY9Rvd0khrwkl/89mLu+vg8Lbb7AyvW+mEytvr99mb5ILv++YOUKP86Isr3uWlo+ad4xveELnz4XSAw/JJcrv0YldT0IG669pnnnvWdEQb4Ab0k+5IOevQTF776V1CG+2oqJPk5Aiz5a03y/EFj9PrUVMb9p3mk+9peZPnS1hT0Z4qg9AADIvt2Tpz0XJjO+io5cvqablL6wcnA+JzEuP4GVg71F2KQ+NqvSvo0GEL49mwO/Qs+SvsRChb7pt3c+QIIqPvAWOL4nMYC+E2GDvcgHdT7WVpw+KA8JvySXk75kqtA+qYI7P03zdj7baMS+PZsFPmHDG77Umta9b4FcvicPy76aCBu/+aCXPRdIcL2itH8+h4VqPueMAD4i/a6+wMpZPiQoCL+nV7o9kxi0vSSXn76DwIo8UI23vqCJaD4xCNA+Z0SxvhWMCr/qlZI+M6I6v7ranj41zQ0/HqcAvnL5Xz76XB2+j8K9viSXs74wKqk7kX77vKs+l71B8Z++tDecPriNbr6MSmo+CKysvqZ5i74TYQO90m/XPjY8zb3ixxK/HhaevmiRZT5JLie+yeVnvpi7Xr7Lf5A+veO0Pu2ekL7lP7Q+x7oYvawcwj7dtQQ9e4OTvm3F7r399rE+glEJvSegnb4Cmow+M6I8vjEIZD7uWrK9SZ04PiCwor3VVtC+F7eRvs6Ier6taZI+g8Cavd++DrybxGA+rrYyvkaUdr3EsQ6+Qq1hvln16T37ywq/fT+VvSk60r5B8be+AG/RvdtoUL7LEG8+1XilPphMBT71uYI+JXWGPuF6zL67lpC+R3JBPlZ9nr46klO+tmKfvW4Su77air29io5EPiJseL05RWe+y39wvngLzD4qGLm+5q6VvdXnUj5aZK++yJiDvpFc/jvyH/K9uri5vn9IX71Mplq+nl6NPliomb50JD++g8CKPKkTQL6Sywc+dJMYvDXNM78nMdy+Yn/lvjPEib6AJua+wTkbPjVeOrzsLys+qDV1Pnh6Zb6O5Io+5dBavki/3b1yigC/ImwYPjy92r60yEa+wvW8PjtOOb7pJhE9ZvfMvmB2p74Exfs++ML0vZaQEz8OLUI+dCRHvsiYEz6LbMe+HOv6Pi9MFj6rPrs+ZRmiPh6F177swDE+K4e2vtjwmL7/IX08HcmlvonSlj6lLOO95q5FPZm7DD+hRUY+r5QLP7FQS76V1FE/AisTP1MFA789Cme/+zooPjlFoz7gC/++93XAvm1WNT5uEqM98dJFPlz+9z7tfF0/3gKhvhgEbr5wPXo+NxowPotsF75d3KK+Plfbvv1lhz4EVrq+y38QPxE2rD5Cz5Y+LEM8vnEbzbwJips+ImwwvtejKD/Ayt2+d5zCvdBEQL4Z4pi9f9mtPUW2Kz5MFRK/EhQ3vnxhwr3h6ZW79+RJvnxhmr6b5q0+1sXtvXNG4D7BOQM/E2ELPhdIsL1bQtK+54wIvzkj3j5Diy6/xf4qPhdI0D7F/oK+CmiSveauJb1oIuw9K4cWPkvIm75y+Z+9nzxcvpmZ1b4+6Nk6vp80vwMJPL/8qfE9z9V2vXA9gj6Yuy6/p1favu0Nfr3Lf0C+4sesPicxaD1O0RG8bjSAOzeJkb3RIlu8Q4tsvqfoiD3OiKq+1sWRPgTFT76WIe6+T68qP8NC0b74woi+tmIPPrx0jz7snly9foxRPrWmxT5qK/Y7tDcIv7IMkT5/aqS+YcOnPqwcyj21Fau9Nc2LvtnOH76nV5a+o3B9PrpJLD3KocW8Sntjvp5e9b6TqSq+5dCevhKDaD6Uh4E+16PYvtjwRL4py6S+F7cZPsBb5D5Czw4+k6mSvsSxNr4W2aa+E9CEvrpJVL4+6AE/rWl+vbN7Ij7Zzke+BhIGv+At0D58YZY+UUnZvomwCT5+jDk8qYIHvw8LtbvOGVE8Dr70PmJ/Ab99P2s/XkusvuMUJb63QEK9C7WmPMnlX731uTq+ukmkvjoBC78IPZM+w2SSPudqyz25/Ee+RUeCvXPXQr91cTs9I0pLPuM2ED82q8q+mubtPQn5Dr/mP6S7KqnzPWZmZjzuyUM8RpQ+vlbs376core+e/KQPccpkr5CrdU+vw5UPhSum77vyRu/zhljv6kT4L3Chos+7J7QPicxLD+Y3eO+sVAhv0rq2L60WZW9xtwVvkw3gT76XCM/TfOOu9k98b5gVNa+io60vfTbo76L24y+tYT0PoVapz5m95C+0ZHYvsDKaT6PMbe8KH6IPriNNL9z14I9t0CevuY/iL4pOtI99ShcvVD8mLxMNwk90m9XvgRWXj5kzAW++aD3PrIuFL+PMfe8LGWlPn9qPLw8TqG+C7X6PmsrHr6Hhf6+woa3PgIrB7vHKbq822hAvlWfez4i/da9GJWoPrPqs7wYBFS/sOExvkaUTr6q8TI9A3j7PT/G0D7zH8K9yqHFvM2qR76U9o4+0QDePIbJ5L7BqBS+I0o7PoR8nD41Xqq91laAPiBB/b6Sy1c+0m8XvxniJj99PwE/4xStPphM2T4kl2+/U3TUvjC7NT+wciK/wobnvU8etr0f9Li+tmLvvXqlFL+5/Lc+a5ofvutRuL40gLc4GAQYP2Purr4bfOm+4zaOPpI6qT5hMu0+hJ4NvhX76z1MN5G+FR0RvtobjL3VVuw9eqXMvfd1AD8McSy+GXOHPeTynz1xG8085/sJPoFzXr8l5CM+n6uBPp3vl72oNV0+dk++vbBygD6BBIW9o3DRPjEI6L5qvNQ9I0oLv61pwr7S3gS/7C+7PlK4nr7IdoI+gnMGvhUdCT2NKM09DwvZPjXvmL0Q6W8+H2POPaMBNL4CmrC+SnujPSDSL77PZoU+Qxz7vUI+mD1LWTY+guIfPoEEGz/z/XS+TmKMvkcDQL4sZRG+UPyIvd9P4b7h6TW+07w7Poy5uz1Vn6++BaN6vhKDwD4OnO8+ejaDvtO84zvYX1a+KcsGvzoBbT2HFlk8AwkKPhpRGr6CUdk+Yn8Rvu5agrxpAE++UieUvhNhAz2PwjW+6NlMPf32Fb4lBtU+TmIAP6OSir65/C++g8D+vgis2D7hC1s+nzxMvVKWyT6KHyM98x9iviUGET/sL6O+Nc07vhPQBD3n+yk9orQfPqfoLj+5a0m9+lxtPmTMfT0TYTu+0t5gvD81Hr7OiCI+ufyXPYj09z7BOQu/vjDZPF+Y3D14emU+Gw2Evs/Vtj3cRkM+wTmXvuOlO71UUtu+s3u+vuLHSD4Xt+E9OSNSPnh6VT6oxns+CtdbPv8h/TwCmpi+zojGPjxOJ7+HhcK+7XwfvWIQkL6EDau+zTvePRpRoj6O5Bo+RPrtuwdfKL4J+TA+UdqbPIY4gj4V+wu+3LXIvqMBbL59rpI+rwOHvv7UGD47TvE9AbylPetRAL+qYES+8IUhvtV4zT5jXXw+9NvXvJeQB7/ixw4/VTBCvmWIoz2PMa8+fvuKPfrty770bDa922h4PmWqmL7P96u+K/YJPxdIGL43iQG/Nc0Vv4bJhD0l5I8+3NfBvBZqrT3qc22/CkZZP8lUtb7AW9y+WtNGvz/G7L7EINw+gZXbvohjrb0nDx2/xykqPpOH3T4KaI6+HTiDvlg5tLtHcqE+SuoMvvgxRr2bVY+9ZMyFPhUdST7DZGq98fQyvhE2/D3k8l8+mN2jvrIMC7+C4me+NO/kPm6jQb5LN0m+JJdvviGwEj7gnIW+WYb4PbZiH73oSC49GASCvmJ/yT1ioSa+Lv9BPs07Pr+k3349rkfRPo0o0b4hjjW9KVzTPr3jHL4Ovoi+1jRPPiqpi75SuI4+dy3dvpp3vD1QjTc98Bawvk+vVL3F/rK7B86VvtbFtT5Xyo6+WKiVviO5Nr8pXF++P8ZcvLrarj5PHtY8UPzYPrFQ270PC60+SnsDPJvEUD4KRm2+oIkIPt4CST2k3747f2rsvQKauL6jkqa+/WXLvpCgOD0hH6C+mgj7Pqs+nz5kO2++KhgHv0kuTz5DHGs+FYweP5f/3L6Hp5c+8BYgPv8hjb1kO3+9xynSPnxhMrwG8K4+Bz37PbN7qj6jksq9w2TaPY8xtzzyH/6+gnNGvlHa8z7fvlY+0yvVvnbgTD70bA4+ZveIvibCRj0Lk+k97C+zvqabvD6rPte9o5KKvizU4r6cM66+NV76PWbV976itHe+ryUYvwUSFLwyxO0+fa6GvRBY2T2vA+e8ZaoQPumV8j0r9g++q62oPo/CtT2JsEG9w0JtvkW27745tLi9OGfUvcIXEL/Fj90+wFtAvVCNqz7njLS+LEMEvo9TmL5Mplo+SZ0AvbbzlT7ZPcG+h4WyvlrTfL6n6IQ+93Uwvk5A774FErC+odbYPiLb+bymCoa9g8CePmBUkj0dOBG/WBd3vqwcir3S3ri+a5pfvpXUD79AE5k+wMpRvuTy37w9Cm8+cmhJvuYdA7+WkI++mN3zPZf/gD7tDb66v32ZPsNkKrx0JPe9MzMHP0XYKL7swMm9bVa1PiGwgr7ZPYk9i2x/vgn5Mr/EsT6+1lYsPkFg1b1SJxq/fGESPvRsxj2X/3g+NxpYPkdymT1n1Yc95IPOvQTFR76TGFS+GJU8vuqVsrrKw+6+BFbmvjtw+j5qvIC+UrgivzOitD5LWdq+ecdJPgU04T3S3pC9tvP9uhxagL6C4g+/X5hEPkaUhj3G3LU6sVBPP3GsB79g5VC8Z9WzvnEbnb3tDT677MBJvmx4Sr4AAAg+OSMyPhe3kbzUCVA+SZ0Ivo4GAr8g0p8+odZMvnPXGr/zjqe+oIkYvmq8sL5RSZ24wFt4PtiBEz5bQpo+bHhSvrbziT7MXWu+7C+nvh3JsT55x0m+ZKqwPZCgCD4IPYu+kA9CvqdXUj6CUak+U3SEPfgxxr4kKNY+lrIOvx6FCb9c/sO8ibCRPXQkh73njIw+z2Ytvm+B/L580JM9c7V9vpjdEz4CK2e9XCABvuM2cj5rK+Y+Lm6TvsBbKD4K1/M96+I+vhue8j7Qs5k8urhdPjwsND6mmyS+oPixvSlcJ79O0Z2+q624varxhr6/DrA+ZtXPPhrAD78Hzrm922i0vmneeT57g688+n4oP2sJ+b2fq628RiUPvxDH2r0ldbK+uB59vzVeIr7M7rG+QKQfPTCZuj7l0Oo+zO4xPkRp1z4FEsS+NjyxvkYlzb6GyYi+WtPsPfwYM77KoZm+s3vyuaz6bL6JQWA9FK7XvZ5e+b3EICA/kX4Dvvd1AD47cG49AivDvrgelT2DLwS/m1ULP4Am4j4mwkq/9NtLP0i/rb5fB8K+2PDMPlTB3L5Czwy/i2wPPtSaJr2qYNQ9nYDWvQwCW77ctTw+ZRmiPBzraj5iEIC+x7rsPhPQHL8v3eQ8MXcVvvAWML63QCK9vcGDPnjpcr/jFPE+76eKPtEAXjspXE89q60wvkMc+7180DO+wvUoPnh6jb7h6Y2+Nc0DvxgExr3OGaU+HckVv8SxRj7Huvi8hxbZvThnIL+L/bW91sU9PocWOb2C4kc6/faFvnVx670sQ5y8eemePjhndL5dS0g9BRL0vg1PLzx++zo8dXFTPtqKjb2aCMM+Kcvwvmx4sr5n1YO+Iv2Gvc2qZ75Q/JQ+GJUUvhgmk75jXUa/UUndvMPTq745tAg9MQgMPsSxrr0u/yE8lrLcvSEfxD0SFP882PDMvoAmGj4PC4W9UrhOvpJcHj7HupA+GJUMvmznezx7FM69GVHevu0Njj53Ld2+f9l9Pbrair75D+k9BFbevYC3QDxPHnY9cF8fvszuKb79Zfe75/tpvcZtjL6JsJm+XI9CPv+Qgr7qBBS+xkuXPfIf8j1c/sO89pe1vqvPEb/67Qu/XdxOPmsrNj67lpS+s+qDPWZmkr66uC09DeDRvqutUD68BQy/arzUvU2ETb3KoSW9SFBcviXkAztFtns+zohqPsuhhTx7FFi/Bz3vvs9mdb0qqWs+CtcjvkTYQD4ldVo+L0z2vqmCtb7Kw4I9Z9UHPVyP0j2At6i+KH4iPySXs749Cse+RGnvPNnOqz7OGZE8mgiLvmuaNb97gze+cvmPPYEEiT6lvdE9IbASPQisXL53LeW+aADvvOYdFT+dgOY98/10vhrAtz5MFYw7zTsQv0I+CD6NBhC/xksnPoqOhD0jSpu9pb2RPRgE1jx0tR2+Rdi4vqrx0rySOgG8EFiEPyh+vD3/IT2/mgj7vZhMjb5H4a4+wMohPvMfvr4A3sK99gZfPUXYED6KH3O+kjqxPW1WrT4LJKi9WfVxPpJcJr735KG9tDcAv/FjJD9Z9YG+ukmkvuLHGL+ZmZm8TkATvdCzrT6oNdm+7XwXPsBb4L4ubkM+0ESgPjAqmT2XbnI+UwUrvno2R791Aho6mSqIvrUVu7wLtdK+0ZHcvMRCrbvVeBE+Apq4vuzAA79QjTk/urjBPkMcwz5v8MU8UifQPrG/hD4f9IA+nKI1v7Dhub7eAkG+ZmZ+PynLrL7k8ge+k6kOv6Z5Cz+ZKoA+RUf6vrwF0r1R2rM+Dr4QvZaynD2/fS0+ksvvPQPnbL6SXD492F+mPYY4xr228429RUcKv0I+uL3JVIW++lwZP3GsYz7lYWm+eqWMvTarbr6t2J89GlGWPhgEVr58YbK9cRs1vs4ZsT15WMg9TKbevtQJcL7oao8+/WWHvvW5vr6R7Xy+LEMMPnnpJrx24Iy9yjIEvu18f70Urn++dXEzvu7Jzz6mCgQ/UPyIviSXw74Xt8m+PE6BvutROD27uJE+ns2SPpI6Eb5LWbY+7lpQv53vpzx7FLo+N4lBvEkus76GyZS91Xjlvl+YnL5E+g2/YhCIPuTyvz7jFB08fGGWvk2E+b6Nl8Y+CBvyvkdyIT8DeJu9rrbyvVIncL64jQ6/kA8iPiqp473EIDC+R3IVv9CzIb/7ywI/F0hQvULPVr5qTYc+E2GTvgmKVz52T568Gw0oPjy9Er2g+MU+SntjPmq8DL6GOLK+07xTPvpcuT5EaU++eja/vq3YB76rrWC+i9vYvc6Inr4K1+O8LSGfvafo5L78h4y+OiMKP4JRWT7oSP4+eHpdvhe34T0gQXE8+u3rvqMBHr9Q/Bg8PnkcP8e6Er/oajM+nKITvgPniD6ezXK+ZMzdvJ3v876YTEW+i/0lPrNZ9b7jFPk+07wDvmEy+T56pTS+K2XpvgFNdL7oahs+3EaTvaROrL5mZk6+MuY2vpjdEz5hMkU+ldTtPj81ij4v3Ww+tvMlPiUGnb4IPQ+/DAK3vl8HXj7Qs40+V8rCPs2q576QMR++Nqv6vov9Jb6yDDk+iv1lPKfoiD524OC+hVqPPvd1KL4qGK2+w0JNPtms+r1B8eM9aCLMvepzhb2h1si+qz73vki/fTxF2AA+0ETYuzEIgL7P1Y6+DeAFP+qVYr71KNA+kxgcvqs+j75PHha+CYqfPBx8oTwCmoi9zohSPtnOH74WauW+R+HCvo7ksr1ns3o+guKHvLIukr5NhN29y6EFv2/wFb4Qxzy/+lyFvuaujT5E+r2+Qs+mPJoIM76ezUq+pN8Gvne+F75YOWS+R+G2vr4w+T1sePq9bhJjvRe3/b4FNNm+4JwBviO5zD3mHce9+n4SPyL94r6rPoO+VcEYPgpGC79j7qo9DHH8PWgikD7CFwa+RUc8v/FjzDsxCCw9gy8gP3GK/r3ImAs/IY7VvYbJXL7k8t88CfngvCUGwT6nVyq+a5qbvoY4Vr6jASI/LGWZvX/ZdT6mmwy+BRKgvhWMMr4pXHc+I0r7PFUw5r7Lf0S/AABgvi0hHz3whZ0+Qxxru+18b74CK3c+YcPTOzxOIb4W2e6+n6v9vevi2r45I2q+I0oDvomwIb5QjQ++dLU1Pch2rj4YlQY/BvAWPgWj4j3+1Bg90LPZvrgemb6+MBk7RUdCvjVeEj4jSvu9QKSfPRX7izxdbcW+5PLfvZdukrzqlQw/CBsGv4anNz2FWsM9AAA2v30dGL6sHIq+m+YbP3KKyr45tIy+cawzvobJ1D4D54w9XUtIPRe3cb7gnMG++zoQvU8eFjxVwZi+I7lcvYhjLb7HKco9LpCcPoanNz90JNe9yeVfvslUAb96FG49fNCzO8Nkir5UUim/NIC3uT5XG73cRkM9m8QAvvJB7755x6k+qmAUvkLPdr44ZyQ9UieUPsoyED/YX4a+sVCLPQHesr5hwzs+CfnMvn9qZD56pdi+exSWPmpNI77uycM+RGnvPe+nLr6Nlw4+tFkBPzEI9L4YlWy+HclVvo51UT6Th10+uK+rPkFgBT3tDZ69NIBhv3A9Or6meeO+OGdsPrRZFT5OQCO/+MLMPpoIez5yih4+E9CIPkYl6T47cA693uBLvV1LuL3Sbz+9ZKqwvsZtNDwXtzG9sp3fPtMrOz91Auo9DHHYvhX7+z1xrIC/L90EPTvfk75Wfa47wvUQvtjwdLzuWto+2or1viO5jL2oNe09k4fhvjy9cr1g5Ri+kxgEvpoIa77gnCG+MZmOPqvPmT7u6+A9pSzXvvpcBb8rh8a9qz6Pvmq83D6oxps+XI/2vjVeer124NC+3ZMHPRDpHT+WIXa+/yHRPuhqEz578gA+3ZMnvWsJib0+V1u96SYhvt2Tp75OYqy+0m+Xvn6MYT56pWy+awk5vXGsGz7FbdQ+WYaovlTjEb9bsX++i2znPYqO1D2GyYy+i2zXvpyi0z15x8k9xtxtPst/yD1FtrM9l/8QPGTMN796Nqu9fT+1PhrAhz7zH8o+CYoHPqFFxj1Ftp++PE4ZvvAW3L7ix6i9xEKFvlUwMr4+VwO+Gw14vu84zb5MN5W+o5JWP3sUTj7aiuE+qaQWvnvyKD6siwO+UGsqPjGZAj4vTNq+HOsuPwpGmb7RkYi+iGPdvYy5Yz6/7EY+FmpNPAbw1jzV54a+XW1Fu94CST0wu9u+DeBFvs6Ijr4W2Va+gZUjPQRWjr3yQY88Plc7vdobPL1+jJm91Jq2PvP9ZL7ecbK+TKY6P/fkAT69Uj4+PL0kv2Eyub4ep6y++u2DPnEbRT6itOe9K4c2PZ3vJz0AAPw+SQxCvehqu73ysKy+MuauO+2eFL4xd60+nl4Bvg3goT6LbOe8Itt5vcoy2L5Crdk9ZMwdvfdTe751Asq+5T/IvuviVj64r8c+zhnRPtSanr62Ypu+k6mavoR8kL7RkRy+6nMdvt9PLT6V1Km+p1fyPt/gk74YlVS8sOEDP2ez2r5Hcnm8PnmIvkFgJT57g1c+ke00vtejrD7TTaq+CKy8PaabDL4noIk8mnfsveMU3b4f9Cw+pgqWPTVeCj67J8e+g8DKvvKwNj/NzJw9cmgJP3KKFr7EQg0+1JpGvdiBEz10JD++ukmsPg3gHb7VeOm9YHYXPtXndL/iWE8+pHDJPks3eb+uR9U+zvfTPnlY6LwLJCy/MCppvjws9L4hH0y+cooOvlD8tL7QRAI/JlMtvr4wBT/8GFM9P8YOv4vbiD3zHzq+wRe2PW6j6b5oImy+Z0RpPvAWvL66SYy8oInIvjws1Ly4HiU+jzHjPoSePT7iWIe9bqOxvVWfuz0OLXo+PzWevHuDLz7rUTi/a5pPvnbgvD20yPY8ad6hPRHHlj5g5Wi+guKrPpoI2745tFi+HThnvuVhG79++xQ/pSzzvbEutj5Zhri+kxgcvuoEbL44Z4S8dXGLvscpUj5okfm+yxCTPojSXjyZmUm+ksuzvr1S3j7yH3o+dLUVvne+gz6rz6W+Q4uMPaUsW77x9BA/mN1DvxDp573RkWS+mN01P4mwQb4KRi2/kKCIPrTI8r4y5o49W7E/vU7RYb5hoW6+c9cSv8PTPz9m1Uc9Di0av5XUIT/mHde+duCMPa36rL6uthQ/tRW/vjC7R773deA7YFQSPijtrb1AgkK+Gw0Mvwu1Hr6qz8U9xCDgPdv5DD/ZPcE+78kbPlpk4z5kqtC9s3sev+yedL4G8KY9R3K5PNoblD7Y8MS+K4fqvi2y4b7P1RY92c4RP0hQ/DuGycQ+ppvAvqNwUb9RSZ060t6gvC/dtL7/kAi/MuayPggbfj2bxJS+gXPmvWQ7X7wK10M9Qs+6vq36PL6PU5S+utoGv5MYKr8ofjY/AitvPinLhL6GOIo+07yjPehqqz53nNI9lrLMvQpoIr2Th+U+b4EYv6kTCj+ynZ++KhitvocWvb6lvfE9AiuHO84ZJz+Mude+CWhqvqkTBj9tNEg+qs9NvoAmlr72KIi+d5wivTlFL79ns6Y+OpJDPtLeEr9/SP89VZ9zPnlYKD7ImAs+jLnLPZtVT750tXW9Ctctv6yLCT/vpya+kjqZvoQNo77cRnO+0m9fvkp7k7178kA+ays0P05A07ztfP+9yAcdvaZ5A7+qYIC+vVKWvAG8JT7oapu+Gi89vXecmr7oahs+juRivlrTXL28dPc+4xSZPmb3ZD45RQ0/KO11vu5a0r6C4ke70LPpvSk60jyR7TQ+rdiPvlN0FL7OiDy/MQgUPjwsLL4D5+A+wobjvpI6gb5DiwK/uK+HvitlWT4XJiG/aysWPlfK8jw/xoi+HqdIPeYdcb+I9Iu9kKAYvetRGD2lLNc+YhDQvkmdaL7C9Ui+bcUEPyUGgTsklz++R+HSvgIrx7wibCC+846HvhGlFb6WkKu+H2Omvs9mlb0aUYq+sHKYPSZTVT4wu6M+OGcUvg4tgr3RkbC+SL8ZP240ID0bnn49JlMVvsPTC72rzyU+tDfAvkATIb58YaY+001qvq5HaT6vA+c8TkALPlHaY747TuE9WKgvvyoY1T7WxV0+AN7CPRiVVD6Wslq/vAX+vm1WFT/8GOM930/NPWzn+70mU7m+XimLvH0duDyNKK29dCTbPr8ODD44Z0Y/Y13svjXvOLwNT0+9pnnHPSoYQ7/TTZI+ns1KPWZmsr5nRMm+CBvCPiegiTmoNU09u5bwPdzXoT0LJAg+w2RqvVfKSr6dEZU9GlGqvnDOlL4NT2e+DeCFPrG/9D60yGY+zO5JvOLHgL5a0yS+e/KAPepzJT4xd2W+3+ALvZ8a371dbV0+0LOtvrbz/bo6khs+TmIoPtXnvr6+MCG+Vg7tPX0/NTyh1vy+ILCmvq3Yf71XygI/BaMSO2HDk71GJQs/846bvicPSz50k6C+BTQFv2x4cj7swGG+LSGPvlInGD6lvaW+awk5vpoIIz7AW3i+L93kPHDOcD70bJa8ItvhPlWftz7/kNK+yAd9PuviNr2PwqW9fvsyvjAq9b64Hg2+RgNwvnNGZL6BBKU90SIzv5AP+j15WOA+LGWtvslUQboaL4E+zTv+PVfsLb8ExR++UPyoPRbZ9r7gLTA9jQbYvjVevr524Hw+KTpyvvOOG75Hchk9WmRTviGOwb4+V5c+H2MevhKDiL5O0QU/JCiivgBviT7DZKq5TWJ6v8PTp76PwsW9lIfBPhe3Ab7oaiW/5WEHP+ELi765/MO+S1nmPag1Tb0RpV0+0ET4vTPEET2GOIY9AN5iPaHWzD628/09EcciPg96mr4dOOc8HclFvmiRrbwV+4s+xylavSbCXj6UhzO/Vg4FPuLHsL7tfPc+q61QPu+nwr7MXUu93+CLPNCzvb7qc8G+LpAAPYvbmD3nauc+7zhFvG1WiT5Vn9u9GCYHvx6FSz57FLo+gEijvnuDPz69wYO+YHYfvnecAD8yxDE7JJd/Opp31D4nMQi9w9MRP9toMD4KaAI9Vn0ov6kTUDzbaNg+y39IPLuWOL7UCeg+EMf6vMNC3b0hjge/UwXzPX9I377njKy+SQzyvScxyD7eAiE+kst/vhPykb5Zhtg9rIsbvhDHNj+Cc4O/z2aVPFYO7TyrrSC+eHotPtSa4r61Fas9AwnWvmZmZj1R2hs8PlfPvo0oJb4Mcdy9+aCHvuhIrr0HX1g9ZmaOvl1LaD2fqxk/K4cGvgRWdr524Jw8WYaEPki/wb60N7i+yqEdPnecGj4LJHC+f0i/vNBEAD6w4ek9zcyUvtcSEj7cRnO+dXHfPjC7l73l0I6+kstPPrlrU78/NYY+8/2cPqiksj4Q6R2/PQqXvRnilD6ZKrC+m8QOP4qOAL/67Ru+4XrYPutRDD/fTw2+duCgvh9jXr4cfIG+7XxHvh6F/76dEQW+Dr4KPz55oL7aGxw90yv1PfTbn768BSi/7ziVvQKa6D1Q/Bi9nl5xvnS1Tb6dgN6+JQYBPUmd4L1z14I+fR2YPYts5zvXgfM+KH6cPTeJET57gyW/nBF/vzoB8b7LED8+sb+wvnL5/z7tfGc+5T/kvdbFFb9OQDM+nl7JPR04d76itOc+sb9kvpXUgb6Nlwa+ObSUPpVDS74/pPe+Dpz3vpmZUT4wKnm+yqHJvqUsq76OdYE9CyQYPjVehj7FbdQ9ih/7PilcJz57FOI+sgwZvkTY0L2DL8w8wTmDPuviEr8LJLi93Nc5PqUsp75XyjI+EccqPrramj3jFBW+/rJLvsDKO7/ixyg+nDMWv8KGZz0nDyu+KVwBv/s6AD4bDQg+xCCgvgskuD6h1iq/NO9ovlBrtr6BBA2+nYAmPeF6ZL6vlI2+jLlbPnZP3rxBYDm/0yv1PdNNvr6z6jO9dLUBPwdfmL3gnLE9Nc0hP7Pqc71liCM+ad5RvyDSKb9fB/a+7C8bvthfoj4VHam9orQ/PlWfE74Cmgg9nl7pPDJVYD6qz3W9+MKcvo0orb1yaDm/5dB6PnS1Fb48LHS9S1levjJVvL6hRVy/veOEvZaybD3kg9a+4JzRvQu1gr4GgQU/ukmUPvhTCz4MAou9e/KcvmezqjxLNzu/0CJ7PRHHGr1H4Yq9Tx72PbEu7rxkqlA+x7o4PfwYkz3JVAG/KH7MvU2Erb2fq8k+6nMFvpJcBr6945C+16OAvolBiD61FUu+QBOFvv+Qsj6Bc9I+zO6pPkXYGD73dai+rWnGvoLiGb/mHXc+gy/sPsnlGT//kJa+BFYuPaROEL57g0+9MQikPo/CVb2ynY89W7GPPqYKLr8/xhS+k6muPmB2jz0kl+u+0LM5Pi/dtD2QoHA+VONdvn77yj2mCqa+BRI8vm+BxLyL2xg+1XjpPBZqgb6Xbs6+d5yyvoQN075Qawo+WfUNP48xZz74Maa83NeBPlMFC7/HuvC+eHoFvkku875lGQK+dCSXPMnlzz3AyqE+cRvBvmuadz1Iv1W+TKbCvlux7z3Lf0i8DpwlPwN4e75nRKk81edSPoQNp77ecWq+MXeVvjm0SD3UmuY7s3u+vuMUfT2Yu26/XI/ePtbFpb4T0KA+CBseu/FjTD2fqxG/ObSoPX77Gj7arCq/GJV0PnA9cr4Zc1e7+lydvSjtLb3+1Ag+6+K2PEFgkb6q8SC/S1m6PpoIm72QMYu+0EQ4v42Xmj4ubqM8dXEbvHsUrjteunG+ZYgDPhBYGT2Wsmy+aW8ovitlWT5/SGe+hskaP+HpRb5oIkS+46WrveTyL74B3oY+KVyvvWNdgL5Zhsy+nzywvhPywbxbIKE+SnsbPrwFNL+X/8A9wFtIvs07Lj2EDa89I9uZvnZPfr5xrOs9WBf3PfdT377J5Zs+/WVXPszMzL5oIjS/tRX7u4j0mz5DrRe/AbyHP+oERL64HiW+tFmNPsbcbT5Ke4O94QsBP68ltL7WVqy9JsKGvIy5Q74Peva+idIuPkymgj6pgpG8nDOqPlMFOz5VMAI/XikrPqZ5H74YBOa9Vn3Ovi/dJD2mm8S6awnpvSnLlL7Hugi+SzdhvsGoPD7Xo+C9YHarvoC3aL7Nqo+8tMj2PQFNRD0kKFI/E2EbvuELoz5oIiq/1Jo2vn9qiL7uWh6/PZvlvnzQw714C+g+2PDAPqOSuj0noGm9+MJsvsQgnL4fY+6+uI3mvVWfpz6O5Hq+SzfRvriv777mruW9/BjDvYqOlD7njGC+y3/oPs4Z0Twwuz++yqHFPILihz0kKH49o3Btv2Nd/D4tsh09FmoNPfdTO76Sywe+B86VvkkuH77vp8Y9fR1YPQU0cb5iEEi+G56GPtv5Hr9U4yW9WDlUvicxaD2Zmfm9WyC1PqOSOj03Gsg+2F9uPpoI+z2pghG9RbbXPnxhsjw6AS2+MXelPrUVez3tDb48oIlYvjPEJz/TvDm/1xLiPVRSJ7zQRIy+GXMJP03zBj65/IM+sp0XPtSaKL/RIoe+VMF4vicxaL1/2RU+9+S9vhE2hL7kg3a+pgo0P+18/73fT409VMFIvYbJ1L2SOhm+6gQ0vMZtFL0DeAG/j1PEvtcS8rwgQTG9i9uUPvhToz6WIfa+/Kkrv5vEpL6LbH8+FD8mPlD8OL4DCTK+QWBlPUYlJb6WsuQ+Vg6lvs07Nr6cM0K9h4WmPvD0aj7Qs/m9O05RvomwwT4OLSK+8WMMvejZvD1PHg6/Z0QZvt2Txz1ILne+1JoOvqpgVD0D54w+B18Yvv8hbT5hMpU+kKB4PaTf8r6d71c+HFpkvsqhqT65a4m+TtHpvtqK2T4pXCc+Q60RvvP96L6aCJO+jLnHvoEEBT1RSa09aW9QPgU0Ub6couM80ZH0vtGRbD7f4Bu+LEO0vqMB8D4xCJy9EOmDPm6jIb37OpS+5/sTv7dA9r5aZIe+mSp4vTkjrr7ImAs/AN7ivhx8Ab0V+wu+m8RgPTojCr25/Kc9UdrTPih+xL5Uwdw+Yn85vZOpIj33U2M9RUcyPiQo7r1jXTw9SFDMPdGRnLwzMwW/6bffvX0dqD2R7YA+D3omvjOi9LyAJoK9wMoJPsWPcT4jSsc+7Q1+PTcasD3b+cY+Jw87vhQ/gj5ioZY86bcHvrn8HT+qz8G+pb3dvih+RL5IUAi/j8JNPv5Dmj1uo8W+91PjOwG8JT7Qs+k9WRdnvgWj0jwdyWW8pN8uvk1iYL4lBkG96pWyulg5CD+Nl26+0LORvjC7F7924Ii+f2qcvfd1KD7WNDc+5PIDv8ZLlz2HhYo9/yH9OxUdxT69wZ++YOXUPrdAsr2PU8C+p1eWvhSuMb/z/Qw++MKEvnzQc75liKM+eemuPqut2DzMXUu9nl5hvnqlqL6JsGE9dr5XPl4py7khHyS/EoOYvoPAGj5bQuo+mEwNPssQxzv+1Gi/veOEPYy5Ez6lLPO9RPqVPl66Sb2hZ4u+eek4P5T2Bj73dSg+Urg+Pe+nfj6jcH2+gZXLvl+YfL7gnBm+bqMhvoLiKb/2Bn+91efuPiO5XD0ibCS/gZVzvruWsD19rnY9g8DKve2eAD/AyjG+ZmaGPSL90j4dyaU8w9ObvY9THD4qGNW+t9EgPs/VDD8Wao085/uhvmpNBb8s1Lq+7C/7vI51Gb+giQC+wagkvBKDQLz3Uzs+0LOFvn9IX702q549PCz0vmpNBT8sQ3S+Cka9vltCPjxEae+8RUfyvbTItrxkqsi+F0iQPGTMRb6PUwa/uWuBPuzAeT05Rfc9IR+kPc9m1byX/5A8AN52P3sUur4qqRu+mZnZPfyp0T2yne875h1HvgKakL5s50u+VOPZvtY0ET/DZNq+XwcmPqROQL1Iv529V1spvz55GD1Di0S+7zgtP4XrkT5SuKI+sS4mvo0o2b73U9e+MuamvsVtzD74wgC/0ZGIPu+nhr4mwoa8/tQWv8sQ573Y8HS+kA+yvnxhXD/Fj5G96nPZvnvymD77OoA9MlVYvrIumj72Br+9XUtQvvmgD76n6IC+dk+uvoeFyr24jSa+MLsnPuOlO73sL+e+7C8bvTLEsTwLJPg9N/juPhX7+73GS5e+FK63vTY8tb7aGxS+foyNPgpGyb5a0wK/FD/SvhKDQLvecTo+liFuPpXUI78vTJK+9igUvv6ya742PN0930+lvtJvET9qTbM84linvjY8ib5ZF5O+O99vPV1txb1/2b09gnOWvf+QFj767Qu+B18ovpHt3L2xLka+Suq4Pm40jD5RSV09vjDJvTVeKr7qlbI9XI8avpyiQz6Gp1c8arx0PuzANT/snky/JsL2vRcmU73rUfi+DeAJvzY8HT3Aygm+cmjxvXvywL1FRxK9FYwGv3lYMD5xG4U+2hscvgrXY71jXcy+sOFpvapgpD0ubvO+orT3PWB2Mz90JMe+fvsaPaHWND5seDo+uknoPpVD+71jXWi/m+adPVWf+71GJT0+AivXPuVh5b6OdRE9B85Zv+kmAb5z15a+O05RvaHWND7J5eM+ufxPvpkqED49eeg9coq6vjhnzD4KaDo+fa62PbByeL6TqQI9NjwVPkvIP77HKaq9liGuPQdf7D4cfI2+XdwOPjSABz4gsKI9oiO5OpCgaD4Ab7G9lPZuvtk9Ob18YUo+ZMxVPn9qdD4pOja/u7gRv+EL077baHA+NV66u/mgp74Mccw96gTMPuOlx74zouw+rIsHv0mdML4IrGy+YqHWu3lYOD5g5XC9OgG9vTEIrL4v3WS+2T05PYeniz6JsCG95j8kvdtoGD7LEAW/h4XCvriNVr5eupm+ne+HPR9jIL+ZuwK/xtwVPjtwzrv6XA09XP53P3KKhr6kcB09qs99Pk+vlL4FNAk+Nxq0vsBbIL4BTdS+iPTHPtjwiD6Atxy/KjqSu7ivkL8737e+o5L6PUkuJz6/fT09EMc6PBPQmL5LWcY8xym6Pe2eCL+bVR+8DwulvhniYL6Nl24+ns0qPWb3ZL/2l709KTrWvrDhGT6bxMy+kKCYPSbChr64r8O9rdifPJkqGD3C9Ri/q8+pPgbwfr5Ftgm/P8Y0viSX/72lLMM8ETasvYGVz77AWzA+s3vyOTxOAz9j7vK+SnuTvqZ5i77qc22+RgPgPjcaAr9DHAu9ih8jPqjGv75wPRI+GJVmvycxoD7RkTQ+e/JwvtBEuL7ait09K/YFv7lr+b0RpQ0+30/tPZJcHj5NhJW+Lv+NvtEAXrt9P7U+4zZaPbDhhb75oMc+b/CRPhlz1714C7i+JeTTPvTbmz4i/Q6+pSyzPU5Axz7/kKa+/faRPiegjb5ns/o9l25Gv95xor7uWuq+hVqLPjOixD4XJjs+PXn8viNKCz4AAEC9LpAEP6kTkL7IB0U+2huQvu18h77YX9K+BoF1vTC75729Um4+yjIkvYR8xL50k5y+QKTPPZSHuT5YqLU8PE4HvwFNhDxZF18+nl4pPCJslL4BTfQ9pN9GvoLij74BvB0+iGNdPUOL7L3mHZO+AG+pvu18075j7tq92PAEPki/3T14eim/MzOTPQis/D0BvKG+fvs6PMEXlj5bsTm/MCoBv2SqSL7BObO9S8iXvQRWfj7fTwm/+FOPvqabZD2ad/w9KhiVupf/kD3M7uG+Xweqvv+Qfr3Sb3+9mSpIPsZtxL1CrVG+ETY8PZF+673h6U0+7ziFvYmw6b7fT8U+uWvpvetROL7UCfQ+YqGyvpaQvz1LN8m8VTDqvXh6yb6JsLm+Vn2+PhNhw7x4evW9z9XSvnec3j51cbc+eqWMvo2Xbj39ZRW/R3JpPuMUEb+4HnU+M6K8Pt5x2r3HKVY/PugZvm1W2b5hw8s+fNCfvt4Cyb5Cz7Y9fowZvkHxwz4fYw69z/eTPSXk0z0BTeQ9Di3CPfP9zL6utpK+aytGPmQ7374dyaU96SahPtv5Xj5seMo+mSrYPXsUFj4c6+I8R+Huvuhqjz6kcD08wRfePhdIcL1RSQ0/R3I5Pu+ntr6kTqQ+kxgkvvOOY77gnCm+hA2PvSXkw7xFR9a+qaSOvtO8i76FWu8+4xTxPiegUb/OiCo+ak2zvJOpIj4pXIs+r5Q1vo51ab4Ab8G8HhaqPVfKWr4J+aC83gIRvl1thb6jATw9Snsbvse6YD6TqcK+5WFxviLb6T0SFM+9Aisdv86I4r0GgaW9G54OvvfkYb05Rcu+1laIvngLBD7WxQ29BFYWvmWII71KDAK9kxhsPmQ7Xz05RU++KVw3PphMhb0awBu+rfrMPpvE0D3OGZG+W7ERv0OLTL+QD3q9w9PrPcWP0T0noM2+ImzEPpI6wT1wPVS/dr7PPutRQD7P1S4+b19fvp5enb5pb4C+F0hwPpVDFb+g+Kk+c9cKvr3jjD5if/k9jzE3vjLmpj6oxiO+6gQkvw6+wL1wX7u+CYoTPyNKIz4fY7o+ETa8vuVhlT4RNny+Qs8mPetReD5BYJW9ImwCv7N7ED+SOq2+glFJPiLbyb1SlrE9IY7lvu7rpL4v3eQ81xIqPjSAV70qqUM+3EZrPuzAsb7x0g+/ZMzdPc6Isr3RIoM+XCCRvZm7Fjuq8aK9vp/SPoenB76ZKhg+dLW1PekmKb7Xo8C9/tRwPthfBL/3dbC+7C+LPYLigz4W2Z49aCJ0PioYmb42PM0+IEFRvSNKH7+Wsmw+cvkVv71SLr7Hugg+ad6ZPiqpvz68BWo+qmAwv/Mftr4pOjq+dXF7vjQRtrywcni+EaUdPQUSND7hepS8TKYSvln1Gb4HzlG+ibB5PpJcnr2GONa9MubevjjWtb7qBOC+309tPQPnbD0ibLQ+GlGavVInkL77y4o+C7XyvhZqqb6eXtk99gbnviGwEr5UUps+OpLrvToBvb3c19G9nRGhvtO8Cb8kl989ait+PlTBPj+cM2I9LpBgvmIQOL2Sy689CkaFPnh6tb1eSyC+BoFdvoGVgzwnoIm8vjDVvthfdr2nV4q8UpaxPRzrAr1zRqA+VOPxvn0/HT4737O+sVCvvhIUKb841mU+eAtcPiQG4b7QROi92F/WPRNhE77HumC+BaNaPgxxjL6Y3Qk/zaovvXSTuL6n6BC+XP7PPkOLVr+jAYy+5q6RPtEiB79NhKG+JChOvtXn+j0ukLg+v31lPnS11b0aL609rWmOvobJ9L1ZhvC+QxzrPX9qvLrDQt29orQ3vKik1j5OQNM9hjgIv4GVoz0KRjW+AG9hPpI6YT2eXrU+u5bQPUvIr76HhUy/HhaqPCSX/73uyec+5q51vkLPvr6OdZE9XkuYPhQ/vr7Lfxa/vcEXPLfRID2CUYm9gCa2vqOSij1Zhqg9fa4EP9obpL4Lk2m+PE6hPS/dnL42q469s+rnvoVanz45RYM+fa4OvqROQD1y+U++Jw9zvnST6L0oD4u9b4GkvvUoTD4pyyi+zO6dvhsNaL6KH88+bTQsP2Dl2L5kO0c+9NuDPgPnvD4HX5i9CKwMvvP9ZD71KDy+hjgAP4VaU77swI0+pgoevt7gc761psG+5dAYv1kXLz66SXy+pN8mPh9jRj6C4me9UI3XPGPulr51AkK+xtytvluxP74kKKK+OgFtPWgi7L5oka28YcODvSQoRj7RAAy/HqcAPpi79j1a00Q+/5AmPjOilD3dJDY+zO6JPluxD77gnMm+BRKgvnnpQr+WssC+3nH6vuzAOT36fjy/ne8Tv7Dhrb4IrOC+m+adPvTbN71y+QG/6GqbvlK4nj7VePU+YcOfvgmKfz3KoeW+QKRXPpaQX771uQq/RNhQPv8hvbw8LAg/fR0oPr6fmr5Zhh6/1jQrv3jpTj4o7cU+LEO4vgTFHz//kE6+xkuDvhrAAz6vJcS+okWmPfmgtz1JLmc+9NvXvOqVIr6NBow+liH+vsbcBb4Gge0++zqgvWDlkD2ZmRG+z2advi7/zb7arII+x7qoPm+BBL2ZmVm9duCgvgpolL8AAMQ+A3irvVMFgz5fB9a+owG0voEEN7/tfM89RgNoPvpczT2uRyG9OgEtvXbgkL5XW6G9WYaIPnBfl76k37486nM1PAwC976w4R2/V1thPp2A1j2rzzU9jEoUv/rtU74IG9Y+odYMP/P9XL7yQau+mbsSP4lBYL1kzKm+AG8JvgFNDj+giUg+6GorvLivAz4bDdw+l/+wvSlcn705Izo+KqlzvSzUEr46kqe+dy0JPw6cYz4kl1c+veM+v1wgAb2Uh7G+HTinPMlUAT8ofjq/mN3DvvFjnD4Peqo+S1maPj55Bj8McRS/FR0BvtEA3jsaL20+GJXUPRIUoz7ix7g9S8jXPY7kgr7tfHe+TfOOu8bctbt3nCK+1Xg9v+oE2D4GgbW9bqOBvYbJND0wmVq+WyC5Pk7R8b1+jAm+8fSKvX0dKD5iEPQ+1xKiPWdEeb5W7O+8HhY+v5mZeb2JQaA8DeCdPWezQj7c11k+UrjePbgeJb0kl+u+ih8pv2x4Gr1hMlU+ejZTPr8OVL6ZuxY9CmgCPcL1Br9g5ZA8RbbzPL3jFD2Wsgy8k6lCPlrTXL0FEuQ9qz4HvhZqFT7Lf5g+tRWfvnuDH76NKJk+eHqtPlInIL1rmne82c43vuviYr/BqFQ+s+oLvgIrXz7Zzp8+dJOgPutRHj9UUp8+JsKOvnST+L7vOJE+m1UHPlwglT473xe+rIt7vbN7DD+qYIC+I0pbvbZiB79U412+61EYPffkA7/zjpM9vjABvyNKq716NiM/bOeTPhgERj88LBA/gCbKvlWfM75p3vG8Njz9vFfsQT9Jnfy+/tTQPvkPvb7+1My+DALTPi7/l7/SbxW/eqXYvt21FD7sL7c+DpxDP0CkRT9aZDO+urixvsrDTD/vONm/mZkpPpwzAL+MSo8/z9V2PScPY75gVAK+MLtHPVYOLT2zWX0+XI8CvQIrNb/oSA4/NV6Wvuf7Ab5CrWm+yAcZP/VKZ7/eArk+hVobvmsrNr0zM/O8lPYIvyqpw77M7rk+JXXGPkaULr6MuTM+nxpfvs2qd767lhg+dCTTviuHtj35oKs+UrgGvlUwAD+kTjg+9bl6Ps/VFr1Mppq9SFBUvl66Ab5Q/Oi9nl71vp0RwT6bVZs+PQqrvsZLiz5SJ7i+3SQGPK3Y875vgYw+u7iRvoj0W7xLyLc+uK8dv7aEHD6oxts9NjwDv+AtkLuY3eM+vp8KP/YokL72l7U+mZkhPgN4S72zWcm+klw+vaOSAr6EfNi+v+yevMEX5r0ep2g75q7lvEaUGj8awL++fGGOPnh6xT4bnr49aW9ovmdEmb2jkoY+VFKLPp8am75eS6i9Qxwrvem3V76ASAc+OSMyviuHRr5E2Nw+b4GgvtQJuL2jAey9aJE9PlfK2r4Z4hg+2T0JPm/wxTwgQYW+yVRJv3h6kb6vlCW+wTmbPlg5VD0klwe/ih+LPne+jz03+CI+BTShPvkPeb4sZYW+HOs6vp7N/j7F/mI+LNQMvwyTJT8/xlw8/WW3vOMU3b0ibEq/OgGdvcnl/72PU9Q+S1naPkHxs72vAwe91ecqP5eQi77Nqo++AU0EvHDOUD4T0IC+0ZGsvfCFnb77y4I+Y+46PgFNkD7ecYI+hJ7Nvpp3gL4yVcC9rIuvPijtjb2jAaA+GXMnPmKhDr7TTRK+kX4Fv9Sahr2utkK+ne8nvtobtL46AU29ak1zPS2yfT6ynaO+6NmQPiGwkr0Xt0m+wvWsvhUdCb1g5XA9TWL4vsX+Qr6Sy6s+i9swvm4St76AJoa+NjyZvtY0r7yKHxk/RiXRvmlvXD9yaHE9jSjNPfypQb4r9se93Nc1PwpGPb7uWlK+TfOOuzvfJ77WVhw+Vg6hvslUgb3Chtc9hJ5FvjjWBT6NlzI/9+ThvJayRL6IY+0+Gw3ovhGlB7+Gybi+ZmamvLlruT5DHAs+YqEWvV1tIz9vgbS+iPTLvTXNzz4/xly+X3Znvl1tBb178oy+6SZpPgPn3L36fhK+Qq1ZPg4tCj4dOFc+ZMzNvXKKjjrVeAk+JsImvhZqRb/VeHm+9Shsvno2oz4VHRk+IR90vAxxrD08vSK/YTLNPjQRTj7LfzC+bjQAvjVeNr8XJkW/c9eCPpf/5L7jNr4+woYRvyjtDT1Uwei9K/a3vcE5Q72Sy5899GyePvypsTxpAAu/4zZ6PfhTEz7dtQS/AwmKva+U9b7ZzgG/S1m6vkATgT14eg0+9pfBvocWMT5Pr6S9E9CoviEfpL4MAlu+SS6/vsoyoL55x7k9LGUpvlN0xL0zoiS+rBzqPeF6FL0c6xy/b19nvmQ7Lz6kcAW+fT+Bvtjw9L6+MBk9K4dWvqTf8r5+HRI/UdqXvsDK9T69wTc+3nEOv5tV5z64HtW+BFZePpkqwL57gy+8XdyGvMRCLb20yNY+SZ3cvs4Zzb4QWGE+847zvdbF2b4s1Jq9FfsDP2SqsL76XE0+/If0vAIrL750tdW9KcugPTVerr4RxwK/SFD0PlTBsD7tfAG/GsA7Pf7UCD5tVm2+ZDvrvlyPyj6XkIO+cmgpvmPuAL9txa69jZe+vcE5Cz53LTk+zoiGPocWlT5pb1A+E9AcPh6F6zsSFD+/4scYvmNdXLuqz/W+1JrePq624r3iWJ8+AN5CvafoKL5DrQ2/+zqAPdXnKr0S8u0+yxApvwpGqT7qlTI8FK63vfTbV72oNWU+6nOFPQPnzLwc68K9PnmMvqg1TT64r8O9d74JvyzUmjss1Bq/s+oFv1RSR76opLo+HHy5vmor9jtdS2i+u5awvZmZCT9+jJE+DJOpu+MUrb3njKy+9pdVvg8LNT5wX4c+YFQgv2UZYj2covM94liHviegwT4+eRi+OGeEPQgbpr4yVdC+YqGSPi/dtL0noJG+lpBfvjvfX749Cr8+LSHfvvvLHj6GyTQ9n6sNPrlrib4l5PO9+n4Cvzy9Or6pE5y+gQQ1PqYKkj5euok8kstfvSGOwb4TYaO9cD3KPKdXAr6mm8Q8KToqPuYdpzskBuE9FYyWPnKKHL+wcig/Vg6dvd7g677WxQ2+DeCVPg4t/j68dNO9NBFePmznIz4KRg2+BoFVPWPuOj7P1R6+FD/GO3VxAz5uEte+aAD7vtxG1z6fq+k+Ne8Av9O84z1HA8g9tMhOvvP9zL5z11I9Nqv+vIhjub7RIhm/VOOlvEI+qDy9wU++iUFovl66cT7Y8Eo/yeXbvsSx/r0fYx4+EoNQvp2A9r4nMag9lGUgv6MBPD9O0SG+D3oOvhlR6r6YTPm+z2Z9vvfkwb72l32+zvfvPqikbr2mCg4/WtOcvsL1qDyL24w+YqFevuhIpj6Sy6++pb31vk8eZr5PHrI+5/tJvvAWiDyF67W+p+iovqwcWr2qYLS9mgibPQyTA787cDa+wTlTvqTfAD+GOK6+hJ6dPoy52717FI4+arx0vRX7o75eKdu+4lg3PSjtHb6O5Ba/ZMwdvSxD/L34wrA+LEOsPf8h3b2HFhM/oUX2vQDewr6rrQi/l25qvlN0LD4zojw+2or9POHpHb+fqwE/U3SUvl3cXj4YlaS+ZtXjvjm02L1VwSA/WReHvtto2L630Yi+OSOiPk+vhD7ix6g9toQcPTarHj0u/52+qROUvlMFQz0dyW0+AADkvoLij74j252+fGGuPmHDhz4aL107AbxVvvhTAz10k+i+hA0PP/fk+b71Som+zF0rvdSaRr3+Q4a+BRJEv1D8Fr/aG7y94QvTPV4pp74K168+aQAhvwUSFDyvlNW9+u2DvggbnrsV+3O+sS5uPKYK9r0py6A95IPuvVyPQrxVMOq9T68CvyzUwr5pb4A9ZMxdPaW9lb4Lk+m8tDeQPiJseL11k4y+ak2jPf+QHj1Di2y+j8LlPUympr5mZpI+IttZvZRlxL7Husi+EoPQPZvEvD59P4m+pnl5P0Ktub2zexa/rwNXvpyi075AE8k+/KlJvv1lDb/WVqy9VMFIvSL9gj7cRrM9tRW7vRdI2L5++7o9MzMrvtZWuL4tsj29y38QvkVHsrwPCwG/iGOVPvTbt74yVWg+LbJtvhZqnT3baFg+aQC/PVN01L3z/dS+8dL9PR3JFT7pt7++bTTUvv8hjb54C7S9F7ehPfgxxj1eusk9IbAIPzcawLsS8lm+K/YNP1fKOr6bVUe+MQiIvsBbhL6ZKhg+/WWPvpI68b3air0+2F8+vt2Tl75pb/C7yHaiPtO8o75O0cW+ObSMPln12b5F2Ki+EOm3u6Ijyb7DZFq+liEgP0VHor5U4z0+Qq1pPkkM4j3ImNu9f2o8vWneUT7DQr09gy+8PS2ynbwIrIC+NxqYPk8e4r7qc+W9ibBBPe18Xz1VMMo9kX6LPuXQur6kTsA9g8BSvjkjyjwUP8K+GsCPvn2uNjs5tEg7eqUEviuHTr7x0gW+qDW9PjjWBT3IB22+I9u5PmDlWD64HsW8AADgPX77Gj6uR7G+RPrdvmEyTb4tIV+9qMZjPrdAQr6Th30+iUFcP1Brqj3bigW/pb2lvm/wlT29UqK+5h2nPK3YLz5gVHI9a5qHPb8O4L7BqJw+9UrZvhSum75YObi+qz4fvnnH2T3sL+u9PldTPnDOKL4BvAm/ysOivsh2Hr1tVgU+xCCgPW6j0b3x0q29s3vyuhPQhD2WkBe+x7r4PXBfh745I66+KjoAP4SeZ78EVuY+JsKWvaTfBL9Z9eG+S1n6viSXPz1+jNk9VTByvk3zir5uEoM5lPb+vn6Mxb6utuK+XrqZvnVxQ76oxqO+eqU0vnPX4r3k8m++OpLzPu+nEL8BvKU9fa62vfKwvD61pik+NICjPoj0g75AglK/e4P3vjAq7T5F2Cg+hHwgP1RSp70CCWq+I7lEvgG86T6BBI0/KH6QPoLi377RkVw86NnsPc/Vnj50JD++V8qyvdy1RL6I0j69mN1LvgwCu7335NG9xY+1PmiRDT7dk4++KO1tvczuEb6g+Lm+BFYWPrIMOb6X/9y+nBHlvhZq4T7YgZM9844TPfwYszwdOOs+mZlRvn6MjT63QJq+zF3LPMt/iL7BqMS9wMo5v9GR3D0mU02+NqvuvaFnkz1F2DA+YFRCvoofAz49mwG/mubtPc07pr5mZqY8dXEZv2Dl1L7D00M+A+dsPpoIG71bQga/R3IZvSO5qL4hjs0+UPxUP+7Js74mU62+93WgvQKaMD4f9AK/DALbvavPLb5wX5O+iNLeO/d14Dt0JNM+oBoPPQisnD4zxCm+0LO5PTGZDr9Di0Q+JlMlvQlo0r2F6ym+CteDPq8lZLxZ9RE+WRe3vQgb3r1Agp6+sVAbvo8xN70ep6i9p+gQvv6yt77MXWE/bTR4PrraJr9wPSq+E9A8vqMBvL1uNBa/JXUCPuwvE78u/7G+54z4vsZtFL1YOTQ75WEJPgn5SL4FEmQ+9UpRvpayib9g5ci+/tRovrTIgj7G3GW+Yn8ZPnA9ar3GbbS9tDcYPY0orbylvbE92c63vKg1tT5YqKW9UifMPr8O3Dzn+6U+OSMqvcGoJDvWNE+9dCQPPmlvGL5qTeM+YFSSPcNCwT4ofqw9okWmPWZmPr7NOwS/0QCivpLLsz4G8KY95q7FvV1tJb3IB9k+rPpsPpi7vr7r4s6+awnpvR6nCL8hsBQ/qDXhPl3chr6ad4g+Lm5DPngLRL2sHNq+woazPi/dRD48LHw+L0wePqabxLwlBjG+wTlzvp88vL0xdy29mZm1Pgu1Hj5yaBm+EceGvr3BOb8K12O+qKROPH2udj262vo9tvPtvlmGWL7Chqc9DwulPjLmdr5tVr2+uri9PTXvQL49myU+toSUvjaryr702wE/RpR2u2ZmBj1pABc+RPq9vln1mb52Tw4+14FbvrPqi76QoPi9qs/tvkymjj6vJQy+MJlKPXVxq71s53s9+zoAPuSDCD+DL3y+bVYBP8t/KL/EIIC96+I+vkCCNL/1KMS+bTR4Pvgxzj59P8W9yqGhvnKKFD88vZK8A+fIPmfVJz2meZO+d74fvkHxi74UP6a9LNR6PUVHuj59P2U+HFoUvvvLDr5NhOE+oPhpPmx4GD8Ab8m+oImwu3L5CT/z/bg+qmBEPuU/5L12TxY//KmxvBrAQz7l0KI9WtMiPwFNBD2DwCY/lpAvvadXyj7/IWU+d5zivAxx5L6/fX29orSPvvkPST6fq606tMg2PW9f274ehS8/V+wfPuCcxb4dyf2+FYyKPg8LtTsSgwA/cRudvef72T3njPg+WYYYP/8hPT2vlE0+SnsDvYxKcr6DwOq9RpTqvgWjtr61FTE/WYZ4vRbZzjvV566+3Nc5vrG/XD7S3jw/xm0cPtXnXj/V5wo+gQRFvmznu73P98M93+C7vc2q371LN7E+BMUHv7Dh0T7BOY8+MuYuPvkPaT6hZ+O+fvuGPhWM4j6WIaq+2F92vSBBcb3b+c4+sOGZvQskCL3tDYa+HqeAPsZLm74sQ5w8guLbPsqhxbyO5MY+i9sIvuhIlj7DZNa+X5jMPWJ/KT4LtQa9uK9rPiV10j3snlw9qs/JvoLiV75OQEs+sp0vPV1tfT4ldfI9jErWPsBbEL6vlMW9pSxzvpi7/r4IrLQ+fT/FPTYa7D441sU+UGsaPViogb7heqS+ZvdcPkFghT7gLeQ+cM6EvkcDxD7r4g4+/BizvLG/DD6w4eW+i/1FPoAmIL/hCwM/hxYJvsE5W74ibDi+EOm3u0CClj7Huli9WKj1vcDKITxCzx6+iPTrvq8Dq77Chic/ONaBvkYD7D7ZPbm99+QZPq620r16pZS+ZmaOPmTMH79R2lM+j8JVvvD02j1AE4E+vjC9voGVv74aL809fozlPtO8G75bIBm+JJcfPUYldb7GbTQ9XP47voJznr4pXI88YaF+PsPT176UZSo/guIvvqRwjb3TvOM6OSNqvvaX0b73dZA+VTDqvDVeOj0Sg8S+qmCEPQAAALwZcye+3nGWPnnHyb5rKw4+arx0PAKaBL8ukLC9tDfYPfp+mr2q8dI9Dwu1PK5Hwb2fPHQ+7Q0Gvov9hb4TYTM+fa42vk5iML3rUfS+pN8WPvrtIz76XOE+dLWFvjQRur5CreW+woaPvln1MT6WIUY+4Xq0vcQgcL3KoeU9i2wnPT5XU77arEI+KO0VvjvfL72HhRo9Z0QRvovbtL66uMW+tYTsvQWjSj52vtu+22gcP3S1oT580OM9e/JQPZ8aK79IvyU+oiONvqW9nb4McZi+n6v9vjkjvj41zY++jLmvPlKWsT2+n2K+KhjFvZ8aF74+6Ac/1lYcPtSadr4cWiQ+AbwXv0kMrj5/ahy+xLGCPrbznb5eupm9FmrFPlFJrb2z6hO+mN2TPKwcIr6vJZS+BMXfPdNNQr7jFEW+b1/PviegXT9c/kO9RPpdPpMY0D53vqe+cmi1Pp+rjb76foY+U3TkvRiVHD9Dizy+hsk0vpjdCz6MShq/NxooPs/Vjj7wFii93SSGPr3BZ77HupC+bOdjvvCFIb7swLm8dJMQvpRl+L2+MJm9ZDtDP5YhTr3rUaC+2or9vHct8T7qlc6+ne+3PYY41rvWVhw+4linPWgiPD4py9y+lIclPYj027tJndy+9gYnvr3B572sHN6+zTu+vvp+Hj+n6LA+sHIYvv1lN77Husg+liGyPu0NPr7mrge/aQAZv1kXHz4ofow+Ait/PuoEpL1CPoC+E/KdvoBIj70pXB++zF2rPvdT4zyg+BG+DeD9vuyevD3+Q44+3nFKvYEElT7WxR2/foxpvgWjMr/BOdM9jEruPmEyJz+/7B68Jw+3vgG8gb5SJ7Q+vcEXPeeMAL74MUa9mZkpvixDCr9/alw9Ne8EP03zir6g+JG9dCSbvqdX7r7VVky90SKDvglo4jxGlHY7cooSP4C3QL2rPpu+4AvzvejZvL3jpTs9MzMzvDPEkb2At7A+hA2nvi5uC74ukLi+ZKpAvvP9yD4o7dE+XwfCPqHWiL7026e94jb+vgMJKj06kre+yqG1PgaBub6EfCy/Yn9RP5f/8L0mU8W8JzGoPqYK0r64jRY+Vg5tvQPnTL1CPqg9v+yWvpduIr73dQC+juTKPrbzLT4CK+O+dLXJvt2Tp728BTI+BoHFPXnHUb6kTpA9jLmHvtEi076MuWO+E2EJPzF3Rb5N8zQ/91P3vjXvsL5vX+e9arzIPi5uxz7YXy6+aW/0vsBbKD6ad+w9kKCMvsIXBj3jFDW+t0CCPN++Pr58YVq+3EaDvXzQo72Y3XO+cawTvmfVH7799lU+VuzzvtBEIr+/Drw96GoTvq+U5b3njGC+pSzHvr8OqD7Kw5a+T68cviXk870hH6Q9oPhxPp3vm74tIRe+FD+2vSzUmryze7I9GlEsv47kUr18YQK+jzHTvhsNQD4aL+k+22jsPl1tBT1vgUy/iGPNPl8Hcj8aUbI+RbYFvwBvIb/whQk9cF+HPY0GkL7DZOo8YcM5P9ZWHr/gnOE9WtPYPq62gr2TqXo+NjxdPdO8Iz0ZUdq8yHbSviuHCr8XSOA+4zaqvQYSgD5oIgI/HcltPi9MJjy+n5K+p1e6Pn/Z2b6sHBo9C7Uyvy/dZL6ZKpy+cM4KP57Ncr5SuAY+bVY9PovbSD4MAju+kX6rvq8l5D3snha/xCCgvcuhhT0ehYs+CtcjvIMvrD1+jL2+caxrvSZTbb6fq729VZ/Dvqs+p74klye+7snzvdejyL4sZSE/vHRbPh04Wb/dkyc+bHg+Pwu1Hj6NBhC+7ziFPU2EJb6U9qK+eHoXv92Tu77uWro+glHRvg1Plz48vd4+Gi89vtNNCr6w4Zk+jzHXPkW2Ab8pXGc+Qs9ePtNNDr/67SM+XW3FO4qOpD5PHqo+dCQhP0ATzb5seDI+kX77PcSxlr662gq/HFqcvrUVSz65awG+lPYWvtCzFT86kuu92qxKvuqVsro+V4O+p1fqvZoInz4K1wu/NqvOvSxDXD2yDFG+i2yzvigPi7w730+91xJivm/wTT7njGi+t0ACPc6ICr5PHiY+KO1Hv5yia75rCdG+ZYiDPV3c5j2ZKti9/faVPjhntL03GiC/G54+vnKKkr4NT18/xtwFvkKtSb2dgB4+OUVPvq1phj5Ftgu+e/LQvjkjOr5XyvI9h4USPjkjOr6dEU0+oiO5O8X+ur41zTu8gy8MvzF3rbxBYBG/76fSvkwVzD1txW6+GXN/PjY8bT47cNa+JeSjvm/wdb6pgmc/T6/EPULPTj4OvjC8aQCLvgg9FT+vlJ2+wFsovrIMiT7Idn49/kP6vlKW4b4LJLC+wvWgPpSHhbz67fu+bTTQPtSalj10tTU+N/gKvqdXor6I9Ps+pgqWPiDSpz6ze+I9VTBCvum3F77Nqne+6gSUvXecUr42PK0+WBfvvrq4rT51AgS//WXnPrKdJz7o2aA++ML0PQAAEL6itMc93SQKvzC7Tz7qBPC+a5ofvpvEvD4T8rE9+8vaPrUVW73tDa4+PZs5Pwbwbj6oxnO+WtMsPqZ5i74mwh4+HOsqvkhQfLwT0Fw+5WGtvtY0974K1yO/vp/uPsxdE74r9lM/rrbivLu4Dbzvpza+7Q2+Ouwv+7wHX7C+qz7/PgG8Nb/IdiY/Vg6NPTm0lL7r4hY9oWf7vmbVPz5cj8K7tYT0vjJVeL4f9CS+BTT1vluxi77GbbQ9qKTmviNKET8v3YQ9d5w6PuU/9D1Pr4y+liF+vhzrRj9N83a+glFRvm40pL5O0bE++n4Svo0ovT4Wal2+bqMZPtqsIr4YBPa9KVwDv32ubj7oSJo+2F8WPYy5ez5hw5O8Qs/6PmfVJz3TK30+ETbMPYC3wD04Z4S+2c5XvoXr0bzTTQC/t0CivlN0vD4pXN+9nBHlvN2TA7/RAI69XimrvgPnTD2+MAG+3EbXPgTFb70o7QW/EOmzvgpGab9LyPs+S8jnviUGwTwMkxk+eAtcPh/0nL2F6xE9tmLDPkCk374vTC6+k6kCPWSqRL/uWnI+h4VKvh/0jD1U40W+e4PvvfOOYz7h6Qm/XP5Lvnvy7D65jQa/14HfvuHpPb6aCHO+U3SEPbFQJz8FEpQ9OpITvgrXQ76VQx+/2F9evjC797124Bw9vp8uv+YdT76vJUS+GXMjP1uxFz7C9ey+UUlVvjC7Pz6Yu7a+YFTiPU7Rxb7JVGM/dk8gP0+vfL7iWMe9d5wivP5DWr0Urmc+aysWvdhfbr6bxGA+SZ2QvgyTyb4tsp2+xkuHvrfR2D4zovQ8Ximfvk+v9L3o2RQ/rwMXPoXrpb6NKOW+z2bVPVyPAj0jShO+YcMrPiSXV74nMRA+h4VEvxUdybsfYxa/m+adPZHt4D42PBU+4lg3vu7JM777y2492PAEvtV4rT6C4l++W7GPvYr95byeXqk9tYRcPjlFRzy6uK09wvW4PSXkxz5xrNe+E/JBvNO8az7pJvW+4C2Quk3z2r5rKx6+pE6Qvo9THD6F6xG//Id0PpMYpL0McQQ+76cmvZVDizxqTbM+Kqk7PiUGwb2qYCy+gLcEv9JvJ76AJmK+6gT0PQyTEb+R7WQ+eVgoPJVDC7z99l0+eelGvm4SCz7tnhK/BMUNP9NN4r6meYc8RNjAvVInEL6z6iM+fT81vX4dlL6mChC/r5SlvWEyZT4o7eE+Apqsviv2x70AbwE9MCrpvtEA9j7Zznc+LSGbvkdySb6vlIU9xynqvTLEXT+/7H69tYT0PmsrVj4FNKm+ne/nvGEylT2d7z++sHIIP18H0j7J5Te+z2Y7vxbZkj5GlM6+cmilvpRlCD7hesS9E9DEPcqhJT3ecQK/sb/sPaK0Zz7YgZ8+F7cNv0Mcs760WbG+idIGvwFN/D6xLvK+0LOBvn77+rxOQKO++aCHPm+BgD6opOY+lGWMvht88T1ioZK+2opNPhgmg741XqK+dLWhPn9qRL4lBrU+vcHXvLRZib4wu8c99Si8vqrxmr6L23i+OpILvTkjyrytaa4+V1tRPR04Jz08LIC+eAvkvWezar36fsK+8kG/PUKtIz8+V4++SZ04vvaXnTx56Qa+5q5tvj2bmT6oxoe+jEpqPQxxLD7DZOo8VZ/Lva36Kj9rK66+DHEgv9Jv773Kwxq+qYIhvibClr7jpQs+Jw97vs6I4r0cfBG+guLHvWNdnLxfBw6+qmCYvqIjYT5OQHO+5IOivhQ/mr6Hhda+nxrrvvvLNj7EICi+ILAyP+JYH75GlPa71XhpPUT6zb6R7bS+i/2dPkFgZTqQMQe+Hck9vmIQjD51Apq9wMo7P84ZST6n6MC+y6GRvuOly72HpwE/bHiSvj0KCb+vAxG/Q4tsPrG/wL5Eaa89h6cHPvyHHj/Fj5m+AbwlPSZTRb7eAqm9UwWjvvMfkj7/If070t6APa36OL9eSyQ/gy8CPxcmW75pAD++UicYvoLixz72l5k+DeAdvhGlFT5O0aE+6beLPgN4Cz7qlSy/ZDufvcbcfT6bVYe+O07BPSk6Mr3J5V8+7C8fv6jGx77YgTs+vjC5vgbwtr3h6WU+Di3Gvgn5uL5ioVa8RgNgvuaubb6EfAg+aCLAPjEI2L5fBw69zF1LPX2uNrxyaME+JsLSvqOSjj5kzO0+2F+avmq8lL41Xra++Q8rv7By+L3RkZS+fvuavXh6fT4Sgwg+DHEUPgN4ez46kle/ukmQPngLFL/rUUA+f9l9vdQJGD702wc+kA/2vtqKnT4J+ZC+O3COvnJo0b3ixwA+RpRGvtv5oj5FRxK9EaXxvp2ARr0HPVc/nKK/vsbc5b3C9QC+utpKPaRwHb/Qs/k9kX7jPuOlO718YTK+0022vsNCbT5yihC/b/ANv2gitL5CPnA+XP6zvjcaCL4EVrI+dJPovcWPoT03iQk+Qs+Dv9k9Db+0yHY9HcklP3uDLz0bDRg+glEJPmdEDT/mPyq/rIsrvoMvPL7yQY89Apr0vqIj+Tw0gPe92T2hvpI6kb5txRQ/zF3bvdbFNT5+jJW+JsLKPvHSZT4S8vm+YqHWuqwcYj5SuHa+AU2kvjMzO75SuJ68OGfkvblrO79FRww/PL2mPmezpj72l6091CuRPuLHsL6opCa/m8SQvhDHurpWDok+GJUIv+VhwT3/IX29TYSNvlCNl73KMly+LNR6Pm3Fhj4Q6RM/+Q/pPc/VGL9m9+Q8TtGBPVTjlb156bo+hjjmvWiR0T6NKG+/copGPtk9yT2aCIs9L900vlWfQ776XCW+uydvvas+Nz1U4xe/XksUv08eVj1VMBA/VMG8vssQb77b+U4+cD1CvvRsNj5hwwM+qvE4vzPEAb9wPRo+j1OkPR6Fnz7NO449guJvvv7USD4RpSU+yxBBv0kMVD+TqbK9wRfuvg4tar5R2lM+RPqlvtEA/r2SOt2+OgGFvnEbbT7KoWU9DHFMvrN7Er0nD0s9m1WzPgG8JT7fvg49l26SvU5AW79bsV89ZMytvTQRxj3kgx68XI9ivbTItr1EaQe+ke2sPfJBT77heoy+ZYgjvovbaL2VQ8++l/+kvgu19j4PnIO+2PB0Ph4Wtj6dgI6+sHKoPXQkn76ZKvi9mSrIvU+vdD4N4IG+K/aPvkYlmb6zWVW9vw7MvS5ulz75oJe+VMG4PYJRIT4vTCQ/yAeZPnZP5r79ZYc9qRPQOqkTqL5pAMs+MzPDvQHeKr+4rzm/taahvjvf1z7Huqy+PnlQPvP91D3IB62+IY7dPoy5a7xQ/Hi+v33dvECk3zwOvhA+SnuDvdxGoz28BYq+pE6QvbIumr4xdyU/tMhuv9VW7D1a0zS+xLFGvjCZwr5++0q+yJgLvm001L5xrNu9Gw1APU7RETwUP0a8p+hwPq8DZz42q768WfWJvoEEub7njLy+lGWkvst/FD+9UmY+sb8svu5asj3+1JC+gCbCvIPAyjsdyeU9Abx1vibCjr5dbcU9vVIWPiV1Uj4NT989v+wwv71SBD/vySO+5dCqPum3577EsU49IEHBvXUCmjq+MCE+3NepvgfO9b49m3U+MlXQPT0K7z4ehYu9CWjyPWTMDz/67Ws5dy1RPq36BL6si1u+6SaBvfRshj1kO98+KO3VPjwsFD7AW5Q+pgqGPjeJSb+0N8C+Qs++vtJvzz1XW/0+yxAFvxWM+r0/xmw+i9s4vmSqvL7Lf+g+MsThPdv57r2UZWQ/mN0TPXBfhz2rPtc99pcBvzXNuz2PwnU60yvlvDSAF714eq0+2IFTPhQdeT4pXG++MCqFPlD8iL1N8w487zixviSX/7pVn7u+bjQQvgKaMD7dJH4+5WHdPhSu0z5Xygq/HhZSvkkun77LELe9HOviPFiodT31uXK+cF8PvxX7ET/OGWc/ayvyPh3Jsb4T8gE9AU3cvhE2rL7Xo7C8bcWaPp0RVT5jXbg+O3C6vvFjJD767Ws5AAAgvqOSlr43iQE9TtGdvqIjGb/EsWa+mggBv8zMdL5hMgu/muZdvUCkE79R2gM+yeW/vQ6c87xns9a+yHY+vfhTGb+I0t48dQKaulZ9bj0UP66+/yGpPsEXJj7ZrPo7o5KavqvPmb5FthO+iUEAvst/Jr/MXYs8m8SAviCwoj09m/U9nDMsPwfOpb4SFJe+ZDuDPjF3lb7yQbM+bVaRvkkux75s5/s73nHivoQNJ743+Bo+oIngvh045z4yxNW+RPqJPpHtVD45RY++t9GcvlYOdT4dyYU+7J7MPhPQBD0XSAg+taZxvuELOb9j7ta+DpxTvkLPprxEaV++V+wfPptV/z6iI9m99+SlPmsJib6mm4Q91xKaPnnHyb4wKom+qYJZvsRCrT0KRj2+VTBCvp5ejb7GS7e++lyVvprm7T1g5TC/4sdYvo0GrL70bBY9awlxvpAxDz5a0wi/PQrbPjtwrj2SOpG9M8QLv1ux3z0QWA2/lpCvvjVeKr7QRKg9lIeFuzqSI79wPbY+rBw6PsGoAL+aCCO+AAAAPepzAz9a0zw9000CvSxluT0zMyM+MzMzPDwsFD4VjKo9OUXnvoofr77KMgQ+mnecPWBU0j1yila+2c5fvm4SK75TBaM9EOnXvcPTI74lBq0+glEZPiV1Yr1Qa+q+i2yXPVg5Pj8B3gK+ZMxdvG4SA7ocfBM/8WNsPse6oL6EDa++Y10cvhBY6b0awL++p1eKPjarpj6DLzw+q62gPsiYBz8Qx2K+d74RvwWjYj5HciE+jZfuvQfOGb45Iyo+Ne+Evn9qJL6PwlO/Dr4QPaD4lT7mHb++5IMWPs/VVrzFj7W+Qj5ovscp6j0V+wO+ZDsnPomw9b6EDSe/gLcCP9Qrjb7vOGU9t0CCO0wVbD15WDK/c9fyPfaXrT1NYtC8CKywvgAApL4cWiQ91xLCPm+BkD58YVI95dDyPUYD+D6TGAy+gCYCPrsnfz4RpRu/003WvoeFMr4XJis+W7HLvssQBb8Q6T++x7q4PAaBzT71uUo+54wgPhNh375VMFw/Dr5QveYdJ7yGyTS/pgpuPk+vNL1g5WC+pN/+POjZ3D1GJTU9Vn22PoSe2b6dEQ0+uB5FPRe3AT54ek0/7zhDv02EJb6HFpk99NtXPRe38b6L/RU+CKysPR9j3r0Peua99+SVvm4Ss77lYdG9Iv2uPjtO0b0175S+AG+5vst/IL7jNiq+22iUPhSu8z4/NdK+ke3MvaK0N75CPri9ApoAvyPbIb7RIgc/f0i/PTcaqL68dGu+61GUvlBrsr4Sg4g+61HAPkRprz11AuI+XUu8PrdAzr6Y3VO9n6stvzoBjTwf9IS+UI0nPiNKYz6Mudu97C87PI2Xsj4hjkW+9ga3PsDKAb9Z9Xm9ak37PlYODT6t2L8+hevRvCk6wr1PHoK+yHZ+PcX+srzix4y+JCi2vpRlWD5lGWI9kjqNPmb3AL9F2BA9bTRoPtSaZr1wPWK+cYryvgrXK7/uyd8+PugRPln1GT4T8g0/EFi5vTCZGr57g1c+e/KEvgG8pb6JsBm+t0ACPXKKBj9qTde+xEIVvqjGC7+7J888Lv8RPg1Pr7puNJA9cooOvVBrgr6eXrm9I0q7ve84yT7mHSc/m1VHv+5asr4/xty8Q4ucvs2qKz9VMCK++n6avoGVC755WPg9YqHGvaYKdr5HAyS/mEyBPkCkF76aCEs+lrKkPt9PDb5XWyk+sVDjvm00wLx/any9caxrPuF69L4TYcO907ybPkvIgz7r4gy/1sWNPfwYc75yit69V1udvq3Yk77Y8DQ+CBtePZp3JD8Wak29f0hXvrWmkb6xLn4+AG+NvqYKwj4HzsE+xkunvZ5emb6k3569RUcOP+yeHL2fqy0+QKTfPQrXAz1ApIO+JXV6vm4Sk71Agra+XimzPi/dBL9SuAI/eccJPYGVBz9hwy2/duAcvNy1ND41zZ++kKA0P14pizwOnBW/ZmYOv2uaV75/atw90QC2vty1RL3gLVA9sOEXvwfOwT4gsMa+UPycPslU8b1GJXW8mZkpPueMCD3fvi69yeWDvjJV0D0KaIK946UbO1YOvT3Fjxk+ZRnKvl4pJ79wPSI/WRdfvsiYLb/3dai+6bfrvh9jDj4nMQg8pN/mvr/smj4hH/S9iPS7PhHHmj5bsV8+2PAgv0McC7228+k+bcVevdk9zb7S3mC/pnnnPVdbZT85Iyo+uI12vjqSy7tPr6S9z2bNPi5uIz4Peoa9hVrbPgG88b7wFoA+YhCkvvrtq7zRkSQ+61GovbTIvr6FWsO+dCTjPrpJ7D1MFRS+G3ztPlK4Mr/S3pC9+n6mPmznE75uNAi/TKbSPgWjkjyQDwi/VZ8bPsKG175okW29VcEYvsGoHL4l5Hu+9GwWvSGOBb/Nqg8+BaPSPInShj7qBIi+IR/gPsoyXL5ifxk9sOE5vlfKCj6JsCe/MzPjvkp7Mz7Lf8i93EYzPh6nOL5JDBo+x7qoPaROED+1Fcu+ufzbvg96Nj64Hg0/mZkZPRbZtr7vp0a9SntjPqD4nb6TGGS+KO1tPiNKO72fq609gCZCOzVexj4AAAC807yvPnL5s77BFyC/cayLPVwgC78SFAU/HOsGv1tCjj3k8g8+O05JvjF3tb4awFs+xY8RvpMYgL4qOhY/BvBevobJVD2L2xS/lpBfvnecFr/dk7e9jZeuvMKG1z0W2S4+FK7Hvfd1oDwawKs+KjoSvczMzL1KDIi/XkuIPNEA3ju6uDG/N4khP3Vx0z5LNzk+2oqdPZVDCb/gnPG94elVPc6Inr6HhYo9sp1vPbFQSz1p3tE9XdwGv2Zmhr0hjl2++DEWPtqKxb7MzPC++n6CPpaQN755WFC+SnvHvlFJlb4bnro+XW0lva+U1T0jucC+utqCPlyPDL/67Su9OgEtPmpNS75p3lk+5/uVPoSegT55xyG+pN+yPkTY8Ltgdic+hJ5jv29f1z2PUxQ9SZ0wPp+r5b6K/WW9LpAiP5MYjL5bsf+8KH68vg3gbb3QRCC+O3CiPu7rlL4jSns+SnvDvOCcAb5YqJU+9pf9vc/3kz2IYx0954zkvjMz4720yD6+5PI/PjAqpb6dgLa9UGuivldbMbwawGs+uB7FPtSaPr6opEq/H/QsPS2QeL5VwYA+7Xw/vnSTFj+1hGS+SzdhvgKarD4Jisu+vjBhvvyHpL6V1Fk+hqdPPjvfp77gnDE+CyTwvvaXrT7EseK+vVKqPhiV6L6wcoC+C7XmPrwFcj0KRuW+W7GfvejZJj/AyhG+jzFHv73jDL9cIIW+woZXvtO8575lqhS/6+KyPv6yQz6DwAa/91Pbvk7RqT7mrhG/3+CrvV92dz6NKIk+MsQxPeMU1T5/arw77Q0OvhSuf75GJaU9wRd2vs4ZST5Xypa+ZmaSvq36tD4Ursc8wReaPhPQRLwqqcM9fvv6vkvIyz4QWOm+kKC4vAPnsL59riK/5IMuvqFnUz6Zmcm+z/fPvhGlNT72Bl+8HTivvmznu77EINS+2ooRv/W5AL8NT0+9b4G0vfVK+T3lP0S9JzFqv8gHVT6aCNM+xf4yPD55iL2Kjog+sb8EvzY8Bb4RpR29ZKqwPYvbqL47cN6+Cfn0vo7kSj4c6yK+rIsDvslUqT7arBq9qDXhPueMQL+WISY+Kjoav3Jo4b0f9Ay/mZn5Pb993T0NT+u+UGsSvtk98b7BFxa+IbASvi6QILvmHfu+4lgDP6mkjr3ain09mN0LPpOpsr2bxCA8LSH7PmlvjD5UUoe9FfuTvoxK+j0Ltca+LZBovpFcdj6bVc+9pgomvcNkIr4FNN0+j1N0PAPnrL7naks+CWjyvd21Ij9wPQo9vw5Mvq3Yfz2YTKk+AiuXPayLez2giZC+bAkDv3KKDjy5/Ls+eAsEvVdbWb7vp0Y+JQatvldbkb6TqcI9PuipvlK4Rj6Zu5Y5V8quvjAq+b1BYMU+i2yHvoofYz4PCyU+LZDsvhBYsT6EngW+22i0vnnHqbx24Kw+kxicvjeJMT4NT5O+HOuWvlpke72fGi++wMrhvOzAub2ppA6+x7rYvbraMr4f9Cw9D3o2vdeBcz7jFF09LEPcPvMfg79dS8i9Iv32PJRl4D6JQYC9kA84v6FF9jwKRg8/Udrvvu18u76h1qS9/BjTPolBoL5ns2o+z9Xmvh04bz7Aytk+jnXxPYR80Lwzooy+ETacPum3nz7OiIa+ne/Pvi7/A7+QD+6+PnmIPQfOjb6pE9g+qDUtvtJvI7/8h4i+FR2ZvWBUgj2fPEa/ZaoUP48xPz4f9BI/Gi9dvYSeib4S8lG+BFZevnnH9T4RpQU+iUF4vu7rpD4o7b09PZu1vl66Ob6pE7C9/5C+vWUZEL/P9xO+RGkvvajGu71oIrC+bcXyPlD8mD5dbUW81CsTv4PAmr2/Dhy/tmJ/PFHa271nswo9ZmZmvu+nTj6ZKug92qxKvi0hB79OQAs/RUcSvsL1SL2cor8+4QsjvlBryr6JsLU+ZMw9PUwVDLsQ6fc85T9UvvD0+j16pZw+Dwt9vhBY2b3x9Lq+4QuPPgyT2T0pyyK/LbJrP+LHKL6QD1o+8BbwvruWrD76XE2+aW9AvhniED6t2J88het5vhe3KT5qvBQ+8/3EPb1Spr2hZ1s+lIc1vjAqib1v8G0+DeDtPI/C1b0yVSC+QIJCPsnlV74g0oc+waiMvm00QL2fPAy9WReXPuwvWz2d76c9CKysvjvfJ76itFu/JAblPtv5Tr7GS/e9zohyvh04Mz9yig49TBWMO0Hx872gGoO+MCoJPgpoAj24HiW9ldQNv2EyhT0qqeO9nKLTPXvysLz99hO/E/KNvggbjj27low+EhTfvhBY/b6/7Aw/H/SsPYeF2rw2q9q+0yvJPkOtD7+OdRE+cRsJv94Cnb50tYW+7MDJvWgi9L7F/ua+jSgNPaROwLzEsa4+veM8Ph6Fiz0mUy0+ObTovjcakD31uRi/WtMEPkw3iT01zY8+hHwovrpJnL5j7gI+0ER4PVN0oD6gGgu/hA3PPECC4rtOQLO+EoNgPvRsIL8vTFY+gQTNPn6M6T09m/2+yHYevmsror4OnOO+3SS+PsWPzb5gVAq+8BYEv6MBnL0KRsW9awmtvnvyUD4bni6+P8asPVkXx73G3MU94ek1vtQJAD4i/fY8iPQJv0+vDD5BYEW97Z4EvgrXx745I6K+f9ndPY51Wb6HhSo+nxp/vuHpJT6cEWW+cRtLvxX7qz1bQqq+X5isvSh+2D5+jPk89bmivpm7ljymCg6+oInwPCSXZ77P9w+/Njy9vbIMEb0ofnQ+2F9av1InzD6Y3ZO+CD0Nv05AGb9BggC/sHKAvp88vD5PHk6+CfmgPhgEJr4eFgi/9+S1vlRSA7/1uf6+LGUZvnnH6b0Sg+A+pE6QvZvEkL3EQgm/1jSrvt5xUj6RXPI+UUkVPsWPUb0Hzhu/J6BJvXGsU74tsjW+orSHvUcDyD4wmbo9nxq/vZrmZT4SFMO+fGG+vpRlzL4o7Q08dXEDvqg1vb1Kewu+F0igvXgLXj+ezaa+yjJGP5aQ4z4PesK+uB7lPZvESL56pay+w2QqO2TMRT5pAIO+uK/jvgpolj6cM8I96GqvvgHeAjzais09uyeLPuJYw75BYCU9KA+HvoVaoz6a5k0+WfWBvrFQs76L21g+zF2rvq1pEr8T0KQ991P/vjqSKz20yNY94ellPp5eAT7ecYo7lrJMvl4p+76fqz0+UicIvktZFr6rz6W+oIkAP08edj5YObS6JXVKvmznezzwFgq/MzPDvfwYv77RItu9j8KBvkvIKT9E+tG+bhILPg96br50tZm+FmptPvrtaznBORO+6SZBv200vD7MzHw+JQaFvpyikz1F2KC9sgwNv/rt2z1PHqa+qmDcvtJv0743GuA9+n6KPdk9Sb4LtZa9orRfvkYlFb9Mpvo9bcXWvmB2Dz17g1e+RgN4vZOpwr0mwrY9W7GvvehqCb8RpT0+dy3pvg4t6r5xrAM/U5YBPr99qb44ZwS9KcvAvR4WMr7TTXI+XkusPriNtr6wcrC+pgqGPmneF7/aG3y8374+vkOLRD4i/Ta/IY59vs9mjb4dySU/Y+4yvnPXjj59roq+7C+7Pe/Jm75Qawo+TfPGvsoyFD4RNsw9cD1KPYanN71AE4E+bVY9vfvLDr3MXUs+Nc17PadXEr9wzhA++MKQvqRwrb4LJNg9LNRKvpI68T0PeqK+iGOdvNV4Ab43+MI+XrrxvrgeBTwFNDG+GsAjPv32FT8cWly+eqUQv8/V1rx1cae+Qs+mPH2uGD9XyjI9PZvVPPwYMb+7J/M+RGn7PpAPAr64ryu+KVz/vbx0l76/DqQ+nzywPvd1SL/8h9S95T82Pw6+3L6MSka/dLU1vj81Pr2Wspy+HcmZPnJoMb8l5L8+DeAHP6s+N70VHcm+ObTovZvEwD63QIK+odYSvxNhW76I9Le+JlPJvj81nr6gibA761EGP/1lm761pmk+Ne+4veTyN76hZ0M+duBUvrfRCD9Vn/O+i/2FvfCFKT7LEBe+odZUvdGRzL5JnWA98dJlPhBYwb4W2Ua+Di0yvFtCHj1oIhw+U3TAPpoIqz5qTXM7UicGP451mT6Rfvu9qRMwvS7/Cb6xv9w+UUllPhcmu75wzpi9c0ZsPkXYEr/lYXG+oWcHv2dEGT6iI+0+VONVPna+f706kou8xY8xPH/Znb1liDM+2T0RPyL9Tr58Ya4+FD/qvtXnqr4MAi+/NIBXvioYNb7xY/y+0t5Avd9PjbssQzS+BTSRPiEfoL71Smk+kX4TvrQ3lL6EDVc+6ZVyPfMf4j52Txi/SgyGPi5uBz81Xmq+OSOevuF6nD6yDLG93nFCvo/CNb3RIsO+V1vxvZf/vD4zMys+zTuOPhPQXL4LtVa+f9nBPqmCjb4D5xK/sgzhvQG8tb34MYa+FfuzvuhILrzvyYO80ESkPtobLL4VjOo9mZm5PdNNnr45tMg8EoMOv4nSLr77OsC98kGXPkRpj73QRNg5liEuPicPW77KMqQ9HTgHvicxiL0yVXC+0ET4PSDSv73YgbO8c9eSvOviNr6EfNA7PzW2vqIjL7+cons+7loOP5i7zj76XA0+GXPLvnzQAz60yHa+vHTvPqg1wT6WssQ+FYwEv8sQt74PeiY+Yn/dvsNkir3WxU0+xW34vnbgfL2Nl44+WtMUvx6n2L3LED8+0QAEP+18j76Uhx8/wTnzPWq8DD43+Ko+F7edvjEIrLw0gNe+AN7ivR6F6z0hjnU9U3S4PpMYfD6YTJW8uWtpPdejSD4G8NY82/mevTQRgr53LZE9PzUePk2E4T5nRCm9ke18vpoI674DeEs+MLubvtNNKr5Pr4Q9BTTRPZ0Rhb6lvZG+fGFCPhovMT8ExQE/QKRfPO+nTj4hjnU8zO7VvgwCKz60yPa8/KnBveauPb55x52+jEpiPiGOIb9TdBg/7MCBPizUYr8KaCK+L91cP4R8GD5dbcU9Iv3KPt21FL6+n8K+YHYvveVhxT4hjrm+S1mmvh6nSD2I9DM+3nFqPW40AD1rK7a9Y+7CPs3MDr+I9Oe+7Z4UPqs+g77LEOe9FD/6Phlzl70hH3y+LbKBvoLi1719Hbw+8fQqvehqiz3xY6C+Y10sPvvLbr6b5iU/owHsvYXr8T5m1Uc+wvWcPjqSC78ofjA/ZDvjvr6f6r31uVo+rWkePvkPUT5bIGG9r5QBv+VhoTy7loA9AU1kPiJs3L7WxRm/Qxy/vgg9k774MeY7LGWJPs2qR76EDfO+0SLDvgRWRr7x9BI/arygvnGsQ77DZIq+xykaPRx8Gb7pt+s+X5jsPQ6+cD6kcK29PugZvkwVzDyxLq69dr5Nv57Nsr4EVp6+oiMJPvpcLT16pbg+iUGAPeCcUT25awm8ejazPgmKtz6944Q+UpaZviUGA78HPau9XP6LvqdX9r5qTa8+odYCv2sJkT5Iv6U+N/gSvwFNBL30bN4+dLUnv3KKNr6C4oc8ZRliu4/CtT6k3169ObT0vsBbrD6O5NK+o3BtPnectr6kcAE/O99HvqOSIr4noFE+lIcPv9Aiez5Cz0a+arz0vET6XT7hC4++arwMvpoIG71tVhu/oPjVvupzbT5MNxk+yVTBvThnTD4IG16+4XqUvG1W6T4IGwq/glEBvxDHOr0cfLU+9Uqdvv7UKD7yQQ8+LEP8vt0kMj9DHMe+pSyLvmWIkz1cj4I8XW35vgyTwb7r4sq+376+vQFNwL7l0JK+VZ8rvUw3Cb1VMII+uycnPq+UZb4/NV49EoOcvmuaxz0NTwm/R3K5vIvbwL5Vn6s8MsRBvtzXWT5WfY69taapvcZtLL5DrQO/zTuevhxatL2PU3y+RUfqPsxdAT9eKcu99+TBPY51ET7baEi/9gYrv73jpD1GJT2+1ecCPlZ9zj6g+A8/aJHtulio9TwZUc6+ObQovq8lBL2d79c+ryXQPkfhqr3BqCS+SFB8PIXrcT2EDS897uucPl1tvb6Gp9u+SFCcPkMcO74Exbc+ldQTv5f/CL69wVe+veMsPtqsujz8qQu/kA/aviEfFD3jpes9VFKnvATFPb//IQm/L938PvVKLz/u69i+VTBKPmgijL1Q/Iy+H/QMvh3J6T4vTNq+INIPPUCCYjz+Q7q+B845vthfij6uttK9CWjivl66eb4DCTK/xksfPt9Pzb00EQ4+si4ePjY8zb6JsKk+ZYizPW1WmT70bH4+vw6wvg4tAj7n+42+iGMNvoLiRz2q8XK+1sV1vv+Q/r3EIEi+AiuHPWSqKL77yyY+S8gXPyh+7D36XO291JqCvsnlX74mwgi/j1OoPqD4cT578jg+bTRAvTm0yDxeugG+wFsgPlpkab/n+7W+f9ntPfKwlD5z13K+wTmbvvYGP71rK5K+FR1ZvvCFqT5++yo+9+RhPiXk9z7EsY6+30+dvk1i8D2jAQC/qvG+vqWbdL5JLre+QfG3vjMzt75ns2o9Dwv1Pmx4ejyxLja+lrI8vuXQIj2PUwS/GXPfvrByGD7wFng+BvA2vnJovb60yB6+pE5wPpi7Nr5LN/k+odbEvgG8Vb6fq6W+5/tpvX77+r3iNv6+jnVZPvVKib32BpO+HFqkPcZL875if5G+BMX/PfaXob68dFM+C7XOvvvLdj5HAxg9mZkDv8ZLl76ze7K8zTvOvZi74j5cj0K+UUmRPlK4Dr4awCW/PugBvjqSKz0XJku+BvCGPu+nhryJsJ0+O3COveHpFbxU460+GAT2Pc9mtT1hMnU9PQpPvpwzgr2opL69HTgnvVFJqb6Uh5U+I9uFvvAWKL124CS+X5isvZm7Jr6U9jY+8dJlvieg6b1OQNO9GXPnvsGo2L68dJs+c9eKPh9jHj9Mps6+EvLRvcsQEb/AW9A+FR1JvFUwGr5v8JG+AitRv2/wkT6aCEO+Z0SFvsQgaD7vp7q+LNSaO0HxJT/x0rG+374+PoqOlD2dgJ6+Z0Tlvqg1Db5n1RU/LEMMvtQJaL3GS4O+b4G0vYJR+b0PC7U7u5aYvk3zir6WIVa+bjQAvtv5rj6h1gw+tMhmPjtOQb6+MK2+FD/2vTcaAL2GyYC+1AlcP57N0r6rPme+hqdXva1pRj4l5PM9mggbvHctib4ibJi+vjDtPjeJGb71KFy9Iv22PAAAID2SXKq+8WOwvjcaED5Mpra+5dASvuf7wb6zWfG+s3sCP13cwr6285E+RbZjPjtOOb75ftq9OgGxvo0obTztDa69BaMaPrdAQj0xd7091XjJPcRCpb5bsZ++7Q0IP+Y/JL11AhK+Z7NqvQpGLT6n6Aa/pHCFvs6IBj/qleI9iv3dvgFNXr+/Dpg+TkBrPp5eJT9tVkU+WmQ7vY0GWL6ZKni+8dIlPvfkBz8bns49Vg6xvno2mz4Urje+BFa6vnuDnz1B8c++xY+RvVrTPD10JNc80LPZPAuT6TwaL409UGv6PaHWLL6uR+E8SuokvbaErD5okc2+GJWgPjF3/b5AEwE+0SKTvpoI2z3RACY/sOH5vQ8Lpb3natu+dXELv9bFrb2GyRQ+dQJaPu5aor0pXA+7+8u+Pdk9pT6vJei+MsRRPicxUL5TdMi+7XznvpHtjD7NOw496+JGvjF3rT1LWQ6+owE8PfaXfT5if7k95h2nPKwcvr4Cmka/WKhtviNK3z7ZPQm+x7ogvpyiCb+5/Ju+jSitvPgxwr58YZ4+UwVzPqMBHL6QoHi9u5bwPSoYsb64jfY9lpB3vq8lZL6t2Fc+EceavRe3Gb+iRRY9woZHvXecij7zjlM8bHgCPoJRAT/NO56+Z7N6PpI6wbyOda2+qaSCPlyPIL+yDLE+MQicve18k76Rfou9YOXQPMgHfT0wuw8+QxwvPy9MHr7D0ye/uknMPg8LNb5/2cG+SL8dvZLLv7wPC7W79igOP4y52z13LSu/SL8VvhIUL75VwQi9/tTUviqpsz1txSa/+8tGvqwcYr5Qa44+0m+TPqTf2j64r1O+w9NrvkOtnb5kO38+BvCWvbG/Mr8bDRI/xm0kvjSA0z6CUYk8JeQVv+hILr75ftq9klyivgBvgb5RSTU+dXHrvSEfdDsaUZa+Xweqvp0RPT69wZM+3ZPHPiXk071v8DW+7J5MviUGUT7TvGO9ke3cPehIvr7OiJK9pN9WPnA92j3S3mC84XoUvI4GAD50k/i9w2QgP4enC7/UmuY8I0qLveYdrz5dS8i9Gi/tPpvEuD7tfOu+g575vmQ7J77swB+/cmhBPuf7mb2cM/I9sb/cvfJB/z0Zc9c7Yn8RvlmGKD8xdyW+qz6nvk1ieL7YX7Y8mSqQvi5uC77QRDA+mN2Tu5VDmz7njCg95PIRv2WI4z7oar++07wRP+7JM742q74+xty1uwuT6bxseFK+o5JiPuCcsb4hH6g+Cka1PdV4AT6+MAm+0t4sv7ByyD5n1RM/xm00PdO8Bb/35AO/YhDIPS/d6L6kcL29jnVRvbx0hz5xG/294zaWPi7/Wb6ezfK+tFmlPW3F1j5YqDW8qMZ7viGOJb6iRSY+IR+IvjF3+T4KRi2+Sur0PffkMT5mZla+9UohPkVHHr90k6C+glFxvoGVC75E+m2+qz6zvpXUhT6LbGc9RGnfPgxxjL4CK9e954y0PpLLn75ns4o9FtmuPnPXar8i/aK+wFtgvtGR3L3lYfG+OpIRv166lT5N8649ZmZmPMGopDwMAlM+Di0SPtMrZT0o7W29RiXtvhlzNz78h/S7M6J8PiSX774N4GU+308lPnxhYr6Mues9vVLaPjQRhj4XJlu+qz5nvjXvuLzEQh0+bVadPX9ITT+iI7k6AglyPqmCrb7WNG89qs9dP2znz74YlcQ9owE8vZ0RFb90k5C+Bz07vo8xtzz5D5U+liFuPZf/gL0ehac+E2FTvoQNjzwVHSm98fSKPnuDT73BOUO+9gbPPf5DGr0W2Y4+zMzMvkkuGb/r4rY98WNEvkRpbzwAAEy/QILGPkKtIT6/fQs/QBORPgMJjr62Yle+/fYtvmlv+D5rmtc+ZvfAvt0kJj0UP8a+gnO2vfH0pr6CUZk9TWJEv92Tpz3heqC+IEEZPt9P5T5rmt++g8Byvg4t/r6Y3ZO8AG9RPr4w+T1pADc+ZMydvL4wab578pS+TKbGvkAT4T6AJrK9t0CuvgfO2T0ldRS/ysOyvUT6bT0eha++ZvewvrByPD9K6iQ+UwVDvRdIED74U4e+5q7FvYy5yz0+V4++oWcxP7bzPT735I0+DU+vO0Ylsb4QWIG+sOFhvs4ZQb4Ltea8c0YUvjm0GL8cWha/R3LZPmTMqT7l0OI90QCePvVKEb4xd7m+ejZDvu+nxr6xv0y9nzwGPw4tKr6V1Em9bjSIvnQkHz5j7mI+hxZZu0fhKr5LyEc9i/0FPbUV+zwZcxe9OgG1viO5fL5Qa5q8EaXBvnPXkrxFR3K+7lqmvmbVfz7Wxf09Suocvln1jT+fq12+Ximnvt++br2pE8y+/rLLPb4wGTuvJaS8hJ6Bvq+UbT4eFta+a5pHPmZmlr7RIsu+SFA0PovbaDwT0GS95q6dvtcS9r7tfIe+wTljvSNKu73arBI+e4OTvlCNl7sEVgo/KVzrPjxOMb6PwgW/nDPivLN7hr6Uh6G+cawrPmSqxL5n1Se+7zjlvuALe77M7gc/JQaNPu0Nxr7oSAK/6pUyPOTyfz3NqoO+Qq3pPXSTxD4ehQu91jQbvzOiNLxSlhW/l/+AvZF+G720yEY+w0LtvGb3hD6KH0u+b4GkPo2X5r6TGIQ9pSyjvTardj44Z5S+9GyWPUkux74JaPK9veOgPphMsb7QRAA+OGdEPQyTkb6AJgQ/dCRHPicxGD6qYKQ9nzwQv0ym+j1CPtS+FD8GvpMYtL0GEgw/iPT7Phlzx74DCco+2ooRv7aEHL2GOF4+Dr64vmWI4zyHhTI+8x/CPhDHNr/PZm0+pE6IvjoBqb6/Diy+BFYkP1mGmD60yEY+XkukPmJ/8b4D51Q+l/+cvk1i0DwwmS6/bqMZPqIjET4Hzvm9FybDvXxh1r5cjzI+qmBkvl8Hjr06I4q87XyvvRuePr1JDCI9fNCjPg3g/T0W2Va+pN+2vrN7QL8McaQ+WfWJPr4wMb7D07++qMYTvqpgVL4D56w+VFIHPceYa75PrwQ/R+GevsE58z2V1Om91Jo2PvvLdj6sHPq9qRNovjTv+D27lhS/4C0Qu8rDmj63QIY+nDNyPhzrUr5W7O88aQAvPhWMhr50tZm+DeCFvttokL3u6+C9K/a3vch20r5VMBK+T43nPgbwsj55x6G+30/dPvvLFj67J5+9FR0xvsgHzb1CPsi96+JWvjeJgb2zezo+zTuivhlRSj41Xjq9dXGHviGOmT7Idqq+s+prPslU4T55WBq/ZYinvlIn4L6rPiM/7C+nPpT2hr2GyUQ+vjCJve7rND+uRyu/XCCVvmEydT6NKC2+hHwovrKdBb99P5U9fvvePjJViD5Czzg/aJGlvpAPWj7BqKQ8kDENv7Eurr1LyG++nl7pvMqhfT6lvWE+kX6DPs2qJz79Zac+3nFEvxPQFL6AJiK/FD8OvoSegT4c6x6/J6C5PUkur719rqI+KVwXPotsk77/IYU+M6Jsvv329TyEDXc+G55+PdtoxD6itG++qKS+vapgFD37OrC9NBFWvQbwNj1kOye/whcEPwdfWL2AJoK8RGk/v5Jcur7ixyi+aABvPiEf9DpJnYC7nKLDvevitr49m52+z9VOvqwcqr2k33Y+Lm4TPrWEbD7z/WS+RUeePueM5L7YX86+klwOvh6FSz6qz8U9EceCvpi76j4nMYi+8WPMvWdEMT7RAKY+5dDyPQHesj180JM+QfFzvtO8cz4FEpg+OUVPvpwzoroehas9urjtvetR+Lyxv6y9xf4KPkwVjD1WDo09GXMbvw6cKz7aG7y9xf7evvW5xr4sZTm9X5iAPjtOOT4McSw82hscPkaUTj7cRju+/5B+vQloSj7cRv8+woYnPEKt2T1CPig9NxrgvcKGJ7xKe4s+FK7DvjEI8D7ix+w+PZtRv89mlb1Vwag65PJLPxni/D48vdI9MzNzvdiBMz5YOfy+odYQv3KKyj61hPy+FftLvHo2Wz6/fZU+/Ie0vYanx71cj6K9RPq9vq3Yn7zysGg+zcwOP1RSJz60N8C+SZ14PvFj2L71Sgu/xtyVvsE5M74rh6K+s3tyPSbCnr7jpfe++8ueveCcgT27lpC7juSSvsZtxL5EaYs+ETb8vXGse77Zzg8+I9u5voenh76+n0I+zTuWPgBvAbtTlgG/3LX0PZtVz76colu+tvOVvqpgEL+6SbQ+sp0vvs/VFr7lP0Q+NV4KPjwsqD5Tlg2/d5xCPTvfrz0y5g49aCLsvF+YDL2oxlO+mLv2Pc6IRL/x9Jq+TtGhveAtkDtWfQa+4seoPmQ7Xz1n1RE//BjbPpaQPz4qqRM+FK6/PrByuL2ZmQe/8rCwPlBrzj4LJEg+fT81PlsgIb4Sg+C9E2EbvhIUPz64r/M9wMrhPDOiFL7BF7o+RpQEvwpGxb1Qa5q8kVzKPkMc574Q6be954xIPqUs0z2RfmO+S1nWPRe3UT7Umj6++Q8Zvyh+mL4BTRw/Yn/Zu2IQoL6EDTc+bHiqPpLLuz7/kI69rfo0vohjJb52TxY+z2bhvmJ/mT2PwoG+QfFrPv5Dkr546Xa+AwkavnbgTL4OnEO+Fmq9vUCkh77o2ew9QfEzPqHWmL7xYwI/2PAMPuvi2r6Blc++sOFpvmHD07thw98+WReTvuyeZL4kl3+6Vg6BvlTByL2zexo+dr4/vumV8jzo2aw9RiUVPrQ3KD6vlH2+4emZvt4CnT4r9g++SnsFv9tosD4D5wI/7zgFvfTbkz6si1u+CBuqvgis3LzpJpU+2/mevbsnLz2PwsW9c9eaPttogL5okWW+LpDAvudqe77mHes+2qzGvp7NDj9rCXm7TKZivg6cQz/Nql8+1jT7vmsrHj/YX6K+vp/CPg4tsj0yVYC+rItjvo9TpL4ep5i+OiMSvsPTA770bOa9l/+QPEI+CL1Vn6u8yxDbPqkT5D62hKy9XI+CvhxaPL5Z9fk9mZmZvJLLdz5cj5o+Rdi8vqrPVb1JLsO+5/sRPmNd3LyEDde+vp8EP/vLpj5AE9G+qMZLPn77aj66SSC/s1n9vmb35D2mm8Q8xf4Cv+hqO75ZFyu/308VvmIQaD69we++7lr2PptV7z0K15O90m8vv/FjDD0Xt1G5X5gov4jSur45RQ0/UI03vUmdAD2+nwQ/+MIkPf1l97zfT6W+AU08vkXYED7l0CK9xf6yvBxaLD5JnYy+UPwQPhHHqr628yW+z9W2vULP9j1bIEE9ad5xvAG8Dz9PjXc991PDvVXBhD5fdnc+MuaKPv32rb578jA8WRfDvkw3Cb3henS9gy9MvN++br7Umma8lUO7PrWmBb9ns2q98fTKPNQJmD24r4c+liGevl3c9r0Urt8+qDVNvqrPXT6WkP+9sVBrPAgbrj61pmm+54zoPMoyXL4XtzE96gRUvV3c8j5seJK+io4sPp7N2r0awKu9mSr4vUYD6D4i23k+FR1BvnL5Tz3G3K2+5WE5viO5FL/mrqU8qz5fPizUlj7QsxE+A3gLPUdyGT5R2lO/B85Fvz0KHz65azm/dk+mvuSDvr2zWfW7pHCpPi9Mmr6Nl/69E2FjvQHeFD89Ch8+3EZbvgN4iz1SlhG/SFCUvjarPr1a05S+hA2PvicxzD578oC9q88tvoLixz1jXXQ+qmBEPojSVj4Wag099pfdvSQofr2bxDi+FK4fPmBU0jwhjjU9v30dvBSur757FL6+MZkCPlUwij0UP+I+Khgtvr1Sxj3qlSI+Z9WHvfwYg75AgqI9cM6sviDSFz4IrGw+BoEVvMuhDT6xv1w+UI2HvrG/rL1yaDc/8fQKv+7raL4c65I9Q4soP/pcNT6EDU89EhRXvkaUsr7mHSc+XP7rvsrDij6mm7Q9RpTOvsX+sjxE+o2+ZRkavixDvL20Wa0+JzGcvo/CdbtgVPI9/yG9PUXYmD4zM9++v311Pg8LtTw+6Fk+f0hPPszM7D0HPec+2/nePVbs576h1sS+gQTFO7mNij5LN2m9UwXTvdejUL0gQXG9qmC0vsIXjj6pE9C7ejYrPWb3tL0cWhy++u2rPQIrpz0xd+0+o5LKvuAtwD45tNi9ne9Hvfs6KL7mriu/nl5xPjhnXL6EDZc+hA07P8E5ez4N4L294C3wveLH/L5F2Ai+ZYjjPaZ5X77sLwG/rBwUPxsNlL79ZUe+16OwvGkAD72Nl3Y+SzfVvv+QFj7aG6y+LEO8PbEubjyMSiq/7uuAvE1i3D6h1rw+3NcpPqCJSD/qBPi+f9ntvVCNX77gLVC+7uuoPhcmUzx/aiC/OpK7Pg1P7z41zSM+4ek1vrTIXj6taQq/0ZGovnsUkj6b5om+j8JVvfs6kL367Wu6sVBrvLRZHb+d78M+SL89PYJzBr/8hxQ9qMZLvqMBRD60yDY+YOUwvd/go75fBx4+x7q4OxxaBD5DHKu9e4Obvuhqq7xJnQA7dLWVPpvELr+1ppk+j8Kpvh9jyr6Rfps9G56avrlrvT5m97A+pgqmPVRS5z6ezXo+0QAOPst/iLzF/hI9c0Zcvl66nT5kO2e+0LNZPNv5qj6itFe9guK/vovbAD9p3vU+2opdvToBvb3OGe2+b4ESv8NC0b7NqqO+0ZGUPhgEGD9XyvK8FR2JvezAyb2WkH8+4XpEvgTFpz7ZPRm9NBFOvrraYr4W2co+DU8vvPvL7r1jXYi+8/0UPcGoWj82PBu/ejbDvsNkor62Yle+5q6ZPluxP7x80KM+yxBfvtQrnb73dZC+U3RMPlD8WL5XypI9UrgKPyL9kj4vTGa9n6uNvr8OjD0i/fY7JQY5vvs6cD1XyuK+375GPmq8fL49m9U8Nc2LvfAWAD4AABi+MXclvibC3r7n+9m9v+yivno2ez4Jij89LEN8PtQrBT2fGq+93NeZPpLLiz4ldRC/hqc3Pc9mqb7tnoQ+gy/8PTF3nb0AAJA9EaX9vURpjz3eAkk9q8+FvauteL5yaGk+f2okvgfO+T3ix8i92qyyvttoIL0kKH4+toQsv+Olc75lGUK9YqEevjLEMT60yIY+0m/zvm40CL4jSos9K4dGvrpJRD6utgI++u2HvlmGOLwJ+Qq/5PIDv+oE1D5B8TO+DHEav/Mfqr5WDm29XW2NvuVhgT0YBJY9lGUav95xEj8KRh0+8kEvvp5ekb4IrGQ+KqlTPrfR8L0/Ne69fvsWv4vbuD3dk2c9ppsEv42XHr/aG5w9VFKbPqfoSDyY3R0/WBfzPk8exj3C9QC+OUV/viZTAz8wu8c94enFPX9I474G8Ia95j+Uvh6nxL6At+A9ZRnyPeye5L7zHxI+tablvtqK5b6L/cU+XimnPvd1CL7jNvK+qDU1viuHFjzvyZe+xY/hvo7kIr/7OoQ+EceGPsBbtL6DwOK+U3SIvo51Qb72Bm++WYakvh4WGr+aCNM+oInAvsZL0z7ZPcG+E/IBP3NGkL7jNho+qaSWvsrD3r6VQ7++nKIJP8WP0T4hH8y+ne8XPhPQHr93LUE9S8gnPcoyDD4dOO++FK6nvjCZ5r7P9wG/TkADPzEIvD56Ngu+glHVvltCHj6k3+I+DHEMv/p+Ej4noEU/4lhJv8iYRT/fvp6+BMWvPQHeOj7TK8W9owFKv/W5Gr5j7lK+bOfnPjoB9T64HsW8ke0UvlmGOL5++4I+0m8nvq+Uxb1if50+8rCAPd4CMb6CUUE/CtcBP0VHLr+0WbU9sp1HvlsgQT3x0l2+mggbvfW5rj4i/QQ/vp8avM6ICr4TYQO+OGeEvCDST720N0g+76c2vtLe6L57g38+xkv3PG40kD0Zcwe+vp/ePn0/gT4Hzrm+ETbMvqs+Ab8tsgm/HqeMPqZ5xzvWNCc+0SLLPayL27qlvSm+Nqt+PaMBhL7lP0Q+idIOPrN7kr5FtgM/PzXOveCcQT40Efa83nEyvsrDOj6fq609jnWBPggbpj6TqYI8vp+evuAtGD4ofrS+/IfAvqTf2r61FYO+l/8YPrq4ST/1KMw+bqMbv71SVr1kzN29nYCCviv2AT8dp/S+jnWxPOhqnz7ecdq9nYCmPCjtD7/1KHw9WmQDPpOpKj6si+s9vw6MPf8hdT5YqBU+sgxRvkymjj54C+A+yxA3Pmlv8DuuthI+qRNQux9jbry7J2+9I0rLPRcm575rCTm9h4WCvinL8D1FR4K+xm2cPkymWr4OvoA9WDnwvoSeTT5JDNK+nRGhvpAP6j2rPte8HcnpvmgAdz7EQo09YOXQvImw4bxwPS6/K4fOPnsUQL9R2nM+t0ACv5MYBL2fq608FYz6PTy9krxc/oM80LOFvlyP+j4tId+9SL/NvS2QaD7D0xW/JJd3PhDpZ75gdh8+eqWkvjC7E7/C9Ui9LNTavK1pmr5Di6w9Z7PaPaNwVb7whaW+i/0FP1BrGj9PrxS+okUSP8KGlz10tb2+sOFJPQG8Eb8XJjM94zaKPXlYSL52vrs+CkalPjtwTr3NO0Y+NIA3u1CNVz4Ovja/JQatvv6yu750tXU+sOGhPl1tHT75oJe9j1NEvnA9ij1dbbk+IEHZvqs+H74g0ge+HhZaPhIU/71y+a++rrZyPjlF173uWp4+oPhBvjhnlL2DwFo+9GzCvvmgBz2EfNC9CtejOjcagL3h6Sc/oPiNvldbsb6SOo0+bTRAvmJ/AT5PHn6+RwOYvXzQO74FEpC+SZ2EPrWmlT56pbC+AU1kvUvIJb/Kw4I9AU0UP3e+nzumCsY8YOVwPQAAYD2QoNg+jLkDvnEbXb6GOJa9VFJHvX6Myb4Cmuw+ZvcSP5VDG78ubiO8arzUPdLekD0IrKy98/1UOgmKJz+5/NO+8/18vkMci72nVxI+Yn/RPjoBHb7BqGS9ONYFP2nemb7TTVo+KcsQv1XBjL4K1yM+XrppPTLmdj6Rfoe+lPZ2P95xuj08LBI/52p7Pn0/oT5rmuu+dk9IP8lUST5FthO+SS4fvSuHPj5GA/g+9Shcvvgxmr7NqoO+M6Ksvp0RsT5yipo+R+EOv6HW5L6Uh8k+j8I9Pz5XA74noPm+0t6gvQu18j51Aoo+ke2svktZnj72KBQ/vp86voPA9j6fPIy+2c4bvwWjqr7h6e2+o5JCPtV4Bz/BqCS+K2VRvjTvaD5qvJQ+MlW4vt/gCT9DiyS+uWtBvuYdX77vpxa+6nN1vV3cbr55WKA+CkaZPtxGG75qvMw+1Al4PoAmMj73dRC+m8ScPqOSaj54ehU++DGWPt2TH79N806+toTIvlHa6z0mwrK+8WPsvZFc/rtZhvi9D3pePslUJz+cMyI+sgxBPr3juL5fB8I+m1VPvicP477V5zw/BRLIvhlzP75PHvK+zO5BPuJYt71iEFg9hA2zvrfRwDxj7kq+uycDP1InrL4pOmq+LbLhPovbqD5YqIE+dy1xvnNGZD86ktO++n4KvuwvG74IrKQ+vp9aPcWPsT4s1BY/4C0Mv9GRHL0ExUe+B84hPp0RAb/99rW+u5YIPlRS5z7D07u9lIfFvFMFC75Iv12922gAP1rTTD7YX0a+5q6VvrQ3CD4dOE8+iv3lPS7/Bb+corM+fNDTvRe3Eb5j7qo9K4cuPk1iUD1OYrC9+DEOviNKk77ZPZW+XilDvoJRKT7Sbys/TDeBvt++SD/arDI/R3LZPUs32T3fT429ETa8vJI6kb+xLjY+tmK/vaut2Dv+1Lg9fGHyPYeFHL//sqO+EaW1PgAAcD4c6wY/O3D+vdobfD5rmtM+q63ovcNkxr7zjqO9duCcPSGOwT4LtZI+woaHvXo2r77aijO/z/ezvnA9yr0N4I0+SzfJvYQNP75z11q+vp8qP799rT1OQMO+UifkvmB2qz5Hcjk9N4mFvs07Dj3qc+0+lGWovtbFrTxtVrW+9SjMPf1liz5EaX++I7nsvi5uG74AABC+XP6fPszuWT6n6AA+G55evr99bT5qTRs+EOnbvrrafD++MAG+ZmbGPszMPL5NhEc/t0CCPPpcVT7AOf++7lqSPvCFSbv3dVC+9gbfPUOLzD1SuLo+sOGZvXa+P71SJ2i+JlO5vtcSzr7z/ZQ8E2EFP6g1oT7kg547aW/wPAfON7+qz8E+TKZiPnS1Nb62Ym8+22gAPUHxpz7jpau9Pug9v799RT+Zu5a5AAAAvXlYhD4XJuc+cazjvsE5Kz4Jiqs+toQcPeMULz8bDTg/awm5vI0GcLtFR3K81eeuPm3F/r6EfMA9hHyoPiXk4z0/Nea+c0aUvAmKyz7mHau+eAsSP0I+Fj+SXCY+CWhiPejZzD77yxg/l/+wPeqVrj4KRvk+46UDPkHxv76taX4+TKaivpmZKb6GOE4+54waP1RSzz4EVhI/KVxnPkI+OL9j7rI+lrJsPU3znr38hzy+hHygPSv2Vz3qc6W9yqH5Pr3Byz7PZiU+JzGEPpCg2D0Fo84+VFK/PiCwpj6F68E+D5yTPrKdB75IUBw+SntDPeM2Aj/l0KY+eHpFPgTFH77JVLm+Bz3rvXEbBT7RkeQ+ih+nPhbZxj6eXvk+5h1ZP5m7Fj3OiDg/VcEoPXBflz48LCA/8kGPvO7rRj90tQ+/nKILP3nHKT/hCw0/3SQGPOXQtj4Mk0E/GsCvPp7NUj4Hzic/nKL3PrQ3ej/aG4g+E/KTPxPykT1VnzU/V+wvPD55MD/Lf4E/pN+mP/UoSj+U9po/xtzhPqHWlT+WkCU/fGFuP83Mpz+gieA/NICcP8PT0T+/DgpADHH8P/mgI0C1FUNAgEgbQK1pcEA9CnJAVv2lQFP0pEAhzqVASS7KQMHo50BcD+lAzmgCQd/gCkGFOiNBvVIwQa0pOUFhMkNBkd5SQYNgYUHsQHJBL4yAQSfxhkHEModB2vuLQY+ii0HGK5FBDR+RQawbl0GL3JdB2+mSQVholUGHxpFBKRuLQXWDiEEj2XhBr6NzQdGCVkH9RVFBj9NAQd+PMUE0kSRBrhYfQTRAFEEkSB9BEQURQakED0HzfwlB2T35QOlm5UDEcbxAzfvDQMIGq0C6SaFAAXy7QLXmrkB1caFAcP2zQKTOlEDoiKNA1KuYQFyPjUAMQqVAg2+mQHagr0CidKhAguK9QK42sECYzMpANmvCQJduu0BbAtxAWUbaQBID4EAMogNBe4MEQTyOFUFUgyJBvWMsQazrNkEdSTNBpupSQY51WEFEmldBosNjQUCEa0HdxHNBn7x7QRZqeEGXLnxB4A1rQXn4aEHsXm5B5GNgQTtfY0Ei3V1B3/5aQeA8YEEnwFBBTPVLQVHJSUHuK0NByDYyQXURO0HxkjBBdkAuQfFUIEEGsBZBBTIYQSDyG0FEiRFBfh0RQW3FEkHR0QNBZlcDQe5a70CLTABBx+ntQHEK30Co9dBAD7rUQI8TsEAvnbhAV5unQHvDoUDsQIhAR+GOQCbCcEBLSHdAeWmCQJd/fUCQD09AlHZGQD55E0DTvOo/Tx4QQPrt1D/vOOA/SL/lPi5umD9FR6U/z/eyP8Gobj/KMmI/dQKCP36MhD8wmdk/2T1PP23FsD/P9y8/q60GP4y5Oz+5a2E/vw4OP6OS2j1s59s+veMKP9Le1D5/aho/aABnvk7RDz+jcN29kjrBPXSTMj9TBY++XksQPmgAez+TGJS9o5ISPk7Ryb44Z7S9OUUXvqOS+j0ubks+8kGPvLsnL701zZs9HTiDPhx8AT16pYi+OUVnvt/ggT/LEEe7io6kPqFFvj5rCUm+8rBIvrlrKT017wg+IEGdvpF+Kz5Cz5Y9wTmTvgisDD4Zc9e79GwOPj5Xqz4zoiy/cvmLPp3vAz8tIfc+AwkiPnDOmD69wcc976eWPSUGiT6fq52+7J6ovtSaZrzbaJA9B19EP7snRz5yaBG8IR9UPffk1T7ix5y+HhaqPiDSj71AgmI8hslUvdiBm75y+Qc+FR0Rvomwab46khk/xf6yO/OOgz26uE29vw6sPjPErT7FjxG9R+EMP0T64T6z6tM+Tx6WPqIjYT6si5M+oBqAP9xGtz4juWY/1VY+PwwC2z9oIsM/7J7CP18HzD+rLR9ACyQCQLlrKUDgLew/mMw6QHLoWEBvX1hAD/pEQLR3gkBxrFJAt9FrQIXrfUAmQoJAS8iUQDa8hEAo7W1AApqFQLFQZkB6tlhAv45QQJVDRkBAAlBADr4cQBc3LUBUUidADWAXQCJs2z9U4xtAbUULQKkT3T+EntQ/2F+vP8QxEUDu67w/0LPpP6abjT+GOFg/eemJP7RZkj/027w/jEp4P86Itj5PHhI/RiWPP3QkWT8QWIM/eOnSPraEPD9uNJg/2IEXPy9MHD/dJPo+MCo5Pthfpj4XSJw+rfqAPv1lLT9yaEm+dLU5P2/wCz8u/yE+5q5tPoqO2D7VVsA+AwkAP8Nkcj4Ltaa8SQyivX/Z9T4LJEA+R+GSvktZJj7o2Yy94XoMv6IjOb03+Bw/mSqsPvdTZz978hA9B18gvl1tnb7hCzM+H4WDPvfkOT5oImy8BTRxvhiViL5rmuM+/fbFvW3Fkr5pAK8+n6uNvZmZ8b4RNpQ+kX6TPlkXq75XyoI+ejZ7PltCFr4Sg0A+ZDufvk8eGL8VHQm9dJOYvP+Qrj2Mubu9Gw0gPfRspr3+QyC/YFT2viXkAz14C2S+NquOPYR80LyR7TQ+J6DJPDJVYj+ppIK+SL/Vvs9m1T16Ngs9L0wePmJ/6T0bnr49KA8Bv4qOlL0SFCe+X3bvPRSur76GyeQ++DGiPo7kIj5IUEQ+WReDvrWmyb7mric/76dGvZT2Jr6wcrA+zF3bvlUwSr6cM6q+9UrdvtobhL4Hzmk+uWvJvRovZT7NOwa+sVAvPzSAhz77OtQ+mZn5ve0NPjquR5U+07y3Pk3zLr1kOyG/f9kZvzm0kD53LYG9oWczO/RsRr4RpV29PCwePyO5Hr9iEKi+aQA/vtEAXrsZ4qi9kjrtPh/0tD4+V9s95IOeO/Mfwr02PK09SZ24vhlROr2xv2y9RUcyveSD3rzKw9K9JlOBvhPQEj+oNc08JCgAPw8LtT03ibG+YcMrPqD4cT0G8B4+xW38vkCCCr5N8w6+9pcJP0TYeL7V59Y+RPoFPnDO+D7qc7W7nKJDPiuH3r6EntW+RpROviGOJb77Ogi+uWthPk7RCb4py5y+dJOsPjJVMD4BvMU+waigPuSDor6JQQA9WmQHP4y5V7/snh6/9pedvdk9Iz9lGbK9mghjPoQNt76dgBY/7Q0CP2bVZzwHX1C+dLU1Pd2TRz6WISY+g57tPRbZTr2+n9Y+qmAQv+HpLT4A3tq+9blKvrByqDwubvM9Z0QRPtZWrLy+n7a+pgpqP6yLO74dOAm/CBv+PW+BJD1R2ju+arzIPtqKsb6bVT++JsIOvtJvFT/cRuO9ONZNvrfR1D5aZJe+9Sg8PQpGsT6QD5K+46XrvjYa8L0lBsk+uyfTvuJY377z/bQ+nxqzPjoB0b4wu6e9yjK0PujZVD4pXDc+v+z+vYofp76X/wC+nDMCvqabRDwMAvu9v30VPxlR6r7jpY++ZDt/PQu1Hj7x0s29MubyvkATGb41Xpq+ppuEPeCcBz+lLCM9jLmLvdqKFT4aUaq9Nc2zvkATcT4dyam+/rL7vfaXXT2V1M2+vAWiPU7Rkbraisk+ns3qvb99Xb25a2m+l/+QvJHtXL3b+R49KTrWPnEbFT89mzU+3ZOzvtjwlD0D5xq/uWsvv1Z93j0wmf4+9GxWPWlv8DvY8DQ+GlGmvgwC3z5FR7q+BMVHvi5uo7zoajM+qMbDvtobiD7VePE+5q4VPoofs75g5Ui+odYGPy+7f75nRLm+iUGgPR9jNj6AJtI9xCD0PjF33T1OQIM+JCg+PvjCZD0YBCa/WYZAPum3jz3TTVK+kssHP3eclj5JnTA+LpDcvpCgwD4MAqe+hJ49P0YlPb7HKbq8FYyKvFTB6D30bLY++u1Lvkp7az5nRN0+TBWcPfp+Kr6wcjA+9bkKvhiVRD7hC7s+hsnIvnBfAT+TqUq+wvWEPo2X6j5Qa/Y+3ZMnP0Hxiz5zRjw+K4cWPcKGt716pRQ+S1kYPzoBSz82PIE+pb0RP1YOBT4Sg6Q+mEzBPgc9273x0oE+H/RMP9EArj5CrSU/9iicPIxKfD/NOxw/C7UkP7WmiD89m4M/0ERWPzm08z/6XMA/Dq0BQKCJJEBO0SFAuB4hQK8UQ0CiNH9AluGaQKYbmUCKjqxAJaSzQHJ510BJzPFA2Sz+QF7aCkHBCBdBtuIcQVlXJUH+gyxBOrIyQezeM0ETkDlBiVI4QZDPSEE32DxBjCo7QXfNLUHXAyBBlRQXQRNQDkHG6wBBpdvqQMcp6EBQfOdAJBfWQJeuy0BgJeNAiYHNQDcJ1ECvg7dAq+3AQAVjn0AJuZxAlZSMQMiHhUCPgoNAAc1UQKB4RUDGy2NAWYZLQAu1M0CfvBdAlHYgQH/Z+D9Xyt8/iOMZQGUIDUBkzKg/odbtP6s+xz8rh44/rkeUPxrAyz9IUMw/INIHPzXNIz8jSis/AwkiP2pNLz8Mcdg+SZ0kPzvfDb/iWJe8BRIUvIPA2j6mCpY9TmIMP9LeOL7kFIc/W0JAP9LeIL6EfBA/K/YTPxgEij4u/0G9w9PTPvd1AD3u69S+jZeOPZ8a2z56Nku+EaW9vc3MCD/KMsS+8IV5PgskgD4HXzA+54y4PdV4mb3l0N6+2qwavm00ML4cfM0+/KnxvJ7Nmj0qqRO8p+iwPptVCT/35Mm+mEyVPs2qL70nMTg+rwPnu3/Z3b1NYvA9wTm7PnoU7jz2l8U+q8+lPSUGgTwmwvo+zhlZvg96Nj5qvOy+fGHSPfaXLz+TGEy+AwmKvKpgsD5XynI+MJm6PR6FW75s50s+Ne+4PRovlb7w9Ho+BvAWPWDlSD6Gp+++vHTjPUkuPz5FR3I9SzfBPg8LNT24r7++ZmbGPQpGZb5rK04+R3IZvUkuRb94elU+1jRXPh04A7/RkRw9LGUxPkLPZj7BqKS9Lv/ZPhPygT71uVq7V8pKPpduKr5/agw+ke18vEp7176taT6+8WOAPgc9q74kl1c+cazTPhiV5D00gLe7B1+Uvi6QGD4ukMA9+lz5viDSzz5FtkM+ns0APzF3TT6At5y+YHanvggblj7hC68+RiXFvgN4uz19P4W954yYvtQJSD+7J++9DALPPnNGDD7uWjC/H/ScPVpkm73jFJU+8x+yvjY8PTx78lA9RdiwPFmGSL4oflQ+WYbovTLE0b4DCZ6+i/3NPhiVDr/+Q4o+YhAwPvyplb75fno+KH48PlHaY74yxEE+ysOCvKyLS77TvA0/gZUTvqTfFr+ZKng9oPhJvtNNsr3HKeY+K4dmPnbgHD5fmCS+FYzCvse6ML6/DhA/CyTwPhBY+T0hjoU9gy88vsDKsb5QjZe8pE54PvJBBb+Syx8+PCxsvg1Pb757gy++Qxz7PZyiCz4BTbQ9/7KLPfAWmL3whUE+3ZPHvgu1wj5ApAe+yqElvkOL8D6a5tk+8WOMPK5Hib54C8Q9AG+dvq1pqj75D2G+aQBDv7Q3UD+iIzm84lhnvnJoOb42q4490032Pjws6L7tDf68wFsqvyXkcz61hHw9dk++PZ3v576fGke+A+esPdv5fr0Q6Xc9jzF/vuwvoz4c6+q+xyk6PCuHhr2QD7o9AG8BPX6MqT3EsRY+OGeEviCwwr230Sg+OGckvovbzD6SOrE9zhlZPlBrtj5vgdC+/KmlvhzrEL9xG4U+eHqlO+ELoz0i28W+YTKZPuyeIr9AE4G+DU+7PiDS774DeMO+WyCoPy0hD76t+pQ+EMdKPsEX5rzx9Co9JsI+PmNdBL5Crak8DeCdvpm7FrxhMh0+Aglyvt5xcr7k8tM+PL1KPrQ3MD4i/W4+MlVOP+U/9L3XgfM8X5j8vaUsa76GOE6+7XyrPvYG/703GsA7rkfhOyh+jD62Ym8+D3oMv0hQHL7njGg9L906Px04f75dS8g8woanO2PuWj0W2Uy/QBOxvZOpHj+XbqI95IO6PsQgyL5O0em+hjimvdCz5T4r9pO+BhKAPvHSvb580IM+bTRAvSEfBL4/xrw++Q8pvoLiKz9OYpA8pSz/vslUwbqTqdK9WRfbvi7/sb1YqIU9/kO6vZyiIz1OQBM9ke3MPe5arj75flq++Q8hPxPQJL15x0k+ukkkvh3Jqb5JLj++uyc/PoGVL7+RfvM+NV62vkOLsD6ZKri+d5xivbaEwD5SuDa+pnlHvotsF749m0U+p+goPjOi9D2uR82+MlWQPeOl+z78GIs+z2Y1vWPuGj6dgIq+/kP6u68Dl75liDM+jQbQvYGVj741zYu9mN0DvmUZ4jwYBEa+/faVvt0kvj77OhQ/vHQrvi0hjz2pE9Q+RbaLPm4Sr74VjKo9sVAzvrRZmT7YX86+wFugPccpOrwaLw2+TDeVPgrXWz6L26i99GzmvURp075SJ4g+i9u0PrIugr5p3nE9bqOpPjxOGb5E2HQ/HhaWvt9PYT8Cmow+nRHdvo0GSL74U4e+24oFvgyTD7/3U+O+MQjYvtZWrD4hjj2+sVADPitlyT0wKjE+sgyJPpRlOD7ZPem9odYUvVMF2z60yFY+toSYvgBvG79/SF+95T/Evg3gZb7uWoo+xf5CvlK4BD8qqVO+YcM7PgU0sT2LbA++lPYmvYR80DxWffq+v309PdEA0r4LJAA+Gi+tPjXNEz5LWYa8rIvbPV3cTj6lvYm+JsIGPlCNB76kTki/6pXGvtCzUb4pXM+9EoMUP5ay8D7tfEe++n4qvUaUpr7cRi0/8x9KvhZqzTxzRjQ+LSGDvlfKWj4qOpK+7uvwve5aBr9hMnW9TmJAvln1vb6WsgS+eemGPsNCsb7BF9q+jnX1vgmKBz4HPbu95T/EPrq4aT/tnoC+t9GwvUtZpj2F61G90QDWviDSvz5AgsI+K/bHvtJvVz7aG4y+NBFuvj7oM7+U9iY+gnPCPmdE+T2+MBm8gLc4vijtzTzTK+W+RwM4vrgeRb5zRuw+UifgvUaUsr4DeAu9bVZ9PeVhrT6pgvG+O05BPuhIxr5iEAA/QBPxvriNtr5Cz14+Ad4SPi/dTL5AgpI9RbbzPHo22z0XSAy/JCievcSxzr3WNMs+d5wUPySXvz69wVc+S8iDvsEXkr4ofgy+4lgHPu7JY776XK098WMMvZI6Yb5nRP0+PnkAPpvmhT5MFQy9LSGHvteBWz6taTo//rLbvc2qn738GMu+C5P5PSbCoj7b+Ta+CKy0PqW9Eb5CPjg+K4cOv+YdH7/aG8Q+WtM8PXA9Kr1kzBG/m+a9vZHtkD5ZFwE/RpT2PfwYpz4OvjC9vVJGPmsJiT14C7S+0SITPtoblD6dgK4+MzPTPR3Jqb6taf4+PQoHPo/C1b1LWb6+LSFnvqdXSjsV+xM/E2FLvoJzir6HFom+22hAvUHxz77UCai9glFpvrsnFz7n++k9HoXLPrFQO77fvjY+xLEmvk1i0LxLN1G+MXcLvyEf9LvQs6k90SIDPizUzr7pJmG+FmoNvgWj4r2dgN6+Pnm0PnZPAj+eXlm+KTrSPCBBUb3YX6Y+yHY+Pffkgb7Sb/++PE4pPn9I/72KH6u+x7qQvn2udr3Qsyk+DeAHv4R8OD4KRlW+pHCBPnZPXj7KoS0+orS/vjcapL6t+ga/2/lOPrN7cj0jSru9Xin3vpAPEr7J5aO+iNL2vty1xLxPr5Q+FmoJv3UCtr4+ecg+0SLrvRNh473J5ZO+8WOkvk7REb+28yU/wFv0Puvi5j3qc6E+P8bgPrWmcb4LtU4+tvPZvrQ3/D6cM1q+93W0PgskML5g5Si+b1/3vU2EPT50JO++caz7PThn/L4lBsE9aW/ovhgEAj9vgfS9zTuCPhDHWj55WIS+GsD3PjeJ0b7AWyC+t9FAPSZTpb1/auS+lUPvvs6IkrwUP4Y8P8b8vZI6pb4QWKk9t0BSvmdEab0UP66+yVR5vvOOcz0T0Fw/rBxqPvyHZD6wcvi9liEgvzSA2z6iRZ4+0EQIPpvmAb+b5p0+sS5OvY0G+D51Apq+okUuvjeJgb0SFLc+O3B+vkfhSr56NoO+ejYHP01iUD5iob4+CD2LPhGl9b42q44+0QDKvvp+Aj4J+SC+Q4tav0vIT7556QI/9gbvvhrAnz4cWuS+/WUHvln1uTuRfsc+8dJ1vn6MQb5GJcE+0m9XvtobiL5Qaxq87uscPzqSS7zfT30+gZU7vqvPFb4noEG+FD/WvT0K074Zc7s+JsKKvjVe+rw/pHe+8rDQPU8e8j5RSX09aW9IPuMUJ79FR8a+QBO9viSXXz5m1ee9sgzdPgpGCz9Ke6e+heuxPQN4k74B3iK/T69svp+r6b4YlSy+Vg6BPuY/Aj+3QFg/NIA3OlioNz+fGpu+/kMqvvCF+b7dtYy+EaUDv/hTGz5ZF9u+kA8Ov+Ole71c/mu+ONaBPg1Pz74Mcby+JzGMvk8eVr5uo8G9vjB5vRPQ2L6coqc+Sze5vQu1Xr5seCq+jQagPWPuyr2h1lw+K4fWvU3zVr7Y8KS+uI0mvaZ5hz1yaNE+AU1UPueMBL/zH1K+8rAwvYEEub6BBB0+foyRPrKdN74pXFe+aQCvvrWmwb4YlWS+ibAdvxGlXb4N4IW+zogqvj0KVz0Mcay8+Q+ZvTm0GL42q6Y+lpAXvngL5Dwg0o++001ivnbg2L5Xyq6+Qs92PhNhZb8dyRW+hxYpvoJRIT99P8U++Q9RvqOS2j4ukKC9YqEAP/VKob7HKdq9RiW1PL8OLr+TGBS/ETbwvlYOzT3ZPYk+5WEHv/s6DL/rUYS+T68MvqdXAj5s58s+RdgYPwrX274hHya/4eklPnvy4D49m4m+Y12sPsh2hr7P1RS/ETZ8viDSAb9bsYs+uI3qvjy9Uj1E2MA9l/9ovrPqs76qYNS8gnNOP/H0vr7V56o9Z9WvPqIjnT6EnhW+dCTXvQ4t0r7f4I++aABrv30dGD1Di7S+w2SevgwCDb/fTw0+Di1KPmb3/D57g4M+hJ7lvtQJqDz67TO+0QB+Pu7raD6ZmeG+w2Qqubq4Vb4awDu9CKxsPkT6PT7WxXU+PzXmvi7/0b4UP14+rwMPv/JB277EsYo+K4fWPvTbo76PUxS+HOtiPuM2Sj6mCqo+0QD6PlsgyT5Di7i+mbsgv3lYhD4Mk9m93ZOnPb3BFz7f4DO+xktfv5FcZr6mees+XW2dvtZWjL6qYJS9EhT/PlwglT7TvJO98BaIvjojiryZKpQ+ufy3vbUVAb8ZUUC/zF3vvoSeVT5j7lq8dLURv2B2Db8FNBE893XwvXuD/z4UHfk9pgqqPlfKpr4VjFi/I0rHPpvEOL9qTYM+IR9cPszM/L3D0+e+TfMIv7pJbD59rgA/KO01Pj81nj68dBW/2c43PoMvyL4nD98+8kHHvgFNpL3ZPQm+CfmEvlBr2jwRNpg+Gi99vRiV9D1kqrg+MzPTvo8xdzwMArO+xykEP4xKWj7D0zW/mN2TvWznu71U402+bHhaPvHSsb67lrS+m8QAvdzXIT6sHCK+TKYqPUwV9L5/ahy9Z9W3PoAm8r0PCzW+374wP+f7aT1TdLS+M6I0PUdy1T694zi/gy8svWkAn75E2FA94QtTvSNK7z6Yu16+9NuTvlz+w7zpJpG9KH6wPjMz+z5O0XG+A3iTPvRsDj/BqIQ+orSXPk8enj6kTqi+gQTRPq8lRL5WfS4+7sm3vuHpI78ehTu+HFqIvvCFAT5mZtK+mnfcPFFJnTsK13u+ZYjrvks3Zz86Aam+SnunPgpGJb2hZ9M93NeZvhzrvj5/2aW+fvuyPgrXc74xCJi+3NdRvieg6b0736++dk+iviL9Rr4UPwY+gEgFP29f1z2oxre+GsCrPq8DRz6t2BU/f2rcvRWMDL/yH3K+t9FgPXPXMj2pgtE88/3EPY0G0D4cWqg+52pbvjGZCj4DeAs80ZHgPl+YoD7Lf2i9WfXpvVWfKzwwu8e9uydXPqvPtT6meQ8+mnfEvomwGT6Y3UO+F0hovomwjb4tkHi+5PIfvYlBgL1Vn4s94lhXPjkjar0mwvI+i/0VvuoEDL4hHzw+n6vtvR6nmD0AAPA9HqeIvm9ffz6JQTC+r5SFvXxhwr7/ITU+1Jq2vU3zJj6opJ6+FtlWvoPAQj4CK8e9JXXKvqMBvLwRx5a+JlMFvc2qJb88LNy+MsQxOyO5zL2V1MG+UpYRvlg5DL7ctby+LNT6vcGo8L77y769TkArPmUZwr2z6nM+utrKPQUSlD0N4E09ysMIPwbwgr4aL129EoO8vgxxdD5bQs49bcUGvhDHujv5D6m8C7UePszuKT6iI7U+t0Bavum3V76ezQo9Qs9GPr3Brz7UCfi9pb0xPsqhtT37OhA+pgo+viQokr5bQpq+7C+7O7FQcz6fq4m+y39YvvjCpLyzeyq+HcmVvT0K973lYVG+2F+2vf32rb5AgtI9ke08vSJseDyqYJC+CBsOvjLmJj6WkE89woYHPkLPSL9ZF4++Lm57vgBvKb63QKI9vAUIP8zM2L5m96C+DJPZPRKDwL2Bc2a9r5TVvVD8qD3aG6w+22iAvoC38L0CK4e+wMp5vt0kpj4PC7U82/kkv5Opyj4py4y+qYIpPpOpsr25/JM+hjjWu1rTsD4ZUeo+bqMJvuvijr56FOY+qz4nvkFgZbqZmf0+2IFTvmez/r6F642+1AmgvnEbsb5xrGs9vVJ2vVn16b2xLqa+uK/TPVrTVD40EZo+2huMvWB2nz2jATw9AG9BPfAWpL7OGRE9ary0vLivvz5vgQS/8/0KP8sQqz6ad5y7hHycvuF69D2ze96+e/J4Pt/guz60yJq+ZRkCPvCFqT2Enp2+IEFZPoofY7041uU9FB1xvmIQyD6IYzE/WfVZvo0oHb5AExE+VZ8VP2iRkb7qBAI//Km9vsSxnj2/fZ2+2qxavrG/NL7JVME7zTtevpF+B7++MCe/i2w/voY4bj5xrM++WRePvjhnfr95x0+/y39oPbG/oL5SuDi/ONaJvna+WT/whQG/W0KGvsQg2L6WIQ48E/LBvuF6fL50k6y+awl5OnbgoL7k8p+9yAcLP1yP2r5JnQC7ZvdEPV66Sb0u/xE+x7oEv/kPyT0EVr69RPptvWQ7Fz6YTKE+B18cv+ye5L56pRw+HhY2v9qsCD/dtQC/0ZHcvhe3ST5OQDM98x+ivTVeyr57g7c+6+K2PG4So72pE5C9z/eTvXDOCL580K++nYC2Pe5aYr1vgSS+8IXZvZ7Nor5DHLu+OGccvyQoLr7sL+c+f0hHvuwv275JnTi+nYBGvmdEGb/swDE+YhBIvnVxy70yVWa/veMevxQ/Fr+BlY++BvA4vxDpHz662io9V+yjPq5H7b4BvAW9aQDLvjf4Tr/9ZQ+/HTjHPRPQqL5XypK9jLmzvp3vKb/HKYo+uK+bvwfOSz9seAK+tvMlvs07Jr4xCCw8w0I9vnA9Kj7kg4K+foz5vMZtsD4cWlS+YqEWvXvyML+SXK69B87FPh6F375s5xu9/KnRPaW9hT6nV2o+qz4Tv6g1jT6VQ8++f9k1vvypIT5iEKg+yHaOvSnLmD6946Q9FtnKvsDKB7+5/Kc9mnf4PvH0xj5rK+Y9ZRlCvmfVj76ze1o+z9XGPVyPYr2/Diw/DAK/PuF6sL5vX1e+SZ0cPwgbmr6lveG+gZVDvFInIL36XIU+U3QEPs3MjLzjpdc+jzFvviCwyj7S3iC9I9s7vxxakL5uEgM55WFhPqMBXD6opK69D3ruPpoIWz6fPAi/jQasPpI6uT53LdG9QxxjvixDnL26SQQ+ak1zPrzjyL7QRAw/zcwcPtv5CD+842S+lrKMvZaQ770g0ne+q88dvujZHL6d79e9GXOfPjQRor5kO3+9xkuXPa+UBb7EQg09WKjJPizUNL9UUve9RGmPPcPTE774MY6+7uvAvNv5Zj5liEc/eHqBvgPnvL2sHGo+ufxnvoqOuL7AyuE8xf6CvlrTvLu4HgW8BRKUvBpRBD8awMu+1CsJv6abxDo2q6Y+HTiXPcgHhT4LtRg/tMiSPgpGfb6ad7i+AABIvmTMkb4s1Jq7n6vdvZmZ8b7cRpM9dy1BPgMJIj7DZEq9B86Zvr3BJ7630aC9UUkdupaQJz6/fQ0+HoVrPjtOyb6taYI+XP4DPfCFeT6h1jQ94liXvCJs+DxtNLg+e4NJv3ecgr1SJwi/kstPvmlvkL5VMKY+HFr4vq8DR76hZws+nl71Pst/nL41zVO+WDlUPTf4NL/GS6O+b/BFPUi/5b73dXg+iUG0vhniWDzYXw6/ryXMPpT2Jr6XbmC/lGUIPQG8zb4FNNE8VMH8vvypMb7whfm9bhKrPjtwTr0o7ZW++DGSPnzQ074+eRg93LXwPvYGkz7G3Mm+9+Q1v4QNkz5zRuy+nl7JvaK0vz5hw0O+yqFFPL1SVr3hevQ9dQLGPv1lt7xdbc2+oWdLvgWj9r56pWy9h4VavjPEKT6meQ8+PzXivgPn1D5CPhC+TtHNPukmtb5v8LW9zF0bPnnpAr9y+f+9M6J0PrUVK7628zU+mggzPoBIE78u/8E+2PB0u0rqpL7qBMQ+yeVXvo0oRT5uNAS/CkYhv8Nkgj4SFJM+ad6dPqK0572rPh8+8dKtvp2ARj59P9W9okWmvSuHFj1E+u09wMqxPe+nRj2yLg6/FK6XPZXU7T6CURE+MQjsPQTFN772Bh+9NBGevsxdw742q+69HoX7PbiNJr+EfFC8qvGiPRE2XL4Jiu++0ERYvG/wbz956Qa+ZmbuvlYODT13Lam+EOmbviegCbvEQhE/jZfWvtCzeb3BqHy+zF37PdGRLL4cWsS+cD0Ov+f78b4RpZ09lIdXP5tVZz40gJ8+YOUiv9k9rT5++1I+sgzhvfYGj71YqDE/ejYLPqs+N72mCra93SQ2vtNNgj7baPC+46WHPr3Bt73Qsxu/tDe4PeELGT99HUi+l/+oPmB2y779Zc++H2OuPlTjxT4XJp++zF0TPxue3r1YqB+/FtmKvmKhzr6HhXo+v+yuPWUZkj6AJmq+4xTtvVTBSD35Dwk91XhhvjCZ5r4VjEq9sp3fvtV4zT4eFko95h23vT/G2D6Enp09RpTmvXDOCD54esU9ZRkkv/pcBb/ysNA9MQhEvln1Qb4gQaW+V+zDPtQrCz+WkJe+dCQnviL9lr3Fj9E94scYPCZThT2itEc+Lv+5vl3cRr24jaY+EaU1vrivoz0BvJW9x7owvv6yu7w4Z4y+e/JoPnUCGrr0bBy/UGtaPuMURb7ix/g+jQbwvmNdKL93voM+9NsXvm40gLsCKze+kxjEvbwF3j5N86Y+RGmjPphMVT08LPQ9WfW5PVpkmz2Gp6u+v+wYvx6nqL3ix9A+374mvsX+Or6TGNQ+pE5AvssQ4z5tVi2+RGmXPkATDb+3QBo+4xR1vmWI+76LbOe9jQbcvjhnfD4V+/s+j8Inv/1lV73h6dU82c4vPuCcub6vlPE+0t4wvnJo0b7z/aw+Nxq4vkW2szwmU0U+zcyoPncteT5gVAK+qs9tPnST6L1bIGk+uB4Fvi7/4T0wu8e+bqOBPIEEBT1WDgU+BTTRPILil711Aho+ryVEvYtsx71E+om+t9EgvYy5U755x3m/wvUsPzAqQb7BObO+nDMSvgYShL2ZmZm91AlIvZMY1D6yncs+1lYkvtEiv76Nl4q+zcwEPnZPLr7tfP88hVoBP99PEb+SXIo+7uvAPS6QqL6Zu4a9v32NvSqpsz0bnpq+xf7CPrTIfr524My9c9fqvqyLq7367bu+Z9WDvoR8sD4qOhI8rWmaPrpJjL0VjAC/XW2VPsNksr7u6+C+JXWCvcRCqT546dY+VZ+rvkOLMD8j2zk+UpZhvsgHPby+nzo9cD3qPqFnq77fTwW+QxxLvn9q0D6GOIK+b4GwvlZ9Rj4tIae+yVRBOr99HT9eKRu+arw0veLHaD6IY1297lqePrpJZL5lGd6+ke2oPkkuJz6Zuw6+2optvv1lF767J4O+uWspPRDp974LtQa+NjyNPTy9Mj6xv6w9BTSRvAHeMj49CiG/oIl4vjar9j7gLRg+i2znPJtVXz7GbYS9sOEJvfP9xL3S3hi+PzX6vvP9RD6KjlQ+2hvIPiL9mj5j7go+3772vkHxY7zgLci+vp8aPPkP6b3NO2694lirPv1l9ztcIIE9CmiiPU7RETvwhcW+v+xOPqIjIT6YTAm/XilTPse6hL4Mk60+QfGLPmIQYL40EWa+w2TavZI6cT4/pP89oPjRPmlvYD7jpcs9Vuz/vfhTiz4HzuW+zMy8PeHpLT6J0ii/22j8vhbZfL84ZwVAKO35Pq+Uqb7fvj6+fGEuv7n8Kb9E2Eg+LSFXvpayLD5PHrY9+DFGvf5DWr9eukm+6EgWvvFjJL59P7W8Q4vMvi0h076lvU2/W0LOPVYOzT2UZVi/F7dRvuELkzuppA4+H2Nuu3o2i77BqLi+xksvPqdX+j0r9ge+lGW8vhovnb5OYhC91eeePmzne7xQayq+uripPi9MFr5GlBY9nDMivk2ELb2ZmSk+GsAdv2eznj4Hzqm+VFIfPrG/FD8hHzQ+OGeEPG1WHb/O9+e+NO/4PSv2Jz53LSG9ZmamvTVenr4NTy++gnNAvygPCz7ysOg+Gw1APaik3j7arJa+0ZFcvtCzab4AAAS/yjKEPdiBOz6uJXS/awlZPWne9b7P9wO+v+wmvuf7ob5XWxG/ZMxlPmgiVD7RkWQ+0m+vPuqVIj/Cho++/5B+POpzvb6NBpC9+8suPdzXAbwnMYi+lUOLPUymzj51ApY+Z7OuvtQJUL60yG4+rWnevvUopD5rKxa9FftTPpp3dL4XSHC9CKycPGWIhz69UvK+ysM6voMv4D7Xoxy/zhkhvlInqD7h6YG+taYJvr997T33dZy+377uPcsQD74mU1W+QKQHPyqpOz5oIhS+qRN4PlRSH74y5i49p1cAv03zLj28dI8+2/naPjlF1745Iyo+GJXkvX0/pT2JQTA+QxwvP+7rYD6giZS+vAWGviJshL4KaBI+ad4Vv5SHob4ehQu+GXOnvmZmtj0qGAU+kjrBvM07GL94egE/NIA3O0HxWz5y+b+93NdJPgHeCr99rpI+vcGfPnPX7j6qYBQ930/dPSuHLj5kzLG+hetxvaabxLku/0G+nYCmvamkgr7UCSi+B86JPTEINj841pW9DeDNviegCTq9wZe9FR2JvXVxGz52T/69hskMP4Lib76xLm48toTAvvP91Lx6Nku/UrgevBcmaz76fso9zohCvqrPyT4tIZe+4C3QvZI6pT5uo5U+TkDjvY2Xvr0qqcO9xymSvkymQj47Tj8/3bWUvZF+nz6GOAq/odbEvjJV0L7C9Ug+xm2QPvhTAz0i/ba+0LPdPscpwr6MucO+8/1kPk2Ezb6h1sy+93WgvgN4776MuWs84ektPvgxxj3ptxc/rWl+Pb99XT3uWkK/KVzzvseY776fq5G+SS6/vhsNGL4xd9U+I0rnPmBUAr/2l9m+YFRqvkOLDr8YBKI+ns0SvhUdyT7IBy2/uB7ZPih+Ej+nV1q+i/2RPgKakL7u69S+j1OgvuSDHr7JVBG/5PK7vqUsv77RIps8gXNuPvW51j4UPwK/+zqMPsnl370ldVa/8IXpvfs6hD5a06A+7smzvfaXRz+QoBg+zO5Zvi9MHr7w9FC/xCCwu71SCL8nMRi/HTinPpoIn74B3pY+wTkTvt21DD9JLkO/dJP8PkymEj5fmEw98/24PobJKr/S3kA+IY4Rv/RsXj40EbY9OgHpvvKwAL7sL1u9Nqs2PkI+FD+/Dgw+o5K+vocWuT0T0HS+PL3ivfFjbL2rzxM/UPzAPum3Lz1z11K9m1Xjvvpcgb7/IeG+8IXJvFK4NL95x9W+0SKDvuLHmL3lYZG95PIvvtnObz6qz9U8oWdRP9ej0L5txd6+FD/qPv1ljz57g1e+C7WWvbdAjj7EQp29L92kvRx8rb6cooO+kX4LvqrxMr4Hzsk+MzNjPpCgOD6PUwi/QfETvs9mdb3J5QG/5dCyvn9qjD38h5y+BvAePnvycL05Iyo9KVyrPl66nb5SlmG+rkfRvr6f+r04ZzK/A+eUPiJsEL7DZDw/bHhSPpwzvj7UK5U+awl5voenlz2/fR09NBGSvhpRmjxWfX6+s1l1PdNNAj4V+0s93ZPTvonSjj64jX4+JeQbvnEbTT0xCNy9f2pMvoR8kL3oSG4+2/l+vWNdvL7D0/s+377ivsbcrb7G3IW9/5Auvt5x+j0cWiQ91AkgvgAAAL6w4W2/0SJDvriNqj4YBCa+bVY9vjkjWj5ioQI/cRutvX9quL5kOw2/bcUsv63Yrz5dbZ0+TtGVPj2bpb3k8l+9pnnHvch2Hr24r1s+5WGBvo2XZj6AJgI9BFa6Pg1PLzu5/Iu+qs9Vva62wj4YBNY+6EhmPiGwAj5m1de90LMZPWq8vD6k306+E/LBvQG8HT4/xjS+YHanPtJvD7767Qu96nPdvu5atr4Sg6C+yHb+PIqOZL7DZLq9UUkdPUHx0z3Esf49x7qYPsZtjL6zezK+l/+ovolBwL0T0Aw+I9u5PaRwPT2uRyG+QWAFvUmdOL694wQ++u3rOWJ/0T5wXxe+WDlsvvW5mjyQMZe+HqeoPetR3D4ExQ8+nBFlPq8Dqz5JLu89ZMy9vst/6L5W7Ne+/tTMPo7kwj4UP5I+LbLdPk1ieL4GgYm+PlfLPclU4b0aLxU+A+e0vjF3W78+eQA+guKLPoY4Ir8r9ge+jLnLPekmBT+5/Ou+W7Hbvvfkqb5/2bW+DeA/v+18Zz7Husi9VcEmP/MfIj4S8tG+PQr3PeqV0r0KaKq+Y+6KvvTbR76YTDW9C7UOPtEAJj5fmJQ+GXOXvajGQ76X/3i+zTuOPeXQej7x0i2+8IWZvTCZKj54C2w+xtzFvu84TT7ecb6+gLc4PudqS77f4Au8qMYrPT55mL71KOw98kF/PuELo72vlB2+ns06PinLID7dtZy+2PAcvpaytL54eq0+Iv2WPcBbID5FRzI9f9k9vKFn87xrmp8+9Sg0vm002D5GlKq+ak3jPnA9Ij59P/0+KVyPO1kXh73qc7G+7zj9vuHpQT8Abzm+rBwQP3lYGj/vOPG+7uvAPYtsBz0BvA0+iPTbPKwcqr1/2eU+fa6Gvd/gl75mZmY8SL/lPovbKD4aL+U+9pcFvmkAh74Wah2+DwuVvv6y577Xo6C9hevhvWznM74hH0w+X5iMPUYlqT5bILm+QKQXPuoEmD6PwnU7DeDdPW4SA71HA7w+846/vrn8o75++yK+bOd7PGSqQD0EVgS/XP4Lvr3jPL7EIJi+dCR/vr6fyj08vao+eAv8PpHtfD2fGs89DU9PPuLH+L39h4A+liGOu4qOkD7Hugy/OGcEv5oIY77uycu+ibAxvhDHOrzXo6A+YOXQPBlzB75zRmS+iGONvb4wAb7jFD0+2/nCvg1PL72QDwI+cvkvPQ6+8Dwep1g+yjLYvvW5WjwK17++yeXPPRbZ/r5m95i+0QAiv+zAvb78qSE/SQwivvHSTTzKocW9JXWiPhWMtj4aL62+P8bkvqg1vb76fiK+cRvNPZaQ3z0JipO+yHZ+vsWPob08vWq+xks3vPaXib5++wK+C7Vmv2DlkD08vUo/V8oSvRuexj7hC7c+vVLmvXKKqr6SOsG9Gi8dPkTYQL5IUGQ+ibDFvtXnhr61FWO+YqEIv71S5r7UK5U9K4ciP5JcJj6corM98WNEvuSD2j71ueo9lIcNv7Dh6TznjMQ+mZlBPk5iCr9Z9SG+sp1vvJI6Wb5LN8k9zTsuPnS1pb7ImMs9NV6Iv9Satr51kww/qRNQvL4wuT0bfGG+UidYPmgibDy1ppE++X76vcSxrjzqlSq+6gS0vfP9BL5ns3I+8BYaP9EiG731KLy+7C8Rv9O8oz2KHw2/VcGUPpwz7r7RkVw9FK6vvru4Cb+ad8C+JeSfPm/whT18Ybq+2az6O+Vh7T6Rfgs+jZd+vnnHE7/Sb0c+q8+1vf+Qlr4Urtc9tmK3viV15r6PwrU95h3nPKkTgL0J+SA+mEzlvgU0WT6ASK++wvUSv1TjKT91cRM+d5yOvlZ9Fj40EZa9eVgMP9zXKT5MN5U+ayumvmbVZz76XD2/GJWovs6Ior7l0Ci/Yn8hP1BrWr1j7ro+8fSKPUI+6DtBYAe/zTuevVYODT09m6U+sVArPXKKnr6jknI+tFmRvtQJID7aih2+2F/aPuYdD77gnPE9jZdWPqZ5R741XuI+Yn9hvjhnBL2ZKhg8MuYevvgxlr73deQ+VOOFvp+rrTzoapc+AU20vtqszj4s1N6+utpavm/whbyopJ69PCzkvp88gL4nD5u+sb+KvxWMSr1j7j4/e4OTPsnl1z4eFs4+j8J1vthf9rxIv8W+TtGRO/+yjz4B3iK+p1fKO0kunz3fT229sOH5vfHSbT1GlKa90m/Lvi6Q2L4zxKG9WfWRvmUZwj4FEnQ+CkYBP+AtUL2PU0y+RUdyvDEIbL0/NZ4+xtwxvzoBT78jufQ+Z0RJPdxGM77OiJo+LpAgO+Hp1b2R7YA+VZ+rPEwVzLyfq+09wTnTPZRl5L5MppK+pSy7vp3vJzvsLzs9cD1SvhbZVD9UUpc+HOvCvr/sRD8Mcay81sXtPueMgL5E+t2+bVaxvsBbAj/qBAQ+7zhtvinLkL1OYoS+WmSLPfOO5z51cYO+RpS6vsrDur4zMxU//KlxvOpzNTwpXC89xtzNPhZqAT+vlF0+NjyNvjy9lr7baMS+1Xi1vvvLfj7RIgk/UGuePuOlS75fmMw8fR2svj55gD4epwS/UrjevHuDv724r7M+iGM5v3A9vr5B8UM+Itt5vBWMUr5U4yW+BFYSv+XQ4r2O5N4+pSxBP0Hx174xd/29nYD+PqdXyj13LTG+Ne8APmJ/+b5tNCg+ppsEvfFjPD7aG7y8847rvum3r70bns69ZMw9vmDluL5UwWA++DEOvpAP+jwqOho+xf6KPr1Suj6bxDi+hA3PPfCFAT662kS/i2zjPh6FKz4Qx9q9wRdmvSDS/z0qqQM+fvvKPV8HPr5HAz6/PugTPxE2/LxDixQ+oBqTPiUGkb1WfT4+V1uhPgloSr6F6yE++Q9BPqyLY77AWyi+7J78vA+ckz180MO9TfNOveXQvr7ysNg+Ad66PrDhF7+UZRi+SurkvQwCB78Zc1e7kVzOvV+YFD6qz3s/ejYLPmq8BL50JAc/kX7bvpwzYr0noGO/9pddPEXYEr9NhM2+MXfNPrsndz6DwDq+y3/8PhWMur6Wsoi+xynOPk7Rhb4bnm4+OUXHvWKhkr7RAHY+sVDPvgwCaz2QoCA+nDOWPuCc1T5ns7a+O07RPCEfBL8ibPg+Tx5evh/00L7WVrS+CYpvPmBUHD/qlcq+T6+kPutRJj/EIMy+7MA/P5RlCL5MFaw9O3BuvWx42r6/Dhy+qaSOPdy1xDz5oBU/tmKvPg1PF76V1PW+3bWEOy7/5T6BBLW9t0ACveTyVz73U0u+dk/+PcVtXD6Kjkw+dXFLvg8LoT7mrqE+gCYgvxe3KT6ZuxY9e4M/voY4hj0ehde+J6ARv3h6Zb1aZJM+gLcAvU3znj7gLRi+LENEPpwR9T7zH7K+9Gw0PzXvmD6Sy6u+4sd4PbwFgr3KodW96SaLv2q8ZD56pWS+WYYgvlz+b78yxO0+sgwZPhWMmj3Cho8+hsnIPmUZUr7Rkcy9O071Pum3i75Vn7s+QWCZviV1cj5pAA8+9NsfPngLwD43+Eo+I0oLvtLeYDy4HmW+nxqjvo9TmD4yVdy+l/9wvU5Agz1GJTk/X5joPnGsMT9iEKi+HqfIPRx8jT6WkG8+oWfTvc2qLz4mU9U9pSyzPSh+ND4ibIi98x/CPmpNE79Cz96+ZDsXPvvLbrxOQIO9O3AEPwFNBDy2810+gZWvPh04B7+Y3a++xkvvPjxOkb3XEjI9owEIvytl5T7iWE8+tab5Pce6+L5uEoO5qYItv0kuiz7S3vC+OGeoPu5akr5SuFa+LSHPPfMfSr7Chie9Vn0uvlUw7r5ns46+/kMcv4EEkb4qqVM9bTRAPZSHLb5kO689owHMPthftjyL2+C+iUGgvr/sIj8KaMK9zoiSPABvgbqNl1a+LEPgPvJBj75hw8O9EaW9vX2uVj7DZCq7TtHBPRcmoz1SlqG8e/LAvsL1EL45RR8+QKQXvhbZlj6DL4S+PE4RvSGO1b7Sb9c+zO5JPOAL4z3AWzg+7J4sPvTbT764rzM+uyfPPRlzj7556Si/oiO5OsPTA77dk/c9dXFLPuTyz70ehbu++Q9pPbiv8z07Trk+UUmdu2Q7Fz8ldcK+Nc2HvngLJL71SqG+Z0RDv23FPr3u6/C9WfURvq1pij5kO9++KjoUPzm03L5LNyk+G562vjC7Rz2O5FK9QfEDvzVeSj7qBOS+PzUmPpHt5D7WVji/guKHPiQoAL83+Hq+FD+KPnctIb5bIDG+utoKvfjCZD17FLo+FR2tvse6WL7EQok+eVh4vuoEED9IULg+mSroPYmw4byHFlk89Gw8vxzr1r7J5YO+ObSBP5jdC74/xpw90ERYPo0G8L2mebe9ZYijPNJvDb9SJ9C+AU2ovh6Fq7zfvh4+dk/qvtNNwr6eXv0+U3QcPuYdhz3tDS4/MLsHviL9+r6R7Vy+CD2LvetRIL8py8A+iv3lvZSHvb7GbaC+Dpw7vlCNLz5XWwE/s1nFvU3zHr7jpSu+eVhIPcsQRzywcgY//tTIvadXwr67lqS+Z9UHvo8xsz4QWL0+VcGoPT0KR74LtR6/lpDfPfvLgr6O5Ao+4zbuvhUdqT2/fSM/3EazPszuib37qf2+lGUIPKvPB79TBaO+9NvnPtEA3r25/M++ZtU9vwMJirt1Amo+yVSxPmQ7rz0CK6c9+DFWvh4Whr41zS8/Ne84vuhqO744Z5Q9rIsbPhzrEr7MzMw8JQYhPtiBsz24jba9SzdxPhsNGD5aZCU/SZ1AvvaXOb+UhwW8GXM3PhsNvL5lGRq+4Xq4vjMzk70aL9E+MXctvi5uo7tRSdk++u1jPmHDET/G3KW9io7kvNv5rr2lvUm+jSgtPjeJub6fPCQ+UPyQvpjdsz0vTNY94XqEPuf7KTyHhVq+XwfuPV+YmL5liBc/QfH/vrG/GD+fGjU/si6Kvp3v0742q+o+bOe7PSEfnD61pvm8zO7dPv8h1T4jSve+veO0PSuHFrxDi8i+CD2Xvkymir2iI6k+N/iSPS0hfz3h6Z0+B86pPU1i6L6yDJW+h4XaPaCJmL5Pr5C+Iv3+PuzApb5ns4o907wRPx4WEr5MFXy+9UrZvbge5b5H4ba+mSq4vv7UID5y+ZO+cD26PSZTNT6bxBi+SS4PPlBrtj473x2/ZKpgPaFFNjy0N7i9RgNwvrN7gj0Qxzq7ibABvVInEL7XgVs+vp8aPbBywD7jNhq9C7XWvr6fyj3BqCS8wMoZvh2neD60N1g+ETa0vp8a3705RQc9kA+6vD0KF73gnHm+kKCYPtnOEz9OQEs/j8KNPvAWgL7x0p2+vVI4P4lBAL6I9Js8nzwOPyuHFjxj7io+3ZNnvtzXMb5YObS86NnsveJYTz5Wff49HHwJPtxGU77IBys/AwksP8eY6z5Xyv4+o5KKPaFnl74Jil+9Z9WnvFN0bD5Ivzc/dLWVveCcUT3Lf1g+xY+VPtnObz6LbGe8bhLzvajGI77x9EI+QIKOvots172BlU0/UwV7PoXr0bzNO7I++8tePvvLFD/TvOM76nM1PdEAyr7Zzvc+M6KgPrbzfbts53s8cvlPvQwCEz4ukAg+YOVQvJf/1D6X/+w+NIBXvhKDwDxpb4S+FYyqPUtZ1j5n1Qe+rwMHvQ6+gD1DHEs9fT+Jvi/dtD2vlOk+SnvjvnJo0T0cfBE/oIkqP+Yd1z1E+n2+ke18PDEIqD77y049jnUBv7q4Tb71KDy9fvuevnNGxL3heoQ9jSgVPhpRMj4Urj8+1sURP6FFVj0u//E9GeKAvqTf7r1xrAu8rdifvUI+AL5VwRS/Z9WHPriNHD/Chre9N4kJv8gHwT4EVrY+lPYKP+pzJT7w9Ho+EoOwPjGZjr4o7V0+kst/vhue7r0CKyc9ZRnivDhnnL7z/RS9RgNgvsGo/D51cXO+w2TCPszuvT7arFK+GAQGPjSA1z1OQOM9l/9QPtqKJz8hjqW9oUX2PET67bx6pTQ+/BhrPkaUlr08vXq+9pctPo0GlD735GG9LGUnv47kSr4mwhA/wFsgPCegIz+dES0+H2Mgvyeg6T6Y3bc+7MC5veU/bL6rz6E+z9UWP6dXMj5z14o+uK/Dvn9IMz8Q6dO++lytPicP6728dBM6mEylvnL5675cj1g/pSxzPrn8o77tfJ+96nOZPuau5TygiQi+76cMPyh+rD3zH6K9XP5TvtMrRT2ynQ8961FwPrEu7j2cM+4+owGkvlXBKLsqGFW+qDUBv0mdhD6O5CK+6nPFvd21hLpJLmE/I0p7PQwCWz5/2Ym+SZ3APs/3C75SlqG+AppAvlYORb66uKk+G56WvioYBT4XSHg+JXV8P+oEbL6X/9S+RGnPPa3Yt74s1Ao+cmixvSZTAT/oag8/2c6XPV1tnb7/shO/okUWPiV1Ir2oxgu+Q62ZPsgHXb0juYg+HckFv76fAL+EnkW+B18wPqFnM77TTcI9GXO7PjkjWr7/IR29vcH7vh6nSL18YWg/tFkdPuYds74s1Mq9/KmxPkcDGD2bVas+lpCPPMzMPL4XJnO9/fYVPRKDQL3k8k++ppvYvngLpLz8qQG+2F/WPcRCkb7rUbi+XUvgPtCzKb+I9Iu9xtwjv/UorL5WDh2+M6IUvoy567z1uQK+dXETP6RO4D7dtRS+duC8vS2yXb46koc+xLFePnctkT3Qs7k+YhAKv58af76QoNA+orSHvU5isL65ax8/YFQmP32uRj59HRw/cvkvPjMzqz6rPh++D5wBP58a774dyT0+QIJCPdXnEr6gGge/3EZDPWsJeTuRfqO+p+jcPgIJ8j5pAI89RwOcPtuKgT5BYEU+e4PPvj5XQ7//ISE/o5LKvR9jbjzu6yg+0ZGoPtXntr6SXKa+8BZovpaymD4mUyW9yjIkPgBv4b20yBY+K4eavmQ7n72z6mM+a5p3PvH0Ij4CCd4+1CuBvmiRRb7snsy+QWBlPOpzE78tIaM+E9AkvaHWxD09Crc+lbL8PVK4Ar/iWLO+kDGHPUAT3T7KMoC+IR+Evbu4iT7pt3c+G54OPt++Br+QMRm/dQLqPpYhLj5lqoQ+Ad46PuHplT53LaW+p1dqvrra3r40gJ+++Q8BPo0GCD4eFho/1Jp2Ps07Hj+I9BM+CWhiPv+QTr4HzpE+KqmjPQ96TD8aLx8/7Z4IP2iRoT6xLr490QAePvvLlj6fq+09+DHePhsNkL0jSts+TtGBvZp3Ij+xUEO+2/k+PXzQ/748LOA+vAVCvjjWPT7b+Y4+T6+sPvd1Tj8Ab4k+k6kaPqabsD7pt8M+SL/dvXEbDT9jXcA+gy8sPXbg2D7NzJy9IR8UvVdbWT4RpUW+9Uq1vuauvb5gVAA/g8BaPn0dIj8T0Cw+LNR6PZT2GD90JA8+OpKbPY9TtLwc644+toSQPvVKlz8HPU8/c0Y0P8DKiT767RE/vHQzPnoU/j1tViE/y3/EPvwYCT/P90s/1sV9PqRwNz+Dnn8/mEwXP5T2wj7xY+Q+mZlRPgpogj7hehg/XrpJPJAPnr7HKY4+3ZNXPvypzT4D52S+TmKsvl66yTxiEC4/toTAvqCJEj9UUke+dQIMPzOiTD67J5s+6nPRPuf7vb7MzLi+4JxxPa8lRL1/2WW+BoFVvvhTj77P1Za8f2q4vhiVFD0HXzi+bjSkvnGsyzwlde6+E2ETvhZqgb73U0G/MCqFvmsrlr1TdBY/VZ/jPn/ZNb/AW7Q+YFTmPigPgT93LZE9pHApv6MBNj9XW+E9CBumvkfhUj7EsX4+DU9XP4vbCL0sQ5g+oIlQvpYhGj/EIFA+V+yfPUCCDD/tfJM+5BQFvsDKDz+XbgK/TKbCPqHWxL3uybu+TKYavgBvnT4pOvI++MLEvafoQD8juRw+BRLUPIy5Bz/DZJ4+F7d5vuELGT9YqHU+XP4fP4QNbz43ibk+/WWjviqpm76jksq9lpCPPFrT3D0Fo4K+XI+avrwFMj4KRlO/j8KlvZ88er/8h8y+XCCVvrx0sz3vp8a++n4QP/UoXLwfY0q/9GxWPLPqLT9CPhA/m1Xbvliolb7zHzg/5IM2PlkXl729UuY9GCYTPlFJVb7airW+xf6ePlpkG74CK4c7pN+iPmJ/Ob4v3cg+YcPXPrfRADyWkO89M8QhP/mgjz5Cz2Y8exQGPoanTz60N5S+0ZFMPp5e2T1v8Kk+tvNFPk+v5D7S3rA+1JpmvCk6+j7mHcs+ufwZP4GVQz4JaGo+4enpPiNKfz+fPAg/Ad6iPrByUD5dbWU95dDqPrpJzDxuEiu+s3s+v5hMuT5bQjQ/I9sFv+viAD8Xt1G6v321PqFnjz5fmOQ+WYaoPhsNWj/Esc69MXcNP23Fjj0Jip887XyPvZoIHT8PC+k+zhmBPeELM74HXxA+MQgEPz7oMb6hZ3M9vp8avTm0WD4BTYg+KcsQPyNKCz8hjqU+9gZXPiZThT46kgM+AN5KvoBIkz7pJgE+cmjpvoMvzDxfB0g/i2yDvjOiUj8DeGs9J6DZvn9qQj+DL6g+kDENP9XnMj8VHYm9KH6MO8gHkj9U4ys/zTuSPpFccD8g0vc+bqP9Pi9MBr2WIQ68sOHhPomwIT9kO4s+nzwYP2EydT6/fU8/Yn9Jvt4CrT50JPc+8fS6PfkPob4noCG+MCodPxzrAj5qvLS954xIvVmGzD4+VxE/dCS3PvfkiT6t2J+9mSr4vYC3qL4XSIA+rByavbFQEz6C4kc/YcPTPmdEab5R2kc/rItbvBBYvT7TvAs+VTCSPl66mT2Kjsg+KH4kPmUZAj5WfbI+zhkjP0ATeT4klzU/8x9SvkdytT7HmHu9K/abPlXBCD6rrag9qvHSPrByLD+AJjw/FK5/PwYShL7rURg++Q+5PkATxb5YqIE+h4VSPuLHQD48vQK+SS6/PcGobD4Zc6s+TDeJvfp+Kr08LPS9B1/EPt/grz7UCZw+1JrmvJAPhj6meRc/bjSIPpVDmz5kO8O+7C8zPg3gzb1E+s09yjJcvuOlMz7mHac6SQxCP08eVj0py7y+PCzUvKFnWz7NO44+e4M/vgpoir6WkOe+XP4zPq36FL7LEPM+HHyxPXbg/D3hC8c+cazPPseY+7zEIBA/eVjYPpT21r4aL20+yVRhPnEbVT4K10E/9Nu3vY9TlL0s1Bq7BRL0PVn1UT40EWY+KO01vsZLJ74lBo0+KO3BPmDlgL8MAhO+vjAnP3o20z4IG547fvs6PWpNFT+5a+k9Y+40P0OtjT4UP8Y95q4VPrn8hzwy5o4+qvE6P9++Dj9eut0+SL8FP4QNXz+Gyaw+1jQvP8qhrT7WxS29qDVtPrNZ4T4UHfE+QWBdPr3BLz9cjyQ/AADgPp5e1T4XSFg+yHYGPmEy4T5Xyhg/YHZPPq8l5DuCUck9gLcCP+5a2j5gVBI+RbYPPwbwlrzVeAE+fa5OPvrthz6jAUQ+2T0NP4MvBD+k3449ZmYmPySXiz54enU+W0IKP++npj4ukFA+HqcGPz5X2z2OdUU/VcGYPoXroT7tfD8+nYC2ve5aXj9d3La9375YP2TMQT9U48U/r5SVPgaBdb2O5AI/BaNyPjQRLj9EaSc/DAK3Pk7RmT7kg1I/FyYrPwskvD7qlRY/78kLP3a+Xz799j0/lUMvP9EiAz5mZlY+dJPIPjf4wjqBlVc/zohIP+aupT3njFA+mLtOP0md8D1U40c/r5T1PqFnAz+1FTs95IMuPybC0j5dS8g7MQisPELPsj5fdv8+LpA0P9zXIz8177A+Bz1FP6g1xT7vp4Y/5dCKP3NG6D5MN40+uI0yP6dXgL+vAzM/pb05PqabxLkdODE/QIIgP0dygT46kis9DpxNPzAqXz9oAN+9p+hgPquteD5MFcw+5j8QPzy9aj5a07A+DAKnvh4WDD+ZKkI/3EYDvCL9UD+7loA+DwulPih+DDwrh4I+e/IwOwKaiDzNqle+Jw+zPnS1NT/hC4e+PldzPtGRvD3YX7I+qmDkPfOO6z6Rfjc/Tx6SvrEu5j48Tic/y6ERP5HtHD3F/rI+bOdrPgTFv71dbfU+tmIPPjJVML1vX9c9v31VP3ecKj8YlWQ+hetRPmWIAz0tsp0+DAILP0mdhD4juaw9XroRP2TM7T5bsTU/tFmpPu/JKz+w4ek9hJ4tvUkMwjxRST0+2or1Poanpz3fvk69c9cYPyv2yz5p3qG9orSHvVbsVz7mrg2/TBWIPj2bib7/If09rrZqvuHpDb5JnYC+9gaHvqTfvjummxy+9+RJPvYGTz4UPy4+KhilPWbVxz2WkI894lijPuOlhz6KH2M+woYPP2q8gD6fPIw+Qq3FPnzQET/Fj82+UpapPvmguz76fps/xkutP6YK5D+30bA/TkCoP/TbeT//IUE/ZMxHP2bV4T+itB0/7MAbP0dyPT/whaM/Iv0wP3xhID86knk/7Q1uPztwkj9HA7E/PzU2PqiktT/FbeQ+J6DHPxpRKD/rUVQ/S8jDPmeznD8nMYw/f9lPP1Uwcj9kqkg/nKKkP4enmD+OdYI/vVKKPjeJsT6coik/zhlXP9qKCz8hHxA/TYTJPoVa0z51ce8+VONFva1p5j4wme4+0QAMP1rTFD9uNAo/uI3iPlyPWr6taeo+V1uhPR3JHT9UwXA+t9EmP9obVD5txUA/aW9OPyoYjD9pAC8/+lytPr3BSz8rZfE+GlGWPxIUiz8Sg6A/guKbP8Vtej9ioWY/dCTvP+f7bT9sCYM//yFxP2ezBkB0k5Q/1larP/YG9j/IdvQ/W0KGP2+Btj8oD4I/sgymPyXk5D+EnsI/l/+mPyjtvj8RNs0/WfXNP/rthD9rmuY/CKy+PzCZqT9dbYk/N4nMP2TM5j+LbI4/cmjQP2bVbz9BYK8/kVxCP78OkD/6XNQ/w2SRP1N0fD+CUcE/6EigP3A9Wj9p3oM/4emQP8RCgj9XW2c/N4nZP5F+Xz+pE64/TfOXPzMzmD8ofqc/A+eSP8NCVz/eAhk+1AlsP05iQD8MAuM+KjqLP/ypkj9N8/8/nl5NP/OOpD9EaWs/CBuNPynLCj+ynVM/PCwQP1pk4z5XyqQ/AU1SPzwsAD97FIU/io58P49TbD+SXJE/LNSKP2HD1z9c/nk/LZBwPycxzj/4wrQ/ObTEPwfOqz+dgKw/Qs/aPjhnlj91Aq4/f2qOP2Q7oj83+Oo/ksvXP/vLtj8g0rE/7Q3mP7wF0D/aG+E/YGUBQKZ5xz+tafM/hVqwPzXN3j8RpdY/QIK9P61pzj8xd8k/C7X2P1ux2T8yxNU/ROkZQImw2T9UUo8/hVr3PyuHC0BpAL0/lPaUP/+Qzz8Mk8M/hqfdP03zmT8cWpQ/fozMP5du0D8FEtc/m+aFP2J/4D8HzrE/NICtP+pznj8T4QRA/5C1P/32oz/c18w//KnPP1mG3j9DHMU/MlWiP7Eu7D8wmd8/M7MBQAmK0D/mHa8/qz7vP1bs3j+Ensg/v33CPyxUCUDzjgJAppsYQD81FEDjFBVAdmALQOzA8z8wuy5AsdAeQNSJD0De8SVAXdzsPyo6HkC9QQFAN3gcQJI6CECh52VA308AQJyiL0Ac/ERAvp9GQFb9QUABXjZAdmAeQOHpKECz2UBA6GogQHbgP0BLN1hABgE1QAIaUUAD52dAeWkoQDAqWkBGpS5A5VBKQNY0RUDP5jlAQKRRQLE/SkARNkxAGIRaQPjCcEDSb1lADeBHQDA7X0AmQnJAXqkoQBS/V0DDZEdAhrhjQBlRRkCEfGNAMDtSQKpgXUCww4BAVd+KQPRbS0DzH1VAXxh+QOeMcEDr0ZRAgtF5QCxUikCEnotAmF13QEWYhUCQoIVAKzabQKdXe0C6SY9AidKDQKgkoUBNRJJABWOxQJ2AkEBXbLZAsLKeQLjNrUDlYaZAO9+hQBIUokCOta1A2hu4QKU9uEBTxb9AGWK2QNLvx0DOCMdAFG7WQG5Sw0AP+tdAZ/PZQJwz2UDG3OhAXe3eQLWm5EDXI+lAfnviQLpa6kAe1vhAI7n2QO94+0CRjQJBSuoAQfamBUGACAhBJJcRQZNpB0EILBFBCZkZQeweF0EzEx5B5OMcQQLrIUEKpilBVf8eQTNEJkG2RDZBm2Y3QZwCP0G/rjxB69FEQYxKRkG1dVFBJVVUQQIrYkG0l2dB0+1iQYLibUE4NnpBuYyAQfIQhUFFxodB/PiIQWCWjUFFdppBaa6bQc1cpEEPaq5BIZ66QXnnwUFh4s9B033VQW+g4EFUc+BBvAXrQdhP+0HoyPVB2S34Qf12AEIBlAdCW+IKQt7pEUKP8xtCJ58pQog0MUIprDtCil9DQiXmTULxilRCc35bQq0IaUIAL3dCXDqEQr37jUJZf5hCPJ6mQu3Js0I7X8VCjqXYQjG47kIDTwRDNeUSQ1g/JUPcozpDCSFUQ14Bc0M2k4xDzbylQ17ax0NmVvtD00YqRMNtgESGFqxEq3iYRI+Th0QTeZpExM3KRA7010Ta7LNE3I2vRCJnyUScZ/lEgLgeRW+fRkVyEWhFxXFeRd7iLUX7dxJFWyQMRQkg0kQabYBE/2YuRPgjAkTyqM1DN6WoQw3njUOBzXND1oRUQ19rOkOLpSZD1roVQ/F8CENUeQBDcgHyQlB07ULUGttCf6jXQhMtz0InoMFCJXS9QoBYrUL6QadCGRqjQiv3nUJePqBCLn6kQn3lqEK38adChPGtQkQtuEKTSLpCvdu9Qol4y0K0M+JCP936QtT8CkM4TRxDNyQvQ4pZSkOWemRDt9eEQ2FpmkPoKrtD4fbwQ2ccK0Q9jJNETnTbRFwL2kQ5H7NEro7HROLWE0UikSdFnIoDRVlOrkSiia9EGVnWRLdVx0RRU7ZEMXDoRCl7CUWQJ9BEN6aIRGmKhkTeZo5EwIc4RDccxEPpp4ND0oZSQ3lLQ0NXcERDYWFNQ7y1cEMYeZpDI7XoQ5Y0SkTgZHNEdaIyRFLpNkQi2YNE+I2FRA4IJURAqO5DSdAPRJyC7kN/2lxD6pIAQzXyvkLB5JJCs5t5QptkZELy6FFCXZtMQm+xSEIvfCRC2nQgQovsLkIzhAVCN3nuQSAA5kG//OVBmZn+QW7CEULueuFBHHrKQUkOv0FCX7FBW3GTQVVPgEHxw3FBVRBfQVqEbEGF63hBpkuIQSw0hkHnbHBBYgFqQUs3bUHImIBBj7FuQUeBYUFW7GJBmshoQSlLSEEJOTZBEDg0QTxuI0Fcvg5BGq8NQe7rBEHNOwNBzJ32QNyG00DLf9ZACJvdQHmY5EAXiO1Aodb0QFPF2kBRWtdAm8TEQHkH20BwjspA1jTgQPGSAEECawNBYgEKQYOA10CWEOxAk1jbQCCBzEChBbhAsb+QQH0ujUA0AKNAKzaRQImSnUCnl4ZAKliTQJYhiECdEZdAOOeaQE+eiUAeVpdAf4iyQMK1xkDvJ91AgiK+QKv+vkDFfulADBOuQHctsEAI/aZA5ZCwQJp34kAI29xAp6jXQN6g5ECCYtxACUrkQHi63UCjkuxAiAMKQanEBEHE4gdBfDALQTfaE0GxfyBBdSIUQWV5D0FoghFBDzwNQa8FEUGsqxZBCnciQWnAKUHGLSZBGcI7QaBYSEGxTllBn4tvQcUfg0GNp5RB4nihQaKTu0F519VB2LDtQXfdB0Lxqx5ClwY1Qo+iUkKie3lCqayTQt+Ys0JuHt1CHPAMQ4KfO0PJcYBDL/CuQ+pV2ENnSQRENQE0RJ0QWkRuvjxExhsyRF7KTES80DdET//3Q4QJukMw7ZdDcQxdQ0v0EUN/KcNCku6LQu/vUkJH2SRCxoQIQgFM4EFk68NBFoqnQW32jUHmPoFB4mdkQa7nVEEWuTxBM4ItQZcfI0Gt6Q9BZoYPQQmKAkHJtARBHicAQX9KAEEYBPtAOSP1QCxD/UBmlw1BeScsQfXKkUEzotpBwVlyQRg1JUFApBRBJTUIQSegA0FEiQBBGmACQW00TEEgIqlBsV87QeiqukCqcZBAoPh9QPKwcEC7J41AkX5uQPwHbEC4nmVASL9lQBPQaEBaZG1AjPmBQJqIiEBnhPlAsu2oQZPpZEFM5rNAAMCbQHJolUDkcjBBcVuhQYEEIEGfPE1A0t4eQNcjBkD2Bvs/Gi/tP/Uoxj+9474/I8oMQGS7DUCpgr8/ZLsHQHvy2D9Di7s/XW33P2ne9D+x0BdAOiMVQKW9CECtafc/H2MFQM73+z/qc20/4xTzP4C3lD8LtZQ/MuZsP+oEyj9B8co/9Ur3P2WI8D+NBus/yWUYQBGlCEAnsTNArrZPQKIjUECUByVAbqMXQBfIJEDjtiBAe/JBQG1WA0Bbsfo/glElP2pNnj9c/qw/UpalP2bVdT8hH1I/EhSWP8KGgj+lvbE/cmiePwTFET/Nql8/YTKVP/wYwj+Uh5k+t0AUP7NZST8Qx14/a5o9PxsNFj/S3oc/Xwc4P7G/wD6xvwA/jQZQPxKDaj9kzG0/RpSOPlUwGj4nMQA/TKYcPybCJr05tEI/WDlsPt4CQb4W2YM/7C8jPpLLmz7arBo9EhTfvWdEIT4DCUI+LpAAPUaU9j0kKIk/xCCFP5f/vD/tfNc/cmj4P6ROA0Ch1jFARhQiQPvLpD8gQfo/1jQGQK+UGT/RIqM/xm0UP3STMD9XygQ/gZWrvno2Kz+9Uk4+oUU6PxgEWj/mrkM/O3D+PiQofr3YgYY/WKiEP53vXT/3dYg/j1PKP/s63T+1FcQ/DpzVP9/gmj+oxqU/j8L7P9EivT+ASJA/6GqVP9QrjD+giaw/ZKqqPyxlhj/qBKU/9UrKPxPQjj9mZoU/9peTP/gxxT8mwiQ/k6mnP3STcj/BqNg+vHQTugbwMj8071A/yJgjPuHpez94egE/pb2JP2BUYD93nCI+ns2KP5f/Cj8J+QA+W0KuPb6fCD8mwkQ/hjh2Pi2y8T4ofty9YqGKPhGlEz/7y949UpYhPfmgt71YOUw+aW8Qv7ByBD9g5YA+3nEYP/JBXT8cWqQ/Fft1PwN4iT+rPsY/76fNP42XhD/jNh4/p+hIP4Amcj/Qs5g/6Ei4P/MfvD88vQVAyVTBPxDH5D946es/Iv3jPzQRDECz6og/aADhP/CWBkBj3QtAsp32P+wvtT9zRtU/F7fFP2uawT8Uruc/v331PySoAEBtVhJA7MAWQKmCCUCDwCtA8PTsP8llEECGOPw/IY7dP+XQBUBqTf0/mZnSP07RJEBDnARAKG0cQIVa8j/BORpAWtPIP+Ol8z9fdu8/PzXtP7lrCkCmeQlAQ4sXQJmZIEAelj9ACL0dQEFgZECIUmRAY26NQClcd0C/7JVAi1uHQPiTikCHhYFAE7KJQAU0hEDFD3xAbHh0QJp3UkBxG1hACQqFQOHpYkCC0WxAoiM+QGfEYUBXW3hAEgNYQMZcPEDXI0JAKO1rQB24QUCDr0tAPvk0QNcSREDtjT1AaJFVQGHDfEAwO2FAa4l5QHq2aUAn8YBAJJdxQEMLZ0B0E3NA7lp4QPdkikAr9pVAu6dlQCwUi0CHp41AuO+PQD1KqEDKsphARpSRQGJhqkDJlLVA0ZGuQAKrrEADp8hAH+O5QGhiykADp8dAvz3bQJ4e3kBC7eRAf0jdQIhUAEGf2vFAmfsEQfLwB0GxnwZBmMwWQZTlFkHmPS1B12MmQag1PEH4Qj9BLHRHQVVQWUHa7FhB7F54QRmygEFAtItBLq+VQf2lr0EsFNNBsoz9QQypCUJbkQZCKF0NQnijFUKwcQtC6TYBQj0q/0FcgARCbuMLQqjVFkKUryRCbMg1QjegSUJ71FxCFHd3QuY6ikKQnZpC8siuQhPUxkJj1eFCWI8BQ18PFUPzgy1DE5dJQ4MgbUOeqIxDDz6oQ46RzUNfWv9DclUjRFYQWET6s5dEeqTnRGRKNUVPVDxFptAfRQEJK0WpRTJFy+/aRH5/dkTYURlEwkLQQ6TulkOdsGVDHBk1Q8ocEkPB/fJCM6bLQlnjrkKGhJZCOZyDQvN3aEJb0VBCk1k5QuESJ0IrnxdC9GwLQuSKAULgze5BILHdQQvE0UFNZMlBz/fBQRR/u0Hy8LRBvRO7QWFCzEFu8udBHZf0QYOw3EH0zNhBPfrjQXD/t0FsR4pBwsZsQQNHUEF0M0RBTEY1QTu/L0G6mDBBSR0kQSAQJUEJiiBBHlYkQeG6MkHF/lBB0aCSQeMVjEH2Jl1BRtRhQSQojUHqxEFBo1IKQabb0UAQqdFAHUm3QKGFwECNF65ADLGeQOtirEDTvJhARCmpQM07nkDdU4lA4K2KQJxzmEApnIRAV8qQQCitlkCaN6hAQbGjQCvHx0Dc1+1Ak6nbQPEjDEHrUSVBMXdvQabZWUEVPTRBzyZLQXfNTkEkaAlBXmnSQHJKrEBJ7o9A3XWQQBR/jUBGJWBABSNJQGmAgEAldXxAMDtyQPd1NkDi2HpAA2eJQOviY0CteiRA3MYfQF46G0AGgdI/SZ3IP0+eEEC+Duc/bIkEQKTfFkBxinw/7Q3KP/1lyj+rrao/NxrLP11LuD8AAO0/eAuuP4/Cnj/oapM/1XhZPzlFpT+1FSk/WKibP+Hpqj841sg/5PLRP/hTrT+q8Xo/ak2uP6OS0j+I9Kw/uWuiP42Xpj8vTLc/5j+rPyv2QT9Vn8Y/z9WHPxBYAT6MSqQ/jEpWP49TbD57g44/LSGSP2/wlD/EsZw/qaSFP94CoD/DZHo/jEpUPwfOST9qTVc/nl4bPyoYKz/oSBA/NIDrPuXQYD/baCQ/Dr68PvfkzD/BqCw/6SbNPuEL07w6kgk/L0w2P+wvlz8YJo8+SQyuPrFQYz6kTqQ+AiuzPgBvgbpQ/Eo/yxDbPjF3IT8bDQI/nYCiPl1LaL007+g+bqP9PvW5Qj8G8Ag/NIBTP99PYT8N4NE+LSGdP53vDz5Iv0k/yjLEPMcpvj68BRo/hVrjPcPTKz3EIFC97zgJP8/Vnj4dOLc+CyQ2PzcaVD/mHeM+FyZVPztw0j7WVog+5dBCvXh6DT7LECc+vjARP0hQuD5HAx4/hxaSP3QkLT8Sg/A+YHYfPno2hz4B3pY+tvPpPrQ3lD6t+kQ+Dr5YPupzPT5bQpI+utriPsgHBT5bQk6+wTkjvGDl7L4Z4ng+HckFPVD8Bj/7OvQ+6pWOvo2XXj546fq+pHCdvoVai74CCfq+GsAfv+F6HL6MueO+UGsyviSXKb9++xo9AAD0vmWIn74KaIo+6+KuPnUCAr5RSWW+C7V2PtY0w77D09s9SgyCvd7gRT8nDzu+0m+PPmWIIT8xd529YqFWPDvfXz6lm/Q+yxCzPuhqMz+bVTc/YcPjPthfwj7ImDs7NV5SP11t3b71uVo/liGSP2TMPT+jkrQ/guJNP4mwgj9E+gE/e4OjPy2ymz8T0BA/l/+APtV48T4vTOI+dy3JPk1iaD5SuDo/5WGhPl1tfT5K6hI/mEw1vZOHbT64HqU9GXO7Po7kQj4ZUVq9zcwuP4Li+77xYxw+6NncPfyHTL7rUYw+EoMgPxSuFz4gQYW+4AvrPlbsf74Rpf28JJdXPnlYQD4Zc+8+WtMIP4XreT4kKK49x7qoPdnOlz42PH2+HcmdPs07jjypgsG9r5QVPhE2qD6I0la+DU+Dvk+vAL9uEsM9QfGzPiUGnT5JLh++54zIvVsguT6HhZY+UrgEv+hqIz49m12+jEpKvZVDOz5oIsA+pN+yPtxG8z7LEIE/54wcP5mZsT4Mk80+LEMcv3JoJT8rh06+bVaxPjargj5gVAI/YOVQvrfRWD6Pwi0/Tx4ePwskwD7swAE+yqE1PoJR1T6si6++1XjxPueMiD0wKkm9Ftkov/p+mr0ofjg/bjQAv4v91T1Qa/o9w9O7vdEAfj01zfu8t0DKvpmZyb1aZJc+fT+tvlyPwr1/2TW+/fZlvlFJnb230bQ+cazTvtjwHL5FR86+a5q3vJF+u77YgRW//KmdvtejCr+jAfw9s+qzvr/srr6DwCy/PQpFv+LHGLzjpRW/sOGQvzhnur8yVeS+309VvpF+Vb8dOHW/yxA5v799J7+EnkW+oBqTvyJshL7YX5K/odZYv5F+jL/iWAu/hjiuvh6nAr8B3ho+Qq3hPnvyqj95WAA/5h0HP7KdQz+I0nY/iGMlPjjWHT5dS/w+PL2ZP3QkRz/OiK4+pE7wPWUZfD82PAU+JChevRNhIz7OiFo+tvPNvZLLoz4AAAQ/w0I1Pg4tZr/BOYk/Dr6gPpmZzb6JsJU+SS4bPxKDyL5xGx0/fNA1Pxe3nT5rKwY+HoVrvfP9lD3UCQg/xtwfP+U/ND5Cz5Y9ZDvvPcGofL4mwj6+eHqpvqZ5+z7Zzje9NxrAO8zu5T7AWwA+sOFjP+SDID+w4RU/d5zaPgbwYD/M7kk+4XrcPi6QtL44ZxA/c0Y8Ps73dT/jpRu+owFUvvwYk71Cz44+uyfXPih+Qj/k8pA/wagMvnZP3j1oAG89mnecPFpkcz+Vsvw9nxpXPjcahD4KRo0+wFs4P8oyqD7oagE/bOdzPrKdoz6pghM/tMjWPm/wJT1Vn7O+i2yPPpmZ5T799gm/q88lPy9Mbj55xyM/cM4IPlz+qz5eSwQ/2PBcvr6fGjxfmIg+MXczP0OtgT5/apg+CyS4PtSahr03+Nq+G55+PWSq0L1Hcnk8Tx5mPnxhXD+C4nc+uB51Pt/gIz4DeMs+iPQvP7wFFD80EXa9ufwfPiO5/Dv3U2s/EFhJPzarLr6X/9A8tDegvgsknD4gsP4+XrpLP+18PzysiwM/OGfkPq1pyj59P1U93Ne1PvOOKz6Kjrw+4zbqPYeFtj4OLbI99blSPkwV3L2kcD08gEgHP9MrfT4zxBk+NICXPZAP2j5W7He+fT/VPYtsLz7NqgM/dXGjPi0hJ76OdYG9A+cMPHjp1r1Iv3086gTEvS6QkD43+Pa+BMVHP/hTE7/heqg+8rAOP53v0z5E+vm+ZvdsPlioDb4NTw0/HHwJvrsnzzxAggq+cmghvmnecT6F61E+FmohP7BytL4IG949JlPNvhBY+b3zH5I9DU/HPrgeKT/QRIA+oPjxvBiVBD75oBk/iGMdPZVDb78MAqc+GJXkPqOS6r2Gp8e9v+wePqfogL4McYQ+arxUPXnHiT1MFS4/6SbxPlfKYj50JA++Qxxjvqut6L76fq6+dXGDvo8x1772KJS+hxbpvhx8Ib1mZm6+o5KmPmNdKj/k8i8+ufwJP1mGnL6giSC+RpSqvl4pCz6cM5I+WYb4Pt2Ti77C9RA+caxrvoSevT2YTFW9sS4uPsoysD6R7Zw+cD0OP26jkb6ZKqC+9UqJPRovNT4G8CY+f9kRPzF3rTyIYx0/ecctvwu1QD91Agq+DpzjPv8hRb7/kPY+dQKKvcNC8T6At2C+w9NrveXQnj4i/bI+GXOXPt++Zj42PAM/awl5vRPQCr98YZK99pfFvgKaQD/ctUa/aJFNPuM2Gj78hzQ+LSHPPdjwPL7BF26+Vn1WPh9jjr38GBm/rkdJPh3JpT14eg2/MzObvmBUTD8mwmQ/FtmyPpYhtj5iEKi9eViMPlZ9Tj3qBJS9OpIrveVhyT4IG9o+OGeoPsiYi70xCPi+RUfSvqs+h77NO449CBsGvv6yuzwv3SI/8/30PkTY4D4dycE+MLtXPkKt6b3WNDe+AU0Mv+yevL4GgSU+O9/PPdLeKD/GbbQ9f0jjvvp+CD/uWpK9847jPn2ulj524BI/YFSSvDlFV773dQC+b/ANP4hjgz9fmIw8utqKvQN4Wz90tfk+BTSlvrN7Oj76XG2+ZMzNvct/qD5wXwO/8/0MPuXQcr6J0h69B18QvvMfUrz/kE4+SuqAPqD4hT5JndQ+tvNdvcBbmL7ecQq+yVQ5vm4SI76nVzI+eAv0PjCZ6j2BBF0+EaUVPqJFmr6kcK09rwPLPlHa+72BlbO9orQ3vNnOw75NhL29E2HDPNNNkj1TdNQ9qs/tPuAtsD3EIGK/1ef6veMUfb0zM7c+tvMVvqUsk703GgQ/MCoJvTEI5L5hw1O9JsKKPkVHuj7022++JQYpPu5atj7ZPQW/ppsEvgskgD4mwma9o5KOPtBEyL1ZF8O+UidgPXKKTr2mCtK+XW3FO7FQq77VVuy99NsJv1mG+Lys+tw8Qj5IvTOiZL6Rfnu7v+yOvSbCBr4PejY9OgHxvm+ByD47cM67/WWrvuLHAD9JDDK+LEPcvDF3Bb7r4oK+oInsvtiBQ74ofha/YcNPP/YGm74B3oI9SZ0AvA8LFb0EVo49UPy8Plz+I72Nlza+yHaWvkkMor3xY0i/1xJivsiY2z7XgfO+8rDQvHS1Q78RpT087MAJvtMr5b6QDzi/E9C8vqyL8z7uWoK9DHGsPdnO972giQA+EFgRvoXr1b5bILG9AAAAvbbz7b05I9o+o5I6viV1cr5liLe+pSzTPpaQfz4YBGA/qMZTPpduur5kO0e+DHE8Pr1S1j3YX2Y+r5QBP2uaBz6Yu1Y+8/3Avs9mHT6I0t45/fYdPsL10L62YrO+AU2APrfRED65/Mc+UpbpvmQ77z7o2ag+ejbfvq8lBL8+eZg8E2ENv3uDKb8IrIy+vcHXPY/C9bp8YWY/d5xiPVuxdz4ExSc+NjzVPmJ/ET5K6og+376evfhTk734wuQ9NBF2vp8aGz+rrdy++8u6PuauFz/ecYq8TYTdvZLLTz7qc7U9gEivPTPEAb6L24g+XUtAPlK4Jr5if/E+yAcVPmWIozzeAjk+HclNP3DOoD6utvI+uydTP7gepT2w4b2+8BaEPrTItj1LN2k9mZmZu+viDj9YOcA+gCZqPmTMib7c11k+pSwrPqD4QT6JQag+6Nm8PU+vHD/dJEa+Vg4VvqmCpT6g+Ek+ysMCvhX7a72AJrI+Tx6GPdVW0L4g0ie+N4khvSBBMT4LtYK+jnUjv8BbgL0dySW+KqmDvn/ZlT7mrhU+yVRBvdEABr6d7xE/0ytVvkYlEb8MAms9+8sUv3DOUD5EaX++E2HzPe0NCr8Fo74+ETaCv7mNBjxXykI/cmgvv2q8pD3oaiu+Gw2YPpvmxb5Qa3o9JsIWvqOSWj3PZtU8hVojv8cpnr4dyfm+845jPh4WGj87TkG+c9dSPbsnH79s5xM/rWlOPu7raL5+jIG+o5I6PMuhDb5pb6C96GozvrUVv77EIBi+cRs1PoQNo76mCiY9K/aXPJyiE753LfE9XrpRP4vb+D7EsY4+yqG1vmpNc7wLJLi+kA86vqFnjz6KHwu/p+jIvPrtS779Zae+qDWtvZ0RlT3RALK+cF8nPsEXJr62Yh89Gi8rPy6QWL4gsCY/1xKCPqUsI79DHGu71AkOv0+vvL4BTYQ74lgXPYqOmD7P1bo+2IE7PltCbr5lGd6+3nGKPRsNKD5z17I9rkcpvp88DL1SuKI+22joPoxKoj5fmMQ+sOENPzY8Fb/aG0S+utoaPsoyLD580LO7X5jMPA8LUb91k4y+ZMxdvrgefb7njKi9gy8Iv8e62D0dOKu+NICzvsbcmT5lGao+AiuHvne+p74kKB4+CmiCvd2TR75seCK+bTTgvmne8b0Cmhg//BhTvc6IQj4aL4W+guLLPi2yRT6mCva95/upPZMY1L33U2M8w2TaPqK0F708LIA+VcGoOldbeb56pUw9p1fKvTPEFT/G3PW8DAJjvkp7k70PC9m+PL0WvxWMCj0KRh0+5j+sPi0hFb/o2ZQ+0SLbvvJBsz6hZ3u+AisPPrDhpT7baBY/BTTxPi9M1r7sLzu9FfsbPjJVcD4ukMA+wobnPawc3r5HAwg++n7CPpSHuT5nRBE+wvWUvkRpX767uAm/VFItP1Wf6z48LIA+nzzUPuhIAL8zM48+W0KSvgn5oDxwPco9Bz17vaFn7z6vJQQ+t0C6Pl3crr4wKr2+5WHVvqUswz5gVJI8QxxzvlpkVz+Wstw9ZvfUPQRWTr7whR2/bTTEPjhnPD4nD5u+BTSJvmJ/uT1wzmA+qDV9Pl8HBj799nU9y6EHvw6ct76ad+y9lGWQviGO9bzGS/O+kKD4Pb993T20N1g97Q1GPovbuD2/Djw9S8gfvijtob5PHki/pE4QPrG/bL2t2H++PujZPPjC5Ly2YtM+MuYuvO+nRr68dEO+CYoHvrn8Rz0v3YQ916OAPjOiSL+EfFg+m+YlPjOigD4MAks9DwuVPZvmFT7h6b0+KTqyPW/wFT42PBm/pE6wviDSX76PwhU+vVIev8/V+j4G8JK+s3savmJ/eb6ad9y8PQqTvkMcazzdtaS9bTTwPQN4u76d7y8+ZtXXPkKtKb0OvvC9AwkivjhnlL3UmmY92qxavbByBj/S3ki+b/AFvpf/AL7qlY6+L0xGva36EL/mHQs/oda4PlKWJz9Hchm9jZe6vsiYyz5JLm8+sp3LvqpgxL2rPpe8nDOOvjm07L4+ebg+4AvnPscpGr+AJgq+aJHtu/AWxL6fGr89RPq9vjhnIL82PKG+pnl3vp5eCT1/aiw+Sns7PhQ/Rj3ctTy+zvfnvlD8qL2mCmY9RUfyvvRsIj+ad9w9PQo3vn0/lb7BqIw+Jw+vvmSqYL7aGwC/qs9VvEvIBb924Jy8ZRkCPZ88JL7Nqj8+Agl6vsQgsLviWLc+/5BWPp88bD1SlhW/BaNivkCCqj4sZa0+BMWPvf+ym72HhZK+1sV1vs4ZUT6ZKsg9mZnJvdEAND+V1Mm9jZcGPki/Xb74MSa9zcwMPgrX574T0ES8Z7MUv3A9Sr75oEc9Ne/IPUmdID4awJs9qz7LvrpJDL+I9CO+mEylvpp3lL5YOfQ8TYS1PpHtdL4tskW+FB15PkI+gL5/2S0+0m+jvmIQoL4tIaO+7J6gPqwc2rzqleI+V+y/PbTIhr1kqiC+Nqvyvt5x2j3+Q+Y+WKjRvuoEwL6rrYA+MXeBvthflr69wZe9NIAPv7DhqT5PrxQ9rBw6P2ezQj7yQZu+lrJEvrEuPj4+6AW/PCz0PZ3vP75Mpq6+76fOvjlFjz7JVGG+PZudvvdTQ73rUQY/d74Lv0kuUz9LyFW/tRV7PT7olT5bsfu+gQRDP8zuBb+Kjky+Vn0GPhIUP72utgK+OpIrvu18l75E+j2+nzycPX6MRb9OQDM9MCrNvhKDwL3VVry+2F9OPuYdJ73baIA8cayrPvvL9j4zouC+PL1yPs4ZMb7M7um+2PCwvg6cUz08LCi/B86ZPZm7ljmyDBE+7zgPv0kua78YBK8/waj0Pch2Rr4AAKi+jnUhvtO8Yz5Zhog9/rK7vc4ZjT7OiDK+xCBQvVkXt70Cmgg9m8QEvzojijx5xyk9pE7wPtv5rr2Odbm+2PDEPUtZhjrxY4y8KToqvq1p3jz+1Fg9/WV3vLFQuz7M7gu/KH48v6620r2EDQ8+ZRkqPlMFo750tRu/liEmvtqKJb4HX5i+Qq3JPQbw9j0Rpb07Lm7HvrN7cjpxrKu+1jQPPeCcob473wE/io5Cv78OoL7ImKu+Q60JPgU0wT0nD9s9Aivzvo51wb1ZF+c+UUn9vW+BBL1fB26+DeANPQfOtb7ix4i94ljDvjwszD50tUU/YHYXPqNwbT6QD+6+TkAzPyNKm72xLqa+9UqdPnPXwj5nRFO/v33dPNMrRb1wPaa+nzyIvrEu/r4NT686U3SovsGouD7fvgQ/FR0hPqutIL662qa+Bz2vPvP9PD7l0CI9JzG8PpRl6L2vlNW+lIeFvdQJCD7Huvy+EoOAvOF6RD42PM09V1uRvYy5Yz7tfMM+308FPgc91z7TvGM+UrjevuLHqL1txdI++DFWvhX7D79gVGK+4xShPldb9b6kTmi+KcvQPTVenj68BbK+pb15v2SqoDxliGO92IGfvkkunz1zRpQ94zZavguT+T1LyOs+YhBOv2Puer3RAB497uuAPlfKwr2I9LO+1Am8vlz+Uz5rmms//yE9vgdfzL71uRC/sOHFvtjwwL4AbwE+rfqAPiGOwT6bxGC+H2MOPZI6lb6jAZA+mbsWOolBEL7Chvu+RiWFvZVDNb+WkNM+g8C6Pbzj1L4zxJG9vVJOvycPu72opKq+rkdhvjSAnz4CCfo9S8gBv2dEIb4AAAA85/sZPmWISz7uWoq+4Jy1vv+Qbj4dOGe878kFvy/d7D5nszK+ksvPvkTYcLwg0he+HHyxvots9z4Cmqi9nKLHvlwgCT980J8+7XzTPkW2x75OYgC+KH50PvHSkb7zHzI+VTA6vqmCzb55xzG+pE5APh/0hL4xCMw+jLk3v0KtST0HX5i6kA9qPmez6jzfT52+5T9cvg3gBT7OiGq+JJeTPpLLk77l0GI+m8S8Pu2eiL5kzH2+PCwKP377jr6ze/K6V+yrvlTjwb5Ftg0/oBoHPst/eD5VMBq+PujJPfaXZT4ZUe4+nl7JPc/VJr5seGK+qYIpvjtwRr6Gp0e/YhBgPvp+gr5Qjcc9+u0Nv9hfbj6sHPI+wTnjvEi/3b3rUVi+dk/2vngL1L1dbY0+SntDPV8HLj2QoMg+taY5PoBIB74TYUM8Xin7vRue0j6iIxG+6nPBvj2bCb8hHwS/FD8ePm40iD473xe+NBFGvmBUKr48LNQ9liEcv2lvFj8YBMq+7Q0GP5LLV75EafO+9UoRvjlF+z50JIe+vcFvvjeJwT1O0RE7IR8kv0I+jD7wFqS+C5PtvslU5T7TTbK+f9mNPq1pFj5zRsw+7MDpvTf4Fr8XJsO9/kMSvnNGrD7kgw6+OUWfvvVKmTxQa+K+oiMZvxSuBz7uyWM+LGWlPhGlTb6bVR+8+DEIv6W9Ub7EsRK/PE6FPgWj/r60yDC/AivHvum3T75liIs+JeQDPcGojD59HSq/3NcBPYnSND8+eZw+W7Ejv58aa78RpaG+RUeCvSuHFL841sW7HoUjPioYmT6VQ4c+Vg5NvkaUgr5hMrk+n6t9vty1RD3tfAG/0LORvhueFj5aZPs8UdpbvVKWOb4ehbM+XrqBPk+vpD01zfs9CKycvRX7v74YBFY8Nxq4vqrxej4hH3K/bVbJPqfoqL3xY8g+EFi5veVhA7/pJjG9P8ZEvqfo6L4OvqC95q4lPjAqEb6fq607mEz1vbIMsb7mP6y+cD0CviXkw77OGZG9C7UmvIY4fj4xCAS+5WGBvY/Cdb0j27k8rWniPsGoJLuxUKu9HTh/vlN0bD5c/vM94C2QO3DOqL5y+Tc+7zgFPhlRWr9qTaM9S8gHvFz+z769Ul6+PnnQPiSXf74BTXy+aQApv6W9Bz9jXQA/GARWvCxDkD53LTG+aW/cPuLHCr8aL2U+xkvzvm+BpD0DeMs9uB4FvrIM4T22Yr88kA9SPnZPrj2/ff09ILBivsEXHr6xUIM+toQkPkOLlL735KG9AG+BOjVeQj6LbLe+u7iNvauttL7LEE++WtNEvupzLT6conu+ZDvfPSjtNT54C4C+hjjWO+M2dj/uWhQ/ZveMvpwzMr5yaEm+nl4pvkVHvj7dJNI+BMWnvqCJgD180PO8guLHu2Gh/r5YqJG+iUG4PqyL277HuuC+tDeYPc4ZGT7WNG86e/KYviqpk73baOC9qz7HPfmgh72Muf++s3uiPty17L6ezZq9orQXPlfsN79iEPC+ke0cvX6MKT+XbrI9TKZqPXvycL5B8QG/Gi+NPZI6Wb7RIiO+utr+vmgiPD6uRym+uri1PlKWQb5lGWa/Uifgvl1LOL72Bo++76eWPfrtmz6mefc9YcMLvjm0pL4VjMo9qRNYPvAWIL6wcoS+M6KEvSqp/z78GB2/sp3Pvs07or5JLkc+HckhP1fsv752vt+8gLdAv0Rpn72Hp5c8MlUQvdJvNb9XylK9Hhaavj7oib2iRaq+rwOnvdejkD6JQeA+s+pLvttorD799k0+SZ2Uvm+BLL4ehas9XrpRvrFQAT980EM/WtO8PCLbYb5Ftg+/jLnTvht8YbzD00O+YTKtPst/iLyyDHm+NBGiPkwVYL8Urqc9qs/xvh3J5T3MXZc+7Xx3voMvsL5IUEw+308lPg96Fr7IB32+WfXZvZaQkz6ezZK+YqHWvOJYh77mrum+4zamPno2q7tH4Xq8Qq15vsDKqb5a07y+oiOhPnQklz13nOI8l/8gPl3cPj4D54w70006vt2TCb9UUr++Qs9OvicxkD6ze3I9aABvPs4ZCT5HA0g+EhTfvjSAtzwawK++g8BSv6kTAL5/2X29dCSXO+VhITuY3VO9Qj64PTlFt71fmJw9KhjVvY51iT7J5T++m+Y1vmpN472pE4y+3uDDvptVz74u/5G99bmSvjCZUj6t2A8+dLU9vsxdS7yoxl2/sS7ePYBIj70pywg+gCbWviZTJb6TqVI+Bz1Lvio6Gj6rPoc+QxxDvlCNPz63QLa+INKDvq36RD6AJsY+KA8LPpYhmr5ApJ+8jnUJv8X+hr5FR5I9tvPhPuJYlzzRkSI//5DOvssQLz67uIG/0LMpvrG/vD3baMA8qDWRvtjwJr82q/a+dQKaPo/Cnb77y54+S1lmveye1D7Y8Oi+RPpRv2gixL5wzui+XW3VvUhQ/D1a0ww+GlEivg1Pq74KaAq+0QBmPm3FVj76XG29P8Z6v+HpTz+hZys+UGtivv1li75bIKW+5h33PccpBL/zH6q+KqmfPov9tT61prG+uklIP1CNs74noIm5MXetPCZTDb+ZKpi9nKKnPiDS+76KH6e+xY9BvlYO3b5DrQk98WPAPuYdD7630Vq/G54SPzf4Kr5eugk+ZDvfux9jjj3G3K2+Jw8TPrwFyr5R2su+ukmovkYlsb7mruW891PzPWgijL72BqM+QfHjveHpPT4Xt9E6FtnmPjF3lT5XW7U+M8ShvSqpg71bIBu/WtMMvlMFQz3gLYA+6GqLvYenBb8i28k9PughPpyiQ71GlBS/9pdNvv32iT7Lf0C+oIkQPrn8Jz5JLo+9hskoP6jGc77ptye+CmiWvrQ3gD4bnqK+zapHPq+Udb6iRR6+ldSBvv1ldb9v8KW9S1luPgu1tr1d3Da+hVo7viL9ij7u65C9DeAlvoPAar0W2c48Iv2uvn9IX74dOJe9u5ZwPaD47b6At8i+yjJMvuXQQr4qGB0+o5IivmB2h74kl8c+ryW0vr6fNj8AAAq/LbKJPjLEM7+GOPY92huIvi7/lT6hRTq/AU1Wv9Xner5gVHo+SS6fvc07vr4IrCy+ZRliugG8F78yVfC8DAK7PUATAT4Fo0K+8kFnvne+nzxxrLu9t0AEv1TBUD4qqYM9h4WSPhGlZb4G8AI/GCaHvkCCGr7JVME7f0i/u+zAjT6d71c+x7q4vW1WZ7+rzxW9zTtOPeCc8b24Hi2+Pnmwvvp+Kj4DCaq9AivXvQMJCr64HoW8gCbCOw96lj35fuq80SJbvotsm771Sq2+ppuUvnzQr74s1Ko+F7cfv13cCD9Vn1s+CYoXvwN4s74nDys9ecfJPc/3O75++6I+mEyFvkRphz5OQPM9pE7ovmznMz4l5Au/n6stvLIuDr50JDe+zhlpvukmlb6Y3RM8b/CFvWbVZ73oapc+Gi/dOuqVrj7hC9O9vp8ov8RCKb+fGq+8vVIGvs9mZb7AyoU+MLuPvoy5Cz3MzDy+qmCEPm3F4j7tfL+9zMzsPuCc5b4sZSW/tDcYvg3gHb+V1Im8NV4yvhUdPb9NhC29bOcrPlInHD+62pa+FfvbvpmZGb1MN40+6NksPIQNTzyb5p2+SnvzPUT6bTxtxT69Tx52PoXrrT59PxU+W7HPvs6IUr4c60K90ZEgv+dqaz1fmCw+4lirvhX75z6U9ii/lPY0P1TBzL5dbcW9nYAQv1uxq77xY9S+yAe9PQKaaL3BOVO/2F+2PTarir70bJa8JeSHPgfOMb6bVc+9PE4JPvhTn76Hhdo9O3BOu2NdTD7VeGk7hVpTvBiVlL16NlO+ZYhLPiBBsb0KRsW9HhZqvAisHD7lYaG8bhIjvY7krr4wmRK+b4GkPRBY5b5zRmQ+ppskv2b3pL0vTEa+mbuiPhcm07zAyjG+dk8Sv6ROgDxVMDo+76dGPqrPVb2AJgI+gXNevoeFwr4gsFK+HOtCPjlFEb9O0RG+d74HPs07or4wmSq+fa5+vmHDp74+V9s+PCwUPmWIQ76X/3C+oPgbv6yLaz7Lf9C+VFKrPqK0275kqvy+8dKNPNqsFj92vtc+2F8yv921FL5Vn2M+YcNrvqwc6r1SuJ692hscvbG/KL8kKAY+i2wnvTjWdb524Dy99Nt/Poy5+z7+1Bi+7lrCPSDS1z6n6Gg+f2o8u5jdJ79uNJi+GAR2vVz+m77EsQY+8fS6vYPAij1eS4i9mZn1vk5AM71N814+mZnZvm00KL6OdVk+RdgYvpmZ2byt+qC+vHQTOk5irL4sZZk9q881v2NdpL6SOgk/MJnCvszMVL+qz9W7xf6yvuhI1r6lvZ0+0m8nPlUwmj6ezYq+NIDHvSXkez46ATc/e/LwvC0hA7/+1Ky+CBuGvr3Bi741Xno99UoBPicPy71CPpg9nl6pPBE2PL3GbZi+Iv0yv/+yj75s52O+V+w3PqfoaL0hjvG+sb/8vaW9gbwUPwQ/LEMkPpp3FD9+jHk9eAtUvmBUor4Fo86+i9uYvYJzCr9R2vs+aCJ8Pp8av73F/jK9BTQNv5XU1b71uYY+WfUZvssQZz0xmYq9TfOiPkLPbr5a0/S+ZmYuvxlzHz6AtzC+hqfnvr/srj7O99O9klyuvd5xjj48TpG9LENsvoXrIT4GgR2/uB6JPqD4cb6nV3o+cooOO2PuRr8v3Zw+cmjNvueM6LyopE68NBEkvzSA97whjnW9bjQAPqK0N74lBim+1JqCPiUGgb2VQ1s+z/cPv9zXkb6fPAq/WYaUPhgEVjwSFK8+EvLRvoVaiz6QDwY/hA3vPWPu1r6ZuwC/b4HUPTQRdj7XEoK+vVJgv+JY+z6jAXy9H2OuvmJ/jb5TBRu+IR+wvnGsu71rCXk99+Sxvs4ZEb+g+Ak+xY+ZvmkADz5XynI9kA96PQ6+tL7oSC49/BgLvoJzHj6nVzo+JQaBvM9mRT4tIf89XW1VPkhQGL9ApDG/KhgdPj81Fr5kzNU+qvFSvV5LFD/Huhg+gLfIviO57L03iTE+KqkBP2IQ6L0OLa4+mnfMvWb35D0CKwc8S1lOPobJLD71KPw9yxAdv2bVZ7s7cN69RbbzPInSnj1Iv62+u7iBvixDPj/+sue+6gQgP1TjAb85tOS+ObTUPq62uj6yLhy/N/g6vsWP8b2JsOG8Gi9NvsrDIr6Hhaa+uWtZPpHtwD4Cmsi8PCx0vQU0wT6Hpxc/9UqhvoJRiby+n0q/UwVjvQaBVb47cJo+cD2qvSjtlT7KocG+NBGmPpVDnz4Qxz6/pgomPUcDuL7k8lc+nDPSPWez2j2iIzG+kKCIPlz+I75U4x2/61H4PG00xL56pQq/cM5gvo/Cbb5jXXy+61GovbwFwr6BlZs+CySoPItsf77+Q5I+VZ/nPvP9pL3x0sm+0ER4vR4W1r630dA+2T0pvsoyWL8s1EK+8rBwPgWj1r6Sy8M+aryMvseYe73ImFM+AACgvZvmHTz6fq4+1JpmPNbFXT6g+Bm/q634PfRs5r0D59C++u2DPupzhT1mZta9RGnfPThnuD5eupk9a5r7PrfRuL7tDZ69TWJYvvaXlb5d3Cg/1xK+vkI+SD2nV9o+lIcFuxKD6L5hMtW8VTAMvyjtDTxwPe4+JAbhPRcm/76U9oY+fa7Ovlz++75LWQ6+bOe7vERpI7+1Ffs9DeCpvqabxDr8qYk+ak0zvvfkKb73daC98Bb8voEE2T7jpRu8Imw4vqkTML3qc3W9/tQmv5yiHz9lGZ6+JJcvvu5aEj7mrh2/K2XJvVTjTb6xvwy9Y10EPiqpsz6Syz+9HTjXvRPQJD36fkS/MCqlvlRScb9VnyM+q61QPpVDkz5JDPK9hsm8vm+BgD69Uqa+UGsAv1bsX76C4uc9NBE0v53vp71gdie/waigPmiRzT1EaSc+F7dhvjVe3r702/c97uvAu5wzVr8T0MS9DeDlvpCguDxfmEy8jQZEv18HDr2Gp/u+z9Uav+Ol27xwzsi9uyd/vluxXz1uo52+i/0VvmPuGr2cM6K7qmDEvTy9Wr473w89dy0ZPgdfrL6pgp2+FtkWPvwY577P9wO/exSKPkCk4z6945Q88BYIvq+UNT5qTf++NBEWvTqSq76Ccz4+ukkMPQKayLyL2+i95dDePrpJ+L5WDpk+SL9dvc/V1r3iWCc/Nc37PdEADr5Z9VU/PXlwPj15eD6vJaA+GJWMPlUwMD9++1q9io6kvLfRGD/whTE+9bniPitlaT4TYRU/fNDrPno2K7tuNBo/4lgVP6FFwj5PjXe+HFqcvuOlG77hetA+dr7rPk8eMr9mZta9lIe5Pmuad76HFmG+KH6wvoJztr22hIi+h4VavgyTib2ad4y+BFYevupzyb7FjzG9fNALv+qVsrwyxPE9b/CxPrx0k7uJ0o49Jw/XvmUZYr55WGg9kjoTP4PA/j7u68y+14FzvNqsQr6mm6Q+g8BKPf6yS756pbw+ZRmSvZ88BL42q56+4C0mP7IMcTyqYDw+7Xy/viCwcr5hMpE+SS6PvW1Wmb7RIiu+d5x6Pu0NXj4g0mU/kX6HPi7/Nz+7J88+FtkOPtzX4T1tVp2+xkt7P4vbHL8IrPw9Z0TpvCzUGr0EVjo/bAmFPonSEL+MSsq9Szc5vo51YT66SSS+pSyDPZrm3T3WNG88iUGwPeqVtr5OQEs+bqMBPo/CPT5OYgS/zF3/PpF+Az7WNG87HFpUPu/JIb9j7gC/6SZxvWlvWD5Agko+YOWEvhBYZb9SJyC907yDvtcS8jyqYJQ9VFKvvmJ/yb4kl9O+MXcPv6ROgD4VHcm7UI2XvTxOCT5ioRY98/2EPafovL7zjsO++Q8BPkI+gD7DZCq59blqPg8Lpb3Qs60+KqlTvd7g674zM3u+PCw8vsDKWT4hHxQ9jQaYvovb7L4W2Y699NuHveLHpD4UPwa+HFp8PkkMsr1Pr0y+JzEIPKMBdL7r4ja976euvnL5L77mrje/I9u9Pg1Pi753nEq+/IecPsBbOL8LJDq/woanvK3Yb74tIde+6NlMvc9m/b6/DgS+GlGWvlN0Bj/ZPVm+yAfNvUhQjL6vA7e9OpLbPtGRoL62hAw+6NmcPWezoj6HhdI+1jSvvJ88Cr9YOWQ+juTWvpT2qr7Lf7S+EccavVCNH74SFDe+bcW+PRgE1j2C4hW/guLTPoVaIz6g+GG+bOcFv+LHIL5O0Vm+mZnFvnL5n73mP5S9lPb2Pt7gy76EDc8+glHxvnxhYj6+DvS+UPwQv0Ktqbz2lwU+jZfyvqFFXr4rh9a+I9uhvr3jPL6oxhO/AABgPZjd0721FTu9YFQSvmZm0r4OvtS+16NwPNVWbL5IUMy+PCw0vktZHr7AW5A9s+rzvIGVhz76XAU+BvBWPaHW9DwVjLa+9bkivlmGSD6ZmSG+HqeUPuY/oL7RAA6+k6myPeLHWD5m92S9hA3/PXctobwIrLS++zqMvpHtRL662rY+bjQIP588hL4CKx8+S1nmvdO8Y75TdBy+T69UvW/wXT580HO91jTvPRcmt75OQNO9ad4xvcKGN76bxEg+BTQhvjoB9b7njFA+bcUevycx6L7hC4M9WYZYvmUZQr+iRSy/AN5aPl4pvz5xrBM/EFh5vYJRKT6KHyu+1eeOPq1pFr7wFmC+dLUdv6Ijxb5LyMe9JlOhvpkqWL6tacq+BRKkPnA9Mr9RSc0+MlWYvkdyG78f9Ey9l/8aP9V4ET4mUz0/OpJzvuF6bL5pABu/caxrvgg9G76CUYk9k6nivb99ob5CPli+HcnBPs/VLj5wzri+FmrtvSuHDr4noBG+Ais/PmNdTL7lYdE9oiM5vNGRRL5B8aM9DeAtvIxKYr7UCeg9ZKoovicx6L6h1oQ9GXOXvWQ7db9bsT89JzFoPlZ9Lj1K6uS9nl4BvgFNhD1oIkw9I9sRvw96Nr6XbjI+hxZZvJVDiztF2Kg+UGtCvyJsAL7Zzpe9JlMdPnsULr1Qa2K+SL/NvvP9hD1xG909hA0PPmJ/2bubxEC+LNSqvRKD5D5N8yQ/juTivkRpr70Jiq+9Gi+lvl8Hhj7Chhc+7C8bPutRuLzaG/y89iiQvmIQmD3jpdu92/lePrdAgrwLJKy+x7pYPURpZ77QRDi9fvsmv/CFvb6DwMo9gQQVPnh6jb6JQWi+UriePFD8+D26Saw+ppuoPiDSi76WIVK/6pUYv807vj228307c9euvs3MlD6ezUI+xf6SvvFjjD1/avy8PE61Pjf4Yr0c65K9mggdP3cttb6wcsC+n6ttv7Pqp77V5yI+RPp1vhpRmr0cWui+rwMnvztwrr3JVNk+vjAZPQwC67yfPES+L90Kv7WmOb3Yga8+uB7FPGiRbb4kKP68WfUTv2x4uj0YlVQ+pN+uPVYOVb6nV8q7f2r4PuELsz6hZzO7MuZ2vvVKmb6vJRy+SS6zviV1Fj9YqFU+pb0BPW6jvb7wFki+rWkCv8QgtD4+6Em+HOtiu9bFXb55x4G+IY6JPhovb79lGUK+LZB4PsZLlz7GS0++2T3VvumVcr6IYz29Y+7Gvrlrqb0V+7s9vVIOPk7RMT1JLl+9rwOXPhE2RL5++/q+d5yuPo2X7jzUCci9SQwavt9PDT4Jil++ETb8vl1tqb4rh04+376Wvg3gkb4awAu+V1tBPgAA2L5liEu/Hqe0vkw3D791cXu9eceRvsoyhLw1Xvo+4zYEv6OS6r2RXH69eAsov1XBrD662uY+C7XGvUW2k722hDy+XwdOvRQ/Fr4v3ay+nKIDv2sJqb4hjrW8l//svv1l576MSpY+NxqwPtobLL4EVp4+N4lhvik60r3Idtq++Q/pvWB2Cz+jAWS//IfoPmb3lD3Nqhu/v+wov8Sxvr0j2ym+PQonvocWGT1zRlQ9XrqJvp5exb6rPn++52pLPc2qb7041s2+WRfHPRX7S7uF64k+4emVve+nfr5R2ju+VFJnvjPEgb03Gti+7XwfvpVDY7799jU+Z9WnvkI++L3cRvO+D3rKPmWIYz61FaO+lGWIPngLjL7swHk+pnkLv9qKnb7Huri+JXWqvjtwTrwT0Ji+SQw6PlWfKz3l0Cq/Yn+NPudq+z1BYNW9c0YUPDeJYb3uydO96nPNvnsUsr48Thk+Z7Pqvb/s3j5DHM++vcFvvl8HLr5IvyO/14HzPU5A2z7jFK2+V+wvvAN4pz6hRbY7uyfPPUrqqD4Qxzq9d5xOvwaB3T6h1iw+Bz37vujZjL5EacO+bcXSvo0oA7+/faG+7uuAvGIQAL73dZi+sb/MvRQ/xr5nRIk+AglqPq3YO7+EfJC+ldTVPjSA9z3UmuY8eqWcvvrtFb8N4CW+TmKQPNqKfb5lGdo+JzGEvuTyN78NT5e+xf4yvFK4lr578lC9KVxJv4v9JT3arMa+kKA6v1pki72BlS2/xLGOvkfhmj08LBy+pgraPn9If76n6Ji9W0IuPi2ymb50k8C+mZnhvhE2BL9hw3M+Qj4IvmbV4744Z7Q9rBzaPJjdk7w/xhy+RdiUPt++jryEfIi+io7sPojS2r6PwlU+hHxwPhe3sb4lBoE+vVISP/JBT7v2BoO+TBVMPZRluD1Wff6+WyBBvU5ACz69wdM+x7pQPjtO3T4sZZm9bHh6vA1PKT9BYLm+9SjcvD2biz90tW0++Q+ZvYLiH75ioZI+BFZevuSDzr6/Dow9JJePPVN0BD64r8O8FK7vvvp+gr5wPeK+vONcPo0o7b1Uwdg9TKaqvtO8475Pr2Q+gLe0vkp7uz4Rx6q+GeL4vWsrTr6iI4k+VcGYPRgEVj66SWw9owG8u6kTHL/uycO7xynCPgbwCL+xvwy/MzNjvhSup74Fo8I9Ne+YPaCJsDxns64+HOs4v+tRSD5TBaM9YcNjvmBUGr6JQWC8nRHFvoenB78Pen4+MZkCPtEix76mCka9VZ9DvlZ9g79OYga/O3AkP13cxjx/SHc+s3uUv636nD399s2+lpDfPbuWKL5Pryy+OGeAvkhQfLtHcnE+46UzPkCCxj4wKgE+5WGhuz0KB7+JsEG+oWc7PmWIyz5dbZG+rwMXvktZhj2d728+5h3HvoC3sL61FQ+/xCDoPu0Nvj0mwn6+R+FiPgN4izzo2by+wFuQvv7UqD7Zzvc+UifAPejZbL33U3W/8kHrvgRW7r1xGxW+v33dvOzAGT6RXOa+CfnwPWJ/xT5RSc0+7uucPiEfLD7PZqG+TBVsPa8lrD4EVo6+JJcvPrDhnT5yaOG9JeQrvl1LyDtzRvA+j8IJv1z+i75IULC+DJMxv6vPsT4OnHO9lUMDvjvfDz1mZlY+ONYHvwaBtT0ZUUI+LEPAvkCkqz7helS+nRFFvTEI7DytaYa++Q+AP+AteL5uo8G8Jw+jPktZ9j3c18G+2PAsvk5igL5okX2+X5hkvt9PnT4aL32+9UoJP8t/zL76fsq+1laAPonSGL85Rcc+tFkZvyO5Cj/C9ew+sS66vv1lT76cote+9NuDvqFnc73HKb4+S8jfPm1WHb23QGq+OSN6viv2f76ppAw/4zauvoSeTbsj24k9u5Zgvjvfgz6xLk4+cvkvvVn1nb4rhza+ns1CPnBfDb8HX0i+t9GAvLfRkL3F/hy/idKmvhiVND1rCTk+HOuCPY4GAL45RVe+FR1JvqutKL924KA+c0YmP+f7pb6DnnW+M6L0PbZiN74qqcO+pN9OvqvPLb6KjlQ+6NmgvkI+JL93nFa/ImxwPl1tLT5E+hW+urgtPnnpJrw079i9jLmnvo9TtL3aiuW+HhaePtxGnz7vOMW8FYymPnL5r70vTLK+76fuvptVo74l5IO9z2YHP/JBjz5kqmi+X5gMPo9TwD6I9Fu+KO1dvih+nL0bnpa+I7ngvhSu176ezQw/TtGBPXVxpz7YX6a+mEzZPj5XOz1CPkC+AN7yPURpR75rCWm+qDU9PkMcc75n1R++0SIVv/mgAz+ad/y9q61YPBsNML4hjpW+nzysPeLHML5okZ2+u7gVP1TjpTy3QMK8iNJmvrUVOz2rPsu+jSgVvqfo7L6tada+vjDRPscpur0qGPW9j1Pcvh9jgj4ldYK8SuqYPtVW3D1QjaO+qYKFvjeJQb4qqdO+uWuJvEkuw76/Dsy+b4Fkvp3vtz2itPe9Qj5ovnJoWb7YXw4+9bmKPQBvab7YX8K+pHCNvhQ/7r5oAO+8UI2rPilcAz/BOZM9bOfLvV1tFb6YTFW9vjAZO9MrTT628529C7WiPrfRAj+1Fas9coqePQFNsL7qc5W+MubavmBUgr0gQd0+CfmAvS6QIL2RXF4+CYqfPSPbqb2a5u09f2oEvpOpsr7EsfK+ufx3Pk8e5j3HKe6+AN7SPtnOGz/k8vO+B84hvgKaCDz/IXW+F0jsvtXnmr6VQwu+dQKqvSv2pz4/NU4+CfkgvgFNiD53nOI8WYZwvhBY6b7WVpw96NnAPm4SgzxFRxq+6SZJPi/dpLzplfK8oiPpvZrmzb1g5cC9vHSDPeTyBz5p3hG9rBwOPyLbyT24rws/E/KBPTQRIr+2hBA/fT91vl+YSL+8BRK8QBPhveAtwD43+KI9BMWjvv6y/765/DE/6gSUvvvL/r3P1c6+0ZGwPl1tCb+YTMm+C7Usv55eeT61pp2+T698vrwF8j7IBx2+ldRhPpAPSr/JVKE9r5Qxv2q8wL5xrGs9U3QEvaHW4L60yMq+76fyPlg5ND1okam+93XgvTjWNT58Yc6+07wFP+18/zxzRuQ9ibDpPjvf2743GsS+uI1uPrN70j76XK09TfOOPb99Sb/VVjy+gCbCvH9qfD0Pepo+I7l8Pbragr61Fc++pN+evgMJGj75D2k8bOd7vOM2+j1Xypo+AwmKu74wjT5vX/e+wTnTvWual75BYMU9HFrUvv+QPr3Idtq+UifgPBsN4L7+1DC+UUk3P40GQL5Kewu/TKaKPRGlZb7RAF68AU30PYLixzzTK/W9pptcvtV4qT7Xo1C+pptEu3h6HT7J5X+9TKYKPn9IOb/5oGe9hesbv4Am/r6mCk4+jzF3vvyHnL6QoKy+30+tPsoynL4v3cQ9qz4vvq8lRL39hwQ+uK9TPk+vtD2fq607Upahvv1ld7vOiJ6+nxpvvZ8an71eSwg//BgDvqZ5Lb8g0s89tvP9uvYGHz5B8QW/Jw+rPQIrRb8vTOa8o3DxvohjJz+cogO9V8qSvjm0PL/n+8k9qmDcvsbcpT124Jw7MzOHvt5xir4ldbK9dLXRvuyezD2TGPS9wvVoPbG/rLzChmc922g4Privgz31SiG+pnnjvomwIb60yE6+tRUJP9GRvL03iUE+mEzVvdnOV72V1KW+SnvjvYlBoD1LN1E+ysOSPQpoIr0zM3O+Iv2WvZvE0L3CF4a9YqEWvV3c1j0eFiq9kKC4PaCJ0D0nD0O+kxgMvw3gCz/ctci+Fmq9PYj0jz62hJC+tmK3vmB2Cb8vTGa9z2aZPnGso77lP7Q9TBVMPSQoDr8Sg4g+BRIkPq+UDb4mwuY93EbjPX9IX75gdie+RPoNvSQohj5CPgg+IR8UvfVKGT15x7m+dLUVPXh6Tb7oSMa+bhIjPrDhG7980OM9QxwTvl1tBT2SXDa+xtxVvWuat7xtxV6+5/uhvsxdvz4IG+o+d5zyvb1SJj5YqBW+KVyrvvW5Gj2taf49d74bvwU0Gb6Dnm29+u2DvoxKxr7qc3W9ad6JPu84JT2nVxK/8BaEPs3MrD6oNYE+mSrEvsIXAL8T8iE+8rCAvZ7Nrr5AE4E95PIvP2dEGb53nAK9eqUEPkT6Lb4Ab62+ImzQvuTyP72uR0G+JXVCPv5Drj40gC8+nKJjvUT67Twl5As+z/cBv6rxoj6At0C8mZlpvjC7L76946i+Y+6KPQFNVL5fmJQ+ksufPc/V1r2BlTk/4lghvyh+FL9IUKi+1JoWvo7kuj4Zc0E/LbJdvrn8076Yu+4+P8bMPjarPr61FVs96EiCvngLxL0ubmM9bqNhPs4Z2b4Hzpk9H2PKvpvEqL5bINE9YhDEPgPnmL6oxgE/6nMpvyCwej7GS88+PQq/vmsJubyyDFG+2c7PvmDlCL4vTK4+iUHwvfl+6j25/Bm/k4flvdEAJj61FQM+A3hbvoMvLL3Rkbi+TtGZPpvEkL4i/aK+Urgmv6fo5L43Gji+Y+4Yv7pJrD6BlYM8Qj6Mvl3c2r6rPu8+QKRtP451mT7EIAw/iUGYvgU0kb335PE9CBtWvo9T0L6GyZQ9m1WPPX0/hb4KaCI+tFkVvaTfHr2iI7m6/WUvPht8Yb46kiM+cmjFvn0dIL73U7++16MAPqYKZj2Sy3c+JeRTvuHppT1EaZe+qvECPqCJgD1TdKy+KToyPlD8AL/S3rg+O07Rvccpoj76fii/yHaCvjC7Bz6EDQ8+gy+MPtnOdz1Z9cW+ppvkvsWP4b33dYA9YcNbvvypOT6Sy/+8c0bEvUdymT3arAq+p1eqPotsT7/6XLk+MXddPtO8Q742PF29s1lFPmdEmb4TYbu+BTQpvueMEr+30ei+3EYrPru4mT4HX5g9yjK0veJYJ76X/2C+1Joqv13cJj4dycW9g8ASvk5iBD/gnAk+m1WnPgHeAr2NKA2/jnXNviL9Cr8wu6e8l24SvaikTr3n+xG+jEpKvU8eED8XSBq/PujRPm1Wvb6jcG2+EhRnPum32z6GONY8YcNTvf8hKb86kgM+9bkqPvp+qj0FEqS+ne9nPehI7rxfB+494Xp0vUMcaz2utno+xykqv5APir7PZkU+zogiPiBBtb45RQ2/x7q8vrdAIj1eKfM+eVgQPkYlfb5AE9k+QIJaPtEAXryoxmu9gLfwvoqODD7Y8EC/ETYEvyV1uj5jXcy9Dr5QPeU/dL7EQgc/bTQ2v5wRdT52Tyi/N/imviGwAr/J5Z8952rrvVK4Pj24jcY+CtdhP6dXer4Q6W++PQonPhniqD0VHRk+Yn+ZPOCcL79YOZC+yxAhP3xhQr49Cue+CD2XvjCZ+j2rzxW9UwWbvrwF4r31SmG+mZnxvvd1GD5PHoq+WRe3OzQR1r5jXYQ+JeQDO15LLr+MSpI+/BgVP2iRtb5txW4+Pnk4vfFj7D6ad5y7+X7qPQG8JT6qYKi+h4WWvojS7r1SJ4y+SzdhPmIQxD6oxoc+INLvvMrDCr7dtYS9tab5vYY44r6286k+gZWDvpCgGL4K18u+q88Fvqs+p71bsT87RpSmPQ6+UL29wTW/wFtQvutR0D4YlcQ9+u2vPvHSNb8KaI6+PCxUvXGs2z33dTA+ak1LvttonD5Hcuk9yVRhvuoElD4OnK++wMpHP+Olg7/HKSI+UwVjPgN4g75+jK2+QxwLPZvEGL7gLdC+Iv0GPtiBIz7Zzgu/wahMPrEuyj4awJc+Vn2eve7JQ7vLEB++R3LFvuzAOTyfGme+FtmiPl+YzDwmwga+exSKvgxx3L5ZhgC+hHwQv0Kteb7iWG++sOHJvhE2vLwvTOY+8BZgvmJ/Cb55x2m91lYEPxGl/TzBqIy++lwbPwpGlb4J+QC+hHyQPciYI7/35DU/+MIsPvMfHr+ad0Q+WDn0vBiVBD5fmKw9zMxUvvjC5D4f9PS+2PAUvr8OFL6cM9Y+H/T8vYjSXr0xmQq+fa4+vq8l4L5pb/C8N/gsv9zXrb6+MBm8BaN6vnDOSD3qBCS+m1VHPmiR7b3OiFK8wvWIvWDlDL87cF4+8kGDPgBvkb5Ivx0++aCHPsE5m76TqUq+yxCzvqK0Nz2g+FG93uDrvfyp8b0GgRW/76f2PRovjT13nMI+m+Ylvum3L73DQu29KH5svTtwBj54euE+lrICP3A93j77OkC+1xKKvlFJ5b56pUw9CmgwvxX7kz4awIs9f9mZPobJBr/Idi6+Qs8yPwbwVj7NO16+EFhxPrUVW76s+ny+e4PvvFbsdz767XM+BMUnPluxh74GgfW9PE4RPbTIpj4tslW+U5YBPYnSHr6ad9A+JJfPvW3Fyj7+Q7a+LEN8PRlzh76At8y+UPyUvhe3rT6DL9y9y6EHPyO5XD5d3Ha+urhVvvgxNj7jNtq9ysPiPX/Zpb6BlXO+93UMP2neST69wQc/Bz3Dvr8OuD5y+Y8+lPYGPdk9Ob6PwlW9G57evNjw5L5nRBm+xCDkvlK4Lj64HoW7xY83v+JYF75LWYa9ZDsPPy9M1j7cRiu+FmoBv9toOL6vJTS+F0jQPhzrrr7Xo7g+Dr6UPr1Spr4GgTs/8BZIPaZ5Jz7OiNK7Y+5avlFJXT4bnma+AitHPmbVbz5m94A+ibApvo/CXb78qdE9Qq39PqUsaz4awOs91ef6PcZtDL5eS4C++u1jPuMUFT64HiG/yeWfviNK275U45U97zixPr4OfL0juVw98/3sPt9PrT7n+0m/ETZ8PjtO0b2xUMO++Q8Dv5vEgD7OiBy/6SaZvuM2Sr6oxmc/MzM1PyuH8r6dgAY+ETa8PTkjKj8o7ZG+fa6qvtcSIr6AJgA/CYqXPggbEj+uR90+z/dPv4jSPr6/7JK+SzfpPsgHyb55WDC+kDEXPteBYz57FIY+rwNvvgDeYr2qYAo/qMbLvYBIH75kO2e+fT8Fv/kP2T0ZUbo+S8iHPOoErD5UwfS+RwPQPqUsQz0N4K28Lm4Dv6FFVj3l0BK+IEGhvdnOfz4nD3M+DHE0vkcDLj9gVKq+5h0fPv+Qfr7LEEe72/kGvh04xz3ysAg+wvUIvSh+xL4B3gK8qDXNPtnOpz5PHqo+3gJpvVdb/b5TBdu+Vg6JPpyiez4Sg6A+yVT5PlKWOb7+Q9q+ih+XPvd1Qr9XW5k+y38cP9++jj08LGy+JAZxvq628j3+Qyo+DpwZP3A9sj4j2zk+4sdYPQWj8r2vAw8+UI2fvvOOjz6ASBc+JsL2vf+QHj5txR4+fvtKPtBE4D5YOWy+P8b8PaW94T1E2HC7hA0Pvks3yT6wchS/4zaqPtQJQD70bOK+QWBlPks3eT5VMLo9FyanPnbgHL19rrI+WfX9PqHWej/7OqC+/kO+vs07Dj/027c9Z0QpviV1wj5zRnw+X5gwP2Eyxb2yDHG+FYziPiPbKT7Hung9sb+IPiCwqj6X/6y+awn5vBNhhz4qGMU93NeBPHGsC72fqyU+5dDmvhrA271qTXu+iUGgvcZLbz6xv4y9C7Umvne+o77+1Jy+GsAfv8h2OL/dJAY81sW9PRniuL4V+/u9XweSvmq8Hr8Sg4y++u3rOcWPE7+At4G/P8Y2vwWjYr+VQxm/CKwcv0aUwr5+jDm/mExNv36Mbb9hw/++46Wjvvd1Dr9JLqc++8vevrivoz0QWE2/7MAXv1WfC74Lk+m+z/crvsWPwb6vA8O+SntzPmUZ4r1O0cW+S8hnPbwF0r1mZpK+V8qCvt5x0j7l0Kq+hHxIPhdI+L4V+0s+hevpvpwzmj7MXcs97Z4MvmfVpz2xLvo+OgFNPrzjfD7kg9q+EvJhPUoMgrzTvAW/KVxPPTlFf75rmje9YTIlPkw3Gb6WkDm/xksfvv6yOb+ZmZm+nxpPPZYhzr6QoMy+UrhOvk7Rqb63QNq+/rK7PSzUHL/qBIm/8rDkvuwvQb9UwXC/ak1Pv8bchr+4Hm2+RgN6v6dXAL/Sbx89MQimv82q577AW+i+zO4nv82qU786kj+/RbbHvoEEJb9oIga/QWAPv7x0g73whW+/UrjGvm1WDb4vTKa+/WW3PTxOLb9Q/Hg9oWejPXo2H7/swM2+4sfkvl8HcL9/2UG/OpKLvi0hn719Pxu/UUk9vjLmmr5Wfe48376SPjMzM7zP1Va9WfUHv55e5b7whbm+guKHvMh22r4FNME+mggzvp3vw742PL09LEOcvJf/4L3BF5Y9KH6MPbwFEj/4wkw+heulPluxHz1cj1a/5WF5vqkT0LsXt3G+/Idcvl8HzjwPCxW++MIQvzLE7b5CPng+aW8Qvi9MpjxiEGA+4sc4PpFczr4wu5c9EhQTv8NkAj/99jW92PD8PtcS0r6fGr++OiMKvbPqSz4oDws9CfmQvWHDEb8SFL+8yVSxPnL5Tz4Jii++5q6hvrlrib0V+0s8MzMbv2eznr52TwA/xY8RvkYDeD30bB6+wvXcPmSq2L6mCs4+m8RYPh6nrL4dyUW9ILAmv3vyhL44Z+Q9gy8MvXuD174BvBu/YhC4vY0GsD05RdO+xCDgPS2yjb64HtW98dIdP1ioZT6C4i8+oIm8vhDp573Chsc+b4EEPHo2Yb+LbB8/WtMIv08e7r5liM8+xm0sPi0hdz6OdfE9nzy0vki//b180FO+W7EBPySXuz6Yu+Y9NV66uy7/Jb9WfT4+gLeQvXS1hT1kzLk+Nc3PvvfkE78FEui+Hqcovj5Xh76Yu/a9Apocv1KWwT6/7B489+QZvrra+r03id2+yVRZvgwCqzzb+cY+30/NPCv2gz6nV2q9lUN7PjY8Hb473w2/SL+RPqkTsD63QIq+3gKtvj810r4pXIe+nDMivd4CgT4W2Ri/UI2bvkI+Cr+ezZo9TKaKPbsng76LbCu/io5svm1Wyb6b5j+/xLEWvnJosT17g2e+q60YvQxxGr9cj8K9N/ievg4tkj09CqO+WyC1vgKa2D0sQ4w9YcOfPvJBx76U9tY+Iv1+PrG/LD7whY2+2T0rv2DlwL4/NcK+kst3vlz+rz7e4EM+PCywPo0GCL9j7o6+RwM4vgpG+b6rPte9PZttPqRO4L0AAOA98IXdvhiVdL0XSDA9ZYhLPoMvXL5/SLu+sb+Avg3gzb66uC096GoNv0wVPL5LN2k90t44PpAPQr628129+DG2vQMJlr4tIQ+/lIeFPECkX72WsiS+UicKv3vyUD7AygG++u1ruT2bgT51cRO/BvC6PlWfM77GS3++v30dPfVKhb7Ese68cRtfvzwsXL4yVT4/ne83vr3Bl75NhLE+gQT9vjarJD/hCxM9rdgjv3zQE74wux+/arw0vvVKKb5AgsK9kxgcPl4pyzlseOa+fR34PIC3wD6EfLC9yJjDvoSeTb8wu4e9fNCvviJsOL65a+E+WtN8Pem3bz6NKIW+wMrhPAG8NT5JDNK+tFmVPlkXKz8Zc8O+KVyzvi/dBD6rrZy+juQ6Pk8eFr3025e+A3hLPRHHGr7RAD49TBXMPMxdyz662oq8JeSDPd2Ts77jFO09eekGPruWoL3BOQs+guJ3Pglocj6lm/S9hHwmv/AW/L5RSZE+46WLPUtZxj0MAqs8WmTLvQis7L57FIY+sHJQPjSAHb/x9Lq9uB4FPbaEGr/TK00+rdjfPL4OfD5WfUa+yxCrvnuDo74Zcxe97Q3+vCBBtb4Xt4G+s+ojvnEbJ7+I0t453nEYvwRWbj4Mk4W+4sdYPgBvYb2Hp5c86NnYvh3JVb6YTBU/Vuzvvq1p3r1Pr/C+ukkUPr99qT4zosg+y3/oPXgLgL6vJYS9uB7VvXxhsr5+jDk+JJfnvoPAWj4y5q497Q1GPjVe3j64HhU/UrjOvmWIo7yNKEG/3+CXvpLLd76Rfnu7cF+nPYJRIT4OvqS+pnlnvSjtTT5p3pE+C5P5PjMzr774MeY7FK6TvnVxq702q5q+SL/RPrNZW78xmQo+5INOvvCFKb7Umua91AkQvnzQ8z0XSKS+9gajPjtw8r5n1Y8+DHEUPlwgAz+xUNu9HOsCPpjdEzyrrSg+ke0kvr99Pb1O0dW+sVDHvgIrx72nV6o+bTRgPUrqxL0nMai9aW+APUYD3L63QKo+/rJ7vnxhIj7oSKa+G3zpvh9j1j7rUfg9h4UAv1FJA7/4wvQ9FYxqPdXnPr+8dAE/zO5hPum3Bb9if6m9BaNqvt2TB7+cM+6+ryU0PkW2M70VHaU+p1davutRUL5GlG6+0QCevgyTiT2giYA+eek0v90khj0IrKS+HHwhvrsnzzzS3gg+bOevPg8LLT6bxIw+HckFPV1txT2sHNq+cvmDvpkqCj/mPwS+RPoLPxIUR77dk58+GVFaPbn8K79g5QA+/IdkPldbQb4Jilc+zF27vXxhqr6VQzu+MCrpPffkOb5vgQQ+sOEBPtXngj5y+Z+98dJtPR/0vD0ubqO7gLe0vpMYDL6DwCo+cD3avYqOGL9LyB8/RwMAPqabxDsv3SS9ZRmaPoVaA77fvoa+VFInvvRsEL+taR690QB+PgG8Zb3u67i+wFt4vjarnr0rh06+Ad6CPv8hjb5XWwe/rwPnvIAm5j4SFD+86beXPp5eST37Ouw+MuYuPW3Flj662uK+ad5xvnUCQj5wzog8h6cTv2dEyb4SFI++5WHBPautGD2ze4I+xtydPkMclz4J+eC9KO3JPrEuzj3NO949vcGDPsh2nr1g5aC+XW3pvjXvoL4hsAa/xf76vmkATz2C4qc+FK4lP5+rFz8sZQ8/1XgZv8NCdb7+Q9o9ecdJveU/9L07cF4+vcE3vQaBLT5WfWY+R3IFP2q8wL7arAI/3+CfPj/GpL6kcDO/ZvcCP50RpT3lYYE9FD+evh3JiT4u/9E9RNjwPakTUD230RA/WKi1vFfK0j3WNEe++u0JP1tCPrwTYTM+gCZOv1XBqLpFttO+liEuvcE5M74wuwe+tmK/PGEyFb/uyUe/wRcePinLzL6kTgi+corWPuzAB78B3r6+1lacvqZ5x706Iwq+22iovmb3Lr/gnDm+yeWfvQ8L5b4XSJw+6gQIv1rTIr+5/Je+bjQav6jGpr94C7C+MXdPvzLmkr6Y3ZO9hesjv7wFWr5Wfb6+9UoBvsL15L4Qx/q8DeC9vQc9O77ptw+9RUfGvvAWvL5rmge/rIsRv30/Db4yxLE+8kGCv0w3Ib5X7Je+bTRYPoY4ur6GOPa9c0a8vnxhcr6nV5q+KO0tPr/sgr4CCd4+/tQYvvKwAr/67Yu9FK4vvukmEb2gicS+FtnuvVInQj+Kjhq/UUk1vpwzGj6lLJO+ZYiHPhBYoT6Bc/a9ZMyZvjf43r4aL/W+q614vqRORr8DCZK+Pui1vvYGy746AZm+ZKrAPaabRDm1ppm9nYCmPJi78j4YBI6+76fSvu7rCD980HO9tmL7vlFJHT0ehWu8zvdzvRueVr7F/r4+5IOCvuVhAb7e4Es+7C+nvjy9LL/EIEi+Gw2QPQTFoz5oIry9woanvmx46j0Urrc9P8ZcPHo2w74f9Kw846UrvmgivL4ofqy99bnaO7fRALzRAD6+hA1HPvUodL4ZcyM/Plf3vjlFpz1fdlc+nYA+vvOOc74XJmu+mEy9PnvysD0xCHQ+hjiGvbUVGz6a5k0+BFbOvDPErb6aCCu+z2aVvlBrmr1p3gG/s+r/PlKWsT13LeW+cRuJvjVejr61FQO/9bmuPpmZIT5Pr1Q9dZMIPkW2C7/J5b88ufwfPkOLLD2dgPa+gnOqvjQRHL84Zyw+ne8Lv4lBgD1SuC6+DeDNvd9P3b19P+G+bOcTvvFjzL4tIU8+6+IUP9LeeL5CrTs/mLs4v+jZ8D71uRK++lxVvp3vd76SOgG+Y13YvqIjGT79ZaO+xtxNvuSDxj6oNRU+nzwEPru4lb71StW+9+RRPqyLu77tDf68RbajvRKDEL7ecc6+BFY+vtO8Wz5X7Ie+ZtVvvjoBH7/Zzhc9rdgXPlRSl70EVh6/3bUEPkp7k73uycO7JJf/vo9T8L4K15O9m8SIPsrD4r3zjoc+AwlaPszMzD4LJEg9cawDvgU0Mb7arBi/EFiBvpRlaL4c65K+/faVPqRwnb0Xt7W+ppvMvgbwgr5YqFW9vVKWO21Wzb2jkrK+AU0EPPaX9T5rK9Y9SL8dPomw2T5xG0G/R+H6vAn5lD578mC+g8AKvR04H74pOko+s+qzvLu4F78hjrU8xf6yu8e6lL65/Hk/MlWwPPkPSb3z/Qw/3EazPvaXdb5N80g/B86BPj2blTx0k6y+ImxYPgyTqTsLtW6+wMrlPqdX8r7mHb++p1fuvvpc7T3D04u9uWsRPqUsU77Umj6+HOuGPhpRKr54eiU+liE+viDSTz3jFP29Rbazvmq89L78qXO/Yn9ZPfyH9DtoIhq/JzHIvPJBkz7sL3M+5PJ3vlZ9Vj+xv4Q+ZmZGPpT2zr4RNuC+EvLhPdQJQL4noEm+SS43Pk2Evb1qTbM9tmJ5v799zT1AgsK+idKGvnPXxr5wPQq95h0fv1FJ+b7MXes9fa4KPwN4yzwDeKs9NqvuvYmwYTzC9ai9G3z9vq8Dbz55xym8V8revkdyOb60WZW+Z0RJPqkTaL7fvo49WKi1PRGljb1RSV292T2lvtQJaDw7cBa+hHywvZXUtb5Crek8F0gwPUTY7L5yiiY+V1uRvrlrib34MQy/MzMjvkCCEj5v8E2+ibCRPt4CAb49edQ+6gT0vCXkAz2ynd+9yJgLPj55IL7heqg+oPhZvi7/wb2BBIC/GXObvgBvtT7ctdS9a5q3vT0KUT980OM9YTK1vTF3Rb4+6Km9HFpsvqvPNb+mm6w+qDWpvprmTb5tVqk+klwCv3ctET7gLfS+iPR7vooft74dyc0+dLXxvoXrMb1c/tu+pSxbvkMc671CrWm+CKxkvtCzAT5Mpio+WDk0ukCkJ74Qx7Y+CtdLvrZi3z2dEeE+hqfDviNKezwT8oG8okWOvkrqxLyrrdC+VTDmPmezir1xrKc+2oqxPu7rOr/M7jG+cawFv7Q3aD4PnBM9QWDlOzOijL7w9Go99GyivlBrer1tVgW+BaNyPdCz3b7FbVQ+DHGsPa+UFT5VwYw+cazLPA96Zr6/7HK/d5wKP3A91j4Urqe+61H4Prgegb71Smm+XP7DvMEXKr8KRrU+6pUyO5T2Dj/P9zO9F7fdPvTbwz4/xhw9AAAqv3xhXL9ZF9O+klwuvggboj5JLp89kKDIPgN4yz0v3Ry+dCQFv++nbj47Tkk+EhRHvnZPzj5Hcp2+t0BSPoy5C7/IB609O3BEv2B2A78QWCE+cD1iPiV1oj3pJim+rPpcvPdT471jXdS+Lv/xPfRsBD8Ggd2+PL1yvYy5sz7eAlm+BFauvrByQL4rh1Y+1efavmZm8r6jkiq+j1MCv4anrz45I5q9BTQzv2Nd6D5FtpO+lGUYPkwVjL1BYEU+MuauvZLLvz0sZYW+KjoYv8uhhb5XW/E+V+wPvfrt+7702xe9SL/9PNjwTL6q8SS/bhIDvHsUkr5BYGW9aW9QvStl2b2L21C+Lm6fvlg5lD7lP8Q9KcvYvsbcNb8aURK+kKAYPdAi976nVwi/AisHvXQkir+4r9M+ZmaivpayJD4AbwG+d5wwPxPygb61FWO+O98vvpm7Fj6WIaq+22gOP4lBOL4i/Q4++aAvPoy5l78XtzE9cM64vVUwKj5LWRq/mN1TvTwsCL924KS+cooePpRloD76XC09CyRYvpVDa74tstm+J6DBPicxSL2ad6w9O3BOvPrtC73nalW/FmolP9hfLr6GOBY9S8irvggbij6Bc26+9NsPPlN0lL1+jFk+RUfqvqpgwL7YgQu+hJ4Fvw1PX74bnjY+guLrPjcaAr8o7W2+t0CCvHvySD4tsn29y39IPR04p7zTvFO+PCzcvgRWhr5/SO89tabdvmq8dD6Blb++8fSKvRxaRL5Di/i+EOnXPfjCZLwLJIS+v30jv/W5Wrw6IxI+ZvfQPmKhpj1g5dC8AisvPpwzAr3rURi9zhmVvm40hL5d3Aw/5WEBPuOlzz5YqDW+fvt6PcNkaj54C4S+corCvsNkJD9VMAK+CfmgO5RlAj/KoaW9p1cSPlio4T7F/hI9hJ69vRPQAj+opC69HoUjvkfhrr7Y8IC+FmqlPmb3Cj/Qsy+/NqsevYlBsL3ZzoO+U5aFvnqlrL6Cc0a+lUO/PuXQsj1qvGy+wMrBPVD8hD5WDi28BTQhv9obtL6HFqG+h4UqvoPAUj5qvIS+Qj4wvuJYr74LJPi99blyvgIrd76ZKoA+FfszPqyLmz7+Qxq/+lyhvnKKvr3r4ga+FmoVPyv217xSlu2+7uvQvZvmAb9LN1O/A3iXPl8HJr7+1Fg+93VovgBvAT4dOL++7uuoPlIngL2F61G8FD/GvVfsNz4G8II+BaMSvU7RQb+X/8C9B87NPkFg4T7Y8LS8xtxNvlCNV77IBxW/cM5IPR6naLy+MIm+6SaFvrgeFb5n1Sc+yqFtvh/0DL7whfm+SupEvW/wTT7Fjyk+Iv3mvVmG+Lz1uYo9CyQCv+JYpz1oIrS+liE2Ppwzor4i/fa7tDfcvhZqTT2s+ly+PQoTv18HJj+HhZq8T6/EPoy56z3QRCi+qMZrvhrAx74pXA++7XwXPpT2lr0eFgo9AU2Ivpi71r6L2xg+tDfUPrZir73jFBM/bOeXvlBrmjzY8Dw+MuYKv53vD77ZrHq8+8tuPhKDHr8Exbe+CD2HvhWMNL8YBDY+z2ZdPttoUL5/ajy9sp0vPVpksz51AjK+cYp+vtejCr/XEvI9z2alvmsrhr0OnCM+L92AvtNN4rzS3ty+mZmhPvhTg776XIk+bjSkvlfK6j5kO9884zYSPhLy0b32Bic/dk++vo2XrjyKjrQ9i9ukPn0/Jb7fTw09qmDUPUs3qT0FNNE8QBMBviZTlb2TGEi/kssTP74wGbw6kte+5q7RvlpkOz2iRS4+iGMZv8lUpb63QJo+kA+iPgyTkb6EfJC9WRc7v/vLHj4ukGA9RbYLvrgeRT0XSIA9EhR3vkYlJb/gLfS+oiO5vno2Cz6PwuU9rdgHPsPTq77ix2g+EOmXPR3JJT5Z9WE+3uB7vvVKgT4tsmU+9pchv6+Ubb7Xoyi+oPgDv0Fghb5zRoA+CkaVPbN7Aj43ieE+zaoPPqD4cT2YTDU9Kcs6vx3Jxb3P1U4+pnlRv0s3uT2rzxW+E/KVvmPuOr3ecVK+4XrAvp7NAD+2Yik/pE5ovhBYtb4D59g+4QtDvpf/7L5YqOG+0t7UvvRsrr5yaHm+5PLHvuVhaT7FbfQ9sS5IP90klj7hehy+ZmYuPs4ZiT5p3tE+pHAFPpYhZr5cjzK/yxC3vomwE7/Y8PQ8xksRP7997b24HgU+G56uPfOO574T0GQ96gT8vv7UCD6944C+Iv1+vueMOL4/xtC+76eOPhovBT6JQSg/9pf9vv+QLr78qQE+TKZKvZAP5j7P1Za86ZXyPB3J9T1DHK++cYruPfKwrL71KCS+mZnZvd++mr5DrQk+c0Z0PqFnM71AguI8lUMrPhsNlD4dOIM+toSUvkRpi75j7jq9w2Q2v1MFE74SFE8+FD9+vmiRLb1fmCS+GXOrPtbF7T09eXC+lrK8PTF3LT1Q/Mi+PZv1PRzrSr5txZ69jZcOP/Kw9L578gA+Urg2PtMrtb4i/YY9AbxDvxniAL53LcG9TfNuPYcWAb+xv+w7RNjgvX0dLL8tIRc+XW09vibC5r26uLm+0LPlvqRwFb7c11u/k6kCvvpcC7/67Zc+PQqHvnS1Jb6s+tw8cooOPHxh0r2MuX2/Nc27PkMcU7+rzzO/7snDO3STmL3/soe+s3tyPJmZeT1++4I+sb8cP+QUjb0Fo2o+Vg6JvlTBcL7z/Sw+UdoBv0i/ib7l0Ka+cD0KvrPqg751cbO+5T9kPbRZPb7jNjo9qRP0vmq89D3S3iq//kPKPfs6SD46AZ29ZtVXvvpcxb42q64+V8pyvdCzC7/AW6y+CYrHvpAPeL9XynI9bcUWvlUwWr//kJ49+u0fv5du0r7u6yg+MCpJvgdfOD7pt2++Z0QRvojSZj4OnKO94zYaPnNGxL1MFS6/E/IpPrG/Fr8Qx3I/nYDGvrByBL8WalU+tvM9vnuDDz0MApu9WKjhPnctgT0McdS+XikFvzoBPT6/fTU+rkdBvr8O0L6mmzy+qManvmdEiT1nROG+Z9UfvrwFAr/G3NW+B86RvujZjL28dCM+wMohPuf7WT5vgWw+juRqvoxKer5U42U9JAZ5vhIUvz5+jCW/9bm6vdNN1j7eArk+zTuOvPpcbTzBqBq/RUf+vqTfjj0V+xG/+lztvDVeGj27uJk+Qs/2PbPq8zx+jEm+6SZRvQPnjL3lP0Q9rrZCvRPQxD1uNBo/VTDKPrIMwb0nDxW/rfoUvkmdjD7M7h+/yeX/Pu/Jg75d3Iq+CKwMvxQ/Hr+2hCS+Ad6mvj7oE79s50M+IEEpPq62cr6yDDG9iGMFvkvIBzw1zSe/GsBLvqUsA76I0l4+ibDlvrTIXj6wcsi+XP6zPeELs70IrHw+qvHSvToBLb3b+R49ak1zvYj0G77ecRK+fa66vhuejr1rCfm60ETEvv6y6z16pRq/DHEsvC/dND4JigO/S8hXv+84hbzhevS+dXGvPhBYEb4170C/R+F6vOwvEz6V1KU+Jw87PmgijD7ysIi+DHGwvuOlmztg5RC+e/LcvqyLEz7Fj0G+BaPmvijtBT5xGw2/hJ5NPE8e1jyTGMy+sb+AvmJ/Sb4IrHS+TKb+PiXkA7yDwFI+vHQ7Pq4ldL5OYpA9ZvdEPVn16b31KCS+2qwGv4v9hT65jQA/RPp9P0dyyb3P97++fR0YPT/GpL57gwU/76f+vt5xSj31KFw+YhDYPT5XO73EsTa/3SSOvs3MEr+UhzG/0ZGcPP+Qfr0eFio9dQIivnlYmL0g0m88I7moPriNqr5kqqA9juTivlyP0r0vTNa+idIGPn0/xb156YK+6SYxvdk9yb2Hp5c9H/TsvRpRAj9uEou+5dCivCBBYT7pJpG9ZKrAvU5AOz7S3hA+g8CaPWx4ujyAJha/H/QMPbRZtbzBOYe+NICrvvd1gL7aG5C+LpCgOoGV470ldaK9J6ApPYLiZz57FAq/5/tpvdNNMr5z1wI+EoOYvo51nT5+HYC+V8q2PkHxY7yI9Lu9ad5xPHbgHL/eAr0+SzcxvuY/iD7baJy+qRMovoPAWj7Nqhc/HFpUvptVd76uR2E8wTlbPs2qAb+cMzK+QxxLPh9jzr6lLPO98BYwPhsNIL0cfJG+Z9UXvse6aD46klM+vHQzvdobqL5AE52+E9AkPYC3Ar/EILC8KctgvtqKDT7IB929ZmZGPVn15T7l0KK922jAPDwsQr8CKxM/308NPdVWbLz+QyK+CKzcvD/GLL5Crcm+k4dtvuvidr1E2HA9Xkugvgbwyj7r4pa9NxoQvtqsEr5dbSU+sVAbvuJYF73ix7S+QKQnP0p7S74DCYq9juRSvSuHVj5hoXa+eHr5PsPT+70RNrw97Q0Ev/+QXr6FWgs+AitfvmuatzzxY4w8yjL0veAtELklBsW+8x/evo0orT6bxCA8QxzbvQmKrz57g+u+G54evdtoOL6h1oi+utoCvmBUYj6lLNe+MXe5viDSb77dJKa91sUtvijtdT40gIc9gCbuPpmZQT5tVkU+8kEjvyoY1bynV3q+H/TgPrsnb750tdW9o3BXvwN4mz08LCS+Y+66Pq62Hj+Nlya+kX6rvp2ARr1liBU/w0JNvUCCKr6EDU89I0ojvrmNgr6DL0A/S1kmPTf4Or4ubru+jQYQPbaEzL7lP0w+bHh6PmJ/+T4/Nc69RbbDPcE5677+Q+K+liEOvLDh1T5xrKu9tvNNPoSeFT4bnp48PnlQvi9MAL/EIBi/lrIMPTjWvb5WfSa+s1nlPdVWvL4079C+BMWPvtBEqD0Zc78+UPzoPa8l1D0zojK/LSFXv8E5Cz4IrOi+uklUPsSxkr6w4XE+8x+Wvq1phr6R7Ry+16MIvqablD3PZk2+uK+TvZ+rF7/zHyC/YOU+Pxni2D3jpbO+MJlaPmPuRL+KjmS7eemCvs9mFT28BXo+cawJP0McC71gVEo+MCqJvovbyL5PHqa+CYrvvZjdUz4bDYC9qDWJPs738z0r9le9EFj5vNbFNb55WFy/qmCcPvp+Kr07cBa/ZaoQvp7NBr8zojK/b4H0veSDwr6s+my+z/cLPoC32D4u/xm+07wDve+nJr8j2w+/aytGvmb3hD0v3TS+V+wPv18HBr6I9Kc+dJMuvy2ygT5Kexs+rBwUv9++gr7jpVM+9pctPgrXnz6PU9Q9HTgXvhxaVD9Q/H6/ibDRvQPnjDpd3NK++lwlP0i/Db51cbO+WtM8PtO8az5g5ai+UwVDPd4CyT7TK30+mbumPolBEL4QWAW/bOezvmznez2JQZC9/IcMPvwY2z43GgC/EaWNvTkjqj6t+hy+wFsIvvp+Qj5DHJe+wFu8vnQkl708vZ4+Y+5aPiEfuL5F2Li+D3qavtmseru5a0e/f2pkvn9qnL41zRe/6NnQPgponr578sw+Q4ssvjws1D1lqpy+07xTvicxMD4pXN891eeaPSv2F7zZPaG+EoOIvpCgcL7mrtU9XinLvfhTI70LtaY+bhIDuZVD6z26SSy+iNJePZf/Br9zRry+f0j/vN2TB76ASKu+m8TsPv+Qlr5m9+S+awkZvmKhrr7ix3i+PujZvTtOzT4BvAW8KhhFvvhTsz7OiIo+LSGvPf6y+zz67XO+ysOGvuOlUz51Ar6+KH4cvjY8Dz9xG02+SzdRvgMJqj24Hl2+rdifvWQ7p749edQ+LGWZPSGO9b2YTAc/ZKqgvoC36L4YBBa/gLeovkkuv70YJgO/wvUav9v5nr5jXTS+eHqBPuyeXL230SC9eekmPKs+l73OiAA//5Cevr4wOT4noOm92/mOvaD4Eb4GgU2+RPqNvZyiWT9bsZs+x7qEPpayFL6h1ui+e/JIP/CF6b2TGGq/jSjVvmiRxb7/kN49u7gNu1RSVz5d3Ea9y39IveMUGT/F/gy/2orhPukmxT7dJIY89peVvqg1vT63QMa+JAbdvggbhj6ASI+/foz5PYJzjj6yDBG9BFYoP7ByCD5O0b2+jnVRvpLLb74ibIC+jgaAvZmZCT5xrKM+RpT2uxnihD4dOL+++FMDvS0hTb+R7Ww+mgj7vRe38b4NT9s+2PDcPmezQr6VQyu9qmBcPlpkGz3hC0s+DAK/vhBYmb0Z4kC/e/JEP8zuzT5Iv+09jSi1vtXnEr7ptw8+p+hevzeJuT7HusC+rWk6PxsNID1F2CI/RpR2PaFni75ZhlC+EaVJv6kTwD702xm/E/Ifv4nSAj8FEmQ+3Nf5Poy5s74ofpA+rwM9Pxovjb1qvDY/hJ7lPum3bz19P3W+L0wevjVeWr4ibHC+1XjlvtzXjT6wctQ+taaBv7aEPL178jA8RwMWv9nOkz4r9le+GsAJP3sUjr2Wsly+kxgUvhE2dD4qOow/ukkEPi2yqL9Ivze/mLv6vpvElL8J+cA9YTKjP0VHAD/dJPa+MlXYPnxhUr7BObu+IY6NPmBU/r4zxCU/6bdrv8oyfD6L23K/WDkaP8rDUr8y5nY+MzNzPmlvaL7dtZC+GXOnPdobxL5LN9E+DHHUvo7kgr5Q/B4/bHgavm3F/j1vgdy+0ZEmP9++jr3o2TS/+lwtPkvIB7/u6z4/sVCrPehIzr2C4te9veOQPuLHoL7QRNg8Dr5Av6OSpj5/SF89F7eJvuhIBr+bVc+9e4MPPdxGkz6SOiE+g8BavuXQAL8qGF0+dLWtvlZ9nj02q+6+Vg6NvlBrYr9kzP2976emvSO5CD/n+zm/PCxcvqpglDyZKhi8Dr4wvFRSpz3ix+S+IEEpPm9f6743iQm+ns06vkLP1r5N806+LNQavPYGAb9ns4q+lPYOvo/CBb4T8gk+exQuvLByIL/njCi8+zqMvoC3IL4J+SA+PL0SPTcaQLwGgd0+UUkJvxUdKT0fY74+HOuyPQmK/73x9Mq+qvEavtbFbb4Urne+NBH2vT81Hj1JLsO+Njx9vlioNTxYqM2+N4mBPfaXwT7mHSe6XwemPtXnBL/F/o6+LSHPPZm7Br4kKAY+6pWmvicPyz7V5wK/XW3VvRxaZLzKMnw+V8ogv/d1IL2DwAq9JAZhvpaysL6283U+TWJYPp2ATj7lYf2+eccJPcbctT1LyMc87zjFPZvmH79gdo+9cvnXPvAWyD1rCUG+jQa4vmneWb+30ey+TkBrPhGlPT6/fQ0+YTJVvFz+Cz6Dnu09Dr7wvgG8lT0aUQq/qvGGPqpgiL6WIWK/VTC6PX/ZDb7jpXs+SL8NvxdIAD7Sb8+9gLeAvRKD9L5FRwg/Hqe4vpMYVD5K6ly+L0yevtobBL6qz9W9eHolvZF+G77qlUK+lrIWv4tsL76ze3K78kFPu4bJPL7GS6++WYYYPUI+CL17FJC/1sVlPhKDmL6meUc9vp/GPhsNBr8IrBy93EajvS/dbL4hHzC/9igcPvvLDr1rK26+W0LKPtzX4T2oNWO/JJfjPsbcZT5a02S+3SR4vxPQ9D31ufK+bjQgPoC3wD28Bda+xY8PP+M2zr7jpcM+vp9qPqFnn77Sbx8+MlXwPSDSD77dJPa92op1PnDOrL5cIAu/3gIpPQu1Tr4gsLo+Z0QBvvrtaz51cTu+dQKaO1tCRj6hZxO+AbwNPiuHlj1DHOe+TBUMPGKhCL/dk+e9+u0Xv7lr6b32KJy8zTsWvicxXL/pJuG9jLm7vV8Hzj7ZPbm8tmLfvsbcF7/hC4O+5dBivgPn5D5O0cm+uK/bPjtO1b4qqXM+JeSHPg6cs73lYWm+nl65vpvEcL5wX5e+1edKvZ7Nur2si1s7ukkMvqkTFL841kW8CD2bvjcaDL+7lgA+6gTAvtnOtz2FWsc+847PPj0K477LEKs+NBGivovbAL48vdo+ldTJvaut2DxsePo8dLWtvn77ur2L26i83+CHvnDOKD3lPzy+cF+3vgbwzj5qTRO/PZtNvtZWEr/6XH0++DFmu8DKWT5iEJy+AAAAADC7h74nMWi+Ad6ivRGlkb6DwKK+Vn3uPZF+O75xG82+6nOZPg6co73tfO8+g8BqPtNN1r5VMEo+uK9jvs6Igr48Tgm+aJELvxLy3b6qz/m+1sWtPC/dpL1lGWI9C7WWvicPpz5KewM8yJiLPYSeXT7Idga+4xQRvw6cG7/8GPO8BaOCPlmG3L7c14G+/yEdPfVKAb6dEaW9+u0TPjoBVT4vTPq+t0Cmvgc9O76utuK8SnvTvuYdJ76h1oA+pb1RPsWPKb841ik/002iPnvyQD7RIlM+GlEIvxiV5L3gLZA861FoPkhQ9L77Ori+MsRRvUVHKL8zM3u+R3Lxvl3cpr3Fj5E+gQRlPiNKAT9YqMW90yv5vhIUJz6I9Js8v32dPeoEAr8Lk/G+FtnmvjeJgT3njAA+FtkuPolBkL4YlQi/qKSmvuALY74PnIM9GJUUPdJvX70D5ww8PCzIvuqVkj2DL5S+vp9ivutROL1j7jq+JeSbPiEfTL5ZFy8+SnuvPjY8jb5GA/w+hsksPlMFE77snjy8hVrTPvMf4r5fmMA+ibCFvs6Inr6k3449UifkvsQgED08The/4JwTv1sg/T5Z9SO/+Q85vzY81T5iEMi92F+aviSXt76DwBK+lPYmPl+YXL4gQaW+UGtyvixDJr99ruY+8PRSviXk2z4eFp6+rWmavphMgb7BOeO9JXXWvqs+776UZYg8GJWMPqkTML5gdqM+Lv+hPbEuIr/9ZYe+KO0Fvszu2T2MSga/ZKpgPJ7Njr4eFmq9O9/fvXnH5b6rPi8+JXVKPitlST6kTii+hHwQvcKGBz7x9BA/klwOPsBbGr+nV2q9mZmJvSegAb/TK8W9WDmgPjMzs7zO9/O9Yn8ZvbuWSD6LbNM+4sdgvjVeOr1F2Jg+juTqvvvLfr7b+aq+2oo9vRPQZD3DQs09FfszvkvIo76EfFC9pN/2vqFnj77Zzv++/fZ1POm3nz7uWoK9IR9MP4Lin75kqvS+hA2rviL9FL/XEhi/9bkav1ux7z1GlJa+hHwiv/YGgz5a0xY/xEKtvB6Fa77/kDa+gZVDPEXYED7pt6O+9bmmPjeJeT76XFU+pE6cvgpGpb71Som9dy29vjtO0TyQoKC+zhl5PtjwiD6Nlwy/zTvuPna+f71GJfG+UifgPdMrJ78TYcM7SFDsPf6yQ7/hC7O+mSq8vsBbYL02PNW+8kH/PfP9kr/RkXw9EoOUvqIjiT24HkW+nDMsP/aXnb5Z9Rk+kxjAvnEbB7+Zu4q+9NsHvkCkAb8i23G+SS4/vv8hiT51ces9UifgvdV4+b0Ovga/z2advqHW7D4pOvK97utQvi5uhz7V5zI+S1nivmZmqr70bJq+mghjPu0NZr6TqRi/6+LivuAt4D4jSns9wFswv/HSzb0kl4g/NjxDv/pcvT34MQg/Vg7BvoY4/r5ZFym/sp3Pvov9TT5uo7m+BoGpvjF3Bb/njPw+OgEtv1n1+b2WIQ69+Q8Jvk5A2z5lGSg/S8gTvz7oSb9YqE2+F7fRvCGO7b6EDV8+cvn/vgaB3b60yGa+6+IOvuhqKzyLbNM+rWl+PiegP7/DZJo9OgFVvrQ3uLzyQdO+WDkkvsSx7jxN8469V+wfvuoEJr/wFiK/QKSvPkrqsD4HXwC/1Vb8vgdfID5YOTQ+i9uoPIQNr73F/gi/xkt/vmgi3D2sHHI+2qyuviGOqT6z6vO8rByqPdEiMz5B8QO+W7HPPRovkb4gQXG9kxhcvr8OHD4v3Yy+Xin/Pjf46r6mCl4+sS5GPuVhkb03+Ka+kssRPzCZ6r6vJWy+ns2WvvFj3D2Y3ZM+9GyWvrDhib4vTKY8nYBOvkw3jb6dEQW+vONkPr6fnr4Peu6+dr7fvTCZqj6SOiG9MuaOvjy9Cr7jpRu8pSyTvQMJWr7KMsi+xm2Ivr4w6T2Sy18+46XzvjtObz/fTxU+exQevxgENj4XSOQ+rwNHPnNGUL8bDUK/RpS2PfUoND5/2aE+Vn1uPWsrJr6pE3g+yHaevQHeor2J0gC/RwMYPiPbuTxhMpU9w9MLP4qOdD5uErO9AbwFvZCguD3Y8Ky+EFgpv1BrQr5wzoi7Xin/PqJFjr6wckA+zvfjPRDpm74yxPE8Xwe2vhBYcT6SOlk+oIlCv+vijj6PU3S+gLfAPdJvz73gnCU/7loqvjoBqb4J+dC9uK9rvluxP7sNTy87GlGKvWJ/4b6BlWM9vjCdPiQoCr9H4bq+RpQ+vmdEST2CUYU+KjoWv42Xvr47cD4+jQZovov9nT49mx2+bhIjvqrxwr1c/ge/d74BP7N78rpa0yK/6nOJvmJ/oT6z6nM9VuxPvpayjD2aCHu93772vngLXL7oSAa+rwMPvgwCA785tNQ+TKYSPtejqL5if9m+6bcPvfgxpj38qZG9UrjKPjeJBb+opLq+N/imvscp+rwFEnS+ZvdcvmHDGb+d78e9QILePrfRADwRNqy9UrgePDeJob0fYza+XI+CPPOOO77b+eI+7Q1mvkaUlr37Oii+rkc5v+JYu77/Ic09b/A9vrG/7LvqBIQ9R+HavYGV470xdw09toQKvxov/b3jNiq+fNADPzcaSL4zM2O+/tQYv9Sa5ryHFlk8hjjWuy7/Mb4dycW9GXMPP/8hPb43GqC9UrjePTxOET48TgG+WfWNvjY8rT5rCVk9Di1yPRsNKr+Uh4m+qYKlvpHtvDwAbwE+RbbzPGgA373V53o+8WPEvjy9Ir6nV4q+lpAXv5T2xrwCK2G/zohSPc/3pz7IBw0+07x1P+AthL4HX1i+XinPvizUWj662ro9g8CKveoEFD3Nqn++FtlAv8bcnb5LN6m9Xwf+PqjGz77YXza+IR9svhQ/yr6V1CG+UrgWvkymjr5EaQs/C7WWvYLiCb8noIk5ke0+vynLkL3o2QS+1sXBPqTfvjx3LWG9V1upvgTF777vOM0+rwOzvrEuur7njCi8+Q+ZvuTyx76EDb89CfmsPrEu0r4ofqy9Y13MvXGsR7/2l928DU8Nv4LiNb82q969aCJ8vq62KD9Q/AY/DeAlvjEIKL9oIvy9hskevz5XT78Urgc9Yn+lPoAmKr5MNwG+bHhCPjm0uL0xCMC+P6T/vYR80L1LyNc9aJEDv+0NZr7baLA+wFtAPutRgD5rmpc9NICbvlInAL3RIhu99UqhPi7/sb0ExVe+gCauPjAqaT3hC4O9pSwVv6foID7+1LQ+ZRlGvyxlIb8qOpK9Y+4KvnA9sr6I0t69aytWvu+nkj5aZKM+1VbsO/VKaT75D5W+lPYGPs6Iar7QRES/Yn+NPmJ/tT46AdG+EaW9PEkuH7/njDC+j8I1PWJ/WT66SRQ+RgN4vB04N79nROm9ETY8vC5ukz10tSW+d5zqvkwVZL4sQ5S+PCzUPg6cw75MN4m8qmDUPMZLdz5JDKI+XdyKvqYKHr4dyaU8nDMIv1Ham73rURq/j8KLv/7UGL6843I/S8hFvwskqL1liFu+AG/hvqfo8D4Z4iA+coqCvpCgLj9ZFzc+urhpv+7JOb/tDb66C7Xevk3zEj9s5yO+YTJFvgrXQ725/Ac+hjh2Pdej4L1YOXw+VZ8Vv6utSL/8GHM9JQaBu4xKVL/qlYY+DwsBv8iYu72WkF2/4sfYPCv2T77+Q/a+guIXPo51LT+sHAK+4seIPjSAVz3k8ic+UUkHvzxOkbyzWfU8V+y/voeFOr4Uroe9X5iAvj0KN75FR6I9FR0lv/hTMz4gQdk+NquGvh9j0r6lvVm+4QsbviXkQ73ysFg+H/QsvrN79j5H4Ya+dLUFvgrXe77whVk+0EQgvrn8Rz56Nku+CtdjPbG/vL3G3MW+8BaIvvW5qr6jAQi/urg1vhovjb2opC49Tx7OviDS2z580DO+HoWXviXkA75Qa8a+x7qcvtY0Jz5QazC/MlU4vwN4Mz7JVLm+AbwlvkvIqz5eKUu6jnWZvrTItj2mm5y+7J7cPov9HT5Ke4++mExVvVdbmT5U42W+2PCAvtbFyb5/2a29NxrAPYy5Gz8BTXw++zpwvOf7mb2mCm6+W7G/ug4tvr799v2+9+QRPoQNh76jkga/u5YIvocWvT5oIvC+rdgPvmq8DL4HXxK/dCQ3PmdE3b5B8UO+yAeFvtO8ozxK6sQ80ESkvnVxi73Xo/y+G57evJF+e79dbUW9Qq1xvl4pA75hMi0+dCTDPm1WNb6k3748GATavgPnLD/jpau9xku/vuMUnby8Be6+urgvv7u4iT6t2AW/yjK4voR8yD78GLO91sUTv8VtXL5PHla9pb3BvLzjRD42PA0/q60gvik6Pr9BYJU93NflPnS1+b59P0G//kNaPaRwPb2rrRS/oIlAvp0RNT6nV2o9glERPmbV/z5O0dm+zarvPfFjnD6EfJi+i2wPvzhnND9bIME8nYBmPvjCXD4bDcC9fvuWvj2b9T0Sg6C99gbvvV1LSLypE1C8Gi9Hv3UCir3Y8JS+gQS5PluxTz7F/vI8wTmzPVBr+r1LyD8+kX5TPn/Z3b1VMOa+Di2WvqW9ob2QoBC/0t5gvcKGpz7ysNA9zvfTvNobJL4nMV4/4xQVPl5LoL48vQK+tvP9u5+rbb0OvjC+Kql7vpjdDb89m9U9RiW1PkrqBL2KH9++coo2Pk+vfD6+MOW+OUWDvgU08b3WNH++b/DhPrG/LL0mU8W9/BiLPoeFFD9tVnU+owEUv6mCUTyqz/W+mgglv1CNDz7mHSe6ObSUvqyLG77AWxq/DJNRvgUS3D7ysLA9e4OfvdO8Lz/OiAq+PuhBv2KhBj9Ke3u+wTlLvlHaj77njCK/DpxzvhX7Yz7WNMM+MCrdvgMJKr3Nqu+9SQx6Psh2Pj6t2Le+DU83viegKT7tfH8+4xSpvpVDSz399ie/w2Qqu6pguL6UZeQ+DpzTvmWIj77dk5u+rraCPvkPGb75oNc+AU2kPeeMAL/Y8NS9D3rWvinLYr8Fo7K+SFB8Pr1S5j0qqd8+NBG2vaD4jb4noLE+nYCavrx08724HnW+BMUHvqOSyr5aZNs9Qs+ivmKhBL+ASBO/JzHYvZOH5b4ExY+9hVo7vjC7k76dgEY9CfmQvVKWJz87cE4+KVzLvoy5O74ExWc+lGXsvmZmGL/ImA8/Ad6avv7UED7JVFm+BvCavlg59D0jSgO/ImxwPn77ej7VeMW+xLFePj15WD3lYeE9zog4vxHHkj4awPM+7loavhzr3r6L/TW+AU2Uviqp071Z9Tm9vw5Evkfhur3mHfu+JCjivuyefD3oaiM+FfuzPs4Zab4lBs0+qRNIvibCbr6C4hc+5PIVv9ZWkD5HcqW+arzwvvFj3D3KMjS+ukkev5AxIb/k8q+9B86JvpYh+r7dtSQ+klwePilcP74noDG+/KkRvmDlQD72l0M/kxi0vhBYmT5SuG6+QILOvtVWRL6EDU+8KhgtvizUhj7zjjO+6GoLPuU/tD50k5S+JzFgPi6QsD3RAGa+PQoBv8BbBr+fPOy+MuZuPuMUnb5cj9o+dy2hPNhfFj6taZ69OUUnvoy5V7+MSrK+K2Xpvb/sHj4AAEg+2PB0vR9jhr7n+ym9tDcIvuU/5LwTYQk/N4mpvo9ThD2pghG+QfEzvuf7Cb3023e+5dC+Po9TBj8BvF0+BvBGPrFQOz5JLgm/oIk4vjvfj71JDJ4+h4VCvjMzgz3+Q7q8TKZyv0XYpL4UPzi/nKJDPeyefD2qz92+eAskPn0/Cz8Cmog+TDcLv8cpUr6X/7i+glEJvUFggT6utgi/mEwrv807Lj0RpaG+zF1Nvy/d1D5s5xu99NufvjoBVT7WxaG+KctIPueMXj8Qx3q9xty1vn4dEr8OLf4+bTRgvVTByL1Xyra+iGMNvuhIHj49m8m+qMaDPjVe8r5xrHu+eAu4PvRsLj69wUe+1xKOv6IjF79hwyM+rBwaPRPQpD3Kw4I9q8+RvrbzfT2F6yE+i9uMPhE2ZD6mm0w+uyfXvg3glb5cj8a+c0Z0PeYdh72iI/2+VuxjP3PXEr2V1NG+TYSdvruWoL2F66k+WmTXvqdXjj4N4Pm+xymqvTy98r0Fo54+bjQgvj2bP79SuO69H2PuPFYOFb77Ojg+OpKLvadXiryAJiq+TmIAvo0otb77OpC+gZWnvilc+75UwTi+Aisfvzarfj3lYaE97Xwjv49TDL75fvq9xW1sPsNkAL91cdM+gy9sPdoboL5cj/I92IEDvt4COb+TGAq/e4Pvvm/w3T4v3Ry+5T/wvqTffj0ldcK8XUs0P+jZjD0D58w+jZdWvsbcGb+Bldu+1Jp2vm+BkL5XW3G9n6utPhzrkj29UkY+4zZqPmzn4z6hZ8M+aysGPvp+Qj441sW7UUk/vy5uuz5/2X2+z2aBvk5ikDxUUsO+Qs82vqfoWL6d7y8+JeTbvlD8AD/njLS+PXlgviGOxT2sHJq9cYruvfd1CL+JsAk/tDcSv5hMJb6ze3K6uK9LvlFJ+T4s1LY+yeWDPhniMr+K/WU8KH7MPDkj+r6I9Mu+9gZ/vayL27yO5IK+xLFOvcIXBj4mUwm/FB15vlmGEr+hZ9c+RpQWvjPErb50k3g+yjLUPS6QsL7Zzrc8LbKxvmZmJr8PeoK+LSHDvoGVEb/3ddA9DJOBPs/VTr5rCZk+9UoJPjeJQb7G3LW8MLvnPKUsn766uC29BoEVv3npJj6WIRY+YcM7vrN74r0IGza+SuqEvepzPb77OmC+/fYNvgisDD7ysLC+zarPPn/ZbT4XSJA+KhilvZ88bL20yIK+XUvMPrpJqL5v8JG+ih8jPYMvPL66uOG+7zhNPuCc0Txif7m9RpQmvsKGpz3hC5O7M6KkvqOSXj8kl4s+MQisvSqpcz/Y8HS+I7ksvkMc376qYMS9veMUviUGMb+itPc+hsn0ve7JOb+4Hvk+ne+jPjwsVLssQ5y9xLEgv6D4gb4DeLO+F7dRur8OBD4Exa894emRPujZpD735Hm+PCwcPs9mhb0T8sE+E2HDPWx4EL+4r4e+gCZCPb3Bsz5xG+W++DEcPxPykb2Sy889b4Fev0Rp2z5aZPu8VFLXPaW9Ib2kThC+t9EAPYansz5yipa++8vuPHecWj4Rpe29U3S0vd21BLtif3m+o5LavhniGL4ExY+70ZEcvl4pj76oNb2+61GgvldbxT6oNdU+4lgXPWKhPj72Bge+374OvEYlpb5PHo6+OUVfPjojDL9IUHQ+Qq0pvpkqaL6n6Bi+RbbzPRgEDr7+Q84+O3BOukCCxj4mU6W9kjoFPwgbUD+aCPe+lpCfvo7kMj7S3ry+pN++PHVx9765/Ke9mubxvilckz7Sb4++mncKP+0N4r7x0rE+cM6wPgbwJr4noM2+/WV3vp+rHb7sL+e+/kOKPm3FAr9B8bM+f2r8vC6QgL4Ab/E9/5CePdV4rT5AE+G8sOFpPYC3jL6mCq4+e/IwPV4pSzzix5S+YcMjvtZWuD6ad1Q+6nPVvaROwL6yDOm+i2yvPiegab17FD4+HhauvkXYCD68Bea+eHrJvgxxrLwQx/o9OpKHviv2Fz5c/tM9OpLXvpCgeDxTBac+KcuIvgisDL+0yO6+7J68vdBEmD0HX9g9cRsFvwUSvD51Amq+MJkSvmNdwL7Wxe08hes5vu84JT4Sg8i+O3C+PfKwBr/5oOc9iPR7vS0hb763QAK9rraavki/ub5p3u0+7Q1Wvv+Qyj6VQwO+EaWNPWSqOL49m0k/JCgov7Dhgb7z/WS+ufwHv6Z5Zz54elE/PQrXva1pQL9Vn+u8xEKZPkrqpL10JJe7DU8vu/aXAz85tDy/RPodPhrAe760N6g9YhCovnxhgj6PwpU9EceGvkTYwL3Nqme+hA0xv3gLFr/EQpk+BaNSPVfKer4ofry+yeWvvgU0YT5WDpW+Xim/vqmCrT7swIm9Aiu3PWSqYD2O5II9gy8svnBfP7767Wu9NxroPgxxPL65/FU/P8ZcvmZm5r16pby9QBNJPsZtCL/7ywi/QBNRPrfREL59rjY9/fZtvpXUWT4Mkwk9I0obvdGRyL5WDv09kDEPPu84iT4f9BS+tMiyPn77+jw0gA++PQoPvtnOD75bsdu+f2q4PnJowT7V5xK/RwOYvdO8M7/+1NC+XP7DvOYdp71dbSW9zhkZPnctlb5Ftt8+s+rTva3YB74ukAA9gCaqvp8a5z4ofmw+QKSbvjtwir6dgIq+0QCKvsZtLL7f4Cs9qRPQvJSHNb7IBz289bnKva1pjr4Z4li8nREFvT55OL3heii/QBMZPmiRVT4BvAM/hA0PPbEuuj5PrxQ9i/3VvZXUjb7c19k+sOHNvgTFXz4noDG+bqOFvttogL1kzCW/aJHtO/s66D7QRIi9A+cqv0Mc670Wav09QfEjvoVa473NOw4914FzvABvgbt78rA9GAQ2PfjC9L02PAU+1jSDPnbgXD5seBK/L0wuvvkPmT5Vnys8LNQSP7geVT54C6i+ONaVvgpG5Txg5cy+IY6FPWb3XD6z6hO+hJ7NPMqh1b3vOOG+lUMDPgFNDD6DwLo91edSvuVhgT1kzO29OgHdPct/OL7dkwc+jQYgvk+vpD27lmi+G56iPu7rED6nV7K+WfUJPsgHZb4VjA4/WtNsPk3zjrwhH8y+kKCMvgIrk74AAKA9L0yKPsrDEj441pW9JzEoPYnSor6oxmM+2qy+Pum3770+6BW/sS7+PYQN375Z9RG+PlfbvOMUJT6ASIc+ILDyPIQNB773deA9WDnkvTMzLb9Qja8+4C3MPpi7Pr/99oW92PDQvgskiD5Ke7O+MuYOPbgeBTz8GEO+gy+MPCGOC78yxEG+LGWlPjf4Mr78qcE9cooQPzLmkr6mCga/375ePujZiD6L22i+kjqBvbUVU74f9Ky9EFjpPScxrL42q96+N4kDv8BbmL7TK12+J6DNPrKdD73baOS+G55evKut2DsnMZS+0m+PvWlvnD5Zhvg+0LO9PolBlr+NKE29+aBXvsDKvb60yP6+A3jTviDST71ApCu/v31dPjm06L4u/6G8aCKsvqrxCL82qy6+taYZPwRWVr7ZPf2+dLWVPQaBlb6HpwO/p1fKO1K43r1JLtu+XdzKvgKaLL/OiEg/z9XGPXsUpr5JDKK9AU2IvpCgeL5AE0E+taaJPdY0R75tVs29heuBvWQ7/z3vyQO+taZZvgUSnL4+Vzu/kX4rvk8eqr6XboI9uK8Vv6K0dz0aL6E+K2VZPnS1bb4vTOa8NjylPjwsdD3aiv0+z2Z1PbgeAz+aCAm/ysMiv/wYxz61pgk+GXOHPWx4AL/ptye+mnecO1ioNb3Xo9A9R+FivqK0Nz3ZPUG+WyApvsKGZ765/Nc97uuIPgn54DyI0l65tMgwv+/JF78i/Zo+6pXiPYj0k76Eno2+xksXPl+YDL1fmES+Imy0voxKCr08LBQ93gIBvs6IMj0gQSU/uK8bPp7Nwj6C4i8/Qs/SvrN7cr5kqjg+WKhlvpCgWD00EYI+4xThvq5Hib5WDk2+mnfcPeAtED0kKH69J6AJvst/CD7ecQS/AU0Evtmseruxv+y8YqHSvpoIsz45Rd8+t9Egvmb3LL7yH+4+tYTgvg3gnb7lYd2+aryEvSL9trxIv42+DAIDPv1lN73x0k0+mggDvhbZ7r3FjxG+tmK/vVN0wD5FR74+XwfmPsNCPb4yVQC/pN9+vlTB4L4nMaS+PE4xPfgxvr4xdxu/eekmvQ6+/D6a5lW+iNJuPrfRwLwIrOy9WyDRPT0Kw74fY0C/RpS2vLN7gr5tNMA8QBOpvpHtLr8/xlw8Lm4LPvs6kD3pty8/0ZHgvlrTrL5Vn2s9PL2WPkaUtryPUwQ/WtPsPVRSd74NT3++SzcxPmB2R78D5zw+v+wuP0aUPj4hHwa/si6GPjjW5b29Upa9jZeKPsxdy73mPwy+7uvQvSXk277naus8/KkBv1N0RD7GS7O+6SbxPkXYsD2WsjS+jLkrv9Y0P74xd5E+GlGavEymFr8BvMW8MQiYvo2Xjr6MSjo+L934vgfOhb7Esbo+93VAPhUdpb4Cmli+HHyxvqOSWj3w9Pa+CkYFvZvEkL34McY92c7LPp5ehb73deC9i9uwvmKhxj17g++8TkAjvwrXcz4eFkI+7Q1ePRQ/Dr+4ry0/T41nvqHWtDwpXG89HqdAv5SHxT3Chu8+Lm6rvilcnz2lLLe+BvC2vjkjmr5eKSM+e4PjviZTZT3Zzre9WmQtv8BbtD7M7tG+9bk6PuMUFb5LyPc9Gi+5vmSqOD67ltA8KVxPvhIUr705I0q+ZDsXPoqOZL0wKj2/y38YPhNhg7wu/7U+BvBGvgyTKb3OiP6+K4e2vRbZur5Di7w9MJnOvi9Mpryt2Oc+y6GFPEmdhD7+1Ay/hJ69PTOiKr+ezSo+K/ZPPkCkKT+V1Fm+JJcLv2dEab26uF0+JXW+vrWmUT54emW9WDk0uwbwdr3oSE6+I0p7veY/nL7WNBc+2F+Svp0Rpb5JLr88cvkHvqpgjL7heoQ9L92sPvYGf745Rau+yxBPPmDlUD5SuBa/t0BiPciYuzvh6eE+e4Pvvd7g+733dQi+YhCYPuM29r7IB/E+EFhhvp7Nur2UZV6/2c63PHbgvL0ibBi+QKQHvo8xXz7heuS93+ADvsE5Qz7x0i2+JCiGPq5H0b0UPya+eceUv5vEWL7YX8a9LpCUviJsnD7ChiO/k4f9vgU0Cb5vgVS+Iv32O/32lb7dk1++ryXkPDtO0T0c6xy/Bz3bPTCZSr12T869JeSDvZ+rE7+62nq+T68MvhxaFL6PMbM+BTQRvrTIyr5a0wa/VTCyvk8exr34MSY9UI0HvhniaL7Fj/U+INKbPn2uNrvTTTK+VFKvPqrPxT20N5S+veO4voeF+j13nCK+dLWVPDqSh77vOLE+MXdNPVTjtb4eFiq+WfXJPQAAmD61Fbu+yHYWvhgmkzwYlRQ9GJUkPhx80b74MXY+Haf8vqjGA7/jpZu9m1VXPuY/pLsEVpa+/BgTPkhQGL9B8eO8W7HfPqyL2zwcfJU+E/Idv+M2Mj79ZR8+V+wvv/p+nr6n6Pg+juSyvQn50L13LXk+i2zLPtSahr7DZEC/30/9vSSXHz2xv5g+eVgIPUwVbD5Qa/o9VTCGPoJRpb6t2Bm/KhiFveSDoj7l0CK+fNAzPTLmDj0bfOm+lPa+Pliokb7fT02+YFSyvh04tz4Mcdi+DU8Lvz/GPD60N4i9yAehvp7Nqjv7OnC9UwVrvmuaRz6h1kw+u5YIvttogD3BqLw+XI8Uv1YOfb441k0+dLVVvct/sD7jFB28O3DePQisNL4g0rM+2PAMvm+BTL7arCS/3uBrPfYG374BvGW91VbsPMX+Dr/1Sum9kVx2Pq8DRz3n+wk+rwMnPvTbu772l0U+mnccu3ctkb4YlQo/QxxbPkfhEr4qGB8/zO4RvggbZj68BdI9kssfv73jFLwjShM+n6u5vhPQrL5RSR27tvO9PL3jjL6lLNO9v+zivr998b5v8IU+CkbBPmbVXz5xG7m+pb1BPbuW0L4bDW4/3nHKvs2qjL9gdk+8Di36PizUWr4ExQs/cD1ivvwYlz49m5G+I0pDPty10D6RXGa+6SZZPr99/b2F63m+hJ6dvjoBjT2MSko+uI1evtcSmr7EIFi/c0ZcvnBfoz4gQdE+hesBPuqV0j23QHq+DJO1Pu+nDD/pJg2/nxrvvvdTWz5MplI+22gAvIR8UD4UP46+/IcSv6K0Vz5Hcjm+NO/Uvoofcz5y+Y+9xLFOPSCwpr7dk4++1xISv0OLJD5pAKM+uB4NvjCZur1SJ9S+b/DRPnVx672opH6+idKGvlD81L4Sg3g+Gi+NPhdIUL7Huhg+l27SvXvysDuY3fM9HTgfvvgxhr7/IRm/hHyMvlmG6L5Iv60+GJXUO1UwMr47TmE+xf5aPjf4tr59PzU8owE0vnlYkD5vgcQ92ax6vPwY473n+1E+HOuiPEI+gL5eKfO+tDfAvnzQszsT8jE+S1kCv/UoXLzpt/+9h4VaPOkmgT6k37a+vjAZvGDlCj+PUxw+sS5evxxafL6vA/u+yHYOvszuET56NkO+glFpPrByEL7air091AlIPd9PHb6coiW/QfGTPmgA/z0qGBW8uWudvrlrCb7gC/M9TYR9PpYhFj7cRts+7XzvPUCCCj4/NS4+eOn2vUfhOr628xu/30/9vtBE2LqDwCq9VZ/bPtO8F7/8h1Q9mN2XvjtwTr1E+k09mLteviGORb4+6B+/wTkjvgDe8r0FEqQ+RiU1vRdIAL67J4u+dy1RvhDptz7TTQI9TYStvjTvWL02PNG+Imx4vp5elb5wPcK+UdrrPq5Hjb46kgM+d76jPj2blT1v8CW9Rba7vt4CAT51ccs9urjtvTMzs75EaaO+QWClPKNw2T7GbbC+F0jAvaFno70aUYo93NeBPv329b2Y3bM9/kP2vmBUwr68BTK9orS3ve7JY75uEr++NV7avaTfuj6TGEw+m1U/vks3sT7DZDI/iGPtPc4Z8b0Zc1c+qKTGPrbzjb2Hp4e9I7mcPTQRWD/XgVu+QWCFvnDOEL50k5y+GlECvkVHyr4u/1E++u0DPiSX7732Btu+OgHdPU+v0D5BYNk+h6cXPsKGi74KaI6+L92cvhovCb/k8pO+7MCZPbpJlL4CK/c90m/vvZ3v572BBKW9Gi8PPyh+Aj978qS+AU3MPsL1DL/WNAO//kOuPukmFb+SywO/tDcyv1RSl70hjlW9Yn+FPqfoyD4py+C9K/Yrv8oylL2ze4o+UPxEv1+YvL1LWXa/sp0nvumV8jzqlTK8B18APqvPtb124Bw8sgyRPgc9S762Yk++gZWjvZJcvj7eAvU+5PJfvvd14LpLyLO+rkfhvrZir75aZDu8Ubh+vlg5ED90tXW9LbIlPixlDb+bxLi+O3BevojSvj4QWMm+ZveMvt9PDT0mwsa+NIDjPmiRrb22Yg++hVoHvwPnoD59P5W9SzfZvjAqUb9PHhY8AAD8vlfsv77RIos+jLnrvqwcEj4kKFa+ih+PPo2Xvr4vTCY8Ne8OPxe30bjYX8a+2c5XPcsQdb8BTUQ9Vn1uPQyTAT/DQs29ObT4PdV4KT1m1Wc9RgNgvqYKsr6fPBy+Gw3gu0I+pL7S3tS+yVRZPkmdIL0A3kK+ne9Dv/7UAL+1FTu97C9bPqwccj4qGKE+s1l9vqabxLxbsT+9wheGPa+U5b5YqLm+UUnNvb1S+r59Hbi9NIAFv7fRmD4ep6S+Z7NiPlZ9dj4Rpd0+qRMSPwaBFbyw4cG+bVZ9vomwA7+EnpU+0LMRvvgxZjx++4Y+MQhkPnNGKL/V51I+pb0JvqmCtb75D/k9TKaqvQKayD3BOaO95/uxPqkT4L59Hdi9xtw1vSzUCr7+Q0K+Lm4jvG+B/L7wFug9MsSxvYoft77PZvW9f9mdPZ0RgT4G8Ma9ibBxvqUsA72bVS2//WX3un0dpD7Huoi+dLW1vZ7NSL/3U/M+ejZzPhQ/Br+7lgQ/YqG2voMvRL4bDeA97lpCPGua176Bc1a+E9BkPYLixzuBla++qMZrPajG076SOhU/bhIjPtejoL1xrDu/wRemPbQ3qL2JQQa/TkAbPqrx0rvNqt8+EaWNvmSq/L7OiDK+ETZMPj55ML7WNO8+ryXYvraEHD1K6sy+ns2yvscp+jyWIT6+t9EoPs/3v74eFnq+ays+Ptjw5L1lGcY+rwMvPzoBvT3ZPdk+k6mSvuoETD6Yuzo/YhAYv4GVoz1IUKy9wFuYvrG/Lr9rmn8+I9uZPVdb8T0juQg/0m+vPnZPtj74wgS/HcllPJp3xL4ehUs/Qq2pPQU0wb4o7Q+/CteTPt5xSr0bDSg+8kH3vuM2rj5qTWu+zO5pvYJzor7WND++UieAPYlBmD4wuz++vAUmPySX/73tDfq+7J7sPblrUb59rp6+MuZuvv8hvb2mCtI+F0gGP2pN674ehXs+VMGwvtLeuD7ysIC+6nP1vC7/IT2FWpe+1eeCPsE5P79a0/w9aJF9Py2yBT/KMgQ+YFQqvvmglz2mCsY8qRMIvyQofj5if2W/jLmfviqpg710JB8+sgwtP5mZmT7eAuk9Imy4ve84Lb4hH5S+ETaQvonSrr5fB+I+owGMPdtosD4ExQ0/ne/TPlmG2D79ZYe9002OPmGh+j6rrQA+qKSevpRlUD4dONM+yVSxPrPq6765awG//kPuPqfozD4+VyM+6bdXPhiVpD3arOq9kX4zPpJcMr/KMmS9xtw1vZXUCz+vAz++XdzKPhGljT5fB847qRMwvWdEQT6DwHK+iv31Pewvnz7gLQA+lPayPtNNvr4dyTW+iNLmPtbFhT4nD78+NjxdPQbwCj8eFnq+dk9+veF65D0VHRk+v+w+PhQ/CD9ILvc+Dwu1u89mVb28dMc+GeJgvhdIHj/Fj/E+x7rYPZtVhT+uR8G9PZv1PtNNGj7RIhM/lGW0Pu+nlj2HhXI/S1k+Pl66OT4zM1s+3gIhPp0RhT3vyRm/2/luPjoBPb6opLY+uK+DPuyeRD6KHzc/1XgZvkKtub7lYQO/tmIHvl+YFD4bDfA90QCyPgU0EbwQ6fu+bTRgPeEL274xCJw+yHZePY2Xvj3TvIe+MzPzvaRwFT7dkz2/XdxGPp+r7bxnRPk9XP4DPbdAUr5/SMe+ak3jPTF3rT1JneC9n6udvSNK3z7dJJq+tmJvPpyivz7u6xA/arzIvhlRWj6si1k/aJG9Ph3JJT1BYEc/2T2JPvyHVL2hZ58+xykaP9QJBj9fmMy+1JrmPLEu+j4YBCY+I0p7PprmVT7qlQ4/gLfAPaYKJr7OGTk+EvLRvbPq+z5pAIc+8/0Cv8EXprxbILG9xf4yPt21hD2xUHO+tMi2PZduPr//sou9woYnPtEAzj24Hj2+KqmTPL4w4T4sQ4g+pSyLPnUC2r1XWzG+d74PPt4Cyb4XJlM8rBy2vm/wJb6sHMq9qKTOvovbYD4l5Ak/wTnTvRuejr5eKcu8w9PrPQN4i73eAsk8XP5LvnxhGj72Bo8+ApqYvc3MDD3Idt49VcEYvqutmL2WkI88cRu9vfyHlL7kg9691xLqvmpN8ztHcrk9TfMuPkLPxj1IUFQ+FYyKvoR8CL4OvjA9ryVkvCnLwL1WDoU+Gi99vgIr1z4BvAe/RdgAPtjwtLwpOua+CfkKP9nOV76Ens2+m8TgvDSAJ79rCbm83nEwP8e6uD0FNNE97utgPdEiGz0Hzgm+T698vpyiozxCz/a92/kYv2TMPb6NBjg+MCpZPrlr4b64jX4+p+gYvuJYk741zQW/8BYYvvypmb6fqw0+CkaVPt2Tb77gLcS++FMnP+kmsby4Hpm+QKRXPnjpZj34UzM+Lv+dPrPqoz1ApBm/3uD7PSL91j1kzG0+d5zivoJzDD9BYC2+fvt6Pcnlj76Sy/88+zpAvvs6hL5Vn1O+ke3Uvh6F+72fqwE/nDPaPk+vlLyY3Zu+AADAvrG/CL/VeGm8Qj4ovi2y9b5DrYm9iUFgPIqOhL7XEiY/RiU1PcKGP77mHdu+EFiZvU+vtL6GyRg/v32Jvvrtuz1nRFE+Qq15vgxxNL4BvJW9ayuKvuoEdD1SltG9UriOPrN70j00gKe9MXftvLQ3oL6KH9e+owGcvdNNcj7cRiu+ad6xvRbZvj5U4w2/6EhOPobJhD5Qa6o+ayvWvoLisz7DQnW+fR0YPpvEyL7KoaU9mN2TO9cS8r48LCy/xEKtPU2Ebb0rZdm9oiPFPiGOyb6rzxW/aJFNvjC7p71Qja++TBU8Pg6+XD/WNNu+Nqs+PDC7bz43Gri+wRcuvmPuWj0ukNQ+eVioPiEfBL+Dnv0+rdh/vm3Fqr7hCyM+VFJnvq8lhD0hjoW9mSq4PSEftLyMuRu+HTi/vqZ5b77TTSI99blau2Zmxj3oSI49Qq1JPYEE1b2opC49DU//PVyPUj6jktK+CtejvNV4lb580B2/xf6yviDSnz3+Q7I+a5qLvi9Mrj7oSE69Yn/RPvfkA78hsIa+MJmqvX9qvL2IYw0+3uBrvqrPTb4qqdO+5IOOPYts5z46AZU+foz5vN21DL+V1LW+kstXvsh2Ar/Fj7E9WYa4vTAq2T2RfjM+LGWRvvOOW77yQQc/G56CvvwY776kTsA8rWmuPuyevLyk3wi/2/kGvhxa5D0cfME9/5CmPnEbCb+5a2k+sHIoPXnpjr4l5AM9ZmaGPeviwj4OvqC+A+eMvc/3xz56pZw9u7iNu+eMmD1kO/+9wajUvlmGHL+L2wi92qwiPtO8577njAC+qKTevtk9eb2EDTs/7zitPqwcIj7fvli/w2Qquf8hPb3vp74+nKKTPSjtbb1WDnG/qYKNPoXrCb/HmHs9rkcxPvOOs77AW5C+000yvo518TyAt3i+3EYFP2WISz6yDLE8MuZOvTy9VL8ubjM+R+HKPQ3g3b1O0ak+FR2NviEfNL3x0iW+Lv9RvmHDuz4LtYI+eAsEv2SqRL/BOaM8q61YvHctgb6rPp8+q63YPaRO1L5fdu+9YOUAPnqlbL78GDO9ZRkyvtejwD0CK/M+c9dSPfAWwD50JGG/XkuQPm1WvbwfYwA/SgwIv3ecor48LIC+z9X2vaW9V7+zezI99NuXPbTIKD+EDVe+rWl+PTy9Gj4CK0++sHJoPsgHXb4sZZm9847DvV4pKz2iI60+4enVvtZWJL6t2H89374Yv8L11L7G3GW+E2GzPp88rD1O0dE8nRGFPaOSgj60yJo+GVHKvhX71z5JnUC+BFa+PeLHtL61pju/ryVcPovbQD7RIiO+0ESYPjAq6b3TK8E+V+yHvj/GHL5hw48+qDXhPgskqL52vqs+pnlfvqpgpL6IY90+rdj/vRdIEL5N826+1ecqvnNGJL7tDaY+cvnPPmgiDL6I9O++6EgmPq8DX75XyjI8BoH5vojSzr2w4cm+jEqmvphMwT4IG6I+X5jkvmx4HL/TvM++YTK5Pj156L1E+uW+PZsNvoofY7z67Z++eek8v3a+Nb+oxmu9E2HDO2dEAb7NzAA/46UbvXsUhj4Ab+k+CYoHP0fh+r6WspC/cmhxvno2qzt2vl+9cRutvd0k3r5Keyu+aiv2u08eFr5BYAM/FK67vmkAtz4zosQ9aJE1PptVj71XygI+mLtWPj2bBT7b+R6+cM7Evkp7ET+C4ts+yjI8vtzXOb6kTqi+GAR2vutROL97g789fNCzvuYdh77KMpQ+5j+kPgAAID546co+UUmNPd++Dr4Q6U++ItvZvrzj9L6Y3RM+YTL1PiDSh76giUC/qvF6PtNNCr5FR1I+u5b4vnNGFL8D53y+hskGP6D4uT4qGJU8rdgnvr/s2j7BOWs+awnxvgn5gD79Zb++AG8rv8E5k755WGi+wMrxvpOpoj32Bj89iPQLvtJvfz5K6pS9q61APkRpMb/DZKq7glFJvNqKbT6/7B48t9GUPse6lL5seDy/7uuwPU+vuD7UCUA+847bvrUVl75qTQU/ukkMPVZ94j4RNgS+54zIPVWfi72RXOI+pgqWvccpcj8OvvC9waiUvQWjGr7pt4C/4lh3voVaI745tDA+mEzVvcSxJj5hMqk+78kjvTF3bb3jpZs9Nc1Tvt4Cmb1K6py+z9XKPn6Meb1Zhog9Di1ivovb2D2QoHA+002iPISekb6+nx4/1XgpPfOOC7+/fd28toQ8vfs64L1FR4a+9UqFPp7NIj5dS8g+S1lePkkukz7rUbi7G56uvfFjRD7P1Ua+DpwzPcQg5D7oasO+OgFtvZ2A4r4Wapm++aC3PSuHkj6Gp+s+xCCwvH6MFT/WxSU+L0xOvrIMWb4LJLg9DHG4PgiswD53LWE+eemmPuM2ij5bQpI+4JyhvQPnlL7uybM+YhAUv8zuFz8PCw+/9bk6vTtwTrrtDf49orR3PY0oiT4V+ye/P8YGv68Diz5YqBW93NetviZTET/IByc/dLVlvqrxvj4dyeW+YFQIvwu1+r60yIK+wFswv4Litz1PHqY9i2zrPpoImzzLf9i+DU+vOzAqYz/1ueq92c6TviJs0L6utrq+61EYvW4Sg7lxrLu+0QDOva5H6b5YOZy+ibBpvhuepj7namu9rItbOuHpmT6Wsuy9/tSYPlN0JL1s55e+HTi3PZdusr6vA8c95j+Uvj7oGb7WxRU+Qj64vQTFt74K19e+aCJsvaIjuT31Shm9W7E/vTEIBL9Ke/O9EMd6vgfOiT7RIqc+R3LpvXqlDL5oIuS+2/mCv/kPKT367ae+PlcHvxGlJb7AygG97uvcvrIMmb7b+Sa/pb0BPpwzUr6UZTA+CD2Xvpyikz367Ts+yHayPo51hb6kTuA9j1N0PmEyxb7qc/G+UUnlvqfoyD7mrgO/GlGevoMv/D1UUve9MXctvch2pr4eFsY+coq+vfP9HD4dyV0+yeUzvwmKrz5FR3I8LZBwPl1t1b4D54w6kjpxvpaQPT8FEpQ+owFMPlkXjz4kl789hsmUPH0/qT5HclG+ad6pvt7gy7wVjI4+fGEKvuYdCz+JsMG9RNhIvjtwzjzWVgC/6SaDPzy9uj56FPK+pgryvssQ/76aCI++4ljnPp2AFj4+6Hk+LGW5PtO8I764HpU9FR2ZPsGoJLzhejS+x7rYPTtwLr1v8Ik+IEFZPqjGc77pJpk+Iv3OPvYGD79E+hW+SL81vnqlRL6rrYA+wRdCP6s+h75if7m+fa46v6Nw+T6Uh1W+gEgtv26j7b4SFK+96nMXv/W5Ej4g0jc+JXUCPuF6oL4IrJi+io6cPjoBvT3F/lI99igUvih+jDzZPbE+52prvp3vf76yDP2+ZmZ+PgrXA760NxQ/5q4FPb1SDj/2Bvu+rdivPeF61L1Vn+s8cF8nvg4t4j1IUMi+3SSKPiqpIb/YgYM+ibAHP1Wf670BvLG+TkB7viNK9z6n6Ea//fYfv4ts57zdkxm/rWk+PS9M9j1fB249XUvwvpaQr70OLYo+5WHxPZ8atz68BTI+ne8LvyL9tj2GyQa/OUWHvclUIb50tYG+jnURPSNKez2uR2G87lqCvQUSNL2UZdg+sVD7PeoEnL5n1be9K4cyP3Vxu73lYdm+76fivn9qqL7dkxU/DeCdvqg1bb03iTm+VOOZvrlriTzf4Iu9yAc/v0ymuj0OLRq+PzUePnzQEz75oGm/o3BlPsZtAL8fY247VZ8TvthfHr956Sa9UI0XPEFghb7mrmW9RPq9PfpcyT4Qx7q6ETYkvqmkjr578vA9C5PtvocW2T4A3sK8PzUevoqOLL84Z4S9orS3PY/C+b5MFYQ/8/0svki//Tx56Qa94QvDPr99zb5LN9k+1xIyPs2qOb+BlcO9CKz8vpLLZz5/2b29ksvfPR04K7+AJqI+kX4VvyO5CD/M7kE+OUWLPqpgpD1bsT+7DHECv9O8oz3EIEA+vjDdvhNhoz4RpSU/C5NpPUaU1j4qGFU9Dr4Avt++qj6pE4A9H2P6vutR6L6lvRE+XikTvqutqD399g0+HFqkPBE22D7WxQ+/MzPbvjm0iDwT0AS9LGUxPqIj+b5bsec+HqcaPxlRWrwT0Ky+cazrPQpGG7/ZPSW/iPSDvn9IP77mrqE+dZOEPp5egT7Lf1i+7Q0+uuviXj4bngS/0ytdPgc9S76Nl+4+4C1gPkLPxj2taT6+guKHPnh6BT24HvE+Y13gvlfsL7xqvGS+S1nOvp5eCT0bDUC+LGWtPo0ovT2Y3Ru+SFDIvkmdhD5E+kG/cD3qvX2uyj4XSNA9YhC0PgTFF77Esa68IR/cPjOitD0KaCI+Y10EPrIML78EVga+CfmgvGHDs71if4W+CyTwvqwc+r3heti+Gi+lvngLQj94C/A+arwkPrge+T4pXG+976cOvu84xT1JLj2/aytOvh4Wqr7EQi08xCBwPb99wT5uo+G930/dPjtO3b5v8LG+tRXrvVfsD77jNo6+3gIpPsNkqr7OGY0+ObS4vR4Wqrw6Ab0+Fyb/viuHzr6qYHQ+yAc9vSXkA74DeEu+0m8FP799Tb6L23C+WYaIvhxaHL4LtX6+IEERvsZLb74judy9WmS7vj0Kg75SJyw/yJgrvn6MGT1U48E+GsBbPATFbz2MSoI+qmCUvGgirL7/spu9ukl8vu0NEL8VjBI+hHwwvdO8G74A3sK++8tmvjarXj1bQiQ/ZDv7vioYlT6xUOu81efqvccp6j2840S+BaMSPPd1YLxSuHa+yHZSv2TMwb7HKUK+dk8GPiL9Nj6oNQm/HhbyPs4ZMT2J0o69MlWkvkAT8T4f9LS+2hv8vDca6L6iI7m9DpzjPfwYsz2adxy9xktPvuzADb8OLbI9arzUPe18Lz7sL9u97Xx3vhuevj4CK7e+f0j/PTLE6T5ApM++b4FcPp88xL4VjBo+BRKcvkI+KL2DwMo8LNQKPixDiD5s54u9c0acvssQJ74XJqM9wRfmPSQoqj7S3oQ+GeLQvtVWVD5Cz+a+RNjAvXS1pb0qGK0+B19wvvfkIb7J5X+99+RhvgdfmD3AWwa/8rBQviqp873VVty9Gw0wv4C33D6taY49/yGNva8DJz7F/r6+HHydPlz+Fb+q8eK++zoIPyJsIL8/NSy/DeChvsh2OD+lLJu+3NchPWTMGT924GQ+MLtHPbbzDb441gO/rwMrv8t/iDx8YRI+JQYZvnnHAb5E+uG+BMXPPt0kmr4noFm+zTtePoJzLr4AAMA9zMxsvjm0SDx3LTe/sgw5v7pJEr/rUQg/bjSAvV4pqz7eAtW+rdhXvpayBL7ysNw+yjJcvgn5QD4l5L++4xQbP1FJAb9LWSa9xkuXvcGoJL/Kw2K9nRENviJsiD2X/xA8Awm6vYEEP794Cxw+b19PPmneMT61hPy9HFpsPo8xzz7whRG/i9swPjcaEL9yigS/+Q/BPj7o2TvnjEg9XksSv23FFr6DLxy+FR2ZPf1lAb+oNSU+E9AsvvvLJr59rhY/MCppPjwsbL7Umta+hHwQv0ATH78wuw++aW/kPtGRsL7jFNU+D3p2vWsrHj6iI+G+5BQNvsPT6z38qZm+kxjUPRBY2b6/7Bg/NO9YPhbZkr5UwWC+7C+bvj5Xq71TBae+ufzHvlkXV71txb482/nuvdcSYr6mm2Q9veOAviegCbq0yDa95dCKPkfhuryrrTA+3EYbv63YLz6ynZ++dLXFvczMTD7Ygau+VTB6PmznUb8ep2i8HhZCPukmqT4bfGE+kA+qPRx8wb3Chqc730/tvW+B5L3UCWi9oWdzvSzUij0Hztk93gIhvrKdr7yFWpO9PQrXO8ZtND0Yldw+dZOIvuM2zr4OnLO8ejZLvZjdCz5aZJ8+CkZVvh/03L51cbM+KcsyvyDSKT9zRvi+2F8WPQIrpz35fmI+847TPFdbqT7UCQo/YOXQu+M2GrztDYa+Pug9v2giqL7F/gq+2PAEPpOpAr3ixxq/tvMHv8075j6WkF8+k6kCPjAq6b4G8A4+wRfqvgAAgL6iRYK+qz4PPoEEhT1bQt6+T68Iv5mZqT3oakM+HHxJPhBYyT2KH9M9KqkjP+AtoL1zRhQ9xtw1Pnh69b0ukBg+Dr7IPoY41j09m40+Y+5qvnPXlr/ixzA+V1tRvhSuR71tNES/FK53PkW2a77qlbI+dLVtvsbc+b69wYO+n6sNPeoEtLzQsyu/xyn2vt7g2z7+1JA+AprYPdCzuT2oxse+SQwqPjjWwb6IY4U+5dCaviL9GD9kqmK/MzOTvfP9NL524Mi+i/0FPrmNBj34MQa+f9nhPo0GcD2PUzy+GVHaPki/Pb3Umla+sHLIvWZmhr0kl8O+D3r2PblrqT6FWls+owH8vdejYD6Bc9K+UwXzvR6Fpz41zZO+MQisPaFnO77ZztM+wMrBvVmG8D5BggI9Y+4qPqmCQT7rUaS/rkfJvgWjtr66SYw8UicgPcrDEr4tIZ+8f2rcvf32lT6itLu+3LVAv8/Vljzc1ym+VTAKvmQ7z72UZVA+000yvpVD+z1+HYg9qDU9vnh6VT4OLXK9V+yvvv8hTT5OQNO8ZRmmviO5vD60N+Q+BoGlvgIrTz65a3m+gQQdPsE50z6QoLC+46XzPu7r5L4+Vxu/ImwcP1Tjqb4sZTE+yqE5Pz5XWz0J+QA/2qySvj5Xu706kh+/RwNQP799jT6fPIy+M6L0vATFB7/o2XS+tMgWPaD4eT7V55o9ZvfkvQpG2b5y+S+9w2S+Po2Xjr3mPwS+QfFNv2b3RL2fPKA++zoiv0i/4T65a+m95WFpPqD4ET1JLoe+xf6KvhBYnT52TyQ/H/R8vvd1QL6O5CK+Qj4qv84ZYb4r9se95PI3PnzQe768dBM7+8v+vcPTo76vA18+YhDYPOauNb6UZSg9PCwqP2BUGr4wuze+cF8HvLKdlz4jSn2/rBwcv63Yv77/Ick+vw4sviGOTb4yVbC97XybvolBuD7NO5o+Qs/WPdBEAL71KFy+NxrIvjjWX7//shu9HqfoO1n1GT2At8C+AbzlPSQodr6uRym+3ZO/PhniCD7UCR6/mLs+vvgxoj43+Dq+Di0wvy9Mhr0sQyA/rdj/vT/GjL53Le2+rdhvvk3zyr7wFj4/ETb8PQmKb74zM9M9h4WSvmlvQL6mmyy+9UpfvzC7Cb8kKH695BQNPuAtELxVMB6/3ZMxv1Z9bj5EaaO+sHLoPkkMIj5hw0s+qmBsvt4C5b6F6xE+FmrdvcVtbL7HKbo+3NdRv3lYqL4Waj8/8/00vbsnb70wmTo+5IOSPsDKeb4Hzhm+RpQGPr4wFb+iIxm9T6+UPWPuWrxbILW+/BgHvxx8CT4ukCg+j8L1PK8lxL6At4A9YqGmvrsn7z2FWsO+UI3Xvj0Kb76ASB++qmDkvfaXDb55xwG+awnJvS/d6L7QRAi+/tSkvjY8vTwdOKe+RbYDPtzXqT5wPRi/+u1rOUT67Tt3LSG/5T/kvd0k1j0/xly9V+wlv7wF0jzu6yC+tDdwPqdXxr64r0M/07xdv8DKAT2bVQc+Z9Unvsxdl770bOY9xCCIPhbZnj35D6m+riX4PmUZMr63QJq+G57CvvyHxD3aGyQ+ZKpgPjLmBL9E2HA7kjq9vqYKhjz+1BC+/KmVvjC7Lz4YlRS9f2q8OkOLuL4tIS8/kjqRvrNZ+b7RkSA/8BZoPaikzj7fvuq+duAGvxlzV7xYOTQ6dQIiPhDpH796NkO+m1XPPY0oET+nVxq+TkCjvlz+z77/kBK/q62YPVBrEr7n+xs/LENcPWHDg7041g0+UUmdvQwCS73x9Mo+hVqjvuhqt77swO0+CYoTv9QJuD39ZV8+4QuDPrgeBb0py4S+Tx6aPhueKr85tJg95WGRvapglL0pOtK+fNDzPvUovD0+6Lm9y6GBvtzXAb62hJw+5q5NvjMzi76Xbp6+SZ3APFuxh76PwnW+X5jMvWWIG79Zhug9Bz1TvjF3bb6hZ5c+KqkzPRcmrz5TBUu+KO0bv3vy4D0RpRW+RpRmvhX7U78BTTi/GsBbvZJchr7LfyC+hevBvUOLbD2WIZo+3EZrPkOtC7/dk+c9uycvPc9mlTwQ6Z++0ys9vkCCIr9XyiI+d5w6vk3zjjuL25Q+MlW4vocW+T1ZF68+zaqPPmQ7rz3Zzhc9rrZKvhxatL7TvJO+YHavviGOBT6cM7K9j1O0PXZPTr4c66I9WfUZPd0kmj4HzpW+j8KdvkYlyT6L/Qs/Yn/pvkfhwj4cfMW+yxDDvvmgh73HugA/AiurviJsuD1txb48FD/KvhIUu76Zu4K+CYqzvvVKWb0OnLM9hslsvpAxDz62hIi+SQx6vuF6DD5j7pq+I7ncPaIjmb0hjl0+NxrAvsqhHT6pgqG+j1Mcv5MYZL50tem+WKh1vRUdab7D07++exSWvgPnsD4sQwy/2/muPkLPDr6DL/Q+RbZbvgWjIr7P1Xa9/7KjvpVDA74+eYi9BoFFvln10b4l5Au+jLm3vjf4wrp8YTI8z9UWvuYdkz4IG24+v33lPgmKx745RRe+xtzxvonSmj7+QxK/gLewPmSqIL0PelY94li3vcgHdb77yyY+22gQPki/L7+JQcC94zayPggbnjynVwq+YqHWPOYdh76z6gM+zoiivQaBFb3Zzrc9mLtmvriNLr5RST0/zojWvoGVtz7xY/w+lrIMPJkqGL/FbXw+LEN0vgFN9L1xGy0+/5CePhgEgr6xv4w+jSiFvgBv8T7AW3i+rdhnPn77AD/whck6IttTP4/Csb7gnOG+arw8vk7RKb4nMRS/3ZMnvQG8/T7sL3O+VOMtvp0RC7/1KMS+JAbhPVCNR748vRo+7uvQPayLO74D57C+M6K0vcL16LyO5N6+ecfpvJ+rFT4UP6Y9z2adPuF60D6bxLi+6SZDv9V4qb0SgxC+0LOlPgn5oD4awLu+CtfLvtobVD662pa+Qq2tPsBbCL6Hp5e9zTuuPTAqMT7swAk+309Nv3e+D740ETC/Bz1DPqD4ET7OGXG91XgRvgUSHD5seCq/30/dPVUwBD+opK49bhLrvu2eFL7P9xO/vjD5PTJVtL7baEg+yqHlvQpoAr0qqRU/6EhOvraEhD4B3rK+7MBxvjLmED96NlO+VZ+fvjeJYb28dNu+DAINv3gL0D51cbu9Dr4oPmlvsL1DHLu++zpwPJi75r2Syze+8/1Evne+Hzt1Apq9DpwzPRSuZ75/ahw9MLvrvvrtQz5zRsy+t9EwvhbZzrsKaBK+Kcu8PoAmYj0ldWI9FR1JPYlBAD4AAAA+gEijvgwCm739Zau+Lm5LPrlriT4bDTA+LSHvPSzUOr978kg+E9B0vpf/Gr8noDE+zF17PqROwDwnD1O+EaWNvX6MMT6iI2m+m1V/veyeXL5Hcvk8iGN9viNKm70Mcay8duDMvTTv+D5Qa9o8rrZivU7R0T0MAvu9gy9MPfOOI75KewM98rBQPa+Ufb7kgx69sgxRvUOLoL7EsW4+8/3Uvb3jPL7Sb08+JsKqPjAqSb3KwwC/1XgJPas+n76Nl16++zpwvbpJBL873z++Di3SPVbs77y0Nzg+3EYLPl4pGT+8BSw/PlfHvsWPAz9bQj68Iv1mvmznIb/YX16++zoIvjcaxL5Vn5s+b4EUPn/Z0b7mrpE+KhgFPoGV1z5JDMI8ayuavhGlRb4fY249oWfLvpyikz3aGzy+GJXEvffkgb1eKcu+RUdKvv5Dtr78qQ2/sVAJv6pgrL5cj1q+ppsGv+eMYD76fqY+DwsBv8DKlT4TYVs+Ne8EP82q3z4T0BS+iGM9Pqab1D2I0l68XI/yvmDlKD4lBjE+/KnBvdNNSr+4r6e+SQxyvlBrcj93LVG+E2GTvuAtkL49mzU+OgGdvSoYjb4Mk52+ZYhDP+aupTxPr5y+VTBSPq8D57waLx0+ke3cvdNNQj3zH9K7fT8tv4enl71a07w8YFTmvio6Ij5d3B4+3EYTvicxML67J7s+PlervQ1Pr7toka2+/fYVvVD8mL6cogE/TtEJPqHWTL4GgRU907wjvRsN8L3V586+VFLnPH2uVr/uyUO+0ESIvbq4Zb6+nyI+8kEfvv+QPr4FoxY/NjxtPt++Jj60N+i+QKQBv3VxM75YqMW+2PA8vnctKz83+MI6DU/vvRlzpz3uyfO9XilLvSJsoD6bxJy+mZnZvPs67L5p3sE9OpIxv4Y4UD+TGBq/DJM7v7dAIr1gdq89mSoYPqFFwj40gLe+Qxy3vqdXrj42q5K+j1O0vrgetb12vss+nxqbvhlzu750JBc+gLcwv9nOVz09Ctc7mEyVvAskoL6Th32+xkunveM2Wr1HAzi+/kPCvliolb43Gkq/H/SEPqD4Dz8Ovjg+kX6Lvbq4Lb6fPBS+KH6wPhIUj74dyaW846WjPg6+YL4Rx5I+T6/0PRNhEb8Jile+jSjdvhdIOD6DL1w+aJHxPkCCorzXo6A9J6C5vlbsTz2NBtg+9+ShvYcWeb0hjgW+001CvlFJlT7mHZe9ysOCvaIjuToYBK6+Nc27PLG//D0g0h0/z/crviJs+L4BvJE+PE61Ppf/kDvJ5Y8+Qj6ovAgbGL9UUou+UUntvSegybzZzvc7o3DpPty1TD5NhJW+INIPPj2bdb6V1Em+Gw2MPj5Xmz7fT509JsKevtv5jr0noPE+JCgOvln17b53LTE+iGONvumV5r4OLXK97uvsvsh2or6a5n09gEgvPhPyST4sZSW/0ET4vY0GoL5mZha//fY9PrraKj0rh/a9VOONvkMcxz5wXyc9vAXSvbKdzz0gQWG+F0gYPmb3Yr9VMDS/zMz0Pse6+DzWxcm+GARePibC8j6itKs+NV4CvomwoT0IrLw9K4dWPno2+z0DCSK+E9D0vfwYYz6qz9E+fa6WvXA9Kr2mmyQ95q61vk7RMT156cK+RPqpPkoMgj4JiuO++MJsPiuHBj5tViU+wMqJPkHxc764rxO+c0YUPT/GrL556T6+bOfDPum3L733Uzu+xf6ivmKhVrwhjrU8IEGxPZhMA78sQ2y+sgzhPvwYgz2itKs+OSPWvo7k7r5AE62+BMUvPmdEWb5Q/AC/WRePvqwcGj2coiO+ObTovZkqsL7KMpw+F0jAPbDhV792T3a+EaVFPsE5C75uEhs+e/KcvkCCar6GyXy+yeXLvhPyqT51kwa/FfsrviNKqz3NOya+6GorvezAhb6KjiQ/HOsKv3KKJr6Y3Zs+6SaBPsX+CD8g0t894lhfv3ctFz/mHTm/uWv1vmsrFj3TK12/1lYsvWJ/ib7l0AI9DHEsvDqSS73mPwa/u5aQPP1lm75n1SM/2/nWvjQR9jyVQ7e+Rdgovs2qR76TqQI/Lv+lPkCkp76kcJG+RPp1voSePb+5/Pu+JJdfPWZmLr5p3he/3SRmviO5DL7AygU/AAAAvG+B9L4dyVU+EoOgPa1p3jwjSou+PCwUvWKhrj6Zmak9iUH4vi9MJjt6pSw9WYaUvgN4y76cMya/L0yGvfrtt76b5iU/Y+4av6utiD21hHw9NIDLPthfvr4Ylby+Ximvvvgxdr4l5M8+B869vi5ur74v3cg+93XgvK5Hzb4kl9+9W7FXPrN74r0dOBG/xyn2vqFF9jyVQ2s9r5TVvjws1LuZmW8/UUkdvSxlKb5JnXg+Ctc7vixlwb45tKi94lgPvoR8SD4nD6u+sgy1vtejsD0BvIW9JlNdPp0Rpbwkl3+6NV7Svq1pfL/OiJq+BaPmvvvLBj61pgm+P8a4vpf/BD9AE+G8QfFDPueMHj8Peq4+MsRRvlCNlztoItg+R3KRvgyT1b4EVhK/8IVJuzoBvb3jFK29yJinPlbs3703iZm+6gSovjXvML6b5pE+iGMPP+18x74HXzi9l26SvdEiM75d3Ga+vHRDPgaBgb7Zzpu+gQS9Pg6+MDxTBes+pSzjvayLl74ehYs9sVDrvPkPlb5hwxm/7utAvoPA1r7Kw0o+KO2tvamCEz8cfCs/nxpZv5wzorwD56Q+LEM8PvvL7j2TqfI9qMaXPnJoUT1mZqa98IVJPDeJQTxfB5q+zMw2v9O8072xv+y9aCKIPkVHGj4mU2U9XwcGvtSapjwDCSK/WRcnPvOOk7wzovS8JzH4vr99+T7x0kU+cM7APqut+L7dkz8/FtkGPmgirL59HeS+w2QKvtobzL7ix0C+ns0KPYXrob2rzwW+MQgKv9QJ8L7k8o8/wvXIvYmwCT7LEHe+mN2Pvh04Zb/pJp0+7lrivbivCz6rPg++SZ2EvsKG1713LYE9aABvPQTFTz0tsgO/93WQPW+B4L7iWIM+CYpfvfkPE78AANi+YTKFvitlST5bIPk+h4XKviXk072UZcg+OSNqPYcWmT4YBJq+MLtHvrWmrb5c/gs+Qj64vXe+H7w7cKo+HcmNvlkXHz8GgQ2+BoEFPqabEL9EaS++ukksvrG/bD4hHxS9OUW3PWsrBj9hw5M9QfErvrPqs74kl5M+dJPovcSxHr+sHEq+PCxUPYAmwjsc6+K9e4PDvrdAAjzrUeQ+pSxDvnqlZL6Hpwe/riX0Pfrtazv027M+jSgNPc/Vfr6BBE2+MzPHPu/Jn74s1M6+S8j7vgFN5D2meec9MCopvp88/D1U48W9CfmAPbN7RD80Efa96Ei+PeOly77XErK8WmSfvgc91z7f4J++sb9MPbFQi75xrIu+RPrtvI0ozT0sQ9w8d5xCPXKKvr3MXau9m1WnPnVxW76FWkM+fT/dvpduWr5qTXO9RGkvvaHWhD6R7bS++u3rO9BEpD4G8G6+P8YOv5VDAb8K1/c+tMi2vRZqqT45I6q9MJlyPiUGvb7ysMA9w9NLvXA9yj5qvHy+pgp2PmdEOb7RALa+WyCxPaZ5I7+8dFs+c9fSveMU8b5tVo292qzqvarxcj5GlMa+EMdqPqOSyj1xiu69wMrBPg+ckz2b5kW+FYwqPTeJvT4xCEw+cmgvv+Hpjb5okX2+Ad4WP3STUL6oNe09nYDivrpJLL0aURK+uye/vrRZLT5fBw4/bTSwveM2Pr924Ay+i2yXvVBrsj6DLxS/iGMNv0p7ez42POm+EoMqP5vEoL1MNwm8d5wyvolBQD2MSmq+JJdvvrsnp75hoX6+DJMZvjlF573OiLK9heuxvbrajj4J+bS+3STGPlYOJb6BBH0+9ShUvn4dED/Sb8O+HhbavSV1JL+MuQW/ad7RvWHDmz60yNq+wFssv08edj2vJbQ9x5j7PBUdkb6fGu+9MLsnvtNNrr6t2DU/3EaPPu18Rz4BvEm/bqMRvriNFL8qqbc+oIlQPo0GSL6GOLY9ONZTv9Saor7gnNE8eHqVvbN7TL/LELM+eViQviZThT0+eay+Yn8ZvlRSXz7C9So/CWj6vj/GZD4ldUo+ryVmv+zAWT0+6Nk90SIRvxx80T041k0+E9DEPQFNFD75D3m+kX4Lv1XBqL2adxQ+9peRPvjChL2C4hW/HFrUPrwFjr47cJa+rfrQPhUdFb9eugE+xtwtvn77ir0BvCu/ONaVPYEEpT0IPZs8dJM0P9nOb74c67K+PQonPhSuZ77hesQ9ryW8vmPuur0fYxy/4se4vkAT6b6SOtG9ppukvdy1ND4Ursc8uyfPveVhkb2giVA9TkDDPZSHCb9ns8q9JJd/vd9PvT3S3uA9rItDPgG8DT4DeBs+OUX7Pqg1Bb6bxNy+FYw+v61pgr7YX9Y+Upb9PkRpz771Suk9/fa1PQ96HL/BqLQ9nxqvvUkMkr3vpwa96NnMPW3Fpr77y7o+EhRJv6Aaiz6rrai98x+Ovv32lT0pOtK9M6J0vb3BN777y1a+dXETv5Opgr2bVYO+UPwCP+km5T7EIDC7MQgMv3L5F77gLQo/tvMdvi0h977WxQ29fa5uPn9Iv72DwMo7GASuviSX3z2GyUw+owG4vh3JDT5WfUa+mnfUvqUsBz8OLRQ/JlPlvuTy3711Ao6+ONYjP6+Urb4wu3e+V8oyPOjZLDweFso9kA/6vtZWrL1d3JY+RGmfPYanZz6BlQ2//tQwPln1OTx5xyG+G3xhvApGP7/TvDu+Zma2PhDpL74nD2M+N4mBvSk68r4yVbA8zhmxPb4wWT6utpa+lGWIu0rqTr+uRxE+tvOZPjSAk77aGxo/PZsFvgBv2b7c1wG8m8TgPJ0ROb/+1Eg+XkuUPoBIkz5wzrQ+ppu0vULPQr8/NZ482F9WvS6QGD50JBe+c0bUvABvLb97FIo+4sdovvVK5b5m9xS+4lifvrq4vb5Mpgq/fT+dvrByUD5EaR8+qMaTvj15cD4BTfQ+mN0TvP6y+z5qTcM9CfnUvtQrCb/gnBE+0t6gvTY8VT4cWha/ih+TvaabJr/l0Aq//fbBPrwF8j1wPWq+arw0vr1Ssr55x5k+Ad6uPl1LaL2bxPi+ak3jvoj0177vOG0+xY/xPQWjkj2q8Sq+awl5PoSerb0YBIa9HoXrO7zjyD5SlpE9pE4YPgG8Rb6hZyu+WKhFPgBvgT1kzMG+liGOvJkq4L55xwO/4Jx5PqutcL5LN/k9nRGhPk2Esb6ZmY2+FmoNvbaETD4+V+s9MLuXvslU8b3V5/a+pE6QvR/0dD/pt7u+pgrmPTkjxr6taW4+rrbyPe5aDL/MzEQ+DAJzPst/2D3pJgE+XW09vsSx2j5z13q+pSwbvpaQz7wpy/C+AU08PgaBHT6uR62+Khh1PX0dcD5EaSe+S8jPvsE5a76WkHc+CBuaPnZPvr3C9Sg+LSH/PTarfj0N4AO/ONYxv5tVb75kO4u+RGlPvsGopLufGqe+veMUvjCZ2j2L24C+cRudvr8OrD5g5aC+BaMyPU2Eib5/SEc+YhB4PeY/hD20N7S+tmJHvuhI/j3TTZY+7C/XviJsQL4Cmrg+bhKTPpT2Rr6R7ey+TkALvqNw+T4rhxK/hHxQvGDlULy62tY+ad7BPhIUn744Zww+Jw/PvqJFIj9fmBy+mgjrPWTMfT1XytI9/WU/vi9Mmr5KDIK86EgGvjwsBD4yVfA+Lv+JvhNhgzxoIvC+6+KWvl3cZr5jXSg/PL3iPUT6lT46AeW+0ZHsvkLPir5O0dE9ZmYCP+vixr2jkgC/eHolPVz+g7zaio0+ZRniPIofJb8mwua9arwMv24SA7rZzlc9W7EHPi0hX74LJEi9wagEPi6QtL6kcDU+odacvmx4AL+Kjoy+pSz/vg3gBT4g0v+9cvmbvicPq76EDWe+kjpBvUcD2L5g5aA9KO3dPccpqj2X/0i+liF+vgN44z4nMRC+FfvbvlFJrT3x0qW+MlWEPu18Y79qTSO+n6vtPNEipz7Lf6i+ObTsvrTICL++n3q9WYaUPjwsdL6dEc0+I0qDvgWjEjuz6o8+ZDvvvSuHvj5eSwK/ETasPZjd0z56Ngu/fowvP1N0pL0kBmG9Y+5Ov99PNT4qGJ2+Gw04vlFJnbnh6bU+vw6APvTbu77k8jO/vVImvlbsTz0fY549ecfpvum3vz2TGFS+ak2jvoXrEz/eAjk+AU2EuzVeWr2fGp895h1nvRovuT7WxaU+uB4Tv3bgMr9PHi4+AisHvaCJqD7Nqje+gy+svpyizz4vTBa+v329PS7/ET5N8/q+kjqVvs074r4qqRM9X3bfvYy5Cz5p3rG9wTlTPhUdQb6eXqE+XP5jvgRWtr7Huni9E2ETPp8aF77x9Dq+EvLdvmNd3Lyjkso9ZYhjPvypMT7zjpM8QBNBPki/fT1mZsa+oUXaPngLlL0FEjw+UdqzvpmZeb2rPqu+tMiGvYbJ9D72Bl+9yeWrPst/SDzplWq+duBUvkku3700EUi//tQ4PTm0oL6giUi+ayu2vYcWOT3IB+097zjpvjy9Ir7BqIQ9DAJbvmBUNr9CPh6/fa52vQPnVL5OQK+++u0TP/8hJT/bigW/AG9hvoSehb5liFM+ysMivfwY4z48LKA+KH7gvpSHlb4Sgyi+JeSDO/aXob5/2Z297J68vp88Hj+IY5W+AU2IvhpRAr7whZE+bHg6vWlvID51cbO+zhnVvs2qbz3UmiK/io5kvfkPAz+aCLs9QIIaPqfoCL3uWji/TWLUvtEiBb/+1Og93+ATPmiRzb2XkIc+PZvhvh6Fnz4tIbc+vHQLPn2uFr3fvgA/tmIlv5I6ET7sL+++MQh8vn/ZTb41Xio+sOHtPphMsb46Af29ILBSPohjlb7RImu+Vg69vZwz4jxg5WC+w2SaPqTf1j4Fo7K9ryUev3Qkpz26uK2+6NkEvuXQ8j05I56+8IXpvYAmOr6RfiM+Tx7WvbUVE75JDGo+J6Atv2x4Ej9N8+q+Y108vY/Cpb5bsbe+GeJoPoMv5D7GS1c+FmqNPGPumj1dbZW+61EUv7N7Or7EIKC+mSp4PnDOhD4RpR0961GIvZF+A76hZ7M8qs9VO9hfsj7jNgq+WyAhvZvESD5fdv++zTtmPk3zTj0Q6Re+NjwtPkfhWj3vySG/PQoVv0aUVj2Cc4I+ZMyRPn6MIz+oNZG+CflAPfrto76Zu5a5L0ymO8KG2778GOO+vw6UPgAAzL5yaHE+/IcMvtbFsT4BvE2+FmrFvilc372rrci9NjydvdqKJ7/3U+M8AACgvkdy+bsi/bY8odakvWB2Bb9/SD++dLVTvxe3OT7ZPQc/BRKQPn772r2si7e+3gIhvvHSDT1U4w0+46Ubu3sULjyMSlq+e4OvvR6naLvXo3g+1xICPmuadz5Vn4M+tDfQvnVx6771KFQ+oWezvAfOyT1nRJG+0ZFcvK+Unb48LAS+2qxivhlzZ76dgOY8L92kPuLHAL79ZW++/5C6vuf7UT5bsb+6IttxvicxzD5MNwG/GXNpP+Ty/72UZYQ+1lYQv7By2L2bxLC9m1VHvuCcsT08TpG8UifQPXZPfr67JyO/3bUUPr1S1j18YQo+LEOMPvH0Gj6Gp6u+UwWzPRWMSr3dJKY9K/Y3vemV7j5WfS47ZKogPvHSnb5wztg9ZvekPcbcrb6Rfq8+t9EQvktZyj78h3S+VZ/LvRKDcD4/NW4+WtMUvnVxc76JsNU+uWu1vijt3T0LtRY+PZvVPfAWyD2uRyG9BRLkvsxdKz367f++1xJqPuLHDL/wFpi9uydPvsgH6b4pOno+CmgKPsGoxD0ZUdq+9Gyuvq+UDb4OvvC9k4f1Pa8Dx724r2O+2PCcPtY0j75hw0u+TkBzvT0KF75liJu+JJebvpI6oT3WNO+7ZvdcPjLEWb630ci+GJXkPXa+T75Ke5s+jEpqPPgxbr8g0h+/bHgavVWfi74tsoW+taa5vFHaiz7wFti+rBw0P5hMPT5Slt0+cM4Gv807Rr6utpI9dr7nPsQgAj89my+/XdxuvlioVT3Chp++pgruPuTyL77o2Sw7fvu6PTm0Bj8K1yO7B18avxiVzL7BqJC+MsS9vnlYKDyb5j292ooZv+f7Sb2R7bA+tvORvrwFwr4/xpw83LX4vjC7tz3Wxbk+q8+VvLWE7D25/Fe+H2OOvaMBPDyQDwK+8IVJPNVWbLwJaEg/PnmIvuf7ab08vao+76cuPutRnD50JKc+ILCyvQskkL5OYog+wTnfPo9TBr9GlKq+Iv0WPpF+Qz4c64q+G57uvZHtHD/G3IG+s1n1uwPn3L4noCk+WRenvu5aQj3TK7E+RiUTv7lr9T4OLRI/UI1HvhQ/Zj3JVJE9cM4oPW+BFL71SrE+WtP8vl66UT7herS+P8YkPj/G3DylLNe+vp8ePzVeIj4D57C+eAvUve7rwLx24BS+RpSKPjF3lT6sizM+hHy0vo51gb7023c9LEPcvuM2Ir/3dQ6/ne+jPj2brb5lGWI+liF2PqdXyjzsnqC+vOPIPszuF78dOKe+rdjPvYvbgD54ekW9qvFKPgskyD2aCFs9Fft7PtJvIb8qGHU+A3irPW/wHT6d7wc+yxCXPd4Crb5fdnc+M8SZvn9qdL69wQO/Q62BvgisfL0g0r89Pui9vnUC1j6NBnC92hu8PeoEPL7u63g+LbKEv0Ktyb7Y8Kg+NBGGPSSXFz6ze4q+tvPdPSbCHj4judi++MIEvw6+MLw6Af09MlWgvWgi2L4sQ7w9odbkPURpi759P8G+xf5Wv94C7T4ubkM/ONbxvhx8nb7FbVw+glHVvjvfb755x8k9VcEovc4ZDT9uo7G9RgPoPf6yWz0fY1a+Pug5vUW287uynSW/7Q32vjy9Kj7sL0u+mSrwvvp+JD8sQzy+utpqvehIAr+/7J475T/EvXDOED/hCx2/yJg7PKOS6r0KaEK9yqEtPmWIE78+V5s8Ad4avlK4rj37y4I+7Xw/PYenhz6utmI8TkDjvRPyAT3sLxO+Qq3pPE5iKr8bngw/d5yyPvCFibyWId49ad6hvnsUwr7Huhi94zbmPgfOAb6xLr49g8BKvCtlzT71KNy96Ei+PZMYvD4BvKW+K4cKP6abxLzpJoG9FK7XPUmdIL4vTBK//fadvhsN8D7qlRo/Dr4Mv3UCyr556Qa+arzEvRsNoL4wmRY/qMarvTEIrDx3LXm+CYrHPsrDlr78GK8+EhS/PI2XLr1TBYs+DU/PPkAT4bwwmca+p1fqvUwVzL3Rkbi+IY6Fvrsnb74KaIq+ehTuPEOtAT7+snM+f2oMPqg1fT5yaDE9OpIRPzF3Cb8AABA+6Eh2PjTv6L6NBnA+nDPqvicxQL78hxS+SupsvixDHD1W7Hc+eOl+vhiV1Lud70e9TfMuvuCc3b7snpy+2hvcvb1Sxj0/NR69ak2TvTXNO7zwFig+XI9Ev/yHHL6BBOW+b/BFvfaXzb0Ab+G9Jw/bvdk95b4IrNw+PQp3vXEbjT1JLr88O3Cmvrx0Y76QD0K/9Uqdvhlz6z5rmi+/m8SQvdGRbL6BlcO+BRIcPk5AM77TvDM+VcEGP1D8nD61phm+pHABvyPbKT5JncA9aJGNPayLn76Y3as+p1fKvFdbpb5N8+49rdgnv1io9T02PL07jnVZPh6nCL4mUwU9+MLgPk2E5b64jWa+f0hHvnlYKD3J5R89UI3XPSCwor0AAMC+ONZlvVHaa77OiGK+uI3KPrraCj9U45U9DpyfPnnpRj4UP36+tvO9vL4wqT3rUXi90yv1vlHaY751cYe+UrjuPoAmYr05tHi+JzFYvixlCb5SuJq+FybjvZf/IL8T0EQ8S1kmPV1L+L1zRqA+YqGmvcEXxj0epyi9EvJpPn/ZHb2GyRS/JsJ+vktZRj3h6eG+u5YgPn/ZLT76XP09UwWDvU7Rgb2ze5a+KVyvPUYl4T4OnHO+KA8DvrRZib4zM/M8yHYGPj5XG735oF8+FD8uPpMYgD5ApNs+Lv+xvaabxD54el2+G544v5RlID5Qa2K+D3qOPuwvW711Auq9ecf5vrn8mz4WanU+0CJ7vvs68Lw0EZY9EOkFP5vmBb4pOjy/iPTXvvOOg72xv1S+n6v5vixljb7k8j8+76fKPt/glz5qvJi+22hovgdf0L7ixzg+Agl6vo518b2At2C98PR6vlbsV773deA88rCMPoj0k75DrQc/xY8XPwis7D3YXz6+mEyVvT7oKb7OGaG9arx0vjXNi71GJU2+odaIPg96Bj5liOM8kDEfP1n19T41Xp6+K2XRvoEE2b7dJAQ/KctQPfJBbz1GJYU+Yn/ZOx6Fx77swAM/HqfQPilco74i/aq+xtxVPmneGb7h6bW94liHPaikvj3fT609ImwAvo51cbyze1I+G54Wvrx0Mb+I9Nu+yHY2Pst//D5nRPW+yVQ5PjMzez4VjEo+A+fMvaUsy77DZBi/ibDVvnEbJb7f4CM+4xTdvPjCRL2EfAy/ILBiPktZTj6ezbq9guK3PTvf375YF28+t0CCu1N0iL5Ftku+YTLxPvYGfz2xLv6+mnccPRNhwzxiEJi+9pcHv/s67D7u64C+hxaVvmKhgr7gLZA8WmQvP3UC2rwPnBO9q8+RPhe3cb1kzOm+YFQCP4tsl71WDm29cvmvvYVaK79F2Bo/HHyRPmezcr5z14K9/5CiPitl8T6lvaW+CkYlv8X+gj6rPoe9ldS5vtO8gz6vA9++TkBDPg96Fj1YOQy+I0o7vhE2XL2vlKE+WtM8v5APKj/Qs4G+p+govQfOIb7tfP88sHLoPQIrB7578oi+22j0vpmZCb5/2T0+eAscPolBIL0hjl2+PlcvPwBvgbpRSdE+gy8aP90ktr4SFBe+n6vlPtV4ab67J5c+tMgGvwmKH75SuDa+cRuFPt2TH74Z4pC+oImQvekmxT7snrQ+Ais/vnvy8DxYqJW9h6eDvqs+17z7OrA96NmsPpoIuz4TYQM9YqHWvrN7HL83icG9wTmXvkW2vz4CK/O+TkDTPcSxXj5FR3K+DpyfvoEEyb5bQpI+TBUMvrTIfj7rURi/91PTPekm0T3+Q7o876fGO7EuTj77OtA94ekVP8t/KD5eurU+juQGv/wYH7+NBrS+jErevvD0aj3h6YW9UpZxPvJBb73ZPaG+owE8PGgiqD67Jze+Gw1ovpoIg76d76c7jQa0PoqOAr9TdJy+1VZMPhWMLr9fB26+bOdbvsNCRT5E2Hg+9Sg8veviVr1/SD+8ufw3viL9bL+b5g0+f2pEPhUdET6XbmK+MlWQvoj0C7/35NW+FfsDP3lYNL+SOpW+JXUUP9VW/L17FNK+PuhBv14py75/auQ+hxZBvvP9bL4pOnI+oImsPtVW4L6CUfW+iPSfvrWm+bwHX+y+V8oaPnjp5r3PZm2+sHJQPo8xw77Huri7pHA9Pnnpoj7ix0C+zapvvQWjAj6si5e+f2q8PbivA77arMq+DU+vuxWMLD+dEYW+TDcJPpayzDycMyK/8fRCPrPqvz5Pr4i+TYR9Pr1SHj767XO/9gYVv9nOo77GS1c9RGmXPjTv0L5txWY+bOe/vgxxFL6Uh4k+KO2NPF4pv76Nl4693nFSvn0/fT4dyeU9JXUSPrwFKr7fvg48RbZ7PlFJHbgTYcO8wRe+vtGRbL5HA5S+pnmHvGHDoz3RAII+ZDuXvgaB1T36XM293ZOnPaNw3b7Lf04/UGsqvkT6hT53nGI9EMfavd++Tr1fmAC/vVJ+viL9Pr4J+cA9TBU0vtqsMj5m9yS9j8IFP57N5j5iocq+INIRvy2ypT6dgM6+CBtKv2ezGr6SOtG+AU0oP9JvXzxZF4O+z9XWPOzA2b0B3gK9jZeqvkvIF78Zc+c9hJ4lPnBfD74K18O9P6T/veeMLL9Tlg0/fow5PdBEqD3k8ve+QIJIvyxDtD7njCS/4el1vsX+kj4xCBQ+qDWNvdxGD7+YTAW+i/2lPV1tDT6Sy/c+xf7CvQyTCb3MzLy9PzU+PQ3giT6mm7S9UUkRvwrXl77gLdQ+YOXwPUvIl74G8Da9bTTgvUYl1b2AtwA/cvlhP4VaG77ecQo9f2osPih+CL8f9Iw9oWeTvuf7IT4SFBe+VONvv5wzqj6si1u+QBMhPU8e1j3HuiK/QfHTvXecWr5s59s9ppu0PWdEgb53nAC/wobXPY/Cbb6HFsG+B86BvqCJ5D7029++OSNKvRNhAz1kqlS/ZvcsPhpREj7z/dQ6C7X2PXVxSz7Fj8W+SuqoPpaQD73ZPUu//fbNPpOpAr54ehW+corOvLn8876EDae+W0L+vgn5oL5JnZA9Z0TZvmsrFr1dbfm+Nqs+Pblrwb4D5xQ+XrqJvQgbor5H4YI+NxoWP7Q3OD1YOQQ+CyQkv03zPr7IdvK+b/CFPMe6wL4l5AO916OwvErqpL6GyfS9m1XPvU8ehj6WIVa+qYKhvZ88XL57FJ69zMzEvv1l176ZmSm+4lgXv5Rl6D4/xhS+91PjvRNhhz7RkWy+VcGovJi7Nr3BF16+rdh/PcZtrL5y+eu+uripPrWm6b0j25U+3uBrvaFn0z3x0gU+S8ijvt/gAb+jATy99UoJvvMf0j0nMSA+pnm7Piegsb48vXI+jSjBvngLmL4RNvy8MJlaPkCkFz7c1zG+/tSUvpf/YD7hetS8FftrvY518b28BdK8BRLQPvs6yL4RNpi+AG8BvgU0ub5y+Rc+HFokvgUSHD5Z9am9mSo4Pfs6sL5AgpK9lPaqPkATxT4Xt5W+VOMtvjCZ7r6FWqe+oWebvvyHdLxmZka+LNTavJVDnz7dtYQ861HcvuVhoTxokcU+Y+46PRe3Ob/AW5C9D3rGvetRoD7WNA++EaU9vNqKJb59HSA+2T3pvfmgh72z6rO+ldQBPpXU2T7YX34+nzyAvxlzdz2iIwu/hqfHPiUGib60yDS/fa52vqmCFb8dOOc+tFmdPtGRNj+vJYC+7uu4PpAPar4V+6u95PIfvPVKrb7ecRg/91NzvmQ7v74IG2Y+b19HPZvE3L7tnpS+6+JmvnctQb37OhA9VFIXvlfKCj5WfQa+zaofPrN7/j7gLTC+q88lPkOLDr/ix+g9A+cMPslU0b6IY6E+nYASPzQRqj5txS6/SZ1wvgxxLL7P1Qa+2PA0vb3Bl7w9eVg90LPRvqTfPr3ix+C+dk9+PW6jWT6Hhcq9hslMPsbcHT4cWiS90t4ovuyeJL5Aglq+RiUVPd4COb5cj56+Gw0Cv3WTBD/1uWq+ONYBv5APWr0aL809dQKaO7Wmyb3TTZI+O9+XPn6MiT65/Oc93nEKPO7JWz7eAs2+0ZGgvuCcWb8FNMm+odYcPl3cNj7GS1e9UwUTvjm0yDzo2Qw+FR0xPkVH8r74wuQ8qvGSvbWmmT6gGhO/vjB5PjoB3b4wmcq+wRcmPL3Bxz0juew9JXXqvnJo0T4HXzg9+MLMvqyLSz4Z4qy+07xDPUhQAD98YbI9Qj4oPt++Lr7x9MY+XP6vvvvL2r7Lf/g9FR0xPkW2pz6uR8G9KTr+PlN0UD9Xyv6+arx8vqpgRL4N4C2+AU3EPItsx71aZB+/1XjVvqIjcb45I8o96NnkPm4SO74y5hC/FD82P0cDiD5seBw/7slzPtCzMT5Cz7Y9GXP3PU5Av744Z8S9WDl0vr4wmb2GyVw+L0wivySXiz76foq9PleDPsWPcT1EaT8+9gavvWJ/ib2Uh0U91xK+PpMYDD5cj1K+76dGv4tsBz4bDWA8l//wvg6+1L4NT/++DU9PPkp7M76O5PI7Y12YPkrqHD4RNsi+rwP3vTVeGr3XEoI+2/kmP8/VHr5zRqS+t0AEv7DhCb4sZUG+k6kqPhue3jwOnHG/fT+Bvm9f0z4OvjA9RUfivUmdJr86AS29o3DZPmNdwL7Lf4C+xEKdvaIjmT7rUei99GyuPhgEVjxwzgy/arw6v2IQCr9HcrG+f0jfPdxGO77lYe2+/kNKP5XUqT1N856+8PRqvU+vlDvplfI8/7KbvWHDOz6DwCq/pN/evrG/rD3Idq49cRvFPvfkob7TvFu+gQSlPS/dTD4qGF0+qz4fvg6ca75+jIk9ppuoPpSHqb4S8mk+yxC3PXSTyD65/Ic8hHyAPY51Gb4cWrQ9Yn9xPktZBr8v3aS+T69sPiSX/72giYQ+rBxKvtv53r2ZKpg+VOOVvYGVu75B8Qu+pnmXvg96Nr05tGg/yAehPoAmBr/Qsw+/GeKAPqyLGz1GlKK+z9U+PuqVMrtNhLW+5IMeviQoBr8FEmw+Q4v8vVtCJj5txfq+8fSaPeVhkb75oCW/E2EHv6rxAr8zM3u++8tmvuwvs75c/oM94seMvp88hD6b5rE+m+aJPtMruT6adxy922jwvaK0d70FNJG98BZgPgU0kTz8GKe+lIfZvuvi8r7XoyI/6SYJPmHD+75AEws/u7iHvy5uGz4pOjo+TBWMvAmKq76LbMs+yeVLv9jwJD9jXey9AwmqPoJR1b4tkGi+0ZGwvm9fRz2sHFI+LEMsvpLL/z0aUZo+j8JVvk5iGD4s1Jq7MsTpPj/GEr+4jTa+W7FPviZTxT2fq+E++zrYvoeFWj2fq7E+Uieovtqsqj0mwpa+KO2hvnbgBr9+HYC+374ePs9m7T580KO9QxxzPilcPz5wzga/JXWBv2Zmgj4u/7E9vw4sPv8hHT7AysU+e4OvPcDK0T34U5O+JXWKPhGlpb7qBHw+bhIXv4qOKL8AAAC/F7fROyqpq75MN40+B184PjLEvT5H4XI+5dAiPiegCTvysJC+F0jwPbdAwrxCz8o+NO/wPst/gL5yaIG9PL2yPbbzHb16peS+ryXMvgG8FT5qK/Y8WfUxPjarfr61Fbu9Jw+TPukm3b6X/1C9f0jXvkCC9r69wVc9ns3qvas+Rz7o2Uy95IPevPp+Sj3P9xO+cD2WvqZ5nz578rw+vVKivq+U7T5Vnxu+8WN8vkdyab7LEPO+FR0ZPuzAnb5YqHW9YOXQPE+vtD0wuw8+OiMSv9zXYb1IUHy8K/abvqCJMD2fPJy+OGfUvYy56z2ZKhi+r5QLv0tZQL+GOPo+375WPnS1Bb7LoYW9g8AOPwaBBb4W2WC/B86JvVYOtT50tcU90m/DvnVxr766uPm+9SjMPgHesj2dEdU9Gi9VvtbFvb5Cz6Y+dy0pvs73675mZra+O98fvruWpL47cO4+mZnJPSlcD7x0JLc9LSFXPk5A2z4IrNw8TBXsvkku3z3naku+qDVtPbpJPL/vOOU9TmKUvqROjD5XW7E8UieovizUsr6RXEa+1AlAvuhIDj0wuw8+u5YQvhiVfL6ZKhg+INLvvUkuDT8W2RS/TfOuPlCN3z7WNL+9Dr6gvWgigL4DeJu+ApoavyL95j0G8F6+nDOePgyTyb6itPc+i9tIPgKaaL6JsKG+pb1pvmKhVj69UhS/mLu2Pvs6xD7rUUi/1xKivq1pBj6jkrK+6pVSvfyH1D3gnIE+IEGxvVTjlT5IUDI/kA+6PkRpqz5kO0c+vw4Yv6vPAT+h1gw+Rbbzux04P74UrpO+7J40vgUSlD18YUo+nDNCPu0Nrr1pAIc+gCZavoXrAT65a/m+xLEuPjVeqr2mCig/RgPcvj2b3T4aL12/374Qv9V44b5j7po+QfEHvz81Pr1z1xo/WmTLPZF++zt4C9Q9fGEaPk1iyL4J+RC+rWmyvhsN8D1uEjm/5WHhvPVKeT4MAku9fvt6PtSaJj+EDRe+OpIzvraEgL7n+9k92F/mvs9m9b1d3Jq+mubdvaROEL4ukCA91jRvvqdX6r3BOau+ryWMPnNGtD0XSKC+tvPhvsBbrD4hjgO/h6eDPp5emb6xUIe+xLEOPpAPer1dbSU+l/9QvYj0ez6L/UW+pnlXvpYhPj4y5oK+2IG/vnuDvz6Y3cM9F7dxPWB2k75Pr0y+TfMGvnEbDb9wXz8+T686PwwCW76JsKG9PnkAv97gSz0hjrU8cooUv82q175K6si+AivXvmsJ/T7jFM29WYa4vLG/HL7zjlO8ke08vQwC+708vfa+cD0qvd5x+j7gLQg+aJGNvjcaqL6vA1e+L0wGvbq4VT/Nqn8+pgoevqmCOT6WskQ+JCg+vYv9pT0EVhi/io7kvjhn5L59P5G+zoiOPrZif73uyWO+5PKzvqK0tzxDi5y+taZxvoeFpr6R7dw+6SYxPn/Z7T1kqmC/JAZpPlrTNL6opHa+PugBv30/NT0yVew+pZvsvv8h7T4s1Dq+WtPsvYJztr0734s+WDn0PDwsxL367RM+7J5MvkKtuT5bQpK+rfrMvbn8k778qVk+I9sNv4C3QL4tsv09i2wfv588TL4u/6E86nNNPl3cxj16Nis+jLlrvXbgHD4rhzq/fa7WPT/GPD7BF6Y8TtEpPl5LGL4Wan2++MKEvdCzxT5ioSY+Y+4KPlKWmT4noAk8io4kPch2dr4HX9A+ysOGPocWFb/ImE+/zaoHvvKw0LyGybg+HThnvKwchj4VHdG+FftzPqMBPL7jpVu95WFBvWb3rL7gnBE+9Uo5vqpgvD6lvUE8Vn3GPnEbvb2vJTw+yJjLvr1S5j6kcC0+WDlMPqfo4L6pghE/9UoBvu+nir4bDdA97J58PioYDT57g4++RUeyPakTULtDixQ+guK7vkI+aD3dk5O+Vn1+vse6uDuF69m+BvCWvEp7nz7HugA+zO6ZvRKDQDsUrl8+gZVDPmgiLL3+1KS+FmptvgAAMD5Pr8A+mLu2PtBEBL89m+2+AwkSPhzrYr1ns4o9whcCP1FJNT49Chc9DHGYvlmG2D36fpa+/faJvqkTlL48TjE9XI9CPqg1lb6ezaq7CtcjunEbTb6LbEk/9gaPPo/Cdb7tDYa+nDOWPh04yz4T0Aw+kA8sv4j0q75pAM+9XP4rPkmdlD5m94S9AwkqvqdX2r7Qszk9uB71va5HKT4tsrU+9pedPHJoEb86ARs/INI3vvJBT70HXwa/l27OvrByKL5yaPG+HoVrPRovJT7Qs5k9tmK/vBiVTL4gQYm+/IfgPrFQu71fB46+9Gy+vsrDYr3mrpm+rIvLvQDewjzfvna+nBHlveCc+b6I9As+SFA8PVBrir3aiiu/rWkuP3/Z7b2mCqa+LpCEPgG89b7snuy9ONatvhdICr/wFoQ+XdzKvuY/nD7ZPZE+rBwyPuELA77KMhS+8kGzvicPS70XJuO+nDPSPf+Qvj1pb/A70LOZPhlzkz53nOI8Q4ucve18B76oNb2+W7G/OtxGs70noGm9h4UKvs/VZL8PC9U95q4VPu5aCr8UPwo//5B+vJ5e6T2eXtm9TKbaveauJT1rmhc+Gi+9PZ5e3b6kTpA+8WOUvoVaP7/HKVq+bHi+vn0/pb1NhG2+WDlcPio6kjvsL5M+ETYEv7q44T7HKbK+E2GzvZjdAz6Rft++QKQ9PyxDdD6sHBo99pfdvvP96D5TBZO+pSyTPYbJRL4mwpa9OUXLPio6EjxtVpW+0ZGMvlfKwj3V5zC/AACYvpkqCL4lBik/A3gLPiNKg75O0RE9V1sZv4mwsb6XbsY+CKzcvM/3k7zAW5A+rwMbv+Y/gD5oIuy9L90cPkT6/b68dJO7fa72vglocr5/2Zk+JsLWPR041z2jcGU+PZvxPpkqCL5SuNq++zp4vjtwvr3wFuy+y3/IvLByED5Uweg+1jSjvqyLn75gdru+1ecKvoEEHT/r4vY92/mWPhE2uL7arAy/RwMovpOp4r1pbzC97XyzPibCoj4LtQ4+ETboPhIUj70IG/Y+2az6Pccp0r4LtSY9TKYSvkw3lb7k8qM+MLtfvkW2Oz7tDT67d74nPiQo/r7mHQU/XP7TPn9qfL7qlQo+AwmKOzF3Bb4mU8W99igcPhHHqj2w4b2+gy/8PjtOUbxaZFs+EFgZvc07GL/fTyW+UdpjvvKwFL9O0fG9GJXUPfW5gr50tdW91JrmvAfOwT5MFRy+L0zaPqHW1D2V1AG+G56+vZLLp76vlNE+uB4Lv/wYaz6q8XI+U3SAvgc9a76L/Y0+GXP/vn9I/75Zhlg+oiM1v4hjiT7fvo69Hqfcvl8H3j2V1Km9Yn+ZPStl5T5SJ2C9V8pSvpvEGL6ZKho/u5YYv9zX2T4G8NY8Qxyfvhzrsj1JnSq/rfocPt/glz5liPc+nl65vlpkqz7l0MK+30+NvO0Nxj6I9Ms+jQaMPsWPET4NT0e/4lgfvnKKNj51cdu9Z7MCPqrxcj7Zzsu+f2oMPiqpI77x9DK+K/aXuz0KJ7+6SVA/+u0zPpJcGL+WIQ49f2o8PDQRpj76fho+Iv26vjOibD5VwSg7847TvI0orb7cRis+H/SMPWWqkL4aUSo+bcW+vlYODT3MXZM+owG8vmx4ir2Nl248fNB7vt0kWL/r4oa9FmpNvAWjCr42q+I+W0I+PJ+rCT9g5SK/MuaOPjSA576itOe9JeTrvuHpNT6BldM9XP5bvgwCK77Zzvs+lIcdvvkPqTznans+LbIXP+MU3T1y+c+9rBxaPKMBDD6O5O6+cmiRuxSuBz3RkZC+5h0RvyoYFTs3+Pa+kA8iPlKWKT6SOkE9pnlfvpmZmb6QoIQ+6EiyPkhQXD2ZmSm+WDksPkdymb3+1Oi9FftrPeTyy75SuMI+C5PpPUaUFr/uWmI9845bvjEIIL+fGu++MJlKPZtVPz0xCJw+B86RPmiR0b4MAgM+p+iMvmSqqD767es8lrKEvkAT4b3cRiO9f2q8O52AZj7swLG+CtcDvbu4Bb7gLfC9K2XJvn9qfD4Ab6W+rkfhvvCFtT6lLDu+3LXcPqIjjb5VwSC+OgF9PqabxLnDZIK+bHjaPTMzAz7aijW+FK7DPmBUgr6iIzG/CKzIPg3gjb68Ba4+/fYFvqFFvj7J5Se+Appgvhe3sT6F62G/RiXtvrwFWr6WkA+9MlUIPgU0ET7xY/Q+SL99vJayAj+PU8S9UI0/vum3f74N4K2+a5qHvUvIj77Kw6I+r5Qdv/8hjT1YOSI/ZKo4PjXNcz5BYC2/ONZFPe0Nuj6dgOY8+aCHvpLLP74UPxa/EvJhvtobkL41zQm/yJhbvl4pG77EQq28Di1iPpmZ2b3Sbz++iPQbPoxKNL+4HrW9QWB9vk3ztr57gwc+ad71Ph6n6LwvTAK/7lruvhdIQD64Hhs/h4W6vTCZwj7vpyY9AU1EvblrFb+cM44+8dLRvpYh/r1rK6Y9RPpFvp+r7bw8LFS7qmBUvmfVJ72zWXW8V+wHvuVhnT7Sb0e+K/aDPjy93r5hw8O+AwmavWq89L2HFlm8GJXovpjdE71p3hE9MzMzvHo2q70Xt1E3b/A1vuVhvT7oSNK+veOkvV1tRb2Eng29hjj6vk2EgT6itNe9liH+PXVxDT9TBUO+vHQzPkkuZ74ofiq/xLGOvm00xL6kThI/gnNGPCcPyz1MFcy93+CvPsNC/b5bIBm+ZMzpPt/gg76uR3m+cmjRvaabnD5X7MM+V8oKv4y5mz3RAE6+4JypPiGO1b5IUGS+d5wCvRsNGD4T0Ay/iUFgvKforD5n1Ys+eqWEvt/gpz6/7Ha+hjhGPrIujr5CPmi8s3vCvolBYD0ofry9JlPFPPUodD5Z9WG+dJMOv2giJj9euiE/O9/rvtVWVD45Rce+78kbPhQ/Bj2Dnu09LSEZv/Uo5D65a9k+Lv+dPgN4376L25S+yxDnvmznA75NhE098WMKP1FJmT69wQe/m1W3PuOlGz5ApG8+NV7qPWUZQr6VQyM+2PCEvVz+S76fPPw97XxnP3sUnr34MeY8ays2vU1i0DziWHc9GAQ2v0LPBr91ccs9V8qGPqMBbL7whZk+2/kOv3xhkr6uRzM/uyd3vkvIBz1jXYQ+HqeovttogDy1FUs+4C3QPRovTb7sL58+dCQBv/vLvr2KHyO9pSwjPdQrAb+hZ4O91AmIvczuybzuWhY/eViIPQskGL88LJQ9fa5Wvt++tr5okTW+nxrHPoJzkj78qdG+p+jgvvJBb703iUG9Qq3pvqyLMz63QEI+EMcyvnzQwz24r2s+AwmqPcoyNr+fq1W+3ZOrPlMFo74MAks+xm2kvZjd4z1YqA8/JzFgPp+rib7lP2y+07zXvkhQ/D3njCC+fR1IPsZtHL799lU9M6I0PYxKrj4Hznm+jEravQRWFj74MYK+BMUfvxKDsD2F6wk/Ne8GvzwsXL4Urie+c0b8Pl3cur4+V1O+m8SkPpvmLT4Peuo+v30FPjwsNL38GPO9pHAVvnh6VT7ix1i+8/2cPm40AL5s57s+h4WaPbByqL3Idma+dQIyvse6uDtoImw9MlUwPkW2A746kuO+bOfbvY8xJz7ecd4+ibBhPGbVZ7twPSq+BRIav5ayFD4i/a6+AN7SvTf4Ar4YBNo+ILDqPlUw5j5O0ZE9xf4CPxrAM75nRCm9zMxMPAWjkj6R7ci+7zgZvxDp4z67lli+fGFqPoj0iz5cj0K9tMhOvhsNtL6vlCW9cYpuPZ5euT6z6t8+78kBPzAqmT3oSA6+fa62vWneIb8UPya9I0orPgxxZL7Chqc87XwVvxBYsT7Lf4A+UidwvhNhtz5QjRc++zoovlD8mL7lYTE/IbAcv7lrCT3k8pe+7zgdvmPuej7P1T6+76fGu1Tj5b1yiha+0t4ovonSnj3TvGO7aW/wO9zXab7GbTQ+vp+SPsh2AD/vOKG+5h0XPmUZSr74MU6+6EjOPgfOxb7r4i6+3EZLvs074j6UZey+6Egev5MYLD+Rfvs7u5aQPpAPeryMuUs+lpD/PtzXAT473xs/BaOCPWiRHT6UZZi9/If0O+kmFb/eAqU+wMq1PuHpLb5liAO9XI8qvjf46r4tsh8/+MKIPt2Tf7+O5LK8VFKXPjSAPz5MFRq/ZRkoP1K4Dr7YgQG/l5AHv9xGS74kl2c+PZtVvC7/ib4+V/c+xY/NPo8xJz5JDLK+mLtOvkvItz12T568d5xSvqRwPb5kO8u+UwUTPoGVo761FYs+bcWaPrUVOz5uozm+9Gw2PQWjWj6t2K+9hxYRvn77Oj1OQJO9KH6svU3z3j78hzS+2PCsvk8eFj2b5gU+hJ6hvpjdk7vYX/Y82qw6PlrT4L4LtR6/Q4vcPUOtgT4FNBG8cvn3PmBUMj7snkw+VZ+vPpf/+L4kKJ490LOJPUfhzr5wztC+oImAPUrqdL4r9le9yjL4PqpgzD4Jij++s1ltvgyT2T19HWC+eAukPVTjZb0epzi+hjgmPtGRDD6oNT2+uK+3Prn8i74kKDa+vONUPT0KH74bnr49ppsQv9Y0v72vA6c9e/IwPSbC6j75D9W+nDPWvhzrAj59Hci9yHbuvaK0mz7qc4m+AbyFvHh6FT42q66+HqdAvoGVo77FbfA+guLXveXQQr1/2V+/4zZSvgPnZD53LUE9i9tovOtRiD6/DkS+1CsBP8GoJL2GyZQ9yeVPv1XBqL1mZmY822jsvphMnb5qvMQ90t6gvlz+rz7EQp09FK7HPcSxzr1MNxk+61G4vaTftj7wFpg+SZ3gvqD4R7/025u+s1lVPnS1wT6Yu8Y9Aiuvvn9qgD7kg6695j+EvotsP77qlZI9bHjqPb/sAr8PejY+uWsHP5HtlD5WDrG+QWAFvTCZ7r5NhJ09vjDFvrPqw74A3lo+lGX4Pt++Lj14Cyy+5PIPPlyPCL+L25A+QBMhvpLL7z08vTK9CflAPdjwpD0jubi+pN8WPmGh9r5g5Qy/8x+2PszuOT6d76M+pgqmvpm7Fj1/2RO/BTShPqCJjD7eAiG/0ytlPn77Wj1wXx2/wRe+vujZ0L52vlc+zoiSPUvIxzwibBi9sp3vvFHaiz3fT+09g8ACPpXUKb3QRAA/toScPf323T4WasU+GAQmPrPqs70Sg6S+2IGDPWneET4hH7Q+YFQOP+pz9bxMFdS+1sWZvsZLTz6fGm++846TvUI+sD5E2Eg+Lm7PvqYKhj5bQh4+mEwdvy6QgD0QWEm+sS5uPAaBpb7x9Aa/mSq4PRGlvbw3+KI9BaPGPhbZJr6xv6i+qz6XPUwV3D041j2+7Z6AvtGRSD/wFsy+EoMYPu84xT3n+/W+Jw9DvhniSD630SA9SgyCvP8hRb55WGi9+n6KvYMvfD7kg34+ne8PvvYGmz4Exa+9ZveQvr1Sor7x0k0+qz4PvrG/lL7dk1++5h3nvNcSwj1if2G+52pzPjQRLr5oIqg+vcGXPfRsZr7l0AS/vHSTOm+BkD4VjGI+VMFYvlBrmrzc13E+8WPMviV1kr1uozG+52p7vjcazL7cRpM+pHCNvsZLH78DeOc+l/+QPMt/cL7zjou+VMFGP1CNkz4ExV2/IEFJvpF+U747TvG9mnd8PRWMhr580DO8eVgIvRDHurxApKc+zF07vkrqND4y5g690ZFEvscp6j5v8Lm+lPbGvcNkir0KRkW+vjAZPBxabL5fB0Y+XI+iPTXN375QjRM/NhrsvlKWYb4juRQ++MIMvk5AGz6n6Ii+PE4Hv2neGT5txRQ/TtEZvjvfhz6WIRa+0ESsvr99zT7BOfe+LbKNPqMBoL5wXws/cRutPWdEEb46kjO+5j+QPhrAWz0Cmkg9ne8Zvxzr9j4py4C97loavtXnlr7Y8Ey+YHYPvYJR+b3zHzq+7usgPhE2jD6AJv6+cmghPuqVUr4IrOw9UPxovquthL4FNKU+jZcCPxKDcL7vyYO8Qq1pPBSu171okU8/46WXvl3crj4IrBw8rfpKP1yPDL/fTz2/9NuDPujZLLxE+s09utquvlN0XD6CUYk+ysO2vtGRVL6iIyM/E9DEPB/0/L33ddA91AnEvrivg7zRkTS+MzOrvnVxnz7RkUy+RGnvvCoYwb6NBri+2ht8PLgeLT5v8IG+j1OEPvP9PL6w4Y2+UUm1vnST4D76XM29BTRRvlsgUT6kcJ0+FR25vmfVp71eKYu861EovmTM/b0cfDG+tMiWPepzTb5eS6i+j8IVPe/JK77Y8JS+e/JgPjC7XT+0WS2+T68EPqZ5l720yD6+qKTivnNGFDw0gKc9yjLkvRx8nb6itCc+cvlvPQRWgb8Qx8o9FK5HvXEbBT7IB+09SFBUPo0GsDwwu2c9ILCivXqlzD1OYhA8GlGKvR9j7j2ZmbW+tvM1PoqOZDtokU290ESovX77FD9K6vS9001avvfkQT6ZmZk9ak1zu52ARj4Urue9Xwe+vcIXDr90tYW9MXcdPkATDb8xCJS+AwkCPhovnTxX7Cc+sOHJPo/Cgb4CK08+vp/uvrTItj53voM+3STqvhPQLD46ARU+3nH6PkW2175LN6m+wRdOvtLeQD0CmpC+aQDTPlCNu74tsge/8dI1vh04+z72l8m+7lrmPqUsvz7Sbye+sgzNvkMc672g+DE+WYb0vuOlm7p7FK4+7zj1vZmZiT1MFQ4/ak2fPqpgdL6uR3G+iGMlv9qKCz8MAms916MQPWq8CD9B8Z++Gi+1PqikTj7TTWI9+n66vaOS2r2Ccw4/RpQov8bcvb6h1tC+1edSPj5Xi726Sfy+I7lUvmb3hD05RYc8GXNnvvTbx71z16a+cmiJPqrxtj51Aho+4Xp0vgWjEj1qvNi+cooOvvmg5zwukNi+cM4QPq1prr262io+o3D5vvfkIT62hFQ+NjyFvtO8I73Y8Ag/eVhIveSDAj9JLpO+4enVvSBBjb6EnmU+RUcCvvs6CD4KaBI+6pVKvhrAY74QWAm/zO7pPT7o7b6KH0O9o5KuvtnOs75pAE89A3iXPsPTcT/Xo2a/ppvUPqvPNb/yH/Y+kxiEPZFczr1QjTe9VMHUvrZiX75cj66+SFA0vqs+Nz7S3pw+I7l8PptVNz5lqhA+dCRvPnoU9j4py+w+j8ItvqyLiz2z6ue+ejYZvzxOjT5Cz+a8IY5dPrivQz3Wxe29/WX3utZWND7b+eq+LGU5v7fR8D2947w+1jQ/v1HaYz62Yge+8WOMvCDSv71kzJG+gCaivtQJGD7kg6Y+r5SVvkFgZTxVn+s8f2qEPnA9Wj7jNqq+rWkQP9hfVj7NO4K+xm0EvyBBCz9Kexe/NxqAPCuHHj4wmUo9oiMxvoAmOr6FWrO9O3BOvbbz7b3r4tY+LNR6vVrTEr88vfK+Iv0SP7UVIz6vJSy+PE4xvVfK8jyiRZa98kEHPki/6b5Di5y9N4nBvCjtvb3qlRI+Fmqpvmx4Oj180Hs+Tx4OP76f8r7P1Va8xY9hPkp7R7+AtyA/9gb3voMv1D5wXx8+cRttv73jFL6V1KW+5PKfPDoBvb7gLfC9kjrxPWHDGz63QGK+lUMDvioY9b3EIPC87C+rvXDOuD4S8vG9MXdtPWx4FD9JnZy+Qq1pvGKhyr4zxIG+dk+SPgFNBD6GyTQ+fR3IPr3BT76n6Ai9pb0RvtVWTL43+Mq+YcPPPuOlez2840Q+qROwvo9TiD7o2bS+fGGevttoAL78h/g+rIsTvwdfqL6F6/G9UwUDPaZ5i75XyrK92htcPbiNJr0j27k8uB6VPe7JY75bIKG9PugZvjOipD2wcoy+mEwJPztwzrxK6rA+Pug5vekm7b43iZ2+p+jQvotstz3qBBQ+Lv+pPm+BpD7njCi+FtnOPPvLjj1wPRq+dy0RvmsrHD8Fo1K+sb/4vlkXh73cRsO+NIBvPiEfAj+fPLy9AwmGvg8LwT4IG6I+X5jcvcE5874yVbg+rItLPhbZTj7njMg9EoMSPxIU+z47TsW+nxqvvCPbKT4zM9O90ETEvt0kdr4nMZy+EaV9vZ0RtT1txd4+/yEdPhGlwT59P8k+WRdPPm1Wlb4bDZS+bHgWP2giTD35oIc9foxxPnbgfL4Ab62+7snrvrBySL6h1oS+bjSQvkATsT6qYOQ9d5yevhDH7r7J5d8+yJhDPm+BBD6si98+lpDfPn9qPL3ZPek9TBXwvq8DDb+GOIa+7J4kvnecor5qK/Y78IXFPlYO0b4nMVy/LSHfPNxGK74PC72+TkBrP5OpMr6OdQm+pHC1vqs+Fz66uDs/UdqjvkLPhj3Fj8G+V8pivqK0F70u/2k+5dAQPyqp7z7FbfS8nxp/voPAOr6K/eU91jQXviQozr628728Bz3bPn4diD3qlRK9xktHPriN2r4ukMA9dr5PPrPqG75uElu+KqnTvEYllT38GDO9EoNgP6OScr7snny+jQawPIR8nL7uydu+NV4CvijtjbzwFqQ+p1cSvlHa2z1dS0i9Dr5QPpHtsL5ZF48+pnnLvttopL7XEp4+nDPyPQu1gr6WstS+FD/+PrDhCT7YX1a9AG8BPKfojD6ad6C+/KmlvkT6Fb7V5+o+xtwdvq8D075Qa9q81jSvPYVa074bnha+Ad4Sv1D8KD59rma+bTT4Pvd1qD6pE3C+3gJpvkOtCb+UhwW8mExVPrTIdr0r9oe9QWCJPvs6sLwqqcM9p+jcvhPQND5JnZS++aAHPS7/Fb9rK1Q/3762PqNwZT5bQiY+Aby1vX77ujxE2NA+XrqBPpyiQz1ZhpQ+nDMev9zXQT7WVrC+HoWrvoJzxry28909jZfCvgBvgT0PC6U+5j+EvZ7Nyr25/Oc9qz7nvXDO3D4ubtc+v33Vvr3Blz2EDa+9UGtSvht8YbwQx2I+OpLLu/6yuz0c6yK/wFvcvp0RDb7UCWi9C7WWPu7r2L5/2f29KO0dPpoI27yfqzU+6gR0Pfd1Rr9DHKe+G566vsSxdj4jSgs/o3BVvn6MMb+mm6y+Q62BvmfVJz64r6O+hqfnvfW5hr6uR1E+p+jovoY4Pr6Rfv8+TkA7PlrTZL4sQ9w8G54Ovh6n2L3EQqk+M6KsvueMtL4ofrS+IEERPhdIlD4AALg+KH5kvnecYj4gQRG+1jRvPJVDkz5c/lu+INI/PiUGlT6fPPw9F0hQvTTvbj8KaIq+XCCFvhIUp77AyoG9Ne+oPbN7zr5SuEY+CD0Dvgg9mzvoSLY+6bd3vjMzC76Enq09Yn/ZvNBE7L580Ee/CYo3Pq3YRz72lwW+SFC4viUGob5/2X0+jSgJP0I+zD4Sgzi+jZcEvzY8Vb4EVs69sHJYPpvmnT2utqI8MsQxPZLLbz4+V4u91jQHvtv5gr4XSAC+FfvvviQo8j5Ke+e+pE6AvN2T9z35D4W+XCCNPno2t777Oho/UpZBvpXUAb5QjRc8IY71PdxGA745tNg+Y11svjC7jz4PC+2+p1fevpSHLb6EfOg+ldSJPUmdzD4f9LS+qKT+PSv2tz1v8Ae/1CuBvhKD0L35Dwk+845TvXGsM75fB7a+rraKPqIj+b3MXfe+c9e2PgmKf75kqjC+Z7PqvVTj1T0dyb2+OUXbPoC3dL/WNNM+WyA1v9LeaD7h6fW9NxpQPlInEL+lm/Q9eVjgvnctAb3jFP0976cmPV8HEj/VVuy9WRenPio6lr5AEym+845Tvr4wKT75Dwk993UgvbG/rD49m4U9IttZvUkuz73n+6m8F0jQPPrtqzzYgSs+bVb9vURpj715WMi9g8CqvktZhjv6fsK+ns2aPfd1nD4juVy9LEMIvwu1lr61pq2+yjKkPtv5Lr5N8ya+HTgPvhPQxD34Ma6+qDVNvCk62j7Fj60+vAWqvlWfq7zx0k28NBFevo0GJL+itOe+RdggPgpGfb42PB09tYTkvlD8pD5H4QK+bqNJvnUCEr5wPUo9xtz9vohjjb2vlKG+rBwqPsE5Q70xCHy+BRKcPp3vtz1xrEM+VTAaPt0k1j3BqGy+y39Ivki/7b2lvaW+v32xvna+zz6hRbq+CBu+vUvIHT88Tpk+XP4TvrG/lL7vyYM+ILAyPUFgHb5SuAi/aW94vp5eoT75D9m+F7dRurn8m74736++MsRJPvmgp73025c9QBOpvvhTAz+Uh7m+TDehvmnewb0j24E+E/IlP/gxNj8JaNI9GXNvPlD8ML/WxU2+0SJLvnnHub4hH4Q9gZVjvZwzOj4ehfs+46U7vpT2Zr3ctdQ9zohaPrmNCL/tfD++aCL8Pch2/r3ix7A+qz43Ppjdkz6GyTS9wajwPl1tgb75D8m9+FOfvjm0iDw3iXG+ksu3vu18h75tVj2+0SJbPNCzsT5Q/Fg+L0xmPkVHGj6hRUY+/kN6vXVxOz1+HQg+2F8mPujZZL7DZK6+ppsUPqD4ST62Yr+9Qq3JvvOOk7ylLJe+qDWhvp8aTz77OtC9L0ymOxxaZL1VMJo+8/0kvs/VIL9if1G+MJk6vv7U+D2giaC9jZcWPpLL/z3G3H0+qMajvlIn8D27J4+8ne+nO+SDfr46kgW/NBFOvu+nXj49eVg+54woPDEIyL4YBFa9HFoMPmJ/yb1XWwG+0SLbvSXkg73HmPu89gZXPhPQdL5gVNa+Dr4gPkVHkj3BF6Y8pgqWvfRsZj6mCpI+SS6jvt9Pbb5okb2++zpQvvTbiz4Z4qi+sp0vPhDHWj4s1N4+8dL9PSQoPj1kqqi+x5h7vbWmeb35D2k+ObTcPhE22L7l0EK9hJ4pvxueqj4zxJk+FfvLvvJB8z59rrY8ak2XvrIunr4kBmk+VZ+7vc3MmL7iWLc9ldQzP68lxL178rC+7zjBPgKa/L7OiLq++lzFvsA5/77TTbq+e4MFPynLOL5bIBk+JsJmPvp+Sj0G8Pq+Nc0bPV1LvD4lBlG++MJkvZF+yz3Fjwe/R3KVvrivY71dbRU+rkdhvBDpZz4i28k95/s5Po/CdTqWIb6+AADgvjOiCr8qOoA/DJPZPYbJ1D6vA6O+wvXYPe7Jwz38h3w+z2alPk8eFr/dJEK/DeAdPuqVsjzPZsG+R3K5PEFgxb1WfUY+veMMvn6MB78wmSI/BTRRPVTBaD4gQam+PZsNPmsJKb9liJu+hskkvioYxT3tDRS/coo2P3h6TT7zjoO++Q9JvUTY0L0Jij89xLGuPv1ldzvjNpq9EhQfPVMFez5c/ku+y39YvueMeL5nRNk9rByavTf48j0sZQG+eHoVvqRwHT3dk0++qs/RPtNNKr7ixwg+DHGsvLx0nz4bfPG+9blCPq5HWb662so9XW0VPrbzjT0IrPS+LbKdO2Q7m748LIA+9Sh0voj0Cz580BO+7MCpPehIzr7RIo++GlEOvyoY1b0Qx/o9rfpIvxNhMz45tIi94QuDPr6fkj7Idj4+dr5fvaMBbL6oxsM+9gZfPELPFj/ImIe+UUkVPkVHcr5uEgO+lrIEPiqpAz5TdCi/91NjPqrPVTzz/VS9vONkPmBUSj4s1Mq9ZveIvkdyqT0TYec+VTDyvizUyr2I0t48QWAdP+viNj08Tq2+uI1uvgMJLr9Q/Fg9coomPnGsi7zgLRA8uB6tPhgmgz5W7E++m8QwPpHtlL5O0TW/5PJ/vd4CiT29UkY+EhSHvqHWFD2yLg6+0yvlPWSqIj9rmjc9q60YPVTjqT7ZPQu/QfGjPTvfT7xAgh6/ufxnvln1+T3RIhu9t0ACO5MYxLzYXwY+N/jiPi/dFL7AWyi+8PRmv2UZkr2giQY/z2axvvmgT7578sC9eVgwPgIrZ77jNio+PQovPl1tfT5iEJi83nHKvayLCz7KMha/8fQyvhx8MT49m5G+gQR9P5XUKT7ecdq+h4XGPjY8RT7iWJu+ZmY+Po0GcD5/2aU+JlPdvkkMQr1IUKS+AbxNvmfVN75j7qK+QILSPvYGL75if3m+0QDeu+MUoT75DyM/hVqTvQrX/z45I3K+2F+2PS9Mbj6g+JG+LEMOP+eMRr+JsAu/8IWJvFdbEb1K6pS9RwNIPhrAez6oxs++z/e7vjjWpT2JQeA80CJ7PtZWDL9X7LM+hqf3vq36tD4tsq0+8BaUvhzrCr48vba+BoFVPTCZ1j6ad3w+JsL2vQdftD45tMg+iPQ7vX9qyL4FNJW+cM54vngLBD/HumC+/tSEvtJv3zycM/K9B1+gvvrt1z4WaiW++u2rvPP93L767ec+jZcWvp0RhT2PU/Q807w7vhE2vL0aUQq+vAWSPFKWQb5LyKO+PzWyvsrDaj7ImEM+JCjuvQ1PNz7+squ+Qxy7Prraar24HmW+y6GVvZayzLzdJBY+mN3PvtV4Ab7YgZO9d5wSP8rD7r7gLTA9mEzhvuLHAL6Tqf6+T68qP+841b0zolQ9FyajvVYOtb7uWnI+JCi+PPvLzj1eSwQ/fR0qPytlST5WfRq/m8QAPdCzkT7F/lI+SS6/vln18b6L2yA/mEw9vp5eQb662so+PCwGv/mgV768dIO9F7dRO921FL7VeIk9q881vsX+8rwVjK4+sVAbvmWIg712T6K+KVyvvUymqr0AAFg+owHsPfRsHr5Z9bG+ayvmvautIL7Sb5e+nKL/PhX7Kz0Cmpi9KVyLPpRlQD5yaPW+hetRvZ88vD5uElu+L0xmvtV4qb7fvua+MLuTPg6cM70Ab3E+vp9aPqFn4z2z6oM+Z0T5PvrtazxfB069nKLnvmQ7jz1LWQa6/yHFPjwsfD76XPG+PL3SPutRJL/k8m++/yGRPrpJTL3uWso+UpaxvsVt1D0vTBa+SQyivRQ/GL/Qs5k+W0KavmGh7r6dgOY8hHxwvuviFj59rva9YhCYPFz+5z5xivY+Dws1O/VKsb7TK8W+A+eAPuYdN74noDs/K4cuviZTpb45RT8+/5AmPsnlZz7aG3w9A3jLvik62r7IBz09fNCjvb/sHj3AWyA+3uB7Pno2Qz5++9K+gXN2PkI+gL7vp6Y9f9m9PSjtmb5uoyE+2T1xvltC6r6si1O+dCTHvvW5Er7jNqo99gYnPnbgXL0i2+W+QBNBPZ3vOT+I9I++INKfvriv1z7x0gm/pgqWPh/0wL4wKim8b4HcvnuDz73rUZQ+s1nZvngLOr/mHSc9rBwiPrDhSb0o7TO/AwnOPjSAB77ixxi9DeCpvixlob5kO9+8yHbSvoEE5b6pE4A9mZkBPxLyab5ioU4+io48PgxxLD0LJDi+/5DOvoJzpr3qBF6/zTsOPiCwKr5oImw9FtnevWznOz7vp8Y8/fbNPqIjcb5jXey92oqRPgskBr/KMpw+QxzrPLG/+L6mm1w+yHbOvaikmj4OnO++KVzfPQn5lL7uWiq+MCrJvR04xz3Y8Cw+waiYvl1tRb10kxg8mggJvxovgT4pXO++jnXxPQMJCj6pE9A7PCwWv0W2qz74MT6+SC5/vqUsYT8RpZ0+GeJovtZWiL6L/Z2+PzUOPuviNj1XW0O/PCwkPuVh8b1aZBM+NxogPYtsx70ep0o/tDdwvpwz0r524EK/nzysPT7oOT5WDoW+NIDHvkp7A71Crak9QYKCvaTffj1GJXU8eAv0PdNNIj2rrai+VcEou14pK76HFsk9K2VRPkRp/z2rPmc+pgr6vl3cRr7+sks+UieUvraEHL5hw2O+8/3UvV+YsL4py7Q+JCievf32+T5XWwm+Vg7FPgu10j4o7dE+bOezPsnlvzz/sou92/lOvv32Jb4AAKA9pE6QvtbFBb5AEys/IbASvZ2ABr6eXke/pgpGPoY4tr5euom8yVShvWkAR74lddY+i/01vszuMb4pXKc+6GoLv7uWMr8JaOK9N/hCu3ctgT00gC8+EMd6PZwzhr5xrOs96Gq7Pa3Yj77ix5i7PzWuvgfOUT7aGzS+cvnTPuhqm71EaS+9ppucPtEiqz3Sb4+9UUn9PvJB372taXY+qvFyvnEbrT1WDum+2hskPjLESb5txf48jSjNvmpNEz3+1AC+oBoJPzCZsj6HhXq9NO9gPqIjAT6+n+4+Vg6VvqROyL5uEqe+S8jHPdnOi77o2ay+vw6EPjXvnD4DCSo9RbYrPvyHjD5TBSM7TKbqPdCz2TyF6wE+zTt2PphMRb4AAKS+L91EPtBE6L7P1S6+PzWKPjqSuz1ApGc++n4Cvm+BxD4wu7e+eAtEv/UopD72KIC+f9kdPsiYs762Yke+93UivzOi9LyGp/e9OUWvPhrAa74wu0c93EZbvs/3r77J5fc+YOWgvv6yqz34MYI+8PTevuLH7L4+6JE+GXOnvu5aYr4yVeC9owEUPizU8j6fq5W+jLlDPhe3eb4Q6b8+ETZAv3NGJD4/NUa+DJNhvpwR5T5VMFK+4em1vdGRnL3J5Uk/odbovjtwvr0McdQ+nKL7voEE9b2iI3k9UI3bvl+YfL5vgcQ8WmQBP5jdcz4vTCY7JzGMvuVhab6fGk+++DGWvZXUKT4+eYS+46WbPeaumT7AymG+jZcWPvgx9r1JDMq+7MB5PdnODz7ecSq+4lhXP8xdSzyvJeQ82PCEPoxKKL8ZUbq9SnuPPjY8Lb5d3F4+FfsLPyDS77zM7rW+ne8nvicPOz/Zzlc9iGN3v9jw9Lvdk9c9vcEvv86Irr6siyO+ZvdkPczueT6PMbe9jZd+PsgHVT6BlYc+308Jv5ay3D1qvMA+jSiBPrNZVT6n6EA+8WPMvHVxB7+1plE+ZRmuvpHtVL4TYXM+V1t5PnBfC7+utiK9vHQTOqwcgj7BOUM9AwmCvs/3A75Pr5S7yAdVPr6fID+t+jw9KH4cvgn5IDzQs3m9coo2vkkuD76q8TI+EMdKvkmdgLxDHBs+WmT7Pfp+Or6948C+ecf1vt2Tp749Cgc+Di0KPmBU8r6Gpx8+Z9WPPh6nqL0+V0u+3bWEutEABj9OQMO946UFv++nJj1m97S+uB6JvmsJ+TrKMgS+xY+xPWgitD5GJfW9vHT3vsZtHr8Z4qA+T6+kPq1pjr66SfS+PugBPuAtsL1ApBe/Qq1hv7IMIz+V1OE+hA1vPfKw+D4ofpy90ZGEvvypsb4ehfu9f2q8vLEutr76XJm+jEqyPvfkOT5/2Z29BoHFvnsUkr7sLyO+0EQoPqab6L6PwsU9t9EAPQDeyr4v3cQ9GsBrvnGsO75jXeC+KcswvvkPKb10tSE/vAUYv5VDaz1IUBS+3NeRvXxhAj9FR1K9PuiZPpOHZT0o7YW+LbLtvfmgm77dk1c+rfqwvsKGbz4klxO/UwUjvvOO277XoxA+FYzKvc3MjL46kqO+JzE2P8E5k73Fj7G8AAAAvRiVtL0kKIK+lGU4vtnON72Hp4M+V1vhvXoU/j1Pr6S+RbaLPl4pyzqyLg49Ffunvkymlr56pYQ+rke1vvJBfz6DwEq+JzEIPi6QCL8PC02+woanPf+Qtr5ApI+90QDuvQG8L7956aK+OpL7vXsUTj1xGzU+gy8UP2HDEz3QszE+OpLLvsh2cL85tPQ+zTtmvq1plj4rZWm+9GzWvLraijyopE68EaWRvkTY8DzOiOK9bVY9Prx0C79bsVe+TtFxPXQklz0AAMA+wMqRPeMU/b399p0+glE9vwpG/b4FNDG+ApqQvinLOL6Nl969vjARPgfOOb5XW3k+ne+nvSXkW78tIXc+v+wuvlZ9AD8DeLs9DAKPvkRp4z4UHXm+orSnvXNG3L5GlPo+y38YPsgHGb8pyxg+RPoBv1mGQD5HcuE+j1Osvglo4ryDwO4+ejaLPtcS4r08vY4+urh9Pk3zhr4wKvm+idIevRDpsz6QD/o961GIvvaXwb6EfDA9f9m9PC6QOD6LbO++LGWpPhovUT9d3G4+RbYTvYJRyb2TGHS+H2NevlRSZz262qo9DHFEPvypIb6rPsO+XUu4PX9qvDpXyho/dCQnvmneH79FR2K+arzEPYPAyrwK1+M87Q0GPsh2dr53LQG9SuokPszuqT6utuK8VOPJvhDHzj4i/YY+/IfIvszu7T4AACg+Q4uovvrtCz6k394+7uuAvCeg6T0BvEW9Z7MSv7RZkT7S3iC98/0Ov4y5k74D5xS+gLcwPriNzr4ofhy+BaOSPKmCMT5Uwew+PldbvvTbJ773U8O+jQaYPrPqU74jSsu+DHGAPpm7kr4YBKa9PZuVvGBUgj6ezRI+Qj5IvgmKX75JLt+9xtzdvpduIj5Qa1q9ayuiPrZif7ycM/I993WQvQu1kj4u/3G+YTItPlyPpr7M7jk+nzxsPvs68L2b5hG/B1+wvioYsb7J5Sc/QKTfO7lrCTypE5A9vOPkvQc9tz4LtYK+JzFoPSL9ij6Nl86++lwbP5mZpb71uQq+7XyvPiDSdz4DCYq+sVD7vR04Fz5/SM+930/NvYbJhL4D52w+UpbRPciYw74eFvo9Di2uvht8eT56pag+VZ87P7uWYL5hMuU+yqFtvomwhb6XbsI+UGt6PnQkJb8V+9u9BoEFPpkqWD10tZk+dk+mvi7/cT7C9Si9rkexPvvLZr5++/q9v+x+PfH0Qj4V+9e+EMfaPpOpej7baLQ+qmAUPqIjyT7Y8BQ+Cka1PdjwNL4T0Iy+s3s6vgpGHT6utqK+TtEhP05iED06Adm+dk82vluxn73jNp6+NV6CPuHp9T1GlKK+9GxMv/D0ej6I9Ak/VZ/rPDqSSzwRpb07bqMhPRpRAr65jYa8309tPsBbID1pAE+9CflAPTSA9zxy+Wc+sS66vtJvk75xrJc+WDnUPcgHXT2JQQo/MQicvdQJkD66Sdw9Lm7jPYY4br6ZKqg9nYDWvgmKH705RYs+Pnm4vcnlv72IY629p+govclUwT1if4W+SFBsPgDe0j06AR0+SL8dPW/wib4xd5m+DAI/vx9jLD9gds894lhPPkYlgT6cois+AwmKO/AWyLzaiv27/KkxPUi/jb1BYBu/IR/cvkCks77XEvK7i/0VPrwF0j08LDQ+844Tvf+Qjj0BvKU9liEuPo/Ckb5Hcvm8pSyDPSegiTqBlcs+DHFcPhZqvT0A3sI8XinLvbByKL1ioYY+VOPBvmdEFT9jXSw+0t4EvwxxSr+2870+s+qLviSXs771uZ4+qvHaPolB9D6k35o+PCxMPhBY2b0fY+q+XP4lv3PX+j4ukIS+mgi3vpAxGb8+eZC+ke3oPl8Huj4nDzu+lpBPvZAP4r6Wsky9gy+wvnPXEr9jXVS+N/gQPx/0PD7oSE6+WyA5PtQJ+L5rCfk6DwsHv1Z9hr4ehSO/NIAXvZ2A5j1y+e+9GXO7PuF6yD64jZY+toSIPkcDQD4s1Ja+bHhavUVHkj0r9kc+EFhZPm3FBj6ad7i+c9eGvhQ/lj3JVJU+yVQ/v9zXCT7baLA9ZMxdvYxK6j7aij09Ad4CvlCNi76xLkY+bcUePZYh7r0DeAe/CKzAPn/ZrT0Xt50+qMZrPoQNzz4OLba+rWnivvCFKb628809xf5Svbx08709Cg+/6bdnPrWmeb2jARw9HFrwPrByyD1YOSw/BTSZvsiYW70Was09CYrfvtSanj4W2Y4946WLvR/0/L2itFc+rfqEvvgxjr4zxIE9FmoLP2+BXD49Cuu+vcFXvb8OvD5VMOI+BTRBPgpG2b4DCba+14FrvpYhmr4VjAo9Iv22PT5XFb8mU/U9PXnwPmEylb5Vn88+WfVJvpi7dr4Cmgi+nxqbPsZtPD6GyfQ9GlGKvSV1oj2/fU0+SFDUvtcSMj1ioQA/ak3jvThnxLxoImw+hjiKvrlryT2meQG/rdhXPiZTRT38GDu+KcvIvioYLb7xY8y8gnPGvnxh1r6yDBG9XweWPp5eab6hZzO7rdhPPg96Fj9XWzm+L91EPnxhej5XyoK9IEGRvn0dGD32Bq+9ns3aPRxa1D3ecY6+heuZPjarmr6+MMU+KA8Dv3STFD+MuUO+NquKPrEu3j2rrQa/s3vCvavPkT6+n+Y+kVxmvvJB/731uQo+3SRuvi/dZL4+6J2+GeK4vXsUgj5fB96+wRemPY9T1L3/IU2+Qs+2vTy9Qj7dk3++fa4ePuf7Kbx1cWM+GAQ+PuoENL0wKpk9+n4CPvgxor6qYKC+WtPsvZf/wL11cac+2huMvaiknj3ImLs7bOcjP82qB77RIhu92c4JvyJsvL6pggm+d5ziPXZPTr6oNY0+ldQpvQ8LCT9AgpK+AG8Tv3GK+j5PHoq+O983PiZT5b1LN+W+hjjCPnVx6z1O0RW/nYDGvrbz/byNKJ09b4FMPuXQ+r54emW+2/nKvqmkDj6/7P6+PXnovSDSzz4Hzh8/fa5OPn777r5Przy+oImgvioY5T3Sbw2/XinLvL/sRj7baKi+X3ZvPRSuRz1xGzW+OSPKvFsgMT++Dnw9ZDuDPmnesb2eXnk+eqVsvQn5kD5WDhU+jZcuvh04lz40Eda9cRvFvjtOYb524Ai/i2wPPt2TB7xm92Q+c0a0vWJ/iT4Z4ng92F8OPpp3rD6DwEo8iUEgPQmKv73swMk9hHzwvX2utrtHA9i+U3QsvtEAzj2HFhm+5T9MPvH0yrxkquC8hJ4bP2srqj4gsLa+fGEuvzjWTT5YOUS+RpQ+vvP9VD2TGIS8KA+LvfFjsD6PU5C+SzexvtzX8b2L22i+yHZuvv7UeL73U3u+xCDAvijtnT7TK+W9Udo7vr8OpD4Peqq+eAuUPuOlQ75Mpoq+WmT3vjY8Cb/RALo+f9nFvkVHGj6MuXs+mLsuvp8aRz5oIuw9hA1/PnJoaT6hRX6+L90GvxiVtD21phE+PCyUPMWPwb0zxBk+MCrhvuSDXr4HzkE+rIsXP6MBPL78qRm/9bnOPmEylb7tDb47MJkev4j0mz2Y3Yc+JeRDPvmgHz7Umiy/1ecMP1RSp7zQRPg99GyyPtBEiL1AE2E8H2MuvSo6gr1N8xo/guLLPuJYdz1+jDk89gYBv2pNk70y5jw/B18Ivp2Ahr7IBx2+p+jQvg8L2b4VjBq+4liHvhNhAT9ns3q+/WWLvmpNczxRSR277uv0PrfR0D2FWnO97lryveYdOz9AExm+dCSHvijtDb29Ui6+aCLMPTOitLuASIO+lGWAPt0kjj4Rpck+tmKfvdjwmL6z6rO+Ckb1PtjwFL3oSK68jLm3vohjET/hCxO8I9uNvmgizD5++xo9dJM+P6HWCL//kJ4+hxZ5PdGRGL8s1Jq7JXUCPr4wMb4noAk7NBEkv7wFSj5TloG9eViouxDpvz5tVj2+w2RKPakTgb/wFng+ayu2PDf40j0Cmow+JCgQv/5DWj2aCI8+5PKfvFCNNT99P6m+PZuVviNKuzw7cAa+dy2hPERpB7662uq9DU+/PdqsFr/GbZw+4C3QvuLHED7KMsC+hVrTO2gi4D662o6+cM7MvhsNOD5nswK/8WMMPbraCj0LtcY9s3uSvmlvkD5ZF7M+JlMNvnS1Vb3NzIy9QxwBv/KwcD3kgwq/vOPEPeF60L5uo/G9C7VGPQAAsD0Jile+NqufP7Zirz0aUZq8iNJeumTMmb6Wsqi+S1n2PQ4tUj7Sb5+8Qq0xPkI+ZD+JQRC+8kGDvg8L4b7LoQU9Dr5QvV+Y4D7snpy+dy1hvSv2h74MAvs+/kMMPxpRrr4f9Gy8HqfwPktZhr7zjsM9JlOtvrsnxz6MSlI+ne8fv+LHmLtbQoa+5PKHPlZ9+r6O5K6+IbCavlg5bD5Wfa48duBsvn0/LT4aUbY+7C8JP/FjHj/fvv49vVIePkaUBr5Di7Q+c0a4vg8L5b1JDPI+cvmvvpjdM74tIX+9cRsNvXL5sz7l0KK+6SZxPU3zwj6OdZG9arz0PGJ/nT4QWJ0+9Uq5vvwYoz6GON4+PQrXO0XYED30bNY8fNCHPlfsx75ZFxc+Lv+xvfYG/z2DLwS+hevxPZI6tb7NO46+bHj6vLFQ277Umgo/YTJxvwIrrz59P3W+sgytPhZqnb4Q6fc8V1uhvdCzKb43GhC+AG9BPbdA8r3dk8e+aJGtPUs3Mb8aUSK+ne/Pvg3giT7uWuK9/IeovhxaJD2IYxW+l/9gvtGRXDzr4h6+zvfnPhQdcb6F6zG9Xwfeva62Qj75oIs+bAkBv8RCkb4hHxS+c0a4vpvESj/IB/k+HoUTv/JB3z0KaJI+2F82PgiskL6iIzm7qDVNPQbwnr6nV0K+c0bkvVyPRj8/xqi+/WXDvrRZlb3MXT0/ayumPmlvIr8qqdO8/yF9PJRliL6t+jy9lIcFvrZiC7/OiIK+ejajvrQ3WD5a0wy+DpzPvtO8Wz7Fj9U+xtyxvnnHgb6Rfju+8rDgvkmdwL0qqWO+CWjSvSoYRT4Ltba96EiuvlHakb8Urve99+TRPutRMD4o7UU/PQpnPszMTD3RkfC+UGuaOzhngD5rCVk95h3nPCh+Ur9AE6E+TKYKPXsUjr1gdg+9wTkDvWPuWr7cRr++OpIbPmkAV75OQHu+ih8HP3ctQb5vX0c9q88xPygPiz1jXRI/FYzKPKjGgz7PZju/y6GFPlfKSr5MFcC+FD8WP/32bT7f4Iu+juQaPizUGr2ZKoi+qs/JvjhnZL2DwFK+9iicPBZqHT7NzB4/coqSPuVhkb0Mk1k+0SIrvuoElL0ep9g9/tR4vL3B5z1WDhU+fa46vw4tgj00ETY8Qq1pPNcSGr53vp88FmoVvhdIaD7PZsk+hskwv4GVwzzoSMq+ksvfvfkPQT4Jip+8HOt6PgU0Ub33deC7NjyJvpSHxb2vJUS9E9DUviGOK78W2S6+ksuTvt++yj7XEqI9H2PuPcX+8r19HUg+TfNGPsIXBj5Eaa+9SQyWvscpWr2kTty+oPg3v2neGT6oNaG+1Xg5PgwCGz7c1yk+xY+hvT5Xmz5B8fO9FYxaPvypST4rh46+6GorPmPuWr0Urpc9cmhBvmZmRr70bJa8AG+ZPj/GzL1okUU+oWcTvbN7Yj72l2W+mne8PZjdl77ix5g7gnM4v3EbrT26SQy9X5jcvas+pz7BFyY+MLv3PaIjObw7cMa+wRemvgskID5LyIc9CKxkvlg5dL6V1K2+C7WePrByqD5GJQ0/cYr+vhe3YT4J+bA9d5xyPjQRsr7Qs9k8nRHdPoan172ze/K7fvuaPTVepj7Lf0I/N/iavjY8rb4QWPm9r5Txvg+cEz4OvgI//WX3PaRwGT+1hOw9KO39PRovnT5dbZW+tabpvUYlsb78qbE9f2pUvlCNhz0V+8e+gZUbP0VHyr6GOKK+WKh9vrfRAL7Kw94+kxjEPrivYz7njKi+EOlfPmHDDb96pdg+8IW5PTSAR75WDiW+2oolv76fej09Cp++9NstPz/GLj+L/QG/F0gEv3vy0L2nV6o9AADAvOauBb6CUTG/Udp7voAmkj04Z5Q9YOVQPnh6ib43+CI+9pehPk2EgT6a5uW+s+rfvqs+oz4i21m+juT6vmezCj6Yu36+1efKPjjWhbzwFog9dy0xPz81Hj0RNlw+pSwrv+7rwLxWfc49nYCyPtNN0j4c65K+XwcuvX77sj50k0A+3nFqvslUwbsDCQK+H/RsPZVDS70fY5q+4sfoPQUSFD0pXI887MCZPT2b4b4ldQY/V8oyvIQNmz6dgOY9TKYqPdhftjztfB+9GJUsPm4Sgz34MW6+0m/fvBZqjT694xQ86EhOPbx0E758YYK+ILDCvTMzuz7VeCG+lIeRvpkqSD5F2Ai++n6KvfTb9z3TTQo+f9m9vuhIID8PC6G+C7U+vqIjGb42q/a+hJ41Pp886D72Bu++fT+RvrEusr4Q6Z8+yxCTPgwCHb8Fo74+KTp6viCwwj3DZCo+MJnyvqW90b0zorS7EaXtPaD4Yb5gdoM+Qj4YPoEE5b7+1Ji+kX7bvUymyryPU6C/Gw3wvik67j694zS96nNNPrn8k77ImMe+zhmdPqjGaz3o2ei+RiW9PlsgQb/fTwW+cawLvgN4/75UwUg+xCCAPUmdnD4u/+m+bcXOvjlFr74Hzhk9F7eNviV1Yr2oxkm/U3RMP9VWRD5kO5++4C0wPdGRmL71uWK+JQYRPmezij6jkoo+s3v6PgbwZr43GmA9DwuZvrUVx77BqKQ9AbxJv73B+75bsR897XxfvZAPmr0nMai9io6UPkrqtD3b+YK+6+KSvmsJWb5AE4W+ZMxdPrDhFT9H4e4+VZ9Bv+AtMD0hH/Q8f2oYvwN4sz7BFyY87C/7PPVKHb8i23G+ZYjTvb8OyL57g688j8J1Ps2qw76aCJc+TBXovsgHFb7BF7a92IGbvhlzRz4s1M4+oiOJPpp3HLuJ0ja+jzGnPjY8nT4IPQO+O3AEv4eFUr6IY8G+I7movhiVdD3arFo9vVLCPriv470+6Dk+x7oGv+XQwj3NzIy8I9sZPdcSpr7vp1K/7XzDPpLLs755xzk+YFRqvoqOZDwVjBA/4lhPvsxdqz0JipO+RpR2vfOOoz1okRE/VFK3vem3zz4LtSY+mSoIvsEXRj2mCia98BZgPocWtb63QAK7klwWviSXBz4noNW+1eeWvlFJHbj4MQQ/16MAvmq8HL48vdq+VOMFPeU/sD7pt2+9SQzSPa8lJL6XbhK++zogPtbFVb7dkwc/RGmPvrraaj41Xsq+UI2HPcX+oj3Qs9W+2ortvWQ7nz3Ygbu+ZvekvYvbRj+EfKw+oWdbvk+vfL7uyeM9xf7WvmgizD0wu7s+ILC2PtLelD4YlfC+rrYSvraEvD1FtgO+qz7XvPs6tD4r9ne+/tSwPotsg77fvq69nl5JvdobKL+mCsY978mHvtqKPT6qYNw+JJfzPpT2Jr16Nh2/hqfnvXUCOj1FR3K8veOAPkwV/L0SFBc+UI3LPmdEBz/4U6u+INL/vRbZFr5WDsm+1jRvupp3yD4VHYG+OGdEPHKKJj+KH2+/V8oyvcsQv74hH3Q9Kcv4PqMBqD7BOSM+MzOzPAyTIb72KA4/tRXXvtqsXL9qvAy+FD8MP+hITj2zexq/16OMPki/3T7ImLu7GeKYva+Umb5xin6+vVJ2vmuaF73n+2k9OpLLvW/wXb6SXL496NmMvbIM4b1JncQ+/tR4vhzruj6hZ1O9OGdkPQmKz76Zu5Y7X5jIvt++fj5K6qQ+pSwjPvl+ar27uA07JJe3PkOLRL5bIEk+hsm0vbWEdL5mZsI+t9GgvomwYTy1hHw8lUMLvS0hBz6z6kO+n6sFviGOzb5lqpS+UGsSvtbFNT+ezTK+L0ziPgn5eD5vX8c88rDQvL3jjD7KMsg+IR8cPpVDFT9Cz/a9VTD+vhueJr6k3/o+Kcs4vtxGg7zeAhc/PZsRv8t/Dj/rUSg+TBWwvtO8sz73dQq/HoWfvtv56j4EVi49eelGPjxOAT4GgX2+K4eGvT0Kkz5IUJw9kxj0vdZWEL8y5n4+iUE4PnVxez2lLIM8iGPdvHZPRj53Ldm+VZ+rvqK0NzxR2tc+FR0pvmx4+j6vJTi/AADgvio6Erw4Z8A+1Jq+vs2qz72WkM+9ppuEPN2Th70LJAa/HFqkvYEEDT5c/kM9E2GzvkfhDD8GgW2+eqWcPRQ/Jj5wPZ6+guLHvLN7crtwPSK+2ooNPhGlRb5Xyva+duDMPkVHCr8Ylfg+l27yPT2bqT6CUUm8S8j3PfKwAL9DrRm+T68Av82qB7+PUwQ+fa7mPeM22r5FttO9kxjsPrpJVL7u65i+oUVOPkOLfD7qlao+qMY7PhPQRD4072A+iPQnv7TImj4ep0C+YOXcvtcS+j60yA6+6NksPjLEST40gMO+22hIvv1lL74dOJM+OGdkPvMfAj4cfMG9NjztvakT5L7S3hA+PQpXPhGlrb7ZPem9veMUvioYNT2J0ii/gZWXPnecgr4VHS2/aJFtvItsxz2ze1K+eHplvZ5eEz+meQk/4QtTvnKK2r6vAx8+JChePVHaiz0177g9X3bTvoMvKD+3QEI9L91kvRUdEb7P1ea+RiVtvjxOsb19HTi+4liPPj/GvL0pXP8+zhnxvRBYoT6wcvi+ysNCPIAm8j2HhTI+4At7Pk5iwL0v3fQ9QWBlvRue/j5N88Y+LNSCvnUCEL+eXs0+0LMhvyk6wr4Q6Ys+2T3BPpLLf75WfU6+/5COPiqpk777yw6/mZkpPnJogT3fvro+fa6qPkLPRj7ecYK/iv3lPrG/3L3Sb28+dJMmv3ZPEr8T0OS97zghv5jdU74qGB0+xtxVPSGOkb7vONm+aJFtu1tCmr4fY3a+oIkgvvCFAz9RSX0+bcWavnJoEb0HPXO+hskqP8Nk6jzh6Zm+dCQPPqJFgj6bxNg+owE8vbsnD73whUk8qz5HPmx4ij7RAJ6+kA8Qv0I+sD5zRjy+H/S8vb8OuD6+nxq+CBvWvgN4izyk3449glGlvqD4cb0Mk2G+KhhVvnh6Fb7QRFg8hHyEvrN78jqk334+zoj6vr3BZ74u//0+PQodv2004D1Uwdi+Gw2QPZRlwD6si9u9WKjtvjXN3z7whSm95T/kvo2Xoj47TmG+juRqvs073j2I9Pc+Jw+jvltC5j5mZgY9zoi2vrdAmr57FJ49AAAIPi0hV77wFuy+6nPFPbfRsD7LELM+1lYEvjAqgT6Hpwc/sHIMP+f7Qb+ynfe+2qySvmsrwr5if9m9FK4/PojSfj4GgZW9Urggvx6nED7z/R6/wTl7PhSuiz7P1UQ/WmQ7vU3zFj6ezZK+CfmwvTCZmr44Z0S+N/haPgFNzL57gze+Q4uwvq3Yq75eKc8+x7rYvnGs9z7/IR2+F7eRPo7k8rxs55c+1lacPYj0E7/baJA+DU8vPIGVlz4gQeG9bOdDPhZqbb31uVq8xY+tPv1ll73gnIG9tvNdvd7g975bIDk+2hvMPRPQBL702xc92qyOPsnlf72X/ya/OpL/PoJRYT4RNhS+nxpfPvvLTj6MSoa+KH74PoJzsj75fvo9LNQyvgyTY79qTTu+lGWkviV1Uj6R7ZC+0QDmPgPnbD6Bc9Y99+QBvmkAKb+PwoG+exQOPUymej4VHYm85dC+vhzr8j2ZKiy/ETaIPm3Fyj52Tw6/QWBNvjAqI7+ezbq+iGMDv9BEgL7YX8I+tFm5Prsnfz7Xo9A94ljnvXh6vb71ufq+AG8Fv5MYZL6dEYU9gLfgPuTyjz2HFk+/toQ8veELqz5yaOE+gEgHvxGlPb7027c9DAJrPW6jgb4JaFI+VTCGvkXYgL49Clc8Tx66PqpgyL7PZjs/MXftvTY8db4GgUW+MuZEv7Q3eL0juQy/NxpAPX9I/z3swLm8GASCvttomD6BBPU9nRGFPbdAYj1wzsg87Xw3Pm1WPT7LoYU8Z7MCvqTfLr6IY7G+l//cPs07CL9YqAW+a5p3PQFN4D4IrMC+vVL2vrNZ2b5yis68m8QIPtjwnD5dbSm/Di0yPas+h75SJ0g+xykCP1dbOT69wbe+T69kPnL5T71E2HA7AwkqvaZ5vz6X/7A98WPkPsiYuz4Hzs0+SL8tPkmdUL5QjVc9uye/vjy9Cj7r4sY+odbUvd9Pmb6kTmC+/tS8vldb4b0/Nd4+7uswvssQn775oIe+O9+rPmb3ZDxLyPc9DU/LvqZ5k76PwjU+xLEuPFOWhb5ApNe+T688vots57xkOy8+glGJPty17D5SJ2i+XdxOPq8llD5H4QK/DAIBv2iRzb0bDRg+FYwqPYOebb0Mk5k+rke5vj0K173NO/69/tQAvlRSJz3mHZc+Lm6jPPmgaz8rhxQ/uI3ivjY8vb2GOAg/XI+yPZCgtL7BObO9C7UmPqFFsj6vAw++sOHBPgdfBr/c12E+nKKDvV+Y/D6fPMy9ONaFvu+nmr4bnp69rWm6PriNGr8Sg7Q+uK+3PtjwFD2q8cK9k6maPnecoryQD6q9ItvJvnnH2T0l5KO+ryVEP/d14D2fq02+dQISvlsgKT5qTbu+eHolu3Josb00EY4+z9VuPvHSLT7fTyW+r5QFPXxhkj2Gp58+cmgZvnBfA79seNK+QWDluRNhUz42q46+qYKZPkATET6pE+C9Z7MaPuHp1Tyfq00+sVA5vw96Bj7P1Ra9o3DxPkcDOL7oakO+bTRoPvypcb32Btc+yAf5vt++jjxtVj2+UGsyvk7Reb5cjyo+YTKpPlTBRD9YOdQ9rkcPvx6F+z02PD09/5COvb/sZj42PN2+wTm/Piv2n74qqVu+eHqpPhHHqr7RkXQ+guKDviGONT43GsQ+HcnlPIy5Cz1ifym/+u2zPl+Y3D1fdt89cF+vvmlvML1bIOE+wFtoPl4pS7ybVX89O9/PPNEAHL+2hIy961Govfmgo74qOqY+4ljHvcL1uD3uWpq+UpaVPrwFIr4sZTE+Q4sKvwdfIL9bsVe+4ek1PtXn9j6fPJC+MLtfPrfRAL7whck9pSzDPI8xJ7+8dBO+AAAYPoJzRr0Mk4U+zO6FvlkXL77XgXu+XI/mPujZNL8Fo6q+bhJbvpSHHz86I4q9AiufPgUSdL2KjuQ9TtHBvlTjob4yxDE8a5oDP6Fncz6TqZK9arwiP+yenL0McWy9rWkAvxHHkj5BYG2+DwvpvkI+6LuUh42+1sVFvhrAtz4PCyU+tmKrPuVhkb3ZPYG+gCYCPhDH+rxUUhM/ZRlyvgTFLz0dOJ++jZeGPkhQNL6nV4q8vVIgP5hMNb0aLwU/kKBoPhiVDD5d3AY+W7GfvQyTYT7mrjU+RUdCvupzhT3MXW0/a5q/vvypaT68dHO+w2QquRdI0DzXEo6+4sc4PY0GcL7JVAE9y3+QPnjp4r5aZC+/sVATP5XUqb0pXM89ak1TPTqS+z0aUao9bHh6PiBBob6h1gQ+Snufvs07Dj4yVeA9R3I5vVN0lD1XW5G9847zvT5Xuz3AW6g+0QDOPe84xbyg+Em+TfO2vkT60T5eKWu9Gi+tvXNGFD9liDW/7zhVvrIMpT4yVcA9P8bsPldb4b1fmIQ+e/LEPpSHrT7jpYe+cvmPPjOigD7BFyQ/P6T/vWsrIL+0Wa2+4Xp8vhKDwLzecTq+fR3UvhxayD524AC/Jw8Pv+Yd/z5Czx6+nRElvk5Au76vlD2+8kEPP9zXlT6ezQq+HcmVvemVar56FH6+NV7qPbNZxb0AADo/si6ePdms+joXtxG+hHwwvr4w2b4awKs++FMDPp8aH75fmMw+9gaHvpdu0jzw9FK+cvmTPsrDEr96pQC/8dKtPXql4D7vOFW+RbavvrQ3oD6EDQW/Ad6Gvv8h1T5bIO2+hjjGvov9tb3Lf7g9qYJxvrraPD8mwg4+yqHVvX/ZvTzIdhA/mZnNPnVxu72GOF6+XI8avpdu6j79Zfc6q8+hPm001L4hH7S+GXOnPa8l1L2lvbE9VOPtPn6MuT1c/oO8guJnvfHSDb5oIrw+RpSmvU5AD7/RAJY+rWneu1KWIb5okW27yqHZPhX7i73BqOS83NfBvRPyCb/MXau+xf4iPqyL9z42PDu/SZ1YvhKDAj9EaSe/46W/Phlztz1TdKA+ZtW/vnvynD6ezdo9MCrpvOJYF785tKw+F0jYvjLEsbuO5Mo+UUmpvjLm7jzoSI692c5vvsE5pz7njPC+QfFjPXh6DT9uNIS+woZ/PnNGML+Gp6M+qKTKPr/sBr5rmne8aryUPd5xxj7qBJy+oIl4Pi9Mor5euqG+yeV/vWHDjz7Lf6g95dAivfdTaz4cWho/IR/EvQU0Fz+TqZo+9pfVPmznw74tIZe+QxwrvbBycD5GlIa9L93UPYR8kD4W2Ra+m+a5PsBb4L5JDJI+aCJsvdEAij7AygE9cRshvyqpD79ioVa83+ATvlmGkD4Ab7G9vHTzPYlBaD7NO+4+2PDQPjXNaz7VeNm9B19YvWEybb6vJeQ9Awm+vgU0wb3Xo1g+d5xSviv2x73zHzw/j1PcPkMc6zuRfuu+jLmPPkrqpL4TYaO9qz6Dvl926z4VHYk8urjdvdbFbT6KjkS9XP6XvlHacz5euok92c4fvrWmebwD58i+XP7jvq8D6z7D0yU/hVrTvRQ/hjymCka9WtP0voVajz4QWLm95dDavrUVa74T8hE/zoiuPhUdAT5XyhI+RpS2PC9Mjj7BOae+76fmvUMcm767J3e+Aitnvp8aLz7MzEA/UGvWPtV4bb8Sg3g+guI/PtobTL7fvua+JCg2vhx8oT4/NYK+hVr7vgskmD64r9M9ke20vj55iD34why+C7XGPsDK6b61phk9ZYiTvkATEb4OLVS/UpYxP8cpuj2si9u9/kOqvWdEuT3uWq6+sp3LvgN4Qz6I9Is+o5K6PI/C9bzcRjM+aW/wPCo6Gr5uNIA9W0KWvjm0yLyqz3W+nDOCPsQg8L37y4I+ZmYCPxUdqT0Z4li8QfEVPwIrZ7580Ps+KTo6PvwYAT8+6Nk7FtlOPBGljb6U9oq/VFJ3vq8l5LuKjuQ9LpBAPdJvP77EIDC9AiunvRLy/T5E2GA+KH68vZwz4jzvpwy/v+wOv/OOgz367Su+S8gJvy6QEL5AgmI9qaSWPn0d2D4RNsw+W0I+vbuWED33U+u+hJ4vPy5uw74xCKw+z2atPrwFEjzWNP8+6GqrPOTyV74CKze+bcUePrKdOb89Cos+hxYZvnS1VT5AE7k+PldbPt2TVz7uyUO+LGWZPZvECL77y0g/oWdzv23Fjr7rUeQ+F7e1vo/C0b7gLZA58rDwvXDOiD6I9L++6nO1vO2eEj8wuxU/kjoZvukmCT4ofow8G56ivnDOiD0bDZC97C+bvqK0hz25/JM+Vn3+PX779j6UZbw+mbuevtQJvL580HO9dQLCvuJYTz7FbWw+Uri2PuHpVb3z/Wy+qmDkvVuxET9oIsw9IY6tvlUwAj6/Djw+aQAnPk8eNr2At4A8u5YsP5T2Bj77y5a+/WU3vcWPnb6L2wg+HOsMP6mC2b5QjV8+4scQPgN4+70fY669lrLcPnxhMr6yDLk+rraCPce6hL7ctTQ+Gi8dPqFFyr4Ovmi+XI8iPbn81768BZ4+gCbyvYEE5b1E2MC9MuYGPrIM8b2rz7G+rke5PttowDyrrQg+fT8Pv/W5Qj6oNS298fRKPFFJfb4HX5g7PQpfvuAtoL0r9ve9fR1oPiegiTpz1xI+qDUdPqmC7b65a72+CflovmfVAz+cMxo+QBPBvk+v/D5c/ms+L92YvrRZLT6/7Pa+7MDJvicx6D0f9By+zMzMOneckr2zWem+DJMDv5vEED8XJnO9hskMvmgirD3TK7W9oUXePoJR8T49mz0+6+KyvlMF/76zew4/f2o8PdO8Y70NT+89AbzVviBB2T7b+a69dy0rP+auZT1cj6q+JXVqPsE5K7799l0+QKQBP23FZj4sQ7Q+TkCDPYMvHD7YX/Y9ZmYAv/AWCL7qldI9oInwPL/sXr2Y3RO8T68UPIAmIj4D55Q+jZeSvtEig77kg14+KhgVPqUssz399j0+7loqvhGlyb7jFJ08o5KaPgMJGr5m1W8+KqkTPvgxdr5j7s6+uK9TPjXvtD4KRkU9KVwvvpF+Iz4YBAq/Ftk+PgbwBr6itB2/ns1iPi/dpL1c/q8+Lv+hPYGVB7+Zmcm9MlW4vsWPCT7f4AU/GeK0Pl8Hpr6BlRu/6EgIv5I68b2KjrS9846/Pty1ZL7eAnG+XI+iPT0K9z0y5ua+lGWIvSegCbvxY2w+i9u4Pnxhqj68dOO9pb0pPkw3ib1zRoQ9jZe2vhlzDb+QoBC+R+H6PsqhZb5g5fQ+lPaCvpvE4Lwg0vs+vp+KvT/GGD9GlLY8HOtiu02EO79z1+K9YcPXPuJYhz7YX+4+gnOGvh04+745tAK/V8oCPqrxGj7dk0e9eelGvfd1jL4juaw9HTjrPgRWDr7gnJG8fvvKvQN4w76adwy+K4fGvf5DOj8AAPA9sVBDPiqpIb/oars9pHAlvmnewT1VMMI+ne8Zv0VHCD8ep4g9b4FMvsiYO7vChqc9/kO+Pgu1mr578pA9aCJEPnEbRT6kTiA+6beTPngLMr817wQ/3uD/PpF+mz3l0GK9kxjkvc6IAj6bVZ8+QBNBvSXkGz4s1GK+4QvDPQgbRr6pE1A8bhIzPgu1dr6UhwW8CkZBv26jsb6ezXI+7uvQPVD8KL5YqG2+XCCBvRzrSj5W7N89cM6YPYy5Fz8NT1c+W7E/vaUsEz5Uwfi9dQIEvybCHr4xdy09TBX8vkT63b6giT4/JzHIvFIngL5m98g+oIkYPsDKrb5EaVc+o5KmvrN7Ej6vlCW9ayumvSh+nD3ChtO+PZt1vQKaKL3e4EO+bcV+vBe36b4kBuE9WyChPYcWWb44Z4A+PZspv8bcNT/mruG+PzWGPrgekb7o2Ra/78kPP0rq5L3ZrHo83ZOvPgN4yz10JJc+zogovzf4Ar6OdTE9AbzlPb4wGbwyVVA+zohqvnuDGz+ZKqS+fGHuvnh6Jb5MFaA+MLsHPQ3glb7qc2W+NxrAO7/sxj7rUbg9308Lv5p33D2d76c7AG8BPlfsFz6mm0S8jzFXPRe3Mb2R7Zy9sS7evngLBD7Xo6C9MXftPVbs9778h+w+hjjqPvmg6z72l7291JrmPhNhl74+6Ek+0SIrPhGlPTwrZWu/PCzAPkT60T5sCQG+Qs8mvg3gvT7+1Fi9TmIKvwRWzrwbfOE+Lv8pvvJBjzzSb0c+PuhBPjVeSr799lU9+Q/pvhe3WT4kBnm+nl6JPSZTzb4/Nd68toSIPmHD0zujAYC+HOvSvRlzD75DHOu88rBYP+AtQD4Urg8+m+a9vakT0D03+Go+fowxP7wFnr4ehaO+ETZUvs/VJr5uNBg+guJHuyO5HL3OGZE9bqO1vvCFab1ZF7M+GJXkPas+wz4l5Hs+gZWDPZi7fj75oMe9RiUFvocWOT6yDGG+NxrAPA8Lgb4ZUXq9AbxFvWznAz6si0O+/rJ7vWBUej6jknq+dJMYvZtVPz72l9E+ApqcPhovrb2Nlx6/w0JVPmuaRz5VML4+2husPUtZHr5IUCQ+61EwPvTbEb9Eab++ZKrQPmsrNr3WNBc+ETaUvnGscz59P2U+qRNQOzSA9zxRSaG+DwuBPkOLXL4739O+ufynvst/aD0zosS+Vg4VPk5A975qvJQ9ayuGPYbJ2D7tDZ6+HTgfPvrtC74zMwO+F0hgvsNkqrqTGIQ8EoMgPehqBb8noGE++n46vtO8hz7+1Mg9wTkDPj7o+T1dbYm+yqHZviBBpT662uq+PldLPrpJbL2PwoU+TKbqPp8ar7wMkwG/EhQfPWsJCz+nV4q9YHZHPliolT3Ayom+OgF9Pt++Qr956Z6+lGWAvq8DVz5liEM+F7fRt6z61D6MuWs8FR1pPvwYOz5AEw+/L92UPsbcDz8+eYS+gLfgPSoYrb5yis4+nKJDPZYhTr4Mccy95/txvltCVj7+Q2o+KH5MPdk9pb66SSA/5/vpvYEEzb7BqMS9Q4tkvvP9lD6/7KK+yjIEvZF+kz5tVkU/rfoEPgfONb9CPrg9UpZpvjJVDD/1uUo+Jw9bvv+Qvjy1FYs96nMtPzf4gr54C2S+FyZTvHKKwr7lYRE+YcNTvc4Zsb5fB069o3DNviJshD6+MDE+AG8BP2Sq5D6TGHw+8fQEv+kmwT2+MLm+/kMiviEfFD4PC3U9oWe3Pr3Bt701zbu+7C8LPrsnxz7Xo/C83SRuPnctIT19Pxc/Qq3pvnNG8L5tVm0+GeKYPWb31L0EVp69ZtXnu0tZhj1JnQA9ne+rvrivgz5xrAu+n6utu3S1kb4pyzg+jEpqOwdfDr/jFL09xLHaPgpGET/C9QC+hHzQOwpoorykTrg+lPbWPiXki76nV5o98WMEPszuG7/0bF6+ysMKvlD8ID6n6MC+zoiePks3Yb7x0pU+QBNZvih+FL4hH0Q+LEN0vtxGs75BYF2+/7ITPlTBWD7dk0e+5/spPhcmt753nHo+4scYPeoE5L1OQCu+nzwEvicP670PC0s//5COPfH0pr52T3Y+07zjOt0kHj4T0BQ+1JoGPSNKuzyCUVm+f2rUvq1pNr8AbyG+mnfAvqFF2j4S8vG9hxYpP94CqT4bDbC+6be3PvjCDD5/2Z09N4lBPPRs1r3ysJC8CtejO9nOg76TGIC+SZ1gPlpkuz5SuM49sgwVPxX7yzyd76e+b4HcPpjdp76Uhx0+nzwsvXS1pT2LbK++B86VvhdIAD7yQW++FfvPPkvId74pXP897Xz/vV3cRj0IGxQ/1jQPvtcSgr31uaK+gLdIvtbFPb4Cmsi9FybPPhIUP72ASAW/Yn8hPkfher6TqRq+l//gvd9PqT7WNE8+PuiFPixD3D2PUzA/IR98vh6Foz6VQ4s++zrgvXlYUr/sL6s9ppukvqTfvrsi28m9MXc9PnPXwr6fPNw9XW1FOxX7475H4ba+76eevkymxj4T0EQ+54w4PoxKCr4kBmm+lrKYPrwF4j3vyRu+SQymvssQoz65/A8+qRP8viSX/734MQa9BTTRPC9MZr5WDj+/16OQPizUej0i/RY9ZtW7vs3MFD5jXZw+/tT4vMzMTDs41j2+e4NPvVpkWz2jAaQ+XdwOPj/GFD4nMWi+Y13cvHA9pr5GlIa+n6vdvr6fqj3P1cY+XrqNPpjdaz78GHO8TtFpPkCCEj5gVOI9rWl+vnec8j1Z9QG+FYzaPoGVWz5dS/S+NxrcPumV8jzMXUO+sgwRvty1ZD1ApJ88hA0/vtejGL/f4Bu+0QBevOyerD5oIiw+Vg5NvY8x+z6bVZO+j8L1vv7UeD1ZhrQ+UidAvV+YzLyDLxa/fT81vq5HQT3G3Nk+zvdTvBlzI7+SXBa+yjKAPsX+2r7EsX6+kX6DPmB2J77whRE+LSE/PRsNCL8Ab0G+Q60Fv/hTK76/7Aa+EaX9PR6nCL7aG0S+JChmvlsgcb6n6AI/ysMMv7G//D1bQl4+z2bRPmdESb3AW+C8r5SlvN5xqj2ZmXk+xktPPgrXMT+6Sfw9FYzKvPdT8z3xY4y83ZOHvGx4wr5pAEc+bhLDPZaytD6Wsrw9/rL7vECCmr7Cho++sVD3vqUsoz24jUa+HcntPlioXT69wYO+4XoEPomweT7NO649U5YPv9bFRT62Yk8+rwNrv5wzortR2lu+S1l2vuqVOj+cokO+/IeUPdV4YT7eAnm+sp2HPk8e7j4yVcA9utoKvBE2Jr9j7lo8waiAPjtwnj2I0l48aJFdvrBy2D7TvCO+ns3KvoMvvL2SOs2+oIm4Poan17w1Xnq9Q4tcPqFnGz61hFy+yHY+voSenb2ZKi4/bhKHvm/whb69wae+ImxYvvUooL7S3kC9nKIZP3ZPJj57g1e+ONaFvZf/EDtOQMc+2IHLvoj02zv/soM+pgoWvpF+Q77ecYo98rB4vlMFIzx1cds8Qq2pvcWPnb6z6g0/3LX0PZAPWr25jQY+r5TVvsoyZL2LbAs/xEIdPkOtmb3/kO4+Uif0vhniAL702ye+E9Bkvb4wyT3UKx0/whcEv+5awj2WIUa+NjytvYFzZr75D6k9/IdcvjarPr61puE+dLXBPp8aN75v8DW+gQTFPNhfFj/xYxw/X5jwvkATOb4A3vK9FR2dPq8liD4qGLk+NjwNvmsJKb63QOK9jSidPRzrxj4xd2093EaPPrq4vT1uEtM+N/jSvWDlkLxXWze/vHQTPJXU6T7F/jK+vOPcvmEydb0Z4qg9w2QUv6Rwvb3aG7Q+0LMTPxHHEr9GlII+CyQoPGdEOb6CUaG+arxOP3NGqD7NO5q+Nc0hvxx8AT2opJ69yVQHP/32qT42PD28arx0POU/5DwtIX8+XinHPt4CaT32l829D3qWvvmgVz4Hzkk++aDjvkymIr7/IYm+LNQSP/p+Er+5a2E+/tTQPmHDoz3TK6E+JlPVvRgE5r7PZg2/2/m+PO2egL4VHdm9uK+zvR/0jL65a5m9FD9ePgpG1b1JDJK+CkaBPlsgKT8AAAC9UPy8PjSABb8CK6c+pnkNPzY8db7TTRI+NqsGvp+rjT2BBCU9CKx8PRue6r4y5q6+cmiBvr1SDL8W2e491jSfvct/SL4dOH8+AAAIPm3Flj6LbEc9r5TlPbWmmT35D4W+b19fvvHSPb9tVom+CkZ1vkI+wD7qBDw+rfqsvZ0RlT2vJbQ9bHjCPo8xMT+BBAU9yxDHu9y1NL6Odcm+VFJHvfVKGT4vTKY7JQbNPr3Bzz7Zzk++RGkBvxSui75PHpa+qKRGvt0k1r29wR++V8oiP4PAgj59rua9JzEIvZI6ET4tsuG+iUG0vq8DTz5gdge+9NvHvnGsSz3WNI8+io5UvtV40T6ezQq+OGeMPtcSUj2meYM+FYzWvnSTSL6DwGo+bqPtvnvyMDro2di+lIcFP5VD9z5qvHS8Udr7PSxD8L6JsFm/VFIfvslUIb+rPm8+/tRoPpwzNj9JnT6/Lv8TPy7/oT5Slv0+bVZtPsgHTT4XJqu+sOEBvkp7g7wrh0Y+bhKDORNht77wFiC+dCTvvvVKyb2VQ4s9EFipPm6jYT2d78e9Dr4wPezA2T3h6WW+M6KYvlkX4z6t2A0/NBEQvwpooryI0j69Vn1GvhE2LD67lhg+qmAMvtxG4z2kcCm/qvGSPqs+l71WDvk+TfPePTtw0j6KjqQ9cD2yPi2yD791Asq+7Q1+vYVasz6R7Vw+TtGhPh04tz1rmte9INLnvum3Fz6UZRA/LSGTPnbgXD1YqGW+tabpParP1bxApOs+xkuXPR6nwD5m9xw+xtxdPjF3VT79ZcO+dQKCvmQ7875n1Q++ecfxPqabHD5PjX8+UpZJPl3c5j7V58q+rWm+vWB2gz6nV0q87lrCPBZqbb2PMdc+QIKWPpf/0L1jXaw9sOH5vZyi873HKZa+KVy/vdqKNT5txQK/0ET0vgwCuz6Xbgo+7lrKPpmZBb8kl0++aADfPbivEz51kwA+vVKOPlyPKj4HX3C+9gaTvqabBL2iIwE+EFjpvQyTmT7TTTK+kDELP7bzZb7ZPdm93NeBu05Alz7TTeI8RwMoPmWIUz6TGMS9TtERu0tZBj3k8p+9TkAtv/7U+D041q0+exQuvl1L6L3NO048ksvPvfYGR75PHpo+i2wfPz7omTwcfIE+qs/FPkXYBj8Rpd09TDcBvpyiaz7fT9G+EFiZPd4CyT31uRq+aQAvve7rcD4CKwO/L0wmOyxDAD+EnjU+cM5ovQu15j7UCQg/FK4Fv8nlH77YgUu+TkCjPpwzYr0nMXA+oPgxvDEIvD0ExfM+jQaQPUfhjr5rK5a9L90svlD8UD65jYY9j8I7P+kmKb6QoDg+B1+YPdy1RD0KRjU+gy+EvkFgJT16pbQ+hVprPlyPsj1Qjbe9o5KGPh9jLr2bVUM/m8QgPpp3fL7hegK/DJOpvXJoWT7f4I++LbLdPiPbub3ctSy+Njy9PTJVUD3mP5Q9tmJfviPbpb7XEua+jZcuPWiRXb6lvS0/PnmIvem3Xz4rZfE+1efKvilcD75Q/Bg+Lv+5vmsrNj7C9fw+0m+fPfmgpz7LEEc7f9mtvTqS7z628x09yeWzPvdTYzyjkjI+PughPkTYaD9z13o+d74NP5T2lr2cM64+1jSQv5oIy77wFsi9K2VRviL9xr7UmoY9kxgEvMSxtj7qBFS9ns1qvrq4NT4FEsy+yxBfPv5DEj6jAWQ+yVSFvjPEGb5GlHa9HFr4vvW5mrzG3F0/wTkTvpwzor2nV+q93EYDvSCwsr38GHM9UUkNPqRwPb2nVyK+hjiWvUATzT7Umv6+1lYWv8QgsL1+jK2+JsKCPjwsPD4fY5o+7usYPkvIJz1oAGe+NV4sP1tC/jyGycC+XinLOVRSzz4mwra+bVbNvSoYqT7HulA+BMUPvHo2576Nl8497Q2+u6YKlj6QoDg9MJnqPohjgb7BqLC+vw6cu3Qkfz72Boc+UI0rvx/01L5gVFK+mSqovmlvEj89m1W8JJd/unQkF70awJu9XimvvjXvoL5ifxG+urjNvCEfFD3uyfO9dr5fPT5XWzzc1yk//Ic4v0Cktz6Gp8++tvONPc4Zwb7n+yE+yeVHPgG8lb0ibIe/5T9EPlCNhz0nD5s9kKDIvl1tHb49Ckk/gCZCPv6ycz5TdJQ9ejZLPemVcj0YlfQ9V8pivmDlUDs+6Fm9r5Q9vih+DL4UP0Y7+8vyvjhnZD1B8UM+iPT3vks3Sb2VQ0s+Gi99vQ6+Tj9Q/Hi+/KmhPbaEzD7fvq69h4XaPmne8b6KH+O9MsRJvn/ZjT5uEgs+LbIlPp8aHz78qam+I9uBvpoIuz3RIgk/PL1yvYlBMD4f9Li+ILAyPVRSR74o7YE+/5B+PNCzqT3uWqq+MzOzPfyp0b1QjVc9YcN7PibCBj2FWmO+T6+UPMNkkr6vA+c+f2oEvs2qi74D54A+SZ0gvsxdizxTBUu+LbIHP3Gs6z5R2hs9XW0tPmWqBr+xv2y9d5wivv+Qvj4EVk69ObTEvty1tL5pb8A9A+fMPqkTgD3whQ8/QfGjPKrxhj7whQm9cvlnPtGRHL62hDI/O3BOunL5D759rua92qyWPsKG9z3zjse+tabRvpm7Dj5IUGQ+qDVNPKUsQ75aZNu9DpxbPkdyib1K6vS+SS6HPv32FT6QoBg+ETYsvnbgZD67Jxk/eHqluioYlTvM7gm+UPywvkRpBT9BYJW+9Ns3PiV1Kr7+Q2q+zF0rPlZ92j65/H++AprEvnzQ+z7hetQ9nzwsvvMfBD/gLZw+O98Pv+5aGj+mCp6+EvLdvnPXaj6n6NS+v31dPaIjwT7RIh8/1jTnvoJRqT2meSE/7MCtPrTIHj5XyhI9Cfm0vnvynL5dbQU/sp0fPjtwvr1OQEs+Z0TJPe5asr628yc/b/BFvsnlJz5nsyo9FtmCvg1PA7+OdeU+M8QFP4lBYL6+nxq9pSzLvhPQ9L3YgUM+C7WmPrZiJ768dKM99Nt3vggbzj6wchC+cvl3PolBQD0CK8e+07yHvi9M1j4DCYq9Iv2uvuCckT6QDzK+i9tovPp+zj67J8M+IY5VvX9qvLurrQi++aCnPt5xBr9O0Yk+IEEVv6MBTD7gLRA7j1OUvQmKZ75XynI+sOGhvq5HjT7FbeA+AU0Mvmq8dLwD50w9xtyVPqwcer4ofuC+RPptPlMFt75R2gu+KO2JvnecEr71St2+FR2JPtO8j74bnt684scwPt5xCry30QA+KH7ovuf7iT5SJ3i+DeBNvdk9hb4ldbY+bhLLvvypMT1YqK2+Lv+dvlYOsT6EfJA+UUk9PQTFi76vlD2+0SLjPpF+sz4GgV2+OGeIvhKD4L0i/Yo+AbzlPpRlDD9ns6o97zipvslUWT6fGps+5PIvvqfoaD5GJa0+kA/qPZtVk759rrI+3SSGvvVKmbxLWdo+/Icyv71S1j42PKm+owG8PF1t5b2RXO69lGVIPlCNl7yU9kY+s3vCPbTIzr6/fX09YTIVPRNhw7tF2DA+TtFpPj0Kt73vOGW+dy0pvl+Y7L0Wak29xktXPuwvN79GA2g+FK6LvsX+kr2/7D4+dJPAPuoEdL0VHUG+BFamvnSTID4Qx1q+cRsNvSXkAzsnD3u+WtM8vO/Jm748Tik+rWm+PV8Hjr1DrZ0+nxofvhue6j4D52Q+1xIyvSV1ED8CmgA+BvCWvMzMPL5X7KO+WRcXPQrXaz61pkE+mbsOPqyLYz7mrqk+X5isvmZmwr7baAo/B86FPvkPKT7OiJI9RdgUvwWj4j1++6K+TKaivssQ876CUXG+9SjIPkdySz8LJAa/9UopvtQJhD5LyCe9Yn+VPj/GnL4ubik/nKLTPeyevLwAAFg+5INOvgWjQj7pJmm+L92kPJi7+r43iYU+tRW7PU3zNj6MSmo9YTKRPraEPL0W2U48YOWQPbQ3vL7S3vA+EMdSvmlvgD3zjtu+hVpTPce66D0OLYY+FYyqvYVagz2oNRU+2c4fv5Yh3j1U44U+jnWxPQyTpT46kqc+CfkQv2Sq3L7whbU+gLfAvu18Xz3vOAU9JXUcvx6nvL6t2F88tmJ/PejZ/L2/Dow9yeX/PMrD0r4NT/+96pWCPUI+6DwIPQk/2PC0PpkqOL+PU5w+8WN8vgRWGD+946Q9pgpGvARWjj7k8n+9MQgGv+zAGT46ksu92/m+vV3c5r5xrMu8kKBwPjwssL7ImNs+mSr4PbwFsj1XyhI+FmolvhueHr1ILn8+DpzzPPH0Kj76flK+RUcqP9qsBL/G3KW9E/KRPqOS6j6vJSw+fGHavr1SDj556T6+uI22vaikrr7P9xs+46XbPBZqF79TdPQ99GwGPlIniL7jFF29aytuPrlrqT0CmpQ+F7fFvoJztj1KeyO9TtGRPaabxLuxv+y8tFmpvnvyKL7/IUW+mSpYvlD8eL4QWMm9rrZ6vhgEJj8PevY99gY/vTOiDD694zS9yeWfPY9TxD1YqN2+fozpPkcDIL4ukCA6+8t2Puauxb3jpRu+h4UCPptVZ7+Sy78+ayu6PqOSujwRNtg+HckVPijtjbwxCBw+002SvR04MT+vlMG+sb+QPtO8071YqB2+6NmsPKFFZj6oNeE+VONlPRe3lT6GOBY9GARWPvVKC7/P1ZY8JsJGPbKdn75p3kE+RpR2PE8eRj5/2f09H/QsvSzU2r0ZUfa+zMxMPoAmAj78hyQ+377+vSlc+z6AJiq+3nFSPnqlLLyRXEa+RpTevrlrEb7YX8a9mnfgvmZmhj20WZU90m+Dvn77Kj9euok8tMi2PfOOUz4r9he/PL2ivQ6+eD7jNqq9cF8PvvVK2T3RAN49Vg5Jv4tsH74BTSS+QWCtvuhIzr4wKlE+5dBEP14pQ76IY50+BaMSO9++7j3J5X89mN3TPKK0D74B3oY+WyAlPwuT6bzaGwS/bHi6vp5eKT6xv2w7fa7GvaFFXr76fho+aJE7v6+UBT++nxq+RUcyPrUVmz0xCGw9kVxmvmezAj5YqDU8I0qLPcDK7T5SuD49MuaGvmq81L18YVq+vAUyPv+QHr7+1Ig+sHIAv1sg+b45tAI/H/SYPlXBDD+DL6y9cD1Svlz+Kz4epxI/7XznPoSemb4noKk+ZmaCvuTyPz5g5aC+w2QavlwgAb6d718+Yn9ZPr1Sxj31KDw+bTQoPl3c3r7Lf2g+JeQDO+qVGr662vq+qaQWPnGsg75vgTa/Dr7sPprmTT7QRNi5JeQ1P5VDMz4/Ndq+nl5pPvYGR76cMyK9+Q9JPqmCgT7ImNs9a5rTvq8D0z4u/8G92ht0PsIXBr9d3B6++aBfPlg5ZD78h/Q7aJG1Pqg1NT6LbCc+5WEBvkhQXD228308aQAvvkMc273yH3K+owHYvmHDU7wl5PO9R+E6Pa8Dpz78GKO+gnMmvlsgzb7lYRm+D5wBP3ecOj7+1Cg+EMc6OwxxTD5j7oq9JlOVvf1lVz1pANO+rdgHvptVX73Zzn++WKixPmEyVbyrz4E+QxzLPS9Mgr5E+p29pN9OPlBrcj46kqs9fNDjPQ8LhT3EIAg+0LO1PkymOj5WDk29pgquvum3nz1dbfW+Nc0fP1wglT6vJRY/xY+xPFkXt73h6YW96SYJP0wVlL4cfJU+nl4JPlYOXb4tIR88vAUgP5kqmD7J5T+8mSqsPtCzaT6iI0k+S1mavv6yS74RpYG+g8BCvjQRDL/ZPTk9z2YbP7fRwD2n6Ng+61GkPu5aKj6AJsI9SgyCvQFNkD5z19K9cD2qPnSTaD4cfKm+B19Qvh3JJb7BqKQ9fGFSvu5aor156Sa8I0obPc6Ihr7Fjzk+QIISvl92Z76GOKa98kFXPtCzIT6KjuQ7WmSLPjeJvb6kcJk+n6udvSXk071aZPs9wMphPfJBtz44Z0Q+5IMGv7FQu756Nqs7Q4v8PXS1Nb2QMRc9f2o0PgIJaj5c/gO9okUCP26j8T1JnbC9wajkviO5PD29UlY+C7WmPLaEBL6LbPc+NIAXPo0GBr/gLbA9bOcDPiv2F746kgE/dr5fPicxuL4dyWW9SL8VvoVaHz8IrBw+sgzhvXGsW7735CG+UI0nPpm7Bj7rUWA+oiM5Pm/wLT4jufw9ZYhDPVpkq73/Ib09VZ8LPRueRr78h5A+pHA9PUkM+r5/agQ+QKSTvp8al76VQ/s9GeIIPpmZA78ExTc+MuaqvutRID60yC6+RwOUviGODb5UUvc9MLuDvp8aoz6itMO+F7eBPqdXOj7Wxe087J7wPrn8T75dS1g++Q+JPjQRRr7OGVG8eAvQPgrXVz/zjse+0QDuvaabsD4HPUM+nYC6PpoIo77lP2Q9/WWHPaHW/D4c68I9p1caP13cPj6GOG6+2IGjvR+Fg74yxPE9KjqSvoj0r76DLwC/uB4tPtcSoj7XoxA+6SYdP+5a0r3h6RW993XgO6abrD7ysBA+gCa6vgaBiT7z/YQ9rByqvj5Xy70XJtO8R3JTPzPEnb45I5o9yVRBO53vFz5MN5W+KjqCPZRlqD2w4Y0+6SaxvGne4T2utrK9fGGavoLi3z7njEg+2huYPkdy+b3wFig/54wCv1YOTb50k6g90ESAvlTjT7924Dy9XI/Cu6pgNL441iM/WYZ4vToBVT7RIqs+u7iNO4xKBL9bIKG9PCyUvKjGEz6C4ge//YeEPVInkD3Xoxg+bVY9PcQgmD6/fS2+HOuivRiV6D7mHae6ONYFvaHW7L5j7sY+4se4vuAtkLpp3hG+bqO5PkKtaT1liKM9z9U+Pnvy0L5eSwi+kX47PlK42j4IG06+7skzPhxagL5Cz0a9TBWMO4JzRrx1Aso9UicAvm4SCz+C4os+SS5PPiDSl75dS1g+C7UmPp2AAj95x9m+Tx4mPse6Cr8Fo5K7XksgPpFcbr6FWgk/Di0CP+hImr6TqQI++MIkvtbFiT6C4sc+sb9cvk3z8r4W2RY+DU9PvbTIij7TTZK9nzzkPoXroT6FWr+++FMRv15LpL78qbE9G552PnQksz46Ac08+8sMP1dbwT0IrLy+2qxAP52Ayj75D2k85q6VvZoIW77ecdq96EgGPjXvKj/Hutw+uB4FPkW2gz3qBHQ9Xro5vrgeHb+F6xk+pnmLPr1Skj5nRFE+e4NnPoan/z7YX+Y9fvvKviegKb5KewM8AG/dPhX7yzskKEa+TtGVvuwvCz6HFgk+xm08Pp2A9j28BYY+CteLPrfRYL05I8o8c9fCPRxahL7JVMG7JXWGPhgmg75uEqu+MzNTvpayNL65/GE/lpDfPRDHurvS3oC9xY+hPnA99r6ynde+ZmbCvhuejj1dbZW9Nc2HPgpG1b2V1LE+MQjsvfpc0T7TK62+Y11cu74w2b60yB6+LNRavtqsEL+LbI8+4em1vrwFor7Zzrc9fNCjvXqlJD47cO69xY/9PuCcUb3Wxb2+UUntvfHSTb2/7Oo+i9sQPycxCD60Wam+0t4IvgxxfD48vYK+6GqrPgFNxD1uo4E9SntrvrZiP71wzhA+SL91Pv1lt70Q6S++GsDLPfVKDT/Chg0/oIkgPk5iEL0079g9pHCpvhBY2b2DwM4++8suvjjWJT+OdfW+mLv2vXa+5z4730+9vVKOvjSAN7u94yS+cD0KvS6QgD01zcu91jT/Pc/VLD8FoxI9BFaOPBcmo71WfVa+eHrlvVtCFj6Enr0+eqXAPq62Pr/KwxK+cF8HP7Eutr5xrAM/yxB3PqTfqr5kqjC+VONlPb4wmT07TlE8zF2XPmKhkr6n6Og9JsL6vvp+sj5kO/e+QBPhvS2ynT7arIo9FD+2PdXnSr1fBw694lhXvX9Iv73zH0i/FtmSvq3YT74ep4w+v31dPgWjKr6Wsty9KcvIPlrT0D7h6XU+o3B1Pr/sNr4OLb6+z2aVPOeMKLyfGq+9bqPhvZ0RNb7DZCo5wobXvZ7NMD8OnN8+f0h/Pn6MmT2DwC6/Nqu+PHNGdL7P1VY9odZUPcxdmz7eAkk+H/Q0Po7kCj6meU8+2qyCPo2Xrj2ad1S+Z0QpvXL5771UUuc+qMaPPjjWxTszosQ9f0hPvoEEyT7cRrs+4JwRPUI+5D4TYcO+glH1PgrXs70SFO8+kVxgP0HxG76ynY8+/BiDPXbgmD735NG+iGMdPhiVCD9AgpI+kssdvzvfZz4BTeQ+ibCBvajGKz15x6W+W0J+vQ8Ltb1OQCu+7MDRvrFQJT8ExQ+8UdoJPzqScT8/xrS+vVLaPkYlDT/eAq2+YcMTPW3Frr1Wfa68hVpLPhQ/hr0ofky+3ZMfPhHHJj9yaO2+8IXJu9O8Kz6AJqY+3STuPsNkqjmNl8I+glH5Pcoy3D7ZzuO+mN1zPRKDYL00EXY9dLWBPuwvEz53LcU+Imw4vfCFiT6DL7w9fGGCPuF69D2t+pA+0LO5Pe+nhj1ioUY+X5gsvU2EDT5g5aC9UGuavRE2rD2PMbe94xStPR9jir5nROm9nBFlPe+nhj7eAnm+wRdOvszMzD0Lk/k9nYCuPr1SHr7u60i+QfHrPltCDj7YgdM+wvW4vRWMSr4zxIW+ufzHvFBrJj/jFH2+aJHRvgTF772xv9y9ZMzNPqROaD4McZS+UpYhPJ8ar77x9Dq+HTj3vadXyrtj7vI+bhIpP0Rphz7M7t0+mnfUvv6yO73oagW/xCCwvPkPGT7DQvk+46W3PlWfm73HmHu9AiubvrwFer7Lf4w+pptEu6W9lT7VVry9hxZZPKkTyL4bDaI/l24KvgpGUT924GQ+hJ4bvw6+MDwpy0C+ad5BPsKGuz6ad4C+PzVGvlpkJ7/uycM9okUOP1yPir7tfL+8QKRLP4Xryb4yxME946U7PgfOIT7M7hE+UUntvXA9yj3+1PC+8dK9vhQ/pr7l0EI9zTsmPlg5DL5rCSG+EOkXPW3FHr2Sy788E2FjPtBEwD7ZPUk+Gi/9voqOZDsKaCK8LNRov1Wfjz6fPAS+BMWPPPgxBr4noJk95/thvlWfa72CUcE+XimbvlBrWr3cRoM8t9HAvakTML73dYK/fvs6vpOpYj65a2m9KH7UPpF+I75GA2C+e/KoPpp3gD6PwnW+h4UEv24S0z3jpbe+BhKAPk8eNr65/C8+uyeDPp5etT5oAH8+qYKhva62cr4JioO+M6L0vCSXX73qc1U+FmrFPmq8dD2DwIq+owGkvg8LHT6kTpC+kA8GP/P9uL6O5Co+rrbivocWKT7Kob0+2/kGPv5D+jvJ5c+9FR3JvU8e0j6NBty+XP7jPZdupj7vp8a8NhrwveoEZD5xrAs8NV6qveAt0DzKwxI+/BgzPZwzjr7whZ2+fNBDPkFgtb28dHO9H2P6PkdyUT6ezWi/xY+xPVKWHz/35L0+4XqkvnvyhL5VwSg+s1nFvR04Jz5YqLk+TfOePbG/TD4f9JQ+/WVfPjCZyr5qvFy+OUXfPvVKOT4rh04+V+yLPhpRjr6QMYs+Tx6mveauXb6ad/y9eAvEPnh6Jb03Gpw+bOfjPk2E3T0QWEk+toQ6Pyqp0z017yC/PzVePOMUbb6pghk+30/dvQgbLj6a5n09PCywPmUZYjyV1C8/BFZGPqJFDj6k3x69/Bj7vraEkD4yVVw/uB4dvrUVe72FWtM+OGfEvayLGz42q349UwWjvhUdyTvPZhk/61EQP6kTsL4yxDE9308NPPVKmb6RXN697lq+PtQJYD4qqRW/7C+7vLgehbzxY5S+aCKgvmq85D2t2Je+IY49PpduUr4McUw+PleLvbq4sb6TqRo+jzE/Pl1L6L1H4Qg/PL0aPjOitD7tDR4/0LMFv2gi7Lw3iQE9qmC0PU+v5L6NKE0+XW3lPa3YK7+1piG+d5wiPCGOMz8vTKK+arwQP7ivwz3KwyK+3gKlvsh2vjyBBOU+/IdUvnDOMj9JDPK+nRHFPUXYpL6JsEE+cD0qPh9jhj5Hchk/76e2Pmb3LD56Nuu9utqaPUkuP73vpwY9RUe2PpkqmL1GlDY97zjNvoGVlz6rreQ+dQKyvqK0pz40gLe5YFQAP5aQs76q8dI9mbsmPwiszL3Hugw/yxDHu/OOq74736++DJPRvu840b54C6S8/yE1vnecgr2s+tw8rkdfP/p+Ij4lBpE+Di3WPvwYo73Chne+q604PilcD74aLwW+gnO2vdNNIr0HX3g9R+E4v8E5Y71liMM+6NmsvJMYxD1Ftos+dy1BPiqpWz7x9L4+CD2fPkYlJb/ZPc2+cM5oPZI6B7/gLRA9PQpXvfd1UL76fko9vHTjPYvbSL1LWc4+qDVdvl5LBD8T0Ao/K/YXvcPTMz5SlvG+8/1MPmDlUDvDZMo9FD8evrsnw77qcy0+eHpdvrlrJz8v3aS94Xo0vSPbubyjAWy+LENcvSNKOz924AS+fGH2PlmGuD6d79e+RwMSP3vyaL7qc8U+cmilvjy9Ur03iQe/hA2zPtcS9j5wzkg+XI/COyoYHT5cj+I9h4WCPt9PHb50JOc9bhJZv1sgpT5LNym9VcGcvoR87L5DHIc+l/9gPmx4Oj4r9nc+RGlvPNjwjD76fiq/h4WavQwCW76C4gM/PZslvqut+D3BqBw+dQKOPk3zkr5FR9K9z2ahvq8DL77z/eA+Bz27Pt4C7T5O0VG9Tx4Wvevixr2YTDU+9blSPnGsxz6NKK09PlfPvtXnEj5SJ6A8BoGVO0YltT13nOK8Njx9votsGz9kqvS+Fmptvo8xx72rrTg+HOsKvoLim74Ovli+cM46P3h6Hb7x0tk+xLGevvd1YD2itIc+i9vsvkaULr75oNM+RdiUvhNhA72AJsK8r5SRvvH0Gr64r1O+8/1UO4Jzmr5++7o+kVxmvuyezD04Zxw+t9G0PuSDIr9rmnc8VTCaPVyPYj0tIZc+yjKIviL9gj76fgK+N4mxvYbJdL3WNBu/f2p8veSD3jwFNHE9cvmvPW6jAb2KH6c+TtGxPdO8zz7uWpq+sHJQPpf/ELt9HXA+YcOTvc2qj77C9cQ+XkuIvJ7NNj+9Uqo+7uuMvlD8iD4ofqQ+/faRvphMkb59P20+jnXlPtXnpr7KMkA/QIISvu+nLr6SOmE+4XpsPnL5R75Q/IA+RdgyPz/GhD5d3Ia976cqP921hLtTdBy+bOcDvriNwj5m9xS+l25yvXGsCz6UZSI/OgEVPwaBlT0ibCg+xf5SvdtovL4V+3s+HHxBvUCCyj47cL4+52pzvhni5L4epzA+3ZMHvGq8/L5F2Kw+sVC/vmPuCL/dk5u+8BYMP7DhuT76XDm/22igvRWM6j3OiC4/2qwUP4vbwD7MzPi+7lo6Pty1ZL1B8UM93Eanvt9PkT5JDMK8/WVXPTVewr7M7om8yeUfPuELhz50k1i/4ekvv4tsTT/6XKE+waikPdv5BL/1uTK+VZ9LvhnirD6ze4I+L91UPiSXLz7BqDw+54zgvgrX7z4v3eQ+MCrZPTlFBz4N4Nm+uB4Nvpm7BD8HX0g+WDkMvpT29j2dgIY9OGeUPS6QlL6GOBa9UPy4PYMvjDzAW0A+a5q3PFZ9Rj4y5qo+QWBlvEw3CbxgVAg/eHplPkVHWj4LJHC+MXeNvc07Nr6n6Jg+wRcuPhzrQr4YlRS+liFevvTby771SoG+wai0vXKKjjykcMU++aCLvqHWpD1dbem+b4FEPuzAeb4ofhg/3ZPHPIQNvz0mU+W9hHzgvo/CVT2Nl16+fox5PcNCZT58YXK+c0bgvtv5gj51cSu+NBHmvQ3gHb5OQNO9TtGGPxrA474pXN+9Yn/5PgPnDD7MXcs9ke00PkI++L2YTP0+jSiRPg96Njxd3HY+9pfRPmsJ2b2aCNu8OGcEPjeJnb5VMHq+VcGoOwHegr3MzFQ+UdqbPsnlNz5BYLU9s+rHPj81Xj0RNsw9UUkPv9Jvm743+KK9ne8HvdJvTz5qvJS9RiXpPrbzzT26SWy++DEGPXZPJj/6XJ293gLNvlrTRL4PeoY9DHHcPkdyWT6MuXO+W0JGPqrxCL+a5l0+8rDgvciY576iRYq+EceqvTm0yLxXW4k+PL0iPoAmzr7whb0+PzV+vQ4tmr4Qxzq+rWkiv/p+zj4FNLU+ZKpYPsEX1j4ldSK+uycPPEMc377ecSK+c9e6Pilcjz77Ong+JCiOPW1Wdb6eXpk9wagEPgRWLr4noAE+oIlIPnGsAz7QRDi+2orhPscpWr6SXL69KVyPPnZPvr4qqQM+ryUsPlFJRb5H4bI+KO0Nv1RS9z0f9AS+O3DOvW1WPT7qBLQ9XweqPoEExb5YOTQ+O98LP7Pqs75Vn4u9aytWvamCKT6SOqW+mbuWvIGV3z4/Na6+I9spPpi7zr4nMci9Qs8mPS0hJz7yQSu/5T9svtqKLT6ynU0/i2xJP7ZiTz6uthK+4emdvoxKWr6Ccxa+FD+mPo0ovb1gdiG/6GqvPomwIT3lP7w+j8Ltvl1tub70bCY+Vn2yvrKdFz6d7+M+A3hTPpoIWz146c4+KO1lvjLEWT7MXeu97lqCPDY8NT6d76e9+MLkPAU0EbydgCY+YqEWvixDPL0r9ue9T6+UO0CCSr7O93O95j+kOxLy8b06Ab0+lPZ2PnBfp738GI8+fa4ePsQgCD6NKIG+ZaoYvpSHBbsZcx8/Aitnvr3Bgz4Jiv8+u5YwPa3Y4z7eAr0++u2zvqCJ8LxCPog9YFQqPtVWQD9H4bY+Nc3XPjAqCb/8GBO9uB41vgBvtT4CK7u+HOviu2B2n76mCuY9IEGxvKZ5Dz65/CU/9SjsveELj75GlHY7hjjWPF66OT5qTRu+ZmYKPw1Pzz6287W+3SS6PvpctT4awJu8oImgvk7RcT7TvLO9Di3mPjf4Yj1oIpy9tDf4vEkuHz4+6Dk9dQKyvngLFD4mU30+WfX5PXzQMz524Jy7iNLeu2neiT7J5Rc+i2wvvgyTSb45tGg+KO0NPQsk8D7x0qE+vp+WPnxh7r767Ws7foz9PjvfDz3Lf9i9P6TzvmIQ2D1ZF5O+jZcQPwIr3z7OGWG+JJcfPoAmYj4gsDo+kst3Pt2TBzzfT409lUNjvoVa077hC4O+4zZiPtBEmD7dJH4+2qyqPsZLh70170C+N4mRvqZ5xzxeur0+9bnGPuM2Ej8HPce+d5xqvt0kNr4Q6T8+K/bXPt++Br69UnY9kxgEvkrquL4cWly+dQIaPJhMib4BvLW+x7q4vMoy9L2uRwm+Vg4DP7WmkT5oIrg+dLVVvS/dzL7jpZs7yVSNPnec8r4zovg+ukmsvWsJCz8Fox4/utpKPXa+677gnPG+bqMhPaRO0L7AysE9bHhCPlbsX74awAu+KhhHv2Pu9j66SUQ+KO25vg965r5K6ry+A3hzPuOlEz8rh7Y9HoVLvUHxoz6lvbG+S8i/PuYdl74nMeQ+6nORvhWMur5DHAs+gZXTvT55kL5LN0m9rIufvjF3dT7u68C8RpQuPru4FT7z/fQ96bcHvpkqmLxnROk8kxjEPqabxLknMag+8IVJPPs6AD5kqkA9Xdx2PkymWj5AghI+PlfjPvdT0700gK++yVRBOzY8zT5Iv708pN8+O+MUkT6ZKpQ+cF+7PlZ93r2cMyA/RPoXv2/wxT1aZE0/WfUJPo9TtL1eKWs9QxzbPXzQgz71Sv0+bOd7PcsQ1z2kToA82PBkvtV4IT51cTk/i9uIvZkqQL/XEhq/L91kvarxWr5qvAw/kKAwPvYG+z5WDo0+/Kmpvr99zb2oNSW++u0Lvt5xCr5BYPU9UGvavYC3Wj9/2a09Vg5FvrlrAT6ezaq7foz5vfHSHb61FQs+SL+hvmsrDD/w9Fo+1JomvtejUD3qBIA+4C0oPlyPgr2Rftu9S8gnPe84Bb6oNf09iv3lPT7oib73dZw+FtniPioYxT3snsy+7snzPbKd771UUi8/wFvgvcWP0b1qTeO+H2OevkHxI725/Nc9PL1yPnKKTr3ysOQ+gLdAPhPQBj+Syx+9UdqBv8bcdb72Bu8+cM5ovWuaPz4HPdO+Y11kvr/s5r5rK24+4Xo0PTVepj52vt89zhlhPpjdUz2mmxy+si6aPhPQuL75oJM+kX7fvtCzAb6cohM+vp8sP+VhYT24HsW9okUuvuAtkDzDQu09rfoGv+qVGj62Yoe+qz7DviXk/75tNCg+KH7cPQ6c+z4YldQ7zMxEvn2upr1X7L+9xm2EP3STQL40gCG/XW0VPu0Nnj22Yh8/DeANPc/VRr6+nzo+RgN4PUkuCb8+eZC+76emPUmdsD5LWR6/ufyzvq8lBL6rrey+xm2EPkHxAT/Fj3G9Hck9vnEbDTysi+u9Xin3vtEiSz4bnto+zhmRPRlRyr3iWIO+jZdmPiv2Xz48Tq0+HhYqvWSqUL6xUPu9bTTQPkW2C766SWy+ZYhDPq+Uhb16Nqs7BMUfvsxd5z6ZmRm8Tx7GPdto8L4LtcK+EhQ/PPP91L0KRj0+hqc3vVn1iT25/Jc9RbZbPg96kj4bDSY//If0u2SqoL7n++k85IPePZJchj4ehSu91CuZvjY8XT5oIrg+dLWxPvwY675v8A0+2PC4Ph4W2j3TTQo+QfGjvdXn+j1hwwM+9pe1PtGRuD44Z7i+GsBTPuhIDr4T0MA+46UJvzy9kr6nV8q8FK6XPcBbgD5dS9A+PujpvdJvCT/TKyW+vw68varxAr4Z4gi+A+eMveOlOz9ZhvS+/KmNPnJo0b3+Q5K+07xDvb99vb2PU1S+XksIvuyePD1SJ/g+ETa0PsEX6r40Efa9IEExveJYNz3wFmg+DU+nvv+QPr7BqIg+BMUPvzhnxD5Czw6/A+eAvq8lBD9if7U+fR3ovRlRWr2jAfi+BoERv7RZhb2ad5y7eqWkPmZmLj5dbUW7jnWFPvCF1T5LN8k9VTAQv7n8m76NlxY+MlX0Pg6+Aj8qOiC/yJg7O4Amgj1bQga+aysWvoXrGb5dbQE/zhkZPnctGT6xLk49pb0Bvn77Qr7023c9JXVavqIjEb71KGQ++Q/ZvQskaD63QBa/ImxgPsh2FL+taY6+MzMzvVXBID77OsA9hA0FP4cWWbzsniQ+l//cPvfkYb7qlTo+2/kaP1dbxb5SuMK+BFbOvV66pT7l0OK8NICnPsbc7T4BvLU9SFCEPgfOGbz+srs8375mPuf7KT4739O+ad5pvrG//D2itPe8ak2TPqikLr2fPOy95IM2vt/gu72BBAU+FmoNvQsk8D7baAC8mggTPpLL373x0iM/jSi9PZXUYT767Ws7hHwwPr6fgr5a06S+847bPnJoaT6qYBQ+LGW5vUrq9D7IB5E+PlcbPlCNn75nRKE+LGWxvqmkAL9O0aE+Ne8YPrDh6T2AJoK9vHSTuk+vnD6sixs9hxZRvpjdIz5MFby9INLbPlXBCD1nRJE+vjDNvhbZ7j2d7wG//fYFPkCCkr0bDeA++aCDPjF3pb6I9G0/FtkmPuVh8b0r9qs+EhTHvr/sqr7zHzI9w0JdPvVKtb4xCGw9RpSGvnA9Kr2O5KY+yVRhPaFFzj7cRnM+l//kPmbVxz3n+wk/WKiFvn2uBr7ctSq/7C+DPkYlvT7aG+w9Urgmvk7RnT6ezUK+6Eh+vk+N9z6X/xC9x7qYPujZLLylm/S9BMVnPojS3rkQWLm+aQCDPjf4sj7uWhI+tabJPZF+Q75Q/Mi9qmCIPhSugz6vlE2+SzfdPsDKUT7RkXy9vONcvr4w+T230ZA+3nGiPhBY+T5H4Y4+UGvKvY51OT4McYi+orSXvfVKMT50tZU9XdzmPWQ7Rz6BBKk+bTSwPThn8D6adwy++zrwPRrAe76rPqs+XrrBvpMYnL7l0Do+dy0BvZAP+rw1zTu97Q0ePiQGYb7uWsK8kstHPicx+L3qldo+woarvhrAi74HPUE/7uv0vqROiD61FSM+j8L9vo/C9ToYBPq+oUXiPuhITD/XEvK9MlWMvrG/VD4py7A+ysNSvtBE5L6TGKQ95q7lPSqpc73ysFC9s3viPQ8LFb3AWyC8ejbTvvwYuz5OQN++awl5vXPXAj4ldaq+tRWvPlYOgT6qYFw+dk8ePHDOuD2lLHO+TKYSvst/wD6hRea+GASyvh04Rz2AJqI9d76PvX/Z1T7QRJi9vp/WPiqppz7cRsM+E9C0vnSTqL124Kw+Gi9NPqFnW74zMxM+SFDwvtjwFD1iEJS+pHAbP/RsRj6ze0g/1AnYvVmGeL5xiu69v+zOPe/Jkz2J0q6+l/+gPQ960r5XW2m+fT/1PnqlDD15xyE+8BaoPt9PDb4qGJU97zjFvhLyYb1tNMA8m8TwPRSuH783iVk+F0iUPgxxyL6VQws9tmL3Pum3bz0Xt3k+SFC8PBNhgz2QoFC+2T2pPd4Cgb57FII+xCAYvvFjBD69Uja9OpKrvbIMcT4QWDm9qRPIPsZL8z5lGY4+bVYZv82q475LWTQ/EOmnPeXQxr5O0bE9iNJ+PuMU0T5tNGA9CWhKPs4ZOb6sHLq9Kcvgvd++Lr0kl/+6ObQQvicxiLzNquO+S1n2PWb3BD5Pr9Q8Njz9PgWjMr4AABC+IR+0vQFNsD6d74e+hHzQPqRO2D5xrBW/wMqhPcGoHD578vA94QszvVBrKj4u/2G91lYMPa62cj5YOaS9fR1Yvbq4Rb69UpY7JJfjvhcm8z3WxVU+AiuzvkT6lT5dbc0+7lqWPgAAuL6eXt2+tMhGvjJViL6ZKhC+QfEDvum3r7tF2BY/3EYLv1sgIT1okRW+2/miPtQJgD57FA6+dCR3PttoQD2ZKrg9S8jXvp5esb6itA++DAIbvtxGY737yw4/ukl8vlg5xD07cO695q5VvvgxOj+mm6Q+V1uhPqg1dT7eAhE+hJ6Bvp8abz3mHV2/FtmOvUI+nD5txRQ/TmKQvhgECr/1ShU/7XzDPoanN705I6q9LbJVvvwYE75LWcI+l/9YP4C3QL5gds880ETYPsDKEb6V1AW/ZmZ+vsKGJz3whWG+k4fdPmiRzT7b+Va+YcNzvbZim76vAw++9pcdvXL5GT99P1U92ootv05Ao71TdOS+fvtyPl1tLT7Sb6M+Z7OaPaK0x71N8w6+C5PpvWNdXLubxMC9c0bMPqdXSj5IULA+2oo9vfwYC7+C4ke616PgPUHxC74N4O29OUWHPB04474DCaq9fR1IvpvE4LyrrcS+UUnZvsWPJT/ysNA9VMFAvjCZKr2lLJM9W0IGviL9xr08vYY+vw5EvjLmDj4y5u69rrbWvnvyhD7zH2K+JJe/PGbVbz5oAGe+YOUYPm4So71bID2/PCwqPzlFtz48ThG+CkaNvnbgiD4ublu+rrbePum3B75mZvI+zhlpPonSDL9Q/CA/vw48PbPqvz5s5zs+/tSAvuU/5L2ZmXG+iUFIPuMU7b3ait0++lydPYQNm74Urss+lrLcPpm7kr6NBrA88kG3vlWfq7y28zU+3EZjvU7Reb6xLro+A3i/PtXnqjwg0os+1jQ7v9EARr6lvYE+V1sxvraEPD2+DmS+7slbvtSapjyh1gY/JQYBvMzMzDzBF5a+pb35vl3cjj5rKw6/FtkuPXsUrr0YBOa9hHykvvpchT7c10G+uB6Fvepz9b4CmgA+hjjWOyxDyD5JnZg+pE4IPxdIcL56pXw+yJirPuI2/r4QWLk8tmLnvjQRVr2L/TW+0QDWPq+UJb6CUfW+V8oyPaFF3j5AgsK9hJ5NvQdfOD1Hckk+tmIfPWneOT5Zhli+FmqhPjSA97yfGu89QxybvT7oH78FozK93nFKPs3MmL7Chuc9lpDfPsNkKjki29m9wMovP3DOED7MXZO+375GPiZTtT35DzG+HHypvlD8IL5s558+UI0LP4R8gD0kl889I0o7vpayIL+7lhA8e4O/vq8D875N804+TtEfvwisND7b+T69taYpP/AWGL6OdRE+j8L1vOVhmb4KRiU8tvOtvSCwtr6I0l48AACQPbN7kr1fdn8+ne8FP1fKcj08LHw+Vn3CPgxxDD4ibKg+vcF3vukmUb3LoRW+tRXfPu7J8z1JDOI9eemOPkOtib0174w+jQakvjlF176hZ/O9odZ8vjtwzruV1Mm8CfmgPG6jUT4CmpQ+AACAvpdusj7dk2++9UoDPx9jnr1gVBI9GeJAvoxK2r2lvdE9zO4hPn2uzr6qz+E+lrK4PsSxTj40gKO+CfkgvkCCMr5LyEe9hjj2Pio6mr5ioQ4/gQTJvlrTTD4juVw9JzEIPdSaPj5JLi++hxYZvpvEKD7aiv27ryXAvrn8L740gMM+wFuwPSzUir1nREm+oiP5PQG8PT5yaKE+Z7MAPw6cUz1MpjI+0m+Dvu845b3TK/W+YFSOPi/dkD7dJO6+orS3vYr94T7LENM+QBNhPDojirzWxT2+wFtgPv7U+DwibIi+CKwCPy5uo7xwzhI/arykPnEbxb5ioRY+EaUFvgisfD6Nl3Y+xY+RPUOtiT5GlLa+KTpKPkp7w73eAik9IR9MvkI+uD4+V6++nxovvTMz3762hKA+rdhvPjf4aj61pvE+I0oTPhsNuD6Kjow+dr7fvZm7AD873ze+u5bwvS2ynb3xY+g+fvsGP8nlDz78qVE+bTTAvCQoTr7YXw6+L0yGPpjdn77hemS+gZXDvQIrs76U9l6+4JwxPru4FT7c18U+p+iYPf1ldztAggq/pN/uvR9j9r4zMxO+7lqiPuf7Gb74wqC+FD+SPr4wnb5wXz++UUklvmQ7fz6xv5i+8PTSPltChj5uEns+nRGxvuvipr2utuI+Y+6OPhzrzj5FR1q+c9eSPnecAj5Vn4M+2qyqPn77Or2uRwm/7C8PPwFNBD91cYe+uB4lvRIUk74N4O29HclNPtO8Yz5rmje9mN1DvhPQHD9MFTQ+CKz8PYR8CD6L20C+aJErv4cWmTzcRls+f0h3vt7gW76MSmK+Qs82vuhIjj00ERa+4xTZvjlFJ70mwgw/dy0JPrIMMT0i20E+WDk0OwFNwD7dk4c7t0CCvaz6/D2+MK2+z9V2PaUsmz4DCVo+WDkcPhBYCb7mHRe+gXP2PSo6kjvEIOw+Iv32PARWGr9JndS+rPp0PqMBGj+ze4I9ApoeP3lYEL44Zyy/9+RRPsZLnz6KH2M8I9spvpayTL1E2FC+N4lBvKOSBr+DL4w+XI8yPjeJIT06kgE/MzMzPVbsy74Sgzi+HFr0vb6f8r40EXa+v+yOPbQ3YD4noIk74seUvp0R2T4eFgo9E2HDvKK0i744ZxS+Yn9JPl4p9z5F2LS+U3QcvphMyT6KH8M+1jRvO40obb2Pwhe/846DPRHHKj49Cm8+pptEuTF3FT7qBNQ9JeRDPfpcyT74wow+lGXIvkATib7GS1c9KO3ZPp5e8b57g0++PCwUvk5Am74+V7M+dZOEPkXYLj+Hhcq9OGcKvybCRj5U490+AAB4vueMMD77y4a+DAJLPT81gr7sL1u9AG+ZvlTB6DwG8Ea+ne+3vo9TlD7b+ZY+ad4HP0ymKj7kg9K+ZYiXPp0RFb7dJDA/376OPFUw6jxtxf69BMXvvnA9Sj2+nyI+UiegPjm08L6Yu7Y+zojqvujZDD66uE09CtcjO/rta7zuWuK+Gi8PP1RST7578qA+SuqMvvrt6zmSywe+rItHP3npJry+nxq9u5aoPkmd1L4juYS+0QA2vmx4ej5uoyE9LSFHPvypEb5hoW6+ZYgDvblr1b5PHmY+8IWdPiGOCT8Cmvg9QBM5PhbZNr92vl8+nYAGvvgxRj3NOy4/2T3dvkCkLz46AS09+8tuvZ8aHz4T8im+TKYCP0I+qLwSgxC+EccIP9hfVr2NBhY/dXG7PTF3LT1qTUM+eOl+vnS1sT4noC8/Jw97vrbzzT3fT4E+riX8PoLiRz3pt28+ETaYvgrXq76Xbq6+gZUzvvgxpr6DL7w+jZcAP1+Y6D4DCbo9JsLmPaabVD/lP1I/+8veve7JX7/MXRc/VcEKv/p+Dr/BqEQ+hxYhvtO8I76g+Bk/pE6sPlTB3D5mZr6+61GoPdy19L3WNG+6lPamvWfVp76FWvs+BFa2vpay3L3heoI/0ZGsPVUwEj+mm5C+YFQCPjvfT73PZge/l25iPn/Zjb1a0zy+9+RZvvfk4bx6NhM/mEy1vfaXzT2GOOY9m+advUymCrx5x4m9WKgLvxniuL1kqkA9JeQDOxUdET47348+m1VfPR/0LL1TBY8+pN+6vsE5h770bLa9SS4PvtV4uT5DHI8+AU0GPx6Ft749m5k+Dr6sPjlFr74MAlO+ysPePs6IDD8A3kK+XdwmvYJRhT5LWc4+zO4hvtO8Y71g5RC+nzzkPvOOj76vJdS9846jPno2Cz57FC6+ryU0vuoEND3whcm7t0CSPTkj7j6CUam+3LX0vTF3jT5SuN48cvk/PsX+Ij4J+aA9+DFePvH0wj6I0l49ad6RPmJ/uT1rK7q+io4EPsxdyz4Wav0+x5jrPTXvSD+kThA+A3jbvbaEtL5VwYi95PKzPtCzGT6mmxy+PldzPgmKy75/2bW+FyYvP2ezxj6jAQS+MlV4PtLe4DyBlTu+V8oavnsUnr7WxS093gKZvna+Tz/35J0+TDeZvt21GL97FI4+3+ABv8WPWT6/Dlw9Yn/ZO24SGz6Wsgy8CteTPuM2Mj7Y8Kg+DU+/Pa3YPz2lLIO8yjJsPp2A5r5qvOQ9L93kPtqsKr8UP3a+sb8uP0CCpr6MSmI+9Si8PeSDXr3WNG87s+rzvJAPujygidA+nDNyPomw4T6UZcg+Ftkevrq4Lb1GlKY+vw4APwN4z76hZyO+3SRmPoC3eL4Urp8+CBuuPZYh7r2bVQO/DwuFPinL0D2kcA0+woaHPc9m3T46AdW+QBMpP9Czeb662ko+zarfvWbV5zy6SQQ/D5wTvYv9lb4i/ZI+UifIPqCJoD4LJLA+1sUpP7ByAL77OtC+NV5KvqmC+b4T0Nw+8PR6PhdISL6a5s09UUkdvCGOkT7qBDw+rWkWvmdECT2h1lY/pb05PtEAij5seN6+i2wPPrrahj6xv3Q+oWc7vhWM1r4Q6Sc+arxcPycxCL4VHWm9FfsrvbZiX72uthK+KO1tPjAqjb7V55Y+CYqjvm/wVT4RNga/arycPqHWJL4j26m93uBDPiXkAztZhhK/mZnJPc2qD77GbbQ8Lm6jPQ96Xr7P1WY+MsS1PkFg9b0DeDM+t0C+vlmGOL3M7mm+xCBgPm+B5D3uWgw/KO1tvmEyfT5cIAG/zMxqPxE2xL7mHW++xY/xvT0Kmz6dEYU9qMbLPYXrUb5WDo29ZvcsPujZBD6nV8o9hHzYPhDHvr6L/ck++FMbP9v5mr6ZKhg9V8pSv/+QUj+30WC+zvfTvFOWhT7aG+y9dJM4Puf7sT4hH7Q9ke0YPyJsQD4i2/k9GXODviEfMD95x6m+a5qfPrIMWb5xrAM+pnlnvhBY+bzWNA0/IY6Zvr3jJD7lYZG+EaUzP/YGhz7tfL8+orQJv4JRST2WIeI+QILivZi7Pj4Xt1k+YqGyPmsJMT4j25W+G57Ovf1l875VMOq8MLvzPvjC1L4i21k9dLXBPthfLj4UPx6+7zjFvWKhor7GS7e9dLU1voMv/D0zovy+FR0xvoAmAj50teW9nzy8vX2uNj13LUG9S1nKPiO5HL2Th12+gy8kPoY4lr2q8dI7V+wHvoSerT5SJ9i+6gTYPjvf3z0zohQ+qz4pP+f7cT7VeFk+AwlCPt++Pr7f4I++tmJ3Pgu1JrxFtrM8ih8zvjm0aL3HKfq8zhlRvBWMer5Hcsm9ak0TvSZTgb7wFiA+aJGVPp3v573EsUA/sHLMvlyPQj2Hpw8+nYDmvSLbeb0aUaI+RwOMviJsgD4u//E9i9u0vhKDQj8VHcW+A3jLvXe+j71/asw+p+i4PYLiHz67J689+aBnvLlrEb67llC+RbY7PnNGtD3kg5683nGCPkhQjD767Tu+B18QPtGRIj+utuq+s1nhPt21oD7Y8Ii+0LOpvd0kpj2Wsty+liHOvK628j1seLo9JlMVv40oJT8pXLO+V+wvPRgmjz7YX+4+lGWUvln1IT5Eaa++QKQlP8Nkfr+28z2+hJ7JPjvfj7waL+29V8riPU3zVD9aZEM+K/ZHPov9mT5qTaO9fa6SvsZLH77z/eS+lpCXvtiBrz7G3JW+Nc2bPXa+xz5xG8k+YcNTvWpN8zy+n1q+UUl9PhlzXz73U1u/kKAEPwisJL6t+jS+oImwvTXvCD51AkI+io4sPhGlNT4/xuS+KVx3vuTyvz3oSJ4+oWcjP+vidr5EaTc+oPihvdV4lT4zoqS9Vg4NvvrtO75JnbA+VcEoPJp3sD76XN2+CYofPm/wRb3NO8Y+v+yWvijtDbzOiNK9eHolPvP9hD6GycS9PCz4voY4xj3XEkq+76eSvpLLP72L24Q+GVFqPm3Frj2fGiE/ne/DPl3cPr4OnFM+vjCpvg3grb2n6MQ+dQKCPyzUCr6jAai+LEPwPnPXMr2ZmWk+a5r3vVZ9Tr39ZZc9v+y2vsL1aL6JQaC9tFmBvvpczb0epxC+Vg59PuELMz7dk2U/78kRP+Tyvz3XgfM9nzzsPO/Jkz0ubmM9Dr78voJzLr7YXz6+taYdPx9jtj7Xo/A8pb1hvmBUAj7gLSg+WyDRvY9TFD0wKoE+L0wCPxBYOT5lGSo+JCjOva3YL76NKDW+6pUyPWTMtb6KH0O+6EiGPt0kJj5WDi08utpaPowo/T4pOnq+6GpDvlBr+j0zojS8TkCXPlRSqz7DQsG+DAK3PicP2z2O5I4+heuxvadXyr1E2Fg+qmAYvzlFvz7qBNA+OgGJPnxhMrx24LQ+ibABPd5xmr1p3nE86EgqP377OrxU47G+xkuXviEfTD8LJPi9jSiZPjOigL6pE8C9WReXPkI+OL6oNY2+OUWfPpXUIT7ysNg+/rJDvrQ3+D6d75e9urixvrrayrwtIQ8+z2ZFvmuajz5okT2+nYAeP9LevD66SQw9+n6mPh4Wcr49mz0+TkDzPYQN975JDBI++zpwvLByGL6At9Q+0SIjPsZthD6bVU++gZUfP/wYk77WNA+9RGlHPhgEyr4J+cA+vHQrPpi74j4o7Q08okUevlIn0D4jubw9oPhZPnnHcT6utoK92c7nPU5AAz4qGPW978mjPcQgUL3EsV4/gLfIvlFJxT7k8u8+w9OLPbQ3EL5uNJQ+AU18vhxa1D5liBM+b/DFPjOidD0dp/i9tYTkvrByuL0Cmhg+l25Svdk9+TxJnYw+XP4fP18Huj6Kjsg+MCoBvnlYyL4cfLE9UGvavmJ/hb5bQuI+l25CPq8DTz4OnHu+owFUPu84hT0r9ge++FObPuJYNz2MSro9kVxevZtVr70VjCS/1AlQvnbgHL3gnM2+5PLfvMe6jD4TYd8+rBxaPNXnij6I0s49TkAtvwbwbD/sntC+MubWvmb35D3qcyU/XW3FPFCNQT8zMzO9f2okvtV4ab4FElw+8WPgPuVhGT67lji+ILA0v/W5lj6EnlW+sp0BPwG8HT5wPao+yeU1v6W93T7+QxY/hHzQOxPyQb1aZKu+L90kPCEfND0fYxA/f0i/vgIrjz64rxM+/Iekve5aIj6O5HK9/fYtPxE2fL3VeOm7ZYgjPlFJHTm7Jz8+fT8FPicPmz2XbuI9YFS6PtxGI78V+0M+VMFovjeJob22Yvs+Jw+7PRgEQr9uEp++9garPhBYLz8y5hi/9gb3vpjdsz7mHZe+2F9qP18H+j4CK08+ZMwtvzMzZb+MSmq8tRUPP6dXJL+EDV+/AprAPuU/+L7YgY++2huMvu84Fb6pE0g/Z7PCvv8hVT+rzwc/juQev+0NZr5Ftuq/HFrDP4R88D7BOSs/gnM6v3bgDD46AcU+JXUEP84Zwb0jueg+FR2JvYy5673Qs0G+Dwu1O3o2q7y4Hl0/XI+LP0ATib5mZlw/ZmZiv3Eb4T6qz3U+qKSuPhzrgr0VHUk9BMUvPULP9j7u66y+ZmbmvfP91L14ejW+AU2UvQIJYr5rKzY+Qs8KP1tCgj4ibDQ/hqfPPnnprj4WagU+xm0Yv39qvDzuWqK+XinDvtqKvTw2q5I+4ekNP40G0D5cj74+qz7DvuCc8b1gVM4+OGc0Pj55mD3Chre9K4c2PqmC2T69UsY+0yulvErqFD5BYOW9/yGBvrZiE7/tDZ49GlG3P8cpEr40gK8+UwUjPb4w/b7z/QI/7lpCPc2qLz6itIO+L0xmvVn1+bzpJlm+cM5oPTXvRj9mZlY+DwsVvpXUET8wu7M+MZkCPhHHFr9WDmU+XdymPrpJtD71KKS+B86Nvhe3MT4xCOw8aQCDPgdfxL4qOhq+AG8BPM4ZkTx+++q94XpcPr3Bvz4wKu0+xLFiP2q8hD42PM09J6CBvuoEqL6QD4o9duC4vk5iID4u/wE+Y+7aPUVHsj4ibLi9rItTPpOpWr6qYHQ930+5PnQk170qqaO9Xwc+Pl4pS76xUEs9mLvGvVD8yD6h1lS9ecdBvp5e/b4xd60+rIvbOz/G0D7aG7y9Yn+Rvm3FLj7kg567I0ohP1ioNT03Gow+KO0tvpRl6L6qYOS9Pnkwvh6Fy73LEHe+ejbzPqD4sT3+1Ii9MuayPkHx/74noBE/S8hPvsQglD4sZQs/QKQbP0hQjL1wzrw+PL2ePlIn2L7hepS+D3qGvgUSHj88vYq+dXELv/rtaz05tBg/0ZHcvkATGz9HcgG+UGsYv1TBcL5TdNC+jLlrvKg1bT07cAw/tmI/vmKhBj+vA0c+Lm5rPgFNND7tfD++CmhCPUoMAr0GgdW93bWEPLraaj34MWa8guJfvuM2mj2YTCs/eAvwvqkTMD5Qa6o90ZHsPXzQnz4730++OUVJv9jw1D6MSiq+fa4Ovl1LOj8073i+WyDRPYv9pb77OjA+H2MGPrQ30L5YF28+VFJ3PhcmIT8VHcm9tvNtvrsnj70Zc9c7k6niPYjSXjuHhZI+fGFSvcgHFT6itFc9qvGyvRPysb0DCbq9XwdOvGTMKT/dJAY9KTrivRPQFD5K6kQ+ns1qPp+r9b6PU/Q+D5yDvQskCD1LWW4+l24SPLpJfD6Xbp4+3SQgP42XLr3c10k+LbKVPkfhyj7/shG/ksv/PGIQyD5z14q+Qs/KPnbgfD7mrlW+MZmGvum3Zz6uRxk+KVxHvrN7Mr3tfJ+9/WUvPoAmjr59rv4+0LNRvjjWzT7sLzs8BRL8PqIjub5ApEW/eqUMv49TqL4QWHE+xf4KP8lUET8ehYs+GeKIPk2E3b7dk7++xY+ZPn0dHD9uNIA8HoWrvdy1xD1MN4k71XjdvgIrZ77ZPfm9v+xuPmGhfj4rh5a93SSmPZSHRT3/Ib29vcE9P9Sasj5iEHA/z/czPqrxMr1z1/I9002uPqwc3r45RWe+aiv2vqyLmzyppAS/BhKEPZvmQz8Peh6+FR3JvNGRfL0hjlU+tmLnvrWm+T1Z9Tm8sgyhPb4web1mZma8n6snP1g51L5kO+89bTRAvvOOE74yxDE9dy1pvijtBT52T5499+SBvki/ZT4VHek+exS2vhpRjr5c/uO9XinrvV1tLT43+Bg/UGsgP1MFGz5g5Zy+VMFoPVZ9lr62YqO+nKK7vrWEfD4Z4lg9UiewvYLiV74+V3s9sb+wPlYOvb7vpw4/W7E3PkKtuT21FYM+93WMPl+YjLwFNL0+7C+7vbzj5L3swAs/zO4HP+5a4j1U47G+4QsTPtSaDr5pbyi+hA1PvIXrAT52T969mndkPg96Fj9ZFwe+JeQzvt++Gj+NBii+RUeOPnlYkL5gdoe+4emVvNejBD/AW+A8UGuyvhGljb1p3jE+3uBLvlg55D5Vnw+/ysP6vhcmw76ynRE//rLPPtxGA7xj7oo9IR/kPlwggbzdJE4+UGsaPvVKDT9n1ZO+gy8Yv30dnD7f4BO/yeX/PZ0RLT43+IY+wTnjPaMBGj841tU+d76Tvrx0o70tIV89Q60ZvtBE6D0AAKC+arzgviv2FzwMArs9oWcJPx6n5D7c16E90LM9P4y5274T8iu/TBUsvXoU5j5fmCQ/6SapPgwCM79kzJ08ad5hPvH0Ij4s1Jq8CyTcPj/GfD00EU4+7Xx3PgmKnzwi/ca94zbKPf1l575n1Qe9SL8Xv0CCMr4ldXI+TYQNvKW9eT7Y8Fw+16M2P8lU9b5O0Sm+MlWIvmgiLD3snry8Lm5TPt5xhr6xLk6+YhDYPv8hXb1kOxW/Ad4MP5mZL79rCTc/dLUlvphMFb2Nl449xf4qPycxzD4XJvM90t5ovhgEBj8f9LQ+K2X9vt21Fj+XbhK8KhjVvZvEIDyEns28nzw8PngLVD6OdTG+V1sTP23FVj5wziC+4C2QPEw3oT76XC09GeLIvv1lH77Nqje+UicAvizUCr6rrQg/ZYhDPk7RgT3+Q3o9xCAYvjkjSr10JLc+BvBmPkcDKL73dXg+JJdfPscpRD9fdl++eHolOybCzj7uWnI+rdj/PekmKb50JMe+cmgRvbwFWj71KEQ+CkYlPARWuj4KRtU9EFi5PJXUST7KoVW+CtcjPb99/b2xv4y9s3vyO662Yj0XSDC9L0wCv/Rstr1GlOa9OGeEvdcS4r2Rfjs9xCAQvZ3vDz9fmIQ+tvM1PiGOET8K12M+NxpYPqmCEb5JLu8+PZtNP6kToL6Y3VO+w0Ldvdob0D5/2b085j8kvOtRaL6qYEy/FftDvmKhVrxJnYA7bVbNPqROxL5DrZm+INLzPn77yj0MAns+RwPIvkXYpD7f4Ju9IY79votsqz7wFpC+oiNRPm/whb3D0ws9KcvsPkW2E71Xyhy/30+pPrpJ0D5R2is+DALbvktZBrz5oF8+uB5JP0fhEj4D5xy+91PHPs2qTz0ofpy9TKYOPzeJjb4kl5u+aW84PhpRIr6+MGm+s3viPpCgtD5O0XG9eHqlvEOLuD5pAE8+sgy5vrRZFT/8h8g+HhbmPsoyxD1+jCe/RPolvlio9T14en0+ns0GP+MUNT71uQw/6GorP8PTe765a/m9KVwPPtJvi77BqAA/j8LhPqikbj0SFDc+UifQvX9qED/OiCo+XI8wP71Spj7+su++NquCvhov3bsl5Ic+zoiGPhE2/DySXDo/ryWkPpMY2L7Hupg+5j+EPZJcnj6ezTo+io6EPm9fx7w2PBW+GCYDvlHaE76JQcA+v+xmPm1WBT7pJhE9BRJ8Pg3gbT2oxsu8uWvZvV8Hyj7Hulg9WfW5vF1txTyC4r8+4Xo8PnNGBD5RSZE+UI0zP0Rprz0ofny+1xLyO/rtuz0LtYa9vp9Kvh3Jnb6PU4S9hxbJPj5X0z6YTPW9wvVwvsWPsb3OiM4+PlePvst/Gj8cWui+dXGfPo0oAT/dJJY+hqerPt0kLr5wzii+TkDDPVHahz5O0bG+B85xvqpgkD5eKac+7Q3Ovi/dPD5vgaA+duAsPhlzpz3P1YK+A3g7Pu0NvryWIR4+kA/Gvt++Dj1Iv6290LPlPjCZqj0nMRC+MXepPrpJoD4NT/+9d5zqviGOIz9Iv7U+s1nNPj7o2bwfY769Awk6vixDbL7LEO8+urjlPqIjAT6wcg4/rwNnvWB2z76oxpu9q614vfOOhz7RALI+Z7PaPTMzYz4nD78+FftLPgUSxD1zRlQ+I0o7vnJoFT8xCLw98x+6PlZ9Pr8j2y0/n6stvX9qHr/k8oM/aW8IP4cWmb6ZKgK/IEGlPlD8UD7yQQc/0t7AvW00aD7k8qM+kDEXvkkug74Fo9q+m8Q4PujZsL694w4/liEuvQn54DzjFD09/kP6u5JcPr4YBLo+a5qTPpOHfT4OLXK9cmgRPpVD+z2vlNk+tvN9vuYdp722Yj8/utqmvmezar0J+SC9oUW2Privqz4Mk0k+1CsVPo9TFL22hLy+PlfbvZ3vXz4EVoo+exROPe0NHj0hjum+Rdg0P3a+rz5XW0G+Yn/pvautKL6oNRk/SZ3kvtGR3D3yQc895dCiPWneoT57FMq+NO/4vEMcA78Ab9U+Vux3PpyiGz5kO5+9+DEKP9k9nT5Z9Tk7Ad4aPpOpkr1lGU4/16OMvsVt5D1NYmC+RPoDv+7rIL1fmKw+Y+62vujZrLx9P5G+hJ4rP1n1qb5pb6w+ays2vQMJhr6opEa+2PAuv+7rGD7gnKE9KTpqPjSANzk+V48+oda0vE8eGj9wPSo9KctoPpoIA75B8XO+owGEPmsJwT49Cie+7MAZvdLeIL1CPhi+cmgvv6dX1j5FR1I/xLGCvlTjrT6Wsiw/ne+HvUYDaD4hHwy++zqwPgTFjz2xUIs+fa42vrwFtj6opB6+JzEAPi0hST/Y8BS+XUt4PvOOez7WNI8+L0xGPYSe6T7lYaE9DpwrvjMzSz5ZhjC+s3sOP30/iT5FR1I+mSqIvnnHOb6JsLk+SnuzPQdfaD4o7Z09n6tdvtLekL33dSC+fGHuPkMcwz7jNq6+8kEBP/aXfT2nVxo/urjtvcoyFD7tfC8+Bz3bPPkPNb/mri0/F7exvnUCnj6O5K4+FR0JvcbcJb74MYY+RiVNvpp3Kj8lBoE8jZcAPyzUjj6kcKE+TfMuPqg1zb19rhS/G54uvkRpk79PjXc+fNDDPgn58D1Wfa48NO9YPS0hP70wKr0+Y+4ov5LLVT+L26g9dk+SPk2E4b79h4C+1VZ8PuXQAj0RNsg+2ht8PjXNm710tfW98x/CPn0d/D4MAhO+mubtPi5uq77EsQQ/GXMxP9nOpz2I9Fs+mghbvlMFY760NzA+ryVEPeOlsz69UnY94scgvu18Pz1FttM+dQKCPsh2Zr66uM0+jErKvfwYkz4K1wU/vHSjvUvI277qBFS9c9cSvFIncL64r+M9f2r8PYGV4z7GS7e9ZmZ+PsBb9D7fvm49KjoSvO7Jw70dOOe8yVSRPoC3QLxns/o9VZ/jPgMJhj5H4bo+TBXcPUi/bT7Y8LS8D3o2PsBbsL1pb5Q+Pui9PpF+z75cj6K94JzRvdejWD5oke2+tMhWPkmdQL0CmgA+Vn0kv61pLj6ZmZk+GXOrvvgxgr4WapG+5WEZPlyPcj7/kJ692PA8PvOOS77DZMo+gZVDPMlUGT4tITc+A3h7Pu7ruD43+CK9FtkOPqYKmj5Q/Bg+VFLTPpOpej42q369DHHEvrx0sz28BRq+CYqfvRE2jL2fq02+4JwpPp3vf74eFoI+JXW+PlFJ4b7ctTy+6+LyPsKG1z6coh+/dJO0Ps07Fj5eukk/m1W/PYy5az5d3E6+xW10vV1thT3D00O+c9f6PgMJQj/4Uyu+LEPcPLaERD6Ens0+7lruPk+vvD4juRw9waj0vscptj7uWhQ/wagEPQfOOb76XF0/ZMx1PqyLj76BBJW91XgJPoan2z4PC2U++FOrPgaBqT4T8gE+t9HEvgc9yz2U9gS/H/RMPnVx6z0FNAG+tMiivg3g0b7f4BM+ZDvfvXJoIT7AW/Q+m8ScvkCC6j7OiMI9Y11cvWB2Nz7z/SS/Abw3v5SHrb65/K++pSxDP1dbQb6944Q91JrKPvAWeD7D0zu+B1+4vd++Xj4dOOc8CySoPCcPy7zqldI9qRPQO9iBw733dRg+PlcjPszuub3UCbw+Q4vgPtqsDL/YgRu+8IUJPaD4lT5U46U76GqDPkkMoj3XEqY+Gi8dvfTbwz51Aro9R+GqPfypvT4pOtI8Hcn5vlmGhL5d3EY8zhkxvoSehT7cRgM9TYQHv3ctAb0Jis+9HoXrPqTfwj7Qs/k+JJdPvqyLq71O0fE9Q4tcvsqhvT7DZKq8V8pSvrrairzfvt4+H/TovpXUeT4Fo6K9DAIjvnKKrj10k6C+E/IBvQTFoz6fGv8+PZs1PkOtlT4IPRs9yJgLviGOPT6ezeo8oiMJvpMYVD49eXg9FK7vPsNkmj6nV76+PL2aPih+mL51cSO+vw4Evl4pKz4SgwA+2/mePlWf1743idG9QfGzvv5D2j2GOPa9MzPjvd5xSr0aLz2+PlcrP4xKarz/IVW+qYJBviQGcT6KjoQ+woY/v0+viD75fnq+AAC8Ph4Wor4hHyA/dCRXPYQN977DZEI+5/t5vvTb570DCZq+6pUCPiqpE70tId89X5gaP4j07z6Y3Qu+B1+wPpF+Sz5RSYG+AitXPhNhwzv8qcG9lrJsPa62nr5pAM+9PL2ivfCFrb77Oqw+1xLCvb1SPj6DwEo8g8CiPmpNkz5E+v09hHwQvgDe6r6Nl+4+eHpFvRDHUr5SuD49sp1/vnNGhL2R7Wy+XCCBPk5Acz2I9Fu89UoZvoQNgz5LyEe9eOl2PnUCpr7ecUo+xLFcP+U/bL5eKQu9WmQbPYSeIz/0bAw/owFMvq8llL0fY+6+t0BCPqROQLw9eeg993UOPyNKQ75d3KY+O3A2vqkT6L6oNYG+iGMtPvKwED0CmgA/hxZXPx/06D6gidA9cayLPQTFD77GSxe9OGekvlioxb0XJhu+XrqZPVYOsb6QoKi+zcyYPi9Mur56FO68bcXyPuYdx71nROk+iNJiP92TJz6FWhu/FR21PrWEbL/k8hc+HTgnPSDSg76VQ+c+Bz1bPfvLvr3jNpo+Nc23PmnesT1YqJk+3gINPz2bhb27lli+9+QZP11LuD3/IR2/jLk7PzY8fb6MuZM+xLEuPaHWXL556UY+XwfCPqIjuTrUmqY8F0iYviGO1T6kcD0+Di1yvaZ59z0W2RK/xY+lPl1tBT/QRNg5exSevih+vD4LtSY+zF0TPno2m77ImAM/BvAePmpNs7xFtlO9vg5kvpT2Jj7x0k08pgrWPg8LDT4T0Cw+YcPDPX/Z3b3ix5g8pN8uPhQ/Jj3Xo9C9aJGFPuvijj4cfKE83SS+Phlzhz6sHI6+PlfHPoC3aD67J6M+IR+UvYofIz6fqz0+rrbyveELkzsvTMo+gEiTvvkPmT6n6PQ+o5ICvpMYHD9RSZ06qmA0PeJYm76XbjK9vw68PTAqOT8ofsw9AU2sPoeFMj6Mubc+AgniPnQkF73oSAS/gQRVvhX7Uz7fvma++MK8PpHtzD08vVo+z2aVPGwJAT4sZRk9ukkIP/5DOr3VeP2+cmhxPX4dED8CKxc+ns2OPuTyHz6I9JM+2T1RvvwY0z7n+xc/DwsFvnNGND0mwn6+8dKZvuwv6z7baDi+pSzjPUmdYD16pfw9kssPPk3zzj2ad9w9Z9W3PUYl5b0Hzpm8N4nBPih+RD6itBu/ZRm+vvpcOT9R2tO+xf4yPVInID3e4Ns91sWZvrpJrD5K6mw+Y+6avtv5JD+cotu+hes5Ps2qDz4/NcY+GJVEPlrTgL6ZmVm+2c5nvq8llD1nRCm9rBxSPuvipr10tZU8zTtOPIlBiL4HXyY/XI9qPl4poz76fgq93NeJvsbc5T7FbVS9io6UvcE5Wz4GgXW+C7VOPovbKD3EQg09MCoZPki//Tyw4Zm+vjALv6mCjb5RSR07sHISP6TfIr8BvAU8nzy8PZMYSj92T0Y+QfGjvLZim74cfIk+NjxtPhZqBb7RIsu9UGuWvg96xj00Eba+lpDfPf1lHz4dyQu/odbQvgKayDx9Pw0+m8RYPuqVgj29UpK+8dIdvvwYhz6PMX++n6s/P9GRrL0NT6+6nxp3PjjWFT6fPHy+mnewPlmGeL0SFO89foyFvjC7Gz8ehWM+0yv1PlWfm75/aqS+nzwUP3GK6r6opMY+iUEAvURpAT8mU7U9aQAJv3qlvD04ZxQ+EhQPPv5DID+bxCC8001SvmB2sz6sHNo9awkZvmiRZT9O0fG9guKnPezAkT7UmjY+TtHhPZmZnT4wu2++LEOUPn0deL3Qswm+A+eEPrfR0D0Url8++MJkPi9MpjsTYbs+07yzPbIMwT3ZPVm9yeXLPsDKpb7jFLU+GJU2Pw1PZz7OGa2+3EaDvffkob6sHLq+t0Devn0/DT/LoYU97Q0kP+7rWL5Xylq+ETbovgpGJT/C9ei8/7KHPp7Nir0LtTI/wvWoPdcScjzkg96+UpZBPZHtCr9kzJ0+dJMYvfvLRj41Xoq9lGWIPOtRnL7z/YQ+ke2MvQaBlbvOiPY+9ShcvCUGwbwFErw+I7lMPjar7j5UUsu+3uBrPoJzJj2Uh0U9SuoavyZTLT6WsqC+cmgJPhBYiT4gsHI9iNLeO4PACr65a4k9ZRmePlFJbT46ko++IR8mv2uatzydEaU7003yvQyTAb7mHX8+/fb1PD/GgL6C4hs/OgHlvjY83b0wu+e8+lytPRni3L4/Nf49Puj5PdBEiL0sZQE+9Sg0PhKDkD1SlqE9+lwJv5F+Tb8+V5s8JJe7PvJBdz7G3B+/KcuQPekmST4Hzg2/LEPIvtNNjr6ezeq9xCCgPWbVxz3gnLU+ufzHPP+QNr4fY4K+4emdvkdyib4Jiq89exTGPpVDO77qBKQ+XUu4vjXvMD5H4cI+e/LMvkoMgj5ApBc+l//gPUmdKL5zRqC+OSOuvqrxir5O0Zk+B1+Evpjdez6Uh0W+XksAPuwvt77J5Vc+OpIbPnPXqj5ioa6+3nE4vyh+tD6RXE6+wahEPhsNaD5c/ks+TkD/Pjy9Qj7x9L4+p+ioPkkuX74zopw+n6stPAwC67ytaQa+HFqovkkuHz49mwO/cF+XvWgiIj8CK6c9TmIIvrdArj45I3I+rkepvqHWxD34UzM+XimjPiQozj1okZm+DwsjvxgmAz4u/2E9XP6vvjXN+z1OYhC8dCSrPuyevD0aL127SQz+PtnO0z580M++3EYzvpayLD0GgZG+qz6fvp0RBb24jR6/Xrppvt7g6z6yDOE+cvmrPkmdCD4xd+0961FIvm6jSb4o7RU/ad5hvgxxgL6rPus+ZYinPnBfh7xiECQ/w9OrvPjCDL4kKHY+qaQGPqIj4b5N8569vAXCPUW22771Shc/cazLvJHtfD7e4Ms80m/Hvlpk+zwLtXY+iPQ7vrRZFT7RIqO+2IEbPjAqYb5yir4+Qs/GPaz6VD5lGWI7lGUQPrdAHD+Hhdo+JJd/PAAA4D2giQI/mbsWPRKDiL7+1Hi8RPoFPnnpNj6oxgu9+DEGvoJRmT1ZFz++zhmVPj0K3z4GgeU+1jSjvmB2j74YBDY9cmhpvm9f573gnBW//fahPoxKwj6JQUi+I0qnPoY4Nj4nD8O+dJMwPkHxQ78c64I+VcGMvm6jwbx3LYE+pN/OvgFNmD4r9hc+sgyRPb/s0j6z6hO+MsSxvZT2xj7PZlU8tDekvk3zrr56Nq8+LSHzPlmGYL6DwIq85h1vvlXBEL6IY3U+PugZPse6QD5JDAo+844Lv1FJHbrKMoQ81XipPhPQxLyyDFE+oWf/Puye/LyGyVS8vp8CPm6jOz8MAoe+juTKvlTByD1VwQw/rItbu2ez6j62hES+xY/Bvd7gY74dOJe9Vg4VPq+UpTzJ5QE/B84BPnBfFz8s1Io+7snDPojS4j7Y8AK/c9davlMFGz4hH/Q8f0hBP0W2g729wQe+8x+ivrG/XL59Hbi84scYvTeJrT5Qa6q9gCZCvD0KF74SFPM+WYYIvq8lxD2vJeQ776fGOyxlhb4dOB++MuYGvhGljj/n+wm+W7HPPujZ1D5GA3g+zO79vg6+rD7MXQu9LNS6PY9ThL34woQ9bcWuvdXnAD+/7K69WDnoPl5LnL4G8Cw/+8t+PvfkJb8gQVm+RiUVPUVHrj4rh5a+KhjVvOLHWL0qGJk+fGGmPk5iID6ezeo8SFAePzQRfj5m9/Q9XUs4Pjf4Ir0y5oY+vAUKvkMcNb90taG+ETY4P4Y4oj6xUIu94XokPpoIc74pyxC9ukkMPojS2r66uO29QfF7viO5rD5Ftvc+KcsAP3uD874RNoQ+ImxAvmiRiT4McUw+aQCfPo7kOj50JGe+8rCUvmuax77whd0+exROPqikTj3OGbU+WDmMPotsXz59HUi+zTu+vXh6wT6Xbs6+JsKaPnlYUD7PZjk//fYhP4EEhb3Ese6+YqGqPuqVjj6L23g+pb2hPmTMVb7S3sy+mSpoPt++Bj7u6wi+oPhRPrbzXT1Zhgg+MuZuPjC7lz4Qx/4+NjydPXUCCr76XK09hVqbvvvLMj+jkkK+0m8vv/W5Aj5TBeM+7ut4PrPqg75GJfE+AG/1PpXUYT4ZcxM/NqvOveLHuD2Tqb6+8WNMPtV4kT5TdFw+aCLAvszuyb4s1EI+w2QCPqmC8T5bQha+RPqNvZ7Ntr7WVoS+7MClPrPqc70D5wy8RPqRPi5uS74LJKS+KTr2Pg1PR76q8aK+yJgbvih+TD3YX9I+eqXsPCqp7z4v3YS+qMbHvkrq2D5+jAM//BhzPPjCAj9fB9o+utpKPmDlIL+8dDu+Q4vUPvpcDT+1pnk9MLv3Pfd16L6V1Pm9ksvPvVWf076bVfc+GsATPw8LrT7HmHu+vHRTPqutJD8KRqG+CkaFvgPnjD19P/k+mN3Tvov9tb2w4bG+j1Nsvoenkz5TdKQ+2hvwPgloer6HhQo+8dIZPyZTTb7whUk+TKbKPsh2Lr55x/E+PQrvPhlRYr5TBes+Kqk7PnUCer1s54s9pE6cvliopb3aii0+MzPDvSL9FL/TvBO+9blSPgisDD7qc2U/f0j3PvYGy74K18s+8/2Mvt++jr1cj7Y+xLEOv/yp8b08vYK+V1sZPl1tBz9K6gS8KO2FvpF+77578oi+FB35vef7mT06kqM+sOEDPzvfu752TzY+S8gnPizU7j6ZmTE+tMguPomwF7+MuZs9d76bPnecxj630YC+WDmkvpm7Dj4YlVA/F0govk2EXT441gM/GsCTvsgHzT30bIa96+I2PCSXf70T0OQ+mZlJPt0kFr6Nl76+Di0KP/dT3z5euok9ke2svvMfor3Umg4+JsICPyqpc73BOYM+Z9UPvgaBFT4zMxs/WfW5PFmGLr8WaiU/GeJIvr3B9z7LoZU+jSjBvvUoXL5SJ1i+4zbaPOautT1hw0O+pN9IPxKDML72Bre+mbsKP2Q7Cb/r4qY9X5gsvbuWYD6siys+tYR8P+F6NL1hMoU+6bdHvvjCVL6vJew+jQbYvkkuV7556Sa8FK5vPgu15r0BvCU+YTJdPn774r5dbbU9GsCrvgFNdL7AyhE+Y+4aveOlOz0MAhU/Lm7zPRgEij77y7q+MXfJvqYKPD8Cmoi91laovn6M8T71uYY+UUkdPkrq1D6sHDq+yjLAvmx4Or05tFA+5PKvPc9mEz8Wahs/xf7CPlCNAz9fB9I+u5YgviqpEb/G3I0+5dCmPkymKj62Ylc+xY9hPicxqD1LyAG/c9dyPuYdvz5y+YO+2c4fP2PuGr3HugQ/VFIfP6rxkj78qRG9yxBvPrgenT4i/fY8tFk1P6yLK77whck8QWC1vltCBr+jAYi+JlPVPuMUNz+oNY09QWAFPmIQQD73dZw+tRVbPhNhn77Nqoe+7usgvs07WL91caO+7MALP588+D42PKE+RUfevtEAnj04Z+C+ysMqPmNdgD7Lf9g9f9mdPlio7b50JAE/ldQBP5yikz6cM+K9i/21PSGwmj7EsRa+CYofvv7UMj9ZhsC+8BYcPyoYoT5wzti9SL+pPrIuGL9U49U+iUEOPwMJvj63QBq+n6utPP6y7z4TYSM/R+FaPg1Pv72WISg/w9O/PuauLb4dOIu+MuZuvtO8kz580Bs/AbyFPh3JJb3XEgq+w9OLPmNdoD7gnJk+Mubqvkrq1D6h1qS9NqsePiXkAT8l5CM9v+xOPjvfVz7EIIg+INJvvpayMD8RNhw+ns0qPWuax73P9wM+1sXtPdnOnz7KMsS7yVShPWNdBD7dtSQ9L90QP9iBo735Dym9NO/4PYhjFT51Aka/5IN2PmBU0jycosu+yJiLvRsNij8DeBu+EhQfPZaysL5v8E0+TtGxvbgerT5xG1W+MXctveVhAT8LtZI+kjoxPoBIj70N4MU+0LM5PW/w9T2F60E+Y120vjEIJD77y9K+Hck1Ps736z7UCfi9wTmfPn776j5GlLK+CD2bu55ecT89Che+xtz1PUw3AT58YXI9SS7TPpjdmz54C8y+2hssvki/BT7V56q9PlfrvTeJsT3TvEM9sp2jPsBboL2h1hQ9GJX0vXEbNT5/2S0+u5YQPW40gT85tKS+Yn8hPiGOFb/99k2+7J7cPpF+q77rURI/Itv9PnSTvD6J0oo+Tx7WPrEuZj4xCPg+7utgPVfsMb8bDSC+jSg9PixlGTwHX4C+lGVYvkMc+71kzCE/s+oXP8xdnz5fmJS+VFJPvvAWHj91ceM+yVTxPXxhsryHha6+sHJQPjcalL4Mccw+bjQgPlrTFD7MXSk/BFZmvkYDcj9PHlY+/IdUvqW9gby2Yjc+GsALPvwYE72PwmW+BTSBPtqsurzarFA/b/DFPbKdBz6At0g+7J7MPnGsGz8+V6M+2PCkvW/wDT6vJWw+Jw+jPl8Hij5LyAE/yjLEPct/AL6meR++utoyPn0dqD3LEEc7RPqdPblr1T5eS6y+io5svrByIL4NT7c+ObTIO/JBCT/ix5g8YFROP5I6YT6/Dgy+KcuAPVRSBz3z/Yy+gZVLvnct4Ty/fVW+OpK3Phx8mb4tslU+L90kPfMfEr3gnHE9z9VQP29fxzyd78e+6NnsvVBrWr767Ws67J5UPrDh8T7mrjW+6gScPkMcKz28dPM+OgHZPvwY8zxlGWq+zaqHPujZ2D4B3pI+qDXlvoLi5z2t+jw9WtNUP1YOLT7AW5C+heuBPVRSvz4Zc5c9GAQGP/rtq73njJw+Qq1JPg965r5txR4+54y4PTlFFz5GA+w+7XzLvs07Pj6xLrK+R+GaPd/gkz7vp4o+CkYFPkrqbL60WYE+j8KpPpVDa71H4bq8hA2nvijtrT6mCqo+07yvvssQg74PCwU+6NlUPlpk1z5if1m++Q9JPjQRlr3f4DM+Tx6aPsDKzT7BqJS9YHbLvnvylD65/N++AbzlPu0NAj8kKP48qvESvWQ7Pz6SXKI+EFgZP57Nmr0/xpi+L0zmPYr93T4xCPy9kA8avkT6wT7WNKM+ETbIvnL5B74mU2U+mN0Zv3Gsaz7Nqt89pnnvPrge8T7iWC++sgyhPnUC8r4Mk0E/UUk1PzoBxb65ayU/fh0IvjeJwT3dk9++VTA6Pm/wFb7J5es+Qs+mvnQkAT+TGOi+2huQPk5AU74s1J4+lGUYPyxDTD76XG2+liE2PvVK1T6V1Fm+T68kPqRwAz/O93s/+zpgPsbcpT3n+1k+B87FvkmdjL6WkI+9i9v4PvgxGL/c1/k+VZ8FP36Mgb5vgSS9+DF2PsDKMb6n6Jg9p1cqPxzrLr+pEwI/zO6pvbfRmL6J0jY++Q/Zvehqi73D01M+tMgOPpF+e72BBLk+ETYEPmEyNT5BYGU+PE6FPuEL176CUcm9z9UWPkfh0j7wFug+aJElPvd18L49mxU/uI1evq3Ydz7VeEG+pN9OvoJRiT20yCa+2F+SvixDPD3gLSI/46X7PWx4Ij8o7Y09fa7GPnNGFDxkqtA+/BhzPq+UIz9n1Q0/DAKLvjAqET/ImIs9MLunPAU0KT6TGMS8Qs9WvlrTvLsl5IO8exQgP1fstz6WkP+9CfmgvYbJ1DzdtZg+oPgVP/mgpzyutho/dQLGPrQ3MD6GOMa94xTdvdCzeb0hjp0+3bUaP/H0uj1Z9Vm9kA/avdO8m7580Os+l/9AvlyPoj0dOLc+KTqyPrx0sz1WDh0+8BYaPxrAmzzdk6u+oUXmPR04L74RNnS+vVJ2PZ2ALj6YTC0+NO/Yvglo4rzb+Qi/FmoFvjY8Cz93nBw/zF27Pkymir4qOoK+Vn2ePs/V9j4dOLe9FK4HPkkM3r7hC8c+utq+PvFjbL/qlbo+ns3uPtcSCD9/asw95dC6PvOOw72vA7s+Y12cvYPACj6X/6A+zF0TvqIjyT5gdq++3ZMHvmsrVj5nRDm+k6niPULPIj+uRy8/B84JPszumb09m/U9ETbQvrbzGz8/xmw+x7qsPiLbab6bVdc+6Sbtvlg59L0Zc4M+Qj5wPmdEuT0ehVM+gQRVvs/VAj83Gqg+H/R0PgUSVD3z/aS9lpCjvmNdnD180Is+yeU/vQ6cpz55WOg97zixPk8egj4gsCY/BFYiv89m5b1s51s9ZMw3vz/GfD0qqaO9LGWZPpYhHj6+MIW+ZmZGvpMYzL4Ggc0+pHAdPXo2kz5c/rs+Dr6APXvy8LxW7H8+mgiPPtJvq757g889B869vqpgDD8hjsE+E2H3PnSTsD4EViY+c9eSvE+vBD7HKZq9GASmPuCc5T4YJos+nDOePhPyGT7C9TC+pnkLv5XUMT7ChoO+9NujPjhnVD7cRh0/ImxAPrFQ875ximY+7C+7PdzXeT7OGc0+GCaPPqFF1j5Zhqw+1xICPmUZgj3XEvI8ZDubvqZ5bz5kqrw+KTq6Pmzns76PwvU7x7oYvvKwjD43ie0+4sfoPUs3aT5OQAe/t9FIPn6MwT57g+89PnkIvhx8HT/WNAE/PlebvBDp97ySy1s/M8QpPsoyhL6C4sc9lGWIvdiBHz85I0K+FmpNvIj0S77l0IY+5PLbvrx0oz3uyfs+VMHMPqjG476hZ8M+0EREPx6F671mZh6+AwmCPrTItj32l108ufzDPsnlj75SuPo+6Nmwvt++pj60yBo/UUm9PohjsT4McRI/CBv6PvvLBr4FNJG+9Gxuvj81njzGS8c9FR3JPWNdDL6QDwY/mSr8vlsgYb5Vn7c+/Kk7P2lv8LsbDai+gCbqPjeJ4b0pXL89KVxPPgdfxL4mU52+6beXvupzsT5VMJ4+2PCoPtqsrj6z6oO+4C2oPtY0b70c6yq+LSGfPnlYAL4079w+4Xo0PuCcET6itE++hVqXvnqlAL9OYjg/yVSSPzxOgb0LJBA+E2FDPAyT0b5MFWQ+qDX5vpVDj76IYyW+MXc1vi9Mvj4noIm5d5yevgN4wz4g0q89Abz5vuzAUT7swBk++FMNP4ts9z05Ras+wagkPttoADxHA4A+yqHVvvJBkz7sLwu+pgqePg96lr1dbT0+xf5CvkhQgL6rzx0+j8IFPgFNhDu9we8+sp0XvuAt/D4VjKI+r5QdPgAAnL60N7A+Dws1u5jd/z5CPsg+R3IZvkXYGL5WDtU+woZvPkHxYz3qlY4+E/LJPk8ezj5WfZY+0ZFcPDwslD0/NWY+6SbdvtJvj76kcMk++8uyPi2yZb7VeIm+nzy8vcnl/7yLbEe9x7qIPQu1Bj7BqOS8j8IZP5hMRT4gsEI+hesRvjeJ+b7b+c6+NICHvYv9PT+xvxw+FfvjPhsNwL0gQQU/ke0qPycPGz6vJZg+UUnRPuCcWb5cjzo+sVDHPg8L9b0dOG++8x9SvYR8GL6t+oS+RiVJPxgE3r7023c9DeDdPSBBDT9qTfM7gXP2PfOOhz6Blcs+9+QBPy0h5z5Mpjq/yjKUPcGoBD5Agq4+wMr5vriNxr3hCxM85PK7vthf7j5/amQ+AwkMPyzUMD/gnJ0+m8RwvltCPj13LQc/Ad6CvJ8auz7/siM+V8pCPlUwij3TvHO+j8JFvvpcpb6ynQ++ksuTvmDl0LvIdgQ/MQj0PnKKPr7+1DC+sp3vvrUVqz3mHU8/dr4/vnJoIz+5/Oc9jZcOPRQ/5r78qQm+f9k9PF66Ab7AWyC+MuaivvYGDz5hw9M9dJOkvno2nz4Xt1G6UicYPiSXHT/OGcE+OSNav0p70z1/avC+B85Bvo7kMD+qz+0+XkuMPi2yC791Aio+q881PVHaDT9z19K81CuFPvdTWz7AW0i+K/abPgPn7D0SFAc+eAtEvbRZjT4kl589+DFmPQmKT75qTXM/IR/UPTOiDD8r9te+0m9XvvHSTT1N8/69uK87PtJvhz5MFaC+Y12UPqW9YT7TKyW/oWfjPkHx47zzjps+Pui5PY2XTj0XSOA9I0rbPk3zyr4Mcdy9hslkPuVhGb5s5/s8mbuWvRKDDD9WfYo+sOFpvtLevL7Zzi++guKHPFuxsz6Y3VO9+8vGPvCFeb4dycU+/5CGPpT2hj33dVA+O3AWPjtOWT6oNf29k6kaPh/0JL4GEgC/xylCvqOS4j6DwKa+RPq9PhlzDz50teW9O3DevTwssL50JOe+qMZDPjeJwbyMSoo+f9mRPjlFtz26uFU+F0igPjSAV75c/iG/IY5dvsWP1T6Ccxi/Iv2mvjxOlT6xvyA/4xQdPiNKuz3mHTe+0ZHAvlIn3D5DHAM+kA86PnZPFr6JQcQ+oUW2PCUGtT6JQcC9ad6dvt21Gj+PUxy+b/CVvbByCD4yVby+lIfJvuauhb5gVEo+mN0Dvj7oNz8SFC++i2yvPgFNlD0071g+5PIJP3qlbD34wrw+78kjPtXnqj4i/R4+s3vyO4y5q73MzMQ+klwmv/s6pD51cbO+e4P/PrlrMT5Hcvm9zF27vewvYz5eujG+EOlvP/l+6j5m90Q9KTquvrdAkr4j2xk9ZmZOvoQNDT/uWio+RUdaPnJoWT6I0l67L92wPsuhiT4Urk0/oiMDv8cpAj6Nl549rdhfvX6MzT62Yv8+R+G6PBx8ub5rmqc9kX6zvmPu2r3MzOw9y3/IPF4pm74W2RA/IEHJPoof5z7/IVU/xCBAPpp3FD5OYgw/rkcbv1tChr5mZgY/y38IPkkM2j5wPQI+vHQzPSv2Xz6J0qq+o5L6vCcxSD3PZrU9YHbPPTAqKT/oSK69zogCPmTMFb8TYUs+YOUAPrzjSD/+sq++8kGPPOauvT578lC9LNSiPkvIN77ZPfm8S8g5v26jOT6lvRE+JQaBO/Tbrz5Hchm9c9cMP5Op4j1/SP+96NksvTQRDr6L/cm+mEx1Pk2E6b7ChhU/X5ggP5vEgL6xLn6+54wyPzF3LT294xS9r5SFPepz1T0tIX8+s+oBP+5aaj5lGQq+76cOvltC3j3GS7e9CyTsvgDe0j0aLxc/r5TVPtCz3T6X/8A+PZs9vtJvrz65/Lc9ysM6PnGsy73Idka+nDPCPS/dlD3swCG+CkbxPmB2rz35Dx0/tvPNPYQNlz4Q6cM+3STaPoR8zD61pu0+UUmRPkcDlL49mwU+BTQhvuM2gj6UZew+pE6QvbwFpj6L29Q+ysMCvseYe77Hug4/JsI+vuf7Jz/o2Wy9eAukvnnHiT7MzNQ+cF8HPNV4QT6QD6o9ObRwvoJzqj6DwHo+X3bvPdZWuD5xiu6+rfoKP8BbnD6iI1k+E/Ipvr3Bl70tIYc+YTKNPkkMQj8NTx++XrpJvGBUlj4ukMQ+cRvtvSO5mL7Sb9+9JXU0P4GV5z630Rg+m1UPPhsNEL74wjw+PnmAPk2E1b43+Ho+F0iAvVFJHbwMAuu9hqfXvCBBDT9+HRA/yJgBP/YGxz4W2U49cD3CPkaU0r7ImAu+LbJNvum3T74ibKS+VZ+Xvqwcmjzh6R0+SFAKPyNKGz+rrWC+F0jQPfdT47vImLs9x7oAvgxxrDwfY4I+tFkVPYofuz74UzG/rkdhvjar/jw9eei9PE6tPkCkwz7qc+0+RGmjvhniDL/RIrc+y39IPszuaT3Ese48/rLDPkOL/D7oaiM+9UoTPwAAaD417yi+46V7vXKKrj5hw1M9si4OPWez5r6kTmi/0SKHvoJzkj6xUDM+Vg69PoGVAz4qOgo+Jw/HvsPTaz5bQj48KO2tPnbgxD7fT/09hevhPUYlPT5n1Yc98fSKvSGOBb5YOXw+WKjJPkkuXz1MFYS+Nqt+vZ+r6T7J5Uc+fvsSP1z+gz1NhJ29ApqIPIMvTDy94yQ+ppvIvgBvwb1DHLu9WmRDPvH0qr0MAgs/guIHPgAAAADeAtk97MBRPvhTDz+J0gy/2c53PDC7574s1Do+eHr1PlInsD56pdw+uWuJPdNNtr4QWBk9CD2Lvu5axj5/SM8+ke0MPmPuWr3TTdI9c0Y0Pd++Tj15xxk+GsCbvBQ/Hj/JVEG7PugxPkmdxD7hemS+qRPgvRPQ9L4tIRs/SS5fvnjp5j1d3Ja92PDwvu18n71DHMu9coogP63YTz5E+q290m8FP4vb0D630dw+VFJ/vu+nXj4ExR2/XW3lPfP9lD4xCEy9XwdOvoVaMz7TTaI+aJGtvgN4rz4y5rY+4XoeP1YOLTwtsp28wagkvB3JLT57g2c+d5zCvWPuMj92vv++WYagvs/VVjxcj4o+3gKZPetRAj9CzxC/iNLOPaROkD3OGaG+AG+xPdCzob5mZk4+o3B9PSJsJj+fGl8+HckLPz/GzD4v3SQ80m8XvvCFgb4D5/w9NV66Pmq8lL7UCYA+CfmcvqW90T3z/ZQ9i2z/Pi5us72L/QO/1jQvvQAArD5OQDs+4C2QuautSD65a6U+xym2vvVK2bx4eiU8LSG3PtZWlD7o2UQ+bcU+PoY4Dj8CK1++RdgOP4bJVLzVeOm++lzFPvMfFr/Lfzi+HOvuPvP95D0cfIU+L0wGPfW5ur5MNwk+G54OPy5uU76iI7m9xksvPrn85z2XbhI/QWD1PcE5A793LTE++lyJPgrX+751cVu+93WwPULPlj51ces+WtPAPsQgwL0GgQ0+vjDBPi2Q9D7+sq++8WO4PoR8vD5Mpiq9z2Y1PrdA1r43GkA8WYb4PQMJ0j7/IX28DU83vmlvID65/Me9zF2Dvp8aGz8Sg8A98BZoPXL5zz6AJoI80ZHAvvCFybpkO/+91XhZPnBfqz4W2ZI+0EQGP/yp8TyhRWa+BRIUPsDKYb5WDvE+BTSxvQdfUL4OvrA9MzPTvdv5Vr4PC4U+5T9Mvo0obT4McUw+yjJUPrByYL4YlSw+w2SOPtjwiD4hH6w+fR0gPm4SAzzhejw+XW0vv+/JJT+WstC+5h2vvh3Jib7IBye/uyePPSUGMT5Cz0Y9ZDt3vn0dHD9ZhoC+eHqlvqdXor4AAEg+BvDGvSGOtbzgnIU+9+TxvizUxj7Qs3m+e4MvvcEXRj3XowC+FR2NPqyL2z76XC0//BhDvpaQd77V57K+EoNAvLuWkDtR2uu+ad4dP0OLTD0ehas+nYC+vuQUCz9W7M+9UUmNPv321T13vh+8WReXPvRs9r2rrRQ/gLdgveOlaz76fkK+jzHHve+nAj+Mueu9orSHPdmserwmwta9cvmPvfP9VLoSg6C+E/IRv2WIYzwVjC4/d5yqPm+BxLzarJq+0QBcP8ZLT75JLhk/zhlpvvgxuj43idG+/KmBvsL1KLyaCBs+i9soPqmCCT65ayG+pHC5Pg96jr6WkK89I7lEPhNhw71a0wo/+lytvFN0JL6vJRw/003iPFBrWj1seMY+IY6RPiqph76eXlG+vHSTvuqVkj0G8CY+EFi5PR4Wlj5pb7S+SL8FvmIQ9L7eAmk+NV6SPt++zj2Atwg/EaXBPsSx3r3AW7Q+xW3kPX/ZPTw2PIm+r5RFPQn5vL7ecQo8DU/7PrKdg75ZFy8+OUXjPnh6Zb1FR/I8+n6SPqOSEj9fmLy96pVCPik6Ur3h6S0+y38oPZRlpL7Kw7q+JzGAvo7k9j4W2eY+KVxvvtY0bzoMk0G+IY5VvcBbjD6VQx0/VcEQPscplj5if9m7MQhsPe/Jpz49m4s/f9mNvtjwlL2SOmE+L0y2vixlmbwi/aY9HFqEvsZLHz4J+Rg/pb0HvxGlXT0xCNy9mghLP2iRyb47cM46JXVSPgfOMT6oNb2+5IMWv6TfBr7k8o89SL/hPicxlD78hwy+/rKrvbn8gz7njPi9OGf0PsZtNL76fkI+CBt+vrzj4L5ZF68+PCwEP7x0c71c/qc+1sUNvkkusz6KH5s+9bl6vclUsT0kl189EMc6OgRWTj7LEAe9JJfjPrsnbT8WaiE/PZuNvkFgGT+DwEo+rrbyvSzUij4eFio9yqGxvmZmsj5rK8Y9zojCvYSezbuQoBg9l246PiqpE75QjTc9377OPDcagDxQa/K+ZRmaviO5LD9xrFO+Qs8WPhiVXD7x9Do/RiUJP1D8dD9gVKo+eHqRvqD4vb6aCDu9kjoJPhni2D0EVoq+Ad4KP/UozL3RIos9Apq8Pr3BN75H4WI+m1XfPcqhdT6RfmM+JeSfvrQ3eDsFNC8/v32tvYlBHL9hwzM97MC5vCL9lj2d7zc+mN2fvn2uPj735Bk/4XrEvf7UkT+Wskw+4sc4vuhqA75fmDQ+847vPnql7DzTKz0/aJHJPh3JnT5ApKu+0SILPgRWrj0FEnw+odb0vL6frr62Yu+++Q9JvoqOZLuDL7g+hjimvlwgkT1kqrA90EQ4vuOlA74zosQ9AU00vsZLv76U9ga9waigvlWfrz7WNE89VFKjPgMJKj5y+T0/NBFWPn9qxL4McbS+ak3DvhPQwD5VMAY/GJX0PXgLdL6h1iw+e4N3PrgehbzQRFi6PuhpPrDhGb6At/A9gCYwP83MlD7k8v89aW8eP5tVm76JQdw+DU+HPlTByD4ubuM8CflAvtej8D2vA6c8PujZu6vPHT4gsDI+wFtgPuqVnj5xrJO+ldTJPIjS3jqxUCM+IEGRPZI6Gb4Mk0k+zO5ZPq62Sj6/7A6+uknYvjtwtr60WaU9ZRmGPhovET+WkA8+Y+62vj7oST56NpM+PzVWPn774j7FjxE/QWCFvcxd+70sZZU+woavvgUSrD5SJ9C+I9uBPjm0sD75oGc+3Eavvl1thb0y5u68G3zxvYC3XD/TTRw/v31dvo9TiD5bINk+uB51vgxxLDyPMX8+bTRgvbaEtD6NKKk+VFIvPyzUhr4EVi6+ak37PrWmeb0HzqU+/faVPn9IPz0HPcu9f9kNvkVHor7gnJU+uyf3PhPyib6opM68JJdvPvp+Kr58Ydo+vw6MvSL9Pj5TdKC+t0CSvag1vb29UsY+G56OvXJokTsnoGk+OpIjPt0ktj3uWhK+nKIjvWTMTT6CUSk/6EhuvSbCDj7OiEK+2IHPPiGwCj+O5AK/corGPqdXjj7c1xk+hetxvejZfL5Cz9K+5q7pPoY4hr1rK+Y91xIAv9V4AT5d3Aa+p1eqPeAt0Lw/NRy/zvfjPi/d4L48ToW+GsAjPtVWVD5yaHG+u5ZIvkOLvD1Zhjg/JJf/vHgLmD556Ua/lrKUPtob/LwhsBo+tvMtvlTjyb4BTXw+oImMvpVDKz+62ho/AU3EPhpRMj7k8gM/b4FcPt5xGr6NKL09MLunvHzQOT8Cmgg+SFDcPgn5oL5ioZo+YFSKvtO8sz4y5m69ufwHPm4SMz5NhMG+oWejvRSuFT8FNEm+GlGaPLaEBD+ezaq8DeA1PnoUbr36flK+PuhZvixlkb7C9bw+KjqSvaTfPj7PZtG+XksUP/7U3D40ER4+jnWxvIqOlD3lYZU+gQTdPhPyKT8LtbI+BvDWvFwghT74wkQ+P8bEvrUVzz6lvbG9p+g4PvkPqT1Iv0W+dZOIviXkh74cfAk+hjjWPIxKCj8c6wK96bcHPt9PTb3rUfg8/fYlvl66vT5ioYo+bcWePQ3gbT52T369wMoxPnlYnL7pJr0+eAsEvssQBz7henQ9LSFXvlFJtb5WDgE/TkCnPthfZj4Z4tg9ImycPqRwiT5m91Q+qz41P7aEnL46I4o8WDmwvrIMET9bQp4+bVYFvrG/JL7XowA+zF2HPq5HoT02PP2+KO1FPqFFyr6Sy5s+MuaOvvHSrT2xUL++BaMSu5APUr5ZFxs/Di3yPXnpqr7YXwY+Y+66vvd1AL3e4EM+30/pvnvywL0i/V4+sS7uPQisuD4qqXO9u5YgPmbVZ72QD1I/BRLgPp7N5j5Zhhi+MLt3vvH0nj6At5i+i9swvoxK6j5++zq8sOEpvgrXMz50teW9vjCBPueMKD4Ovpg+3nEuP6pgFD0+6FM/B84lP+MUsb6pghu/qMbbvr1Slj54C2Q+DJNZPsSxdr5Vn6s7bOcbvlpk+7xCz8Y+E/IZvvvL7j7Hugw/oWf7PtGRtD6meYM+xLHuvTlFx76xLm68pN/KPjJVvL4Hzhs/FD+GvnbgjD5uEis+gZWDPJwR9T2xULs93STivhrAp74D5zw+guLrPuhIbr1LWca9qvEqPkw3ibzfT5W+o5IEP8KGR76U9tY+9+SJPkRpD76R7cw9c9cSvWkADz5Pr7g+E9CUvaablD6Y3eO9qKRuPrge1b6k3xY/i2yXveauGT/LoYW8/fb1vJ7NCj38h9w+GVG6PTlFTz5if7m+veOUvT5XC75BYHW+eHrlvdGRCj841jU+TtFRvggblj4UHXk+sVAdP4of2776XKW+4seQPhDpt7vZzgc+H/QEPsoy9D1kzIG+78mDvWPuij4Urk8+JzEiPwgbRj4IPRm/KhjVvMuhFb57g089MQjYvmIQGD7b+aI+Y+76PZtVuz7ImDM/yqHFvdv5bj735MU+PCzQPuM2Oj7V5wA/F7fJPgHeCL9oAG88p1davrbzrT43+Fo+JsImvVHa2z6lvVm+3NfRvbQ3+DsIG5I+NIC3Pf32mT7V5wo9pE4GP6pgFD0xd02+CteXvvaXHT1++zq8c9d6PpOpMj8bfGE9EoMwPhPQiL4c6/o+sOEJPcNCvb1y+Q+9/IcUve0Nij7Sb989V1vxPXecMj6BBJU+OUWnPtSaxr2oNc0+2PAcvtZWDD2QoMA+Nc3fPhX7Cz7swLU+Di1KPuoEtD24jbY+LNRSPltCJj5liAM9R+GWPpSH1b5MFcy96nOBvj/GCj8RNhy9hVqjvaYKFj7RkeA+sOHZvcX+wj7DZHI++FOHvq+U9T21ppk+tvMtv+84xT1NhAc/r5SlvI2XBr7yQVO/Vn2uPTAqAz8EVg48FD+SPt2THT+RXPo+7J68vkATWT7gLQA+/kP6vTtwTroOnGs+MZkKvQ3gJz8YBO4+iGP5vjEITD2b5pk+nDNiPfaX3b0J+UC+xksPPueMtD6ze2K+WRcfPkT6pT7TvGM8orSXPicxEL4cWlS+BFb+PV8H3j1MN4U+8dKdPYqOhD2xv4A+m+adPOTyoz4c60I+EhS/PFioET+fq62+RPqFPpdu0r1+jKm9AisFP4v9wb6yDCE+8x+CPmKh1rt0JIM+XI8gP+qVGj54CxQ+q88xP32u9rw7cE6+I0pbPrFQa732KIw9qvG6vnNG1DzhCx0/CKwUPkT6lT5VwSC+LNQaPmJ/xb5DrRM/WYYgviEfND59P2U+Z0RpPV4p7z6C4lc/PCy0PZJcsr4G8Ga+xLGuPW6j3T7TK/E+hVrzPWfVpz4rZdm82c6XPQAAnD73dQ4/zO4ZPh4WUj5Vn8c+BMXfPpOpMr4V+9e+v30dPrKd8z7Xgfu+z2YVPuqVEj4TYdM9fa4gv+Olgz7tDYo+PQqfPjOilL0VjMo9+aCXveYdtz3jNo4+sHKAvpJcDr6mm2I/pb3FPjY8Hb0xCJw+ryVkvDMzr74ofvy9GlGaPUVHcjzjpUO+oUXGPd++gj5+jNm+7loSP8e6+L29wVe+dJOsPoQNFz66uH0+UPxQPlrTXD7S3oC9DpxTPbwFIj9rK2Y+pgpKv7Eu7r3BFyY+E9D0Pedq2z5QazK/HFoMP92TDz5rCSG+l24SPW/whT0LtYo+BTTxPaikNj4ubsM+TKYKvxUdqT58Ye6+ufyTvu5a1j6k39699GzuPg4ttj4tspG+xm0kPqIj2T0CKy++uI3WvRsNlD4sZak+JXWePuhqK73swFk90SKPvs2qL70MAqs+H/TMvQbwDD8FNJE+zO75PfKwID71SjG+EOnjPvHSzbxU412+b4H8PnS11T49Cte8WKgFvvkP9T4c66I8u5Y4vyv2Rz+PwkM/zF0FPw4tGr6MuYM+BvAQP1FJjT2K/ek+XP63PmkAiz7OGZG9lrJUPmq8JL72KJw8g8DqPXDOiD4bnl68zvffPo9T7D5z164++8tuvKab1D3Y8CQ+ih+zPWq8kL7S3iC9M6J0PcgHhT5qvKQ+PCxkPgskOD5SuDa+JCiWPmPuej2Enk28XP4bPpAPcj4KRrU9RbafPicPc76mm2Q+oWdbPrDhab1zRhQ+hA2bPuYdNz6vA2c84QtTPq8ltD1++0Q/mgifvrdAkj2SXCa+qDUvv2wJBz/aijW+Kjqavs3MsD4c6zI+WyBZPlYOTT7OiPY+5j+UPdobLD5kqqy+jZd4P4ant7524Nw+LGUpvln1qT25/I8+veMcPrraCrx5x6k8MXeJPv32pb6J0h6+W0IWPg6cG772lyW+6beTPgn5wD4+eRg9KhipPggbZr4RNrS+l24qPu0NvrwLJAA/fozlPjcarD4dyb2+oWeTPU3zZr7lP1w/3gKJvVFJ3T2F6/E97uuQPa8lPD5++2q+O07Bvl5LmD30bH4+PnkYvch23r3oSG49ldTZvobJ2D5oInQ+3SS2PoAmaj5MplI+sOGJPp8a372BBBU/NIAvPuf7ET45I1q+bhKDvJ2ApjyeXlE+JXXCPTlFtz13vp88AU0Kv3DOrD6Nl4Y+jQZYPpF+Q776fgg/XCCBPDtwVj6RfgM+oPhRPpFc/j0jSou9G56SvrPqPT//kAY+gQT9PjhnpD7zjpu+3bUQP1yPQrzYX/Y9F7eRPQmKv74T0Gw+IR80PdEiST8sZQE+ObRwvmgiTL01zVu9J6ARP/5DIj/NO969KH4MvEaUtj7sL0M+X5isPi/dRL3P1Ua+EvJ5vjoBCb+jAXQ+kjoBPOCcpT7ImLe+ObQoPnlY0D6ezUo+HoXnPhbZbj228x0/AwlaPgg9mz5iEFi+Y12cvqCJnD6cM8I9j8Idvqs+qz6dgA4+urjdve7rBL8EVjY/7slDvgu15ryPU3Q98rBwPe7J3z56pcg+9bmaPPOOTb8G8LY9VOPVPpSHhTwW2Ua+16NQPlyPFD/2KIg+1JpmvhrAHb8pyxC90m9fPCzUWj/swCk+/tS8PnNGfD6xv6g+46VzPsqh+b5OQNs+WmQbvapgND2bVVe+tYR8PKg1/T4dOA++2IEjPnL5773J5b890ZGcPK36ED+KjoC+PQqjvn770r7BqHQ/RUdqvmq8pL0gsPY+MQgsPPp+Oj74Uy+/aJGRPo0GuL7NqoM//KlhPsWPsTzfTxW+o5JGPxiVkL5tVs29hxYhPlKWET4awBO+uWtJPn/ZG7/iWNe9ayu2vmKhtr29Ugw/O9//vWSq4D767RO+6SbVPnS1Rb7Zzk++ZYiDvTvfZ776fjo+kxgMPqg1Db1ns6Y+TYSRPlkXx775oC8/ONZFPcgHA78wKj0/Cfm4PohjDT8qGIU9jnXxPaabFD52vrs+NjzpPvkPeT6rPhs/Qj4wPnGs671bIME+mncYv3nHKz/MXbe+c9dqPmPuCr7cRns+TfP+PYeFND+AtyA+N/hCvPOO8z6w4Tk+EOl3PqyLIT/oSI49rkfRvoY4VrziWNc8tmKfPVkXTz7EsV6+zTvyPuHp9b3NzIw9qmA8vpMYHj/BqJS9o5KyvoXrpb7C9ai9R3JJvv8hfbxKexs/G56+PjXNiz2jAby8GASWPovb4D75D8U+j1MsPkCCYj0EVga+xCAwPAWjgr230QC9sVDLPgRWPL++MDk+yHYePYEEUT/WNA+9vjBBPsiYOT9WDsG+fT89PlioBT7r4hQ/YTINPiUGkT0pXJ89iv1dPrn83z6WIW69RbYzPbbzTT6LbIe+VFLjPs6ISr6g+IE+GeIKv7Zinz1PHjY+XP4rPqwcOj6Dnm09YhD4veXQ8j1fB5I+EFh5vWq8BD4dOG++JJcXPkI++L0Z4ni+duBEvrx0872XkAk/VFJ/PgPnRD6/Dsy9ukmovhIUg76+n0I+gLfMPse6GD7baIC+Ne8YPsoyJL4wuzM/VZ/vPgyTUb5fmKw9c9dCPrlribzvOL0+MLuPPki/pT7cRsO9BMV3Pna+Xz54etk+CyTovLFQQ7578oA+5WGhPmpNs7x7g989vw68PeY/mL6QD54+zO7Jvccpnr524CQ+8/1UvdobPD0Zc18+w0JNPQ8LIT8D54y97MBxPuVhIbyL/U2+Upa9vlRSdz4i29k+h4XmPhWMNj9xivo+UPx4vuHp7T78hy4/rBy+PsrDOr45Rfs+f9kXv1D8IL7zjgs+IR/YvsrD8j28BTI9vjD5PeTyZ77eceq9tvOhPluxHz+w4Rm+X5gsPnctWT6WIeY+QIJyvlg5NL0OvuC9yHYaP1z+l74J+WY/iv1dvkRpr7yw4ck91xKCvl92fz6aCK8+yjKUPq3Yfz04Z6Q+mncAP/s6oL43GsC9CyS0PoqOfL5DrYU+dk8evC7/ITxiEKS+mnd0PhKDsL2+nxK/mSoIPkT6xT7KMoQ+toSMPVz+vz5JLtM+Nc2rvXNG5D7oaqs+yxDXPbByyD6kTvA9dLVvP4mwK79vgYg+9gaLvm3Fpj5m9zS/KqkLvrfRhL6g+MU+duAYP799fT0QWKE+C7WiPo0GrD4PC6U9sOGlPrdA0r1if6k+2/lWPu+nDj52T/K+O9+PPvRsjr7M7qk9hHxiPzC7H74VHQk/MuaSPqZ59z4CK7c9tMiyvvRsmj4J+aw+klwmPnctFz9zRpA+nYCevssQp70v3Yg+hHwAP6kT9D6QD46+hevRPHh6Bb0i/T6+UPzIPbEuvj3Chke9P8b8PXA9ij1JLie+mghDPvTbJT+8BSI/oPjRPbaEFL78qfG9ZRkKPwbwPj7jNgo+BMXvvXbgHDxLNzk+J6CBvqUsQz28dNO8oWdLPiqpEzwpXM8+LGUzP0Ck3z1Uwfg9Y+4qPsVtXD5SJzi+1sVtPvypoT1++/q+Ne8Kv7ra0r7Lf0A+6EiKPgxxAj92Tww/TYTdPh9j8j7mPwS+JzGwPnh6hT0tIR8+1jSPPbTIzr4NT0c+3LVcPoXr4b26uO09QxzvvjJVYj9FtvO8o5I6vFRSMz9xrMc+KhjVPL3jmD6AJoY+xEIFvmpNg71Zhvg9yqErP7getb6+nyw/6gQ0vYy5576pglu/yJi7vWUZkj26SRI/Di2SPhZqoT67J3c+7zgVPriNVr4u/wE916OwPEp7zz7WxfU+SZ3AvUVHsjw+6GE+C7V2PjQRHj5fmNy9WtMcvQBvATsYJhm/1xLqPteB4z1B8eM+v33dPr1Smj69Uso+hetBvuf7Kb37y/K+FD82Pz55OL6itIc9F0i0Pm9fTz6OdaG+kA+qPUI+qD1EaeM+7J7QPuVhIT1E+ok+sb9MvfHSzb3jNiA/4ekBPyNK/74N4MW+Snufvjws0D6+n3o+7MBJPik6sr12vuu+Lv+JPmznbz9aZDs/xY9JvmIQQD7XEuK9orQPPtv5fjwy5ra+S8hHvuVhgb0s1I6+DwsJP/RsLj+Y3YO+ibBxPj/GfD7RIoe+h4W2PuMUtb6Xbs4+aQC3PptVfz1HcpU+m1UfvcrDKr4GEoi+uklUvgpG5bzkg9a+XW0lPdSatj0IrLg+8rDMPmdEzb7dJOI+s3vWPtXnKj3baLS+PE4Jv7PqE77hepA+vHQTvXPXMr1rmve9aJFtu1RSDz6Nl+q+rIthP2uau77MzNA+NqsevfkPab3h6WE/6nOdPlXBqLoHzlm9WYaQvmHD3z5Hco2+XkuUPiLbWb67luC9nKKLPoQNNz4j2zm+Vg6tvFn1mb76XLG+WyChPepz3T5/amQ+uknkPpaQf77O9/c+JeQzPv+QPj7GS7c9awkhvp3vD75U4+W8eqWYPkW2O745RZc+001iPHxhoj1nRMm+TDcZPr/slj7zju8+j1MkPgbw3j5GJSU+2ooVvjMzEz4gsHK9fvtKPlbsTz5bQqI+Abxlvo51MT5cj8o+4emlvXsUzj4r9h8+pN/ePeAtQL5N856+gCYSPnDOiLzqlc4+8dJtPZ+rJb5jXXy9AivLPl5LkD7mPwS9NquuPZVDcz7XEnK9PQpXvf+Qyj6Hhfo9KcsYv9Eiyz4ibJg9PCzMPv1l9zxApLe+ZtXjPuwv+7zTvLO91AnQvriNmj7wFgC+54wAPkYD5D4Urme+sVCLPbKdj73mrr2+DJMJP3VxBz+qYDw+6gTEPZOpgjtgVGw/KH6MPdv5Hj2rrfy+NIA3OxHHCr5eKdM+7C/7PF8H3j4juWS+m8QgPXVx2zzecVK+aCKgPtV4Eb5TloE+gCbivWsJvT6GyRS+dCTXPqCJAD54C7A+9+RZPuviir6NBqC9ibAPP7DhqT4Abwm+eVgYvoqO3L5fdtc+6+J2vQMJBj8dyQ0+/fa1PVz+h75fmGQ+yAf9vJJclj4yxLE9qMbLvRueJj4cfIm+DHGcvXGsi75DHEO+ZmbKvlUwnr6hRUa+wMoLPy5ukz2SOrG9n6stPeeMSD1K6hy+oPgxvUkutz5IvzU+juQaPyPbhT5ApB89+zqAPqMB+D6lvQk+kKC4vsEXpj0G8KY94C0IPlfK8jwi/Xa+gy9MvRgENj2a5nU+f9mdPtGRrD4juew9w2QKP3ecsr3gnIE+/IfIvjqSFb8FEjy+FD8GPR6nqDztDRA/ryW0PTm08D4AANA9/Id0PbdAoj1xrJO+CtejPVpkW72dgH4+V+wXPh3JBb0nMUi9fT+lvrbzAz+kTrQ+7lruPlMF47yV1AM/Di1SPYlBeD5n1Rc+3Nepvvs6jL48TjE+OUWfPvOOU7xkOwM/utrOPhGlFT7iWIc+pN8+P0+v0L5qvCI/wahsvjhnnD4kl389DpwbPgwCi71XyjQ/qvECPxt8Yb7YX36+pSzfPqTfFr7jFEW+0QC+PTLETz+YTJG+Qj4oPngLhL6t+pw9fGHSPuELIT9eKcu7NBFWPoenFz78hwg/ne9Xvlpke72QD8Y+1AmoPa+UnT524B4/uI1mvo514T0vTCa+ZYizvXnHKbyNl3Y+AisHvQTFFz799o0+xm0OP40obbws1KY+tMgmPiV1Yj7ecYq73ZMPvh3JtT31uUq+AU00PgAAMD5N8w6/PE4VP7ZiAz+MSrK+7MBRPgaBHT6LbIc+vp8Iv2ne2T7Wxa29pSxBP8bcbT6NKLW++DEmvhdIUD40gH8+HqdoO1Wfez7kg549+DFGvvAWDj8LteY8L92ovsWPlT5BYB0+qDXVvjkjcj6OdRk+sS7uPNhfuj7HKYq9n6tVPhlzD79Q/Ky+001SvqYKPD9Pr1S+m8TAPW+BpL1rK8Y9zhlRPPkPqb4gQSk+hqfPPm1Wzb77y669UdrvPlKW7b6jkio+/BiPPkymor4epwY/3EYfP0gufzzJVMG9i/2VvZMYiL53vqc+RUcSPa8Djz4ofkw+E9AEPYC3KD4DeFM/MubuvcoyhD76XD0+0m+PvSo6ij74wkQ+IbAOP0kMur6MSqq9UPxYPUwVrD38h7g+3bUUP5mZmT0ExWe+vcHPvq8lZLy/7AY/DeBdPi7/KT4juey9cmgpPnuD77w/xtw7+u3rOAMJyj2si9s9e/KgvTarDr4g0nc+l/+EPkdy3b6rrbQ+x7qkPmznezyI9LO+ppukPmDlGL7k8l8/tMg+PicPyz4EVpo+bHjaPUkug76+MFE+dQKyPo51YT7M7uk+EOkXvZvEyD6jkrY+lGUYPnUCCj4c64I9EhSXvi6QAL5AgrI9bHhKvuyeJD4f9Nw+0m+XvuTynzzGSw++GsBbPRovIz9okfk+h4Uqvr8OFD4J+Vi+0m8Tv26joT0cfB8/eVggPujZFj+HFnm91xLyPd2T5z1eKcu69Ns3vlK4nj2n6IC+YFSqPqFnKz4OLVq+j8JFvvhTKz6C4us+WDkAPzy9Yj7jFHW+cayvPgaBD7/wFiA/woYLP5hMpb32Bm8+XI8Gv5MYhDyX/5A9hji2Papg+D5CPvA+xCDYPlMFC77pt0+9rdi3vkrqwL6F6x0/Iv1uPo9T2L7RIlu9eHqFPrUVEz41zYu+4xSdPBzrAr5NhIE+pb0hPocWWbtgVLI95WH5vj5XHT/fTwM/LpCgvJ+rrTvGbTQ//fa1vKRwPb4VjP6+8/2UvkaUBj/UCSi9EoOAPWSqOD7zjkM+gLe4Pm+BdL7TKy0/BoENPjjWmT4xdxW+f9mxvkOLvL7jpcM+r5TlPYXr0T1liEM9JXXmPl8Hyj43Gji+MXchvyUGgT35oM8+7C9zPm40AD3uycM82PCAvtnOXz441nW+8IWFPkdyGT0y5ia+cD0CvhIU0z7cRvs+ryWcvpHttD6AJvK92az6PSSXX71YOTQ69iiMveXQCj5F2LA9LENMPo2XHr7oSI493bUkvUi/ib4vTKa8UdrTvnPXOD+giYQ+bhLbPqOSAL+AJgI/owEEPrKdfz60WRW9fvtqvoxKrj578sS+fvuKPrgeDb7gnBE+Q4tsvbTIvj7aG+i+oiMZvYY4Vj2Y3RM8Ad4CPiGOFT01Xrq8KqkTPcX+Mj0IPZM+8WMaP21WwT6JQai+9pctPkTY0D7DZEI+0QBevRGlvTwKaDK+BFY+vjjW5T0bnpK+d5xCP7/swj6z6rM8x7roPQwCgz5Mpoa+ldSxvnVx670Z4jg+eHplPjlFNz4jSqc+iPTbvMt/vD4ehWM+HFqMPi6QjL6Gp7c9N4kbP2J/eT6xUKs+46XbvQ1P7zycM1I+/faxPmPuOr1Q/Co/PL0KvzXNAT9a07S+dCQXPY/CZz8xCAy/SC5/PL4w2byrrag9RpTePjf4Mr5oIuw9W0J2vukmvT5oIny+hxalPoj0oz5Vn6O+FK6HPu+nFr4BvNk+MCqdPsWPET1GlHa7U3S8vsGoxL7+1Lg9arwkPsL1ED5Zhpw+awmtPsBbSL61hGQ/rWkGP/7UoL7J5V89nYD2vdV4yb2BBIU9Q60Hvx4W+j48Tg0/mZl5PeauDb59P02+RiX1PAskYD51Aio+5/upvaut2D6rPme+1Cudvkym5j7NzIg+Tx6mvQyThz9s51M+nRG1PvwYy76uRzc/RgNwPt2TRz2hZx0/fT/VPRbZJj68dJM8GAQ2PbNZwT4YlQQ/0QD+vV1tFb4Cmoi+E/IHPxBY+T1pAAe+QBMRPoAmKj4PeiI/0yulPLQ3eL0UPyI/52p7voqOzD6OdTk+PQr3PS5uMz6s+vg+SL/JvilcFz5Ke8O8e/LAPedq4z6pgsk+hA3DPgUSkD7Ese48Xin7vd4Chb7gnDm/AprIPEtZ1j20yL4+duASP4BIlz5txX49exRgP8L1yD4c6zC/ILDSvQWjar6n6Ci9ldSxPjY8jT1JLkc+Vux/PtxGI74cfK0+pnlPvqMBND4dp/g+5h3Tvp2Alj30bIU/N4mNPqvPFb5mZgg/mZkXPxnimLyEfBg+JsLGvKZ5Z70gsGo+PQqnPjC7Bz1dbTU+8/1Uvgis1D6Hp5c8T6+cPpOpoj5FtiE/0QCyPn2ulr3mHX++Z0S5PejZDr980EO+mZmFPkCkEz/1ub6+x7qAPtobjD7ix0Y/eHqZPn/ZvT1okZ0+52pTvvW5cj7DZDQ/VFKPvvkP6b262oK+gCamPjqSFz89edy+5q4VPnGK9r7vp5Y9sb8kPpI6Ib78GPM8W7G/Pg8LNb3Zzp++liGOvUHxnz7r4qI+4Jy5PilcRz7BOQO+8WNsPdMrpbxdbU2+Nc2rvXDOGj8CK4e9pHA9vb4wqT4c61I+qmACvwbwNj2w4Um+YFRyPWB2R797FLI+22jwPezAyb3n+4U+6nPFPmQ7/73HKSI/n6vtvLn8lz4zorQ7z2YFPuqVOj6DnvG+nxofPiUGAb1Pr7S+kKCUPvl+6ryeXmk+Y+46PcoyJL1a0+w+S8gvPn2uRL9AE5k+IR+AvmsrBD91cSE/o5IaPYqOlL0v3UQ+XksQvltC9j6NKL29Udo7vhE2PD1iEMw+Ftl+vupztb0mwj6+t0DCPb3jNL3RAE4/TWLIPuoEDD7ysFA8UUk9vuU/ZL0XSFA9MlWwPlD8KL6b5q09/yF9Pfp+jj4qGHW9tRXHvoR8cL0Zc5c+EoPoPih+jLu7J0c+toRUvggbXj3IBxW/fa5ePnxh0j48LAQ+8fQKPc/3Gz6dEcU9oWc7PnlYcD6NBlC+4JyRvY0oGT+O5EI+z9UGvi5u072X/+S+wFvgvPmg/z4CCXo+3NeBvZCgeL2Gyag+fT81PZMYtL1oIuw8pgrOvocWUb6cM/I9bHjCvsX+Er0noIU+CBuOvRSuB7073ze+FK6jPmnejT7lYWE+AG+RPktZ1r2NBni+K4c2PmWIFz+WkP89ONbVPd0k1r12T548N4kRPnvyML25a70+bVY9PRQ/uj4c6wi/CWhiPSo6or1lGfI9bcW+PNbF/T60N6S+SnuzPfrtaz6GyQI/s+qzvGq8PD7Zzrs+3NcxPvvLFr51Ato82IETPSLb+byWIS4+ONZlvZXU3T7rUXi9l/9wPrn8+z5Qazo9JXUCPMh2fj2yDKU+GXM3vjY8NT74Mfa9vVKmPmdEBT9eSw4/Gw1wvoC3gL0ehUM+MXc1vnNG1D4T0CS9fGHKvpkqGDxB8bO+8/20PhGljT7o2eg+2F/GPrlrsb7qc5E+ayuSPiXks70qqZu+GlGWPkCkXz0juYw+urjxPoSeXT7jFJ08f2oEPnJogT5kzP09Tx7mPamCab6ZKki+V1t5PvyHyD6d7zU/XI9avkTYUL3ecQq7N4lxvgpGtb0o7R8/30+JvhDpxz7c1zm+EFhhPqyLSz7yH/K93bUEu8h2qr5v8JU+EMe2Po0ovb2xLqY+6EhOPlKWUT6dEVW+nl6pvYenB74Qxzq7wMr1Pl4pq733U2s+vw40PhPQXD5Qa4o94zaOPvjCBD3RIsu+TBVsveMUxT4jSns+7Q1GPseY6z00EXa9juRKPrFQ3z48Th2/WtNEPmznw74D5yw9E9DUPf1lFz0ofoy8aCKQPrx0S764HoW8C7X2PhovzT2sHCq+c9fGPueMQL5fmDa/JeSTvthfgj5s54s+GATCPjAqmT1ioU4+JsKGvWgigL7BOac++DFuPscpWj5hMjW9LGWhPkwVZD4Mk1k+rIv7vR3JDT73U+O9T6/UPccpcj4nD08/8dLtPTm0gL64r/M9YHavPce6gD4tIZ89OpKPPlCN1z43+AI+7J68vDlFbz41zRE/8fQSPm00KD5wztg+yVQlPwN46z1RSR257XwfvkHxsz6WkI89fNAZP6W9wTwLtTg/Vn2KPlyPoj60yH4+u5ZAPo9ThD7oSC68+DFmu9togD3QRA4/rfpEPjTv2D2ZKjg9vp8qvtZWnD2d7yc7OGfkPWJ/WTxqTQk/5PJfPRdIGL7xY8w8i9sEP0KtwT6+MEE+7Q2CPu0Njr0Cmmg+/BibPtnORz4pOkK+GlEIvxPQHD+JQWA9vp/WPoEE1T21FRu9IEEpvhIUP745RS8+xksfP44GBD9rmhe9p1eqvXDOvD47TtG7qYKJPkCkT75RSV0+A+dcPscpkj6DL7g+8BZoPlpkwz7iWKM+K2V5vfHSTbynV2I+rWn+Pb3jmD5d3NY9/WX3PEaUur6h1jS8I7n8u3uDbz5bsRE/KhitPrwFmj5OQHO9376WPlio9Tw5tMg79pd9PWZm/j5VnxM+Vn1GPkfhqj0qqdM9oUV+vmEyRb5rmne9o5KivvyHHD8/Ne69CBvyvt0k7j4dOKe9bVZFvs2q3z2ze/K6VOMNPrZi772+nxo9zcyMvJI6Ob66Sew9BoGVPcnl/732Boc+Y+7uPsWP2T5fBya+woYnPY/CmT52vv++z2ZFPoxKKj3G3LU8ait2vTVecj6PwnW81JrmPdJvtz6utpo+TKYKPcWPEb2z6jO+zogyvQ3gjT2GOL4+YFTavnnpHj71udq7TfM+PjkjyrxAgso+nzzQPqwclj4Ovlg+N4lRPslUvT6Y3Zu+6pUKPktZhrqU9mY+HhbOPpYhnj2ynb8+9iiYPpAPWr1pAFe+Dr6kPqYKVj68BTq+4QsrPl5LKL5oIgy96NncPrsnz71s55M+iPSfPuY/pD1Z9bk8BvCCvs3MnD1AE9k+C7XaPlYOnT5CPpS+rdhfvUYlsT4XJss+/fZVPrPqx74aUZ4+cYr2Pu84XT7P9zM+LbKdPfVK2T2C4oe+GCaLPru4jT0G8KY97C8bvSV1cj6YTNW8VTBCPo7kAr7Umk6+TBW8Psnl/z2FWrc+KVwJP6JFnj4i/Qa+pnkVP+hIJr7PZuk+EMfCPv32NT75oFe+Ad4qPmsJ+TtTdOQ9zhlZPmgirDwzxIk+pnkHPVN0ND6VQyu9B1/YPd++vj11AnI+wob7PqRwnT0y5i68Ftlmvhx8pT4i/YY96bfPPlrTBD5cj8K8V8qyPKz6/L0T8qE+U3TQPsRCFT79hwA/i9tovHVxqz1TloE+jZcOvbn8D75Cram9qvEyvuLHED7Sb5s+BvB+PttoQD4v3Zy+i9tAPk2EjTzbaMQ+cF8fPlUwhj6PU+Q9iPQDPqpg3D6xUC0/4C2wvjLEsbtaZDO+Bz3PPqROeD4pXDe+n6sNvcNk6j0PC/U8Hcm9vt5x6r1SJ7w+ak2TPqYKtj43+KI+b/CBviv2Rz6ZmVm9ke1cPWuaD75hwzM9IR/0PbN7kr12Tx68eAuYPhKD+D6mm0w+ZDsPvmx4Gj2NBlg+NV6SPr/s3r16pdy9iUHgPTqSKz3iWKc+kKDUPn6MhT5eKZc+WfUZPlbsTz2bVaM+SzfZvblrhT5if7G+jnXFPg8Lkb4XJqM+3gJpPpmZ6T367fs94sc4vtEiiz1jXXQ+W0KSPmPumr6z6ms+IY4lPoj0K750JKM+5WGVPhue7j0kKG6+sb/8vh046z4xCAy9t0DyvUT6kT5O0cU+ibDFPs6Ipr64jUa+O99PPJi7Lj62Yt892F+qPuXQwj2b5gU+zcyIPqrx4r3PZuU9l/8EPwgbbj5Slq0+H2Nuva5HIb2iI7E+K/YXvd++dr6jAcw+RGm3vm4SU74NT08+Nc2bPRue5j7/ISW+sOEpvthftrz6XC0+A+eMvABvEz/TvGO9p+iEPtJvJ75sePq84se4PW3FXj24jSY9U3RkPXnH6TwgsGq+1CuVPvHSLT0i23m75/v9PhKD6D7TK7U92c73vPd1lD7xY9w+YTK1PkMcaz3o2Sw8muZ9PkT6LT2d76e7XimLvMDKjT5GlLY9RbaDvfhTAz1wPQI+HHwjP7geuT5Qa5Y+P8YMPkI+GL6z6ku+5h3bvs2qZ772l10+KH5cPnlYOD7/kI4+54wIvciYW70IPYs92F92PDAqCb6fGhU/KTq2vkmd4L3Zzrc8MlUUP0dyUT5j7pq9OiOKPKW9wT3YgSU/WKgFPlux/z3Qs3k9qRPEPsh2Pj1IUMC+gZUDvlyPMj6/fe29qKRePn0dcD4xd9U+E9BEvGBUCr7QRLQ+bHgKvpI6CT4VHck8eOlOPizUgj4MAis+ZRlCPepz9bwCK6c9TfMcPxZq3T767Su9LGUZvXPX4j3V50o9BRIUvUp7Qz3arBq9/5CePupz1T0wu7e9Z7PyPu18r72TGGQ9HqeMPhDp9zy94wy+dZMAPjQRRj4bnpI++FMjPt/gIz7lYRG/kA++Ps4Z4T5tVq29XrpZPp8a773h6QU+PE6RPVsgST5fB84+AG9pPqOS2j0l5JO9IY7BPrIuBr7BF7Y+376WPijtbb0hsAa/1eeKPa5HobwJ+SC9AAAKP6YKjj69wes+k6k6vt4CaT6conu+n6sFPu18Hz3TTZo+PnkgvngLrD7F/nI+Dr5QvjSAgz6U9hA/woZ3PpvmmT4qOoI9rwNXPvP9ND0fhQM+9+RxPsbcNb0XSJg+fvvCPg=="
]

			}
		],
		"application": {
			"bruker_topspin_parameters": {
				"title": "1H T=185C\n\n-\nl6 = \t1 (100 us)\nplw1 = \t50 W\np1 = \t2.6 us\nd1 = \t1.0 s\no1 = \t870 Hz\n-----\nT_reel : \t185C\nT_set : \t201C (1.1118 * T_reel + 4.7554)\nT_shim : \t47C\nFrame : \t1500l/h\nShim : \t'extreme' (3600l/h)\nflush transf. line : \tyes\n---\nshim : \tsondeCP4mm.2020\nSR : \tReferences.4mm/#901\nrotor : \tPF + ZrO@ cap\nB : \t2760\nD : \t745\nnuR : \t10.0 kHz (MANUAL)",
				"auditp.txt": "##TITLE= Audit trail, TopSpin 4.0.6\r\n##JCAMPDX= 5.01\r\n##ORIGIN= Bruker BioSpin GmbH\r\n##OWNER= florian\r\n$$ S:/Bruker/TopSpin200/data/pf2_TBennett/nmr/PbBrPerovskite.2/942/pdata/1/auditp.txt\r\n##AUDIT TRAIL=  $$ (NUMBER, WHEN, WHO, WHERE, PROCESS, VERSION, WHAT)\r\n(   1,<2023-03-28 14:46:11.153 +0200>,<labo200>,<rmn200n.cemhti.cnrs-orleans.fr>,<go4>,<TopSpin 3.6.3>,\r\n      <created by zg on data set with UUID '73f05546-cd66-11ed-88ca-000af7097849'\r\n       started at 2023-03-28 14:45:43.401 +0200,\r\n       POWCHK disabled, PULCHK disabled,\r\n       completed at 2023-03-28 14:46:11.152 +0200\r\n\r\n       configuration hash MD5:\r\n       8D 46 5C 87 EE 21 82 24 84 51 48 3B A3 DC EE 76\r\n       data hash MD5: 124986\r\n       F3 04 C7 A1 44 39 DE 58 56 87 91 10 35 00 AA 4A\r\n>)\r\n(   2,<2023-03-28 18:47:18.019 +0200>,<CEMHTI/florian>,<FLORIAN2>,<proc1d>,<TopSpin 4.0.6>,\r\n      <Start of raw data processing\r\n       bc SI = 64K \r\n       data hash MD5: 64K\r\n       D4 04 B1 FD 13 80 EF 08 16 E7 C6 E6 A4 F3 06 80>)\r\n(   3,<2023-03-28 18:47:25.779 +0200>,<CEMHTI/florian>,<FLORIAN2>,<proc1d>,<TopSpin 4.0.6>,\r\n      <efp LB = 0 FT_mod = 6 PKNL = 1 SI = 64K PHC0 = -167.0563 PHC1 = 0 \r\n       data hash MD5: 64K\r\n       2C 58 58 CF BE 55 73 49 70 BB 86 94 34 F9 DA E3>)\r\n(   4,<2023-03-28 18:48:04.849 +0200>,<CEMHTI/florian>,<FLORIAN2>,<proc1d>,<TopSpin 4.0.6>,\r\n      <pk fgphup PHC0 = 57.598 PHC1 = -116.8 \r\n       data hash MD5: 64K\r\n       93 11 45 B0 C7 66 06 DC 95 73 B3 22 E9 54 5C 3A>)\r\n(   5,<2023-03-28 18:48:13.912 +0200>,<CEMHTI/florian>,<FLORIAN2>,<proc1d>,<TopSpin 4.0.6>,\r\n      <abs ABSG = 0 \r\n       data hash MD5: 64K\r\n       36 FD 13 40 1B 46 9D 40 01 12 26 16 F2 46 68 2A>)\r\n##END=\r\n\r\n$$ hash MD5\r\n$$ 98 DC AA B9 32 FF B5 69 53 5E 39 F3 ED FC 36 CB\r\n",
				"audita.txt": "##TITLE= Audit trail, TopSpin 3.6.3\n##JCAMPDX= 5.01\n##ORIGIN= Bruker BioSpin GmbH\n##OWNER= labo200\n$$ /mnt/oldCentos/racine/NMRData/data/pf2_TBennett/PbBrPerovskite.2/942/audita.txt\n##AUDIT TRAIL=  $$ (NUMBER, WHEN, WHO, WHERE, PROCESS, VERSION, WHAT)\n(   1,<2023-03-28 14:46:11.153 +0200>,<labo200>,<rmn200n.cemhti.cnrs-orleans.fr>,<go4>,<TopSpin 3.6.3>,\n      <created by zg on data set with UUID '73f05546-cd66-11ed-88ca-000af7097849'\n       started at 2023-03-28 14:45:43.401 +0200,\n       POWCHK disabled, PULCHK disabled,\n       completed at 2023-03-28 14:46:11.152 +0200\n\n       configuration hash MD5:\n       8D 46 5C 87 EE 21 82 24 84 51 48 3B A3 DC EE 76\n       data hash MD5: 124986\n       F3 04 C7 A1 44 39 DE 58 56 87 91 10 35 00 AA 4A\n>)\n##END=\n\n$$ hash MD5\n$$ 18 4D E3 E8 A0 D6 5E 42 7E 83 EE FB 4A D9 44 2A\n",
				"pulseprogram": "# 1 '/mnt/oldCentos/racine/NMRData/Local/lists/pp/pf_echomas'\n# 1 '<built-in>'\n# 1 '<command-line>'\n# 1 '/mnt/oldCentos/racine/NMRData/Local/lists/pp/pf_echomas'\n; Hahn Echo under MAS conditions\n\n;set:\n;pl1:    f1 power level for p1\n;p1:     T90 at pl1\n;pl11:   power level for p11\n;cnst31: spinning speed\n;l6:     number of rotor periods in echo delay\n;l16:    rotor periods shift in acq\n;l26:    rotor periods increments\n;-\n;p20:    sauration pulse at pl20\n;pl20:   power level for saturation\n;l20:    number of saturation pulses\n;-\n;pl2:    CP f2 power level for T90\n;p3:     CP f2 T90 @ pl2\n;pl21:   CP f1 power level during contact\n;pl22:   CP f2 power level during contact\n;p15:    CP contact time\n;cnst24: fslg (right) offset in H for better decoupling\n;cnst25: fslg LG offset (fslg), use 'setLG'\n;-\n;spnam1: shape: dfs or gauss100\n;p10:    DFS or RAPT pulse length (1ms or 50us)\n;spw1:   DFS or RAPT power level\n;cnst1:  DFS f1 frequency (1000)\n;cnst2:  DFS f2 frequency (150)\n;cnst3:  DFS frequency step (100)\n;l21:    RAPT number of pulses (2-20)\n;spnam2: RAPT: gauss\n;spoffs1: RAPT offset (+350kHz)\n;spoffs2: RAPT offset (-350kHz)\n;\n;zgoptns: 1, solid, cp, rapt, dfs, no2p1\n;d0:   =3u\n;in_010: =1/swh {f1}, calculated in program\n;nd_010: 1\n\n'l0=0'\n# 46 '/mnt/oldCentos/racine/NMRData/Local/lists/pp/pf_echomas'\n'p11=2*p1'\n\n\n# 50 '/mnt/oldCentos/racine/NMRData/Local/lists/pp/pf_echomas'\ndefine delay tau1\n'tau1=(l0*l26+l6)*(1s/cnst31)-(p1/2)-(p11/2)'\n\n\ndefine delay tau2\n'tau2=(l0*l26+l6)*(1s/cnst31)-(p11/2)-l16*(1s/cnst31)-d10'\n# 73 '/mnt/oldCentos/racine/NMRData/Local/lists/pp/pf_echomas'\n'in0=inf1'\n\n# 98 '/mnt/oldCentos/racine/NMRData/Local/lists/pp/pf_echomas'\n;END ATM\n\n# 1 'mc_line 100 file /mnt/oldCentos/racine/NMRData/Local/lists/pp/pf_echomas exp. def. part of mc cmd. before ze'\n; dimension 1D; AQ_mode \ndefine delay MCWRK\ndefine delay MCREST\n'MCREST = 30m - 0.500000*10m'\n'MCWRK = 0.500000*10m'\n\n    dccorr\n# 100 '/mnt/oldCentos/racine/NMRData/Local/lists/pp/pf_echomas'\n1 ze\n# 1 'mc_line 100 file /mnt/oldCentos/racine/NMRData/Local/lists/pp/pf_echomas exp. def. of mc cmd. after ze'\n# 101 '/mnt/oldCentos/racine/NMRData/Local/lists/pp/pf_echomas'\n# 1 'mc_line 104 file /mnt/oldCentos/racine/NMRData/Local/lists/pp/pf_echomas exp. start label for mc cmd.'\n2 MCWRK\n  MCREST\n# 105 '/mnt/oldCentos/racine/NMRData/Local/lists/pp/pf_echomas'\n# 106 '/mnt/oldCentos/racine/NMRData/Local/lists/pp/pf_echomas'\n'tau1=(l0*l26+l6)*(1s/cnst31)-(p1/2)-(p11/2)'\n\n'tau2=tau1-l16*(1s/cnst31)+d10'\n\n;---------- saturation loop & recycle delay ---------------\n# 120 '/mnt/oldCentos/racine/NMRData/Local/lists/pp/pf_echomas'\n   d1\n# 122 '/mnt/oldCentos/racine/NMRData/Local/lists/pp/pf_echomas'\n;----------- NOE transfert --------------------------------\n\n\n# 129 '/mnt/oldCentos/racine/NMRData/Local/lists/pp/pf_echomas'\n;----------- dfs or rapt ----------------------------------\n# 150 '/mnt/oldCentos/racine/NMRData/Local/lists/pp/pf_echomas'\n;---------- first pulse -----------------------------------\n\n  (p1 pl1 ph1):f1\t\t\t\t\t\t\t\t\t\t\t\t\t\t\t\t\t\t\t\t  ; 1 pulse\n\n# 158 '/mnt/oldCentos/racine/NMRData/Local/lists/pp/pf_echomas'\n;---------- tau delay -------------------------------------\n\n\n# 162 '/mnt/oldCentos/racine/NMRData/Local/lists/pp/pf_echomas'\n  tau1\n;---------- second pulse ----------------------------------\n  (p11 pl1 ph2):f1\n;---------- acquisition -----------------------------------\n\n  tau2\n\n go=2 ph31\n# 179 '/mnt/oldCentos/racine/NMRData/Local/lists/pp/pf_echomas'\n# 1 'mc_line 179 file /mnt/oldCentos/racine/NMRData/Local/lists/pp/pf_echomas exp. mc cmd. in line'\n  MCWRK  wr #0\n# 180 '/mnt/oldCentos/racine/NMRData/Local/lists/pp/pf_echomas'\n# 182 '/mnt/oldCentos/racine/NMRData/Local/lists/pp/pf_echomas'\nHaltAcqu, 1m    ;jump address for protection files\nexit\n\n# 193 '/mnt/oldCentos/racine/NMRData/Local/lists/pp/pf_echomas'\nph1=  0 1 2 3     ; Hahn Echo (no CP)\nph2=  0 0 0 0  2 2 2 2  1 1 1 1  3 3 3 3\nph31= 0 3 2 1  0 3 2 1  2 1 0 3  2 1 0 3\n\n# 203 '/mnt/oldCentos/racine/NMRData/Local/lists/pp/pf_echomas'\nph20= 0 1\n\n\n",
				"acqus": "##TITLE= Parameter file, TopSpin 3.6.3\n##JCAMPDX= 5.0\n##DATATYPE= Parameter Values\n##NPOINTS= 25\t$$ modification sequence number\n##ORIGIN= Bruker BioSpin GmbH\n##OWNER= labo200\n$$ 2023-03-28 14:46:11.153 +0200  labo200@rmn200n.cemhti.cnrs-orleans.fr\n$$ /mnt/oldCentos/racine/NMRData/data/pf2_TBennett/PbBrPerovskite.2/942/acqus\n$$ process /opt/topspin3.6.3/prog/mod/go4\n##$ACQT0= 1000000\n##$AMP= (0..31)\n100 100 100 100 100 100 100 100 100 100 100 100 100 100 100 100 100 100\n100 100 100 100 100 100 100 100 100 100 100 100 100 100\n##$AMPCOIL= (0..19)\n-1 0 0 0 0 0 0 0 0 0 0 0 0 0 0 0 0 0 0 0\n##$ANAVPT= -1\n##$AQSEQ= 0\n##$AQ_mod= 3\n##$AUNM= <au_zgonly>\n##$AUTOPOS= <>\n##$BF1= 200.15\n##$BF2= 200.15\n##$BF3= 200.15\n##$BF4= 200.15\n##$BF5= 200.15\n##$BF6= 200.15\n##$BF7= 200.15\n##$BF8= 200.15\n##$BWFAC= (0..63)\n0 0 0 0 0 0 0 0 0 0 0 0 0 0 0 0 0 0 0 0 0 0 0 0 0 0 0 0 0 0 0 0 0 0 0 0\n0 0 0 0 0 0 0 0 0 0 0 0 0 0 0 0 0 0 0 0 0 0 0 0 0 0 0 0\n##$BYTORDA= 0\n##$CAGPARS= (0..11)\n0 0 0 0 0 0 0 0 0 0 0 0\n##$CHEMSTR= <none>\n##$CNST= (0..63)\n1 1 1 1 1 1 1 1 1 1 1 1 1 1 1 1 1 1 1 1 1 1 1 1 1 1 1 1 1 1 1 10000 1 1\n1 1 1 1 1 1 1 1 1 1 1 1 1 1 1 1 1 1 1 1 1 1 1 1 1 1 1 1 1 1\n##$CPDPRG= (0..8)\n<> <> <spinal64> <> <> <> <> <> <>\n##$D= (0..63)\n0 1 0 0 0 0 0 0 0 0 0 0 0 0 0 0 0 0 0 0 0.1 0 0 0 0 0 0 0 0 0 0 0 0 0 0\n0 0 0 0 0 0 0 0 0 0 0 0 0 0 0 0 0 0 0 0 0 0 0 0 0 0 0 0 0\n##$DATE= 1680007571\n##$DATE_START= 1680007543\n##$DE= 5\n##$DECBNUC= <off>\n##$DECIM= 160\n##$DECNUC= <off>\n##$DECSTAT= 4\n##$DIGMOD= 1\n##$DIGTYP= 12\n##$DQDMODE= 0\n##$DR= 20\n##$DS= 0\n##$DSPFIRM= 0\n##$DSPFVS= 20\n##$DTYPA= 0\n##$EXP= <SOLIDS1H>\n##$FCUCHAN= (0..9)\n0 1 0 0 0 0 0 0 0 0\n##$FL1= 0\n##$FL2= 0\n##$FL3= 0\n##$FL4= 0\n##$FN_INDIRECT= (0..7)\n0 0 0 0 0 0 0 0\n##$FOV= 0\n##$FQ1LIST= <>\n##$FQ2LIST= <>\n##$FQ3LIST= <>\n##$FQ4LIST= <>\n##$FQ5LIST= <>\n##$FQ6LIST= <>\n##$FQ7LIST= <>\n##$FQ8LIST= <>\n##$FRQLO3= 317880\n##$FRQLO3N= 3\n##$FS= (0..7)\n83 83 83 83 83 83 83 83\n##$FTLPGN= 0\n##$FW= 4032000\n##$FnILOOP= 0\n##$FnMODE= 0\n##$FnTYPE= 0\n##$GPNAM= (0..31)\n<> <> <> <> <> <> <> <> <> <> <> <> <> <> <> <> <> <> <> <> <> <> <> <>\n<> <> <> <> <> <> <> <>\n##$GPX= (0..31)\n0 0 0 0 0 0 0 0 0 0 0 0 0 0 0 0 0 0 0 0 0 0 0 0 0 0 0 0 0 0 0 0\n##$GPY= (0..31)\n0 0 0 0 0 0 0 0 0 0 0 0 0 0 0 0 0 0 0 0 0 0 0 0 0 0 0 0 0 0 0 0\n##$GPZ= (0..31)\n0 0 0 0 0 0 0 0 0 0 0 0 0 0 0 0 0 0 0 0 0 0 0 0 0 0 0 0 0 0 0 0\n##$GRDPROG= <>\n##$GRPDLY= 67.9820404052734\n##$HDDUTY= 20\n##$HDRATE= 1\n##$HGAIN= (0..3)\n2000 0 0 0\n##$HL1= 0\n##$HL2= 0\n##$HL3= 0\n##$HL4= 0\n##$HOLDER= 0\n##$HPMOD= (0..7)\n0 1 1 0 0 0 0 0\n##$HPPRGN= 0\n##$IN= (0..63)\n0 0 0 0 0 0 0 0 0 0 0 0 0 0 0 0 0 0 0 0 0 0 0 0 0 0 0 0 0 0 0 0 0 0 0 0\n0 0 0 0 0 0 0 0 0 0 0 0 0 0 0 0 0 0 0 0 0 0 0 0 0 0 0 0\n##$INF= (0..7)\n0 0 0 0 0 0 0 0\n##$INP= (0..63)\n0 0 0 0 0 0 0 0 0 0 0 0 0 0 0 0 0 0 0 0 0 0 0 0 0 0 0 0 0 0 0 0 0 0 0 0\n0 0 0 0 0 0 0 0 0 0 0 0 0 0 0 0 0 0 0 0 0 0 0 0 0 0 0 0\n##$INSTRUM= <spect>\n##$INTEGFAC= (0..63)\n0 0 0 0 0 0 0 0 0 0 0 0 0 0 0 0 0 0 0 0 0 0 0 0 0 0 0 0 0 0 0 0 0 0 0 0\n0 0 0 0 0 0 0 0 0 0 0 0 0 0 0 0 0 0 0 0 0 0 0 0 0 0 0 0\n##$L= (0..31)\n0 1 1 1 1 1 1 1 1 1 1 1 1 1 1 1 0 1 1 1 4 1 1 1 1 1 0 1 1 1 1 1\n##$LFILTER= -1\n##$LGAIN= -1\n##$LINPSTP= 0\n##$LOCKED= no\n##$LOCKFLD= -1\n##$LOCKGN= -1\n##$LOCKPOW= -1\n##$LOCKPPM= -1\n##$LOCNUC= <off>\n##$LOCPHAS= -1\n##$LOCSHFT= no\n##$LOCSW= 0\n##$LTIME= -1\n##$MASR= 10000\n##$MASRLST= <masrlst>\n##$MULEXPNO= (0..15)\n0 0 0 0 0 0 0 0 0 0 0 0 0 0 0 0\n##$NBL= 1\n##$NC= -4\n##$NLOGCH= 2\n##$NOVFLW= 0\n##$NS= 16\n##$NUC1= <1H>\n##$NUC2= <off>\n##$NUC3= <off>\n##$NUC4= <off>\n##$NUC5= <off>\n##$NUC6= <off>\n##$NUC7= <off>\n##$NUC8= <off>\n##$NUCLEUS= <off>\n##$NUSLIST= <automatic>\n##$NusAMOUNT= 25\n##$NusFPNZ= no\n##$NusJSP= 0\n##$NusSEED= 54321\n##$NusSPTYPE= 0\n##$NusT2= 1\n##$NusTD= 0\n##$O1= 870\n##$O2= 0\n##$O3= 400.26\n##$O4= 400.26\n##$O5= 400.26\n##$O6= 400.26\n##$O7= 400.26\n##$O8= 400.26\n##$OVERFLW= 0\n##$P= (0..63)\n0 2.6 0 3 0 0 0 0 0 0 0 5.2 0 0 0 0 0 0 0 0 2.125 0 0 0 0 0 0 0 0 0 0 0\n0 0 0 0 0 0 0 0 0 0 0 0 0 0 0 0 0 0 0 0 0 0 0 0 0 0 0 0 0 0 0 0\n##$PACOIL= (0..15)\n2 1 0 0 0 0 0 0 0 0 0 0 0 0 0 0\n##$PAPS= 0\n##$PARMODE= 0\n##$PCPD= (0..9)\n0 0 4.58 0 0 0 0 0 0 0\n##$PEXSEL= (0..9)\n1 1 1 1 1 1 1 1 1 1\n##$PHCOR= (0..31)\n0 0 0 0 0 0 0 0 0 75 0 0 0 0 0 0 0 0 0 0 0 0 0 0 0 0 0 0 0 0 0 0\n##$PHLIST= <>\n##$PHP= 1\n##$PH_ref= 46\n##$PL= (0..63)\n120 120 120 120 120 120 120 120 120 120 120 120 120 120 120 120 120 120\n120 120 120 120 120 120 120 120 120 120 120 120 120 120 120 120 120 120\n120 120 120 120 120 120 120 120 120 120 120 120 120 120 120 120 120 120\n120 120 120 120 120 120 120 120 120 120\n##$PLSTEP= 3\n##$PLSTRT= -6\n##$PLW= (0..63)\n0 50 57 0 0 0 0 0 0 0 0 0 57 0 0 0 0 0 0 0 10.4 0 0 0 0 0 0 0 0 0 0 0 0\n0 0 0 0 0 0 0 0 0 0 0 0 0 0 0 0 0 0 0 0 0 0 0 0 0 0 0 0 0 0 0\n##$PLWMAX= (0..7)\n416.7 0 0 0 0 0 0 0\n##$PQPHASE= 0\n##$PQSCALE= 1\n##$PR= 1\n##$PRECHAN= (0..15)\n-1 1 -1 0 -1 -1 -1 -1 -1 -1 -1 -1 -1 -1 -1 -1\n##$PRGAIN= 0\n##$PROBHD= <H140172_001 (PH MAS WVT 200W1 BL4 15N-31P/19F-1H)>\n##$PROBINPUTS= (0..15)\n<31P-197Au> <1H/19F> <> <> <> <> <> <> <> <> <> <> <> <> <> <>\n##$PULPROG= <pf_echomas>\n##$PW= 0\n##$PYNM= <>\n##$ProjAngle= 0\n##$QNP= 0\n##$RD= 0\n##$RECCHAN= (0..15)\n0 1 0 0 0 0 0 0 0 0 0 0 0 0 0 0\n##$RECPH= 0\n##$RECPRE= (0..15)\n-1 0 -1 -1 -1 -1 -1 -1 -1 -1 -1 -1 -1 -1 -1 -1\n##$RECPRFX= (0..15)\n1 0 0 0 0 0 0 0 0 0 0 0 0 0 0 0\n##$RECSEL= (0..15)\n0 1 0 0 0 0 0 0 0 0 0 0 0 0 0 0\n##$RG= 36\n##$RO= 0\n##$RSEL= (0..15)\n0 2 0 0 0 0 0 0 0 0 0 0 0 0 0 0\n##$S= (0..7)\n83 83 83 83 83 83 83 83\n##$SELREC= (0..9)\n0 0 0 0 0 0 0 0 0 0\n##$SFO1= 200.15087\n##$SFO2= 200.15\n##$SFO3= 200.15040026\n##$SFO4= 200.15040026\n##$SFO5= 200.15040026\n##$SFO6= 200.15040026\n##$SFO7= 200.15040026\n##$SFO8= 200.15040026\n##$SOLVENT= <>\n##$SOLVOLD= <off>\n##$SP= (0..63)\n120 120 120 120 120 120 120 120 120 120 120 120 120 120 120 120 120 120\n120 120 120 120 120 120 120 120 120 120 120 120 120 120 120 120 120 120\n120 120 120 120 120 120 120 120 120 120 120 120 120 120 120 120 120 120\n120 120 120 120 120 120 120 120 120 120\n##$SPECTR= 0\n##$SPINCNT= 0\n##$SPNAM= (0..63)\n<> <> <> <> <> <> <> <> <> <> <> <> <> <> <> <> <> <> <> <> <> <> <> <>\n<> <> <> <> <> <> <> <> <> <> <> <> <> <> <> <> <> <> <> <> <> <> <> <>\n<> <> <> <> <> <> <> <> <> <> <> <> <> <> <> <>\n##$SPOAL= (0..63)\n0.5 0.5 0.5 0.5 0.5 0.5 0.5 0.5 0.5 0.5 0.5 0.5 0.5 0.5 0.5 0.5 0.5 0.5\n0.5 0.5 0.5 0.5 0.5 0.5 0.5 0.5 0.5 0.5 0.5 0.5 0.5 0.5 0.5 0.5 0.5 0.5\n0.5 0.5 0.5 0.5 0.5 0.5 0.5 0.5 0.5 0.5 0.5 0.5 0.5 0.5 0.5 0.5 0.5 0.5\n0.5 0.5 0.5 0.5 0.5 0.5 0.5 0.5 0.5 0.5\n##$SPOFFS= (0..63)\n0 0 0 0 0 0 0 0 0 0 0 0 0 0 0 0 0 0 0 0 0 0 0 0 0 0 0 0 0 0 0 0 0 0 0 0\n0 0 0 0 0 0 0 0 0 0 0 0 0 0 0 0 0 0 0 0 0 0 0 0 0 0 0 0\n##$SPPEX= (0..63)\n0 0 0 0 0 0 0 0 0 0 0 0 0 0 0 0 0 0 0 0 0 0 0 0 0 0 0 0 0 0 0 0 0 0 0 0\n0 0 0 0 0 0 0 0 0 0 0 0 0 0 0 0 0 0 0 0 0 0 0 0 0 0 0 0\n##$SPW= (0..63)\n0 0 0 0 0 0 0 0 0 0 0 0 0 0 0 0 0 0 0 0 0 0 0 0 0 0 0 0 0 0 0 0 0 0 0 0\n0 0 0 0 0 0 0 0 0 0 0 0 0 0 0 0 0 0 0 0 0 0 0 0 0 0 0 0\n##$SUBNAM= (0..9)\n<> <> <> <> <> <> <> <> <> <>\n##$SW= 624.528886634367\n##$SWIBOX= (0..19)\n0 1 3 0 0 0 0 0 0 0 0 0 0 0 0 0 0 0 0 0\n##$SW_h= 125000\n##$SWfinal= 0\n##$SigLockShift= 0\n##$TD= 124986\n##$TD0= 1\n##$TD_INDIRECT= (0..7)\n0 0 0 0 0 0 0 0\n##$TDav= 1\n##$TE= 474.0806\n##$TE1= 474.0806\n##$TE2= 0\n##$TE3= 0\n##$TE4= 0\n##$TEG= 300\n##$TE_MAGNET= 0\n##$TE_PIDX= 1\n##$TE_RAW= 474.0806\n##$TE_STAB= (0..9)\n0 0 0 0 0 0 0 0 0 0\n##$TL= (0..7)\n120 120 120 120 120 120 120 120\n##$TOTROT= (0..63)\n0 0 0 0 0 0 0 0 0 0 0 0 0 0 0 0 0 0 0 0 0 0 0 0 0 0 0 0 0 0 0 0 0 0 0 0\n0 0 0 0 0 0 0 0 0 0 0 0 0 0 0 0 0 0 0 0 0 0 0 0 0 0 0 0\n##$TUBE_TYPE= <>\n##$USERA1= <>\n##$USERA2= <>\n##$USERA3= <>\n##$USERA4= <>\n##$USERA5= <>\n##$UUID= <73f05546-cd66-11ed-88ca-000af7097849>\n##$V9= 5\n##$VALIDCODE= -1\n##$VALIST= <>\n##$VCLIST= <>\n##$VDLIST= <>\n##$VPLIST= <>\n##$VTLIST= <>\n##$WBST= 1024\n##$WBSW= 3\n##$XGAIN= (0..3)\n670 0 0 0\n##$XL= 0\n##$YL= 0\n##$YMAX_a= 549206\n##$YMIN_a= -725090\n##$ZGOPTNS= <-Dtop>\n##$ZL1= 120\n##$ZL2= 120\n##$ZL3= 120\n##$ZL4= 120\n##$scaledByNS= no\n##$scaledByRG= no\n##END=\n",
				"procs": "##TITLE= Parameter file, TopSpin 4.0.6\r\n##JCAMPDX= 5.0\r\n##DATATYPE= Parameter Values\r\n##NPOINTS= 15\t$$ modification sequence number\r\n##ORIGIN= Bruker BioSpin GmbH\r\n##OWNER= labo200\r\n$$ 2023-03-28 18:48:13.899 +0200  CEMHTI/florian@FLORIAN2\r\n$$ S:/Bruker/TopSpin200/data/pf2_TBennett/nmr/PbBrPerovskite.2/942/pdata/1/procs\r\n$$ process C:/Bruker/TopSpin4.0.6/prog/mod/proc1d.exe\r\n##$ABSF1= 315.6073\r\n##$ABSF2= -308.9236\r\n##$ABSG= 0\r\n##$ABSL= 3\r\n##$ALPHA= 0\r\n##$AQORDER= 0\r\n##$ASSFAC= 0\r\n##$ASSFACI= 0\r\n##$ASSFACX= 0\r\n##$ASSWID= 0\r\n##$AUNMP= <proc_1d>\r\n##$AXLEFT= 0\r\n##$AXNAME= <>\r\n##$AXNUC= <1H>\r\n##$AXRIGHT= 0\r\n##$AXTYPE= 0\r\n##$AXUNIT= <>\r\n##$AZFE= 0.1\r\n##$AZFW= 0.5\r\n##$BCFW= 0\r\n##$BC_mod= 0\r\n##$BYTORDP= 0\r\n##$COROFFS= 0\r\n##$CY= 10\r\n##$DATMOD= 1\r\n##$DC= 0\r\n##$DFILT= <>\r\n##$DTYPP= 0\r\n##$ERETIC= no\r\n##$F1P= 21.1860379634165\r\n##$F2P= -17.8471228802835\r\n##$FCOR= 1\r\n##$FTSIZE= 65536\r\n##$FT_mod= 6\r\n##$GAMMA= 0\r\n##$GB= 0\r\n##$INTBC= 1\r\n##$INTSCL= 1\r\n##$ISEN= 128\r\n##$LB= 0\r\n##$LEV0= 0\r\n##$LPBIN= 0\r\n##$MAXI= 10000\r\n##$MC2= 0\r\n##$MEAN= 0\r\n##$ME_mod= 0\r\n##$MI= 50\r\n##$MddCEXP= no\r\n##$MddCT_SP= no\r\n##$MddF180= no\r\n##$MddLAMBDA= 0\r\n##$MddMEMORY= 0\r\n##$MddMERGE= 0\r\n##$MddNCOMP= 0\r\n##$MddNITER= 0\r\n##$MddNOISE= 0\r\n##$MddPHASE= 0\r\n##$MddSEED= 0\r\n##$MddSRSIZE= 0\r\n##$Mdd_CsALG= 0\r\n##$Mdd_CsLAMBDA= 0\r\n##$Mdd_CsNITER= 0\r\n##$Mdd_CsNORM= 0\r\n##$Mdd_CsVE= no\r\n##$Mdd_CsZF= 0\r\n##$Mdd_LrLAMBDA= 0\r\n##$Mdd_LrNITER= 0\r\n##$Mdd_LrRANK= 0\r\n##$Mdd_LrZF= 0\r\n##$Mdd_mod= 0\r\n##$NCOEF= 0\r\n##$NC_proc= -3\r\n##$NLEV= 6\r\n##$NOISF1= 5\r\n##$NOISF2= -5\r\n##$NSP= 0\r\n##$NTH_PI= 0\r\n##$NZP= 0\r\n##$OFFSET= 315.6073\r\n##$PC= 4\r\n##$PHC0= -109.4583\r\n##$PHC1= -116.8\r\n##$PH_mod= 1\r\n##$PKNL= yes\r\n##$PPARMOD= 0\r\n##$PPDIAG= 0\r\n##$PPIPTYP= 0\r\n##$PPMPNUM= 2147483647\r\n##$PPRESOL= 1\r\n##$PSCAL= 1\r\n##$PSIGN= 0\r\n##$PYNMP= <proc.py>\r\n##$RDF1= 0\r\n##$RDF2= 0\r\n##$RDFWHM= 0\r\n##$RDINT= 0\r\n##$RDPOS= 0\r\n##$REVERSE= no\r\n##$SF= 200.150201130005\r\n##$SI= 65536\r\n##$SIGF1= 40\r\n##$SIGF2= 20\r\n##$SINO= 0\r\n##$SIOLD= 4096\r\n##$SPECTYP= <>\r\n##$SREF_mod= 1\r\n##$SREGLST= <1H.CDCl3>\r\n##$SSB= 0\r\n##$STSI= 65536\r\n##$STSR= 0\r\n##$SW_p= 125000\r\n##$SYMM= 0\r\n##$S_DEV= 0\r\n##$TDeff= 124986\r\n##$TDoff= 0\r\n##$TI= <>\r\n##$TILT= no\r\n##$TM1= 0\r\n##$TM2= 0\r\n##$TOPLEV= 0\r\n##$USERP1= <>\r\n##$USERP2= <>\r\n##$USERP3= <>\r\n##$USERP4= <>\r\n##$USERP5= <>\r\n##$WDW= 1\r\n##$XDIM= 0\r\n##$YMAX_p= 297047237\r\n##$YMIN_p= -146695\r\n##END=\r\n"
			},
			"dmfit": {
				"from_filename": "S:/Bruker/TopSpin200/data/pf2_TBennett/nmr/PbBrPerovskite.2/942/pdata/1/1r",
				"save_date": "2023-03-28T16:48:25Z",
				"from_title": "1H T=185C",
				"origin": "pf_echomas 1H PbBrPerovskite 942_1 1r -  labo200\r\n$$ 2023-03-28 18:48:13.899 +0200  CEMHTI/florian@FLORIAN2\r\n$$ S:/Bruker/TopSpin200/data/pf2_TBennett/nmr/PbBrPerovskite.2/942/pdata/1/procs\r\n$$ process C:/Bruker/TopSpin4.0.6/prog/mod/proc1d.exe\r\n S:/Bruker/TopSpin200/data/pf2_TBennett/nmr/PbBrPerovskite.2/942/pdata/1/1r"
			}
		}
	}
}
