# Supplementary material for: Structural dynamics of melting and glass formation in a two-dimensional hybrid perovskite
Source: Nat Commun. 2025 Aug 18;16:7696. doi: 10.1038/s41467-025-61410-z (PMC12361452; doi:10.1038/s41467-025-61410-z)
Supplement: Supplementary file 4 — Source Data [file 41467_2025_61410_MOESM4_ESM.zip › Source Data/NMR_Source_Data/PbBrPerovskite.2 - 13C{1H} VACP MAS 10kHz, T=150C.csdf]

{
	"csdm": {
		"version": "1.0",
		"read_only": false,
		"description": "T=150C",
		"origin": "pf_cp 13C PbBrPerovskite 11_1 1r -  labo200\r\n$$ 2023-10-01 18:09:27.844 +0200  CEMHTI/florian@florian-port2\r\n$$ S:/Bruker/TopSpin200/data/pf2_TBennett/nmr/PbBrPerovskite.2/11/pdata/1/procs\r\n$$ process C:/Bruker/TopSpin4.0.1/prog/mod/proc1d.exe\r\n S:/Bruker/TopSpin200/data/pf2_TBennett/nmr/PbBrPerovskite.2/11/pdata/1/1r",
		"timestamp": "2023-10-01T16:09:51Z",
		"dimensions": [
			{
				"type": "linear",
				"count": 4096,
				"quantity_name": "Frequency",
				"increment": "-6.103515625 Hz",
				"coordinates_offset": "16531.33088 Hz",
				"origin_offset": "50.32777667 MHz",
				"label": "13C - Frequency",
				"reciprocal": {
					"quantity_name": "time",
					"label": "13C - time"
				}
			}
		],
		"dependent_variables": [
			{
				"type": "internal",
				"name": "NMR Spectrum",
				"encoding": "base64",
				"numeric_type": "float32",
				"quantity_type": "scalar",
				"components": 
[
"lsYkQAyRtj9d/Vq/qSs4wHquXMDG+xfANtz8vlgnfj/KUak/P9UUP0N85r4N8Ey/nl4dPrpGFkDvvZ9AporbQDZz20CI8JNAYfJUPynvRMAjzbTAgZDFwLtQncCMpS3AG62Wvt4mBUDGTY1AgZ3QQF3c+kDT8/pAh57SQDI/m0AFFmpAGjNbQO+YakArwV1AERIYQIbJYz9bsQ88cF2WPpLzoj+4nuY/Z0yJPw6OIr8j3wnA5X0YwDu3jr8sk3Q/Hto8QJ7pjkDXd7FARujEQJ/eu0Df7olAUqDsPzSRWr4EhQK/ctKSP8tUV0ApuoZAymo6QMxuIj9qTRO/trMwPg7cwD/03GY/cI8ywDg+98ADwiLBtKf2wMlF5r/HzTNAAiLkPwGQn8A7Fk3B5/t7wUKmNcFi7DTAaS5iQHl7W0DobgTAHxv2wC59CcG8bIzAVvxgPxsyJ0DOSDi+5NiFwGJEocBri8C/qlFXQKRQoUC+OOI/KlhvwNBb1sCIfZPA7wfhPrUlaEDvB+Q/ZBJrwKik+8C3QNfAZHwav3xbv0DCOgJBrq+WQJ8cbL9McXTAFtnUvzZ0XkBVfOJA4U+/QKyLRj+qKZ/AQk34wMjX1MC3cVvA97Qfv+2uDD9w3i0/9oeCP5q4BkDKEVpAa82DQMKmgUBnA25AQoZoQKGxakBNl0tAxb7gP/EUjL6IsAPAcSNAwItfUcBchmDAZOSBwA0CkMAPD33AJlvzv+M1pT+AQpNADqXiQGuOBUGdzAZB9aroQGiNk0Dsz9Y+sLaNwNEuAsHWzA7BixPLwGUB8b8oLec/rMQkQGMuSD4ZHmTAvDLIwCxDz8AQBpnAl2tMwFfrbcD4cdzAupU0we1JZMF/xlfBhT4FwetC9b74GdhABjwhQarf/kAefr8/R6vIwMlFQcFosmTByR1ZwfngP8FNPDbBsftBweckU8EYaFbBA7lGwYLaLsHHNRvB1cwKwZa03MBWXlvALyzRP9ku30BMdi5BEC1HQVbeO0GxxxdB4R/FQFM06z9b7k3A71v9wNrvKMEUPR/BlIHRwB3NGsDtfKU9tmLfO5Gdyr93zSrAV5oFwGt7Er9riem9Ji4MwJOLy8DOSCbBh2Y8wRYpFsHawYLAK+39P/191UDL1gpBQu32QB1PikAIm5u+DFCOwEKdzMDK4arAlZ8FwHAloD/zLSpAfzriPzVNaT5mV8E+4hNJQFKn3UBwVwlBU0m6QMmlWr9QoQTBCtpNwenOT8FeHR/B7BbTwJ7Wo8B7FLXAUfHYwNfZ4MBQpMLAdtKUwMwoX8BOEi7A2/gGwDNr5L8/HR7A80CYwFmTAcHplirBwtEnweIz48Bb9gfA54zhP9YQNEDsuLs/YKVVvkfjxL5KSnU/posIQK9Esz+tAqq/9xWIwB3zpMArs1PAL4xCvjnczT82vMA+xQNbwEpS8MBcpxbBnvUAwXE/h8CsHDA+s8tRQF6tgkAvsCNAQs4cv/a7icBYwebASpgDwWiS3sAcNILAhM6Ev+UBNj9eSjk/Izk0vnYAAr/kAj8/lUdWQAHAvUB/wd1AaOi0QObGLUC0l8C+PZIJwFEI/r9Bka++nGvSPwADO0A5aElAYjw1QJdKOkClh31A8iWzQONW0UDG0a5AVgEHQL6zCcATpp7Awt+PwMVeZ7/YsGZAX7/EQF77pUAxcM4/orz5v8pTScCa7s6/RlRbP/tb8z/c9/M+uH4XwKRejsDPuojA1I8MwLYEs72RvgU+rSYLwLHiwcBnNRzBf7E7wQrfMsE8EQLB2/VRwJI8AUD1Tr5A65rbQFduikB+m5S+m0iLwBTLssCFV2nAUemhvtXP9D8n3+Y/GkBKPs9lf7/pVzW/JBeXPk6iiD7lQcm/7oF7wFW1jMD2Xt+/BM0kQJYDqkCdRIRARyFRvjZLicCGSZ7ANgsEwBz0nD9zvq8/MSEMwIKvxsCTTsrAOruMvxduxUBPHBxBgU/EQINIOcA48DTB+ihWwbA9/sA9a44/TnQDQce1JkGXPhBBO7DtQDqt9ED0cwhB/srqQIr/MkB7qFfAzQv8wFGeDcHAy+7AuL3UwFo7A8Fk0DDBuGVGwZkKKsEohuLApA2dwJYGv8BnvAvBOQMWwSpyqMAlVRJA7tMJQZGMFUE14n5AEoNrwBigCcFQcwXBLTGMwOU/Rb3zaTJAHr6hQFF3C0GfIF1BVKGLQTSwfkENZARBeLYEwPzZF8HvQyXBeMK1wM37hL7Ffc8/bNjwvg4GR8DwaRfAqAAkQG6ACUE1sTZBA3wRQZ9LW0CiDPC/4dmNwHWhmsBHz6vAmJHpwC/qFMEqqQrBGo9/wNG1P0D45wZB55oTQfp2r0CDIME+HJgYwNMlrL/t3O8/1taFQKLvYkA4FrA+k4VUwKb6r8AyRrnAQNKnwPRlpcA9IsDAQnflwPRj+MDeuunAXOq9wMOTgcDpRfe/gdVkPmTwAUCUSzRApbv9P66W475DQGTA8X3AwFyy18D+tLLAUelMwOz+2r6yCRRAM2ugQPSn70AYrgxBNFPrQDtzBEBRr8rAPPxswQNkmcEnaYTBdhf0wNAcRkC99RlBAYQCQQ9ciL6xaCPB4dV0wcT1RsFUwXTAfy2VQEvv9ED+bHlAFSBRwG12C8HETBXBUEG7wDBqzb+R7gU/mySBPr4Q1r4xVxc/+MJfQAon1EBB/AFBBDLyQJ01w0DJy59AqUGIQF9/K0A6sje/wJunwEwyCcEeVwfBICyQwD1jqD9C1L5AdZboQHL3oEAuMCw/J3N6wO776MDKfgrB98z7wOFjr8DNXj7A9yAXwFfXnsDJFyLBS8VywWExiMFbAGnB1mwawRN3ucA6dKvAaKr1wEydHMFwvxLBbVjCwPNVUMBNi1bAxVrIwI+DEMEULwfBqUZ9wFd64z/gHadAt4qhQEQYQkCcMv4/Xo8wQF7mVUA1P4g/Mh2GwOxfEMGjxRHB2zBQwDdknEAbLRRBGYXIQPBODcBFUyTBp7NNwavfG8HitKnAlGWLwFaE+8D5j0TBeDZRwdNND8EVr0rAD/oRvx66U8AlTQ7BeX9FwZKsJcGiG3jAS5A7QCf7w0CeZJZAYQIOP+dja8DEIdPAI84CwVLoCMG3/enAU86DwCcx2LtfpCRASfy5PxrHScCPGAXBUxQowQbgBsEsb4PAPqGAvxJDbL+IZB7A3FUnwFxPRz6KkYVAFpuyQL60BECh+Z/AtkI4wQz6XsHB1UDBinYLwcxw3cAms+HAhhzdwOmdisCmWyg+2g9cQOQrI0ClzBDADLHqwF0ECMECOJXAYqecPzP9lUDlEWZAlqHBvaxMEMDUGve+CX1gQF8QpUCJwHs/+f8CwVQvi8FPr6jBWBuJwd3LBcGMKsG+ZaUSQNObfb8ZKeLALzs4wZawOMGxduzAz0bUvyBpIUCS7k1AR2PWPpynicBQUQzBD4I0wXcINcGbzhnBFE/0wD7I1MADMODAmywAwcC6B8Gy9fLAg5ytwBi5O8A1p6y/SZ26vxdQSMAFXqrAvujRwApotcAfjCDA2GjiP/l9pUAQe75AODpuQAibQb7pE2DADj2OwEfiOMDhyZW+jXe5P1yfqT/Jpa6+/MkiwKMjk8A5t9DAXkkIwaXRI8HQRyzBeYkXweW43MA8iZXAbOWHwD4XscDjYtnACr/BwOjVPMCmazc/mTMUQF4JEj/j8VPAxOHSwAEN58Dgx63AMMZUwHA9PsBVPZjAaznswIP/FMFdCCLB36AnwZHULcFZ6irBTqUKwTzxjMDsECc/Qt16QCngakDDowY/8vk/wAXEksAsxHzAA6QywIbfP8Dx1pvAjLLiwGVABcG2eA3BAuoiwT5wVcGGDonBuIqVwYNIfsHf+hfBXhI5wOGJJT8pujI/kty+vf60oz8tZaBAbJf8QNSdwUCKLqW/PxcowXUDgcGwBXPB4bAZwaRqjsDALmfAYg/TwDcaE8HvN+rAEvQMv3So9EDyyE9BI/pcQbJRPUHA3hxBQhwJQX35zEAHN6I/Y3zKwNRxS8F4bVrBoQf+wI6dij8YgfNAFMfuQIY5dj/MPvHAoUlOwRuaSMG2m/TAF47VvxxMCUDUKRtAOMeAvs83iMA6yfrA5gsawVHRD8FUQ8vA+6JUwPNmBMBWoYHAF8oNweI/YsGEfYbBCQpuwSEQCcGP0xC+LkPqQELnNEFAZitBd8PBQF+HP78AX97AAZQfweT2CsFgfobAJVQLP5YiJkCRfns/jcMlwPpWo8CSgJXAuxMCwAmoaD77y+g9d7Xrv2EjP8Dbaoe/Vv5aQNEJ5ED/k9BATbNpP2mY1cB51jvBla07wWsZ+sDaB2PAcDbYv8E4BMDZ3g/AeOuLvvSXTkAlJLFA35mQQPkAez/Y182/QAKTPRo3xkD33VNByMCDQa6XVkH+xbRA/BUdwH/t2sADw8bA64YKwEulJUD1gMVAcYQCQSX/DEEHlgJB6Pi8QORgCUAGAALA/vydwOn3rMCi82vANICivxBHfD4RloY+6Rccvx8zp7+6qqC/Q5sxv0W2Rr4Zc7s8EvSUPh9riD/VWBVAJfhdQIkJbECdASxAij5gP4YId7/knxDAEtA7wPa+TcCnU0zAAcoowPAVo79bATQ/n0sYQDsMHUDeArk8eJGWwMi0JMHcf2vBLDmDwSuKcMGiZTrBpqn+wC5GqsBT7IHAs3VgwK0OLsDD66i/YPYoPl4pNz+EvqK+8R4kwEvZlsBgUKrAXg1zwP/BYb9xZNw/ibgVQB9Umz6xsGvAkVL/wD76LsEk4DvBDEUrwRKcDcHwxeTA/Qe8wPAlksArXybAJXXCPEyjFEBlrTNAApsKP+w/fsBIVQ3BCDc9wXRPPcFLKBjBlcPWwLz+osAoY6HAbMC3wPUVxsBgNcXAuAzGwPMt1MCLg9zAjZ+3wC2RKMBPt5U/wWhCQGLPXz+8vp3ASuI0wW9AaMGLQE7B5KoAwe7KXsAIc+K/yNImwEoKX8CNiA/A3OdTPzb7UEB9FTdAm1VVvQ1HKcAnDAXA/W7jP9yXvUCJNNVAev0zQH/BRsBDO9zAm+PEwIkkGsDCdYs+cz+lv8m01MATXEDBFdBVwfx/GMHis0TAoPjwP3T1LUA+V5+9iGZywBqHt8A1u5/A1mYbwOXwyT7syw9AeFocQAYQFj9ErFnAf9EMwRlhXcHvh4LBwEZwwab6KsElqbTAE0AHwFwPEb8I7No+BIEtQJrn00AZgiVBZRwyQaIL7kCzO3I+f3rvwNm4SMFlNFXBKD4kwdFfpMCutok9d/VzQIBspUBfQHdAp9fuPvFzYcAdU8bAa2fKwHsfiMCsO+S/68Jfv/fZB8B/WYjATyymwHLwccCsLGW/NYeYP3LZJD+E7hfAO6K2wNP42sBtupzAqN2zv4KjOz/+syO/G66pwHzwKsFOGFjBL3g+wQN40sBgpWu+ZYeIQAy2t0B6uKpAGIOuQCgm+UCCST1B2uxwQV0pa0E4Qx5B//AkQBSXasCYGcHAkhiMwEEAir+I5HE/P7XwPshwr7/Z6h/AH+wCwLpCpb+2Yx/A46bTwN4RQcGBh3rBi6hxwSXBLsEBgsHAQSVdwNhUd8AHxa/A/N/AwO2VnsDMrYLAQsy2wFvXIcF9rmrB8nF5wfBDL8F1BhzAn6W1QNPsF0F+wQFB3JN1QE1zDj6P83G/H6MNPoREtj+xjqM/gRP0vqMONcBd+5PALYipwA3tmsC4W1zA5Lq4v1QjtD4zJB4/iRDiv18o0sA3KzvB/rdiwaoEQsFWtc7AQp8Xv25S1z9CN5a/bSjpwFlnScFBmVjBZGYWwVV9IsDOEFRALF+uQHVSZkBJPcO+z3CBwEVXvcC9y8PAOq68wJ+60sAE1gvBCPA9wRXPbMGMjoLBQm98wSw7VcEOcRzBzyPGwGDgXsCobQzA30QfwOdbhsAmstrAARwZwXQANsFSRjbBy2sWwa36wcBfpCrAx5r8vlLWIr5s4LC/AT1RwFSGm8DxTLHA3eakwGVEecCOXAzA6fYav18Ytz5LuAE/jxMgPmNddr0cfII+sUBAP++4zj7+E9m/uEmswPN/EsFS9C/BZogcwX+pxMCrZQHAr9RLPzFY9j9rPxlAtCNbQMyCokDP2cFAWumaQJlrlj9ZJlzAIufXwDkP7MA0cLjAX6xowCe8KMAub1PAElWkwGyv7MB5KRvB6hs9wSA6U8GqS0/B/o0qwUQC5sAWfJDAkyaJwB0HyMAfoQHBJdnlwHRdNcCwCStAW2G0QMKJdUC4Xsa/LvjVwFBr/8AIKpnAckicPkLWbED45mZA1ceDP+c72r8BoFTA0XGUwPsq68ALLT3B1viAwSpQisHu/13BBPbswOuJtr+ToZE/N5q0PdRmDsAQQUfAwGLqvxbZrryNhsm9xLBGwPpd/MD9MkLB0T5jwd6GYMFyK0rBhCUtwSxVCcGEGrXAN6EjwLHvSL/Inuq/6s22wGqzJ8F1hlbBGt9PwVoAI8GMJvfARZb+wBf4LsE0N2TBvHNuwZrjOMHRp7fAIuw8v0zVQj+olL6/n0qrwF1dAsEB8QvBjWkEwcBiDsFLnDvBHdB5wTdGj8Hrp4TBaA1AwYUa28B2SoLAsyySwBPczcDJfdLAh0FcwK3qtz9gg41AKf8sQO4/TcCCSxjB2Ek+wT8NDMFqpCDAJoIUQCouJ0B05Yq/hcqowNBc0cBSJonA8nFgv5h7Pj+x/yy+1BnBv14rp74YsIlAkkYiQbMbV0E2NEBBoerhQEW4EUAVrGo/dHdVQG/43kCarAlBtI/eQDCNWUAhrwI/SxlDvioIMj+muaU/9leJPk+TBMCi1IXAD6mVwHGDV8ARrpa/9Hw9PwPH2z+P2cY/A+exPUcCOsBEKebA3hk4wVdeXMG2WEXBMkbrwLsOlL8C80BAW0JIQKRfWL5jKoTA8T2twOYiKMAVV0RAIZwNQVryQUFbND9BQXATQZkns0CMdRZAFRuavmwjNsATtrbAvaEKwYtJLcGjdDPBhoAWwUC4vsClbRDAHpYfPnjayD6tKp2/PkxSwIMBgcAuzxnATC2pP779tUDwCA9BjscgQWToEkHPEutApMewQJ8/f0BsaxNAj1O8vJFJNMAO9aHAH9quwJusWMD8iRE/6PKXQMXC60DioPBAZVO0QHjnRUDS/6I/17I4P1Zdcz8PC34/tQRyPnwBiL/cp/y/SbbOv7N7FD4DUCFAHTCJQC7okEDupkdA318rP6kz979Gi33A556hwJkRpMA0pIvAGhdOwICAG8C+CC3A4QWGwFLCwsCSe93A/c2vwG8P+L+HBf4/BbdxQAvE5z9hs17AeNIbwQsdYsGlKHHByShQwabeHMHtUenA/TnGwC/Vw8CBjczA0dDawMM0+cA8chbBgoMxwc+KO8Hd+CfBGWn6wNpSp8Dq0YrAsFu1wFEJA8FxJCHB1PofwXHYAMHY7a7AacZgwHNvHcAZSbu/oMgNP2mOcED27t9AiDEIQSbK6EBDb3pAL2zdPjkUk7/aCpW+ojvLP0B7BUDy4cC+ISenwPF7HsFCFDnBpwkRwZk5d8DavF0/iEgVQAFNsb14oJPAkkoHwVs1G8GQQgXBEde4wDtjaMAZ2ibAjG0ewMikK8CrVzbAUXItwA3g57/ix6g+CYxdQCk+v0C2Ia5AOdTWPknQ9cDAa2jBLUJ0wVW4AcH72mpAVCpTQUbdZkGvQ85ASSOzwAyFXcGauFHBJR2LwNOvyECVaz9BKQ8hQUK/XkBFhADAn5gPwCnHG0B5x/1ATkQdQZL71UDTrUU/kgOAwPkuosDIIjXAiv33PZSlnz+fPI+9uAIXwE3sXsBclhnAejZoPfMG7T/zjqI/eIHsv9Z6v8DTaA/Bmf8Vwfm77cAKPpbAc288wOKfPMDoHoPA1OqjwIBcqcAD06PAWBS9wA2cB8F4i0HB0dxqwZvtYsH7CiTB0hSXwJS28r7d5As/Mo2pvx5RdcCSCZLAPHItwNyX/D7RRjpATGJMQDkM0z/LsJy+vy69v6Po57+zagnAzx9KwBPFkMBAL6TAX92EwDzCAsDrcgG/Ckeov3s/m8CO2RfBWX1GweJjNcFD08TAId5hP+KsykDDNPRAuo6SQCDhFb8usJTAeLStwNjsRcA0wAs+axHNP6kTgz1m22DArw/YwMiP88AX3bnAsa85wMJ/iL9Dg8W/YRF5wFWIz8CepvbA5ubcwI7+j8An4by/0/ydP9N4PkCk31ZAJxwUQDRRuz5O2qK/zoCPv3c80T9FWMtAmzAwQdUzVEGRVT1BcVrnQNg/oj8aFYXAn6EBwXTPKsFUvkXBEpZTwQhgTMGJcCfBP5bNwJzC37/a+uo/1z8vQPyYqD4sUZHAZEsZwcxEPcFXVRHB+bixv5CLBkE9FX1BkC+KQSJbSUEB8KtAB75OP4F9/z9xi/VADdNRQZVsXEGsAw9BvsgbQOlmKL7yKIlAFvpkQUdXykE6GwVC1JMXQtY2KEKLcUNCDT9qQktGiEKeoZNCEIGUQhFfj0I9b4xCfo6RQsWEnkKQEK5CTQu6QpLbvkLJ3btCG5WxQlU2oEJVFYhCeztWQhisGkL3D85BtSSEQeNzNkGCHx9Bjwk2QSmqbUEcjplBsVO2QajAwUF+yblBv7ioQdponkFJUqRBW0q3QWFozUFGlOJBT43+QQtUFkJcGjZCWRNVQnkMZ0IkG2lCiAZoQk49eULL7pRCvqW4QrDV2UJ/DupCWYfkQk420UIIU75CBZq1Qs39tUICc7ZC2cSuQpKonkL+e41C596DQqlqhUIj2Y9C3VafQqAEs0KtHM1CM/LuQiebCkOeRBxDugApQzW6L0Oh2zFDA5MxQ/EiMEOL4S1DT40rQwAWK0Pnhy5Dves1QyxlPkPV80NDR6ZEQ7RTQkMt+UBD6OhCQ3M6RkNxDEZDV7w+QzlYMUOdAyNDuZsYQ+1oEkOj0gtDzBn/QtxR2UKzDLBCioSRQkpRhULZ0IZCWKaJQigNhELl42tC0D5OQlLyPULPaztC0xA6QqvVLUKAWBdCRfwCQv+0+EHkaAJC8qsHQppm/EEAS8hBlfGKQdEZR0EVjj9BPadoQQ8mi0Gll5dBajqdQfANpUHKna5BUbWtQWtnl0EOUmFBxq8cQVNiCUEOACpB8jFWQfwDXEGWoipBFMXAQGlEP0BRBlFArkG4QPcl9UBih91A1Op3QHGbPz+uh4S+bsqvP15RjUDB3eJAI1QEQcjf+ECQ07xAj+VAQE1Tk75VaDrAZL5jwM260L+dX/8/SSGoQHlXx0D8rpBAf1i9P7WFab/yGcO/5g0zv2P9yj4Av2o/4dlcP2JgIz/CFaA+1Cn7vhA39b8OPU3A0Rk+wFz+xb4SZ2pAm8TWQDsmx0BiILU/bevAwIlTTsFraYLBmmdywYZDJsGgtojAjegxP79tI0DWJf8+VfeVwP4OKsEqBWTBHyxXwXI2CcES7x7AJUWmPx6PiT93leC/T4NzwKDMGsBBLQ1ARFrmQO69FEGTMehAdDscQN96KcAQl8rAlWgGwdTuEsFa9wXBv/mkwLG/wT6gCsVA2noPQeos3kDImMc/CNA/wMbAP8DWpdU/q+XlQBecDkFoAqxAckrGvkRdWcBx45C/yM6DQOpN5ECvxYpACH84wM3bEMF1UxHB96ghwKn9vUByYCNBAdnxQASlBD98DK7A1vzMwCPqO8DjdU8/9RorP0hviMAFWjLBRWZ7wXfhc8FQ+h/BiUQewCcDjkBc7AxBvyofQdYWAEG6wmhAJRQBwK3x7MCZdTDBQPxBwWIjMMHxgQzB0qfTwMSNpsD5nZfAPzOlwMKYy8BoxQDBOcMZwWlMJMH7MRjB1ujtwKvjk8BZzte/6IKIP5osYEASO6hAAgW0QHL2gUBK+2Q/B2cgwHSPkMATYY/A5h5TwGtpMcBJ/IPADJLewK+gGMGzwCPBq3EMwZKuy8DT/pDAcpB5wK15esDApmrAn/A5wKtFDcCZIw7AatQ1wA8ST8Csey7AP1XNvyTGd79jftW/Rx5ZwKW2m8CCYaHAJViEwG2OWcCVz3PABcydwL2OpsB972HAhzUovyVmjD+DL1a+r0KGwCZnAcEb8QzB1u2xwIhUIb+lxBdAX4C2P/grEsBDu6zAjFyjwMLmnr/rLnlAowrzQDvbC0FzMwFBf37cQLQttUAlNH9AxVXYPwzTrL6P4yu/Y6WPP485ZkCgbYtAPacOQCpqp785/0DAYUIov8zClUA5Pw5B/6j6QBHVLz/d1RHBqQGCwZfcisGV8FTBFCIDwcz8vsBvt+/A8EAkwaiOLMHKre3Af7HNv40UYED+EqxATylxQPUK7z6jvQ7AX8xCwEuMDcBXe3S/eoYPv7nk2r+r+4fA6NTpwA/XGsEx7SbBMfEYwV53AsFomfrAyGMYwdXPSMHG6GzBmu5iwbWAI8HdfpTAPXlWvl4BqT/fkAM/806LvtQSkD//3JpA2KUMQVX4JEFYwgNBdVZxQERpAL85MyfAQeUiwAsE+b8z4iTAgkmbwBiM8sA9QA/BA1v9wJ89m8AY3J6/962dPz0ywD+GWAu/hFqEwHEa/cAnoyXBv8wmwW3CAsHCe5zALiIgwKqFF8CNTorArO7YwPr4/sCtGe3Aa4XMwClL3cDQ0x3BNmtewQo8gcGGE2XBkD8JwYxi5r8d2BNARrvdP4/+IMChBubA2ukRwY1E6cBVWE7A+i25Pvu6vz8ca4w9m2gewHARicDqA4bAbKAGwKIzlD+i9YdA9Uy0QFAxgkCUVTW/rHTswPeEVMGt9HjBSSFQwSXZ4cDir4+/KA3EP36ME700SXbAv7rQwEfNucAD3w3AHBy5P9GFE0DS/tW+yW2dwAUDBcEYXg3BiJvgwDlHoMBagZbA8hXIwOJoAMGzuv3AKOOewBli2D16talAJ1UJQatGDEGodbpAP7YrP1ZypsBkgiDBwddDwWKBMMEqmN3AcbrfvyECCEAMUz5AsswjP0aDXcCTWefA1R0RwTvUCcF2yNPAwKCHwIHsEMCLy0a/05soPy66HkCaXZVADkTTQE5h60DDhclAmXprQMvQQz+8lUG/BbQHPh4RN0DaI6pA5nGiQGTrjj/ecabAXw8swXu1ScGLax/BU3GVwL/s8D1rGwZAX+eWP7+8YL9BNAnAY30AwNJmq79vkK+/W9YcwMiXcsCJsIvA4HV/wBpHYsDO8IHAnGe4wBZp98C2IAzBghcGwfSb5MBQgrrAqQSPwCUqD8BB4ck/YuvLQEarIUHhailB2jjpQA3cAkC+yP+/OaAhwKpA3T70CZhAh679QKFgDEH2i/lAezzHQMsEmUD3ZFlAL8X2P/AEaT9wBaw/OoZkQGobzECYw+5AikmlQK+U9z08BpnA9THLwJYuY8DvMMM/Y+6iQN10j0ADiQU+qsKawI704MBD0KrAStLKv8vwij8TEDU/mbkGwI/kmsB+jaTAMMUiwCh9rz8sqYhAHIWVQLB9J0CY+1a/JcCTwDOQAsEDlDPBPXVVwdnlWsGhyzjBaOrjwK422r9dZzRAWqGgQCxnlkAn2zZAYaNlP76/l77yQUe/uXScv+j4DMBBdWvAw/2hwHA0uMDae7bAMjKvwIhKu8AT3ObAuaMTwfpAMcFwvkDBAIQ/wVrkM8E8JSbBYdoYwadiB8HHGtjAVxyRwDPjIsBGBN2/Z+QcwIVAgMDC45rAJ6hgwHtDWz4hQJ1Ayg4CQXi790BfUlVAvb5WwPQLE8EIUzTBzSIIwYHkEcCNRIhAqgn6QMHf1UBrAsw/XvWZwO1nGMHY3y3BTMMUwTjG3MD27rvAkgPhwCYrFMFAmyTBvR8EwdPoRMABpFVAN0gBQWG6DkGf17NA7MD0PcCYj8DMbbPAPAAhwJf+UUA6ug1BQD42QSHoGEG3woJAMKMywLSRCcHeoTzBhDxDwUt5KsFbogLBIwiuwOxkO8CWYpa/mJtev3WRFsAn053A1ujYwDDLusCe1am/prOpQLNsLkFbeEhBcOgXQaLcfUAGodC+Atl4v051DEDPktFAV+ERQYc0C0EUZtJAC4aoQHG2z0CEMB9B40VdQSh1g0GZw4tB7CuQQZfImkEjCq5B6tzDQYnQ1EFokt9BTVbpQdgk90GunwNCLuwIQsCMCELtXARCYW8CQm3cB0JyPhNCMCUcQr3eGEJAVAZCvMPWQXPKqEH1ZpRB6YqXQQPtn0HAIJxBIA+MQc+GgkEToJVB9BLKQd04BUIaKRlCLvESQv2p5EGu8olBccrsQOPGDUAnkO8/AgWGQLKM0ECs9OtA6UfZQMbvsUAI/4lAsb5LQPeBB0A8BJs/z6YoP7u2yj60N2a9T5aevyW4ScCitp/A+ImywGPYhsCN6J+/QkYEQNWXi0B9uZxA1SNyQH3f0z8gwES/a/M3wJjvg8A04oPAWIw7wNvgqL+dzwG/DFKrv4b9XsA9067AsYy2wCYiesBK8sG/myQ0v5qrJcBdysPA348LwcsEBcGPl6DAN7mQvyJtQj/VZ7O9h239v8ElFMCqca09Rpt1QKROwkB8HplADnzzPhvUicCdJ+HAKOXhwO37tcDDipPAKEiHwKjEW8BZhn+/CGM4QK+fzEDYOPJAq0zBQDSvX0BNdBRA6RNmQLQoxUDKvfBA+uC4QL4udD+PGqbAmfonwba3WcGqqWLBDiNFwfN4BcFfVzjAjE4mQL0twUC6RrxAN8wRQK9VM8Cn0NfAuHb+wFUM08AXY3vAUMt5v2UxBED9SaZAhynzQOSz80AZioRAoADhvzX22MDG3O7AWgA/wCTzcUAbLQJBFlLlQB9TB0C0lCPA50AzwBVM0D9N7NxAbp8DQbqObUAWHoTAyponwarYP8HUMRLBJb+owBSiZcDIJpXAlJ7TwMqb68BM/dXAEALGwDu+68Dv9RzBv7w0wVNwHMHaCqzAyPcDv4uT/j87aJk/lSOkv2xkMMAmqtS/HWGpP2XPgkBV65xAfdpmQBV0pT9PrWm/UcEtwD8DjsBklsXA63XqwJSO4cDuLaPAd8wKwPVINj8EukVA/A2sQAHBAkHvgjRB9CNYQSZ6WUFH0zhBMYgSQYW1DkFWw0NBBZKRQbl3wEHa+9hB/gjVQS4GwkEG7LZBdejDQSQn50FH/QZCzmgQQhfVCEI0EeRBsJOqQSgBeEG8T05BU/1XQT0ve0FGLYtBB1qKQYETeEGUxlJB01E3QSxlK0EPIihBAxsmQfDeKEFeKT5BHYRwQZr4nEHGScJBtVLdQWi860E7GvRBUqv8QUltAEJtxfBBigS+QUVLWEF+UCxA66+KwHlto8CZyoO/nC9iQDCkjUCsnCw/1ceiwJ8fEMF0dRLBqhvYwNpylcDvnZTA2Nq6wL5zvcBiF2HA6kShPlo/QEBnYTVAmjf0Pky15r/z0x7AIGIVwNdJZMC1NejAV0c5wcrlTMHXAAjBFzc0vmO+5UCLBAtBL9hdQBU5j8BFZBPBKB3uwD0bbL/QUqNAZ4LDQDU9zz/8r5zA6OgSwdovGcHrQvrAhojewBmWBcEeLSnBq+0twY9u+MAGrBvAJzsPQD4ffUDtdShAtRWdPbGO3r8b+gzAn4gLwF4NOMDXFpTAHNvUwO0B+MBm/+XAKeGfwLIN2b8F1ANAIHqwQDNK9kDhEfNABWWYQJ6NIb46tLHAAcEbwXq6PsFE2kfBN8VEwT5VO8Fe+iTB403zwOChfcAjCV+/EvJlPCV95L+WP6DAmVXwwGEm/cCbudTArSyxwCVAxsBc2wrByY83wbSwTMEwWkDBMgohwVXYBsED+P3AywcEwdHwB8Hq7wPBk1H7wK6G+cBSNPnAP1XVwNjkWsAYLMI/3jm9QCJL3UDKt0FAISaTwCzAScGvYYvBDq+KwdebVcGAEwTB4RaXwPFHccBH7Y/AN4yhwDuKgMDUYbC/bbzDPwb0NEAq0po/iwdRwC1rEcHVVl/BZ+R9waBwYMF0ORLBnaw6wKt5MUDDM9JAXeX3QDGNwEA7T7o/ukymwEjfQsGyeYfBcW+JwSUCRcFuNYPA/6GCQOPIEUEKTh1Bf3HsQBWigEC6yas/LRDsvs4UAsCPU2TAl3aGwBueLcBwNo4/pgm5QFF9DkFcLg5B/qrDQB/kJEBNYmA+AroBvx6HL79kys2/EPdWwBExlcCXDYTAPHXev3+KUT9A2rA/JsJqv1B/msDZCPnAZ9f0wIdVg8CjCqs/3u7KQNUfEEHkPAhBp/SkQCSoxT1B1ZzAm33/wPeaAMF3VK/AUgAQwHLaIr93fca/PYpqwEyrisDumui/Yos+QD4Y20C35NVApckDQEFdhsDTZgDB/mzlwPa2MsAiXdQ/9aJQQKcg2z9qPGa/HLANwMnUxL9lGRo9uJWRP5EWwj+Hfvc/6b8vQJgFOUDwlhc/momVwChmLsF5h2jB3jBTwVJw/MCx8B/AE7Bkv7r2d8Dk3wrBhf82wdHJJsHWiOjAb2ujwKM4sMDYa9/AeVjQwKIHJsBivEFAfDXVQDm0u0BVB9I/kHkXwIqOQcBAota+bc4QQK7Pxj+il1HA7y0ZwfUQWMGLtFDBYVcUwW3NocA1OyXAj9L2v/Ha3b/1eXG/ukkyPgYxJD9wDjM+r4NYvla9YT83GWxA3AvWQGpz9kDg+rhAv+oLQOrzAL/XYdq+X0AIQAX7okCebs1AQZy3QCALj0A/9oxAj2PAQCbR/UC/YgBBy62iQN7CDL75xqrAjDUCwehZ8sCqrpPAtrzAv6qAxb7aOATA2ta0wC5DE8GFZjDB2p8rwVamFcG/7AbBgk4KwZa/EsEc0gXBuO6nwA49Jb+B8EpAqbmEQOZZB0BiaYC/zG4swMnM6r/tnhE/7y0fQJQPMUB/ZgBAlbvMP3ko9z+ZqdI/WvuGv/2SxcB+/i/B95I8weUx3sDBWIU/07XeQDQz2EBHYlo/qki/wFiNBMEMmIfAyrs+QKt5+kC1JdxAduC1P9Zkd8AuR5rAuO1+v5znjEAcR+1AtNHMQJ//MkAIay+/MBUewASaP8CLF2fAH/adwE33ycBbcdfAWq7CwNx6qsDn5a/ARQPTwMbE8cBbcenAAKe3wKiKc8AMnhvAQAzev6P6mL+UxRe/6rQLv4kR8b/q94zA6c7NwJl0vsAQrCTA4yzJPw6ERkDGS249EFDIwInlP8E8sVjBW5EjwZd7ksA7X0m+cvmCP82q972bDL6/Hkbkv06Ryb+V8xHApnyNwLew3MDpc//AaLHfwAOXnMCYhFXAuClDwHR0UcApMi7APDyHv91jMT+UV5k/e5SSPqLTR78+Nxe/bYRUP2If6D9Zlx0/dJkqwJuVuMDwzcLAxAVIwD0KNj9EuO8/We2yv5Ty78C7nkrBAdxewS5VNcGNZPLA1kuywIStxMD4cffA1n0BwRuPycAQa1DAT24fv/DmEj/C14I+GdG5v19Tm8DbdyPBFm+EwZQPqcFlv6XBMClfwRJ3OMBGB/lAKVtYQSfXS0FWzexA6KqcP3aiPMDYl5HAeKWVwCFRjsAvf4DAvis8wOZtm796paE+H3QeP0eB+r5OVATAUDE2wPD2FMC4V4+/rTqEvp4+hL7eQF2/DGrQvxNwIsB1BnnAve+wwBdizcDv1arAa14RwAp2bD/MXMc/B7/Vv/qs5cCk6DTB2TIxwQEs1cAuVrS/p6dbP+SMgL/mwJHAf7K/wNYFZ8DU+wg/np0UQOozUL+Hte7ANK9SwZ/zX8GjlRrB6FBowLNqML63EXG/eA5+wMyBuMBVyJDAuP3Mvx1Jsb2XdvG/RtG+wE6aE8FC6xLB7JG/wDSVCcBIv6y+/8qgv6N4WsAjOZjAAguSwDmIeMAWmojAd3XDwAMoAsHkcgjBrc7QwGY7Q8CuxyU+4KEDQHXdO0AIaG5AIkOUQEaOk0AIvxNAa1IRwPfx4MDO4w7BM5PLwNXWTL+1nHNAbuJwQBZZwb9OSgzBaUxRwfXjNcHrFJXA/JMoQJmGvEDTo2BAGhQOwNF248CbHwTB+WC/wP7iR8DZcSXA/g6kwF2MEcHy4T/BL2xFwc+3JcEX++XAwCJtwGEDJb5SmkxAr7mtQOyMpUBgfe8/68VMwN286MDSx/vAiaiUwPXoaz6zk2hAxptuQDPzkD+oBuq/Ing/wBNh2r8wmac/A7KiQCVzEkFPDlNBmBSBQXzagEGJFDtBJApnQI3PnsAnfSLBy6chwYf7ycAOwBbAynJhv+WZwL/XAsa/LCR6P47KmkAHzsFAyqqkP5CvC8FbjZbBmOG2wab6k8FnIxPBfJjmv62otL8co/PAuYxwwawZjcGwJlTBYMibwJdiCEBfD4JA1BKiP3ZEP8DYE7DAcTKtwBfWgsB0p1XAbBd3wDPlpsAeBdvAcokLwRvQLcEqt0bBZiI7wW/w8cBlmoe/N2KRQOPRu0Cgdg1Au3tcwDKjy8ABTW7A25U8QAf+CkGmlw1BXt0vQDUSt8A+LjDBe1Yhwco8kMDE4IM/8CEcQPodX7+GGMLAFT0YwQ+pGcFN6u3ACIemwMpjgMDAXkrAQFu1v1s5mD/QoDhAmsfOP8CqN8BwawTBaFEzwYoiG8ER25bAm0UbP9PPV0CzojpAA1dMPzkTfr8Zu/C/yh87wAjrqcDuzQrBB28vwbPiIcGAYsPAmjCxv6NxWD+vhEW/TeyPwO7n18DhoJzAKnkbP5TIz0DBKBFBSxfaQJi0mD+NgZTAbsIAwe4rBMGv8cXAvQVTwLZiSr8l1QQ/Qq1lPMydIMArN8jA2zgUweEbFcE4M7PAM1OWPl61oEDaWbVAdkfjPyc3i8CnoRXBrm4xwdvwGsFCZdbAZXxhwAxDDL9vdQ5AdsOEQH25eUBWjFo/Zb1fwP+gt8AlPDXAlhenQLkEa0GZ3KJBJXSZQZrqRkHgb5NACYq3O5o3Zr5RSts/irspQL+tkj9wzeW/ZIyFwJi1ncD/YY7ACaRewM1z9r+VY2o/PJCdQCyPA0Gj4gJBmqtyQHICNMD9TfDAILXrwMnpR8BaA7U/eIIxQDbLej9ttgK/w6PeP5B47ECEIT5BUlwhQbcBfj+vpCvB1AqQwerchsEFGBfB6iEDwALrbj5Dpx3A6BquwC5sgMDRXgpAtZYMQcDyK0GKttBAcB4wv/XovMCd8dDAsQOCwLB5B8AVQzrAobuwwG+X6MBOM9HAluuHwIsVKcBqCTfA9Gx0wFtaYMBkaqS/sLmWP1K+sD+ccse/tz+8wP73CcFBywHBYF6mwKa9BcAaL8a94bmxP/GPbEBIFNlA5FUJQWiR10ByUZY/6kGiwJ+Q/sBtLLnA/fVUv9A0HEA1ZYs/bGB2wKigBcGLOQ/BvYS1wFYl5L9nYza/PmRAwKD/wMB7fNLAs3V1wLWmObsrx/Y/B8+EP5m5N79eifW+huApQCmK0kCxt/1AkRmhQCh/C79AmKfAl7XIwIQ2acChB50+a45DQKB0cEAsgFNAiEQ5QMxxLUBNIv8/9jeJPi2S2L83HRDAcTvDvqH/S0DHqchA2hPbQOkFlEApG6I/Q8tvv4ovSb9Ui4M/Xe0mQLQfGEBXCnA+SQAcwCwAdcBn2D/Az0cMvz8l3j/h9gFAQCSTvtUIg8CFG+LAj5riwIVaacBALNY/UHnGQJJ7/UDQv9hAyIyQQNkJT0DnGm1AceueQHZMrECFYIZAVLcIQMklDD+R7c68np7Jvgik37/zTYLAAhS0wMNmiMAZ8dU+vtjBQFnSDkEAaNlA7G5vPzWdksA6/73AbrsgwJXkLEB8YbJAz52FQGBUUz6jViPAsBGyv6n7TEAcEAFBmgQeQVLv70CwThpAKokxwKxGxsCV+/DAQfTtwHrO0sC8danAvVl0wIZ1LMDdrSHAzIJZwKa1lcDUCrLA2pC9wAwW0cD4XQXBRZo1waQ/ZcHXc3nBjSZmwer7N8EgtgjBbfnQwEugosCIr0LAd63sPYgqXEDkZqNA0BR+QJePJj+C/zjAe6udwAHuqMA3CabAZNO9wAFZ8MCZzQrBshkEwfTc0MAa06fAVjjHwNWgGsHh+lrBvnh5wa7vXMElFBDBkwRkwGcziz1LCFE/FJ84v9g1RcCpF5/Axqy4wO8+rMCS0njA/wm5v/WJxj+IMIxAvVrGQDLUzUDL46FAjG4kQDX+lb45YDLATpyKwBPkk8BDQ3HARxIXwJABnr8pm4C/gEbPv4yVF8ChWxvAY+bFvxgEnr4ydZI+gZPRvtLeDcDfdIrAojK+wE6U2cDUmuTAiRjrwLFA8sAgoPnAWQQBwfAXB8EA1gzBWuAIwTxI3sDabnPAm0TrvUpWEUBgNOw/8JWpvzagrcBuqAHBvwgDwQV80cBimKnAO/vBwGWtCcHz9TDBda42wcizEMGyzqDAov2dv/70bD/9Poc/Y00av4arb8DPFwDBVkdHwap1dcESJmzBoHofwdyHEcBNma1ABmQkQb2vMEFXSAdBbjeFQJDRGL+0gK7AzqojwexAYcF/sXjBhQNbwVcsFMHo3pPAJF8OwJReNMAc7JzAtD/AwElul8C8le6/avy8PuxvUD7FDxDAHTOowDCf4MBFD+XAkWTawJiM8MBXohvBIIlJwaHVa8F+EHbB9GxswXUJXMFEdk7BBaNEwUOPO8FQuTLBlgMswZD0JcHdAxnB1tj7wBpJsMC+F2LAKDpHwC36jcDZ/8jA6kHcwIq8scCG2GjAjPJvwO9g9MAFC2XBeemgwVU3p8G1tG/BaBOQwORit0BgBjRBxaspQcjUu0Bzl1g/OtnQv7svpr9wPQm9O3ByvPFi/78O9Z3AIb/hwI4N6cCfGr/ArfqMwHxBa8DTVHrAgomOwBozl8DsVp3AqSe6wHkQ+8AFsCLBHBwtwVD8/8BtLdW//j68QECCMUE3HDVBUBfPQE6JiL/EZgPBxepSwenKgMH+jY7BxsORwV4hfMEUkQ/B9SClP53CMkEVs3xBu3lMQTcIkEDv/EnAZ7mewEUHrL5ONMNAP2ECQWhZQ0Cx3sPAP6RMwQa4QcGrd5zAfmRBQH/Fr0ARPYY/UynBwItRFsGFer3ANjvOP+N92UCCp5lAHCpxwEfJVsEKNJHBG0h+wQGxGcEx5YnAOYc4wBbXhMBIaJPAIIL8v8MnKEAwm7ZAC8aSQK36DL64rp7AoNPHwCoUQ8ANxBVAE17LQFt52kC+kYVATSLUPqJoM8Cr3qnAHaX6wJIbKcEm20bB74c8wQFmAMFmBx3AUWoZQPsEkEA8jG1A7prWPzxd4j5hIXk/SyQvQEWaj0Bm/6tA71irQNdLlkCQ81FA+aAIP+YWdcBV2Q/BEnhQwShNX8H+ljDBXCGrwOVAYj//q7NA1DH+QIIPAUEO39BAeTtoQF+Y4L6qvaDA6B8NwS/cKMEqmiHBaN0PwWcjGcFBQFPBdCWXwdVpvMHPW7/BsKGWwbWxIcE0OLe/nDd/QHSgpkBfHmVAqVuhP1LH6r4QSdS/E6Y9wNhDi8DHLprAG95NwD2Z/D5ZS5lAWIftQMhi3UAbjmVAWxA8v9VjesDvU5fARhBQwHuDrL624EJAV97BQEGV+UAvvOZA+RhkQGFfLMA8gBjByWBgwUJnX8Fv4BXB54wuwFPIFkB7KFRAePrrPVBXnMAMAQnBbX0PwZ20ycBRsRrAKokdPz+F3j+NmJo/hxbnvGR8lb/u6va/DGkUwK/kDsDqzLO/mDtKPpZQ/D8DJzRAUlDyP8uBBL9pojjAT3ZTwJZCY78xD1lAn1vlQIDdA0H/vsNAnsoTQPMdW7+bzQLAbuPwvwpvE8CXIJnATNIOwVwlScFmolbBOKwswXdrxsByeAfA5/vGvYcljj52IEc/lioyQLQQvUBT/wFBXC7pQLeBM0AiVXTATMIewSX+VMF9m1XBjcMuwey48cAFcI/AV7cQwNOMYL8/xiS9f1obP19XqT/6QgNAoOYQQOGxkz9Z3+G/PTrAwLWwIMHP+UDBGDcywfvt/cAr8YnAEEEHwOE/BMDyyWPAJourwPae0MDNR9bAa5m7wKtRfcA3coi/6oQDQO3MdUBwYS9AYHy2v9Y02MD+6CHBc18TwQ7nicA2NOA/ABiwQKcEpkBpN9o/Z70gwDp1ssDMPOzA4TsQwVvyMcE7nk7B18BMwcRVIMEjLbbAqDEGwPSbXL9qpdW/bnctwCo6HsAkEJO/pH+ivpu+lb8nhEHAID1pwMeZnr+iv2lAUs0CQY/UE0HVeL5A/+GmPt66isCs2r7AryehwAntasA/VmDAbZeJwGWOjcARdSbACQhJP4CufkDvu6pAkJCRQIAwJUByWQ4/J+eTv/MdM8BU6ovA7MKkwKazh8BklNe/PG2WPywXJ0ABzQFAlnIaP/UqkT5tFvk/XMSNQJf1rkA5mXFAmP3JPp2ABMAHB+G/dSIsPwwyIECAyLE/p1cXwHJkucCvMbbAZfG3vxOPiUDlufNAL5TSQKv3MkCezTU9pziSPxfktUB66SdBOrpEQSMuJEFdGcxAnxBgQBaqO0BTiWVAqvNRQOadVT98uTjACYK4wL1TxsCpGofACGOYvx5VwD+GvVZA+CeTQKHcqkCFy6FAUvNDQO/ZAL+C54bAfSjDwGT0osCmnQPATRMhP1W/MD9MlxjAJW3dwJtII8FRHSbB7Gj2wJDniMDw0iXAAEdywElu38DErB/B1e0swTRkEMEA1rvA8hBOwOYtB8BnE/m/zZt6v7lHDEArd+hAwl5BQdzeX0GvYDxBGPnZQBAVG0Alhdw/uniuQM6UNUF9E3lBGf5yQUTSIEHvCCxAEo9hwPZl0cBm4dTA0ja2wIWPqsDcebfA9Ya1wFy/csBlGXK8HT6CQAPVw0DSsJNAc9cYvUEatcBe/RnBfsEnwZExDcE+T9jA2BDNwMjzBcGw1TTBWWNOwfhVOsEWCv/AGDF5wI2nsb/Lfz6/do+/vitF1T8qrLRA0SgXQRCcIEFRqsNAoBikvoWkocAnHZvA4al+vv8RkUBk6JpAEIgJv+MSAcEGY0HBTFQWwdSOA8BHNYJA+lKAQEfmC8AJahbBtLA5wXPP2sDhkpQ/QjPBQOAOgkCPOzjACYAQwb9KGsFVjZrAjVdRP9UsF0CUxqW/IoXYwHEDF8ESa/LAEAllwHi6s79eOyrA8KGhwMf8k8CmOZQ+6UblQLu7NEGNSiBB69KoQAaOAkDuzXNAvKwSQeoNSkGwIxVB/hTSvlqbKMFGIVvBNoPewEA0tUBw8n9Bv7qNQbitK0FCHUM/F6SpwBT6jsAXpjk/IgObQEx+fkBEMsq/6F0BwWJ5N8EBkiHBekWrwNPNhL0VAF9AYWKSQOvNcEAORQVAjtUDP2XIHb6Axwc/40oYQLvCjEAKfKdAj+CEQIZR6D+MuTI9VyoOPwmZZEA0aO5AEIMbQT9vDEG4BJ9AiTCWPsX7PMBBqWHAHwPdv4e+hj/I5klAkXxSQBtsWT8GqHjA3+AZwaHjY8GJ7XrBMGtRwQl488CqYfi/moejP0SymT9Oci6/JT7Yv5RlzDx+cINA/e0EQceZIkEiIQtBlOmbQIM/Hj/LMCjAHBaUwJ/yvMB77NjANPjbwFw3scA0IS3A8nAwP8EETUAeLnpAHG9EQLwc8z9mP84/MTwhQG+/eEBQMJJAGhh5QAgnB0CTGC0+INB4vx63Z7+oxpw9xNCjP+UZBUBmShBAvMEBQMZs7D/nqwRAwd8wQMsIbECg4pBAKOeiQBgMq0AAwadAg/KQQL8ONUCVQzA9oTpNwKuNssDqo7XAzTpBwHfNrz9pk6xAIZ7iQJn/u0BiZTpA3dMiPr1agb8cXC6/Gq+tvb/92b59peq/vxxSwA=="
]

			}
		],
		"application": {
			"bruker_topspin_parameters": {
				"title": "T=150C\n13C{1H} VACP MAS\n\n-- 13C ---\np15 = \t1.0 ms\nplw21 = \t15.2 W (30 kHz)\no1 = \t4050 Hz\naq = \t30 ms\nde = \t10.0 us\nns = \t4*256\n-- 1H ---\np3 = \t2.6 us\nplw2 = \t50 W\nd1 = \t2.0 s\nspnam0 = \tRamp45-55.1000\nspdb0 = \t-11.2dB (opt) (=-5.35dB-6dB, 22kHz)\nplw12 = \t18.0 W (50 kHz)\nspnam2 = \tspinal64\npcpd2 = \t9.6 us\no2 = \t870 Hz\n-----\nT_reel : \t150C\nT_set : \t162C (1.1118 * T_reel + 4.7554)\nT_shim : \t42C\nFrame : \t700l/h\nShim : \t'extreme' (3600l/h)\nflush transf. line : \tyes\n---\nshim : \tsondeCP4mm.2020\nSR : \tReferences.4mm/#901\nrotor : \tPF + ZrO@ cap\nB : \t2760\nD : \t738\nnuR : \t10.0 kHz (MANUAL)",
				"auditp.txt": "##TITLE= Audit trail, TopSpin 4.0.1\r\n##JCAMPDX= 5.01\r\n##ORIGIN= Bruker BioSpin GmbH\r\n##OWNER= florian\r\n$$ S:/Bruker/TopSpin200/data/pf2_TBennett/nmr/PbBrPerovskite.2/11/pdata/1/auditp.txt\r\n##AUDIT TRAIL=  $$ (NUMBER, WHEN, WHO, WHERE, PROCESS, VERSION, WHAT)\r\n(   1,<2023-03-28 13:30:52.545 +0200>,<labo200>,<rmn200n.cemhti.cnrs-orleans.fr>,<go4>,<TopSpin 3.6.3>,\r\n      <created by zg on data set with UUID '250182fc-cd57-11ed-a222-000af7097849'\r\n       started at 2023-03-28 12:56:08.531 +0200,\r\n       POWCHK disabled, PULCHK disabled,\r\n       completed at 2023-03-28 13:30:52.544 +0200\r\n\r\n       configuration hash MD5:\r\n       8D 46 5C 87 EE 21 82 24 84 51 48 3B A3 DC EE 76\r\n       data hash MD5: 1496\r\n       CB 40 4B F6 51 84 7D 46 BA 1A 07 AF 34 68 35 0B\r\n>)\r\n(   2,<2023-10-01 18:09:16.634 +0200>,<CEMHTI/florian>,<florian-port2>,<proc1d>,<TopSpin 4.0.1>,\r\n      <Start of raw data processing\r\n       efp LB = 5 FT_mod = 6 PKNL = 1 PHC0 = -69.70303 PHC1 = -183.8 SI = 4K \r\n       data hash MD5: 4K\r\n       71 30 35 3D F9 CC 62 F4 CD 5B 7C 15 1E 00 6D 65>)\r\n(   3,<2023-10-01 18:09:27.904 +0200>,<CEMHTI/florian>,<florian-port2>,<proc1d>,<TopSpin 4.0.1>,\r\n      <pk fgphup PHC0 = 1 PHC1 = 0 \r\n       data hash MD5: 4K\r\n       5B DC 17 DC A4 D5 77 7A 82 65 D9 93 A6 62 78 72>)\r\n##END=\r\n\r\n$$ hash MD5\r\n$$ 56 57 8A 5D 51 ED C4 D1 4D 2F ED F4 5C B8 46 51\r\n",
				"audita.txt": "##TITLE= Audit trail, TopSpin 3.6.3\n##JCAMPDX= 5.01\n##ORIGIN= Bruker BioSpin GmbH\n##OWNER= labo200\n$$ /mnt/oldCentos/racine/NMRData/data/pf2_TBennett/PbBrPerovskite.2/5/audita.txt\n##AUDIT TRAIL=  $$ (NUMBER, WHEN, WHO, WHERE, PROCESS, VERSION, WHAT)\n(   1,<2023-03-28 13:30:52.545 +0200>,<labo200>,<rmn200n.cemhti.cnrs-orleans.fr>,<go4>,<TopSpin 3.6.3>,\n      <created by zg on data set with UUID '250182fc-cd57-11ed-a222-000af7097849'\n       started at 2023-03-28 12:56:08.531 +0200,\n       POWCHK disabled, PULCHK disabled,\n       completed at 2023-03-28 13:30:52.544 +0200\n\n       configuration hash MD5:\n       8D 46 5C 87 EE 21 82 24 84 51 48 3B A3 DC EE 76\n       data hash MD5: 1496\n       CB 40 4B F6 51 84 7D 46 BA 1A 07 AF 34 68 35 0B\n>)\n##END=\n\n$$ hash MD5\n$$ 94 66 92 B9 AA 43 3D 9A 71 16 44 78 82 6E 71 5B\n",
				"pulseprogram": "# 1 '/mnt/oldCentos/racine/NMRData/Local/lists/pp/pf_cp'\n# 1 '<built-in>'\n# 1 '<command-line>'\n# 1 '/mnt/oldCentos/racine/NMRData/Local/lists/pp/pf_cp'\n;cptppm.pf\n;cross-polarization pulse program\n;with tppm decoupling\n\n;set:\n;d1:       recycle delay\n;p3:       90 degree 1H pulse at pl2\n;pl2:      1H power for T90\n;p15:      contact pulse\n;pl1:      not used\n;pl21:     X power during CP\n;pl22:     1H power during CP\n;pl12:     1H power for decoupling\n;cpdprg2:  tppm15\n;p31:      tppm pulse length (~T180)\n;cnst31:   spinning speed\n;zgoptns:  cpdyn, cpfslg, vacp, dipshift\n;dipshift: cnst31\tspinning speed\n;dipshift: l6\tnbr rotor periods\n;cpfslg:   cnst24\t(right) offset in H for better decoupling\n;cpfslg:   cnst25\tLG offset, use setLG\n;vacp:     sp0 ramp shape on 1H\n;p2:       dfs pulse length (500us)\n;sp1:      dfs power level\n;cnst1:    dfs f1 frequency (1000)\n;cnst2:    dfs f2 frequency (70)\n;cnst3:    dfs frequency step (150)\n;p10:      rapt pulse length (20-50us)\n;pl10:     rapt power level\n;l11:      rapt number of pulses (5-20)\n;cnst11:   rapt + frequency offset\n\ndefine delay zfilter\n'zfilter=5*(1s/cnst31)'\n# 36 '/mnt/oldCentos/racine/NMRData/Local/lists/pp/pf_cp'\n;#ifndef cpdyn\n;'plw22=spw0'\n;#endif\n\n\n# 60 '/mnt/oldCentos/racine/NMRData/Local/lists/pp/pf_cp'\n'plw22=spw0'\n\n\n'in0=inf1'\n'd0=1u'\n# 1 'mc_line 66 file /mnt/oldCentos/racine/NMRData/Local/lists/pp/pf_cp exp. def. part of mc cmd. before ze'\n; dimension 1D; AQ_mode \ndefine delay MCWRK\ndefine delay MCREST\n'MCREST = d1 - 30m'\n'MCWRK = 0.333333*30m'\n\n    dccorr\n# 66 '/mnt/oldCentos/racine/NMRData/Local/lists/pp/pf_cp'\n# 66 '/mnt/oldCentos/racine/NMRData/Local/lists/pp/pf_cp'\n1 ze\n# 1 'mc_line 66 file /mnt/oldCentos/racine/NMRData/Local/lists/pp/pf_cp exp. def. of mc cmd. after ze'\n# 67 '/mnt/oldCentos/racine/NMRData/Local/lists/pp/pf_cp'\n;----------- recycle delay --------------------------------\n\n# 1 'mc_line 69 file /mnt/oldCentos/racine/NMRData/Local/lists/pp/pf_cp exp. start label for mc cmd.'\n2 MCWRK  * 2 do:f2\nLBLF0, MCWRK \n  MCREST\n# 70 '/mnt/oldCentos/racine/NMRData/Local/lists/pp/pf_cp'\n\n# 77 '/mnt/oldCentos/racine/NMRData/Local/lists/pp/pf_cp'\n;----------- FSLG -----------------------------------------\n\n\n# 81 '/mnt/oldCentos/racine/NMRData/Local/lists/pp/pf_cp'\n;----------- set power ------------------------------------\n  10u pl1:f1 pl2:f2\n;----------- dfs or rapt ----------------------------------\n# 97 '/mnt/oldCentos/racine/NMRData/Local/lists/pp/pf_cp'\n;----------------------------------------------- 90 degree proton pulse\n\n\n# 101 '/mnt/oldCentos/racine/NMRData/Local/lists/pp/pf_cp'\n  (p3 pl2 ph1):f2\n\n;----------------------------------------------- delay\n\n# 109 '/mnt/oldCentos/racine/NMRData/Local/lists/pp/pf_cp'\n  d0 pl21:f1 pl22:f2\t\t; attention: pas de declaration de puissance pendant les pulses...\n\n\n# 113 '/mnt/oldCentos/racine/NMRData/Local/lists/pp/pf_cp'\n;----------------------------------------------- cross-polarization\n\n\n# 117 '/mnt/oldCentos/racine/NMRData/Local/lists/pp/pf_cp'\n  (p15 pl21 ph2):f1 (p15:sp0 ph3):f2\n\n;----------------------------------------------- decoupling\n\n# 124 '/mnt/oldCentos/racine/NMRData/Local/lists/pp/pf_cp'\n  1u cpds2:f2\n\n\n# 129 '/mnt/oldCentos/racine/NMRData/Local/lists/pp/pf_cp'\n;----------------------------------------------- acquisition\n  go=2 ph31\n\n  1m do:f2\n\n# 137 '/mnt/oldCentos/racine/NMRData/Local/lists/pp/pf_cp'\n;----------------------------------------------- write\n\n\n# 1 'mc_line 144 file /mnt/oldCentos/racine/NMRData/Local/lists/pp/pf_cp exp. mc cmd. in line'\n  MCWRK wr #0\n  MCWRK zd\n  lo to LBLF0 times td0\n\n# 145 '/mnt/oldCentos/racine/NMRData/Local/lists/pp/pf_cp'\n# 147 '/mnt/oldCentos/racine/NMRData/Local/lists/pp/pf_cp'\nHaltAcqu, 1m\t\t\t\t;jump address for protection files\nexit\n\nph0=0\nph1=1 3\t\t\t\t; H pi/2\nph2=0 0 1 1 3 3 2 2\t\t; X CP\nph3=0\t\t\t\t; H CP\nph11=0 2\t\t\t; H pi (drain)\nph31=0 2 1 3 3 1 2 0\t\t; receiver\n\n",
				"acqus": "##TITLE= Parameter file, TopSpin 3.6.3\n##JCAMPDX= 5.0\n##DATATYPE= Parameter Values\n##NPOINTS= 17\t$$ modification sequence number\n##ORIGIN= Bruker BioSpin GmbH\n##OWNER= labo200\n$$ 2023-03-28 13:30:52.546 +0200  labo200@rmn200n.cemhti.cnrs-orleans.fr\n$$ /mnt/oldCentos/racine/NMRData/data/pf2_TBennett/PbBrPerovskite.2/5/acqus\n$$ process /opt/topspin3.6.3/prog/mod/go4\n##$ACQT0= 1000000\n##$AMP= (0..31)\n100 100 100 100 100 100 100 100 100 100 100 100 100 100 100 100 100 100\n100 100 100 100 100 100 100 100 100 100 100 100 100 100\n##$AMPCOIL= (0..19)\n-1 0 0 0 0 0 0 0 0 0 0 0 0 0 0 0 0 0 0 0\n##$ANAVPT= -1\n##$AQSEQ= 0\n##$AQ_mod= 3\n##$AUNM= <au_zgonly>\n##$AUTOPOS= <>\n##$BF1= 50.327758\n##$BF2= 200.15\n##$BF3= 200.15\n##$BF4= 200.15\n##$BF5= 200.15\n##$BF6= 200.15\n##$BF7= 200.15\n##$BF8= 200.15\n##$BWFAC= (0..63)\n0 0 0 0 0 0 0 0 0 0 0 0 0 0 0 0 0 0 0 0 0 0 0 0 0 0 0 0 0 0 0 0 0 0 0 0\n0 0 0 0 0 0 0 0 0 0 0 0 0 0 0 0 0 0 0 0 0 0 0 0 0 0 0 0\n##$BYTORDA= 0\n##$CAGPARS= (0..11)\n0 0 0 0 0 0 0 0 0 0 0 0\n##$CHEMSTR= <none>\n##$CNST= (0..63)\n1 1 1 1 1 1 1 1 1 1 1 1 1 1 1 1 1 1 1 1 1 1 1 1 1 1 1 1 1 1 1 10000 1 1\n1 1 1 1 1 1 1 1 1 1 1 1 1 1 1 1 1 1 1 1 1 1 1 1 1 1 1 1 1 1\n##$CPDPRG= (0..8)\n<> <> <spinal64> <> <> <> <> <> <>\n##$D= (0..63)\n1e-06 2 0 0 0 0 0 0 0 0 0 0 0 0 0 0 0 0 0 0 0.1 0 0 0 0 0 0 0 0 0 0 0 0\n0 0 0 0 0 0 0 0 0 0 0 0 0 0 0 0 0 0 0 0 0 0 0 0 0 0 0 0 0 0 0\n##$DATE= 1680003052\n##$DATE_START= 1680000968\n##$DE= 10\n##$DECBNUC= <off>\n##$DECIM= 800\n##$DECNUC= <off>\n##$DECSTAT= 4\n##$DIGMOD= 1\n##$DIGTYP= 12\n##$DQDMODE= 0\n##$DR= 21\n##$DS= 0\n##$DSPFIRM= 0\n##$DSPFVS= 20\n##$DTYPA= 0\n##$EXP= <SOLIDS1H>\n##$FCUCHAN= (0..9)\n0 2 1 0 0 0 0 0 0 0\n##$FL1= 0\n##$FL2= 0\n##$FL3= 0\n##$FL4= 0\n##$FN_INDIRECT= (0..7)\n0 0 0 0 0 0 0 0\n##$FOV= 0\n##$FQ1LIST= <>\n##$FQ2LIST= <>\n##$FQ3LIST= <>\n##$FQ4LIST= <>\n##$FQ5LIST= <>\n##$FQ6LIST= <>\n##$FQ7LIST= <>\n##$FQ8LIST= <>\n##$FRQLO3= 58817\n##$FRQLO3N= 2\n##$FS= (0..7)\n83 83 83 83 83 83 83 83\n##$FTLPGN= 0\n##$FW= 4032000\n##$FnILOOP= 0\n##$FnMODE= 0\n##$FnTYPE= 0\n##$GPNAM= (0..31)\n<> <> <> <> <> <> <> <> <> <> <> <> <> <> <> <> <> <> <> <> <> <> <> <>\n<> <> <> <> <> <> <> <>\n##$GPX= (0..31)\n0 0 0 0 0 0 0 0 0 0 0 0 0 0 0 0 0 0 0 0 0 0 0 0 0 0 0 0 0 0 0 0\n##$GPY= (0..31)\n0 0 0 0 0 0 0 0 0 0 0 0 0 0 0 0 0 0 0 0 0 0 0 0 0 0 0 0 0 0 0 0\n##$GPZ= (0..31)\n0 0 0 0 0 0 0 0 0 0 0 0 0 0 0 0 0 0 0 0 0 0 0 0 0 0 0 0 0 0 0 0\n##$GRDPROG= <>\n##$GRPDLY= 67.9839172363281\n##$HDDUTY= 20\n##$HDRATE= 1\n##$HGAIN= (0..3)\n2000 0 0 0\n##$HL1= 0\n##$HL2= 0\n##$HL3= 0\n##$HL4= 0\n##$HOLDER= 0\n##$HPMOD= (0..7)\n0 1 1 0 0 0 0 0\n##$HPPRGN= 0\n##$IN= (0..63)\n0 0 0 0 0 0 0 0 0 0 0 0 0 0 0 0 0 0 0 0 0 0 0 0 0 0 0 0 0 0 0 0 0 0 0 0\n0 0 0 0 0 0 0 0 0 0 0 0 0 0 0 0 0 0 0 0 0 0 0 0 0 0 0 0\n##$INF= (0..7)\n0 0 0 0 0 0 0 0\n##$INP= (0..63)\n0 0 0 0 0 0 0 0 0 0 0 0 0 0 0 0 0 0 0 0 0 0 0 0 0 0 0 0 0 0 0 0 0 0 0 0\n0 0 0 0 0 0 0 0 0 0 0 0 0 0 0 0 0 0 0 0 0 0 0 0 0 0 0 0\n##$INSTRUM= <spect>\n##$INTEGFAC= (0..63)\n0 0 0 0 0 0 0 0 0 0 0 0 0 0 0 0 0 0 0 0 0 0 0 0 0 0 0 0 0 0 0 0 0 0 0 0\n0 0 0 0 0 0 0 0 0 0 0 0 0 0 0 0 0 0 0 0 0 0 0 0 0 0 0 0\n##$L= (0..31)\n1 1 1 1 1 1 1 1 1 1 1 1 1 1 1 1 1 1 1 1 4 1 1 1 1 1 1 1 1 1 1 1\n##$LFILTER= -1\n##$LGAIN= -1\n##$LINPSTP= 0\n##$LOCKED= no\n##$LOCKFLD= -1\n##$LOCKGN= -1\n##$LOCKPOW= -1\n##$LOCKPPM= -1\n##$LOCNUC= <off>\n##$LOCPHAS= -1\n##$LOCSHFT= no\n##$LOCSW= 0\n##$LTIME= -1\n##$MASR= 10000\n##$MASRLST= <masrlst>\n##$MULEXPNO= (0..15)\n0 0 0 0 0 0 0 0 0 0 0 0 0 0 0 0\n##$NBL= 1\n##$NC= -5\n##$NLOGCH= 2\n##$NOVFLW= 0\n##$NS= 1024\n##$NUC1= <13C>\n##$NUC2= <1H>\n##$NUC3= <off>\n##$NUC4= <off>\n##$NUC5= <off>\n##$NUC6= <off>\n##$NUC7= <off>\n##$NUC8= <off>\n##$NUCLEUS= <off>\n##$NUSLIST= <automatic>\n##$NusAMOUNT= 25\n##$NusFPNZ= no\n##$NusJSP= 0\n##$NusSEED= 54321\n##$NusSPTYPE= 0\n##$NusT2= 1\n##$NusTD= 0\n##$O1= 4050\n##$O2= 870\n##$O3= 400.26\n##$O4= 400.26\n##$O5= 400.26\n##$O6= 400.26\n##$O7= 400.26\n##$O8= 400.26\n##$OVERFLW= 0\n##$P= (0..63)\n0 4.8 0 2.6 0 0 0 0 0 0 0 0 0 0 0 1000 0 0 0 0 2.125 0 0 0 0 0 0 0 0 0\n0 0 0 0 0 0 0 0 0 0 0 0 0 0 0 0 0 0 0 0 0 0 0 0 0 0 0 0 0 0 0 0 0 0\n##$PACOIL= (0..15)\n2 1 0 0 0 0 0 0 0 0 0 0 0 0 0 0\n##$PAPS= 0\n##$PARMODE= 0\n##$PCPD= (0..9)\n0 0 9.6 0 0 0 0 0 0 0\n##$PEXSEL= (0..9)\n1 1 1 1 1 1 1 1 1 1\n##$PHCOR= (0..31)\n0 0 0 0 0 0 0 0 0 75 0 0 0 0 0 0 0 0 0 0 0 0 0 0 0 0 0 0 0 0 0 0\n##$PHLIST= <>\n##$PHP= 1\n##$PH_ref= 46\n##$PL= (0..63)\n120 120 120 120 120 120 120 120 120 120 120 120 120 120 120 120 120 120\n120 120 120 120 120 120 120 120 120 120 120 120 120 120 120 120 120 120\n120 120 120 120 120 120 120 120 120 120 120 120 120 120 120 120 120 120\n120 120 120 120 120 120 120 120 120 120\n##$PLSTEP= 3\n##$PLSTRT= -6\n##$PLW= (0..63)\n0 0 50 0 0 0 0 0 0 0 0 0 18 0 0 0 0 0 0 0 10.4 15.2 13.18257 0 0 0 0 0\n0 0 0 0 0 0 0 0 0 0 0 0 0 0 0 0 0 0 0 0 0 0 0 0 0 0 0 0 0 0 0 0 0 0 0 0\n##$PLWMAX= (0..7)\n1312.5 416.7 0 0 0 0 0 0\n##$PQPHASE= 0\n##$PQSCALE= 1\n##$PR= 1\n##$PRECHAN= (0..15)\n-1 1 -1 0 -1 -1 -1 -1 -1 -1 -1 -1 -1 -1 -1 -1\n##$PRGAIN= 0\n##$PROBHD= <H140172_001 (PH MAS WVT 200W1 BL4 15N-31P/19F-1H)>\n##$PROBINPUTS= (0..15)\n<31P-197Au> <1H/19F> <> <> <> <> <> <> <> <> <> <> <> <> <> <>\n##$PULPROG= <pf_cp>\n##$PW= 0\n##$PYNM= <>\n##$ProjAngle= 0\n##$QNP= 0\n##$RD= 0\n##$RECCHAN= (0..15)\n0 2 0 0 0 0 0 0 0 0 0 0 0 0 0 0\n##$RECPH= 0\n##$RECPRE= (0..15)\n0 1 -1 -1 -1 -1 -1 -1 -1 -1 -1 -1 -1 -1 -1 -1\n##$RECPRFX= (0..15)\n1 0 0 0 0 0 0 0 0 0 0 0 0 0 0 0\n##$RECSEL= (0..15)\n0 0 1 0 0 0 0 0 0 0 0 0 0 0 0 0\n##$RG= 2050\n##$RO= 0\n##$RSEL= (0..15)\n0 2 1 0 0 0 0 0 0 0 0 0 0 0 0 0\n##$S= (0..7)\n83 83 83 83 83 83 83 83\n##$SELREC= (0..9)\n0 0 0 0 0 0 0 0 0 0\n##$SFO1= 50.331808\n##$SFO2= 200.15087\n##$SFO3= 200.15040026\n##$SFO4= 200.15040026\n##$SFO5= 200.15040026\n##$SFO6= 200.15040026\n##$SFO7= 200.15040026\n##$SFO8= 200.15040026\n##$SOLVENT= <>\n##$SOLVOLD= <off>\n##$SP= (0..63)\n120 120 120 120 120 120 120 120 120 120 120 120 120 120 120 120 120 120\n120 120 120 120 120 120 120 120 120 120 120 120 120 120 120 120 120 120\n120 120 120 120 120 120 120 120 120 120 120 120 120 120 120 120 120 120\n120 120 120 120 120 120 120 120 120 120\n##$SPECTR= 0\n##$SPINCNT= 0\n##$SPNAM= (0..63)\n<Ramp45-55.1000> <> <> <> <> <> <> <> <> <> <> <> <> <> <> <> <> <> <>\n<> <> <> <> <> <> <> <> <> <> <> <> <> <> <> <> <> <> <> <> <> <> <> <>\n<> <> <> <> <> <> <> <> <> <> <> <> <> <> <> <> <> <> <> <> <>\n##$SPOAL= (0..63)\n0.5 0.5 0.5 0.5 0.5 0.5 0.5 0.5 0.5 0.5 0.5 0.5 0.5 0.5 0.5 0.5 0.5 0.5\n0.5 0.5 0.5 0.5 0.5 0.5 0.5 0.5 0.5 0.5 0.5 0.5 0.5 0.5 0.5 0.5 0.5 0.5\n0.5 0.5 0.5 0.5 0.5 0.5 0.5 0.5 0.5 0.5 0.5 0.5 0.5 0.5 0.5 0.5 0.5 0.5\n0.5 0.5 0.5 0.5 0.5 0.5 0.5 0.5 0.5 0.5\n##$SPOFFS= (0..63)\n0 0 0 0 0 0 0 0 0 0 0 0 0 0 0 0 0 0 0 0 0 0 0 0 0 0 0 0 0 0 0 0 0 0 0 0\n0 0 0 0 0 0 0 0 0 0 0 0 0 0 0 0 0 0 0 0 0 0 0 0 0 0 0 0\n##$SPPEX= (0..63)\n0 0 0 0 0 0 0 0 0 0 0 0 0 0 0 0 0 0 0 0 0 0 0 0 0 0 0 0 0 0 0 0 0 0 0 0\n0 0 0 0 0 0 0 0 0 0 0 0 0 0 0 0 0 0 0 0 0 0 0 0 0 0 0 0\n##$SPW= (0..63)\n13.18257 0 0 0 0 0 0 0 0 0 0 0 0 0 0 0 0 0 0 0 0 0 0 0 0 0 0 0 0 0 0 0\n0 0 0 0 0 0 0 0 0 0 0 0 0 0 0 0 0 0 0 0 0 0 0 0 0 0 0 0 0 0 0 0\n##$SUBNAM= (0..9)\n<> <> <> <> <> <> <> <> <> <>\n##$SW= 496.703794149417\n##$SWIBOX= (0..19)\n0 1 3 0 0 0 0 0 0 0 0 0 0 0 0 0 0 0 0 0\n##$SW_h= 25000\n##$SWfinal= 0\n##$SigLockShift= 0\n##$TD= 1496\n##$TD0= 4\n##$TD_INDIRECT= (0..7)\n0 0 0 0 0 0 0 0\n##$TDav= 1\n##$TE= 435.1485\n##$TE1= 435.1485\n##$TE2= 0\n##$TE3= 0\n##$TE4= 0\n##$TEG= 300\n##$TE_MAGNET= 0\n##$TE_PIDX= 1\n##$TE_RAW= 435.1485\n##$TE_STAB= (0..9)\n0 0 0 0 0 0 0 0 0 0\n##$TL= (0..7)\n120 120 120 120 120 120 120 120\n##$TOTROT= (0..63)\n0 0 0 0 0 0 0 0 0 0 0 0 0 0 0 0 0 0 0 0 0 0 0 0 0 0 0 0 0 0 0 0 0 0 0 0\n0 0 0 0 0 0 0 0 0 0 0 0 0 0 0 0 0 0 0 0 0 0 0 0 0 0 0 0\n##$TUBE_TYPE= <>\n##$USERA1= <>\n##$USERA2= <>\n##$USERA3= <>\n##$USERA4= <>\n##$USERA5= <>\n##$UUID= <250182fc-cd57-11ed-a222-000af7097849>\n##$V9= 5\n##$VALIDCODE= -1\n##$VALIST= <>\n##$VCLIST= <>\n##$VDLIST= <>\n##$VPLIST= <>\n##$VTLIST= <>\n##$WBST= 1024\n##$WBSW= 3\n##$XGAIN= (0..3)\n670 0 0 0\n##$XL= 0\n##$YL= 0\n##$YMAX_a= 1792986\n##$YMIN_a= -1514854\n##$ZGOPTNS= <-Ddec>\n##$ZL1= 120\n##$ZL2= 120\n##$ZL3= 120\n##$ZL4= 120\n##$scaledByNS= no\n##$scaledByRG= no\n##END=\n",
				"procs": "##TITLE= Parameter file, TopSpin 4.0.1\r\n##JCAMPDX= 5.0\r\n##DATATYPE= Parameter Values\r\n##NPOINTS= 14\t$$ modification sequence number\r\n##ORIGIN= Bruker BioSpin GmbH\r\n##OWNER= labo200\r\n$$ 2023-10-01 18:09:27.844 +0200  CEMHTI/florian@florian-port2\r\n$$ S:/Bruker/TopSpin200/data/pf2_TBennett/nmr/PbBrPerovskite.2/11/pdata/1/procs\r\n$$ process C:/Bruker/TopSpin4.0.1/prog/mod/proc1d.exe\r\n##$ABSF1= 0\r\n##$ABSF2= 0\r\n##$ABSG= 0\r\n##$ABSL= 0\r\n##$ALPHA= 0\r\n##$AQORDER= 0\r\n##$ASSFAC= 0\r\n##$ASSFACI= 0\r\n##$ASSFACX= 0\r\n##$ASSWID= 0\r\n##$AUNMP= <proc_1d>\r\n##$AXLEFT= 0\r\n##$AXNAME= <>\r\n##$AXNUC= <13C>\r\n##$AXRIGHT= 0\r\n##$AXTYPE= 0\r\n##$AXUNIT= <>\r\n##$AZFE= 0.1\r\n##$AZFW= 0.5\r\n##$BCFW= 0\r\n##$BC_mod= 0\r\n##$BYTORDP= 0\r\n##$COROFFS= 0\r\n##$CY= 10\r\n##$DATMOD= 1\r\n##$DC= 0\r\n##$DFILT= <>\r\n##$DTYPP= 0\r\n##$ERETIC= no\r\n##$F1P= 199.294336109833\r\n##$F2P= -133.861479528761\r\n##$FCOR= 1\r\n##$FTSIZE= 4096\r\n##$FT_mod= 6\r\n##$GAMMA= 0\r\n##$GB= 0\r\n##$INTBC= 1\r\n##$INTSCL= 1\r\n##$ISEN= 128\r\n##$LB= 5\r\n##$LEV0= 0\r\n##$LPBIN= 0\r\n##$MAXI= 10000\r\n##$MC2= 0\r\n##$MEAN= 0\r\n##$ME_mod= 0\r\n##$MI= 50\r\n##$MddCEXP= no\r\n##$MddCT_SP= no\r\n##$MddF180= no\r\n##$MddLAMBDA= 0\r\n##$MddMEMORY= 0\r\n##$MddMERGE= 0\r\n##$MddNCOMP= 0\r\n##$MddNITER= 0\r\n##$MddNOISE= 0\r\n##$MddPHASE= 0\r\n##$MddSEED= 0\r\n##$MddSRSIZE= 0\r\n##$Mdd_CsALG= 0\r\n##$Mdd_CsLAMBDA= 0\r\n##$Mdd_CsNITER= 0\r\n##$Mdd_CsNORM= 0\r\n##$Mdd_CsVE= no\r\n##$Mdd_CsZF= 0\r\n##$Mdd_LrLAMBDA= 0\r\n##$Mdd_LrNITER= 0\r\n##$Mdd_LrRANK= 0\r\n##$Mdd_LrZF= 0\r\n##$Mdd_mod= 0\r\n##$NCOEF= 0\r\n##$NC_proc= -8\r\n##$NLEV= 6\r\n##$NOISF1= 5\r\n##$NOISF2= -5\r\n##$NSP= 0\r\n##$NTH_PI= 0\r\n##$NZP= 0\r\n##$OFFSET= 328.4733\r\n##$PC= 4\r\n##$PHC0= -68.70303\r\n##$PHC1= -183.8\r\n##$PH_mod= 1\r\n##$PKNL= yes\r\n##$PPARMOD= 0\r\n##$PPDIAG= 0\r\n##$PPIPTYP= 0\r\n##$PPMPNUM= 2147483647\r\n##$PPRESOL= 1\r\n##$PSCAL= 1\r\n##$PSIGN= 0\r\n##$PYNMP= <proc.py>\r\n##$RDF1= 0\r\n##$RDF2= 0\r\n##$RDFWHM= 0\r\n##$RDINT= 0\r\n##$RDPOS= 0\r\n##$REVERSE= no\r\n##$SF= 50.3277766700001\r\n##$SI= 4096\r\n##$SIGF1= 40\r\n##$SIGF2= 20\r\n##$SINO= 0\r\n##$SIOLD= 4096\r\n##$SPECTYP= <>\r\n##$SREF_mod= 1\r\n##$SREGLST= <1H.CDCl3>\r\n##$SSB= 0\r\n##$STSI= 4096\r\n##$STSR= 0\r\n##$SW_p= 25000\r\n##$SYMM= 0\r\n##$S_DEV= 0\r\n##$TDeff= 1496\r\n##$TDoff= 0\r\n##$TI= <>\r\n##$TILT= no\r\n##$TM1= 0\r\n##$TM2= 0\r\n##$TOPLEV= 0\r\n##$USERP1= <>\r\n##$USERP2= <>\r\n##$USERP3= <>\r\n##$USERP4= <>\r\n##$USERP5= <>\r\n##$WDW= 1\r\n##$XDIM= 0\r\n##$YMAX_p= 507464510\r\n##$YMIN_p= -61234763\r\n##END=\r\n"
			},
			"dmfit": {
				"from_filename": "S:/Bruker/TopSpin200/data/pf2_TBennett/nmr/PbBrPerovskite.2/11/pdata/1/1r",
				"save_date": "2023-10-01T16:09:51Z",
				"from_title": "T=150C",
				"origin": "pf_cp 13C PbBrPerovskite 11_1 1r -  labo200\r\n$$ 2023-10-01 18:09:27.844 +0200  CEMHTI/florian@florian-port2\r\n$$ S:/Bruker/TopSpin200/data/pf2_TBennett/nmr/PbBrPerovskite.2/11/pdata/1/procs\r\n$$ process C:/Bruker/TopSpin4.0.1/prog/mod/proc1d.exe\r\n S:/Bruker/TopSpin200/data/pf2_TBennett/nmr/PbBrPerovskite.2/11/pdata/1/1r"
			}
		}
	}
}
