# Supplementary material for: Structural dynamics of melting and glass formation in a two-dimensional hybrid perovskite
Source: Nat Commun. 2025 Aug 18;16:7696. doi: 10.1038/s41467-025-61410-z (PMC12361452; doi:10.1038/s41467-025-61410-z)
Supplement: Supplementary file 4 — Source Data [file 41467_2025_61410_MOESM4_ESM.zip › Source Data/NMR_Source_Data/PbBrPerovskite.3 - 1H Hahn echo MAS 10kHz, T=185C.csdf]

{
	"csdm": {
		"version": "1.0",
		"read_only": false,
		"description": "T = 185C",
		"origin": "pf_echomas 1H PbBrPerovskite 1012_1 1r -  labo200\n$$ 2023-03-29 12:38:15.456 +0200  labo200@rmn200n.cemhti.cnrs-orleans.fr\n$$ /mnt/oldCentos/racine/NMRData/data/pf2_TBennett/PbBrPerovskite.3/1012/pdata/1/procs\n$$ process /opt/topspin3.6.3/prog/mod/proc1d\n S:/Bruker/TopSpin200/data/pf2_TBennett/nmr/PbBrPerovskite.3/1012/pdata/1/1r",
		"timestamp": "2023-03-31T07:05:24Z",
		"dimensions": [
			{
				"type": "linear",
				"count": 131072,
				"quantity_name": "Frequency",
				"increment": "-0.9536743164 Hz",
				"coordinates_offset": "63168.86457 Hz",
				"origin_offset": "200.1502011 MHz",
				"label": "1H - Frequency",
				"reciprocal": {
					"quantity_name": "time",
					"label": "1H - time"
				}
			}
		],
		"dependent_variables": [
			{
				"type": "internal",
				"name": "NMR Spectrum",
				"encoding": "base64",
				"numeric_type": "float32",
				"quantity_type": "scalar",
				"components": 
[
"lrLsPAfOGT4ZUVo75/vxPXSTeD4AADS+IY51vQ4taj7x9A6+hA0DvgdfmD0Jitc9wRe+PmEytbxxGy29YHa/PWsr7j07cB49nDNavicxij7DQnE+rWnaPl66oT5pACA/gZUjPjOiwL6YTPU96EikPgTFfz178oI+rrbEPtLedL4HX/Q+CtcjvlUw0j1eSyg+y3+EvlZ9Tr6jAby7Xil3Pjkjyr0D5yy9u5YAPvfk8T3oSJi+tvN9O0CkWz7f4Iu7YFQCPWEyqz6t2OU+22hcPqs+L75kqqC8wFsYPtCzsz7BOfO9/Bh/PsGoLD5FR2K+uK87Ps2qLz5bQtK+ETZMPsEXxryWsjg+kKAQPhWMRj6R7Qw+MCpdPjeJSb6VQ8E+XI9CPGB2v73EsYY+pgrGPamCFT4T0FQ9CYo7PgfOtb6EDc88ZRncvsZtNLyutgI9d5x+vrN7Yr0HzpG9mLtmPiZTjT4Qx1K+qMYHvvH0Dj7wFso+TYSHPqg11T3mHZe9fNChvmx4Rj7aio29lGWAvt9PGD+MSso8eqWAPlYOAT4cWgA+4C0oPiSXKz4mU5s+Z0QmP+0N+D77OlS+c9eyPhDpJ70/NfI+qROiPsNCdT4BTRS9nRE9PsNC5T3Chpc+9bnkPo0oAT578pA9Qq05PapgFD1UUk8+UI1XPQ8LNbub5p09FK43vaut+LzKMhg+yjLEPmTM574hHxS9xkvJPs9mZT6jAdw8DU9zPj/GbD7jNrK9EhStPjJVqL4McUC+QIKQPqvPgT5iECi9D3omPpI6ATzQs/E9vAUavmgiTD71Svk9wajEPUcDPD59rqa9vjDhPYvbsD3Umrg+eHqNPbaEKD65a0m8n6vlvaCJTD5jXdS9CWjwPqkTwL1jXVg+O3CyvuM2Vz8o7Q08waj8vXKKBj7fvnI+cM5kPptVO74FNJG83EabPvMfkj7ysAQ+s+rzvOkmpT4SFIk+cD2MvlCNlzytaZa+5/s1PtnOEz5B8c0+HqfYvS7/RT7kg249orTXPem3yb5MFcy8d5wCPiJsuLw6AeM+WDmYvo9T1LwMcYy8xf4yvBE2pL0/NU6+7MCLvs07Xj19ruI+4QujPrq4XT6vJY4+SuqMvaCJhL5v8JG+B86Zu6RO5D4NT8e9UUmhPocWGb1FR7w+/BilvkYDbD4c65a+oPghvmB2P713vgi/O3BKPnVxy70lBsG9WtNgvmuadz7IdpI+TmIgvQ4tOj7aG/w7KVzPveYdMz4+edA+e/IIP9GRhL1dbcU8MJk6PkCkbz5y+c89001yPsDKMT3GS48+O99fPrbz1b0HX2A+FybbPdO8c73dkye94scYPwDeYr5H4ZC+tmIrvkaUZr6q8XI9LpBQvSh+PL4Hzjm9XW0JP6g1i74c69K9uB6xPhX7iz2/Diy9QWBFvXNG7L6MSko94scIPfW5er32Bh+9LSEDvvvLEj6WkJ2+TYQdvbFQkT5oIoy8T413PS/drL3YX1I+GCaLvWezuL7tDU49xLG+PU5imj799mU9uI20vnbgEL7jFC8//IeOvtCztT5AgmK8GAS2vPvLIj7ImA8/toSMPRx8wT2EDQc+0SITvh9jmr7hCy8+DwsFvv7U2D2utiK8W7E/uuU/1D0Walk++n6kPl8HrjzrUTY/FmofP5kqkD2yDG2+WRfHvV1L8L1++5I9dCRPPjcasD2GON69e/JMPvFj9L0Cmlw+5WGjvj5X472MuZO+O98vPb6fPj5txR49UI2/PZ8awT52TzY+PuiBvT2bcT60Nwg+z/eNvjLmED+4jbw+dk8mPqMBdD5Aggq+rBxqvWdEgb0W2UY+7J78PQAAADwawLM954xoPKUssz11Aqw+R+F6vkkMJj4V+xu9pptYvm/wjb1j7p4+07yjvsKGjz2xv6A+RUcOPrDhVb42q7679bkKPTLE3T6meWc+7usGv/KwMD7MXYs9JzFovaMBDL4aL+096+J+vgyTibzoSO48TYSBvgn5LD8l5Ls9duCaPrUVmz2DL5Q+ZtX3vWNdGj8noJs+LSGfvFsg+T1bsQ8+mLtuPmNdAz/VeGk9CkZFvRe3oT7aihW+NxrgvK1p2D5ApJc9qmDUPg6+UD6cEWk+fvu6O/6yQ75rCfG9RpTWPKutoD6lvfE9J6AJOmznO7yrzwG+gy+QPuqVQj6J0hI+rWleu8nl3T4lBsE8c0a0PhgEzj3dk3++1efcvr3BO75iodY9uyctP5T2Zj35oOc9XwcGvtCzLT64r+M9mN2LvlioKT49Ck++rwNLvo0GSD6/Dhw+xW10PcEXvj2At6Q+AitXvn0/1bwpy0C+AU0IvsRChT7kg6Y92qzOPpaQpz3njKA9SnuTvUFgq74fYwa+tDdoPmNdFD64HkW8/5CMPn0dND5KewM+PleDPvkPKTx56aY9KcvqvmNdqj55x4k+cF8XvX0drr4VHQc/EMf6vOF6/D7M7iE+O3DOuYJzjr0HXxi74JxhPluxKz7YXw8/46W7Pi0hgz4c67w+sb8APgN4G72I9B8+nxqvuxUd4b5AE2k+g8DgPpLLTz2yDAk+eHqJvjlFJz3TvC++mN1nPi2yiz6oxgc+/kOUPvP9BL3ptwU/Qj6CPgKakj5j7ho8Tx6WvGiRLT6utho/nYAqPuHp1z7HKQ4+RpS4PhiVlLzecQo+O3BevcEXfr5Q/MI+yActPq36AL5wX78+QfEGP9O8g7yRXP49VZ97PRlz1zvG3Ke+FtkOPZ0Rg75FttM+mSq4vBE2zD6SXCK++u2DvgponL48LPS9E/LBvPFjzL6oNYs+ksvfParPYT5H4Rq9rkddPiqpqz3jpVs9nKLDPhniND4Sg4A+ImzYPi5ugz6pgqG9CtcPvn2udjw+Vy++s3tSPVRSzz02PO09vAUevqmkjj0hH9Q+3nEyPldb0TwqGHW9K/Zzvk5AH75rK+49z/cTPl8Hlr7wham816NMPvwYnT6MuaM9E9ALv2IQiD1kO9+7wahkvI8xrz2jcH29IY5Vvp2A5j2k3y69tab7PrRZIT4Lk3W+NV7avHec5L6ZmZW+FD/GOnbgbD6xv6o+mEyPPtjwKL7WxfW9XP4PPizUIr7D0+s9B18WP8zMzLu5/Ec+pgrGO1InGD5eKcG+rdhLvhuevrxNYnA9ZmbWvvW52r16pdy9T684PtBEWLkpy2A+RPrdPSBBGb6itL89377ePSCwYj2OdQk+cmhZvr3jvL2Uh5O+hJ5JPp+rTb1E2Mg+ejbzvXzQw73TTU4+8WN4PrfRB7+AJuQ+XUvCPu0Nir7lYQw/ZDu/vSlcJz4G8D4+ryUJPz2b9z4u/wG9TKaUPgdfaD7TvEs+VOP9vcEXdr61FVs9ZMzVvaTfVj6QD3q8Tx4WvKYKQb8XJlO+2T0pvq62cj5kzD297XxDPsNkkj08LBQ+fvtuPh3JZb7Koe8+UI0bPmKhFj5BYD0+oUU2O8SxOj7swLm92qyUPhcmWz60yPA+S1k2vvFjnL32l429DAKDvSGwkr3MzNI+0SLbvK36FL7Y8Iy9AbyFPQbwdr3D0+s8xY+JvpAPFr71Sru+K/avPjqSSzyMudu9EoPAvOMUrT2qz+E+lPY6Pv1lZ754C+y9VTCqPtxGT76Ents+iUG4PZSHgz4awM2+DAJrPE8eQr76fio8xEIEP2Sq4DyPUyQ9/tQoPa62Wj6wcig9XI/ivcPTwz05I3I+bcV+O6ROhr4+Vxs8Gi/FPb8O3L3F/pq9gZXDvbG/zj7DQuW9/rLzPuTyuT4ExZe9gCaWPiL9zj0ldYS+ApqIvMoynD37y+499+ThPBgEZr2vA889m8RwPuVhMb6hRfg+HoWFPpMYQL441jE+U3REvR3JwT71Sqm+TBUIPlz+kz7OGU0+3+A7Pr4wTT4Fo4o+EoPgvjQRNrxpbzQ+BoGjPsgHxz4CCXY+YhBMPlRS572iI6m97smzPSXkvT7/IT082F8nP+F6xL2hZxs+vON4Ph3JpbyQoCQ+9NuNvsWPn77baCA+/WV3PWNdpL0LJCS+FmrdPQIrkb6+n7a+h4WKvq62Uj2RXEI+5IMRv4C3cD5tVp8+BMVTvqOSmj56Nrs+DHGgPlK4Tr0o7Z09utr6PXQkwT6k3149NICTPnGsgb75oEu+CyQIPQN4Sz5hwxM9+zpQPYPApj6Sy988NjzvPsbcpT7x9Lq9BRIgPpmZ0z4tIU89U3QEvRGlHb63QGa+s3sFP4cWQb4+6Nk7Jw88P1FJtb2DwLq9FR1ZvuMUFT4wKn2+ksvHvZkqKD1JDH6+ZYgjPsqh2z7BFyY8LEMEvhxavL1yaAE++zoBPzarGj7EICQ+yAe5Pu7JOz78h9Q8ZDsfvNnOkb7jNsq9F7c9vhWM0r05RQM+6GqDvaZ5dz6uR5O+5T9QPnUCrj5g5WC97Q3MPmlvsLzAWzS+TKbOPonSlj3jFH09vAXmPpjdI73uWo6+RpTcvuLHOL1Q/Ni8dy31Ps/VAj+VQzu9aW+oPpkqHD7xYxi+t0BivX/ZKD8bDXA9xykePlmGWD4sZUM/UUl5PvvLxr3S3mg+rracvk8ejj6opH49CkaVPjcagj68dMG+V+ybPhlz9738qZm9EFi3PlFJ5b3AylG9q88FPrpJHD7njLi9arz2vjOiNL2g+CE+j8J1O+0NOj4r9h8/ppuqvtEARj5U45O+TmK6vgMJir2rrVi7YFSyvRDpl7yezXI+sVB3PiNKuz2ZKlQ+4JzRvp+rUb7c18O+ecf5vQpoMr2oNam+riX0Pd2TYz6I0j69oiNVPkfhG7+vlGW9E9A0Pmx4or1ZF0++XUtIPjoBAb4QWLm7c9eEPr1SBr0JirG+DJOxPWq8nL7lP3w++FOxPkhQgL7hesw9GVFGvkhQLD/7Ogi+KhhlPkp7kz2I9Hs9MQhAvm6jcb3ix74+vHSFPmlvCD4Cmhm/PQqXvNSagD4tsi09gEiDPhPQlr4mU8U9hesKP1BrWr06kus93nEGPgislr7WNJU+DeCNPEi/Hb25/Ae6Hha4vpOpjj5bsXu+/KkxPOkm1T6bVUu+dCS9vgN4jb6dEZ29mneUvty1vL2LbFc+DeBRvqK0Iz6DL4y9cmivPjSA6T5bsRE/B85NPnA9Ir4WasW+JsJ2PtY0Cj+0yDo+KhiVPKCJBj9HA0y+QWDJPm+B3D17g4c9BvAGvSQocj74Uws+qRMwPiqpTz5LWaA+Q4vsvT5XW72R7fw9SnvFvn/ZlT3qBGA+54wovIAmej5tNLg9sgwBPiJsCD2F6x+/hji8PkCkj71LyJc+xCDQvCxlhz6kcB0+Uiegu+AtXL580Ac+2ax6vJAPWr3kgyw/5q5VvXZPnr1DHDs9PldbPe+nvj3arBa//fbVvLgeh77Idmo+ysO4PpSHvT2L27g9/fafPsiYFz7n+x8/oPgJP+Y/Fz8zM/M8rkfnPk+N4z5gVDa+gXNmvhxatD0BTdQ+WmSxvtv5/D5vgYw+aQDRPqD4sTwXSKS+UI2fvZLLTz1GlM49qDXdPXPXrD5B8UM+LEMIvqZ5dz4gQU0+LbLVPeLH2Lw0gDM+RiWPPovbuD3aGwy+5j8kPc2qFD/b+V4+k4flvXgLZD3NzAU/DU9rPi2ymT6rrSS+CkbFPISepb3G3LM+ONY5PpaQv72iRQO/oiM9PgWjEjz7yw6+c9eyvi6QHL6Y3bO9HoUqP99PuT4MAp8+ke0cPr4wgT3JVJU+Z9WrPkp79T7ecaQ+4JypvQisjj5K6gS9TKaePmIQAL9Tlos++Q8AP+/JE75RSZU9uWudPuhIgj6iIxk9NjyDPk+vZL6DL8y9LpBUvxDHWj4oftS9EhSxPuYdzz0+eUQ+A3jBvtv5Cj6+MKE9KhihvjPEJT48LAg+eHp9PhLyUb2UZQe/2qzSPgu1Tj6lvTQ/zcysvo2X7j0Rx4A+MzOvvsh23jyHhXI+MComv6+Utb0WavM+8x/mvlOWBD+d72c9mghrvdXnor7EIDA7FmoePzY8RT6Dnvs+/tSoPthftj2taQq+Y+4Ovl1tOb75oEu+vAXSPW00xL6+Dny9WtM4Pv32ZT19rta9ZtX9PnPXMr59Pw4/sS46PicPD76mCna96+K2PRUdnz6utmY+DU8iv6Z5yT6VQ4u854w4PYQNQ74+V7u9T68sPo2Xrr4733+9dCS3PSZTjT1SJ6g9vVIGv0W2S76n6Oi+xm28vWUZoj3/kLa9x7o0PqIjmT19rvY82htAvgFN1r7eAkm9kxiIPrTIDT8tsjk+y3/MPlZ9vj1yaPM+377+PjVe7L7cRkO9+8v4Pj/Gzr5OQPM9vAX8PsSxzjx1Aoo9OUWHPtcShj5bQry+KcsUv9BESD399pW+qmDUPJF++7ulvcE7ZMwMv4SezbsVjKA+zcyavjhnkj4i230+toTOvo7k8j1GJSU9ecfvPncty76oxsu7FR3hPSjtLT2xLiq+ldQFPsgHIT5cj4A+KTpiPjPECz+ze4i+j1M4vr1SKj6Xbju/ysPsPgaBn74i/dA+qMbLuy5ua741Xgi/pnlDPudq+z041r09EaW9vNXndj7aG/y9CtcnvlmGmL38h8i+fNCbvpaQ8b5AE9G9FK7fvvMfzL5K6ii+dXFHvmpNHL/c180+Abxhvru4jT19P1G+KO3BvjEIzL4MAms8aJFlvrIMLT9N82K+zO4RPkymlD67lkA+UwWFPluxUz5VwRA+SS4/vBIUmz7+1AC+PCy2vpT25j24jdq+cmiBPb99Lb4ExZ+9p+j4PZkq2L1+jJu+p1dqPdbFgz6Mue8+H2Oovm1W7b6xUAI/I7ncPOVhITz5D8E+PXn2PtxGuz5CrXW+kKC8vlHaaz5g5dQ+B849vnSkmb9qvEw+H2MGPt++tj4jSks++MLEPFKW2T5dbUY/s3vyu4andz09Cgc/VTAaPsEXpr1eS6i9+FOLPdtozD4T0J4+mN27vYj0Q75Sljm/4xTTPmDlUDvzH4I+HOuAPgAAKD4r9uO+Dr4APxuehr0awIG+BMXPPZSHib+ezea+8rCiPkvIBzxLyAs+F7fRtqjGC7wzorg+/rJjPiGO5T2SXIg+tFkZPjSAv76uR6c++MLqvoanq7799lU+Z9WTvvfkITwmUzk+5T9ovrFQx76EntW9TtF5vrZiDz2Th+8+DU/vPIy5Iz4eFnY+hjiGvpOHaT6/fZ07LGWZPfVKSb38GPe+toS0vZvEcD5JLqU+HOuwPk3znD4YlVQ9lGU0Pv1lgz5FtpO8ONYCvxPQxD1yaAE/dk/oPmb3Aj+NBiS+j8JFPlg5NLsxd00+v+xKPoanqT4+V2s9K/aTvssQyT5kO88+377uPUtZjj2V1Hk+owE+v9SaKj6Nl969J6AVvt5xoj2w4cM+GsBzPvmgB74nMdg+taY5vMt/ur4K1xu+kKBwvhQ/RrulvYU+yqHTPmdE/z7vp0Y7bcUOvu7Jy712T5a9yAdNvXzQ1b5bsQu+G56wPmiRxb5HA6A+PL26vcnlY75bIDa/3nHEPobJtD0ldUo+UrgaPk3ztL7mroO+cD1qvfUo/D16paS9+u2rvNGRCD4MAru+R+GIvgDeyD50tQW+Gw1guxcmm70klxe+i/0dPkymNr5wzog9V8qoPtSa4L6lvZG+s+oJv3BfB72KH7O+SL8uP3Qka74K1zO+mneUPih+FL6At9A9pSwzPRdIELxR2hY/v30BP0dyDT75oL8+Qq3Tvr1Sar5aZLs8w0LJvsE5s73tnpQ9+8u+PuELDT8bDfA9WKgNvsiYOzzBqIC+5PLnPVK4JD8yVRA+1efKPeeMKD4UP8C++aAJP8lUAD8s1J4+9+QhvIQNNT+lvSk+ukkcPfwY2z4Yldw+NjwpPq1pfj4+V7s9kX7dPsbcQT7LEDs+UPxkvh6FC70RpYW9veOcPhQ/lj03+My+s1lBvtv5Nr7AynW+7lojv3ST3D4nMVA+i2x3PlCNKz9if10+s1lFPaFnwz13LZG9jLlPvnuDmz5aZGu+uyflPvFjJD4pXF+9yVSdvrbzs77mPxg+dk/+PXEbfb1uo+k9vjDRvZf/AD38hyQ+foxZPtobEL6Hhfw+glE0P2Q7ob6rrRg9cmgBvcKGH75XyvK9hJ6NPIPAMj61pnm8i2wbP1g5VD0YBPY90ERWv/MfIr6KH5s9OgEIP7PqAr9LyG8+gnOcvrwF6r5wPTY+ne+rPpjd4z3EsaA+f9lhvm1WSb7eAh8/owHKPuY/ET8Rx4q9EMc6Own5nj7LoYk+dy3bvsE5gz6CUSW+1JoQPyL9Cj5cj4K9oiO5uurzhD/qlZI9Zve+vjSAub7UCSS+exSyvv6yJz6VQ4s7RbazPQ96nr4EVlo+KH6QvpF+4z7kg4Y+gCayPk+vVLw8TjW+E/KnPvaXQT6n6B2/AAAUvhZqmT5m9+I+0ZG0vmez0L6Yuzs/jzHnPSqpyz3BOZs+TfNyPgc9e70G8O69BaNavjYacL0Exb0+LpDEvlK4Sr5iECi+KH5cPfP91DymCsy+oIlEPmx4mD4IPZO+fvv6vq62IjzOGQm/coozP9obID94C+S8G54bP7NZTT4GEgq/6EjEPu5aUL/67Zk+6Sa7PjvfqT6Rfrs99igIPr3BU76ad2g+OUWDvp3v0T7dk5M+DJMdPpHt/L2xv2C+bVa1PjY8uz7sniQ+zhn9vrn8Kz6Sy+W+cM6YvXnHTT65/Mm+xylSvrRZrb3mrmU8hxZlPqyLh75a09Y+f9mXPrIMzb6mefe9lrI8PdxGmz3u65Y+HHzLPoJzJj78hzS8w2QJv2B2j7zV51o+q62oPriN2j72lzG+7usbv8Go9L10tbW+ZDsTPjVerr7TTQ6+uWspvggbQj7UCaC+sHIjP3e+nz1seJ4+aCKCvoR8DD4AAFA+yVTBOh/03L1U448+1eeAvizUgr1E+g2/hA2ZvsSxjj5TBds96nO1PRov3TpPHk6+NxqOvmKh0r5z19o+QKQTvsGoIb+94wS930/FvqutuD556cQ+jLm7vYR8sLyHFpm+JXXivHPXgL6fq7296+I+PmJ/Dr8G8GI+Lv+pvtSapr28Bdo+S1mmPZayjD7ImK0+ysPCPNQJOD2F6zE+sHIAvqjGNz7aikE/q62Avpi7yj4ubqc+Bz1nPsqhxT0epws/tFm1PitleT0qGPU9OGcnPycxaD6Cc4q+CfnmPk8ezD4Sg+4+cF8EP2bVV71XysK9tvNpPvaXvT3J5Q893nF+vhrA2zw0gBM+rBxiPlWfr75AE+E7qMbxvgrXoztLyJ2+kKDEvgRWHj6vJWQ+qYKhvTf4iL4YBGq+qz6nvYR8dD48LAQ9ZMwFvp88Rj/Chvs+6nO1vbsnrzw9Ctc88IWHvhDHursjShc+XweuPqZ5572w4ZG9oUW2vAis5D1+jDm8WDm8PQrX8z0YlZg+qvHivd2TPz7rUci9nKKPvty15Lz0bEK+3SS+vfCF776xvww/gy98PTXNwT7P98k+U3TuPkhQ1j6uR48+Di2KPks3cT5m9yQ8JlMNP1uxf7xLN8k8vHQzvjVeMj5DHJs9eqUcvmuau75Q/GA+J6A1PhnimL0Hzpk9iGNdPnUCCr0AAEA807w3Ps/3CL9NhFU+juS4Po7ksj0kKOo+YTKnPsSxJj5qTSO+6+KqvkOL3L1nRLm+q60YPXzQQ75hwws+uWuxvX0/lT1H4aY+MXd1vj+k/75tVqM+D3qcPojSxj6g+ME+oPgNvkCkHzyvJcQ8DU9Tvt/gO71HAzg+v31JPnGszT6L29y+VOP9vd++zjwkKE69/WVLvo7kQr0/NW69PL0hP8rDor2MuaO9ZmY2Pldb0T3PZr++DpxTvfIfcr0G8CI+0SIHvw3g5b6wcp6+AbyZPvp+Jj7J5SQ/vONcvkATYTxQ/HC+YcMAvx6F5z4tsoG+22jgvT156j53LTE9OUUHvfwYHz5ZFxm/QKSzvmBUwL4qqUc+d5xyPaIjjb7IBz28Bz1rP5RlQD6BlYM8rWnMPizUnj49m2m+dCQPPhHHJj7zjnO9eHrtvVio3T4XJrs+v+yGPp7NhD7jpYs9JCgCPw6++D1DHE++gCYLvwPnNL+O5Po96GoJP2Q7ez4klyu+hVqzvKFFxj6945Q+rWn2Pawc2rs1XsI+K2V1viEftDy5/Ac8o5JuvsNCfD9oIsw9EOk3uz2b5z56pay9IR9UPQrXSb8W2R+/EceaPiQoKr441m0+AisWv9EiY770bNY8z2atPtQJvj7C9ag9FmrVvbN7lj7UCQw+MzNjPgTF3z2xUFi/hqcmP6kT8Lwr9ne+Abwvv1K4Gj5AE0G+lGUAPs/VDj67J+88p1c+PmB2A74dyYO+DU8pP3vyyL4i28e+Yn9xvs2qg77Esd69dy1BP8EXTj66Sbq+LEOQPo/C074T8oG8A+fMvZkq2D0N4KG+eHrtPQskgr6SXLC+Iv1ZP5HtID5xG/G+V1vFvm4Scz3VeBk/Y+6avjJVUL3KMlA+JCikviO59L1W7Pe9WyDrvi5uM75R2jM+HoV/PgxxlD0PC3G+qMZnvo9TNDwFEty9SFCmPicxnj5rCWk93SSQvkrq4L7BqIo+ih+PPluxDz1hw5c+1xKavoeFYj4Z4tw+nzwsvTjWWb56pbY+6gRsPmb33D0FEiQ+nRGTPiXkpz5JnaC8LEM0PkT63T6JQaY+rdgfvZXUi77x0n09Gw3QPVMFFD8G8CY9SupMPl1L5L6xLro+WyBxvlOWBT5fmOy8jErqOsh2br6Gp+O+lGUIvXZPyL6ZmXE+PL3iPc/3qb4rh6Y+orSlPqFFNj7TTT4+xLFyPrgelT6rrVy+1XjBPmNd/Dw+eRg9hsm+vrByBj/J5d+8mLvGPno2o77KoUk+nBFpPjm0BL6w4Q0+vVIavoOebb12vvO+BaNSPdCzkz5N8/y+qMZrPgdfGLpfB44+9gZPvWuaA75E2GA9SFAoPqrxmr1Iv5U+Gi/VvWKh1juO5DK82qwgv/5DSj8eFlq90SJHvtzXo77+1BQ+AwlKPnQkCj/M7hm9sVCHvhbZmj7x0gc/7XxfPu+nJz+2Yr+93gKRPYVaq75+jIu+0m8vPSnLjj5XyhK90m9/PmgipD6kcC09AbxdvjeJHb4Hzl0+INKLPoVa470HPdk+MQgYvgfOLb6NKNc+PE4RvZoIp77KMqg+8x8GPhSue74dOH++y39AvhQ/Mj59HSS+8IUpPeqVxD68dNu9bhLdPpf/jD5oIli+k6n2vj2bjb2V1Hm9M6K0vpJcEj7YXzo+3uDpvjoBUT4sZQm+K2X5PXSTvD65/Lc+5WE1PnVxCz6jcOk+yeWxPhgETr7+1Ki9Lm7/voPAyrsyVYa+s3vIPojSxr2Tqaa++n4aPmZmdr4VjA6/6NncPXoU+j60WTU+k4dxvmlvoL5YOQI/6SbRPJYhNr53vo2+YqHmPggb3r3Huhi9idISvyGOsT5Pr0Q+oWfLvicx8D6GOK6+8BYIPGb3FL7D058+QBMFvobJcL6SOgc/oUW4vv32Fb6U9jo/RpR2vEYldT473889E9AkPpmZmT02qz49+FOHPvfkIb3sLw0/rBzEvgpojL5GlMi+dXEHPwPnkj7BOQM9E2EzvpLLr71g5dA+AbwpPw6c+77P1f69FD9Ovh3JxbzgnH2+f9l1Pr/sLj1OYrA9Pnkwvprm9T2opLa9bVbXvsh2Lr4pXO89Gw36vjXNLT/8GGe+hjiEv3vy5D6jAbi+EOljPmsrHr8ubrm+PQqZPmx4xj5ZF5O+Di26PUMch761plG+oPiZPvMftj5RSem+4XrgPvOOaz6RXH67ih+rPYofi71Diyy+3SQqPn9Ivz1p3jG8TkDFPrPqWz6LbEc+A+dQPiSXnz4ehbc+7MB5vE5AM70epxS+ldQxvj5Xyz0D57Q+XikrvWx4kr0g0qe+uK8zPZ0R3T4McdS96gSePr6f7r4AAFC9cmiFvik68j3swFk9b4F8Pn0d7D70bBa8OUX/vSPbGT4juSy9Q62JPHGse74+6JE9c0b6vhnigD3S3jQ/ysOavt4CDz+sHG4+ukkPv1K4hr3M7kE+E/Kfvo0oz7767eu83gL5PcEXTj4py5i+pb3jPne+h72pgjA/mN0DvXEbTT6HFlk+EaUCP3xhWj4T8im+vp8OvvvLsD64jWq+0ZGsPZI6IT6Gydq+rkezvln1ST3r4uY9LZD4voqO9L07cAo+l24Hvz7owT2eXgk98/0cPg8Lab60WZM+YaH0vmKhAj61pqG+T6+8PXPX/r6giTQ+m1VfPmUZMj3VVkS+Xwc6vlCNpb5SuAg/2htcPawcbr6s+uy9V1sVPkp78z56pSS+ns16vo7kIj2KH6O93ZOvPc4ZmT2bxAa/WYbIPblr4T2JQf4+dCRrPojSxr2opNa9kA+yveU/QD5bQv68IR+cvQmKrT63QKC+ZmbAPn/Z5T6WIY47zMxMvvfk6T13Lam9p1cHv7Wm5T4ibGA+QKSLvhSux7uY3YO97C+RPum3ST/z/fQ9KH4gv24SLT+2hCy+8dKzvhQ/zD5gdoM+p1cbPzeJlz7D0xO+9bmSPi6QnL7VeEU+pSx/PiSXpz70bJi+7J7gvqD4kTyopMC+MXexPqwcLr4PC7W9mExxvmWqED7Wxc28ayuGvdjwlj7DZMq+bTQvPzY8KL/iWGc9XwdOPo8xdz3XEnY+HOtWPpCgqL20WYE+KqkTvBdIiD55x6m75T+6vu7rqD27J2O+zO6RvQBviT32Btc+WDmCPjCZ1j53LT0+1Amivrq4ZT4ubls+IbAAP+viEj6pEwC9Gi9NPdEigz0jueY+tRUWv84Z4b0r9qe9AG9JPsNkKry/Dpg+CBv+Pb4w5z5QjQg/Lv8JvlTjDL9GJc8+CfnkPkvI8z5TdDw+8dJZPlg5ML9VMG6+1XitPpp3rD0W2VY+Gw1svr99pT0Lk20+sS7kvnlYjL46AQA/xY+xu2EyBj/J5Sc+GeIQPu84Ub4BTYi+Qj6wvkhQAj+mm4Q88dJxvgmKwb6aCPm+fT/LvlrTHL1fB9Q+p1fwPtEAg7+30bS+UpYtvkMcazySXBC/iNJSPmBUfr6OdZu+eViuvqmCkTxyaAc/E9BQPnzQLL/G3Ks+/WVvvnQkJ71GJUU+UdrtPicx+D4kl+e9duBcPhbZzjttNEy+Jw9LvQaBA78Sgx+/LbK3PiCw2r1tNDi+5h0bvh4Whj4/xiw+Y12mvmKhF7+ze9K+Vn3gvuoEVD17FF6954zovdzXgb1U4xm+cooSvmB2E76EDQ+946UXvt9PGT5+jFE+QWAFPTm0gj7BOaG+F0j4vevi0L7njAi9mN0jPYeF+r2Sy9+8XrrZvssQlz180Ju+Gw2MPoxKuD6QD3o+8Bb4PY51MTwXSHM/GATevVpkaz7QRAS+I7lIPueMJD+PU5Q8vjBhvqTftj4T0CQ+tDcUPgAAgDsdOFs+0t5Zv7WmJb7eAom77J4jv4bJvD1bsbc97Q0YPycPnz5bIGk+cYp+vqJFqL42q4I+dy15Pt2Tdz7qlQq+TWJQPkCkxT6L2yQ+qMarviGONTxK6oQ9klyUPlfspz5tVqk+1jTvPbraar37y248mN1TPaabhD3snrw9arz0PIofAT+0yPo+UicgvN0kyL6mCkq+0SJLPqK0F70JikA/mgh3vmkAjT7ecQ4+yAe9u2UZHb/UCYg8B86BPZayDLxbIEE+xykOPoVajT7LfyQ+HhaKPDqSK71JDPa+vVJGvX77lD6t6YC/jLn1PsNkej1LWb49V1ubvrlrBT9euss+XI8Dv+F6dD02q8S+I7nePkYlxb0QWME+7MCJPrTIJj3ix84+kA8Iv6abVL08vaq+CBvkvmx4Br5WDl29g8BGPjC7sb6wcog8SQwmPtO8Nz63QJo92/nkPtQJnL6Zmes+b/AMP1kXJ76/fYk+9+QLvyLb+TrOGak+t9EoPq8l5Dtv8P290yt9vpXUQb7P1aa+fvvavCZTtT5Iv928BoFpvixDFj8juRA+n6t1vzQRcr5SlkI/I9uNvvhTnz5Zhu6+ldQJPcrDNr4jSsM9WfV9Pr4wBr9pAJs+JsKevcWPCb8bDai9ukkWP6OS0L4qGOm+eceXPl4pE77TvPs9oiPZvVdbaT49m0W9tvOZPtLe2D01XuI9qz6LPuLHYD4zM8s+ppvEOlK4gD4ldVa/JeQTvt9PNT4Z4mg9N/huvluxW74G8B6+XW3FvLbzhb1dbdW+UPxEPr3BBD9Q/Ag9mne2Pgn5RD6F6yY/LpDKPmuaL75yaLE8iPRvvlpkcz7YX4a+I0q7PI2Xjr0VjBm/CBsGvk3zGr5hw9O9y3+WPk3zPr6GyQI/sb/MvSnLpr69wdE+5q7rvjMzM765awk8DHG4vkrqtD07cBa+gQTfPvAWiD5aZLO9UrgevHVxT776fqo9TfOUvnGsOz07Tum9OpJrPvpc/T6AJug+ysPuPlCNFztCPoS+DU/NPkKtYb7Qsxk9gCa6vixlCT0vTDa+DJMQP2gibL2UZUg+XI+gPno2Hz4GgZW7lrIUv+tRIL4y5gq+rWlGv1pkn76rz48+9+QKv9ejTD74wrS+d5ziPbUVib6rrRI/0QC+votsjb7KocG+pgrMPgfOqb6L/VW9SS6HvoJzxjvS3uA7L93WPglo7D54eiU8CyR4vlpkEr8Sg1y/7C9zPtnOr73EIKC9Nc3JvhPQ/j4pXA+9GJVUuz2boT4OLRo+6pWSPP+Qfr3WxT0+SS6XPuMUXb4vTH4+CYpnPu0NQj5lqgG/mEzdveU/5D3IB/U9r5Qtvno2P76JQaY+2huUPVZ9bry6SYI+ecfpPvdT/T6HhZ6+KVxOPz7os76WsqY+HOt6vn9qvLpUUju+BFYgP6HWdD5nRCM/a5p3PeMUJb4ehXc+uB4FPPW5nj5JDBa+FtkWPl5LHT8170Q+owENv3zQ4z6Mudu91edqvIy54z0IGyY/PQpPPtBEGz/qlbI9z/eLPrx0+71JDHY+mggrPk+vTD7lP+C+3ZO7vqUsQ745RQ++FK6BvgIr474UrlO+u7gJPyjtr75AEwm+INI/PpOpEr5uowg/CteDPTqSrz4ldQi/W0IavlFJxT5wPZ4+hskkPZF+0b62Yu+9X3ZvPd0khjyKHy+/KH6EvWgiAb86ARG+nxqvvNQJSL7vp7g+S1mmPst/yDxJLpU+nxrfvTLEXT6DwJA+TkCbvUcDvj6I9PU+P8YQvj2b1bw/NTa+BFbmPYbJ/L7YX8K+Nc2jvvTbzb5UUhU/qz7RPvAWFD7/IUG+ZvekPLUV672GONi+uB6Nvu7rwD2kTtw+YOUIPsL1wL2kTqK+m+YVvq5Hfb51AsI+idKOvgpGyT4XSDQ+Ad4bP7Q3eDttVou+kX7rPRX7Bb8+V9u9NIAPvqYKkD7UmqC+2/kmvgrXw7yrreS+nl73vmdENT5BYOW9JJf/vNy1fL7aG46+ZMx9PRGlQT7LoY0+CfmAvnA9sD7lYWG9P8ZkPriv1z4AbzE98dLlPaTf/ry/7JK+TkAIP5vmsz65/Oc9vjAnvwwCqzzO9/s976dGvHo26zzDQu28s+qdPjLEUT3BqIy+RGkXvjeJAT1Cz5697Q0GvkGCgjyjAXC+RbbNPldbzT4ubpG+BRKsPhxaDL4tsgQ/GsAPP0W25b6KH5E+A3gIv4xKcr4cWhg+9igUvpRlnD5/SOc+9igcPDhnNL6xUPu9XinLOdCzLT4MAgs/G57CPhrAOz60WY8+nREkP3DO8D1d3MY9dCRnPhuetL6HpwM+bHgaveF6ZL0NT3s+z2ZJvmJ/DT4mUzG+Yn9xvkHxs71eusk79Sj4PmZmrj5oAHM+pE4UvsoyjD3LfzC+WDkTP5mZp774UyU/QxyzvgisLD7oSNQ+Q62ZPY/C3b12T/48nzyEPhlRVr70bLa9uI07v53vFT+4r4u+TtFNvrwFmD4W2e68coqAvoVayb7+smM+Qj7Kvu18oT7JVLk+vw6cO/7UnL5pAD8+OSNGPnbgFL7YXxk//kOGPhQdeT6ASCo/ibANPjeJA78UP8Y8RpSWvaZ5Fz1YqPu+tmJjPj0Kf76KjmS9LSHXveJYN75F2BC99bkmvh/0HD4lBgk+L0wBP5AxBz3mHd+9Nc2Hvor9/z4J+WC8m1UXv6pgBL+Odf0++u1rOMcpHj7aGyw97snvPoeFCb/BqGC+GXP/vaW94TwUP4q+61HuvnVxhT6JQTC+NBEWv8xdmT66uMW9yVTHvt5xZj4WaoU9ad4NPpHtnL0Fo3a+F7fpvfUozD3WxQy/SQxqPoxK2r6JQSs/NV5KPqOSCj6ZmfW+RiXVvRrA27xMFdq+p+gYv9qsGj7/Ic++eqVQvsgHhz7gLcS+GJVwvicx+D52T/49V1txPJHtJD5ioSa+YOU8vmUZkj4Ab10+oiOfvn9qjL3qBNK+Tx7MPqik5j3w9FO/Iv0WPx6n6r5TBfm+ufxjvinLhD7NzIw8PXlkvhe35b4Ggcc+3NeTvtejdL5VMNq9qvF+Pkp7U752T/Y9YhBMvhgEDj5GJTQ/CBsEv0w3Gr/gnGG+uK/bPeXQkj2lLBc+ih/hPjQRpL7gnMO++X5uPnKKKr49mxq/coqOOsGoD78zotC+RGkNv9k9q75z1zq+WDl0PL99PT3+Qxa+BMWHvpMYfL5vgUi+jQasPpF+Xz6BBBe/jnUhvrQ3TL7pt8c9F7cgP+Ty3z0fY+48PnmWvueMZD7WVqS9SZ0cvrIM4b4ldcI8ApoIvOCckTxQ/Cg+eVhIPTy9wj3xYwM/gCbCOpp3nj7EQgA/xf7yPmb3UD4Uruc8RPoZvnuDv74V+8c+d5zSPWDlqD0W2UK+1XhZPQWjUj7FjxU+a5oQP+JYN771udI+k6muvjhnnD1/apY+KVy3vQWjCL+X/5g95IM+vVg52r4ukDg+kA8+PjMzBj8SFAE/fNBEPxpRFj+a5kk+nREBv6D4VT4VHTm9mLv2PEkM4jwaLw0+yeURv6D4w76bxIi9XimrPVkXOz7mrkU+uWubPsnlF74B3rK+hVqLvTca4j7jFPW9hev3PhIUB78T0Cq/P8bEvdEiCz3dJAY9p+hIPa62Pr9s58O9Di3KPT81+j5YqE0+DpylPlXBCL0cfAO/UPyIvXh69T3HKT4+qz6pPsBbMD4l5PU+6EhKvqz6+D5rK1a97zihPr/snrsubhe+VOPnPr/str1euhk+R3L3PhdIYD5gVKg+qMZTPuYdj720yOi+WmTNPiDSzz2OBgA+veOePl66ibxgdr89/BjzPnDOuL4jSne+RiWtPQdftL73dRA+P8ZcuyJsuLxwPSc/vcH3veF6hr48vWK9uWudvv1l7z1YOSS9YOW0PthfrL41Xrq+h4VtP3BfC75m98y+F0hQvUYlvT0AbwK/WmSzPqMBND6DLwy+mnecPicPjT767Y8+3ZOvPqHWzj5BYOU7/IeYPiJsGL7/kBq+YcPxvoy5Jb/YX4o+uK/rvbZiNz7BqO6+zF2LvHnprL5/2f08JlPVPaIjtT52vue+1XirvmDl8L6BBDa/H/SkvblrOb3ImM0+Nhpuv02EbT5g5dA6PQoyP4lBLD5Xyl6+fT8ZPoofWj9euqG9oiPlPqrPVbs0gCO+oWdzPPMfYr2BBIU9VOMNPlyPcr7lYYE+orSBPsNCXz8+eZA9z2btPUdyib1iEOy+x7rcPtEAvL7LoY8+h4XSPQ96Xr6jkmK+RGljPpf/YD76XEW+dXHjPRSuE7799oG+vOPMvdtoPL69Uqq+BMWXPW6jRb6WIX4+MJn6vXUCmjw2PMW+SnsAPxGlQr+I0sA+r5Q1vkmdbD5LyOe+utqePkRp5z1N8/i+TfO6PhSuP74rh2Y+4lgPvssQsb6Kjsg+T6+EvakTED2oxoW+ETZXP/VKPb7iWO++ppu0vf7UCD5MFdQ+sb+MvdJv/zypE0i+cazDPbG/pL0bnhY+XdxCvvfkWz9JLi+9fow5vTarlr34wsQ9gEihvu18Az7WNMe92oqbvjy9Nj53nPI9OgEEv5Op4rx78rK+JQYNv1N0VD0kl/u+woanvR6FKz4dySU9LbKVvQTFrT6fqzW+SL/nvvMfQr6sHFo+Dwspvgn5hD4V+ww/t9GWvsSxdj5ZhuI+FmolPjxOMT2k35y+V1sRvsxdQz7ecYo74XoPPxQ/gb/sL9G+xLGuu7bzlb2Y3fs+lGVIPqrxyD5ioRa9x7o4PiUGhb6I9J2+002EPsNk0r3C9Sg+QfH7PRDpv75vgZy9Q4v8PaZ5Rz4T8q++dJMsPmZmPb/ZPe++ehT0vkkuIz5zRgS92hsQPpkqGD7HKWo/p+g4vd9PbT02PPG+2T3zPhiVFDxuEgM/8dK9vSJs0j78h+y9jZfcvvUobD0pXD+9B86ZvBovhb7Fj5++rdj/PQRW1L4Sg5y+X5i0PXeclr7Humi9pgp2PZVUkj+PwqG+x7r0Pm4Snb6LbOc7eVjwPRSuo750k0S+UI0VP6ik/r0SFD88YhA4Psbcrb1bsaE+Lv/RPb3jLD6TqVI9jzGtPq3YZr9Ftl8+WYZUPhNhA7xLWRa++8sevTOicD7G3NU9UPzivk2Ejbwpy7g9XdyWPYtsX75wX7e92oqzPr996T5CPig8z2advv5DBj8S8mk+io5APsQgor5MFfy9glEJvfjCoD7ImBO/hHxQvO/Jqz1Mpka+fT8nvwU06T3lYSM/rIt7vclUHT4o7XE+HhYaP89mlbyvlMU8TKYKPmDlUDs3GoA8I0rRPlBrPj5XyoS+QILGPsE5Iz2/DkA+INIXvl+YQL63QDu/qYILv5XUsT4Q6Ym+fGGEvno2270zovi+i9tkPrN7iL4pywK/XdzqvnvyUL37y5I+Tx4+vu/Jkz3l0CY+yxCTPm6jyz7WNE++pN8hvwRWRr4HX9g86bcvvhE2zj7f4J8+5T+0PeYdd75g5WA9R3LBvS9MDj7YXxa9+zowvBrAm70i21k9h4XAPvD03D4Sg1w+1sUNP2uaoT6SXBY+HcnVPXzQYz7mHZm+0m8mPz0Kl70ofty9vHTDPfyHlL5hMi0+76emvQpG7T5nRHk9BRKcPnSTqL69UnK+orRjPhe3Mj8r9oM+XdyEvvIffr4NTxg/yAeNPnzQCr8qGLW99UqJvUOLCD4Urie+q8+dvXxhWj7arHI+fa6GvVG4/j28BU6+8rAYPsh2jr3IB+e+MuaAPoPAbr6pE2Q+i2xDvmx4oj3ZPUG+9+RRPpXUWT2uR92+Z0TbPqHWjr6MSqq8BvBmvbgefb4G8Da+duA8PVz+F7/AyqG9fT9VPaOSGj3rUdi9iUGgvE3zzrw5tCi92c7pPmSq1L5VMGI+MQjiPov9n74Xt3E+rrZavsPTi7zdk2s/LNSwvpOpOr4yxLG9bhIzvXvyKL5TBSY/iPRnPlioOb+wclS+bHjyPSqps75Di5I+kxhSP9Qrgz6giUg+JQYdP+M2Qj5uEuM9bcXGPpeQCz6TGEi/46XzPcDKkb1AE5G+tvM9PgFNGT8/xqy+hqdTvlYOrT1JDD4+YcNTvpOp2j3WNLe9LEOWPgyTRb7G3P295PITPj/G0L6HFj0/GJUUvPW5Ej7/kMi+S8hnPcoymL5nsxK+ehTuvHuD174VjAI++8t+PqyLA74Fo+o91AlIvYR8RD4qqQA/mSocPv+QZr7RIhu8dLUsP2uakT7TK6k+dQIvv/Tbl7zAyq8+lGWgvRX7qzwhjo29cD2avqkTQj/4wjo/VcGMvlXBBD+iIzW+HcmBPqs+tz5yaLE+idKCPjqSEz9bQvw+sgw1vpOpCr9LyOO+/WWfvmgi5D1y+Y87RdiovtzXr77hCxM94JzhvZaygj4W2ba+INJ3vik6Nr7ZPZG+R+HyPRUdsT0T0Ow96NmqvlTjDj96Niu73SQMv6utE7/CFwo+HclFvgskZL4W2Xo+nKLrPfs6Qj88LOI+6nPlPdqKlT1TBTM9xCAPPwrX0z3vp9Y+3gKbvoAm4rwtIZ+9PuiFvuzAST1bsd2+uK9fvnS10b4EVn49wReePjy9Mb+kcI29ILDyPI8xV76VQzs9LbKnvukmmb46ARG+qDUdvpvmhb16pR+//IfEPaIjab4qGOU+f2pcvS6QkL2ad2y9ZRlivdXnqD7F/tI9YqGCPhHHor2uR4c+tmKZPsWPZT6bxKA8LSGHvp88Dz9rK2o+wFtMPiSXFD9QjRM+eAsYvtjwgD6w4ck8o5Kavbsnz7z+1Hy+Kcvwve18P721FaW+O055PsZLtz367Q++YHalvlioDT6jkiY+qROGPohjCT5kOy89HFqmvqIjUb4aUaw+mghrvu2ekr6jcNW9VZ+zvks3bT5DHIm+kX5DPqs+FT8QWKm+pN/avuzAKT2Zmf0+4zYJP08ecj7ix/i9qKTOPWlv6r6k3+w+pN8Wvqpg5L5SJ4A+QIJiOzLmQr+rrdg7lGUQPkmdgLsxd7++tDc4vJ7Ncr7BF/Y94zZaPJ+rQT5TBaM+v315PqMBcL6KH8e+SS4Pvbn8L74TYdu9iUGovfaXBT5VMAY+SQxyPYv9nT5IUDy9M6JMvuwv+zzTvF++sHIgPtLe6D3zHya+CkYhvp2AB7841jE+/tQoPn9q4r4ldUI9V1vLPjVe+j3z/bY+h4WqvrN78jsdOPM+pSyTPf5Dgj1SJ1C9MQgQPhueTr5fmBC+qs9FvU3z3j3cRus+KcuYvSQGaT4noGm+EFjBvRxaZDw2q+4+fozBvXNGir6MSlK+MQigvpI6Jj9bsS899gaDvoeFsj6vJQw/2orvvjjWLL/6XB+/07xTvSk64r6SOjE94QtaP3qlcD4dyRq/Di0KvhX7+z5SlqM+guKPvXS1CT799hO/liE0PzF3tT0T0Ew+DwulPfgxCj7VeJE+Z9W3PrbzQT4dyeW9MXedvc6ICr43GuC8I0qBPjlFyz6KH1++HhaePpHtLL367es9FtkuPjSAFz3J5X899UopPRZqB7+RXHI+q63Yu5AP/L7tfIG+xm0DPwdfgj44Zwc/QfEvPoofqb49Cg++DeBdvQDe4j3EsZY9INIPPs4ZSb47cPQ+kVx+OzXNLz7fvog+PzX2vtQrBb4awNU+LENMvjlF1z2h1kQ+bOd7PjF3/T2O5MI+9SjcvOJY775if+u+/7IfPvH0sr2EDSI/MsRBvlz+Iz2QD0Y+YOVQO3PXwD59P90+fGGavhHHID8LJBg/a5qxPrx0Yz3Y8PQ7kKCCvjjWdb7whcm69gafvoJR0b1m1ee7toS6vmgA7b7x0q280t7gPpVDEj+nV0I+i9vIvGdEBr+ze+i+EMfavTLEMTyPU+Q91laEvlN0yD7Umuq+liGIPpVDwz1cj4a+2PANvwU0gT3TTY4+V1sVvqROqD5Fts2+ne+RPo8x0z4bnjY+Qj6UPrwFNj7Xo4C9/WX1vqCJAL7vODW9ldTpPOVhsb5LWQa8309JPrq4Pb7M7gU+kA/ovnEbzbwRpS0+b/CTPu/JAz0rZWm95j+Evkmd0r60yJI+HHydvvP9Fr/5DwM/tmJfvjoB8b57gyM/b/DjPsnlsT4yxPs+/WUfvhniWLwW2Vo+IbALP6z6/DxUwf6+G55yvkkuQ77zjns+3EbDvf5Dgj0FNLG+t9EUPphMvT2itJW+MzP9Pg96Kb9DHCM+p1cEP3ZPwj6PU3S+YhAkPum3Gz7aGyS+93W8PrmNgr6BBIW+0t6avkfhqj2/fR0/Qj5YPmsrgr5Iv0k+p+hIPp3vL75CPr4+gQTNPc9mmz5vgUi+5T/Kvu18RT8zxAE9TBWcPtxGw7y5ayk+KH68PYJReT1pABi/OgG5vuLHLL6SOpk9lGWmPuhIzrxHcpG+q62QvZVDizuitBY/E2G7vd5x2r335KG+8dKBvoEEmz53nJI+qYLDPgn5Hj8dOK8+PzXkvtej0L3fviE/TYSlvQwCg75HA5g8uB6nPvOOd77YgTs+w0LNvd2TC77+1AA+zMxAvmb35Lx2T1K+eqW8vadXFT87cFq+OgHjvoy5qT4KaBK+bTTEvssQgb5FRxs/MXclvsSxgD4IrLQ9qmC2Pnxh4r3tfMe9FYwIP8NkKj2R7cq+vAViPUMciz1v8I8+XkuoPO7ror4FEuS9ObQ9PyBB8buq8fK+BRLUPMsQx71Ke5G+Z9W3vfCFkb0MArM9uI2OvpvEJD6lLJc+w2Savr3Blb4CmlA+lrKMOyV1wr2K/f8+m+adPBgEEb9E2PA8BaOSOu+npj6bxJC9/KkRvQKaTL/hesS+5q7lvRiVgj5qTbM9+n6KPIeFSj2KHyO97Xy/uz5Xdz5nRMk9xkudPuJYib5n1Tm/0LO3viZTNT1OQIO9TBUsPTY8jT6Kjtw+dCQXPjOiBD21Feu+ns2yPVYO7bx4emW+ppsqPxHHHj4VHYE9zMx0PtejiL3b+Q49rPpYvjjWNT6/fc0+ETbkPkrqAL7hCzm/CfmwPSV1sD6FWvO9uI0VP9GR/DytaU49P8aEPRUduT20WTW8FD+WvQ1Pl72pEyC+z9U3v/AWqL0zM4W+uB4cPyeguT54C+Q9mZkNvmIQuL262ku/ne8xP5mZJL/jNqa+AprwvWuaSL+/Dpa+wajEPWbV5z3vyaG+RwPQvdhftr0hH5K+lGWkvhue/jyBBK0+tDfQvsGoED5U49O+JQYpvtQJaL08LCg+rwPhvv+QXr2WkL+9f9n9vOoEAL7lYbG9SL+DPrBymL16Nje+aJGFvo51yT2q8YI9yjIEP3GsUb+NKC09ZKpMvmlvcL1v8O094li5PnJodT59HZg+93WEvv+Q3j1bsb89rdg/Pf32RT1z1xI9lpD/vqFnd75d3C4+bHgmvkOLBT8UrjM/bTREvtQJWL2taTY+OSPKu30/zT5MFZQ95IMKPgn55D7zjvM8W0LQvpAxjz0D53Q+xtwtvp5e4T1v8CU+9bk6vYeFgr4/xki+001yPomwbT5XW7G9CKwMvTXvDD8g0jO+30+NvE+vFD2ZKpg+n6t9vZjdGr+JQT8/eccpvmgiaL+Blec+6pXiPcgHHb7AWyC8tvPFvqRwtz6QMQ0/DJODPtQJYL6GOPC+WDk8vg8LhT5YOaK+T68cPtEi1z4K11e+WmSjPeYdb75Ftge/t0D2PlfstT4v3Uw+JeTrvUMcazyg+DW+T6+oPv32eT5VnxM+xtypvjoBlb3x9B6+v329PaFnk71SJxM/t0CSvTEIwr7r4vY8yJg7u32uHT8SFE8++aCXveeMAb/6fhq99GzIvt/gJz5K6jS9N4nhPLBy3L4T0MQ9YOUQPdnOB77pJqO++ML0vlyPcr6hRba8O9+pvvgxAj9tVjK/vcHXPR04Y756NoM9rra6vSL9NjweFnY+Yn/5PYLixzydgNY9Vg7vPjAqGT50JAM/y39AvrTIcr48TpE85/u5PRniHD5LN7M+qYLxvcBbtr6KH4u9MuY2vphMJT72l7k+nzz0PTXvoD5HA8A9L0wWPaFFNrvrUTg7bhLTvWq8nD0mUz2+qRNwPQpoCb+kTu6+JQafvp2AJj2AtxQ+BaO2Po7kYj0hjvU8owFsPSZT3b4awGs+eHpVPjQRO7/7y+4+bhJTPjwsPL4nD8k+gnM6PlHaWz0ehaU+xY99PnS1zb0NTx8+v+wpPzca1D4BTcQ8d5z2vgUSyr6si5s8SQxCPOpzNb1fBz4+WKjtvSCwSr7RAP69RGmRPg96iL4IrII+D3ruvqabzL4MAoO9Gw1AvuSDoj6LbO+97Xw/vcqht77dk5s+/5CEPt2T374BvEG+W7Ghvq62gj2Mues+UpYxPa1pCz9qvAg+mZmxPp0RjT62Yhc+4emtPR/0AD6iI4U+q88tPk7Rbb4T0AQ8ONbhPnsUmj4l5OM8WDnGvqYKHT+WIXq+I7nsPeqVJj4CK6W+z/c/P2bVXz43+JQ+f0i7vuf7mb1y+U+9zhmpPVZ9Ir6Odbs+qKROPPaXFb/yQR89idIqvuvi7j3dJGI+C5NpvWZmBz/2Bie+Suqqvilcb70yxNm9gQQ1vjwskr59P7m+0038vnVx+72adyK/5WEhu6s+HT85tAg8C7UCv9V4aT6L2+g7rWmOPfmg/728BRI+guJ3vgrXEL+iI5m8QBMjP7fRaL5Qa5q+ad4pPk3zzD7RkYw+7Q0eva8Dh7yGOAY+6gQAP3KK1D5pbyQ+2qwiPs4ZNb6WsgY/fT81vbpJjL3njI6+ILBuvpmZq77kg469b1/fvT81lj1VwSS+mgj1PmBUsjxB8VO976eKvqTfbj62hBy9O9/RvlN0nj4RNgi+DeC1vXuDp75gVBK9pN++vCGwHb/wFoi9GeKoPWuaN7wV+6E+rwN3PVZ9lj1K6q6+2T3pPWTMuT6utoS+jQYkP+18770xd929utozvyO58r6cols+9+TvvrraTj6YTAy/5BQBvrNZ5z7gLQw/6EgmPsgH+T4hjgu/2qwSPudq8b5xrAa/7MCvPru4DT1zRtS9jLlgP5yic71yaFG9xW3ovlsgPb6/Dhw7Dr7APlfsgb4kKH68wRcWPmua674XSJg+F0jQPmiRrbxif9m8qMYCv61pHj1JDCW/pSzzPTca4LzYgSW/Yn/ZPUCkBT+k3w692IFTvcNkwr4+6LE9hVpnvq8lID49eXS+QKS3PoSeLr8BvIO+4zaaPL8Ouj4bDaA+FR0Hv3h6JTwGgZE+VOOnvqTfWr6QMRE/dQIePk7Ryz6UZei8cM6KvqwcKD9iEJQ+0ZEAv+OlvT5rmmc9aW+KPsh2Pb/n+6k89UrJPvyHdDuitGc9UifwPZwzyD6Xbq4+9+SVvkmdsD3GbZa+ukmIvjY8eT/hehi+/IcIPmZmZjywctQ+cD0SPsh2DL+2Yiu+ZmbePblrRT4HX5g9CkbJvqYKHr5mZuY7377mPcX+cj1rKxa9SupMPih+TD7baEC+m8TwvgFNNL2yDOG9tDfCPiJsoL5ZF5e8BRJ8vlfKKT/D088+DAILvupzCT6cooM9Z9UnPAFNWL4VHTU+qDWhPna+zz34MYY930/dPizUPT8S8vc+ppvEPBLy0b6X/9C8OiMVv+f7gz50k0Q+R3Jpva62+r1kO1q/YhDEvkymVj6EfIK+Di0uPpoI+z3Xo7I+SurmviL96L6opNS+j8KLPh6nRL5H4bq80t6OPm00zL4ldUK+SS6/vY/C2b6UZQi9oIlwPtzXLT4s1CY+hJ5ZPv6yp77l0Lq96EhKvvkPCT4u/wG+liE6vrDhoz55WJC+QIJfv9qKmz7pJsE9C7U2PWIQ5j4XSJq+0m9fvSO5B7978pg9TDelPjwsOL+/fQ2+uto6PslUwT2n6Gy+hA0QPyv2l70T0GQ+GJXsPkmd2r61pjk9f9mNPg8L/b5Ivz09qROQvJVD5T6At5a+BaOyPRPyAb25/B8+3NcpvjAqSb2J0oY+SS7dvmHDcz6cMwU/B865vZ+rPb16FPC+S8gmv3ctnz4D59A+MCptPnKKrjwaLwG+XCAOv9QJqDyC4r+9xm20O/s6CL7Qsx2+y39svqZ5C77/sg8+xLGuPiqpmz7RkYS9bVYxPobJgj7XgWM95PKdvrn81z0KRi6/lpDVvqdXKj7qBJA+LENMPY512T1wXyu+CkZdvuF6iD6q8aS+PZsVPylcT7xoIrA+2/nEPocWWTuU9kY90t4EP9Qrm77qc2W98kEPvAfOaT5QazY+xY9BvqHWhL0wuze9xCBwvSo6jj7pJsG9KH4cPqK0nz3cRgu+DJNdvkCks77oSAU/dLVFPe+nRrvHKX4+Ne+APtBEqL3yH3q+PCxcPoXrnz75oDe946XbvuLHoD17g6W+s3sqPzm0HT+ad1Q/caw3v/UopD2uR+E8juSKPeM2mjw3+IS+jEryvWezjD7UmgA/m1WHPV1L2j57g7s+RUeivehIRD9PHn6+urjJPv+QnryO5NI+s3tCPWsrcj56Ntu9f0jfPMBblL5++y4+8/3Uu5MYur7Chru+PQqVvphMm76O5Ew/caz5PvmgvT4l5Jm+p+gYvoPA4r441tW9FK4LPtob1L6yDOk9io6YvuTyc76F6xc/2c6/vXjpyD6X/9I+awk5PWfVH75JLgg/FD++vvHSlb5Z9d8+SS4MvyDS77y/7Iq+AwmQPnh6Rb2aCKm+CfkUvpduNz8VHUk7F0ggPjtwsD4D54Q9XW3lvN9PCT6ezY6+76dGvaK0gT4rhwO/V8qkvsgHFb8awG8+aJEdvYR8lr6t2B+9VFL3PU5iKL4s1MS+aytCP3ql0j6giag+Tx6+PV4pa72DL2Q+2PCyPmHDq77snpi+HFr4vl66Wb2g+E2+0LOZPLsn5z1H4SE/uWvJvC6QkD3S3pK++zrYPRbZ+L7F/sC+kA+KPrsnBz630bA+TYQAP99Pjb0mUxG+0026PQskQD7zHyI+mZn5vqvPjb5Z9Sk+J6BRvo0Gsj6NlwK+UGskv+wv+7xSlp++S1m+PpyiYz9euqG9sS6kvvpcxz4/xhA+7J7EPcbcAb79ZWs+s+qrPWQ76T5hMuM+tmKPPWq8SL6Zuwo+CYoPPgG8nb4Z4pK+8IW5vRiVXD5xiuw+BMWjPm6jEb7+Q2I+UdqbvUW2Mz7M7qk+2qyyPqCJjL5cj6g+p1esPvjC5LzWxQk/t0C2vqYKSb+Hhbq+yeVfvkhQPDxJnQc/FftPPnbgZD5rCWA/riX0vYcWcT4s1OQ+3NcRPjqSyb4QWAi/eVi4vVpkr740ER4+zTvuPbraBr5Di+a+tDfAvUcDOLy4r28+ejaDvcZtPL735Ek+8x9qPk8exD4mwvQ+dXERP1UwDr+JsHE9lrJ0vrq4Lb1TdDc/yAetPd5xrr4J+Zg+ZKquPg8Ln74Rx6g+f2psPQPnZD5fmJS9fR0gv/gxYj5a0zw+zO55vQskeD5iEPo+ZKo0PlRSMz5uo0m+2F+UPhE2lr4c6zY+uK8Lv2b3rL4ofiy+F0iKvibC1L7gC+s9bqMlvqutDD+qYBQ+8/2OPrWmSb7GS3e8NV6SvSDSvz1RSR0+J6ANP74wHb+sizs9Z7OCvRdIlD5oAN2+MCoVvg6+UL35oFe+Z7MyPitlVT52T449yHYiPqAaj745tIY+EFihvXBfMz4tsp283SSGPO0NoD6ZKpg7rke9Pvp+Cj1JDPK9d5yEPqFnMzvBOd++fR2iPuhILjx/arw9kKAAPlioMT4XJte+ns3KPMoyDD7ysAs/QxyzPXgLiD7AWyC+8dL1vfFjir7MXQs+7Q2Mvt2TUz4ukOC8UwXLPbbzpb4Z4oK+ns2oPrlr9z7Lf+4+ZDufPhPyMT9eSxi9MXdMv8zu8b2oNZ0+8fSivYy5i71TBbk+JeRDvL99hT1/atY+Qj64vmHDF75seKq9e4PvvWx4oD4s1GW/vHQLvvVKkb4T0Ny9tRVXPqutmD1bsYE+2PAkvkTY8DxQjVc86EjyPkT6RT6J0jI+GAQUP+tRBj/sLzO/yxCzvsWPkT0RpX09gZUzPjtw2L5Mpg4+HqfwPTwsbL5kO4U+l27uPjf4Ab9ApIu+V+yHPRiVTL4aUYq9c9eEPvfk2T0J+UA9BRL0PFmGODwFo9K9KH60vjC7t72h1jS+KTraPWDlqL1pANc9a5pjvo0GMLxjXUm/ksunPum3170mwgK+JQaxPmDlAT/n+yk7V1u/Pm/wcT4HXyw+SFBQPnQkA75txTq+1ecKvc6IYr0qGLU8ih9DPV66DT5Iv6M+hxYxvjF3XT4Ab6E+SFAMvdcSWj7dtYo+xf4xP3PXGz95x6k7urgpvhbZHj7qBEQ9RpTOPpi71r2QoJo+L0x6vpp3/LzNqvc9s3t+vrG/FL5ns+Y+Lv/BvJRlaL5Xyqo+p1cBv/8hPTyiI+U+Imy4PQIrlT6utqy+tRWTPXL5iz6Wspw94QsLPoVaE700EZK+S8h3PlTjRT20WSG+y6EKPx4WOr1bINm9oUVWvQwCy70y5kY+1AnIvDJVDD6Gp8e9z2YtvhdI7j7NzCg/cRtVPpp3BD7gnPO+KH4wPsiYhb4bDZQ+HhZ2PpXUwT4K19M9r5SbvoPAsj5s5wk/BRI4Poy5G73V56Q+7uvoPQxx3D662ho9tDd4veXQEr04Z9o+Dpyzu9V40T3KMgQ8wvWwvayLIL+F69k9RdgcPp88TL3x9JK+ak1LvjEIiL5xG42+ILBCPaikXj5s57u8xEIRv7raEb8qqYs+SgyAvkw3jz4aL+09BRJ0vk2Erz6nVxo+YTLdPURpr72F6xG9KqkMP7RZJ7/x9Ky+KqkXPmiRn77jNoo98x9OPqjGq72Zu549VZ+7Ps2qkz4dOAe9XkuoPYY4Xj6Rflu+utrUPtGRhD1bQg49WfUJvp2AHj4rh5a9oIkkv0s3Lz+zWd09JCiOvVCN3b4ukAM/xm2yPtBEGL1d3IY9G56+PZJclr5PHja+sgxlvgn5eL5iECQ+ksu3PcRCjTxdbYW94scAPik60r7c1wY/hskLP9zXnz4cWoo+ryVsvqvPIz8W2a6+ejYPv4SerbxB8XO+8IUZvcQgor5sCYM+TkCjPT81Vr7ysNS+xW30PRsN+j6vA+e+eHrtvjjWKT7VeOs+kVzCvnoUdr5mZko+sp1XvoqORL3fT4M+Z0QpPEfhOj3rUdA9duCYvq8lBL3qBOw9NqsivqYKFD9qTds9EceSPqjGez2qYDy+sVB7vhniOL6ZKog+54yevj5Xwz0bDQC+HcmJPs6IpL7k8g89hJ4BPjLEMb2L/Qm+rIu5vlXBoD124CA+m8RsvpoI+z4K18G+pnnPvVfswz6Uh6m+R+HkPhX7yz7EsZ4+IY71vI0GSD578pC81xKmPt0kUr5uo/G+YqEKvp3vvz1uEke+PnkcvkkMorwzM7M80m8rvlwgjT7WNLs+xCB4PvAWyr4IPR++9pd9PSbCPj7ImJs8HckhvnGKaj7lP9S+gQSPvgbwdj7SbxM/PZvLvmBUlL5rmr+9000yvdLe0L2ASBs+GXPjvjhnpD38hzw+jLljPmbVTz6uR7k+ObRwPpjdU76a5ss++DG+vjjWTb7jNno+RPq1vWKhZj6k30K+fa6APmBUFL8eFtI9TkCFPscpbD9j7iY+liGkvhPQqr7V5+o+S1nAPi0h/z27uAE+A+e8vfP9nr7kg44+4JyjvrwFVL+vlHk+hsmcPcEX7j2CUYE+LEOsPVK48r6eXgW+76daPsWPGb8cWow9glERvpf/xL7TK+c+RwNEPpf/0D3oag8+0LP3PtxGqT6WsuQ9RpRyPo9TlDyfq429SS4XPjcakr5/atK++u23PgTFa75Qa4y+vcGLvqZ5B7yAtxg+qz6TPty17L2sHGo9fR04vcQgND7J5Ri/jEqgvslUUj9fmCy+eqUcvRgEWr45tMi7YcMvP7wFir7zjtk+bqORvicPJT8o7fk+GXOpvvpchT2PUwi+Vg5dvdejur73dQi+jnUxvImwpT5ApC6/Snt3Ptobir7fT+G+gLcgvR3JFb5LN+E9kA9ePuzAmb4lBrE98x8qP+QUBj9TdGw+coqOOj+k/730bHY+M6LCviDSvz0dOOU+corOPcBb0D34U6e+ysNyPUs3ZT702589hVoAvz7oob0VjEK+uK+Xvs6IFT9B8Y++p1fqPW00xD45RfU+kjoXvxBYrT7+1FQ+WDkMPhsNTD48vbg+kxiKPruWcL3Fj+8+V1t1PmbVQz6t2Jm+4ennvoVaAz6PU7A++zpYvuTyXz3IByY/iNL2vcSxmj5+HYg+yVSBvtob2j6si5s8TtGRPZkqSL3vyZu+J6AgP1MFk71Di8y8YhAYPc/3gb4AAPC+GJWkPq8ljL3Zzke+yjJUvh4WAj4sQ+S9q600PlK4pj3dJDa93SQdP26jgbt0k84+uyf5vszukb5euiK/ejb9vpJcvr5uo6m9AisHv3vyUD1eukk97utEPgAAMD3dkxO+Y+4ePoEEZb3zHyK9YHavPrbzQz8NT1O+2c4+P8gHXT4UP/a9SL+NvT7oo74juSy9pnmXPsQgnD4AACg+j1NEveeM4L2yDB8/qMYPvih+uj6AJrI9+DFivuVh6b2Uh8U8vAXaPgWj8j22hBQ+cRv1vSXkyz0Z4hg8c9eqvp8a2b6SOh0+/kNWPgRWEj7z/fw9bcXSPn0/xz5N804+/faRvrTIFr1bsYc+2IHPvnGsGb9txZ689iiYPpI6Hr/njEg9fR24u7ivgz3IdoI+tvOrPk7Rob2MSrg+zMzkvX0d0j6vlKU9wvUMPlioIb6xv0S+HOuMvjMzM72xv8y90ETYup3vAb/qcxm+dr5/voVaT77mriQ/qMZrPsE5tb4QWKm91sVhPtxGI73nauu8PugxvqFno77+Q6S+mnckPtGRID5R2sU+yVSZvcWP6T3AW8g+IEGrvsoyZD7eAs0+22jYvnnpCj6284m+OgHvvrRZMb7TvFs+IbCIPu2eBD6F60G+BvDWPBlzgb6ZmVk9WtPcPjjWtb6vlMW8ObTIPJRlED441g0/bTS4viQoOr5JDDI9Yn9dvicP8z1cj0K8i9vIPH9q0D42PAk/PL3ivaTfYj49Csc+JQaDvvpcjbx0k9i99bmivicx7j5PrxQ95IOGPoofhb62832+Di1pv/CFo76jAbY+UUldvolBgDw9Cte7PQqZPrq43b7z/Zy9DALjPl66OT7Chpk+UriWvUwVBL4hHzC+XUvIvNejEL1seJo9UifqPoxKuj6Pwmm+AU2AvobJEz+8dEe+ak2zPggbTj5H4Uo+9+SdvlrTpr7Zzie/KqlLvgFNpDykTkQ+a5qHPfaXvT0HX64+46ULPiL9Gr9U4wG/mN0Nv5yiqb70218+O07BPv1lzz0Ab8G9Tx76vs6IQr0xCGw9+zqQPdEAZz+rrdC9ksu/vILiyb5ifzm+Yn/nPgG8Eb4r9jA/1AmKvn0d2r5WDv29000QP08eVjx1AqK9exRKPgHeoj66uCw/cooOO7dAWr5MN4m9l274PvP9lr62Yj8+TBUMPvTb9z4tIek+sVDTvbbzab6Cc7a9ZmZ2vtCzqT0BTUg+FmqNvRKD8r5GJZG+/yGJPrwFxD5m1UM+rrZiPcNkpD6xv8y9MlVIPi2yeb5hw9O9+DFWv/aXcT6KHwG/ZYhjPBcm271GlGa9t9F4PkvICr8aUTK+HqfSPgN4sb5FthM+wFtwvT2bxz4NT5E+R+GuvuJYXz7dJHI+76d2PvP9Db8YBIw+w2TKvTqSBz5m9wy+Pujnvu7J070dOCO+uWt5vjkjej2w4Rk+DAJnvr6fHj7sL8++1lasvM/Vnr4wKvE9utrMvlfKMj3iWA8+TmI+PycxNb/8qUG9juQVP3DOoj7mHZ0+3LXKPse67j62Yq89lpBjPhlz/z0tIQO+7XwXPgG8Eb+/faO+uK8Xvnjp8r5txZ6+N4k2v6W9Ib7r4i6+i9uovXe+Ez5Agho/vp9yPmx4Wr27lrC8DeDbPrpJTLxc/iW/hA1bvs734z1bQoo+I7nKPq+UjT2opCe/8WNQvo0G8DzOGZM+ldRCv3Qkkz4KaKI7B85hPqIjDT6kcMs+Qj6UPk1i8LxyaOG9qmCYPh/0KD7whZ2+sVDtvhBYkz5a0wA+FD86PszM9D29UgA/dLVxvsE58b5R2uk+Vn2mPdCzgb7h6ZW75h3bvl+YYD5if2E+TtG3Piv2Vz6yneU+2qwKPRQ/Ej6vlCk+tMhGP53vv75VMJo9ns0aP63Yzz3YgYG+X5hsvfmgX74PenY8DpwYP/jCIL4+eRg96pWKPVmGuLtNhPW+oPgBPtcSzj59roY9OGd0vqpguL5kO5e9RwPSPicP67zKoTm+s+qzvr1S6D4s1G4+FftrvayLyz47cPC+n6sJv+JYx71FtoO9cM5IvBdIdD7ix8I+TtGZPTXvIL5vgfw9I9sIvxniGL0i230+S8g/PqTfAj4LJHw+7utAPoVaqb46ki++cD3GPrZigz67J/W+4C3wvErqRL6CUd8+CKy0vVfsI77GS+k+ayvGvVUw2r0VjIK9B1+4PZYhGr6aCCw/kKD4OyUGBT8KaIC+mExRPoR8CD6ZKqC+MubWvfl+4D7pt7M+a5onPv6y8z5O0Yc+q600vsoyKb+SOim+sHJEvgaBsT71ueq9ZmYAv+F6kj6FWqc+Vn0CPln1Sz/xY0M/sp1jvjtO6T4Jiie+x7qMPjarpD6X/8A9s1l9vo0GcDtWfe49duDqPoofk73mHYU+0QDeuxHHGr0K16U+ufznvkmdcL1ns0o+rwNPvnBfFz7Qs1m99NvbPtZWgj6oxgY/oIk4Pi6QoL1Qjc+9D3qOPh6nmD4Z4iA+FtkRPxKDVD5XWzG+urhVPpVDlz40Eba8KA+LPPTbf74judQ9i2wHPjkjqrx2Tx68vVIGvi0h+758YRK+yVRBPKJFE79EaSM/4JzRPLraqr0CK98+q624PiL91rzarJC+nzzkvSUGqT1N86a99gaPvVTB2j43GtS+1Jr+vpAPyD5NhNO+xf5CPRPQ/D1F2Kg+Ittxvjkjuj6kcLW+v+wevRe3ab5TBXs+zO4wP1yPTr7pt6+8pnnnvZMYpD4y5h6+m+axPq8lmr5JDHK993VUPrKdSD+utgI96ZV6PjhnlD2/DtA+XUvQvRzrHr51Ai6+DwsZPvd1gLwAb98+fNDnPkYD+r4DeM0+m+a1PXxhij0RpY29zhm1Pqik9r2EfAm/QWAlvRGlPT6mCo6+JlM1vp+rUr8xCIy8hA03Ps6IhL6w4X2+SZ3gvUymBr7arDa/wheGvXSTVD5JDB4+MLvXPZtVAT9a0ww+GATmvZkqmL3+Q/Q+2oq9vY/CzT1eurc+ldR1viCwqD4kKBY+bHg6vnUClL7zjis+4C0wPqjGYz5GJSW+4C1gvch2kD6rPk++VZ+Pvoy5K7xAEzG+Lv//vssQvz2+MFk98/0EvyxDLD03Ghg+GeLqPgwCK738h6w+CyTAPVwgAb1hw/M9+aBHPSNKlT7YX6A+sVBXPt0kLz+QD/I9r5S1vbTILj4wu+c9JsJmPjC7tz1yig48YFQCvZvEoL67lui9UGtmPlTjxz5uo4m9g8A2PoPAPr43idG+s1ntPWBUtr50k3i9JeS7vVHaD776XG29bHh6vfFjrD1JDKC+iUHgvavPCT4QWME+SzcvP3ctCT4pOjY/AU2WvkaU1j7gnJk+bcUqP7G/7LxJDIo+B19ovYOe/T3fvsS+AiuZvhiVlD1Uwbg9PzUSPg4tVj6vJdC+UpYtvhIUX737y5Y9mLu2Pg4t0D69UjY9PnkcPsPTC74eFuK9wFsSv+YdKz7/Ie2+3EZLvjVe+rxQa7q8Qs9KPk5imD64jVK+cD3kPhgErL4W2fa9ih8jvLPqMzxdbYe+jnUkP1fsmz45I/w+TkCzPVInoL262qy+foxJPjLmDD9v8BW9zhntPslUh75AE7E+RPrDPhrAm76NBqQ+VFLFvu7r0D2LbMO+O9/hPm9fxzzFj0k+ad6ZPUwVhD79ZYG+klwqPlyPEj0py5C+MQgcvo0GcDs9m8W9LGUFPgUS/j7P1V6+1VbMPadXDz9wzqa+pE4oPnechr4Rpb29sOGtvkHxi76hRey+F7e3PuY/qD580GM9QBN5vmTMt76ASJ88juRiPs4ZPb5wX4M+Gi/TPl4p+z7sL2e+HhacvmNdjL2jkl6+WYYYPXJo8z7EQp0+kX6LPpmZZb7r4tY8pb1NvmiRyb7lYTG9+u2vPpF++7yjAby7xLEpPwfO+TyK/W0+jnWxvnS11TxYqCk+ece5PdiBNT8pOuK97J68PnsULrtWDlk/BvCWO8PTEz4yVei+v+yePrlrSTzh6cW9rwO/vcNker3YXwY+BRJUPA8LdT3GS2++WDnwPq36QD7Sbz89bqORvfjCzL7RAN67yJiLvRIU37zr4oK+k6lmviJsKD3V5+q8IEHxvNv5frzeAtE95h1HPW3FJr556R0/lrIUvjXvPL4xCAi+V+yHPX0/1TxwPbI+46W7PfW5tr4fYxo/IR/0On9qnr6zWXW9s1nnPtV4eT4BvBU+oPiJPYLi9z2LbC++Mua2vpJcFD+hZ1c+5j+gvhzrkr6VQ4G+vVLWvM6IJL9GA/q+kDGZvvD0Wj4Jiqe9jnUNvm4SZ77Sb3M+sb/MPnh6Lb4KaMK+LpCYvRcm8z1EaW88pHCxPmq8BL2V1JE9M6IHP97ge71RSQC/GlGSPVrTkD4r9su+jZc+vSv2r75NhLU9GeJYPVkXA771SmE+hA2XPluxbz2QDxo+Cfn+PqwcOr7lYQQ/p1dCPkYlab9zRiy+p+jYPQAAkD1kqui9ns0FPxgEJ781Xsy+CtefPggbJT8xCAs/7XzPPeCcBr+1phk9PL0MP6Nw877NO5a+46XBPq8lGD578qg+AN5IPwU0dT7oSCY+/kMqPUi/yb6dEaE+cD1mvna+tT64Hj2+2IHLPd4CmT7arKY+RPpYP9Xncr5wPRW/YcOfPmx47L7lP8Q8b/BLPxe33b7+Q5o+jZceP0XYCb+V1Ak8EhTnPa8Dh76UZd4+EoNQvZkqxD48ThC/001Svaz6dL5/SPE+3745vw+cBL91AtS+q88Kv6kTuj4VHTk+2hsPvxQ/Br3UK5G+AG/hvo0oAb5uo3E9bVYJP6utGD4K16++Snv7vU2EGj/wFqq+2/kLPzOi7D6I9Mk+1jTPPS7/UT3LEIm+MQjsvZMYbD7HKWq93+CFPhX7R77+smc+h4WivZ5eqT3xYwQ+JlOnPvYGPz4DeAs8K2XxPTTv5L4YBPw+/If8PW3Fbj3ecQ6++n4BP58ap77Fjx0++DGmvce6sL1TBR+/hqcfPj0K5z2nV9I9V+ylPrn8jz4kl4U+pnnPPT55lD7ZzjK/eqUsPkHxiT4NTzM+aW88Pk3zSr76XNO+h4UMvw4tUj2EDSU/dk/qvq62wr4c62K7zhlRvq8l1D2oNRG/E2FzPc9m9bwaLxE+odbQPs07zr7vpxc/Xinbvc4ZRb7baKg9SgwHP8xdvb4QWB+/QfHDvfMfyL5SuJQ+pgqIvoSe0T77yw+/xykavQwCub7jpZO9xtzVPIcWAb4cWjy/bValvSJslj5qTSe+I0oYv1KW875aZBM/UUlxPl1tGb73dVU/a5qXvFN0aD7G3JW+nYDyPuELA77x9Mo+CD0TPgG8zT2EDVM+UrhWPhsNtL7Qs52+8PTsvik6Yr5cIBG+5WG7vmsJTb4noM8+N/jOPik68rwHX8a+aCKmPtbFcb78qQm+bcUOvht82z7DQq8+bcVHv39Iv7uynSs+rwNPPsnlv77sL+W+u5a0voVasz41Xj6+Ne80PqrxyL7ctdS+PCzUu/wYS76dEUw/EaWXvgTFkz4T8kW+dy0jPwBv6z6sHCq96+LuvTMzdz4zoiy+Iv0mvY9TDz8xCIS+07xrvgAAAAAfY0Y+ukl0PnQkxz5kzIG+ILDyPCDSgb7Kw0I9+8uovtk9i75IUDi+yHZOvY7k2r6ZKvg+Yn8RvsBb+D74wrY+GVG+PuXQzj54Czg+i9u6vj55LD6I9Ju+RUcGviEf/D0zMy8+0ZHyvoR81D4awEu+uB51vXVxu71LN2k9zMziPgn5pj7OiAm/5/sIP6abJL0XSJC9WmR3PhbZOj4gsKI++lzzPrx0FT+C4ms+7MDpvdhf1j3baAa/mLtqvuM2Wj3dJFo+DU9/Pfs6+D2XbsY+cRspvq8lvL0734c+bqMtPmezrL4RNqy+hskoPuqV2D4NTxU/X5jWvr3B9zx5WJI+z2Y1PTwsCL4+VwO+wvU0Pk5AAz+yDAW/6gSovq3YWz7WVjQ+3+C/Ptk9YT62Yre+UUmdvLBy2L7heoa+nDOyPWb37L3aim29DJORPl4p2z34MTU/Udo7vgBvXT5++6y+6Ei2vfUoKL5j7rI9vVIzP4Y48L52Tw69ItvpPTtwpj1ApL+8Lv/JPrRZlTwOvvA8WDlcPh/0GD+BBP2+ZtX1vgpojL4zorq+SntTPYvb+L4v3UW/ObTgvTm0ID9Prwg+NBENPwAAuD2K/eW8aCJMvgN4az1y+f++GATsPpvmDz9pb4g+N4mfPolBhL6NBmC91XijvhrAaz5SuJ49foyfvk8eSr8sZa8+3ZMrPjjWJb0qGO09v+yeuqMBOj8rhy4+I9uxvY9TQL4VjLy+9+SJPeeMiD1mZj6+X5gUvjVe6j0Lk2c/w2R+PriN5j6UZZC+sb/MvWNd3D0fY/q+qYJFvm/wGT7ixzg+vHShPutRZL40gDs+3LXSvmq83D0vTKY73EZPvoXrCr9wPSq+7MAJPZjdHr9XWyE+y3/AvbFQzb7baFo/jnWJPQgbyL6ynQi/zvdfvupztT5uo7E+BoHfPtqs1r7hevy9/yH9vDXvoj5rK6K+kxhUPmq8NL35Dzk9+zpgPTqSkT49m3E+ysOCPpp3NL6+MFm9hVrDPuf7p74G8NI+XW11PraEur4K1w8+UwVDvotsLz5a04A+nYCuvrN7bj7vOJU+003yvfTblT5Di/a+foydPocWWbykTsg9CKxgvnh6VT6WsrI+Vg4FPuAL5z6WkDO+j1OSPvHSCT5kzO091JoGvvOOMz2cM64+hA0DP63YvzwCCW4+S1kqPvgxmr7AyiG7fa56viZTTT6pE1A9wTkzvjy9Kr4SFD+9Xwf2vT5X2zycouM+HOuOPjojkj3Sb5+8odZ0vSNKkT7WNNm+JQYhvR04Cz5mZiI+d5yEPgHeqr2b5jE+i9tAvrDhib7RAGa+sOGBPRLy5b4o7R09DU/PvLx0Gz+mCnI++n4qvM6Ioj17g2Q/JQYHP7/sXjzjFMW+f9lhvo9TtDxqvLq+3NehvHh6nT3dJCa+d76nvrdAgD7mHWc8IEGRvfmg770ep6K+SQyePqYKlj6/DrS9Vg7DvocWA78wmWo8V+zDPjSABD+945S8c0bSPhcmoz4+V/W+Nqtivt0kiL5a0wy916MUPyGONb1XylK+vjCXPhbZQr5K6lQ9GVHQvoFzZj3Ayok9sHI8PsX+Or5wXwc/4zYuPh6Fhb4rh5o+kX5LPSqpk7s3idc+jnVRvki/3bzvOOW9HqekPssQB7zdk489OUVVP1InO7+8BU6+OUWvPtO847q4Hq29Lm4jvl66Dz/zH0I9ih+zPT0KVz7mrhG+UpazPg3gkz4ldRI9LEPOPqabSL7LfxA+UPyyvuhItj1dSzw++Q9tvuTyBD/f4Is878kSvz/GtL6/fTW+mnecOnL5I775fno95WEGP50Rpz6jAcS9lpCxvlrTnD5Mpgs/yVTBParxXr6K/fG+qMZPvq36ND4gsHK8s3sWPmezvD7pJiE+gXPqPonSA794C0i+e/L6Pj2bxT0aL4E+ApqIvrn8oz7lYTE+TmIOv9EAAj5+jLm9IbCUvhKDHz9liMm+YqGAPtcSlr7Ese6+QxwbvtSaUj9fmIa+Nqs+PHZPrr2lvYG+g55xvp3vA7/2l7c+l26qPiO5jD3JVPG9AwnKPT81Mb/5oKk+gy8MvTXNoT5TdJw+UGvePpkq2D2pE4C961EcPqJFDr6mm7q+WyAhvnDOCD3WNI+8K/YTP3qlPL1if0Y/0SLTvZ3v5z0mU7W9XI+yvUdykb2qzz0+CkbNvRbZkr7vOK2916Oavg6cc76Nl2496GpCP5wzIryt2KE+liGGPaZ5hb6TGHw+VFJnvURpO75VMJq9t0ASvv1luz5Mpvq9lpAfPrDhQT5AE00+l/+IviQoYj6MSpA+OpK5Pio6Ab8NT4+8/Ie8vcX+Nj6bxOC80ZG8vbiNjr45tIC+D3rKvkvIvb5EaVs+arwkvQwCK71aZJM97Q1KPlTjhTz021e7/WWbvmB2Dzyynac9fh2CPtEiJD8bDfi9V+wbvgFNVD6NBhy+KO2tPWne8z7/IU2+8IXJPVD8sL2U9gw/zO7hPfRsVrzTTfY+EhT3vhWM0j53nEw/ak1jvWEyFTwtsq09bVYfP9ob3D1aZK++JzEcvn9qvLycM7A+fT/FPZ+rHT1RuP6+sVAXvoqOOD4i/Tk/+zpwPNCzab1ioa4+UwWtPrn8Rzy62tK9ZmbGvuzADT6ppAK+PzVqPnDODT+KjmA+GXO/vdobxr4RNro+yxDHO7Kdc74qGGW9kxgkvtxGuz32ly29JXWkPgaBl74NT1M+NV6avvaX5z6Gp1c83gK5PnA9Gj20yLa8aADzvvRsRj8o7Ze+rfqwvhSut74TYQs/WfWvvvUoVL7LEBc9y38DP5wzrD56pUw9hVobPpyixz4ZUe6+CkZlPp7NiL7M7iA/vjBZPezAoT2QMY0+WYaAPnZP7r2HhQ6+vVL2PG3FrL59HZi9VZ/BPuMU9T3c1ym+duDavr4wab7fTxq/l/+GPueMCD+9Ugk/WtMAvv+yG73XEtK8qYK5vTF3o77FbVi+nKKHPlWflT6dEQW+glHJvZRl4L156a49zcyYPhE2LD+yDM++xLGevTy9Fj4nD50+sOFvvx6Fw71liLE+ZDujvrn80z7JVPG9z/ebvYMvoL7x9Eo8qRPyvm4SCz71uTq9uyeDvtv5Nj4jucS+RpTGvZLLb749m/W9mN3TPiCwYj2BlZO9b4EEvmznt7578nA8r5SJvp7NEr58YUU/bjSgPfMfZj7XgW++5j8eP2uaIz7ysPg9cmixPYxKYr5F2LY+o5KqPtzXWb5fmII+q88PP8ZLmT7kFI296gQkvtBE4D52vlM+cmiRPdk9kT00gLc5ZRlyPmpN0z1aZD++wMrxvd5x5L6wcsi8NjwBvhDHSj2dgPi+vAXKvszuYL+bxM4+DeDJvjqSQ76rrdi+kxiIPmdEiT6aCIM++MKoPqOSuD65/Bc90m+jvqD4nT53nA0/gCYCPnS19z4UrjO+NV6EPqHWHb/PZt09sS4+PcQg/D7qlYI97J5cPW9fdz52vs0+HFoWP6vPNb2vJWQ8LbKNvioY4b4mwoy+KqmTveELyz0IrCg+JXWBPzJVYL2zWfW7vVI2vbfRAb9wPUo8vp/GPqmCkbxAgpY+78mDPFyPBj8tsgm/+aCNPkp7LT9oIvQ9Aivxvg+ciz3M7kk9sHKYva+UJb55WMg8zF0MP32uZj7XErQ+2qyAvum3z72JQXw+3nGmvhZqzTy8dAw/0ZFMPZay7Dxpb7Q+qKTMPvVKKT1AE9k9TmKGPo0oGT5pbxw+qvGSPZhMvz7Chke9EFgZPbgelb2ync88k6kSPkYlCj8bnlK+7uuIvfFjNL4c6+I6PujtvkhQXL2vA+W+a5r3PfH0zD7natu+4enZvhDHWj0j26c+/rIrPsWP7z4IrJ6+mEwqv/AWij6itBc9KjqEvn77ujv1KCS+nBFlPW3Flr3jFJc+4seQPlHavz7DZDq9HTgnPZI6CD/hCx4/vjCZPKUszT4dyS2/HHzBPTqSj76DwBo9SS5HvqW9eT5ifxW+XweuPpf/UD5Wfa66XwcevoqORD4BTRQ+ZtVnPdV4h74wKr0+JzEoPQN4W71qvAw+pnn/PnSTKL0s1Dq9wFuAvToB0T47cG49yJjHvkfh8L5hw88+6EimPvyHID5GJTW8INKJvkRpjb7GbRC/8x+6vjjWxbsTYdc+NqtKvqmkir6giWw+JsJGPCL9tj1MFRC+JJckP6MB0D6/fZ07KctAPgmKnzspy3i+cRudPT81Bj7tfG+++lw1PrFQn77RADs/nzzMvc07tL7XEjK9KqkOvxBYwb1Z9Vm+NBGkPtjwQD7Fj2E9AU0xP34dCL2ynYm+nDOiuq36Ez+EDS6/0t6IPQN4uz6jAaQ9d76bPjarfj0qqYU+BaOUPinL6D61ptE9OUUpP4hjKT7+svM9/kMuP2nenT65/L++IR/cvXL5Lr/5fuo78PR6PYlBpD57gwm/jnVFPv8hm756Ns0+I9sFPn/ZDT2HFhG/VZ/hvriNxj5v8I29Lv/NvjqS0T6GyRg/C7WSPuTyhb7M7vG95/stPuauZT3M7uc+6nPNvlRSjT799kU+9pcNP1pki72PMTc+cRuTPooft74hH44+5PI3vsNkEj7Chju+Yn95vR6naL0IGx673gKlvuAtLj8ukIQ+cRuzPkwVLL4Exd89AADuvgu1Nr88vbI+gQStvZLLBD8KRsU+jQZwO50RrT1bsfe96+IOPtEiAz4UP+Y+yxCPvuMUGz+qYHw++aCHvc2qCT+opM67SnuxPkATiT0aLym+WKgVv+hqq7x1Ago+f9k9vpCgpD68dP++orRPvjcapD72l928i9u6vvW5Bj7cRuO8m+YpPqrP6z5XW/0+fa5mPWB2Az4ibIA9ary8veeMZL7ix/g+PCwsviBB6b2yDF2+bhLVvse6IT/8h/C+yxBnPfjCbb80gOe9gQTNPb1S1r6848q+v+wPPx4WCr49CoG+s+pzPYJzD78MAuu8aW9QPiXk2z3KMty+t0C8vtMr575dbQU8VOM5PolBgDxvX1++tMj+vWsrlj3JVEE6zTsuvilcHz3vyaU+uycbv4hj1b0y5v69gZXDPTOivD0Mk7c+jShZvrbz3TyWsgw9nKIlPzJVQL2xLra+RdgAPhe3h7767Xe+E2EzvQ6cVz5hw9M8cF8fP1Wf+73QRLo+QKTbPtej+L0mU/O+E2GbPT5Xiz33dby+Gw1Avk3zEr4o7Qa/BTQdvlD8kj42Guw+hHwDP1ioVT5Agje/a5qBvnzQY73h6RE+hsmOvjjWh77baJS+PL0iPhueOr5yig4+UdonvkrqdD5xrLU+odacvaFnlT6t+iW/KqlTvizUlL4u/8E+S1navj81FL9zRpQ8ZtXnO7WmRb6V1Im81sXfvlWfo748vcq92qy6PM3MNL6Pwkm+k4ddvmKhPr7IdsC+0ZG8PGBUgr1N8w67UdrtvjSAQz4/xh+/bcVWPpdu+L7RAPg++lyJvrzjxL1s57s84zaaPjhnCD4079C+7MD3PjtwgL5vgdy9yAeDvnA9qD51Ajq+YOXKPoR8TL4u/wk+mndYvv5Dhr6mCpK+FtkCvyV1Ir1FR4o+Z9Uivw1P/z1hMpW8ibAeP7Zirz4zogw+3uDrPNxGm70dyR0/sVArviBBIb0AAMA8NjytPSBBDb7njPC9/faNvUrqBj98YcQ+mne8vgc9q72dgIa+XCARPjEIrLohjjk+2IGJPpp3hD1j7t4+ke3ePvAW1D5YF28+MJlqvPYGWz6FWk++3+Anvum3zzx5WHy+CBv0PiBB8b0YBAK+zojUvjwsCL7iWFc8/KmJPgc9+zw5tLi+rdi/vk5AVz4r9s8+WDmaPupzu75yipC+3+AXv3sULrx24Py8zMxMPoY4nj0CK6e8ke2APpF+oz0W2Ta+nYDmvRsNwL3swKU+gZUFPxQ/RruWIe4+yVSRvaFnoz4yxNE9Ne8gvnzQgT4Exdu+QWCLPgIrHz5Czxo+idIaPo/CEz9d3Io+8/1kvXUCGruDL1g+O9/xPgu12D4yVUA9DHE0Pv1lmT5NYtC9tFk1vNto8D08LNy9O3Bevb1SmL56pYy+eqX0vY7k5L5wPZg+bHgSPmkAj74OnKu9/IdkPfvL5r1YqLM+xm0IPpp3hL5g5cK+juSMvs3MD79kO5k+8kFLvqpgAD8tsi09PQrvPdNNMj3AW6I+nKIHPmDl+D7C9Uw+T694PphMFz+EDdM+qz4TPmQ7Q77zHw2/HFqEPSk6wr2vAx4/Lv/1vmHDbz7WNJm+oPhhvki/Iz+QDxo9CyTgPl+YoL7hC6M+RPqFPqTffr7FbXi+JAbzPobJjL01zVs9+MKYPj7oBb5F2IA+duAMPdv5vryBc3q+qRMUvqjG4T7HKYK9I0oXvh3Jnz69Uja+93XOvoGVwT70bL697XybPngLrD0aL6u+UwXDPHgLhr5ApFe+0yslPzY8UT76fpI+ONalvOXQCj6C4p+9AU00PqK0R753LZm9ldSfPots/73EILq+LNQivrQ3Ib/8h9I+ke0APl92Xz1iENo+FmqVvkaUsj7Zzhc9ukmWPk3z3j73dfA+8kGHvk8eiD4jSvu9mnecPg6cM75YqE0/1sUtPHVxmzsldXK+QfHzPVg5ZL6mCl4+nKK9PtejSD956ba9MsRVPiv2Jj/qldA+ibCzvmHDc70HX6I+g8CkvgisjL0BvD0+WmQrvq+Uyb6Sy489kjpZvl66qT3Chnu+8rCGPsh2/r0HX0g9gXPmPTargr5tVi6/+n4AvwgboD5liGM9+FMEP5Opbj5d3Jo+IR/4PsZLxz21FVe+DJMZPilcP71Qa9y+i2wfviJsHL7BqJg+gZWRPoR82r4Ggbc+PZt1PuoEJL0s1Ay/AADIPXzQmT6WIc689+ShvERpzz1kO1871ecfP5tVHz5ioRI+D3omv84Ziz4lBrk9GATGvl+YQD7MXUc+/BidPpOpRj4sZQk+hVobP6Nwej/M7jW+4QuzvRdIQL0tIbs+xymyPeSDnjs3+Ka+dy0HP7lrDb5rK0a93Nd5PoY4Sr4xd129j1PMvUOtGT4lBjm//fYZP/UoND4PC10+lUOLOjy9Ir2YTLE+q61bv9nOt77snvA+WKjNvWEyET5GlCa9LEOcO65HPT5a046+wTkTvrlrVb7/IZM+qDVRPmZmdj12T/Y+9pe9PJay5D6I0va+JJe9PptVS74zM/u9LNTaPuVhlb4Q6RM+Z7PaPUHxyT52T+a95T/UPX9qGD5HA7y+DwvHvr99PT5pb+A+/kMWPvHSiT7x9IS+TKZqvbq4wz7h6Uq/2/mSvpp3/DyIY108JeRfPrq4vT1LWYY+FR2Vvj5Xe75/2Z29dXH/vtuKBT7f4LG+kVzkPrfRUL4ibPK+rWniPuhIzD5Eabc9UUm1vautkL1tVrs+7C/lPtLemD3Chne9mN1/PrZiJz7tDQK/gnM2Paut6L0ExW+9MXfbPtO8M74PC9s+BMWdPnVx174JaHI+XwcWvmx4zj4dyYW993XgPL3jFD71Sr++76f8Pt2TB7vC9cK+y38MP7FQ6zzwhQU+54xoPqZ5+z6sHMA+XI+iPD5XMz7ZPcU+w9NzPn2uFr5zRsy9f2qEvuLHBD441lU+PujZO15LiL78qdE8uknUPt4CdT56pZI+5h2JvnPX+j4D59K+iUEQPnzQjT7r4vY9hVrbPqs+rT6mef+9RGmFPtJvJ74rh4a9ETYHv+hqAz9PHhM/FyZNv+qVMT/4MZS+F0gMvvaXCb5TdPw9w9MDPoanVz3h6SE+PQoJvwdfCj8cWoQ8OgG7Pmzny70+6EQ/XikUPxe38T5Iv1U+vw4cvLaEDL43GoC96beHPvD0Wr0f9Jg+L0yEPj5XC7178sg99bluPv5DiD4ldei+YOWCPnKK3r2xLl6+0ZFMPTarsL7jNpI+r5Qnv8zMPD6TGCw+2oobv8e6gD6h1mg+003iPZyiPz4D5yw+QKSzPhuevL7o2Sy9a5rNvjoBMb524Be/YcM7Pst/CD2xv2C+/fatPUtZNr3mHZk+sp3fPclUoTy9waW+6+J2vRueBr5euim+5T/YPmEyCj/rUdC9z9V6vtQJDD78h7i+orTJvuAtBr9VMI4+FyY/PhZqbT4MApm+q8+NPULPJr5IULo+UI2zPpjdQ76+nyK+4C0YvtNNXr6iIzk6F7fPvjhnDL5MN6G9rdjXvQ96Br+TqXa+JlPPvqFnpT4175C9X5iePo/CdbqNl8K+Q4tsPTOiRD3Xo3S+SnsTvukmHT6si58+vAWKvccpBr5LyKc+w9PdPgIr5zxGJe296NkUvvmgpz6/7B4+xEICP8xdgb5eKds+yAdNvYqOnr6YTC0+0ZH8vL99xT0PepY9UdpDPszunb5hw/O8g8AyPiV1QjwkKCI+2IEpPxe3s76lLLm+eHrVPb99LT05RSO/SnvLPQu1Ar/P9wU/0QAiPgBvCT5xGyu/tDc4vlInGL5seP4+eAswv5OporwqqUM+uY0GPsuhkb4OviA+VFKfPrEuqr6TGGW/si4aPhWMqr0ExYE+awl5PFkXnz2MubM976fGvR/0BD+vJWS8pSyrvbu4jb5VMJg+JChevf+QHr7+1Iw+ih8vvoeFtr7aG2C+WtMMPkp77T4OLey+F0jwvdqssL4qGGk+7us+Pw6+ED8fYy8/mLvuPSxlGT6h1iy+78mlPk+vuj6Yu9K+/WUXvfkPiT6JsIG9O3BnvwskKLwHX3Q+FfvJPj5X+T5pb5C86gQovomwCD9LWU6+ppusvbx0874Fo9g+xkvvvqikzr6cM8K8HhbKPXGs67w8vQY+4Xr0Pc2qj7zTTfa+jZdCPgn5+L65/Dc+LpAkvqutEL81Xk4+4XqaPggbrr262so8liFmPueMqDyNl8Y9cooevcqhtb1Cz/49ZKogvZJcgL7WVgQ+tDcAPmb35L0bnt67rfqOvsbcpT7F/no+b/B5PpOpvL5FRxI+SL8JP/FjJD/arOK9lGXAveMUlb2Y3QO9XI+aPsiYA75tNNi9bjQIPpYhCL+ZKli+gLe6vhbZNj5oAPM+yqEcv8iYWz3EIBw+vw4AvrIuGT/BOU8+9garPv7UeD6wco6+c9fyPjSA3z3Rkby9UpZBvSlc6T5SJ4A+HFqgvoXrkT09mzW9GJUVP0Mcpz6PMfc7WYb0vtLeCL5DHIU+j8K1PUfh0r65a4m9Vg6BviuH5r57FDi/07ybPXxhpj6mCsY8UdqhPp0R3b0DeIs7d5wOvueMLL5FR6K+7Z6UPQBvATx9rrI++DE6PpT2qD4IG4Y9dQLIPq3YZ75NhKs+ak0jP7fRT7+X/wg/SL9hvjY8KL8RpT0+CmhGPpCgOLw6kks+yeWrvpvmnT7IB78+hsm8PcoycL4ukMC94liPPT55xr5LWaQ+liGePuqVnr55x4G+vw6KPh/0TL7baKC96EgGPpCggj5pAEo/pgpWPtqsmjy1poU+V8oSPoSerTxAguw+HoWjPQxxeL78hxI/z2a1vNEiS78XSMK+vjCBPhe3kTxJDIq9eqXevqutKj/rUQg9zhnTPo0oIT/njFQ+dQIaO0s3tT5bsWc+nxpnPuoEZD2dgAY9ysOwvuauBT1lGbi+UieAPRlzjT7jpYU+RdigPiv2vT7Umra9GJVIP/mgxz5cjxo+V+y/vbx0a76+nzA/H/QEPsNkOj5ioZ4+U5YBPZrm9T3/kN49cD3SPs/3kb6+MMk9sb9MPRGl6T7RkRC+eViCPmsJ4b6uRyE8duAEvsEXOj53vpc+u7gZPu+n5jzuWh4+Ne/EPuviGj64rzU/6EjOPYVas74A3sg+8/08Psqh3T09CiM+EoMyP240gL7P962+vVJ+Pv8h2z6uRw0+93XkvvYG6T5FRzI9FmrHPpm7lj2bVV89e4NvvLx0lz4YBCY9OGf6vlInWL6h1hg+8/0EPkkuH71yisC+Z0R1vm4S8z7njKA+WmQTPncthz4yxGG9zhkbPzlFJz2JQTi+N4kSP9++xj5v8Fm+YTLVvM/VOj7x9K4+nDMMP5ayCr+GyTS+ke3cPIlBpD5qTRk/JzEsvovbyDxdbY0+gy9AviEfyD7EQpU9jZcGv0cDID+L/cU+WYaqPqJFjr19rjY+K/avPilcI77gnG2+A+dHP2TMjb5U4yU9Ple7PZ8a/75OQEO9xm2qvsSxMz8XtxE8EOnPPY9TQL4ubqU+zF1/vs4Zbb6PMUO+HqeKPs/3Ez48TrG9nxrBPrra6r3WNG+6+MJcPkLPzr6rz5W9R3JJve7rTD75oJ89FmrdPhBYFb5v8FW9XwcGvqrxsD6jASy9EMfGPngLJL50tQW9m8TAvlUwjD7z/Yw9BoFFvpp3nDuSy72+kxhcPg+ck73gLby+0LNpPakT0Lo8TiG976eKPh/0KL6d7wM+BRIvP+AtHL7oSL69XrpBPsPTmb70bHa+K4cDPx9j3j1qTQ8+7zh1PkW2271MFUw+6nO/PlyP2j5y+RM/WyDdPgIrIb/VePk9fozhvX2uAT+IYwI/zoh6PojSyL4LJMY+4JwNvvW5vr5DHOu9OUU3vdMrOT6L/Sm+AACIPUp7yT5uEjM/R+F6PKpgLD6lLKe+BRJgvjY8GD9oIiy9kjoPvwwCHz4qGNu+m1XLPlKWJT5Vnze/GXOXPvVKhz473/c+Gw3kvgpGXT7M7gY/Gw3Svnh6Sb4lBpM+0EQgPrQ3pD5liBO9V+zHvsGoZD4S8tm9jEqKvGpNFz6opP49AG/DPsEXer767RM+Qj6IPrwFdj4l5Oc+EaUCP3h6hTxWfbC+TmKQPiUGIb5d3Go+yAcZvuLHmLutaao+AbypvuauGT6Kjqw+aQCBvgG8TT5uEgM49GzGPTAqiz6Pwo29MJnCPcX+wL7lYTm+EceqvmJ/aT49CjO+0t7APVXBqLpDi44+rrYevpYhTj2NKAW+5q7dPnGsRD9NYmw+v+wKPsWPsz7OGdE7AiuPPfjC5D2EnkE+odagPqNwzT4Qx8w+Z7MqPSZTUT7gLZq+XrrJPQxxvD5kO6E+gXNWvTAqTb6s+lw+jZcGvrWE5L1N8447IR9kPgn56D66SQQ+SQz6vU5isL20N2C+JQaPvh/0Gr+O5PA+S8g7vqmCaT7dk4e7SnsQP4Y4Vjvvp9I+OUVHve84FT9RSZ08B875vR/0HD2jkiY/DJOBvg6cwb7Sb6c+ObSoPjLmTj6GOAa9hA1/vnQkFzw8vRK8OgEdPTeJET4v3YC+dy0pPq1ptr0r9t++IY7dPVN0gL5eKcu7XP6Jvh6FIz7ecao9INIrv+auFb0Fo8i+MCrjPoJRer9ifx6/q618vp+rtT6zWc29LbJ9PqHWSL41Xja+fvtKvU5iAj9xrPW+0LPRvmpNo71bQmK+CkYHP9zXNb6mmxm/woYrPtk9/77ix/C9nl41PqK0h714CyQ+fGEWvk7RVb7zH1q+jSipPjEIF78aL4G+vjDRPffkjb7jNoq+LbLhPr99hb7S3oi+veNBv/P9jL2s+nC+bjSOvm/wQT6BBKW9pb11vt2TA76SOlG9tmKvvZI6wb1/SL+9ejZ7vXGsmb4cfCG/tabRPr/s8j7vp8Y+KO2NPJhMx759Hby+1AmKPvp+wj6eXuM+UieAPgmK8T5if4++FyY7PmNd3L2Rfgs9CtfJPjQR8j5z116+IY4rv7KdHL9pAD+9tMjGPdBEkL4oDws8iUF4Pmlv+L1ifym+6pWSvdSa3D6vJWQ80yujPj81xr26ScY+9NuLPgmKKj/lYXk+3+A3P8WPSb5v8MW8m8SsPkhQhD1IUA2/sOGZvfOOdz4ExY893gIJvARWoL7BOe0+xymcvq8DFj8f9DG/p1fSPfvLLjzsL/s9duB4vvCFZT6pgoO+5j+gPpm7ljzbaFS+nKITvTAqBb60N2i9duAGP5APNj6I9EM+7zgRv65HgT4s1EK+gLfovbdA+r3D05O93SQAP/s6+L0ZUdY+zO5Ju2ez4D6IYy2+14HfPg3gBb9PHgQ/m8QsPiJstD4/NTK+MzPzPNy1KT/eAu0+7MAtPtCzpT5fmCy+OGd0Pmgi/D7kg7Y9QfGbvdk9ID+Odd0+1XjTvtEAbr2rPge+Q60Hv74wmTv35KU+odaUvRKDCj/lYXE9yxAXPWiRNT5cj0K9+aAHv/rtjb71Srm+ufy9vnA9mr4Jir8+YOWOPmBUyj7+1Dg+MQh4vg96zj05tPi9oWcDPYtshzyO5B6+O3C6PqCJKL580B++374bv1D8aD0tskk+PL2QPs9mVbzyH/K8+8uGvXJo8b7Fj4W+FYyuPgBvj74wKkS/Vg5RvqOSujzmHSc9tYT2PnA9yr19ri4+GATePjLmhr27lnQ+RpSyvsX+gD4cfJm+/fa5PoAmoL6nV5K9AG9hvXnpprtp3gA/GsATPlK4Zr5p3tG9A+f0vdV4UD8mU+09VZ8bvTy9BL9H4Q6+Z9WHvIjSbr6EDZW+CD0QP0p7sz7P96E+OUVlvwpG9b0/NQ49A+dQvu84zb0kl9W+PL20Piv2vz1IUNQ9E2GrParxPr7oaqG+H2Mbv0XYpr5YORc/SFD8PVMFAz5qvII+jZfGPt0k2r5ZF2c98BbSPih+mD5OYpi9I7lovl3cnr2947Q8ke0eP5CgNL5Mplo9EhS/vfW5mryHp4k+zO7TPjoBhT2nVxI/4C2QODf46r3Fj5E8K2Vfv2srSr6z6uM9HcklPhIUoT59P7G+BoGvPkCkC76Y3d0+tMguPmlvoD2yLga+gLekPrG/Ib97g3M+GASIvlTj3b0LJPw+WYbYvqZ5g74lBtk+owGKPsqho74s1Ig+vcEjPmDlrj6WkI87MLsBP+AtqL0/NaA+woZbvlg5rL2Nl9a9gy+ivgfOGbzFjwI/54yivgU0ub4NT4m+hji2PfAW6D3aG4S9XW1pPtob3D3UCTC+Di1bv5LLhT5+jBE+93U4vpFcdj9oANs+fT91vLrajj6YTAS/TfOQvtLeFD6sHGq+cF+nvO7JTz5jXVw+JlOFPXzQ/z4IrMy+78kAP3ecIrvh6T2+u7gdveyerD2rrTw/i9tMvgloUr7plXK8LbL9PHlYrL7lYeG89+ShPP1l97qbxMi+guKnPFK4Uj52T749iPQzvraEzL0awLu8liFWvv32qT6xUIs+MXe1vjy9Mr2KjkQ9000CvSk6Lj6U9qY9J6BJPYv9Ub4l5Gs+yjJkvaFn471lGdo9zO4RvuTyxz2wchi+fa6KvjOiOL6q8RQ/utqsPkLPEz8ibM6+v+wdP90kCr4VjKK99pe9vbaEFb+pEzy+Lv/hPGNdlL1JnUA9kjq1vg8LpT6CUcm+0t6ovoGVAz6t+oy+YqErP8E5E73jFD09jZcGPkYlJT7KwwG/gLe4PaK0Kr+4r3e+8dJ1Pgg9Dz4737E+N/jqvhHHkL65/Ke9bhKDvkMcy7wJ+Zw+HoULvpduOr5BYEk+zTuOPoAmlL6t+pq+ZYg/vqZ56T4HX4q+377yPqCJgL3dtYS9N4nDPpYh1j1R2hu8AbxFPQg9kz15x3k9CmgOvrUVUz7D02c+GJVkvo/CpT1ApA89Di1aPkOLTD1+++o+qROAvT81aj4T0PS9cM6aPrq4fT3FbdQ+DHFsPehqoz20N7g+JCjuvtqKpT1wPao8HOuqvtBEcr9/agO/sHKevi7/0T0+eQi+FD+0vr/sFr6fq+O+b/CfPkCkx73/kFq+yAcYP3L5nT7OiPS+CYpfPlBraj2JsEE/guKvvscpHj7o2Zy9MlUwvgpoFr45I/q9MZkEv0W2l75ioZa9X5hEvpp3fL5ifwE+WYZoPtv5Az/XgXc+oPjFvv1lpz0vTIY8JzFcPuauJj+t2Cc+6bdTvs6I2r1z1xO/hJ4FPpMYPj+aCIa/vp9GPibCRrykcL080t5gPlIn+D70bAo+D5wLvuQUiT7VVnw+/fbdvdGRsj7EIE2/GsAPvn/ZAz8Xt1E3+MIcvpJcmj7P90c+LEO0vlYOrTtYqEE/fh2EvqAaD75okWk+8x9KPiqp8b6O5DK8F7epvjlF6b6lvQ8/Pnk4vuAL87wYlbS9zvdTPe189z7wFni9glGlPgBv1z4ZUeI9Iv0GPjf4Uj0y5uo+dk/CvujZNj+taWK+vjAlPuM2Mr6xvww9CYobPkCk2T4IGy4+vcH/vv1ltzwepyi8KcvgvbraBL/ImI2+QxzrOov9lz7o2dw+377uPiQovjxrCTk9mnfKPg1PD70YBDY9qs/lvYLi6b7M7qM+PZv9vZXUqT5Cz46+W7HfvOAL8z0YBC6+2T3FvrG/QD5TBQa/hA1Tvijtqb4735c+foytvuviPr6+n8Y+QIKqvm6jET8wKqm9P6T7vsnlZz4KRp09eVgoPQPn3D1gVAK9A+c0vvFjyr6LbIG+UUmdN7RZn76WIf49V+yfvmJ/Fb6QMZe8UwU/PoGVoz4HPbO9OgEWvyuHBr5liHO9TtEBPpvmgT7IdrC+DJNZPTQRiD4pOma+8x+IvuU/vj578rC7w2QOvrbz3bzJ5bk+JlMlvaYK5L7+Q0o+vp9evgAA4D0rhwe/bHiKvv1lVz0ldUI94Xokvr3BzT5okQ6/sgyJPrUVqT78GCo/CtfjvMeY8b5Zhtw+0ZEYvoan/z0xCAk/S8hnPnsUwr4BTQC/Jw+fPtNNDr7PZhE+9bnoPi7/j76Rfru9PE4LP63YR75MFQw9Qxz7vdXnEr5liC4/jShtO6JFAD/ctUS+0yt1vqkTJL6adzg+BMWrvkrqgL6q8ao+RUeQvjAqAb+mm8w+MXePPp8af72w4Xm9gy/ovq36vD3oSAa+lpCnPUKt6T2oNQm+Dwu1ugU0qT0klxu/g8DCvsiYO7xRSR2+c0aaPhovKj8wu8c9F0i2vl8Hrj6TqWK+qKQ+vt4C6byynQO+kX5JP1RSoz5Hcn0+fGFmPn77Ar556ba+jEqivr3B9z0g0ue+MLszPlFJxb0s1La+FfuLPtBEUL4Urq89V1sxu3bgPD6XbiI9xktBvzC7Az7f4L++6SbRPDhnAD8yVTQ+2huGvqYKIL8D5xi+GAT2PDm0qLyEnmW+I7lsPSV13j7/kBI+Yn9JvaMBLL1wzqC9ONaTPkCC+L4pyzO/6pXKvuMUoT4qOiU/mnesPpwzir2+n9q8pHCVvQrXY71X7Je+RUeSPDQRMr7vp1q+zogkPz5Xgz6w4WU+Di2CPX9qhD2xUKs8O98vPbN7qL7ysNq+WRfnvV8HHr25awE++aAHvtBEEL6aCOO9qs9FPhbZ5D6O5OI93EYzP+OlPz87cDI+kX5LPSbCNr4+eQO/NIB/Po2Xzj1AE9k+owFgvukms76NBhg/mLsyvjf4qD6EDfc9cvnHPVWfvT7Chhe/klwGP0TY3r6utvy+SS4PvjwsGL5wPQq+ibA9PtGReD48LOS9EaW9O0cDCD6AJju/qvH6vfOOhT7C9Wi8O98fPd0kJz9/2VE+GXMfPibCVj38qS0+6NlMPepzjT0c62K+taZBPnecYjx3nKI7YTLVPPvLDD/e4Ms8X5ikPvhTm75rmiK/bOcvvylcgT6n6Pg9xLEavtQrDT7whU0+HFrMvoMvKT8vTOC+BRKgPtJvt73qBPw9Xikyv3WTAT/5flq9SS4jvgAAaD64ja6+yeXnPWpNK79RSR25Cfkiv5aysD4aL42+xCAkPiXk6z1/2dG+MlVwPCuH1r7C9T2/vw7GvqW9qT24ryI/Y+4Qv90kET/b+U49CD0Gv4Va07rIdr69m1UPPbPqs73XEjo+yjILP9toMD4jSp2+bqMVvtqsMj6V1Kk9JJf/OhQ/vr0sZSC/j1MTP32uhr5pAA++M8SjPtQJNL+PMd89Yn8JvWzndz5rCe8+I0rbvHNGRL5kqtg9cD02PjlFkz5kzM29owFoPo7kuD5DHMU+ZaqAvU+vBD5/2W0+jnWZPldbv74sQxA+u5byPl4p/z5JnYQ+3nFMP0Rpfz3lP0S9/WUmv/pcLbzUK4W9Vg65PkOLpD3Y8Oq+5h0HP4Mv3L4yxMk+Jw/vPrgeQb4HztE+coqiPj/GTL07Tm2+f9n5PnKKqr7KoZ295IMYP94CXb6ezdq+gy/UvWEy0z6d7+c+TmKcPgpG9T22YqW+54zGPtqs0j13nC6+S1kZv7IMKb7TvOO7dr7bvilcLz6BBKM+2F8KPixDHL7DQnW+0ESGPrPqT74CmqC9INKDvjLmiD7sL5W+O987vjqSFL+62oI+lpAmvwG87b3UCSg8nBHnvhBYOb5vgRg+DU8jPoBIsT73U2O+dy2RvffkQT7z/eI+TBWsvgbwiD5jXRS+utoqP9obOL4J+QS+0m+TPrzj9LyfGmc+c0YoPi5u47w1zbu87loEP1+YmD6RfuM9uB51vYnSCz8c64Q+TKZKPOHpFTy848Q9ZtXhPiUGobwXSJy+m1WfPtEAXj5SJ/i9RUdyPWor9jydEQi/D3qYPtcSoL5LN6k85h2fPThnsr4mwja+toSovnec6D4McbI+2T3JvkXYML1cj5S+16OevpFc/rtIv9U9B19YvCBBTT5X7DO+FfuZvnZPhL6cogM9mSqCvqYKxL5LWYY77zjlvUdyTb7fvu48MLt3PQyTob6jktQ+RbaBPi2yJD+mebE+ONZFPB9j7ru62sq8FR2bvjC7p77S3pC+DpzFvqrP974zotw9foxFPqCJJD5VMIy+6gQYP2+BhD3x0nG+RGmXPn/Z8T6opCq+22iYvWUZrj5TdMS+J6AlvmNdBD9wPYK9iGNdPcrD1j4K1/u9QxyrvSBByT2hZ1M+Gw2EPrbzgT4T0Iw9awmVPnGK/D67J7O+1XjBvb3Br75HA0c/1JqEPjJV2L1ioRo/w2R6vfVKuT1kO5881AmAPVYOuz7l0PQ+RPrRPkvIR7yhZ34/AG/5PZeQib78h44+F0gUvh04K74CCfS+AG9hvTCZZr5X7Jc9fNDpPsEX/j57g5U+coqivmgi6D7F/og+VFLbvkaUvr1H4ao9FR2XPi2yzb4Xt50+CKxQPl1tG7/M7gk9cvk7PtbFDr9cIIU+R3LZvXJoHb5iEHQ+Lv+/vuhqo76zewq/RPqlvTlFOD/8qYc+WyCxvY0GKT/2BhA/9gbRvi9M+D7S3nK//yGDPgKa2D4/NeY9NV7KPq3Yf75a02y9I9uzvt9P2T5mZiI+odYMPlZ9pL6PMdc8Lm7Hvi6QkD1uo1U+8dKpvi/dbD662kK+N4mLPmSq+L2TGBQ+7Q3uvUfhAb+g+BU+8kFDPrpJaD5m1eM+5WFxvZRlCL1E2PC7+MJ8vmSq7r7NO469dLWDPvH0gr6TqXY+PCyUPKdXQr7WxVU+KcvgvVkX17yynW++VTCSvZ887D3ImIe+A3irPN2Tlz2rrVQ+rraiPfjC2j40gD8+AgnqPk5imL29Uja+2/mKviqpTz4G8OY9vw4EPoAmFj7Xo4A97XyFP9Sadj13nCo+GeIYPM9mYT4IrJq+7usav5jdNz5/2V29f9kVvtJvKz9a06I+M6IoPrq4TTysi0E/SZ3IvZLLl72AJiI+UieYvS7/sz6vJcI+NqukPjoBtb3njNC9tabZPPAWRL75DyW+KqmTvEhQvL11AqK+9pchPiv2Ez4BTba+Z7NaPmDldL59P4s+orSRPnlYqL3Chp0+LSFLPuVhWD+Sy++99pdtPsGopD4TYYO9yxCRvupzrb7jpZ8+XdyuvvUobL36XG08PZsUP+hqmz0K17e+8/2uvqjGk72I0sQ+qMYAPwg9pz7o2WQ+k4dpPqTfhL5TdDi+vON4vvp+Kjy946y9WDnUPPAWgL5VMJS+juSSvURpy75NhN0+RNhIPhNhJz6hZ1O9W0J+PUdyob57gy8+B84KvxUdjT4tkHA9Tx5KPuSDbj5R2hs9lGXEvjEILDw/NRe/nxr3PaD4Zb6h1ui+rdiPPt2Tlb6KHw2/p+jIvbN7uj34Uy4/SZ1MvrBy4D34wrA+ksuvvV8Hpj5qTRc/kjqnPlKW+b10tZU8rByCPnec0r3baLS+sHJkPnvypL4zM3e+W7HvvScxyLyPwte+PZubvtGRGL4fY/o+Vn2KvgmK/76fq5W+6gT0vEvIZ74Mk6k+bqO5vc/3Mz2fPB6/2/n8PlmGuLwr9qc9uI22PfrtG72vJUQ+Qs8mvu+njD473/s+HOtyPS2yAL/4Mc4+hA0jPzJVXL4s1Lo+TKbqvYGVG74aL7M+7MBZvicPr76GyVS8EoP8vjhn3D4ExYe9sS4uvTSAn72lvS2+M8SNPqpg0D6kThg+E9CuPuHpYb6WkOc92T2JPoj0xT4DCRa+yjKWvvYoFL5YqNW8mggDPp7NHr7ysJi+4Qs7PjAqib3x9Ca+JQZJPoPAwj11AhK+yHZ6vuXQNj6UZTS+zO7RvdxGPz59rrw+MCqjPjcaBD5iEKC9DpxDPpLLvb57FKa+owGgPsrDor0mwsY8Rdgyv588tD03Gkw+i/0xvnPXkrznjAy/2c7fPY/CZT2uto6+e4P/PRHHKj48Th2+DU+7vkp7470cfDm/l25ivWSqQD2ze/K+CyTyvq3YED//kLQ+toTCvkMcd75fBxY/TDcVPzOiMr+At0C/qs9Vvs/VlL5DHBe+jZeovoy5tb64rxo/mN2/vuU/tD3/Ia29vjBpPQTFWz55WAg/QxwXPmq8sD7aG+g+RUf6Pe18171WDuu+EOk3PLdAMT+O5DI8TYRRPo9T9Ltwzka/aCLcPXuDEz6TqZi+SL/tvas+qT6jAXS+SL/bvvUouL6At4A8AG+RvgrXzT6PU5S8Vg7PPtO8n77lYSQ/K2VZPJ+rpT3aijU+KH6wPtejMDyYu9I+Y10svvl+Yr7yQRu/5dD2PggbDj4wKmm8Qq3tPtejIL2U9mI+DAJwP7snzz2opEq+hJ6xvriNvD7mrmU8Di3Gvuf7mb0gQQE+XI/ivLge5T6WIX69wvUYPbraar1NYmC+A3hjvlbsYz76XLW+2T0JvZ5ew77NO6o+xyl6vFuxhz7+Qz6+0QBevEATpz5rmjM+Nc27PkrquD4Fo2I+vHS9viSXDz2BBK29s3sVP4R8dL7ImIu+Q4sDP6jGS72+MA+/ldQdPs3MA78Ab8U+pb2hvnZPoL4FowI9T68kPd5xOr6BlQk/PZtdPinLmL5Czya9R+Eavzy9hD4FNKW++n6CPpp3Er+b5gk/qYJFvvKw8Lwl5DE/INLVPiLb9b6Sy/E+O9+xPpAPKj0G8KK+1xKMPnNGCD6uR0m+2hsBP97gb74hjtW9bcX+vNY0Dj841jU+pnl3PcsQxz17g8+9tmKxPvgxtj19rqo+MXftvJ8aZz7EIOo+t0DCvZaQv76UZai8XdxGPJ5eibxTdMi+6gRwPln1Ob2L/YG+ZKqoPfd1GD9EaS0/yAdNPiBBLT4FEuK+U3QpP4nSJj6Zmdm9WyDBvdzXkT1cIAU+OgG9PTy96D7UCeA9Vg4dPn77mr1vgXS9LbKhvuzAub3lYY++I9sEv2iRLb48ToG+cM7OPmWqDL46AYW+rWmAPhx8wb76XCW+8IXbvrq4Pb2HFnm9JCiIPiGOlbzjNqw+CyQYvkw3jT6O5Aq+76cSvqROlD4py2y++FMfP4qOUL5NYuC9e/IlP0McwT4sZZk79pe7vukmcb0Q6SI/XwfevWB2q77MXVM+Lv8rv/VKFr/b+Qo+GeIgPxX7pb7rUXg9O059PilcxT6SOpk+MQjMPOMU+74pXDy/lrKAPuwvIT9B8T8+vcFnPrZiBz7qlaC+oWcJP5p3nDzNqh+9ZRkCPq1pAD/7y+67nl4UPxZqfb1TdKS8WfXZvMSxqL67lqo+kKBkPjqSm77h6VW9OSMavgpGDb7ctUS8mN0rvl+YAL7f4Au+MCoEv30duLvjFN8+cF83PeeMmD4OLQI9q60qv6pgpL24ryO9+Q8RPvaXXbyb5j2+DHGivvKwur48LPy9b4EsPrIukL5v8BI/GsDjvZ7Nsj28BW4+ufw3PeXQGr5Cz2a+mneuPgFNDD6EDZc9XUtIvD/G+j5iEKC9vAUSvWPuzL7jNgK+i2x7PnzQMzs7cOY95PKlPtejYj/zjj++E/IYv3h6Ib7NOw6/PQoPPna+rz6g+AS/6+KAvkcDwD3BOfM9cD2CPiO5fLwQ6d897XxXPrq4zT1Di+y8qz6PPYLiDz7VeH0+Cmievt2Tib6vlAG+FK6HPK5HRb7Rkaq+S8jFPjCZbr7baOi9BaMiPvmgAD8s1NI++DEBv6CJzD4pXK8+mZmJPmKh5D74wkS9ne+3PrivNb+uR5k+bqMBPXS1lbsK15++yHYYvzMzM7yeXoO+jnVBPbWE4j61psm+bHicvrUVKz4ExTs+v33rvvvLjD4A3nY+GeK4PPp+Rr5oIhw9L90EvlN0dL3hCzM+YqFKPlKWNb6kcL07cRtNPCJsIL7VePG+B1/gPphMzb7VVmA+rke1Pk5AUz5JLts+VTA6vVBrtD6F64m+qz4XPNSaKr7aim29rWnGPmdEVT5PjfO+TBXkvepzRT2AJrQ+c9ekPhsNwD6jAd4+O05pvn9qCD55WBi9qmCYPsGoFL0Cmik/t6/7vlXBnr5rCRe/toSEPsE5cz6DwIy+CYqtPlmGCL3ZPZO+uB6NvRzrIj74Mdo+ZMzjPjf4orypggq/okUWvWiRnb27uA29bHiyvVZ9aj4CK889LENoPmUZSj6HFps+6gRsvu7JUz34UyO+YqFqvvCFmb3njJo+MCqJPdBEYL61hGC+p1eAPpRlSL3z/fy+/WVPvgiskD4ep0i9n6sGv0aUqD6WIR4+8kG/PXctOb5liEM+mExlvqWb8D7eAoO+KhgOv1uxpz3kgy49GXOZPqW9LT6ZKjQ+3nGCPULPKD+O5HK9lIdJPj155L41Xpy+KH6MO/Fjwj4qOhU/aADxPlYOXb7fTz09ibAVPlN0VL14esW8/7KbPvYoir59Hc4+dy3pPRbZJj5kqiA99pcdvFdbeT6GybY+oiM5PK8lRD6KjuQ6/KmxPuf74777Oso+B1/4vJXUibzsnmi+7Z6GvtobZL7PZlE+OpJvPu18076dEc29JXWevmHD0T43+Bq+A+ewPvTbNz13LQk+4JwKP5hMNT1xrIu7jLmTvVN0EL9nRLE9s3tyOas+g77sL1M+qDWlvqpgVD367aM9uyflvpjd4z6vJdA+BFYOvkrqCb8+eYg9KTpqPvaXIT6g+Ke+oiPNPr8OSL8MAi2/QIKWPhBYTD8Qx1o+kKDevngLQD6GOGa+arzkvt++Oj4ZUW4+XW1FPdqsGj5JDB4+DeDLPtV4Sb6U9po+EhSnPvaXpT05I6Q+fNALPjMzTz7mPxA+hVpfPpyi472KjgE/dJNYvKYKXr6w4YW+hsksPvp+Kj5y+fc9zohGvg8Lqb5RSSG+Lm4jPRE2HT8ubps94C2QPrWmlT4AbwI/qMYLvNO8xz5eKaW+QfEnPiJsED+DwOK9m1XHPZtVP77/IQE/Z0QqP7N7vD7Wxbk+8Bb4vsPTjT4mUwm+LpCIPiEfJL6CUSk9S1moPukmMT54er29O9/pvjLEVT7qlYK9WYaIPXbgWL5Iv4E+ItvJPXBfP754Cyw+KhgJPnQkFz2KHyO8hVoIv4Y4Ir8gsDI+LGWZPst/xD4tIf0++8uuPC0hnz0CK/8+dCRvvqD4MT0g0mc+wMqLPiSXj76cM9I97C+vPnct2b3Y8PS9/Id8PnGslT5g5Xg+JsKmvQWjEr/NzBS+WyChvdxGsz0D54y7KhjDPhKDYD3Lf3y+DHHcvqutWLty+em+z2a3PtMrzT7dkxc+gy+ePjjWrb2L/QU9INJvPg6cs7xFtks+oiOdvtnO1z0T8hG+cvkvPt/gizy8dIc+hVobvhlRurzKw6I8ecfzPjMz8zxPHsI+2hscvgu1Xr4W2Qi//BifPm+BtL3jNvq8V1sZPnPXwL59Hfi91sWFvRcmUz26Say9kX7LPsxdg72X/5o+7slTPqYKVj4RNkA+8fSwPqutKL7lPzA+XW1RPlK4Sj5E+qe+Z7OavsnlnT5YqNW9yVRVvvypAr+qYCQ+Y+5mPhDphz2dgBY+D3p2PFkXw77BqFw+rBwNv6HWDL7cta4+HhbqPVg5yD6kTo6+4JyBvjLEdb68dHM961GMPjlFTz66STi+z/dCP50Rs740gFs+ZRlWP/P99D1fB3o+gy+svFg5vD4hjiW9zF0LviJsgL3zHxI+3EbjPbge9b3njDe/TBUAPgpoQj4OLTq+Ctf1vhdIBL46AZk+qYJ9PseYe7zzjji/l//Evl+YjD6k346+7XwDP9EAPr65/Ac6/BjBvnUCwr1WfZA+s+pDvi0h9703iaG8MXdtvqutSL3WNOc+5j8Uvrzj3L2vA92+BvBWvC9MTr6t2EO+aysCPqrxuL6MuWs9bcX+ukLPiD7gnPG8DU/NvoQNM77JVOE8uI2Yvno2072ZmRk+JeQcv5m7lj2qYBM/YhANv7uWTD4OnLs+XP61Pg3gLT2zWUW+3SSyPlmGdL7TK+s+fa6yPl66ob2EDWM+sgypPZp39L2R7WG/qRMoPvOONz6yLh49MsRlPse6KD4RNnw8qMYLvuwv471zRry+rWlmvpf/kLp/SEI/bhJjvXZPoj5Sllc/1laKPqz69j5FRza/pb1RvQKamD5EaY+9Vg49vst/VD7NOya+PL3yvXvyEL5kO9893+CPPmpNk70OLTK8EhQbPujZ7Dx3LaG+9NvzPrKdib5Xyra+rIuZvlWfBz7mHVM+PujJPYAmwjzSbxu+78kSv42XvD52T44+vjDZPb1SuD4tIQ8+54woPvdTVr8Sg1A9jZcOPvs63D42PCU+F7cPv89mQb4wmRs/GeJ4vlTjVT0bDe4+1ecIv65HSb7o2Uw907zZvoAmor1gVAq/UdrNvhxaED66uMk+wMoTvxsNtr7PZjE/xf7Wvo0GdD7TTQ0/dLV5PtcSmr1NhBU/+MLUPfmgWz7UCdA98/2aPmbVxT4mwpi+Di0+vr6f+D7mHae8gQTPvjOinD1+jHm9uK+bvibC9j1uEvs90QACvn77vD7fT4s+vjC5vbUVJr+EnsU9awk9Ph/0DL0wu8c8P6T/vH0/pb1wzog9gLc8PltC9r1O0Tc/1sU9vcQgSL5IUDw93Nc3P39qNT/+1Dg9C7WWPfHSzbyPU7o+Fmr1vRniQj9Z9RE+BvAyvrIuDr0AAKy+CBvWvQyTjz4LJOA9PZsVPbx0673M7ok8SQxmvnEbBj9j7lI+PQpDPmNdhD2QoLq+8BYXP4PA6rwHXwS+8BagPqIjsz4sQ0y9FtkGvtY0Dz4tsls/7uvEvoJRAD/F/gI+ZMwRPpwz8r1Hcpk+Z7NqvgIrVz6Uh58+ns0Jv1CNJz2IY4s+gLdMvitl1T5ioQa9rdhnPgKalr5txaC+aysCv9SaRr5pbyS+Y13cOsQgMD2itPc8YcOzPW+Bvj7DZBE/Qs/GPnJocb6YTO292huwvlsgQT3TTSq+v+yevLTIHr4/xhy89GyuPQfO1z7xY/g+z/cDv200KL6LbA8/7ziDvoj0W70awPs9P8Zcvb3jtD3jNjq9E9DQvmkANz6945Q7kA+avDOiAD5dbcU9glHtvgHeAj4g0s8+KVwiP4R8kLz5oLc9zcwgPpyimb7Fj50+1eccvw8Lib7ait082/nCPt0kZr3jpQs+lpDvvCh+JD+U9gC/ukkIP+M22D6mCoA+woYnPOf7qT7Lf8C9o5KKPXVxCz6PMSM+ILA6vgG8Gb6si4s+e4OnPngLpL5ApC89yeUMPzm0qD6cM1I/R+ESvhzrlL5pABe/3ZNmP3ecZr43+Ea+0m+FPlK41D5AE90+B87ZvTGZij1fBz49y6EFPrIMEb0nMUi8O3AOPU3zTr4cfBA/FftTvvyHND5sCQG+exQWPv32PD8o7RW+liHOPJduXr6FWmM96bevu3STkL43ib2+o5LUvj5Xtz6z6mM9EOm7PlfK5L7swMm+YFRiPX77ij45RRO++DG8vk2E7bzP96U+eAtBP9v5PjwKRgM/Vn0uO0fhlr6ezWo8m1WpPj/GbD7mPww+yqE1vZjdgT47Tk0+m1XpvsE5KL+ynbc9BRLsvVyPF7/pt88+N4kFvmq81j7TTRk/dQLaPS9MwL7gLTO/2orVPrN73D6At+i+Qs/YvmIQgD3Rkbw8nxofPmezyjyxUNO9z2bNPpOpgjyze4o+I9uhPsnliT5+HQ4/HoW5vuTyE76vA1s+Awkava8lsr5FR/K81AmgPlg53j7zjqe+HTh3PfkPMT5n1RE/AAAIPtAiez1mZrY9jzF3PQn5/D5aZIO+wahsvks37T7TK6U8EaUNPuSDDr49mwm+8Basvscp2ryY3S++f2ocvhSuV76JQSA9CfmQPTCZXj7ptyA/tMiyPjjWOb/Qsz8/RdgYvg96Nj3jNhE/bOelPj2bFb6/DrS9qz5TPu18v76I9EM/yxAYvwpoxj5OYsC9xCCwPrN7zL4+6Ik9mZmZPYlBBD7LELU+oPglPw96lr3k8qM+AbyRvm3FrD4qOpK8FtmmvXKKVL+VQwu69NuvPnBfBzz5D9e+xEIdvmHDy707cIq+G542Pq3Yf77pt3O+p+joPAG8hTstslC/ecdtvpFcar6HFhm8AG+vvngLPD78GPO+GVHCPWPurD5cj9K9UpbJPhcmL79FR+q9ETaMvpMY6r6Zu549io5UPWUZwrx4elW+/Idwvixlub3V56q9m1X/PfyHpD4v3Tm/FYyqPLTIljx4CzQ+LpA8PnsUnj2KjoS8MzNXPrpJuL7G3LO+rBx6vrRZlT1XW10+3gIVPlCNgz59rqw+8BYUvnPXvL4FEjS+Lv/hvHZPGD9RSb29TmKYvawcmr22hKK+fvuuvohjyz59rt69B85pPgFN3D1DHGM+WmQvvtbFhT34MRo+1jT7vr4wGT/C9Wg+ZmZaPvs6MD59P48+MlUUvrPqgz6n6CQ+ZKrKPqUsBz6jkha+8x/QvlpkFz4aL729+lybvn2uRj31Shu/vAUiPd5xSr1tNPA9R+FaPbUVRz5jXcI+tvNTv1InCD/x0g081XivPpAPWr4RNpg+5q6DPtV4AD9p3ik+arx8vtv5sD6L2zg+XUvAPdv5Tr0hHxA/1XipPi/dHL7Y8AA++u0bvdiBBT8K10s+xf5yPdejcD1Iv4M+juSKvVsgWb71KEw9j8IlvfJBAz7F/i4/1sWBvmZmMj93nI4+0yvfvvrtazz1uSW/O055PkT6yT7hegO/Plc6P6mC8b3C9Qq/i9sYPfyH9Duze4K9tmLbPoofp77IB2W+yHbuPuJYjb7qlZI8BFY3v0aUI78V+9u98/1UOl665T4Peq4+mbuMPmTM7T0UP1I+rPpcPFZ9rjzpt6M+f0hjvj0KV73FbWS/C7VWPb3jJL6yDCM/tabDvo7kur2IY8W9iPTbu05iAD4xCAg+taZxPnlYaD1MplY+HoVPPvP9tD0hHwS+cawRP9Y0bzqxvxw+nKLJPmZmRr799gq/kVxqPr3BB71if7M+jzHnPQrXfz6PMUE/2/l4PyjtDb0hsAo/Suqivjkj4j37OgS+vVLSPvUoeD5Zhua+owEUvp8a/z1GJZO+PQozviuHjL6L24g8BTSrPsrDqL4j2zq/ryWKPnctiT42PEW+liGSPhni0r4Z4si9WRevvkI+lj6rPgi/9UpFPh6n6DzjNuA+CkadPVD8vD4qGFE+BaMGP5tVYz7h6bW8/7KTPoFzcj6b5p++F7cpPueM4L3PZiU9FR1pvvP91D62Yls+ke1QPupz/b5ioRa89Gz+vSQo0L4+V6O9OpJbPce6CD7sLwe+8Bbevu0Nvrko7Q08wTnRvtbFHb2GOCY9Y+6KvaZ5277UCZS+eAtkvhgEir6KHwu/5j+UvURpDz67lri+FmoKP4GV8z67J0e+b/CFO4Xr2T2vA9+91jTPPQg9pz5R2oc+RGk/PaZ5lT4RpbU9V1siPwN4Gz0B3gg/s+pTPaabBL2jcH0+0ZGsPhHHgr08LJw+93WgPH0/nz4OnLk+hA0/PccpDj4f9Jw+lIeFvEI+aLzC9Ya+mN3DPfs6Qr8fY449ejaDPhgECr+hRTY+v31Rvt2TK77jpZc+zogBP0XYiL4ldaI9QWDDPlUwZr7tfMc9t0ACvNV46Twi/Z49/7IXvnlY2L4cWuo+UicEvhxaMT8EVn69EaW9PkCkKj9uEiO+ZRlqP63Y/7wmwjI+845vPmQ7XzwpXO2+V8rKPrpJQL6V1G4/vw4EvotsvT68BfK9fR2kPvypBT/zH9q9rIupvg96dj6OdbW+ZvekvRE29j71SqE9j1NAvkYlOb75D7k90ZHQvvH0Gj1ifyW+/BgjPo7kvj7HKe4+IEGDvnql7LyY3XO9gy/EPU8ePr7BOZe+z9VyPoj0s755x5m+FfvrPJT2xryBBLO+CtclP4EEbT7ix/i99UqpPQisUj90k5C9t0AOPszuqT7Zzkc9HOuSPkT6Ej9txcI+Nc2vPsX+wj0V+zs+pgpWvV1t6T52vnM+3LVHP1pk+72sHBo8z9UCP4tss76bxIw+/KlxvmEyzb1Di/w9mEyNvlK4Br7yH/K9IR8YPzvfQ74c6wY/XP7HPhUd0z5H4So+3gK1Piqp+z4+6Nm8xtyNPfypwb1N85y++DGevXUCWr1cjxI+VTAuPl8HTruNl86+xY8NPlux/zy0yNa9qvEQPwloXj6MuRM+S1lGPQRWlj0DeJM+1xJyPIofR77xYw4/7Xw/PFrT5D2HhZa+sp2nPt9PDbxfmBy+mEwlvu7rYD3DZFo9YOVUPhx80b1LN/m94sd4vYJReT1wPVo9exRCvrraQj/snsC+ufzHPqMBvD0zotS85PKxPjLm6j4fhQM+R3JpPc4Zj77Chre+rwPnPJYhfr75oMU+RGknPvkPrb4v3cS8XW0pv9GRxL3G3K2+3nGKuoSeOT5s528+O9+Hvv+yn7524AQ+jZcSvuOlgb4HzqG9VZ/DPQU0376vJZi+FYzGPl8HOj5++5K9exQOvnnHeT7GSzI/Di0CvdO8E74ldQ6+iPQHvuMUGr82PMW9WBf1vlg5Dr+uRwW+OUUnPoy5H74pyw6/sOHjvpayQD7dJNY9uK8zvhrAGzzC9V8/CBseviEfWD74wjy+dJP6vm1W5b05RRA/3LUovhZqob6utmY+WRcPvrivD77dkxc+uB6zPqROkD5zRrQ8846PPsGoeD6OBgC9G56aPibCRj2vA38+Lm5DPeHpFTuvlCg/WmS7vXecjL7jFG0+pb1hPoOe/b3F/k6+5WGhPRSucz5+jMk+qKT2vq36QL5LyDu+tFk1vOzAL7/fTxk+Nc0nvttogLyC4hE/Q4vcvSJsSL4ukLa+1sWNPpyig708LAS/iUFQPTjW5b7nan8+HHxRvk3zMr66uOm+SFCaPkrq5D3Ayq2+y6GPvonSqj4CK4e7pgpWPhE2UD5tVo2+nKLbPW1WFT4ukDw+4ekVPKK0u74Peti+DeAxvk3zpr1gVAI+sp3vO3ct4bxZ9SS/1xIivqfoPD7C9UE/JXWePg1P5T4Q6fM+HhYWv6JFhj1Z9ZE9PE4CP/pcFb5XytI84scEvgxxfD6qYHS9BRJUPpOpxj7HKUq9io7GvudqyzyjcG0+BvBWPvjCJD79Zc+9/rJ7vFBrXr7qBCi+eekMP7IMDj+9Uro+Dr5APoVaL751ceW+cRutPRNh3z4noBI/YcMbvpp3AL7e4Nu9MLuZvjY8kT4ExZ+90ESuvhSuCz4s1H4+BoEFPrZijz5fB74+WRcbPnh6vT3/sh8/CteTPo2X0D41Xs6+tmIfvzEIhD2ZmSm+sgxtvvaXr77dkyM+GVE7P63YPz5RSSk+v+yUvsbcHr/TvCg/duAsPZi7tj6Yu64+jEr6PbG/LL7Aytk98WP8vtJvD73V5w0/vg78PIwoeT5yaLG8fNCzO/5DOr1c/m8+yjKWvolB4LxokUw/wvXKvvl+ar3QRGi+aysuvoXrpT7zjlM+v30JPhSuyT6gGo0+A3jLvn77GD/MXXO+Nc0IP1Wfe721pnE+nDNSPlyPgjwLk3m9GsDrPY0oEb5IUGQ+d74PPbmNAr50JI+9rwMRv/hTIz9d3AK/rPpoPkCkvzykTsi9L93UPkp7yT5KeyO+DJMEv6mklj399jk+pgqmvmne+T2q8Yo9z2Z1Pe0N0j6vA1e9EaVRvvvLxD7M7sk8i9uoPamCo76jkgo9ETaEPVTBxj7EINC93STYPh6n2r5RSQG/ZKoovqYKW7/cRgO+8x8CPi/dFL1FR5w+tMh+vnDOir6PU/Q9/5B+PJXUDb6mmwy+Aiv1PsZttD49mzE+91PVvih+mr5mZoY8KTq6vqrxIj6jkqi+s+pzvpXUOb1Q/KC9Udo7vaJFHr6a5mE+Yn+xPfkPab5txQa+yeWzPp3vGD9zRhi+cM70vpduoD4tIZU+lIdNvhGltT5wzog+7ziDPtv53r0ofk0/RGmxvjcaLD7b+ea9MJnyvS7/jb6adxC/EFiPvqZ5B7262ro9CmgMv52Adj3C9Tg9rkcDP4bJAj/4wqS8RbaPPi9MOr6utuY+IEGJPtO8Dz4K14m+qvFGvoJRgz4VjAY+arwEPQKavL7TK2Q/gLeYvSV1Nr5uo02+/fZtPnSTaL2R7Xg+Y+5yvv32xb5c/m++LNQuPih+dD62YiK/RUcyPp7N4j6oxrs+Gw1kPh/0oj441sU+JsKmPZXUUT48LBS+Hqcpv/W5mj6I9De+xkuZPlwggz4wmd6+uycvvhHHjr7NO649IR90OtBE2D75oO2+xktbPl8HYr4tIbe+uI28PkwVrj7JVFy/+u0LPUVHXj4tsh29bhKbvqW9BT6rPre8dQK6vnjpWj5aZEo/Yn8ZPDwsBT89Ctc7UdoXPqROsL1MFZQ9RUcyvRe3oT5Vn6M+ILCsPj5X1T6nVxQ/hVpzvr3B7T6R7Tw/SS4/vrzjZL3tDb47/5COPoC3qD4Q6Vs+tDeAvkCkwT5vX0u+DAJbvT81Uj5bQu69QWBRvmTMjT767Rs+QIKkvlUwCj2/7EK+1la4Pna+0z5Z9Xm94zaaO0Rpj71xrL2+aysevmgiWD51cUe+qz5rPiV1ij4hjhE+sVBLPgBvDT9RSZs+ryWEvJAPhL4ldU6+odbkvR9jrrwnD70+9GwavrpJrD43+Kg+KO0hPoVa777F/mK95/sRPkOLzD6EDQg/3bUgvmbVZ7wgQTG8MCrHvpOpEr7QIvu9X5hUPlpkS77sL52+ak2DPQaBMT7S3gS+CtcfPm1WSb7Lfxy+c0aMPScxoj4DCQm/PZsxPsrDArzJ5bM+xynGPjCZMj7HKYo+utoGvpI6jT43iQE+yHbePna+X7wc66I9AwkNvyegOT5liIM+xLECPq1ptr230Uw+rItTvsDKl74hH8q+V+yTPiJsPD4pywA9B18IPXqlsj5WfbY9T6/sPqpgdD2HhVo+aCLUvtzXfb4ukOC8RiXVvlRSyb6a5tk+kVzmPQU0gb0dyQA/XrqfvuYdYz4ZUVK+Sup0PclUfT5PHkI+JlNTP02EDTxLyOe822igveqV0j1mZp69OgGdPd2Tlz3GS3c8m1XvvRninD6d7w++fR3OPjarur7eAnk9W7EfvfgxSr4AAKY+3SRyvv8hfTxoAO+9OgG1vQlo5r4c6wu/oImSvrsnmb5OQFM9FyavvkTY8D3/ITE+KH5Ivn6Mhb4mUwk+KH4oPk7RCj+GOGY9qz4Hv55eDb7+Q9q88x/iveM2Ir4DeKk+uydTvi/d1D7NO6Y+eccZPT/GUD49mza/s3syvgu1dr1YqPU8SnuBPtcSsjyFWp++v32LvraEtj7MXZU+DeABv/1lBz7jFEm+W7GHPbfRAD5E+l0++zp4Po512T0vTJ69kjoBvDqSuT4XSJi9w9MfPu18zz78hyy+TBUwPiegp77x0kG+UI3PPsrDMj3z/Wy+EhS/vfypuT4A3lI+n6s1vki/5T3jpRC/FyY3PolBLL5XWyE+dJNEvtBEGLyt2L0+jgYEPnecSb8/NX693NeZPn77e7+QoIg+pE44vjy9Aj8vTK49ayvmPZp3mr43iRq/KcuWvh/0gj4yVcK+MuawPixlwz4eFsq+FR2vPmJ/3z5N8+497Q0IP9VWxj7Qszk9mEwtPvYGCj9uNCS+Iv3Wvj5Xlb4OvmQ+TkAjvqyLfz6n6Nw+rkcBPUkuyT630Zg+odbcPn0doD6qYEQ9dXFbvarxir7+Q1o9wMqxvhdIFD8IG1o+/5B+PrEuzL7BF7A+PE4ZPmB2N75v8Im+k6mqPf5Der6pE2g+1Jorv6HWfD7yH34+woYnvKutmDynV4y+1JqmPb993TxrKxo+y3+Svupz0b7ZPUY/f2r8Pcoy3L2rz6G+iPRbO+yerL2KH8M+/tQsPibCCz81XtK9VcGKPm1WCb6MSh6+PE4SP2/wFL9bse2+46VbPKTfvjuPwi2+F7e7vtejur6kTri9RiW9PgwCg778h9Q+O99fPkhQAj8gsK4+AG9lvoQNDzxE+t09yxD3PjOiCD6qYKi+oWfbPdQJDD6MSpK+f9k4vzQRMj6rrdy+/BgbPhNh2z2ezTa+RPoaP8cpUj6dEdE+ZDtHPnQkhb6LbAe+Y12uvv32tbyCUa++F7d1vquteD09m22+iPRrPq4ldL2Zu5a+OSO+vjSA176BBHE+RUeSvOMUnTzDQvU9lrIUPjVeI78/xoS9+zqYPdBEkL2EntG+i9uovHSTPD6CUUm9uB6tvsEX1j3F/pI8TfOuvZyi6z2NBmA9QxzDvSCwIr4NT8s+gCaKvmiR7bvjNhK+bqOhPNO8Or8CmqA92F+2vajGub4tIf89RpS2PKW90z4hjom+KctQvqNw/b5kqlw+4lg3vn0dqD367Ws7Y12EPf7UPD7qBKA+ysMWPiJs+Ls7cAq+vcG3PULPCL8oDwc+C7Uuvoan7T54euu+hJ5NPTMzyz2GyQQ+tMiAvhPQvL3AynE+dCS7PvW5Lj7TK1W9ZmY2vYmwGb5OQLE+FmodPQc9a72EniU/AN56PgxxxD2iI7m9JlMFP0Hxi747cIa9tDfYvvaXrT3swNk9m8SgPNk9Sb6jkqo+O3ARP5MY/L2ezXI+B1/gPfCFiTwAAK4+1JrGvJ7Nar5seKK+MJkqPBPhiL9LN8k+zcwAvvUobL2rz4G+urhZPm6j+z61ppM+3Ne3vj7oHL9zRgC+q60EvuTyR76bxJI+juQ6PpSHBL+SOg0+U3SMvkOLsj6RXMY9TWJkPpduTr7XozQ+yVQZPlioyz42PN08R+H2vo0oMb6BlVu+kKBMP5kquDyxv4Q+EaUFPjOirD0Cmkg+CKwAvm1W7T1m92Q+wvVkPiCw6r3QREQ+MuZuvq8D+b60yAa95j+IvuqV3L43Gqw+RGnvO+AtDD+1prE9RUfyPKdXAr7wFoC9TYTNvqFF9r7qlR2/HHyBvM2qu74awJG+/kN6vABvdT7Chsc8RbYnvoSeIb7BqCQ7iNLWPR4WQj4rh4C+TtEZPiPbLT+vlJW9bHjEPiPbGT54C+Q8lPaOPWTM3by9Uso+4sdsPkTYcDtWfUY/i9sEv71SQr6I0t48WfUxvoMvhD0Mcfo+ysOavSBBfT7zjpM8cYpmvnUCMj4hH86+Y+7aO7WmdT7J5e890LPZvVHa0z2ze6Y+pnmvvZaQnT6PU2S9JsIWPRHHpr5HAxS/uklYPuLHIT8V+9O9hA0/PQPnCj/JVOG9FK6bPrPqiT4HX+C9WRevvdCzSj9+jPG9E2Grvdv5Tj8pXCO+SFDmvv5Dkr6PU8S9EOn1PjTv2DwaL729ldRdP8X+Gj6ze5K+8kGTPvD06L7aGyw+0t5gvDvff75DrQk9dr7HvtobY78OvgE/BoE1PlmGuL3MXXu946VGP3a+vz1++4I+oImsPuviLr7ysCA/pSw/vrIM0TzWNK0+OpL3vkAT8T51AtK9klyyvr3jmr6KH2s+WDmePvVKob3G3I29EhR3PsSx7rw730e+0LOxPWuamz54C4S9X5g8vtzXBz9dbYk+1AkoPg3gmb4yxEE+odYxv/ypyT1Iv5m+1eeCPT7o6T1cjyY+OgE5PuLHzj5seNY+MsT9vi5ugzwwKis/MLvtPum3v77/kJ68r5QFP55efT5fdts+mbsnPxX7O712T/S+Iv2OPdVWaD6LbHM+zohCvkCk7b7mP6A+aJEBvkhQTL65/E++GJU0PU1iyL23QOo+1jQvvqYKlr2kTua+76cUv1dbNb7r4iY90SKbvaTf+j662sy+bVYoP1D8gD1n1Se+W0JGPr3Bl7wy5g69j1NUvocWYT4YlZA+cD2yvSXk47wtsnW+JzHCPs/VFjzQRDA+fvuiPnecgr4awMs9Agn6vf5Dyr6Kjiy+EFgBPsiYmzwgsHI8SZ0AvrPqAz5nRJE9/BibPlTjEb56paw7ZaoUvilct72HhTq+wMq/vrIMAT5gVEI9TtHJvbN7pj5c/ou+n6uLvsxdib7aig29TKbAPkCkR740gN89R+F6PJHthj6YTNW+0m8vPU+vor43+Iy+IEEpvvpc775ioc6+CyQPP2gi8r64je49M8QhvldbyT7fT4u+N4m1PioYnz4yVRg+CkZhvujZRL51cRs+pHAOP2IQCz9/SE89S1nOPtJvF77Lf2S+7loSPWBUYr5liF8+GXPNPrADAz7V5w4+SgyCPM9mHT9mZj4+V8pSPaabwj68BS4+ZmZuvrivMz1eKa8+UI1LvuCcWb6HhVo8bVYJvmHDyz0YJou9L90kPd++zjw17xi+1AnovLiv4z2pghU+NxokvotslT4TYbs+Mua4Pu84Fb0LtQI+S1lGPcgHuT5Iv6O+RGnlvnSTxL75oMe9BaMqPu5aYT9g5Ri+b4EVPx3JST4g0sc96nP9Pi6QPL9qvPy+3nGEvtCzLT+DLzy9guJ3PQG8pTzwhaU+Nc1vvtnO+T6n6Cg9h4W+PizUTj6sHL6+qs/9vd5xyrwlBgG8ILAyPaZ5d738h3C+mN2Lvpdu4L4Mcbw+9UrZvK36TL6h1nw+CYr/PUaUZr3mro0+6pXiPQRWDr7lYRK/UUlNvT7oob4xCAQ+zF2DvZMYpDxH4aA+MQjUvTeJqz7MXQ++cazxPmJ/Kb1rCR2+qvGIvlfKVr78qae+duAQvna+074PeuA+z9UqPu5aUr1BYN8+PCxBv9cS/D6Kjsy+qz7XvD/GrD7XEhq+6SbRPNk90T6iRS6+nYAov7lrhb59Hdi95dBSPZLL3z71ShG+nDOCvpHtMD7baJw+9NskvxPQTL7Qs2W+j8KlPqHWjL7BOQA/+FOnPnh6Hb6rPp2+WDlQvnGs0z3+1Kg+Xdzgvh/0AL8gsMo9sS7mPbfRir4o7fW9UpbRvcWPsT3AyjE9l26gPolBwLxaZOM9ih8WP5OpjD6AtxA+nKInPtzXNj9a08I+vcEbPpf/Uz/sL40+lUMTPt4CGj9kzGk+kA+avEHxkz630YA+dQICPkLPjj124Py9N/hCOy5uwzyn6OC+oPh1vnS1FbyY3Re+5dCwPih+jL0ExTu+3bWEPMbcUb4cWnC+1XjpOrKdbz3NOxG/xf7APkym6j4ibEg9FYyEPv1l8z6rz5U8Yn85vVUwAz9CPg4/O9+fPdzXiT6rzyk/l26Su5F+D78HPfM+z/evPqg1hT5oIo6+rrZGPkp7qz36fqa+oPhJPuzAHb5PHqI+f0hFP0Mcgz7S3nS+iPTDvZHtAD7aGzy8L0x2PQdfLD5iEKA9kly2PpjdCz5kqmC9orSbviuH9D7NzKy876fKvg3gDT5z1x6+urhxvj0KFzwMAjA/N4kxvTEIur6jAQy9SL/nPtCzHb4BvKU9wFuUPlFJKb74wpy9RwOMvvmgf77hepQ+DAJTPkwVPD6rPhe8pN82Pse6QD72l6M+847fPnNGnD3J5f+9EFjPvhDpl71hwzu+jnWRvA1PAT8mU9U+w2Squw1PsT7ZPV2+MLuPPrpJ/L3LoRW9RdgcPoLikb6X//g9cooivktZ4r54C4q+R3J1PiPbFD8OnEs+rfrAvscpar2Yuza+LSHtPnQkZ753nMK82PAzP8E5zz4qOgK+oImIvWq8ZD4VHa++L92kvQPnDDxOQKu+6gQ0PXgLhL1LN0m8vAVuPmKhqj7xY/Y+FfsbPq+UBT5XyjO//fY1vI2XoD6IYxg/xCBRvyQo4r524PA+yeVbPiNK27xxGw08XUs4PaRwET91cXs922hgPX2urr7l0Ly+dk/OvdiBg73Lf8Y+Q4sQvwKaFD9gVMQ+PuixPUymHj9Di+w8d5zSPpLLjT67Jx8+EhS5vmezRr5WfTq+rIuTPfwYkz4jSkM+ZmamvIGVY75N87w+IEEFPsrD4ryO5Aa+ne/HPGQ7A77ImNm+NV5CvphMhT2lvUE7p+i0PtV4ibxoIqA+jgaCPrsnyT7BF/a+0SIrvmNdNL78GBc+R3KZvpLLrz3x0q0+zoiWPlD8rj6ezS4+uB6ZPiUGAT5XW8m9pptcvsDKWT5qvIw+LGUoP3PXD78A3vQ+o5IavvpcpT0cWo6+rraSPQTFIr9PHqS+7C9rvoj0M77h6TG+Bz3pPupzNbvDZKo9DJNRP5CgNL7Chic+toS0vaabtj7kFAW/SL99Pqrxsr1AE9++AwlKPhUdCbx2vj8+7lqSvmEydT4wuxk/oBqBPn0/3T2mm6y+pb0pPmuaBz3YXxq+DAJrvI2XhL4BTeC+93U4Phe3uT1tNHy+oIkQP05AUz3f4DK/uWu3PizUoj5Iv809/rKzvcQg0L4ofjS+tRWbvYqORL4/NYw+aW8QvRiVGL6KH8u9JQYBP7G/1D55x6k9JsJmPbdABr6w4Tk+BoElvWx4rr5W7Oe+W7F/PomwHT6Hhfq8XrqrPj2bVbxoANk+p1eePlCNE76sHOI9lUNbviNKhb5eKWe+mEwNvtnOAz5liLE+liGaPutRzr6VQ6O9gZWLPdCzqT6pgrW+ysMYv166jT6lvaE9juTyvKpgiL7WxQG+EoMAPPYGTz4Ovsw+9pdNPoLipz3Qs9G9U3QUvXVxiT6k37g+Khi5PuwvHz5ifwW+yVQVP3EbcT78h3Q7R+GEPp+rrTyQoDw+Njw9voR8xL7EIOy+b4GUvejZ7D1Z9bE9oImCvvyp2b1oIrA+1XiTvpLLC7+hZ7s9uK/1vkVHlL5dbQG/xynKvWQ76T6ynZe+HhYePuvigj6DL5A+bOfRvnJopT4Jine+JeRHPk+Nfz4ldQy/Vg7NPZOpQj1vgai+xf4qPjqST74tId++rdjfPOYdFz64Hp09klyGPm1WMr9YOYy9F0gQPbNZQT88LIi+8rADP9qsqj5lGQq+HoXpvrq43b1AglY+ke2GvrfRmD1yaAu/ldShPTLEcbw0gBU/jnWnPvypsb4MAsO9oWczvJtV771liPu+8IVVvrN7Ib9v8F2+0EScPqdXtj6cM9o+XwcOPkcDSL42PIG+j1Novrn8B7rheny+ETbgvrpJGj8NT0++Y+4qvfHSnT3c14s+0m9/PoY4Bj7Ums6+/tTevqUsM73XEk4+K2XzPqyLHz5dbRE+pSybPojSTj58YQK+mEzZPl1t/T2PUxQ+lUN3PjqSsz2dgKg+OgFRPqvPqT4TYX8+5T9UPd5x6jxif/c+lPbmvsBbIL3eApG9VZ97Pce6zD6pgrE+QILIPsSxPz8ExdM+SL/FvaHWND4yVZa+TtHXPu0NhL4pXI0+t9F4PjC7U76O5PK9sgwbv8nlh72BlcM7pb0lPkTYyD0GgfE+DJOBPeAtRj9NhLe+qKRSvqK0D74/NT69AU1oPjLmgD5s5zu9coqQPtej8D1lGYI9o3BpPuSDUj5OQHM9KO0GP662mj36fh6+ns16PcNC5z7wFgA+LNSovhX7uT7tDQs/8/3ePmB2Hz4l5IO9MlVMPjMzyz7VeOW+ZYhEPyv2hz26SXS+V1sJPio6nj7n+wE+3Ncdviv2DL+Wsjy+u5YsvnlY6Lz+ssM+ejbzvcnlR75R2iu9z9VGPfRsvr3tfIU+zaovve7r5D56pbS9/yGpvt4CFT9TdKw9YOXQvMVtdDxNYuC9yJi7u+Yd5b4ubuO9qz7LPkkun7xGlLA+E2EzPyGOtTzkg2a+PzWmvYeFxj5OQBO+f9ndPZi7vj4/xiG/x7riviGOnb6s+uS9Tx4Wve18Eb+tad49XW2JPnPXgr3BF+Y9v31dPZVDwz3hegS9MlWAvu7Jyz0S8vG9+u3zvTEISD9UUuM+9GwWPM9m1bxNhO29E/KDvqIjqb7J5a0+yVRtPkOtibw8LCS9HTgxP8WPFT50kyM/UdoLPcQgAL5UUve98BZovngL5L0SFBu+dy1VPvRstr3D0xe+Itt5O9obHD4ehSK/93WMPlXBoj5E+u28SL+dvaRwlz7dJIg+6+LqPi5u673NzCy9fR3UPnQklz0epzg95dCKPYC3wj43+Ao+gEifPSXk4T4Rx5w+2T15vtLemL2mm6a+0QD6PsiYS71++56+R3KZvKFntb4bnj6+QBPBvio6jD43+EA/2oqhPrivmb6yDJG9qaQCPlfsH76taXK+uyd7vt21ID9v8AK/VcETP9GRTL5rKw6+ne+nPn/Z6T4vTM4+0yunvnzQLD9jXYY+qmDAvpwzGL86I5i+Dr6YPsxdnb5+jIc+3LXcvYnSBz+JsKm+zvfTvYr99T5bQio+k6m8Ptv5Hj4LtQ6+1lYsvOhIoD5oIkQ+KctgPiegib6NKJW94Qs7PpkqAL7YX9Y9eHqlO+7r2D35oDM+mggbPqvPrT08LIw9hesVv1dbfT4IPRs8AU2YvuJYR737qf8+1CudPmuau77r4nY8T6/0Paz6bL7CFw2/WKgBPrKdGL8mws49rkcBPdQJyDyyDNc+dk8SPjAqSb3XEkq+zTuuPAmKu74SFNs+lUMDPlsg5T5zRki+SgwCvGHDfz5UUqc8003qPQ8LlbwpywY/AbxZPh6FV74/NWq+vw68POauuz50JHs+F7cZPv8hfbz1SnE+y38yvyzUqj3OiNi+GVHqPWdE+b0A3mI9ufwLvoSeKb6hZ3M9b4GIvtGRvD2g+Jm+NjxNPRUdq77jpeW+kKApv6abzj6WIZI+qz6nvczMQL4wKnk9KO3dPZ2Apr3qc809FtlOOzm0OD+d71s+W7GfPI9Tor50JNc9jEravUhQIr8MApO+fNANv5I6kT3mP4S8s1l9vg1PCD8+Vye+nYB+vl8Hhr1xrM0+Nc1bvYR8rD7RIqm+LpDQvV8HAr4rh4i+dXGDvlux3z1MFey+ppsEPfVKhb6VQ4s8e/KYPuhIPr1ns8I+RiWRPrQ3+L6ynQe+KVwDvnSTWDzSb7u+bcUJv3ctyT0FNMk9pSwLPmSq4Lzn+1U+93W4PQG8RT6bxEw+utoevpi7Pr5FRxI9DHGcvZLLfzzjpQ8+fR3QPtobBL6NBv4+jZcsv3A96jyHFqU+vAVSPtEAXrwUrnO+XinLvFYO/77vOD+/5PKTPqg1Wb5Di7w9zTsVv8/Vjj7jNsI+jZf2Pd++nL7o2bw+KVy1vobJ1r4y5hK+RGkjPmlvCj8175Q+hxYEv2BUMj6ZmRW+wRcaPnxhuj3RkTC+jgYAvRE2fD2k3wI+UGtKvio6mj4Rx5o8MLv3PjeJ5T7Qsy0+ETY0P8EXoL5BYFU9fGHCPtQJgz8i/Wo+ayvKPv5D0L7Xo6Y+glFEv8ZLQz4wKsE9EoMZP3h6xT0wKvM+46WLPeM2pL6eXoE+wMqVvv6yK75wPTK/PQqvPdEiiT4OLdK9dCT/PtO8nz54ekU9xCAwvHEb4z4noME9jSgdPQAAED2PU5S+IEFdPriN9j0SFMm+/WWdvvvLJT94C6I+JlMVPsQgED5OQBM+coqgPjAqpb6Nl9a9P8YkvkYlKj+CUZG9gQQVvu0Nij6nV6K9MLuFPh/00r6rPv8+dy2HvqOS8L4KaC8//yFRvu+n1D7iWDM/ZuaEv47kkjzJ5eU+HFpsPqOSHT/NzK6+UpbJPqCJKL4K1xO+j8JFvakTLD4xd3U+liGivvCFnz7Zzre8N4nBPf6yS745I3q+jnWRPqAakz6Enj29A3iLPMZL7z0v3VQ+PZvNvY/C8z5uowG9rrZLP1WfFz6WkK2+uri/vqyLDz4+V0u9DHHoPpF+iT43Gly+JeQXv5OH3z5s54O+1xIWvoEEOb4TYVc+SL/zPh/0mD5kO4+9RPqdPvd1DL72l+k+7J48vQ6+ML5ns2q8BoEVu95xGb+EfFC8PnmoPrfR0D4juaw9EFg5vF3crj3VVuS9FtmQPhIUF75qvMy9UPyEvrN7sj1HA5o+JAbdPhGl3z7ix8o+tvPFPcZtqr7qlca+H/SsvEs3wb06kqE+pnn1vk3zqL6ZmUW+374GPkLPgj5m96Q9oInQPCv2Rz6Sy489bVYdPaikPj20yLy+vw4dPxueFr6Enoc+S8irvinLML6Zuxo+VTCOvhuerr5p3oc+9GxmvQg9hb7pty+7GeK2PkMcmb5m1ec9v+xFP0p7vb65/Dc9pE4AvoPA+j4kKBc/dXEvPgIrI74Urv0+/5AyPqZ5oT6mCsy+XI8lP0Mcaz6Kjoy9HoUbvXJo6b3mP4w9hA0DvwpG7T5WfUI+qDVZvqg1jTzUCeS+xkv3vOdq0z6k3wq+Gw3gvDtO8T3qc7U96SYUv+F6FLzEQpm+OUWjPvypuT1Mpno9ONb9vetRmr7pJrG97Z6EPg4tlr5d3BU/yjJnPxIUnzz99rE+YTIDv21WIz8o7Qy/b4HEvUOthb4Hzhk9mbsGvbDhqT1MFTA+2qykPlD8rD7Nqgy/GJVgvu84RTw1zZu83EZDvWkAm76lvRG9bqO1Pn/Z8T7x0s28YFTivvwY9z5H4X6+L0xJP4v9IT5ApM+9LpBcvrrabj6ASKu+ryWEPKROwDwExQA/NBEbP0KtyTzZPeE9GJV0vfP9Hj8G8OA+kDGFPrwFEj1CPtw+07yLPYLiO76z6qm+0QA6vukmoT0J+RS+iGNBvtEiA77RkYy+SFBcvZoIm75yigg/JsL4vsVt9LwXJms+pgpWveELqT7P97O9KH5IvmbV7T7BF7Y9ecervtv50r5MNxm+sb94Ppi7xr1uo2E93Nehvo51Aj+9wcM+0EQIvXGsjb4XSKA9gEgDPqRwqb4kl9e+2F+ivmkAuT75oKc9FD9mPnUClj5seIK9vcGXuyZTvz7vpwq+pnkXvq8lEz+jktC++DFiPkHxqT5qTU++Iv3+voLiAz5hMrc+6+Kqvkrq1L31SqU+QBOTvgAAcL6GyQg/t9FQPlpk1b6cM3q+MXfhvt++fr6TGKC+9GzOPn9qiD6wcvg+2IEXv6HW9DwoD4s78WMYPtbFDT1j7sK+6Eiuuw96Rj2uR5m9A3jbPeELsz4+V9u7lPaOvSv2Y75VMIY+UI1XvsPT774gQU2+zF27PvjCHD83+Pw+o5J6PBzrAD83+PC+a5rRvoGVI72I9NO9aJHFPnecSj5eS6Y+v+wjP8X+9D50tak+exTivkdyDT9FR7a+kX4/PvRsMr4/xly7rWkgP4ofuT7sL4G+klyuvlpkqz5MFdw9fa4FP5oIHz5Q/Ji+/rK7vBHHBz//kPA+HThHPRX7Sz5okZs+R+Gcvp3vd70YBBI+sVCDveTyUz5yigm/0ZEsPUYlM79SuK49ufzvvVN0WD4oDws+wajcPr3BY77Fj7G8dy2VPhQ/rL6WkA++2oqPvgdfjL4v3Ti+zoiyvQUSRL14Cxw/2hvUPa3Y2T767bk+t9GGvinLEL5ns7Y+owHsPfHShT1RSYs+h6cXPJ0RLT5++5A+8x8CPm6jMb3XEtw+Z0TJPCxliT5mZo6+m8QAPgbwaj7Zzi4/sp3zvgc9Sz3IBw0+6EjuvSDSkT74MZ69rwMHPm4S47xfdnA/Z7NOPk5Atz79ZXc6d5y+Pm3FBr6TGHy+hJ4EP/CFGz95xyk9ih9jPIvbOL71Suk92qxavYqObL+hRf6+JeRTP+mVZj6BlT8+0ZGcvSgPi7y0N44+61HwvYQNTz0f9KS9NIBEP0kMJr46koM9K2Xjvst/kr7Ayi2+zhmNPutRjr64r+s9BvAav5yiC7662ow++aDrPvdTPz5Kews+vw4KPxUdyTtMpmo+Y11UPsX+cj6ad2w+WKhRPsDKUT6g+FU+AU0hv3nH6b7WNBe+fT8Vvb/s2D5ZF0e922jIvXS1QT59P1E+f0hfvXbgMT8zxIE+9SjuPhgENj7BF+Y96nOdvl3cfj50JF++UHyFv5vEML7+1KA9S1mmPHlYeL25/J0+93WevkKt2b6QD/q+2IGzvQc9473fT428YOURvxPyRT6Nl7K+xks/PpAxlz1zRhI/guJrvrIuBj6PwsO+n6s9Pxuevj26uKe++u2zvR9jKr5Hcs++W7E/O3KKuj6sHBq9nxr/vmDlmL5z1+Q+JXWCvpVDN76Zmek9TkC7Pj0Kbz7b+So+IY4RPlN0/L5JDOg+8dKNPZf/sDxioWo+AivlPlZ9dj7QRKw+eVgYveHpKT4sZQi/7J44PpI6k74B3oQ+X5isPbx0mT5Qa8C+/fb1u4y5mb4sQ2S+zO4Iv/p+wD4+Vw+/lpBjvq8lAb8v3Qk/4ljxvlz+Fz5JDJQ+wajEvJCgCL5hMgw/MzNDPeCcuT2aCIM+TtGxvJAPmL6AJoQ+KTpGvgmKt72F61E95WHZvl1tFb0hjp09j1MXP7Wm2Tyfqy26duCyPuqV2r3ptx8+VZ8Qv0McuT5ApE+9e/LGvthfZr0mUye//WV3vQsksr6dgLw+DpwvPrra+j7ZzvU+d5xiPs07vL4EVk6+eqWePpjdiT5uEjO9eceHvkW2jb6Kjki+Hqcgvrgeuz4D53w+nKLVPjy9tD6pE1A67J6mvjMzl75okf29xkt3vixli77uWow+pN/evLwFVj7M7sO+awm7vvP90D7cRlc+Nc0UP8NkWj5pb1S+sp2HPWiRQT4fY0K+wFvEvhWM7D4nMdK+gLdgPnzQKr+KHyo/ryXUvZaQlz3Xo4A9pgq2ve2ehL0McRQ+9+TTvk+vSL7FbWw+m+Y1PuzA8b2LbLu+Di2yvYy5Ar/uWj4+q88Vvafojj7vOBQ/7Q2+OwMJLj69UqQ+fR3KPm1WMD+LbLc9DJPNPjy91j4JaN4+c0Y6v3xhVr6sHNg+aW+uvsnlPzx7g0++o5IyvrdA8D6bxEw+sp1bvjCZyj73deA9YhC8PuAtPL4Q6c2+UpZBPXbgzL3z/Qq/nRGrPoqOdD7/kNY9WtOsPR4Wsj1YqCU+0QBuPhUdmT06kis9TWL4PaUsC75lqoY+ObSQPtBEwr5eKcs90ZHSvpduvD6eXn2+UUnrPoJznj1YqLU8/WWxPiNKV76JQcA+0LM1Piv2P76sHLA+g8CcvujZ9D2qz9u+bHiMPj7oZT7HKSO/yxDpvmiRhz7hC0u+bqMxvd++nj0PCxE+Gw1EPqmCkb7BOdW+Cmg2PlZ9nD55WIg9vVKKPhPQfL4xCJw9cvkHvnNGzj7Hujg8i2yJPmezsr5++5g+rItXvsoyjr5rCbG92PB8PtJviT7w9Hq96SaFvobJJD/1SrM+5q4dvgWjZr7V5/I9/KkFPhxagj7PZpE+uI1iPq8lCL5rmtc9hsk0PicPDj/Fj1m+zap3Pmsrmj5aZH8+54yYvW4SIz5liNM+GlEWP97gzT4Cmog9CWjIvn0/t75O0S2+8kHfvbZiq74DeLG+TYRsP8iY4b4sZZk+FtlGvvs60DzNqnO+5h2nOfmgW75JLl++dCQTvlD8vj5qTfM6SnuNvih+5D1K6uy9OgGZvsWP3T7sL7M+UGuivrlrTb7fT30+VTAGvqZ5qb6Gp9e8+lzJPkrqpL1lqhS+qvEaPmkAHz4sQ6q+1edivj0Ktz0V+6E+jnWZPpwzgjwLtUq+CtcTPWznvz6h1sy9VTA6vlHarb60WQw/SL+9vBBYlz7RAPQ+9UrpvWHDF75a07Y+pSwDPjws1DwmU809hxYBPtxGG74HX+i9I7lAPpFcfj13nKq98/0OP9BEOL2HhQI+oImmPkRpDz041gU893WMvmsrnr4lBkE8R3LlPgMJSjyvA+++vjANPs4ZUT335I2+F7fFPiQorD5ns1o9Iv1GPpyikT5Vnxu+Lv9RPdhfsL5CraE9QBMNPlUwkr3EsUq+B18iP1fKMrz8hyQ+ke22PrRZBT8IG1a+GXPLPoC3jj42q0q+QxytPg+cg758YUa+BFbuvvRsbj6Kjug+f2qsvbFQ0z0yVZC94XqoPt7gUz5bsT+9AG+TvrIMnT64r90+oIkUPhdIgj5H4To9QfEXvrZif7zC9fi9exQmviegpz7OGXk+M6L0PLPqib6WkBs+utoqPbTITr5LWUa9WKjPvtbFLbzKMry+JXViPqg1Tb4qGFW9INK9vj2bIb7AWwi+u7gdvc07lj6JQTa/vw5Uvp88bL1kO589SS6tvthf+L4RNpA+16M4vlfKgr2CUbE9YFTQPoC3DD6yndm+VOPrvik6Xr6+MBm+Yn8lPsRCET5y+T+96SZBPrn8wT5Crb0+aQAjvgaBCb4s1Ca+HFqkPNob3DyPU54+oPhRvsqh3z74MRq+woavvaTfij6PMdG+MQjcPZSHjz5YOeQ+qmAOv6rP9Txfdu88B19Mvo51vz43+Ga+Q62Bvg4tkj2bxFA+vVI2Pm1WQb4Mkyk8Z7OUPpRlGL1txc69sb90PqutLL7arDq87Q0ZP9toAL2/7EI+6SY9vkLP7r0LJLQ+/rInPqW9+T1m1fu+B86VPgyTuT1qvNS8JXVqvp+rtT7OiIi+d5xCPSO5hT9hMpW+t0BaPtEA/rx5WKK+/BgDv3h6hz5GJZG+Hcm1PkaUCr841hG+R+EGPriv9z51cRO+HHwavw6czb46AU09vAWSPCGOx74/xpS+QxzbPSZTRT0kl62+Qj4sP2/wxTypE38/FYyQvmuadz22hLy9DAKpPmEygz6jkq6+2c6XPomwkT38GLM9FftHPtiBm72HheY+16NsP29fR7w7cCI+AG+hvMrDkD6EfIQ+T6/0veAtNb98YXo+nxpfveOlpb5Cz4C+0m8fvm+BID7GbSQ9O3A/vyJs7j72l7E+wvWevhsNBL9U40U90yvlvZyic712Tzo+WfXxvWpNAz5/aqS9uknkvVyPCj/Fbdw9N4kRvuTym774MQa+Itv5PWEyFTysHOi+bcWWPse62DzKw8K8wagTvwKasr4D55Y+gCa8vuYd2b57FD6+WKhhPgmKDT+Uh6M+RwMkvwFNsj7QsyE+waiUPe5acj4kKAo+DHE0vpOpWj5ns6o8kA9OPm4SI7262kq+wajcvUHxub7XEnI8qMYbPTm0CL3MXZe+W7F/PQyThb7VeDG+uB6LPolBFD41zUu+iNJePe84Sb7/kH48iGORPkFgJb4noCm91Akgvln1sz7eAm2+PQoTvkYlh7628/U+MCpRvigPCL/c1xG9y6EIP6g1sb74MaA+wRfuvY0opT4TYR+++n4avj5Xqz1jXQW/2qwAv5+rCD99Px0+veMePxpRij5/2VU+GJXcPp7NAr5JDKY+FR3ZPkI+wD2rzxk/UrhuvuF6hD1z11o+qmA0vQbw3L5hMkm+RPrFPT81Jj5OQDk/Agl2PkXYMLxa05w8pb1RPRgmjT6X//S+wRcmvC5uf76Uh5U+ZMx9PafoZD4HX4q+376qPnZP8D6Y3YO9qmAUvBcm6b4FNKU+WKibvuqVRr8mU409s3siviNKx75aZO2+8PT6Ps074D5vgfy9u7gNvMh2nL4wmWa+q60zv8rD4j3l0KY+MQiIvu+noL6J0gq+1XiPPvMfYj6HFr8+woYqP0Ktab5g5Sy+J6CVvvs6SL40ES4+DHEsPIJzir4ubke+s+obvkI+oD5TBWc/v32xPv32NbwPC0m/eHoVPclUgT4CK/s+rkeJvVsgv75FtkM+I0pTPhlRTj7tDb669peFPUs38b2V1JU+NjwLvzjWjb65/Jk+YOWAPdO847294xA+8WPMvE8eur6hRb6+B19oPWEyB7+jklq9VZ8fvoXrJT7DZLq9HFrGPlwgk7/1Sok9woZLPm3Fxr6xv8q+FYysPo/CTT4W2QI+WmRLvQisqr68BXK+TBXivrIMAb12Tw4/9GwyP9SaZry1ptE95/txvtXnSr7MzGQ+YaF2PR4WvL5v8IW+AU2yvmZm9j26uC2+Bz2xPmUZFL9SlsE8TYQtPmpNPz7c18c+io5Avg6+oD2zez4+hA1HPmneU7980CO9DHFsPM2qf74tsk29sOFJvw6cs7xbQta9DpxHvuYdKz7/IW29TmLAvcX+Fr5kqjA+ak0zvo0GNL5eKbO9RGnNPv1l1z1hofI+GCYDvqab5D5v8AE+AACkPqpgwj702/e8WYbgvR4Wqj4awCc+wFvwvbEuUj6/Dlu/93WWPiqpE7wPC4O+B86tPujZuD5JDHK+AbzHPt0klD524AA/SnvBPgUSLL4zokS/6+J6Pi7/cb0B3qY+v32Xvpyilz72l6e+1ecKPsrD2j335LG9Iv3mvcgHCb9zRqQ+1VZMvv5DRj4OvvK+uWstPo2XZj71SpW+2F96vjLmxL59Hdi9TKbqPrDhUT54C8S++Q/RPZ2ATj7PZg2+ak1RP5yigb735M0+m8RgPTvfkz7x0rm+LNTKPRQ/+j5B8SM9MzMDvp7Nsr78qUO/NjylPZSHnb2KHyA/ZRnqPoeFsj1Vn+s90ES6vl8HGr9+HYI/dy2VvnSTMD4pXD8+s+rDPSLbSb2vJZa+IEGlPm3F3j3gnEU+VTCMPrQ3+Dqze4i+H/SoPoEEnb0W2bY97Q2Cvs2ql71Iv8k+dCTXvcuhFb9if32+t0AqPkHxib7mHYc9KVwoP8NCtz5bsc++dQLyPbPq0zyUhx2+e4ORvhsNKD/oSA69/WWVvguT6bwFEsw9XrrJvbsnNL88LKQ+RGnnvch2Kr4Urt89UUntPsWPhT5p3mU+arzSvvD08j0wu+e8oiNpvlKWt77sL2c+E2Efv8zMzLtTdJg+b/ClvDwsC7+mee+9y39Ivih+pL3heqw9TKbKPjlFC74wu6m+U3QwvlRSib61Fd0+coqWvVfKPr6R7YQ9W7ErviEf0D4Xt9G9R3Jdvs4ZFb7/IT28tvPJPj5X8z0OnCQ/Iv02PTLmjD6I9JM9dr73PWWIxz7ysMS+/fbbPjtwRj7yQX8+f9nBPh6nRT9bsf+8ZaoAPpf/ID2DLxU/kKAjv8rDkj2V1Ik98fQIP7pJvL07cFY+UriwPnJoyT1xG808CtdPvpoIWz6TGJ4+1Am4vp7NDr72Bv+9Udo3PlK4hD68BTY+lpDPPi6QYDxLyPG+nKITPYj0P77AyhG+sOEQv/yHPL59rsQ+TtFBvUaURr7OiBW/aW/AvejZsj7eAgU/jZe+PpoIl75BYIk+WyDJPo9T/L2iRbA+WmQrvpAPJL8qqak+Urh6PrByKLytabA+U3SgPsbcKT6t2PW+sgxxvAAAET9ApL889bnaO4R8qr4OvvC88kGfvRcmvz6DL/o+4xTFvWlvTD5lGd6+tvPtPmPu4r3Ygbu9lrKavtJv/zxfdm8+cayhPj5XFT/r4jq+kA8iPgHeir3k8qU+5INSvggbor54C9I+sb+YPkKtNb7QRLg9+MKkPdEiD78ep96+bOeZvgAA3j7vOOU9M6LkPUT67TubVR88CYq9PixDsL6V1Ek9MuaGveviqL46AbM+8kEDPpi7/r2X/7i9Rba5PixlmT1OQJM+io5Mvj5Xsz37qXW+4elSP1sg7b6ZmRU+TtGpPjAq0b3baOC8kA/AvpI6Ub2dgJ6+NV5aPcE5jz6mm7g+AU2gvsQg3L62hCC+vVLIvoPAir51AqA+v+xqPrPqQz2ad5w8kKDIPj0KFz31KEA+d74hP2J/lT53LfM+WRcSv0rqyj6gGgu/MzP/vrra9j75D40+54wovUwVDL3rUQS/w0JNvaz6/DwDeLe+VTBqvn0dcD4Jisc+1sWfPgc9Kz7AyoM+9+TJPdBE8L6YTKW+si4evcsQJ76Gp9c7q61IvfFjTDwqqds9jLkbP7ZiH72ezeK9gZUXv/dTc71F2J6+i/0Wv3QkVz32KBw9vHTLvrq46T4wKsG9jLnbPQ96jL5Di+y9INJPvsPTq7xApI0++FMGv/ypKj+taQA/L0xIP1sgxb5cj/K9uydXPmWIJz43+OI+BRLSPoofUz3fvi4+0LMAv8PTtz51cbs9VZ8PvoeFurybxDA9hVpjPdEAWj5E2Gi+b4GEPmSqRL43+Iq9qmAYP+5aMj2sHIA+ke00PpaQLz10k64+fh0Avln1Ab68dEM9ryXsPh3J5bscWoy9VMHivuCcaT4j2wm+gLfGvr8O1L0DCaw+PnkMP3zQ7b7vpxO/xEKHvq5Hiz5TBWO8INJTPrDhjb5UUo2+UrgxP7ByqL7n+42+4seYPpayXD19P/U96pXEvjMzgb7AW6A8vjCxvXKKHj0V+0s+V1tRPjkjGj6ZKng+AisXvcrDYj1y+cc9HHy5vS2QZD7zjiO+cD2yPezAAb8Q6fc8oPhJPgisOD6Zuxa7vp/CPqMB3j6uR5s+hVrPPlg5nr7GS3M+NICnvbq4zT2TGJQ+SL/1vSlcHz0awHs+SL8xPpLLmT7dkwc9Z0ShvQTFC77BOY0++DERP/W5tj5Cz56+ysMKvyL9rr2n6Og8Nxogvgc9W76s+t4+SnsTP4ane764r2c+A+dEPo8xLz7+1Ci9P8aMvrdAMr4BvC2+vONovgN4ET+jAfS9x7qwvfaXrT1PHp6+kA+CPVfKir09Cgc9OSMyPnS1GT5EaSa/ppvMPohjXby/Dli+tDeYvJI6Fb+fPJy9aJHNvVg55j79ZZM+NID/PaabrD5CPnw+foyFPqrxMj5B8WO+Zvd4vmWIEz7hCwg/6beBvuM2Dj4Zc1e7/BjLvq3YZ76fqym+s+pfPr3BKT/IB1G+SL9ZvqK0IT/uWhK9IR8EvcZtGL5lGT4+NV5DvyUGpT7WNK+8f9k9PcsQ6T4HX1C+wvWovJLLPz01zZk+ysNnP8NkQj6Nl549io5QPrWmHb6AJkq+B1+aPigPCzyWsjQ+yjIYviBBdT5R2vs9zhmNPp2ACz/3dbw++u1rOOXQ/D4xCMA+HckxvixDEb9fmOy854yoPbuWlL5bIDE+FmohPtSadr6rrSQ+2oq9vn6MuTyqYMw9sOFlvuhqn74/NVq+EFjxvY0obT6iIww/3+ArvQ4tzL73U18+7snjPewvl77wFry+Haf4PToBiz4D5xw+i/1JPiJsBD7x0h09t0B2PjXvDD9Pr5S+XdxGPNO8Q77iWG++3LWsPsxd67xSluE9Qj6oPaFnoz6xvyy8VZ8TvhzrhD5UwWg8o5IJP2newT3D05u+xtwFPnbgFT/mPwC/3EbpvoQNjz1TdA0/t0C6vVmG5D6itIe9Hqc4vqK0zb6ze0I+EOkXva62tD77OuY+jQYcPoeFZj64Hp09ke0cvmbVQ74ubrc+P8a8PH6MLb76XMm+ZvdUPT817j3h6TS/6Eg6vpRlQ7+MuaO9F0jePjqSsz6Gyfw976eaPtv5vryWkN892/kevuzAsb5yaIE9mndcvdiBoz0KaIa+JzG6PijtjTuX/2S+FmosPy6QML1rKz4/aCKUPuOlmz7YgZu+Kqn1vueMgL4xCAA++Q+1PjXNFz6xvzw9OGcGP5aymr4Mkwk9GATMvgTFxz06krO+hA0vvuauZT07308+l/+wPomwHL8/NWq+mSqoPoR80D6fGh89J6CJu0T6Hb25a5m98IVJO9ejrj5WDoU+WfWZvEKt6b0v3QQ9NO/yvp88hj7l0Cw/ObSCPk+vlDx9rnY8aJGNPIGVe77Y8AI/9Nu/PYMvhL0FNDE9kKAbv6OS/r5hw+8+L0zGvnh6r74LtUI+Xil7vdMrpTzl0OI9lGVIvuVhXb40Ec4+EOk/PiGOuT4OvvQ+Tx6WPJVDpb4gQe2++n7WvtiBN75Slqm9duBUPkLPJj32l/W9ukkcPWIQoD1Pr5A+4liPPX77ar7GS/8952rdvrDh0b0kl/88ak2DPqabgD6VQ1c+2T37vukmED9rmq8+E/KZPUmd0L2GyRy+bcUuvSzU3D5ZhqY+VTCuPuCcYb6Xbvi+9gaZPjtw1r5Wfdi+gCbivMDKmb2dEbW+nYAWvS9M9r1a05A+E/JBPFfsB77GbQW/j8KxPo0GkD5JDHo+c0YnP4andz4VHYU+MCrJvIY43j2Kjh+/78kDvrTIjj0734k+aCIUPsiYuz473wa/sS5ivneclr5++8C+Hqdavy/duj7jpQs+ImwUPvMfPj6Wsgw/uyenvfd1Mb+NlzW/V8pqvj7orb7OGUY/2opFPse6zD5YqI8+l/8Pv6OS+j0wu6e7TkDzPCk65L7zjgO+SS6nPaIjGb2vAw++uyfnvehIXr0S8mW+4xQ5v3JofT4o7eU+FB31PgMJir0i/eo+ZDsWv++npj0eFlK+dr4/vem3iT7h6d09xykiPqZ5V72IYyK/mZkovzeJub0gQZW+Qs8KvvfkEb0Fo5o+XikbvcrDgD72Br8+b4GYPr4wdT4UP0Y6b19nPZmZKb06ASE+s3tivbq4Mb7jNqQ+JsI+PvCFBb6SOoW+CKxGP+TyZz6Gpyc+zO7BvYanxT4ZUXa+ONZ1PfW5oL4rh76+fvssP5wzgjypExA+dQK+Ph/0rDx2Tz6+FR2zPpvEoLxqvB6/CYofvHa+Rz7Umho+NqtGvgmKnztqTbc+ad6HvnQkT74+VyO+xkvHPRDHurlhw0M+bcXyPjoBIT5E+k29YHYZv4hjfT6Zqp0/pZt0PZVDCD+U9rI+MlUcvvaXmT7EQi08b/AhPpAxmT7k8t0+EOn/PYy5I76ynau+fNCjPZF+xT7NOw69QfFDvc07hj7lYcE8Gw2ePvTbT74Rx46+h4WGvht87T4tIVe+PQoTP/RsUr6UZRA+r5TLvizUmjqUZY6+1sUbPz2blT6MSsK+bVaVPbiNDr4aL7m+h4UqPoY4FjygGoe9ObQIvHctyT56NvO9jnXdPobJNL3KMlQ+ETZwviqp87zjpUO+veMEPsxdoz73dbC9c0YYPuYdQz7NO06+zhmhPgwCqz2h1pg+dJPIPqK0yz6Pwi0+BTQlPjjWNT0ukGA9lGVcPp3vFT/JVAE88x8qvhUdCbzswCU+5q7jPpp3hr7EQgU+5WGhPGHDCz7r4m4+XinbvfFjjr42PE2+ppuEPIVarb5liE++LpAovo8xJ72t2H89YTIZvo2XXr2rrbi9pnmvPT7ol74v3cw+QKQrvnecAr5ioSa+8kGXPZyiSz4i/YY91Xhdvp+rhb1yil4+aCI8PVRS1z01Xoo9HTiXvmznIT/fT7s+5/txPlTjFT7PZsk+p+icvkRpE74tIZc9DU/RPuviBr8fY0Y+gEiXPiYxfL6t2D8+RGkrPnuDr7y/Doq+OSNevj/GwD5c/vs9Lm7LPhPQBL32l2E+BaMGPqOS2L6MSsQ+mbsWvhov3T1+jD0+JzGYvmq8tD0EVg49TYQPv7n8Cz7NO068dr5fPgpGxTySy6W+jzFXvdnO97wrh0a+7MC3PnZPUr7ctbi+WReHPq1pnr2kTuC+ufxXP8ZtBD53vo++JJdTPkhQL7+3r3u+cayDPYAmVr7HKdI9pb29vjF3zbzTK8e+93X+vo7kgr3OGV2+i2xbvlBrfj4nMRg+o5KcPrEuZr5E2PA87zjFPKdXGj0KRnE+c9davvypXb5d3Lg+YFSwPmJ/+b2IY7k+RbazvNuKh75ns26+bcVqvkYlmb6si4u+1JrOPQu11r2IYzu/bcX6PnGsK76bVWM+s3s+vpp3bL3RIgs9Jw8Pv8L1qLtSJ9g9hHxUPlg5VL7HKdq9ejYXvs07vr1dS7g+OGdsvsrDQj3helQ8ke18vR2n+D3FjzE9PnkIPfH0Jj7QROC9Dr4wPJoIkT6iRZ4+rkePPjoBbb7fvlw/9pe9vRrApz7Huvi98BYoPlrTKz99rkY+/IfUPvHSLb1K6jw+5IPkvj5XE744Z0g/ysM8P5tV1z1FR9S+eja1Ps2qTztxGw2+e/LYPQG8r77Kw+I9LEPcvMX+mD5Czw4+rrakPhWMgj3sL5W+i9soPPOOX76vJRC+VTA6vR6ngD7LEFM+BvAGPU2EvT6Enqe+QxyLPkYluT4rh4a+2c4HPk1i6L3aike/RbaFvoj0Oz9Qa9g+uyd3vibCAj8QWN8+Z7NSvgWjFj6Wssy8H/R8vX9I/b4KaDg/YHZPPehIlj5gVN4+LEPYvrRZMb6nV6C+0ZH6PlHaDj/rUUg9u7iNvC2ywz6h1io/E9A0vmNdDL4LtaQ+PQoXvLTI/r2cM+K92F8EP3Qkrz6WISq+6ZVuvvrtE74qGLM+ad6tPlYOLb6/fR2+mZkVPiBBwT124Aw+h4WCvkymWr4PC7U+YHalvmsrpD6lLCE/z2Ytv2/wj76ZKqi9n6uDPse6mD3JVL0+WtMcvfvLXr7gLRw+QKTfujy9Yr3NO869HqdQPizUWrx8YYw+eqUcvaabjj4PnIs+XUtYPTCZYr7Hutg8zhk9vt5xkD4N4LM+b1/LPs/3Az6ynee93+CjPg1Plz0zM+E+tvPHPp0RzT262sI9nxonPoj0xz6Y3fc+nl6JvTGZAr5tVkE+D5yTvAlocr1txZa+4zb8PrIMAT6eXuM+aJHNvt5xGD9eutG9fNCvPno2477OGRE8ak2BPvOO0zvoSI6+1VY8vWTMuT7WNEc+l/+wPC2yBT7c1wG8b/CJvhE2nD0ibMA+BFYRP9ms+j7P1Vq+duCSPqAaE77gnIk9RgPoPc2qE7+SOgU/XW3JPkkuN76OdY++lpBvveVhZT5YOXS8gCb8PnqlgD5OQKc+MJlaPnVxVz7OiKY+GASGvXgL9j7QRCi9yxA7Ppi73r0cWlg+AbyZPueMGj8dOAe9dCRzPnL5j7tyaOG9xMKEv1K4Lj+XbmI9+aB7viXkU74OnEc+eAvSvkfhdr6b5pG+x5h7vkhQBj+PU6w9QWD5Pj7oi76KHxs+sHLkPvs6FL72l52+exTGvhE2xr63QGc/PL2CvW6jIT4N4JM+ecfXvjm0lr6ynQy/hA1PPcWPfb4juWw+UUnJvoXrAb7tfI8+BvAKPr8Osj5U4zU+S8ivPVZ9Yj5nsx4+sgxRPqwcEz8tsq29AbyXvtv52j4YBJ4+yAd9veJYG754C44+g8C0vrUVqz4wuwM/n6sNvq3Yy76Nl1Y+guLDvg1Pjb5AgnY+MQjcvkcDsL2J0pS+XrrPPrivuT5YOZ6+61E0vjtwzryJQfY+b/DPvrwFCT/lP2Q9mZlIP/aX6b5xrPm+si6APtjwOD5LyO+9x7qIvlsg2b7UmsS+EOk3vTf4QjyiRRI+ZKr2vgn5mr51cZO+sgztPinLuD3mHa2+oPiJPcuhAD/O9/M8hqf/vd2Tp72BlTO9ih9Qv1yPYj6At6g9ZMx9PtXnpL6XbrK8dJPcvl66oT24r9k+8fRCPl4p+73mHYe8MuYCPvaXoz6C4oc9K4cCvlmGSL08LLw98kGPPb8OTD7ZPaG9QfErvmPu1j7swNm9L922Psxd0z4McfS9cRudPWDl6j4YBEa993WePq62Kj7mHbG+guLHuvrtg73gnIG97XwOv2001r7GS9u+Abz9Pfd19r71Shk/iNLwvuwvG75tVpE+bhLNPoEEl75bsae+odZMPgpGrT2AJpi+dJM4PcnlIr/vOFU9MLtXPczM3L5yig4993XgOvVKSb1GlNw+FR2VPt2T9z2NBjg//kOCvVWf8b6MuWu9S8iXPguT9z7hehS8iGPDvneckr0Exae9kX67PjtwTjogsE4+zTvavmlvqr41Xro+mgi/vtGRtD1LWSY9WfUZPbaElL08LE+/o5IuvjvfjzzzjhM+arxCP2Kh6D4aL5M+Lm4vPs07rj0IrOy9zoiCvmezgj2rrZg+7J7mvkvIg74W2e49tDemPtO8I75X7Ic97zi1vW1WvTzImOU+sOEpPhBYXT4ibJK+yHbGPcbczz6ppBk/nKKLvVD8DT8CmqA9FtlmPhov6746kvW+K/YbPyh+jDxSliE+EvLTvj5Xpz48vfq9NIALvktZRj9OYkC+QfEPPi2Q6j5/SEc+vw6iPtV4nT7BqI6+bqPBPhov5b1ApE8+lUOnPpAPC787cKw+pnlnPaUsQzzIB3W+uI2OPlsgn74+6BK/76d2PZvmDb9iEN4+xY9dPhiVkr7JVCW+4emFvWne2T36XKk+Njwbv90k2D61ps8+vHSFPn/ZiT6t2F898kFfvbIMCT4i/VY+pgoOPp3vp7xkOy+9rkelvv7UCL0V+2K/T43nvbRZMz8uboM87ussPmor9r2QoGi9uK+FPr/srD6ezWa++lwxvqjGSz5eKcM+0ZGOvr/sHrpyig672T1Bvvs6bL5H4Ya+5WExPiqpAr9hMlE+1xJWPsQgAL1n1Qc9+Q+BPV8H4j6Odae+l/9MvtZWjLwOvpi9i9s4vpvEN79B8Tc+bcUxPx4WAr+Gyaa+DHFgPuoEnL0CmhA+w9OjvcsQxztSuOy+sVCrPPwYM7z7OlA9VFJvPvyp7b6PU/S+oiM5Ph04vz0Jih++w2RmPmPuqj3Ayoe+XUtIPdJv1T6kTiC+Njy5Pomwwb2ZmbE+Z0QZPiqpy75uEuM8Di2GPjlFmz7x9Cq+S8iHO5oIaz4V+4s8zF1Lvct/8D3MzMA++zoWv5XUhT7M7im+0ZGUPT2bxz58YZK8TmKGvqHWlD0sZY++rkcpP4GVaz799gS//yHXvlK4/D7ysOw+fGGePoMvTLxuo0E+zohOPr6fjr5mZrY9eHolvQ6cJj9d3I69UdobPWezoL4bnga+QBMpPptVfz6mCio+eekGPSDSdz5GlFC/AisrPm/wHb5HA0i9exSOPlWfGz89mx0+tDfEvpvmBT4Xty0+/WWJPsZL3z4+6ME+c9fGPiZTgb88LGS+VTBuPgpoij0cWrQ9UUnNPYeF0r4LtbA+o5Iqvmzn8z0mUzm+hJ6fvln1zT6pgom98dJxPk2ENb7tfMe+r5S9PsDKBb49Cle7PE4tvmPuSr1TBTM/hslcPkYlpT31uTo+veOcPUhQTL7Wxe27bhKDvBovXTs8vRu/vg70Pd5xLr4IrOI+zTtOPMcpej0l5GM9cmjRve0NMj7ImKu9DAK1vonSBT8gQXc/v+xuvlHaEj+/7IY+qs9VPAisiL4rhyo+Gw2wPcKGZzwZc7G+s3sePo7kbj57g8G+gCaqvULPbr7hepI+q62uPqikaT9a07w7MJniPZwzrL7b+S69iGMtPhgEIj5U46s+guKfPdSaBj5ioaY9I0rVvjTvVL5m9yS9+Q8Gv9xGR76jkhK+7ut4PuVhsT6Nl1Y+tRVvPln1ib6At8C8sp2PvNv53jzarNy+rPr0PUp7Ir8xCCy9LSGPPmx4zj68dJM9tFmRPutRFD5Di0y91jTfPSh+fD2cooW+xty7Pg6ctz630cy+UieYvqRwOb42q+y+UpY1PnJoUT2aCMO9C7WiPiCwtr4Qx7q7NjwJvg1P7z0Cmgi8pnn3PnQkPz53vgg/fNAlP8rDqj6qYNC+vAVePoGVkT7u69g9CBtqPkMcvz4sQ2y9S1nmPW40EL0gQem+uI0bv7G/HL9kzL2+zarBPqyLk75Ke4k+w2SiPWb3JD735A0+JJcDvlHaxb7njFi+zTsSvpkqqj5Kexw/zF0nPnGsD75X7EO+/7IWP/+Q9j0Cmhg96GozPvjCfD5cj86+dXHNPsgHAb6t+hy8SuotPyjttb0YBJa8arwgPhcmszxAgkI+XksQPk2EbT4+V8u95IOsPqFFaj6/7M69IR+YPov9GT6Uh4W6qs+9vkku4z5kqrg9ukkcPRovET4UrgS/cRtdPizUwD4Cmms/AwlOvvMfOj7Qs0k9MuacPgskuL2841E/6pWyPXecMr2zeyY+ZvcNvwAAFL9NYvC9+aDnPDvfT7yPU4o+XimxPt7g2z6meW8+zhmJvapgFLz6frg+YhAOP/pcnT1Pjfc9iGOXPoqOBz/Umhc/LNSsPsxdPz6U9q6+F7eRPeMUIb6eXv8+0QBuPSlcdz6Rfn8+s3vyu4Lijb7gLYA+rkcPv3o2NL9XW9c+hHzUvt++CT8awDs9a5q3vQwCYb8CKzM/OGeYvqMB3L25/Le9UdqbPWne8z7DZJA+RwO2vpI6p767J5c9rdgBvzOi5D71Sq++LpBAPSO53LwCK4G+LNSIPgskPD6utmY+3NfjvldbDj+KjlS9VZ97vWPuar3x9Ii+7Q0avlWfmz1txc49CyQ8PnnHET5AghI+qDV9vqpg9Lzz/VQ8KO0tvpRl9r4VjAY+5PJ/PciYCD+Y3T++4li3vnqlzDzRANi+glHBPqFFtD4Z4gi92IHJvm3Fgr7Nqsk+zO7hPehIpj77Omg+dCRXvjYabL6I9Ku9cmgJvxbZrjyUZYi7R3I9PpkqVD6L21S/gQRVvZ3vZ74JioO+/KlhvhPQ3D2NBp4+GeIOP++n7j22hMQ9BFauvfVK8b0ofgS+ZvdgvmsJ2TwOLVK+WYaIvf+Qlj1fmKw9yVRxva62Ar9Agp4+RbaTPrbzFb7ecYo8jSjrPtO8W754C/i+eVggvjarGD9rK5C+wagYviUGTb4ubrs9AU3svUmdUz/uWuI81JomP5vmNb4sQ1w8qKTGvktZGj4W2aA+nKKzPTf4Ajwrh2I+SZ24Pm3FVr7x9MK9ary8vffk2b38qbE8aJE5vvKwwL0VjM4+BaOaPh6Fiz7TvJ0+TYTjPraEyD5MNxk9uB6/PgU0UbxR2oO96SbRvX2uxj16NlO+8rDOPo0oMb4bDZy+2hv8vRe3Iz+Gyfy+nl4pPb4w7z7MXY0+8PR9P5mZHT/NOwY+HFo4vsE5Dz+meZs+Ne+IvXvyir6q8ag+1VbsPDm0Cz+n6Cg+RUdCvjPEGz+9wZc7NBEWPrivFr9Z9du+EOmrPpRlqL7EQqe+3ZOfvfaXIT6a5te+KH6ePrUVOj+TGIa+y3/gPVCNuz4c69q9Urj2Pdk9mT0py4a+INK3PR6Fiz1m92Q8nDNHP4hj5T19HVS+Z0TZvdEAIr+O5A4+07ypvvKwCj978qC9Gw1gPRNhwzukThQ+30+tPnnHDT6LbDQ/MJnEPuhIGr7UK4W8tMjOPQwCK72947S82huQvu7JZz5qTdO9KH6MPILix70K12c+5q4tvnBfIz4W2RI/hA3PO3h6Hb61FUu+EFg5vlRSwz7Umoy+8x/aPSUGiT1EaQ8+L91UPmezgj4nMcw+fox9vm00RD5HAzw+RbazvD7oKD/mHSc7H/QUvst/wj69wfe8tmKFvnct6b5LyIe8rfokvuHpFTuF6wG+3ZPnPMnl4z7LEGu+CYqdvriNxrzfT+284emLPg1Ppz1sCQU/R+EhP2J/dT7baBA+PuihvpVDsz2kcMs+O3C4vhUdTD8NT++9qs/9PqCJIL03Gji+pN+ePdiBu704Z7y+t0CyPioYyT6Th/U9I0p7Ps3MjLwyVUA+jzHvPiuHMz94C5K+GAROPgUStLziWBe+2hucvdY0H74ldQq+7Xw/PMh2Pr6Kjnw+nzxsPT0Khz5iodC+4elFveAtxj7RIls+O07ZPQPn/D367Tu9cRsMvyXkWz4hjvk+idImPnlYgD1rmp+9SS7PvYhjpb5RSTW+EoO2PrWmr76QD/q9I0oav1ioYb4qqQs+ZDubvlTByD7VVu4+DHFsPRGli75N85Y+vjBJvUvIRz3WVjg+xm0wPiUG0T4Yldi+ZMy/PoR8wD2meTe+fR0YP7G/DL1euim9ETb0PY0GiD36XP296+LGPgMJoj5TdJg+2F9uPo51Mb7gnCE+0SJbvdSaFr578mA+nzw8PcL1Hz/mHWu+WmTXPlHaOz580Ps9GsALvg6cbz6NKB2+cRs5v99Prb0xCIy9GAQevomwVb4yxPE9v30xPnEb174y5k6+0SLjPWJ/M7+oxqu9+DFWPtto+D0FEpw+cD3qvKYKvj05I+i+IEH1Pi/dND7NO8A+07xjuvRsgD4oD4c+iPQQvw96aj7dk60+4ekVO6pgqL4xCKK+fowpvvpcxz4Jiuk+vVJLP5I6j77EIOg9NBHWPO7Jc71RSZG+Di3UvmB2nb6AJpK+b4F0PhKDjj5SuOY9ufzFPoj0h75N88Y9SzffviO5ED5eugm9dCRrPtY0Ar9OYiA9YFSAPuhItr56Nse+x5j7PEp7C75E+g2+CfnMPmb3BL01zY0+1jQCPyv2yb59Px0+vjAhvlCNV7xfmEy9ETaIPq8Ddz3/kAa+f2q8OxbZbj1/SD87E9BcPuhINz8BTVC+xm0kPS5uS74aL809iUHIvSV1Hj56pYw8FybzvAu10D4SFNe9jSiNPA6cZ7580Gs/E2G7PVN0tD0wuxM+bHgKvSPbt74/NVq+s+o0P9GRPD0zxK0+qvGmPnxhKj6qYAw+1XhJPTcalj4ehbu9FK6hvuhqC75okbM+UrhOPQ4tYT+qYNS8tRWRPsrDDD+TGAk/s3syvszuHT5txYq++aAHPVCN3z2X/xy/D3rGPgaBhT60yGa94XqMPlfspT5cj9K+l/+AvrwFLz+ze6a+uyfpvm00uD1wX5e9nKJnPhWMzr6taRu/CyQUPq1pVr6HFiK/RgP4vLQ3Ib/jNkY+6nN1PFdbsT3C9bY+QIIaPmgidD4zM92+FD/AvmZmtL61FWc+MsQxu8PTf76C4hw/f9ltPRbZAT+pE94+/IdQPkvIjb64jQy/pb2VvhQ/mD53LRG92c4+P7N7br4Zcxe9NquIP5F+Rr/UCRC+vp9qPcbcdT8N4P099pfDvpYh1D5X7C889SigPk5iFD8WaiU+1efqu6mCMT3n+6m7tRWzPd5xYj6SOom9EhQfPUMc/75VMBI+u5aAvgWjdj4zM38+rfrSPsKGVz6/Dq4+LSFfvfwYlb6JsBg/kKA4vXnHVb6jksi+i9uMPjwsRL0eFlo+l/+oPd5xCj6SOq++54yYPs6Icj6dgN4+8x+oPjOijD7Idvq+Di0yvdQJoL6Xbrw+zarTPuQUgz5YqN09Tx4WPHPXhL4rhy6+dy1tvpYh3j2q8Tq+O3DyPm/wdD841jQ/ns2qPvKwbL6itGs+liHOPLPqE73YgYW+4zYtv7gelb4yVQw/6pUCvhWMSr5Ke4M7YTJ1PjoBhb3aG1y+i9vuvmDl0DoCK1e9yJhHvuoExD4kl/c9mSoCv0md6r4bfN2+nl6BvlmGdD7P1SK+lGWKvqyLY76/ffW9DU8LPhPyCT93nFI98rBQPbfRlL5MNxc/Nc2VPnS1VTx3vgO+v31ZvoXrBb6giRw/Itv5OjhnFT/ix+i9ZRmCPL4wDb/jpXs+wTkjPfAWDb/jNqw+Xdw0v0Fg/b6C4k++XI/EPsSxFj52T869K/YnPS6QXL6adxy9JXWqPUp7Mz4ofrQ9jzHTvpkq7j7BFx4+ZmaIPi2ylT0PnAs+pb3ZvRsNmL0f9Cg+duDCPj7ogz7LfxS+JJefPTtwNr767Vs9uY2EvohjIb90JI0+tvNNvfd1kD1gVNI+lGUgvqTfbr0LJFG/XW01PfgxZj5z10s/DpyXvjCZaryHFnk95T9UvXA9iD5FR7K8EOnFPixlJb6SXJo+PCyCvqYK1D4IG869bhKzvoofR75lGSo/1JoiPjwsrr7dk7U+ibBpPiJsoD0J+WA8ImwwPoC3BD6O5LI+WmTbvbdAArsOLQ6+22gwPoeFgr4mUwc/vVIiPk5Aob7e4H8+vHSjPVD8sr7OGf0+eHqVPSoYUb4+6Dk+46VbPB9jkj7OiKo9KcsQPrNZTT74MWI/cD1qPVZ92j5kqmA86+JmvZaybD5zRpS6l26yvJ7Nlr5E+lG+ak3zPKrxsj5rK449owEgvpYhpL5Pr2A+QKSnPfyHZD3yQZW+5WHVPjoB1T1UUpM+AU3MvT0KNz5DHNm+4JwJvpjdE761FcM9pHCHvjEIur6/Doy9RGljPpWyfD0aLw0+gQSFvQKagD03iSE/Kqn1PqyLC74W2ei+lUPLvA6+PD4K1xc+vAXWvruWVL5dbTg/IR/0Ol4pVz4VjLK9Gw32vmHDrT7tDT65n6uFvpVDxT59P2U9EoOgPizUOr2VQwk/g8COPv1l/73GS82+ObSovfvLpD7C9Xg9MQgwPvgxhr2pE5C86NnovjqSd755x2m+Gi/JvpCgaL2qz12+9ShUPpCg/D6UZYw+ZYgrPsbcmT4Mcc4+qDUUv/aXRT4qqYk+Qs8sv/aXbT0FEry+7Z4Lv4JR4T3jFKk+CYpTv7bzfb0mU7W+xW10PjLm6j7TTRo+b/A9vhlzn75bICE+qvEivhX75z6KH3c+Hhb6vQG89T0OLdS+oWd7Pvd14DpH4Wq+ak1fPhbZvD5liLc+6SaZvuwvU74v3eS9P8a8vlz+sz1m1dG+KctGP3jpaj75Dwm9E2HbPsNkyD5eS6g9ldQFPpYhLj8r9mE/BFb2voAmAr2GyWQ+D3oyPo0Gyj5PHhY9PZsSv8L1KD/r4mq+mbsSvkRpJz6adxu/vHQrPiPbsb07TlG+JCh+PvP9gL56FOa9wResPvd1+r6ze5o9zvdrPovbBL4nD0c+vcF7vnuDDz4V+/M9GeI8vmJ/Kb2Dnm29RGkGv3ecwjzarK6+i9sDv4PAnr6lveE8MzPjPqfoHL5Diyy8gZWdvsX++D5rmgc+9SjkvWdE6b2NBhi+hA0XvlFJn76ZKky+mLvIvhIU1b78GJu95j8cvg6+EL1ApK2+QWDNvVUwajwJihI/3ZMXPtGRnLw2qzI+CBs6vkOLTD5PjWM+8465Pk3z/j27J+8+nKIjvEkurz1uo4k+INJ3PukmIT7WxcW9YFTQPsxdt74VjMo79NvNvi9Mhrzmrlm+Vg67PuyeG7+Yu+o+p1fEPpCgAz/qc+0+aQDPPRlzBz7QREy+woaTvpayNj+zex4/OSNaPkMcmb56pZw++FM0Py7/mT7ix9g9OgFJvo9TjD3Fjy0+GXPnvpMY1L0i/QI/qmCSPrivozwofpy9GsAnPz817r3hC9O8vVJaP1WfRz6n6Gy+taajPtSamj4rhz4+lUOrvUMcMz7mrnU+h6cHvUhQcL7/IQM/UI1bvo/Cgb5cjwS/Jw+tvkRphz7gnO8+oPghvS9M0j6RXG4+v+wuP5APCz84Z4o+ImxYvXnpFj8nD0c+fGECvjCZxL5LWS2/qz5XPPW5qr2opF69uK9jvrx0Kz4juRg+hjiuPiegUD/YgSu+lUPHPrUVyb4PeoA+/5CEPrNZ1z67lgQ/5h2hPtzXIb2kcC09+lytPfAW+L10k2S+wheAvjEIpr7z/Yg+XdzePrN7er6a5uM+6+IivtNNlD6hZ0M+nzxMvi6QLT+cM7q+3ZOBPiDSnz5qvKw9KhiVO4j03T5wzlg9/Ie4vrpJDDzD06u7/yGbvlK4wr5yigk/hHw4vnST+L1JLoS/d5wcP5aQe77IdoY9W0KqPmZmrj3swNW++MIkPp5e6T35oCg/7lq+PgPnjDuxLsq+gZX/PhE2TL7DQss+CKwQPk3zwj6SOg0+bOcsv+HpFb14elU9/YeEPURp27578ig+glFrPy6QYL59rja+HTgSP6rxsj2Xbpw+YqFSPsh2hj3BF6Y+qKQiPiL9Sj546c69sHJXP0ATUT36XH09Iv0qPhrAAL/ZPX2+JQYKP08e9rx1kwi9jLk8P9Y0nT40gPW+2PC0PMgHWb4LtZS+Qxz3vsWPIT7kgzw/9gYPPpwzorpSlhG/8BZ4viV1Wj7Sb3+9WKiNvkmdwL3Chpe9bhIDv7pJfL6gibC8dLWFPjLmTr3+Q/o9gEifPSQoJj6ZmRm+ak0HvrwFwj6O5LA+p1c+vmPuEj4PekI+EoNQPlfKcj2OdQY/ufyHvMh29L5Q/Ny+MLsDPwxx/D3023s++DHGvLn8Rz3RImc+ih+3vkVHYr1zRv6+QxwrPGQ7xz3l0No9DHHcPfD0Wj1hMgW+JzF4PZi7OD/tDaC+gCZCP7dAUj7D03u+MXdJPvFjK789m4U9N4ntPjkjHb+/fU2+46WNPtMrUb5ZhpK+yHY6vqfodL5a02Q++DGIPpkqGLyPMVM+4JyRPKD4sz5FtoW+pnkGP5tV6b71KDS+TtFtvlUwHj74wlg++Q8Uv4j0Sz2k3x49QWD1PadXHr7RIoO+ryUIP9hf1jwjSkM+HOtqPoAmUj2ynTu+rBzaPO18370VHZ2+gnOOPliolz5E+vW+ke0oPrn8M77kg6K+aysiPtBEiD5bsQs+ObTuPiDSQ77UCRQ+/Bg3vioYlbxGJUE+W7GrvkYlET5iEO4+UPzCvgUSPL6BlU++2/mKPrzj4j6UZeK+PE6DPhzrnr6IYx28GCYPvovbWD3RIhs+mgi/vhQ/lr3vp8Y8WKi1u+dqWz3YX4w+9UqtPrra2D47Tn0+D3r8PvmgY77Fj2m+7Q3mvvmgUz5LyEc9pN88PxPQRDyQD5o8KA8LPUI+TD6cEWk+jLk3PlWffz7baM4+uI28vlfKej4LJIC9wagAP2SqIr+1pkm9q63mPmlvcL1Slt2+ZRkjvwN4g73UCQq/qz4nvbn8R76DwOA+16Okvvp+FT/oSC494xQkv6Fnuz2qYBi+R3JpPt++qj7YgT++l27qPeELU729wcc+HqeUvkATq74rh0Y+oInGPoGVDz5seGo+BvCGvUkMPj6vlFW+LNT6veAtkDtYOci+sb8cPWezsr0Xtyu/Vg6FvXGsOD/UCbQ+PCy0PIhjPT3GbYK+nzy8vdk94T0noCm+bhKTvaMB4r4u/wY/+Q/RPb/sFr4XSEA9L0ykvh6nCD27Jw88yeXvvbge6z5j7qq9/WV/PrN7krxApOM+8dJtv6jGkz2itDe+xY/ZvbZizz2hZ6++KH44P0mdID7qlaQ+K/Yzvr997b4xd7e+9bmqvZXUib7pJqm+K/YXPfwYpb4noFW++aDjvv8hyT6MSgK+HHyHviQo3jwf9KQ9lGXkvsSxdj59rqS+16OQPAmK/zzJVBE+rWmWvqW9gTwawPO9+n5SvgFNpL2AJtK9qRN0Pi9Mbj6ZmVE+XCAFPk+vhL4T0AQ85h1XPtLebL7e4G8+Ne+QPqMBHD2rz68+YqHAvnjpdr22hJ6+NqsOvWx44D5WfXo+pE4cvlUwjL5B8TO9EOnLvvrtBz64jWa+5j8gvilcdz6n6Hi+ZtXfvVpkO76CUbk+ns09P6ROoj5QjdM+cM5ovRbZJz/99vU7GJV0vgMJkj1Hcq8+/rKzPs73cz1g5aY+q88FvZFcRj69wae+sHIXvwWjoj7DZAu/MXelPbx0+z52T6i+pN/mPXuDbz4s1J4+CYqPPXctnT473+s+s1n1vdMrMb5yaK2+nl7nvj/Gyj7M7i2+9+TZPZdu8jyn6MC930/dPXNGVL72l7u+rWk+PWlvLD9wPaw+mLtyPoXrAb4W2dy+1JrWvf5DPj4FNIm+coqWPpi7Vr3ctdQ+JQaXPrDhPT7Aygk+Nxrgvce6yj7NO9a9XP4TPffkAD9v8KG+w0LdPvKwED0y5qo+HhYpv5XUBz+X/xA8CWjKPTlF5z1W7NE+PE6xvhbZ7j6Blfc+B19oPgyTib1SJ/S+BhKGvuSDkj7x0rW++u3rOYPAoD7vpyo+ibBtPtJvPz0tsgW+ZvdYPoy5Q75okV2++Q9pvPwYg77C9Xg9VFKvPQ96kj5qvOQ+WyBNPkdy+b2J0g69ibCxvjMzG76CUQk+cF83PUi/uT7ysDG/LNT6vGznm73hekQ+hA2vPFz+8737OuC9Gw1oPgn5iD1LyN89yqF1vaOSTb8LtQG/e4MbvnNGOD6U9iY91VbMvC9Mfj4gQdu+wheGPlwgDT7GS5G+X5hAPu+ndj70248+aCLiPnoU7j2coo0+rfqYvs/Vsr7021e8O3ByPmkAT772l5W9t0C2vjLmbr49Cre9+lwNva8D371IUJy9aW/MPgRWDjyqYAQ9taYNvoGVAz/PZum+kA+yvQaBxT6dgEo+vHTZvi5uZz5uo5k+1jRTPgpGBT2lLMO7SQxmPlrTPb9pb9A84C0wvgmKlz2utqQ+X3b/PaIjBz/vOJk+EoMTP55eBb6L/cM+sp2/vjGZhD6ezfo9+Q/HvpjdE7017yi+GeKEPmKhtjx/apQ9hVoPPtv5Hj7DZFa+Gw3IPVyPyj4zM6W+jnUxvpHtCj8YBGY+lGXQvVuxx721FRu+cF8DvtcSKj6JQYA+7J48vguTbb7ixxg9Nc27PfRsJr0pOio+oPghvYBID77+su++KjqWvrPqwz29Ui6+wvXIvuMUrT6RfmM+fR10Pqwcvj5ApIE+3ZOhPiO5vLxbsb+6mLt6PpayjD0+6Jm+0t6svv+Q9j15WJS+O9/PvbUViz1n1Qc++FMrvrUVG74c67Q+/Ic0PB6Fnz7P9y8+zO4JPDLmSj6HFq0+5BQNPhNhJz4cfNE9utqIvi0hdz6oxos84emfvh6Fhz7Kw5q9sb8EvrZitz6+n8w+3gLXPov9ID+SXC49b4FQPsrDBj6LbIe8sp0rvtEAHjydgIa+tRVHvh9jer4lBgE7TkCtvp2Anj0IrIy9HThXPtcScrvZPSE+q62CPkfhoj7Nqu0+OpITPjC7hb4AbwA/91NjPWIQAD6C4ge8XI9GvukmOb5/apY+sgzxPuOlmzzr4pY8qKROvB3J0z4BvJU+/yH9Oijtcb7/shs9Nc0Lvldbpb4IrPw81sUdvsWPIb0i/dC+3gKfPiSXjz3w9No9F0hgPu7roD42qyo+U3REvQyTr75g5a6+8IW5vf8hPbzZPck9oiNJPrTIZr3Zzlc9HhaYvkLPIj47362++lwLP5oIJz4McUw+NquePpwzUr7fvm6+TtGXvmlvZD5euk0+/IfavmlvZL5LN6k8DwuDvg96zD6opC69q8+1vSJsMD6rrTy+i2zfvrG/3L1xrOM9PleHPo2Xjr2xUBs9/WXXvsQgED00gDO/ETYcvbuWYL2bVXc+MCr7vgN40z2jAYw+07xjOrpJAr841gI/DeClvRt82z6YTE2+rrZivgc9t75SuJY+yxBPPh3Jjz5+jNU+L93kPOCcYb53nCo/3gIiv2B2tT6lvQU+78mbvThnEL4VHcG+YhB8vnEbYT5QjVe9c9eKvTAqqbz1Stk8sb8IvngLnD0VjCo+hjiGPr1SVj34MWa9B86BvfkPJr+BlZs+uI1+vl8HGb9s56m+xym8vk3z1r3G3J2+cayrvW9fR7zDZBo+g8DmPtJv772uR7W+lIeTvqW9k75aZLM+l27Cvln1IL9wX4c89+QRPlfsj75ns2q+TDeDvo51Lr9ns5o+CkZZPuf7ab5xrJ2+PL1WPkwVUD5TdKa+O9/Jvg4tIj1AgmI+MQjMvCcxiDxZF2e9tDcgPpkqsj4FNAC/dCSBvj/GnLyjAcQ9Tx42vTOi9D3OGfG99bkmPgsksL3gnLG9OGfaviDSd77zjuO9o3DZvnJomz4i29m8Yn+5vBBYXT/tfO+9BTSZPb4wGb5kzKU91sW1voAmMD+4rzs+aQDJPjAqmb3oSI69VcGMPqyL670epzs/aCKcvgrXYz5okcW9n6ujPt5xTj8cfBE9LbJdvEW2Wz7mroU9+n4KPtzXpT6eXnG+QfEDvgyTTT5W7O89vw48vh6FWz0JirM+VTDOvgHeIr9dS3g+UwUjPczuu75oIkS+XI9ePn2uJj4pXMk+eqX4PhxaoD5gVBo+22hMviO5QD5xrAe+ysPsvvCFHb7uWho+Njx9PgpGNT5zRoi+fGFCPc/3wz5nsxo+8dJlvtjwCD4zM3M+ksuxPsrDOD/7y5a9iNI6vmpNH76HFrG+nxrHPVdbQb42q6Y9zvdXPhxaKL5EaSq/1jRIv2sJJT4nD+s8SntDPTwsvL3F/lq+JsKQPtbFo76O5CK9SZ2Uvm40hj4wmbK9l/+wvC0hF759Haq+hqcnPQU0gb1JDEq+5PLfvAWjvD7u61i+ZmYyPoQN9z54ers+hjjWPEXYMD5a00y9hJ5BPj5XC7580OM9tvP1vbpJXL3LEJ89s3uyPnKKDrsc67A+XP4DvAu1oL5TdMa+ad4NPngLqL6+Dnw+4Xo0PrNZ5b0i/ew+RpTsvst/nr6cohO9bhKzvgn5lj6Sy8e9JJetvki/OT4ibBo/46VHPpXUJD98Yb6+UGuavE8eIj5gVFI8yHYFvzm0iD3pt/k+eOnIPo7kfr5xGwo/pN+WvnctoTtB8SQ/OGcIPpyiCb8AANg9vp8Rv/UoXL38h2y+RwOgvRIUpb6ezYo9NxrQPgIrhz4tsrW9s1nVvIGVA729wYc9TtGxPu84LL/o2b6+RNhsPsbcnz5CPmi+zO71Pn9qjL0tkPK+aJGVPgG87b35D7c+9GxWPIcWsb1VMIK98BYoPUdynz5YOUA+0yslvD0KM74Jiq+9LbIivyO5TD7ysIq+x7ofvx9jPj1aZO8+AU2kvOXQFj6GONa7nDPCPRDpKz6eXm0+ppuUvR6n0D3k8rO+hJ7dvi6QuL0j25k8xtwpvoY49L51Aoo9CYp/PVmGZD7MXau8ZYgjvAHenj4XSAC9bVb9OyQo9j3ImF++9NvHPU7Rqb3G3EW9zaq3PnnHKT4YBAY/KctwPZSHl76hZ2s+vVLGPslUQT8N4P09eVjAPZVDn75U44u+gZWDPY7k2D5++4q+qYKhvqD42b2rPpe9jLkOv9zXyz5K6hS+XCAQv7WmJT4V+/2+6SanPrPqtb6EfGC+wTlXvg6cY70PetQ+/IcoPgN4mz3TvOM6pHDDPmkAUz6w4QK/8IUNvvrtez6k34w+Z7Mqvrq4/b2V1Fg/FmpZvnqljL3tDba96EgfP3QkXz5++1q+gy+MvjLmxr6WIW4+sp27PlfKR787Tr8+m+a3PmJ/wT5AgiK8JsJuPgDewr6qYLC+0t5sPvAWwL4eFho9zcwMPU3z5L7UCfC+E9BsPsEXlD6KjmQ+3gLRvtnOt7wmUzW9HcllvoEE/T37yw4+uK8nvnecrL7Huhy+2IGRPoj00729Ug6+g8DKvc733z7zHxY+2orHPqFFMr7x0u09ejaxvse6OL54C2g+p1fKOwKaPL4TYSc+G54+PR4WgD4tIY89WYbovTQRtr4+V9k+Hcl1Pm/wHb5JDMo9BhKEvTC7B77+1Hg9cF+FvvCFkT7tfDs+Z9Uwv/H0ET/67Ru9c0ZUvgn5MD6z6vu930+Nu0I+rj6EfBC8Cka9vZFc3r7GS5e9gQSFvOELk7uxv1Q+L0xmPOzACb65a7k+EhRPPSSXxz1UUnc9juQqvmHDCr8SFN+9Y+4qvnVxXz53LQW+/tQJP+0NpL5MpvI9+lztPNv53j1hMhM/Z7MEPxSu/74gQcs+l25SPEwVrDxZ9Xk8qs9FvQG8gb5ZF7c8Q4vEPbraAT+DL8w7arzmPiO5zD00Ef69l24+vxKDwj5Pr6Q+ns3avd9Pnb1oIhg/utpavevitjzlYbU+exTOvjwsVDyuRyE+i/1Rviv2/z2Cc6C+zF0HPqK0pz6h1ii+TBXkPSoYVT7oSOK+/yFNvYY43D4D5xo/caxNP9Y0Hz1N824+FfvbvT5XWz4Z4gw+FR1BPhGlIb4jSiM/a5q3vmHDhT7DQu28f2rAPk7Rg76ASCe+jLknPjVeGT/Y8GA+DJMdPtzXFD+JQaC8i2ynvUkurz4xCBA/9+ThPqdXIb8UP7A+7ziNPfD04j228/0+GlGaPqfoSL7mrsm+OGd0vSSX/7qK/WE+O3BOvEHxZz7AW6i9ppu2vnPX8r16Ngk/+MI4vjtwbr6R7Ri+BRKUvdNNSr4AAEA9liGevmnevT5Agsg+vVJqPmuaVz12vtc9c9daPpI6zz6oxuM+aW+IvRuegr4o7W2+aJEdvraEiL6Sy989eHpJvr1Sdr1TdGA+I7nYvjQRsr7vOLs+ak0fvnvymL3TvI0+CfnaPueMwr6bVac+nREhPjtwuj6bxCC+fvs6POHpMD+wcqg8uI0WvYhj3b1d3Aa+pE6Gvl66bT6g+JG8Abwdvjtwxr0OnHO9ih+rPY/Cnb7cRre+lIcVvXzQZ765/Ce+6GoLPS2y9T3z/WQ95PKzvlwgh74rZfE9UI2vvZmZnb4hjt09AisnvxzrFT/aGww+sp29Poan6T4+V6M+Dws1vgUSnL6TqYo91JpmPbN73r59Pw2+/tS8vmJ/gT7OGT0+RiXNPYqOGL7JVKE9idIevg4tHj/6XHU+yJgLvb4wgz5rKw6+BTRxvQ96Fr4Sg2i+8/20vD152LwgsPK7NV60PgpoAT/cRtM9dXHzvVwgFD8awBc/lpCZPsPTaz1GJe29w0L1vTEI1D75Dxk+dk9CPhPQWD4i/e69bhJDPWHDH76dEcu+/tTAPdLejD52TzK+UUlNPueMYL7z/RC+bVZ1vqIjHT4LtYY+ejYrvce6ij7DQs2+utr6vfs6DL66SYw8kA+6vXlYeD0nDw8+INJzvsEXoL7ZrPi+o5JaPXNGnL2WITI+MsRxPTqSjz6Yu0Y9aW8IPjkjwD4/NX491AmMPmgi8j7x0tU+vp82PoVa6z1jXQE/+zoMvz2bx77qlYQ+KTo3P/FjFT+EfLA9+aBTvv+yo71QaxO/GVHkvmBUUj2U9qg+MCrpvdVWXD1/2f8+8WM8PaW9mT0ukJ6+5h00v4C3gL4yVcw+4QsqvyV1Br6L2zy+xLGuvXNGlj7BF1o+owEoPu84RbwmUwI/lUOZPtbF8b6Kjqq+n6uxvkI+eL3jNqK9lpB/PnA9Ir67J8+8qs9Nvh9jfj1EaQe/X5iMPDcamj6jkoa+ZMzZvlwgj771uYo+I9u1PsoyAD5YqJk+uK/XPgN42z11Atq9Di3avjQRUj44Zwg/e/LsPmKhjj5++xI/cvlPvPjCEL5eKf0+ZMw5vi5uzz6GyRg+1CsUP6wcDT8KaBQ/9bkKvvaXyT5rK6A+cM62vr8OJj8pOlK8RpSOvUp7qb6eXt8+Yn9FPgN4Wz5PHk4+LSGnPdIAAD95x5c+/fajPv1lQz4SFKU+sp2hPqYKBD+R7Vw9RUdSvjy9ij7Zzjc8gQR1vrRZIb4YBL6+Iv36PuyefD7dJL69ZveuvuALcz4AAJY+9NufvZoIlz5U4wU9L0wevi2yyz4awIO9pN+mvVWf/T72Bhs+CyQkvjoBNT4ep+A+f2p8vQyTNT5AgjK+1xKQPqpg/D1CPhy+lrJQPgTFAL8RxwW/4xQdv6pgBT8OLYw+J6BJvsKGWz4V+9m+M8SZPUrqgL6HhZq+WfWFPiPbmT3bioW+x7q8PoVaNz68dOk+aCIcPpXUp77fTyO/hxZRPoVaxb5iEBg8zO6pPhDHujnz/QQ9vw5cPrx0vb6oxjM/T68APjf4Mj3yQe883LVEvk+vHD/1SpG9SS5zvlTjPT4wu4E+1VY8vgWjRj7ZPUE+WDkovrx0470Zc52+PZuJPocW475++7I+vVJWvthfTr9VnzA/n6utvCo6ErvysMA9002ovmWItT6EfFC8H2OSPmbVxzxW7HM+juQSPUs36b5cj1Y/MQgfPxDH4r3WxbW9Y+4Wvm4SM73vySM9LEMRP7/sAr6bxKC8dLX1PQ8LTb45tBc/PujXviegVb76XIk+ZMzTPqYK8L5RSWm+Lv8BP8EXEz/8h6w+RGkvPc/Vljxuowg/dQJKvjAqKbwXt10+GVG6PL/sTj3HuvC+1Xi5PVg57L16FPg++n4CvlK4Pr65a6e+uklEvr99Tb1bQjy/DU8PPs4Z7T7vON29FYwCPlYOEb+Zu4o+XUtcPggb7j57g6++cD0ePmQ7Vz7KMjA+VcEEvtQJgD4qqZW+ke28vHbgEr/tfCe+2qySPsnl/721FQ8/93XgOwMJKj2Yu9a9e4NXvu5amj5wPaI9i/09v57NKj6QMZ0+vVKmvW1W9z7qc909guKzPtjweL6adxA+WmSzvWBU7j5qvMS9UGsJP14pEz5E+t8+nRG3vgFNzL146dg+ldShvc2q570epwA+G56qPk2EnT6g+CU/6EgSvicxwL0zM1O9s3vevicxiD4ldYK8AppwPuauJb43iaE+lpDXPXa+vzxMpho+dCQvPjjW0T6jARy+2T35vSQGeT7PZpU87MCZvJ7NLr6Y3eO9tmIDvj55tD4tIYu+0t6YPb990T64jUY+Uriuvem3z7zjNhq+WyDZvXDOiDolBoG+ih/DvZwzsj1LNy0+rrZaP0rqhDufq/09xtyVvczu4T2/7Aq+dJM0v5oIoz1HA9A9+u3FvnEbfT3+1Ji+gLdkvrRZLD+taR68fvvuPtGRjD3mHTc+orS9vomwST4WakE+1AmoPSEfDD7SbyM+PZt5PtbFAj/Lfxg96GrJPv+Qvj5gdiM+c0YUPoJzhr0f9IY+KVx3PsPTKz19Hey+tRX9Pj/Grr4HPT++tabhvYtspz7G3HU8jnVFPsnli76vlEG+16PIvWiRjT2ezaA+YOXSPsSxbj6O5Do+WDmUvq8D0z7eAgG/XimJPkT6pT41zTs8j8JFvRzrvL7Umqq+Dr6AvVtCej4HPeM97C/VPi5u672ASA+9lUP/PlZ9LL8SFM++aQCfvYAmQj0/Nfa9oUVmPkhQtD6MSmq7tvMtvkfhaj52T5y+16PWPkRpbz4FNDk+7zjFvhKDcD3mHYM+QxzjPd/gJD8V+7k+rkevPoEElb2cEXU9t9HGvo8xXz6WstA+/Km7vtGR1D48LJI+Iv2gvgWjQj7UmmK+E2EXPgTFz718Yai+taYTP6CJRL7GbaK+CyQQvv6yx74i/ZS+s1nFPrx04z67luS+QxybvQxxAL628/++HTiXvUOLFL5Ke6c+1eeYvqg1Db3C9XA+ibCdvq5Hj77ImJu8SQwYPxovPT3mrrW9ETb6PolBUL4ofpI+l24SPMrDVr6jkuo9YaH2PBQ/Rjw7cM67UUkVPmkAyz7D0/e+Dws1vEkugb7whb8+xf5SPadXEz9v8K8++Q8cP0md8D7Sb5s+IEHRPF3cOj5fmOy+BoEUPzf4yr0o7dc+rkeJvUMc67qHhYo+GXO1PnSTNL4N4JU+WfXZPU3zyD48vUK+ObQ4PiSXzT5Qa5q+mN33Pru4kb43ic8+MsQxu4Y4Ij4CK6e+pHALvxiVZL2bVf+8RGnXPZhMPT5jXQM/JsLePQpGdb0tsp29CYq/vhdILj+AJsS+7C+7vZCgqr6fGq2+9Uqxvc/3xb5xGz29VTADv4bJKr+O5Ea+4ljnPi0hfz0r9pc7ZRmiPdzX9z7b+V2/LSHfPDkjQD/uWvy+orRHvSXknz6k37Y9klwePZyioT5CPiS+BaMWPw4tXr48vQ4+cM6WPs4Znb7WVjg+sOGDPv6yv74XJuk+5PKPPr1SCb+9UtY8YqHUPmQ7177AW6o+KhjjvrIMi77tfMe9IbCAPuM2Hr4xCGS+GASgvsxdnz7uybm+W7G/PsoygD5/2bG+yeWFPsrDUj0wKky/BhIIPtcSGr5E+sE+dy2BPdv5B7+wcsi+/5CWPZoIjT4dyd++xf5yvszMzDshsAE/zvdgv9ej0Dz4whA+uI1VP2NdDT/MXX++9UrRvUvIp7wXtx0+u5bovmHDm73RADa+dXHBPkOLkj7gLfg+Nqsevq8lP7+4rxW/o5JuvmbV/z2utjK9g8AOvrN7Dr5gVHK9V+yjPmIQoD0HzuE9ufybvkp7wz1IUFg+owGcvt5xXr6gibA9yAdVvkT6zT5QjUs+6NncPe+nLr9JnaC9QBMKP3ZPvL4noMG9PZt9PvFjCL54Czw+54wsPvCFzT7rUag+yHYmPsxdiz16pXS+3NehvdO8YzxWfS67xtzHPse68D1AE/G9GJWMPdhfxj1qTUu+CyRovRE2dD5EaaM+WDkvPxGluz7z/Zi+awk5Plg5hD1LyIM+DU+NPgTFxz4xd+28Di3KvqTfir4Qx3o8vVIoP4R8ID3x9Ao8tRUTv4Y4gD65awm8UpbfvqrP1Tpy+WC/BaOSuk2EzT2/7J678rAEvp+r1b0W2d6+io7gPlZ9K7+R7e4+Q4s0vtNNEr3J5Qu+FR3BvoXrTT6AJsI8Snvfvj5Xj76meee87MB5PjQRjj3Y8Cg+CKziPhGlLD+Xbi6+SZ2uvhuedr7Nqg8+GAQSvjQR5L6BBNc+kA/aPkcDB79MNwU+1AlovGuabz4bnrg+Lv9tvssQzz0l5MM8dCQ2Px3JZT0sZTo/woZ3vutRsr4174i9GJXUvKD4cTxa04a+oPhlPqFna75qTRU/FtmmPcnlU77WVgS+V8o7PzY85T45Rb8+000yPo7kwL4kKAM/qmDEvT55sj52Txa+CBseuzm0yDou/0I/S1nAPj5XmzwzM0O+ad4ZPwG8r75oIgI/bTQ0vl66OT/2KBy9DeDDPu84JT08LBA+6GoPvpwRfT7WNI0+cYp2vhx8E7+si7O+/KkIP4xKsL4pywg/i9t8vvP9dD09edo+z/dAP3ctLL9kqiw+duAcP799rT6lLD++hHzCvtXnQz9oAGs+BMWPPBDprz017xi9gnNGvC2ywz45tCC+KA8HvmneAb7wFti+e4MEP4tspb6h1lQ/AU0EPCSXX709mzk/54wwvp0RGb5lGW6+ZvecPTQRE78wu6E+qKTuPvgx/D54eik+guInPvYG9b6utq6+l/8IvlZ9Dr3RkYo+MLvvPpT2aj4s1Oo9cawnPuHp2T5bsQY/nDMoPyO5DL3whaE+nDOSvadX9r5YOZQ+4C2CvngLfL6k3xq+PZuNvUFgoz7ix+C9urgpvgAA0L1RSYu+YhCivnxhUj3Xo6i9UicsvkHxU730bKY+TYTHPqFnv77b+ZC+ksvfvKyLET+OdQ0+T6/MPQFN3L3ctTA+xks3veELHT9qTXM9qmDEPhe3Fr/2KIS9FB33vvVKXb6IY/28LSGpPhzrgjxuEk8+qvGyvHbgrD2I0l46Dr7YPXS1Bb1nRLG9GASkPi/dpL5gdp8+qYIBPdQJ8j7ysFC8IR9APnEbvb3k8n89j8KVvMGozr5QjZ8+6bffvtv5Ob+s+ni+LSE7Pp88rDt/SE8+Di3kPtV4Cz+Yu7Y99ShwvlBrkr1iEEy+OGcoPg1Przr67eO9TKayvbn8G76bVZU+s3sivo/Cpb5wzoi7hA1vPqHWhr4SFC+9Agn8vijtMb628wm+VTALP/32VT3o2Yw8TBVMvF66Fb5kzIm+7XxTPqvPkz63QNA+lrI4PpoIM79RSZU+YcNDPf7UvL67uJm+xynyPgWj8rz3daI+jnXHPqpgvj57g5G+z2bVu3h6gT4Qx3q9utpSvgN4j74gsNg+CkZlvZLL2T4GgTG/awnDvgIrVz2hZ+G+XdzmPPdT6z7Kw3I9e/K4Pbev+73ysKi+Khi9vTy9vD5YqH0+H/SMPLIM+T3ZztM+ibChvv8hJT+SXLQ+9UpxPmUZoD4FNKm9XI+Cve84LT4ubju+Gw0QvclUYT7k8t89XwdMP0ym7L4Q6YO+Q4uaPlMFgz2tacA+wahMPm/w7T4+eRi+b4HQPvjC/L2UZXC+QBOJPm6j1T5ApE++tvMPPz0Klzw9CqM+XimtPi6QtL7u6wg+dLUBP9ejHL6Gp589p1e+vg6+ML5E+gE/1sXDvuM2ur5seFY+WmQzvk3z5r0tIfE+FybvPjXN2zzwFog8WKixPmuax715x+G+BaN2PmdEOr8XJnc+qYJJvhueGr7+1Ni+vp8uvl92f74ofv4+xEKtvWEys75m92S9Z7MivsoyJL5R2vs8Q4vsOyqpE779ZY89sp3vPicxyD3Nqks+ufztPmWIgzy/Dty8xY8pPiLb0b1y+dk+gZWXvjXvDD6CUbM+yAdBvn/ZAT7ysFw+3EYJv7fRQL1rmne+mN0gP8X+Sj75fuo7O9/3PqYK5D6opOy+arxAvj81Cj+At2i+5dCEPuLHGDsu/6E9KqkDPsX+Ij1LyI0+nDNmvq3YF75liCO8kxgVvycPsz4LteK+m8QWv+SDuL6HFhm8AAALv3gL5j7+1Jw+Vg67vsQgED49m5c+J6A1vno2470s1EY+kVz+PZXUuT4Jire9vw6wPtnOJz6Zmbk9m8QEvrbz7T230fi9YhCQPSQomD6YTFG+bValvZm7Gj+z6kO/FD9Gu1InPD8hH54+ETb8vm9fyb5DHN++f2p0vr1Sxr3D01k/uklQPvYGn7xOYiS+6pUWPxPQVL8FEjI/XrrpPMPT473VeEu/WtOuPqYKvL4eFoq8J6CxvR04Gz5xrOs99GwGvjy9Ij6rz4W9bcWSPlHab74Fo3Y+PE6JvoPAmr580LO8dQJOvkRpQz5GA/6+6nNVvvCFpb7naks+T690vRdIAD2xUDc/9gb/PfwYMzx6pdg+Qj7QvmsrRj68dDc+bTRwPhe3UTukcC09kKB8vnBfj70yVQA9Jw/bvr1SYj6BBJe+B875PRue3r124HC+pE7gvas+pb67uJ8+aCIAvjOifD5B8ZO92F92vNk90T16pa4+ldShPRsNwLxJnQQ+iUGYvcX+FD8nD08+uWtgvyL9Jr5a0x+//kP6PaRwpz7aipc+fa4BPy6QJL5YOTQ6UPz4PPVKgT27J+E+cmhRvJT2hr1LWbA+JlMdPnvy+D7DZCo+ad6RPIj0Wz74wnQ+Vg4RvqD4qT38GPe+x7oQvizUir6ASBu+TWJYPsPTCz9MFSS+2T25vQu1oj5N8zI+I7lSP11teb4r9hM+G57WvdEApr3fT7E+gy8Lv6kT6L42PGU+UUmdOo0G2L3V514+ZYgbPlg59D1lqhS+x7ooPVUwmL7qc6m+qKQtv6foCL7fT8m+RPq5vjm0OD6J0o69glExPnsULr5FR04+qDUdvfRsdj1GlIo+ONYZPuye6j59rmI+4ljBPl4pwz74Uww/aJENvaCJ+D6zezK+ufyfPmlv7r4VHV0+JlOFPdjwoD5VwZK+GeIYPmB2zzylLOO88PRuPngLQ7+ZmSG+RUeCPQfOcT6vlBA/ILD4Plz+o7z8hzy+8BayPolBUb9/2Yk+zao/PZXUHT+EDe+9taZBPvW5+j6kTr4+HTgnPUp7g7wQWJe+MXfdPo51hT6RfgO+dXHlvgpG7T5xrPu99UrTPn9qTL02PIU94za6PVYOOb7EIAS+o5KgPiNKO71liMO8bqMgPxgmlT55WGi9xf6kvgwCR77024W+mLtKv5vmPT6vlO09PQrJvg6+6D0V+5M+mnc8vY2X7jsNT2+8oIkovqjGyzzIBz29+FMbPhUdOT6s+nS+kss3vslUQT6iRa49G54yPltCXj3QRNA+qmDMPUHxE73mrvu+EaVFvtNNyr2ZmZG9NIC3vbRZqb79Zc++hsm0vmJ/Ab6X/6i9exQAP6wcsr01XrI9o3BpPpvmpT4JigE/PzV2PpSHsT42PLc+L0yUPm6jp77Nqi+93uDJPkym1D6O5OK9QxyhPixlob1CrcE9HOvivB3JtT5WfSY/FmrVPvmgp73FbWS9AprkPoqO5DwyVRy+UI2XO0TYwj7kg7Y9iNJSvp+rpT43ia8+xCAgvUCkC7+1FXM+xEKBPkHxuz3hesw9z9WKPk5AEz5JnVQ+INJ/PZ+rGT7sL/u9gnOCvgbw9j2w4Rw/DwvvvqyLdz7gnJE8NV6YvkVHij0CKxc9ONYRPlD8lj7njMY+m1WPvZT2Vj1xrJ2+m8RAvYv9RT6xv1g+SL+jPrfRRz8FEqy9/rLNvuM2gr1BYJc+9Sh8PphMjb2yDDG8IEECv9nOiz6fGi6/yHZOPRBYAT40EWy/x7rWPrlrRb+NKJc+uycPPLDhRT4MAlM+DeC3vkI+kL07cGq+qDXlvXQkvz1uNAA8UGsau5885D2qYLQ8fR3IPfUour66SWo/I0q/Pthfjj2Sy7c9bOcKP9qsGj0Uric+MzPDPjar8D7S3gY/q62UvvdTb76rz5m+y39wPgu1pj7P1c69bcX2vfgx7j7OiIQ+lUMTvjMzh76h1tI+B1+QvvaXAb/wFpg9p+iYvngLvL5uEvu9qmAEva36ML4+6BU+kA8aPaZ5Nz4DeI8+TKbCPQ8LdT05I+K97J6qvqUse778h5S8VMHIPgwCUz6yDJM+tFkPv0VHor4vTII+5PL3vjTv2LxSuJq+Z7POPkRp+b6Sy+U++Q8GvxrA2z4ldeA+ldQVv+/JIr9vgUS9PZsFPgIrqz6VQ4u+PldCPzvfmT6w4fk+LbJVPmTMpT7BqBi+/rJ7vNk9xb7rUYQ+fT8FPWiRIT4hH6w9MXcNvRbZ9j0y5i67qROUPgwC6T52T0o+309dPu+nnD5uo1m+T6/0PIC3WD5JnRC+Pld/vuLHRD7eceq9RGmvvQIJXr6zWV0+JeSNvktZcr7lPzS9YHYrPhSuz70vTCY7moiEv82qz73P1ea9bOeLPpI6Wb5CzxI/54yAPnecMj7mPwC+FyZrPlRSNz6L23q/i9szPyXks73C9aQ+UieEPnxhcrxpAKs+lpCfvW00uj48Tg0+uWvTvs07tD44Z4Y+SL+1PWNd9L55xx0+p1eSPciYK72MStq9PL3ave0N5D4QWEW+cM7sPpmZAj+DwKa+Ad6Cve7riD4ukDa/EaVhvjMzLz4VjFa+8BYgvn9qhD6pgpG9qMZTPnQkM74+6Bm8tMguPl8HJr8V+4U+Nc1FP7uWBD5RSQQ/4sfgPgfOkz69Uqw+oiN5vb/snL69wfc8PujhPQ+cA76rrcC+ZmaePf1lxT42qz68BoG1PXZPlD7/spM9l/+YPedqS70Zc9c6JeQDvA6+OL5liJO+U3Scva1prL5YqL0+vVImvV66KT5Mpoa+liHUPmQ79z4dOMc94sdUvv8h/bq0WZU8RGmFvqW9Wb5IUMA+pHCvvnQkCz5/ary82T0yv6D4cT7kgwq/Qq19PhniBL5B8Q++BRJkvrFQF77zjrE+2huiPpAPAb+h1qa+1XghPnJoUb7V57o94lgGP3L5d76SOuk9v+w2PkmdKT99rr698x+GvnVx5T6KH9++cD2qvk8eiL5+jDk96bervk3z6L6fPMC+CWh6PluxP76Uh5E+HcmFvmWIIz10tWI/5q4VvUtZvr2KH+O8dr5/PXzQc73ZPUm94sfwPaFF0j7Ygcs9wMoev9bFCb4l5B0/J6A1vlBrij5JnWQ+gLegvMh2vr5U4x+/PzUyvvp+Hj5+jDM/9pcgPwKalj6xLvC+dk/WPSuHBT+1hOy9G57ePvKw2L7x0l29t0C+Ppjdg73ysEA+s3vyOlpks71TBQs+P8ZsPRbZlL4i/XI+wTmNPkymzD4XSP6+I9unPjMzez694wy+hHxQPmZmCD8ofvo+Udr/vmsrir7AW/g907wdvx04KL9DiyS+xf5ePr6far1++yq9qRN0vqrP7b1ILn++KO3NPUdyNT4mU8U9CBtSvo51/743GmQ+DwurvjSApz3eAhm9+lz5Pj2b5z5RSbU+UPzYvDhn5D4Fo7o9kA8+PmTM4b75oJk+cM6IvnlYSD5bQqw+1XiTvhx8Ib2PU3Q+9UqTvq5Hu76Uh809tmL5vtqKiz4RNuy9S8iFvobJij7eApW+gCYaPuF6pL2utmI+/yFdPsh2Xj6Rfsu9jZfEPsQgkDxQjQe+CYqfOzwslj7UK42+4sdYPUMcZ76NBo4+bcXMvjY8977rUeA9RpT2vPYG5b7qcyW9V8rUPutRSD2MSlo+bjSMviqpQ77cteS81ImTP2uaxT4eFqo+DHGqvkMcTz662lY+e4OnvW6jTT8kKJg+374KPpI6ob3MzO4+8BaIPGPuOr1B8QO9Z0SRPTkjyjsfYxK+W7HfPWPuIr6oNeU+PujZvNQJDD64jYs/uK+TvRZqXT5LWQY+8dLHPmezJz9Z9Xm8SupEvTCZ6jzV576+z9VCvjC7ZzwMAss9sp0LPlg5hj7DZJo98fQmPnNGQD8G8Ho+RbZTPm6jlT7ZzrG+V8rgvqdXyjtpAJ0+dLUBv9Xner1lGUI+5T/+Po8xx70IrJA+LbLlve+nIj7J5V++dXEDvnuDtz0T8ou+e/Isvs2qPz2itJc+Z7OiPpoI4z5N8w69UrimPS6QSD5XW4k9o5I2Pv32zT5yaAA/22hcvgpoBT9hMnE+2T2ZvN4C8T0wmZg+2PAxvy/d9D2vJQ8/9+SxPd0kdj2rPqU+ZMwhvoY4Nj1LyJc9p+i8vptVL75NYs6+eViwPsRCqT7plXI98469vuF6ED4pXBg/DpzfPrwFIr5ApBu/76ekvmBUVj56NtW++lzNvFionT2TqdS+1edqPRx8Lr/k8l+9PZslv4hjXTz99h2+b19HvrIM976fPOy+eceJvX/Zhz6kTkA8SQwzvwpGpbymm4Y+yVQ5vuXQEj6MSuo6WtOmvhSuTb8noAE+bqMZPlz+Gz7YXxY9HFp0PXqlNL75D0m92qy6vLivQz4s1Ea+r5SRPnsUXj6dgCa+jzFPPjXvKD0ep+y+K4cWPajGyz1y+T89IR+Cvo51gz61pkW+VOMRvl66oT78hzS9uK+VPr1SFr3u60g+NBEyvs/Vtj4Q6du+hA35vkhQjj6gGgO+0ZFMPWbVRz67lmy+RwM0PkaUNz8YlWA+cD1SPnnHbT4Wau0+SFDcPCzUgr1fmDQ+vjCzvnsUrD7VeEo/mN2tPmsrNjzWxW09io6SPp3v373ixxY/dy2JvVN0JDxW7Es+2IFTPpaQ+b6O5Bq+MuaAPlUwjr7LoQU+rrY+PsE5cz4ibBS+z/cWP6yLjT6h1sI+zhlZPu84/T1cj5g+4XoUPWpNRz5qvCu/b4GKPhgEPD8wmZa+x7roPqD4rT6L/Y++yJiTPcZtJD4Jit0+qmBUPNCzBj+I9LE+1jSfvZkqmL5NhK09jEqqvJyix75nRLu+KTpmvjJVBD7fT62+Bz3DvgUSG79pb+C+U3SUviegkb4eFmK+FfsjvnJo0b7tfJk+MQgUPxKDFD69UvY+91NvPmUZyr7uyUM7hHyAveauBT6vJcS+cM7Ovjvff77o2eY+j8IrP5f/UD4PC/U8Yn8jv4GVbz5txf69+aC/PohjyT5gVBI/W0LuvTeJpb6nV1Y+ksuQP/+QPjywcji/WKgRPr8Oqr4WamU+Nc2nPj2bFT6PwmU+/WWbPmsJkT2EDUM+pnkHvQxxyD7IdoQ+fvsKvce6vD6AJgK+gCZCPGPuKj2qYO4+CBsWPlD8RL78GBe+ZKqevsX+9D5m99w9BMUZv6CJDD8wmbo9dLWVvE1i8j7NO7g+j8L1vscpsr6EfCC9oPjBvh6FBr9kO7c9u7gPvzSAr76xUCm/4zZaPh/0ID4wmSq8HFqoPo0obbyq8TK+ZRniOwdfET81zXs+uWs5vYQNw777y+Y9sVB7vS5upz4ep7Q+w9Mjvn0doj5Vnyu7ns16PTqSh74Q6Q8/xymyPXqlwj4ukLS++FMjvNBEGLzOiKC+6NkgPk3zrrw1XqI95WEBPQKaEL4GgVG+MZkFP/vLTr01zcs9MlWCvsSxzryKHxU/qvG2vgBv4T2WIR6922hQvdobkj58YXo+fvsWvktZdr36fhq+pZt0PjXvLj9Aghq+HqdougDe0r2NKLM+hVrdvrdAnj53voc9gQQZvpmZyz4c64I8Y+4Ov+7rrj6VQzs+rdhHvjvf77ztDT6+wai+vm+BlL4pyww+HoVLvbu4gT7Xo+A9io4UP451574i/Ta+5/ujvggbtD4yVZg9io5EvnNGRD2QMZW+S8gnPlZ9Ez924PI+EccevqROgj5p3i2+L0xCPgisHL4W2Qa/iGO9vgAAnj5lGWI6vw4cu6W94T2U9qC+f2o8PpXUHj9Q/IK+QBNRPbFQjb6wcig8f2o8vsE5L77V5xK+Gw08vrWmFb4nMRC+2PBUPgaBRb3/so2+P8YcPrTI1D5g5ag9EvLpPmNdjD50JAQ/0t4wPRlzCj+dESs/HhYqvxKDDD5TdOS+QWCHvr1SBj1Qjdc8H2O6PnJoib7Kw5o9vAVCPpkqML7jNvo8UI0nPRX7qT76XEk+MsQ3P6abRLuGp8u+4xTBvi6QEL6pE7A86beXPnPXSj6PUwi+/yEpPzOiLL/lYRm+nYA2PQWjmj1H4fq9nl69vsSxHj4McdA+t0DCPEdyMT54euW+TmKEvmpNm75gdrM+wFuOPoPA4r2hZ7s+5j8ov40o0T4lBrU+WtNsPu7riL0c6+I676cyPg8Lgb4Urgc+bVa9PkATgT5ZhvA+/BiRvj81Pj1c/tE+sS7uPHPXqj51AuK9TBUbP/KwBb99Hdy+SuqEvTC7Z72kTrA+I9stPtSaA79wPQI+3LXGvn9qgD5rK0K+nYBmPYQNl71rmrc9eHq5vl+YDL7cRok+KO3dPYy5wz2L2ze/7Xw/vKYKBr0McRI/nBFxvmiRpb6NBhC+ecdlvtQrmb7dJCM/rWlSPhZqg74HzhW+gCaOvh/0B7/8h9A+LGUdvqfoeD3QRCA+l/8jvxDHejzXo6i98rDovg8LET4Rx5A+6SbxvtEiWz3BFyK+Z0RFv50RFT7WNI89RPplPicxsr68dIM+r5QJvvCFCb2+n4Y+LNS+vkOLTD2a5lW+YTLdPpF+rz6NBiU/PnkbP8BbZD50kxo/TtF1PsE5q733dXQ+jEq6PnsUTj6h1kS+taYdPkdysz53vgO+lrLkvYvbCr+h1qQ9kjoaP1YOEb7AWwy+uWuNPr6f8r4ukCA6CtcLPyL9Lr4kKBW/tvNpPnecgjzmHYe8ONaVvWfVrT7Lf2S+uyeTvi9MWr5eusk+xtxpPqkThj7J5Q+9owEsvYqOqr6utlI9E9ARP15LDT9PHtY9kxgnv47kVj5LWba98dItvhE25L302xE/Di3qPhcmHT+yDME9ZRmqvqutOL6qz729CBs2v7ivQ75X7KW+9Sj6vjQRJj47cLC+RbbTPZ0Rnb0tskE+qz4rvhHHKj5OYpA8E9Davjar/r1z1xK/uklNP0I+AT+utui+bOefPuM2qj0McVA/n6sNPQ96Zr6iI8E952rVvjm0eL7dJJa9IY4Av+f7fb7EIPi9DHH8PSegHT4f9IS+QfGjPUvIFz1bsT86EhQFPx3JZb1pb8A9vp/UPtv5jr5DHMM9Ait3vRdI6L1uo+0+rdiXPmsJeTunVwo83nG6PQ96Xj6FWi++b1/HvUVHmr63QHI9DHFYPv325z7dk98+1VZUvgHeIr62hBw/NxpQPQPnFL+6SYy73ZMAPwmKvzyMufk+54zIvAFNdD0OnJk+T6+MvmDlzj4Ab1E9p+jSvnNG7j6HFgM/sOHjvlkXvz7snnS+5h2TPkRpfz7fvt49P8YAPi5uXz4nMbS+ldQNPjm00L5Zhji8pnlHO7PqO743ieO+fGHSveY/JD7Kw56+ih8jPkT6Pb7BqCQ+22jQPc/Vlrw8vZK8uB4FvY0GfL4ofpQ+QBOfPjy9tr5pbwC9fNA7vvTbWz5g5Wi+ak2lPsPTuT7x0lW+GATovqrx0rz/kGI+iPQDPhKDKL7ZzmM+oUV2vDXNuT7Aygm+AG8xvX6M3T5fmCw9dXFjvqD4oT3BOQs+aQCjPoAmsj2jcNW9pnkpP240IL5YOeQ9AG+hvitldT7BqAS9/tRMvj81pr2uRzG+q8+rPt0kBjwNT4M+2F8mvyh+jLtOQKW+5WFVPrZi677AWxm/8WMsvVdb/z76foo8jzEnvpf/YL6IY2094JwtPhbZ+r6bVeO+52pLPcsQE76Xbpq9Ctd3PrQ3+Ly2Yjc+VFIHvo0GID2lLOU+gQSLPonSsj6AJpK9NBG2PMKGAT/4MRq+Qs+0vp7NKr5RSb29Lm6BvuwvOz3gnIG91JqYPgWjHD81XgY+GJWSPi6QUL6jATy9OpIAP2znT755WJq+IY4lPdtooD7herY+Kqn3vkwVnD59Hfi9sb+CPtxGU72LbO89zO4hPiZTAT6PUyG/xW1svjjWRbskl9c9qDUYP5XUtz5gVNK8O05RO23F/jol5KU+bVZJvjMzg75IUDy+yHbYvpRl2L5BYIW807yRPpwzH7+oxjs/5dDUvhiVOL6HFmm9vcFTPnQkWz6oNeu+8h9+PtobVD7+srk+lPYOPtqsnD5GlII+BhKAPpkqHb8v3Z6+8fTCPjwseL6giQY/+FMvvrfRqD0wuwY/kA9CvuTyxT7ctaq+9+TBPT7o2bwJiv886EhOPa5HCz/NO1o+4C0Yvpf/Kb/VeOm9K/arvvAWdL4hjtk+coomPmB2Gz4McQs/3nGWvvH0or1++5w+YqGKvrWmpT7gLYq+UpahO5I6sb5iEDw+toQsPSSXDz7pJpE+SL+1vYv9Nb3tfNe9L93OPm1W6z7w9No9ejarO92TFj8Hzhk8jLnlvgwC073eAqc+aysGPw1PZz40gAc9QKSlPhsNSL6QoKw+MuamvaCJuL0FNKE+dJMUPsWPlb5txdw+309xvuVhXb5xG0m/4AtrPvRsSj6/fS0+DJOFvnNGmj4ExcM+arzkPTJVuL1tVl09oiMgP/vL/D7P1SC/CWjKveyeMD7mrrc+zarvPDPEkb6ynSO+R3KZvMDKEb/Nqhc+CfmyPssQ8T5Mpvo9jLnrPEI+HD6eXgk9iNLGvRueXj0Sg2C9hslsPldbUb3jFFk+SL+9vMEXKr7hCz8+VZ9vvj0Kh74VjIK9O9/PvCQo8D7QRIg9o5KEvmNd3LpgVNw+l/8kPgAAAD2BBFk+/BgjPW/wID9Qaz6+OSNPv0i/h74hHwQ93ZNHvG6jPb76frY+FyYjPa36ML4c6+I65PLPvfH0Gj2At+I+UwXHPq+Ugb6cMyK9qYJBPV4pSzrhesY+yAerPgsksL3J5W+9JJfRPlwgib4Hzos+woYcP92TO75MN40+rfqmPkFgJb6/ff29MJl+PueM4D3iWLW+VOO1vcL1TD6BBB2+eAskPruW0Lz9ZYs+XksoPbiNNj662io+xykNP05iJT9eKXc+W7FfPce6sD3FjzU+5q6FvDkjMj6q8ZK+Z7M9v2kAwb5CPtI+e4PPvCDSkb4gsDI8UPzOPp88ML43iQE9e/KkPqjGn75Pryw+07wDP/JB475ApOO+A3jPPhpRsj7u67a+XW2dvpF+Zz4PCy0/Jw+rPs6Iur2Nl/6+p1cBP7uWiD0K14u9AbzlvdnOFz2HhQo9Lm6FvkymOj4BTYS7JJc/vtzX0b6lLIE+DAInP2PuzL7baIA8EaUtPkW2hz4Z4tQ+7usQvkMcMD+R7Tw9+Q+lvpMYxDzaG/w8mLs2vUFgwb48vU6+N/gCPGDlvr4wKim7bVbdvP5D6j5kO3e+FD/OPThn3L4TYdW+Qs/GPeye6D4Ab8G9QKTRPq3Yfz4aLxU+a5omP6mCI7/Lf/g+yVTBu2uatzy4r1c/MCrdvhDpib58Ybo9RbbdPvP9Ar/2l4U9RiVFvrlrHT4awLO9ZDsPvY8xV74CKw++VFLvPUi/vz5AE9k9qRNovp7NtL48vUq+dCTPPtk9HT4Cmhg9Vn0Pv4vbWL3D0+M9m+aXPpAPar2z6nO+Tx6EvqMBfD7whac+PzUuvamCLT50k5g9Z7MKvWEy/77BF3K+hskMPv+QSj7b+Q6+YOUQPdBEAD5Mpuq8Iv1iPvAWRL7EsZo+/tR8vvyHNLx9P7U7+zqgPQbwIj67J7+9GXOJvgMJVj7Kod293SSyPiSXf722YqE+pE6CPttoFD7swMc+C7UVP2iRqb6SXKq+owFcvcWPIb04Zxo/QxxLPW9fyb7iWOk+8IVZvWPuur3mHYG+h4XEPik6yj3arCA/gCbiPL4wgb20yCq+FtkyPse6uDyAt1C+8kFrvnPXPr59HcK+IY59vnDOJD9Zhtg9MzPTPs2qZ75JDEY+xCCoPRPywb0IrIi+FD8FPw3grbxliKm+nYAGPqFn0z3BqBy+oiOpPXS1vz6WIS6+lIeJPkkuPzyYTCE+Qq2pvABvkb3RAA6+DU+dPpHtAL7uWpo9D5yFvpFc7r12Twa/ldSJvVg5cD7qBEy+4JyZvZHtnj7/kL49yqHFOynLqL1bQko+dQKqPkw3ibstkPC9CteDvQskyDyASAw/nRG7Pl3ccj4W2Sk/hJ6NvVrTXL2AJoq+XdzePRniK78cfBm+Dwt5Pp7Nij5wzhM/JeSnPtO8GD+b5h4/nzykPfTb877gnB0+0yvDPjVecr7h6ZM+nKL3Pst/FD5IUBA+9NvtvgpogjxN8zo+16PwvfTbnT7ecUo8lGW4PqrxEr8hsCA/Jw+/Pgu1hrwRNs6+nxrPPHlYGD4MAls+5WGzvpaQF765a6M+KqlbPnbgrD15WOg99bmSPTY85b1eKT8+JQYhvkw3ibtMFYS9PQrHPVn1OT2fq48+xymiPn2u1j3+Q6K9UI2Bvvp+qrxJneC+Vg7NPcQgtD6t+sS9Gw1IvoPAWr1VnwK/TKYmPiGODr89edi+x7qYvPYogj7baKi9CWjevn77dj5XykY/Aiszv2x4mjxNhPk+kA9qPR6FDz65a9E9+8vuvltCXr17g72+KjqEvp88ID5cIBU+mghPvlKWcb7xY4Q+QxwPvjF3PT3V54q9Lv/ZPc2qJj/h6e09O071vq8lFL3gnKW+6pU6vl8Hej63QCK+LbIWv+pzZb6Pwu09awlMv9k9eTxDi2w9CD2Hvo51yT27lgw+3STGvYSezTpCrSE+R+Gavov9Sb5liDe/Q62VPo/CNT7WVgQ+y3+ePuHpnz4gQVm+K/Y/PiuHQj7BqAQ+Qs8Gvn/ZK78EVq4+WYb+PotsPz7iWJc8VuzPvO7J4z01Xqy+1sUVvmiR8T7hC8W+PZsSP5vEOD8UP6I+qMYjPjf4rr57FC49Gw0QvmiRjT2R7Yw9gQTFPW6jQTyhZyg/fa5WPR6naDrKw4a+ppsWv2B2t70fYwY+XP4vPruW0LwtIUO+HhYWPlYOh77+1CQ+2/noPnct9b53vhu+NICJvpRlBb8Ab9M+xEKRPu/JAz15WAg/+aDnPHbgsj4KRoW9R+FCvhX7S71g5bg+I0okv4vbgD4K1yO+ksuFvqK0s77h6dk+UdoNPyL9dj7c18m+yqFRPo51cT2kTlY/HTiLPnlYlL6F6yG+Gi89PiSXDD8D57y+WfUZvhZqTT/Sb3M+GeIovg6cb75SuAI+7lofv2KhNr6oxts9wRewvvpc0T5wPQc/W7EXvkKt9b4aL+E+awl5vSV1Lj7KMpy94JwxPjEIlD2LbPO+4em5PlKW5z5oIpw+oUVyviGwlD5Uweg83EaFvkkMGj+mm0S6Nc03PjLEQT7Xo0y+6gSSPszunz4PC9k+tFkVP26joT7OiKi+HHyRvbzjZL5Q/Hg+lrKcvdiBMz64jTq+jQZwvPvL1r2NKAY/HTiFPt5xCjsnMUi9AprAPYGVMz2LbAU/glFhvqIj574o7fU+Yn95PWZmzr0MAtM98x9mvmgirD0fY569aQATPoEE9b2n6BS+QBMhvXnHab0sQ6S9gQQGP1TjBT0W2RY+b1/vvfKwxr4nDxy/2husPssQn73S3gA9LpDgPuhItj0Xt/M+UI0HPkHxKz6Pws09VFJAP0w3ibuynXu+bcXwvuwvwT7ysNA9/BiRPgisLD2rPq2+hqe/PjXNs71pb5Q+s+pTvRe3qz4N4J2+foyDvk2EpT7pJo++WmRvPrQ3PD6TGES8j8IxPhHHij0BTbQ+G56KPk8elj4Xt/m98fS8PoqOIT9/SFu+v30Ev2TMlz5HcnU+YcOBvtv5Pr6WIVA/owG4PpI6ET5TdIC+XCCNvgN4Tz4hjlU+I7nuPpjdhz6EfMy+dJNYvln12z7iWDM+SgyEvq4ldD7aGxi+nl5xvq62bj6WkE8+W0Irv7ZiKz6cM9I+BoFNPpyiHz6Uhym+EoMXv32uLj/oSFg/XUvwPSXkh77Y8CS9Ftm0vi5uBz+vA4e9yjIHv+XQEr99P0W+SuqEveELAz+oNYc+io4YPqZ53732Bhe/+Q+5PSEfI79kzL09+u0Jv2IQsL6meXc+46Ufv9LeoD2opPo+dXFbPoofA74OLRI+ksvJPgc9W7zJ5de9CKy8PbIM8T0rh5Y7BvANvzOicL4PepQ+QWC1Pf7UqD6qYKw+zojqvW3FAj4cfCE9wobhPjXvjL6MSg6+AAAkPlMFez51cQu+HqcDvySXUb99P10+qmDivlUw5D6pglW+U3QwPkHxr75Iv3W+Lv/FPqCJ0L7+1Eg9PZsbvzCZ4D6Y3XO+qvFCvq36Pr+xUBs+ysNyvv+ymT5DizU/mN2LvYr9Zb3zjuc+WRdXPbwFjr53LSk+sp0jPrge1b3mriU+U3QNP63YK74vTCa8zTu+PUT61b11cVs8qs9JvqROHD662oS+glGhPVYOrz49mw0+8rCePtk9FL/NOwK+dQIyPgyTLT5Qa5o8SnvFvo2Xbryoxjc/gEgCP7ZiG74u/wk+LSE/vXZPgr72Bl8+AAD+PkXYmD49Cp0+BTQLv8KGzz0CK5s+DU9LPgpGoT6zew6+juQuPoSeQT4Urks+4JwtvyXkX74YBL698x+Kvm+BdD2Cc7y+TWLQvFwgl74+eQy+O07RvrWmj74Ltea+4sfUvrmNAj5SlrW+TfMavhDpdzwawAu+BoFBPtLehj7kgw8/vcHVvgHeIj0gQZE9M6KsPoPAwr6rrTi+u5b4PSlck74mU30+kX7zPTVeFr5yio49pHC1vh6FBz/f4JW+HoWvPvVKGT63QKo9BvDWPt0kPr74wuK+yHYaPmez6r0eFhq+cmiRPYGV872mCi4+ad5ZPtk9g77pt4O+Puj1PhpRnD5DHAs9kKDqvm3FwD66SQg+xY89PhX7mz4ubgc+qvH6Pd0kRr+4HsU9YcO5vpp3cL7Fjy0+NxqovRX7m73x9IY+46X9PmWIDL+utga+XinTPt++Lj7whdk9ONZxvnQkHz4wKjU+N4nxvmuawz4pXDc+rkdNvmb3Gj95xwW/KTq8PrEutD6CUYc+SFB4vp8ap74Mk12+vVJmPYnSHjyK/eW8ufwvvo0ooT7jNoi+qmDcPrdAsL5xG+08hjgTPzXNfz7xYwS+jEqGPgIJYr5Z9RC/ecdpPtJvx73+Qya+0SJbvNxGQ7zRkQ6/xtwRPqW94T4Xt9G+tFkVPkMcgT5g5Za+dk8PP2q8iL7jNqw+oPiFvnDOsD2lLLe+VFLJvqkTiD5rCSk+6NnkvZT2rD7LEAO+FYyMvs73dz70bPi+MlVwPr3BOD8PC7W88/1UOnS1FT56pcw8ZRkAP0+v6j6Dnn29A+eKvrG/ZD4BvBW9vp8tv8h2qL5eKcW+SQwuPne+nzs+Vwu9zTuSvhgEMT/c1+u+QfEdP78OCL56pUS+odayvki/5T12Tx69EhQ/vEYl9T1qTaO+3Ea5voBIA7+AJj4+LSG3PssQi76kTp6+H/QkPvjCAT8VHbG+tYRsveauxb1HA8C9yAcDv2Pugj7Kw0K+kxiovuqVA791Ano+tab5u68DPz7DQmk+Tx7yPp7N5D6CUa++0yvlPXbgHj8kKD68HOtOPqFnyz46AYE+cayjPRNh177/IfW9vAXSvLn87b4wKjW+TBVUvhsNqj5WfQo+RUdyPdV4ib2fPMy9aW+GPnS1sT4jSks+IEHxu1yPBT/baAi+V1u5vZMYkr5Di2y9jSgpP588Rj+q8bS+BoHLvvAWoL0W2ba+xm1EP/8h/bu0yJy+YFTSvB3Jnz6dgOY+u5YdP+5aQj5VwY6+mLtKPiBBYb5FR3I9vcEnvgIJej72l1G+5PJvPQUSG78lddw+XkuqvnEbtb0Q6Xc9duD8PQKa/r7k8pU+BTQhPayL2zsjuZw8GXP/PoXrHb9OQIE+INLRvnnHrT79Zec9OgEpvh04hz3nauO+5/uxPfKwBT80gMG+/5BOvTAq8b0sQ5w8Yn/ZO2Sq6L3oSJY9b4EEvqHWEz+Zu46+ETaYvgDeQryBlcu+8Bakvjca3j7ix5g91XjjvgKasD4aL7U9INJnPsGoyr7Hupi9ZDuPPovbyD6ezQS/0LOpPVBrir2O5No91ee2PkATIbws1Kq9BaM2vtQJ4D2O5CK+eHqRPk8erj0ibEQ+fR1QvilcAj8QWA0+ysM3v2+BeL6DLxw9glGhPkkMEj6dEQ2+u5acvovbXL7pJpk9s+qzvPAW6r5gVI6+ZmYUPyCwPj/dk/s+mN3DPi5uLz50k/i9hVqlvmq8kL40gHu+bVZJvmKhDr6q8XY+nxq3PjQRAD/GbUC+p1favZhM/b0LtYC+5q7jPs9m1z4OLQQ/INKHPbfRbL5wPZo9cvlvPdk9kT0/xrK++6l9PmWqAD3+1AQ/oPjhvXecIr5UwUA+QxyPPkp7u75IUHw77C9HPhrAk74wmSE/INI2P24SM70MAh8+h4XqvToBz74wmS0/CBu2vRbZuD5cj/o+AbyVvmbVbz7mHSe6ysNWPln1Fb57FKa9i/2/vlrTMD4DCT8//kP0PhgmmT6gibo+FmpNPET6Tb2WIYY9qmBcvno2AD9K6vw9woa3ve+n7j1CzzK+SnvbPaOShj4Lk2k87Q2+Oh6FW72Cc669BTQBvbN7sj3GS0u+wRcSv6K0tzyR7YC+mEzVvCcPv75ApL892ordPgbw0D53Lc8+ImwIPnecyr1okS+/2F+OPQyT0T7KMra+UpafPgisYD76fsC+JCj2vaFFSr4ep6i82IGbPn77Pz+IY4u+LNSKPgWjJr4cfIs+ObQcPtjw/j5UUhc+bHi6PRNhY777Ojy+002GPuzAiT7aiqU+SL8Fvkgu/7u5ayk+a5rfvQbwbr4NT+W+awnXPv2HBD4VHdk9nRGzvr6fvD5m96o+EFh9vg96ljz7y6Q+wMrpvbn8dz0aL30+iUGgPHUCkr5ApC8/fow5PK1pjL6DLwu/2PArv807xr3ctey9tRXLvt++Ar66STK/7J7OPkW2473kg/Y9hqevvtO8Y7wT8rU+lUOPPt5xIj40ERY+DAKLPct/dL4nMT6/IR9kvVN0lL1Cz469VcEZv2BUjD5tVkA/i9usPiGOtTxcjyY+utrmPmsJSL/njFA+bOf5vjTv6r5kqnw++u2lPpaQH74OnCM+KqkDPrByyL2UZXS+BMVPPgPn7DyaCJM+f2rUvXA9gr2PMTc8hA25vitlaT32Bt+84C0UPkYluT4fY9o+lUPrvYJRMb7hehy+CyTaPk7RETwj24E9kKDYPWbV770AACS+JCiiPm/wGb7Sb0M+QfGpvv6yyb6Y3RY/8kETP/CFsT3x0n2+0QAqvuAL9z4Fow6+pSxvPtk9Kb2Cczq+ItvNPqdXSj74MYa8zMw8vnQkez5vX/s+/5DKPuJY+z7M7sk7wag0vuTyqz7P98s9ibAdPrTIjr3heni+UrjGPZeQCz6VQ8O9P8YMPR6Fk75Q/Io+s1lhvgMJCj/Idt4+J6CRPRxa3L0UPya9VZ87vjxOgz4IG1a+ZKrovZ2Acj5uo4c+k4flvVWf9T51AuY+NjwlPhDH7D6Cc4Y9TWL4vnVx277k8qM+E2HzPu/JLT/+1Di+8rAgPgTFAz+PwvW5QWCFvik6Ur74wnA+nKIDPsZLl7z2lyE+MQiUve7rzL4ldb4+7MApPh6FGr/mrkU+x7o8vj7oGT4N4C0+6nPRPkCknz3k8lc+zMy8Pkp7Ij/G3IM+Ne84PTOiUL5ZFzu+fa6+PQskYL628zE+A3jrPJ0RAz/8GDu+bOcDP9xGgzulvbO+2/k+vPfkmT5v8Je+N4ktvsoyQD4ubsu9HFrUvZ5e4b367YM907zDPErqoj42PCQ/Jw8nvhniqD0Sg44+V1sxP7TIgr4RNrS+U3SUPVZ9rrrIdha/t9EoPtbFHb18Ybo91AlEviV1hr6XbsQ+2/mePt/gg72k36a+dCQUv6wcoj3b+d6+idIGvq+Ugz72Bp88Qq1pvFkXAz4hH2g+TfNGPjoB9b58YUE/CYqXvaFF4L4yVWw+rIvbPTQRsD7oaqu9si4evjarnD7oar++Gi9NvdnORz/RAHI+CYrZPggb3jy9waG+B18Bv9QJUL4gQYO+nKI/vjAqsz6TGHQ97zibvtjwLD7qlZY+2c7JvhpRBr5Aguy+7J5UvjAq+b08TqG+4ekBvrUVJ74/xua+glHFvsBbor7f4DO+KhjdPmpNM7146WK+KO1NPiJsuLyDwLY+c0Z0PqK0Cz5m93Q9f0jPvdcSzD64r+W+GASmvgn5kL2/fS093NfbPnGsRz4HX9g9/kN+vuCciT1+jJk96Ej0vmb3xL0XJtM8mbsCPiSXUz51cRu8uWuBvVXBKDyHFuE+M6LMPrivc74Rxxo9Q4vsO3o20z0Ovpg9FR05vv7UTL71KLQ+Gw3Avf1l4z4lBgE7O3BGvkmdQL0klzK/dy2RvkMc270GEoS+eHqhPhX7H75++8q96ZXyvY0GkLz3U+s9arycPfypib16FG6+EhS/vEcDTL4DCR8/1AlgPmBUcr5wzpi+EceavlmG0D702xw/SS4fvWsJZT4IrMw9JJefvNejE7+s+t4+Dpylvrbzuz74wpo+iUHYPk+v+L5FR8y+vAWAvvdT1z6lvWG++u1TPv7UaL6d76e6I0qLPjAq+T7RkQg+A+eAPpvEILxliF8+tRVzvvW5Gj/qlY4+SZ04vkymnr7qBMa+L0x2vSCw4r6KHy4/nl6ZPgBvtz7herA+jzGrvoPAIj6k3zI+SzcqP2dETj+J0g4/toRMPY0obTtPjfc8KhjdvsE5nT5xG0W+1AlNPzY8GT6utho+pSzjPGx4EL9GlB6+Qq2pvnh6ZTwPeiY+H/RsPfH0Bj6KH5u9uydDPijtTbx0JMc94xRdvCzUqL4g0pe9R+FqvcgH9T1p3pm9308tPU7RAT0Jir+89+RhPfRs7r74U58+QWBtPsrDFj4MAhe+wRdWPdXnKj3ecS4/rkerPinLkD628ym/odY4vssQa77ZrPi+sAMBv4Fz7r0pXE++fT+3vnqlVD6ynV+94lixPsRChb2AJuK8guIbvht8Zb4bDbg9WtMgPmBUdr4UP4i+9bmWPuLHUD4OnFs+yHa+vJT2Lj6dEZk+mggjPnVxk74HzpW+JsK2vhDH5r4gsLA+PL2yvUXYtL4hjpU9b/AMv/HSTT6U9qg+bhKzPm3FCj6bxJA92PD0uxQ/4D4wKqm8MlUQviV1Dj6lLJu9Di2yu30/Fz9rCSG+H2O2PbN7lL42PDk+BTS5PpjdI710JG8+RdiIvfaXET556Sq+MlV0vpm7Br1vX9U+oiO5O0CCcj3MXQE/MXcNveauFb3HKfo8pgqGvhQ/zr69wYk+8kELvgRWvj3Chge9WRc3PJAPKj0OvqC+HTgLvzMzFj9n1Ra/uK8nvizUlj4qGBu/4QsDPT15XD7jpTC/ZaoAvczuSbzoaqu8INKPPPMfUruPU44+5/sFvrlrST52T1K+8BawPXBfGz/8GDM9yJjTvcSx7L7z/Wi+qaSAPkRpt70Peqw+6EiWvpvEpL7arKw+6NmGPmsJFT5OYsC92T3pvRNhcz2mClY+L0wTP7N7vL7hesi+z2a1PGiRKb+w4cG9tMh2PGfVkT4awHe+YcPvvno2+70T8pW+5IMyPrgeo76rPve+uB4FvJoIiz5hwyc+c0ZUPaIjLb8wmdq9INJuP53vXj/WVqw8QIIcPzVelj6opLw+jZf+vdSaAr6NKM09CfmCPhsNYDvRIuO9t9G4vcqhXT6TqZo9cmixPdejcL1if5M+gLc4voJzL79xrDM/QWAFvnuDtT4/xog+orTdPrdAOj4wKrk+h4WYvkOLBL+xvwo/4XpkvdQJCT9kO4G+wMrJPrn8Bz2SOrk9hJ4FvgxxFD5PHio+yHZmPpducj2ZKvA9iGN1PqpgLD5QjbU+8447vijtrbzOiJQ+6nOVPaFnHz4SFEA/kKAFPw4tmj02PL28l/84Phue5j0hsAo+Qq1PPw6cxz5YqK29tvMZvmsrpr0wKqe+3bUIvh3JKT5UUpG+9+ShvKW9dT5AguI78x9qvvYGv74bnlK+e4MDvvyprz5K6nC+jQaQPv8htb2lLLm+hA3hPujZkD4cWie/LEPsvu84kT4pOlI8pN+APmb3hDzaG4Q+ryWMPd9Ppb1bQh49sS7mPYLi5zyhRfA+d5ykvjMzuz5/2Z0+hxatPiGwkD5lGUy/qmA0PtQJuD0HXyA+PL0uPp2A7j6Pwr2+KhhJvm6jGT7P94E+DpxfPnDOJL4DeFs+v+xmPh4WbT+lvam9b/AFv0I+qL3MzNQ9taYNPjvf/z3kg2o+jQa4Pn9I2b50JMc+SzetPtVWbDwSFKW+duD8PZCgCL1Z9UG++lxhPiO5vLxEaXO+MlUcvoJRFb7MXQU/io7EvpT2hj5XW5E99NuPPdY0a77njN6+H2OUPo2X7j3EsQ4+f9mtPqs+Bz4nMQO/T6+QPhx8gT1xG0U+o5KyPXzQ8z1SuIi+xktPvmWIW76KjkA+EFiBPZ3vGD/baHy+UdpbPT55rj7xY6I+xW18vu0Nfr0eFqo9oiPnvqs+tzw2PMc+xktHvgrXIzno2Wy8gLcGvwu15jxJndg9X5jCvn2u0j4Ab68+3LW2PpkqkD4IPRs84seoPaZ5gT5lGdw+cawTPjSAv73fvuQ+TYSNPRrAw72JsOc+cD2yvnlYKDzIB/u+3LXIPgN4h76jkhq9bcXmvYEECT7F/nI+LSE3vocWxT6k33I+DU8fvS9MgD7kg7y+fa6ovqpgpr5nRLc+tmI/PFFJjT08vZC+KO29Plg53D0wKqm7l/8WP3A9JD+sHF6+vjCVvlYO7T51Ahq6glHxPYv9g75n1Yk+m8RgvJVDSzwep8g9f2rMvkRp075fmGw+WKhxPpf/oL2QDw6/j8KtPqmCMT7KMoI+/kM6vPP9SL4Hzq8+owETP2B2Dz3PZiU+m8QwPScPyzz1Slm88/20vVN0ID4r9jw/tRXFvijtDT7gnAW+TKYKvv+QXr0kKMS+Suq8PRDHYr44Zzy+mgg/Ps6Iwj0lBhU+xCABP7UVLj+BBOs+FR1NPuELuT7k8p87RGmhPuwv0T6opJ6+KhgJPinLAL7ecco99bmCPcPTxT7kgya+EvLTPmor9j6MuVy/KO0Bv6yLoz662io+aW9QPlux377LEO2+pSx7Ps/V2L7fT1k+Z9U3PXlYgj7k8tc94semPgDe+r1UUu89yAeNPvs6jD42PJM+n6v1vW3FDj5qvD+/aW80PmfVjz6t+kw+UUn9vNbFKb7ctdI+SzdpvScPUz6ze0o+3ZOXvtBEDD/sL/s80m9/PupzWT5zRtI+ufxvPkymKr2yDDM/CBsRP0hQyj6IY0G+/KmdPiGONb7YX2o+Ctdvvr8OJD4RpUm+gCZFP86I+r05RS++SC5/PtBEtj7TvCM8A+c6v5OpyD4wu4e+GAQKPuTyQz4juWi+DALXPvOOSz5dbaU8XW3lvb/sHjwT0GC+Ne8sPjtw3r7gnOG9ZYhDPcIXkL44Z8Q8MLsdP95xzj4PeoS+mZmZvjLEZT6vA+s+O3DOvR3JpT6+MJ8+Upb9PkVHWr7cRsk+Qj54Paikrj4Zc6e9Iv2iPrG/wr417xQ+WDnUvaikyj5N86Q+Di0ivS6QMD5NhI29/7KBPrFQO720N5A+nDNRPzlFp7zcRrs9RPoRviZT7T2PU0i+guJfPrq4xb3fvgi/0LOhPkHx0b5tNLQ+juQyPWBUHL9EaUc+ejbtvpHtHL1BYGU7Ne+4vLIMLD8FNBE+8WO0PrKd571PjWM+Y+6Evnh6B79HA9g9MCpJvqkTLL4pXAc+PlcbPtiBqz5Q/Gg9RPoVPrKdBb8Z4tg7t9HEPizUar0GgdG+ILBSPlRSAr8dOEe+c0YUPnSTqr5qvBy+JzFUPmZmvr3mHc89vOPsPXlYHT9OYrC+1jRvO0TY8LwUHXG+V8rsvl66Gb3G3CU+uWsBv0Yl575+jGU+uB5RPhbZAj54eik+eOl2Pmuadz6giZC+pgquvb99LT5p3oc+HckUP/HShT5LWRG/nYDKPrlrab5+HQA+UUmjPoGV47wAb8M+JJcHvq3YJz5Czwo/MlXIPWlv/D6+n1o9xLFbv5SHTT5g5RA82PAIPkdymbxOQHO90ZGOvnJosb7TvBg/ZRngPvTb97xxG9W+oPghPdcS7r7ix5i82F+EPn2u4r6dEZE+Tx4Hv2lvzj6k32o+HFrwPrKdjT7mrl0/yqG5PpAPHj4ibJA9JQYhPrdAYr4yVZi+MCqEP1K47r2ZKtA9O99DvrUV473D05M9Uic4PpXUpb66SXw+gZWLPU5AQz2PU/w9rdh3PnuDib4rZcs+E2EDvWDl6D2fqy28pZv+Pvp+Dr+ze4y+gnMWPQAASL5Iv42+xf5GPg1Psz60N4i+SFBsvVIniD2PwgW9P8ZQvjQRuL7njHC+IEHxPgu1sD4W2ZY+PL0yP2ezoj26Sbo+okWoPv6yOz2V1LG9Vg7tPbG/sr78GHO+4QtIPxzrZr6xLia/YcNfPuhqqz6JsFU+k6k+PqrxUrzP9x8+DeBNvYY4Gr4qqUM9hjievSSX/70gsEK/4Xq4vsrDwrzMXZM++DG8PrN7tj5LWQa7Xdy6voY4jj1seJq+bVadvKmCcT4IGzK/p1dSvpAPur1g5bo+SnvLvpI6gTsehVO+1edevnQkCT8Exae9FYzAPtqKLb25a+W+7uvovtXnkr2V1GG+bcXKPgMJij0awNc+376EPjC7mb4yVTA+b1/RvrsnGT8175o+T413PhsNsD7oSH496GoOv3Eblb4u/7O++u1rumiRaT4fhYM9xCAAvhZqzb5j7tY+zcySPrRZpb2+n9o9b/C9PSUGUb7DQkm+/5CovhHHmjxvgcq+xktHPZf/2L7RkXC+5IOmvhbZzjub5h29+lztvVioNT3RkUQ+HhY2Pgis3L6t2O++kKDSvln1477/IRU/HTivPVdbGT5rCdc+ufxPPkCkK75WDm09gZUvPl8Hor5VMPo9vHSNvtJvQz45tEg+p+i4PbUVK7684/A+16MgvQWjIr9RSV09t0BCvIeFsj6h1rw9GeLAPZCgKD5FtiO93gK5vVBrhj57g6e+dLV1PdnOh71fdvc9ih9bPoGVoT6qYKg+8/2ePujZCL5xG628h4VePptVVz4py1g+qDWPPttoSb8hjvW8ZYjbveJY1zyR7YA+xtxxvnctiT0yxMM+l/9Jv2kAhT5Di9y+UwVrviSXIj9a0w8/f2p4vsgHjT7qcwW+pSwPPwIrhz2WIfQ+RUekPln1wT2J0oa++Q8Xv05igr6w4fW+GJXkPbx0DD8jSru9+aBPPnctQT4B3pK+rdiVvlCNKz4hH5Q9sVCvPvMfUruoxpU+2/myvkp7iz7TTYo+iGPNPgAAKL64r6M8sVB7vijtBD924Ny+JlOLvvRsJj3OiPo907yBPjtOZT44Zya/C7XevtNNhD61pou+cmiBPVdbQb66SeS92T0KvwIrFz0/NfY9GeLSvk+voD6a5vs+46UTvlD8mDv5oP89q62QPRrAw70bDQA+eHq1Pm40E7+Mufc+IEFRPsDK77578gA90ZFoPtobDD4Q6QS/FYx6vSGOnT0lBiw/T6+cPg+ckzzLoQU9mbuWPgc9Lj+At5K+Gw1UvnnHGT1gVFa+dZMAPmQ7Xz1nRGm8idKkvinLkL0XSBW/sS7gvgPnFL6dgDY+aCKAvp2AuD7QRDE/VcEsPrDh+T0FEuY+/KnZPR6Fhz5XW6E9K/aBvt5x+j7P9wo/O98Rvw1P8z4v3QQ9F0h0PgHekj6ZmYm9idKwPrWmK7/Xo6g9orRLPjf4wrotIZU+UwUwv2WIGz4r9lu+p1ewPvrtKzw6kru9oIlwvEhQlr67Jx+9EoOMPjoBgb62hES+Bz1XvgHemr7XEiK+j8Llvu84x74hH6S9AU0QPt4CRb5Cz3o+wvUav7UVuzxJDIq9fT+JPoqOpL1nROm73gJFPovbC7/35IE8L0wKP8ZtLD7V52Y+5PKfPnL59719Pzm+DeCvPgAAZD72Bo89ldQZPiEfWL5kqsS+bqMRPhcmI70rh749d5wmPqdXLr45I8q96NmGvln1IT5Wfe48p+iGPvP9VLvkgyG/2orPPqkTED1rmnc+Tx6WvT0Ktb7Idta9p+i4vQKa0D2adyS+6gQ5PzLmpr4G8P69MJnCvZrm9T4PnJO8RGk3vuyeQL7ecYA+CyR4PY516b3fT+W93EaZPg8LJb2xUDu9wFuQPZ88CL4McQe/P8ZEPp2AVj1MFUS+S1nEvna+R76pE1S+oWeFPsQgML2JQUg+Ple7PkOLbL1WDqe+RNhAPjxOKL8Q6XM+f2rEvrTINj1rmoW+hA2XPlFJyz4f9L4+ZDs/veeM8D0ukKC64sfEPq8lBD2/fYe+mghLPj81Dj5mZra+ns3yvkAT6b0kBmE9aCIEPlFJ/bw6kqu98BbEPv+yDz4lBos+JJflPrraUj7mHQM+Lm4rvp88sD4Rpf29vp+kPlyPqr01zUm/VOMdPrQ3kD0Mk52+O3Bqvrbznb3RIt0+utqqvrFQG745RbM+L0yIvvHSRT5tVo2+1ee6PXVxl75txV4+22gdP1Wfyz5E+qG+IR8EPhHHqL4pXDs/zapfPScxED57gwc+8IURPtCzOb1gdoW+8rAUP3/Zfb1y+RC/ldT1Pum3Ib9EaZ8+FYzQPtBESD1kqmA+w9PlPjEIjLxoInS+mLsyP+XQLr+3QKY+dr63vejZrDre4Mk+MQgXv377mr1yaLs+lrJsvt/gG723QNI9AbyNvUymsj3ZPR0+WKgBvqmC4T628w090SKPPhcmHz6IY729PE6hPZ5eZT4Ltda9Z0RpvHnHwT7e4MO94sc4PQbwRr2rrXy+Nc0HPpRl2D1z15K79bmBP3uDD70ExS++xymavkwVkL4Ab4++XP77PcKGOz6PU+w9b19rPv32rT799mU9bjQHv9cSFj6uR2m+VuzvPQ6cuT7LEAc8VOPlvcKGLz7x9MC+oIkIPlYOcb5jXXw9pN81P0rq/D2pE8w+BMVPvgdfaD524Fi+bOcrvlMFqz2vAyM+ApqqvsKGFz9IUHS+M6K8PUW2kzwZUdq9r5TNvlYOnb2Enpm+xLHuviuHRj6oxqe+ZYg3vvVKt76sHLg+rwO3vc/3M733dai++lzlPTtO6b07cPw+cD20vlyPGr7ecXq+orRHPqTfHL8OvnC+bcVmvj55SL3/kIa9ibAFvpVDyz4yxDk+4elVvSNKB77z/ay9xEKjvgHehL7mHcu+mbuWu0ATpb6SXL4+/BjnvmPukL5MFRi+JJfXPTjWOz+TqX6+ad7RPQrXtT6h1mi+heuZPbdABr/8hyy+L0w+PvKwEL5Zhiw+1ecOvvTbAz4dp/a+ibANvmGh8j77y648SFDOviv2Aj924Ag+B86jvoJRzb7tDT69LbKXvvTb2b7hC9++iPSZvrUVsz25/Ke8jZf2PYQNsb5vX1o/mExVPYSeab4sQxy+orStvgdfqD2yDBC/dXGLvQu1vL4cWmQ+EOnvvW3Fuj7Chqe7MLsjPuM28r556ZS+ZMyjvsWPIb2iI20+E/KPvvJBv70lBpc+BTQBvWB2L72fGi8+z2ZZPuY/pDz6fgS/fNDfvqK01b5OYjQ+pgpCPjJVIj8VHak+h6ePvgc9w73x9BK+1xK2vueMvr4zM+M9K2VJPlg5lL2conM9DeAOP2KhAr65jYa7Dpw/Pt9PCT+rPsc9/kN6vQAACD78GLO8QWDNPjjWhb71uco9FYwXvztwWr5a0yC+mN2NvtO80z5U4xG+8BY0Pmq8oj7C9Ri9guLbPkYlNT0hju++GASwPtJvt72hZxc+pSzDOxGlSb7TK+0+Dr4Ivn2uZr524Fi+EFgVPt4CCb1O0QE+4se2PpyiGD/67bs+6SYZPuoEZD0zMwc/IR8tv/vLdr52T249W7FHPvAWgD1okUk+LbIJv6CJkD2aCJu+5INGPkrqFL2d76e8xLFivhsNoL0bDYA+P8Y0Pl4pez3TvKM+jnXJvZRlh78ldfI+RiUtPruWPT8ehRe+3LXGPmdEZb5pbwg+H2PevSQofj1kO4M+k6kmvq8Dy74N4DA/8x8mPqK0iz6si9s8oImkvr/s1r7gnG0+aADbPoy5oz3mHac5dCQ7vmsJeb5fmEk/UrgOPQpGlz74Uy8+xm0CP11tzT0o7cc+zTtOPS/dZD0aL6W93nEKPMKGsb4VHcc+o5KCPaFnqb79ZZ2+EoNcPjQRgr7zH86+nl4tPjarxr0ukNw+U3SYPo/CYb6KjgS9eHolPKNwcb7XEn4+PuhpPZT20r40gLc8ObQGv36Mhz7LENW+54wQPi/dgj7OiII9i/2FvpyiR74SFG++HqeqPmb3nL2OdS4/T6+ePrQ3rD7k8oc9w0LZPu7rBD58YRq+oUVKPh6FP7799km+07yfvohj3bv4MdS+s3vQvsnlkb55x7k9fGGSvpF+7b6t+pS+eemUvg1Pyz6n6Ji+wTlHvuU/5j5kzCm+dJP4Phlzx77aG9a+ZmYiP6yLC73herS88dKRvp+rxz7BF2Y9io4UPa+UJT0l5Fe+KhgJP8lUST6uR2k+pN9evtjwdDw0gL89YOUHv5m7lr00EZY86gQOP/rtjT46AU28pb2pPjY8jb0Fo/g+kX5bvWKh1j1Slp0+Ftl+PTLESb+84/Q9VTCAPnzQAz7Idj67owGOPoC3wDvwham9INJjPn0d6D6/fX29BRLoPiXk+70Ab0k+mLvePih+gL5m9wc/CD0TvqjGOD9JnTi+S8izvlN0BD1jXQk/OgE9PVfsxz6JQYw+ppsIPmUZUj19rg6+0t5cPmQ73zug+CG9ETb8vJVDiz76XBE+5IMivm3FvrztfK8+tmKzPmUZRr7pt9M+sOGvPoGVHz7rUTM/NxoMPnvyiL0ep6A+z9XWPc/VPr53vpE+3SSQvgn5sr4Fo4y+0QDGPfAWDb8bnro+BvCAPmznCz5R2r++54xYPcPTKj8qqfM9ibDPPk2E9b1RSYM+UPy4vbq44T6sHJq9oiP5Pfd1OD+Oda0+Vn1KPutRkL3vOFW9FtlqvjoBsb7UmtQ+1jQ7PngL8L4lBpE9taYpvWUZPj6b5pk+OiOKPhE2DD5NhE09O3A+vruWiD5j7ha+y38XP+0NfjxbsT+9KVzNPueMfL6iIwq/A3iNPqYK2j578s4+2/kuPZvEqr4g0oE+XdymvYJR8z65/Ie6NO/kvhovbb2KjkQ9Y110vr4wRT5nRLM+glGJPh/0iL4K16M6BFaaPoJR+z5Pje0+ObTkvjSAl71CPrg9sVC1PhHHgD5eSyQ+Z7PqvJ2AmL4NTyO+dk9mvnNGcD7BqGQ8+n4GvhNh3b4l5JO+6gQQPj2bFb5SllE9nYAmPhPQij6NBgY/arzqPkT6/z7Fj20+dCS5Pjm0dL7uWto+AwlGPsiYsz4Z4kw+6ZVyPkW2MzxJLrO+yAeHPvaXOT7tDbY9PZsqP2gilL0J+SC7AprIPoPAyL5Slr8+iGOxvvP9jD6AJoq+CYpjPuTyTz7Fj5c+tDegPQisQD6sHPQ+ejYZP4nSJr5gVJy+xEIdPkvInT4awBO+Dr64vdobjL0XSJA86GqrvQIrnb6F60E91XiZPWKhij556ay+SgyCPtjwZL6dgIY+fR1IPwn5eL72Bm8+oUU5P74woT60yPA+ZtXfvi2yTT9v8Bo/QIKMPuaugT42PF29LGWxvYLi374v3Qa/KO3VvWHDEzwkKE6/2c4pPz2bTT7vp5a+LbINvV8HTr07cCK+LbLFvYSeEb4BvEW+MCopPeqVQr0/xjS+f2q6vrlroT0T0ES8EMc6vGb3dL63QG6+VcEcvvJBh73BOTe++zrAvUmdOD55xwG+kxisvadXOj+JsIs+owGEvqkT2D3ecUo/aCLEPbFQw70G8Pa+JCiSvrx0mz6fGks+rdgYv9Y0ob4dybu+9+TBvSSXX74tsim+5/uBPzf4Ir0UP2I+DHEcvXlYaL5ZF2e9fh2QPnbgzD180Ee+t9FEPuOlmT4G8EU/V1sxvieggT5TdLC+io4kPwc9yT5RSX0+SQwQvzwskD5wPWY+hVrtvn9I/z13vgs+SZ2CvkLPxj2L2+i9mLvEPrraGj7r4jq+S1kGuzoBAL+8dHe+qz7vvYR84L1xrIk+INJvPYBIiz4s1OI9f0jvvU7RDT+6Scy9io5QPitl575DHBs+dLURP6abRLmTqYI8sVCHviv2ib4W2aw+rWm6vjeJZT7/kI49G57+vGiRQT+QMZO+yjI0PTOiRL64rwY/Iv0aP9++dr7ImA++mSqaPnuDVz4v3TC+Yn95vbN7cjuxvwE/LENMPb/svj2lLDs+0LMIv5YhAj4g0lO+7Xx/vetRFD/ecVI+RiX1O2pNfz69wZU+XrqrPvfkiz7KMmi+ad5JPjXNDz+n6MA+lrJIPr6fGjy7J2u+e/LgvbdA0j1/arS9rWk6vmIQ7j58YXI+OGcsPggbX7/mHf+9sVD7PhgEVz/LEIe8JCiUPoC30L7qlYw+sgy5PsL1aLyKjqK+mgibPcsQdz1xrOs+TYSZvkmdyD2U9i6+6Nn8vTarHr6xUB2/Dwt1PiJs+DsYlZy9A3gPP6wcSr04Z2C+w9MqP3/ZAT5RSW0+z2abPqmC6b3wFtq+wob5PhiVsL4ibDi8QIJKPjcaPL6V1E0++lzDPpCgAz+Yuzq+wvVaPxbZ6D7pJgU+BTS7Pj5XV77ecYo+w0K1PW/wv76cM3o+glENv4GVRz7QRAg92hvwvq8lBD1fBwY+DAIrPScPkT6iRRG/+lwpPi5u+z01XhG/IR90PWezwL7Huhg9fT95Pkdyub03+Jq9K/YnPc/3QT93LaG+9pc1PrpJ0D5Cz+o+hHwwPt9PAb8i/UK+G56+vBNhuT5/2aM+1XiVvngLkr6L24i+4xRBvvW5Kj9Uwdy++n7CPnEbu76ynR+/w2ScPpOpXr6qYCs/OSO+PmDlkDzWxYU+kA/OvtbFrT1WfZa9KH6kvcqhZz8FNDE+M6LUvNO8KT8Fo6q9Z9WtPtLeeD5MNwE+VTAavtGRMD4ep8i8JsJmvgfOab1nROs+HoUfPngLVD5pAC+9klyWPoxK2j0T0Di+Qj6Ovt4Cm74i/eQ+2c7Hvhx8TT6yDMs+yJibvct/sr5SuD8/mnfcPeCccT5yaNE8tFmdvqjGBz4Ab/2+54y8vjtOvz5WfZS+46U7PjLEcT05tEU/8dLNPolBUD1Eaf89RPoqP7zjbL4tITc+coq2vQBvPT4zMw8+FmpNPNcSMT+jAXQ+mZmhvaOS2jyLbHc+2IGdPmb3ij7021c7RNjMPrwFQj6BBAE+gXNmvsEXJrzQRAg9QKTlvgwCoz2pE/A92c43PM4ZeT4Qxzq77Z6Qvi5u6z0nMRQ+qYLpPag1LT1XW6s+aJFtvGnesbzqBLA+XkslP2Ey1bxrmr0+7MBJvuTyBT+QD34+tvNpPs6Idj4dOLu+hJ7DvlN0wj5H4bq9002cPrn8vz3+Q0w/K2VxPov9AT4dyQW+taZVvpmZ3T4kKBK+jnW9vtCzKb2TGNq+DJMJPeyeTD58YTa+e4NPvb3BP74gsKI+PuhJvarxjL6mCoQ+M8SpvZi7Uz+iI9k+0SKzvcSxvD7hCzs+5PLfPoVaEz2GOII+iPTbPhzrlL60WZe+sb9EPuXQqr3Lf6I+SzcpPR/0jr73dWA6BRIgvvkP4b38qbO+1sUtPFpkZz6OdUE/JXWKvjSAX77Wxb0+pgqQvq5H4T6V1Lc+YqGMPn77Rj4YBDa9gLcJPwpGJT0MAne+UPxIP0CC2j0K1xs+DJOdvvp+Hj9wzu4+w9Ofvo0G6r4TYRO9utquPtBEmL21FZu+5IPevlYOWT4j2yE+Z0TJvarPaT4zogQ9c9eaPhrA273WNOe9Bz3vPtJvuz4wu1c9z2aVPX0dKr8nMbi9CtfjPm6j8T2d7+++2IFXPpAPED++n6I96bc8v3xhyj45Iz6+ryUCv2neWb69wR8+76eGvtqsyj3D09M9q88BPraEPL3D04O+H/SsPWBUkjz0bCc/FyYvvuCc/74aL8U9gCaCvKyLu7xDHMM9TBUev2Nd/D0zovg+eAvovixDjL6PMWc+2qw6Ph04Fz4r9tE+8/2kvQU0wb1+jP0+vp/ivdMr3z7UK4U8yeWFPtEiSz1AgjG/QxwrP6abtD2/fY2+ufxzPlmGzD65/Ic88dIhPu7Jw7obnqg+9Nu3PF8H5r1mZgk/Dr4QP/+Qqr6ynV89K4euPYxKSr74MZo+NBGoPqMBfL1LWe69q88BPkkuN76I9Js9gZXNvkMcCT8lBik+rBySvYEEhz7sL3s+uyeLPoPA6ry0yAq+exS2PtEA7j5R2gk/rWnAvki/Yb5p3oE9nxofPgwCK72q8YA+xymsPiEfdDq30cK+nBH/PgfO1z7heoY+DAJbvZ7NPT/ecVq+dJOqPnnH4T3BF7Y9XweqPkmdkD6jcN08RUfQPg4tej5WDmE+7Z6IvjlFi77swKM+aCIsvJjdE73fvgM/FR3PPv6yS73P1cI+BRKSPlHaR75JDMw+t0CCuolB/r6NKD096bcfPi6QnL6h1nS+DJMJvdVW1j5WfZg+uWthvlZ9Sr6cM2o+/yG9Po8xP75iEPC9ait2u9toAL335OE9LpAgPY9T5D4HPa2+Xdw6Pk3zTrycotc+LpA4PtjwkL7k8hY/wagPv6pg1DzIdh49SFCIPiO5hj55WJ6+X5jsvIC3JD9EaZM+Y12SPp3vQj9gdhM/1ecRv1KW7T5Hcu2+3bUEu7bzOb6840Q9V8qWPuCcAr/kg6q+tMi+vSCwbr4/NZQ+guKhPp0RCT7jpSk/hxapvRovAb5JDOo+xY81v36MWT4AADC+i2wJPzAqEb4YBDq+SFAYvi7/WT6fq9M+8fQjv5i7zr3OGYk+jzF3PR4WAr9Z9Tk7jzHBvvVKGj92vnc+eemGvWHD4z0FNAi/iNK+PQpGeb5FR24+iGNNviBBkT1WfXa+qvGYvldbZb7KoUG+nRGzvmfVkT7025c9pnlIv2Q7c76eXmU+mEyNPiL9Nr524Ay+003KPWHDVz5LWZ69LbLFvWb3RD4HX+g9sVBLPh3JIb4Ylcw9vp82PqkTcD0DCba+c9eMvgBvAj8IGz492PCKPqCJXD4lBlE+BRJsvnQkg77PZvE++lyfvhe3DL94C7K+WKiJPgFNGD8sQ5Q9jEo6PrIMkbywcii9EvJhPriNlj2At2Q+uydTPqwcmr7JVBE/+n6SvupzRb7gC+M+dJNYPXecJj4Sg+4+1AmIPSV1Fr5Fth++glE5Pq8Dkb4D56Q+nl4CPyLb9b5TdBy+LEN8vuM2Nj4u/4E+1efgPk8e2L65ayk91sWDvlfKsr4BTYI+L0ziPrraKj29wYu+0m/LvoSeGb7yQfe9AU2UPrG/RD6SXAE//faNvR4Wsr48vUK+QILQPqjGrT4Z4oC+zaovvTLm/D4hH7S9jZdePf+QHj6eXhk+jLkLvRgmi75seJI9eccpvn2uJj2GOF4+I0oPP4enFzx0JNe8FYwmvm1Wnz7+QwI+CtejPVHaVz7tfCM/kKB0PkYlcT7Lf/C954y6vj15WL3LEMe+MuYWvkATOr/4MTY+z9WOvQrXJL+L2wg+RpTMPr99hb6cM9o9KjoJv95xBj5mZpa9mSpsPqYKmj4eFvK9OUW/Prn8yb7aikm+wahkPkvIlz5cjy6+hHwEvrn8z71ApJ0+cM6QPr/s3rx4Cxq/0SKDPvdTX74A3lY+KO09Pum3L7trK749LNSgPrpJcL4zM7M7XP4pPxgERr4lBk0+844bPlg5UL6Kjpa+O3BSPsPTc75U4y0+YqFivvmgp709m3U+5IMePTeJmb0FNC0+mN0TPzMzb77mrh2+BaOyPibCsD68dCO+bcViPvFjVL5BYA4/vw6wvhHHJr9qTQM9MQiUPbiv1z6L29C9RNhwu9qK1b1OQGM+MyKAv7G/QT9xG3k+p1dKvmEyVT7o2WC+hJ7FPiCwxj4EVoq+Gw04PoqOvL0OvtS+FD8/P/W50r7DQr295PIDPrx0yz1VMMK90ET4vXlYeL19rjK+eHqNvbG/3D7nanc+/BhTvcgH1b7BF7K+YOWIvU8e0D6U9sg+AisHvqrPuT4xCCQ+LpCWvqg1hT3Y8Gg+7lq4PscpRr7GSxe9qmDMva1prr6xLqQ+jEo+PuVhl74zonQ89+TzPlpkD75WfQY/fa72vInSDj72Bmc+eAsJv3A9oD7UmmY8GJV8PjXNIz4QWHk+54wYPfp+GT8ibJ6+b/ATv14p6z00EfI+2ooNPhzrPr6/Dgw9NV7KvRueCr5TBZ2+f0i/PSNK873jNrq9/tTKvmkAJT9xG3k+/WUMvxIUn7x80EO+3ZO9vkfhCr178o4+B1+avuXQLj7/kC6+oPglv5I63T45RTc+TkCHPmdEBb4BvMW8sOGpPXnHyb0kl48+vg78PKdX1L7026s+BaM2PvhTjb6b5iI/EoOAPMiYOztz18K9Vn2aPi2yLT6WkMW++lw9vrPq0T5oke09jEpqPamkAj5hMvU80LMFPoSeN79mZqa+u5bOPmBUTj66uD2+0SKJvhGlPbyNl26+qYLfPsZL1714C/w+xkuHPqabvL702+e9utp6vcnlsT4dOIs+cM4IPME5Pz8tssG+UdqLPTF39b2d7689BRLkPeMUWT5p3tk9juRSvRIUAj+Uh4W+OUUMP3h6hT5gVMS+bOc7PkFgIb9uo3G9NV5KveELET97g688f2qIPujZzL24r1u+toRMvkkMQj6w4U0+gnOuPRsNYLv1Shk8PQqtPiV1/j4juWS+oPgPPzeJmz4sQyQ+ApqAPe0NzL6/DhC+lrKMvZkqQD+opKa9309tvpmZGz/4wvS9TfMZP9V4w7630Zi9UpahPqmCJT+mmwg+YTKtvpay7D02q4C+dr5bPt9PMb5qvMQ9OSO2PvkPob7UCci9kDGFPsPTCL+qz00+d74fvht84TsCmog9Y10cPnecTr4yxFW+SZ3qvvVKDj9Vn7c+LSEzvlz+wztX7Ao/SZ2SvmQ7oz5K6oy90m/nvaYKQj6RXP48dQLivr1S1j1oIky+NV7MPgaBjb0nMag8wRcqvluxh71pb7y+hjhJv2q8zL3fvu69i/0lvSZTxTwaL329WKgpvprmZT79ZQ8+hsmevpkqKD6VQ4G+3NdJPj7oqz4hH9Q9mZmfPoQNNz78hxS9BDR9PnuDbz473/e9uB7VvTVeSj4mU1k+Vn2uPhgmj7630aC+BoG1Pmq8rD7qc5U+B1+mPuoEnr71Sh4/Iv32Oy2yh75Iv1094JyhPrfRyL7Nqii/cmixPdk9vT4wu+89jZcuvgWjsr0qqVM+Nhp8vjEIrLrmrv09ZvckvEOLPD3Fbda+H/TcPdqsmj1eKTs930/NPd++rD79ZYs+YcNjvV5LEL5VwYg9zO4pPvFjID85I3Y+AG8tvh6nyD39Zcc+D3oGvcBbGL7mHbO+SL+FPuzA6b1txYI+CflEP+pzx76Rfie+Lm4DPaHWyj7+QwO/n6vVPRbZKr6mm4A+coolP2sJIT/S3nw+qRM4PrWmfb5XyiY+s+oTPdQJqD4SFA++TWLwvIJRS7/TTT6+MQjMvueMZL5j7mI+cvkfvvs6jj4wu3s+YHa5vi9Mqj5WfQq+nzx8PpFcdr6I9K++FD9OPjLmlj4Mk9m9CBtuvapgOL6ZKsg95/txPl92az5pb4C9MLuLPum30z5eS6a+yVThPsDKpb61pgK/rdgTvjY8DD+BBAU+FtkFv2kAz72jkro7kDELPq5Hxz4GgQY/5dBmvvkPp77l0E6+fvu2vmx4er6Uh0g/3nEVP8cpgj3AW4A8+8s2PxsN6L5BYDA/Di3aPa3YR74eFqo8SzexPS5uNz4IGwU/yeWtPpOp4j2itBO+76favmuaoT5m9yU/2qyyvvmgJ71vgaA+F7c9Pn0/9T33daC9tRXHPhbZNr6jAY6+tDfoPsWPOT7qc+s+jSgtPTVeyL5F2LA9bqO3vqTfIr6fPBC/uyevvF1LTD7LEFe9arw0vg4t8r0VjJg+tvOxvlN03L2sHEw/aysGPfrti7xiEO6+YFSCPp+rOT4bnr4+Pui5vVsgnT7Y8LQ9G54qPuXQPj4f9Pq+16MIvmuaBz5rCQm+BMW5vphM3b2rrSA++aCJPuOlc74JioW+v30CP36MDb4UrnM+sVAbvYEEjT3c14E7ONbFPLfRED6q8aQ+Lv9Fvtk9zz5Z9Q2+3NfBPfaXCT8D5/I+OgEZvjar4r74MVU/kX43PujZbD2lvUG9NBE+vkrqeD4wKmm8fgyaP0dy1b5p3o++qmBQvhiVZD3DQm0+000OPl4pWD92Tyq++DFyvu0Nij5seNQ+1Al8vs2qFz735Fk+lUOrPLx0Kz7n+0m9BaM+Px9jbr2jAbS9S1mGPSoY9TwQ6Sc9E/Ipvsnl174HX8g+rPpgvmNdXDxUwbC+X5gYvm+BGD5Ke/M92PCiPktZXj4zM8k+RGkfPfrtiz2zez4/07xXvw6cXz64r7s+yxAGPzm0CD5aZNM+tRXrPoenFj9H4QA/7lqsPpmZi76MuWs8AAAwvtV4Ub7AyjW+gZWjPAN4rz5yih69PzWevOf7OT7n+8k8+n4vP1InDT9XytK8exTEPpF+/74JaNq9kstbPjf4Sj5TdMQ8Hcklv0tZiD4+6A0+eHoRPtEiqT6944S+pHAWv7Wm4b3RkZA+9gZzvpRlmD7WNCs+ryWkPfyH7D1j7rI9YhCwvQIJ8j2MSqI+8fS4Pmb3hr5CrSk9xf6OvrFQtT5QaxI+g8DavlInEz+30Vg+jLk7vrfRAj9hw1c+UieYPf5DLj5uo1G9AAACv+oE0j4zM40+d5wSPmpNC78XSNA8vcF3PeauTb7DZLi+S1nCvvmgv74BTXy+wajEvtEAKr4Xt5W+5h0TPqs+6z6I0mI+eHqBPjf46j1okQg/oUW8Puwvpz5E2Ni94Qsjvi2yTb2HFre+I7k8PIJzIj4FNFE8Dpy5Pq4ldL53LX2+UGtOPl66yT5uNJg+kjrpPQKaoD7IdgI/bOcDPtEi6z0o7Y07F7c5PxSuxzwofrY+AiunPbTImD5iEBC+8rDePtqsJr45RQO+HoUdv90kFj0ehfE+fR2ivnGssz78qdE8awk1PvKw2D2L/cs+hsmevlFJjb76XAW+cD0uvrdAhj5hMkg/woYnvc2qob6opPC+ayumvT0KZz4Hzgs/l//WPu7rRD6VQ+c+sOFFPsiYO72DLxw+EaWpviDSdr8+6BU+CD2Jvq3Ymb7baIq+46WZviGOjT31KHg+5h23PawcGryQoIo+PlcIv9BEyL1oImS+jzG3PHNGCT/Zzkc9cRv9Pa5HIb2fGlO+46UBv9k9lz5LN8M+WYZUPhovJT5XWwY/T68UPnBfu74xdx0+XikPvqpgDD4s1Io9TYSFvi/d9D1eusM+8/0EvhueCD+MSlY+DAK/PkwVnD3n+0m+FfujvWEy6b7x0l29jZfSvvpc9T6Rfhu9JsKivjQR0j7P9xO8VOPrPnlYyL5YOay9HoUQv8074D7fT5m+H/QjP8E5Y7yTGBi+ZYiBvkKtSb0J+XA+LbLdPQG8176pgoM+XwcOvGQ7nzxuo4G7EOm1PtNNjD7tfJE+pb1mP6dXnL5liDS/3LVAvrEutr3Xo1Q+MQgsvDY80b5++w+/7Q0KPyjtTb71SkE+HoUTvmIQaD64jSa9PZt5vvs6MDyzWXW9ufyHuvTbR76bxMi9gy+CvqOSLr7snrS9EOlnvgMJijzWNKE+TmIUP3ZPHj/2Bqk+io7IPjvfXz30bCI+mncYPzC7xzwi2+e+l24SPajGqT4zopS+Ad4OvmezLr7HKRo9ApoIvVg5JD3YgR6/1XgpvYR8lr47TkO/vHSpvlkXr72vlDs/rIsDviXklT6iI4m94liXPTLmGr6MSrK92PAEvvs6sL5oIva+mnfsPZI6oz5wPZa+E2EDPXeckr3xY7Q9T6+MvR9jHr4tIac9wTljPkKtv76dgM69+u3ru/W5Kj4eFqS+f9kpPjf4rL7aitO+VOPzvpT2xL6g+P8+K4civrgexT1DrQ2+mncSv50REL/GSzs+o3D9PXgLZL5z14K9ZvcQvpmZiT3HKdQ+DU/VPk2Elb21Fds8+8ukvlmG8L6PMXc9IbCUvuYdl71X7B89i9uYPQUSLD51cSc/9UoPP0Ylv75DHC6/dr5fvWIQEL4Ltag+pgrOPa8lZDs41t09t9H6Pr/s3j14C4y+9Uo1vvypkT3qc609WfUhPsGoCL+V1DA/qYJRPiPblT5Kewe/nl7xvuJYKb9p3rE8FmoJPuhI0j6/fb8+EceEvtk9MT74wsQ8T6/EvrG/EL6iI6G9gZX7PTPEkT7J5cm+m+atPthfjL4DCUq9c9cKvrDhyb2Yu/g+NIA3Pr8OHL0fY8S+LEMIP5f/kL2I9B++WReXvk7RJD+JsC0/gy88PSO5rL3/kM49taZNPs/V3L7TvEO9iUEwPrNZYb5Fttu9/5D2PW4SgT6Cc4g+taYkP9LeiD3ecbI9h4VaPgn5SD5++1o9Y+60Pu7r8D7XEnI7wvUUPgpGbb5/SL0+N/jyPbiNkj6WIaw+PuglP5wR9z4zM7M9kKBcPomwmb2h1h0/wag0vQG8i75g5Ry+OUUpP2srRj1GJbG+j8IKvwis1j59rvo+9gYvvh9jzrxApJ2+GVHmPrwF9L4KRv++vjB5vbivq73F/po9cM74Pa8DxT6giZi9FtmQvqMBVD72Bm+95q63PjeJwT0sQ0w9H/RMvpp3cL4Z4gi99blyPuELD77x9Lg+tDfAvdAi+zw9Cjs/glFpPUkuu74KaIa+Jw9DvvvLHr36XI28MsTBPhzrVj5/2Yk+GeLAPczuuz6h1sK+kKB4vUvI5zxnswI/4zYGvrWmdT7/kKC+XwdUvxe3Ubp8YcA+yeWFPu5aPL9wPcg+dLVWvx04z76meYc+BoEFPltCCr8Ab9E9Vn3aPkT6KL8B3h4+rwP7Ps9mCz9IUIY+7MA5PdJvCb+SXJw+R3IZvvMfiD4DCco91AkrP3nHFj9wX6e916OSvvgxXr5GA/A9ONaNPd5x3L4ubos+WRfnPZ3vwz49efi+9gZ7vu18vztrK96+gQTFPOYdt750tRg/2hu6PkdyFT8l5BM+dXE7PXL5rz7herw+6bdfvu84lb2MuUM+3LXMvVyP0r7Fjy8/PXlYPi2QeD5SuO490LPlvru4mT4f9Ky9LZBjv2pNb74RpYM+hxaVvoGVDz8wu28+AU0Eu1yPQj0IrEy9l27SvTJVnj7ptzE/hJ7nPgfOqT3mHac5cayTvsZtFz90JFc+bOcOv/yHur7/kD6/mEzdva8Dhz1K6qQ8Uif2PgKaYD5BYLc+WYZgvuausT76fg4+GeJcvlg5ML7Kww6+guJzPt0kVj1yipo+tDdQPgyTG7+g+Bk+xksMP+hIvL6PMXe9Gi8ZPvVKfT5JLj884scgvlux3z1X7Ce+qKROPIeF3j6xULM9xkssP3772j3Qs/8+eVjuPrIMBb6t+gy+dk8evQ8Ltbw41lU9QKSDPmZmTr7z/ey9jSjtO+SDBj5cj8o9KqkLvqYKur4noBk+4JwCPwBvQT5/2eW9a5pnvb8OFj8/NZQ+1VbCvhWMSr2NKNc+AG9hvd5xBj4NTxO/cF+nPISe1z5ApBu+QWANPiZThTzc1x2+qvHwvpjdiT7GS7e8ILD0PlBrij5E+s09+lyzPiNK27zlYTE/376ovohjhb3KMhi+2/lOPm+Bvr43iSG9o5LavsGoRr8jSt8+H2MuPmne3T5yaCU+UI0XO6rxMj2L2wQ+CBvkPln1GL+dgLI+7Xz7PsSxTr2bxKA+jQb+vglo0L4OnLM9Xikavyk6fj77Ouo+nKKhvmQ71z1Q/Ay+CWjiPG00UT/gnBA/H2NuuxrAX741XtQ+QBNFvgTF6z7ix6I+iUHgPVyPSb+fqxY/mN2lPqMBnD5rCWm+4xSvvjvfO777y6I+5IOevXBfwb5Qjae9bHiYvhDpx71pAI+9SL8EP6mC374qqc++CyTAvfHSHT4wmSo8X5h0vkXYHL6MSqI+m+YRPtcSDj5UUo8+f2oUPocWGT7NzJC+bcUqvhsNiL34UyM8C7Wgvh9j/r1cj56+N/iSPnEbAD/4woa+AADAvL3BK76bxOa+sgwMP30duD1zRtw9Qs9avo51rT7wFhs/7Q0uPuhIUr5HAyy+OSPivaRONz+EDQ88g8CKPFiod7+mCgY9bhI7vqUsvz5NhE0+xynIPpoIC71hMpM+QBM1PgpoEr6bxKg+YcPBvlioUr+ad3i+j1MUPU8e9r2ezYo+h6cTvoLikb6/fZ27YTLlPQgbSr77Opy+3ZO7vnEbQD/u61A9vjClPq8lnj4r9r8+7Z6Uva1pZj4bns49C7UqPtiBEj8py1C82ooav+Yd4z6rPsc+1sVBPih+2D4Ovki+zTuWvk8e3r0u/9s+sHKAvs2qA77Zzjw/GeL2vqutZD4tIR6/ZYj3PvhTAz5v8A4/ryVcPgUSeL4zooy9HhYPv5du4r6WIc4+uK8DPFioRb5pAME+lGUMPgisCr/FjyI/+u3rvKRwQb7JVAA/T6+qvuHpVbwtkOg9JXUaPsVtTD7Chhk/Qxx3vkFgRT1rCfm8bqO9vpHtVD6KjkQ9Vg6lPTSAn71RSVW+tDeWvhNh6z6uR3k+yJizPVOWAb4/xkg+/kN2PhpRHj6GOJa+GXPXO47kCj4SFPk+tmKFPp2AhjwYleQ9CYqfvBGlBz+1hGw9MZmAPrPqYz0aUSY+JeRPPsnl5T6U9mY9FfuvPkATg75LWVY9xylKPamCETx7g3k/eVgkPmfVL75s50c+OGdoPteBcz0Z4oQ+aQDLPtbFEr8s1BK/UGuivmkAHz33dWC8kDGVvvl+Wj5FR1q+Plc7PXctJb5AE32+LNTWvgPnYL5rmg8+rdgHPv5DZj4FNJO+6EiKPhlz8z5a07w8DU9XvkI+vD6NKBU+6+IiPiqpgz0+VwS/v32HPl+YSD5wX5e9r5RUPzXNyz5++9K9Vg6TPvdTdz4s1GY+I9sZvsKGz72GOFo+hxafvpRlaL0bnkI+PlcTPtY0vz2ZmQm+mN0LP8BbRD43+DI9xm2cPgn5tj5nRAw/4za6PpCghr5aZJk+u7gXv8E58z7lYYG+QxzLPB04UD/yQbG+DJOlvlRS5zxwzsg9qYIdvk7R4z74U4s9gZXLPgRWA78ExRe+2F/mvfRsFrzIdia+0QCSPtXnyL5JDCU/6SbLPqYKjD6VQ0s8ETaEvT81BT8/xuQ+OpLLu2ez6j6Y3fO9GXPXPMe6XD5wX4++m1X/vKyLs72iRRK+XI/qvc/Vfr4PC2W9SzdJPcL1qr4ubuM9QfHzPeauFb1SuGY+Nqvqvh6nTL5YqHk+I9stPiXkHz4NT0U/TtHXvtzXNb6VQ5U+NICbvicxqL6aCGu9HoWlPh3JDT50JAM+YhAgvtCzqT2bVcc+e4MvPxdIQL1p3mG+ne+zPhgE1jsy5qy+ryXkvPP9xD3VeAE+3Nc5vsqh3b0cWlS9FD/CPqvPIL9y+X++YFQ2PnecCj41zU++0QDoPrbz5z7mrkk+9bnau0tZEz83Ghy+gCaavRDpxz1qvJy9MlUQP451gT1XWyE9N/gSPfrtuz2NBjC8AU0bP0RpFT+SOsE91AnwvbBy8L6hZ7M98rAovjLEXT63QE4+4JyBPkMczb441mm+R+HiPXuD373Sb+m++zqIvpdu9j4FEvy9+FMlP3BflT7EILY+V1tRveOlNz7vp0q+i2wMP05AUz7S3tC9gLc8PgWjkjqw4as+guKhPih+sr5ioTa9SuqMPTAqib4Urje9wRc2PluxU75XW5W+7MCxvvdT073n+2m97zi9vtCzjb65aw8/ZaqWPhdIkLzKMtK+5j+avtqsvL4N4Fk+Tx4uv9hfXr5JDNw+rIvTPv5DHj5eS4S+BaOSOyDSHr+aCPu9cawvPtMrJbynV4g+dXEbvQG8C79kzBU+XweCvuEL0zzbaCy+vHQDPVsguz6iRQY+5h0lv6pg9LxK6oY+yJi7vNqsmj6q8So+qKTwvh9jXr7Y8Dw+Qs9evoR8mr6MSvy+HoXJvj55Ab+SOoW+jnVRPcbczb4dyZ098IUMv4GV7z73dQi+MQiWPvW5Yr6lLLO954w4Pb/srD4ofng+z9WGvZYhPz/KMiC/e/JgPlZ9lj5dbSg/93UQPQ1P77zswJu+ILCsPkCkhz5HchU+FK6PvpAPjr6si3++7usEPgyTTb4W2U67fT/dvSxlgT1jXbS9qvESvSqpnz7Qsym+urjVPdhfFj7vOCU9foyxPaRwST7/kCU/ZMwjv/KwsD7DQkU+sb+EvvaXhT4jSjq/ObSCPttoFD5Iv5W9glERv5kqGL1uo0E+I7lgvuzAqT5++5Y+sp07vhZqIT5xrN0+1jTbvp88eL4SFEy/0LORPmb3LL5Slum+R+Givijt3T3aigk+NBHOPmsrZr578mQ+9pfdO8sQvb5X7Lc9E9C8PR04d71qvOS991NLvrN72j767Se/JeR7PzLmYj4LJJa+coouPf2Hgr7WNDe+Y+6sPuqVLj7tfC+9yHYWPu/JA72KH3M9tMi+voxK+r1wzhi+SQw6v39qhL05tBy/TkDRvkaUoL6yDKU+heuVPnxhTj42q0I+sVAsv/FjjL3lYbm9sb+QvnVxAz7D06M+Gi/VvYvbrD4r9gK/5dBGPpjdc773ddg91xIWvilcDz6NKGW+ih8tP/jCTL4LJDi+2oq9vr1S1jwHzgK/AG/TPiJsxD7F/rK7sp2/PSL97j0ZUXo+QxyTvY/CNTyTqQ6+zcyoPvCFZT6I0vw+zcwMvLiNdr5Vnyu++DESvjarcr7/sqM9fR04vUaUkj7z/XQ97lrCPZVD1T6s+ly+BoEpvsZtSD6BBPM+Z0TNPr1S6j7HKcK9b19XvtNNIj3TvBe+LpALPxsN2D4gQSi/Vg79PfypcTxkzEG+p1eePl+YPD4vTDa+yxAzPjkjur1fmJw+c0aMPYan5z3DZKY+DpwbvjoBvb2R7dw8h6eJPn6MPD+Gp8W+ysOwvjwswr5bsfc9TKYTPwsk6D4KRo2+H/RRP7lrwT43iae+NxrKPp5egb0EVog+Qxwrvo/CAb7ZPdk8rraUPjarV7+R7Yg+iv39PZ880D4T0Hg+SS6nPayLwz2xLr4+CKzkvQpGDT5wzqg+gZWDPMKGrT49edi8XW1BvoeFWjz8h3S7VOM1vqMB+r6eXoG9FYxivt++pj7zjhs+2T1BPlTjgz6+Dvy9RGnvPmSq9L7Lf+A+QfHDPdGRWD4LtaK+ZvckveHp5T2wchk/L93EvHo2mz6VQzs+hVrTvYAmur6adxU/z2arPhQ/Ij86AYM/F0hMPmdEOT9vgYQ9YqFivsqhnT0Pev6+KqkrPmKh1jv3dQo/gy+sPDvfH7262tI9SnsqP377wr1c/uM9fa6evcxdKz1Pr3S99NvvPVwgiT0bDQg+oWfLPvs6AL2HheY+C7Uwv5YhHj65a3U+uWtdviV1jL7/spu9oWervsEXVr3mrgU9lGWGvmb3PD5mZnY9PE6LPv32s778hxi+qDVNvpVDCzx1cQc+B19QvnsUlj1qTUe+0t6CPgfOMT7njDy+g8DwPlioYT5qTYs+e/I7P3DOKL17g6+7R+FqvXUCSr1rK5a9UdozPp7NYr7BF+49YTLNvpLLf7zwhfk+VcGIvBgEvD4hsJK87C8bvYMvnL2YTAk/BRIUPmB2TzwrZVm88WPiPqW9sT4Hztk9UwVHvrrapD5cj5q93gKpPbn8gT7Fj4M+QKRHvk3zEr6giVS+rWl+vXgLeD5AE6k+mSqYPM730zxrK6i+9iiWPq1poD5iEBi+GsDbvmx4kL4IrPq+NqsuPTSAxz3HKeA+glGHPmKhP7/EQq07Ctc3Pn77aj7+Qz4+IR9sPj7oIb/dtRy+Z7OWvmEy9b3UCTg+JsK6vh6n8D6/Dtw97lrOvhSuBzyn6Eg9uB5FvewvPL9jXRi+kX5DPty1cT9eukm93nHAPm4SAz57g2M+NIC3O53vpzpeuum9+aATPkLPpj4zoo4+MuawPvvLLr3Sb0e+UwWrvi6QRD9j7qo9E/IdvjvfNL+Y3fG+6EiMvh/0kj76fpg+iUE4vtLesD1qTWs+t9EEPtNNrL4aL9k+yjJAPoJR+b2fqwk+S8ivPoGVi74FNAE+KhgaP1uxLz2WshQ+rrbqvVn1cD/n+yG+7J68uxdI/r6pExC8JlPNvSJs8D2Nl8a9gQSdvaUsAz3jNuK96nMAvz5X27ycM8y+0SI7vpAxEr8ExYc+5h3zPjkjej6IY0G+cmj3vl1tzb262lo9QfFjPV1tyT4T8j2+/Kk1PsNk7L7JVCm+6EhGPlz+Yz11cVM+sHJovDEIrDpZhj0/qRPqvszM0r6oNdU9R+E5P/fknT5Tlgw/T41nPvwYjz5Kew8+XroZvYy58T7mPwg+3gIFPnuDrzs1zek+V+yhvhx8wT7swGk907wFv2NdPL6+nyo+fR3AvqD4MT6kTvC9V+yTPh6FQT8T8ho/PujfvtGRhj7QRHC+aCIDP0McqT6Syz+9liFOP7IMoT04Zyg+eHo1vuyeZD4xd+08ZRn6PbaEoD4hH7Y+owEovjoBdb7tDZ6+3SQivjSAK74v3US/rWkDP7By6L3fTwG+QIKiPizUAj5Z9ZG9hJ7VPVFJHTyk3548s3vyuthftrzdJJ4+TtFRPYY4pr3njLI+oWcqP8sQ9T7CF5A+VME4vWpNg755x0g/g8DKPL99zT1oIqy8377Ovp8a3T58YVK+5q6BPkym9D7wFrS+ehR+Peye1L5JDLY+yAeDvuY/HD+6SdQ+ih8SP8lUET60yEa90QDeO2Q7d75WfR4+xf76vSPbtz5qTQu/3+ArvUOLxD5X7Ic+kA9uPlK4Fj9mZsa8qManPi6Q0L3aiq29AiuXveqVQr7Zzne9YhC+vvJBZj/jFNc+GJWcPfTb5b4qOow+HFq8vbWm9b6FWoe+gQQ1PlfKkj5rCTE+I7k3Pz0Kmb7MXQE/oIkUP40GyD0u/zU+XweAvlZ95j5Vnx++gLcoPtk9Fj+XkAu+LpAgOwU0BT7D04O9wvWqvnA9AT/mHee+6EiWPQU0gT2a5ue+q60IPuAtnD5xrFM+J6BJPqFnqz124Hw+XUvMPsDK8b0Z4vw+1lYXP2Ey3z4IrPy8SnvjPHuDjz1pACO+W7HNvkOLCL/jpbs9AppsvlK4njxSuB49AU0Tv+JY171R2sM+q61UPpm7FrodyUE+zF31vltCmr50tSk/8kFbvj2bXb59Pxg/UriWvWBUqL7IdkY+eAukPDjWFb78qeE+jQbgPZwz2r2oNfW9pE6gPLIulj06kj6/377+vZVDaz041ts+ns2OPkCCGj7/IfO+ppvkPArXHb/IdjK+W7GlPhBYzb6hZwM9aW8MPgIrEr8QWK0+Abz9vTVeerx9Pzm+QWD/Pp2Apj2QoNA+sS7+vXvy3D4kl0c+1xJPP3/ZPT7QRAg9kA8WPoVad74kl4E+1XgtPkp7wz1NhMe+zF0Fv0ATCb62hMI+Z7MJP2BUpD5Iv9W9Pug5PUW2az7z/XI/yAcUv1pkgT41zZ0+QYICvSxDPL367ec+JsLCPl4psz3RAJi+KcswvnEbEb+7ltA9AU1IPjSAO75+HYo+K4dWPd0kjj24r9O+ns06PXuDr7zY8Ak/g8DIPtCzeb0LtVa9/faVvJ88xL31uZK9NIAavx6Fkz1++5Y+zog2vrN7Cz9/2e29PZsdPyXkF7//IT29V8oGPnEbHT4ofiC+ETb0vU8etr367cs92F/2O0LPhD7x0im+L0zGvHNGMD6z6ga/foznvkhQfLs5I06+qvEuvq+UKb4i/da+xCAAv++nNr7ZPae+CKzmvpAPmjwHzjY/WKitPXzQLz7UmkI+9+TRPiSX1T6Kjo4+xW1wPmx4ur1ns6q976ciPr99tT3arKg+TfPAPhx8Bj9m95o+1CuHPtV4hb5O0RG68x8SPkfhQD9g5VA92IEnvqUs47ya5k29K4coPzCZ6jzf4Au9rwMrPrgeVb3/Ibs+xLHOPNEAnry4HoU+P8YIPgIrFz7VeP++UI0fvnL5ED8Cmiw+VFI7viDS77wSFMc9MQgIv42Xrj5EaVM+CyT4vfYGNz71SvM+7uvGPg6clT4tspO+8fSiPdzXWb58Yaw++aA/vr/s3r2CUYW+Xwfcvt7gaz6fGjO+EFizPibC5j3zH2q+6+KWvPmg371CPjw+gZW7vcQgpD7hC8U+VZ+HviBBz74Fo8C+GeKePgpGqb7dtSQ+zTsOvU3zjjsvTAY+Gi+XPrIM175iEIY+WfUZPu5aJj79ZdE+nxqnPc6IWr556QI+X5hMPDy9gr35D5G+vcF7Pi7/sT3XEiq/mnfmPtGRGL4c6x4+h6cav2TMdT5aZLE+RNjgvYVas707cKa+xynIPiGO1T3Fj4E+2op1PlrTDz/aG1S+EOm/Pr/sED/4Uwu/d74JP8zuZT7/Ifs+hA2fvb/s7r6si5s861GIvhUdmz4juQa/rIvxvlFJTb4mUyQ/kjqxPq8Dlb4Exa0+Gi+9PLUV471Qjbe+Zve8vfgxpD7/kGo+t0CcvgrXBz6Enh09/tQoPgfOIb6pgsE92PCkPtxGrz4AbzU+/KkpPwAAQDwMk5m+5/vBPrZiZz7KMuw+UGvAPk2E4z5Zhkg95/thvp+r3b2h1ni+uyefvV8H7D5bsXs+v+yeOzPEkb03+Ky+z9W2PeJYtz6lvQE916MoPrUVU75wPaq8JXXKvoQNNz81XtK+EhS5PnqlLL0sZRk8I0prPo7k8ruDLzy+vOPkvTXvkD0wKim8t9Fcvm6jmT5m9zs/k6lCvfVK+TxDiwW/pN8+Pl5LmD2Sy+W+4lgXva36Hz8bnr49HHy5vXKKRj6oxjs9R3LJvccpHj5rCam9MQjkvV8HHj6F68U+WtNMPhDpN71E+u0+2T3nvlfKrr7KoS6/Jw/FPuLH6j65a1E+xEIJPttovj5TdEA+lUNbPpp3nDsFEhA/lpAzvscpyj11cYu9QfFbvmIQGLw9Cje+qRMAPn0/xb7TvDM96gQ0PvJB0T6IY528GsDjvo9TLz81zem+VOPLPlg5jD4Xt1E8vVKOvZjdBz49eWU/BFbuvR3JJb2vJQg+07yvvolBjr6iRaa+zO4dvlN0jr7aG2g+3SSGu1rTjL17g8c9e4O1Pjf4ur78h5w9x5h/viGOjT5lqg6/UrhuPaut2Ls+Vz4/jZfmvRiVoD4YBBa+3gIJPkym2r3IdnS/1ee0vvrtazroSMY9Dws5PnuDa74py6g9TBVAPsoyhL2U9ta+ufyTvs07Xj0KaJo9PL2WPiqpsb7RkQy9KTq6vbTIGr6BBEU7bcUSPl8H7r7BqA0/bOdfvvUosj5rK5A+EMdyviBBpT4FNAk+ItvtvrbzPT3sL/u9iPRfvpHt1D3r4qA+wRfcvvrt6zybVZ++6+IqPvd1gLyt+iQ/xkuHvRgmFD+ezWI+CkatvTcaUL1c/p0+Gi/XPoLil71lGTo+mncZPyCwKD8Qx2Y+0m9jPiNKmz5N81a+XroJPV66+b2itG++DwstvhPQmj4sQ5y9sgwiPy5uNz8MAus9QWBlO6HWLD5UUj2/vVKiPgyTgb65ay0+kst3vots3727uJE+h4WavSEfLD88LDi+ysNavpRlqDyPU8g+1CsFvprm5T1UUv+9VFJnPAKaAL4G8J49hHziPm1WMb4Exdk+t0ACPfW5FT8zoi2/v32zPrq4yT5Z9Vk+EOn3PBlzFzxuo2G9VZ+PPpm7Ej7WVhQ+E/KRvapgSD4epxA+z2ZFvuTyob4jSpO+vVLyPqikLj32KBS+oUU2PlfK+j1SJ3C9QBPBPR04h71fmKy87XxjPhzrUr3rUbA9YOXovmnedD/35H0+jgYAvQn5DL6MuXu+CtebPU8err5gVBY/mN03vlD8iD28dBO6jErqvFz+AzyJQUC/hsmUvlN07D2TGJK+9bmAvmor9jyQD4g+8WNMPdqsyj3Rkd4+SQwyPnGsgz7vp8A+SFCWPsNktr41zaO9BaPCPfd1sD20WRG+pptEO3QkK74WavG++aAJv3ctL7/C9QQ+7Xx/PuoEkr7Chhk/JlOJvtqKjz6giZA9s1nVvELP7r2J0i69Vn2QvkhQWL7MzEw9n6shPqdXmr0o7UG+HFp0PicPM77mHYe9jZdmPuM22rxyilK+DwsHv/Tb+z4g0n8+m+YRPgIrSz8eheO+ukm0PsDKdT6/7MQ+bcV+Prsns74McZw9tmK9Pp5e2T1Pr/q+EoOAPE3zDjwl5M++t0AQPwN4072ZKiw+07xjOzlFJ72U9rK+MXf7PmnegT20WSE+yHZOvYannz5yitY91XhtvqdXNz8i2/k8uB6NPVYOsz7AW1w+hJ6lPhniAb/arOK9j8KxPmKhUr7Sb8e+p+jIPVuxp764r6E+ETb0PcGorL2Th90+Qs+mPP5Dij65a8E9rItbvpJcFr5pbzA807xHviZThTtseNa+tRXbPGlvpr55x7M+1lYAvtGRSD7Kw9g+1xKaPs/V3D4noL2+qMZLPH0d+LxIUIi+g8DKvQwCob7UCRg9wTk3vpp3dD7gLbC+8IVJvYJRBT45Rem+7lraPdV4BD8oDws8eViIvkATtz51cRs9WfW/Prsn7z2Enlk+ibBhPPUoxL1zRia/FK4Hv8IXhr4nMTc/0m9rvi2QcD3o2Ww9PCzUuxE2hL3u6yA9VZ/jvUFgg74K16M5dr7vPnctfb7tfH+8Gw3OPhWMrj6RfuU+X5hkvsL1FL4FEpa+D3oSPvP9PD6rrbA9oPgZvsRCoz47TnE+C7VmPNY077rnamc+2qxGvs/3n76Blb8+JQYFvqYKNj0tIek+bhKTPjlFg75MFQw/v32FPc9m/z4cfCa/WYagvbDhWD8SFJU+8kFfPqfoiL3w9O4+cM6Qvhlzrz5DHE8+ETYEPxxaJD5Z9Qk9FyZDPR3JsT4T8gU/rBwwP3NG3D16Nju+LNSau4hjOb+AtxA92qyqvcNkTr6842S9XrqJvViolb2meWc+LNQavpFcYj5y+Us+DALtPlsgyT16pQw9WmSVPlIn6D1E+ok+fNCNPqg1nT2OdWk+b/A9vxxa6r4ep4i9ObTIOqutSD31uco9JeSDvAdfeL6sHLw+pE6YvtqsWr6AJrK9Di2ivgTFMz7VVmw8mExpPqTf9j146e49MXcRvrG/bLs9m+M+I7m0Prx0uT6vlOU7o5I6Plux571eKSs9U3Rgvk5AvT5hof69CflYPtqKIb5gVAK9OGdMvnVxP7/pJqc+hsnGvgpGZb1NhFW+xkuzPhWMgr3GbTU/HOvkPiGOEL/KMnQ9UGuQPguTcb6lvaG9bVZhPv5Dir5UUo+9NjxNPccpSj4XSDA9/5ASPvgxlD7rUdo+rWmGPQ96Tr83ieG97C97vD7o6z7/kJ48AACgvUcD2Dw+eZA+xCCGPj2blb2Nl1I+aQCXvW3FKj5nRM++jLnfPhIUo76C4ne+XdySPlyPur1cj7C+ysP8PuhIkD7+1MQ+ksvxPhSuRz5jXRQ/A+eMugPnrLzctd4+qz4Xvm000D6I9NG+V1uRvsQgED3zjrs+ZMwNPezAOb0rhw4+8kG/PY51CT67J0888BaAPaROmD1E+tM+VTCkPlRSp71YqCG+R3IJPe7J0T6L/RW9i/1RPiL9djtPrxS8Vn1iPtSajj7Xo84+ZRkCPl3cyj6h1ki+MJkevjy9Dz8g0t89TDcJvewvnT5FR9K9S8gHvvJBEz7ecS4+2F+OvuAt/L799iU9dXGjPbaEsD7CFwa9WyDFPhBYubvl0Iw+gZW5PhueYj7xY1A+FfsbPpCgqr77OhY/B85pPfRsbj6XbhI/UrgOPd++hD4+Vx++odYAPpRlWL0V+9u+x7qSvszuFT56pbQ9fvuWvlkXr75ximq+i/2tPa8lhj7u6w+/iPTLvlkXqT7gnGG+sVCzPtqsRr7oaie++lzhvjAqFb7NO3Y+YcPTvE5Ac766Say+qmAwP4mw4TwCKwk/m1XnPqrP8T6lvcE+AisAPy9MJD+jkt4+WBftPuf7bT4+6Am9l//QvHvy0D2fGvE+Tx6SvoXrcb7GbRS/pN/+vUdyLb57FCq+DpzbPkwV7L3tfF+96pUAP2ney75DHHe+eViQvUrqzD2xvwA+WfWJvWuaQz7OiKq9ZRkqPoBIj720Nxw+Vn0+vuTyXzyg+PG92F+kPssQJz0pXD+9hHyCPrrawr2I0r48VTAOPlD82D0awNs8PQoxP0dyuTzgnJE8ZmYmvTy9cr7TK8E+Tx72vM/3mz7sL9U+1xKwPk5A1b6NBvK+5IPmPQyTLb4qqUs+lpDfvTCZkr2kTkC+/IfkvVsgpT7BqEA++aCnvOAt1D7hC5O+Njx9vuCco758YQg/OpJ3vi0hJr+fqz0+TmI+P636HDxzRtQ8n6t9Pohjeb4wmT4+9pcPv2WIlz4+ebQ+1VZovm3FDr32lyU+RwOUvkT6bTuSXJI+1lasvP1lK75Vnx++PujTvu18h72dETQ/+8tiPnJoEbzNO/a93+ClvuLHWD5HcgA/KjqevvgxLj7+QzK+Ple/PsSx3L7HKW6+l/8sP5LLj76O5CY+qs9dPqfoDz8+eTC+0m9PPScPU757g8W+jLmJPn2u0j6U9hY99GwGPdCzUT4ZUTo90ES4Pt5x0j1lGRa/YHYPPM07wD45RSs+bqMXP451Vb4T0Ja+1CsJPhZq/b0ZUVo7j8L1OeMUm74kKJ49HhZKvYlB4Dvixzi9f2oFP8iYkz4yVZ4+AU3MPRovvTx++7I+HOv0vk+vpr7Qswk9tDe4POf7P7+F602+EFglvtSaFj+VQ/s9PCxsPqK07z0i/Xs/FYyCvgaBob5xGxk+OpKrvWPukr1RSQE/aCJQPilcAz+4r8G+k6mMPlN07L2QD6A+93WQvfFjnD0pXG89uWv5veVhOb4lBqW+/kMWvpf/Lz/DZBE/SnvjPrUVZz4IrMC+lGUCP5T2Aj4+eZi9DU8vukCC6r7h6eW9TBXOvtxGgzuPwhW9WKgJPrx0RT9fB4K+S8jrPtBEDD799rW8o5JCPgmK1b5N8wa+oWcDvULPLr6fGl++XwfGPqROIL1B8fO9G56yPnnHMb4mwhO/YTJFPvP92D5UwcA+/BjzvNY0Dz3vyZO+hHzOPrbzgz5XWxE9hxaRPYPA4r1MFUO/i2yNPtEiV76aCKM+4XrsPf1ltT73U3s+uyczPldbjz7JVF2+HqcEvgu1rD7Iduw+zTt6PjarvjtCz0I+BaMGPyDSYz735L2+pE7oPe846z67JwO+WyClvnBfrz0BvCk+mSoovicPFz+J0gI+iPQvP2lvHT8hHxC+XikvPh6naL2cM2q+xLFCvqZ5Iz5/ahQ/fGEKvn0/db29Uja9j1OIPtjwtDxW7O88Qxx7vXo2Fz67J60+6SZhvajG+b735IE9E/KbvtXnAr4noLm9YFTyPKUsMz2EnrU9dk+WPbbztT7RAF47MzPvvmsr1j1tVnE++FOjvakTHL5GlEI+H2MePrdA2r02PCm+Di0mvsE5cz5wztA9JsLWPn2uFb9HAwM/c0YEPYGV+T6cooW+9ga/vmor/r2ezRA/5PIPPW40gDsZ4gg94xS9PcWPJb7OGaW+Gw2Svvypob39Zdm+vAWyPdEiHD9n1Su+iUGKPmor9ryBlWs+v+yUvgmKib6Zuxa6Snu1vhniAD5oIlg+2c63vPwY8zyQoBw+Z7MFP0aU/r1g5Qg/JJd3vuoEKL64jZK+6SYBvj0K4T5hMrU+lPbIPvJBm76lLAM90QB6vkRpvz7LEAi/XW1FO4EE7b11Ala+liGevqD4MT0qqcU+5BQBPpduxL7w9Gq+22hEPluxaT956Zy+UdqrPfMfor6EniU+UPxMPrpJhL38hzQ9eHpVPv324T45tPI+7J6YvvW5mr146XK+ak2fvixlPL81Xnq8X5iEPvCFbb5ZhjS+f9kRPjQRej5hMgK/LSGXvQwC6z0XSAC96gTkvWTMHT3eAtE9Dr6uvsL1UD6Nlz4+Gw3AvKUs7T6jcP8+5WEcP+eMqL2Syyu+c9eEPnA9Xj4AALS+corOPXS1jT5Hchk+8WMXP/JBI74Ab5E9yjI0PrWmwT33U+u+tvN9PSjtFb5SuGo/AU0UvpYhtr3NzLS+nDPKvuOlWzzysLi+2IEPPnctfb6944w+aW+YPQPnEj+g+IG+Ffu7PWKhar6oNa++jSg9vRbZTj0Urrc9gy8qP5p37L0dySU9eVh4vicPm74K14M9g8AaPtnOez5ApDe+zO4lPltCir4Fo46+OSOmvj55oL5g5bA8AU0EPqFFzj3qBFy+AiuxPk5AYz5s51u9Y+4OPoVaoz5PHo690m/tPrWmn75/ajS+Nc0jPtGR3Ds9ClO+EFi3PptVB77HKdA+jLlnPtiBtz5JDGK9dJOivvP9jD3lP8y+LSFfPBKDyD1E+iU/ysMGvybC6L7QREy+NV5iPthfKj5CzyK+ukmqPq8DR71JDKq9GsA/PsZtIz8HzoU+PQqPPd0kiD4y5uI+5q4xvgg9kz4epwS+2qxmvj15YL7EsW6+xLEqvu18b751cR++n6sdv3npCD/aii09RiWFvRE2lL3EQpm++zrAPaZ5Ir8gQRk/bcVyvltCrD56pUw9HThnPO+nJj73ddi9pb3pPRgEYL+30Xi+wagAPuwvN75nRKc+yjJEPB9j5j5pALM+VZ/LvXNGJD1m94g+6+J2Pt2TMD8Cmhi/Q4sIPlInFD4gQfG8XikHvnEb6b5gdo89IR+APscpnL55x72+CBu4PmsrDT8gQWk+9pcNvQn5ILxE2OQ+DpxLPtcS2r1NhFW+/WVXvqikmr4NTx8+DeCHvn9qfD39h4C+46VDPsX+Yr2t+qg+tmIIP6TfJT8hH9o++lwNviegFT4py9g+TKYPP7snd74py4g9RGmXvmDlVD4V+3e+2F/GPbRZNT6cM0Y+cD1SPtjw9Dq4jZq+v33BPiXkBj8HPcE+jShdvqIj+b2X/4A+aCIEvmIQCD+R7Tw9j1NAPoJRwT7gnMG9GXOHPgu1Fr2qYGi+QILIvlD8tD5oInQ+Plciv6OSej03Gq4+2T3ZvcPT87073xO/0LOlvlCNGr8qqVe+PCxEvVioNT3KMjC+mZlJvo51Sb7aG2w9+DFWPnzQkb4UP7S+JCjGvb8OtL2itF6/R3IdPk5isD64HqW89bmCvWBUUjyTGKS+ukmKPgis/DxkzJu+wTm3PnKKhj6fqxk+5T/sPdy1ND3KoSG+16PIPYLiF74SFAM+1jQPPkrqXD7mHYW+qMY3vmsJmbx6pQg+S8jTPmQ7b76AJuK9oWcJP2/wt75pb8o+CkYFvct/KD4eham+RUdyvn77/L55x4m8z/cGv8qhx75UUnc+dXE7PgU0+T0xCLQ+gQSdvSv2pT44Z6g+T69UPgFNjr7/soM9+8suvEkuRT+8BdK+hHxAvs3MEj+iI4k+iPRDv84Z8TySXB6+bqPBPevizj5oIpI+hjhZv7TI7j5AE4k+jEqMPixDUD4jSrO+GsBLvjoBoz7gnL0++u0pPztO7T5LWXo+fa7GvUkM8j4NT72+4li3vXqlyj5SllW+YqGuvczuFj83iaE8fR1YPssQ6z4rh+Y9ZDuPPmezxD7RkTy+lrIIPl8HXj/EIDC8sOEJvjMzTz76XL095IMnP7q4xT6CUae+mSq4vrDhkb0738+80m+3PdEA5j0ehae+vVINP5HtML7KMoK+yVT9PhDHYr7Qs1k+1xJOPqfo4D7mPx+/WYaavvyHlD2BlWM9BvACvmQ7jb7J5VE/bTSovewvbz7Kw0k/WmRXvp7NyjzD01O+2F+MPqMBvL3BF/69s+qFvkrqgD51cQc+4zbAPsZtwL7k8q2+VZ/jvr/saL+w4ds+wFuYPktZX79Mprg+YHYDvuY/JLyHFhG+F7c5PjAqWT78GDO8rfo8PfkPxz6WIR4/8PR+PrZivz0u/+++MJmqPAxxTL5m1Vs+odaqvtZWED+F6wG+FtlOvHJoIb0ibNY+FYw+PkW2O755x2A/ImyIPr1S0j69wSc+vw4oPz/Gvr4r9sM+NIAnvqrx6j1s52u9rraiPEGCgL7heoa+rkdRvmezTj4V+xc+ldRRvjhnxj7TTSo+/WWPPVsguT6fPPY+76fuvdV43T5UUgc/QBMZvlFJ9T0noAW/h4XKvnjp7j0VHaA/N4m7vsWPkT1E2HQ+UUmdvWPu4r3cRom+ImzoPQrX2z2PwkE/LGUlvhzrnL7herY+HOt+PlWfE75KexO9oBoPvaYKZr0nD0e+vOP0PZtVCr/kg34+uI0WPhlRzj5Xyka+nDOaPp2ANr5rK8a+TYTvvj7obT4c66y+ad7FPp88xL2w4bs+N/iIvphMVT33U9O9aABfvgu1sj5bQgo+CtdLPhGluz71KOK+24qFPfP9JD4jSkc+L92CPhcmw73gLfy+JeRfvpvmMb4f9JA+sHKSPmq8RD1UUjs+Cmg+voqOJD7oSOC+Y10MvRsNuD3snry7JQaZPfmgzz5E+p0+5PKbPhX7pT6pE6Y+xY8RPXa+7T4IrMw92qxmvkdyRb6eXom9xLEiPr3jhj6ezao91Al8vm6jOT4IrNg+bOcfP2J/cb4QWJM+yAeHPoPAej4qOiI9YqEivhSu1b4TYSM9RwMAPtqsjL7DZGq+G3zZvUFgx74pOuo9XdxGPCDSZz4DCTE/vAVavgmK/zwtssU99Nt7vjy96j2pggo/xkuPPajG3T7u60Q+/fa9vYMvMT8OvhS+xCBQPSQotL702/k+xtyLvqZ5rT5pACc+Xro1vuCcfb67J289R3KpPsoyxD47Tm0+uWuZPkymCj7ix9g9Xin7vbn8Nz34MZS+7Xy3Pnh61T0MAos92IG1PiuHjr33dVQ+m+Y5vtGRJD7b+Y69UGuivTqShb5O0es+6nMFPtNNcr1IUHw8ufzrPmHD2z0FNPk9Z0QpPEi/lb6g+BU+4C1gPi9MIT/mHbc+r5SnPsgH7z5iEJg+D3oUv9k9yT1AghK+BvDGvRDH2j2+MPm9p+isPnS1CT5/2Qk+jzHBPi7/h76lvRC/RPpFvmsJ4T4RNky9V8rSPISeoT6nV9I9b4FEvrbz3z5F2Cy+07wDPXZPMr7x0p09xf6+PlBrBj6hZyY/7XwSv0YlEb/Chqc7t9GQPmneAT7ImLO9si6UPgwCSz7vpxG/MLtjPpLLR76V1Hk9fh0EvuOlCz+itI+914Hbvf5Dej1YOYS9KjoWP3ct0b1yaK0+fNCtvldbF7+SOhG+KVybvnnpFj1fdu+8HHzFPjMz+734Uw6/oImMPvAWQL7VeJM+N4mpvYY4JT8DeKm+Lm4LvgBvqb0YBAo+aQAEP1z+zz5rmse9OgHVvS/dCD5Ke+s+mubZvh6nAL7uWjE/TtFFPvFjTDxNhCG+sHJovKwciD4kl6W+AABUPl8HTr6J0q49MzNzvM/3CT8qGP29yJjPvqrxHr7whbM+AAA2P5i7cj7NqkM+22gsvngLCj9bINk9DpzbPaJFDj6XkIe9uklMPfyHUL7k8mc+5PLTvgG8Ub6PMS++EOm9vqFnkzwIrPS+UdqDvqK0Dz80EdY9XI8ePjf46j79ZXO+jEoqPLBy5j47cMy+F7fVvoR8pj5a0wA+Agl2vhNhEz6pgjm+g559PiL9PT9+jIk9LSGbPhNhP773dcA9AU2wPrN7Aj2NBuA9HoWLPIts3754ekk+VMH0volBIj/pJqc+R3KJPa+U5b2sixe+z9U2vg6c177XoyS/hHzcPhpRiD78qfE7fT99Pggbnr3uWim/8fSKPuOl5z4170A+G3z7vvW5kr4ZUeo9sb/8PhlR2D4Q6Rs+TBWsvYR8ML1oIlA/T684Psoy1L3/kK699Uq5vtY077moxg++N/gav2HD2T7oSHY+ZDsfvHctA78ubo++mZkNvpjdw73Nqjc+/IcUPoFz2D7EIAQ/ne+HvDca4Lz8GLO96bePvBNhE75E+jm+b4GCPmkAlz15WIQ+TDeLvpayA78DCaq+nl67Pmq8AL7AygM/+aCfvU5A3T4Cmsg+VOMVvaUs7T6meQe93uDtvujZSL6kTmQ+ObSIPOzAob1LN+k8LEO0vkvIV73gnJG9F7exPN4CWT4YBHa9cmjhPeVhUb3ecQI+Agl6vSV1Mr2Gp689i9sMP1tCXr3gLVA8s+orvq+UGT62hAy+dQJ+vgu1/r2WslS+J6A9vm3FQr6VQ4u6K2XpPeTy9b5xrOu9HhZaPm6j2b01zXu+3EYTvbByFr/njK4+wRcqv588HD48vVI9HhYWvgAAYD4Fo0o+qs9ZPsGo0L441gc/ZDvXPl4pDL8DCcS+78kOv9toIb/MzN4+fT/9PbIMuz7ImD8+CKyCPsQgyL5PrwC/u5bwPXnHKbzx9K4+V8oBvzJVD7/VeOe+xLFePkhQRD4HznU+D3oWvuHpnT67uI++1jTvvO0NDr7fvpa+oWefPhBYx76fPBw9sp1vu2fVK75Agqq9Y10EvtQrGT6h1to+vcHXPQc9wb5yaFG9hskEPd9Ptz4HzgO/zohSPOkmsT4McSs/fR2aPluxjz2DL+A+rByGvtnOqz45I6A+PZv1PI/CnT0VjNg+MzPDvsrDrD5++/I94xS3PpvEKD6dESI/R3Llvk+v7L3F/o4+nKKfPjLmSL/FbfQ84xS9Pty19r7pJqc+UpYZvjJVED6MSmo730/Jvv+yB75RSYM+EMfQvm1W3T18YRI93NcNPmTM4b4Jipe9D3omPg3gIT6jkuI9ke08vq1puD7YXx6+aQCRvr99Nb6CUSk+/yHdPPH0Mj60WaE+XweePq5HEb6DwOA+pb2hvXvyBL8sZaU++aDnPPyp2T3l0JI9VZ+rPWZmrj2iI6E95T/8vVFJmz4qGHW9nDPyPh6nqLxeKTu9FtnaPh6nSL4i/aY+oWf3vp+rkT4gQYE9JCjOvYFz4j4kl/87GeLevuvirj0qqXO9eOl+PuqVYr4dOM89M6I0PMlUhb7NzKw9y6EFPv1l/z7ecZA+yJgXPtEAXr6jklq9V1skv6s+t77Umia9dr7fvPdTVz7UKxU+/5CwviSXi77baAQ+A3j3vum3yb4XSBA+Ad6qvWQ7Mz7D0y8+zhlRPIv9m76RXH49DHEsOzOiWD64jWa9gXN2vrUVg738h6o+5IMWvqMBAL4Qx2o+uWuxPVK4C7/x0qm+8x+qPdbFfT0f9Am/tRUTPt/gqzwXt9E3GeKCvkMcAz6yDKE+JQYZPyJsCL5PHsw+hqdXPt++bj1B8UM9mN1DPpduAj21FSM+Iv2qviGOUb6hRcg+MzNzvOAtkDyAJm4+Qs9mvNjwlr7/Ifs+5q5pPhGlPTuBlXs+A+fcPg8LBb9z17o9YFSCPgishL3MzDy+duA0vln1uT1O0Zc+rkdBvov9Bb2DwHY+tvOvvigPCzyVsnw+PnmSPs07lL5z15K7BvAWPa1pUj8YBKi+SnsXvrraJj6OddE9TtENPjMzNz6t2E8+H/RsPT0Kt7zaig29dJOevrdAgL4l5Bc+rWmaPizUjD4T8hE9JAZpPkKtKbw7cF49XP6LvVkXAz8aL6W+DU8rvsVtWD4sZSM/8h9yPkdyKT6Hhfy+jZduPLevfz4TYYM9BMUDPkMcHr+0N9i8Z7O2PukmKb4jSk++ufyXPTtwgj7C9cg9374Ova+UAT4Ovq6+dCQXO+hIDj5AgjI9ufylPqz6+D5QjQ6/pnntvrlrIT5zRsy99UpZPmEyAb7h6Rq/Ftmkvj0KVzzXEgq+BaOSvNcSPr4EVoY+INLLPixlAb+2Yss+MlXUvhSuAz9IUDg+EccCP/FjzL3MXfO+YcM3PgfOHb8nMQ0/WYaqPh/0pL156YK+zogyPpmZGTwawNW+FftfPjtwPr4NT0u+A3hLvOLHhD6TGEQ83LU8vuyexL1rK0Y90QAGvik6KT/J5Rc+Qj64PcX+Wr4py+i9Gw1gPDwsJL5EaS89BFbmPSzUaj2bVQe+AG+ZPWUZ9D6n6KA9DpzjPRHHkj7GbZA+wTnvPj0Kh70UP+4+fGFSPa5H8T6giVC9v31lPhWMNj524FU/EOl3PpCgWL7Umkq+pb1NPk7Rpz7ecb6+CD0SP73Bhz0r9hO+qvECPtiBiz38h7g+W0JOPptVET/JVDE9YHZDPlWfFD9v8OU8XimJvmIQrD6R7d4+Q4u0PtNN4rxyiqg+mEztvZmZWb7xY5A+8kE3vpSHBb1ApK+9E9D8PrDhFT5uo50+wvV8voAmgD6rPus+/WUDPsZtCD6opNi+TkAHvl3cKr53LTE+4C0QO+jZzL0gsKQ+h4WGPsxd4z0BTRC+v30hPsVtWD5VwYC+veM5P+/Jsb5++w+/FybzvS/dLD4OvvA9CBvQvq3Yn73Xo0g+N4mdviuHCr9txea99peNPejZzLyPwiW+7lqIPvkPgb1Hchm99igMPiXkU73ImEc+gnOgPse6KL4pXBe/kssDPqW9ZT7AW4Q+2c7JvpyiQz7XEvq96SYNPoR8sL2KH+M7XrqzPsh2dr7dJCY+Lv9Ov+OlJ74Cmug8jShtPHsUlr27J1c+dJPwPTY8nz6ze1I+PzWWPafomj7r4lI+/tToPraEgT+fGv89mLu2PAxx5L5LNym+rwMTvrq4YT4ubtu+E2G3PtCz6T6nV/q9w0LtPXqlUD5vgXS9yxBnPQlo4r0GgcU+JsKMvqabSD41zXu+p+jYPVMFSz70bMI+rdjPvktZbr4aL709gy+ivtCzab0AAIC81efEvi5uzb7C9bg92T2zPgrXY71bsf+8U5YBvRDphz2b5kG+cvnTvuF6xD3njIS+XW0IP2/wv76h1v4+fGH6PZf/dL5bIMk+qYIJPyBBob03iQe/3gKpPVz+gz7DZIg+WReXPhiV+D4YlcI+XweyvoR8fL6z6sM9guIfvt5xtD7G3N2+IY6lPYqOYL6dgLg+TDeBPqdX9j4ukKC+dr5/vr3jkL5ioWK+b4EHP5MY9D2utnY+vw6mPqyLHj9U45c+glErPwwCE77RkTY//yHrvpmZWT3x0k29fvt2vrgehTyn6Aw+rkfxvY7kGz8v3QS9bhIXPkhQVL5wPZI9Tx62PFg55D32l429847Lvi2yJb7DZEq+3ZMHvlMFEz6I0t69PuiPPhE2cj/S3t6+t9HgvSoYLT6fGs+8X5iyPoy5uz0bnoa+hHxcvsGo5LyR7Xy+NquQPst/uD65/LM+uri3Pr1Sjr2Mue0+DHHMPTm0fL5zRoY+jQbYPhni8D1dS8C9qvEIP4C3ij5Q/Gi+ETYcPxZqE79CPuK+Gw0oPjEIUL6GyQW/jnWfvuTy37wHPfG+tMiIPocW4T11Anq98442v7dAfr5MFUi+1sVxPj5Xkz77Ohi+qvG2PvW51L767Q+/pHDFPYjSfr3gLWA9aQCHPQu1/L4FNDE+/WUIP2gi7LzWxU0993Vovo7kGj5bsYe+N/i4vrZiLz7gLc4+pE7ovXoUfj0KRkE+ZtXnO9JvWz7YXww/B18Jvyeg4b178rK+ZaoAvwIrF77P1Zy+AbxFPI0GFb/BqFQ+b1/nvm1W7b6GONw+XrqJPZ0Rnb19rhy/wRfOPRDHuj5gVBo+cvm9Pg6+Wz8NT0M+fT/HPiLb/z5YOXA+hVpXvmlvcDwUrg8+sb+uPqCJED5NYtI+VFKNPnh6ab66uH09GlGmPgrXwzyLbK+9pb0FPtobxL1zRo6+jnVhPp88YD7ImFu+9bm4vt2TKz4ibLK+e4MSv0i/CL+uRxm+8PTyvXL5bz6rPo896pXKvq3Ygz6PMfc9ysPSvVKWtT5bICG+hJ4Uv0XYvD5p3g2+CkYFvtxGy72BBP09wFsAPk+v7D2SXKw+dk/SvgpGn74kKJC+fT/3vjGZBz85RXe9jEpePkHx4z2Ode8+78kHPh4Wxr5ioTo+SL8xvlpkjb72Bj8+KcsAvyxDTD6gGgI/b/DdvTwsaD70bMq+CD2PPhZqYT4Xt9G54en1vDVeoj3RkfA+Dpz/vnql1j5a0/y9rdifPfyH4r4Rpa091sUZPyV1Fr4Hzqs+bHiOPhIUfzxN8wI+fa5yvrIMQT2si7W+rrasvuyeqL46kvO9XilLuuOlCz6Tqco+5h33PVyP4r1xrBK/ibDFPl+YZL4GgYE+KH4wvpF+5T50kxi8qmCsvsxdbT+62oq7FK47PsQgUL4Ltb69Itt5PdNNzj735AE+cRunvnctwTxtxX6+EoNQPqMBHD12vnc+PL3gvo/Cu77LoQ8/jEqKPfaX7T0o7d29TBVUvy/dZL6sHI6+Sze1vhgEnD6/DrQ9uWvRveXQ4D7F/ka+lGXwPpmZ2b0ExY89uknkPTMzIz7Aysu+eHqRPu+nlD6K/ec+2c6rPpduFT9liKs9tmL/PUvIhzuad4q+uWsxPttokL5rCZm8+lw9vtqsBj4N4Bk/w9MnvgIrcz7uycu+ak2TPJyiCz4mUwW8cRvFvtJvDz63QOI9rfoZPzqSsT7pt9k+gLcYPmZmMr6JQUC9oUVTv8lUJb7snto++X52vvHSvT12T849EOn/PU+vZD5R2hC/ZRnCPFz+gz0FoxK+IEG7PhBYUb7KMoQ+Udq7vTXvpj6bVRc/8kEFPx9jAb/k8hE/lGXyPsZLT75rCRo/oImevsqh2z7AygO/4ekGP03z9r2fPFC+xm0MPgG8dT3NqgO/iUHWvrWmFT67Jws/XdyGPovbnL7cRuk+D3oePmsrhL5Uwcq+FtkcPxx8iT1++34+4JzdPkfhCj3NzJA+QxzrPd0k5jwQ6fk+io7svQTFe75z1x0/cF8TPqHWqL6KjjS+F7ehvWlvij5rCem9Tx6YPgFNjL0GgRO/juQSv0Mcmz5Di+w7rIuJPlInvL5XW7G9WfUhPu84xb6mm9w9dQL6vDf4Oj5W7HM+z/dDvT/Gjr4gQdc+p+hwvh9jTr6GOJY+8rBMv3ZP5j2xUJ8+mN0gvz550D3C9ei9Ffs7vQ6+CD6TqSc/B86PPqyLqz27uJ++0m9fvfypvb7njOQ+zogGvgKaGD7TTXK91Jrevczu6z7swAg/vOPUPvJBNz5uoxg/rIv7vZjdsz2JQfq+5IOSPoR8AD76XP09ZmYmv5Oprj7x0oU9K4chv8gHHD9qvHA+eAssPuXQ0r0noGG+NjwRvlCN3z3b+Re/SzexvW/wET6X/5g+pE6QvfjCmD5F2Ka+klwEv8RCIT5JnUO/DAJTPvJBYz7F/hq+uWupvOqVEr2NKJU9TYQgv/Kw7D4HX8i+pSw/PvW5Pb9ns+I90LN5vaHWqj6xv4y+3NeFPgPnDDxQax6+jQagPthfLj6z6nO97C+PPv5DJr4Ovoo+BRJgPqUsyT5UwdY+xynaPDvfr72GOHa9YFRyPXh6JT6Xbku/lUO7vem39b6zWcs+7XzPvizUjr71SkU+DpxHvrlrPb6kcI29Gi8dvIXrQb2+MKc+9+TFPoJRRb6AJnK9Z0Q1vhNhLb/c1wQ/2c5DvqpgIT+vA+e9WyBhvVio8T7baEi+hHymPuAthj5pb9g+xCCkvuOlO70nD1O+AG+HvmfVJ73ImEe+rrbsPkMcW75SuDa+9pc9PoAmwj1eKSs96Sb/vst/iL70bGI+nKJDP7wFmD4RNiG/QWAhvtejEL302xw/4QtTvWDlOL7OiBK9pSyZvhGllb7kg0I+yVTZvUOLVL4dp3w/y6GBPhdI+L2xLia+SFBEvnPXMr3xYyy9W0LEvmPuzj6ZKgm/Iv0WPeHpzT3aiiG+3762vRzrwD55x/G+B1/yvg6+ML61ptu+V1sNPn/ZKT4+Vxs8/kMavWkALz6HhUY+FYwEP8e6jj4hsBY/m8TgvCcxeD2ze3K6377kPqjGO75Ke3O9A+eEvcVtdL6xLqi+gLeYvZF+270wmUo9nKLHPvCFwb2Nl7Y9rfoAvp+r7T25/Je9BvBOvvpcVT7V59i+n6sRPpmZaT1Z9QI/QWBlPNVWvD2cEXU+2c5vPueMxL5AgrI9YcMDvtY0Dz6dETU9mSoQPzcauL4gsPg+b/DJviqpqb5FR4q9y39AvrIMPb97g888ZDupPmKhvj1tNEA+nRHNPiNKSz4dyYW9CmgqPhbZpr0rh/K+sgyLvm4SH760yM49DAK7vnct4b4juQQ+XCCLPtejND4IrGA+V1urvmgigj71Stm8l27yvfs6kLx1cR4//fatPZayOD4wKjG+lUPTPSv2976jkqo9OpKrvEcDEL4u/8s+NqvePrzj+r6t2MM+zcwMPBdIUL4tIe89exS2Pn0dSL24jUq+OpLrvLn8jz0zokS+ufx/Pm6jsz7IdpS+oIkgPq+UNT3Fj8c+9Sj6PuYdTz4zxCE+mSocvi7/Nz/GSws+1XgRPqrxrr4yxLM+z/crP/l+8j7XEpw+rrZav99PDbxAgqY+xLEAv2uaxz1SJ5A9W7H/vEmdUD70bAs/003cPtLeaL6pghs/eccHPzkj+D71KPo+KcvQPehqm71uo62+nBFxvjlFT77dkz0/sOGZvjarzj1qTZM8oPjRvUvIn71LyGe95dDavXeczr4V+0c+KH7UvX9qfD7n+5O+LEMLP/aXGT+I9Hc+pb2zvqrP1TvC9ZS+003iPRsNgDzz/Ro/GARWvCEf6j6Nl5S+Rdi0voAmiL73U/G+HcllvfYGnz36fsq9tRWJPtGRiD5R2i8+ejbFvnzQsT4DCRq+7Q2avuM2aj7h6Q4/Yn9bv9bFbb7Kw7q+yJhnvvypmT0tIb2+9UoVPiBB5b7oSNa9Lm77vdk9DT67loA9M8SRPF3cAr7JVKm9cvk/PqCJcD66uMO+RwOAPm1W5T262nI+hJ4NvV66eb1SuAa+lGVYvjoBpb4xCMw8bHjyvQ8LtTtJDC0/ZYivPlN0lj78qaG9+X7quzeJ4T0klw+9F7fROFTjxb2LbKu+tRW7PY7kIj5rCR0+ryXUPdGRHD6itMc+Y+4CviPbFb4o7au+MuaWviJs1j6O5Lo+3nEKveMUvb2jAZw861Fovb99Lb4UPzo+TKbKvtEAvD6n6IA9+Q//PjC7tb5Xypo9tRXPPjYacL24rxM9vHSvvrx0uz5y+Ra/iGNdPixDLD2yncc9cvnnPTtORT6k3369J6CPvoAmqr24Hrc+mgiRPoR85D7Qs2k9IY6NvkOLuL6GyRc/MzMrP94C8b2TGAQ93nEKO3gL+D4VjF4+wFtovt9PAT5kOzs+UicIPk5Anb6dEd8+dr5PPnGssT5TBac+ImwsPhDpp73b+aY+/kN6O4AmXr7IdqY9QfHFvsWPh760NwQ/RwPYPp3vsT5bscM+NIC3vHUCOr1K6pY+MQjEPhIUnb4u/50+bqOXPl92Yz5kzDU+4xSVvkp7Zz7UmgY9AAAAvfTbYz5N8zK+Hqe8PqwcOj6jkjo8vVIyvn2ulL5O0RE/Tx6mvfJBjT5gVDI9veNAPgfO5T7gLWA9oPgaP9Sayj7EsS48zO4NPt4Clz5Mpuq+xY/5PqwcNj7OGRm+Z7NOPtJv2T4qqbO84C3Uvi9MxrxVn4s9RUf0Priv0z3QRDg+F7eTvhUdPT5UUle99+QOP4tsJz+aCCc+Qxy3vvHScT6fPAQ+jnUGv7snb716pRI/hxaZPQpoID+/7Na+0LMQP5rmZT6DLz2/Qs/QvlsgMb40Eai+cM4HPzPEHT4VHQI/Y11QPmua9z1AE4k+9pcVPpHtED+EnjE+K/Y/vmiR7TvXowC97zhBPr99XbzG3GU9cRuDPtGRGL+I9AQ/gEifvUymGD+taTo/veOOPgBvLb6QoNi8+8vuvgHeFj7heoi+xktHPriNnj65a42+1sXRPjlF370DCbg+g8AuvnxhVj4DeKO9GlEePtCzQD86kvM9uknCvjMzW768BZK7iGNZPnvy4D3TKym+DeDtPautTL6hZ0c+V8pbP94CFb6rzx0+07yvPqkT0LohH5Q8ONZZPhiV9LxyaPE87C9zPu7Jub6hZyM+xCAUPoqOsj67lhw+HOtKvmdEZb7/Ie29WtNUvgwCub48TpG9WtPOPrx0y727lqC+LbJdvbWmqb1fmK6+jgYCP7/sHrxWDpE+2qzoPv8hPT0IGxY+14HlvqCJ0L2si5W+NIBfPjlFqb5okRs/3Nexvbiv0z33dSC9VFIvPqIjST5bQiM/ETY0vk+vlDw3GoQ+a5q3PlmGWD2giUi+7uv0PoLiNz1X7AS/A+eavtiBvT4lBgG9ke1wPpOHdT0i/QY/xynQPlMFa755xwk9+u0bPTMzszy0N3Q+vHRzPeOlS72/7N48HoXjvZtVZz7IB4e+374uPl66ab3e4OU+1xLSvOYdaz64jTI+WYb+vhiVhD4DCTo+zTsSPhSu8b4XSBA9/IeUvAisxL3baCA+wFs4vrx007zf4Cs+/fbFPVKWOT5E+s08Jw/TvbivP7628zE+RpTevpI6fb4cWmC+i2w7Pm6jjb7MzPK+w2SaPfd1ij4AAJS+uknyvoJzKr6OdQw/B19IPdV42T3YX549m1UIP/CFUT6qYGQ97J6aPlZ9Hj+aCM0+ecexvmJ/Sb2QoJw+yVRBOicxND6WkJ+9AgleviqpU71okbk+S1lGPeauoz6SOpG9ZtVzvn9Ibz32Bue+sgw+PwmK1z2giRy+0LO5PZVDSz3S3qg9Y+46vV925b4lBpk9GXNLvrWmHb4aL6s+ONaBvnS1gb4ExVc+TkBjPixDDD3zjmM95h13vUdypb7ZPQU+ne/PPrbzzb6jkvK9wMqNvnDOQL7tfJ88I7mUvXDOgj4BvME+XI+YvmneHT6DwGq+ecefPkCkSz5kO7+8uWutPoXrJT6oNSs/F0gEvjjWxby3QNi+bValvZayBD93nEo+b4GUvv8hPT5bsTs+mEytPvFjmj5wzpa+fNBPvnDOqr7mrre+K2X5vdejqL0wu9c9iNLePVgX9zy947S9EhSTPjVewL6ZmVk++u1jvixDND4HPTc+orSXvJ8aU74ExY2+LEOAvlz+8b5LyFM/yJjDPQgbnD43+HI9T68Qv4xKVb9FtgO+YTJJvohjRr9c/pE+SFBUPq3YU750JN8+1xKKPqmkgL43GgI/gnOOvnecEj2yDFG+zoiKPRDHOT8IrHw+owGcPXvyUD0noBU/sHKgPkmd4D0Qx9o9e4PnPjXvkD09Cre8RdgTv6HW2r48LHw+c0aUPj/G3j4y5tY9F7c9PriN+j5j7hI+nzyUPRsNID03+Ao+EvLRPWlvvj6lLLs9DU8ev1Z9zj2/DlS+heuZvSzUlr50k0i9LpDEviBBgT3ecUo8bhIDujF3Rz/qBCI/mLuuvn0dKL3/IeU9ak2DPV66Yb4xd/E+TKZWPnSTWL2UZcw+3gL3vsBbrD5jXQI/w9NzPkW2Ez48TqE9rPr+vukmyT3F/gK+4C2IPfFjNj9Zhrg77MDxvTVewj5NhDk+EoOmPtCz+75wPUq9O3DOOW6j976ASBs+c0bMPsnlJ77RIos9Jw+jPoj0Jz/x0mW+SL89PeeMOr99HWQ+SupJP0mdFD4QWGk98dILv92TJj+F69k9B1/4vOHpdT27lgQ+FR2pPJdubj735B2+rIsPPjCZ4j3+sum+5dBuPukmcT3RIku9wobXPc73Wb9B8as+WKipvgHeET/tDRw/dCS/PSSXkT4hjum+J6DhPRni4D0yVYg+wFuovX0/KT6R7Ug+oiMDv7lreT70bH4+sb++vkaUaj6mmyQ9orT3vFsg37694yi+XI9evoxKej4734U+eHrnPsiY1z7mrnW+7uuAvgN4ez0GgZU9eekfP8ZtlD0YBBa+rdgLPh6n6LmASB89L0wavvmgpT53LeU+1AlnP0I+F79IUP6+AbxFvlioZb2R7Uw95h1wP/pc/b5JDB8/f2pEPwRWXj7sL9u8Hcm/vqkTnL7QRCU/0SKbPgskBL43GgU/QWAVPkymjD48vVK8SS6/PuJYF77GbZo+0ZHoPtBEjD7ysOA+n6vlPrRZl775oGM+DJOJvdEAFj+94zw+yxDnvdNNur3Lfyi9HFoEvoJRyT6fqw093uDrPClcY77l0I6+odYhPzF35b0i/VA/93V0vo0G2D1Kexu+io5kPuzAlz7TTcK8EFglP5I6hb4HX0g9sgxdPm00ML0ibKK+lUO9PsSxIL8wu+c8dy0hPRlzHz7KoWU+0t4wvXuDCL+KHyc+8IVRvvUoNj/dJJA+EoOQPRbZsj6BBA2/C7VmvoSexb1SJxO/MLtbPzMzHD9K6oK+0m+PvRiVwD6Hpxc+5T/iPvp+sj0wuzO+ZMwPv2uaR70SgwA+mncIPobJND7GS42+m8RQPxE2fDysHKq+5IP2PV+YtL0BTQQ+T68UPVRSzz60yNY+p+govgu1dj1dS3g97usAPmiRjb6Tqcw+/IfsvqHWVD50taU98rCAPR049z0py4Q+KH6mvuAtpL62Yh+9O3Cevtqswr2Yu0Y+sS7OvbPqq77OGbO+6+IaPvFjjD6XbsY+gnMJPycxiDu7Jw88z9VWPQbwljzheqw+hVpjvVIn8j6DLx6/5PJTvk7Ruz6ezRq9vHSXvpmZrb6L/QW9H/QsPUp7Az6oNaM+JeSTPoOedb6PwuM+rBwRv2fVN72jktI+2hscvXlYFD4Rx6i+1sWNPa36TL4/xlC+1ee8vvHSo75euiC/KH4Cv0p7Az3lYYG8juSAvrDh6bxTBWO9ZMy7vgdfwj6t+oo+vcEzPrsnAD/NOx69iUFPPzY8hT2giXg+hjjAPhGlSb7XEnK7eAt0PYv9uT7x9Mo+6pWMPqyLSz0S8lW+A+fMvCSXGT9fmIw+6bdvvZRl6Lz02ze9+DHKPnzQ3z6946S9PzVOPkp7bz4/xhi+61GMPjF3zTy1FQo/MCpNPhgEmL7qczU++8vsPlHa+zyTh3E+NjyZPqjGHj/RkVg+wTknvki/ET6QD3K+8WMDP0Ylyz7Lf0g8JJfHPf+Q7j1lGQI+H2NGPjjW/T2bVV88ad4xPfwYjb5/apa+yqGbPtqsW7/BF8o+/7IDv48xrT7JVIk92c43Psnlv7skl2I/tvOFPsPTOz6vA2c+5PJbvthfMr4EVpK+dy1dvrq4vT6VQ6k+WDkEP8DKqT3WNI8+R+GAPio6ij0PCxk+wMoLPz7oOb3Kw6K8io4oPlMFo7yutqI8eVhoPaRwGT/XoxS/rketPoJRwb1yio68TtHxPOf7Ab6KjsS+lGVUPtZWhD1d3KK+4C3iPtjwdD1iEDA+XI9evj5Xa756pZK+GASAvpAxFz79ZZ8+pN8evbIuHT+dgPQ+J6CBvlfK+j0OnLO9PuhZvuELzT7S3pg9MQgcvVK4vr7DQj291sXXvrZiSL/rUVA+YhAwPvmgE74awOc+bjQgvR6noL3TTdQ+n6tdvgfOOb5BYKk+JlNRvpXU475++3o+I7kwP0kM4rxkOxA/EhS3PhWMZj6WIQU/lUOLvN4Ctb60N3g9ZDv/PEMc6z0177q+sHKoPBrA277ix56+fh0RPzqS67yfPGy+Di2avQ+cCz5Cz/q+7MDPvvRsHz/F/nK+cD1avjF3Hb2d72e8Di1yvTqSB744Z7Q91JoKPoVaLz91AhK+z9UWvWq8rj4DeNe+ImzmvngL6L4Url++oWdTvq8Dn70zM5u9SZ08vlYODb1Q/FC+OgH1vS2yhb1xGw4/xym2vjEIHL/Xo5A+wFsTP0HxGD8DeA++sgzXPlfsL71rKzI+7MAFvpFcej7UCco+UpalPmsJDb473+88urjdvkRpYz5qTb++JsKwPmEyr771uQO/EhRTPhNhuT4DeOu8pb1Nvm/wNT6sHLC+BvCuPrIMET67lnQ+m+aFPZYhBj7yQaM+hqe3PbQ34L146Wa8oWftvgpoAj4YBCq+yJibPpMYuj4HX1i8M6LUvfVKUr/F/hK9LSGNvlkXj73+sks+8kHJvkymZj6PMeG+O98TPkdyhz65/FM+jQZUvhDHtr6C4gc8ehRmPpI6MT0A3ko+16PIvQWjnD7Y8CS9Rbafvscpij0sZYg/V1vRvQ1Pgz6R7Zy+sgytvqTfDr63QE4+YOUwPVHaED8B3oa+v+y6PrpJSD4noCu/W0K+PiQoWr7GS0u+WtM0Pmuapb67loy+j8JFvn0/lb4aLyG+sOGpvHvySL4CCeq8U3T8PTYa8L4ldYA+YhDAPQaBHj/TK8U8eAuKPrPqM75lGeA+YqE+PiDS077YgTw/lPYMvxzr2r1fdl8+LpDEvsKGV76QoJA9pSwbPhrARz9wziC+mEzVvcSxrruSywk/jnUTPxSuHz5JDDK9m1XHPltCiD6mebu+zogJP/JBA76cM/Q+8x+SPbZiGb9qTY2+zO4Ivzf4kj2aCGM+7lqmPl8Htr4py0g+ZmYuPiUGQT7TTYK86ZX6Pt++nr4yxGE+/kMOPqikrjy1FZU+PQqfPXecGr6ze06+M6IMvtEi3z5rCeG+AABPP+ELEzuL22g+bcWovv7UqL3pt2c+x7p4vbUVKz3IB129rBxKvRov2T6KH1e+6EjmPavPtT3EIJC+pN9+varxsjzJVNm993WQvngLBL82q8I+nYD6PuXQIrw1zSe+KH40vj7oEb5kzD296nNtPtV4yb3uWsK+UI2XPJeQgT5ApG8++lz9vakTED6wcvC9uydPPY0o7z7qBFA+5h03vV+YND6R7Wy9IY5FvU2EjbwRx5w+uK+JvhDpOz7+Q4g+Jw8eP3PXcj6JQXC+YTL5PpRl2D36XA2+tMg2PDm0mL2Yu849p+iwPq3Y171s56O+a5pPPnQkHz7F/lq+AgnkvggbfT91cRu8DwtNPhPyBT5qvFw+GVHqPTeJET78h5Q9B198vvKwFD6ze4K+LEP8Pc/VCj4NTzu+Y12LvzarPj2KjkQ9cRvfPkaUtj03+Mq9v30VP3JoxT4g0n+9I0r7O23F9r3UmuY91XglPqOSJj7OiGK9r5RJPmez2r1+jLk8qvE6vt2TR7yadxQ+CYpPPbgeBb46Adk+bTRgPgDewD5qTRK/lrJUPvTbFzwUrsG+Y13KPscpRj53nAY+uI0uPjeJwTx9P7k+WtNkPkXYoj4cWqw9CmiSvgisnr53LYE8oIlAPj2b7z5if+s+Cka3Pmez6r2aCMs9LZDqvvKw7L48LMC+M6LUPQTFz7367V4/ufyRvpoIwz0bfFw/vg70Pfmg/70CK0c+9pebPvRsFjxR2ts8B1+CPhlRaj3baHi+1eeivaWbdD2fPFQ+mSrIPh3JIT65a+m+UrhuvhzrXr56NrO9KqndPnxhar7o2Vw+hVqlvkCkTz2si7O9i2xnPSh+RD4qqQs+juTsPjF3Pb6/fZ08nzxAvtv5wj5okWk+f9mbPgu1jj4S8m0+qs9VvB3JCj/Fj8G9ufzzPibCoD7eAsk9xCAkvu84JT2n6Ii9b/CzPuF6eL6Wsky88BYwvmNdBL5kOy2/m1WfvT81mr4yxNG9p+g4vSEflLzOiBa+rkfdvgBvET4VHam8JXWSPttogDu6STS+d5xivHlYgD1AEzG9KhjhPuqVBT9MFUc/MuYSPp2AMj53Lbk99NsvvqHWUL7Umq6+qz6pPktZhrlCzyK+FYyKPLIM4T3MXd2+SntjvWZm3r1E+uU+guK/vYGVAz0Fo7o9YOUwvRuewj7eAqm9ZveePpI6UT53LZE+cayhPkmdGD9ioYQ++n4ZP3sUOr7aijG+7J6kPSCwwL76fiU/9+SRvdLeED1uo7m9yHZaPsZtxD302+8+U3QAPtzXaT4/xry81AnwPRlR4D7PZhU9AwmMPlg5Ez86AUS/AN7mvhKDuD6EDYc+4lgXP6FnTj9p3ue++n6CvZMYpLy8BZI+cD2Cvn/ZnT7zjqO92huMvi/djj6vlOU8QKSfPqrP/T5HcrO+TBWUPeoEBD6rPic+NjxdPlrT/DzvOCW9zcyevk3zzj24jbQ+cvnPPKNwVT5XymY+E2HnvmZmZjxnRAS/N/iiPJCg8r546Vq+v301PpI6kz7heqQ9sgxhPd5xCrzGS689i9vGvs6IUr2Nl9C+r5QNv4tsz71Qa+o+DJOlvnL5Fz4ibEi+L92mPmKhVr7jFMW+9SjEPRUdoT6vA2c9hHxAviuHAz+0N1c/L91oPr1SYj7dk68+K/ZvPtSadj5NYnS+HOsiP2sJ6b6pE4C+tYR0vjQRAr+jAaI+iUGOvq62ej6SOiE9PZsPPzcaED5ns8A+ysPEPsqhWT5v8DU9SS6fPhPyKT9ApKE+2qwiPsh2Az/uyUO954xoPgFNND+mCpo+H/TaPtcSRr6mmwi/pb0RPbIMAL9CPgI/pZv0vkvIZz3Yga++RiUNPgTFh73jpfs8INKPPm4SZz7+svs+QIJiO6kTsL65a7M+kX77vABvr77zjjE/gLeePgMJSrw73389EOnTPgskxD5QjVc9q62UvvFjMD/3dZo+lrJUvqg1HD/RIms9YOUIPuF69j7SbzO/I9sZvWJ/IT7/shc+z9V2Pct/yD2fq7E+mbumPtjwpD67lii+dy1tPq5HeT7pt089CfmuvlFJkb6t+oS+kVxuPuTyx7630fA9zoiqPRpRAr4OLTI+rdhfvE3zqD77yy6+B18IPYXrFb51AhE/RPrXvnGsg72sHFo+xym6volBmD7NOyy/NxoVv8KGAz7baHA/XikLvKK0ED9ApC+9X5iSPpRloD4ehRK/Abw1PmIQuLx78vC8xY/Rvldbz74bnrY9/WWnPaTflr2JsA0+lUMrPoGVjz73dYA9cD2CPbIMAT11AhM/vVL2vAN4U75bIEE/nYCmPlz+Y77Lfwi8Z0RdPvTbzb4MApm+EaUlPmTMVT5y+Ss+7J68vIMvrLwbniI+Uri2PULPCj9cj5Q+rdhrPp2Abr7AWzA9Q4vKPlYO9b2kToQ+2qyOPsiYM767ltq+RNhUPn778j6s+tS+0036Pq3YJj+ze/I5i9u6Pkymyrw734+8eAuovtejAD1/SL87TtGxPEYlrz4tISO/DU8nPjy9gr61ptk+4xTdvLwFIr0BTeA+/tSQvW/wZT2GyYA+GsBvPhQ/3L7QRAA/SFDkvdtoqj6At/g9HoUjPpAP2j1oIpC+BhIAPty1RLxwPay+FK71vv+QBD/TTVI+aCLqPl4pEj91cZc+k6lCPR9jxj2L/YE+3bWgvtnO/z0g0us+RGnvPUcDmDyNlz4+1JqkPrQ3CD+cMwA/vcG7PjC7p7xBYGU8ejafPsnljT7ctcw9i9t4vk3zaj4YBP69NIADPpI6wT06kls+awkJPgG85T47cFK+/KnpvhcmO747cOY9VMHwPZf/NL75oBM++aB3Pm/wCb42q9w+pN86vutR0j4l5Fc+6NlsPArXTz5uEqM9CySKPv5D4r4i/aY+8dLNO03zPr5bsVc+AitDPpAPlL473/W+Hcl1Pv8hyb64Hq09MzNnPk3zGj46AS2+PZvBPpI6Pz+WIa499Sj0vbuWEb8dyXG+wFv6Pu5awr6KH3u+PZtVvQisJL73U0M+z/eTPEXYMD2mCoa9cRtxPicPZ750tbU80SLTvbsnj7vhCxm/H2NuPAn5CD6g+DG8Y+6YPvYoAD/uWoK8YOWCPt5xpD57g8e+RbbBPkATiT1qvIY+F0g0PhX7Czxfdv89zhntPnsUNj4FEhQ9UpYhvDF3fT3/IYm+93XgPdy1xr4epxg9VOPvvgfOvz5mZvq+qRNsvk5AW777OgE/XW3Fux3J874Pet69k6nSPWiRG793LaE9cmh1vrsn5z0IrLY+/If0O0fhzL56pYS+E/Ibv/d1mD2lvdk9eAtUvcDKQb4XJl8+FtmuPEYlRb42q5K+mEwRPk1izD6rrYQ+bHguPse6KD6HFrs+9NuXPhueDr7o2RS/3ZPPPkHxlz6Nlxw/UicQvaHWRD0Mk8E9RdiIvVYOxz7bigE+Vn0uPBE2BL4fY+g+30/lPbgedb77Osy+/kPsPp0RIT5hwyM9Ad6Cvq5HMb/tDR49oIlsPh9jQj4IG9Y9+lz9vcX+qD4juSy9sgzXvi9M/j1cjxG/6+K0PuYdP74ldbo93bWSPu+nEr6SXJ49ZMy/vvrt673hepQ+XUt4PV4pyztB8S6/ObTyPkI+EL9rK16+M8SFvhPyBz85tIi9aCKkPajG072nVym/3ZOrPhx8IT1JnfQ+VZ9Hvn2uTj799tE+ZRnCPK1p7r47cCq+DU+vuwIrLz580DO8NV60PqW9+T2FWpM9QWAlvfTbFj+taZ69lGUwPnA9nL61FSM+e4PPPLu4jTzb+QI+TfNePuCckTxN824+q8+fPohjbT34woQ+XW1KP8SxsL4jSjs8Apo4vhsNnr5vgcS9EvJxvdej8D4W2bo+KH6WvuM2ej26WoO/KH5gPhSujz5bIGU+RbZDPcNkcj4YlaY+tMjePVMFqz67J2e+8rDAPo0GbL4zxCk+LbIRvr1SOz8zM7s91Xg/P95xNj+mCma+78mjvezASb3M7oM+F7fhPqOSpr7b+b48qYKXPpCghD4CK0e8hsnEPWq8pD2+MIG9ApqWvqTf/jyL/YW9tRVEPwN4az34wvS+KqkDPjoBLb1SltE99Gw3P0CCjD6dgP49q8+JPi/dCj+jkpw+Qxw7PTeJgb2Sy/c9WtM0Ppkqjr5O0ZE6e/JMvr4wdb6Y3Qm/QWDlO+SDKr7C9WC+SzepPRPQTL6siw8+aryUvtqKlb5kO6+9ZDtfPem3s76pgtE707yzPQBvsb7Huge/d5yiu+7rUD2d73c94sdkvomwoT0LtdY92/lHP82qhT5Kew++1XjRPuU/uD6d742+MQicvvH0Rr5++wq97usEvwmK973Idic/HcldPrRZHL+t+hg+6SbNvjEISz+VQ6m+MsQxvngL5D25axW+iPRrPo510T1K6qw+JeSDO/gxmD4HX+A+JCgBP+m3z74T0Jq+GXODvjLmyD7TK90+N4kGv+0NSr5DrY8+vw6Ivu84Qb67J7M+ApqAPXPXYr4AAIC9CD0bPKjGw71CPvw+urjtPSegHr/h6RW9D3puvmDlBj+ZmTE+fvuUPsSx/j1pABs+TDeBPaK0M775Dwo/jCh9PX6M4b26SdS9+DHevtXndj6q8Yo+v+whvzwsjL0zxIO+wMqPPjJVG7+ze7w+s+ovvnnHOT2/ffW9BaOavT0KQ77M7hm9tDfMPh6nyDy0N3y+RbZDvXWTDD8aLxU+IEHzviO5xL3aGyQ+OpJjPkkua76Cc4o+AU3MPYR8UL1RSUq/m8T6PmIQCD8IrAQ/0ZFsPrq4vb6hRX6+GJWKPt4Cp76cEWU8eHq5vnQk5714et29k6nkPnsUYr5Q/Lg8F7fRupF+U77eca6+O07Zvhx8qz5xGyE/xyn0PicP2z48LEy+p1dCPk3zHj0Pero+B1+KvrBygj7jpfU+fowZvTtOz77oSIo+lUM/vg6+ED5yioC+lPb2voAmhr7BqGQ8eqWavmsJ077TTRq+oiMkP9qKqT6XbpY+OgHNu6+UfL+q8d4+vHT7vSh+7j46AQg/VZ8IPycxCL7gLQi+uB7tvmq8dL2IYzW+8WOsPKutWDvVeJm9EMfmPjeJmT5GJXk+J6BZvU2EjbzMzPY+UrjGPs077r0bnhI+zohiPV1Lzr6L/RS/XCACvxQ/pr4Q6YU+KH6kPnuDjb77Ong++u2rvrlrib7h6b8+eHolOjeJvb4SFI8+5WExvWb30D45tMA9e4Mbvhuelj74wgy+xCAgvWpNU73DZIo8sOElvtejSL5zRqI+cvnHPsZtAT9pb5C+bqMxvef7Kz/5D1G+mEw1vtQJCD6xUBe+nDMbP6mCNj9O0YG+2T0VPh6Fuz24r7M9JeQnvmezarsJitk+i2z/veU/+L6PMWs+OUWHPsGo/D6AJrw+A+fOPjm0yr7V54o+Y12Cvrq4PT+DLxw+XP5TvS9Mxj2YTM8+Di1SPUwVzL2lLAs+EhSzvpjdp758YQK+LEOcvYhjvTyQD/o9qDW1vVHa+7wtIRO+3bWEO4EERb3gnKU+xf5yvd5xCjziWO++9UrnPutRuLoubpO9w2TqvfyHlLxXyrC+CBs+PfkPeb3BqKS+rWnIvqUsWD+jkvq9CBu6PqCJoL178oo+CYoIP2Nd/L1Ftg++CD0fvkMch74aURG/76cmPvaXA79RSZ28ETaMvWZmtj2/Dig/aCJIPrgeCT+Kjg8/OgHNPtQJRD6dEUG/v+ysPk5ijD5Zhvi8mLtyvmezDr5YqJU8vjDPPhPyBT69Un6+cM5ovRPymb7r4tI+owE4PhdI8L0r9te8yHZRv7snQD/eAp2+kjpFPm1WpT6ynde++8s+PZp3zD08vbI98rCWvmDlUD0YBIa+nzzkvT7oz7799jW+Aitnvbivgz0Waqk+rWkePP5DJD8W2So/y3+wPWZmcr5AE8G9Vn1uPD55kL6dgA0/RpRevglocj47TnE+DJMpvI2XAj5pANc9CkaTPuoEdLz/kD49NjyRPtobED+0WQW+rfpAPrG/UD5qTeU+lrLwvkdyZb5/2aU9WYaAvjSRlL9WDo29xm2mvv8hPb4DCco+9bmavb4wMb4kKFo+zO7pvDxOmT5LyJe9b/AJPiJsDL9qTZu+EaU9POAtqL7eAhm+LSErPnsUJj6z6gs+1JobP5mZNT51cbM9F7cDP5MYmj7WNC8+N/gaPqabxDpEafM+BvCCvqTfZj7jNhG/3nHKPiEfmj43+DK//WWhPkCkTj++nza+pN8uvRbZCj4+V6c+pHCfPo0oEb6iI5k9WyDPvrQ3uj7NzBG/sVALPohj/b6C4sc5mN0PPqFnjz41zUs+Pld7vc6I9j7njKg9ak3bvsL19j7GSwo/MCppPkKtOb3jNoq9wTk5P+qVAz/qc7U8zoghP+oEhL3S3gq/FK73PlfsxT5H4bi+z/elvnbgvL6t2Ag/E9CGPiXk/74tsrU+caydPvJBg777y2a+dy3RvszuCbxbIB0+/KkhPQyTNb4RNmw+dk/Avlg5tLnn+yE+Nc2tPi/dFL4+V5s+ZKotP8QgEL0UrkM+Qq0pvBzr2j2yDBw/6+JePoY41r1a05w9bOcvvmNdND6vJSg++u0KP/KwkD6WIfI+u7ilPXVxIz6Y3Su+bOervZYh8j50tVW+rdhfPs3MEz/jpSe+ZvdMPj0Kg7/tDQI/TkDHvq8lpL06kvc+JsKmvLWmwT1/agw+JJeDPjeJFT6EDR+9awldPp0Rib4T0EQ/4At7vthfIj6yDA4/wFshP2ne/777OjC+SzfPvg8LVb+DnvW9BvB6voAmwjvtfG8+pHDDvqik4D79ZRs+1CuFPQyTSD9OYhI/uyfPPg6co75Ke/u9PXn0vm+BBL33dRA9Ne8IPoofBz7021c7AU1GPw4t5L7zjus+WyAxPXbgfD7z/Tg+/tT4PD2bdT3z/ZK+1sWdPZSHp75j7ho/Lm5TvTSAKz7M7qs+qKQqvkdyub7nals+YFSWPtqKJb4G8Ck/7C8rPdGRXDxLyEM+HoUtP8sQp76dgDq+h4UqvU5igD1fmAQ/u7gfP5VDLT9Qaxa+zTsevizUurwV+3u9h6eLPvrtDT+4HsW8KcvCPszMTD0oDwc+fR1sPlg5vD3G3K2+IY7NPcL1rD5bIKE9yHaovn6MEb5Qa0M/bVadvECCtr6F60U+WfXRPeMU8z44Z/Q+qKSyPt9PTb1O0YE9A+eMvOXQQr6jkgs/4ellPcBb2L2NBqy+FK6Zvv8hrb1kzAG/dk8Cv3A9/r7RkWQ+7XyzPpXUC7+kcEE+tRW9vlfKEb+30bQ+y38wvv6y2z3rUYC+yVThvM/Vdr5Agog+6nN5vrFQBz/whX0+YcODPS9MJrv1ubC+H2P+vgpoNr45tIA9kVxWvqHWRD4noLm9eHr1PaIjXb4Ab9k9UriePS9Mnj580Cs+zO6jPkLPpjw17wY/7Q2+Olg5cD5dbRO/WmSpPvaXBD80gF++mub9vlz+/b67J7k+uycjvv7UFL+GOGY+WYYcPlwgkz52T7I+nRE1vht86T5seHY+Dr6AvayL3z4OLZI8LGWtvldbGT702/e8QBMRveXQoru28308kjrhvdnOrz399pU8A3jbvb99nT3h6Qk+INL5Pnctlb6DwEq+jnXTvqfoHL5YOeQ9W7HXvQKasL09m0S/cRsOP95xAL8ibBS/yHYaPicxmj7yQU+9odaUPWHDsz13vgE/CWhyPclUPb6NBsg+ukmEvV4pjb5ns+K9RbZzPgTFQj+jcG09BFb2vQ8L8T6cohG/4Jw4P0FgcT5ns+o7UpbbPjCZwj2ynS8+lPaWvSNKCz9U4wm+jnUhvQU0QT38hzS89Gz4Pgu18r7kgyq+PQq3PHbgvj6/Dhy8w9MXvuf7qT41zfM9EFjRPqRwPT4IrCw+9GwqviV1RD8mwrY+gZWdPnL5pz63QBI+lIckv+0NDj53LQ2+UwWNvqrPZT6ZmSa/duBkPuqVBb/kg5A+5dCCvOvi7r0ldQI8375iPjSAgT5liGe+2hsEvtxGJD99P8M+ryVkPFMFd75rmtc+qRPQvW4SKz4bDYA9dy1pPuoERD0NT688YFTuvlYONL/AW1C9eViIvtO8Y7441qG+bOebvfdT3T6q8eg+lPaWvdV4kT25axE+Z9UVP0McY771ShC/juQIv2KhuD53nBY+9gafPRPyxb6kcDk/Ad40P5OpmL45tNA9dk/YPkrq9D7VVsw8MuauPOVhNb4XSAi+374SPsZLSz7TvLM96bcfPrn8Qz7/kF69QxwvvpI6gTzY8OS+iNL2vRX7Rz/tDR4+J6ChPuauQT6ezbK+76ciPtobXL2CUYE916NUv86IAz/GS4c+xLEKPltC2L4073k/Iv2WPA1PLz7O99M71xKqvQN4kT5Vnx8+zTsWPtXn2j1VMGq+TWJQPdqsor4+6G2+MCpJPk1iWD7Xo0C9KVzhPg8LRT7J5a0+8BawPnJovb55WPq+BMUrvh6nqDxzRnQ9TkAyv23Fyj7/Ia0+OSPavU5AwT4V+8s8M8STvjSAZz5hMnk+bVYKv/Rs/r3MXZc+cM5cPnEbhT33ddi+z/dHvuXQxr4W2d49LEPSvv1lyT4hjjG+S1kyPldbiT4MAiu92c4bPqyL27wS8nm+vVKEPlYOAj/J5T89UwUBv40Gqr6lLBs+klwWvnNGJD0f9Ky9AU3cPaTf5j3gLdw+uWuLvi2y+z7ain28TKaCveviGb9oIuQ+oiPpPct/eL0py7A+PZscPwrXcz5NhLW9GVF6PaFnTz7aiq++ZmbePZRlMD5j7sI+mLvOvjC7hzwAAAC/AG9hPnGK/j00EQo+tvM9PiPbPT5/agQ+pnmlPmb3zL2TqQa/JzGGPtGRsj6med89yqHZPnlYyD1SJzw+OSO+PuAtmD71uQI+78mDvhPQyL4y5mI+0SKHvlKW4T0Lk/E97C+JPnBfiz4SFOe9ObSMPphM9T50tck+D3qGPqJFrj6yDLs+e/LIPWua971bsSu+2F8KPpwz6r1VwSi+/WUPvk+vtLzc10m+3EYDvuau5T1TloE+4zZWPtjw/j7Hugi9bOdrPRSucz4LJGi9MLvnPcKGaz6EDbM+p+g8vioYOD+8dDM9JCiUvpaQ374McbQ+qMaLPBPQir6ad6y+vjApvZAPLD/sLzu9RiX1PZXUgb4vTBY9tmJTPiegA7+Hhfq9YTJ1PY0obbwtIVs+DAKrPU5Abz7r4oA+KVwDvtqKxz4noIu++zoPv0oMA7/IdoI+E2EbPgU0ob03Gqq++MLMvQ1Puz5ns54+UrhKviv2zz5yioC+mZnPPoR8FD8DeGu9vVIjv/FjTLxp3qk9A3jlvp88lD0y5vY+M8SRPCQonjyk3yq+ApoMv+hqo70N4IU+JQbJvRrAO76VQ9s+0ZEsPZp3rD5GlOA+nxrpviv2Pz8DeA8+eekOPp+riz5rK749WRcJPwn5ZL58YSa+QBMhP8zM6L556Yq+d5zKPamCxT5PHoy+jQZUP7n8rz1Z9Xk9sVCTvbpJGL6L/QE+cRtNvAn5Er9GJZW9KcvgvY0GMD702xs+f9m9vpm7Gz9QjQi/INILvvUo9D32l5U+ZDtNvzf4Yr3TKyG/9UpNvu7JS777qXm+Qj49P8WPhb6Xbug+kX57vRzrPj5SliE9pE72Pitl176WsoY+6SYeP+f7Wb1qTVc+3SRKPs2q476lLHM+e4OnvrByFL8BvCG+Gw3qPmWqBD6jkhY/SFBQPr/sPr0DCdK9Itv1voj0uz1hw4u+xtyDPlD8GLxYOYA+IY63Pl1twT4py/S+T6+OvpF+c7578qC+CmiiPFz+w70AbwG7YTLdPRrAf74pOq4+Qq3JvW4SSz5++5A+tMiWvC/deL5kzNO+8dKTvvgxhL4N4Jc+7snXvgaBPT6w4ZE+6NnmvrdA4D4ofkw+b4EUvXh6Nb4OLTq+22igPDAqcb4KaJK+w0LTPmKhkL6ZmRm7bhKLvUYDfL6w4Sk89Uq1vn/ZrT1uoy2+ryU6Pylcyz6DL7g+bhKDutMr7T23QK6+lPYWPXUCgr0DCZq9YHYjvh041z2Kjpw+c0aQPqjGpz4ibMI+3EabvW6jeT7QswE+cF8bvuCcST7Nqrc+YOWmPmDltL5YqOG+cD06vfJBiT6Gp7u+qDVVvszuOb2HFjk+7C9Lvs2q/z3OiIo+RpRKPy0hn75LyBc+0ZHSPkhQzL1Slj0+KhgVOy0hl74fY56+OUXFPuyeor5hw7e+PL0Gv6z69L3vp64+cmi7vpF+i77tfHu+6ZXyPS2y1z5if0G+5j8APi/dID5oIry+sOEZPd4CDr/021c+HcmFvZSHJb6aCJc+OgGhvuhqGz6IY4c+tmI6P0rqhDs734M+HFo2P8WPyT3Zzs89yHZSPvJBT73BOZO+9bl2PsGoML+oNVU+2IFPPno2G77dJOY8lPa2Pgc9+73hC5s9Yn+rvi9Mvr1GlKI+VFLTvvypib3P1fa8UieyPlpko74NT687MuaIvraEpD6vA/e93nG2viZT9T1H4To8X5jyPnsUoD6EfAi/HOvwvmNdLD4K1/c+zMxMO2b3Bj9Z9fk8+aAjPoVacz3GS1u+PzUuP6mCfb4BvE0/QIKyvlRSyb5vgQU/nKITPWx4Kr0SFDu+xLEKvpoIgT7r4tQ+xf7Ivpf/jD4KaBa+WYaIvXvyMDk7cO6+gLewPWJ/yT34MT6+GJVUO/dT3T6bxJg9Jw8bPvd1LL5xrAk/CkYBvs6Irr5Wfa69DJM9vlWfa76Uh5U+BaMuPsL1OD1xGw+/+lzlvVn1YT5JLhc+rkcRPQBvYb0dOOG+0ES2PnzQ0T6ZKrS+mZnJvicPKz3x0j0+s+qzPk5Azb7/Ia0+f0j3vu+nNr2mCi4+8WPAPh04h7228wU/SFAwvgmKhz3arOq9qYLxvRLyeT6yDHE9F0iyvqWbbD5JDHK9+Q/JPczuPb5EaSu+XW21PVZ99r3z/UQ9DeBtvJvmBj9v8FE+NxqQPWx43r5NhC0+Gw05v47kQb85Iyq+Tx7wvruWKr/ZPaU+iUEAP+hIzr15WDw/n6vNPUGCgrwMk5k+dCTnvUMcKz5pb7w+owF8vfTbr74py3Q+SgyIPrKdz7xfduU+vVKSPvyHpj5fB749vAW+PngLrD0jucS9G56avmiR9T0Hzgm92qw6vHA9Wj0hjqk+/tTqPg1Ptz5rCTk9GJWUPphMAb8rh8w+bTRpv9bFHT5jXeS93NcXv5MYDD6JsF0+TfNuvkYlDr/Fbcw9Z0QtPxbZdr4kBvk+YOUMPkoMAr4jSpM9mN0Bv1fKGr9cj4K+WfUBvzXvuD1U4/29A3iVPm3FwL6bxNg91ecePmezKjx6Nqu6oInIPQ6+jr5p3jW+bVYdPoJztL7C9XA+bTRnP3Vxlz5QawO/aCJkvvRshj6uRyE8xCCuvrByjL5EaWM+tMgkPxgElL5NYta+YFQSvHDOID4Rx6q9toRAPibCoL4vTE4+Qj5IPWNdDD3IdgU/tMhiPvjCXL5Mpq4+EccjP3gL6L4YlXS+TkDzvGBUPr7UCRg+4liHveF6aL73U3u+RpS+vScP+70s1Ac/8/2sPekmwz55xxk9hHyAPm/wBz/dtSA+sHIMvobJjD4gQaO+b4GqPtMrNb5VMPY+6gRcPnxhtD4c69Q+n6sEP3sUhr07TtG8p+iovKutTL7yQZk+wobHPNv5Kr61hHy8kKDqPjC7v73VeNE+uWspv0AToz4K15u9Vn1ivkvIJ73Qs/m9T6+0vGsrPj5AE0m+/kPGvnKKpj1rmhM/0yvFvVHawb4wKnm9Dr4OPzoBGT5AE2m+8/2Qvoy5tb6C4nc+V8pSPXZPHj3tDea93nGKu50ROb7qc5u+6pWyOggbwj49Chc9zarvPc6IBT/qBDQ9WYYsP4y5QT+TGLo+mEx9vpjdOz4sQ1w+O9/Xvhni4D34wgg+AG+RPrlriT0FNIu++MLcveSDPr0py9q+sp0PPZYhvj5s580+aJGVvfmg372uRyG+YFTyvBniWDxtxZa+8rDOvr8Okj6dgOa876f+vvkP4T3pJqm9TkCTPc07cr5MNx8/XkuAPm3Frr5O0XE9w0LRvraESD73daa+ibAVPv6y872U9kY+PnmwvbEuxD6Xbtq9VMFYvsrDF7+n6GA+w2RGPo9TbD6k39o+oImgPUtZvD6fPMY+6EiSPiNKUz7OGQq/4Xq6vgaBvb7mHZ+9cRtxPlBr2jxc/iu+GsA3PhxabL7/kKK+HTgrPm9fR7w9m5W8KO2HPvkP2b24HhY//KlNPsDKoz5if5s+qmCOvt++nr3uWsq9vcFHvZCgCj/pJo++L0zmPLwFgr1m1We8ak2XPs2qlz7fvj49C7VuPiSXZ75xG6e+2qyqvUtZBjx3LUG9wTnrPekm8T1++8o9io5OP1z+174HPa8+vHSvPp+rub7vp6i+yJilvsEXxj3Husi9HTiXvamkjryQoJC9KVzTPo/Cfb5UUks/aJGDPkaURj3AWyA90t4gvqyLI76ynS++5h37PoPAxr4AANi9CtdTPrQ3+DssZbE9OpIbv1g5Gj/dJGU/XW0DPwc9Zz5p3rG+yVQBvQskqj6kTjg/WyApvlpkG71z1xq+ih/Rvty1Oj/Lfyi9k6kGvrbzZT5Xyqo9HOsqvnBfED8W2cq++zqyvt4CKT7P1RY9L93CPldbtT7jNj4+qz53Pa8lxD2U9oQ+91NnPnGsCz0FErS846WlPsPTJj8OnKM9EMdGvhbZlD69wTM+HHyRvS2yOb/tfHu+Z9WVPkp7w7z5D4m+CfmGP/8htb17FBK+5h2TPmQ7l72XbhK8xyk+PnQkjz146VY9xLFGvrbz7T3u64I+CmgmPx6FWz2k35I+BTQVvnqlYL6TGB8/eAt8PuoELD5+jL2+c0ZIviGOpT3gnBW+Iv0KPs4Zxz64jeQ+Yn8BP166Gz82PIG+aQALPov9BT72l7U9p1eiPuY/BL2s+uw9TKZSPkMc+z3BFyY9G54+vjA7hD/zjsu+XW2VPQU0QT6Bldu9si4OvlyPDj6Gp0U/QxwFP4PA8j72BgO+TBWavr8OND41Xjo9FYzevgfOBT5JnQC94AtzPSJssD60yNy+pnn7PlHagb7OiBK8SQw4v73jlL2sixs9juQKvphMNb19rua9dy2nPqZ5kT6Kjtw9c0YQvwU08T39ZUc9vw7GPj5Xu7wbno49bjSKPruWCD9bsRc/DeA1Pq1p8r7NO/q+8fQFP1KWvb7G3HU9WDlIPq1pFr8BTbw++Q+TvkATuT3mrnW9lrKQvqwc5L4GgUE/N4mJva62Fb/7Ouq+JQYoP7KdbzuPU4y+coqcvqwcC79m9yi+SZ10vsL14j7NOxY+TtFhPjLmUj5/2Z0+yJjVPpT2RjyTqRo+JzG4Pcxdq71seEI+xksvPnbgBj+KjoI+JsIsPycxyr7LoQY/m1WbPvUoZD5qTfO88IU0v/p+yr3P9ze+lrKsvBdIKL4bDZC94xQ5vno2G72wcuC9hVqVPqpgRj/iWJs+8x8AP8nl2T4mUyy/d74jP9Cztb61FcO9+n6uPqYKej7b+Q6+4emlvc3MFL9Ftkc++Q9pPno2izwtsn09rdiRvgrXLz7LEAe8ksvbvs4ZEb7jpZu63746PvD0Yr6fqx2+/yFdPawc6D6iRZA+N4ldPvpc2770bBk/+FObvWB2r71if3G+ZKrIPWZmpr3IBz09X5iKvrsn3z2/fZU9duBkvpi7Vr5MFYQ9+aAZP7Eu3D58YRQ/OGesvoy5s77NqsE+j8JxvrdAEj2oxsG+s1nVvBlz9z25jQQ/jnWFPlKWGT9YOR8/yJgbPSUGAb1kzCU+gnPGvDqSwz3IB7278/22Pgc9u73VeMc+rIvFPtv5br2Y3S8+qKTGvaTfiD4Foyy/91NjO8zu8z6R7ZQ9Tx5yPlTB9j6UhxO/6nNNPiEfAr/8GCO+/WVDPs6I8rzGS5++WyBRPjeJcT2J0hK/Q4u+vvMf2r1N8xo+PzVqPg4tIr3aGwA/gXNePrsnjzxcj+I9mgjlvlMFTb/o2QQ+/tTYvIVaAz3NzJy9s+rLPetRor5Vn6++r5SVPUs3yTy4r50+XI9Qv0VH8jshjjE+2PCMPgPnij5nRGE+PL0PP4PAmr1R2l8+b/BJPijtjT3FbXS8c9cKvriN5D5okVI/jZcuPjAqRT6taSK+0ERYu7uW5L5AE5O+ke3yPmB2Pz6I9Os+WDmEvqpgUb+TGMQ96NkMvgRWuD7o2TS+aW94PpF+7T5H4Zo83NeJPjarsL7gLeK+LSGHva1p7j10k1E/0SJTvjSAEz4zoro+QIKqvjJVRD5H4aY+4C3qPoPAML8Mk9E9WfV5PABvgTpLyDM+xymuvoPAsL6TGBS+zF2DvRovXbtokaW+hjhWvJduMj3mrk0+ZDu3vhIUhT42PG2+z2aNPqFn9z4S8tM+nDNmPsNkpL6Gp+c+5PK/vV92171g5c6+GASqPqmC676tad47eem+vRe3ib1lGWK8nDMGPkCCur2/7PQ+NqtuvgIrtz7BF9a9+zpTvzxOJb5UUjW/CkbvPtJvj74bDfI+cF+BPmWqBD6qYDC+eekrPwyTBT7ix8y+vHTTPERpN76C4oe8l27OPih+9D0TYTc+dXE7vfKwcD5LyHc9MCqxPiSXRz6t+g0/hxbJvbpJlD0MkwW+pgpmvct/TL6g+LE+ImyePsxdyT4McQA/gZUjPt2T+T6h1jS8eccFPvP9lD2ezYo9vcF7Pm/whT4lBhe/Y+6yvqkT0L1fB5y+p1eQPt9Phb4T0LY+aW+8vj5XoT5okWE+7loKvjy9jL6ZuxI+taavPh04iz7C9Rm/6SbRPdbFqz7xY0g+w2Q6Pe5aoj36fi6+dQLGvuzAuT1bsTW/aJE1PpAPNj5rK7C+lIeTPnbgSD+Pws0+5j+SPlioFb4OvhC+WfXxPSegWb2vJWS8yjI8vhNh775wPQq88BakvjSAtzqL244+07wBP4VarT6qYEQ+2F+OPThnzD1GJSk+mgiTvWHDyz3b+a4+z/chv2ZmRj0D55y9foyTvtLenD44Z+a+B1+ePqkTfD7Fj9m+Qq2rvkW2mz11caW+v+zuvSxlGT5+jFk+RPpZvnKKSz+qYBS8e4ORPrWmWb5SuNI+eqWaPqabGD/Fj98+wFsUPoAmlj5OYiA+XP6TvtcSUb9jXXw9VMHwPbpJlD4Zc4++l/94PmezKjypgom9p1fQPpXUgb2w4RO/F0gMP9Mrdb1JDOK9wajkPToBlT7gC3++wMpZvlXBhL5E2Oi9xm2KvtbFiz5g5cw+4ek1PZLLXz2V1Js+ZtXHvBlzV7zZzu2+FyY8v4cWkz7baCy+/yG1PgrXgzxUUje+GlEyPi/djL5/2bW9ETakPZ88VD7BF+Y8iPRPvp3vjT6jARA+0ETKPqwcWj3vOGW9coodP7G/JD6FWke+RPqtPJ3vRD9ApJ0+coraPsrDBD/zH44+e/LaPvOOM770bCQ/m8QgvfUoLD19P22+cRscP2dEtb6lvUG9F7ehPSGOST5oIrS9+MJkPphM5T1UwXi+ZRmUPvpcdT6EfNC+DU+fvgTFTz6adwQ+CtdrPiO5JD7TvI8/0SInPnPXDr71SiC/QKQvPbNZxb22hDi+qKTevraEvLxokZ09zoiCPSBBUb0mwp4+GsB3Priv3b7VeKc+dLWVPY0oFb7GSzu/Kcv4PoQNpz1TdD0/ZRmoPs/3i72OdbG9UrgJv83MGb+jAco+SS7lvlfsr763QPw+UUmRvtnON737OoC96SbJve5aIT8N4N293nEoPzjWBz9fB4q+sOGDPtEAnrx6pYS+l25KPrpJHD8PC+29hA3/PXxhEr+X/xA72oopvwxxXL2rz58+UPxMPj2bBz+1pjU/Jw9TPo0orb65a58+Njy/vvMfUrtIUBw9f2o8PsQgCj9c/uE+B87ZvCGwAj0i/Z69p1cmvjLE8TzvyR8+nKITvvD03D5xGxm+urjdvZJcqL7AyqE7BoHjPjwsjL1pb5A9d5yUPlBrLr5WDs09ZvfkPeU/aD5W7Oe9TkDXvm/wU7/iWBe8zTtavn9qhD2UZSi+pSwHvnctST4ofk0/F0jQvc3MCL4IrN4+4xR9vhNhez4/xj4/gy8MPezA2T2MSt6+aQBGP8xd6zwYBGY9Vg7TPio6Ej5gdr89lUOBvolBkr7TTRS/ejaDPs/ViL578jA9mgiNPssQRzuU9ji/uY0GPgsk2L7EIMw+tFmbvoVauz1AghI9mSpgvpXUBT7WNH8+i2yxvmb3hL+62lq+YFRqPqRO4D32Boc+hVqbPolBIDw41gW8NqtOvpSHRTxvgaQ99+SJPk7R3b4Fo7q9NICvvXPXIr53vpM+lpDZPk8e9rzpt7U+sOEZvr99BT6ASBi/MsS/Ps6I8L7dkze9hA0/vczM0D7l0LS+9NuPveYdHz735OE7ILDKvd4COT6z6vW+RUcOPl3cMj5c/ki/pN8+vcZLh74Urou+qs9VPTm0WD4zxAW+N/juvlfsC76UZb4+NqvKvpT2yj6xUJG+Di1ePu5aij6ZKkA+GASEPkHxw7y6ScA+io6qPqJFAj6MSg8/U3R0vQPnPD5VMNq9s3sCPtobzL7arCq9s1lFvo2XWj7Sbx++M8QrP58aq77k8iM+Zvc2v9EA7j0pXI866bevPKjGhz578jA+U3TEPbNZ8775oJE+ih9DPst/ND/gLZA5ad4xvssQz75SJ6C+f9kdPY0onz7EsZg+OUXXPgpGFb0yVdC8Bz3DPce6wL0Fo0I9rIuvvs9mHb8dyb09QxyDPa8lhD75D2k8g8DWPpXUIT40gLe5jSjnPiGwID+GOJi+1eewvnsU2D7/kO49cD2qPApoIry1pi0+utrEvtxGvT7RIhG/BoExPiuHoj6mCqy+jQYXP3VxU74IG1s/MZmGPvP9Hz9FR/S+yjKkPB3JrT34MRi/sb88PZCg0D61pgE+2PCEPsiYH77TvEM9uB6XPqK0z726uC09AwkKPUp7J75rCeE+iGMJPyDSIz6wcjA+Lm5PPgisiD6VQ8s9CKzgvitlVT7QRAk/oInsPoPA+r1OYrI+WmRbPtY07znwFv4+5dCGPgrXI7uk3z6+2/kgP2J/ubyopDE/ldQdv1BrkL6QMQc94scYvehqkb7BF2a8IY7FvQgbDj2sizO+mN3TvbzjVD3f4Lc+4At/vl1twz6vAw++0SLLvZf/xr6dgCa95PLXPffkwT3ecS+/dCSFvs6IgL4UP5I+QfFLPu182T5PHkK+w2SqOZOplL4klwO+eHr1vb3Blzv+QyK+Yn+Zve18B75m9x0/ysMiPcqhGL9QjZM+NBHWvbu4kz5FR1a+c9eivnL5J75Q/Fg9XUtUPqwcJj4wmTo9LEMEvluxXz3mP4q+WtM2P8t/ET+8BdS+7uvwPdNN9L5IUJQ+gCaOvlCNHD/eAi6/7C+HPsiYoz1X7B8+TKbqvYvbAD4gQY0+07zNvqikWj5dbU0+BFaAPoj0u7124Ko+qaSQPvl+2D5GlJi+YTKNPYQNIz5/2Y09ad7HPg3goz5R2hs9RdgsPkkut76xv0Q+s1llPvgxlj7hejS9o5LKPct/ND7LoYW8iUHgux/0/L0YJok+c0aUPGHD3z7jFBI/XI+CvXzQq72UZTC+5h1Hvs6IKb+kcD2+aryCvnJog76Nl149xCCsPmPuEz8UrsM+H/Skvu0N7L7NqhM+qYJxvtQrhb4nD62+uB6vvpkqXD61FYk+MzP5vvOONz6xvzM/93WQPiL90D5okUM/SZ3wPRX7+70FowU/9Gy4PgKaEL4gQam9RUeqvbx0Zz6R7UY/T68Vv18HAT/IB7O+cmgFvuXQir3aG2Q+8IXJPOoESD5/avy9SL8FPhX7C774wiQ9YcONvhKDYL262jo+YTLRvno2Dz7b+da98/1svobJ3D7XEri+TtEROj5XDz6mCic/PCy0PUhQij5SuAe/16PYvUmdwD1WDps+CkbFvBX7870Zc52+9pcdPp88uj4HPcs9LNRSPrbzbb2NBv4+WmRbPYGVlT47cDK/RbZbPgFNjj4McWA+sVBbPWsrBr6AJrw+JzHsvrbzq75s5wo/OSMqPYy5FT9c/us9fNCDvsoy6j4QWBM/T69KP1+YZL6rPuG+hVqzvVn1iz6fq7W96+JGPkrq3L3mHQs+yAePvlKWVD9Qa+I94Jztvvs68D3S3nQ+d76fO4y5a76SOgG8RUeEvuVhCT64r3M+sb8mP2B2w777Opg+nKJLPvs6dD7OiNI93NefPkW2c73G3DU6zO6lvuyeTD2cMxK9vVImvlUwFj5JDKq9xku3vTMzw73PZjk/9GyGvbuWEDsN4IU91AmIvLDheT662oo9Z9WfPcqhqz7D04W+Suq8vc/V1r3ysOA+J6ANv+tRGL+h1lQ9wvUsvnh6qz4xCNQ9iGO9vAfOjz6PwpE+B86PvqHWfL49m4s+HclhvkFgRT72KBO/ksunvVWfyzyASKU+FfsIv+SDzj5uo9E954xIvo51kby4jaY85dCKvt++Xj1NhGU+Q4vsPRlzob7OGVG+GVHYPvOOKb94eo0+2ht4vujZbLx1Apo+SnszPr1SLj8MAh8/HHxFPybCJr40EYa9WyAdPkw3CTs0Eb69A3g7PYC3dD6BlXM+RwO4PaUsozylLIE+J6DVPm6j676MSv6+nzxIPwpGz76uR+E9+Q/lPjkjoj71uZo84scMPnecoD7c13k+Zma0vuzAJT5gVPI8f9ndvKTf5L6L/UW+Y+64vuYdkz4ubuk+OpIHPs2qwz5K6kQ8+lzNvdcSjj5bINk9HcmbPuLHJL5vgUQ9PQqRPpoI8z3mHT++jEpGvj15aD67lmi+16PAvXnHtz72Bse+LNSAPjar5j4wmZo+B84Rv451Bj+UZQi86nOFPo8xQ77GbSA+Q4vmvmlvgr7LEBc/wvUgP5m7iL5xG+W+93X2vrfRAj8zxA2+wvWqPu/Jiz72Bt89XkugPaMBAr/PZu093ZOBvltCzj0mwmK+8PTqvedqW75LWbi+AU3svktZhj13nGK9VFITvp8aNz48LES9rdi3vQAApj7Qs1k9bhIAP7TINr4DeLU+oWcsv+XQjr5uEsM8f9mFPXgLxD39ZUO+6NnsPdqsqj2jcN09i/0Lvyh+OL4KRv0+coqOvC/dyD7LEM+9QxwSP6pglDzix8a+91PDPNJvgT7/IW29oWczu8h23r0YBBk/CBuaPjwswj7ZPQU+GsDxPkMca7yKH8u+BTQHvwDefj6cM6I8ONZDP/P9Cz83+Ko+Y+6Ovs/VLr5a03y8PzXmPjLEsTpYOTy+NV5yPiZTwz4fY6K+I7mcvsxdez12T148xm0sPsh2Pju0yC6+46XTvm/wBbtZF5s++FMnP3vycDxJnaC+JsLKPnxhgj3Qs/m89UqhPd4Cmz7fvqY+VFI3PhWM1L767Wu9juT6PnL5Mj+vJSy+hjiGPnJoCT68BW4+wvV4vltCEb8ehYs95q6bPt++0D7sL5s99pe9PO7JMz2QMZc+dk/uvq36JD4r9j8+FtknPylcH70+Vwg/KO3/PvdT273Lf5A+F7eBPUkunz2jASy+zoiivXuDXz3ysBO/hjjWvUFgxby7lrw+Gw3YvYSerbxgdoe9ibCJPQrXFz7ZrHo6fNADPUTYQD441hA/ns3WPi2y1T2jkmq+cRulPVyPgj6ze2I9uWu3vrn8Kz4MccI+IEHRvPW5lj6dESE+b4GUvW9f2z4awFu9ImxAvpvmrT5TdGQ8L90kP0fhHj7M7kk+7J5wPkkuyb60yGq+fvtavbpJxL3ImBo/SQzKPcWP3T7GS0K/iNLcvh9jHj51Agq90SLpPln1CT3x0tM+HclVvmb33j6kTsi9w2SWPiQobr49m0G+zap/vf1lM76qYJK+/WWtvsuhi770bII+i9tsPgn5gLwcfKe+tmLvvceY672fPBA+CBvYPjOitL3C9cg83gK1Pn0/rT5qTdM9bOfbPG1WLT1Qja0+TBUoPtNNUr3XoxA9qMZrPUrqvD5if+e+8IWxPTOiNLyHhbS+0ZEcvSQoij5N8y497loiPXnH4b2dEYm+FD/EPt5xSr57FBC/pb1xPR6F7T6SOoe+0QC+vJXUlb4UrlM+93WwPfOOmT7/IZ08lrKCvjtwDL+2YhI/qDU9vUi/lb0ukAw/iUGcPkI+iD05Ra2+FD/2vWUZwL7DZHK+veOEPcuhDT5lGW4+PuggP99PBb4rh2a9orThvp7Nyr50kxC+sOGXPrFQBD9GlCe/eVh8PtiBy70r9hO+DeDFPY0oAT41XuI9wahkPb6fjD6U9vY9AivfPYC3aL6V1Om9+Q8uPyeg1760N4w+i/2HPuhqqT6mm4I+YFToPrDhaTsy5oK++n4avUXYgL1K6qQ+odaEPZCg8j54C1S9SQwZPxe3s75ZhrA9MXeLPslUwT2fqzY/NV56vQpG4b4BTRC+Tx7Yvoy5sT6qz1G+A+cMvMDKPT5fB6i+rwO5Pp+rIT9HcnE+ibDBPZp3Az+ezRA/K2X5vM2qI7+EDQs+nYA2vlsgGb95x6O+2c6jPthfpj1seG6+JsLIvszuybs/xow9ksvnvSEfGL4py6w+oPjpPWsrrj1rmq8+gZWHvotsU77HKaK+UdpLPdXngj0cfCW+8IWrPjLEMTtbIDk+3bULP5YhRj4rh1I+ZYgTPvwYYz0AAOC8i/2FPdhfVj/Aynk+foxZv/JBNz7njNy+HFoGP6IjnT6VQxs+/BiFvtQJRL5AE0m++u3rOixDzD7iWNc9eVgDP/Tb2b53nA+/2ht8PLG/bLsUPx4+6nPHvmPu2jtn1ae9F0j+vty16r6oNTG+FR0rP50RLL+KHz++R+GOPtSalj1R2tO9IY4dPse6Az/FjxG+S1m4Pvp+Nr4/NYa9k6mKPq8D9T5U400+V8piPoY4Fz9DHAi/AbzlPULPgr7vp7A+h6eXPErqOD6ZmUm9orSnvYeF2j2SOve+MJkWvmb3FD7k8g8+EoNBP6yL/74EVii/arwoPxiVYD5MpiI+BaMxP9y1LD6xv6w8X5gQPu2ejD6SOis/LENsvp88RL5TBaO99gaLPizUor7BF1a+4ekwP0OLwr67llA9tvMYP7fRyD0lBho/EFipvfypmT4y5v49EFhpvSqpd775oBQ/S8jXvtnOt77gnNe+U3QgPkYl1T3e4Gu+yjLkPI0ocb5fmBw+xCBsPoenl7z9ZQ8+ecd1PgskaLxlGag+EhS7Pt4CHT4/Nb48bTS4vt5xfr5ioZY8AG9BPIlB+L22hK4+bhIDvQbwkr6I9Fu9RPq5vhovdT4IPRs9O9/hPqabAL9FR5K+7uvCPlN0hD51cRu/A+f+vtqs8j6vJYK+8x+yPI9TkD5euhE+yAc1PjQRYr7pJhk+x7qAvjojBj5Vn3s+w2RyPt2TTz70bCY9Yn//PhIUV75MFUy9/KlhPW/wNb0YlWQ+Bz0rPr6f3D6xv+S+rdgvPuVhiT3iWLc9vVK+PRrADD8J+YI+d74DvrUVWz4hH8q+MsRhvWsJaT3Fj+G9bqOlvqut8L1rCWm+WDm+PhUdwz4B3rq9PL3EvluxE74T0Fi+qmAjP4bJVD56NrG+16PQvZwzBb8tIZc9mbuOvfHSCT79Zec9K2V5vfAWRL5kzA29XCCBvB9jXj2dET0+dLVBPu7Ju71Mpqo8EFg6vzf4cj230dC9Gw18PvpcrTztfNO+Plc/vr1Sdj6R7SC+9+QGv9zXST8DCbo+io6EvJ2AJr2NBmi+1jQfvZYhnj7njGA+qvHyPZCgKL4tssm+H2MaPjy92r73U/s9ONZFPFg5Aj9YqE2+XP79Pno2ub72Br89gZXnPqK0nT7oSMY+qKTGvVdKgr82qzq+XwcGPgKa+D1Eaec+E2FTPfIf+L5CrSg/UwULvnVxab+K/fW9MQisu+oEzr4+Vxs/bqNhvlioqb5rCUG+NIAnvk8eKr4DeB++iUHCPjXvJD5TdHy+xLFOvqabsj5s5xc+B86ZPtEiIz9nRPE9MQi2PpyiEz6/7Ma9qMZTvr3jpj4g0k8+sHL+vrIMaT4BvDO//faVPVTj/z5mZqY+JXWOPse6oj7Lf1A+fow9vtLeAL1kqjC90m9fPE5ipL7KMiA+WDlIvvvL0j64r7E+SS4PvjQRKT9gVOi+gQT9vW6j3z6MShI+7XwvvqFnO77swL0+p1c+vovbGD3Zzsc9F7eLPi7/dT5WDvW9JCgmvmDlAb+GODm/veOUPeviHj+oxis9ak0DvuF6kj6oNTm+SQwQPwbwDr6BlSs+EaV1vtBE2Dr/shs9z/cDPocWST3KMkS91XjHvsgHQb5/aq4+INLbPrraOT+4HgO//7Kbvk8eljw/NZ69RgPqPhx8n76w4Xm96NkRP/7UZL6MSjo+toQxP0YlTz+BlQm/cM6wPc9m/b0ofi+/oBqPPiBBzb5X7Cs+9UrZvQ4tir4xd808N4m5PWJ/GT662sq9cvkTvlpktb4Wao28i2zHPZ+rSz/Idgo+bhLrPjqSHz49eeg9ns1mPmq8NLzAyn0+SQwOv4j0K70zM7M7RPotvFYOuT5U42W8qz4XPSZTXT6sHD4+Lm4qv9ob3LzVVmA+RGmVvs738zz3dfQ+MCrFvlMF3T7rUTA+4zYhP1n1075Vn5W+7lpaPgrX676PU4y9bVaVvkYlBb1uNAS+EaWZvsoyCL4Exc+8vAXevq3YDz6dgKA+cRs1Pv1lmT7Sb98+wRdqPjC76774U7U+OgG5vkmdoL7BOTM916MWP8lUt76Nl+w+8dKjPvCFAr8PC6U+zhlJP/8hp75IvxQ/X5jUPXlYRL4nD+u8xf7CPZRlhL58YaI9CtfDvMoyeL6Yuyo+zaq1vggb3L4nMVA+AitLPupzLT4GgTk+u5a6vgmKNz5Hcvk7I7kcvTAqMb5zRpw9Nc0bvpwzFj6qYLI+JJfHvQ+cE76BBAW9v+zWPcbcgb6LbEc+ejYrPadXmr3IBz29RiUJPtv5Hj5y+Ts+FyazPHechj45I6g+4QuTPtEiuzy8dLM8uB5ZP+tRmDy7lro+i2zNPrgehTtwzpC9yjLEu8PT/z78qYE91efyPYy5Ez64jZQ+rIuXvo7kMjwy5jo+MzN7voLiv72qYNy+9+StPrfRoDwXSIQ+PL0uPzSAn711AiQ/ppsUvb4wrz5UwWi8vAVCPn6Mob3eAhg/fT+FPk5iqL2BBLW99Si6PvjCzj7Kwwq+ih9TPfYGA7+DLyC/cvlXvlz+BD9JnYA95h0HPuqVFr5wPbK9Y+7EviEfG79jXYQ9KjomvmQ7L74gQem930/vvnGsa72XbhK+ejaTvgU0gT5MNxk+xf6qvVrTXD7njAC+yActvdhf2j5rCRE+rkffPqdXqL5B8SM9XwcGPobJnD18Yeq9k6mavdO8r74LJNg9glHxPapgsL6WITi/RbbLvWlvOD5hMmk+rraAvq8l5Duxv7g+sS5WPgUSMj8XJi8+LNTMPhZqOb5cj4I9RwOYPlkXp74dp3g/B1/4PHL5Dz6Yu949IY4hvhSu1z0ldRI+M6J4Pj81Ir7UCc4+/BhXvo512T4l5Is9WYamPocWjz7OGXE+7lpCvDCZar2dEd0+Nxo0v9v5Fr4Q6XO+oUUyvq8luD4gsHI86gS0Pn77Nz+aCAI/dQIWv32uPr6dgKC+s+rjPcNCPT2RfjE/Nqu+veELE70FoxI9INJPvvgx/r2Uh0W9UdqtPiDSHz7z/Zo+E2HPPjPEKT5UUlM+BRIUPD2bWT4ibMC9cvkCP6dXgj2X/4K+VTBGPgdfaD3Nqom+nYAePiV1zr69weE+xEKNvW/wIb6At5i+UGuCPgc9W70D5yg+gQTlvY51Yb0KaCI9BaP4PgrXAr+xv8I+m8SwPqs+Jr+VQ5s+HhbavvaXjb7xY/6+rIvtvlUwnD5rCb++EOnLvrTI1jxQa16+RPoDP0T6Ub5XylI91CsbvwisIz8FNBU+1JpWvRsNnD7rUdA+fNAUP64l9L6q8dq+hxYEP9Qrg75SuD49oIl8Pn9quj7mrpk+sS4mvpoIyb7wFvi9orSTPtZWKD5y+bE+s1ldvpduFj74U5e+nKIDPxgEZr60yGo+46U7vk2E7b1H4RK/MXcdPbUVuz1LWUo+PL1GPpvEgL2Rfl8+bVYlPjQRsj76foI9AN7SPkYlPT6ync0+BMXJPmBUEj4zM6s+1laEvUtZLj6ynbu+vAVSvSk6+r3z/RS82hssvZ3v+T4BTVA+16OqPsqhnb0hjik+vjC9vtzXo77Y8DS8KH7yvov9yT7GSw8/mgixvj/GjL1bQh4+/rJHvpXU0b1xG2E+BRKYvrPqqz6kTpC9yjKEPg8Lpb29wWc9I7nEPVTBvj6vJUS+QIJKvsDKIz/swDG+8WNkPnVxD7662oq8j1M4PoAmAr5yaAk+sp0LPsE5Tz5YOSk/1Jr8Pp2AOr580CA/BaOivfgxLD+IYwE+gLe2PqK0Nz4FozI9Snu1vgN4q71bQi49Hqc8PuLHKD2/fRG+mZnFPgyT2z7/Id08cmiRPWQ7pb4Jii+++8vgPqIjNb42PEW+oUXePYan170bno4+Q4vOPu0NCT9yaKO+dXELvTF3rb5yiiM/jnXpvVN0SL6ASJE+9+SdPoJzCj59rv49B87RPXe+Jz5JnZg+juSSPNBEPL6taSa+d5wKPsbcwT4VHck+1JrOPU2E4z4S8u8+hHwQPAIrr73mPyg+TYSNO8oylL53nJY+dXH7PeY/DL57FJw+YhAkPp3vUz5LyEc+0m+hvtZWDj+w4Rm+P8b8PBzrFj7qc2U/odYLv3vy0L3k8me+xf6cvq3YGD88vRa+ke0aP0cDqj4SFAO+heujvkhQ/j6HFv2+Fmo1vqyLrz6a5t0+hA3PvBbZWj5PHis/g559PkmdiL0ep8i9FYyyPRNhG75m1UM+ETacvFio7T5yig6+KO0UP3ecIrvjNpI9hqfvPeVhvz7u666+QKSfvHL5f768dG8/1lYYPwg9jb5/amy9XP6/Pm4SZz6hRe69jLnnPuwvN77jNio9xLEwv0ku3zzHugy+FD/Yvih+OL5cIJe+7XzHPg8Lm77D0zs90LONPmEynz6/7B6/46VzvvrtFD/DZLI+YTKdvY2XmL59Hew+CD0nvoMvjj51cec+uyfVPsX+0jx5x3k9lUOHvqFFcj4xCJA+376cPsSxor4Z4rg9ke18vXUC4r1SuOY9utpSvvVK074pOrI8K4dCvrrair1+jAE+ecftPpXUKT335Ck/dXGTvRsN7D4o7W29dk9WvkXYLD7pt6U+fR04PxsNSD7Ygas9j8IRvgskgL7tfPc9/BgzPEMcw73RABo+OgGlPWWIIz45tHQ+BTTZPVion77qlVK9VTCSPTF3tb0fYwo+A3h7Ptv5Lj5g5Yi9MlWKPoeF+jw0EQc/NBHgvsbcHT6Y3dE+8Bbsvpyi/T43+AG/EhTXvpFczr1LWRS/exRaPsDKIbuASJO+JeQLvjy9srzvySC/2c79PuoEHD5LyF8+lpDNvlyP0D6JQYS+Cte3vkW2mz5F2Jo+lUM3vhe3wb6ze3I5UUmDPnxhuj4IrBy8ksvHPqTftr3Kw/Y+LbL9vhUdqb7MXR8+ih8zvbEuKj4ldU6+V1uDPiegsb3Ays8+fR1APuU/VD26Scw8gy+0PZduDr6WkKO+vw48PYhj9T4RNgi+INIMP49TeD6GOCq/DHGOPkVH6j4sQ1C+dXETvuJYR76Xbh2/f9m1PQxxXL3oahK/tmJ7PnlYAj8QWCG+hHyIPkYlpz6pEwg+EOmPvs73VL94C5a+TYQeP7RZnz4zMyC/4ekiP7TITr7gLQ6/6gTEvSoYQb6L/YE+h6ebPrzjSD67lkQ+PnnIPQFNZD0W2WK+vHSzvUwV9L1p3oW+H2PAPtJvgT50tZU9wMpFPpmZ+T19roI+LSFHvuXQIr1gdgI/R3INP7UVi72At54+i2wnvMiYS74S8uE9Z0TDPj5XKz4TYaO9GATqvl3cvj0zM1u+TfOOO01iRD5K6qw94JzRPTeJiT5RSUm/8/1sPpkq2j41Xpq9dCSPPsxd0T4YlQQ9+lx5PkvIrT7baMA96nN6P9k9+T3xY2A+nzykPliotTtAgpY+3ZNvvpeQCj86AR4/ibBZvk7RHj9j7r4+dJOovjSAuT4KRoe+aysSvvmg1z7V5/Q+pN8bv+7rAL1HAxE/muZdPYJznL5YqNW9JlO9vQmKO76q8QK+YTLTvqfo+D08vRo+S1nePRx8hz4/NR4+MzPTvfH0wj16pYw8CkaFvZI6Hj/DZIg+LpDYvWkAvT6utga+NV6ivkrqqr5rmtc+TkDVPoXrab7+Q7o82/nePXBfnz1F2Ja+7zjNPWgiHD5IUAC+nRE5Pqg1qz4tsnU+844jPQaBtz7heiI/BRK6PrUVyz70bK6++Q/hPWHD2733dWA+qDWCv4bJ9LxvgQI/pN84P9O87b74MRM/cmgMv36MOTxJDFM/ZMytPaIj4b3JVPO+K2XtvgAAQLxnRMW+9+QNPtZWij7HKfa+fR3oPih+zD4DCVq+qmDaPtY0ob6AJuI8F0gEPqrxer6C4t0+yHYuPcSxar64Hv29TkCjPrfRwD62hJI+0QB2vuXQqj1kO5c9LGW/PoJRiz45RYm+ImyMPgn5cD49Cpe8MlU8vilcJL8aLzi/+DExP+18Z77zjqs9dk8mPty1rD4DCbq9AisHvj/GNL4yVRI/ns2mPrIMiz4gsFK9CBsOva8DT75nRCm+16NwvPd1RD5kzCQ/hjjMPnJolb5if8M+pSwjvqROkD6U9tQ+8BbIu5VDc79GA/a+/kNqvdCzjb5GJTE+4sccPgrXI7kjSpm+ItthPrKd9z1DizC+46WFPvwYp77FbfS9RUfIvpCg8D7F/sg+RbZjvoj09760N94+XdzmvRLy8b2EngG/TmKQvZf/ML7M7hA/veO4Pgpoij1B8Ym+ZtVXPZayET8DeEO+2htcPk5iuj5ZhuA+3SQSvoXrhb6EDde9MJmevvyHEL7+Q+I9LNQ6PtO8jb4rh969nDNiPVtCvjyn6Lg+O98VP68lnj5JDCI+1edBv05Aa74D5/I+TkDLvZaQKz6vAxe9EaW1Pt9PRb74UzM+tFmZPhcmU73k8uk+X3bvPf5DEj5cjxK9fR2+vnKKHr367cE+waikvdQrBb417yi9oiOxPQFNgD6DL5S9MQgwPvRsmj4+6Bm8jSjHvsqhQT59rnY94zagPgN4Iz+meb2+DJOpvGlvGD6JsMk+CBtCvqRwHT6sHG4+dk8uvWnecbwCmva+BhIMvpHtjL5VwYo+0SIrvuhINj6uRyc//IeIvs4ZRT6rPpe92oqdPZ7NSj3/sou++u13PvdT0z2QoGQ+klyWPkkuI76MuQ4/nREhPmlveD7gnIG9xY8Uv3GsC75QawK+GCYDvrx0kzy0N9C9DeBtPZayXD/8qZO+YTIxvhBYWT7JVHE9d76Bvp3vh71Vn40+Qs82vZtVl74wu+U+rkdVPtk9Nb6OdbE8t9EAvlfKMr0YlSW/9+SNPjtwxj1NhFW+i9tQvm3Fdj5Iv928xLECPoValz4mUxU9lPaWvqHW9L0aUay+m1X3vmkAkT5z15o+s+qhPhx8Lb49eXi9nzwIvkcD2Dx0JLc9cvn3PUFgo76Ode8+AG/bviV1wrzc16m9U3R0PSeg0756FGa+oWezuwxxQL6BlbM9+X76PmPukr5E+l29F0isvkmdkL4u/4G+vcFXPMgHk768BeK+vjAVPhlzib6RfoM9dk8+PTXNTz7whQm8m8Tgvapgtj44Z46+hesqP1D8wD5XW/U+f9mVPgsk+D3dk/+9s3sSvVZ95r4UPwa+JeTrPlHanT6eXga/YOUkPv+yBT9uo+E8ksujPuOlO71y+dc+GlGqPqrxUj5qvDg+AiuXvfaX/T0sZYc+xLGUvilcz7yIY8U9fT8hvgpGNT51AtI9xCAbPzoBfb0Gga0+IR/8PT5Xi71EabU+Hhb2Ps4Z075Vwai92F/mPfRsVr5NhDW+i2wCP7bzfbuF688+DwslvbdAFr7RAEo+gQQ1PdbFDL8/xqI++8sDv0CkxT5JDFq+KqlrPraEpj5U444/iPR7PmHDmz0T0Dg+wvUDP+kmIz86AR0+oWfBPkaUYj68BZq9wFuUPiGOhb1txZo+gQRVvQTF7zwzM9s9QxwEPwaBIb5FRwI+TkCbPqg17byRfik/zcwcP7UVmzxtVh4/hevRPLbzLT2At2i+7Q1TP0+v+j71uUC/uY2APkrqJD5seHo+KctMvq+UFb1bsRO+PL2GPiuHdr3VeEm9LNQKPYVac76jAe4+w2R6vXsUHr00gBe9cM5ovTxOMb799gY/rraCPjY8vT2uRxU+ke1UvhovqT7ysGC9mneMPiegsz7+Q6Y+MlWwPIAmwD7JVOE9EoOYPphMRT4BTYY+4C0QOiBBgT2WkA8+6gSMPYJzF7+WkHe++lwRPp+rXb5gVOS+RUcSPU2E276g+Nk+WDn8PQAA5D4aLwG+4em1va+UIT5X7IO+gnPGOwaBVb7V5/q97Q07Pw1PXz75fmq8H2N2vkfh4D4wmTq+CKwXPzF39b0kl4W+0QAxP4PAZr7YgS8+duBcvAyTBb7Ayg6/zhnxvNGR3LtdS8g7CteDvaRwSr/xY3y+G3zpvUW2Nj8qqSM/qMaRPtxGYz9oIpQ9+MLgPmsJvz4yVRe/a5oPPvP9Dj9JnSg+b/A5PgyTAT6LbI2+tabBPW4Spz4+6Dg/jnVFPi2yHb0qqVM9FD8ivrUV4z5qTXO85q6zviGOGT6lvck+uI1GPFD80r55WNC+ZvckPY9Tsj55x+++/WXXPJduPr53nFE/e/IIvtob/L1ZF9c+k6mqPtob2r71uXq9OpLDvRrAC792vj89vVK8vrN7Qr6L/b++b4HwPuwv6z5okZ09ETZ8vSGOZb0BvIU7m1V/vk8eNr9Di44+9gbfPBUdHb9OQJM+OGcwvt0klr2giUC9YTJhvhlz/70bfFU+BvASP6YKhL4+6Km9CBs6PixDrr6jcP8+gnOGPru4lz4rhxY+lrKwvlz+h77sL4O+93WWvpaQrzzM7i2+Fftvvmez2L7mrhA/5j+SPu84yb6dgO4+XCCBvbIuoD51cQQ/aJGrPm1WCD/oSLA+P8YEvmSqQj9uo0U+VZ+ZPs4Zsb7c1y4/vjCZvcxdrT5Xytw+l27IvnPXIj2hRXY+rWkSvq62ar4pOm4+eOnuvfTbJD/BF5Q+dXHDPZMYND7/IW2+qs9xPt21hDtCrbO+ZDvbPkvIS76/Djg+RUfSvJ2A1r2jkrQ+T6+EPa3Yhz40Eaq+WDk0PXKKOj6RfmQ/s+rrPZAPij6SOpm+bcVGPkLP5j21FRg/nzwMveVh6z7Xo4K+q60UPmezaj24r+U+SL/9PRlR0r0XSIq+D5wLvnctoT4CK+W+PZsFPg1Pz77dk8e80yvfPkTY4D27Jx0/H2POvE3zIr6vA4c8tvMRvoant73lYdm9gnMuPtk9Xb54evW9lIdVvbPqn76hZzA/7zj9PjF3BD/Nqje+mZmjvtQJuL0T0Lw9NBEKvjm0dD40gAQ/RiUZPs/VJz+qYGw+qs/dPZHtWD4ldSK+FybNvi0h1z2Xbuo+QxwvvnnHvT6lLEO+RGl3PszuBT44Z+A+lPaKvi2yzT1okU09qvHGvhuePr0eFqY+uycPvqutvD4zong+D3pWPn0/kz7GSyc+tDcEvpmZmTvJVEk+LNQKPoEE6T6ezRK+WfWBvwHenr6+MJk8kjrJPSO5YL4RNhy+2F8mveOlmzsQWN++PnkwvlMFmz5GJf8+bHh6PsGoAL/tDbw+ppucvbq45T0Rxyq9tFkFPYcWoT3G3AE+pptYvp2AQj6n6Ja+/BifvoxKsj2q8YK9BTQJvoVaq70ofhy9/WUnPo/Ceb6sHK4+7MBVPtnOkT5bQm69aysePjf4ij23QBq+pnlHvF1twz7M7rG9Y+4aPhxaRD2qYDA+KH6wvm3FWr6zey8/PL1SPSzUoL7swL0+3085PmbVxz2corm+846rvUkuvzwYBLQ+si6OvHUCUj4nD0s/S8ilvu+nZr5nRAk+ibChPlZ9fr0lBkm+6pULP/kPaTxAE9U+F0ggPktZBjxJLhG/KjoePgu1oD5eui0+FfvxvgrXAz3gnPG8FK5Hve+n2j5liJG+d74jPpf/Kr8u/4u+WmQDvvpc0b5eKR8+D3oivtMrIz8/xiy+XI+6vR6F275rK9w+ONbtvRDHsr1CPvA+t0DCvOaujb0py/A9YhCOPrQ3CL+5a0k8kX5bvW+BxLyHheI9XI/GvnoUer4BvNU+EvJhPdJvoT5dbaG+GsBvvszuOz+MSkq+v319vdGRgj556QO/wRdaPqTfbj40gO+9P8Z8PZjdDz5dbQk+t0DiPdbFLb0bDW0/1Ak8PtEihb60yN4+XUvgPUp7Wz4jubo+ak0YP2ezrL580EA/cmhCP1n1675c/pu9uB79vjLmXj3XEsq9/kPCPjLmlr5kO9c+rwMVPw4t0D4yVVk/NBH2PM9mlT5FtiO/nYAsv0VHHj5Vn+W+ns0CvpT2xr2d74c+zcyMvGBUyL40gEK/c9fSvk2EbT7zjvs9nYBWPmzn870Qx8K+5h3XPbiN1D40Ee49bqM5vpduBr7Fj4G+0ESWPrDhwb5lGSo+VFI3vb3joD5qK/6+O07xPKHW/L2Nl848XdyiPmNdiD5E+vO+7sndvjQRij7/kAw/hxbzPt4CibtDi8g+TYQ9vW+B+j6NKLW+HoW9vuhqF75z1wI9DeAhvr/s8r67J688ppuoPmHDiT7iWCY/XwcevW1WnT6NKB0+K4cNPxX7Kz61puk+UpZZPp7NzD77OqA9mSoYPr6fWj5VMKA+3EafPijt4T4UP+K+gQSbPlfsAb8tITe+lpDjvtJvv75Qjae+BTS7vtSaer6TGMS94Jz/Pum3T72bxCg+LNR6vepzJT5GJU2+SurkvLPqhT5pb9C8XdzWPch2pj38GAC/B1+EvkAT4b4xCDI/wRcevwgbJj7tnpS+/5AvP1FJhz7iWBc8AwnQvsPTB76SOp0+QIJivukmUT2LbIs+KTryPeM2Cj1nREk+cYpyPqkTKD75DwY/YqE2PoAm0j1WDtU+BvBuvo0oLb65awe/eAt4vphMVbzGS4E+z/edvlFJUb6MuR++MLspvxzr4r3ecaI9vw5UvjY8sz6At8y+NIAHPUCkSz4LJMA+xf6KPlZ9Nz9OQBS/cRurPsL1LD74wqq+rdipPqK01zwFErI+wFtgPzvft76kTjA94XqUPDvfV757FLY9+aBPPo2XYr4PCyU+hskjvyo6Aj2Sy9O+b4GePs2q/z4v3TS98fSkvh/0/r5eKQe+yxAuP5yii70Ware+U3RkvrzjVDyNKI28dy2jvlsgWb67lpg96SaRPHql5L767Xc+wMrFPqFFtjvqldo+yxCHvMoy/D16pZq+KVzNPgyTCT/P1Y69nREJvptVHzzG3B0/JlPPvsSxkD7pt8+8ryXYvkVHXb/ZPfm92PDwvh3J6z7P1bY9aCKgvgBvdb5ZhhQ+uI2iPjarqD6a5lE+toScPFn1KT0V+3s92F+AP1n1Lb6z6j8+YOUYPnSTxL7gnFE8v+z+POoEdDw9Cj0/bOfnPrbzXb6meXs+6EghP9GRpD48LOA+qz4XvYMvCD6LbN+9VZ+bvXctFL9JDOq9tRWNviZTwz60yLY9cD3iPnvyAL3u65i9pb2DPgrXIzxlGcI99igEPvOOUz6g+NG8s3uKPqK0NzwLtSo+XI8Kvoy5yzxtVkI/FmphvgAAyL4j2zG+s3uyPA3gE7/b+f482T0RPxPyjz6giWg+30/1vXlYVD6At6C8RbbrPi7/ib2XbtK+lIclPu+nRj0CK9c+l252vmUZ+D53vh89E9DUvXxhQj3Hupo+6Ei2PQ8Loz5y+W+9rIubvBQddT6YTMU95PIfvN5xEr7aG/o+374+vSk64r03GgA+X5gcvjoBeT6Wsr6+t9GOPmsJCT2PMUG/dy0AP1n1Cb5lqpC+ksvnPa+Uv77x9Eq8XdwCPv5DlD4170g+coqOOvl+6jwGgX2+sb/MPcGomD7/Id0+8kFLvnBflb524Ac/Vg6tvBKDAL69UqQ+NV5aPiv2vz3l0CK93ZOHPdobVL/7y5y+J6DBPct/vD4Mkyk+HOtSvrsnjT60N46+mbukPnEbHD8r9ge+ukmsPZVDsT43ia0+INKJviQoUj57gxa/Xro9vnNGhD61phC/7Q2yPgAAQD4McQ+/LNQKPoJzvL41XuY+A+fovj5Xgz6wckg96nNlPjEISD4Z4tg74Xovv6HWur59rnY8bVaTvh6nB79QjQu++u1ruEKtTT4c60O/LNSyPVUwnD4SFFO+MLszv/Uo+D7GSye9b/A1veELg73mrmE/UUmdvFXBnL6C4n8+RUfyPdy1qr7oahS/IY71PvypDL9bsT+7Y+7avL4wPT5wPZI9Q4ucvpLLJz45tK4+30+9veau1T38h74+5q6jvi7/1b71KDC+qDWBvi/dXL60yOa9l/+cvkVHPj5Q/Bw/O99rvmBUqr65a8k87loKPrQ3PD4T8gU/rdjlvkVHAr6uthI9qmDEvQ96Fz978pq+aCJAvsX+xD4LtbY+hVoDPczuaT6wcpw+CtdDPvrtKz6285U9u5YAvVK4Ar5EaYs+7J7ivq5HVb4pOuK96NmsPgdfgL0tsq292PD0Pe0Njj3fTyE+TKYePhGll764HgG/GsAbvv32Bb8Mk6k9J6Btvu18wz7qBJy9duCCvm/wXb5Iv72+ONZdvuOlm7wN4KG+CD2dvpaQyT4073g8gLegPIvbgL5Q/I6+2ax6PYAmwrvY8By+6+JePkW2sz2WsoY+3bUgPhx8GD+Rfi8+tFkVPS7/wT6DL46+kA+mPvyp6b1seGo+qYLRu++nhj1cIIe+K4cSPjOidD40gI2+93VQvlz+Lz4UPw0/Di0WPqpgtr6xLkI+AwkSPmsJbT4AAMQ+6SaxuyBBIT4HzkE+SQyiPMWPBb4Gge2+hjhuPhcm+z21hPg+e4PnvqCJ8r5Cra8+oIkAvXnH3b48LMS+bHjeviPbsb2TGKI+hskAv8lUCb6itAe9gEiJvmB2rzwAbwW+lIeXPqrxGr5LyO++8WNsPSZTHb5rK+Y95IOiPlInJD6NKAU/9GzWO6ROkr6FWn8+Qs8JP9v5Qj6VQ2c+i9v4vaK0J72MSrq98dKdPjhnZD4wKsE+wFtsPjoBLb5VwYg9jnX5Pe+nYz/ctbA+Di02Psnlfz7/kFq+UicFP+Olu7wQ6b++CBu2PqdXij5PHn4+0ZGgvk7Rob1j7uI91AkGP6utyL2JsKs+tDcpP8PTO71GlJ69XI9yPjF3LbxrK4Y9c0YIP5T2Sj5rCQk9PlcbvQn5XL5SJzQ+awlBPhPQXT8c6zo+ad6Zvn/ZAD9SuDo+mZkbv3vysr5z16o97zjnPqOSrr45Ixo9yVSXvtEA3jt0JE++Sns7PqUsm75qTRO+nxrpvsRCLb1cj1Y+taaHPqUs1z6w4cG9VOMJvne+CD9N8xK+2qxAP4y5C71hMlE+FR0BPkfh5r6kTgc/rfokvmpNf76kTsC9HTjZPibCEj5tVs8+m8TSPg96Tj45I6i+hqe3PZtVo76/fW091XixvgpGqz43iXE916Oqvvl+4j0bDSS+rWnevnnphr14CzS98kGXPpwR5TyHhZI96gSEvbTInD6At2g+R3L7PkATkb37OpK+iPS5vtobdL5kqig+ksuNvioYDb/D0+0+zO7FPv7UTD5p3uE9GXOTvnGssz4SFOs++8sevlOWBT6Gydg+HhZ2PsnlD70xCMy+kjpRPj81tj3Ayrc+mgijPW00qD2JQWQ+846tvolBcD4ExZ+9/fY9PgyTqT1/atg+j8LHvnsUlr2Y3fO88x8aPjws/D3ecQ6/vp+MPhlzV79bQt48BTRxvks3xT6ad9w82/kuvQWjsj7Y8KA+r5StPhue1r6CUQU/c0ZsPgU0Lb4MAm++6+LuvS2yqz40EYa+RdigvbDhrb5LWSW/pE6sPk1iyL3DQnm+C7VGPibCaj4hjjU+sHLqPjf4cj0HzuE+QIKmvnJojb6280m+DU9JPyXku74bnpg+gQQKv2HDc741zVs+Yn/ZvJayuj6NKMU93nHCPo4GBL6MSpo9bcWUvvHSOT+uRwE/O9+rPsnlfzxoIhS+2htgPrByPz9/SDu+7MA5Pj0Kj70+Vze+tYR8vFK4tj2I0r495IMCPrEuyD5VMO4+r5QVvh6n8L156aC+sb+EPrBywr7+siu+e4Otvjvfoz55xyg/dLXVPZyigz1+jLm7EhTLvliokb7uyX8+H2MuPdqsOr5Vnyo//BixvrByVL7XEjo+KO3dPg1Pg75/ahy9zoguvqCJCb9LWdo+nDNivIPAYj7O93c+DJO9vnzQSz7xYyw9AU14PiEf9Dx7g+c+qs/DPkhQ3L1g5ZC8SZ0gPY0GJT/F/ua+MzNvvkKtKb2d70O+gEiDPr/ser5/SNk+j8J1PhLyUT7mrsu+qs9VvIVacz2YTEU+vHTbPQG8ZT6bVT+9bOeVPn6MGT3Y8BG/pnljvpayNL42q1q+OgEuv4cWSb6UZY6+AG8lvvkPEL8/xgy+3LUwvrx0Ij/mPys/7zg1PnlYF79E+rU9hA0rPh6nJD6L/cm+MJnAPm4SkT7wFoi9XrotvvaXLb0Q6ac9dQKYPlTB9L4HX6g+F7cJvmHDYz0mwsa+0SKbvGneGT4hHxS9m1XtPhsNED5vX989XCCBPZaQPz1uEnM9FK7RPlz+tT5tVmm+dk/SvoxKRj5H4cq+KVxHPoj0mzznjGA+wvX4PvaXUT4v3Si+bqMzv+LHSD7yQZ+9mnc0v2Zmpj0Pepa8utoFP9Mrqz6HFgG+yJgLPU5Agz3Kw6a+woZHvaTfzD64Hh2+bVZZvp7NTr7b+eQ+k6kCPajGS7w3GhC+6bdLvj2bVT1Qawo+07x3PkT6oT4cWrw9bhKDPmIQZL7EsZC+6nN1vAxxOL4gQUk+ONbVPRX73b4DCcI9c0aOvjXNI74YBG6+bqPfPmq86D5mZua8lpDHPfyp8TuNKIW92huwvqFn8zzvpxq+XwfEPnzQYz0SFJ88GsB7PoR8LL7uyb0+j1MIvrivyz0RpZe+gCY8P5m7Br3c15M+WDkwPixluz65/CO+ZDuXvbgejb0XtzG+XrqdvsQgRD5tNFg+OUWxviGOUb7TTTK+JsIAv9v5Jj4jSic+/fZRPkvIuz5/SL8+/yE9PkCCFr5LyGu+JeTVPgmKLz7RIk8+TKYKPVpkvb5+jB0/9bkJv4y5k771Sh8/WyDjPgpGMT5NhO8+4zZSPhdIEDyGp2M+XilLvP6y+7uhRdq+awknP3Qktz4JaNa+61G4PD7oWb2aCEs+1JpSvg6+lL67J4e9Ne+4uyv2374GgXA/SS4/PX2ukr4MccI++Q8xvgrXez5IUGC+8PTWvuVh1T4eFtI9t9E7P6yLQz5H4eA+6NnePnqlmD4wKqk9844eP9ZWiD7IB50+8WN0vriNKr5U42W8FR3BPWuaob4gsPI8io7MPQHeAj2Cc8K+Qj6Ovqs+fz46Iwe/xtxpPh4Wxj7aikE+jZe+vQRWFb+xLqq+FR2jviv2N73JVDE+9NtXPC/ddL0QWHG+NIAvP0YlZT1bQpg+w9ObPRgEoL4tkGi+z9W0vilcA77herw9AivFvjoBYT6MSkK+gZVTPcxdz75eS4a+JeTzvaRwtb1TdII+HqeqPt4CiTv/sgu/H/TsvFz+FT85tEA+4C0OP/jClj5Vnys7VFJnv8EXvr2QD6K+ppsIvhgE0j71KEw9Y118Pks36bw8vZY+t0AWP13cNj29Uq493nGovpm7Er6t+si+GXOTPuVhBb7iWCA/aAB/vRSuNz5Dixy9eqXsvDcaoL2/7D692/mEPkOLL78nMSg9Q4tcvtJva78YBHa+B84pvggbzr4qqau9VOMdPo/C4b7gLTU/9Uo5vQMJVj7M7ik9w2RSvkvIgb6jknq8KVyMP0tZzD4o7Xm+Pui1vvP9uj6hZzM7l/+oPhxasD7njJi9k4ftPicx0L10JFM+5h0XPk5ikj5DHCs9rdh4PzhnAz8OnBe+2F/2vbwFlr662qo9UrhyPp8a8T6PUwA/hjimPUku8z6jAbY+PzUiPnKKnj31KOi+VMHsPmDlBT+aCDE/fvtSvssQK74Q6QO+b19DPgTFz74PCx0+4lgKPzqS+z1m9yQ8xtyjvuHppT65/G8+y6EXv9ejMD64Hl0+UpYrv2BUsj5RSRO/8x/IvlN09D3jFF090QAvP7u4Ib74MX4+w2RCPq3Yx728dDe/HhZKPUmdSD7jNrA+BFawPlioSb6WkC+9FYzcPtXngr4HX8g+QxzLvRQ/fj6xvww+4XqoPgHegD735JG+aW9UviXk7b4EVpa+/If8Pr1S4L6w4es+2F9Sv4y547399r09WfUJPuye7L1VMIY+vcEnPTPEqb4BvAE+M8SJPtxGwzwkKAc/1jQRvzcagr7S3vy+wMomP9xGv759PzU+0m+TvlfKdj48vbK+/kO6vFsgST7h6c29yHYDP07Rpz7fvl69HOuMvv32GT4l5KM9RPrlPeVhmb3GbZA+b4EaP47kOr6K/d29DU8WvyNKb76EDWe+30+FPmZmVj4fY8w+0EQovgN4Ez6NKFW+6bfhPqyLnT5wPfo9gy8MPdGRxD0HPXc+ukmMPSV1Hz/S3hA9AwnaPh04hT7zHwo+CD2dvoVam70BTdQ91JrWPnzQU72oNcU+mne8vf2Hgr6fPDy9UGvSvZm7Fj7e4NM9lrJcviL99j124IY+sVArPQG8hbxMphI+D3pKPpT2ID+oNYs+Jw+PPmIQuLzG3Ku+V1uHvnEbLT2V1KM+AG+NvsEXdj5XWyw/uWspPVfsIL/pJuk9FK4PPp8aIT/+1Ig+O3CYPvaXCT40796+hqe/vbN7qD5Xyvo9AG+ZvXEbbT1CPmC+HclZvvs6dr9MpoK9orR7vnecxD45RWc9GATMvs/Vmr4W2cA+EcemPi/dpj56pfw+4zYJv4PAPj51Apq8TtG5vXGKbj7WxUM/hxalvvkPGT1bQpa+6SadvgyTSb08vcw+idK2PtXnoj0fY3o+S8gbPv32eT73dQC+guLHPdEiBj97g40+xY+xvUVHdj4f9P4+2c6XPijtDb7VeEk+6be3PttoyL2n6Ji9NBFiPojSuj7oapM+nl49Pn9Ia77tfL+7kVzqPj0K0b4cfJs+4AvrvbTIqD6lLIe+oIn2vqwcJj5p3hA/rBwCPhovBb6cMz4+H2OevkXYFb+3QKQ+s3vKPnnHNT5lqhY/PQobvrRZkT7YX0a+l//uPhNh+T4aL909y6EFPKfoOD7vOPM+oiPlvvYG3zzmrqU9FK5fvszuyT7sL4m+cD0KvU1ibD7gLa6+rPrUPSnLvj5Q/Fw+JzGGPsxdK71ApCU/cF+1Pk7RDT49m2U9LNTWPvyHZD4FEjS/zaobPrx0Mz3KMuA+ejYPPg4tMju1piA/oiNZPmkAIz6TqSo+ysMGv5tVnz1SlhU/mbuGPvW5Sr1rmr++q8+dvafoZL4UrpG+uye3Pl5LLb+ZmbM+rIv7PBx8jz6UZXw+5dCqPSnLIb/n+9G9dLW7PqMB3L12vvc94QvDvadXSj0f9IS+nl7LPvKwYD1GJZU94sfOPmpN+738h/y9ih/jOyxDxD6kTmC+/tTCvquthD74U5M9HOtaPobJvL2CUa0+NBESvlD83j7GS9c8IY5lPQn5Dj9j7rI+MzNTPYv9ob4awKW+jzErvmne2b2a5tW+KhjfvueMLD4XJuW+93V4vvkPqT4PC1W9uWvJvOhquz7h6dE+tmLXPbpJSD5JnTA9+lz9vbTIer7jpVu+R+EqPXDOwD1wzkS+c9c0v8zMTD0FElC+6nMxPm00UD0sQ+C+5PIjPoJzBj3fvoI++DHmOw6+YD0N4BY/klwrv55eiTwAb00+EoN4PvFjBz8ofuY+5h3HPtZWFD4wu6c79pddu7Pqaz5XW1W+RiVVPTC7d72vJQy+XinbPoLinz6lLAM/odbcPt21lL1YqB6/awkhvthfZr5CPtC9bAmBPUfhhj75D5U+/kMKvWb3wD578gC+AU1ovrlrjT4qOiY+NxqgvATFX72286s+JsKcPrfRkL2lLA2/ETZsPfYGRz4VjAq8wvXIvL3BB761pgY/eAvcPYvbCD4lBp8+2PAbP73jlDsK10u+NBEJP63YsT6iIxk9AG8xPpVDyz1a05w+M6JUvQG8WD+0yIK+pE5QvWgivj50kyi+yVQJP3L5Gz5z1+q9FR0gv71Shj6dEZ09LpCgvGfVrz0737+9DAKrvv1lB7524MA+S1mWPnZPMr5mZvY+O9/5PvpcbTx/SL+8Ad4evp88dL6KjjA+cooAP3Qk97yASIG+F0jkPvaXlb08LBQ8qz7Xu6JFjj5aZLO9WmRHPh+FgT4noDm+bqOpvRE2nDw73w8+zO7xvX9qHL5ioRY82PDAPqvPEb7WxXm+nzy8vbDhoz7OiBK+TBWkPULPRj2vlEE+0LOhPSnL9L7QRNi5ApoIvLN7Mz8BvBg/yqEdP90kLj5HcgQ/OpKzPXZPNL/KMi8/rkcJvk7RHb578qC9mN0DPqrxmD5AguK7wTlJv6Wb7L1a00g/gQSHPn0dmj6k3x69MlU8vgRWvD5qTSO+mnfAPrsnTz1xG6U9guIHPQMJuj21hPw9VONNPr4wab2n6Bg9k6m4PrIMXb45tB4/61EQv6FFcr4xCCy88dLNPkRpub6hZ/c+O3AXv2bVaz6fGs88dLVdvijt9z4VHdE+N/jevlZ92D6sizs9ZMxhPmfVJz7Sb4m+HoXzPrdAVr7XEvI8eHoJP/5Dqj7pJmE+KcsQP1FJfb2meQe8gy+yvinL8D4RNq6+5j+ovjtw3L7HusI+dy1pPmne5z5wX4c+gnMOPrmNBj6dgPY9N/iQvtGR2D6HhVq+uklAPiJsvj5E+vU9HcmlPbKdXz0rh5Q+ecf1PjarFb9Z9Qa/6pUyO0OL0L6TGNy9VFKJPhPQ9L10JPU+1XhJvQdfiL1txf67/Kk5PtQJIL6d78k+ONatvZCgsj4+V6u9iPQ7P2UZij53LfO+ysOKPTSAgb767Xs+Lv8xPUFgEb7PZh8/0m8mv2iRpb1Q/Li+ysOivRovHTzqc3m+j8KBPtY0vz1ZF+c9aJHbPtSaXr4T0Iw9xm0svnZPar6n6MC9FtlOPoofDz6JsNm9juQdP4j0sT4Qx0o+hsmUvfHS/T2g+AG/OSPWvnlYsL6ad2g+Di2GPoy5Gz10JE++PzVKvvTb9b4B3gs/9+QTPy9Mrj3+Q8K+5h0nu0kMir4T8p0+vVImP5Op3L7UCRg9qs/FPT/GwD7Qs7c+CWjePgbwtD5z15q+tMiOvn0d5r5uEtm+5q7jvmIQKL7Fj5W+NBEBP4QNh70i/fa9ETYgv+M2kj6ZmRg/zO7BvfVKgT7GbQW/Q4tYvvTbaz5VMNK94XpAvicP67wT0Gg+RNjQvT2bST53nGI9j1P6PmiRPz8BTTQ92or/PrdAAr/1uUK+y6GLPj55UD4zoky+okWSvk2ErT0kKMw+wagQPlD8ZL7x0tU9d5yQPiL9Zr6fGrG+8IXJujxOkT5Slpm9eHqNvejZ5L0g0j89l/81v2znrz5TdFQ+oPgxvfCFwb2Kjoy9bOc8P+ELhb4yxHG8hVoPPocWhz4PC10+EoPSPt4CGb5H4Ta+R3KHPovbxj7aGyy+jErqOlFJXT5wX4U+f9kdPpjddz4bnk49YTKNvvFjij6QoCU/UdrbvA6+7j6EDbs+wobJPpyiJ74ldcq9nxqxPsoyvr7hCwQ/Iv3uPoY45D7ysGy+1xKyPbWmsb6si0M+mLsyvmTMgb5uEoO5Vg7NPLsnA74s1IC+sHK0PhrAP75eS7I+TBWMOupzBb2Tqb4+E9DEvKIjKb3ZPTm8DwuJvqs+ob7fvg68zTsiPtqs7j52vue9MzOTPBuefj7Qsxo/ejbVvjqSqz34wiw/3nEqPlz+Zz6GyQA+9ShcPio6hD6/fZ0+c0bSvuHp8T5UwcC9M6IIPvjCZD3UKxM/W0KEPo0GMDwi/dw+qYKbvl66h74gQXG9u5YQPaRwHT2O5Ig+z/e/vjC7a77P98s9ZRnmPkymJD+vA62+K/ZfvnZPqD6h1vQ9FfvvPqrxoD7r4tC+uY0KvySXM75SlvG+R3I5Plpk976qz8U9LbJFPw8LLT7ImDs8fa6WPmsrgj4Pej6+s3v4Pk1ibL5U4xG+6be9vsrDyj5TBX8+o5IXP2ezdj7sL2M+glGhvvOOOz6L/Z2991PjvpvmnT28dAM+E2GrPWdEyT7BqHC+jLmzPu7roLzpt/8+gLeCPj55zL4YJgO9GXOXPoGViz1tVuW9J6ANvolBhD524Jy761G4PB/0BL7Kw3o+oWcAP3/ZCT+dEae+CBuWvk2Ewz7Fjxm+DpxHPrN78r3zjvk+P8bsvQBvaT6CUd0+PE4hPixlmb1fmK6+WmTpPvgx7j5E2Pi9/WWPPnzQK75O0R0+EFjxPgxxOD6cM2I92hsjv4Xrwz5YqAU9urhJvtLePL78hzS+XdzgPpF+Jz5v8Im+gCbCOvFjfD6BBJM+sgwJvyJs1L6EDdk+07w8P9xGwzwCK58+BvCUPqFFwL4zoiy+BoGtPcGoAL5WDh09RwMDP+5a0j2h1pQ9Lv/RvRIUk77b+bY+7uvOPluxLz0dyQ0+nDPSvi2QaD7/Ieu+16NwPsxdrT6coqc+TKZavtJvI75ioYA+4AtvvrIMtT4s1Jo9Dr5AvcQg2D0wmUY+Vn0uPL8O2D4G8Po+D3pmPYC3QD2DL7o+DwsePxe37z5TBYO8mggmP1rTNL54C1i+q624PhzrwrzEIAA+J6BJvbKdLzxOYqy+ns02vk8ear7f4Bu91XhVPnEbjbwr9jc93bWiPjEIED/IdoY91lYMvekm+z68Bew+tDdIvarxoj3n+1m+HqcQvujZID7Xoyw+ldTBvQn5+D27ll8/O9+/PXJo0b2tacC+bHjcvkcDhj5YqPk+PL2aPv5DFj6itD8+2ooJPy9MOj54esW9w0JVvs6IID9uEvM+kX48v6ROfD4Ovjw+tvMxvov9lb7ZPfk7WmTDvSjteb7yQSc+dk/2PmSq6L6JsF0+SFAkv6dXgj1Z9Qm9i/3VvX/ZPT76XI++nl5pPW3FRj5hoXI+x7pwvuqV3j4FNLE9U3RQPrgeET44Z8Q9vHQrvrG/0L5p3qO+Ftk7P48xY77MXQO+yVQJPg6+ID4HPTM+CD0jvmlviD7/kHa+5h2tPvp+Cj6eXnm+9pfFvvrtHD+6Say9pgq+PXL5D77RIuu+ns3+PuVh7z54eik//kOqvYJzHr8r9q89IR9kvrByUD68dDs+kKBgPhDpHz5gVLo9g8A2Pgbwer4g0m+9KA+HPs6IsD4nMRi+Ne+QvZYhCj4sZcG+FyZPP5vmtb302+c9Udp3Ph9jNL+eXqm+Z7PSPQTFtz4LJJ4+CfkQPRGlZb5ZF8s+xf6ovmWIozydgIq+cRutPoSevT51cVe+1CuLPqrxVr7njMA9oPirvkT6rTw6kks+0LPxvjarPj0YBMY9n6vtPXEbVT5d3Lg+OSOavrN7crygiVS+ayu2PaD48z4ehbc+6GoLPnWTCz8cfJs+RPoMP0fhTD9+++i+nzy+PvAWpD6C4h8+v30VPinLaD7rUXi9yJg7PF66Qb6kcB+/orQ3vtQJ0j6h1iA+Y+6qPXh6Lb8aURo8arw4Pr3Bmb58YVI9XUtQvmb3Er8YBDC/ItvxPT7ocT50k6g97ziLPgrXiz6wcli+F7fZPTOiWL61ppk+EFjbvgisRD6Uhx2+t9GYPU5A1T6L/Z29exQ2vgwCoT4nD8O9CKyIvvmgnT6GyRi+c9fOPpLLf70ukAC+HTgXvlz+CL/r4mI+WyDBu3bgvLzHKco907wXPiXkwT4l5F2/YTLtvVMFkT5a03Q+SnuJvuM26j06Ae0+bqOJPne+hz0MAiu8ZYgIP8rDhr71Smm9nRGdPWx4Ij6Nl4A+Sur8vT2b8z5bQmK+846rvRdICL47Tv2+5dCuPijtXb2/Dpw+Xwcuvki/oT7HKZK9aQDLPuhIuj7uWka+nKJjvd2TVz5jXQQ+hjiWPjxOn77AW2C92T2TPk3zer4+6I++DAKJvsKGw741XrK9SupYPnDO4L3Sbxs+aQArPoxK/j7yQW+9LEMcPRpRGr4RNtg+kA+qPY2XAj45RS0/8BYLPw8LCr9vgRy+ETZMvXgLRL1eKRc/gZWJvu84tT5oAP++dCQLP3NGmD7S3jw+wMoVPt/goz46kpE+4XqsvZaQw77uWoE/7C87vB6Fpz43iTm+RNjIPUTYbD60yIY+0ESYPvUoxD3snmQ+8WMsPki/Ej+kTqi+sHKIPL99hz5aZPs8mubjPrRZET6YTO++KH7EPUYD4r4hjgu/2PCAPqK06T4oftg+UUltvdk9yT7o2Uw/Lm7bvVHau76aCMO+9NtHPTEIjj59P/U9NxqOPpf/0Dw1Xro7+MLGPitl774qOiY+Y+5WPhUdBT441sc+nYAiv9toIL2F67k+fR3AvaOSKr4Urv8+5dA+PszuUj+t2A898kGNPhovnz6lvUm+0ESuvnsUET+DL2w91XiRPRlzGz56pbY+ZvegPkVH7D66uE09wFtQvayLGz4W2eY+9gbXPdLeNr/M7qk8dJM4PUtZBjrSb/89NquSvhLyZT71Shm8L0zGPOhqgT4Abw+/cmggP2IQhj473wa/ONa9vriNDr+ZKrY+Hha4vjoBLb6UZbg96+KgPltCor50tY2+1XiEv2Q79z6UZRi9dXHJvujZnD4kKJ6+AwmAPgTFgb5oAO876gSkPZHteL7z/Xi+KqkrvuoENL03ia8+ldSvPiLb0T7BOU++g559PTPEjz4G8I694QuTPfTbV7uaCAe+NqvuPgrX2z2dgCY8Qs+OPfCFvz4T0K6+UPzKPt++lr4EVgo+BoEOP5F+h753nAG/PQqtPhGldb5okZs+JCgWPmlv2j5GA/4+nDNSvY/C1b4PCwg/y38oP7pJwj441pU+X5iGvnL5P73Zzt89Yn+JvslUnT4lBkk+61Gavnec+j2q8Tq+CBsevSnLyD3JVAW+R+G6vdqKZb6dgPa9rIuTPU2EjTuMShm/hxbRPTSAVz6FWps+mnfcPDVehr7TTaK9AAAPP/Rsrr32Bq896nM1PZ7NGj6QD7K+Jw+dPh3Jyz7ctWS+qDWtPKK0Gz64HjW9VOOlvJ2AGD9/agQ+liGGva36HL0dOK+97slzvc9mmz7h6VE+hjh2vVfsv76OdS0+KqmJviDSqT4kKN680m9fvdjwDL42PJE+PlcEvxDpt7wN4Is+qRMEPlRSzT5s54E+6NksO1D8PL6d7ze+/Km/vpAPgr1ioY69bqOLPqCJcL19P0W91xKUPslUBT5bQm49VTCAvhGl1T50JB++07zju49TFL7tfK89+lwxPqwcPj7WNAY/zF3PPp+rpT6oNSG+eAskPTC7Dz4W2Q49pE6UPo0GFD6LbMe9eccBPrDhaT5SuFI+ZYj7vjAqMD8wmRw/4sewPXS12b4gQQk+j8I1PvvL0j7n+x2/QILoPlioYT64HnW+zF3LPb99Xb0Q6T++p+gIvQaBFT+mm9y+d74PvbpJBD4OLR4+oUXOvRovt76Cc5a9u5auvs3MJD5Ke5s9pnnNPvgx5r0IG3o+w0L1PS9M5ryk3/68E9ACv4lBFD5dbRO/aW++PsSxIr4pXF++0LMSv7wFgD4awDc++aDXvb1SDL+IY30+Z7NWPjarEj5NYlC9OSNOPtk9Cb5rmqc+SnseP+F6dD1MpmY+dXHfPp+rjTyt2L88c9cuvm/wlb0zoiQ9PL16PtO8sz1txbI+W0KivuTyw75W7NE+Sur4PnzQuz3IB30+G57+Pbsntz2R7by9mN29PvVKub3NO/Y+/kMOvnnH6T2couu9LSHvvcZtmr6+nwq+zF3XvtY0r72giZA8W7FzvgUS9j799q++M6KAvr8O1D4zM9u954z+PnDOFD6uR6O+Qs/CPuoEKL9gdhI/b4GIviSXSz40EdY8zarPO1tCBj+oNZc+CD2FPtQJmL180OG+5WFlvrfRwL0EVq499gbvPafosL5kO1+7WDmsPpHt/L2xUCs9Z0RZPmEyqb68dJ2+dXGDPY7koj7ZPV0+7zgdPhsNij6w4ck89bkCP71SCT9fmL4+dJOUvqD4mb6Kjpy+uB6RvpT29r0MAn++qRPiPuLH0D2cotE+aCL8vS/dD78ukNC9+lxtvHnH275N84a9F7cRvcoyxL1Czw6+tRWXPrpJTDxokV095j8MvlInqj45tJK+tRUDv/CFmb3fT+++uB7rPtiBib6rPqU+WRfXPPH0Dj6n6Hw+OpK1Pjojkr0Ab8M+AU0MPqRwLb2Rfgu9aCLsvcBbIDzXEtI+4C26vru4nb1WfeQ+Vg5JPj7oh74nMYw+RiVNPqCJKD4xd828u5YEvlN0UD5wPYI+pb3BvSv27z1uozE+mZnxPYVaMz3WxWU+MuZivqFFNr3c10A/NqtOvUvIUz4xdzU+v327vhx8pT7Fj9E8WmTDvdJvMz6aCBE/wTkjPG+BGD6BBP091eeavfAW0L0UP3K+xY/xvLPq0z1y+QM+AwkyvmPuWz/pt5+9urg5PhQ/yL7jpes92/kuPWIQIj/RIme+0QD8PnbgXD3C9Yw+RiVxPiJsPD+oNTG+EoMKP7G/TL3u61A9dXErvRUduT6vlOU7i9vovS7/Tb5txSI+Z7PKvAWjoj6Wsrw+tvPdvLDh6Tx0tdU8xksfvnDOaL3BOWM95q6/PoJRMb7eAlc/sHL4vg8LST/C9dg+TkCfPlTBSD42qxm/wvWoPNej+L2hZ4c+8BY0vlCNob5PHro+kVzqviDSzz30bNa7XrrlPp2Ahr1z15q+8WMoPkwVkj6itC8+gCY2PmQ7cz7e4Es9ZmaGvEVHpj61pjm84XpUvF66LT7EIEg+P6T1PkGCAj2Pwr8+Nqt1P1z+fD9cjwU/zMxcvS7/ET/qBFw+8x8iPdk9Wb0PehI+ldSjvoY43j0gQZE9pnkTvlTjBj8N4M08qvGaPeU/1D6vAwS/2c5HvraEzD1ZF7c+JCg+vCQohj1JLm89LSHZvilcxz0Jin+9kjqBvCcxVL578lC+VMH4vQAAUL1B8QU//WXHPaTf1r1hMvU+bhJvvupzaT76fjq9d5zoPkp7nb6/Drg+yJgBP1YO7T2XkAW/LENcPPTb1zstIR0/cmjJvRE2fD2C4p0+ObQIPCh+DDyb5sW9SS7JPi7/o75KezO9MXcBPgN4cz4s1EY+gy+gPnGsrb7zHw6+yJiZPpp3sr7ptwA/W7HRvvAWeD4LJBS+KcuePjar5j1WfbY90ZGGvkMcq72fGu++UwXhPu+nvj1rK9g+zcyMvB/0JL6vlJU9fR1IvWWIBD8D52y+nKLzPZ+rrT7YX6o+zF1nPsBb0D3wFtA+JJfPPlmGgD7x9Cq98PTaPSLb+z6hZ8u9ZYjnPlTBPL6vJYQ8R+GAPqutFj9kzI0993V0Pm3FPr7jNho8cvkEP4anob4DeAu8/kMyvt/gu71H4Uo+UdrrPV4pkT70bNY92qzCPbaEPL3VVmw7B1/Ava62AT8Uri8/h4UCPzCZmj2C4v8+zMy6PhQ/kD6oNVU+4Xo8PpayxD1xG92+INLvPuF6tD1KDIQ+BRLUPEOLbDwIPQ8+hA2dPhpRGj0Rpd0+Iv0QP3xhXT8zM5O99+RBPQlobr7RkQQ/QKSTPmpNOz4RpRU+Vn26PuJY7z0kl40+n6vRvptV6b5seAs/EoOkPi2ymz6Wssy9AbypPs6IZr4vTA8/pSyDvH9q/LwldZ4+MsTHPsZLV72mm7o+ZYiLPilcGz4r9mc9pE7YPdMrcb6PwlE+odYHP+XQ4jzsLwI/vw4cuxDpZ73rUdC9SS6LPjEIqr441gI/rIsMvwrXI77ecSq+Uri+PcNkYr5lGTY+OUWPPRKDGD7vyYM+lpAxP/32sz42PMM+Vn1yPhdIAT+U9oa8MsReP9Le7j5NhL2+MuY+voQNqT4ExQ87R+HavvMfDD+PMXc+AppEPrivNz5if58+ary2vqTfCj6bVS8+2PDiPrdAdj4qqeu92hvGPrDhwT4Lk22+1jTvO5XUeT70bGa95q71PphMrb2RXGa+gZUzPTf42j7HugS/7lrQvjQR9j21hGK/XI9CvjcaQD2Gyaa+JsISP1uxwb53nGc/5q4qP0tZRr4o7W0+nREYP21WMT/P1fK+yJgbPafo4j4o7Wk+A3gbvhIUyb6MSjG/odZUPqg1nb1oIrS97Z6Cvl8HuL5c/ts9+Q95vQWjhL5DHAs+EOnHvhBYNb6cM4I9YhBgPh6Fm75Aghq+gnOkPj/GQD5RSTm+ETaSPpkq6L3RkWS+Qxx7PeF6GD+5axU+JzH4PvJBBz66uFk+MsS9Pr1Shj5bIFE/WmRXvnL5Nz6AJpC+D3oyPqTfPrxuNAA72IEvPpI65z6PMd2+0ZGSPqrxkrxqvKy9z9V2vQbwJr36XNu+UI0bPr4ObL5/2SE/1XgZvuCc8T06klq//BgVP1db5T7plX6+AisnvqW9ST7fT70+e4PfPdVWTD4ldUI+vp96vUMcPz4c66I9fvukPh/05D0N4Bc/7C83PtJv3z1SlhE+MLt7PnzQ3b6cooM86+ImPYLiD77tfE+9xW3MPotspb6bxPC9JzEEPjf4Ij13nHI9MLsdP5Fc0j7z/VS+KO0TvycxuL2V1Km9owHUvYMvWD4VjO4+yHauvUXYmL1LyFc+OSOwvrKdb73KMiy+s+ozvlkXAb9/aiC+cM4cPor9YT57FIa+wTmrvum3r73IdkY+Kqk3PqjGGz/u6zw+zarrPsh21r1LN80+RpRMvzTvTL4tIb89yeUfvVRSob51cVu9RGmjPoVaw76HFtm8o5IGvtcS2j2Eng0+GCYPvrFQwz3IB429Lv+pPgAAM7/1StG9JCjOPZrmfb6fPPS9YTLPvpMYRD1fdte+xCAaP6yLDr8y5so+h4V2vh6nMD4tsp++54xIPbdAWr6zez6+kjrhvHgLKL4MAtk+LbIVv3nHBT6Zmbm9gZWFvpkqYD4BvBk+DU8vu1N0vD5SJ6y+8fQKvm00QLzKocG+AwkKu5kqQL41zfM9I7kUvtXnaj2ZKoS+3gJBPln1fT7x0pG+v+yUPteB672BlU8+vcHzPrWmgT4+eQC+RbYLPicPk70/NQI/H/SkPlrTxD6+MLE+16OGvrn8vb6qz2G+BaOSvaIjjT7DZLq+Lm6VPsL1iDx5xyI/hJ4tPRE2hD1wXx0/+u1LPQmK4T6nV14+p1eovkMcTb9JLgM+MJlqvVn1DT7hC7M+mEzlPkrqhDvRkXw9qs9Jvn/ZDT017wc/5/ufvkOtGb3jpYk+1efCvh9jPT/Y8KI+Dwt5vgU0sT4LJMa+io70vX77mD5eS4i9ryWOPssQW76hRcy+SFB4vqg1BD+SOkU+lPZKPuyePDw9m+W9XimHPjwsRD1d3Ko+XI8CvAMJpL4eFoI9tmIxP4C3ET+n6MY+S8jHPVTjzz4177g+hVrLPn/ZNT5if9E9xtzVvFg5FD662hs/sb8Ev65HYT6dERY/Z9UPPvhTjb4vTB0/ONY1vjF3y77r4mI+i/0pPmb3ZLy5/J2+WfXtPgTFET+8BQK/jnVEP5ayVD7gnOW+s1lrPwRWSj5z1xw/OSPWPoLi/732l108wFvCvjPEgb2DnvU9FtkSvr3jOD+wcqC9YqGavnsUBj+Nl5A+2c4WPzLmgr4S8m2+BFauPEYlfb4BTSC+3nGwvtej0D5wPaK+CtfjPNqskr1U46M+F0hQvML1SL24je69+zqsPm/wQT4FNAm+YOVQu08eCj43Grw+Jw9bPaYKqj5NhOU9O9/1vqROmD3f4KM90yvlvRPyQT67lgg+wFuwvVBrET/9ZRc+rrZyvaW9Gb5txS69dCT1Pj2bQb7Rkd6+INJPPgRWjrw8vUa+tMg6PoC3YD33U9u+I9ubPgyToT12Tw49mggTPvd1pr4ldVa+q8+FPdV4Cr+taa49ItvZvHPXjj6ZKoi+7C/hPkYlNb1IUDw8LpCQvdcSvr7ImJm+1JoWPpLLn7xLN9m95q4GPxSuAb/+stk+7utwvvMf4j6GOJw+6ZVyPiQoYj5GJSW+aJGtvpSH2z6MStI+EaWdvcNCzz5Wfa49y6EFvK62lL45RQe8q61gPhsNBL5fmIY+tMimvvCFOT1cj76+veMIPnqlxL5a046+rdh7PqIjFT6itIe9TfMiPvjCLL7MXY0+bcV+vS7/Ib4rh949jnXnPnL5s75lGYK+Apq4vZVDCzxHAyy+C7WevaTf/jzHuqi9qs/1vF8Htj7z/TA+YcM5P3sUxj0T8gE8ZaoQPbzj4D5E2Gg+xY8KP2gA6b4XJmO9VFKNvh6FN77AyqE+nl5AP3zQET9OQD++2T3Lvpi7tjxPrxw+VMGwPdGRMj9GJU0+T68sPu7r9L5m96o+4C2APvs6ML3dJOC+sHIoPoOebT6giXA+xCCiPobJ5D1aZM0+qaQSvlfsQz5SuIY94Xo0Pnbg6j7whQ2+juSkvr3BtT662oq7eemEvgG8/T1Di3S+KhhJPtbFo74N4BG+coqEvr1SBj1ns0a+BhIMvrN7cjrysEA+BvBavnnpBr1DHJ2+HoWzvpayBL/GbZS8RdgAP2iRkz5CPmg9wheGPhx8iz6vA3e9o3BdvcrDWr5qvIo++u3rPWsJjT6iRa49SZ1EPq+U3b7EscI+3SRWvvP9aD7Sb9+7k6kJP+LHEj/r4ra84zacPjXN0T62Yv87zTv+PqTfPj6z6rM9woZrPj0Kvb7EsW683EaNPtCzJT4EVrQ+bhL1PvKwqj7heow+XI8SvdXnFD+6Sa4+dLUBvqFFNj0xCGw8ryXsveYdA76Bc16+1AmgvdEiS70DeDe+e4P3Pe5alL5z1zY+54w4PdSa+j6iIxC/0ERUPhE2/D5N87Y9AACovVfKPr6AJmI98PRePqkTET/EscC+TKYCvueMbD4ehf++tmIvPfJBvz1YOSQ9e4PrPkp7gzw+ebA+gnOiPmq8vL4bnpw+CBvGPl66Hz+cMxY+Vn0LvztO0T0hH3Q+vHS/vk7ROT7Ums4+glEtP2q8DD7lYeW+EhTnPTQR7r1gVOw+3EYWv+MUET5TdJa+dk9nv0hQ1D2Gpyc9wFvgPDhn6D5bseE+54zwvfKwoD702x8+/kNqvUmdqD6cots9FtluPoXrHz9eSwA+5/tFPs076L5Pr2g+glHnPuhIWr5OQHM9BTTjvoJzlD6jkuC+R+FaPrbzET8Lk+k9bHg+PtejCD7MzFA+LEOuPpwzIjq849y9oInKPpvEQD8mwka97Q0kP4QNDj8hH84+uB5tPkYD/D6AJg6+/fYlPU3zvr25/Ee8XwfOO3sUWr7o2Zw9sb9APpwzDz+CUWE+SntIP/dT077fvg68ibALP4AmyD43+JK9f9kNve18f7yMSko9FfuLPRe3Pz/0bDa9YOWSPupzzb3Chiu+uK9TvlKWYT2n6Eg+f9kpviLbeb2qz9W6qRPgPU+vJD5JnXA+91PNPkp73z4G8Bo+pHC1vZ2AQr4fY269kA8vPySXqz65/IE+VTD8Pg4trj7gnHG9xm2APngLZLzr4mA/ONZFvWHD8zyYTP290LNZPZ3voz7P94W+46UXvhe3wT1hMsU+FK4SPx9jXj5UUmc8fa52vRNhc70/NSK+8fTIPjJV/r4kKP48nKLRPoJReb7Y8Io+Jw8qP/H0rD5VMC4+lIe3PrZiFz5rmj8+BMU/PfkPWT4/xoy9FR09PmsrLj/b+Ra+mghDvs6Ibj6itAM/RGkmPzJVgr5hMi0/HhbKvTwsFL16NiO+MQj4PtCz+TwmwtC+qvFSu0LPjL4YBB4+gZWxPpRl2D6KHys+nxpvPuVhGT90taU9SFApPzwstL0YBJ69SL9Jvu2eET/Chqu+/KkZP1Hao77gLfA9PCwkvcEXPj4dyRE+F0i4PWfVBD8v3Q8/klw6PlRSr734wnC+b/AJvrgetT0Q6UO+8WMNvxgEej7AyqG9xW14PlInYD1hMhm+urhhPj7oyT31Ssm9U3TcPd9PoT7ImDs8MuYKvj0KRz3arNq8hjhSvoVa+z0MAo8+hA3vvPW5yr3TKyw/9UoFvnVxez0s1Bq7juQGvu7J272xLvA+002MPvwYvb5OQLO8gnPIPty1/D4gsMg+SuoEvIMvsD4ofow9VTB6PVsgRT42PDW+ukn8PZaQJD+J0oI+utoCPh/0TD9pb4g+Bz02P5+reb6WIQ6+2op9PKrxQr2d7xO+8BaoPWNdnD7aG8o+OgECPztO0buTGAC/1xIOPu18/72itEQ/375uPfd1AT/z/YY+bVa1Pbzj1D40EaA+i/0JP4/C/T1wzri9lGWAPeYd7z16pXA+2/kCv5duaj4IrAS+pb0JP0i/kT5/SN++Njw9PBPyET3gLZA+mN1nPsIXhj4175A+odYMPmlvMz8B3gI876civjjWeT6kcIs+7lo+Pjy9yj2Cc7y+6pUuvvgx5jvctcQ952r3vvAWYD5nRKk+DJOLPkym6j2rPvu+L0y2vaCJwj7Qs5G9xCARPxlRer5tNOi9ApqevsZtBD+cM04++n4uP1uxe76Kjsw9qvGOPl66uT4hHxO/KqmzPfp+rL5JLqk+xf6avZmZfT4gsCY+6pUKPmNd6j7r4oY9zF2jvs3MLL1c/rs9M6K0vNO8k70oDwK/j8KVvEW2M70Mcco+5WEdPowoeT6taf49CyQMv6W9fb4/Ncw+4C3+vuXQIjzl0H6+u7iJPpXUBb7Nqrs+7XxXPjAq0T34Uyu/R+GWPnuDCT9F2AC+BaOgPlRSIT8XSN6+uWv5vSv2Vz07Tmk+oIlIPgRWcr6w4Qo/SQySPuYdFz7swLm9P8aGPvYGD75GlKi+7Xw7PneciD8LJCg9o5KyvWq8jD69UpC+pgomPdQJSD6rrVg8cawfP84ZfT67liC+I0oePx4Wsj11cZu+VTCKvH0dTD5N88w+tab5O7Pqe75LWba91VbsvTVeTj4OLZ6+8kGxPmUZ5j7S3qY+VMFYPtiBkb77Oty+aW+2vq62fj6kcJm+gLcQPfjChLwxdwE/aW8EPvAWtD56NuO9gZUHvpHtOD5TdPw+qz4HvqRwLb5dS0Q+/tR4PSNKu7xCPmA+Qq3BvcgHGT/x0hG+Q60JvXgLrL3WNN89fNClPlTjxTzV5wa+kssvvqs+Ir8Ab7u+J6DpPFiopb6jkpq8j8LFPXh6rb1z1+S+SzfRvrlr6T4ehTe+f0hvvWznPz5qvMa+61GKPj2bqT4TYZu9q62wPneczj7LEIs+91N/PsIXhj21FWc+4zaaPtnOOj+Kjoi+Z7MiPgTFsb7CF4Y91jSfPuY/Cj+ynY8+bOeNPtAi+zwrZfk+vVLkvgKaGD1H4fw+mndsPYLi7702qwK/8kFTPm+BkL5TdG0/w2S6Pnh6lb0qqdc+sOEfP5mZ575eukk9CWhiPIY49rzEsa69UrimPhBYST2hZ4u9QILOPjqSBb/o2SY/AU2QPhGlg77oSFK+rkeLPsiYC71WfY69cvlvPcWPaT47cA4/bTR0vrWmI78hjrs+E9C0vWb3BD7n+4m9J6AMP8ZtFL35D0U+qmDePvRsNr6QMRo/KO0AP6foyL3uWqI+3ZOvvs07Jj5Eaae9IEFpvv8hPT5GlJ69Bz1bPfgxFj7UCay+KqkvviCw0L7fT9W+WtNgPlCNzz33U0M+A3hHvkI+dD57FNY9Puj5vI/CPb7e4OM+8fQ6vdV4DT5GA3S+nl6hvcoyzD2vJaq+HhYNPyGOwb4awGu+ih/rPsgHk778GHM+sgypPeXQ8r1s51++zF07vr3jML60WR0+CkY1PU7RMT8QWNm9Apo0vtV4TT6VQ+E+Qs+IPr8OnLwaL12+jSjTvgDeUj44Zw2/4Qs7PsEX9r24r58+YqEWv2sJebsbnj69S1kGvapgNL68dM8+5/uVPp+rlb00Eao+RPrTvsKGD753vp0+f2pGPy/dNL21FaU+7Q2ePAG83b3HuiA+4liXvJI62T767YO+vVKWvfs64D367UK/5WFRPk3zDjzRkdC+uknWPicPRr9a0zS+l/8AvSYx/L66uD4/B84BPsxdG73UCUi+uWtpPeYdpzmk35Y95q6dPa3YnT5if1i/qz6XPktZaj5Pr7w9R3KjvoSePb5mZiA/XinzPiGOnb7TTSY+DeABPx9jwD5xrAe/1ed+Puyemj6WkOs+ZYhnPkI+pL4MAnu+DJMxvvP9CL4i2+k+e/J4PioYCb6PU6A+d5wRv1g5rj7r4hY+ObRcPkRpZz72l829gEgfPS9MgL5LyBs+FK42Pwbwzj6bxNI+CD0HvsNCMb/Kw0q+MsRBvV3cIL83icG76EjuPngLmL5wPeo8rIvLvX9I/70T0Dw+lPb+vRPQ1L3iWJ0+eAuevrfREL+94wY/xtzdvots571liAc+GAR2Pm+BrL0wKh0+RiUNPnA9Kj1OQKc+lpDnvrlryb0gsMY+FtluvdqsuD7qBAC+yeUjvg6+HD5y+a89VOMdPh6n6LsNTy+8XW0VPTC7pzveAuM+mZklP8X+7D78qWE9s3vyO2HDPz6GyWi+6pWYvp+r5b3aG5g+hskIvmb3sr7OiNI6IbAIP32uhj1/SO8+DJOJPUVHlD6L22i82T1JPngLxLwOvqg9CtdHPkFg5T1Iv0W+vw4zP2pNkz0y5ho/rWmmvTLENb5g5ZA8WfWRPTEIcD6dgKC+JeSBvqutJT+XbiC/EOmPPRpRBj72KJy8XW3Fuks3rT5Crbk9z2ZJvj0K9z44Zxi++DHePUHx675RSV28e/IgPWfVj75z14o+GsAAP7pJjD556SI+/tS4PA96nL4kKOS+BoEZPl8Hvr3jpQa/QWDlOqTfPj/JVKs+z/dCP3QkFz2946Q+vAX4Piv2pz1UUhc9R3J9vmq8UL7/kNQ+sOFRvhUdub3rUWw+kKCmPicPez041lU+YcPxPmQ7PT/o2Ww8iNJWPluxQz/arAq93ZMHvw4tAr1liBM9QfFTPVn1yb6g+Kc+foxdPvHSBT5MphK+GsATvvFjND5O0XE+SS6JvpAxFz5z166+61FYvo7k0jyrrbi9UdocP4xKBT+LbNM+XrrJvaK0TD+J0h48m+YRvjVePj6q8XY+RpQrP8t/dL4A3tK98BbIvSuHgr5bIEE86gRUPlWfnT43+BY+kX7Lvq8lmj5ns54+6nM9vlbs5b6+MKU+001+Pn77ejzFj9m9CD2pPiSXj74YBGo+yVQOv+kmUT3MXXO+veO0PslU8z5rmve7Ait3PcEXMz8LtaY93SSMvuM2Dj53LfM+6+IyPpT21j1TdOS9yAe9u4enF70dyVQ/WfX5PaROQDyF69k+SS5vPb99Ub4ehVM+e4OvPQN4Wz6uR7k+ehR+vdobKD7jNhq9SFBwPk1i9L6YTE4/5/uxPvvLpj3RkRE/rdi3PTC7pzyt+rQ9Uidwvmq8BL7arKK9okWSPh04r70jSnc+uWuJPdeB7z71ubo9EoMEPluxQD8+6Lk8CKz6PgwCSz5K6rS9G56wPsEX/j0hH8y9ILAyvQG86b70bNI+G57evriNzD5tVkE+CKwcvCnLTD4D54y6xLHgvtO8Az7AW9a+4JxxPln1/z4wKok+4emvPjSABT+qz78+LENcPcsQzb7+Q6S+cooiPr99/byNBhM/K/bDvl+YTL4hH0w+Tx4qPoJRqb4ibCi9xY9xvieghb5OQA8+CKwEvgmKDz735CE9AivrPktZqD799gG+7C+fPinLQD5fmBi+lPasvgIrLz6g+PU+cF+PPRueTr13nGY+fh2Svvfkhb4EVn69+zq6viJsMD70298+8kFPvoofkT55x4k81jSXPfjC2D5JDFY+JeSvPgAAHD/mPxA+yAeXvmpNPz4c6+I9pgoGPyzUaj0rZVm9HTh7PvMfiD4tIZG+X5hMvCDSE76t+ky9xtyhPiGOjT4bDQA9EaUhvsKGgz6g+HU+fvsyPv6yJz7F/po9utrKPcxdlT6mea8+yJi7vaFnQz4ofgy9JCj+Pef75T7yH3Y+aJE9vnS1ST4DCYo7NV6avHNGBD0py4A+Iv3mvblraT1Q/KC9L0yEvj0K5T6Wshw+s+o7PqJFmL4Fo/4+001ePj550D7jNuI91sXtvpRlmD4s1Ko+61HYvSXkiz1TdIw9uI0SPhWMaj2Enp29fa42PVZ9Qj6WIdI+cD2OPhZqPT4RNry7+FOrPjoBpT33dUS+Iv24vm6j2T3jFL081la6vv1lrT7P1WY9ZvdQPgPnrj48LFA+BoHFPc07gr5MFQy8F0grv21WFb7VVnA+dJPIPUW2KD/swD0+BRLYPkCkLz2qYKo+2c6bPsBbuD5/aji+w9MDPmKhLz9rK+Y9qvEKP3STPL7C9a6+VOO5vvP9VD5fdv897C+TvTXvSL6BlZ++JeRnPuSDGD+5a/0+RNj4vTarcj7RkaK+w2TSveCcib0Z4uA9LpCIPmgiYL6Y3T++4JxVPprmab6oNR09bqPBvaUsWz7oSDY/Awknv3/Z9T3qlQo+fGFSva360D6wcoC+B1+kPqwcpj6Uh409X5gUPgrXyz17g8c9dy0RPuOlgz1BYPW9HclNvkku4759HbC+2oplPj55gL4jSks/PE41Pjf4sr3aG/w7lGUIPccp8D7HulS+FR0bP6dX6j09m9W7l24KvhQ/Dj5TBX8+DALJPhsNiL5c/gY/IR/cvgfODb8Jiiw/9igZv+wvIz4BvHE+ZmYIPx3Job6n6IY+16PAveOl8z2utqo9qMarvc/3q72uR4k+oBoCP6HWA799P7W7p1c6vvaXtb1vgTS9MCqxPgPn1j7Nqic++DFGvZYhHr1nszK+hqd3PVg5pD4CK7c99UqpPXPXLr7Nqh+9ZMzlvcZtxD3jNjI+rwPfvUrqXD6xLra+nKJ/voPADD/6XEU+s3uyveAt0D2xv5I+Njy9O7ivKz78GDM+CYqHPaikIj4i22W+FfsTP9ej0D5Q/Hy+zhltPv7Uqj70bMg+exQuuwRWTj2xvwc/8dIhvki/YT6opOI+O3DcPmb3uj5/2fk+FR1RviXk271NhFW+TtEjP63Yrz5xrG8+ZvcPv0aUNrz2Bt+9hHxgvdnOdzxkO1I/8x/CvV3cJr2giVA9XP75PnqlHD5tVkm+Ffv5PgxxCr/Nqis+gXP6PhPQbD4l5CQ/8WPMvP+yhz7S3ky+sVD7PXo2s738h+I+Gi+ZPoOe/b0py0Q+q8+jPqdXmr2TGFE/SgwCvc6I0j69wZE+tRUvPmiRTb3x9Eq9ecfpvEFgFT1H4S4+61G4PRIUID9liCO8h4VqPQpGjT0dyf09UPzSPlfK5D7V55A+M6IfP8iYOzu+MAC/U5aBvN4Chz7aG3i+IbCSPRniwD4Q6Sw/9iiWPnh6yz5s5xM/ke18Pce6SD2849Y+F7fLPk8esj7lYUE9HOtGPnSTZD5rmqE+1Alovl3chj67lig+Dwvlvu+nnL5CrSm+rfoEPkHxPz5N81a+BhIBv5T2fj5Qa8I9ZaqaPqFFNjyezR6+Nqt2PvP9fL7z/Yo+/kOqvslU0z5eKdu9UrgYP15LgD4pXP++u5ZwPVYOaT4PC8k+hjiIPrQ3AL5U4909/fbFvU7RJb+nV5C+owEEPgg9i756pQA/DeBdvb4wib6utmK94xTRvtGRgr4Ab/G+O99Mv6wcgj0FNBE8awkJvt/gi7tDrYk9374SvhDpBz/KMng+HhaQPkT6wT46Af2+aQBPPr8OSL8xd429jErcPiSXfz7swEk9OSNKvGdESb2ZKq6+CkbVPezAHT5Z9Vm+liFmvm00/D5iECG/m+aDvnh6zT6mCh4+MCoZvno2i7yhRc49/7KJvu7JMz6V1Im8zF2BPp2A5r399qs+fR2YvX2uRj1GlOI+kssXPpSHFb4Jiuu+jnWTvp+rrT4ibBA+c9cmPq+U/b6KHz+/22hMPhzrHj4Exde9nxqvPJwzyL6Enh09+aAHP26jjz46krM+P6TzvgPnyj6TqQ6+ObS+Pq8D5T51Atq88BbIO2kABD+sHGI+oIn2PuCcAT7ix5S+lpBvPsgHSD8mUx0/mbsGviuH3j2hZ5E+ZtVUP1mGij7XErI8NBEkv+aucb6At5C+rIuvPrKdpT5m97g+4seIPW3FDT/NOxk/cmiTvna+dz5Ftqs+fT91PUcDPb+oxqk+s3uKviZTAj99Px2+AG+JPjtwPj7Huiw+6Nksvo2Xxj3RkQS+IR/8vfYomL7AW+g+u7idvSgPBz5pAIO++Q9VPu18g776XIs+HhYOPsxdq73ecbY+1ef6PkdyET+I9PM9VTCovijtxT0jSqE+Y+7evgBvsb1PHow+gZW7PWgifL7sL4U+GsCZPkfhOr68Bfo9I0oCP2q8ND6F65m+7MABPyo6Fj6fPCg+K4eqPnPXgj3PZiU/nxqhPjCZLL+7uI0+LSFLPjhnZD3P1Qa+EMfSvbDhmz61pmG+FYzqPrEu6D5qTX8+zoi0vjy90j4UP/a9uWtVPhueJj83GgC9UPxIP7dART/AyqG7ih9/PrwFmj1Vnws/sb/mPkKtob5gVDI9YqFevjvfe74pOuo9p1dCPqUsyT6At7w+yAe9PSO5zj5RSWE+EMdWPioYiz5SJ7o+duDsPjwsmL5nROk94zb6PAFNVL2bxCg+w9MLvoSeBb58YXo+Khjlvn9I+z4wu4c8hA0Sv/7UZD6kcL09W0LIvgPnfD3namI/yAfVva3Ya74G8OI+eAsEPtEA4j6wclg96SbDPvYGTz54C7y9j1MUvVN0CD5MpmY+PugNvuCckTxDi44/PE6FvuAtyD2jAbS+zO6ZveF6oj5Jndg9fGEoP2fVHz+Xbgs/CD2TPcEXHr6t+pA+x7qyvi6QGD67lto+RpT2PjQRFj9qvKo+E2GTPadXyj6ze8A+ait+PvvLoj5E+gG/XI+yPgN4rz5d3EY9wvVPP4eFEr+z6g8+Y12GPlKWQT7Kw7w+gZVjPotshzyLbKe8mne4PtBE2Ln1Srm830/NPLpJ6D4rZdm8SuqEu0OL3D08LK6+ZtXvvVn1Ir8r9gu+N4mvvmUZ6j2QDzK+9+SlvoMvNT+d7yi/CkbTvmEyJT4OLU+/liGWvQMJmL7OiIo96Sbxvb4w8T1seBI+46UrPRIUhz41zYk+91Nju9NN+r1O0QI/cayxPkOLpD1Xyoo+BaOSPsh2Hj4VHcm8Yn/jPq36pD1tNMY+/WVPvjxOA79QaxE/w9N7PmNdjL03iQE9KqmlPtk9yz5CPty+qDU7P86Igr3yQde9Z9UvvqyL27kpXHs+Vg7rPo9TzL3iWKs+E9DEvBLyZT7z/Zq+JsISPmIQuL2qYPQ91CuVvU5ioL7BFxo/e4OfPTtwqj6JsCE+vVICvs/3m73ZrPo9iPQkv34dDD7tDXo+t0CCPY8x/z5v8Hm+utpCPuhqIj8JaGI9zcwQvuOlU74xd7W9GAT2vO7JPz4RNoo+uI2wPsxdq72jASw9lPYaPpYhSj4hjvW846VBPz+kfz578hA96ZVyvYenAz+OBgC/IEEFPqD4674GgQY/3gJOP807Nr6utuC+iGN9PkLP4j6giUC9muZ6Pz81pj3M7mG+EoNgvX77Cb/uWjw/yVQNP9EArD7MXa8+76dmvjlFWz5if6k9QKSdvhSuwT6dgOw+DeCrPlWfq72fK4E/4C0Xvx6Fpz6At6A9vp9mPukmLT5LN2k9ufzFPtk9ET77OkA9NBEnvzVeEj6lLB8+HTh0P3o2hz5WDs28N/iCPeyeOL4Mkwm+H2Myvpf/mL3M7gk/JQbXvsX+yr1JDCK+gZUFP2neob1GlP6+mubnvh9jlr06Afk+Iv0NP8cpGj8sZRU+ZDsfvCLb0T3KoTW9zaoFv/HSob7/kMS+UdobPmwJhz7VeMW+UGvoPor9/T3/kPY9ke36PnctiT5bQvg+ih8bPih+TL4XSLg+2/kfP9eB/z4DCZ6+YHZBPwBvbb6oxt0+wob/PWQ7/7x9HeA9zoiSPO+nCL+kcDQ/tDcovdNNED8CmsQ+1AmoPmZm/r0mwjI/1xKivrPqYz0BTaK+aJGNvbivgz0Waou+6gT2PgAAwL178ow+8IUFvmlvtj5O0Q0+ZtXTvmsJKT71uRq9e/JsPrn8Er/njEi+uyefPXVxvT6aCBU/Gi9dOgRWfr1yaGo/oIkcvgwCU7578pi9TtEhvqyLDz66SWy+aW+AvqdXJj51Arq+zF1/vpF+O7yqz9m+xf6IPuhI3r6Kjuo+jLmlvtLeED22hKi+fGHcPv1ld7tApDM+ak27Pkym4j6wcqo+Sns3Pkym+j3KoaO+9NtXPP+Qzj3NO3Y+2c5HPd0kBL99Pwk//fbfPpI6cT3eccq9UrgyPnqlFD4QWIE+46XJvl1tzT08LNw+U5YBvUi/fT6/Dsi+nREdPu0NXj78GLs9K/Y3P7geJD8G8HY+B86pvoPAqr2Yu7w+xLF+PRnikL5eupk9glH3PvdT47sf9Eg+WmSzvg4t8rwMcWy+T6+CPqfoZj9NYkQ+Sur0vdobrD6d770+HFqAvh04q77J5Q896SYBvvaXdb7ImLO+WReZvlWfxz4G8HI+okWOvblrCb8f9KA+9UqTvmZmFj1yirQ+WDkePwKaF79uoyU+g579Pe7roD7jpXs+3EbPPmSqPD/0bMI+bHgqP89moT6kTsI+V8oyvafo7D5kzH2+tmKdvrx08T4dyTm+CKyIPixD/LxR2rs+7loaP4QNGD9okYc+vOP4PpoIkz0XSDg/fT91vIcWQT6Sy7c9yJjBPiegMz9c/iA/CBvSPhzr4jzgnAG9sb9DP3GK5D42qwY+lPauPqYK5jzx9A6+lUORPtzXUb4ldQ0/gQQlvtzXmz6849g+7slDPYSeSb4ublc/Y+6SvW9f0T6UZaa+owG8uyuH9jzAW5A9qz6xPqMBQD5liAA/bVa5PjjWpb3KMsw9kX47vKwcnD5Ke0c+pSzVPgskyD7TvEe+mggLPqdXrj6nV8Y+PCy0vT0KZ71mZm6+7J4kvvp+nj6SOh2+F0g0vkcDVD5aZDs8vcGpvnGs871z13Y+uI3mPY9TJL0wu1e+io4FPzQRgD580F++KcsEPr6fgr3NqvU+2IEjPV1LeD5/2dW9jZcGPt0kcj4o7c08NBGsPn0deD1YqJc+9bkevltCvr24r9s+PzX6PkVHbj7b+cq+Lm4hvzxOsb3mHdM+0yutvRNhI77Rkdy71xKCvk7RAT6mCn4+ldQPP0LPlL6VQzu94JyDPrZivT46ASE+DeCdPdqsur2DLwc/xf78Poy5y77yQc+8LEN8vkkMKj9nRJU+SzfpPJyifz4Sg0y+cD16vawcOj7EsQo+rByiPc4ZqT47cK68CBsSvoenlzyvJWM/BoHVPQAAYD9Hcg0+WYaQvnL5M77EIAE//5AuPna+T74/NTg/IY7ZviLbTT7r4tY+0t4NPzXvsj4EVrA+/Bj5Pjy9Uj0HXxi622hAP/AW2D7baFA9hqfRPkaUsj6X/0A96+JuPmTMbT4s1Lo+EOkKP78OLz/PZgI/EOkHPzOiPj8mwmo+lrKMPhGlJz+X/+A+jEpjPz7o4T5rGqc/E/KDPtobND4UP9g+vw6MPoj0rT7oSJA+6bf3vn4dDD6rraw+yAeFPoPAqjwqqXc+52pPPphMML8hjvc+UI1HPXgLJD2Gp2s+iUHYPQN4776TqaI++DHSPv6y274RNtw9m8SCPgBvHT/swBk+ItvtPiQoTr6ezU6+zoggPwPnmD5uo40+s+ogPyxlmb4r9ps+iPTJPmHDi72DL/y9qaQCvxWMHr4Q6Ts/46XfPgbw/r2t2Ic+xLGePVInnL6kcJ0+NV4EP0W2Hz6mm8S8G56wPgG8iT77OvI+1xKqPjf4Lj7GbQi+Tx4bP5hMCb5Q/Ly+KqkvPmSqsL1c/vk+YHYhPwPnrj4j2x0+t6/7vRPQ1L1vgVw+Y12aPpI6qT1/ahw9u5aoPvJB/72utpI9dLU5PsrDkj4rh5494ekdPgG8Zb0AACg+GXNrPln1Db4LtaI+WtO0vbIunj7VeDE/z2ZlvVuxz70rh+49zogTP9eB5z5hMlU930/tvUMcgz2ZKhg8NV56PTY8/bxwPXq9/IfWPtcS4D7OGRg/pnkOPyh+AL64Ho0+9UrZPGdEJD8YJgc+/yH9O3VxMD8HX0E/Tx6cPjLmIT/9Zce96GrBvhpRDj5j7uw+6nOzPqCJPD/9ZRI/wFsdP11t5z41zSk/UGtKPYFzWD8Z4mA/rfqKPo2XCj6V1B8/O3BmPhgEDD/KMnE/qRPmPg6c+T70bI69i/2NPmZmzj7BF2Y//5AyPwwCGz2HFqE92qwYP1KWKD8wmTo+ad4rP2fVkb4awOM9nDMCPfKwfL4dOK89gLeovmSq6D0yxD2+TfPWPR6Fcz6meRc9nl69PvJBgz4EVtA+Tx6WPfD0Vj6284E+uK/LPjMzMz230SA9XwcuvkMcF75fmKy9SZ1oPu5aij0i/Yg+CkarPgloUr5BYCU8Pug1PoBIib524Kw+uB6dPbQ3AD4s1LI9sgwdviPbqb06I4o9UGvSPWUZAj6F6y2+8IUVP0ymuD4UP3Y9BaOSPueMgD2t2K8+cD1yPhBY0T2aCCM/ih9Lvsqhxz7+Qz4/hjhnP6Z5/z1m99A+QIJSPSCwtD7ZPfm8nl5xvqOSzD5uNKA9UpZpPna+xT7jNqI+io6GPuYdEz+Wssy9uB5RvoeFAj4BvLe+arzEPd5xkL5kqkA+7zjBPiUGJb4Hzhk90t7UPuviyj7IB709j8I5vkmd1j6eXh8/GlEhP24Sxb5Pr2w+GJW+Pn6Mxb5seLq861EwPm4SS74y5s49CkaLPomw+b28dEe+dy29PgpGJbyKjrS9q63YPE7R+T3b+bo+qYLFvkfhnD5gdqe9JCiavsrDmD47cBK+ysOAPsIXgL5xGzW+hev5vWKhkL7+1NC+Y+7aPSZTLD/c1/m9s3uYvh6F4b5qvEy+Lm7TPakTAL1if+2+tMiWPpCgGT9bIMM+Njy9PBSuzb5bQsY+ih+BPlWf4703+C8/F7envtk9Kb2TGHi+jSi9PhIUHz3Lf2Q+OGeYPlBrGj1Vn8M94Jwtv2neYb1hwzE/YHYFvx9jbjxvX0e8/kMCPi6QYDycM8S+JQaFPkLP5jxOYho/aysmvjcawLvD0w++4AvzvicPZ76sHB4+ysPivECk7z3PZo094XpwvoQNX725a02+XUvIPblrwT0r9sc+0SLLPWneQb38GKu9GAQWPsGoQD83icO+uK9nPhPQ7D3qlQo/93UcPlg5gL4Zc3++I0qPPsX+Kr5pABc/KhhhvlXBnD4MAsG+ibCpvQAALD7ysFS+gy+mvioYJb1R2i8+glGJvna+Pz52T/Y9E9BEPWPusj3z/co+ehT2vT7oPb6F60W+uWtpPf1lp70DeMu80QB+vgwCKz417yS+bHiKPk3zC7+xLr49qRMgvfjClD6U9ma9fozTPseY8b6siw++guLHvNhfKj4xCDw9J6BpvXA96D7dk6E+l/+UPiDSyz6TqQI+ibBNPsBbML2CUek9ysP8PnA9Gj6dETU9ILBKvrFQk72Hpwg/SZ1AvEwVND/4wqY+oWfdPrBysL7+smO+JeQTP4y5575FR06+9Nu7vggbfj19P9G+AG85PjLE3T46AQ8/6NnyPm9fSz4SFIc9fR3YPfHSTTxYqKc+x7rsPhQ/0r4IGwK+l25yvXS1NT6Enpk+0SJLPWezTT/tDf68jnV9PnNGXD4Z4hQ/DHEKvyQo1r1QjTe9Aivxvo8xV75Wfb69bcVuPioYZb1Vn+s+76cmvvJB570Ab+E+BTS3vno2Ez53LY8+b/CtPvrtV77o2aQ+1Xgpvs6InL5Di3w9FfvfPse6KD7EIAQ+TYTPvpVDmz1Qa6o+tvNlPnjp6j7TvDc+DHE8PnBfDj/XEl6+lpD1vgTFE77WxdW9Dr6MPg96Sj/5oF8+jSjtvVn15z6zez4+s+oOP1pk0b5oIg0//KkxPAgbwD6uRw2+WDngPjtwTrxCzzK+YTKDPv6ySz0qqSO9kxiqPov9xT2qYNw9zhnzPne+n7sbnh6+vg7ovv32Rb1GJSU+FD+avh9jXj5R2gu9xLHgPsGoxj7qc7k+XP6LvYGVqz1n1Rs+hVqLPb1SUr6xUAg/W7GnvvH0CjzNOxI+qKQmvonSpj4/NQo+9pftvV4pk72oxq++taYZvSbCZj4738k+AU0FP4v9kT6ppAq+uWsIv1Z9hD6ezTq98/1cPkCCtD4ldSK9ehTuPTY8mT43iZu+nl5pPUCkmz556cY9f0jTPi5uZz47cCI+gCaCPQ3g8T6IYxE+gEiHPd5xyL5Q/Lg+xY95PrdAmj2C4mM+4lgDvm6j7z6pgkG916PCPsgH3T2aCKs96pUmPkCCir2meU+++Q8HP4PAKz/4wiA+TmKOvtSaxL5dbZc+KH4IPtXn0r1H4fo8OUWTPqkToD3whfM+Q4vAvkCkRz7OGfG94emvvv5Dwj124Cg/v+xKvg96Ij6TGPI+MLv1PilcM7+aCEM+bVYgPzws0D5kO9+7E9BYPuhInr59rha+Kcu2vu84mb6wcsa+1sVPv9obzL2iRY49G55+vZSHxz54C4y+5q6tvYvbqD0N4OE+ZDuvveU/OD6FWiM+hHyIvRzrJj5LyKG+yeUjPs/3o70hHwQ9gQR9Pks3wb5SJyS+9bnCvdqKxT7NqhY/+zrWPmuap70nD38+v+weOoEETb5g5aQ+PL3yvSGO1TwT8iC/bVYVPkLP9j0G8FU/pgpyvlCNFzu+n6q9Y+7SPbG/iD7vOKE+ONYGP/rtL77wFqI+/KnBPc3MDL2Sy7885dCSPXQkqT4kBnE9MCq9PnEbJb6qYOI+l/8QvT0KK75/2bE+iGPLvhbZfr7iWB+/FmoOP32uir5a0w0/CkYlPfjCdD2Cc5a+Udpbva36UL4ZUVo8TKYCPzJVOD6WkBs/3EaLPscpoj5zRki+idKQvq8lsL767YM9SL/9O9LeIL0Q6T++liEKPki/fT5/SH881VY8vXgLLD4ExY++mbuIvm40pL5UUhI/Mua2vqs+JL8mU0G+TYQGP7bzv75wPbo9AN5mvt4CuT1N8zs/m8SAPd4CFb7KMqy9QxwXPvs60D6vlKW9yVT5PgBvyT3b+QY+B18FP68Dlz16pQG/5h2lPgHeArxCzxO/CtdjPKUslz4YlUg+kA9GvjEIAT/4U5O9MlWgvmNdAD6WIU49jEpBv8BbqL1zRrQ93gIhPiBBlz7tDRa+hxa5vQRWPr1z14w+8/2QPoR8ND4hjpU9wagku/ypGz9fBzS/bcXwvuTyr74+6MG97C8Lva8Dvz0noBm9MLvJvn9Isz6JsDG9BaPaPWHDKz5oIpw9k6lGvp7NSr1uEi++oWejvj7omz6BBCs/eHrdvXSTsD7rUeK+XUs0vkATUT0Jihe+P8YcPkkuFz7zjgM/i2wHv/FjnL5wznQ+YTIJvqK0v72hZ1Y/VOO9PQrXmT5UUv+9hesBPZMYNL6fGh++6gQYPsgHvT00gNe+V8rkPvP9kj6jksy+07zDvaHW6D7fvhK/xEIFPgBvUT7xY5C+eAsAPr8OrL20Wb09pE5QPu7JSz4Z4ta+UdqBPqHW1j6IYzk+ImyyPoR8BL7BOZO9b4EYPtv5Uj53Lfm+zaqnPrivj75ns/A+OiMKPQ6+mj6eXt0+0ZHuPlXBKz/aihE+xCAwPgFN5Dz8qam+qmAEPZRlqLyJQYi9WyDjPmIQjL7dtYQ6ke3yvszufT6X/7I+aJGJvj5XlT6xUKW+vAU2Pp8anz5hMt29OUWHvCh+EL40ER6+OSMaPpXUVT5xrO8+fa6ivpXUWT15WKY+i2ynvgn5vj6g+Eq/KqkHvqCJCL60N74+PL2EPrgeIb6ZKhg/a5oXvqikIr5v8Bk+hetxPYcWOT/026M+L90YvuAt5r77Omi+vp9avlrTHD7lYZu+UGtavuJYMz7AygI/0ZF8PnNGhL5cIJE+/yEfv89mlT0nD/0+Yn/5vk7RBb4pXGe+ZYgXvpAxBz702zc97ziFvvfk4Tzqc68+KH6EPVtCjj0bDXw+7Q2+PXlY5j4AANq+Dr6gvUI+1L4u/wU+XkumPuSD3jybVf89Vg6zPm00zj7Aysu+oUXuvp8aQ775oPs+7Q3GvbNZ9TyEno08bqN5PqyLSz1F2Ja+2PD0vItsf77EIDC+TtFBPcWPhT6z6sM+yAdRvqmCUT6Rfsu9H2POPARWsj6xUBs9AABgvcPTtb5MFRw9fozZPgBvcb2vJd4+NxqovafotD75oJe+VFIXvZXUUj80EaQ+q8+NPgiszL1UUim/JJedPsBbqD4MAqs9ih+7vZ88uD6HFhE/EMfaPLZibz2L/a2+HTjVvrWmhT6sHEo+MzNjPki/hz7PZiG/6NnMvAu1uj7VeEk9UGvKvp8alz7F/uI9rfqsPfgxjr0WahU+bOcDPlUw1D417xC+HFoxv0YlNL978lA94xRdPdy1cL6Syy+9ns0Iv1Z9rjyZKsY+847Tu0kMRj71uQI/xY+xPEp78T4mU0m+9UqNvu5aCT92vtc9t9EDP1ioRT1+jK8++DHmvPwYIz230aa+nKI1P8lUHb48LAA+ne+3PSBBu76JQWS+wMpNPiJsKD1AgjK9ns2Yvum3Zz5MFYS9s+qjPhzrhD6k32o+e4PLPsIXAr7c11G92qyKPmNd3Dw6kou8liGAPuAt/j6UZdo+JzHIPbravD5y+X++sOHLvutR5j7cRjc+/BhHPk8eBj+PU2w+RNjUPvKwCT8kBmG+UrgUPwFNpr4GgfW9UpbNPqFnszv+Q14+dk/yPrN7Vr441r09d74Lv1g5rr5DHLG+dCQyP7G/KT9ZF00/jSirPqD4zT7EsaC+tmKTvmWqCL4HX7I+Z0T9PkvIoz5gdj+9zhmZPXA9ur0eFuA+CD0jvmezSj1VwaC+4scYvAisDL2RXNI+g8CUvr1Sljt1cT8+WyC7vp7NKr7h6ZW7dLUDP6YKjr7kFAE/Iv1mvZwzkr2At5i9Vn0+P3Qknb59PyG+I7lkvtCz2T2xUJM9+zpzP0Ktabz3U/8+O9/vPLuWED0ehcu8XW2DPgwCO76XbjK9I7nEPURpWz5kzJU94ektvgHegj47cBM/FR3fPg6c6z6SOiE9mSqcPjqSy7vzjgO9PlfxPjqSq7xSuD6+DJMYvxX7G74OvhW/MJkbP5HtmD7Sbz+9juQiPaW9qb5TBSc/f9lFvpkqdL4ehdk+8WOcPUrqMj9JnTA9y3/uPjf4Dj7P1SI+BFbOvGTMrb2+MA0+copePc2qr71YqBm+p1cePh9jyj4JaHK+fT+VPcPTVz5wPZo+Vg5BPr4wGT3pt7c+HFryPpOpArtZF6m+/yHdvW+Boj7ImLE+KVxLvwDeYj5OYp6+jZeOvd7g2T5mZt4+jErYPrWmAz/f4Lc+FtnOvEhQlr57g289idKevhdIGz9qTTS/VFIXveLHsL5d3M49toQovgbw2j5hMkm+IR+QvgWj2L7k8oW+WRfXPFioPL9ApG+9EoMnP/Tbub6Syx+92iyfP8oygj6I9CQ/377evdejMD4aL1E++DEGPrDhEL8HzlG+idIePnA9mD5bIKm+kjqxPp7NlL7vOAk/cvlvPq62qr2uRxc/7usgPTAqmT2n6Ei9K2XJPQ6+Gz97g5c+ih+HPrByEz/Hugw+pE4QvrFQlz7mHY++nKLBvqkTYD6IY7c+cRvlPURpe7799jk+riX+Pvp+oj5++2I+mZl9PgKaFT/7Oq4+UGt+vgmKnT5VMGo9/fbtPvH0Pj7RkWQ+w2RGPu0NDL8BTYQ8z9WevejZAL6xLrY+uI2mvIGVN75Z9Y8+BTRSv+Ty1z0Wao29j1NYPjarsD5fdtM+O9+3PfgxZrvsL7O+EceivaJFEz9cj4K9pE6kPsBbwr5/agA+Uri6PtejBD4tsh29kKCaPgTF7T4hjlW+oWdPvn9INz4VHRE+NxoiPyV1Gr7pJsE9+aBHvTCZN7/Fj/G8YTK7PrByaD45tCs//KmtvvgxxrxlqgQ+xY9GPycPwz08LPS8uI1avpi7Nr02GvQ+ZDv9PnecCr/iNv4+o5KcPuYduz6aCLW+kxhwPl+YkD9m9wA+V8oyPW/w7T2WIYC+eemOvcKGVD8N4N09+lwxvoC3AD2QD24+mSpIPVn1HT60N3i8+Q/VPv1lZ71GlOi+dy3xPtob4j4PeoA+9iiMvjQRVj6SOqc+C7WEvngLjL3GSz8+8x9iPjY8Hb3hehY/eekhPy/MgD8bDVY/J6BRP6pghj5seEw/l/8hP6K0R71qvCA+EoO4PajGoz2xvxQ/0t4LPxE2BT/iWBs/eVhIPXVxRz7BOS8+MJnAPkvIsT5YOSw+0SJbPkRpaz7YX4I+OSPwPjoBzbsvTAU/SnuVvnlYkr5WfS67aQBXvm9fV74r9rM+PXnmvojSaj7arEY+V+yJvq8DZzxFR04+sS5CPvdTRz628w+/sHKoPoanO77MXYO+C7U6PpoIY74y5qq+Lm7jPaHW7D5OQAO9EFiHvvJBB7+F668+/yFlPln1Cz85I1Y+NID3PJXUyT5v8Aw/9bmgvl1LOL4jSi8+TDeLPocWlz7RIg8+exSuvIts5z38GKM97XxrvvP99D6q8fi+UieiPtXn6rxkzE0+ZRm0PgFNhDupgsm9jEqKPCoYJT0i222+Lv+5Pd4Cg75m1cc++DEZvwBvQb0ehaO9D3pCPoeFWr4EVnI+TKaWvsGopDsSg0Q+UwWLPWDluj5MN6G+pZv2PmEywT4wmaA+BMVXPsiYnz4o7VW+O3CiPvUoQz/IB6W9BMU/PbG/GL78hyA+eVhcvvRsQT9yiqi+3nF2PlmGgj54eo29E2GzPZF+Oz6PMa+9yHaKvtiBiz7iWEc9k6kSPioYFbo8vUK99SioPvP9FL0Mk0k/wvXivkvIYz7Uml4+wahAPobJAj+xLi48d5yoPuhIgj4JaOq9ehT8PvwYXz7NO14+z/eTPno2Iz5DHGs7juROPp2Agr4+VxM+6bcLPu/Jm7335Lm9odbkPjlFOj96Nqs8E/KBPGezcr6FWss9CKyivqyLhz5GlGY96gS0O5tV773pJqU+sp1vPjYa8L6MSoo8CkYRPjAqlz4mU8U89gZrviSXTz43ifU+vjCZO+18v73mP44+8rCePtEiO72DLyy+54xsPl4pFz6GOJa91eeuPiv2Tz8nMWy+cvkvPjXNgz4eFso8N4mBPHPXsD5ZF5M+16NkPqdXAj+I9MM9M6K+vuOlGzwzojS9TfP+PbFQ6z0zM/M+5dBKvuM2DT9SuJ48V1sZPkkuEz5kO8e94ek9PhGlKT5liBg/6SYJv4Y48j5SJ/o+JQaHPgpoorvnjK6+XdyAvnDOKD3RIoU+jQYgvdV4lT7P9x++rfqWvpMYBj+sHJI+foypPkrqYL7GbUC+46VbvSL9Er4IG5C+z9WmPqmC176bxDA+e4NrPna+7T4GgYu+yHaAPmJ/Bj8gsHI84JwBPQN4x74juYQ+fGFWvjC7Zzw/xhw+xm0UvhGlMb5HAyw+y6EFPET6j74zxAo/FR1pPlXBiDyfq5W9O3DWPcnlp73kg1483nEqvu0NTj5ZhuI+iUHAPNv50L6Rfis+z9X+Pem3ez6+nwo9ZKogvBx8kb4xd3k+mZlVvh4WVr7fTx09ZKp4Pqz6YD4OLdI97C+jvU+vOL50tUE+U5YJPrNZSb7Y8CS9TtFRPcRCDT1eugG+urg5PgxxIL5U4yk+fGGmPgU0wT2oNQw/DwsdvgKapD4py3A96ZXqPvFjzDyynac9WDnUPHPXMj3iWEe9oUVKvg1Pzz1a0/K+bOcDPrFQiz4K16W+MLsdv+m3wT5wPUs/a5qJPgxxnj6iI/m9/KnTvmKh3j5fmFy9uklQvgUSwD4Sg9C95IPYPoofN755WGg8a5q3PcKGKz7M7uE9KA8DvrN72j1j7hq9zhkBvuYdqz580CO+O3ASPhniND5fB169vjB5vVYOIT5JLt+8toRBPwWjqj4Hzhm+Y+7avCo6gD6OdUK/JQahPgTFYz5/aoI+8x/SO/rtjb5ZhhQ+YFSCvQIrTz6pE4o+J6CJvmordjyAJtq9xf4qvvvLIr7TvLO9ZRmKPVioHb6U9sY8dQKSvtXnur3pt4E+WfUhPn0/tb017wy+XCARvkYljz5UUk8+YaHuPoj0EL94CyA+aW+avqUstT4CK9c9SL+TvjJVcLxbQhk/8IUVPuHpjb2Nl/y+8rA8vh9jTr30bJS+ukkTP7wFNr4vTHa+YTKJvqdXCr4+6Ak9ZDutPotsg76UZQw+1eeKPggboD4dyYk+rIt/PtqKkz5j7oo++MIwviZTCz/baOC9oInkPiv2dz45tJo+KVyHvizUiD6KjpQ9qaQOvMxd+z1OYpw+HoWZvov9pz6Nlx0/uyeZvjlFIz/99n0+16NkPoEEqb7dJO69YcORvmDlQD1Xyi4+yjLkvpwRdT1fB048mbumvmez6r2/fcE+SL/lPYeFHj5YqKU+Z9WBvtzXbT5MFYw8Qxwnvse6BD6BlaO+Gw1YPhuezj4BTeQ9NhrwPnvy5j5LWSY/c9dSvty1zj4RpbG+UGsaPClcH7+30Tw+V1uRvG1W/TyHhUI+XI/avRBYuTuTGIS90ZEovrG//L1SuN48HHwoP+F6GD4gsPo+INK/Pr3B372mCn4+hxYpPv5DWr2g+DG8u5bsPt5xer1PHhY+3nEYP4LiJz0D58K+Qs8GP+0Ntj1CPtq+dy3pPXbgnj5OYg8/dCSNvk8eNT+5a4m+GATevdqKbb00EQ6+HcmBvjSA9z5oIpg+xf5ivcrDgD7C9dQ+rkfpvvAW1D4qGBU+1JrSvnNGdL1ioZa84JwBPzhnhD2fq0k+EoMlP9V4oz4ukJi9cM7ovdbFIb4wmbq+5WH3PtcShD53LRi/+FOjPoofw704Z0S9uK8kPyV1Pj47cKQ+m8RQPe2ehj4IrL4+Q4uCvu0NHj4sQ4I+oiM5ukW2gT55WPC9EaXdPD81sj4S8vs+OSMtv+ELGz7vyQO+Rba7PUI+rr6rPlc9Jw/LPfMf5j7qBGS+b4HiPuJYXz6CUe8+2c5Tvhx8OT5Vn78+YOX4vgaBOb5pANG+kjoNPxPQjL3RIuM+lGXAvVmGZL578tC8MJlqPlfK2D7Ygbu9yeUnvm+Bnj4dOCk/ad5JPvYGBL8T0Io+30+tvrN74j0VHVk9RdiKPssQdz2NKIM+QWBlO2nesTzSb4890yulPcDKWb49m0U+MXchvz81Fr59rqQ+nREdvpVDizvfTzU+sHIzv6s+xb407/i9kstQP6kTUDvD06u9m+aLPqIj6T4zosA+r5SXvqRwnz7Sb6O+/yFVvslUHT5VMLI9S1kOP++nhr4BTYg+JeSDOgaBFz/dky++bTTMPs4ZCb8awJc+3gLRPZ5e6T2Cc0Y+ksuVPlK4oL7ZPQA/e4PNvjarej5iEJ6+VFJnvIFz3j2OdbE9/WUXvVkXB72mmyA+NIDJvqrxwj7r4jK+Q4vMPA96Aj4nD+O+0t5QvqW9lT6FWgM9ZmbmvNjwHL5uEhO+dJNEvhDpkz7IdrY9Xil3vs/3u72qz0E+QKRHPrEuRj4qGIc+J6ACPxX7Z77ixzA+TBWQPgPnfD3ecX4+6+KePSXkhT5txc69QBOxvdJvfz5sePI9kX7bPTOiFL7dtQI/N/huvhDHyr0+eci9DJPZPjQR/j7BqDg+bcV+PJ2AGD/OGaG+BTQtPi0hUT+hZys+SL+3PpT2Zj5U45W9OGeAPg8LnT3PZo++RpRmPYj08z017xi+UpafPmUZsj1c/se+iPQIP0dyj765aym9uK+Hvum3sT5FtsE+rWkovx/0XD5mZr499NuVvjVeyr5zRhQ/FB35Pfyp5T6Gpzy/MJkqPlpkS77EIKC9ZveEPUHxwzyBc96+8BYgvm/wKT5TdNY+KH4MvGB2LT/4wsI+0ESgvQmKnz2C4sc+YqGUPpFc9j3C9Vm/DpwVP/FjDD0dOKW+x7q4O8cpar7r4qQ+5IOevna+Kz55WIa+L0ymvF+YQD+b5j0+RiXVvD0KtzwqqaE+1XgNvssQtz3UKxS/rkdhOxrAVz5ioU4+SZ3gvQwChz6vJVQ9AABQPV1LUL6lLAM9x7pwPoPA8r5yii6+ZaoMvp3v9T5WDv29+lyVvtXnIj55x/E9eccuP95xRr7S3gq/V8pqvh/0E7/1ubq87Q1OPg8Lhz7mHSu+W0Juvf32Rb4UPw6+vp9mPg96Zr5K6hu/uye3PTSA174xd52+EvL5vWPunD5HA4C9YFTCPdv5Tz9fmMw9xLHmvT/GAT/vyS++4XqcPThnxD0Hzom9Tx7evY/CJb+Cc4S+xf4PP2x4kj2Rfi8+L0wCPoXrqz7kg/w+Kcu2PiGwkrzjFE2+f0jJvpOplr5QjYc9EhR/PX6MMb6eXoE+mLt2PXo2Az9a0/y8rdjbPr3jpL546X6+TBXMPjf4rD5d3AE/nRGBvpRlMD7qlQY+9NvpPtqsLr5rmk8+MJmkPm/wxz5wPaC+yeWZPh3JVT0Zc++94C22PsX+pL69Uh4+kss/PIlBzj4py1A9zMzqPmWIR775D0U+hHxQvLUVsT4Pev69Dr60vvYoiD7RkR4//kP6PIeF4j4BvOs+VZ+fvn0/VT0r9hM+H/TsvoR8AL5K6pi+yeULPjhnor4qGC0+2IErvrivg7v6XBW+mgjbPNjwAT/njDS+76fGvG/wVT2qYBQ99bm+vi9MIz86Abk+KqnzPC2yvb0LJIw+bTQwvaHWlD4bDcq+WYZoPYlB6L3ImIs+AbyZPgKa4r5m1c+916PiPsEXzj124M4+5dASPpvEgDySOpc+q62Ivpvmqz7wFhA+/KlxPE+v6D5GlLI+corGPnec4L5U45U9V8oaP6g1p76HFnU+G57+vaHWrD3aihc/BFZaviXkkb4Q6ac+XdyuvpVDnb7AymG9Vg6FvY9TvL0hjqE+JAbjPgN4Gz0u/wW+xksHvaFnnT6F6yG9kssfvgAAID0pyyA9gXP8vgpoLj5++36+6SZBPiXku73V5xG/idKePne+oz5U4xQ/BoFFPhovQT4sQ7g+54z6PhdIvj64HgU8ONaRvp3vh7yHhcS+mLvEPnxhkjytaRo+EhQ8PzSAIT/o2c6+xW3aPh2nfD7YX4Y9qMabvf8hpT0fYw4+yjLkvY2XRT/dkxM+/yHZvnctGT6L2yi+FtkBP+qVAb+FWiM+QILCPIcW2TuDwFa+t9GgPgwCGz5HA74+Z7MLP0tZ3D6yDOE9klySPqK0j72h1my+WtPovoJRrz6WkBs/EOnxPnQkCz8pXD89oWfPvlK4uL5DHLU+mnewvt0kBrwBvFk+KhgwP0vI276NKNU9vVKmvTqSX76qYN6+H/TkvXDOkr4nMaC9I7nMvru4pT3KMnA+hjj+PfgxJr47cN49HcmFPOviljy7J4e9uB79PcX++r3ixwG/kX7xvrBybD6Th+U8rBwmvtqKPTyYTIe+XwfaPjLmDz+X/4i+F7dxPfFjjL3Lf86+O9/fvSEfRL1oIiI/Nc3DPXEb1T3e4Nm+9pchP0CCSj4TYZs9mZnxvQ6+YD3uycm+UwWLPuAtnL630ao+MlWkPno2kz0OvrI+dy3RPZayOL71Sqm9vjD5vVz+kz3NOwE/b/BRPxxavL24HhU9Q4uQPqMBkD7D0yc+N/gCPe+nCj5Q/Ng86nObPnBfqb7Cht+9c0bWPjEIlL2V1JE+IEGxvsNkWj4yVYg+7XzHPnBfJr/O9/O8pN/OPUvI5z1p3jG9f2o8vPrtI76yLow+BvD+PZXUt74YBC6+NV5AP0T6hb00ETq+pgq+vaJFoj4f9BU/iGObvtQJiD0FNAU+EoPOvvRsNj9LWWY++8t+PVZ93j57g7+9EhR/vF92976PMfe9ns2kvp+rhT3MXWO+pnmLPmHDMz/baFC9/5C+PNqKbT4FNI0+q60EvjjWZT1ApBu+DpwjvoR80LyTqXK+cminvqMB0L5DizQ+dZMMPsNCOT4LtcY9wMoZvlUwaj5+jCW+/KnBvbbzqb4gQTG+1sXVvWSqwLwv3aS70ER8Pjy9Mr2rPou+aJF5PpI6gz7YXwQ/2ax6Pq4ldD5xGw08nYCmvr3Bnz3aG1C+FtlRP2b3/r6F69E9uknUvb4w4T2fq029OpJ7PWiRKb5LN+G9ejYVP1yPuL4W2da90EQovih+pL6IY/0+pnnHO39q/Dzh6a8+yxDPPfHSNT6b5gk+yVRxPjf4nr4IrBw+fa76Ps2q4z4Z4ng9gLcBv5OpK7+fPPQ+LSH/PK5HgbzjNgI+O3Covijtl75fB5A+b/B5vgu1sr42PJm+6bcnP/vLNr5gVHK9cRudvoC3ID5Qjb0+4zaCPVTjib4dySE/tmJCP5RlGD4aUYw+V+wfPSegmT2Nl16+Lv+DvvyHML71uSI+fGGyvt2Tj774wki+YFSKvbwF5D72l508dk+aPrQ3iD3r4k0/bVZ9vKdXor7z/Ug+N4nDvmneKT45tLw+y6GFPmsrvj4lBsG9K4d2vdQJtj68BSS/VZ+tvhovQT/RIl++NV4Wvpp35L5PHnI+rPpwPuYdm74BTdS9XUtsPmKhxr2n6IC9pN9OPhUdgb3Idj49+8tWvsX+dj73U+s9WfW5veF6rD4TYau9MQiWvhzroj1aZJu84Qu7veVhWT5hMhW+E2E7vl5LqDyF63G+TYSbvjF3Fz/KMkQ/ApowP+7J073Zzs0+k6lOPs/VHr5d3A4/yjL8Pi/d9D2gibA99ShEPjSAgT48vdI9BFaiPiJsrj5uEr0+Had0vrzjST/6fsw+2IELPh/0bLz1ShE+FmotvlInuD1RSTG+5PJPvakT6L0BTRI/WyDbvpyiOz6+n8o97lqKPm3Ffj7EsTo+JQZRvqRwDb2kcMM+dCSXPIEEfb4yVco+orQVP+AtCL6+nym/gZWXvmiRrbwLtVq+j8IxPkT6OT67lqw+nYDmvM4Zpz5kqjC+MLtSP6utAL4Sg+A8JXUSvbFQg73D0yG/jzFLPlrTAT/WxQ09bjQjP3sUjjy28z091laEPbgeVL+yDAE96EgSPgmKP73gLQ0/xykyPyegLT5a0zy7+Q9pPYC3BL6GOPg+2F+WPvYoHD57gys+mZnDPgFNpD3NzAi/mndMPrUV470j26W+YFSiPgn5/D63QA4+KcsiP2ZmZj3mPye/HcnXPsiYoz6dEQ0/dXF7PrivAzzS3h2/kxgUvT0Kwb6dEQW+/tTyPujZND5z16Y+QIKQvgmKFz4Ab0G8Njy9uoxKWr399nU8ecdpvqmCcT5LyM891XiXvgyTkz5Mpjo9DHHMPJF+pz5MFWQ+0t5EPg8Ll74ehQc+M6J4PlfKFz/ZPRU/JQaRPg6cO7+28729XwcevmlvcL0bDeC8Yn+Lvvs6yD4XJqE+5T9DP588gj441pc+cmhNPoGVd77QRNi9cvkPvLivqz4dyQU/XP5Dvggbhr51Alq9C7USvmznCD8kKJ69hetdPh3J3b1gVCI+vcG3vmHDET/uWho+HFpkPXA9Dj8qGCc/nl6pPDVeAr7G3HW83SQCvuLHoL3VVuI+hA1bPgyTWT0A3mK9jQZ8vt4Cmb1/2X2+wFuOvnL5xz14ehk/PzWsPnUCdb9XynY+AG9xPV+YMD5gVNY+OGdMvuLHGL12T04+9NsvPoC3yj6eXrc+qvGEPnGKfj5xGyk+ONY9PuAtTD7AW4Q+gnOIPgG8MT5MNxU+TKaWPphMrb0u/6E8s3vEPtBEGL1rK8g+nDM7P7aEnr5kqqw+o5IuvtQJyL6C4k8+V8qivueMOL6cM0I9tvOtPpHt/D3rURw+VcGGvnVx6z2Tqdq9MCoRP/P9jD2kcC0+FtnOPVkXoz7NqqE+0LNBPjlFBz4OvoC9AisTvvH0rD41Xu6+hxYIv21Wxb2BBB0/qQKIP3Qkhz1seIy+yHYGv8SxMr+Yu7K+Ad6Cu4R8hj4tsq0+M6KGPjtwpL7PZjE+eqW2vkdyuTzbaIg9ad6RPt5xWr3swNE9KO2xPkymvL56pZw95dC6PSeg2z799ig/zogyvih+YD60yAY90QCgPiO5AL4BvH0+XrqlvgFNir4Mk6k7xf4uPi9MCD83+NS+fR0oPXa+z70aL126UrhiPr3BM75VMOq8L92wvrgeh76At1A+5dCsvmnekTxseJA+kjrvPuviYr5JnSy+DAIRvwTFt73WxQ0/arwgPs4Zxz5xrD++EoMQvdej0DzSbyO+0t70Pgbwlj2HhYo+wMohPIvbsL3XEn6+fNBjPQpGNT1wPVY+rkdZvr6f5r4T8gE+YFQlPzjW1b3gLVw+Gw3gPQwCmb799gU9ETa0PfVKAT4hH9S8I0qxvkTY6L3Kw0Q/GATSPn9IQ755WPK+io4oPgn5yD3snmw95IPqPrUVOz7e4N8+UUkNve+nxjurPv0+3EYevzAqNj9K6j4/s1lJvvrtaz5QjQc+LbJhvrN7tL6F6yE9CKwlP07R/b4hH+Q9v305PngLez8eFno+iPRTPgwCfz43+Mw+uyffPTjWUL8IPQM+ayvkvkRpqT6YTBY/YFS6PhWMirwxCBi+wMo9PrFQwz1JnRk/s3uEvo0GQD0Wauc+F0gQPmDl7L5hwzO9yjLsPbsnpz43iRg/HqdIPXxhiD6ZKpi9ZRmBP5+rx74EVnY+Iv16v7FQsT6gGo++lPaWPkCkLT8ibDw+kjolvpm7Gj7k8pe+y6EJvt4CGT6L/Qw/JQZBPgpG5T3TK58+Njw9u6TfHr1XyrI9i2wnvY0GED0Ovog+hsknP65HwT2jAaQ+ufwTPojSaj6ZKoo+7J6oPl4p1T6/7KI+n6tpvtcSIj1UwVw+wRdWPV1LQD+MStw+ZmbcPvFjgz91ceO+TBXcvU8eZj4Zcy0//yG7vgU0Ib0zM0c+CkYlPAisbD0PC9++lIcFP0aUCr4VjIo+4zYqvWdEgT4IrIS+UPyAPtLeIz+DLzy+V1sWPwn5JL4LJLi+RUemPqYK/D7+1Dg891PHPhQ/mL4ldaa+MsTHPoVaqT6z6sM+fGEWPrn8gT6z6ss9hVovvpJcPj262jq9pSzLvf6yZz6SOqE8FYysPt2Tzz32Bls+DpwzPGsJ+bs3+DY+PuhUP/CFvT6Yu84+H/RIPitlzT6hZ8M+DpwjPXqlDD6utkI9z2YFPQdfQD+g+DE9t0CqvRnigD3jFPW9NICPPtBE/L5jXbo+GeJYvHJokbvu6zI//7IfvhDpU76couk+RpS2vO2eDL178ky+/7KDvV4psz1E2OI+VcEYPjeJ7z6BlUM9ejaXPnsULj26SYg+yVSpPvs66D335Bq/E/KXPt5xSj4UP+A+JsImvov9pT2NKMU9KVzpPvd1YD61FYe+/5BePYEERbvUCbI+8x+6PjAqOT5SuNa9heurvvp+DD/5fto9dy2ZPioY/b5IvyY/6bdvvQ3gHj/NOyK+nRFZPg4tKD+Ens09ObQ4veOlNj9jXQM/xkuZPrsn4z70bII+ZRm8PiXkc73+Q3q7UUmnvjLEbb5K6sw9INJfPrPqY762Yjw/CySovY0GLL4XSFC+Lv8pvp88pD28BQO/BhIGPyQotj2gia4+YHbPu7WmZT7YX7q+WfUdPlXBir4lBkE8bcWAPs2qUz7BF3Y94C0MPoLiH75fByM/ZMwBvln1vz6Engm+ke1MPsPTJz7Wxe07LSGvvcZtRL6cEe29jQaYPrbzDT5dbSE+ZaoQvt9PbT21FXs7tRV3vgxx3D5Mpio+ONYGvyV1+r24Hn0+wvXIvI51Fb6Enmk+4JyRPU+vVDy62pK9CyRoPG1WwT7Fj4k9ZtXHPPJBlb6JQag+Qs9WvZ8a77wAADu/K4cbv76fyj1Ivy09bcUiPs07DjwK11O9h6cLPjhnrD52vrk+Z0QpPfHSxT4sQ/q+4XrqPgBv1T4mU1k+Apoovqg1/z5tNGg+vw6cvX6MB78c6ya+mZkXv0i/5b17FMI+vjB1vssQOT9bIEm+MLvPPVios76WkK8+30/tPhbZAj7WxZu+5IOgvk3zDr6KH1o/ILC8PgIrf74ibKQ+pE6AvPjC7j5+jIE9BvC+PpAPzj6R7fQ93gIVPu0NqD5Zhtw+ke1sPdhflr3sL6c+zhlZPsQgPL7Koas+xEKFPbNZRT7fT98+jzHFPrTI7D4/xjC+E2HDPWezhL6F612+/WWHvnvy8Lxc/ju+W0LYPpoIi76mCia+v+xaviPbAL/P1aY9EOnNvjC7Bz5uo6k+I9sNPmKhlr34MQa+vjCjvjSA+z5PHtg++X7mvrG/IL69wSQ/BoEVvPYGZz4CKye9fvsFP/CFNT4PevI+ke1oPk+vzD5+jGE+yeXVPvpcFz8NT9k+E2HhPgPnfD5xrAu7nKIbPicPnb4Foz6+2PAIPnUC4r78hyC/VuxvvNjwG7/w9Oo9xksvPtnOx732l+U+CmjCPLTIqj7QRCQ+LGW5vJwzMj5rKzY+EhQBv8qh1T6eXp0+FfsbPRsNwLyWspg+9Uopvp0RLT7KMgU/juQKvnUC2j2cEe09i2yfPfjCWL41zSu9VOOdvsX+Kr5GJXU+ZYh7Pi0hDz4NT8+8ejZjPtEA3j3Y8PQ+93W4PQ4tMr6uRxM/liH+vTC7sz5VMAI/1laOvt0kxr2h1hQ+RNjkvj/GoD5qvBk/duDsPdGR0j62Ytc9BFYiP86IBT9Xyow+DeDtvibC3r2+n5o9mLu6PrlrKb0u/5c+e4NfPj7owb1gds0+iGORPtJvOT/jNlo8j1OUPZoILz6dEQU9Gi9xPnUCej3b+bg+ZKokPpwzYj2EngU+aJFVPtxGg72BBIe+ryU0PlD8mD4RNoS+jQaIPvwYBz6Uh429oIkcPmNdfL7x9Ao/io4BP9nOxz32l1075IOyvt9P1z441pU98rAoPuF6XD48vTo+WKitPXvyvr5rCSU+JlMsv/RsWj4gsLi+YOWIPSPbu77XEnK8rdjfOxGl5T0u/x2+Qs9OPt++Gj6iIzm730+9PXZPPb+zeyI+KH4QvlwgEb3WVpY+0SLlPgWjYr3/IbW9AAADv3vyIL/uWpq9S8iXvtejjr6X/4q+UwXDPJp3LL4XSC4/gnMBv2pNiz1AE3G99NvPPc2qaz5pbww+yHZaPmTMsb662no+YOX4PbivkT5bsee9pnlHPLKdib6eXiE+ldRpPczuBz9bQra9CfnIPSXkCD+Xbpo+WDnkPcKGpzsawAO+JCg+vjJVzL4IG04+ZmY6PvUoZD7c1x0+jLkvPuSDPj3OGUE9PQqBPjjWCD+0WQk/qy20P7fRGz/P1fA+l26Suy5uez6QoOA96SYZP3bgGj+/7MI+orSJPsPT+z2h1po+MsRxPNGRzL3Ayjo/8PRSvqZ55z1QjQc9DAK9vpjdc73uWsI+hxbhvnDOxj5gVJo+kX6ZvnGsNz7YX2Y+o5IKPVMFVz5B8Ws+N/jKPXQkLz/h6cU+Gi+dPIbJcL7Idpo+qRMAvTtwBz+TqcQ+HOsyP13cIj8Ab9O+qLWPv6JFlj1eKSO+tmINP8EXbr5eKUu+oBqRPgKaxj5kO60+ih+ivxlzR71FR66+6bePvdhfqr42q548r5SdvRxavD4zogQ+ItvdvlK4Yr78qfE7KhgdPvJBPz2/fU094xRhPvrtu70ofhg+vw5IP3DOlj4/NYY+5PLDvnnHaTz1SvU+FK4Xvjm0Jz/l0Mo9hsmgvrPq0z262oY+AbwlPfwYx76xv0y9si6GvfOOhT7tDf692F+OPbG/RL7V56Y+guKFvkATDT4LJN4+Tx4qvt2Tgz6SOvE9rfocvGgiKL7oSH492qyKvaAajz0dya09z9WSPlUwNj6NBiC+BvCmvU2EiT5DHK++6SZ9vv8h/btbsQs+dCR/Plg5sD5YqCW9l26EPibCtr25/HM+sVAHvvTbrz0qqcu9O05pPlFJvbzRAIw+JCh6vmdEUT60yPY7+6n5vVRSdz1B8Qe+bTQ4vmUZcr2rPnO+BMVTPh/0pL7KMig+EhQcPw6+Cz/1Smm9Mua+vjEIzDzNzJg+H2PuvBovBT4XSLC+/BijPQRWuD4VHaU+oPg5Pqpg9DwXty0+eVggP0mdpL6hZx8+w2SqPYSeoT6t2Oc9z9UaPr99uT7qlR4+7C9bvWb3hL0DeLE+KjqiPhUduT6wcjw+p+jWPvkPmT2BBMW8BoEFPewvO75TdJQ95q7FvKFnY70/pHs+YOUAPc4Z8z6Bc/4+XrqBvtqsgj0MAis8jZciPna+vz2fPAi+utoyvqvPtb7Nqku+q8+nPhrAgz7+stM9jEryPXnHi762hCI/FR2pPUXYGL4XJmM9b4EOv0i/k75Ke0A/sVDtPrPqzT6YTJW+NxrAPPYoAb8y5ow+HoWpvhSu2T4oftQ+1XghvoLijz08LFC+uyf/PeJYTz407+Y+CyRQPrDhgT6/fb8+eceBvrQ3Er/0bAo+hetxPtJvpz3IB4O+7C9PPmIQeD0RpbM+hjjUPvRsZj9j7sA+EoMPv1uxm77AW5Q+1laAPnEb7Tw8vaY+rWkOP1OWDT5wzo4+ak39vg6+cL0DCRk/JlM1vUYD3D5bQn69NxqgviXkrT4KRvU9AwlWPtv5sD7MXYU+2PC0vNiBQz0DeM8+gnPGvIeF6r2opGa+HhYqP1RShz7z/Qw+HFrkPGZmBD8Z4rA+uI2qPtY0y746ASW+XrrRPZvEjD53nCa+gnOWvnqlGD6KH9s9nREGP8e6vj5K6iS+qYICPwrX2z3x0t2+/WUsv6ut5j5Crac+DJMGPyk6Yr49m3U9TfO6vov9Ob7tDfa+sVCRPuU/vL5Agti+5/utPm3Fvr32lwW+8BaAPkp7Vz4EVp693STsPr4OdD6iI4U+z9WwvtxGGz6kcLk+ZYjrPamCkT0GgaU9c9cKP5VDAz4mwja9INIGPzEINL7P1Q6+7zgJP3zQzT6hRb6+8fQqP3UCyr1R2nc/yjIwPjm0FD7l0NY+ZRkiPDAqgz5H4bA+INIMP9hfIj6pgmk+Iv2Mvm/wRT7xY+S9bHgkP7pJQD7Kwwa+/WUQP4JzBj8Jilu+8IX5vojSZT/Qs5U+Pughvj55OD4rh4Q+9GwOvsZtCD86AV296bdVPz5Xu73F/sI9fvu+vlio577ZzuM+foy5PWsrpr3h6b8+iGPbvov9FT43iYc+R+HaPnnHtb4SFAc+tvPFvhE27L38hxQ9uto6vdLerj7Sb7E+xCCYPm+BKD/F/ho/T6/kvcNkmj21FYE++zqcPh6Fq7yaCJ8+l25OPrIM8TwAb68+ibAaP65Hxz4KaC6+ne83vZaQtz6vAxc+a5oXPjCZ2D4OvrA7a5rjPiegjT5kO4c+w1OMPwWjsj2MuYG+ZYgIP0kuqz4/xiw9rdjPvWpN0b7z/XA+FK6Dvtjwkj5JnWg+7C/lvrlroz7F/pI+P6R/vr99rT17FBK+7J7EvR/0pL1SuGI+22jgvbKdfz13nKI9toRYPjF3HT52T/I+0m+pPiBBhz5yik4+tRVDvkLPAz/tDXo+yAd1Pks34T1NhL0+4xT9PDojiD6HFi2+3nGSPhSurz3LEKs+HqdEP5yi5z74UyO8bAmBPX0/Zb4xd7k+V+y/Po2X5j1XWzG+8dL1PV+YaD4u/xW+Y+6AvuF6Fr9txa69PugxPh3J3T2TqYY+RbYTPS7/AT0W2XI+16OkPvkPST7C9QS+1jTjPobJdL2ppI68CtfLvgrXU72MSlK+jLmbPXNGZL7whYe+4xRhPvHSx769wZe7tRVjvlpkvT4FEmy+9UpZPdV4GT3aGwA+b/AJPjLEST6ze3I8tFkdvr4O/L0YBN49aytWvm3FxD7jpRe+fR1cPtob+j5MFUi+dJNkPg8Ldbx9P+09rrYCPuoE1D0ibBQ+WDmwPmq8jD0DeKs9rrbiPIC3kj6+n7A+V8qSPBIUvb4jSqu95WEdPnnHBb6eXkI/MCqDPnnpur5n1Q8/f9mJPkATbb50tZU7OUVbPg4t6j7BqFS91Jqovlbs/71Iv7E+VOOlvZXU0T3PZnU9i9tkvqROcT/BF5w+dr5nPn9qXD3aGyw94lg7vojSSr7pJnE854wNP2x4Gr0Xt9m9kjqZPbiNQT8CKzO+t9EYPuf7MT62Yr+9JXV+PmneFb4mwo4+MQiMvN++xD6mm9y9gnMFP0GCgrynV3Y+WRenvU8e9ry7lgA+AbzlvMPThz4Z4hy+mN0fvlWf3z6eXgE/Tx7+vR6nOL6EfKC+RpSIPl4ps75DHBs9iNLGPum3Ez74MTI/veOQPjEI1j5ns1q98dJ1PlN0LL7uWjI9uK9Tveauxby4Hrk+ZmZmPrx0kzlRSb09/BiDPYLiGT+9UtA+PL3YvtejcDxgVHY+cD1aPhX7rT4dyfU9WReBPpp3OT9oAGu+aJGbviGO3b1YqOu+6SYrP32u1r1/2bW9ZYgDPsZtij630Zy+HqcFv+ye2D7jFNU98rDkvoQN4T7aGxY/a5o3PT7oAT4xd7e+c9e0vnA9Gj38qaO+SL+LPkATgT29waM+bTQmP1TjOT5dbQU+oiM9PmJ/Fj8ExY88qs/Fva8D7719roA+XP4EPzYacD1vX2e+kssTvgskuD0ibHy+sb9sPVuxL71lqgy+t9HKPgIrO74qqaM+uK+RPg6+gD302yq/fowZvibCzr3YgRI/4seAPQHeOr5/apA+9gbZPqFnm778qek+0t7APqTfFD9eusG9Urg2PjXNIz5lGRa+ZYidvnlY0L0BTUS8ayuSPrWmmbyY3eM9XilLPgyTHz88LOS9ryW8ve18qT4ubhE/0LPJvXoU5r7J5a++MuYIvwBvQT83GgC+eAsMPhHHkr6V1KE+76d6vraEMD47TnG+y384vsPTiz6g+DE8yJiLPXnplj1d3Nw+JlP9PnZPCj5bsVs+wFu4PXuDv73NO4g+NqvevDC7M74XSOy+bqMxPc/3mT69wcu+rdiTvsrDQrzjFJ07zvflPjCZ9j7c168+fT+VPISeub7qcy0+AbxVPRsNBj/jpXu9PL0SvmdEWT0c68I9orSHPvUo0j6I0uQ+lrLCvqFnh77qlR6/z9UBv92Trz6281U/hxZpPlBr/r6n6C4/+8tAP34djD694wA+QKSbPiZTQz84Z7Q9JXX6PVMFaD8G8K4+yqH9vrFQK7x1cVs+7J66vqJFir5IUOw+LENwvg8Lo74FErw9eOn2PXjpUr5v8DM/uK/TPRIUpT4T8pc+4ek1PYXr8b3WNLU+XwfcvkfhtL6HFtm+KO1NvLuWij6Uh4e+sVBHPoqOnD39Zec9YTKdvh/0nL61FcE+XI+6viDS1T4f9NY+XUvYvbUVhz5TdDq/SzfTvsBbYLw177A954wsPp5e2T7x9C4+Nc3zPdMrxbx6pfw+dJMmP+LHuD3n+4U+I9s9Psnllz32BgM+OUXfvVTjgz7OGZs+vcGHvTjWwz6O5HI9nxqpvkp7nT662uo8YqEmvfgxjj2+MD4/yJjPPqs+dz5ns8q8D3oCP8uhFz91Agw/cM7IPYhjDL8rhyo+QKStPvHSzbzQs6U+bqNhPS2y176oNe29YqHWPZyiOz7b+VI+6+IevuOlED/OiAK+XwcJP4LiN70PnA+/h4W6vVz+3T6RfoM9f2qUPRIUUz4Rx4I9R3LVPlfK4j3BqBC+CYpfPnecKr9liO2+7XznvbdAsr3qlbg+mgiTvoofk75kzD0+Bz1/vrTIlD4PC0k+Z0SzPmSq+j4BvMW9Nc07PtY0Tz4tIYc9t9HQPWBUtj78GMM9MLuHPQMJvD6HhYo9ak1vPkATNT6QD0a+awn5OKFnsz580OO9y3/SvtSaaz+DL7o+iPTHPrIulr5Vnyu8FYwKPJtVPz4ExRM/s+o/PlmGgD4Ab7u+3ZMzPg8L176FWmO9OSNqPUHx6b5Di6w9WyCfPtjw1LztfGM+tRW7PTwszD0TYRO9PL36PdEiSz6taYq+lPaOvr3jlDuGyVQ+jnWpPio6jj53nGK8NqtOPce6OL5p3oE+0LOZPh/0DT81Xr4+s3sSPrRZBT7JVDG9b/CVPsbtiT+ASCM+1AnUPtV4JT4bfOG9A+cgv1iolb18YU4+W7EPP6vPMT7Umr6+pb3RPTqSSztfmLw+QBPzvkHxQ76vA789j1P8PVUwwr3wFgg+52rLPpayFL4qqbk+SupMPlbs7729UtI+HqeEPo/Ch778qes+Qs8CvuJYAT8TYeG+yeWRPm+BpL0f9Lw9Iv3WPfYonDxj7vA+EFi5vvp+gj1hMtk+/kOKPnuDUT9GlKy+Vg7NPBxasD5FR7I8tRVvvtGRRL/TvAM+gLesPjJVhD7aG/o+DHHIPo0oYb7rUWi9HHwlvqFF/j1SuA0/BaNWPn77Kr3wFlA/ih/jPMGoqD4f9Hg+toQgvrrayryxv+y9BaOSvVKWbb6Yuyw/pE4cPi6QtD7GS1c+wobpPgloUj7OGbs+pnnfvScP5T4DCSo/PQo3PtGRqD4+eaA92PB6P2dEwb09Cq89oImQvMiY2T5s5yM+BDT9Ps9mj77ais299bkiPtBEkD7fT5M+hskEP9V4HT5uEi8+nDNCvlg5fD59P72+Nc2rvlZ9Zj6EDW+9IY5RPsQgcL5PHm6+fGG6PW/wqT7whZm96bcbPtQJzj7BqDA+zarVPvkPgT5fmIw+3EbnPs2qjT4T0Kg+pHC9vJI6AT4ExRk/EhQHPhniaD262i6+dk9OPb3Bmb4Mkxm9Apq2PtjwHL5MFaC+U3S0PR6Fjb49Cs89Lm5zvUI+vj59rsY9foyPPiL9Er7D09m+iNLsPpvEQD5Ke8M9ke2qvgUSVL4wKsG9nDPkPgaBg779hwM/F0iqPvvLXj1vgaQ+t9EMPqCJcL7PZpW9UcmJP7RZpz7aGwg+tmJbvjy9NT94eq++INITvthfKj+rPp8+T6/EPaNw3b19HTI/4ljVPjlFMz7MXeE+PzV6Pt5xzL7dtRa/uyf7vum3Bz5dSzw+sOGhPScP6zwmwk6+ayvgvvvLjjwZ4so+YHbPPLu4HT5Agh4+/tRYvd21Cz/+1I4+JeQ4P7fROD6FWrO9MlWIPoAmCT8OnPO+1Xg5PhniqL2wclI/Vn2KPrFQazzjNnY+4C2wPcE5273Wxf++22jcvlXBDL5SlsO+r5QVPvgxhj1hMuM+GXMTPuMUzT3o2ZQ9Xwf2vSXkyz02qwK+QKQfvTPEHj+LbBM/liHavrQ3sL3/kE6+uI2YPnvyCL/5oKc9377UPnctYTzoasE+h4XKPVKWUb2F69E7BFb2PomwgT7fT429Dr4CvyV1kD7/kBK+PCyWPkXYAD49eVi9ZtXHvH6MSb4uboE+RGmBvrfRkD6UZQi7uWsNP6HWcL4S8tk+duCGPrTIFT8T8os+cmi3vkdy1z69UtY8f2quPj/GaD6yne88oIl4PmDlcD+3QE4+JAZ5vrDh+b1okac+yjJwvtobZD45tI4+gZXBvjvfxz51cZu85dCavYlBXD7OGUE+oPihPW+BnL0FNFW+qYINvlg5nr54C1w+ibCxPWWICD+Gydy9lPYOvpduLr4Zc0m/lrK8PkATPT45Rae9nBFlvc7387zFj4W+VOPzvoanw74yVaI+ksvPvS0h7b7BqFC+pE7QPdbFMT4l5E8+cRs1vgc9Qz7/kL69dJMtP9iBw72GOKA+ZmauPY/Cj748LCQ9hxbRvcWPqT0f9Aw9zvdvPoJzsD7r4mY9SupkPqHWGD7XEvY+yVQhPQskoL5GJTm+MJl2Piv2Ez6Nlw0/e4OpPg3gHT4RNli+p1d+PtNNQr5FtrM8veMYPuTyh72t+gk/Y13+Pk7RBT7IdtC+xm28PX6MMb4D55S9jZcOPRE2WD4B3hM/OSPEvvFjKD78h3g+2T3tPl+YbL2xUC++22icvn9qsD5aZAA/bhLVvq36DL3f4Lc+FD+WvsNkzj4XSHi+W7FLvn2u2r7zjvO9z/cIP/HS3T7u61C9HFqcPTOivL0HPds8qmCMvUtZbj4ep+i7ZveYPhxahDz8GIU+INJLPrG/5D1rCbk96SYcv6Z5F77BF14+bOenvoQNC75lGXo+2qwaPqyLl749Cic+NxqUPi7/pT6YTBU+Qxwrvrraoj0zosS+ufyXvr6f8j3ysOo+glHpPQFNvj7LEH8+MzM7Pp2AJjzhCzM9UieQPtLe8D6U9va9G57euyzUKr5Q/Pg8VZ9LPbdAoj4c66K9cM6YPbRZBr/Sbys+4xQ9PlInsD6w4VM/VFJPPnqlLL44ZyU/2c6nPsPTm73jFLU+DAKDvWgiTD0HX8q+D3qyPm6jMb7ctfS9WKgVPjxOCD+giTC8n6udPQwCi76Xbma+0QC0vvd1FD4dOAe9rIutvu+nVr1R2h8+kVx+u1Z9rrt0JAc9ejajPiUGl76kTti9F7fRuUrq1r6pE9C7lpAvPTm0OD1U49W9HHy5vsiY2T44Z5i+INI/vf6y1T4tsom+B84ZPW9f2z546Xo+SzcpPdcS/j7G3FU9tmIEPxKDoj7Ayk0/NjwBvqabij6/faO+VOPXvmpNU73IB5c++aDHPjwsFj+qYBm/juSavlpkRz4xCMS9RpRmvtjwAD4IG34+TWLgvZ88LDwldQa+A3gDvsQgID+DwLA+76fGPuF69Dz1uW6+Di2cvuTyn72AJhY+corePU5ivj7jNso9e/LQPtxGmz4RpQ29DwudPXNGzj5uNAI/YOUUPjf4Gz+Bc1I+zogIPyV1Xj4NT686HFoAvsEXFr3dkze9uI3GvfTb2T6+ME0+M8QpPsEXYj7ix4g9g8CkvqabBb9bQm69eVh0vnL5z7zKMj0/sgyTPuf7ab7HuoA9e4MbPu18lT6mm4Q84elxPiZT/b1rCbk8nzyiPhE2pj4RNgS+oInIPWx4gD4noKe+lPZePqUs3T7YXyq+Aitxv5T2kr6DL5o+ETZ8Piqpw72sHE6+FYycPuM2hL7oaoS/IR/MPvMfCj5LyK+9KqnnvqjGDz7k8ks+gXPgvj2bOD9WDiE+4QuxPhNhuz2CUR6/6pWaPVkXvT5m1Xe98BYrP50RDT6EfCi+lrI8vnoUfj2QD8Q+3SSuvrZi1z0zolQ+OpIzPpi7Zj5K6pA+V1sVv4bJ1j7xY5S+0m+3PraEID5m1Us+7zg7P99PqT6qYHS9ZMytPtY0Fz7oSFQ/Uriivnnpoj5HA8Q+5h2nvA6cUz45Ra++CKzKPnBfkb6O5IK9p+jEPiV1tL7IBw2+DwuFPRcmR77pJrc+kVxqPsgHIT+PMeG+owFUvt2T3T48vYo9aysgP/VKt76DLzi+/BhbvoEEuT7sLwA/Z9UnPFz+0z1wzvi9taaXPm+BZD8yVei9b197PtO8Bz/Xo4C99+QlvrEubj37y6I+gLdAPrIugD4Rxwq9l/8oPuye3j53nAI+aQDLPqD4yT2hZ+M94AvzPZRlOL3TTV8/JQYlPl1tuz4Jiqc9JCgxP/Rsvj1cj2a/JzFIvnEbOz/2Bs8+0m/PPfTbd71mZn4+MuYuvJ2ASr7Huiw+vp8mPoQNrT7ChhY/qz7HPQWjQr21Fdu8N4lNPr8O0D5/2Qe/DAKzPXA9Kr22Yn897J7oPoSewb4+6Dm+7J5sPZ2AVj7Ayqs+F0gQPE7RLb41Xto9G57Ovo8xKz6gGo0++DHWveoEsD7jNkq+b/C7vg6+MD3HKSq9/KmxvKJFlj5okcW+CD0Hvt2TFj9QazO/GlEevoxKOr2QD5o91XjJPc4Zmz7ysCw+EvJxPhxapL7zH7A+tDdbPy2ynbwExdW+q62Kvm/whb4mU/W9nzwIPuJYlb7mrlG+JzFcPj2bIb6ezRY+I9sVvnDOhr4/NXK+zaqXPsbcYb6ZKoi95IPCPsBbIz/Lf5A+BaOgvv7UPr/MXaO9HhbMvmKhtD45I+K9nDMGPtv5Lj0c64Q+ZRk6PpmZNT5XW9G8YTLnPn774j5SuKA+q61aP9tooDyPwqs+DeCdvZyiZ772Bqc9YHbHPg3gYT66SQy9UpYVPtQJlj6h1nQ84emhPnGsDz6ze5o9kjrTvgMJiL7lYfk9dQKavt++B79U4xu/V1vxvWx4ur1UUmc8VZ8FPzGZhD5n1ae9/BjjPS0hyT4noB0+6+IWPeSDPD+6SfQ9MQhMPuQUDb3OGeW+EaVdPbByWD1rKzY+vw5EPjf4qr0BTWw/qvGiPXJoFT49Cq89w0JNvdtoiD7Fjxk+coqSPnQkk743+JC+8469Puf7rb4LJNg9W0KWvcPTCT/Qswk9e4M3vtO8V75SJ6q+FK7tPrIMCT70bKw+OgENPjkjpr6I0l68exRYP5tVi77uyeO9TkATvv+yiz7MzNg+nYBCPobJzr6wcro+76e2vRzroL5v8Js+bHiKvfP9tDw9Crc+PCzkve18Iz5z17o9K4eyPgyTYb6yndm+OgGtvdbFbTwBvLO+ke0wPhHHoj21FRG/F7fFPoC3ML4WatM+VON1PX9qgj4RNsA+BMUfvg3gTT7iWIe9SFCCPruWyr65a2E+QIK6PavPqb4ldcq9VZ8vvo9T/D1JLm+9vVKmPnA9jL6OdSc/foxRPi0h37ydEZO+6SZ9vuY/jD5dbSW+EhQJP9nOPz7GS9c+mnfWPmznM76O5GI+2/kgP2DlDb8+6Ek/HHxFvltCFj4dODc/1sU4Px6nCD51Apo84JyJPiEfdL5kqjC+gZVLPukm7z5m9zq/76fovt4C5T4cWvI+FmqdPsPTB767lkA93752vi9Mhr2sHMY+dk8GPkYlRT61pi0/DU8EP49TUD4l5Ac+iUHGPhcmyz7njJQ+1Jq+vaYKZj44Z5Y+rItbvLUVt77gC+c+UdrZPolBij4FNIE+w2Q6vgUS7j61FVu9b/D/PnQkG74V+yc/W0LmPcRCnT51Agq/ZRniPJ8aRz5liOO9QWB1PfP9ID6BBEW+RNjSPnuDyT7AWww+SS7DvpT2pj0YJgM92T3RPUaURj1B8a0+i9soPlrTlr630c4+GJUBPxHHlD6Gp1c9I0rrPX77mrwnMai9tvOJvkmdoD7pJkU+KH7aPo8xU77x0kU/BFZqPmez6ryI9NM9nl51PuSDir51Aro+46W5vqYKtL5bsYE+oPhRvcnlGz6GOL6+fNCrvuhqg72b5o29v+w+vvCFGz+EfLa+Qj4ZP6Usqz6qYFS8YaHuPp+rjTzpt0s+V8oGvu840T5vgYQ94xQ9vYtsEz7ZPTm9z2YVvqOSKr2taTI+bhKPvtzXkz76fqA+zTsePg3gnT3c1wm+hevhPsBbwj5E2Hy+VcEQPiegBz/8h0S+owEAviqpd768dB4/eHosPwPnCb/027U+kxhwvk5Ai72ASJM+eAuoPlXBlD7WNDo/7J68vDwsID5bsSk/LNRSvgWjQD9Qa5A+2c6xPmsrFj7r4vY+z/eLvUvIm777yyK+ImyIPuVhnT441mU+q63gvfmgpzx2vlO+bjSAOxbZ0j4noK2+NICNvpayBL5bIOk+E/IPv4nSCz/helQ+DHEEPicPmz06khu9ldSbPoj0yz3ecaC+OGfkPTLmDj7qc+W9zapjPttojL7+Q1q+odb8PadXcr7PZoU9AprWPicP4z2ezcC+Zma+PuyetD5kqnC9KO31vVz+Vj8o7Sk+w2Quvjf41D6WITY+MuYuPiEfeT8py86+QBNBPmTMab7pt9M++X7iPZF+e7vF/qo+wTkDvccpIj7sL1I/+u37PZhMGT5LWZo+L90gPqK0vb5H4Qo+Itv7PtNNLj5Di+y9YFSCvVInEj/+Qza+3+APPowofT4TYWO9Z7OOPiv29z1gVFK9ldT7Pp888L4noOG9HhZSvlfKFj9O0eG9/kMGP1RSJz50JBe8PuiZvWIQpL4Hzrk+u5Z8vr4w6b10JMc9Z0SHvp+rEb+pgmk+847DPr4wwz65/BE/O3CiPukmxz47cPY+22igvvvLmj7mrjk/0CJ7vUhQfDwdySW+vjAiP9GRgj7Umua9Plezvn0deD47cD4+nREdPkI+8L7tDRo+EOn3vNbFST4hH6i+xf7EPgyT0T5Ke8O88rBFP1D8CL8JaP4+Vn01P1pk27xGlBK+cawXPuauhT0Xt6++4QtHPiO5Az+fPIQ+tDemPh4WVr72lwE/O99rPsqhvT6oxtc+8IXtPo9TpL1txRI+5T/CPlWfK7tiEJi+XkuAvffkFT7gLWQ+e/JkPkdy/T6uR9k+2qyiPk5AVD+30UQ+Yn/JvY2XLz+UZXg9J6AhPqjGizz4Uy8+D3omPVK4rr2mChq+rBz4vktZsD578ng+ysO0vqg17bxO0X0+ZYhTPnbgnLsg0mM+j1MIPtQJqDzV526+kssIP+F6kr4Fo/I9JQYNvjAqeb3F/ga+yAcTv3xh9D65awE+aJG/vs07EL/8qVW+SL9pvtCz8b3BF6o+NquePY8xR702PBk+WyAZPhHHGj2/fYU+Plc/PuVhIz9yaPk99blaPSeg8b3IB+O+S8jHvSNK7b5rCSW+5/uHPsE5nT4Rxxc/Dr7IvY51Hb4o7UI/SL+BPgMJsr23QMi+e4MLPk2EDbx4CyC+PE6PvpF+az5WDjw/vp8ivuVhpb7F/gw/7lqCvOm36T7gLeg93LXePlN0mj7Qs/E9kX5Xvjm03L5liKO+XI8GvvFjdD5NhLE+9NsgP1YO7bwawKs+rwPHvTtw/r7x9Aq9fR34PdBEFD7gLb4+VZ9Xvv5DWr1hMgE/xtyTPjwsZL0HXzi9BoEZPr3BWz5uo4E8Z0Qyv6kTvj78GKM9UPz4vXct1b6uRwG9l25SvKHWRD5z1/o9Y10IP9GRGL6Eng28NjwyP3/ZvTwHXyg+30+Vva5H8b18Yay+F0jYPS2Q+D1/arQ+1xKyvl66Cb5Zhnw+d5z4vmBUED86Aa28cM4QPn0/vz5bsYE+K4eePgKaCT/mPxQ+LGUtvgn54Dzb+WY+TKbqPb8O3L0dp3g+QIIaPlg5tLu8dGM9hji2PXST0D4OvrI+f2rkPaUsgb49Cts+Y+5KvSXkQz0Xt5E+A3iRPlpkM74KRs2+ysP6vZVDiztm1XO+QKQDvmBU8L7Zzne81JocP5f/DL5E2Po+TWJIPoofAD9Iv5087C/DPY0GmD25a4c+E2GlvpjdY74bnog+BoH9PQpGvT2dEQA/bcX2PvdTc76SyxM+XW1Kv636nD2ASKc+uydXvmgiTD7HKQY+awk9Ph4Wir4Ab7e+rIvbOn2uOr5O0ZG9urhBPk2E3771uSY+OSMqPXnHSb5BYPM+CtenPlsgub7J5QA/x7oEvgn5mL5NhAk/nREpvsBbtD4Jitc9AAAwPoQN0z6ezWa+JQYBO/mgBz7BqCQ7Y+7MPotsRz9vgQQ9LbJ9vQKaHj81XiA//kOuvs9mdT0sZQo/ryWCvvjCPL4pyyA+t0BCPF5LAr+Cc5a+BFYmvlZ9Jr5RSdM+rWkePLZiz7180Gc+GVH6PnzQkz4lBlG9MCppPToBrz7Y8Eg+Hqc4PS5ugT7UCYg8LNSaPZYhEb93LWE8EhStvjtwAT8T8gU+4lg7Ph4Waj0lBrk+ufwHvmEyCT6CUZE9Jw97PcDKoTxN8wA/I7l8PIy5Bz8RpYE+Dr7aPlrTvj6lvYE8b/AiP7Kdi74IGya+UGuMvpm7pr3EIIA+yAe9PWIQkD1MFTS+2oo9vcgHnbw3+No9Dr7wPV5LkD4kl1W/0LORPtv5fjxXyjo+4QvRPgRWer4xd309nYDAvtk90T7oSFq+MLsbvjMzc7yDL8w8W7GvvarP/T2uR+E6Hck1vQN4176yDKe+UrhKPkmdyD06I4i+wvUIPfd1HD7u68w+ZMxdPeF69Dwofgw96NkoPjC7R73RkXw9O9/XPn9Idz5vgVA+SS5nvqutmDz0bH4+SFBcPSxlGT3vp6g+VZ8vvvyHvj6GyWS+TYQhPh9j6D5dSzw+OpKLvYQNKD+1ptG9gnMGvdejcLyfq509MCpCPx/0wD61pmU+orSnPYqOyD6Pwnk+UGsaPrN70r7mHf892c4DPhuenj0bDei99GwSPrx0Hj+9UtY+8dLpvriNpj27J3c+/BgDvVux7T4AAGS+gZUbP4Likz67lhC+AU08vhpREj+b5i29yJijvrsnx72wcjw+xymCPgPn/L0MAkg/8x8SvIBIDz6Sy7+9jSgFPkW2tb7AW2S+5dASPY9TCL5GlCI+odYhvzXvyL0noLs+AwmKvOF61D7kg5w+DAILv3Joy76q8Za+pb2dPp8af73tfO895h0/Pgn53j43+Ko9YHbPPEHxp74WapE+LEPUPuXQir2AJrQ+RpQ2vrDhob0cWpI+ksvBPnGs2z3vp+Y90m+3PvjCJL9SuN487MCbvt/gMz7dJJo+wvUIvrsn877wFmg+/5A+vXGs+z72l6k+GATOPp88IL4D576+OSPKO6vPAT4+6Ak9pnnNvg3gUb4FEuw9ufzXvXbgrj5p3hw/t0CKvcPTKzyBc2o+uyd3PkW2Mz6DwEK+O3DyPkkuGz8HXyi9nDMyvbByxr7ecQU/z/ebPRNhET+uR8k9MZmCvRNhtT4r9r2+kKDyPuyePL2DwPK+nYCCPphMgb74UwI/CmiCPK62dr5m1X0/1ecaPXh6Rb2X//Q+5dCivMt/BL6NBmA98IWnvhNhbz7/IYE+J6BJvLn8e7735PU+O07xPT5X2z3Nqj8+ukn+vhx8Fj8wmT4+z/crvvFj/D2fGsc91ee6PkrqgL5H4dw+mneOPuJYz71hMrE+vHT1PnZP7j7snqA+MCqRPvyH1LwT0AA/ukmAvpMYST/b+Yw+gCZgP4SeIT4xCCg/9ShYPum37T6kcAG+NhpsvlrTYT/cRsk+f2q0vjjWbb5OYgS+s1lhPkRpxz0g0se9GAQ2vWualT7kFAE/O3A2vlz+Y75n1Rc+jnWxvkMcnb7/shI/y6GPvmezNj8cfFA/fGH8Pprm9T2yDCE+RpR2u3lYHL5AgiY/4JwdPngLZD1z1yY+pN+YPmPu6D43Gti93nFqPiEfbD7wFsK+mnecOt++Hj24Ho2+5dDYvhQ/AD+rrZg9WRdUPxUdDL/Nqh0/8IUVP3qlpL3o2Ui+GAS+PSV1wjxGA2i+JJd3PtzX6b0LJAC+NBEyvr6fEz9QjS++XwdqPvVKuT0W2ei+lPbuPVdbpT6w4dM+veOUPFMFo7u5jQa9kX63PoansT4y5gq+308NvtLejL4y5u48RiURP49TGz9ApBs+R3IVvpaQ970v3Tw+i/2HvuzAgz5okb09JeSpPvwYg7335Je+GCaVPuf70b21pts+LbL1PY2XTr1wX4s+cmjhveY/HD/EQo0+8kGbPjy9Ar5cj8q99UqfPvFjjLyQD2I+KVxPvmiRHb0DCQM/p1fMPujZND7NqjM/TkCDvjXNBz+DLxY/pZvsPnxhzj75oDM+f9ldvln1yT3RkUw+Sze/PiL91j1Z9TU+6SZ9PlKWwbweFpa+3+CrvJF+m7zP1SY9+lxqP74wQT49Cse9ryUsvpyiqz5nROm8UwWjPPpc9T2nV4a+MCrpPEaUvr2vJZa+E2HvPl4poT4FNKG+yVS9vrn8ST/+1J4+t9GMPhDHtr4Q6dc9dy2PvlBr2rzqBCS+v+yGvhWMor7HmHs8qz6vPViorb24r6s9kst/PPmgF77ecUq80ZEFPwmKdz6KH9M9yJgiP7wFGr7heug+BaMOvmsrDj4wu1M+Di1Svcxd1T78GLM8HhaUPjAqHz80gME+J6AlPjC7Mj+zezA/pSzZvoXr3z6QoOq+16PwvXQkvb79ZZc+kjp9vsoyvD2GOHK+E9COPvaXaT4c61a+ZYj/Pi0hHz7C9c4+GJWUPT7oXb4i/Ya9dLVJPgwCxz6s+ty7ObT6PuoEhD4BTXg+eAtkPkTYST/qczU+FfulPtNN+j1+jOe+Bz3ZPpT2ZD91cfs9owGSvqrP7T0XSNC9copePor9Xb4McQk/qaSAvhDpJz2HFs8+7ziRPhdIVL6k3x4+5WGNPqD4Hj/Y8K4+ke2sPhlRwD7P94U+v337vssQmz75oHc91CuDvtnOlz36fqY+DHHMPOtRSD4ehXu+woYOPxNhA7yYu8w+G57Ivukm6T1TBRo/TKaKvYjSSr6ezTY++DEqvsL1qDsSg44+Tx4+vrByqD1gVCI+O07xvZkqAD41XtI9FyZDPxDpV70RNtw8B18fPz7o4T1a06Q+jEoevgbwhj4tISQ/gLfKPp88yj4rZV0+8BZIPbuWFD6JQWC9MuY2PlfKMrzswKk9w0K7PovbvD5wPbw+EhS/PioYFbtkO+U+wRd2Pd++tj7dJNI+MlWwvZayyD4GEow99OyEP7uWjL62Yju/UiegPF5LCL5kzN09yVQhvScP6z3pJgu/q63WviDSWD8c6xK9dCQzv0Hxb74vTCY9qMbLuw3gPz8Lk+m9rWlevjqShz5MN58+bqOXPi7/CT4aL4M+sOHJPLZiCz5JDEq+HTh7vhSuc77jNsK9N4kGv4SeAT7lP2Q9rrYePoR8ID6meQ8/s+qzvXjp5rx5xw2+ne+vPRSulT55x+2+1eeePvUo9D1hMjc/QILSPoAmVr7w9PI9fowpPrx0174BTYY+fvsKPTJV2D78GLM9LEOSPqutKD2zWf09MlWAPeoEYD7n+9c+UpbJPiv2+z5txXq+f9kQvx6FHz6mm5q+hevpvU+Ncz7NO649pN++vLpJqj4MAoE+kKDkPrraZj6TGBQ+KVxHPuf7Fb6Sy1895WH1PrIMwT2itAs++Q/xPuCcRT6AJpo+OpI0P89mFb50JI0+arxcPvTb6z546Us/3ZNXPRX7b75H4QM/t0BfP0CC4jzZzsM+S8jPvfP9ND2O5DK9liGsPujZOD7pt7e+OGeyPrgekb7iWNc9fNCDPbfRJz88LKQ9toQcvULPbj47cDo+FD8qPl+YpD6adzc/EOknPTvfbz1yaOU+mEwtPj156L124JI+ejYXvuM2Oj7024U+zarHvRcmNz5F2CC9ILBOvpHtUL4bnqA+UwVzPX6Mn77mHXM+m8QEPjoBpb0ubqu+kly8vo0G0LwtIb88ejaZvna+vz5eKSO+jzH3PUATPb5N86I+XP4fvthfLL9Qa/I+91P3PioYeb6JQUg+5WEsP39I/z0u/6k9YHY/PSegub6I9G8+p1eovtGRnDzHKdI+J6A1PlYO9z7VeJE+4sfQPdqsrD5O0cG9K/bxPp3vlz5zRgg/7Q0Cvs2qB7702w8+B18dP/8hPT4J+QY/uI1GviegoT6h1sS9i/2PPvgxwD5DHB++MsRVPlgXd77XEkI9FyZDvSnL7r7oapO9NV6iPU2EIT4TYYc+L0w0P3zQI77J5R89GeLIvrByBT+ppA8/Dr5Mvu84Aj+4r8O90QDWveVhoTw3Gtw+0m/HvRIUb71K6kg+HOsivFUwdj6849a+a5pPPpF+xT5y+XM+n6ttviv2kT7TTXo+U3SIvtcS2D6rPok+gy8rP9jwSD7Ido6+nl4rPz+k+z7Lfzy+QKQnP5duQr43GoA8g8AdP+f7qT7+1NA9yjJIPiBBnb65a48+7XwrvpwzFj4g0rE+CKzcPcX+Or4RNny+OGckPoQNhz7o2ay6uydrvutR6D3BOd8+p1f+Pqs+xz43GpQ+vw6YPt2T/z6R7fS9Gi9BP5SHLT4klww/jQaIPrNZfb6DnvU+PL1SPZVDFz4u/3G+hetFvp0RGb7V5wo9qvGIPt21gD5p3pG+idKePpvmDb1pAEQ//WXLvpp3ND7hC5W+HFpAv3KK2D5iEKQ+0m9DP61p5r3VVmw81sXJPpp3/D0RNhQ+jErovjm0Hj9TdGw+aJEBPgn5rD6YTJ0+EoOgPUT6Dr84Z9y+gZW7PQ6+rD6L/cW+8kGDPrPqhT7ecQq7LGUVPsiYJ77BF94+aQBPvWsrJr2yLoK+tvN9PDvf1z5DrZU+N/iyPjtwOj76fkY+Qj5oPGpNc77Huhk/RwNYvdBEOL0i/S0/K4c+Pthfcj6Wsow+61EQPp2Ahr0Q6bM+hJ4tPR6nPD5Eacu+KhglvlFJxz5H4T4+mZkEv6D4zT43+CI9okUGPm3F5D6meXc92T0pvV5LB79VMG6+/fZFvVWfLb/PZok+PCy8vWezBr67J6s+mbscvw1Poz5FtgA/T68MvqpggD7dtY4+vcGHvoY45j3VeJ8+/fZNPv1lkT7iNn4+NIDnPbfRET/Qs8k9mgjRPk7R0z6h1g0/ObQIPPIfbj524AC+CYrPPe7rkD2EfA0/X5i2vjxOmz6pgoO+mnfUPSGOWz/jNuq+jLmRPonSCj+yDLu+7Q20PmTM/76bVQk/i/3RPn77mrwFNEE+IbCDP/s63D5yaEk+jzHfPaZ5nz3BOcE+ne9rPjlFMz580OE+7lqcvuVhQT1O0Q4/o5KwPnVxnz6a5nG+CBueuutReD1vgb6+q60YP4lBhD4jSgs/YFRePl+YlL3o2Sg++Q+9vrge8b6Y3Vu+dk/+vHJo9b5O0XW+ETZMPo9TDD5FR+Y+3SRGPG4SAz43Glw/kKAvP1N0fL5dS9Y+jEoqPC7/Sj9MFYa+JeS7PvvLej7jNoo+U3SIPi0hP72Y3a0+Abyvvjy9Qj4dOHc+ImzKPs6IyL4IG547I7msPdQJ6DuI0t453SRmvktZLz+kTsA9jZcePsE5Oz4rZWE+bHiaPUXYHL7h6SI/fGGmPrByLz/1KPw9owEYPoAmQrtv8A2+oWc/PtbFuz62YgM+n6vJPgaBjb1fB4C+LGUDPw1P7T5TBVg/61EwPoY4pj7xY4K+N4nvvru4kT7IB7s+ZmbwvmbV57y7llA8tRXXPoXrMT67uBk+6EiWPfrtTz6OdbE91xIhP7pJoj4hHwS+b/BxPjLE5z6J0jQ/yJjTvUCka77dkwM+IbAEP5du8r0fY06+bVadPb3jKT+5/Aa/1edSPqHWOD6colO+f0hJP7bz4T6b5rc+tvM1voPARj5yiq680ZGMPu8njT/x0l09UPysPlmGYD5mZgA/YhCYPQdfAD74wmy+B18DP/32nT0Wahk+Z9WBPoy5d75SuCq+ad6JPayLKz4Urjc+jnVNPtEAlD6/fZG+aJEtvY7kAr1fB6i+CfkguyJsrj7NzAQ+hxb5vEVHir0cWuw9FD/GPUhQjD1m98g+pnlLvruWCj9gVCM/6pVSPTlFhzy/Dgw+L928vTLm3D55xxI/+u1fvvfkBb7oSFo+eAtuP4ts5T6I0vS+veOUO8xdTz5TdBy+ehRuPsnlbz7dkzu+UwUOP8oy1D6sHMK+PQoXvbG/MD5bsY0+uY0CvtobZL5eKZM9Vg5FvuQUDT31KNQ9c0YUvaFFRj3mru0+e/Kwu5LLCD/7y64+ILDqvvpcLj+s+li+Ad4iPcSxTr2O5Bc/LbKFPRni2L35oNc9+MJYPv6yS705tOi9IEFxPilcdz6DL5a+sVCZvp7NKjvP1So+UPxYvlK4Hr1Mphq9G56uvpXUPb6Enuk+v+xuPvOO07yUh5U+iUEwPssQ172EHoE/SS5fPjf4qj1E2O4+dr6tPgpG9T2eXsk9e/KYPcE5U75OQFe+SnudvnsUJT//If27PCxcvsnllT78GKM9G57CvpkqGDwawCM+xykmPmIQyD7Y8Ew+l24SvkCCPr7OiOo9hHxgvcZLB74YBIA+tRWjvq+U5z5cj/4+urhBP1YOkz4Q6Q8+/tRgPjLmrj14C0E/ejYDP3JoAb1mZgo+XilHPldbDD8mwnY+Iv0/P1D8+LwcfIm+xks/Pn2ukL7OiBI/glFJPSoYVT+sHMg+W0KCvhQ/1r5ns+I+CWhrPxSurT5eKR2/lrJwvvp+NT+KH40+3SQYP11tbT5DHDc/93WJP55eiz7G3Jk+INLJvnGsLz7BqN4+HFrCPiuHwD5p3iE9Fmo8P5ayiD6coh8/YqFOPsh2PjtRWpY/XwfWvTvfIz56pQ0/kKCgvbZirz1NhBQ/kjqBPijtk77qlVI+9bliPgRWpj2VQwc/1xLMPm3FJT+2hKI+hjiGPgrXqz1/ai2/5INuvQrXm72VQ18+u5YXPxniqD3uWlI9c0bUvczumz78hxY/ETbcPT5XOD+q8Uq+GVHCvU+vjL6kcKU9veMIviqpUzyPMSc/54yYPsNkEr5TBbO+vcEfPq3Yz71Uwb4+wagcPnsUnL6LbNE+2c73O5Yh7j228+0+S8gdvwU0zb5ApBA/8rC4vRniGD1dbUW9idKevBdIzr5lGTg/bcWevbZiED8noHm+rWlNP9LeYD6siwq/t9EpP+qVwj5JLk+9mZkKP26j0T1pb+S+2F8CPtBEyL15x+0+yAddPT5X27zFbWS9/WWDPgPnnD1Hcjm88fQqPdSaNr4PCyk+PCx0PYPAtL4ZUfo+UpZ5vgxxRD/4MY49JJcBPz5Xyb6X/4C+AADiPg6csT5qvJ4+MlUcPsSxFT+0yB6/lrIKP+wvo74BTRC+8WMDPw3gXT3whds+Gi+tPRueaj5fB668aCKMPhbZUj49Cle846V3PrPqsb6284W+gy8jP6fo0D230di+mSoVv7uWHz+62go8T68PP4PAoj2KHwe++aCnPKFnRj+qz2U++DEJP2Pukj19P+8+hHwmP2HDf77Y8Bk/P8amPmuaXz7QRGg+B1+YuzhnNT+hRVa+7Q1evnDObL7pJmk+r5RVPQFNmr6fGjc+vjCBPTGZjD6nV/A+pN86Pnxhnj68BRo+R+GivUvIU77FbXQ+kVx1Pyh+7LxPHh4+W7GbPjAqPz/GbQ0/QKQvPkTY8r5H4Ya+w9PrPIMvzDyyLg4+q88VvtLewj43GrQ+ns0yP7x0i71O0Q0+VFK/vvKwsD2QD8q+FK6HPce6aL399pk+2htMPvypkT0MkzE/nDOCvCh+mj7dk/k+OUWXvqfoJD5gVKK+RbYjvuU/0D7oaoM9mLt+PpVDnT5Xyio+wai0vmSquL7fT/M+7loiPZyi+z3WVro+NqsivkRpjz3jpTQ/fa4mvewvY762Yo0+sb/8vldbnz7HKZA+TtFhPtBEkD0ibKg9HOuIPrn8kT4wKjE/sOFVPuHpYT6Cc4w+HTiHvK3YmT5KezM+mubvPnGs0T79ZfO+46UPPggbVj5HA1C+7Z6OPuSDLj9Uwci8S1mePl5LMz/V54S+IY5Jvvd1Gj/fvho+rWkFPyV1Oj4A3nY+UdrDPS7/AT3fvj6+7MANPu0NKj4T0Lo+qDWrPhBYUT4Z4gu/dLWLvk3zwD5BYPW9TfNCvn2upr3sLy8+HTgmP6ik+j4hsBY+LSGFvrivYz2C4oc/QIK0PuauxT5rmuc+XinbvTPEBz+qz/c+3EbLPdAi+z0oDwA/eHpRvtJvSz59rvo+ysPCvs9mHb4bDbi9u5bSvn6Mob1++3a+SnujPXecZj+WId4954zwPbKdoT63QCK+ObTMviL9xr10tQE+uWvpvEI+qD5oke09dy0BvUT60z7J5Q++OgEpviSX6T5yaAE/r5QGPwHeKr6rPoe9uB61PRx8Jb5lGTU/p+icPt5xkL5Vnys7Nqsqvpm7Fj1rKxY+lGWIPgyTyz7P1b4+f9mbPrIuFr4i2+E9pgpGPhBYxb5rmsE+3EazvmTMDT55x6k+377APpoIm7zQs8E9dk++PV5LsL178rA5gCa+vrfR4LwV+7++5PIHPhZqlT0v3Q0/LENcPojS0j5X7I+8NV5aPjLE0T7Nqtc9CBvGPURpT74u/+E+qmAMPixlAb6CUbk9hqenPoy5Cz+PMTs+SnuDvM/VXj6KjuK+dXEVP3QkGz54C64+HFrCPlTjrz7TK6E+mN0rPqikKr4W2Z4+S1mEPlrTbD6k3747Ne/IPUw3Bz/1KFy9F7fpPdqskD6SOm0/7Q0OPr3jjD3S3vi94za8Pu7rqr6fq70+9pfVvnxh4j07cPo+5/ubPqROHz+fqwW+CkZlPHe+Jj80gP89yjKsPZ7N4r3njPg+JzE7PyxDOD7KofW9oPjBPc6IUrs41i0+Nqu2vv+ym74UP7y+hA1vPdO84zvLEJe+Jw9LvBX7u73ZzrM+oWdDvlg5ZD4HPeW++zq+vno2m71liDA/xf7yvaCJYD6xUIc+TDcRP57Nij72l/s+yjIHP1rTbD4i/TK+LEOyPmB2zz1eKfO+XksUPnbgaD7Sb2+9wvUoPnuDfz5j7kY+TKbCvpi7qj4noBk+9bkaPQpGwz662qI+UGv4vrDhCT4ep2g93gIpPmNduj6ze8g+Jw+rPIvbQj8y5mY+2PCsPlTjKb5rmnc9i2wDP/KwFL68dMk+7snTva8luj4s1AQ/N4nhPQxxoL7RIsU+LNTKvjy9Mj1GlB8/F7frPsbcrz7zHx0/oiOxPWbVzz0wKkm9DJPBvbdADj7tnoQ+vAUbPyDSVz7r4pq+b4GEvTCZFz+0WSI/hJ6HvoPARr7wFlg9J6BJvMX+Hj7oSJa+hjg1PxiVwr5OQPE+/WWUPzSAzz1BYBA/OSPQPuf7hz60N4I+fh0IPnuDaz6DwHK+/KkFvggbRr556bo+N/g2PhxaFz8174o+wRfCPjlFJz8OnHM+jZcOPjm0hD5Mppi+6gTOvo51hT5tNPA9p+iUvsqhxTvcRru94elhvqwc2jtbQu69TfNyPmlvjD62Ytk+UGvYPq5HgT3Qs+k+N4kPP0cDKD1MptK9pb3dPgdfND5uElM+XUu+PgFNVD6aCOE+8/2MPvMf4D7NO66+X5ikPS2yQj9Di5o+f0g7PiNKxT4OnKO+IR/8PlHa8z64jZK+QKQcP3/Zhb1ApMe9glE5PdejnD7M7sE+fvsqvh6nAD5B8bE+2T0xPkmdbD7J5TM+qz4PvgxxSL51Alq9ILAkP1N0bD7cRpE+q60QPlbs1z7tDT48hxYbv2B2w75Cz5g+cvm3Pvp+zD7NO0K+cRvrPgN4C7/VVsS9sOFdPvP9Ez/F/ma+ukkDP+F6Cb91cZ++g8CKPGZmCz8ExQ+9376+PmEyVbzRABo/Q4uEPrfRQD5/2WE+I7mwvrn8r73qc9W8UieNP5wzrr4Z4so+Yn91PmfVNz4wKrk9glERvik6vj4dyTo/odakveauvb2KH/s+hskcPv+ykT4SFEs+p+j+PnPX2j0nMeo+qz7LPt4CiT156Qq+jSgRPr3jDz+TqaC+rWm+POMUqT6aCIM+K4dJP9CzhT7rUXg84enNPUCCZr6iI4u++u0sPx3JJT073389rItbOibC6D5tNOC8pSwKvyXk0z43+Nw+KVy/Pewv5T4sZSY/eVgoPlZ9KD+SOlE+zhmXvtXnUj5ZhlQ+bhLjPK+U2b5DHJU+CkbdvRgmC74Xt8m9e/KYvZyi0z68dK2+7uvoPdSaMT9v8IG+JXWqPQ6+1D7h6Qm+w2R6vsZtGL6lLCI/k6mCPriNuD580A8+kKBIPbUVO7zMXdU+RNjkPggbUj+GyUQ+8x9SvDEIpj7Chkc+mSpYvsKGuT5bQuI+w9MMP8oyML7o2aC+vw68Pa1p3jsKaBI+xY+rvv32NT7yQas+ukkcPUrqZD1Qaxk/+aBFP7bzWT7+suu9f9lBPvaXhb7oaiu8yjKgvoJRVj9H4Uq95j8dPz815r146XY+sVCbvT0KLD9qTQe+4C0MvlyPMz+meVM+Ad6KvQ+cAD/baBC9UpZBvne+iz6cM6K9z/ervvypND+fPIQ9M8SJPkCClj6Uh48+4XqsPeXQCD/ix2g95dCkPiNKnz5eKWs9NxqYvn77Bz8LtZg+KhgdP8VtbL6R7ZY+X5hCPxE2SD49mxi/QxwOP5YhTjy6SUy9H/QQv2bV7z3cRpG+Di0yvJAPuj14C+Q97Q1CPl1LUT8N4K0822gMvjC7dz3KwxI9+n4qvnZggD/ZzsE+e4MVP9GRXj/n+/G9pgoGPhiV3D6qz/8+FR29PhQ/Lz9RSau+ns0TP7snND9MN5E+1XhdPhDpZT+DLzS+FK6FPjTveDweFno+kssfPcgHhT0qGLU+E9D0vsZLNz03idk93bUcPl66az9nRJW+3NcdvoLi7z0Urjc+0QDKvt5xhr7LfwS+L93wPvKw8LwOnPO9/yG1PvP9RD1tNKy+DU/fPcGonD1TBWU/g559vhni6D5dbVE/8Bagvg6cOL8dOL+9JQYOvx6nnD52T3697MBtPhWMCr1OQEY/TKbKPV66kT2yDCE/fGEqvicPc767Jwo/Ne8RP6JFAj8IrFQ+EvL/PhNhCj/Sb2M+1CuBPrIMcTwep4Q+9UqNPixlMb4i/Rk/uB4YP6IjuT5E+tc+ejZLvf+yBD/Nqn+9tDeIvhX7yT7hC7E+iNL+PovbKDwaL108N/icPqD48TxDi+K+iUEQPmEyAz8Ltdo+q88ZPih+BT9y+Ts+2c7Dvr4w9z6Kjqy9tYTcPLfRPD4PC+U9XrovP+Vhcb4VHUk+QII+vjeJ776d7ws+PZsIP9xGgztCz8Y+9iiaPuJYHz6n6BE/cvkvvrx0+z2QD0a+SZ0UPtGRJz/fvrY9LpDiPrKdLz3Y8CQ+z9XWPdtooL0xCGw8XimfPjY8bT5DrYE+Pui9Pt5xVD/2Boe9FK5PPjf4DT/WNBA/m8Qcvlg56D6rPvk+bcUivlD8MD7c1yw/KTo6PinLir6ZKvi8I0pLPnDOJr+sHDY+DHEEPhKDeL6Nl4a+HFoUPsqh9b0Mk9s+CKxQPoqO6D6TqTI/mZmBPmq80r68dDM9E/LBvYEEZb4eFuq7xLHCPrQ3FL7qczU9kA/gPl+Yyj6giWQ+YOXOPtVWzDzSb5M+cRvpPlsgyz6/Diq/JlOlvrKdyT7z/d4+tmLTPv5Dgj4Mk0s/cD0uvsQgJD7mHSc/DwsNPw4tGj9tVu8+w9O7PsGo2j4qGCU9sgyHPhWMAj7P94M+e/IovxDHUj6Y3bM+CBvCPrBy5D5ns4o+PL0GPmTM5T7pt0w/MuYFP5f/pj6xv4I+sOEJPh9jkL6hRVq+pgopv8DKTT/9ZRO+zvf9PkKtMD9wziw/TfOevRNh5b7TTeg+c9cDP9NNtj78qZk+YFT0PmKhSz/XoxQ/Y+4uPlCNp70vTDo+9bnEPukmqb0RpX09ItvxPfW5Xr7jpQO+K4eGPdEiCz146XI+sOHXPizUIj4RxwK+dQIqPqabtD43+KK+awkRvpXUCT3l0Go+wvWIvNnOMz7Nqo89O07FPsKGJD/swHm94xQ5P53voz4737s+yAfXvlRSoT4bnqI+QWBUP3bgXL0Gga++S1m+PiEf7D3dJLo+rBx+P6mCHz+R7Zi+z2ZJvpOpkj1Ke/k+OSMaPoY4pj0MArO9oiOJPUwVjLqb5qe+RUcKvqrP+z6Sy289ZKqoPhe3UTrlYfk+LEPiPlTj5z5XW5E9Y12YPtZWjL0HzoM+WtMEPrx04z6Syw4/hJ6FPULPMj6FWpu+/Ic1P5F+M74ehZs+woYPPmuaxz1Pr7Q+taarPiuHLj6DwII9i2wSP5Yh8j4i23I/eAvUvuf78b1DHIk+Qj7WPoofmz2dEd0+D3quPdzXlT6OdXE+xf6SPXxhcrwXtzG9gLfePlTB9D6hRUo+XwfOPMBbHD6KjmQ9WDkMPvkPxz4Zc9E+ONaNvZvmtT61pjK/FK40Pw8L7b3Zzue9ukkcPWznzz7yQX8+HqeAPi2yoz6GOCM/cmgRPVN0hL3JVKE+klw6vv32Vb0Z4gw+vHRTPaTfPjsJiiw/6+JCPvRsEj+3QD0/KTqqPccpPz9wXwA/guK1PnqlDL4CK7G+PujpPbZiRz7+1Hg8dk9mvvypgb3HKdq8bHiqPihtij+285e+oIlYPtk9OTyTGAU/ONbRPtEALz+bVc89vHS9PtbFMb7dtRQ9WfURPhdIuD/RIqs9NquOvlyPHj/z/a4+0ZHIvv5Duj6giQC9NV7OvhBY1T4ldZ6+2/m+vU5ACT9ZF7E+dCQnvUaUpL74MbY+xf7SPX77sj4174Q/ukn0PfaXvT0eFhU/liFCPn9Ifz3BF8Y8TKYmPohj1777y468PL0mvrq4Pb1SJ64+vcHXPmua7T4OviS+9bmWPor95z60yBa+exQ5P5RlOD9Qa3q9FtkBP0kuMz6rz509k6lGPp3vzb4Jiks+4Xo5PxGl1T3whcc+Njz/PlFJnbohjjE+eVg8vtEiZ77WNC88vVKiPpmZrz72Bjc+MXf1PkMctT4hH/Q9DHFcvSXkhb4fYwQ/dLXBvtbFAT+PwnW8FfvjPlz+BD8gsOy+MlWOvjMzzT4bDUY/Bz1FP7TIoj7Chq8+9gaTPlsgxz4GgZ8+fvvyPSv2770ldXa+5q61PadXIj61pjc/P8auPnct3T44Z8S993XgO2neyT1WDgs/Lv+DvgU0QT6EnuU9BvCKPs6Iij1yigE/gLdYPvvL4D74Mdg+/5B6Pno2v76t2AE/DeCVPWlvGD71KKS+QWABPg96Mz8QWL0+hqdXvbivL77UCco+oBqPva4l+j4gQTk+6NnkPU3zXj1eKXO+j8I1Pa5HhT4JivU+JlMRvlg5nL64ryc+dCQrvpf/gD7jFL0+yVSBvsIXAr7yQec94C0cPuSDEj/9ZfO+2PCePk5iAD8cfCE+dk+CPv6yOz5JnbA+Yn8ZPCh+TL7jFDU+4C2evg3gjD/Kw5I9HhZ2Ps9m4z7QRFi6+lwRPp5eST2cM2I8UwVXPvYoBj+ynZe+KO3lPtNNgr3UCRi+2opdPbKdAz+BlVM9c9ciPlWfZz+vlJs+l/8wPeeMtD7tDb4+BvDWPNcSpD64HjW+EFihPScxeD399mE+PuiRPlTj3T7mHU8/p+hYviO5hj6yLgk/78mDPYSeDT94C2Q8+Q8uP5mZYD9bQn683EYWP9y1LD+PU/Q73bUdP2pNqz27uBY/WyCbPtNNgL4ZUVo+odbcPclUobxKe3c+E9DGvn9I8z76fgI/lGUIPMKGZz4T0O4+RpQSPhbZ7jyKH1M+XI9yPjlFB74DeCs+SL+NvrZiz719rra+0LMxPjhnrj6Nl74+dy0tP5MYiD7UmpS+cYr+PSEfBD3ptwU/9igMPfkP2T2I9Es9f2rUvfaXcT7DZB0/wTmTPr6f2jzjpes+u5agveM2cj77OoA+1ee4PtbFtb4l5LE+q62sPvjCxDz7OvI+u5bsPqD44z5gVKI+kVzWvZF+Iz6jkjY+fT89PjarRj4g0i+8+MLuvrN7nj4ExT++ZmYJP0Hxrz7RIrs9TtHjPlg59Lyk34o+U3QVP1UwGr3LoQ0+pHABPjAq6bzQRIw+WfUNPwRWAD+dEaW8uI3GvRNh47wFEjA+N4kNvh6Fvz5Uwei9g8CCvhlR/L5UUsW+5IMOPYQNR773U1M+dLV1PaFnLz6L2wg99GyiPoQNEL8QWEW+glHJPty1bD6+n0I+z2Y3P0Ckj72wcqo+JQZBvKyLWz0NT989ILCyPBBYID9CrWm97XylPixDHj/qc70+PujFPgaBnT68BRY+9gbjvq1pbr04Z1S976c2PiGwiL7x0kA/dr7BPsbc9T6jAZg+TWLUPtzX3z6WkDe+z9UQPynLDT96Nhc+T437Pq5H1T5Vnye+K4c+PiNKGz6DwAa+2T0mPx6Fez4kKLw+xEIlP0W2CD+aCLu8ILBmvuXQAr+Atxo/9pdBvlZ9Zr6NBjA/lrJYvsDK7z74wmQ+YcNzPYbJIb8UPwQ/GeKePl8HVD8SgzA/I7mcPtGRQD61ppk8BaM6PrWE7D0yVfA8Kql7PrQ3SL580KU+TBUqP4bJFLxeKTO+xW1UPZRllD4u/68+qs/1PQ1PcT/yQS89TYRdvdLeEj88vaw+yeWPvh2n+L230Sg+UwWDPXlYQj+RXNa+yAehPpHtij54C6Q7rrb0Pt++kD6O5Ce/JXUiPbIM3z4lBsm+m1WxPgPnQL7b+d684xS9vfVKWb3P1da8JeSTPhue7r3eccS+DJONPtNNrj65a2m9XwcOPPfkAD83+Ck/3gJpPgHesj4BvDU+RdimvtzXiz4W2a49ETZIvm1WRT5CPpg+PQp3PvypPb46kqO9lpBLPueMGD1RSeE+kVzIPhgEEj/7Ogi+cM7gvRgEIj5s5+M9kX4jP1Br4r25/Be9IY5DP3uDwz4s1Jq8NBG0votsrz35fm4+f2pQP3uDpz0N4Ak/7Z6SPqTfBT+b5os+UPzmvhnigL6/7Mo+QBNVPuzA+T4McVw+Qq3/PjF3rT2oNRM/bhKzvVsgbT4IrMI+EhS7Pr3BCj9oIrw9ih/fPlbs0T5RSQc/ImwzP74wrz6vJZQ+oPjpPQ+chz4QWPE+nKILPtO8ez7w9PA+9igIPuCckT63QB0/GAQQP0I+4L2SOvm9GsA3PkI+GD978sC9aW80vh/0/D1xrAs8fvvKPl66wz4T8pk+S1lGPqrxyj0N4Cs/8/2uvtEAMj5GlHo+Qq0vP/6yQz4mU6G+rIu1Ps/3kT7/IUm+4QsOP52AMT8o7eU+SZ1gvRSuF72WspA+QxyLvJSHUb4kKL48bcVvPzeJqT0tISs+D5yDPu7rpD5rmgY/2or9PvP9dD2vlFA/G57YPixDeL7F/vg+/5BsPy/dEj9wXyM+DAK7PXPXFj7LEPc9z/cPPsL1+D2FWhU/xykqPgmKd746AUU+Y+5mPgKaWL0RxyI+bTTAvDoBrz40EYg+kjpBPOM2dj5E2MQ+t9GovXgLWT+F6xE8NJGAP8Sxrr07cE66CBu0vssQC74OviC9c9cyPR9jLz+2hAc/DHEaPynLQD2VQxY/3bUlP+yewj4ENHs/PldbPGdEpT4bnpC+AwkKP5Cgoj4+eQ4/ZmYwv82q/z7xY0y7NqucPnuDrz64jTq+D3p4P8/Vlj0eFmo9+Q+FPpmZUT799rk+VuzvvOSDFj8vTCY9bTS0Pu5aoD7TvA8+lGXMPp2AFr08LHQ9f9kpvtMrUb4A3kU/FK6BvmB2qT4BvCE+6nPHPruWULxEaYs+gXN2P9Eiq74McWI/i9t0vs07sj4BvGU+zaqnPXQk9zx0k3w+oPh1vkdyuz5JDA6+zcyqPsiYGz7Xo0g+Tx4fPwTFwT7TTaQ+Vn1CPlZ9Xj51cak+xf6ePrN7Yj3MXWu+HTjHPSqpT74ibNg8hJ67PvOOHz5s5+E+hqdzPtV4IT59HeQ+awlVPjcaLz9NYkS+FYxpP+0NDr5m1b++Tx4qPhgEvr2xUJs93772PXBfvz5cj6I8duBaP97g/T556Yo+BoHVPXVxUD/UCZg9KTo6PluxZz6q8fg+BoGpPmUZqj1rK06+jEquPkHx+T6O5Kq9l5ALv0YlOb4awCs+2PCKPhX7ez1uEvW+GVH4PiqpRj8sZb8+1AlYPs9m1TsKRk0/KcvwPO18a75TdGS8e4O3Pj2bdb4wKoE+JXWCvYPAij7jNlo+ryVZP4Y4Lj6NBlA+yxC/vas+ib7zjsM9s3uCPvl+6r1Vwai+/7IbPoant7wNT8s+/tQkvl4pgz3P9wO+MCrBvih+Hj+n6CQ/z9UEP1Brbj4c676+2c7XPnGsJz5ioTi/nYCWPb/9qj8RNri+NICLPt0kRr4juQo/hJ4DP50RGj8cWrQ9AU2GPnGsp77KodG+SnskP7iNxrwc6/o+j8IpP71S/D6Bld8+ZmYqvhZqnb3WxYU+jEoiPvKwgL3J5T89RPpJP8nltz4awNM9YOWWvu184T66SQy+DwsxPpp3YL7P95U+bhKBPlfslT4Rxw6+TkC/Pn/Z3T2PwlU9TWJ4vln1uz77yyg/4sf8vnEbhz6Bc/A+TYRJPh6FoT7uWto9jEroPmnenT5JnQU/QfH7PQwC3T73dQw+GASWvO7rGj/HurI+UI0XOxE2DD+5/Lk+a5ozPzar7j1F2LK+veMfPxQ/Ej6Y3fM+lPZGPJMYhj6xUJc+NV5SPnbg/D74MYa9sgyjPhx8ID9a07g+FR2ZvWpNM75U4wE/SZ3OPhGl6z7dJMy+O99PvD81GD+Rfsk+N4n/PoC3sr6F640+9bmqvlZ9CT9yioQ+4XoYPs9mRj+2hIq+7J7yPuJY7708LCQ+W7G/vfVKkz99PwW+rkdRvUfh2j2C4sE+1sXtPGuahz4ofiw+Gi9PP+7r2r6WISY/guI4P9QJ0j4Ltd69yeULPnDOgj735NE9uycrPwdfJL7XEgA/idKYPuCcHL/0bHo+Vg5LP9ejMLxWDpU+7XzvPgHeNT8dp3i+dr4zPln1lT6UZRQ/YTLJPnqlmj61FQM/zoh6Pj7oIz/KoUW98kFrPru4IT5d3AY8SnszPrN7Mj+F60s/8dIZP1Z99r3QswU+ZtU+P4AmTj7tfKc+BoFxPyxlCb2F60A/vp+WvtLe5D5v8Lk+e/JwPbfRzD7S3hA93bUCP8bc7z7b+WI+f2qkPu18Fz67llA8AG+ZvjY8Wb4AAEg+EOm3PuzAxT4CK+c+sS5ivqFFUT8ExQE/ufwYP9NNGr5pb5i9BaMiPScPrz51cac+BaPwPhe3PT7DQts+yjJVP3a+/7yGp80+Bz1bvccpxr7ZPc8+NV4TP3sUmr5FR2K+G57qPik6Kj7029U+MCp5ve84xTxqTfM9E2G9Ptk9aT7Umo69qs/FvczM5D4aLxE+kKDqPhIUBz5OQLM9EoPCPna+Wz54C9C+jEqePnlYiL7Huiw+Suq8vVK4Ij5AEwW+jQYPP3qlpj5gdrU+ehT8PsSxsL7hegw+Yn+bPqAakT6vJVw+p+hQvkvIp7yL2wQ/t9G6PqfoJD69Uj4+i2wUP0+vVD5pb6Q+wagaP+pzST41Xt4+t9EwPohj/byxv8Q+jLlHPpVD5T74wmC+kA9KPe7rvL49Cku+nKIPvlInJj/e4Fu+vw6WPk5igr7jNqY+e/IkP1kXFz4ukCI/ObQsP9++zj556YI+p1ciPmZmNj0VHUk+FYxKvI0oMT9PHi4+SL8jP/MfIT/n+9G9owG8O++nxjtiobA+ke3uPuviFj735HI/9NtbPq8lFD6JsL8+CYqdPki/BD9wXx4/L90kvGgA5z4zxAE9b4E0vUcDnD5Mpoq9H2M+Pmez6j5Vnxg/2qzGPp88WT96Nl8+wTmnPvFj6D5m97o+7uu6vizURD+X//Y+NquSPt9PoT6VQwA/YOX4PsgHoz68Bcw+s+qzPZduqj3oagu9/tS+Pu5agT/RAMY9L92kPhzrtD6LbC8/8kHlvlBrqL68dHu+juRyOwKakL3pJgE/LpDIPeY/DT8f9Dw+l/8eP+ELBz5Q/FQ+bVbNPpOpCz8ep2i7MLtPPutRqD4FErA+mN0AP1n1UT6vlMU++zqovV1L7D5PHiI+gy8TP61p1j1H4a6+2oojP9bFcT4pyz8/pHCLPl1LwD6Ccyc/gy84vj2bnz7ctXk/ysOYvh9jwD5RSRw/Z7PivVUwRT9oAOe9LEP8PnjpZjxFR1A/WYYeP1RSBz/LEJe9oImOPvypoT13LdE9A+cyP4EEsT5fmBw91lYmP/8hjT0ldU4+9NsDP3qlvj5okUU/HqeaPmPuwD7qBPQ+/fYxPkCCsj5Di5q+1jSPPu7rxj7arLq96be9PqrPTb4nDw++w0JNP7lrUz8XJiM+lrIOPyGO0z47TsE9jErmPpLLET9if3W+nKInvnVxST/kg+A++lz7PkkuAT/qlYY+DJMhPgPnLL5/SMs+zhkNPw8LHz9Z9ZU+MQisvBsN8D6xLqY9xymEPvAWRD53LeG80LM/P1sgzz4kKGI+0LOZPS9MRr0LtVI+07yBPo51474W2VI+HOtCPeviBz/aGxA+FYy8PvyHGD841kk+CKxTPzhnBD7WVji+AU2kvi5u2740Eew+CBuCPoy5Dz5iECE/jzFzPxpRKj7MXSU/YHZMP9V4tT6VQxI/MXe9vcE5gz03icG8BTQZPsKGdz1rmuM+Awm6vmEyKj9+HY6+3LV0PjxOET4Q6e++E9DyPmdEXj+L/Y09sVCLvpi75r0NTxI/R+H8Pm40AL20yPg+fvtGviNKOzwXtzW+3SSWvu5aET8T0Pq+XP6DPrbzsz7hehY/W0IKPv1l7T58Yaw+orQNP2BUjj7z/Sw+ZRkOvlRSez7RkXA+Ctd/Ptv5AD9PHpQ+JsLkPsSxNj5Di1Q/J6BZPe0Ntj2pglE8/5BVP6UsAj978tA9glGlPjCZ9D4rhyQ/GARWPWEyjb3h6R2+wagMvhQ/vj08LCE/qmAkPXPXdj9SJ8A+rIurPUATPT59PxU9MJlyPov9qT45I/6+j8IfPwBvpb7arBA/hslgvt9PVb6opNI+W0JSPoVaO74awP++k6mQPuHpxz4UPwA/bVanPvFjfD2iI48+qDWXPt/gBz7KoSc/duCmPmSqOL7GbTA+2/mePULPoD6fq+8+QWCVPbByvj50kyi9LGUIP/kPGT1+HRU/odYQPuU/WL6oxps+5q4FPl4poz29Usw+RGkOP+au5TxAgh4+pE6yPqROIL0FEpQ7846DPonSpr2n6Mw+6pWMvkRpmz6jksI+NjylvS5uAz8/NZA+X5imvvaXZT578lQ/wTnTPv8h7z5Hcum9QxwbPg6c6z0ExRw/ZYgzP8EXVr0s1CM/XI/WPpYhar5xrDM+B1+SPhe30brwhYU+Z0QxPg6cwb4GEgo/YFTSPVCNRz7jpTs+T68FP0Mc870y5gE/FD/qPoC3Tz/JVL0+mZmLPkLPzD5Jnfi9rWkOP1D8oD5kOxQ/qMalPuSDsD4738c+EOntPgwCFz5TdBA/oPhRvSbC2j4Mccy8mLv+Pewvkz6O5A8/rItXPkymDj9kzN8+oUX+Pce6sj6qz9k+7C+7O6JFnr4sQ0Y/002iPmNuhz9Ke18+bqPTPhBYOT5rmh++0t4kPkwVHj8OLUo+WBdqP29f275hMtW8gy/iPrbzXT6bVQM/qvHiPt0kCj50k1y+W0J6vjY80z65jYQ+iPSlPixDwD7Y8IY+wob3PTartj4juRg/HThXPtcSPj41Xu6+zO7Ju4xKij49Cic9duDQPlHaib6z6nc+KH64Pt++Fj6IY9U9FD8+PhxaID9Vn1u9JeT9PsbcPj+ZGZo/5j+UvcL12D4Ab98+EOmDvq5H6z6LbOM+exRGPmznHD/fT9U+wRfmPLge3T7vpzE/tRW9PsuhET5txf69LpBhP+SDEj4McaS9qYLRPEOtHb4qOhQ/exQWPlHa8z5Ke/k+t0BSPcgHxT0juQw94zayveCckb2Yu/49QII+PicPQb9R2ie+BaN+P5APpD5Uwdo+INLZPvjCxLxcj+Q+/KnNPmznBT/swKM+dJMmPwWjSD/99hE+OpLvPsiYJ750tZc+qYLPPqdXMT8GgX0+oIlUPn/ZPT50tQU/Lm4BP0CC3D7Fj2E/bhLrPR/0zL3mrhk+k4dkP26jQT71uRA/tvNRPkwVrD5uo3U+zhnzPoC33j7pJus+XdyMPh4WPD85tLA+PuixPUI+Kj8ldUY+NIAdP4AmLr4T8go/tmKHvQmKxT4EVrg+dk+uPScxaD4yxEG+QBNBPhniIL5ioYw+RwO6PlXBAj/TvG0/GAQZP7FQMj8jSuk+Mua0PhDpgz7KMoY+aCIYP3qlH7/RIkO+VFIJP9++Gz9DHAQ/rwNOPxe3rz4NT488xCDGPlN0nD0f9Dw+SntTPYcWrT7YgbU+mZkMP3sUxj4YlZI+2IGvP3PX0D7aihG+YqFaPoy5zT6Enlw/WyAlP9obRD5QjYs+p+iSvn4dgr5eSxS+3ZNLvmgioD7RkSA/rIu7PZjdU74D5zw+fvuiPgPnXj/Umig/GCaLPkp74z54C8A+Dr5kvpYhlj0Jivc9MJnsPoj0vz4jufY+p1dQP8KG171MFdI+XrqjPr8OtD6AJpI+JsLEPs07Oj42POk+PQoHPxX7eT/f4De+22hbP240Gj97FBM/gCYMP3PXlj6Hheo+ILBKP74wFb5HcjG+bVZZPiPbhz4kKKg+0yvVPnPX8j4V+xc+WKgcPwg9jz5TdKQ+BoFdPu5aBT82qxo/nzwgP7Bygz8r9oU+xCBwPobJij9Eaec+DeC3Pl1tn77zH5A+cM4lP807NT/8GIk+jnW7Pu84FT5okQk/9pe5vssQAz4Xt4E+jShBPs2qoD9IUPI+2qzaPX0/5b1xG30+s3vIPsoyhT/MXT8+O9+Tvhxa7L19HXU/ryVkPNzXmT20yEk/BvCWPHA9Wj57FM68ZRnqvfjC3j63QJg+F7cJvrfRgr5LN9M+f9njPuF6CT/OiC4+CCyEPynLGD5yilA/FYy+PilcFz8BvAA/6SZlPhSuQj/ZPfU+4QtIP2dECT0zxA0/FR0wP2srGD9rK1Y/PldTPjOieD7F/v4+Pnm4PPIf7j5DHOE+SS6JPujZGD5yira9TKbqPGznfz6HhQQ/LEOePpLLBD8/pHk/tRUbvpvEhj7EsRE/WYYsPldbmT6kcAY/mSogP1RSsz6n6AI/s1l1PcWP+z74U50+P8aEvVK4hj767Yc+orRXvmQ7Gz9aZAu+3FfCP/d1ij7+Q1I+6bcQP1fKzj72KBo/i/3HPvFjTD2Rfms+h6cCP/+QYz9K6pQ+Y12wPjXN27yzWfE+DeDHPjarjD4ExZU+yjK8vbQ34j49efw+8IUgP+2eCD4nMbw+EhTTPo0GUD+TGDk/K4cGvj2bFj8ehVs9zoioPtv55j75Dzm9FfuZPioYKT66uPU9/BgIPwIrKD/BqGC+9Gx+PrfRhD+X/wA/TKbKPhPyoT6MStK9fvvyPfhTgz6NKOs+7XzPPUp7jT6ZmZs+QfFBv1TjYD94C+4+MuaMPk3zcD+SOm0+GCYDvaFnQj/MXWw/AACAu2Khrj4ibOg+UGtKPb8OhD+Nlys/IR84PvvLKz9SljA/UwUbP+84tT3RImM+xY/JPlfslz2Sy6U+FftrPVfsMz9AE30+BTTRPMQgET+itPs+F7eJPhIUAz7rUaA9tDfAPem3+T4HXxA+eceXP/2HgL7aigo/fvvaPo51kz7+1I4+kxg0P+Ol+z7ecco9sb/QPhSubD86IxY+YqElP89mFz8jueQ+aW++P5MYrj7WVqw9/tQMPt7g3z5Di1C+2/nSPlTjIT5bIN8+liHkPkmdnj4K13c+2c7TPlrTBj8CGoE/TKYKPKg1PD+Bc9g++8t2P3EbuT66SSE/Jw8XPgBvgT7jNtQ+jQYGP9XnlD4OnHo/hVoRP86I0josQ94+qmCqPvpcLD86kgY/+zr8PgIrzz7EIM4+AAAjPyNKQT/BF64+ehRyPhue3rtFR7I9yAcFPvYoEj9DHPu9QxxuPy/dZD0c67Y+61FzP4y5Mz5mZhk/Z0R6P6Ij9T7XozM/io5PP6OSGj4qqek+9+SZPaIjOT/KoRm+qz4xPxrAIz6HhRo9VMFMP8Sxfj3b+bw+b19XvrivIz+bxPY+9UqTPn6MUz9ns2Y/MLtTPjwsnD1s5/u73+ADPp0RwT6mCic/UdofPr4wIT9SuBE/NjyLPuF6nD6xvw0/fvuyPoanY74noKU+XUu+PhsNiL262jo+PzUKP18HLj+NBlw+UdoYP21WMT6fPEY/rfrEPWq8pD4uboO8cD0GP9xGA73tDZI+7ziTPm4Sg7iKjjU/caxnPsEXIj/aiiW+l256Pw+ciT78qYk+/WUHPwwCBj/6fgk/BaMivVFJlz6z6vU+NqshP5ayhL2PwuM+vjBRPnVxuz0VjEY/LSFcP58awz5LN8c+2hsuPz0KHz/+slc/ibC3PlTjZD8g0oE+fNBvP3JoWD9++5I+3SSaPoLRiz8LtRM/XrppPhE2rD5p3tc+MJnoPt9PBj8u/0U+ne/nPa36Ij9qvAg+6bctP0kuFz4IrAc/3EanPk3zjjxrmsO+mN1xP84Zzz55x8c+KqktP3zQij82q0I/I7nOPjcaMD1ApOc+FYwuPkCkNz4Ltew+2hsMPw1PGj+FWpI/lUNnPjkj4j767fM+wTm9Pks3fT4/xl0/IEHZPuF6eD7EsSY/liEDP80qij/7y2I+eAsZP4vbcT9/apA+wob3PYnSID8LJDA+NV45P9GRtD3Ido49KcswvZmZ2T3VeGk92/miPphM9TzQs/E9ad4pvv5Dar0j2wU/ke0QPvP9Xz9BYO09KO33PrwFWj8McaA+pb1tPrq40T7njDE/DpwuP7ivPT85tKM/Nc0SP/s6yD6hZw4/qz4tP200tj7jpTo/yjIDP2KhJT/1uTY/7XxLPwU0Cj8o7QY/pnksP0Rpfz2WsqQ9uB7dPtEi27wRxwo/ufwVP6IjLz8Ovjw+pb3rPr3juD51caE+MXdlP6HWdL2KHxO9vw64Pp5eUT+WsgI/rIuVPsWPST+b5gI/WyBBPjm0KD0klyw/MXcHPxiV9D28dA8+4JwpP4BIKz/b+Q4+FD/OPWgimD4BTQM/eqVHP7nrhj89m3k+4XqCP8KGCT+I9HQ/vw6IPnzQzT5Ke4s+/tQEP53vN71QaxU/KO0yP3zQTj9xG4E+juQCP7G/bT9Xypo+KO0QPzhnDT/fT7E+mSo+P6u+hz+6SR4/sOF1PnnHBT5SuBQ/CuiNP9nOGj+Yu/I+1rSOP3o25T4XSCs/8h/+PrfR6j7WNI8+eAukvYFz4j7swFw/Lv9GP8xdZj/Hujw/t0B+P/vLtj3zjkY/XI+ePgYBiz/HKR8/j1MSP8ZLGj+oxmE/Di24Ps9mmj+PU7g+bqNxP/gxZj1iEGg+y3+APvrcqj8kKFY+7utEP+FpjD9SuBE/sHIYvfgxcj6EfM4+QIIWP8ZtCj+4r+0+cmj7Ppi7Nj8c6/o92/ktP89mlz6EDZk+SvugP5hMJj841qk+BRKcPXKKFz8McRI/bcWYP2lvaT+lLFY/b19CPzC7jz5uEoU/GARkP+tRqj4GgS0+UwUMP9LeYD8W2fA+nxpBP/TbfD/OiH0/JChcPw4tQD9WDgY/FR1nP1TBZj/Xowc/ufzPPlTBur7Umtg+exSAPmTMJT6bxKw+uyfdPgyTST556R8/AAANP/mgkT9EaRo/Qs+aPqIjIj9ifzg/FR0dPxKDbj9j3ZM/3gL/PtZWmD8wmSU//yFqPzhn6D4Mk0o/urhUP/AWjT/DQlE/6nMzP5T20j4FEio/LNQoP+5aHT9UwdA+GlEZP94CGT9ZFzs/8IW0PxnRyj9yijo/MJmWvltCBz/S3gE/RwOIPvOOAj+U9jc/PL0QP+U//j6C4mM/x5j9PjeJCz+X/3A/WRc7P451MT578nM/lGVQP0p7Uz/n+4w/Tx4vP8iYSD+At94+HFpcP/AWJT8D52Y/K/aDP3e+BT8zMxM/si6VP0YD3D5RSZU+2c71Pik68D6SS4Y/F0hoPlrTdj/Rkc4+E2FkP0y3lz8HX74+VZ8jPyJ9gz84Z0g/uB5aP1l1gD/WNIc/xY81PgKaZT+xLkw/RiUHP4Y4Yz8SFFc/JsJ7P/32cD83Ghs/XroDP8nlaT+AJmM/sgwlP/P9Ij/BOfM+c0YaP/8Qkz/7yy4+sp1UP6mCcz924MI/wahMPpi7RD9VMHI/PQoTP32unT8G8E4/bcUGPkFxkj9FWLc/lrJCP3Jo0T59rkQ/zTu6PsrDQj9rCR4/v+wWP4Oebz/dk5e92/lBP2WIbz8PC1g/w1OTP6NwWz9s55k+Gi86P71SLD/HmHE/Dr6kPldblj8u/4A/4elnP/RbhT9YqCc/TKYUPzarUj+opHI+l25NP7KdNT/KMpY/nW+YP/+yoD8CK3A/Qk+4P0CkPj8vzKE/v32eP/XKrz+94zk/vONwP8SxVj90k0Q/iUFpPwn5BD+SOlA/pgpYPx4Wcz+7uAo/5q44PzzOgj9nREE/yVR/P9xG7z7cRgs/2/mqPy9Mcz8y5lU/rdg9P5Axij+uNsY/dBOhP28Bxj/8h9g++Q+xPzSRlD8TUIU/RwNGP3QkoT+HhV4/K/Z0P5Cxiz8V+30/mN2ZP9Czbj83+Cw/S1l1P2giKj+ZO4c/VcEfPxovij/Bl5o/poqIPwaB9z4TYXk/I0qpPrTZoT9rmkA/o3BdP8E5gD+BBKk/DHFZP3ctSz8c/JE/D/qUPw3Ptj94+os/1jQlP+tRQD+NKGw/LEOGP1Rj2T+ux8I/y39aP3QT7D9qvEo/eHpaP5HtQD8wu7o//fYeP4LimD9YObA/rxSyPxHHlD/4sZU/WKi7P/CFij8xiKE/gDebP0Fgvz53nEE/dQKMPx4FzT+8hYM/c8aSPwE8yj9/SNQ/6pVWP47kUT/6XIo/Z0RHP6TfqD+2Ylg/w9PFP2srhj9bwuc/krqUPzYrgz8+eaI/awliP5tVjT8KRp0/7Y2PP0kdvj8UHXo/QCTbP8h2ez/wFrk/4xTnPwG8bT+z6p8/b9/fP90Tnj+a98g/0RGEP2/f4T80ALI/PzW6P42Xzz/swLE/1kXhP3j6wD+0SMA/XGAHQP3loz+GJ8Y/L927PyAwtj9BYMY/VTBnPwsT9z87TrY/qKS3P89mTj/QRE0/9pe5P0ymqz/z/d4/rPrfPy2ykz93Lbs/4YvJPyGwoT/grcw/bdaCP/5DnT9txe0/77i6P+zAlz/jNvw/5APOP6J0BEC84/s/nxr8P4Y4wT99v+8/2iztP6KFBkChZwFAtablPyex9j8PC9E/Ctf/P4Oe8z9drQ1AdDUNQCtHA0D0bAJAaCIaQLv4A0AULvw/IQ6wPzlF/T/6XAlAHoUQQK8D/T+/TgFAKmkRQMnU9z+PwvU/1rQXQGLhHEAfdA9A66IEQOe7GkAt4Q1AavwLQE4RC0CUthRAvz0WQEfhIECZKihACYoRQFnGNUCLGxxAIwoRQFJ4P0BnRC9A3/4UQFJnTEDRImNAFtk4QC2yK0DBKENA4fpTQOlmXkBgtk9ANR5LQIqOakDRgFdAtVVpQDdaSUA2q3pA3gKMQFsCekDBeYJAik5eQCGfjUBeKZdAnl6VQMeplkBBYI1AyUWKQOGJo0CVw5NAhsmzQFA8okB9Dq9AAV65QGV5wEDoysJAwmbIQJ9L1EBU49ZA69HzQGLw+kDWdPlADEL+QObvBkESwwhBMacFQcqDFkHuehhBYDQZQRe3IEE5RTBBUxQ3QX09OEH0HD1BBw9MQVD8T0EFUlhBUhdaQQEMYUF7A2lBpdtvQRSteEHeYoJBtoyFQVLAiEEaaYZBPumSQSOajkFKGpdBmN2ZQTyWnkGmm6RB3NaoQQQ9sUF9NbpBCCy8QWaVvUF91cdBHGvPQWo0zEElLM5B0bLKQUc6zEG5M81BaALXQb2x3UEPq91B9ofdQVJI2kE0uNZBpdXSQUuJ0kGNMNZBl7/cQav14kEiU+dB29nqQdGQ5UEpiuVBEVXbQaK70UHQo85BGDzGQTMix0EOBr1B0HywQbaTnUHtLI5BDNmGQcrzbUE5VUxBndA9QZILH0FvwRxBLLULQedM9EBe+u5AE9C4QHrWl0DRoo9AqfOEQDH3UUA2vBRA6Ko5QJPpREBDC0BAq20RQIj0JkDwBSRAD7oKQBse4D/srwVAsq4fQHJ55D81rwFAorTuPy2hFEDarBFAKrofQN7g2D8o7dQ/hqfJP2b37j/DU/U/BEUPQKTO9D/wBSxAJYYZQAHeFUCCYiFABBY/QFPFJkCKHxNAJw8gQEPcPEDkMktAjnU6QLO7YkDVlllAuol2QFL4e0BwDnFAmZlUQEU2VkDPVWJAYr9cQFiZgkBAs4hAtDecQNGCmUACWp1APsiVQI4kt0BGNK5AQp7MQOFpy0BapMZAHqXOQHUi50DJ1ORAGTHoQIqf90A6gQNB14P9QA2fCkE8fBtBrxQWQTE4IEE3Gh9B6+IxQTpSM0FqvDpBrYg7Qfm/UEGIc1VB1bZQQVpzWkEH3VxB/zBvQfkPbkGKrn9BqoF4QcA7gUHNu3pBr/yJQdI/iEFUyo1BW3qLQZtEjUHcb5FBwTiRQUkdl0HR6JZB1NGVQYNYmEGvA51BdWqfQS4AokE+F6RBMNunQcmMqEFBAK9BiRi4QViBuUF5eb5BrDS8QVeDvEHqnLhBEeW4Qao4uUE227ZBeXC6QRMxtUEutq9BICimQcRioUF0dJhBbFePQWFKjkEB9YdBYi97QaqgYEG9QVpBjzNNQe84QUHEQDtBVr4sQW3VGEFDzRhBfa8KQUpKA0HDM/NANEDkQDrB0EDHadlA8qHXQNVn0UBY6MBAcK64QGyHwUDBOa5AEfanQKwLsUCKn6hAZoauQH1uwkDJFLVAmEy5QHTVuEDu2rdA6lW7QMF3u0Ck37tAO27aQNX4yEDOudpAUue6QJMYz0AkyMlAXSvZQI+RzEDFD75AWJnkQG10xUBs+K9A+u2+QF4pq0A7MKlAXZyWQLcxlEDjtnZAPEyFQNu5KEDUySZAv2wgQPWKLUC+sCNAfNDfP1MWiz8/NXc/V8oAPx3JmT+PU74+N/g2PmKhuD7oSNA+TYTvvjXNEb+GOPy+AG8dv2WICb8HPW8+z2Zcvw4tPb/jFBS/X3bTvsSxMb8dONu+5IOKvrlrzb5okS2/CD2bO+LHjr/1St2+urhzvzvfEb+PwsO+WKjbvoxKPr9pb9q+kssdv+wvV75uEmS/Hbiqvx6Fhb8CK3i/YcMUv+AtsL31SgO/Nc0xvwUSsr7+1Oa+lIfVvjeJFL/jpSa/RGnPvk5iF7+O5OK9+u2tvo8xMr+ZKhC+52rtvs6Igr7S3pK+hVovv7EuJb/+Q/6+xEICv57NGr1DizW/0t7cvmsJ+bydEaW+qDUqv8E57b6xLuS+8dJ9PQIJ4r7KMvi+Dr5AvWBUCr/kg5q+/7IVv90khr1Slr2+oIkZv1Brjr7EsfK+7XyVvv1lM7417wW/pZvsPamkgr7ecZi+oWc/vi7/Gr8Ovni+6pWavohjGb9Cz6y+9NtbvmpNAL+Syx6/xykYv9/gC752vuc9zarJvo/CIb7WxZk+fGEyvDXNOzy4jRY9w9NPvlMFY76mCuq+9Sjqvt21lL6q8di+utryvpAPLL8Mkx2/WyBBvhdIlL4JaNI9c9ewvnNGFL9qvIK+30+9vqJFib8Zcxu/EvLVvkYDdL4ldRK/1jRtvyCw9L4Rx6Q+vcHPvvdTbL/f4Bs9EaXJvizUYr6Sy8u+ary0Pa+Unb1Iv0K/ne8DvwskGL6ZKnS+375+veqVNr/mriW/WYZsPgUScL5TBUe+ETZUvhdI8L2V1CE+ZDtPvlz+CL9NhD2+lrI4vsgHg74N4IW97MA9Poy5472MSqK9S1kevpVD+72YTF2+MCopvMX+Qj0qGFU8WReHvrQ3+Dumm0i+EoNAPK36vr5uNBA90SIJv4AmUr7aiv27HoVbvQu1Qj6dgH6+rkcDv02Efb1ioWK+WyApvjf4ar6947S9TmKEvvRsCb+L2yQ+TBXcPdbFzT3MzEy6PzXWPgN4nb7XEjK8+lzNPHqlGL5WDiU+dy2BvJqIjT/rUfg9iUHQPRiVKj8CmtA9lrIyPwFNuj5ApBI/liGCPoR8aj/w9FE/UpajPgn5JT9fmNY+MCr1PrNZWj8SFE8/AU22PjC7bT9Iv3Y/VbCaP6b5qj+EfJ0/pN9/P+eMuD8GAbU/l/+YP9X44D94uhBAQJPkP9pbEUArxxBAvz06QFl1DECblQZAuA0kQNb0HUC+MDVArelLQJAgXkC3kV1A2zlIQB7FUEB4S4FAfBBqQDufX0DxY3FA5ANnQNUnb0CRHGhAJHeEQCsla0DnO25AbpJ6QFSBfUD1OYNA8cORQD17lUAju5BARtSYQJS2nkBEmptA9PukQOesq0DBWcBA9rfCQF+4uEBiMK5AwmazQAgsskAOfLRAJjOoQDrhl0AFFKhApNCOQB/DjkAR5XNAOSNkQG8BTkBtxVJAiRIaQCxDCUCg+GM/ATz1P8DKYD8bniY/qmAkvWiRLj+JsME9LEMgPvs6kL4NTyq/W7H3vt9PEL/GS9O+9igQv0dyyT0wu5G+CkYyv6Z5B7+8BXC/5PIAv3IKgL+Bc9C+h4XivQfOHL8K14m/GAQWPgBvF7/P95e+mgiNvlsgPT7jFKu+mghrvo/COr+5/Pe9eAthv3ctGr9mZkq+KO05vhiEkb9BYP2+SnsKv4SePb/xYwS+SzdtvgMJjr4mwr6+0QAovyzUfr55x1S/DwtJvu+nJb/MXeu+qYJJPvp+Dr50JE2/u5Zovg4tZr5/aq2/1sUov+viAj5wXx++Vg6/PmNdjL6Rfne+GeJIvfkPKbzvyTC/zO6XvsZtDL+fGim/L0y+vv+ynb4079S+vON8vj0Kyb4pOvK9I9skv8Sxpr6IY5i/oiOfPjxOHb+d77e+54z2vhcmMz0bDS+/GAQ3v1Z9zL5xrKu+YHbLvt5xgr65/N++VcEEv4mw6b3k8l8+iPSrvZaQx76BBFI/5q4Sv4xKIr5tND2/bcXMvmB2lb4ldVo+S1kRvwWjF793nMK+U3SQPt5xGj0mU+W8S1mmveXQhL7lP/Q9I0oLvQyTCT0jShe+ukkAvqpgrD5K6pw+2c6Fvggbtr3LECs+377Ovdv5uL7J5aO+16PoPqFny72dEQE+Lv8lv36MBL8PC4++dXHrPVsgx76DwFY+YhAYPdob/L3DZMi+OiOWvoofK7/S3h2/oInUvrUVT77pJgi/INJ7vl4pIr/zjuO9s+r5vvs6bL6U9oi+gZXzvd9PLD+jAYQ9l24lPzkjoj4ExYe+bVbZvsPTbL9wzui8+zqwPMWPLT6I9Pu+2ophvr6f+j26SWw9cYr+Pc/VVry+MHm93+CrPvgxCr6si5M9n6sTv7x0Uzx0kyg9B85hvrFQazwr9gC/ZMydPDQRlL5if2W+Q62RvnqlhD4vTEK+6+IUP9k9wT3QRL6+8x9ivWJ/p77YX/Y8lGV0PgmKB77Nqsu+KqmdvkCk2b7Fj52+dCQHPrZi1z1okdm+78kHPzwsML6BBHW9FfvbPYann76hRea9VTAuPiv2Z72bxPK+1jSbvlsgmb6QoNA9guKNPqfoqLxCrTm+orS3vDMz873vpw4+jnUQv2ez7r7JVE2+LEOEPXxhD7/jpZu96GoDvmq8AL4PegS/A+fePuzAmT4KaMK+IY4ZvnL5371Cz1Y9B198vjMzDz6Rfnu9FfvxPn0/7T2NKG09HHyhPXS1cT4zM1c+P8bCvpayAr/2lwU/pHA5vkfhsr1lGZC+yJjbvhlzI799HTy+wFu4vvwYCb+Uh0U+l24tv451Ub0s1Au/FtkuvtGReL4o7dk+OSNGPmEyNb7PZh2+hsmcPhBYBT69wTM+ONYlPoVaMz5hwx6/GVFKPaD4Ob61hGQ+v329vLIMob0xCAe/E9DEvQRWWj4tIee9sHIoPPMfxL5AE6G9HTifPqfokD3NzBy+UwXzvdv59j0rhy4+kKAov3qlFD6uRxG9DJMZPqMBIL+YTAi/8WPcvUcDiD4Sg/C9tvPdPTf4qr24jRa9mLtmPiNKiz3fvio+f0hTvqmC4b28Ba6+bqNtPl3c/r0py5A+lIeJPhQ/jj3ChuE+dQJ6PVmGDj+7loI+GeLIvpT2Dr5FR/I9FtmEvu18lz3gnIm+BhIBP1InwD32l7G+uB7DPm/wab6xv/Q9/Bi7PYXrA7/RIq2+JCj8Ptqs8D4FoxS/+aAXPutR+Dy1ph2+d5xGPnDOlL59PyK/VOOVPjSAhb40EfA+V1ttvrdAgj62Ygi/Qq0uv/5DGr14Cxi+B1+qvvW5gj7mP4y+D3qMvs3MjLwlBiE+07wzPaD4AT2I9Fu+veMUPHDOGb956cC+pSwzvTar3r45Rf8+4At/vrRZET+oNU08wvWoPP1llz5MFRq/375OvCtl+74Fo8a+X3b/ve5aFb8sQ8S9O9+/vaTfqL7YXz6+Q4t8Pki/Hb7TvPs9qMaLvkfhUr4+eQy+uB7tvfP9PD5BYOU6PCzGPmgizL7Fj5O+rdjXvgfOu74T8gC/MlUgPU7RNb6HhWa+4C2QOhrAEL+giUA+JCi+vQpG174LJAy/ETbUvR9jjr2pE6I+Z0R5vk8eHr4yVbA9rPrUvrlroT31uTI+i9sIPZSHhb7WNAe+HTixvkMcw73f4Ku9n6vNvRxair7Ese68T6+UvVKW9b5IUAy+zO6dPo0GCL7Umq6+O3CePvH0Kj2vA5U+Gw2UPo8xrz7zH7K98kFvvZRlyLx2vt89t0AivoanI75Xytw+wvWcPolBqD7r4oa9b4F0vcKGz715WLA9gLfIvSJsCD1Czx6+Tx7uvfdT276yLpa9XW0wv8/VlD7fTwq/07wDPlz+Tz7lYcU+jShFP5ayur7kgxQ/yeWPPZdu0r1j7sK98WMYPum3hz5GlHY7DpzLPq62qj6pgtE8nDMQP6IjWb7gLbi+KcuqPqwcQr6F69s+f2ooPiJsqD1VMJ4+HhYOvlN0BL3x0n0+qYK1vv8hkz62hIS+1AmSPl+YHD49m5W+PleJPo51pT7dkxe9jZduPMsQ074wmTo+Fmq9PaUsnT6SOiE9xf4SPbDhZT5TBX8+mN2rvepzOT9rmhO+wFugvlpkE75SJ8g9Y+7SvZm7qL7hehY/IR9QPoC3GD5FtgO+XwdOvC5up77VeJu+tFkJvsoyHL5RSV08e4MBPy5upz7Kobk+PzWUPhZqwz7zH5I88IVJPv8hnT3TvC6/GVF+PuF6qD7024++iPR7PV8HoL5a0wy+R3KpvaNw7b2jkrA+odZfP84ZTb5liFM+GsDrPW40Iz+JsJG97lomPtSavL4JihQ/ZmbGvFsgzz6Odck+MzPDPYAmvD5GlBg/7snrvf8hrz6At7i+bVaLPmpN9T4Ovjk/oIkQvs/3DT+3QNY+eccWP5F+Uz5kqsA91VbMPLEuWj50E5U/ZRmoPqW9oT1Wfb69cay/PjXvmD5HA6A+WtP0PphMnT0ofjI/KqmTvvrtfz7pleo9CflNP3/ZAD8fYzk//yH/PnsUzrwawNM+pb0hPhZqXT/cRjs+qKTGPX9q9j7Xo5o/w2S2Pp2AID8ibDU/ZKqsPjAqFj9WDmg/hJ5RP4Y4FD/qlQY+7C93PhE2ED+HhbQ+3nFKPeTyTj9WDh8//rKnvm00SL4py/A8bVZcP7iN7r0ldTK9LEMTPzkjpj5pAIE/JeTbPX6Mmb3VeD0+eAskvrFQXz53nKK8wRdWPW6jxT4RpS29x7r6PvFjKD5YOZY+a5qhPpeQBz5bILm9tmJnPrzj9DzXowA9Ad6Cu5I67z4r9mO+gnM2vjjWKj+jksA+7MBJPW4Sh764r/M+AprQPcKGaz4Qx+Q+2c4/vujZyj6PMfM+S8gsP4v9VT4GEgc/MsRJPgRWWr767Wu4V8oCP+ye3D4Z4tg+zMxMuuYdB77h6Sk/gLcXP5mZ2T40gBE/rdgPvsPT2T6NBqo+HFoyPyPbNT6vlDU95T/gPptVyz64jUU/7uu4PTAqKj9E+vE+0m/jPpXUmb2I0mc/YqFWu0CkQj9gVL4+5q7jPjEZhj+QoBY/nxpGP02EKT4lBtk9aJGTP4tshD/OiBY/t0BaP0+N+T53nAI/EMfwPkVHAT8Ggc8+x7rYPhBYUT+6uFI/fow9P8DKUj/qldA+CyQsP4EEFz8K12I/oiPbPq3Ylz5xrCQ/Upa/PnGsKz+L/QU/j8JcP0HxST8aLzs/gZWePw6+Mz+ZmSo/lcOGPwfftD9y+Sk/YcOwPztwXj8v3RU/9gZ1P+0Nqj9d3CI/HqeBPzCZpD/bebY/foyXP9vozj/mrr0//yHKP80qqT/8h8k/A/gFQLz0/T9MFfQ/wbndP0jQ/j+8dA5AgRUFQGZ3KEBw3y1Av2wUQDUNIkDTvAxABVIeQFbOIkB0kzxA/AdAQFmGWUCj0lFAm9VcQBV7QUCK32VAoIllQFasdkBE2oRAPOyDQDyug0Cp4pNAtQadQKNho0C2k61AS4i/QHbgqkD8qb1AJZXdQLPZzEBxKuZAWTXzQBlSBkGCIwtBAf0WQfiDDUGTCB5BWwIkQfkgJkHP9ydB3w88Qc8VO0EnEEVBK3VIQTJES0HfD1JBAA5NQdAzW0EdCF5Bnt5YQbcgYEGtqVdBIABbQT3aXUGXP11BXwhVQTPzVEH3Q1FBBHVeQVbcYkHm/m9Bfc9xQSkzgEHvmYdBv7SMQcYbmkHBZ6BBWU6pQX0/pEGSo6FBWc+gQZSPnEECIqJBkAChQdmVkEGcY3pBgnJgQRsdP0HP5yhB6kQWQT176EBnM9dAujisQIwKf0BCrVBAyoMcQPvLwD83+FA/bOdiP4bJxD7Nqk87/7KBvsBbyD7G3BW/mEwFv0hQyr6JQRy/9pfVvqutjr7oao2+Lm5bv7ZiV76taRK/GXPXvuVhBr9bsT6/KO0tPVInuL367a2+G562vjwsDL9oItS+jSiav6Kjgb9g5X+/2T3lvlK4X789m+O+fvukvn0dVL51Amq93ZPpvicxnL4Zc7++6gSDv2neiT4Zc4+9pE5wvzqSNL82PD27Abwjv9EAG78ukBy+/Knpvthfeb9AgiI8/7ILPeM2Kr5nRK8+i2zjvqkT0Dx1cds8WYa4PE5ipL4hHym/fvsevqmC1b4HPV++vAWGPiUGl74RNgy+wTmJPnGsN74FEmS9VTBiPpT2IT/VeMm91ec+vmJ/yb09edg7A+eoPuQUjT2848S9ZvdkO0McLT8wmSo8UPyQPaYKZj2O5Eq+yHacvscp+r49CqW+x5h/vh/03r4VjBo9L91kvTqS376X/wQ+UpahPXxh2D41zbE+CtdMP2neDD+h1vQ+RbYPPu+n9j2vJbw+Vn20vmBU+r1okd099gZvvUi/vT3zjjO91efSPdk9i77WNB+9nYB2vUkuM75WDtO+aW/ovQN4D75nsxO/zTu+vXxhBb9zRgU/rkdhvgRW0D40gCc+dy1hvcqhQT5Xyko/8463Pggbxj0ep9A+N/gaPpLLjT6dgHI+Vg5JPqTftj7Fbcw+fa5IPwn5Kz/+Q5c/guIDPoXrhz/zjnc/qz4XPWiRBT9SljA/Dr5MP0Rp3z4/NT0//WVVP5LLMT8awK0+D5yAP71SXz/3ZJ0/rwN6P71S3D7G3I0+UI25Pu/JkT6DnvE+hVqHP2b3bj+GOLa92T0JP4C3nL62YiM+AG8tPszMtj6JQbo+TfP+PZjdBz5liJs+5/slvjy9ir7jNka+AisnPV+YEL9uozG9pHBFvh6n8L6Wsma/91O/vjy9Er5GJfU7ryWAviQonr75oOe+zogevutRMD4qOo6+WRc3Pu7rCD4gQRU+EhSnvadX8r6946S9EaUavyDSW77EsUi/QIKEvmgihL6opH6+cmh9v07RcT1xG/U978krPhe3Ab22Yl2/hJ5Zvh04yb4+6B+/3EbPvuqVur19rj+/hVobvqwcGr+ezc6+MQgAv1BrMr5Jnai+v31tvXnHXT7x0i2+b4HEvi5uAr8Ltby+duCEvS0hgb/xY3m/zcyKvjY8rT0NTwa/Kqnfvh9jG7/zH2q+hjiQvrzj1L441qm+93U4v0aUDb/67du+UdpBv1ioMT7AykW+hJ5Zv6Iju77yQTe+RGkvvQU0l769Uju/EhQRvxdIJT9a07y+J6DZvXUCFL+k3zi/BFbOvlYOgb6EnhO/FR1jv0Ck570A3u6+7MCrvqUsE7524AK/v+w7v78Osr6GyeS9L0ySvt5xQL9pb/A9vjApvUaUkL7arLK+jZfCPr/sRr67uIE+hA0vvpF+374T0Lq+UwX1PgwC276VQ4e+NO/iPjOihL2VQxO+Vn0+PfYGk76rPt89tDdIvru4DbyrrQe/Lv8Ev8uhhb302we+i9v+vtv5Rj47Tvm9Itv5OsL1oD3l0Iq9mndPv58aGz7Chhc+PzVHvyoYRb0g0uc+0005v7q4pz6+MJE9cayLvZp3Cb9hMtW7JsLyvjSAD794C9y+j1P8vXecqL4+V18+0m8rPjf4F785I7q+DAKNvo7kSr7GbY6+A3ijvvs6uL6+MH2+TtE9vgKamD4i/ba+uklEvpLLHz2L/be+UwVHPoQNuz6PwoO+DeA5vjtwEj7kg4y+Q4uMvtEAWj5c/oG+I7lEviEfzD5Vn7u+bOcPv1db2T5/2Z2+GXPLPiXkLb/YgQc+xf5uvxUdCb74MSK+0SILv799nb3ImAs+TYQ6v8Sx4j5lqgi+kKBIvQwC+z1JLj893LVUvVsgwT0N4CO/a5q9vnnpIb9bsY+9BFYSvmDlPL9FR6a+kA8Ovm1WQb580Ms9HOu4vu7rYL2BBI09RiVhvhPQRL0AbwE82F8Dv0kMkL5EaWO+yVSZPoSejb2L21w+VOM+v6FFZr0dOJc9G3zXvruWkLtVMEC/kX67vBPQFD65a7m907yzvq8lsr6/DjS+mSoEP55esb1ns6K+EFg5PVK4Qr55WHw+UGuSvXGsmb6dgGq+qMaHPpp3TL4bns69RdiIvb3B+77n+5m+/7IWv5yi870qOiW/ufxXPYJR+z6HhXo9/YeEvt2Tnz68Bcy+MlUgPpjd/b7jpRs9JeQ+v8NkID/6XEi/qYLRvkvIJ7/fvs4+oWczOw1P1z0735a/Qj5lvzkj6r7rUbi9caxLvVFJqz75oDa/FYyOvr4wrb6vJQW/6Ej2vapgL7/c10W+hetBPi5uB77S3qy+wag0v5Jcpj3YXwo+7usQPlTjDb8Xt62+b/AFu/W5Ab+R7eS+6gT2Pjf4Mj7kFA0+eqXEvTC7az5lGYS+wRc2veU/eD6JQVw++Q/BviUGMb6Y3Xc+kjpxvoqO3D6opOa9guJfPqmCGj/Zzhc91ec2viGOfb64r2++xLGKPvP9hL2KjiK/taaFvt2TA74aUSW/rIujvhgEEr5/SPe9Iv2Ovki/j74739m+dy3BPRovv77oSJY96NlMvbN7AT/EscY9PlehvtXn6jtPHja9yxDVvkKtyb74U7m+7MDhvSbCSj4RNgg+D3rOPc6IBb/f4Cc+CkbfviegEb/PZv29sgxBvg967j3Ygdc+1Jpmu4xKsr5wXzu+wagcPjcaND5LWea9FYxKvdNNHr7BF0a9dCQev8Nkqr7whbM+YhCAPZRluL041r09xW1ovsL1nr5JLh8+fT/FvruW/j7OGTc/kX6FvpAxoT4Pejm/8/0Cv8Sx3r6+nwq9TmIQPAdfKL35oIM+V1uRvFKWGT+F6zk+3ZPHvawcpD6vlP29PE4RPbuW0D3x9Ea+m8QQvU+v9LwqGL297slHvr4wQb77OhQ+ppsFv2Nd9L1E+iE+gy+kvn/ZEb6kcL2+bTQwPW+B3j4FEiC/LpBEPutRAL8+eZC+l27aPSPbOT2F69W+Gw3oPkvIh7t3nD+/ZmYWvQaBOL/Kw/I+0ZGEPn/ZPT2IY2k+GeKSPptVob6DLyS+xY9RPWb3wD7gnJ++cRtBvkVHlr5RSYe+ufzHPeF6bD6WIdq+/WV3vVFJlz6lLIG+YTIXvynL7L7x0h29Iv2SPvgxZj1vX9e91XgFvjm0K79Pr9w9Vn0uvGZm2L5OYpA8pb0hvZ2AVb86AZW+e/LmvmsrQL8KaBS/d5zuvuF61Dw/NY69GJWkPs9mob5yil69aCKavh9jqr7njB4/gy+8vUVHdr6nV9Q+FYzivvypXT6q8Zq+1sU5PiZTZb0pXP+9odYwvuALaz6cM4C+JsIMvzf44rxc/p2+sgwfv6pgVL1E2F+/QBMdvsxdC711cS8+EceiPY8xr759P1W9001mvoLiI7/S3rC9DHEcveyeWD64HtW+mN0nv+HpVb6CUZO+UGuyvWJ/rz5DHJO+NBGuvWx4wr0IG0a/FYxavu+na7+BBDq/hA2LvmTMPb5n1Z+9NBG2u2/wy74kl/86VuzRPrQ3QD6EDSm/ONY5vsNCSb8+ebY+DU/3vavPiT4pXFu+AADwveCcyb3EIJq+pE5gPfkPk76iI1m+dCTzvoR8Cb8bnro+I7nUvjQRtD7P97U+Di0CPphMAL9fmDi+hqcnPWDlYD3x9CO/BTSBvY7klL5JDC4++n5OPrsnjz1eKQ+/e4PXvnPXor0GgTW9WReBvvAWiD7baPo+w9OjvmsrTb/u67g+yHbwvs/V3r4XSIa+Dpybvp0RBb7hevw+Njzvvukm2T0CmoQ+Y10Vv5HtoD6ad+K+Dpw7vpAPcr4mU1G+S1nGvU+vtD0OvrC7eccnP6YKsD6kTkC+aW+evmJ/Ub6ASI2+arzsvvYGMT+8Bdq+FfuLPC5uFz6itI+9I7nivq1pOj4pOug+cD2KOz5Xoz4LtVY+xf6aPm/wRbwMcSy+PCzcvQG8HT5zRrQ8rBz6vDvfU77XEto9wMoUP1YOm77TK3k+LEPgvmNduD7Y8Em/WtMoPnA9/L7XEvI9ZmbcvgAA4LxTdPQ+2/kxP0XYID3QswE+BFa+vvOOk75Z9cW+Xin5vq36nj6KjoY+fR34PqFny73YXya+vAUyPYMvjLzLf5q+vAWKPkaUar7FbWC+WtOavvFjXD19Hbi9oUVmvk5A976LbJe9aABvvARWSr6TGJ6+mLtGPna+f72BlZU+4xQVvzwslL6I9Nu75PKpvuTyxz7Idva9urhJvp7NGr1U4xG++8vWvh4Woj05tLq+idIhvwIrtz1gVDq+sHLqvp7NNr5bsX+9yeU7vh4WWr3k8oc+8IXhPSqpv75OYgA+ad7HPhDH4r13vgu+oWeTPcX+rD5j7rK+6SbxvViojT18Yby+cvmPOylcBj8+6Jk8dCSHvS/dDb9K6iu/cvl/PSqpZ76X//g92F8WPevitr3G3I8+S1kWPj81pj2g+EW+9NulPvd1QD262gU/7uukvsh2Ib+WIRo+aQBLvq+Ul75p3pm9jQYwvJduyr5ZhhW/AwkKPmezqrwLJK6+RNh8Pm6jFb6ASIc9FmqdPSbCtj2UZVi9oPg1vqrPvT6w4SU+DU+XvqZ5h747cE48fGHevm9fY76JsEm+nzyMPW+BrD2ZuwY+YqGWPRPQUL5FtnM82PA2P3VxC74l5PM9guJHvoAm4r5hw/u9P8YUvj7oWTpMpgs/c9fyPP+yCz1PHsa+LEO0veTytT6vJZy9WYbWvtBEhj4bnrI++u3rvR/0KL7VeEm9zohqvnvysDuF68U+QBOBPhPQVD4Urow/pnmnvNNNwjz5flq9lpDnvdiBpb7n+4k+fa42vh4W6r2vlGU95T9IvujZOL6vlEW+TWJwPolBkL0xCFw9dk9+vXNGrr5Z9Wk+2T09Pq628r1bQr67S1nuPT/G1L38hxa/ak2bvUvIG74sZam9H/TyPv8h3T4J+ba+qRN4voLiyb5XW5m9F0gIv1Brwj367T++EaWHvmDlOr8IrOC+rWnqvrgek74T0Ag+ZDvBvoJR+T1Z9Yk9GXMXvAfOsb55WKC+sHKgvQ96Ur7aiqW+ysNuPp8a5z0dyUE+1eeiPYtsBj8Ovrg9ZtXhvqD4zT5m9x6/fT8VP3GsKz5eulm9l5ADPjXvxj4Z4vK+4li3vG/wtb0LJEw/4XqEveMUnTyfGm88u5YAPpyiM755x68+1jTxvtobDD56Nvu9zF0bv4tst72t+sI+XW3lvkFgNb7pt28+NV4Jv377OjxxGwC/duDcvZAxmz6utkI+xm28PkFgZTyiI9E9xymKva1p6L71ufK91eeKPCV1mj1ZhrA+D3rePfrt67hZhhQ+B1/IPWznK70hjgU+W0IvvwxxFb/BFyq+kxh0vYmw1z5m1b+9dQLSvsKGvz2/fVW+dJMdvyZTp76nV/a+eem8PiL92L4Hzj2+JXWAvseYe7xHA6i9SZ3AvrPqZ74Wau08UI2dPsZtBL74Mf4+8dIdPXa+0z6dgDa9zhlhvbn8F73KMoA+WDnmPh3JWb6q8RI84C2gPe0NvrmX/wC+d5zCPn6MWb5txU49VFImv6ROQLx5x0G+X5iwPuhIsL630QO/LNQmPks3sb1kO4M+qDUgv5RlOL4Ovgi+F7epPiUGRb7x9Bo9/5DevbwFcr7/kLA+gZXzvTy9DL8DeAy/hA1vvcWP+b0VHRm+j1PiPrIujj5GlDa8gEgov0Mcv76HFkm+hVrjPT5X+70B3qK88kG/vpYh6L5Zhjy+GJUEvtcS6j3b+f69aCI4vsGovD0ukAQ+tMj+PeCc8bwZc5e+UGsIv8gH9T1++9K+sOENPiv2hT5hMtk+oPgRPZRlpr50JL897zhdvmsJ+ThSJzC+DJPHPn9qXD15x5++8IXbvhrAF7+QD7q8Qj5YPYXr6b10k3y+M8QVP1Brkj1Vnys7e/IIvg8LBb86kvc+4XqAPu84z767J+++Lv/pPVdbab46kpM9Szd5vU5A473WNN+9gLeIvvrtw74ldVM/y3+AvciYCz3wFqq+HqfIvdBEWLoPeie/iGOBPtqK0b7wFsi+000qPqwcTr5eutk95h3HPQisfD4kKN693bUkvVCNgb61hGy+8dKJvptV171hwxo/M6I8PkkMRr6MSgq9vg5svoY4E79y+a+8toS8vFmGjL5if2E+KhjZvoJRdb63QKK9TfNePhGleT4K15O+nzywvqg1Bb9Qawm/sp2vvbRZtbznako/WKidPcWPsbx24Iw9uydjvpMYaL7RAIa+h6cZv7PqH75Zhng8cD2Ku5f/wr767Uu9UpZKPxdIij46IwO/u7gGv+LHjD4tsi6/nYCGvrpJFD7vyRO+l/8gPjF3dT6Tqdy+EoMQP94Cibt7g+e++zosPqMBeD6F6w2+K/alPtxGwz36XGG/TYQtv5aQD74KRkG+2F9avhWMIj8aURK/j8KVvotsBz2SXCo+YhAYvuMUPb4qqRc+OpKzvYtsDz45tLi96pXCPWfVFz19P7k+oWeJvnSTyD2HFoe+J6DBvpRlSD4mwk4++MJEvpF+a75kzL28INIPvqYK9j3EsZI+MQjEPSSXa74Hztc+H/SMvYPAVr/kgxI+SzcpvcNk/L7AWxU/GlGWvrWmuT2kTkA++Q/Dvn6MGb7jpYu9EvLZPZp3zL6g+Cs/NquevAKaHD6F67m9LEMNv1ioh751cQe/iPQWP+eMJL5K6lA+HOsmviqpN75YqMW9GlEEv+/Ji730bGq+EoM8vnZPej6MSrK9tYRcPRe3qb2WkBc/ldSpPf8hxT01XoK9dQKOPhPQ5LyBBAW+8IXpPHL59z3UCTg+KqmbvS9MGb+HhbI9Qxy3PonSMr5qvI4+2qxyPhdIkDyCc8a7gnMuvhGljz42PFm+sgyLvpmZkT76XK08RbblPi2y/b3jFDE+KH4AvnnHib5rKxY+zMxcvi5uo7ufGss+t9F4Pq36Pz8Q6VG/dCTvvWB2vz7qlbI8LEMDP11tTT58YSY/nBF1vm6jDT7ecQa+8rDMPnBfpb5hw4O+KVwfPUvI/z6itJe9EccKvUCktz0TYQy//fYxvsoyEL45I0a+0ESgPX0d2DzysLC8mLuwvqutpj7BqII+cD2CPY0Gyr5wzmw+MQjWvvjC1D3IB2m+HThnvSh+YD4cfEi/L0ymOt2TFz4juTC/CfmCvn/ZCT7+Q6i+dJNovbu4Bb4K12++2hvovvwYAb8hjiW+Q62ZPsPTO74Mcaw+u5agvXS1rT1WDlW+X5jcvfypib0noKE99GwevuM2Nj5B8SA/v+ygPktZzj5Hcru+76e4viV1mj5d3Bo+e4PHPcZLdz6dESC/fa72PZRlGD7k8m+9lrL0vScxDb8NTyu/SnsXPlD8BL7Hug6/W7GnPZI6PT684+y9UwWzPu0NXr6jAZy8nKKBvsX+qL4c66q9MlWAvmq8FL2VQ7E+BFYKvy7/Hb60yAY/aW9wPhHHjL6sHFq9V8qKvQpGyT7jFFU+k6kmvs4ZgT1kzG0922igPHvyLD7KwwK93ZNnvlCNyb5bsT+8RGnBPn0drL5GlPg+IbAJPxDHOr3Xozw+5IPuva+UNb7qlYK9ecc1vtk9vb7Chls+ZDufPJT2Wj4tskm+/7KXPrdAoD5+jAe/f9kNvTJVqr4i/Ua+L0wWPYGVhT5tVk2+5WH/Pp2AGj83Gti+e/JovnJowb0FNKO+JeSbPo/CrT08vei+RpSQvrfRAD4Wass+GlGSvRX7m71txUK+ufxDvhLyZT6kTpS+UpaxPvrtJr/VeGm8whcGvt9Pob6EDQ89liFGPqYKSj54C5q+e4NXvhUdsT7ecUI+CKyUPeTyT71pAEM+j1MYP5vmFT43iau+qROGvoj0e76fPBy93nG6PadXVj5Z9Tm+5j8kPfkPTD8qqfM8SFBMPUrq1L1s58u9YTIlPQmKz70N4M28dy1dvpI66T1JLlu+uI2uvcE5y70UrpU+zcyevukmMT4ubve+B84RPwTFuT5ApAc+xynCvZRlzD4fY3K+TkCVPtEiS71DrRC/dLXdvSBBOT45I5q9YFRSPTMzqb67J5+9yHZKPmpNh76ze5a+pnnHO3lYAD4bnu49ryXcvuqVuL7yQfc9okWOvdQJiD2fqwk+3NcVvi/dFD29wRO+ayuWPYPAwj3b+Qs/ppu+Pnxh7D6Gp3O+Y13cu8oyHL7Chk8+GXOpPhgmgT4Cmog7yjI8Pp0Rhb5m93A+46XxPnUCmD4DCYy+EhSDPs07lr1gdrM+/WVXvWx4cr7ysLy+CkavPngLpDszotC+P8ZcPfwYtz4LtZw+e4PPvJCggr5F2CS+ary0vPpcPb6/7DI+4C0QvPYoDD7dtQm/+MIIP0hQvL28dJM8IY4dvgTFEj8DeHO+MLuHPlMF4z6TGFS9EFjJPtzXRb7F/vq9JKiFP3oU7jy0yIq+IY4hvg4tcjz/IUW+utrIvp3vtb7BOYs+yeUHvtO8Qz4yxPs+cM4IvVfKkjzVeLk9k6lCvJ7N8r1hMgK/dLVVPqkTkL0s1DI+vHSDPoeFsj03ifE9Xkusvm+BkL6t2Nc9tmJfPadXMr7TTbo976cBvxzrJr6k3zI+07xDvX/ZvTusHMy+YTK9PSXk4z0gsMg+G56mvrG/xD24jQ+/DAKRvlInRD7pJtE9z/exPhrAi71LWSK+Qq1Jvl3cYL8py8g9xtwlPWkAi77FjxG9ONahPoPAHr64jRq/nYAKPhQ/Rr7BFzK+dCSDvkMcmz6lvYO+Bz15P1Z9rjyxv+w6ejb7vXUCIj4RNjS+1XhTv2BUSz/IB0G+j1MQPqD4cbydETk+dQLaPPmg5zxc/le+5j8UPdXn5L4ehd8+RwMEPx6Fq75Zhli+vcFbPh6nqr4Z4jw+uK8zPeAtTD4rh469TYQ1vkKt8b56NqW+e/LaPj151r4hH3Q8iGOdvbRZEL/OiEC/Xin9Pi2yEb4Cmpi9VFJXPQFNvr6qYAQ+UdqVPr3jKD41Xnq9rIvtvjY8Ej8Wasm+lrLCPiDS9b6AJhU/DU8Yv53v5b7ecag+mEwpvhGlDD/LELs+gnOuvvVKKT0Jip+9GsB3Pg8LhT3uWkK8taa1vgdf4D0VjAe/fa42O5jdib4zxBW+6bcPvUaUpr5IUAy+nzzMPXctTj+z6ke+ns2uvmlvcL03+Kq9CtdzPpduur3jpW8+YOUwvXNGcL7D082+07wbv/8hrT3KMqS9AU0ovjEIiL4UP0a6NxpAPamCYb43iRG+FD9uvg4tGz/Sbx88Awm6vqpgDL6bVU+9ZtXRPiL9Jj4aL9U+2opBPj0Kcb9fmAy8IY7FvayLg74bDYA+mSoQvpaQn74YlbS8WBf7vlHaXz7TTW6+qvG4Ph04x7w/xsS9mN2Nvsh2nrzO99O8zhnxPf32mz5rK1Y+dXE7PtxGn74CK8e9p1eoPhgEJr5SJ+C9awlFvkwVpj5RSZ099iiYPvCFfb5kqmQ+LEOOvtNN6j0xd607PCy2vvRsuL6OdXU+JzHkvnVxL74s1F6+5BQGP2kAB79hMpW9zhkZPvmgl70l5M2+7C8HPiuHUj5XyiK+nzyKvvdT072lvbc+NBGuvTqSyzuiIym9INLBvi2yTT14C+S8DeBNPrN7Yr3WxbW+wTmzPQIrLz78GJO+VFKJPtto4L5sePQ+5WEpPsQg0L0ldUI8HoUvvhe30b31uZK+dy2Bvsh2Lj6WkKm+uI0ivwskgj5IUJA+Yn8cP9++5r2MSiq81JoavoQN/z6qz/u+TtERvPyHxL3njGg8dCQkv1IniD1MN5O+2qwivhx8NT6q8Uq+Qq3pvARW1j1nRKG+vcEnvYannz3njKg8fT8tvqW9MT7baOQ+bVYRvruWyL1E2NS+FK4XvSxlMT5CPqC90m/BPoQN1z2rrYg+ibB1vpRlZD5Q/Eg9kA/qvnEbTb36XIc+KjqCvRZqg74177g9RUcyvgu1ir5aZC6/FR3pvhLy4Tw0ERy/dCTLvkVH7r6Ccw4+F0hCP9Xnnr4Fo0S/cayrvUW2hb5kzFE/VOO9PUvIJD8Hzjm+Pujpvcbc7b76fpI9coqWPfIf8r6h1gy+b/B5vsZtBb86IxQ/Cmgivq3YPz5uo0U+rkdtPqpgFD0BvN0+tvMdvsGouL4vTGq+k6mIvp0RHr/swJe+9UolvpXUo75jXdw793WkvmKhrj2DwMq7aQDTvhni2D6J0pg+hJ7DPqwc4r09m+29oiNZPbN7Ej0NT6++bVaVPtejcL4HX0g98rAlP9LeMD7KoSk+1XiZPlmG4j4SFL0+toQcPW40ALzYXy8/hA1zPnecSj5wPbo9yeWRPo51h743iTW+A3idvpdu0j1+jJ++rfpEPi0h9z0i/a69a5p3PcSxiL5NhP09BFbOPdbFfb0juaq+qYJSPyjtST5U43W+wMqhvlfKMj6Blbc+MCrxvSXkI71gdie+93XYPRGlG7+gidi+Fmp1Piego76UZR4/AwmmPlpk+75okQm+z2ajPkymgr6TqV6+hJ5Bvgbw5r39ZYc98/0Uv9QJKD2WIWa+fa52Pmznuz2V1JM+WDmmPhpRGr5hw62+qs91PRnieD3u66A95PIfPUYl/T6XkAe/76dCPtO8gb4IrNQ9rWnOvaabJD5nRLm+4xQhvsGoO7+0yAW/KVwCv8EXRr30bK49iPS7vg6cq73LEIc9klyevsX+1L6xUBu+UdrLPrUV+T4yVTA+MCo2P1CNj74qqc2+8dJ1vlFJXbwcWoS+X5gnv/pcLb3ctcS9Njw8P7mNAr7o2VK/AU3MvlTBxL6yDMm9ZvdkvGDl4r5txcw+SL9Av7/sHjsPegI+6gTcvjOimL7swOG9ryWePszM4D6oNYO+LbKdvELPCD+PU4S94elVvnGs+z6V1Nm9ZmbivnzQdz7ZzgO/m8RkvtO8E70G8I6+sOEVPnvyoD1AgqA+PzUKvnsUXr1bQh4+coq+PmBUNj4g0qW+NBE2vKpgmr7RIhO+hqcvP4y5y7073887S8g2v/HSlT3M7pM+SS4Nv9toAD2corU+sOG7vrraiL5/ajy8bhKjvM2qEz50k9g8DeBZPpYhDjvaih093LXEvKD4774pXN+96gS2Psqhcb5wzji+ZKq0PnUCTr77OmC9HcnPPlFJ1b1JLjQ/000/v4hj0T7eAvU+s+rVvjPEgT3MzFi+PQoOPxUdGT5SuE4+U3Rsvrn8F71Jnd4+nl5ZvlD8JT/4U4W+mZmlPt0kvj2jAYA+aJGNvcZLhz7V54o9HqdoPdqshr52TwA/YOXYvYmwgT05tDi+kKDYvDqSez4rZVm8woaHvNejUL7uWrK99Gwqvu7rgj5XW0E+Ad4Cv/32Rb0+6IO+XW0+v8KGF73hevQ8I9unvo0ojTyO5JI9z/cjvpoIwz6ZKsK+w9MAv7wFAj0YBCa/5PLrvkAT6b4BTeI+16OGvn9Iv7vu6wi+UdqbPPaXj75if3G+oWexPsDKST6EDY8+SFCkPaW9ob17FD4+ONZRPqOSHr+fPK6+oImMvrraUj5ZF889FR0Fv9Sa5rwdydc+H2M9P9IAgD62hKC+7XzvPfVKBD+tabi+T6+MvcsQR7yz6rc+6EhevcoyVL67J089OSN2vjoBLT50tRU8TfPGPRDpSz60yAY/T6/8vXJoi76RXMa+UGvKPZf/hr60N2g9SQwUv0TY8DrOiKK9l/+EvuviBr55WEy+M6IDPytl7T4BvMW9D3oGPicPJj+yDNm9rIuLPlfsP73cRlK/cRtJvqrxMr0nMSC+EFjpvor9bT61FRq/UPy8vpYhgD5TBWO+O07pPZ+rWb5ioY69ZDtPPQKaDD7ecU4+EhSnPZOpPr4cfAU+OGeUvkfhar124J6+V+yNvvP9CD7jFJ8+ysMBv4R8UL26uNm+utqAvmTM4b4v3aS9zog+P92TV70hHxQ+p1eCPVCNAr/6fro+H/SEPQAAQD0tsg09Jw+zvcBbnL6Enim+7lrCvJduOr71uRe/vcFjvjLmzr4r9le8rkdJPoeFgD5CPmg7oWczPhPQjL1rCXG+s+rzvRBY877MzFy/Xrp5vQ4tPj7gnBU+RbaPPp+r877BF8a8qMZbvmNdjL31SqG9orSjvk5AD77KoT0+6pUmvsBb0L0awJc+VZ9PvmneFb5JDAy/DALLPgHeur6yDKu+Z7OKPEKtXb7zHya+gy9MPuVhub1yaBE9BFb0PnST5D4BvLU9DeCTvvHSwz4DeFs9C7X8vuviCj60WT2+zarPPFInpj6C4kM+a5oMv0Hxrb5SJ5I+EFipvlK4Hr2KjmS7IEGxvNZWlD1qTfU+fNAKv18HzjvC9Zg9H/SkvdxG8T4UrtW+bVYdv0OtCT3/kNg+5j8kPHA9pD4FoyI9Z9WdPomwrT4/NYy+OSMevuOlu7zysHy+rkcwv/MfUj2V1C2+zvdcv1InW7+z6lM9Q62NvnL5+b5mZjY/7J5ovmsr5r6xv6Y+0QCaPj81iD5DiwQ+z2Ypvs2qy76QoGS+1JriPinLBD7OGQ2+EaUfP4vbWD2HhSo9V+yPPvp+wr4tshG/ldQWvy0hX725/LU+oImwuxSuRz5oIhw+tRW7veSDlj7rURe/ZRnAPv+QIj/fTzm+5/tRvu+nnr6ZKra+KjqQPoofY708LK4+v+yWvcxdS7wBvAM/cF8rPmIQhj4Ab7O+Nc3NPoxKuL6/fZ08bqMRvvgxlj1Pr8g+si6Kvne+p70+eZi8vVIiviJs0D68dAO9Nc3HvjeJ0T4y5l4++aB3PgaBRT4Mk8k8eqWgPv6yQ76hZxi/TkCxvno2G79Diwg+c9fSvCbCbD8OnHO9UicgvBPQCb+7lgC9aW80PiJsSL1Ftm8+UGtuvi9M7j5/SOs+GVG6vC2ynbwMkyW+0m8XPuTyrz4tsmU+B1+EPu/Jnb6F62U+BRJcPiPbqb5SJ8Y+2ooYv42XMj77Ogo/HhYWvlrTnDyhRe4916NUvtqskD6KHyO+KH4sPfD0br5c/jc+eceZPfaXDb0/NR4+LZD+PsNCzb2si9M+FR2LPkLPR79Vn9c+vcETvhcmzb77Os2/TtEVv3qlAL7aG/Q+s+o7v6rxFT+wAwI/oImOPgpGDr9Di5Y+E9BEvJ5eg765/Oe96+JWvjLmMj/Chie+fGGqvYlBvL5Q/Ay+K/aHvXnHxb61Feu9EhQfvU8ejr1bQr68L0wePhWMer1K6gI/CkYgP+eMaL4i/Ra9LbJNvTEILL7mHSs/rPp8Pm3Faj7uWhI9AisLvpT2Nj0ofsw9rWkuveF6uj4aL4E+jzHHPqJFBr+K/WW9jZc6vkymGr08LBs/1Jq0vpjdU7yJsCm+Yn8fP+VhMT7n+7M+jzFvvrsniT5Q/BC+b4F0vSSXOz7KMhg+/yEdvjMzU77BqKw+9pcdPFXBkL4CK42+lrK6vv7UiD6K/XU9KVxvvUs3p75RSa0+H/TkPeTy9z74wqS9tDeQvQwC7T72Bhu+Ne8QvkymHj5liI0+A3irPl4pC77ctVw+GsBrPfs6XL4Rx4q9yHZKvqJFnL60yBa+rWlivoPAWr0nMYI+UUktvR6FT76itCO/zF3DvlWfq72z6lc+xykpP5CgqD0LJCi/dy1hvvaXu74xdw095IOMPvmg/T6/7AY+hsn+vuyevD2EDR+9PugBPj5X472q8Xq+6EiuuwTFnz1bsYc+k4dlPeXQUr0fY4a9XdyePQ3gdT6EnmG+klyuvajG8z0Q6Wc9F0huP7/snjpTdDA+9NtPvlioYT5XW0G+7J6qPtGRxr7swMU+gy/Mu+CciT7gnFE97Q2uvssQr7335BU+I7m8vkfhWj6TGNQ9HoVXPt0kVj19P+c+DALrvHe+kz5WfYY+n6ulvb/sOj5Ftr++xm08PtcSMrxrCSm9LpCSPnA9nr4B3qq96Eh6viGOKT9seBY+m+YFPjPEEj9EaXc+okUiPqFnRz7HumQ+7C/jPRWMmr6utnI+KqkDPSh+QL4GgW2+hskUvqg1HT4+6F6//farvo7kQj5WfZA+zap/vWDlwL2GOJ49GeLWPnGs+z0OnBe/toQoPnecaj6hZ+M9pnlfvvCFiT3qBAQ9mZlJvoAmBD/xY4g+CySovtMrVb2ZKmg96bc/veYdED+4r2M9h4V+PjJVQD1kzJ28QBOjvuY/jr6utsy+3Eb7vqAaD705tLC9TmKwPTC7d758YRY/PleNvsZtwr5zRri+xym2PmTMnbzDZH4+oPhRvnL57z4Sg76+G54uPcX+kD7+sru90t7Wvscpur4Zcw8+KTqyPV5LJL5SlmE+ApqCPqUscz2/Dgk/DU+xPp+roz4079y+ZMwhvu18lb4SFCs/jLlbPs/VFj4ehRs9eHrtvaOS6j49m5E+KcvGPkrqRDwlBoG+gCa6PfAWRD54elW9MuaevrByIj/qBKw+AG8iP6ROwDuWsvQ+RGlPvX0/jT6SXJ69aCIdP1bsy74HziG+veOkPlK4Nj6jklo+CtcLvqFnfz7qlaY+EceKvQUSnD3OiN4+KTrMPgpoojspyyS+9Gx+vr99vT7TvAs/5WGRPd++lr2Hpxe+Q4sMvnvymD041p09FtmuvNuKgz6PMde8Y+7Gvjf4ojw1zdU+yeUvvtJve77ctfI+EFiBve18mT4/NS69HFq+PgxxHL6vJUQ+FmqlPZ3voT4/xv4+ke1svRovBT+YTIk+jLmbvdQJAD6YTK090SLBPsL1AL79hwY/EoOQvn9I3zySywe+VZ/xPn2ujj2ad/o+b4EMPjqSCb9okeE+wTlDvsxdX76coiO+zhmFvpdukjuMSio9jEqSvqrxYr+5a6e+uWscPycxGr8Fow0/kssvPty1QD5a00y95dDQPrDhlz7r4qq+KH54vvjCnL3aG5w+6+L2vcxdKz4nD28+0yssP9Xnvj6taYS+jQbwu8DKjT5IvzY/xtxBPsgH/bx3nIa+SnuNPr1SyD6R7Zw+kjqBPZOpjj7VeFm9UrgPv4mwGj/yQU87NxqwvWx4Gj1bICm+6+LmvWq8RL3GbRS+qDWpvtXngr1W7FO+GsAzvk3zFb94C6Q+3NfRvX77mL6X/+A9O3CQPrraqryI9DA/NjzJPnZPhr3ImBE/liGivilcVT/VVrw+IY6tPSv2hb4yxHU+dk/APtejpD4PesI+oIkCv4GVoz3OiMY+utrQvmlvaD4Qxzo+yeWPPYEEWb4DCSo/Gi/LPjCZqj25/Fe9zF3BPvl+br73da4+arx0vABvLj8GgSU/1lYgvn/Z1b1uEgI/61GkvlmGoD1UUge/5INNP5Rlsj5z14g+P8YgvpYhoj4Urse9RbZzu8e6OD5KDAK+nKInPmEy9b3f4KW+PZt1PU7RET6eXss+O05RPIAmQr72KAy+9SjkvbIM5b7PZvU8HhZSPhzrojxYOZa+2c73vEFg775N85i+ejY/vvHS+z7zjoO9uydbPk2E974kKPC+003wvgfOmbsXJnc+IY7JPr4wsb5IUDS+JXUlP0mdgD0dp/i9/kOAPn0/kz6lLFM9/WW/Po0o1T0K118+cD0PPx9jDD8EVmq+tYT8vS/d3D25/Hg/8kHnvdjwyr4r9nc9OpJjPsoypr73Uz++2hsgvtCzgT1XWzG+1jSzPnnHDT7kg0o+GATmPmlvSD7sL2M+EaWDPi2yfT32KIw95IMSvrN78rz8h5o+wMolP8WPMT29wf0+O9+HPSxDnDvh6ZU6jZcSPoGVvb5XW20+eVjwvUkMwj7NO/Y+HhaaPem3l72Y3aE+ayu+vc2qt72CUTa/3gL1vicxyDymm4w+TDeRPmgAdz6RfjM+juSWPjY8PbzFjww/XimxvuqVkjx2T/68MCqpvOXQAr2cogK/1AmQPiXkAzuynac9ejbtPnBfiT5SuAW/mncQP2dECT2qYFQ+8IXpPbZi572aCEs9SFBcPuQUBT+R7Ty+3ZMHPekmwz4gsEI+DpwrPs9mlbyIY6c+9blePuF6ij4Peq69ak2JPlHaWz2QDz6+w9OTPe18Q75p3iG+DJOpvRlRur35flo+rIuhPpJcvD4bnv68ONZ1Pb4wBT5s57m+p1fmPkOLxj4J+di9p+iIPZwzlj5zRqy+RpR6vo516b0xmYg+d5yqPukmMbxqvCa/UI0CP8Bb6D1yaIW+KO11vt7gRL+7J58+2IHDvQaBfT41zQ8/vp9yPh040z74wki+YHbPOzEIzLyDLxy++u3zPUkMNj6q8TY+qmBYvocWkz52T/a9ih/HvrmNgr5uEh8+G57ePAN4L74u/yE8HoVbPTy9gL4hjoM+3uBLPHGsK72/7Eo/hevbvvjCeL46kkM+tmI3vktZPr4T0Ny+2qxGPt0kVj6ad8Y+5IPmPZi7xr0GEgS+MzMDPbRZi77Chm++P8aAPk7Rt749Cn++SL//PtEi1T4XJic+vp/SvcsQtz5hMgU+kKBgPixlmbuLbBC/xkuxvq+Uxz7eAsm8orTFPjSAmT4BvJ0+0ZEAv+hIwj7njFg9X5iWPpduGj7G3OE+qvE6Pnh6zb2PU/S82c6tPnA92D5v8IU72ht8POmV6r1xrIe+UUmdOd2TC77Wxc0+PE41viEf9D1wzrg9pHA9PUwVAT9Fth8+9ShMPVFJnb3xYwy9JeRrPuM2ar7Xges993XgOk3zbr12Ty49dy0xPv+yi71y+Te+BFbQPqIjsb3b+d48qz6rPo9TjD0qqbM8cF+nPqTfPju/fZ09tmL/uw8LSz8wKoE+RpTAvkKtKTzV5w4/54w4PaD4HT7OGR2+lrLMvieg6b2OdZu+E/KNPlioqT7/kJY+zojCvlCNpz64r0O9X5jMu3PXlj4nD9G+4sdsvioY7b2wA4M+sb8kPuoEWD7dJIQ+vVK2vrKdpz1kzJW9Snt7Picxij4gQZc+mgilPpCgir7ecdK9uY2GPCnL3D6nVxy/yxATPgTFIz6EDe+8nDM4v11LxL4jSku+000MP2fVAz4Zcxc++FMHvjCZ9j6fPBw+Y+4lvyDSmT70bIo+awkRPqrP5T6vA6k+IEHxO+pzAT51cTc+76cWvW6juT7dJJa+7J6YPixllT6z6jI/AwmCvautBL7KoR0+zoiIPnecqj3TvFO94C3ovVwgAbwQ6Xe+hesWP5ayTD3oark+2qzcPoBIp72C4ge+nKKtvsZtoL6/Dgw9uK+DvbiNpr43Gqg98IXHPtbFLb3WVjA+91NvvprmVT5TdCS822jCPnA9iryEfO4+lrLsvCv2rb69Uo69z/cjPdtoUD2SXB69c0aYPlKWmT2NBhC/6bcIv9qsSr662r4+oBqPvInSgr5X7Je+o5LoPmHDGr8ubv0+ksv/PakTUL6uRw2+WDlgPqCJ0r4V+y++RwO4PTLmBr8ExZe+l24fvwyT3z7MzPQ9sOHJvF1LUD6PU8g+ns0bP3e+j738h0i+hji+PUtZhjxO0ck9j1NkvqROH78W2Q6+jSidvTarHj5jXYI+i9t5P0Fgkz4r9hA/m8Sevukm074Jip+81jQjPqW9oz6q8Yq9bjSgvSnLkLw6Ixa/F0iQPsE5q724jca85PJPPnL5ub4Zc8c9lIcZvoLix7o3iZG9wMqbvt++Dj5UwTi9NIDXPA4tsj0pXP+9JCievfaXpz7D0xs+XI8CPCBBh75/avy8FR1dPvRsDT+TqYw+CtfdPoEEcT75DxW+AiuZvuSDPj1LWZQ+hxbfPraECD6+MIU+lGVUvhlz1zqkTkA9FYwiPhGlfT5qvKy9veOSPkMc175s5ws9+Q+RvYMvgr5fmDQ/sHJkPkTYWL4ldSQ/sgz5Pd2Twz7Fj9E+MlUAvpHtLL5LyFe97Xwnvp3vsT5HA6w+fNBHvmIQ4D5Mpkq96SZFPvVKiT0ibCg+/yGpPhzr/D7EsY4+zO4xPum3h72HFnk+CkZlPd4CkT0VHaG9OpLrPE7REb/8GBw/BMUzvtXnCr4GgWU9Nc0/Pt++ar7HKQI+0ZFcPk8ewr6EntW9pE5Qvj/GFD+GOP4+VTA8PyoYnb2C4he+nREdvixlkb69Uv69GVFyPszuyb0Z4rA+sVBPPuzAQT799us+XP69viDSXz2lLAA/7lqOPpI6tb5QjZc9ayuyPqwcWr43Gji+FtlOu/mgpT4T0Bg+Lm5HPomwYbxJncC8NxqgvXuDv70Cmli9/WVbPtO82b5wX48+tmLBvh/01L3whbE+PlcoPxKDQD7BqES9kX6LPfUozL0OLbK9tYTuvt0kWj4oD4O+c9eSPXS1Iz95WAg9kX6hPv1lbz5ApEM/+aAjPmJ/kT1CPuY+/Kk9PkVHLr5rmgW/NqvSvnnHybzLEDu+8x+0PuVhyz4gQfG8liGyPqUsmb4gsOo+BFYePVpkCD8xCB8/fT91PKyLW7yd7+k+0yu1PvmgW74i22E+5T9cvuOlhT6z6sc+OpKHPu7JNz62Yue9FyadPm+BLD4AAKC+IR8UP0FgMD85RQe8I0obPjcaLD48vS4+4zYFv4bJRD6ZKoY++DHoPl66Ub7fvsa9JCjuPo51fT6mm4Q8vOPIPgKaKD7Chsc8+Q82P7Wmbb6RXN48HOuKPQG8IT7Lf7Q+2huevsxduz5/aki+2c6hPruWLr8736c9qYK/vvP93D3mHVc9t0DOPmNdfD32Bs+98fTIPgg9Ej8hH1A/zogSPrKd973k8t2+q61EvkdyHT4noNk9RpTWPZAPEz8DeOk+DpznPrTI6D6PwvU5WfWfvnec9j43+LI+76eevXlYsL2fGre9U3RUPWiRET88vVI9z2aNPr1SNj1oAO894ljVPgyTib5IUHw+QWAZPh9j1r1g5Qi+lIfBPoQNt71F2IC9+zoGvy6Q4D2BBBk+liEKvmnekT5jXVw9rWkyPp3vxz4bnq69+aCHPNnO/z19ro69nxr/PUYlx77ZPWk9dLV1PsSxpr0Z4hg+TtGjPpSH077VVnw+DpzrPj2bJT4AADw+bhKzvVK42D5kzMU9FmrNPVMFfT9MFQw+rraavn0/FD8gsPK92PDcvc4Zfb7mHeW+61E0PocWqz4IG0q+0LMpPUT6Kj/dtZY+N4kMP7Dhoz6yndE+i9twPjvfGL9LWW6+3Ea5PsDKKz9p3hk/Qs9OPpvmPT3c18c+qDU6P5vE0D3MXUO+glEIP2sJLT5WDn0+JsK2vZAPejzwFui9AG8RPueMoD0juRy90LPBvfvLfj5lGXI96nNhvki/1T3DZFq+ldQJvBiVrL0tIZO+m+YhPne+nzwehQc+JsK6Ph9j1r2UZbK+mneEPS7/Fb4sQ/y9NqtCvgu11D49m5c+K4c+vjCZsD5YqHU+AporP4qOKL5MFRA/mEyJPjf4yr3P1Xo+MlUUP0Fg9b0HzmW+NxpQPZduor7AWwo/lPYZP+Olg70HX0c/NjzdvDtw/L6jkiI+JzFsvtobWD4XSPA9gCbivD81/rzO9/u95T9MvuVh4T3XEjg/w2SquMWPkT7qlaI9XI/CPd2TD74wu5c9hxb3vnGskT6QoHi80022Pi6QGL9JLsU+fGGyO/D0+r6hRWo+Ftk0v/kPKT4cWjQ+Dr5Yvlpk/776XFG+tDe4vbx0y7041te+ejYDvlD8qr4DCdQ+4lgXvfd1mL2F6wM/+FO3vjtw+j5U44U8x7qoPuzAmT5HAzi+B86xPYQN/707cKC+v33tPdNNqj61FfM9bcXuPne+hz02q4o+GsAJPz7oCj+2Yj+8ih+TPVYOjT156QQ/+zqyvm3FqL6Sy1s+c9fEPpoIkz4XJnM+Z0Svvsxd9z4KRt2+AppEPvrtLz6bVRe+F7fROiQoSr7OGTE+veOcPbdA+j3ysJA9EOknPotsrz5wzsi91XgJPUI+Lz/8hxw+B86pPc6IwL6rrTS++n7IPkCCUj1YORC/6nO7PkMcFD8VjIo8KH54vhsNkD28Bbq+HOsTP8qhnb5YqMW9KH5sPvH0Pz+I9Lk+Tx5LP82q6z7+1L6+UwU/viUGST7x0u089NvXu3GKZj58YW4+fa62PvP9tD0BTXw+SS5bvt++AT980PO9zogyPUmdhj9gdgQ/lUMrPajGez6Pwps+NquePqOSujuwcsi9XW0VPsqhcT6meZc+7uuAPQRWLj2SOvU+ke0+P7q41b1K6s4+FK6LvtLe6j6ze3I6OgGtvVtCyr7YX/Y9S8gHvKwcmr2aCGu9FmqDvqjGC74YBEE/y3+6PtQJwj5Zhgw+q88FPg6cy70xCPw9UGtSvhsNkD3jFEQ/WReXvajGhz7P1Za8wMoNvixDIL4PCzU+hji2vDlFO76qYAI/fNCzvZkq9L7Huji76bcvPvMfUrwFNOE9cvkUPyjttT5+jFm94C3Ivr/sOr8lBoG8l26yPsSxlj6t+ji+rfo2P7KdV75JLq0+xY/NvruWCz+62rY+L7v/PQdfQD4aL4G+1sUrPyBB4T2z6ps+22gwvoy5Vz4QWMG+z/fLPXZP6D6O5Jo+DwuNvd4CWT3ysNA+16PYvdO8xT7TvJ0+DpxrPkHxkT4+ebK+iPTNPo0oDT2lvT2/odYkP63YN77rUWA+ecfJvGezJT9cIAU/cRudPS9Mnr1/agQ/PleHPjY8ZT/ysNC893W6Pnh6KD+WkBU/HOsivSuHBr8TYYO8r5QLP5MYZD7BqJQ+I7lsPTLmHr5FR9K8rdgzPrdAKj7yQU87V8qivlfsNb8Peua97J48P9Xnur0S8la/zhnBvTF3gz4tIb+8X5jMPWUZpD4klwc+1ecuPq+UBT7qBIQ+Vn3qPuJYbz6d74c90ESuvizUSr5+jP8+SntDPYSePT2/Dhw+4QsjvjzOgb/jpQu9XUv0vnPXsr1wzkw+CkZFvXsUXj2meSq/VMH+PqpgBL80gIc+n6unPl+YH7+944Q9aCKmvgFN5L2n6BE/ns0evtCzVT7r4iW/ZYgTvXA9SjxokX2+2T1lPkHx1766Sdy9/KnHPmQ7H7xifx0+orREPz2buz6TqZK+E9A0vjar2L77Opw+VZ9rPvTbAz6UZbi93nGKO/vLLj6SOhG+xEItPHsUBL+coq2+SL/VvaROvD5WfV49gnNGvbPqoT43iek+iNJeu+Ty1z3ecco+76fGPXlYCL5oIkg+ne+XvX6M3b53vp2+J6AwP3Bfq77+sju8WfUZPVn1kz4OLRI+JzFiP2q8tj6sHAo+D3pavm3FxD5pbxQ/bqMyPxgmlz6X/56+w9PVPgIJXj40EaI+bHgKvr4wIb4KaJw+61G8vgdfZD72lx+/m8TMvl8Hwr6R7QI/MlWQvA8Lpb2t2F88gEgDviDSSz4epwy+6GqTvRx8SD8Jitc9LNQqPoVaD74r9o+9KjoSPkI+mD0ukCC9VMH4PZ2Aoj6F6z2+fozRvY0oob7swFG+g8DiPUymirwExd89p1cJP0hQND5Zhmw+cM64PW6jgT0i22E+Imz4PFInED42qyI+rBzMPhlznT7D06++TKbavZaQXz0sZRE/SQxqPm00PD7ysCg+uK/vPiJsED76XGU+MsRxviDSIj/ZPQU+5h2xPrgeh75pAIc+cD3KPHQkFzwTYY2+rIsrPl8HrD6hRbY8p+gMPgislj6OdUE9Vg4tvNv5Cj9SJwA9LGW/vijttb630ai9e/KovbEu/r0V+4U+v31NvbEuMr6JQai+m8ScPpF+6z6JsFm+30+FPeMULb43+PA+Di0yvslUlT4+6Hk9uI1GvDm0QT+L29A+eOnovk5iED3DZGo+oPi5PqTfDj26uEG+VZ/xPl8HkL6Atwg/1sWtvgKayLy4r8O8wRfmPLRZJD+2hAw9ppvEudO8sz5z1/K8TBUqP6rx3j6t+iQ+cD3GPoAmMr40EZa+tmK/Pc3MBD68BUk/j1OsPTtwAr7njAU/8kHnPTEIfD5H4eo9ke08vcIXhjxzRjg+BhIAvqmkAz/arB8/Gw0Avkmd+D1qTds9vp+APt/gwT5oke09woadvvs65D7NzJA+IEHlPlTBfD6pghu/ibAhvVfK6D4dOBu/urg1Pj5Xm77iWK++0QDWPQis4j4o7e086NnoPq1pXrzcRiO9JQZRPZT2Aj/PZoG+YFQwP7dAOr5PHoK+jZc0P3SToL0mU0U+vVJGPSDSob55x+m91XgZPUOLTL2Wsm8/CkZNPnnHw76R7Qw9FK6xvlyPor11Anq+fa7sPtO84T6/DgS+eVhovYGVCD8hjqU+OpLbvW6jgb0UrjM+nREzPwpoojw9m/m+xW3sPvAWyLumm84+bhLzPekmrT7EsZg+jZeuvejZBL7pJs2+/kNKvVrTqD7oSM6+RGmvvBQd9z6giTC/VTBGPvjChL6+MGm+9blGvvUoOD4qGEU+S8jjPsZL3z5Q/Ai9DU9fvgwC7z4zohA+ApqEPrsnpz0T0Jw9sS5CPq8lwD56pQA/YaH2PNcSKj6uR0E9PnmYPCnLfD7+1Fi+RbYfvgrXU70mwtI+jZciPzvfEj91cRu9GsBrPVYOpb3gLRE/xW1wPmZmtD7h6W0+E2FTvRovNT7gnMk+jQaUvnZP4D7ZPW0+vHRBPz7oubyoxpO+1Vb8PZF+5z4HzhU+0ETwvWTM+T7M7hm9xkuFPutRAD5YqDW+16OQvDca5r7cRoU+PZsDPzF3zTwQWEk9Puj9PtbFxb0HX1A/3080Pwg9qT6eXk6/EhS/vJjdxz5Q/Hi+V1ttPm3FPr7wFuQ+4JxJvq5HFT6g+M0+pN+GPgn5UD0ubqO8F7fRN9ob7D1kzNU9lPZqPqpg+r5lGUK94emdPX0/QD+NKME+nl6/PkaUKr83ifE9YTKFvfYGEr/RkYo+JzEGv7dApj4bfHE+5WGhO55e4T1ZFxM/waj8vXe+n70Z4uA+yJjdvj5Xfz4r9mc9aQA1P11LSLvb+Re/TtERvE5iqj4ExYU+JzE8PjSAN7kzMyc/LSEmP8ZLjz5YqL29HqcyPwAA+j6fGie/TtFxPl1t075B8cs9hqcjPqrPVTtFR+A+54yoPVUw8r6MubW+OSNqPiO5DD1UUtE+NIC3PBzrI7/P1aq+fa6evr/sHjzXgds+pN9WPlkXB74Ab/M+B863vr/spr7Chok+p+j+vinLEj+g+Oc+hskNP6jGHT9hMho/ldS5PrraAj6cM9q9Qq11vrKdPz4l5I++NV6avd/gB76WkNc+XW1lvautiL2hRTK+Qj64PYbJuD6tafg+YhBAvkkuqT7NzII+ns0AP3sUzrxeSxQ+jzF3PUi/9b7Y8GQ9aW9wvD0KwT5vgew+hevfvvpc1b6At0s/kA82Pq5Hoz5mZr69xku/PR3Jvb2jkno9uyfRPn77Kj7gnKO+9gYXvu18Xz6BlbM93gKJOwg9oT7eAkU/uI1SvmIQwD4SFF8+t0CcPvHSzz5N8w48LEMsPgrXtT4PepY8oWedPvgxxj7RIos+XksIPCuHBr3GbSC+B85dvmHDO74cfME8M8SdPpMYCD7/ISk+b4EEPBx8RT4oflw+gnOMvlux3z3jFC09RNhYPiqpID+QoGC+BoFBPqZ5Sz4hjrU+I0oLPeJYqz5Iv/28JQYBPhuelj5VMBa+JQaFPnDO3L7n+0E+UGu8PixDtL3ImIM+J6D5Poy5az5bsS8+KhgFPk7R4b75D4s+q60AvzarTj1d3IQ+yjIcPijt1z5rK5q+gy/Kvrq4db5fB6Y+JJeRPs3MCD+SOkk+ad59PijtrT2Wsow9pb0pP7x0J79vX8e+Lm5Lvlz+c71uo0k+a5oZPxE2FD4r9v89LbKTviqpX74aL2W+Njz9PijtXT0o7ZW9YqHGPTardr6/feW9TKbCPSXkQz0dyV2+D3r+Pqg1j77QRGQ+RdigvS7/qb34MRI+NjyDvvvLPr1lqgM/wTnrPeVheT6X/xA+pE5gvbiN8r4IG6S++aClvvH0Or57g2+922gMPmEytb1QjVc+Z7M6PYhjGD/Nqq88Ne8EP7/sDz8ukMC9zaqJPu7rfD7GSxS/YTJJvrIMYb1qTb8+mEwQv1+YKD4u/2m+hA0PPPjCEL5ZF489DJOpvfrtmT7jpe0+k6n4Pnh6pz40ES4+L90jP4BInz0OnJk+8kG1Pov9RT4WakG+6NnIvkfhcj61FSu9XdyePjVeBD//kM49juQiPjf4Er6R7ay9IbASPY9TBD08vT4+ibCrPsGo9j7P960+KO2ZvlpkCz1OQNc+idIePYnSir5TBWM9+8syvrQ3BL5j7m4+sS4+vgG8VT57g689/WUjPj5XW7zHKWa+0ETYu9O8Q73mP4y+lUMrPlCNh77hery97C87PgBvHT4VHR2+hVrDPZOH5T3c10c/Kcv4PSv2lz27llC+B855PsiYW70r9ju+rBwDP92TFj/G3J0+hA2DPvaXvbwSg0A92ortvh6ngr6YuzY+FtngPjSADr8JigY/V8rKPcX+Dj4PC98+bVYLP9bFcT5PHpY95PJTPjSAlT4zxAM/rkehvgUS1L2a5m2+6Nm0vaMBNL64jRU/OSP0PlfK8j017w8/xW3UPsGoRD2HFj0+2PDgPpT2nr3tfB+92hukPfypnT7XgXO8VZ/jPnh6YT5SuB68hA3HPfD06L5Pr4q+m8TgPgWjXr7026m+kjpBPewvOzuGyR0/mLvGvXEbrb5rCSE/ItvlPpXUqT5YOZQ+H/QpPzOi1j6842C+3bUgvinLtD7Chkc9OGcEPixlgz7/IYU9sb8cPnjp3D4FEsg+JXXQPpF+iT4l5FM97XyTvl3cxr2/fWE+S1lGPbKd7zxSJ4C8rfooPpmZKT0QWJ8+/BizPTarbr3Kwxa+7XwTPiSXp72h1hC+ehR+PVK4Zr61FTe+6pUyPfUozD4AAKC+nRElPWx4kD7fT1g/qvGyPCSXEz59HaQ+CmgyvcQgFD6/Dow+qvGyPrfRBD6JsKc+JJfDPnh6v76hZ4G+e4PnvZduQr3u61A9RiVpPseYd7580CM+2T1lP0+vqL55xzE+dJMmv4R8hD7FjyY/XkuqPgN4dz5rms8+Ait3Pl66dT6Vw5c/gEgJP5hMBT2xv/Q9+u1ruc/VnD7JVIm+6bePPXEbRT4lBjk+b4FkPYnSlD6aCJe+eenGPQyTmT2PU6A+3bULP1CNl7wV+xu9LNRCPzC7Fj/aGzy8oUUzP9QJ6L2K/Vm+yxDHO86Ifj79ZYG+I7n+Pvrt2z7ImJ2+QIIFP4ts9z09Ctc7JJeHPSjtJ7+HhQo+Udq5PsE5i75HA0g+E/JIP92Tp7yz6kO9N4m1vqfoED6vlGU+fR1oPnxhwD54eh8/FYyqvXS1lTw3Gpi9fvueviEfNT8fY7Y9sgwRvhX7iT5SuLA+QWDlPbgedT4+6IG9FD8Gvf1l575hofw+WfWZPj0KxT45IyI+JeSvPgTFn70Cmu4+v32nPp7Nmj3c1yG9TtHBPi9Mjr1aZF++OiMVvxiVzj7hC0Y/7J44PuTyyT5liJc+SL+DvmWICz4xCJC+aJEpPinLMD4W2eA+V8ouvjcaUL2V1Oc+5/vpvsgHjz5z10o+eqWUve0NTr7KMvo+9pdpPoqOdD1GJU0+TkAPPggb1j2h1vS8iPThvtcSMrxif7E+FD8WPeAt2L33dfC90ESOvr4O+j59Pxa/2qy6vCUGAj+841A+5IP+PY8xrT5txb69ak3FPmJ/Gz+Rfoe+b/D1PuVhCz/8qRo/KcsYvrpJrD1BYE0/b4EgvizUVr7mrmW8aW+APgWjor1yaLc+MJkavd0kvr1GJY2+93UWP+HpAT6utq4+ZMyfPinLgj7NO14+WmSlvm9fRz0i222+BRKYvs9mnT7Qs4s+mEx1PfKwfL7EILC9WDmEPbFQU743GuA8GJXsPVfKZj7DQk2+BFbMPgU0HD+lLEO82F9rPw6cqz7swPk+xLEuPWWIIz0/xry90ZH8vSO5mD7Gbca+6NmSPs/3lz7J5f8+vAWyvIY4ljycoio/qMbDPrKd1z6OBgA9t0BSvfdTUz7arEo9nKKzvYPAAj52T549glEZPjEIrLsMcc4+RGndPmznHj+PU8A+6nOdParxvj4BvEG+W0KmvdO88b6q8QI//kMWPvTbk75NYlg+wFtOP2HD2z2MuZs9iGMRvg3gJb4RpVU+wob/PZXUCT6ZKjg9YFTqPcrDHT8cWhy+N/i8vqik9j7aipc+sOHJvLByCD8RpS09fGGqPmkAhz11caM+S8j/PuF6RD+HhbA+PL3Su8cpVj4TYdu9p+jYvb3BB76UZei9w2SqueLHMT8BvCk+b1/lPsL1Cj8y5i690QCgPgpGHT4bDaw+Qxz3Ppyi5T42q968lpAvPQdfRD6UZbw+NIC3vW6jRb43iYE+cD3yPkymgj5GlPY+0yv9vYbJfD5xrKs8VMHAPXNGlDwo7cU+HoW7vYbJVL2UZbq+liESPrbzEb4/xky9uB44P3A9kj0vTM69hqdDPtCz0T1/auQ9E2FWP2dEaT5Z9bm7HOuivZMYkr6vlIc+ak2nvrDhgb6aCFs+pnkTPj55wj42PL095q4cPzTvbL5bsc+9gy9APsbc7b0c6yK9pE6YPV8HWj5fmBy9Fmq9PqZ5GT/jFEm+/5CEvp8aRT/8GLE+rdhrvm3FDr+7lr6+Vg6hPqW9KT7x0rk+VFLPPiv2172V1Ik8heuRvQaBNT1bQiq+XrqBPVK4AT9nsww/+u3TPSEfnD2xUIs+idKMPu84FT/zjhc/Jw8pP6rxmj3/Id8+Bz2zvsiYB75JDLo9PQo3Plbs0z5+jEE/O99OP49TeL4OnMs+3gI8P799Az8YBGq+nxpzPu+ndj3AW7g9HhbYvv32BD/uyeE+mSqSPn77Uj5X7L89Tx7WPADe4rwu/4G94zaau0kuxz7Chtc9Iv0IvwyTYb7r4ua9MsRxPg8Ltz735C0/KqlnvsDKq74i27++gLd0vvOOuz3hCyO9/kOaPGb3kD6R7RQ/ONb1vRDp7b7P1SY+zoiKvrpJHD08LBQ/wRfWPnh6Ob/ixxU/zF3XPowo+T6945o+B86XPu0NjD4UP16+cmjxvFCNVzyJsKc+IY63PhbZSj5Cz3Y9HHyhvI8x171kzKU9KH7svb4wtz4hH7K+IbAKPl+YbD7Lf+A9bTTQPbx04z4IrMA+ppuOPgFNRL2GOI69nKInP1K4rD7AynG+9gahPqZ5Oz4tslk++aAnvAmKm77tDSK+yVShPIJRCT37y9Y9T6+MPQmKI77D0z8+dk/2PVRSsT6WsgE/CyQTP4Am4D76fgq+SzdVvlsgab7arKY+eAuqPl8Hyr6EfDQ+vAWiPrG/ij64Hh2+eqUUP7bzEb51kwQ+nxpnPvRslj7EsRc/WmRPPpayUD4Sg8A8RiXpvicPo72h1mi+F7fbPl66ybsepyw+tRXJvq620r3VeDM/oiOZPDF3FT//IR0+MLvhPpAxEz5CPgQ/KH7kPqWb9D0XtwE/Vg5dvRnieL1AEw2+L0zmvPp+yjyh1oQ+RpS2PrwF0r7FbV0/B86BPpmZNT7WxX09MLtLvlHa9T4py2w+b/BCP6mC/T4noKG+MQjAPmsJWT03+JI+GJWMvpvE1r4r9oc+XrqxPSo6hL7VVvQ+oUV2PZF+a70Zc+e92qwRP5tVDj/S3qi+Di0aPtCzOT4QWK0+KhiVuuMUpT1SuHq+BMWBvp2Ahr5TdLS99UrJPRPQij5JnUS+4lgCP+zAoT1WfUa+MJlKPTm0yDtkqiA8dQK0PkHxoz4YBEA/hxZZOwyTqz5BYL09JlM1vd7gwz3gnK8+GJXuPrRZt76Rfk8+N/gov5F+673TK+m+gLfcvg1P4T7+Q2o9sp1vvQBvMT3tfNU+JeQQP/d1cL2wcsC9tDcsPxNhjT6GyXg+s3tyvWUZMr7OiLK+ad6LPomwqz6BBCO/mExNPsRChz6Sy6c9ETZEvqCJUz/1uXo9bVYpP1dbl76TqQ6+l/+yvhbZhj2PwjU94eklPi5u4zy62iw/7Q3OvdejqL0HX9i8SZ2Ovoant7wofuQ9XwcfPwFN0L7jNsI98/3UOmx4gj5E+m07vHQ7PiJsyD1liGM+91N3Pmgitj68dNs9hVrjPWJ/2TwpXCQ/+aDPPeOlB7/4U7M9hVqxvhlRcr7vpyK+r5Tvvn0ddD7tfN89Yn9VPomwaT5txT4+/WWPvQbwhj7BOTs+x7pZP6MBhD2DwMo9xkszvp3vUz5UUkc9gQQdvjarvj4IG9g+VTC8Ppf/bD7kg5Y+f0g3Pv329bzDZA4+H2P4Ph/0DT8CCWq91xKYPoj0Iz55WAc/1JrGPILiHz8ukMI+oImQvMX+MrtbIKE8UdoqP1tCvj07cOY+uB5hvnbPgj+30Rw+SzfZvgDeQr2GOHY+7MDVPjF3u75wzrg+JJeJPoEE5T6b5q09WmT7vJi7Pj6I9CM+93XyPkVH8ry9Uis//6GMPySXPz62858+CBseuyuHrr62hKQ+LSGnPbZiQ76/Dkw98dJVvvHSQT5vgQC+UpYpvtQrnT2+MPs+0t7ovQ96GD9BYIO+FfvDvnL5BT8738s+SS5HP0I+Fz/ctc4+NV6WPmNdFL4nMVi+HThXPjoBNb5WfbI+Apq6viBBBr+Zmb0+LEMcPdCz4b3YX5Q+gZVTPXDOwL7ImCu+ZveUvbBy8D6CUdE+5h2Lvj5XCj/PZj0+v321viEfbL7GS98+Lm7vvgMJOj0SFPM+wTkpP6kTJD4aLyk+M6JUvWKhlj3AW6I+4C0sPtobjD0hH6w+Tx7cPvp+wj40gCe9c9foPhBYh75ApA0/6nNGP7RZBj/J5SE/xkuvPT55ML5dbRo/uK8Mv/JBSz4ibNw+cD20PhIUJ763QNo+U3TQPjCZyD4kKMY+liEmPkmduL0HziU+aW94PqmCMb50JBc/yJgmP/+yF78OnFw/d5w+vlK4Gz/Ygbe+46UHPgsk5D6fGnc+XinLugHeMr7DZIA+dy0RvQTFH74ZUTq+zvfVPioYdb2ppJg+VOOtPpOpCz99rjo+OGdAPmB2AD+EfIw++zobP5m7gj5E+m27SZ3oPRX7ez59rn0/glGdvupz1T3zjrM+PleNPocWiT7V59K9c9fiPRZq/T0ibAc/aCIsva+Ubb6dgEE/wMrZvaYKYr6eXhU/aCJUPq5HQT6pEx8/vcE3vmbVdz5+HQc/WDkUPne+kT4PC8M+c0bMPVio9b2Rfvs+5PKHPbRZPT8Jil+9IEGxPiLbST4HXxi7/faFPVTB6D3baBC9t6/9PhniXT9j7go+u7iNuoXrFz90kzO/zTvMvlZ9aj662ho9B18HP1N0Ij+4HhU9hskSP18HsL7Kob29tRUTvvs6yj4l5KO8s3sSPv5DDD8K1xo/iGOVPkkutz2vlOs+TDcJPlYO1z65/B8+DAKPvjLE6z6QoAw/sHKQPY2X/j5xGyU+rraCvfKwBT8ibNY+pgpePoqOoD5bIGm+GCYWP8sQFr9fdtM+NO/WPjOinD2NBrC97utAPEhQvj5LWRo+h4UqPocWDr9rKyE/6NnMPhcm7T57gxc+U3Q8P8qhLj9YqDs/o5IKvaikXj7zH4I9MXcBPuJYVz9JDJq9DeARP2sJTD96NgI/9ShcPbzjZL21FQs97Xy3vbaEDj8l5Ck/rIuDPaW9iT7vyZU+6gR/PwWjMr05Res+wRdWvuwv1T767Su9Tx74PoXrlT7HKaY+vcFDvmb3CT9iodK+uklfPyegaT2/7P687J7sPUs3NT7wFra+NIBrPmBUcr1Qazo9Cfl4PhE21j4tIaE+844PPrNZRb5j7js/ufyXPlHaGj/OGYe+FtlWPgaB/T40EbY+x7pEvpayBD45tGw+/YcDP5T2hry28wo/TmKsPgskBT8mwt49EOlHPp8aSz5rCfm6WYaQPU+vvD4jSvs8LNR6vkvIUT8o7QY/8fRPP89mJT7pJuE+rrZyPfFjDD/BqCQ8TYRdPUfh5D6jAcQ9JQbVvnDOTD50kyg+Dr6+PizUkj7M7rE+2c4DPuf7kb0bfFg/AbyPPtO8Hz6Y3VM8TDeZPrWmoT0NTwI/pSzjPgMJHr6kTnA98/08PpFcdj4sQ9y+F0jCPlCNV7w7Tr8+dCRbPilcGT9rKyI+q62APst/CLxkqmS+TWJQPlKWOb5kO+c+h6cHPVtCqj4BvFU9PQowP9qK1T2283Y/MCq5PsKGZ71ioT6+7zjFu7DhCT6ezbK9hHyEPtnOdzxcj94+dr6/PZtV/T7OiKq90SKjvq3Yl77dJIa7/yGXPl1tNb0bDQU/S1mCvtbFiT5Hcp0+bcVWPuVhgbwpOqq9QIK6PliolT3mPxc/eAskvTJVBD8y5vi+0SLbPd/gPj/4MQ6+TtGpPfOOlz5+jAw/vp8avJ7NvD4PnA++rWlOvnbgnLsl5OM+RpQnP4Mvjr7l0Co+Nqt+vHgLzD3IdgY+cF8Xvu5aFj/c1x8/bOcpPwdf0D0mU929ak3xviO5/LzuyTs+bjQEPl5LED735MU+aW9sPg96Dj49mzo/jLkAPy/dCL5Ivx0+5h3TPktZnj7G3HU90t5kP5m7FD8Ggdk+vHQDvU3zoL7jFE0+4QuzPJyiAz8ibCE/UwUPvptVXz6ze+w+z/eXPmuar72LbA4/+n4KPZi7rr6FWnu+5dDUPuTywT6qYGi+X5iwPhlz1zxyihE/9+Q9vthfFj07cN49t0AmPiDSPL8cWtS+iNLevK1pYj7dtYY+hetZPmb35Lzn+4G92c7XPLEuLr2TqQM/1jR3PhDpxz57g90+JsIiPohjqT4Q6fs+FmqLPpCgvD5UwcA+9gbXPio6qD7ZPf0+NV43PyoYAT4ZUdQ+ZKr+vjlFAz6hZ0++DpzDvd++lr2PwnU9fT/XPuoEtDsaUbA+3SSmvNJvb77uWg4+ejYvPuf7ZT7ix9Y+DJMHv/+Qzj180Dc+juSOPs/VXj6JQb4+BaNZPwc9Nz7QRNA+0LPdPjvfrzxK6lg+yJjFvoeF4r6R7dI+22jGPhnixD7hCxs/WfX7PlTjBT/D0z4/O05pPtXn9j7snrK+ZmbkPjtwYr524Bg/DALLvY9TPD6g+G0+UiegvOtRkL7ImAM+coo2vuAL4T4bnrQ+h4UEv4LiR7wzMx8/fT91vK+UkT6oNY0+RUcyvFiolT4SFPM+bVYdP+hInj7ZPcm9T688vvOOAj/yQSg/Xilfvn9qnDzGSwM+DpwyP3uDFz6pgr++p+iaPr8OHDtpADc/O3DMvohjPT0Sgzg/sOFFPv5D4r2MSro+vcFkPzhndD1YOR0/tDfePkymgj4VHUE/0SLdPtejsD799gm+9NvHvcGoez9VwRi9Dwu9va5HMD8wu6c7Vg5NvlBrmrzG3HU+Qq21Pldbob3EQpk+BaOuPttogr6oxgs8bqMpP3h6oz7Ayn0+6+J+Pv8h1z4kKJY+NBH2PaZ5Z71oIik/cD3SPsNkmj7EsX6+Yn8RPmkABD817yS/46WfPkHx473F/m6+gZW1Pi5uEz2jAZw+oPjpPeY/gj4yxEE94QsTvQIrBT+taba9m8TgPKikGj8+V40+6+IePiEfhD4judw8ryUkPv+Q9D6SXC0/tFkHv8iYFD81Xnq9h4UpP4SeLb0i/aY9qaSOPMgHlz6t+sw9awkpPks3qT6Wsi8/gnO0PoofIz5Hcq0+g8BuPmdEjb5JDCo+Nhr2PmJ/jz7V5xa+TfOwPjOiXD5R2ic+g8ALP2EyZT9seII9X3Z/PXUCar7oapM9lpDrPhIU+T4wKqU+dk+cvuwvG72bVcM+CmiivttoqL5Vnz8+/kOkvoj0hT6bxEQ+46VrPYcW+b0N4HE/x7rMPjMzAD+DwPK9NxoIPn0//T1AE8k+7Xw9Px6Ffz5YOcQ+5/v/Pln1ub0FEiE/UGvUPnnHgT6vAxO/cF+HPB3JRT54emw/6gTcvTOiyj7LEJU+Y+5iPjOipj6kcIk+2IEfPpOH5T2GOMy+CtfxPlD8XD5m97Q+k6kDP2or/j3jpdE+AisIP6D4FT66SSw/f2o0P0rqBD+opNy+EFjZPMoyCz+xUCs+b4GEPDf4pr6nV0I/JlMJvlTjab6MSrK9TfNuPhzrqj5B8WM8sHIYPbn8Fz5Qa/o+IY7fPqNw+z4nD9s9bqPJPeauvz7dJAK+7Q3ePUi/Qz980AE/TWLwvFN0dL0LJK6+ak1DPbG/6D4awKs9UieQvWneXT8KaBa+SuoAPsqhxT7hC5s96nN9PrpJwD4wu8e8FR1ZvWezBj/gLdg9fR0wPi/dND45RaA/uWupPr3Ba74SgzQ+RpQQP/dTfz5fmDy922iavkLP3j3f4DU/f2psPjVeMD9YqPk+lIe7vum39z2At8g9OGeMPScxGD0Z4gU/Zvc8PsRCIT/jpbO+3nGaPp3vNz6jkhQ/yqF+P7IMQT5dbcW6YFRKvtob0D7GbbS87uuuPgrXGz9GlLg+OgG5PsWPqT78h5a+QKSdPvMfEj2hRVa9RUfAPioY4T5fmEw9DAL7PgFNpD31KLY+UPyIvt0kIj53nCI/owEKP3sUoL5FRyE/dJOoPoSeHj8dyYE+2F/2PDeJwTzNqne+xtylPQN4pT4MAp++OGf0PjhnKD7LEPc9kA8CP799Sz8ldYo9rWkYP82q9z7/sge+6bc7PqikID9/2XU+gnMSPqJFhD7uydU+FK7fPSoY1T7h6d8+SFD8PP+yGD/8qbU+KA+LPovbsD6aCAu+8PTyPVZ9CT9txZa+rWkqPik6er4v3YQ9K/ZXPih+pj5U47c+6pWiPbIMEj8Q6cE+7XxfPnPXmD4XJme+ILAjP5RlKD6Y3SO9L0wWvWuavT5okR2/kX6VPst/LD70bL49N/jEPsQgOD5B8Tc/Z7MWP/P9AD67J789tRXDPlKWzz6DwH0/qz5Dvo9TEr9uEje/qmDWPgyTlT77OsI+UrgSPvyHlL10taO++aDRvjLmLj3tfM+9YqFWvJdu+r0rZdE+9UpDPzEI2j5m92y+s3v6vVg5Jz/BOS++Z9UtP3o2pT4MAi8/wvVqP68DuT6WIaA+1Xg5Pg96Aj+zeyA/0ZHcPkVHcj7gnJE8L0w4P4Mv1D4ldQo+8IWRPk5A/74GEgQ/SuqUPXzQjz7ZPQk/LSHnPScPw75OQCw/pb1hPRX7xb7IB/M+dy1JPu18yT5qTaM9r5RGP2BUXT8nMTw+LEP2PrN7Sj7HKZw+FYx2vno2wT7baIC81edSPpi7QD++n9Y+INI7PhuetL6xvxW/LSH1Pj/GPD4ubg8+UGtavqg1OT89eVg+DHGkPszM4j4Mk6G9+FMTPrRZNT0Cmro+HTgvPjf4qj3whQ8/+u39PqYKhD6HhWo+io49P6YKtj4wKjM/NBHCPl4pDT8SFKu+1jQBP2znEj+itMO+yxCRPmlvVL4r9vc9WKglP1fKMT9WfZ4+J6DpPtXnEz9fB8Q+owFUPmfVlb6k3z0/ih9jPEVHvL5liDo/ak2bPXJoDD+BlSM922hNP451gT1K6hA+Jw9LPvjC/D6+MOM+BFb+PUhQmD6q8RY+vjBPP7uWAD0wu+c8LpBgvFux371O0dE8nREpPj0KiT4ldcK9Y11kPtjwpD4RNvy92T2vPiJsmDxWDkG+xtzVvVfsDz74wvI+QWBRPkwVDD3cRrs93gJVPgbwZj4T8iA/AAAGPyZTAT4tsuM+VOMlu6pgID7KMjs/AG9hPaZ5Dr+mCo4+6bcjPl1LSLxF2DM/V8oyPlYOrTveAuu+wFssPiL9fj6giRy+K4dyPuwvLz7qBEA+hqdrPjqSOz2oxp0+mZlpPWnegz65awU/YcNDvYLiGz+pE8Y+XrrJvUaUhr58YSg/MQgAvhPQdD0wKlY/K/aXvO0NKj7fT5c+o5IaPSbCVr7F/nK8ObTUvtQrBT7OGVE8yjJIPoXruT7hi4k/aQCjPilcA77Husw+PzVRP+qVmj3uWiK9ays6vvaX/byVQ7s+GeIiP/OOfz72KBy91VbGPr99Gb7oSOY9QxyDPZMYOD75D9k+N4mZPhniSj+L2/I+coowP4qO8D6vlAE+AbyFPnvyoj630TQ+yAelPg1PJD/gLag9LGW7Pn9qzj74Mc4+OGeYPijtkT7EIIY+t0DwPmHDE76C4jI/H2MhPyjt1T2s+vo+3ZNXPdob/DvGbSA/zarVPuCcED8D5wA/YcMzPScPs72yDPE85/uJPlZ9Fj4T0Hw+3nHaPWHD3z49Ctk+sVD/PrfRAj/ixxo/e/LqPixDJL6L/YU+f0jdPnVxBj85I24+Yn+DPoR8sL05tCg922hUPum3p71PHhY8kxhdP0p7b76NlzU/DU+3PTws1L0Mcd4+v30JPw8LTT/C9RA+aJHVPWdEaT6UZeA+MCqfPt/guT7yQd8+CyQAPiZTIj/tfLW+002qPh4WQj52vmQ/22gQPmEyeb40ERI/xLFivuf7zb4y5k4/MzPNvpmZjz5KezQ/6gQjP7FQCj+JQSC8nDP6vYEEkT5SuIY9ppvSPlkXlzwjuQw+/fb5PuqV2j7qBIA+tMj4Pov91T7ysCA+CfmOPvW53D60N46+LSH3Papg1Dv/IT4/Iv2qPu0NjL7aG4Q+oIlgPkMc6T5PHja9RGmPvDxOMb03Ggw/5dCKvtNNDj578jC7pnkgP94C8T3WNCe/+DGKPijtQD85tB4/mEwZPv+Qfr5rCck94xTVvXVx6z7HKfY+iPTdPo0GQL5H4W4+qKS0PjjWiT4pOro++u0hP8Nk4r3Huow+IR8gPraEjD1U450+awk/P11tMj+F6zU+JlM1vTOiED9R2rO9BRL2PqikXj4ldSo+tRWDvWsrEj4kl3+9guJDP+f7oz63QAa+8BZ7P4ofo70Mccy8yAclP166uT7XEi4+tvO1vVCNsb5HA9g83LXKPuMU/TxQa2w/3+AWP3QktzzbaEA9DeDNvX0/1T0XJio/qDUFPkrq0j5SJ8Y+AAB8PutRBj+vlP29qDVFPpyiKz4s1OI9UGsOPotsVD+aCAw/oPj5PiV1Ez+q8Vc/f0jvPT81njy8Beq9X3ZvvVdbRb6SXA490m+/vU5AuT6ZKpg8mZkkP6Ijiz6jAcg+pN8WvnEbCb4HX0c/t9F5PzQRjj5DHOs8LEMNP0LPBj//kAs/dy2dPqg1ZT5bsV8++8sqvmgitL0VHaM+z/cXvnGsizxp3t0+vAWSPjarDD/b+S49UGtRPwwCFz5XygE/Lm4CPyCwej7gLfQ+NV68PtqsRj9YOQA+e/KQPRHHhj64HkU81XjRPtxGkz7AW0g+LZDuPqikKj+Mudc+f2qMPvOOhz74Uwc+aCJLP+f78z7Y8BQ9z/envnqlqD6WslA+Khg8PzGZDz/S3gA/pSxvPtzXGj+RfhY/GJV0vZ88Ez+Gp7U+/WUCP/RsRj6K/WU+c0YePz55oL0OPoc/YhDuPocWOT+4Hsk+kDELP9nOTL+taaA+EOlbvkFgsT6+n/q+QfH7vY51qz6TqcK9BoHfPszuhz7LEJc9kxi6PotsSj9Pr+4+rWmGviEfND4AADi+0026PuCcBb5eSxA+cRsZPgU0hj/l0I4+RGm7PhPyiz56pdo+GlEwP3ecDj9j7s4+I7kEvj0Kaz4hH6w9ILA6PpAxBD+8dC8+7J4XP7wFVj93LQw/JQabPtbFKz/EQpU+KH4QPzjWpz61pok+AbyFPJAPgD7ctdg+SQzIPu18kT5/2c09JzFVP0I+wD38GHM+dQLqPV921z4ofpw+Jw8cP94CkT2w4ds+j8I5PqOSIj4SFBc/Z7M6vpXUDb7whV0+v+yOPQskQj+6SeQ+ZRkFP5kqoL4OnBY/Nc2LPQ1P/z3arGU/4em1Prx0Oz9U4/M+f0jfPeCc9z6lLAU/rfoovlZ9zj6dEYW80t66Pmznfz6EfJg9C7WwPm/wST5X7ME+2PCSPhpRjT/Xo0w+j1MaP3qlBj+pgg0+iGOBP0+Nd74xCLS92orhPptVyT6840S+PQo+P/p+1D4hjjs/dJMvP4QN5b6rrbK+d5xqPtSakD5KexQ/Itv5OgU0JD8l5Bg/16OePjXNW75mZrY9GXPPPciYsb77Ogk/3NdCP3nHgz76XI08H/QcPgG8nb2si2M+ukl8Pb1SlruAt2w+XdzMPqrxQD+QoHg9UieoPqfooD69Uk0/fa4uvnEbIj81zXc+7zgCP8t/2D2pE9A+xf6WPl+Yvj5c/iU/YqHWPjC78T4YJoc+q8+FPueMEL4ubl8+LpC4PnzQkT6U9kY9toQ8PvYGJj/OiCQ/c0bUvB6FsT4Mk5M++MKgPtnO2T5xrBc+iPRFP9nOh70dyas+07ytPiCwQj1c/nM+Lm4jPEwVwr4McVg+S1lqP200ML3P1QA/+DEaP3Ebuz4YlVS95IPuvU8e9j4+eY4+/fa1PlZ9DT9E+tc+SL89PTSAJj+2hMw+cD1OPpoIwz4vTJw+S8iNPjhnJT9BYCg/ObRuP/YGWz7+1JQ+ZDsRP0+vrL6At+I+k6nCPojSXj3EIE0/m+Y9Po7kzD4NT7E+BFakPi0h3z1Z9cc+dk/ePUATNT75D1E/0QAXPx6nij5kzBQ/owGkvnbgvD5vgTs/VcGQvWTM+z5MFQ8/xLG+PciYtT6KH3o/cM5UPs4ZAD9pADs+CYogP07Ryb2JQcY+zO4YP3JorT4Urv893uBLvOzArT6WISk/pN++PApGdT7BFyk/U3SWPuSDBT//Ics+yAdfPxDp/T6utoK8pHAlvvpcuT6xUPc+s+ogP3lYUD8PC609lGUYP/8huj/BOcM9XP77Pk5AhD/zjgs/FmodP2x40j3WNBo/UGuaPsnlv7xSJyC+cD0lP5MYQD6XbgE/2c4lP9qKFj+I9Eo/x7qIPX2u6r5WfYy+6+I2PiXks706ksu9liE8P+ELAD+PUzc/F0gQvi/dND6OdYc+App+P7N7QT/lPy8/eVhgPlg5tD7C9aA+yjIZPynLyD7HmHc+rwPTPmsruj45tAg8liG2Pt++sD7vOAw/rWk5P+m36T6xvxU/CyRwPrQ3AD+uNow/UwVsPy5uFj83+A8/Vn0yPtzXUT5kOwQ/INIjP+qV4j2k3569OGeGPiqpYz0bnuQ+Xwc2P6g1KD+HFrs++lwrP6CJBD9ximY+UpZ5PuOliz2AtxU/mN1LP53vKz7AW2w+uI0gPwIrDj9SliE8P8aKP7DhGT1H4ao+taabPvFjLz+Hhdg+w0LLPkgufD+g+GE/ad6xPmHDZT99rpo+2puJPzPEhT7P1c4+k6kqPgPn8j7DU8Y/nxqfvaIjTz9oIkQ/4enfPrTIPz+9wXs/0ZEMvrIunj2kTgA8HTivPrFQUz6Yu+o+z2a9PX77Pj9LyMe8WKhpPvd1Hz9rK9A+3EarPmPusj6GyS0/yHaKP++nzj7aG8y9+8vcPsZL0z5PryQ+9GwOPzwshD799iU+Iv0evuf7Kz+LbMs+07woP3qlsL7jNlc/JCjgPoQNib556YQ/+aDPPsDbjz/XEro91xJyuxov1z57FKI+Iv3OPhX7HL8/xiE/4lgHP5T2BT+4r4M9yxDfvUrqZD3arAq+VFJYP+qVIj1sCQG+SFDWPhQ/MD/7y3M/HFq+Pjhnfj/PZlo/7usEP4nSFj6dEY0+4JyhvUfhAz8noEk/zaoPPMGohD7zHz8/qvEmP9v53D6iIwE+KVxlP6WsiD9++/o9+MKMPx6FeT+BBGw/m8QaP451ZT65awg/ih/bvQu1vD6At3Q+nDNaPtqsHj8IG6S+gZV8PyuHWj5aZCs/1JqEPoxKsD5kzEE+KH5FP/rthz61pvU+ImwEP0LPNz/P98M+VOPLPg6+JT98YRI+exSWPjCZLT9rmtc80ZEnP7bzbT7OGf8+6bcGP7uWKT9uNIA9M8SDPhGlFT5++6g+HhZDP+zAGz+R7bI+nDPoPv+Qpj2HFlk+pgprP9ZWGT/vp0Y/xLHiPhNhaT8ldTY+Y11cvNO8cz6xUIO+rraKPpAPEj6xUIk+tmLXPjws2j5Z9ds+uK/TPXUCuD77OnC8Lm5cPyNKIz4jSoO9hxbhPn0/db3gnOk9ukk4P65H4TzV50o+zTsAP1+YOj+YTEo/Z7PuPjtOXj8c62I+5IP+vECCFD/eAkk9WtPiPtJv7z4qOho+DU9LPu7JTD/swC0/6SY2Pyjt6z6pgrM+xLFCPtxG+z4YBFa8gQSrPjCZRj5DHKs+WtNsvY/C7T4FEnQ9BaPaPsL1+j7ZPYE+/5CcPovb4D7mrpk+cawbP7EuTj5fByU/4XqUO3bgnDuvlBk+1JoaP53vP760yBs/2opNvibC5D7gLbA+f9lPP6mTmj9nsxE/woYjPln1WT5IUPg+tmJPvU8ecT+0WYc+06umP8zMfD4IrDw/S8hXvuvi/j6ezRk/QWDDPrIuDz+U9nU/V1vLPl8HDj/7OlQ+ufylPiegKj/x0ho/2c6fPjlFRT9AE0I/CtfLPmb3Gj8Fox8/5dA6PnnpLz+hZ6s9DeA5PvgxRz/h6Q0+AbxkP2gAcz47cI69dy2pPuhISD/zH1I83LWqPmneMz/Kw3s/M8SlPpf/Kz8pywE/IbCOPpXUGT/KMlw+7Q1PPy2yLz/G3KG+8fROP8nlnz4jSgM+q76AP8oyej+TGPY+9gaTPhcmaz8KRmE/cRtTP7n8GT+5/GU/30+tvcgHkT6VQ/M9SL/pvgu1Pz9kqng+yJgXPolBqD5EaQQ/ad6zPltCEj89Cvc+b19LPiUG0T2itJ+94lhnPzm0jj5JnU4/NxqkPvCFWT3BqLy9SurmPkku1T6cogo/oPhCP9NN0j0/xjY/C7VNP0HxLz4ZcxM/UpbBPdO8nz4ofnQ+PlcbP3Bftz2pExo/dZOCPgTFjT5AE4k+gQQ/P2RMiT+h1h8/kKDOPs2qGT/r4iI/jQY8P1Uwej37Oho/S1mqPnNGFT+nV9I9jzGtvocWjT4cfCI/EoMfP3h6Oj86AZU9UicEP7FQDT9GJUW9ZDsQP6kTwj5U4yI/TtG5PpOH8T78GLM+HFq6PtLeBT+JsBQ/G57wPi/d3L2d7yE/coqGPm4ScD/fvvw+Ais/PsL1xj6TqXI/TtG7PvHSdD/gnOU+q88tPqTfQj81XhU/eceQP7FQHD/whZM+rwPxPn0d4D7Zzvc+wRe6PqyLOz4Qx18/pb0PP9QJEj+WslQ/PZsVvsPTOj8+V9U+W0K4PvypPj/MXem+ayvGPc9m1bxIUL4+S8hvPih+XT+qYPQ+q60XP3lYKj/Chjw/7slbP53vGD+kTmA9h4WRPyxlOT8V++M+IbASP7IukD5c/iQ/z2a9PldbEz/V5xQ/2T2XPhzrlj/eceY+I9utPi/d7j5CPt4+BMUWPwrXTz8xCAw/wahsvi6QIT+5a6k+1xKGPp+rLT/NO/g+9bkGPy0hVj/Sb98+IEHpPoxKmj3TvBU/E9AjP8h2VT9JnfQ+nxrJPqOSQz+EfK4+0m+DPicPHD/PZgc/NjzNPsQgAD9yaD8/UicQvQFNwD5SuC8/ke3YPlpkJT+si4Y/gy8IP/AWND4UHXM/RiV9PzqSLz7fviI/WtNVP1XBET8CK7s+4JwJP4qOKD45tAY/mSrIPTQR5D5IvxE+QKQVPzjWdT4IPSU/uB7HPrbz5T6R7fw+NV5ZP/AFhj+UZeA9awnPPmEyDD8AADQ+bcUoP8gHzT4SFKU+9pcxPqikvD4YBHI/hjhKP3vyJT/rURE/fvspP8ZtLz84Z/4+EgOeP4XrCD94C6y98x82vjjWXD+uRxI/Cfm4PdzXBj9zRtY+Gw3+PnJoAz8W2ZY+kxicPgYSjD6NBis/dLW3Ps73Xz8176g+XP6zPiUG0T1liAI/Qj5fP++nSj7ZPRk9i2zbPl3cBz9wX78+ZmbQPjC7Mz5ioZU/S1lSP240hj5UwUQ+7snLPUMcuz5yaBY/vjCzPpjdED9IvzY/uknePsgHdT6DwMo++zqyPq8ljD6zewg/q62+PlkXQT99PyU+HclmP3nHqT4ExaE+3gLFPgdfPj/+1I8/tmIZP6CJ5D6k3749ke20PtBERz96Nik/5/tRPqHWLT/F/go//5DQPtqKvT3z/Qw/+u1ZP3ecOT9xrE++zTsyPuzAFT+Gp1E/001GPvrtmz5DHNM+DeC/PkYlsT6lves+3EYDPRDpaj/baIg+SupKP6UsCT+wciA+glGRvdGR+D7snny9cM6CPn/Zzb0yxHU+Z9WPPUXYBL64HgI/YFRMP7FQwz7c11k/EoOSPiNKu72LbOe9XwcQP4XrpT5Vn88+xktKP5kqcD4mwqY9arzsvSxDGD7QRCi9cRsJP57NKz8T0Og+3STIPlg5tr7h6U0+FD/uPR4Wgj2DwCA/L0xFP8Bb0D5O0Ym9+8tWPj+1oD97FII+W0KmPqK0IT/qBAs/g8BXP+tRQT+J0qA+O98MPyDSBj9yaEM/FYwCP+Yd675s50M+7Q1ePj/GAL4r9nM+eccMP1uxCD/XgWY/+MJkvfrtFD88LCI/nKLLvT0K+T4qqQY/QKQLPhcmsz7tDQc/GAQ0P+7rcD1z18I9F0j0Pgc9s76kTnE/Q4tQvuOldD+lvRg/FD8xPw1PH74Urts+4zYRP8eYbz56Ns0+5WEkP7lrCj+t2OE+jQamPjwsVDwDeN8+BTTlPst/MT92T3A/liF6PgN4az7Chve94QsdP5RleL5O0UQ/l/8NPwG8sT7arKY+Yn8eP+a/hD/C9RY/+lxfPyV1DD9Vn1s9LEPEPkHxHj9hw48+HOtkP5yiFT+hZ8I/1XgjP/jC/D7JVCc/9cqcP3h6bz/UmkM/OgEGP39I4T60N6Q+OhKEP6RwPz8bDSA/Dpx7vs/3tT4Pemc/AitEP6+Ufz/ZPfs+HieHP7iNcT+8dOk+u5YYPsBbdz82PEg/9+QWP3/ZBj+NKKM+Vg7NPpjdAz6AJg6+V8qGPtiBlz6BlW8+yAejPuhqqzuDwAE/n6ufvnA9Yj6cohM+owFAPpJchj/C9Si9v+x0P1YOaT5lGUA/zcwsvV4pyzoofgQ+lUOnPoLilD8vTFY/k6l5P5JcEz8nMbg98/07P0dyHD+w4Yc+CtcfvgTFsz6ze8o97MA2P3gLOT/z/dQ5OgFbP8zuIj+R7WU/taZVP61pFj86kmQ/V1sSP89mdT5yaCk+7lpqPozKgD/arLQ+kX5QP6ab3j4tskU/SurMPdeB8zyt2I8+LNS4Pvp+Tz+O5AQ/v+xSPzwsDT+HFhk/UpbHPjLmvD5++yU/xLEsP53vGD8lBk8/VZ8tP3A96j0K17M9PldZP2b3nD8JaMw+dQJSP74wbD9YOfQ+nDMmP68lnT/KwwQ/V8pHP4GV2z2LbCk/qYJGPzeJaT+rrYE/RdgpP1FJSz9pAIw/xLHAPhUdjT/oWYA//IcvPxe38T7TK1w/5HKJP3BOgz8hsAw/Nc1jPkRpKj+/DiA/QWBNPoC3mD6QoDg/WRdEP0OtCz97g14/ObROPycxaj+fGmI/2IEgP7WmmD/tDXA/bhJyP6+ljT82qy4/i9t0P3EbRj+UB4Q//yExP39I7T71Sm0/4tiAP/HSfT3mHSc/6bduP1In3j4i/Wc/ZmbkPm6SiD+/DgQ/mncpP2kAsz5NYvo+YhA3P0TYQD9Ke4g/HcmTPkCkgT+XbvA+6pXaPrKdLj84Z0s/IEF3PzeJnz4MAlo/SFAsP9obMj8xCIw+8BZfP7N7UD9AE/8+6NkVP+84hD+7lkM/HOsyPxKDLT+bVWc+JXU0P2cziD9n1Sc/c8afP1K4Oz8IrIY/3gIsP+0N6j6iRZY/QBMfP8oyZT/ZPZA/6becPy6QVj+0N8I+mN0xP96CoD9rmlw/uWseP50RVj9BYGA/z2Z7P9zXxT7S76E/uWtZP4eWjT9GlM492c5EP8e6pD/qlSE/xm0BP94Clz+ZmUE/KctQP5wzdj9hMks/D3qFP5XDnT8QaYQ/A+csPybCUT96FHE/V+xFP99PNz+6yZM/qQKCP8t/lD/XEnA/J6B4P1BrQz8T0HQ/S8hXPzH3rT8wu+U+ih9RP2xnoT+S3Jk/8x+pP/12kj9zRmc/vIWHP8e6mj/jFFM/A+dIPzAqkz+FWtM+gDeUP53vSz9/SFk/aJHRPgn5cD9TBUA/2qyZPxGlPT6zWV0/INIMP68lBz87cFo/sHJdP3NXqT/yMLA/LFSmP7bzxT54enQ/3LUmP5I6uD8hH78/FYx1P++4jD878Lo/Qj6AP0FgRz/ASsQ/OqOBP+18Iz+U9pY/+8u0P2RMoT9ZhgE/1edgP76flz9j7kY/m1UgP4QNJj8QWJ8/o4GbP1sxgT/k8qQ/0ZFcP86ImD6meWo/HpadP5SHED9VwSY/v30TP192XT/IGIY/AACIP5K6sD80gGQ/0YCvP11tWT+LfbI/liEKP/P9Cz+NKJk/MsQ7P/JBHj/0bPQ++u1iP7lrLT6q8XY+fR0qP0ATQT5m1cs+bhJuPwgbxj2WslA+0SIpPzJVQT9bQuY9TBWGvvMfGD/4wks/wvUhPxxajT85NIM/fGGsPnBfvD/tfNM+5/smP2lvMj9IUCE/EoPEPnxhUz89m+E+qmBBP+pzlT4c63I+/yEJP3/Z3z4K158+7lrSPpp3Oz+0Nyk/+MJRPycPwz630T8/DwuxPqW9RD+mm1o/N/hHPw3ghT6PUxQ/qYKdPoVa4T6mmyM/LNR4P1Z9xj4DeHE/0ZEcPVFJ7T4ep7Y+/tT6PiO5rj5xrB0/w0JVPzvfTj9pb4I/cM4uPwBvYT8ehRM++n6BPyV1OD/b+ZI+S1kQP4Y4cT/eAtc+X3bbPhX7bj+NlzM/nCKpP/p+KD8MAoo/5WE1P1KWKz8TYQo/+Q97P94CHz9LWR0/zapWP/mPkj8ldT4/JXU5P74wQT+EfFA/3SQ5P+pztz6EDYY/+DG3P/rtNz9bQqA/rraEP1gXaT/kg6I/wFv2PlTSpz8Rtoo/IbAaPsgHRj+1JoQ/j8I2PyBSrD8VHYA/exRYP99PPT8sQ3U/nKJsP6rPaj+4L7w/5h1FPyCwRz/TTYY/bVZtP2B2Ij8OLc4+Z7M8P8nUtz/w9Fw/m2abP9BEBj90tXc/fvsJP03zsj6iI1Y/rjaHP5LLfz8T0C8/nYBCvn9qDT8ldRU/FYywPjJVpj4ukMg9wFuiPmQ7H7yFWss9CkanPibCqj4Rx6o+DALTPvCFHz9Pr1o/bhJXP8E5QD98UIQ/6gQbP8Zcqz+Udoc/DBOOP0Hgiz8MAsc+VZ8rvYEEEj8GEgg/Ctf7vWb3hD+bxFg/5PKJPmZmCT+4Hjw/jmSHP/YohT/Hujk/gXNtP8xdbD/REYY/22hoPj7oBT+OhoU/VTAwP6FFNT8/xkE/HTgAP5LL5T72lyg/TDeEP1InQT/Qsw4/oWdEPwfOdT75D0Y/AG8GP7ByrD/8GAs/CyRnP2B2Pj89Cgg/5q47P0kMTz9liC8+2qwUPwFNGz+NBoc/X5inPzf4+j6+n0w/4lgfP+tRdj9qTSo/H/RNP7EufT/l0Jo/y39MPy0yqT8nIKE/AAAsP1aOkz9FR7M/2PB0vME5aD8LtVU/G3xZP5jdVz9vX24/7XwOPwkKsj91Apo/Dhy9P2o8hz9B8Tc/Qy2cP05AHD++n+4+G55hP1Z99D6uNpc/kxhiP11toT5DHGY/cnmPP7TIST96JZ8/kA80PzSAfz6Cc5Q/IR+RP4Lifz/jpU4/FK6KPx9jbT+02aQ/xktIPzCqkD+K/Vc/KVyKPzeJMj+LbAQ/Nc1cP3PXxD4PehQ/WfU5Py2y/z6/7Oo+ATyePwPnMj+rrTA/V8qmPkOcvT84Z48/IttePzY8Oj9WfZM/uK8fP9zXJj+C85E/JyCOPz81Vj8Sg9A+jEpfPyNKPz+TKck//fYnP5jMiT8KRkU/GWKqP9bFmj9boJc/yjKNPwWjCj5y6JM/PZs9Px4Fvz+XbrQ/kjohPwAA+j6fK6o/OSMjP1YOoD+ux7I/W7FbP/3l0D8Cq4c/vIWVPyCwXz8y5ks/wTlNP6dohT8CK1A/g6+gP4R8cj/8GGk/tSa+Pz2bLT87Tmo/jnVjP0mdXj8XpqM/kxinP4Jijj+GyVM/V8qhP6g1oD8nD2Y/BNamP1HaLj+XbnY/LOWVP2gRjz+KjlQ/cvkvP76fwD/3U/E+qROcP2gi+j85I7o/YqGYP9EiZj8ar64/TJWEPxWMiz978mc/Yv+9P0w3ET8WarI/NICIP8L1yD9/SEU/J7GsPzjWuD+lLKg/4sd2P8llwD9Q69A/QCSpP4cFlj/V+Ls/gnOIP4mwhD8ldZ8/Qq1ZP2J/hj+Yu+s/kW2GPySXXT9lGTE/KqlTPwP4gD+ezcg/wMq4P74f3D8eBaM/RHqpPxgmGT99HcM/YTLjPzcaTD+BBHE/sGHAP6s+uT+WsoE/s+qTPwrohD/+w7k/B9+lPxIDrT9nxNk/LpC2P6B4kj+5a4g/5j+PP/W5uT8IrDg/CCy7P+ELgD/VeM8/GJWsP+ELNj9GlMc/tnONP+Tyiz/4sY0/ksuCP8oy4T8noA0/y38mP0vZ4T//oYM/PleZP7yFvz9jbow/9NuPP7E/pT/028A/E+GKP55e0z+xUNM/pN+nPxx8kz+vpZk/orSZP6dXrj+YzOk/JYaQPx3Jrz9SJy4/RNh4P/tL8T+iNJY/6MjNP9EA9D+pk6k/DpzMP6wLiD8FtNc/qCS6P1dshT9p75M/pgqwP8xdYj8+16c/BZK6P48xZD+oRo4/VbCpP42G8D+UZZw/Qr7YP5vVzj8kKJU/CD2IPxnRuT+hxds/fa5wPwu1kz8obeY/BZKRPwl5lD9fB8c/MXetP1IWnT/P5gFA8ePEP+5rmT+286k/NIBBP/CFZz+taa8/S8iMP3L5Xz/1Odw/r5TAP89miD+mG7g/tuKLP1RBuD+uR2g/9gaeP2mAlD8Rx4A/UUlPP2LhBkDUGqw/zarYPy0y/j9xLLQ/FQy1P6Pw1D9txZE/DBOdPysH3D/35Ho/Xrq+P9Ei6z/oWdQ/uxapP6mCcz9X24w/W8KdPxX7pT85o+o//fYJQCcx2z8vXe4/2orWP0XH9z+Kn+U/HGusP+5a7D+KjnY/3vG9PzF3iD/0W7Q/DPHjPy2y0D+Kn+Q/R/K+P8NC3T9wPdE/hVqdP7Um7D8Dido/ZnetP0R6vT9pANU/xDGNP3Gscz/1KLM/y6GNP7RZrz99P8k/LFTVP9Jvyz8AXtU/07ymP21Fuj+2BLE/0m/xP+tiyD8Qx/M/jYa+P2q8tD9zV+A/T57yP4QNyD8pXBNAOSPiP0vZAEDcV+w/owEDQDcJ5j/OiLc/KwfeP69lHECvA9U/O87UP6qgBECvFMQ/pT3TP1IWvT/OGcQ/9crdPzhn/z9hQ8k/fvvjPxoAA0C7p4Y//gMFQAwC9j+yTAtAObQKQOyvrj/bygJApT3dPxVMAUBhMsw/DtwUQFOF2z/sHitAy5DNP8uQ9D/CFwZAR7IBQD9GC0COBgJAIMHIP0vZ2T/8B8c//TYFQLdR3T+t2Iw/sozsP4Vr4T86kvs/pLARQLrJC0Dhi60/Y64AQDf49z/l0Nc/pN/YPwE8BUDyQQZAYpDUP0hQrT/mHds/JyDBP4711z8ExQlAlHbhPxnzzD8pOuY/+0vLP61pyD/BOfI/mubMP9LesT9A0xBA4enVP23Wpz96Jdg/y3+0Pzar8j/sL9k/7MD6Pz+1uD/tHhJAMzMFQFD8vT8n8Q9AyVT8P81MB0AVeyhApb34P+QD6T8wqsI/nLMQQDca6D+n6Pw/lpDaPyppH0D30/Y/03wSQFUBA0BO0eg/PM4AQF/2+j9fdts/4JwNQN+PEUBp3gBAU/S7Py2Q+D8yxP0/d63zP8h2AkCVVLo/DILYP3h6zT+M+RJAevYCQA6+C0CxP98/xm2rP2Pd6T+5vA9ADHHPP/DFD0BU4/4/898RQHK5GUC+n8U/EyEPQAJrJUA3+Mk/Gm8PQLBhH0CPU/4/3eQDQLx0BEA2PPs/MXcVQFWfKkDOSAlA19IHQOk3HkBi/yVAJ48mQH+ZE0DEwhdA5n8hQK9UTUArthxA2U42QPHj+z9CrStAoVYMQFTjH0BbAhVAb3AqQDQRO0CaCCBAe4M0QBc3H0DmvwhAn7wgQAzxEUDxdDBAVZ9EQPocHUAs5TNATPcWQHJ5OUByKDlA4hgYQD2KHEA1jR5AKP4cQGRMMEBspyVAOkELQLRI3D+miipAS5k7QDjnKkCopCpAT28VQGY3HkCHBS9An3w7QJXUGEDm3S1AmyYdQNLeKkAMAjlAf+ozQEi/FUBJ3RpAx3o4QDgWMkB9XR5AAV4PQDD7IkAelg5APL0hQK/DJUDBqCRA6sQ2QPhCJEBA5CVArwPpP7P7GkBpnjRAQs/hP7ieLkBDizRAhRolQGPuQUAXSDZAl+4MQGuaLUDGbR5A7C8fQGUZK0D5zytAqDUTQN+PRkDKoT9A859fQJ/rTEBXGzVAbdZeQD75R0Aab1hA8WPwP4usXUC2hCtAphshQO94SkAMkzhAkos9QH67IUDVZ1ZAzK4iQMcpVECOtVRAU3REQNjwPkBqfEJAS7cqQPfkN0Ap3D9AKYtNQEDTQEAVDEVAr6U/QIx5TECf/EVAjApbQH9ZQEB52EVAExAjQLQIRUDv5xhALXI4QHtDSUDLUE5AKTo4QMJ1eUBcjz9Ax7o3QOe7TEAVnVVAeiVSQNosYkCKzkhA2ts4QD15aEAcGl1A8z1lQJRngUBPnmpAGi9aQDvOb0DVeHVAfwh1QHYvgkAc2nhAewNsQChtV0Bfx2FA+U9ZQIPAbUDOd3BA1nSDQHXxZUDb+WZAJbVVQI71UEDtnodALMNaQMeYc0AibJNAQv5rQLO7jkARZWNAoedjQGfVgUD5oGBACHucQPFSeEBYuXxAO05NQElMkUBOUYBA8MV5QFXhg0DC9X1ApA53QHSTY0DpxoFAA5iTQNpKYUD67WdAh3aCQPLffUDV1nFA+YCCQMPTekAYNYBAOsODQLhedkDNu2xAayuIQJRFhEAOrXlAf8hqQD2bgEA1zZhAcWyPQFqTd0BJfYBArgd1QNsobECWcpBAElR+QOXQbUDj9JRAnZGEQDoDikAZM3xAzP2OQIyKkkAaL1pA2/mYQMw9i0CbRIpAgsKSQA8LhECeTY9AWcZzQNwXm0Booo9AYbKWQLJsjUA64YhAz5eSQLrplkA2XIZACleeQCLslkC1lZJAA+eWQGdzoUDsnp9AlkGcQCKMmEC9wZtAjHmaQADPkkBpAKNAAKCDQOYulED12axAdsCmQAo3oECudplAACCOQG0FlkBAApdArpajQITeiUD2Rq1Aim64QE9eoUDwFo5AocekQFXBokCHtpdAECmSQMWvoEC0SK5ASmq6QL3hs0AA75VAXL6cQAzilEBMpr9Aszu/QJGNpkBuA65A0BOiQNQrl0A3GrRAwKqbQMSirEDKkrhAekXCQHIKtUClLL1A5aGsQB04wUBr68VAHNytQJhbwECOpLhAqZO9QORDuUD8qcNA76fBQGD2vkA1r8pA1zKsQFdq0UAXd9pAbDjQQIYYzEBvAdJAlbTWQHhr2kCvRdJAG37XQG0F30ATgdhA0h7uQFNl5EBNZMdAQs/HQJI6z0BY9/hAvAXgQBH23kAJeedAKonwQLGu6ECGuO9AeMvpQPyH7UA0EdpA50z1QC9M8UC3oPJAyXThQKOw+kDZbPxAO7/8QGy460BKvABBaf8CQcl0/ED82PlAPdsIQWeUA0E6wwhB+lwBQSQoAEEUXwVBuun/QFPVBEE7IAxBlCUDQcdJBUH6vglBCmYKQaBKD0GdkA1BmugEQWbnDUEfhBdBAXwTQVNGDEHJxRJBnX8NQfVKGkFHch1BqqAVQaZKFkESBCFBo1EWQaReIkHmfR1BAxgcQV2cH0FiQSFBq74cQT7nK0GAaCdBhqgkQa4WMEEd+CdBbSQpQR62LkETAilBaVApQYH1J0GETDBBs/s2QaRuL0En0DNBEkQqQbKNN0FwnTtB8gEzQdj/MkGaiD1Bxa9IQSCRQEEagD5BuP88Qbm8Q0FtVUpBdQJCQTgmUkH5sEVBY85RQW7jUEG2Ak1ByRVRQTZ7V0E9qktB+9pZQTkDV0FQjGJBqJRjQRlxaEEaYGFBM4JtQfVJakH7W3RBXdxvQds4dUFSF3NB/YZ4QQWcgEGhx4BBcI6FQYyphkHqw4lBZaGJQeRCh0FWxoxBJ6+LQdj4jEFsAJFBW3KTQWkvmEHsZplBoBicQUncm0HtHKNB0MypQakKq0HfTqhB+fevQVlntEEfE7hBPES8QY2mxUEyJc1Bq27VQdUA10Ge3txBNfXdQVv640H2V+ZB7iLqQbcZ9EGQ8PhB1b78QTRX/0HaewFC2dkAQoQVA0K7HwNCunYFQjRdBkKQLAtCNLkNQkeqEUKmnRVCoCAbQrVOIEIOPSFCqMAlQog8KUIcqytCUNwwQo6oNEKonThCWZo8Qn86QELr0kBCHlJDQlIQRUI+KExCZyxRQno+VUJtFVpC0a1hQu5FaUIYyG5CV254QorigEIw7oRC4SqJQslNjUIAd5RC1LmZQngSoELDXKZCFYGsQjndtEI8pLtC+VbEQnsAzkK9PtdCltrhQhtB7kJhSfpCTvcCQ1VHCUN+lRFDoeYZQ+0RIUM85ypDog81QzfLQEPQzExD/v9ZQ3/iaEMpGHpDlAmGQ8MBkUM7WJ1DHSCrQ/oUvEP0wdBD8UrrQ3l6B0Qc/iBE2l5GRNmWekQ/2ZdEpBSjRNaxmUT82IlEGkmARKsZf0SvIodEXp6XRIgcsURsIM1ExYfbRMWZ00SQLMJE6KC3RBWht0QkKb9EKt/MRN7l30TwufhEMfELRY7AHUVmzS5FwJ46RfAoPkWxMTpFZkM0RdA3MUWB7TBFyyYvRQciJ0VWtRZFIFsARQCX00QAPK5EjXqRRGiOd0T0Y1VEvnI6RBlZJEQByBFEyfIBRCTX6EO3UNFDtOG8Qwxmq0NFPZxDINGPQya1hEN6XHVDP+FjQ7htU0N64UVDy0Q5Q2N6LkM21iVD0S0eQ++wGEMI/RNDUBwTQ8aXFEOJzBND+ZgQQzzaCkNllgRDnFv+Qjts+EILi/tC70YCQx0VBUP2lAVDDTQAQw488EIc0+NC9+vbQit11kIbpdRC89nTQr8e2EJC/dxCHPfgQriF4ULuu95CFSjcQnsA2kLib9ZCvqTVQv0F2ULYiN5C7NzlQvXk7ELeoPBCZUnxQhMI8EKSK+9CEovvQnoK8EKULvRC3Pn4QuvC/UJ2QAJDE7QGQ/u3CkMPEg5DT8sQQyrQEkNw8xRDCC8YQxVZG0OyZB9DN7YiQ/QcJUNfBSZDHhYmQ1yiKEOYQS1Dzpg0Q1YjPEOf/ERD/IlNQ9maVUPQd1xD28ljQxj9bEMFvHlDJ9iEQ4pmjkM/vZhDJF2jQ8onrUMI7rZDJvTAQ6n/zEN6Rt5DS1T5Q8VLEUTLvy1ElBVPRCv3bUQCfYFE10OHRBeWi0TzSpJEA0SeRH+DsUSw/8tEmqPpRJVXAUXkiwlFX0gORb8AEkVz/RVFs9IYRTAjGUUUfBdFhBoURVygDkXH6gdFD+kBRQpT+UTCHuxE+I3bRPZOyUQKnrVEgKyfRNxBjURB9IFE7IR2REBMaEQEdlREFSU/REV+K0Qj7xVEZGD6QyZ2zUNkUK5DQTmcQzbykkNytY1DNKyKQ3UjiUNnhYlDwo6LQ9QfkEOcLpZD+FGbQwyZnUMTAZ5DWRmeQ4b0oUOGP6xD2hS9Q0oK1UM08PJDsvoIREu5FESWzxpEgwYeREceIkS/LSlESaAyRHL0PkQAqktEW1hVRADQWERgCFZE4vpNRJnPQUTKIzdE5NsxRBi3MET/rS5ESz0pRJlRH0T/qg9E4gv5Q8ak1kNXQL9DZ7CyQ4nFq0PxIqVDU4OZQ3yvhUP8rFtDgfE4Q1IaJUNyABlDLTYOQ0KvA0Pmlu5C0ofXQjqzxEIUiLZCtP2mQs+ZmEKLz45Ca26GQnx1gEI0lXxC/b2BQpYQjUJ7hZtCcBGmQkKTokIUH5JCjJF4Qqa3T0LvPzhC6PwuQgQKKEJntR9CCvgYQhBVFUJVuwxCuNMJQplCEEJAFB5CdTk9QnN/VULc4WFCVA5RQtGwMkJ+XRJCluIAQp/M8UEl3fFBNOn0QUkF/0FALgtCSywaQgGYK0KOaTRCj4UuQiL9H0IFFx5Cl5crQgD3RELBr15CAP54QnWfgkLmTnNCndVNQkHRNkIZ8zBCDXcxQkjLOEJKAztCfgs/QipxMUJRbhZCg78LQocJBkIFyvJBD3LXQeRjuEGpC6JBcQOPQVhwlkGxcKFBi7OgQZZQl0Fa44hBwQhhQccZW0HhK0RBySRCQeD8SkFdTU5Ba5pgQerjb0GeZoNBk9iZQd3LuUFm3vNB6BIdQkHdOUIBxEtCFk5PQiIjSkKeikJCXxg8Qu2wPULx2z9CxGU4Qk0HK0KwDRtCcaQKQroR9EErxc5BrIOrQXJii0EV+1VBX2clQT9V90BtxeNA6DmxQDxOnkBNZI9AaUCKQO/JhkDuK0JAx7pZQOHLRECHR41ALXJVQGkAM0Cl7DBA22hTQDHITUAuUDNA+Y9IQLqackA1TUxAepRuQGczdUCX/2JAmqZ0QDAKi0CTaY5ARQeMQN5iokDaW6tAm+TBQB5H2kCOdA5B1HpMQZglm0EIE8lB7M+iQa5makFsJ1hB305ZQdeLk0GF28ZBfLCtQSCycEG0+SlBixwPQYIC9kC7tuJAsJL3QBd3DUF+W0NBfa6aQfxokEES41dBk0ktQZ1wLUFaFEpBs6uMQfl/oEFXu1lB0v4RQWT73kCh1rZAD3qzQHbvnkAOfpZAUXqjQOqkoUCdL5pAhPymQEVWnUDxNK5AYXKrQG/wukB2r7JAq22/QAmI00CWAcNALDTXQEy1xkDH6cZA95XFQBI0xUAuMNFAtCi2QPkAukCKP61A+POzQBC410BAorJACIy9QBoAtUDKAblA8fK6QF/nxEBVf99A6JnIQE0C20BYudlAEdbNQM5o80D3dfNAxX8JQR3IAkG7FxFBGw4XQdVoIkGTCCpBFwgrQQQVREF4q0RBszpWQZHNYEFQ23VBPXOFQXWLi0H1MpVB7pOgQeo8pkEY1bFBx9rCQamLzUFiaN5BdvjwQdnOAUI+UAxCnV0ZQgRWJUI+PTBCyOg9QlIsUUJXxmJCsSd8QpzHi0I0h51CYAGvQmE5yEIyaOVCd44FQ272HENB7TtDs+JgQ06ihUN4+ppDwt+tQy9KvUNdbc9DVbPrQ0ncCkRqbCVE3EA8RHdDQUTQFzJEVR0fRGl6F0QhKB1ESB8sRBvNOURFjjZExu8dRMlg/UMrE85DoTKxQ0MGoEObU5NDzbqEQ4KiYkPD/jdDYWcRQ7sG5ELOIrZCdc2TQqynckKIKE1CWIQuQqbaFEJfKP1B0GzgQUx1yEGh9qlBT86dQUKejkHVWH5BAJ9lQdhvSkGe7kVBgFcwQTrBH0G7BhNBm5UJQVTD/UBvUQNB/tTbQHYg3EDHOsNAc7fRQCuHtUBkqrRAXD6nQMqhmUBJbohAoZaKQARFg0BUo4FAfb9kQEcSgkAc62pAmYqAQNQJXUBZl1hAldQzQPBWTEBDC1ZAv85ZQFmGOkBDnF5AsS5FQGX5iECpM4hAWXenQBeoqEDykLRA9Si/QCjvCEHLjyRBGBRQQUlNZ0GlHWtBuqpsQaGGW0HsfzZBbMgYQWIw+UC9ksxADLG7QAj7skDdpKZAZEqoQGxYoECXv35AklyhQIj02kBi3/ZAAvoWQRWdM0HcNjtB7Y0zQda2LkGYfAlBUCvnQGTsoEDZDoNAgKZMQHRkQUBYeUxAezI2QJPYNEBDnBBAqDUqQNZWG0BzF0JAMCoLQLDhGEAYVRNA+0siQMzdJEDDwi9ApSwxQA3PGUDX4yZA3dNUQLfROkB4ulJA309jQNndlkD/gZpA3pGPQDBbukBt1slAdmAFQVxvEkECux1BEPkuQUlcPEGMyjBB00whQafXG0HXshRBNQ4RQQXiHEGVhDxBlNU+QU10P0F3rB1BR3EOQWeUA0GPwvRA90TmQGta2EBml+NA6xHkQKaZ2ECGh9hAVXCpQH1OikCat3RAdn5lQGvLj0Dq5JRAiq6wQPH0vEBT9M1AB3/dQIcW+EAUn/pA63EBQfUaFEGVJAdBocX+QI8R/kBk6vlAblIAQchH5EAqWNhATfPPQMTAyEAFsr1A//CwQB+jnkDfwIRAzSyZQHjakkCi9JVAY92kQETJrkBbQq1AzO7CQMzO8EC7dwRBgrECQThXCkH9hiBBQn00QU2yVkEhT3dBRCmVQbOLpkGENr9BPgjUQazy4EFUgu5BVp72QYG8/EHRMf9BRjX3Qfvq6kGjQeVB9YjgQWUA30HDS+FBnyzdQTsG20GzOdlBeyTRQXtKxEHeErZBRSaXQa4OgEH3JVpBgKYsQR8TEUH+Y/hA+0vHQD/1oUAs9JZAkICNQBUbgECfq0NAZ7NSQCj+PkCn10NAUxYJQO2N7T9g5d4/wvXIP9QrjT/Fj/g/t0CiPMBbTj/2lzw/Gw1VP+M2uD4VHQA/AbxFPnuDrz2JsN++7uuaPg6+ED5wzgS+RiUZPocWeb5n1R2/eqXOvsGo7L5vX8+9JJdLPjQRH7/Y8DQ+4Qs6v8ZtBL3/IX28nDMSvXzQc7w3ice+1JoyPst/yD5DrQk+VMHSvmq8TD59Hbw+q63YPMeY9z7dk42+kX47PFdb9T5v8J092oqtPUI+mD5HclQ/Y11FP+XQLD+pgtc++8scP7Eu5j6ZKlw+zvfjPqYKGj6PMcU+CBsWPy2yXD+iI4M+ZKpYP48xLD8B3iQ/O3AiPpduGj/MzG4/VuzlPqz64D5wPQw/7XwmP3a+Yz72l/k+UwU3PwmKUz9JjJE/TYRtPxpRtT+LW7o/TBWlP8iHFUC7OBpAfT8xQFaOdkDuK4RATUSZQO7rv0BFR8JApTvxQOZd9EBh8xVBVHEwQb2RXUGhBXJBTvKFQQvkhUGxB4JBpvqAQduAikHphpdBMp6mQTCCq0G9OaJBdg+OQawKeUGMuV5Bj/FeQTXtY0FOAWVB9Bs9QYJhIkHHOvpABiHBQGI/m0B8gYJAdmBqQCSXTEAQGBpAnCL3P1WfOj9Pr/Y+qs+3PqK0ez5kqqA+uB7TvgHegjzfvsC+6nNtPgn5or4K12O+Z7NyvolBID4GEga/6nPDvsPTgL/99sW98/0UPtnOv7178mC+LNQGvt0kwj4YBMg+W0Jevk7ROb6TGCC/taZZPfdT+76Gyaw9lGVMvyGOfb7Fjym+VuztvhrAe74fYy481eeKvhUdz771OYK/kjovvxGlIr/F/gW/EaUXv+qVqr0wmZo9klwvvz5X4z15WAC+Gi9du/ypcbtLyJM+4lh7Pk5Ax74tkGg+mZkbP7WmSj/o2Rc/eHqlvGKhVr5mZs6+lUNLPc2qvT6vJWS8JeT9vsoyHL4EVoa+CtcsPzC7vT4qOpK9bcVXP0AT1T4cfJE+mSruPjEIdj/ysII+i2zfPjXvlj4jSuE+xtwEP9VW7LtNhDk+7utXP8xdhz4MAvs+wagIP+XQND+yDAQ/Aby3vlOWBT6n6CA++Q+tPmTMnT5DHEM+5dCgPkI+hj556bQ+i/2jPn/ZIz85RTE/N4lQP6ROHj8kKLM/8/1sPwAAQz8T8g4/GXMfP42XuT/NqlM/R/KtP21FjT/am74/jaioPwBv9T8LNRZA2Q4xQOhqA0D9ZUJA5n8bQILzO0AVjDdA12McQKTwNkBBsUxAqKQ1QATFQkCNRhVAi5sgQLl8/z+RrTNAsT8FQMWPEkD3NQpAKdz5Pzeaxz8ubt0/nBFsP5XDlj9d3Kc/Xe2iPy2y7D+24s8/BTTYP7bi6z8/JPY/sp3RP2DlyD9NBNM/KL4LQDvfD0BwvQRAQk8QQLPq9j+NF/I/UVrjP/f1BkBD7QRAN3jpP/wYuD/+w7I/u5ahP5i7wj7ysNQ/E1CeP2ZmKD9O0Ug/zvdWP6ROVT8jSjE/QfHPPvKw3j7whcm6sOGTPvp+oD74wqC+UI2XulMF8z4DeAM+u5acPvH0FT/LEMc8Nxq4vSPbGT+JQcA80u+IP/P9FD/YX34+caxDPhZq/T5tVtU9kA81PyBB8b0VHbs+5dC8PuOll76WkI8/7uuqPuHpcD8RpSQ/r5T7PgU0Gj9pAB8/EoMgvek3nz/fvh4+io4AP8KGJzsr9j4/kLGAPyBSkj/vJ4I/lpC3Pz5XeD8UrrQ/dk97P/OOhD9wToo/WtOmPyh+vT+PMdc/91PRP4bJzj/9BwZAyIfcPyFwFkDp9yNAifBOQCkLOUBfWE1AicF7QPKQl0Ay9bNAKN7KQLNZ20AUDwtBAuoJQfGkIUH6jURBX2dnQXXxgkG9k45BkTaZQX+Cn0G9Ya5B337AQf8Yz0GZ0d1B0NviQUHw3kFx/OdByjLyQeTC/EGKsgBCpkn8QSTu80HyaPFBlDXxQaKD6UHwBeVBNlzWQTNKzkFqrMVBtXa9QWF6uEG3yLFBXsulQf7sjkEITYZBC6NtQUzFaEE3KF5BqsBUQRh0O0FbcDdBN5kjQd7CDkG9svtAUvcGQcv/7UBfNtlAw9PMQJI6skCfGrRA3qK2QGbmmUAB3KNA6pWTQNOth0BlmYhABWN3QDc4X0A7n19ALwxSQA/6SEC2ojJA2AEwQGKQR0AP+i9AYmFBQBuND0AUrhNAGu8IQHuUCkDV+M8/LWEbQMh29z9SJwVARiUcQFHJvT9fmKg/7msAQKyL2z+5fKU/4jb/P6J0JkAeFvU/ibDtP86I8z9g5ec/OgG1P+qVCUAbDQ1AeAsKQFKn3T8+KAlAgEgLQD+k9z8T4Z4/ad7UP7YECECKju4/r9QoQD/G8D/GSxJAZPsMQOYd8T9aUy9AbVYTQNQaK0CASCpABXQcQI/xL0BokQZAvRIVQB2JL0AmUz1AUM0tQC2hOkBTtDZAFD8cQL5fKUBoYllAPflTQAMJK0C6WjZAsKFHQLivN0DimHhAoPh0QDe4OkD5YExA2opYQLMqgkDVlntAEfaFQLQon0BHoZNAJ2CaQBGWqUCW0p9AIJKaQP12r0DBaLxAsZ++QNiQwkCFS99AU/TPQERp40CBM/NAuA4BQSGO/kAjSxFBxGATQXZwDkHGPBxBA9kkQaNyM0GYTUZBiYFLQX1PT0F+LFdBJYRlQUK+fEGB/IFBMVGJQY6EkEHaw55BiSmvQaR3xkH8KOJBlP72QXMN/kGopvVBYz7rQXP/9UFZlv5BCh8GQvqRC0LD8AdCT48DQhdY/UHhMflBarX0QUuY8UHFv+5BXlr3Qdk8+EE/hftBfB0FQleSCEKnCA1CPkkSQmjZF0KoAR9CHGQoQoJfKUJlEDNCcM88QqUoRULkM0xCYmRXQlZwZEIN521CQHt+Qv8wiEKzCJFCr1OcQtouqUIhWLdCT0XCQmlw0UISItxCa0npQtAU90KZfQNDEdcLQwpYFkOiAyJDgIowQ0jqP0O2oFFDXVRkQ50/eUNmiIdD1KyUQyGspENAnrZDBQDNQ9CU50PMrANEJzsXRLoSMETV3lBEMx59RCU4nURE3MhEo2ICRUBuJEUujjVFbRIpRX/iFUXX7gxFmx4PRSJPG0XhwCpFFHwoRU+4CUXxv8tE7viXRNXjZ0RVMzVEZ9cQRPl+7UNUDsZDtCmmQ5MojEMWnW5DN55NQ18/M0Ownx1DPoUMQ7Ny+0LDo+JCnrjOQqj6vEKr565ChrmfQvJxlEIzGIpCHyWBQthvdEJGtWVCNa1ZQs6oTEK+lz5Cfn80QptEK0Lj6iRCPmUdQmsjFkJxcxFCRJILQt/SA0KfrABCegX2QcUt7EFALOZBgYXZQdyXzkFF99JBsozLQZT3xEFrosBB5Te7QYj7uUFWRbtBO1i5QRsdt0EK1rdBn+u0QUfZt0Hkq8NBGijDQUSCzUHUKuNB6wr5QdL3AkLtiAFC2zD9Qcjv6kHzte1Ba/ruQbTf+EFqZPlBiPvkQbwsy0G/rbNBA4CnQUb8lEEFjItBMZiKQQdGgUF7k3ZB8/53Qd1Ub0FYmWxBuolsQZpoaUFDjG5BZ+ReQU2CY0HkMmRBySVgQUlsbkEKl2ZBjXd4QT9NgEE/xW5BurqAQcGwiEHIXpFBGDWaQfZvrkG2w8BBGo/fQZsUDkI43jdC/LtxQlJVmUIdArVC6tHHQmWct0Kg6Y9CnCKEQllNjkLH3pxC4HasQkKWtUL4VKBC21BWQkuxD0IuFtZBfWWiQbEQi0E6AnJBE/FeQVoUPkHffzRB3pEmQaJ1H0EI/CFBI3sZQaw8GUG1xR1BgkMNQUeSE0EQKBlB3w8KQf+gEUFR+RpBgwAcQTTgKUEw+ylBnZArQZrYM0FqnTpBt/A+Qe1dVEHyMWFBXTxtQeUBfkFpD4hBJqKQQRGnpEEWMr9Beb/hQU/98EF95wFCPNoTQnakI0L+MzFCdXY7Qo9fUELzHWdCmfSGQnkNo0LJlsxCwrn5QpR9EUPxwiJDO4ErQ9ubHkOvmwtD7eMFQ5SbCkMYOxFD8dwVQ6uDD0MeJedCXzWjQiRSbELOTDJCcnYMQm7b8EEIg8tB7CewQa3woUEKRpRBoMiRQSF2kkF3Np5BV2vBQdCc9kHN1A5CnOH0Qfs6xEHr2bNBUnivQQc3u0HBZ+RBoS8BQmI320GERZtB831pQVYNPUFYuB1BoNoGQd+/AUFbcc9ACpfPQAR2tUCrXpVAJcSEQEblm0ABHoJAj/FvQKrgPkA4Vl1AQg9DQNWWaEBdi0VAJ49HQGMdH0DGHDlAWpNBQM2qNkBNczVAJWRKQPotIkDDkzdAGoA3QD5oPkDZDixAYQMXQOf7BkDv+ERAUI03QG30J0CRrQhANR4hQLWmY0AeJzRAFpkkQMaLK0B4yxVAX4cfQO8n6j8xCLQ/9GzNPwcfBUBFNtQ/B87bP5Tl1T+vJb8/W8LVP4jS3z9+jBJAI0qRP1mXnz/Wxeg/DWD2P/wY2T91gpA/i/2uP2Gynz+xLss/sgzLP3UCfD/wFnM/owGzPy0hfD8RpXA/rjbRP7iewz95aZU/+aADP+Hpsj+5jQk/usmRP5kqmj/cRsM/gRWcP/Rbzz8SA64/WyAkP4R8qj+B890/IlvjP8e6fj8Cq6k/QIKzP3ZPyj9kqqM/WQaqP2rN1T+qcZ8/gtGjP9iBMT9xrLo/Tx58P2UZhj/uWkg/eeksP166pT96tqg/xtxbP57Nbj+I9Eg/RPrRPv7U+D5++xQ/+u0qPztfuz9HA8I+ZYijPjeJ6T5gdp0+Lm6LPgFNej+itAY/7J5wPxSupT6t+rS90ZF8P5Ht0j64jRM/o5LsPjY8MT/uyU4/ZKpcP/yHMT8Fozg/vVK2Pl+YaT9FR7K9fvtqP9Ai+T4T0IA/22hqP2HDnD9ZF7e9BFYyP6wc8D4RNoo+NU2APxSuUz4gQRE/idI4P9y1ND9Slmk+jLm7PU3zHj+d7xe97zgJvuJYBj9vgWw+OGfiPjQRiD4hjiw/Nc27uxWMMj7fvpc/7MAZPcDKgz4bDVM/n6sBP0aUjD7ysGC+JJd/ucNCcT6TqaC+ldRhPtGRPD36ftI9r5QhP50RNT0o7V29KhiFvehIvj5d3Ko+S1lqvvfkcb0McaQ9H/TMPQ1Ptz2rPkM+14Fvvr8OtL2kToA83gKRPkfhED+7uB099+TpPWKhKj7HKQK+oiM5PKpgIT9vgQs//yH3PuTyOT+VQ/0+zcyuPnL5ZD8DCSU/+MLkO588HD7lYb8+mub9PZvEoDv4MaY+TfOBPx/0rL6d76c+m8SwvgIrK74ibBQ+zarfPQrXl7662gY/WyBRvXnpiL4YlaI+SL8Vvn/ZXT2RXP494scIvVN07D1Cz14+vHQXPi2yrT6+MAE+m8SAvScPJz5gVAQ/8IV5PgpovD6d7+8+VZ8QP2srTj5txSI+QWAVPgc9a72lvbc+Dr4wvnnpOr5PHpa8GeLYOzqSJz6dEQG+eOnQvmx43D5R2vO9YHYPP7KdIz+yDHE+zojUPrNZYT7zjtG+utqcPlTjoT6sHD4+yxDvPeyePL262gE/2c7nvpoILz5B8bk+5PIrvrQ3aD7e8aw/wTmDPNMrPj9m99Q9FmoTvx6Faz2284k+rItbPSV1+j4EVho/jQZNP6ik5j3AW4Q+vAUSPlUwMj9VwYM/veMIPoMvrD6xv+I+CYqHvbn8K74cWnQ+0ZEMPl8HWr7M7kW+m1XVPoeFgj5pALE+Y13yvo51wT1Iv7U9RiWDPrramj6k37Y9OgF1PhE26j7ZzrM+rkfRPWx4Kj5IUCw+ldTBPb/sAr5NYlU/0SKJPguTZT5R2gI/iUH+PmezGj6fPPo+9+SvPoxKAj68BdI9bOf7Pa62Aj+U9no+nl6Pvt0k1j2ezTI+6SbnPtNNor5s53++y384PR0457syVYa+T6/0vaOSyL5g5ei+R3Knvuf7qbxHcmC/Lv9Bv5ayVr80EVq+2c5ov6abMb9Pr7a+jzGlvgu1gr7jNvq9cmiJPpRluL1QjU2/E/ItvqUsIL+meYc80ZHcux04kT4eFpw+UPwMvm/wpz4ldQc/aW+gPVMFDT+Rft8+rrY5PztwzD5xG427s3uIvvmgw75RSTU+R+HCvpf/jj6C4se8hsmmPj0Knz4gQQw/ne8HvSQGZT5eS5C+JlMFPKdXOb+xv3S+SZ0IPxbZrD5+HYQ+ZmY2va5HS7/7y/q+juQePkI+8L7kFIW9ZKrgPlBr0j2oxru+iPQjPi7/6b2opL49GJUhP2iRTT42PE0+s1nLvrG/9D6+MMG9LNTmPvgxJr3ecR4+9pcPP94C8T4sZRm82qzEPrsn7z5bIDE/JCgGPuf7OT5TdPy+6SapPr/s5D4gQcU+iUEQvs4Zqb5p3lk+w9PzvUT69b3G3N095q6FvRxaAD5d3L49AG9pvgwC+z2WIZa+B84Iv4R8Nb+J0oA+1jQvvizUDj5KDAK8zF3DvtzXPr8gQcM+cM44PakTSL5y+bW+K/Yfvl3cdr6ynY89hJ49vkfhOr2z6ga/5h0Av0+vdD6pE9C7XwcxP6FF9r20yBY9INJPPaJFkL5YF/++N/j6vfmgBz5rmgc9CmgWv4Vav74OvmQ+LGUpPo51SD86AeM+NICNPqpgvD2At4C+Q62ZvkOtBT+dgMy+6Sb5PovbeL3n+5O+1AlUvnctlz7dJHK+kjqBPB04Jz33U+O9wvW0vpRlrL4qqUO9YOVAvjLEyb2ezZK9hHyUPn9q5L1nRFG+9bmEvk5Ak7v5oMe+o5ILv32uHj4V+y++2c7fvfjCXL4JaFe/j8KPPlpkQ75a01y+wFvOPqAajzzysMK+hxZ5vWdEQb5ZhuC91JouPl+YYD4+6N2+YhCcvnjpzj13nKi+ns2OvtejML7vOEC/4Jznvjarur5++4K+8WMFv5Yhur7+Q4g+07wDvjSAd7yMudM9BRK0voJRab28BXK94emhvlpkS74Peo69L92EvIBII74wu8c9PQpDvjF37T4MAg++TtEZPjAqjz5wPcg+4zbaPCEf7r4bfOU+gQQVvdXnMr5BYN293+CrvFfsKz5FRza+aQDTPomw6b3Qs9E9klwIvxLyeb5v8Jk+BRLkPtNNpD4l5C++ke2UPsRCBL/b+d680ZHcPLwFTj6Hhfq+Nxosvj/Ghr4nDxM+ad4xPjws9LywcmS+jzFrvrdA3L5DrRU+2c63vPd1sj6eXjm+hHyOPnL5z77EIFA9+aAnPc9mgb6TGAS+0m+bPnPXgL7DZPi+XdxKvqfoOD0KRii/JCi2vSxDrD3PZiE+pb11vs4Zu75kO6e+7lrivD81Er578li+Lv8Uv2sJ+ToyVZq+UicEvjLE9b4y5kO/V1s/v03zjL4B3qa+ysPAvmWILr/O99O+IY5Bvrzja7+9Uka9duDMvkvIG76JsAW/K/Y1v3uDz70W2Qe/SFAMPiGOnb6PwhW+EhS1PmsrJb9hwxu+6bfZPpCgxD6+MBU+QBNVPhZqpb2YTI0+ns3aPcRCjTwAABA/oPjBPayLC71lqoS+ns0kv52Avr6Nl169Z7PoPuyePD6jcO29ObQovVioYL+lvXU+Fmp1PrbzGr8noCk9vjCpPVIn+r4hHxi+fa6Avr4wmbpgdh++Z7NyvnGsC7+C4ke9HTjJvgyTKbvaG0Q/zhlJPn0/9b1U430+/5DePVmGBr8+V5u8pE6CPuf7KbvkFI2+Z7MFP0I+oD6NBvA9hA0vvamCgz5kO5882hucvch2Nj4i/Uo+JzEGv/Tbjz4XJte+rdihPhZq0b7pJoG9BFacPjxOiT1dS8g7Hcl+v9xG1b5tVvs+/KkpPgAAsj7uWuQ+G54uPjkjor20WS2+tMguvnA9wj3jpUM/R3JZPZXUr77XEn6+wMoJPocWxT5seNK+zhlVPi9Mur6uR+G7e/JEPp8aub66uK09y3+0vjf4Ir3snsS9FybZPgFNBz8Jiiu+Puj1vlBrYj52vuW+pE4Fvxuehr1m93Q9aCKMPrbzj75JLjM+UUnlvYy5gb7vpyq+LbIdPPypcb2NKAG+HOuCvWb3dL2jAUa/glHxPik6sL5JDLi+1ecevssQnT7njBK/uK/fvlio+b7OGdE8hqfXvXSTIz+dEQi/klwGvl5Lrr4xd9++Gw0gPgWjB792Ty6+FK7HO2srpj7Sb/88QxwbPiegAT5yaJM+Vg69PakTYD4ZUfa+DwufPhovaT7lYSG7vAWMvgfOg77h6VU/+Q85P7G/xD3Fj90+vcGXPPkPCz8i/QI/E2FPPiv2572ZmZm+IR8UPQRW9r5iEIg9U3SEvLivqb6VQwu6DJMpPCUGOT6jAQg+bhKNvvUopL0XJsE+a5rBvoR8zj5g5Xi+HHzJvrlrAD9PrxK/6bcfvkdyDb9YqBy/BFaOPfjCAL4B3jq+PL1SvLUViz0qqfO8I7kIPtO8hb7HuoY+SnsrviegBD8hHyi+Lm5fPvOO7b70bJi+MXdev4JRcb62Yk+9D3omPrsndL8RpZm+ibA5v3vy6r7kg0m/l25ivfvLHr8PesC+foyhvXSTyj5BYGU8rdh/vssQlz6ASA8+xf6Yvv1lmT74wlA+ZRmQvqCJWD50k8A+dr7Bvs/Vkj630XC9coouvkW2ob7DZC4+oda0vYbJ9Ly4rzs+nDOAvj5Xgz4McTC+76eQPiGOzT1liIk+L0yuPd7gWz4Z4ii+6nPlvWsJdT6OdZU+iUGIvuHpCL9/2SW+GXMnvZ+rGj8hjqu+vjABPj7oLb7RAE69CmiMPmPu+jwibOi94scovXST0D3hC5O7/fbvvo9TxL2hZ/s98dI5vqTfrL4pXA++V+yHvUym1L6z6nM95h1cv0XYmj4jSps90LNJPvJBPr8tIbM+TYSFvaik3r6itOe9i9tkPn77cj48LAC/BFYOPMzuDb4BvI8+juT2PpLLR76Wsry9KH5APvfkIr+zWUU9HFrUPfCFCTxyaFG8taZdPiUGIb6PwhW94JyTvkrqdD4OnKu9yxBXvjCZXr4py7C+qz63vtej8Dswu48946WbvQbwJj3+QzM/exQuPc9mZT0mU6U8eemGPbsnrb5iEPI+gZUDPK8DZ71fmCS+KqmTPtk9mT1kO3e+RPoFPi6QJL4Fo04+K4eWPWb3yL4+V4s9+8tuPs07ij4K1wS/u5Z4vojSUr76XE09duCmvlWfr75DiyA+5WEBPpMYMD4Rx5o9/KnLvj0Kl74awFu9KjoeP1CNI75rKwy/iNLSPuJYJr9m1Vc9tDeAPdiBB75Pr3S9KjqWPiSXr72TGMq+sb8RPxzraj6s+t6+Lm4/PuF63D63QBO/6GoAPwskGD5eS4K+okWIPjC7+b6rPhM+Di26PY/C5b3lPzU/U3RAPvFj1D0ehSu84C0wPZT2Br4SFAs+xtx1PSqpHz6Sy68+jnVhPYQNF75jXVy9fowJvZaQT7w8vSq+EMc6Oj2bdb5hofC+u5b0vmlvQL0SFKc9uK+xvpaQdz4cWiQ9VOOJPik6/j43+Pw+Lm4TP/ypDD+PMW8+2PC+PhovgT43iQ0/iPQrPQ96gj5PrzS+RbaTvBe3hb7swKG95T/8vlpke76dEQa/Bz1rPfCFyb7/IbW9gCa6vsnltb45tGC+sOEDvxni0r4sQzy916NVvz0KWL/ix3y+JCgGvtzXZr+zWXK/DU+fvu/JI79liBu/SQxRv2Q7P72CUau+fGFKvggbtL5d3E6/ZRmGvjLm+r4py1A9ecervhUdyT0V+2e+lpBPv++nDT/G3GW9iPRbPVTj/z5SJ1A+MXd1vgFNYD6w4Sk8I7nmvhKDRL7whdE93+C3vuHp276ezaq8hA1rvuYdt74zMwq/aQCdvnecEj1LyNm+c9f8vt2T970xd90961FQvty1xL3Y8KQ9ZRkfv6D4Zb7BqNy+2F96vocWBb9g5Qa/nKLPvpp3rD36XDW/1ee4vicxTL7RANQ+Lv81PqD41b6R7bw8/WVbvr3BR71TdIy+/Ic8vk7R4T0RNgG/pSyTPoC3AL9bQn+/UwXjvNJvK77z/aq+HqdYPt/gKz4FEiA+W7G3vtxGq71ZFzu+sS7evjEIHD3vOI29B85Uv5i7yD6BlSu+l5CHPuM2rL5TdEC/8rAmvwUSRD0nMRQ+P8aMPVK4Ir7zH1K+xY+nPiJsor7EIJC8bqOXvs6IMj5hofY9KVyPvJ7Nxr6cM0I+K/aVvkfhqr5pb/i9BoHlPTqSL76jkhq/K/Y7vk7RcT2YTAS//5CIPi/d4j6fPMC+fh2AvpduVj4ep56+tMimPVrTQL7kg549lIc/vxGltT2lm/w+P8YsvezAdT4tsim+8/0IvmsrLr6Nl9K+ysNyPs/VVry+n5q8uI16vtqsOjzLf+g8n6ulPXEbhb4KaLC+TYQtPQwCIb89m+G+O98nvuSDvr55WMC91sXlPne+kb5zRtK+CyQkPhcmM75YOQC+XW0/v3gL5r5R2qO+NICbvvTbPr8zM8u+glH5PbRZFT5qvKS+aQAfPnvyyD335GG9dr6vvhIUDz0i/ca9pSwuv7Dhub6CUTk+Aglqvcxduz0/NfQ+PleRvlfsp71wzuA9rBy2PtXnIr7zjks+MQiEvcZL3b5vgTe/t9EPv662ir4eFmq+BhIIPkwVxD1Q/AQ+Uicovk1iTL73dZA9hA1/Pbgeoz7eAvm94C1cvj7omb6U9pS+lGVQvnuD5b5okRm+bOeBvgn5wLxbsfe9wagsvtQrhT0vTJy+ait2PX0/Xb46Afm+cRu3vh4WBj5BYBW9AprAvccpSr3tDVa+lUMrvq3Ydz7lYYU+ad5lv3ZPCr6jksy+XwdDv57N6jxwPQG//IcsvpHtbL11Aow+i9uCvt0kLb/HKZ4+9bkGv8t/4j7hC8m+Uieyvp+rEr8xdxm+Y+4UvylcD79DHOW+owGEvl3cxr3DQt2+uyd/vUtZkr4HXwi/Nc1bPRrA275fdvO+LSHHPR3JKb6849y+t0AyvgmKOz60Nxw+bcU8P1ioBb3NO269oInAPVN0xDylvTE9g8ACPqyL0778hxg+TkCDvSoYzb2849Q+5/uPPsgHGT4AAIy+i/0qv07Rbb5wPT6/yxDpvtNN1D4zxBW+AbwDv2bVV72UhyK/S8gnvZAP0r2+n/6+30+Rvj0Ko75WDre+HqdEvkkuAb/XEhu/CfmgvJvEHL4c60m/MlUwvWlv2r5E2Ng9YTLVvpJcDr6s+uS9yVSJvhsNUL59PwS/EaW7vtXnzL53nJq9SD+Gv5OpCr69wYO/xtyXvtobnDyTh30+c9emvuyeMr82q9a9W7GVPvW51D7c15m+y3+APUfhG78mwuS+zMxMvnuDob54es09WyA5vw4tEj1hwzO+NBHovuAtwr6Sy/+7sb8EPqFF7r6WshQ+JQanPgHetL6fPIS9kX4Ev5VDLj/4MTY98fSKvYJzEr799gO/DU+PvfP9VLrBqBg+i9vIvfgxNz94C4S8k6mivSzUlr4XSJg9LNQavpjdE7wExe89hjjUvluxbz3e4Ge+9bliPkymTr799sO+bcW2vTOiVb/RIs2+owFWv8NkqrsnMRQ+xf6yvl+YHL4IrAw9cRv9vt4CSb6xUOu9eVjEvno26zzpJsO+s1lBvkfhIr7P1Z69PXnqvki/fbwv3ew961GCPtjw8r77Oro+8kEbPp5eTT9g5bi94C20vmPuej1AE+2+IY6VPIXr476z6ju+yHYGv/AWA78BTZA+IY6NPfKwlj53nOq9PzUuvggbSr7RkZA+IbCCPn774j6jkhw/b/CpvpvEZD5gdqu+3LX8vdV46Tun6CS+hxaLPkCkwT6MuSs8R3JpPYVamz5Di5w9AG/JPSk66j399nG+845vvu84xT0SFIW+woZPPgBvYT26uN2+N/j0vpm7pj0W2R690QCoPjoBib4CK6c8/kNSvj55iL5hMmW+ayugvr3B1zztfH8+yeX/vLByjr7EICC+tYTevjtwBr6iRZS+QBNNvilcjzvwhSk9gLeIPVrTbD4FNAU+B87/vg8LYb+ze5I92c4XvmIQJD7lPy+/mEwVPB9j7jyh1hy/IR+8vVfsH70hH+q+KqnXPkkut73mHfe+ObTCvu5aiD5vX+c9WDmKPuF6jL4sQ5a+rrbCPpvEgD4juVi+T688PjF3E7+jki6+A+fsvItstb6eXmk8/BjlPj2bJb5eKYu80LMdvs2qF77Y8OY+t0D+vtcSWj4D50y9l5AHv4/CZT0ldRI+eHoVPgbwVr7VeIG9dQJCvqFnK76xv8S9SL9NvlMFw7xSJzC9t0DSPWSqJD662uq9ysM6Pj/GzL2Ens09CyS4PZrmVb5U4wy/52pzPvaXTb+ynSe+0SKvvrFQoz0ep4g8000dv+XQFr+HFsm9I9upvaHWHD6kTuY+7XwHvoy5Gr9O0cG9AG/1vqMBtD0RpdW94C1Av5hMlT7dk+e89pcBPqyL9b5a01i+jQYsPt++fj4YJoG+k6kSPzjWV78G8Au/bHhuPst/WL5Qa4C+8dLFvkYD4D2hRe69SnsfvoXr2b69Uha9BFYePdxGw77iWFK/LSFDPlN0jj5PHpg+iGMsvz81/r2+n0q97loqPjEIRD5aZCs9vHSTuyxDyr5hMq29+DGCvkRpo77whdu+zaqLvhzrur0aLxe/lpDpPuYd2b54enm++FObvkcDSL0TYbG+A+eEvpJcBj5fB0475h2Bvu18hb4VjAC/5dCiO1sgsT4TYQg/tMj+vf8hPbyXbn6+SC5/O+ELn75yio46ayuWPdxG375UUgG/dJPAvkW2Mz4ehU0/1JpGvVrTdL5d3Ea8RiUMv9ej7L49m729PzWmPa+UiT58Yca+rfqUPnUClL5yis480QDWvkwVML8wKim/vcERv5CgJ7+hZww/xtwBv52ARj6O5Pi+LbLBvngLHL4noE2+A+fkPbge177OiJa+5h2HPT5X873uyUi/KctYvtxGgztFRzI97lpPvyzUOr6OdXG91jSJPsh2Qr7oSKo+XdyAPpaQDj+yDPE8mnegvgporL5seGo+UGvKPQu1jD5GJVE+fGESvZCgEL6947i+HhbKPVKWwb2IY7e+m+bDvkfhOrzlYak9ryVUvb99Gb4IG8C+VOMhvn774L4qOiY+lIcxPlfsjz4tsrG+6NlQvtk9KT0Mk6G+HqfYvfrtCz2/7FY+hA3FvqkT8L0Ab/W+DeDlvetRP78nMY6+5T9cvpf/DL+6uD29aW8cPsE547xiENK+VONnv9iBKb+EfIQ+nRG1vn4dBr98YXa+o3BRPsEX8r6iRSa9IR90PWznmzwo7SO/ejbHvsbcSb56pRS+MXcqvybC4L7oSAY+Nc0/vukmYr/qlda+M6L8vkkuM764HqG+76cFv2zn774r9ks+c0akvhgE4L4KaB6+ejazvgxxrLwyVVe/t0A6vnUC2ryJQeC9nl6JPoXrw77qBCy/INK/PWbVR72QDw+/nzyEvZ8ar7xlGcK84ekVvSh+Ob817zg9HFp8vlBr9j5rK2W/+Q/dPnEbDTzYXwy/wTk6vxQ/BryuR4s+4xR9PeHpZb1/SGO+wMqpvs2qg77zHyi/wTn7PYeF6j399vW81xLuvoj0gz32Bms+bVYtvvjCZD5R2sc+54woPpayrD0sQ5y707yjvovbSL5Z9YM+aQCXvd9PKb5NYkQ+Pnksvo51Ab22hLI+dLVJvm/wG7+CUZ0+i2yJvp5eBr/BF/6+xtzdvlrTKb+At9g+nKJdvz5XU75fB8q+L93WPnJofT54CwG/I0qLvcxd8b4ubqW+OpIbPqyLr75Iv6e+jQYwPGHDwz0lBrm9UieIvsL1tr4noDk+1VZQvna+xb4OLZY+gnMLv1Uw6rzJVEW+mZm/vmfVB7/RALo+8rBpv7lrjb7vOHW9CBvuvmq8qr7AykG9+8v2vSnLTL7Nqgs+SgyCvEfhyL7baPy+ad4hP7Zil71Wfa47MQi4PmUZgrxLWT4/eqUMPmpNc7tpAM+9CmgiPcWPLb4hjkE+3EZNv36MDb7n+xW+ysNFv/+Q3L4c6zo+tvOvPsrDqj0sQ/y9OgE1vnPX0L4c6wO/IR+kvUrqzD0QWLk8GJXEvVIneL6EfLC88fSKPaW9qb56pei+lpDnvjtw1L4AALq+iPR7vmJ/xT79ZYe+3SSGO1iojb2HFpG+EMcyvqmCYb3u6+C9XUtAvgKaYL5/2Ve/INKzvj2bqb5ApBe+JsIlv/7U2D1+jJ2+4JyNvs7307zXo3y+io6uPtQJG79xiua+0ZEsvhlzJz1WfSo+nYCAvi5u8b6Hp4+9MXcTvyPbvb4eFno+W0LuPQIrQ75H4dK9qMYBv07R+76Ccyo+AbyXPse6Fj+TGN6+v+yqvsX+Tj4DeDu+CfmwPjCZarxs51s+tvMIv9y1xDzixwS/Q62JvKW9Gb5Q/Di9P8bMPf+QOb+JsCE8BvDuvfwY0b7Wxc29RiUXvwTFw74wmTq+PzW+vNtomD3BuYu/Y+5KvYv9Fb68dLc+dQKIvszM3L2WIQ48G57SPm40mL228728qKSgPi7/ST7vp2o+bhLvvlpkSz1JndS+f2p8PgbwCr/NOzo+OUWBvkCk0T4nD3O+wMplPhlznb5TBW++9Uobvxcmab9O0QW+TmIIvoeFmjyPU7q+b/BZvnUCHL8wKi+/JlOrPibCEb9vgVS9orQ3veqV2r5rmoU+CySYvggbXryNlwq+O3CWvibC8L662sa+E9BWv7NZQ7/C9VS+CBsOPgaBPL8UrgS/caw3vpwz3L5VMJI+KVzPvUs3ub4OLaa+/WWTvpkq8L4hsIy+UicQvZyiEz45RdE+guL5vn2uJj1E2Fy/kstHPvypoT0noD2+5PIHvoAm8L6rPuW+QBPZvqOS5r7b+Ra++aBrPqfoVL4TYTa/Z7MevuSDD7/TTYi+4Xorv3xhir11cSs9+aCtPrwFGz+h1vQ92/kyvt0kjL78h+g+FK4fviV11r4juRQ+Qs/iPvYGUb8i/fI+sgxRPZ0RCL/5fuC+vVKgvkT6bb0bfGG9xY/Zvf7Uwr6mCpY91laUvfpcIb7lYSk+xkurvvypHb6WIe6+HTiNPnUCKj5qvBS+ak3jvbfRoDwBTbS9f9lhPltC3r2MuVM+lGXQPjXN277F/mY+/Bhjvbsnnz4nMTg9mN3DvYxKlL5UUu+9b4EZv0Rp173FbeS9aJFJvpp3/D1U40W9FYwVv8DKLb7F/vS+jzFHvrdAzD6ynWM+FYziveqVWr5AE+2+F0iwPHoUbr6Rfhs9PZudvTvfqb6ZKnw+M8QLPxBYm76fPFa/gLf+vqIjHT5AgqK8vHQTvvAWB79CPqS+ke3KvjJVEL9Q/AS+cRuBPk8eCL/8GDc+dy1XP6MBzL2BBIe+CYorv3uDe77arMA+fowNPiJsur5N8wK+f2oSvz81Ej5fmIQ+RNjQvD7oqb0XSLA+NV6avVCNxb5bQmY+rWmavsSx5r4736c9mZk9vtV4q76NKKm+4JwtvlBrOr5lqhi+taafvmWIM76Wspq+taYav8ZtpL35DyG+G54+Pq36OD4f9DW/d5wuvjQRGj6opEW/xCAsPmq8Sr8DePO9NIBnviGwHr4klz88odbUPILiLr+IY8e+rkcJv6Tfbj1X7Lm+46VHv/D06r1okRW+2T2hPfH0Hj4GgUW94empviSXf7lfBz6+TfMaPqFn1b4gQbO+Z0QWv0Rpab9pb0A9OiMKvDMz+b7qBGg+Gi/NvRzrmr53vgc+Vg79Pb6f9r5oAHs+eVhUPo2Xsj5hMgI/GXMKv/W5ar01Xl4+Qs82vfAWP79uo22+zF3LO1HaC77UK5G+ibAhvd4CYb5eSyS+Z7Mrv8cpej3J5fm+8fRGviQogj7whXk9X5jkPSjtQT6taWa/ke1IPrFQR74OLTK9I7klv166E7/YgTO9VMHavtY0S752T2Y+/IfAvkMcg761po2+aW+Evj2bNT1OQKU+liGWvk+vnr6Kjo6+dk/wPoSeib5W7He+AwlavuHphz4B3oY+GAQaPhsNYLsLJMC+Ffv7vlsg2b5XW4E9eVhQPkymlL5CPhQ+M6LUvRt82b6bxMC+Lm7HPhiVUL50JMm+Dr54Prq4176NlwC/4QtBv5f/aL6yDKO+DJMzv8gHnTy1pjy/4Qs7vo/CtT7tDQq+SFAgvpayLD3dJFa9XW0pPqCJ+L6dEQW/hVqpvn/ZlT1m9+S7zcykvl1t277EINC8J6AVPkkuK7580KO+mSr6Pgu1kL630YS+jCj9Pgu1FL/IB8O+CBtEvzEImD6lvQm/l/+svtejUL7S3hC+Vn2mPhxaBL8kl1u+5q4dvi9MEr94esW8lpAdv1kXB77WxbO+oWc3vmIQyr6rz6U++u3hvtSalL51Ara+eOlTvxIUGb8AANg9jCh1PtY0Lzxd3Ma9cazrvPpclb7MzFQ+PZsUv0XYtr5Mpk2/O3Ckvn77zL6848Q9kxiEvdto2D2ZmZs+MQiKPlTjPr+QD5y+cmhFv2+BE7+ZKoq+TmKyvv32cT4u/52+mSosPih+jLvtDbw+B1/mvsxdKz5CzyS/wTkOvwg9A78Q6XO+hVrZvnQkhz2JQYA8KO0BvsDK2T0v3SS8z2Zdvl4pKz767R++5q4lPTY8vbvC9WC+yqH9PeSDtr5xinY+/kN6vn2uNr+pEzy+ZRmYPlg5xL4gsKq9R3KRvcNkaj2/fcu+Lv/nPg8L9b7JVF2+7MAxPgHeur36fow+eqWcvdV4kb7b+Zq+hjiKPvgxEr4V+z++BoHZPs2qnb59rhG/4ekVvMNkNj441im+HhbqO+oEdr/NO/a9qs9VOzoBaT7GbUQ9nYC6PhgE1r08vcQ+E/KTvrpJyD4vTP697sm5vlKWtb7aG1C+sgyvPjXN870jSj++S1mevjm00r7TKzG+4C0QPHqlWL7FjzE8VZ8LvotsLz6bVZa//kNevgu1Jr40EQK+q88VvHbgDD6a5uW9vjB/v+wv1b6AJsI62IEfvqjG473GbUC+ZDsvPQyTKb7n+zG/ZMxVvl66Lb4eFg4+Q4u0vUYlEL8XSOA+p1cfv7snlb4D58g+qmDsvcrD8r64HtU9XI/evlUwmj6QoFy+LNRKPZoIvz59Hci+dJPsvjhnFL7jFMW+yVRRvvs6JL7C9di9H2PWvcsQ171jXZC+qROwPoeFRr6YTP09EvJtvsBbNL6X/2Q+eccRvqabkL4wmVo9ryWcvZVDaz09eWi+ak2hPkCCxr7LEBe/PL1yvRQ/Vr6L2xS/Gi99vSlcHr9y+cM+MzNiv3EbZz/3deA6eVjoPKNw2T74wq4++aBBvx3J9T1lGQY++8s6vwFN1L0SFHm/Lm4Lvr1S6D5eSzA+hxZlPvMfKD/EQq28AG+BO9ejXL7C9Wg8c0bQvruWwD1aZAc+b/D1vf6yO7yL/Y++GVHWPtNNAb/7y949s3uqvhbZMr7zjiO9f0hTPq+UVL+4r7c+0QAuPUVHhr5hMvW8JQaBO/TbIz6NBiA+MXcqv1n1Tb4Uroc9RdgqvzC7Nz2utik/K/Z7vqYKtr1vgQQ85T9kPLn8kT62Yku+ppskvkhQ+r7z/QK/0m8/P2/wp77TTba+GeJovdNNsr0Qx/S+9igcPVN0jL5wzsg8rWmmvUhQnLxRSS09PL0SP2TM3b1rK16+mEy7Pt9P9T2pE0S/LpAwvyh+PL2Hhdq+ejYcv7Zivzxz15y+TYStPApGrb59rnY86GqRvqCJpr5E2Fq/oPgev8EXEj68BZI+C7UfP4anp77swJ2+YTLlvW3FI7/oSDa+EFj5PQIrc785RXu+RGkQv/Uo/Lxns1o+eem2vvkPST6ZKli9BRIovuSDMb9tVka/7J5APjy9cr735Fm+WRfHPiJs1r7WxX2+utpKPTAqub7Sb489Qxxjvj/Goj4g0oc+dr7HPdJv4T5kO0O+EoPIPb/sD7+BBIu+6EiWvrWmNL/M7nk91edqvgdfeL230ai+9gZ3vohjp76DL44+Tx7Uvgislj5Di6y9A+esvJRlJL4YBPY8urh1PtGR1r7o2bK+YOUEvum3Hz1xGy2+xEIFPm+BJD2xv+Q9cmjJvQIru762Yt++YcODPq8lCL6FWpu98BaGvutRsL0WamU+4xSlvSGOp75s50O+qaSOvv7UzL4qGA2+/kOQPn2uSr7Fj8m+UGsWvkMcwb4AABa/0LMSv9y1KL7YgRy/dCQDvx6Fp745I+K9ns0Uv40oHb14C+Q8oPhtvjhnZL2pE/A8MuYiPhrAC72Eng29tmKjvsL1ir7f4AW/374gv2ZmNj3kFA2+E9CEPGneh75wXxC/t9EPv4BIBz4Ovoo+mSpwvtLeEL7tDQa+Qj5wvjxOiz630Sw+foy1PtQJtL5hMpW+5/sXP1Wfm73Umha9Had4vvaXKb7vOIW9ObSsvkdy4T6EDe+8nKKPvqW94T34wmy+HhZqPNxGo7yCUa8+cM7ivqTfbr146dK+dy3lvnVxgb4aL6m+fa4qvna+b754es29rwOvPWiRCT7MzOw9gQTFvOU/5DyHFjk9UdqrvWq8mr79ZR++foy5vCv2d756Nqs71xKCvVHaC7/UCZw+6SZxvAdf5r6GyVS8HqeWvh3JDL+GOJC+w9OrPW40gL08vU6+3EbVvvrta74MAii/INK5viNKM74VHbe+f2oLv2kArz3jpem+6Nn2Pt/gq72hZ8++yVTpvgbwLr5zRhS7GXOLvmTMO7++nwC/aytWPpvEJD7ysNC9FYyGvpLL3b7oSNi+FK4zv1Wfoz2V1K++KVwIv5Jclj63QBY+dLWFvpf/jL7Zzky/SFDCvvMfCD+4HjG+qmBUvNV4kT31udq7fGEDv13cor4xdzW+kjoRvvW5yr0juRS+O3ByvoqOkr6QDzK+c0ZkvcPTP74nD/u+G56mvj15bD7gnNe+ysMLv0ymsr2GyY6+AwkSv+Y/BL7UCag8rfqMvc07Bj/ysCC9Di0qPih+BL4ehUQ/R+FevjariL42PLc+p1cTPz/GO79OYqi9Puijvu/JLL+MuYE+rBwSvlg5JD0FNEG+F0joPZvEe7+6uOW9hqevPYr95b1FR2a+0m+Lvmne6b78GCO9gnOOvdejYL4mUym+pN9Ov1N0rL02Gmw++zrovehqKzxs55u9GAR2vfTb9z1OQK2+ysPqvm+BBD/7y0K+pE4/v7geGT4aL/28HckZvlMF5z7n++E92T01vvp+rj4/xhS+2PAJv5MYUD580Ms+5T9EPVg5ED5Mprq9zF1HvuHp3b228x2/fa6AvhKDkr7oSEo+JzEKv+841b4Z4rC9WfUtvphMCT6jcHU+y3/APQn5wLw3+KK+JAZtvuf7Cb3Chh++qDWpPlgX/z5R2gW/nzxcvgu1Jj3z/aA+toTMPafo+D4MAmM+XW2VvtobUL5DHCe+vjDzvocWkb1JLi+/16NkvpLLP70jubw8ZmYIv0wVjj5m9yg+hVoTvycPSz5Iv8G+t0AKvln1m76yDHE8Uie8vuJYYz43+LK+uK8jPV+Yar+TGAQ9fT9dvum3Pb+fq606foyxvb99oT5rmr2+Z0TBvdtolr4mU4U7mbuWO0p7s77Nqp+9bhKDPKCJ8LzJVJu+ak0DPtjwNDwkKBC/M8SRvB3J0z7BOYO8QxzLvgPn8L6KjgQ+iUHAPG4SgT7EQgC/taZZvpAxl71Qa/q8wMrBvEfhQr4Zc7m+awnpvejZAL4ukIQ+/Ie+PuJYJ71Xygu/Y+56Pp5emb1E2ES+pgpmPZ3vIr83+Jq9mEydPpkqPL5B8XO+vjAOvxX7J74s1Ly+yJivvs4ZMb5bILm9SQwSPbUVz75wzrS+/BgzvFrTZD5MFQy8JQYhPhgmlb4cfAi/IEHLPgislD4nMTW/RGmZvrdAC78juSK/MsRBPptVtz228yG+kjpBPr3jpL6NKJO+Qs9qPjqSub6yDBq/xY8Fv6dXsj24jdC+VZ/FvrdAQryvJcY+/kMGPltC2r4AAOa+YqGuPW1WCb7jpfO9RUfIvsRCC781zV++xm0Jv2/wLb/Y8JS9ih8fvmZmrr3ecbq+cax7PUATLb8T0Bw++n4KvXqlGL7rURi9R+GKvr1S5L43+FK95h3jvuSDfr5liDu+cvmnPcL1kr5okW29Cfl4Pq3YDz10JO89RwOEvpVDCz7z/SC/Dr7QPJ0RlT69wQe9v+wIv5Yh0r4ehcG+A+e8viBBcTuDwHa+heu1vpaQf72jkta+owHqPrn8bz72l+e+MXelvsnlxb5Mphq9Nc0sv84ZZb5Z9Zm8iNJJv2BUCr7xY2Q+L904PltC/D7tDSm/wFv4PUvI3708vU4/CyRgvkLPUj6DLwe/HqfYvV8HvD4nMUi+KO2JvvAWLr9if0G/K4d+Prra7j5ioRa9/BgDPvyHZL0vTC6+/yFlPlWfd778qdW+Q4sev8ZL7T4T8sG7ZDsPvfAWvj7YgbG+Bz3Vvn6MDT+lvaO+UpaxvvAWTD7gnKG9QfGXvk2EAb9tVo29pnlTvhlz475UwTg90m/3PcEXfj7dJBa/MZkKvmpNL75CrWk+tRVLvSV1ir44Z6q+ns1KviLb8b2ezco8HqcHvxPQFL/7OpI+bOelvrFQFb8OLX4+INJLvp+rpz7fvgK+xtwsv4MvzD24jSa/aQDHvRgmmT7vpwi/4sclvycxSL53LaO+WRcXPglocr7tDVY+Upa9vt9PD78/xoy+4seIvVUwSr3zjgs+sVAnvoof+74736u+JzFoPoJRWT4PC5O+aJExP9qKD7+Bc1o+9GxAvztwC7/4U5M+OSNov0vInz25a30+mnctvxNhgT59HTi8+aD/vu84Cr8IrDS+VOO5vicP+b46kgs+aQBMv5aQb727J7s+SFAUP0Ktpb4fY+Y98/2Ivpkq3r628w2++aDfvS9MGb97g/u+hqf3PV3cxjufGr+9qYLhvUvIB7/uWqK+hxZZvMZLEz72l729RUdZvxzrWr7G3FU9EaWxvi5uuz0/xh8/WDn2PnlYVL7TvJs9FD8avjf4zL6Gp8+9ldTbvguT5b4ofvQ9SZ3QPYbJ9LxZ9Rk9gCbEvo515b4V+3O+KhglvRt84bxH4T6+4liNvlUwkj3njAi9ne8rvyLb476lvQu/QfEfvo510b2itCC/yAchvsZtjD0GgbW+xyk6PUcDND4HPcG+CWhXP1Tjcb6KH0e+eAsQPlIn+D262gq9TkCtvuSDrr0ExVu+B18sPjhnFb+1FaO9RGmfvsgHDb5AgqI9qmCcvpT2Fj4o7UG+veMdP18HuL4YlaK+yVRtvqmkgr55x0W+nl41v1N0mD72Bn89RbYzvhDpY74FNMk9lUOBvq3YGT/7OuS+sb8UPguTdb6AJl6+2c7XvV3cZr/EICe/t9GmPrx007wdOCu+c0YEvQ6+FL6Sy9e94sfUvuAtyL03+Ky+rrbCPa8Dib6n6JS+SS5fvdMrRb4GgRW+dCQqvyXkVz4ExQs+klwGvk5AF76w4RW+xyk6voAmEj7ix6g9wRemvXh65bwv3cw9Ad6Ivk7RRT56pY6+XinxPsrD8r1NhCW/b4GKvh9jxr3iWA2/JeQDvZCgeDwl5HG/ETYQvtnOub64jbC+MzMnPhgmFz7tfF++OGe+vj5XIz7TK0W+GJXsPfTb6T4175Q+KhjlvSXkp77TTaK+BaOavgAAwD1XW6E+rWmMPsiYFz4YBLw+D3quvnec8j3BqJw9ZMzdPLx0Kz6bVW++TfOAvi9MDr/MXYO+S1lePsZLwT6EfFS+fa6OvaK0Hz7ZPfO+SL/dvJ+rJT71KOa+klwMv7N7+j0xCJS9hA1PvSoYub5Iv92+mSo8vhuerr2WIQY+0ZEPv/Tb9zwS8us+qz4XPVioqz6ezXY+SQwavixlED946XK+GXMXPjLm9j2s+vQ9tvP9PZp3tr75oNG+cM6yPtSazj1OYii/kjo9vjy9Lr5liCO+jLlLvnJoTb4/NcY9DeBNPZ+rVr/ZPbm97uvIPdO8oz3AWxS+vp+YvvW5Kr3OiJK893Wgv6wcir5NhLk+3ZOXvjjWrb4VjIY+5/sdvo7khr6MSm6+FK4bPuHpq77/shm/2qxiPvfkNb6mm1i+8rBQvUkub77njMK+UI1XPYtsF74FNFa/7Q1aPjQRNr/Xo6I+FtmavsE5Yz3Zztc8bcWiPjlFaz7P96W+Gw1svlUwBj5YOdQ9bhKhvm/wmb5E+qU9+lz1Pas+U74OnLk+9pelPYAmB79GJZW9PL3Ovv1lx74awIM+CKzqvtBEWLpyiow+z9VavujZTD05tAS/DU9Gv3gLhL4Xt6G+Ctcjv636PL0BTZQ9ZZmBv/CFWb09Cga/oPipPUs3676g+CE96EhOvsNkMj5uEoM+mLvuvoof073D042+KH4sPTtwmL7k8oe9EhS/PE+vgj7MXTs9S1kaPrN7Xr5QjY2+PZtZvnSTdL5c/hO/CKyGviZTOb4B3iI9o3B9PPIf8r10JPG+bcU4v1mGtL67J8W+UrgEvzXND74BvFI/d5x+Pj/GKL7e4FO+8kG5vi2yFT78h0+/mnecujojFr48LNQ7fNCTvVKWOL/Y8Cg+XdzKvkFghTyQMRO+eOngvsZLmT59rra8YHahvn775r60N0C+wMrHPsGo0j7C9Qy+guIHPki/pb5z11q+UdqrPd0k9r3qlSI9JJczvki/Ob7c17u+arwQP2Khpr2lLA8+k4d9vt5xpr5MpgI+E2FFv0aUuj7HmHs9+n60vr1Sxr6sHAc/4enFPbwFuj1bQp496befvZf/GD5Ke4G/e/KAvqW9FT6BlQO98rDQu6Tflr22Yp0+hxZtvvHSob4i/RY+QfFjvbfR0D0g0hG/jSjlvSh+FL5ZFze7vcGJvnSTOL2qYIw9PnlOv636ED4wKqe+9peHvjLEz75GA9y+vAXUvvrttT5R2le+2PAwPm6jsb7VeGk9uklYvoJRBL+OBoK+rfo4vh9jMj4yVRs/mN1Pvtv5+r78GEM9aJFtvs/Vbr7Sb4O+tFmRvkYl+75kzAo/qYKnvvKwBD6PMb+9QWBlPMt/QL64r9u+woYnvuLHEL7iWFe9+zr4vW3FoL7eAtk9S8hDvpT2gD4bnoK+5WEFPjqSOz0bDQm/C7XSvkLPJr7cRjA/847Rvm3FWr4hH3Q9/tRAPkw3m7524JQ9Haf2PkrqRD02PJU93NdZvlg5JD5g5ZA9rdhfPWneXT5iEOi97Z4QPj55AL735J0+4scQvxovaT6g+C2+Dr6mPh3JCL/Qs1E+mSoMvvhTE74tIcm+mN2fvs/V3r2286++7zg5vpYhdr48vZ4+ZKpsPiZTpb367c8+N/icvrn8771Mplq9PzX+PPP9CD+3r/m+Z0QRPkOLtD2BBM0991PRviSXhT4LJDi+dk8KPpm7mL6yDOW+ke2svZ2AkL5SuF68VOMvv0W2kzxeKQ++CkZVvS5uFr9rKzY9ObTovMcpij3n+wm/HqfEvuSDgr4mwjo+a5rXPawcdj5y+d++KO1xvrpJ5D0l5Fu+sb/OvpAPxL7HKa6+qz7ZvsL1LL4ldWW/0yvlvOYdfr/jpZU+5PKPPRIUG75eurk9TfNSvmWIkb5RSa09rrZSvdk9ST2utmK89Gy2vBGlvbuZuw6+UpYpPoxK0r4MAqu8xY9Fvm4SM74JaPq9duCwvu+ndr27J++9nKJLvthfJb/9Zbs+k4f1vTtOXb628/06YFQNv4JzAT8Wao2+r5TXvsDKwby8BSI9FfulPqZ5674tskE+7XyDviXkAz0SFL89/5AWvvFjXL4pXBC/HFr8vTLE276WkMe+uWvhPfpcMT5LWQ2/X3ZzvvCF7b4ldZI+fR2uvuELuz1NhI08LEPMvlZ93r13vpc9qz6XPdLeyr7lYUG99NulvrDhs77c16u+6NnkvTvf174zooQ9oInQvLaErD5kO6O+ZDt3Po2XYr43+FK9iNI6vmUZor1LWd49pSwHPiPbMT9eKW8+glHpvk5ikLwDCca+xW34vm1WP78fY4i+utrUvo/Ceb7PZpU9jZfIvpYhTj02q449DeAhvzTv8L7MXSW/ZYi9PvdT+74Mk12+AwnKPdbFXb1Qazm/F7fRukTYcDuGySS/ehR2vv1lAz7whZe+xY95PrG/ur4noC2+m+YdPvJBZz578gA+IR+2vtJvBb96Nhu/lGWGPjY8nb7QRJA+eqXMvKIjAb60yIw+ILDSvce6XL4B3gI+hetRPHUC4r49mwO/PzWmPncty748vTI9e4O1vgIr0z6xv3i+SS6HvT/GNL6meXe9v30Ov8NkiL6NBje/bOf7uyGOvb5Vn/O+Dr4aPw6cS76DwKy+nKJnvmezFr6ppBK+zTs2vneccr7qc4O+gy+MPaHWdD178ug+Ad4yvZhM1bxzRrQ9ZRlyPnnpNj2Hheo+8BaWvqrxhL7Ayk2+8x/UvpYhlD7QRBa/OSNevoj0HD/8GJu9ih8SP377Gr55x4G+owFAvtjwvr4xd42+ufzrvhlRWjuvA1u+bjSMPgg9G75zRhS8wTmnvgN44z1aZOs907xTvbG/or7YX2q+yeULviV1oL5RSR27ONaFvlD8mL3RIlO+pE6ePoY4Oj7ZztO+1sVtvKrxgr0s1L4+TtFZvmkAzb6841i+sgx9vixDfD12viu+odYgvlkXrz3ZPfk8E2F3vgc9vb48LKK+i9s4vXzQ07xhw0e+WfX5PuoE9L302/e8CKy8vQIrt72yDIM+1sWlPrPqZr/gnDk+guJHvrDhw770bOa9GXMYPxbZrj6L/RW+JsLGvME5473Xgfu+L0zUvuqVzL4wu2c97ut0PqIjyb6Sy/+7AG/ZPu7rhL6mm9y9SuqEPL/sdr7vyYE+/kMjv3QkP77whRE+XweCvqW9276JsK8+arzCPtk9yb5KDIS+y6GDPmzns719P2U+8kHnvcX+Yj1cj8K7mSrYveoEEL5kqq6+CyTgvRovYT5HA1C+y39IvXS1AT40EY6+4zYZv4mwKb4bnsK+Dr6YPVfsv72KjmQ7O05hvn0doD0DCb6+jQbovVFJlz7njD2/hsm0vOSDCr7eArG+WyAxv07RUT1Qjdc9Q4vgPoGVuz0/xvS9sVAHv2DlET/TvJ2+PE6NvqROmL2hRUq+001SvhBYjb6lvbm9eqUsPsxd276JsH2+tRVTvmezijyBBAI/HcmFPQwC273RkUA+i2yFPl5LqD0XJhy/CD0bPeJYj71JDJI9veO+vh4Wyr6wcnA+fow5u2Dlwr5/agu/0m8Pvq3YiT64Hos+NqvGvWSqTD5xiug+sb+kvSEfVL5xGwW+bHiMvsbcUL8Hzik+TYStvlkXl7xtxR6+cM4QPqMBcD5MplG/22gQvgg9m70VHem8AG/Dvvl+6jzHKRY+qvHCPTF3xb0BTTS/IR+EPRbZDryTGCy+2F+0PlFJbT0XtyE/K/ZnPjjW3z6yDME9BMWPPW4Svz6EfNg+Njztvqwc/L7eAqc+pgqmvsh2bj03GiC9Aiu3PvwYv76cM/y+guKnvBgElL7ZPfm8RwPMPov9rb3xY4Q+woYDPu+nlD7u69i+VTC6vRKDjL5RSUU+AU0wvvfkgT7UCba+8IUZPoEEoT441gW9/fa7Pkfhsr3EsZY+waiCviZThTwwu6896SaZvpRlwD7Koe2+8BaIPKs+E76qz0q/fNDRPnxhlL4175A+qz6pvqZ5qb5nREm+dy3hvbUVEb/ImIk+IbACv662Bj7njLg9rWl2vvKwZr8B3oa+juRWvgIrdz38qUG+sb/APrKdB793LSG+YTJlvh4Wvr5QjQe+2qzivsnl3z2Zuxa+s3vqvfMfEr3AW0y+U3SKvqOSpr4yVRC9pSxnvrN7Gj7WNKM+4C0QPH77Lj5a0+C+RdiIPVsg+b2k3/Y9PXluv1G4/jwT8gq/+lwTv8lU4Txc/os+2PDivp5eOz+Y3WM+/5B+vobJBj/4MRo+PQoNvzlFR7xDHDO+CyQmv3VxLb/BOUe+2/k+PMBb2D0/NS69tDe2Pm3F1j7P1TK/sVBDv+84cb4177y+E9AEvrN7Tr72KAq/I7kEPgwCa75bIH2+YFTuvmgieD7BqAa/X5iSvjlFZz6aCNs94ljlPjm0gj6L24A+VcEgPoMvN79Pr1S86gRUPS6Q0L72l8294Jz5vewv4b4v3TS+8x8iPVz+47yrPgq/Tx7GvVInAL0Q6Su+u7iTPq+UPT6jAUg+m+advRlzDT+Gyf6+NxqSvrWm1b4aLxa/SFBSv5I6gTyX/1Q+sgwBPSSXL72mm7S+5WFtvhrAvz7RkRg+H2PuOpT2xj1Ke4E+MXdVPuhIcr7RkXy+zhnxvafoAD6RXGK+s+ojvuJYn70SFC+9KVzPvAIr174LJNQ+KcvIPUfh2j3PZr8+d5yIPk2E5b2Syx8+4At3PuauTT7YgZO+/kM6vFTByD1cj4A+XI/svk2ELb2si6W+5PJDvjOiwD4hjqO+4eltPraEuL4l5Je+Vg52v5jdq72kTjA+GXNXPadXNr7aGxy9TYQdvRZqhb05RZ+9Iv2OvoEE3T1TBZm++u1bvpAPhr5Pr9K+cvnvvc6IEb92TwI+ZRnCPdGRsr4Exac99ShsvUp7wz6nV5C+sp3XPhlzp77k8k8+VZ+Tvliorb1Zhgm/wMrXPnZPnjzQs92+yVQBvpHtxL3arJo82/mOvQ96Dj6rrWi9vp82Pv5DAD+meRO+16OUPuU/7L2BBJE+BTQRvUkuPzw5RVe+ukngvsPTQz7Umma7lIdFvYFz5j1xG7c+mEzDvnUCDj41zS6/6gRkPrbz/b38h9S8+X7avqs+kb5yaGG9hA0bv0ymsr0ofji+NIDHvR/0BL+CUTe/5dDGvh6nND7tfN++TmKwvWsJcb6X/xA9N4mnvk3zHr2siwa/bcUWvn77wr2BBBU+pN9yvkCkIz4KRmE+liGWvgbw9r6n6C+/SntDvWWIz75g5by+6nPVPc2qC74HX2i9Ne8Vv9hfVr6oxj2/9igMvldbsbxDi6Q98IWZPi0hX73DQnU+sb9YPl66yz6jAby9s+oLvrx0470KRrG+b1/nPc/VF78CmoC92qxaPejZfL5GA3g+ObQ4PQKaxr75D6k91sWDvlkXjz5NhDk/TWLwvBWM0r0u/w2+eVgmP+zA676+MKW+VTBiPpVDo72yna88TBWMu63YH7z4U5M+E2GVvrTIHr78qbE8HTh/PhlR+j2ZKlG/Qj6evpJcFr9CPjA+KqmlvvTbA74PC4s+YTKtPoPAVr5xrLO9f0hvPf1li77/Ie2+Ad66PTVeF78IrIw+QKSrvlfsvz2MuVu+mN3tvjXND74Sg/i9GsC/Pqutir7PZi2+ldQJvRX7lb6AtxS+jQYKP662yr4Jiku+AgluPuwv/b46AQm/ns3KvHeclL45RRc94xShPv+Qfj3EsT6+xY/RPeaucb9fB3I+B86VvgdfUD74wpo+a5r1vonSG7+a5ue+vp/Gvp0RFb2qYCQ95PKHvUHxm71UUjQ/mLv2PNBEnL4Rx4K9rIudvgrX/74Ab2E+BMUDvjqSEL8ep5y+4za2PnnH+775DyU+d5z4vhX7r75bQoa+9Uq5PTY8pT75D9c+vg54vvAWIj8tIV+8ufydPkI+AD5JLpc9HcnlPGJ/j77QRKg9OiMSvmpN7b7Y8KS+UGuWvpyiiT5nRCq//fYfv5XUgb7OiMo9ZMwNPTvflz2LbNs+8IW/vnZP3r3c1wG/B85Vvj5X9z46kqs+93XQvWb3KL8Jine+2IGLvdbFub4Uru++z9W6vkLPBr3P1b6+TkDRvt++3r4LJIo+aCIoPuauBb1SuB4+ak1jPaCJ1L4juVi+qz6hvldbcb72Boe+zhkTv9ejND7vOAm+UpZxPeU/uL684/g+SZ2gveXQ2j0VjBI+Y12YvnDOkD5YqF2+VTDOvsZLwb5R2iM/ldQ5vwpoDr4wmW4+L0ySvptVk74+eZi+Dpw2vy2yUL91cRM+rWlivsDKoz5if/E+zTtWvlBrqL7ctSg+I7kwvmsrtr2q8Qq+yjLqvjJVLL/4Uw4/x7quPu5aAj4CmhS+ZmaGve5aNr5Keys+rdh/PSDSrz1uNCS+ih8jvKAaAz7u6zi+coq+vUkMkr2mm5I+gZUDPQc907399gG+taYZPmIQuDwrh/Y8Yn/RvXVx+b4Zc5G+YHY7vlMFrb4AAIo+wTmjOx9jbrx++xo9JQZBPPVKKb/67Vu9FtnOvFWfwT69waG+1efMvv2HhD7zH7S+46UGv9bFvb5XynK8GXOXPkW2f76C4j2/E2EvPt9PQb5txYY+9+TJvaHWsD7ImJs9j8Jdvl1L8L2DwGe/W0KCviO5xj4qGBU7UdrLvRGlfb3rURg9DHFIPgu19L70bFK+gQQdPwpoDj4AAFS+1xLyPXvyYL6R7Xy9ayvQPnlYfL6fq627uI1avgn5FL59PxG+exQ+PmTMbb2+nz4+h4WivrRZBb8pXKu+16NMvmUZyj1qvB6/UI2nvuqVEr3ImEs+9bmovoGV0z2Y3TM+V+ytvgpGhT0ldU4+pb1BPDxOGT7n+zE+CfmgO9hf9r0bnlK+Y+4Uv0p7kb6LbBS/6bcbPkXYkj6taUI+iNJeOUdy1b767d2+8x9NvzoB6b4xdwm+RiVNvjarDr9ns3q9OpJLO8GoqL7pt4M+m1WLvuELlz5g5Qw+SFAIvpI6BT5rmuU+XinFvlyP3L7Umha9RdiaPobJQz8QWIE+UPxUvrN7F7+4rxO+ak0bvuMUHbxUUnO+N4k9PgFN/L59Py2/kX6VvvvL3L4QWA8/Xin9vqOSgr0LJFC+riXyvlWfY74/pHO+/yH5vvp+Rr7aiv27OgF5PkATiT0Sg7S+3gIVPvfkQT4g0uM+Yn+5PXUCUr43iZU+E9C0Pe+n4j7CF4g+D5wHvjf4Qj524AS/qMabvuf7Ar/Y8KA+PuhVviGOqT6LbGe9IY6lvtqKq76lLJO+gQRFO+Y/BL6VQ0O+f2q2vuELW75qvEQ9OSNGPl3cpry9Ut4+SS4vvfrthT5jXZi+s3tCvY51lb40gFM+5/vXvhDH0r6Enk071XgkvwBvq76pgkS/qMYXPmsr9D73dfS+tMhCvuF6/D19rh+/cM7Yvd0k5j05I8A+VZ/PvrN73j7x0pW9YOXuvgrXY7z5ftq9ryUkvE3zer67lqi+9UqLPvRsPj62880+9+SFvgIra76vlKG+2/nevZAP0r2ZKjg/CD0bvVz+gz2hReC+YhCSvp5eST3o2ay6Lv/BvPd1cL4FEii+j8JdPnqlbL1j7kW/TfPGvfp+C786kgg/6gQBP+0NSr7EIBA9JJejvqIjsb13vpc+JzHQPe+n0L5MFd6+LEM8vqfodL5gVPK8t0ACO1z+8T7/kBS/SQwqvioYGT7KMgQ807zJvlyPrr7vOL09jzHvvfdTxT5H4ZK9j8Jpv8sQxzzzHy2/IY6BvgRWbr7Lf5w+aQADvtO8N749eeY+LEMcPYjS3rhPnoO/kKAsPpSHFb4kKJa95PLfvIJztr1JnQA7LbJ5vik6uj0Abw0/zTvOu0wVtD2EfJC8uY0Dvzkjcr5/aoi+qs9pvtbFzT10teG+TBWEvlrTtL3TTUK9eAtsvibChjs3+Lq9jSgEv2iRyT4J+ei9hxYCvx4Wmj33dSA8yHaGPe18ND9fmDS+RbYpv26jib6dgAI+jnVFvv1lJz3z/da+RiUdvoanz769Usy+Q4s4vhx8BT6X/0C9L0xIv+qVkr49m4E+WRcPPi2y1b1OQMM+s+o7vpjdE77VVty9Qs8Lv13c8r5WDoW+4lgQv2/wNb5E+pU+xCDYPVg5Pr9Prxw+30+XvmQ7W75s59u8T681v2WIE79FR2K+C5PxvjtOtz6aCHO+mbuKvlkXDb/+sjM+fGGCPkRpn70RpXW+0yvbvuVhDb60yBq/kKCCPpOpor4T8gG89pfFvutRtD5bsVO+YFRSPAloYj1dbbO+eViovX0d2L0D58A+K/bXvJaQnz4cfB0/mZn1vtqK3b0wuys+sp0DP0OLjD5LWS2/yjI8vkOtiz7ix9I+7C9DvsZLU75c/ns+NV60vs2qz77RIuM9E/KJvYY4Fr8GgQS/AADEPn77E7/+1BQ+lrKMu76fZr74MUq+vjCLvkHxB74dybW9Di0Bv6+UMT4Xt5k99iiSvnvysLuWkPm+ZYgHv6jGH77ZrH6++MLOvqW9vb7hesq+D3oVPzMzTr+TGAQ8E/KhPmHD8z3HKZI+FYzEPjAqiz7V5+o8veO8vdobQD5IUAW/LEMcvEATKb7fvua+W7EHPj7oIb43Gqg9Ad6ivXo2Tz6K/fe+gLegvfs6yr55x+W+IR/kPb3jpL0CK6U+U3Rcvlz+u705RcO+pgoiPuau9T5kzLG+G54Ovkw3HT6ynWs+z9WWvCxDH79Vnz8+PL02PtBE4D4cfMk9U3Qhv/UozD37Oug9N/jEvvkPq771udo6TBXqvqs+qb4zxJO+76eWveXQ0L5TBaM6ukmUPZvEqL7o2QQ+9igUvg6cH74tIXO+xY/hvXL5j7yOdQO//KlNvvW5Gj3njBO/e/KovVFJ6z6F68E+B84AP/OOE7x7FJS+orQWP02E7by2Yt0+MCppvpOpir1nRLm9M6KEvuMUa7/mHQs+qaSGvdqKlT4o7S298rANv4Xr+b178iC/rwOxPlWfX76YTK29owGqPrTIfj7dkze+k6kGvzoBDTwu/12+z9UKPgIrJr+O5KA+KcvQvRSuOr/Nqo89arw0vbuWYL1g5XA9SC73PWNdrL6/Dsy9H/SQvtob/DuKH8M9NjyXvmQ7h72w4ck9odY0vLlrj74Sg4C8tvM9PPrt4b6RfpO9kX43PsGoVr978p6+/Bg/Pp88nL43iWG/mZkJvsh2lD6taa69TkCPvrpJRL4wu+e+uB6FPB6naL0Ab/++EvJRPpOpxj7b+a6+e/KUvnGsPz6xLm6+bVbVPp88Ar8zM5++uI22vggbvrxVn9++klweviQoLr3UCeS+VONtPgG8AT5p3mE+lUMLPmkAn70XSPA8CteJPjm0xj7OGcW+UwWbvdY0V74LJOC+ns30PmNdAD97gx8+X5iOvg6cY74hjre+6nMlvS7/Sb7x0pE+9GzuPYnSEL/iWIk+UUkNPm4S6724jU6+iGMNPuLH2LzwFoi8HOv6vZf/kLwYBCI+bhLpvo0GdL4B3jo+IR8UPe0Nzj0y5vY9o5IUvyO5N78c61a+QBMhvIeFjD4+V7E+O05Jvh6nqD3ZzsW+sb+MvdQrFL8VHcG+a5q5vqrxAr18YQK+FYwqvSEfRL29Uoq+RNjUvhSuN71wznC+bqOBvMEXZrzS3he/UdqzvWneD79eS5A9eHrVvdQrCD+oNRo/HFrSvr99rz6zWWm+fa5Ev24Sh77ChoG+nxoXvlz+9b5YOfw9zhkev4lBrL7n+6m+TYRpvuCckT7f4D++iNJavmZmKj4juaa+MlUEvtJv+74OvkA+XW1PvycPq70Exbm+BMWxvrBymL01XqA+OpIbvT2b1Ts1zRs9mbuWOZXUTT7l0DI90QAyP451GD80gO2+1xKSPuY/JLzM7pu+k4d5viCwsL4Urg++wahsvp7Nhr4XSCg+Dr7KvsSxLj5eulk+DpwevynLDD6lLDq/61HQvvvLnL7eAjm+JsJivtms+rp/SN88CYrPPX0/6z5Mplq9XUtovlpkez03iTW+okUCP6rxhL6jkme/cF81vxBYKb2jAVy+Nc1rvoxKVr5YOcy+I0rXvtLeML/Chmc8pgpGve0Nhj6vA1e9coqqvilcdz6cEXW9EaWpvqOSHj4fY+Y97slfvvvLzrwkKBq+3NcRPUMcPz72Bt886NksPUI+Mz+itAu+9NsbvssQJz2F60W+Nc2DPqWb8L7NO+S+sOEAP49TzD3jNja+ibDBPUaUjj3TKzW+lpBHvtzXIT2vlJO+V8pCvsBb3r53LZO+R3IhvqROID3OiKI+uI3ovmznsz0OvpC87ussvik6Ujy5awW+MXcVPiEfIb8LtQa+5/uRvueM6LxZFxc9Ad6kvo51FT5tVpe+oBoLPl8H2L4ep4g8LNRyvvyppb5hw6u9Vn0+v5HtVD4wKum+I9uvvtxGI76giYA+SS4Vv5p3E7+hZ7s9Tx7evc07Xj5N8yO/J6BRvs6INT+ZmbG+3SQKPkfhRj4DeKM9yxAjvw1PL7qQoHy+arwUPl3c2L6MSuq69pdUv166wT29wYe+BMUPvixluT0176i9K/YXPnlYOD3TK909pHAuvyv2h71U40m+zTvgvi7/0T5gVJC+rIuTvs07+r4BvIs+GVHCvrIMw76AJlI9bqPLvpAPGj6F6xU+D3ryPoEEAT5O0bE9iGNpPilclb4ofpy9Iv16PmsrAr46Ae29s3sbv0McV74MArO9BFYOPtMrzb2Th+U8Iv0bv+oEvD36fhC/GsCdviLb2b0zoqQ9eccsP8SxHj3OiIi+fGHUPm4SI70CmkS+Zmbuvlg5wr6s+lw95h3HvWznP75LyHM+LEOKPgU0Hb7jNgq9RwMgvg8Lhb2MSpg+ufwwvxGl1b399iG+8BYIvOkmnT5WDvE+5dCivrTI5r2Nl1Y+ak2JPpyi8b5n1Te95PICv/CFtb5GJZW9idKmPTEIBD5YqEW9BaPyPgwCyb6kTlC+KO0vvyJs6L3namu8PldJvztOZT7dJFK+p+iuPnUCmrxlqgg+5IOGPSL9Wr4ldSq+ns2aPkwVXL2t+jA+JXUSvmDl8D3c10E+aJEov7n8Dz+Y3c++ysPAPnUC6r0ukKo+LENcvr/s3r3IB4E+2hv4vsnl9713nPi+dCSXPNbFr76R7dA+E2E3Pxuezr0W2SY+1jQLvgKawD22hIw9HOuQvmlv0Lzx0o09E2GzPYQNP77Huqg9BFaQPjEIIL7EsT4+cmjdvg4tdj556YY8toQQPrbz8T5n1ac9LEOcPFInEL1gdg2/hA3PO8t/WD25/A++5WHBvQIr9z2WIaQ+qRMev8iYW77swKG9ukngvqrPwz5tVjU+ecfJvIbJJj8+6Hm9tMj4vhue3j2wcrq+CfkjvxniGL1n1YG+Lm4TvQbwFjzzjvu+8dJhPtO8Cj/4MZ69SZ3wvmezyL4+ebK+ZMxZPpXUkb3D0wq/hVpTPEguf72kTr6+QfErPtO8ozyxLrS+5/uRvY7kMjzwhcm+qMbLO97g6z2+Duy9CtedPiuHGj6U9rq+YHaTviBByT3pt/m+yHb4vnnpQz82q7C+vw40PnzQhz4YBJa9Puj9vgpG3b56paQ9M8QBPapgQD7b+QC/uB4NPj/GHLy30YS+EoNMvwU0QT3ctbI+ufyHvX770r2bxKC+l25mvqIj8b0wu0e+yVSxPnL5Xz0bDRC9ejYAvzEIJb+QoLq+ad4hvW4SX75kO4s+O05NvtBESD4KRs09b/BJvtEAgr78GAO/78mRvt9PTTzqBKw9FyZ7vm3FGD9EaY++FR3dvlfsLz3Chhu+hevJvbpJqL6EDS89PzW6vvup/76IYyU/JXWuvmJ/4T31uSm/9Ns3vlfslT7EIIw+c0YgPpRlqD0nMQg+vw4nv23F3rxYOXS8nxpfvThn0r4ukAm/lGWIu5F+w764HqW9nxrhvtVWzDxB8Rq/lUPpvotsjT6FWgs+mub3PtLeyL34Uwa/ZDuPPc2qo77LEGe+78kDPrEuvj3KMhC/DpxCv6wcuj63QEI9uI32vdhfSr5NhPu+TkD7PbFQCz+2hBS+5IP+PcDKMT6YTK++JzFIPY9Tor6hZwM+3LX8PeJYpz1tVq2+LEMwvvwYk76t+kK/Q4vEvZvmDT+4rzs+gy+mvk3zDjvysFA8LbItvfOOc70UrgK/ad6Xvw6+ij5CPpi9H2OyPu0NfrxFR8q+jEp6vfp+Ar9GlNA+/5Divn6MIb4vTAa+DHFsvaYKwr78GAm/GARivmezLj6JsEW+2T35vfvLor5cj9o9NBGkPqFFZj54C2A+8469vk5iJj9fB34+PZtRvolBjL6g+N0+RGkLvjcaADxqTfM60LMvv1Inpr5yaJE+GXO3viQoFr9YObw9FR2NvuM2Cr1lGYA+WtOMPQwCub75oMe8NBGgvjLEXD+5a4G9iGMlvnPXxL7Lf2i92op9vZ+rpz6k3yY+rdhzvgwCj74CmoS+mndQvgisLD6yne+9tDcDP9xGnb64jWY9XkuQPh9j9r00gKc+Apq+vkkMlL74U6e+OgE9Pf32Xb6xUFs+A+fsvVZ9hj1AgoY+MzO7PY8xx77sL5O+exQOvoEETb5ns2o85j8CP6YKxr16paA+mbsmPS0h971eKQ2/KjoiPWfVJ70Qxzo6ejbXvruWcL50JIO+4XqsvtEil75g5YA9PL1SvQ8Ltbt1AmY+WYY/v0kM6r1tNMA8/favPjkjNj6+MGG+toREPhue8L7Kof++p1fOPih+AL5uNI4+DJNZvY7kyj4gQWm/k6nUvpmZr74Jijs+/yEJvpduwL4GEoa+WfW5O2fVB71NhAa/w9PlPobJYL7BF24+LEPSvuJYML+vJUQ9VOPvPoY4rr2AtyQ+sp3zPhgmEz95WNA9+lwtPQHeCj40gKm+hA2NPukmcT0jSie+ufyHPcsQ1b6R7ZQ9DU8HPooflb5euik9s3ucPguT5b61FXs+JsKavrDh0T6ezS6+HFrSvnA98j0TYR++m1Wdvpp3fL18YZ6+eqXYvt0kLr4LtZA+CkYtvp88wr7kg7S+HHwGv5AxDz8GgcE+SzfpvDxOLb4Sg9q+fGEgv9BE+LylLKG+YFSQvrmNhL5Xyjq+nYAQv6RwiT7HKRa+Q4vGvsSxrjxokes+GASQPki/z76g+BW+guIsv0tZur57gwa/ksu3vZ5e2b3aipE+toQUvkATqb7EQpW9HhbKvMBbBL4xd5s+K4d2Ptk9AT+pgrW+1efOPh6n7D7u62C9/yEBvh04z71hMky/4Av7vfJBc74RpSg//kNJv1MFo71U44k+07xLviCwoj7OGbu+3Nchvb8OAD5U41U9ImzIvo9TnL5VnwM/wFuCvj/GMD6d7zO+xEKtO2srXj630Zi94liPvssQJ77vOHW+/5DGvaOSyr0zxBk/AABgvYbJBb/Fj1m+sS5uPbdAlL6rz4G+xm1IvvjCVD6mece+vjCHvhsN2j5liGq/yeVPPqFn3b6HFsc+juQivajGD7+4rw++S8irvjQRxr0Exa0+UpYhPT55vr50tZ2+TtElvwIJer1bIDo/nRGdvvJBfz0y5k4++u1rvToBHb1UUqk+nzyIvo7kCr4738+84sc0vqK0171aZJ++OUUGv7Q3uLz+Q86+TYRdvi0hzz0aL98+g8CqvlyPpj5qvBw+zO7FvoEEIb5mZgm/wTmFvuY/lL1OQBM92c53vbiv8z10k8w+HOtevkmdQL6LbHM+sVBfPmdEDr8mwr6+8WNkvuVhgb6QoKg9YOVMvr3jFL2ASCS/2qyEPpyiozzLf1C+YhDgPR3JXr/mrq++FR25vm3Fhr24jVY946XzPZ7NFb8XSHS+dCS/PS7/sT1U41U9d5yEvjXvnL7gnI0+I0rbvItsIL9LWQa8sHJQvnZPIj4RpV09ibDTvhNh1z6kcKe+5PL/PYy5w75m1ce9iPSLPewvgb6aCOe+1xJmPu18P7xPHpa7aytGvrRZDr9Agta+JXXiPd2TDz7TvKO8juSQPlKWobvgC/s9tDe+vsX+Nr7OGes+/fYJPtLeB79Vn9c+OSNKvTkjxL6w4aE9odaUvqYKTr7qBFS9cRvxvhSuJ70hjqE+l/9svqJFqr55xxK/JJdzvlsgQTxQjSs+fT8pPvs68DtApCc+LGWlvoY4Ej6QD9I9UicgPk+vCD5zRvS8riX0vUkMZj6LbDe9yAdjv3qlMr8v3ZQ+8BbYvUOL3L5+jK8+4QvBvjSAe76+MAm9CKysvpwzAj7WVjS+TmIAvXo2Bz7zHz6+Q4skvuMUKb6F6wa/Khglvv8h/T2vlE0+taYCPzkjHj5YqIO+S1m2PX9q3L1ZF6u+sb+svupzgz5rK4y+1VY8vXqlyD5uoxE/7Q0GvtbFIz/hCwc+EMf0vk5AD7+sHN4+Fftvvijt/b5rK7Y9Vn2WPkKtNb8yxM0+fNBPPmpNMz1JDCI9Mua4Pupz6z5a05a+jZc+vZMYzD7ecT6+vcEDv4xKFT/YX/a+C7UKvpvE4LymCh4+IR8Jv4PAir3vyRu/c9dcv+JYA75/aow92hucPH6MWb45I7K9kxjcvYj0+71Crf2+RdgwvuAt8L2+MKm9Qj7wPnlYJL60WRG+oWczvX0dLL6Wsiy/YTKvvj7ol75eSxy+A+eOvsEX9j3ctdQ9ak0XPoqOWD4dyQW/lUO1vlmGOD7F/ia+sp0PvRE25D3Fjwe/P8aYvt2Th77tDT68eHrZvrUVEr8nD08+/WUXvmfVL74MkxI/s3vivcBbgL6PMVc9zO6pvuzAZb6gGhO+CD2VPuwv8b4BTWg+002ivcbcHb7Nqmu+UUk5vgskKL1SJ2C9oWfTPWneQb65/B0/V1sAvxZqOb6944I+7Q0IP2WIY7yQD5q8VOO5PsbcXb57gxK/WyAxPkFgSb4sQ1i+bOePvna+O77dk+c96+K2u0LPB784Z/Q9I0oFv42Xzj7jpRc/ns3qPG4S074GEgG/qmD6PlKWNb+UZRg9+zq8PqdXPL/xY4Q+SL/tvVdbA783+BY+eqUYPgiszL4l5MM9gQRxvvOOjz5tVt28VuzTviUGqT54eqE+MCpNPvP9gD5dbWE+jnXJvv5DF793LaG8d74fPOF6RL2uR3k+uI2uvum3h7335Om9kX4rvYv9sz51Aio9i2znvUW2Wz735HG+rkchvKCJND5VwQq/7C9vvp7NDr4ibIC+1eeuvsL1Cb90JDc9pSxDvD2bp74gQTm+6pUKPn9qrr6utj4+0m/Pvb99DT42q4g+qaQOvo/CJb7F/pI+gy+MPuOl871F2JK+wRfuvjY8ZT4FNOU+hVoTvn2uJr1Ftlu+GXOpvqCJoD43id8+Bz3bvhX7xT4ibPg80ERYOqYKbr4T8pm9cRuTPvVKNT5H4dq9uWstPm4SDz4UP6a+s+qLPdLeBT/YX3Y9xW1Uvmuavz3jNuQ+Vux/PeyeSL72l+0+Hhb0vjEImD5VMAa+76fGu2pNXz5JLq89zhlRPeAt+L735FG92ootvkLPxjzjFN2+vVIDv4j0D78jSis+8BbIux3J3b1Iv0W+O9+ZvrFQk75kzBe/jLmDvQG85bxOYhK/kxgovvUoQL7oSJq+1CuVvo0GXD78GHu+ne9zPl66db4rh7a+3+CTvrDhXT4V+z8+8IUCv08eoL70bGq+kX6DPbEuKr6NKB2+6+JKPuSD/j1E2NC+dCS3PNk9tb556Zw+9UpxvhX7B770bEG/4xS1viegMb5CPgS+6Nlkvqwcqr0HX4g+nDMuPkRpr73GSwe+DwvVPK3YE79kO+W+oIl2v/jCxD2HFhk/o3BNPXctyT1U4zG++FObvZWyfL6X/3i+XwdyvinL0D0QWAO/dQI6vgIJ6r1okYM+l/9APWSqILzMXT8+s3vKPr8OzD3PZpW+mSo0vtiBx77J5ZW+MsQ3v9/gAb+C4tW+cawXPm6j+77VeFW+nDOqPb1SX79uEps9SZ3AvC5uM74cWvQ9h4UKPhGl675v8Cy/s3siv1TjLb4Foxy/hesRvR/0xL4D50w+sS6svnVxsz3KoSG//tTEvg3gDT+AJiK/TYQRPlBrVr7u6wC92az6PH2ugr6+MJk78IWRPXnHZT5FR6i+/Bh7vi9Mpj24rwO+xLFuPSnL9L4Z4pi9yxD3vtEAuL40Ee69RdgRv3DOaD6xLua+rByqvSXkNr+sHJg+ldQjv4lBUD0ldSK+SFDMvt9Pcb5UwXC+UiewvhgEqj7ecRC/uycXv2kArz6h1ow+2T0JvtXnqrxSuJy+2T3ZvqabGD7UmgY+aW/sPqTfBj7GS+c9GASIPiGOzT1xG209bhKBPt5xmr3njOi+ryWEvLn8Nz1yisK+LSHbPnZPKr7DQjm+aJENvsgHlb2q8Qq+UGsTP4GVwz33dcg9B84Bvr3BgT6taV48nKJXPg8LZT0FEsC+X5i8veVhMT5TBfe+j8L1OoVaZ77KMiS+6bdvPGkAub74wpQ+GJWCvlpk6b75oKe8BTTPPpjd8T4UrgG/B18ovo7k2L6V1DE+cmizPnctYTz7qf2+IEGpPdzXI7+30eA8uI0OPsNkKryNl06/fvvEvkw3lz7ZPbE9yxBkv3/ZHT3dJBI+z9VWPD15aD0K1/2+vVKSvnEbBb6V1GW+K4dmvXsUkr7VVnw+mZldPn6MIb6aCE++aQC1PnZPvryTqQC/MlWCvhDpRz4WahW/l/8MvqRwvbxEaeW+hJ6BvvkP5b6vA0e9odZ8voy5sb5N89A+d76fO0OLHr9mZh0/pHAQv0YDZD7arA6/5WEhO4AmAz+yDEU+B87xvfjCrr4sQ4g+e4NLvjC7Ar8SFE8+I7lkvst/WL3rUZg8RNhwPJduwr5okZW95j+CPsDKgb1s5zu+7loyv6TfPrwkl3M+lpAzvlRSPj+Nl1Y+dXFzPhDpR76HhaI+s+oDvsQgiL3hehQ9zO5Nvu5aG79lqhQ+4JwBPXctAL+5jYQ+mbuOPjlFj77qBMS+rBwqPkcDjL4qOhq+iUGYvk7Rhb5cjz4+q624PlMF873rUSK/zO4pPoy5F786AX09vVKmvs3MHD2lvae+PzXmPXqlnL1MFSS+3+ATviegOT7V5/q9mnfIvsZtgL4yVbC8f2oYvkHxh76K/Xa/x5jzPsE5S7+PU0w+KjqGPqYKkD5ApIe9veMkv7aEvLzNO66+uWuJPRgEtrwDCa6+qmDUu/gxsD4xCJA+j8LFvd2TR73Aym0+zaqfvhgECb8DCZC+1JqIvnQk4T45tMi6SupUvcrDHj4SFI+922iAvpRlGj/ecYw+pN9OvutR0L1Mpi4++DFPvzEIUL6JsAk+fvv4PoJzlD7KoaW+mbuGPteBez65jYY8FYwmvq8D573Zzic9JXXKvbWm2b1v8L09wajEvkHxDT90td292qzYvvd14LtmZko+TmJAPvJBDz56NvM9QBMWv4y5E76utvK+4Qsfv4of4z3MXfs9DwsBPqK0S74kl3c+HqcCvx9jIj+MSko+JeTXvjQRsL7GS+89ldRVPoj0rT6rrcY+6+JGvXUCDb8Z4qK+d5zYvhniML7mrqO+d5yuvgTFh74u/6G8vHSTuUHxT75WfSS/TBW4vp0RFb4/xqy9ne8Bv8Nkkr1jXeq+4C34PuHpcT6IY129G54Jv5mZCb2h1hg+INLvvXEbAb57FCK+DpynvnxhGr6Enka/fa7gvkdyvz441tc+07wPP8GoEz+vAyc+4ek5vvpcNT7x9Iq+SZ2Svj7o4T34Mca9/WUgv1+YHL1Ke4m+3SSmvWq8LT/FjwE92or9Pfs6C79R2vu9uK8Kv4of5b7D0/2+LbKXPj7oOT3rUZi8mEy9vZF+m77x0gA/bjQQvTy9cr0ibGg9nBFlviCwwj2jcHU+L93kvXqlWL7Nqps+07yTPfs6Q7/RIiu9I0qTPtjwNL2FWlM+M6IUPj/G5L2aCPu8oBoAvyNKRL/xY2i+lrIgvl3cNr7VeGk8rWlCPs4ZMD+L/VE+308Rv30/Db5liPG+PzX2vS0hi76giRK/sgzXPjF3sT4gQZE8hPyAvwMJLj6+MNm9WfWpvb/scj62Yms+NV42PnJo/b6q8ZK9LpBgvYy5Lz6+n/Q+9UrxPWgiBr9aZEG/JzEIvjJVOT+285M+52r/vlFJ1T3JVOG8zTuOvuJYV74TYQS/HHytPp2AWr6ppAK+hJ6lPa5HkT3o2Qy/yeXfvbn8K75OQGu+j1NcvriNkD40gO+9UicAvmTMGT41zRs9ZDtfvrx0Gz64ryM9XI+CvVz+S74RNtQ9jnWbvlRSlT6Nl249EccWvtVW0r5eunW+y3/EvjAq+b5Zhri9ns2Cvb/sBr8qGA4/f0jnvZaQt71SluG8+Q99Pn/ZQb/UCaA+jLnzvaFnc73aii4/XrrJvG9f37178ny+LSEZvxGlvbx9HXO/Yn9ZPpMYLL4ibAg94Jyfvr99nb4VHT+/zhkpPv1ls74FEkQ+vHQ3PhIUT7262rC+jSi9vtjwTD5v8L++Y10gPqFn375XypS+aQAwv/TbGz7xYzS+bTSsvmJ/kT7jpRO+DU/fPhDpmz7gLbQ+SnuzPl1tTb53nIy+nl6JvH/ZGb9Z9R6/sHLevnsUtr5iEBA+aCLGvkymij5s53u+kjoBP+845T3qc8c+utrovv1lZz3gnD2+6nP9PcSxTj4dyaG+urj1PRzrEr2wcti9i2znO0p70b5yaBk++FO1vpwzorroasO9kA8+Plz+tb7Huji8qvEHv21WQb6C4is+zO6hvvJBs76ZKo4+cM4tP5tVW76mCtA+b/C1PsSxnr79ZRa/cM7avujZOL7u60w+3SQmPnQkPL+28409FyZTPapgHD4J+aC8foyxvbx0Gz/sL5G+8PRaPvaXz77Umh6+DHHCPt2TS75wztC9s3s6PkATITwZ4gA/Iv22PdzXYb7h6Sm+7Q0ePkI+PL4aUSK+ufzdPtY0mb7z/dS54xQtvSNKqb4bfFU+lPaGvhKD/D6+Dnw+xY/xvewvgb556bS+klymPvH0Kr2YTJW+toSavkI+yD2fqwa/nxpbviNKC7178rA+2T2dvqz6YL5d3AO/ZaqSvkI+6LvAyjE9kX5zvg3gEL9liKM8mSoFv8sQTr/swKk97Q1+vvyHpD1WDly/6SaRvgwCC71rCWG+XW2BPiegpz6MSna+INK/vp7NWj07cJS+ibANv7WmYb5U48W8YHbPvNGR7L02PME+Njx9vVuxf7xPjfc9ak2jPQc92zzImNM9j1NUvTF3UL8kl8G+UifEPs6Itr43+Io+mghbvO+n+L48LBw+E2GjPWWIcz0OnKs9e/KwvXnpiD5BYJW9nYCOvpkqZL5y+ce95INuvrN7Qr3h6RW8+FMTvhbZTjvgC2++61G4vIC3gL2yne+8d76Dvp2AFj1tNFi+hA1Xvh6F670aL9s+2PCUvMxd0z2mChI+cmgdvjlFpz0ExV892op9O82q1z1YOQS98rATP7x0Bz7fT32+46VrvR6F+z7whSk9MQicvV66v77arBK+/fYJPhovXTu0yMA+ZmbCvtEAAj76XIM+dJP4PRE2a788Tq0+0m/Pvs2qQT9gVNo95q6xPotsGz6C4o0+j8I1vADe+r2ynTu+LGUVvzC7mb5H4eA+ke0Bv2srMj5XWxG+HTg/vwskkL7OGR+/n6v1vWEy5T0ldeq9cvk7v7RZmT6Kjuw+dQJaviqpAb/pJu2+RdgwPPjC3j4HX7g+vAVyve+nlj1fB16+yJjbvA8LBb0hH9K+Bz3TveM2Er/S3lg+07zjumq8DD4SFBK/6pWyvY51B7/YX3a+A+cIvvmgv74Q6Q8/toQYv+hqGL/WNK+8d5x6vpyiCz4ZUeK+v+yyvhrAt74+6KO+SL9ZvgUSEL43+AA/KVyZPlRSkb5E+oc+QxwTvvYG9z1qTZW+wajUvXGK8r6X/5q+mgiLvio6jL5mZr49A+e2Pk5imL6Hpxc96EioPicxgL4Rxxo9i9tYPYSelT3fT8295q71vsE5W75pAM889gbfPX0d2DwqGC2+9Sh8PTJVkLz6XMW9TKZavqut+D07cM67ldROv7q4vT3RkTy9NV4OvtqKTT1R2qe+gy/6vjLmjrydgOY8jzFXvf6yv770bN6+vjCnvt2Tv75NhA09OUW3voj0477tDZI+liEJvxx8Mb15x6m+/IdwvsGoED/gLQC+0SIbPBiVBb+itJ0+A3j5vnlYSL7Escq+4seePtbF1T3G3Cm+/YcEvvHSgT5n1RO+Q62ZveHplb4rh+S+lGXAvcWPYb1qTVO9g8BaPXctAb12vm+9/Kk1PsPTHz7Y8Ky9u5aaPlpk27xnRDm9MuYBP50Rgz7ctbi+SFAIPgu1Fj3ImDu9AACSPuVhcb1CPqg80QC+PLraCjsKRse+Vn0uu/VKBL8c66S+YqGUvlMFaz6PU6S9n6uxvj/GjD14C9Q9H2NbP7UV+7wIG/6+zO6xvaTfbb+PMfc9K4egvkvIJz5Diw4/juTOPrN7oj72Bue9i2zbPmua/706klu9AU3qPqs+sT52vnM+YTL9vT81zr7pJq8+54wVv1n1Kb0y5uI+S1nGvJkqBL7sL5O9QBNBvrsn77zBqBS+sb8Fv8iYAL8Lk+k+uB7Tvv8h+74MAsu8qmDGvpF+sz0c64Y+PzUMP+At4L01Xrq7BoGNPetRFD53LRE+OGcEvQpoFj8Ab6G9p+iqvm6jKT5rKx2/kjpBvOyeNT+YTEU+lIevvgyTFT89m3O/AivHPUYlLb5if4G+Nc2XvpMYzj5tNNa+ZRnevicxgD03iR0+7lrCu8lUgb4v3Ri++n6SvpYhmr7HKco9RUdqvmznhb5mZvK+Vg4NvxUdST694yQ+BvAkv4AmnD4BTRi+D5yTPBQ/nr7vOPU94JwJP5F+Er9TdAi+aJGNvbIMAr+wcqy+5T88Pi2y3bzo2Tk/x7oUPjOiHL4K1/2+ApqWvm9fbz6PU7A+ppvCPpyim73EIKy+3LXOPrEuOj6YTJW88BaIPJ3vF71GlJa+jQZIvukmBz9vgZq+s3sXv7IMyT6Xbga+f9lNvRPywbykcIW+CYorPv7UQL4BTRy+fNBTvVTBaD6aCLu80LMZvyv2Tz4lBtm9mghLvarxnL7dk2e+CteLvXA9nj7Esa69RNhMvvW5Dr4Xt6m+p1dePjeJ6b1lGTM/fvvUvszuXT68dBM8zF3VvuU/RL0y5i48tYT8PV8H8r5CPlg+qKTmvvHSAT7ctUQ9VONBPtobDL43+Ja+7uvSvhzrTj6DL3S+9GyOPT2bSb5yaFG9l26QPjEIML6cMx6+liGuvTLmTr2HFlk8yHYCvxsN3L4py/S+kKDYPUtZ8j7fT428Lm7rPetRQD7k8gW/WYa+vm1WCb6jkkY+EFgDv6W9h74hH3S9/5B+vraEqr5Prwy+Z7OOvots773ctSY/bHj6PDQROr76XO09CmgCP4R84L2PMc8+z/eTvkp7Er9z17K9dJMsv1InsL628z0961Egvk7RTT74wjQ+mSqYvst/QL4s1JI+1sXVvuhIfr1++9q82T3FPiBBlT6WspI+VOPVvWwJgb5Hcou+qmD8PdXnsr6Nl1a+WfWTvse6NL5PHiK+n6stvbraGr4c624+dQLsvrdAQr1lGbK91efevsqhbb4TYbm+K2XxPQWj0jw6AbW++lzJPm4Sob7XozA8+MKAPlbsXz5uEoO6TtEZPgfOeb4hH/Q7MQglvxsNOL5GJXW98PTyPauttr78qXG7GXO7vjSA9b65awm+odY0vKjGmz2O5DK+V+yvPbgeAL+w4ck8JlNJvgaB5T2taZ68zogiPeaulb5++5o9jnXxPME5G79txfa93gIpvgIrIb9nRDq/WDlsvks3xb7QRBi8cRtZvvYGqb4W2YK+6EjOPeyeyr5hMtM+22jgPYtsoT4eFmq+vp8ivvwY1b6giay+MsThPR9jFb+iI6U+Zvc0vXGsC700ERK+ke0YPsh2vjsIG5i+gEirvvpcYb7uWqw+5WHhPKpgFD8gsPq9RNjgPliol74DeCq/7MABPuF6BD4ME4A/X5ggPtJvc75mZv49ke3mPn/ZpT4Fo+q946WbPQpoMr+1pgG/i2zRvtxGHz7pJkm+kDEXPfYGhz3HKYo9KO0dvjMzg74nD6m+G56OPk2E4z7M7rG9woY3vtGRYL5LN9m9EOmHPoEEBT630dA98IVpPX0d1r69Uo4+hHxQO8WP0b3rURQ+HhagvpkqsL4tIQe+QfETvtEiS72AJtS+Lm4Ev2ZmjL7pJhm+0m/hvvMfUjyynX8+vw48vXecFL9PHha+RbaRvgWjpD4Ab4G9QKTfPGKhlr0o7ZU9W0IaPgyTEr/qc7u+TfMuvfgxFj7Qszm+copCPtk9VT6HFhm+jZemPfkPiz66uNs+SL+ZvmsJEb8Sg4C82op4v68ltD6SywO+rkfZvbN7EL8XJlO+mZm3vr3BDL84Z/i+ldQ5PkATu75R2us9mEznPhSuKz7YgcG+N/i6vi7/bb7dk6++GeLGPhovQT6iI+c+XrqRvuqVOr/0bFa9+MK8PTXNa709m1W9CD0iv1+Y/L07TvG9CKz4Puvibj44Z3Q+J6BJvXL5iz7YX9a8E/IBPBlRTb9fmMo+PE6BPpp31L3ZPQm9VTAivsbc7T6qYIo+OpJfvqikvr39ZV++y39svjwsdL4Jir+9FYzIviJs2j4u/10+3gIZvg4twr64jUY9c9dSPTAqBb+k3yq+qMZ3vpyiNz5aZKu+T68LvxDpx72Uh5W9ZDuPPT55Jj/CF4S+F7c9vk2EoT6WIU6//WUfv+Ty575B8Zu9JeSxvgishL4Mk6E+yVRCv2J/6b262ja//yEOv+5asj0bDcA98x8Vv5m7lr4A3ui+zTtmPgpoqr1ioeK+guITPhIUFr+k31q+QKQ5v1Tj376Xbgo+kX6NvtNN4r1tNPC+h6cXPTVeOjtcj3q+Urg+Pq8Dm74py9i+B1+6vmDlCD5O0Rk+YqFWvbBygj4YBJY+P8bkvrTItr3VeAG+tYRevwwCfz7dk6e9jzHvvS5uA72pE9i+MQiYPqUsVr8PegY+yHZ+PMrDIr//Id8+sgwxvpm7nr3l0CK8KctUvv6yzz78h7S+6pUuPssQtb52Tw49eekFv+Tynz3ixyA/7J5gviv2q74GgTG+0ERAv55eGb5PjfO+001yvSGOdTykTkA9w9NjPuCcsz4wu9E+yHbOPR6naD29wTs+L92kvHh6xb01Xto84C3YvUwVUL7VVsy8wobZvijtBb/uWkM/cD30vmZmiD7EsQY+V8qIvhDHurzMzGw9t0CwvoeFnr64r6u9yeVTvg3gLb6Pwv2+QYICPYtsY76+MAk9PZsdvv5DtL7Hutg8VOM5P07RgT4pXB+9bVYmv3e+Bj83+MK6yeVAv6MBCL4KaAY+zTtevtEii73QRHi90ESOvqFF2L630fi9S8h7vm3FJ7+1FUs9f2q+vi2Q+D3ysOy+Y12SvlXBhD4gQXE9HOsCPfH0Dr9gdo89EoP+vkVHoj03iQm+8BbIvb4waT7uWkK9owHcvYXrdT7NO8q+s+rzPTcaCj+bVd0+gQQdPl66Db+285O+2T2hvvTbnz42q149OGcYPq8DET/9Zbu+JXVCvGSqQD2GOFa7PQpbPmIQDT8l5As+FR3Jve0Nbr2bxIY+TKY6PQMJWr0qqdO9KcsQvUKtRb6F6zm+kxi8vdzXcb2CUZ++Jw8bvZ8aTz0juXw+ZYhzPXST4L7yQeM+4XpIPhQ/Oj6k366+wvUlP/P99DzKMly+guIiv2yJhb+62oG/g8DwvgRWFr5mZoo+yAcJvo9TRj9wX7M+eVh4vblruT5fdve9Ffs7PZwzPb9MFZS9I9uBPuqVIr4yxME9wvWAPRrABj8K10a/gy/CvjvfJ76Bc9Y9m+YpPoR8I7+EDb+9BTTRPQ4tEj47TlG7ppuCvjjWy76nV7q+pgpGvXA9Wr7+1IA9SS6LvkvIib4YBP49GVG6PMh23r2ad9w8IR8sPuM2hD7NzDC+bcUGPszM3D6oNY29LpCEvmEyAb/wFg4/fT+ZvnUCgj2At7a+okWmvno2574PC9U8fNDjvWuaB72Sy8c9qDWtPDQRtjxz11K9HhaWvhbZNj9tNDC9PQp7PgpG776vlMW+yHYyviGO5T0Rxxq9oIlIPtiBGz7TTfI9Gw3ivvrtk76HFvG95PL3vZwzZr5X7Ac+UdqfvvvLfj3WVgS+7J7EvnGsC7y1pp++ad7pvobJpL08vbK8nl77vpp3AL5z15q94xRFPlZ9gL5lGUI9gy8EPvYG4b4ubkO9wajOvnO1/T367cu+T68aPxNhCb9p3o0+XwdOPQN4U7735GG95h2rvg4t0j2EDW+/xLGmPYEEp753LSU+io7gvmq89DsYlfy9cvlLvijt7T1m98S9orQpP6yLnT7fvoi+bcX+PT7oTb7n+4m9WRc3Pf32Nb1m96Q9TKbivvpc7b27J1++1ef6vVMFs711kwS+hsmQvnL5L76w4Rm9rIuBPp8ad74zoug+846LvpduPr4wKuk8pptEvQwCkz11Asa+HcmJvno2574J+QG/aCJYPkI+vD7Umqa9pb3ZvWgA/b7fvqK+iPSfvjy9Lr7HKQo9BaMZv8lUgTy4HhU+TmKsPqOSqr6utjM/tmLfvfvL5j0W2QK+oiO5Otto8L1fBw69t0AyPTTv8D0EVhW/OGe6Pm6jST6ze0a+bHg2PhWMrL7lYeG++u17vt21GD5AE2E+PlerviPbJr83GpY+DJNJPg1PgT6YTKW9CYq7vpp3mr5++yq9VZ9zPkaUtL6xvxG/taYrP2dE6b0HzqG9HoUTv0hQ5j65/G++K/ZjvgBvrT7MXTe+fNDhvoY4rj1NhD2+wResPpmZkz7pt2e+YqEmvpvEvr5DrQE+vw4Dv2pNqb7XEge/tFkqv7WEfD2mCi6+dLWtvhSup758YSo+dy1hvqmkAj8Urn++ysMXv13czr4OvhA9bhLlvqD4zb69wZc+wTmhvuJYU76aCP0+F7dxvluxnb5K6qy9ETYYPjm06D1X7A+9/tQhvz55SL5X7Iu+MJkXP8lUmT2EDae9DAKru68lBD+vlL8+JsISvrQ3+L2GyQ0/CtcjPFFJvT0hjmW+4Xohvw4tXr7tfA+9q61QPggbij6JQXi+WtMnP1pky77jFH2+bHjkvhdIaL5WDqU9c9e6vpp3DL7RIgK/rkeZPuXQar5v8AO/vcGzvih+rr7C9Vi9aW9wveXQpL5/2e29ZYiDPq1piD56pSy9PCxIPhZqzTz2lxG+q60Lv7WmpT6JQVA9hqcrPkvIub6kTgC8ZtXnOih+7L0dye29u5ZoPkcDUL80gLc6iNK+vF3c6L6ZKsC+G54vP+CcsbxeKcc+SzdpPVN0JD8oD4G++n64vpMYUL5Ke4u94xQZvq8lKD5c/vs9BoFtPvmg275BYIE+cYrsvo0oAT52T9A+9NsXvQmKoz6xUC++pHC1vZrmfb3c10E8kX7Lvc6IIr0cfDE+J6AJPMKGl77sL9s8DHG2vs07tr6rrQ6/t9EgvnEb7T0xCAy9I0rRvpOp0r6WIRq+f9mZPqwcgr3k8gs+46VXPjOisj7ix3i+b/DHvgU0TT47cAK/B87JPV3cnj1xGyE+2T2ZPe5aJL81zcu9RpTCPgMJhL7PZr09DpyvPnPX+r1SuLY+LbKdu0Fgl74xCKS9+lxRvt++qr4awJ+++DGevQMJEL/+Q7o9vcHXvmgidL6DwBY+TYRBPo2XLr7qlUK+EOkXvVZ9Ab9m95S9wTl3vi/dnj5rK5q+ZKooPzVeMj5oIoy+uI3Qvp0Rk76xUAu+7utUPpp3Ib8aUaq+NBHevnBfKz4r9pe+gCZCvLwFtD5SJ0S+eVjwvTSA9z1xG50+oiM9P7ev/76QoAg+xkupvluxqb7WxY++cRudPfJBa77/Id082T0NvvCFwb6rrWy+ZaqMPicP2z5ifzk+eqUsvs4ZwT2Enmm+dXGHPjMz0z3r4pA+5WFBvcPTlz4tkHC+J6CFPmpN1z4i/Z69FmqPPs6I+j1oIpA+5BQPv3/Zsz46Ae09yjIZP4C36j7sntI+BoGNvjY8Zb7qlQI/NBFGvQrX9b7c1+U+Z0SJPOLHMD5rmrc8bAkAP6wcfj4noE2+RdiwPLfRiD7pt/896+JSvgKanj4sQ1y8AADAvautbL5c/rM9nl55vXGskb5DHCe+B184PaD4Ub5c/iM9SZ1APCzUBD9/aq6+exQ2vvHS3761Fas9+u1rONSahD5m1bu+4se4PfYGxz0l5LO+cD1GPgpG5byn6JK+E9BkPhLyVb47cM49qvGqPr/svr2cM4I8VZ/Hvu7J3T5kO+k+q88RvvhTJ79UUlM+zhkDvxWMSj7VeCG+ufyvvYLix7p3nPK9uK9jPutRqD6HFnm+RPqHvoEEoz6nV0q/SQzKPVyPTL/jNqq9QfEnPnuDTz6Rfvm+WDnEvetRRD5nRFE+gCbCPTSAF76JsCG+cooavv+Qvr1Tlge/m8Qcvt9PHb1HcqG+7MDxPeTyRz50tcc+3+CpPgN4iT5XW5U+F0hAPUymJj5Pjfc8f2o8PZI6GT9y+ac9KH4APomwDb5GJf29tmKnvRNhwzzn+8m8844DPV+YbL7swCm91lYGP5Rlgr6oNf2+qz6VvlCNT75oIiO/b/C5PhgEbj6z6jM+CWj6PXnH6T0ExV0/DAIjPjvf9T4KRm0+QWAlPTCZqj0fY06+eccJPbsnsb5c/hq/7Q0CPlRSsT6jAY6+Bz1zvo/CNbw6kt2+Qs+IPoPALj7pt2u+C7XOPY0GsD2sHMK9IR/kPt9P3T3Umua9MQisvH0/lz5a054+nKItv451+T6kTlA9mEz9PU3zzrwcWsy+BMWPPGzn27zoSAI+RPpRvraEIL5R2om+6nM1vLpJ9L3JVJU+T43vvXvyYL12T6o+SQyKvVdbIb2Odak9ke1MPaW9Oj8ukIa+pSxfvi/djL5zRuA+B18YPaK09z1kzIu+NjzdPN9Pdb7QRIw+iUGUvhlRar3fT30+EoOSvgPn1D5PHvK+CyQ8vtEiQz6qYNQ8lGXIPbbzlT3TKzm+pSwTPln1Ab7gLZo+NIABv4JzTr5EaQ+9Hqe0vj/G6r5a054+h4W6vBlzVzzTTTK+w2Ruvu0NlL7025+9GeI0vgisTL6OdUG94ljLvp7N4r2WIby+AwkGvr99Vb7lP2C+TKbivoQNu74fYyY+ih+JPrn8nb7pt78+FR2JPPjCpL76XC08aQChPhgEvL67llC8QIIKPyL9zD7xY5g/SnvhvhDpj70YJhe+3ZP/PrPqk7xxG8++jQZwvTJV0D06kvO9+FOtvnZPlr55WOC9iPT7vtEiEz6giQg+GXPrPrIMAb41XhK+CBswv4bJVLyCUTU+5/uHvqyLc77vOB0/+zoQPQU0dT5SuMy+rfo0PlkXBb8yVYi9QILSvs9m4T43GqC8GXOnPhSuL77gLQC9FftPvlfKur37y669HhZKPS5ubz5bIP2+LpBgvmgi9D7hC0u+I7n8vC5umb6g+Ne+ns0avQ8Ll74JaE8/RPr7Pg6cp74i/Q4+ibDvvru4Fz+XkAe++FOnvsVt3j79ZU8+gLfAPfKw5r7lYT2+TKaQvgrXA75sCYG96SYWP5rmfT4qGIU9kA8hv1N05j6q8X4+3SQUv7fRqj5SlhE9YcN/vse6aD7GS6M+AG+nvocWeb39h4K+4JyhvfdTU72Rfo++XW2/PuQUDT5wXwe8fGFSvhxarD0r9gc96nOJPgBvYb6EfCg+3bUQvoY4Vrteuk2+KqkDPcbcub7l0Li+yjIUvW4S871B8TM/awmdPgu1hjyKH2O9I9udvsiY176WkDu+DU8LP6Rwmz6KjkG/exSevQskJL4736E+NIA3PLx0275Z9dO+847Fvg8LST6Odek+JzHqPrwFWj67J4e9utrSvhHHJj6sHBo+xym6O0XYhr5wPbq+INL3PW1WWT45I8q8iNJCPs079j7mPyg+8kGnPn0dKD4ExSO/UdqBvuY/KT8noBE+Cmiovlz+Dz4Ab6G8y3+kvoJR6TwPeo4+ne+TvqRO2j4Ab3G9xynOvq36nj5SuD69z2YDv7UVU75JLg89xym6O2DlxL49eVg96nMtPnUCkr77y668ZYgDPfOOA75Diwy+rwMnPgsklL5pAA8+YqEevjEIjL4gsM4+sgwpv5LLf7wYlRC+jSiHvvP9FDw0Ecy+sVD9PruWeL6g+KG+5WFEPwu1zr5Qa0K+cD1mvnQkE77UK4W9UrjkvkkMLr5H4YQ+fh2Avn9qDL7qBAA+AG8RPhrAt76I9Ds92F+mvkATob3l0Io978mDPbiNxrzbaMi+caxzvmBUjL6vlKW+6ZX6vVBrnL5AgjK9CtczvUI+cL6C4r89Ckalvh/0fL55x6k77MCJvgWjir6bxIA9/rLHvh/0bL4qGB+/E2GnvhKDgDxj7sq+gy+4Ps3Mnr6w4Sm9Ais3vV+YzL7ailU/AiuZPk+N/z5UUlO+61E4Pty1ZD2L/cW9tvOtvceY+7wQx8K9HTgPvscpsD7BqPQ9MzNzPR6nCj8noIk6WRdfvlg5zD4QWA0+07zzPQskzj47cG69HFr0PY2XMb9fdn89wvUkPmsrhj3WNGs+cooiPkLPhD7b+To+oiMBPnS1kz4p
[truncated: 318,001 more chars]
