# Supplementary material for: Structural dynamics of melting and glass formation in a two-dimensional hybrid perovskite
Source: Nat Commun. 2025 Aug 18;16:7696. doi: 10.1038/s41467-025-61410-z (PMC12361452; doi:10.1038/s41467-025-61410-z)
Supplement: Supplementary file 4 — Source Data [file 41467_2025_61410_MOESM4_ESM.zip › Source Data/NMR_Source_Data/[750] PbBrPerovskite_glass - 1H echo 3 periods 60kHz.csdf]

{
	"csdm": {
		"version": "1.0",
		"read_only": false,
		"description": "Echo MAS",
		"origin": "pf_echomas 1H PbBrPerovskite 1001_1 1r -  labo750\n$$ 2023-05-13 12:21:19.031 +0200  labo750@RMN750N\n$$ /opt/nmrdata/data/pf7_TBennett/nmr/PbBrPerovskite.glass/1001/pdata/1/procs\n$$ process /opt/topspin4.1.4/prog/mod/proc1d\n S:/Bruker/TopSpin750/data/pf7_TBennett/nmr/PbBrPerovskite.glass/1001/pdata/1/1r",
		"timestamp": "2023-11-11T17:13:26Z",
		"dimensions": [
			{
				"type": "linear",
				"count": 8192,
				"quantity_name": "Frequency",
				"increment": "-30.51757813 Hz",
				"coordinates_offset": "128589.032 Hz",
				"origin_offset": "750.036496 MHz",
				"label": "1H - Frequency",
				"reciprocal": {
					"quantity_name": "time",
					"label": "1H - time"
				}
			}
		],
		"dependent_variables": [
			{
				"type": "internal",
				"name": "NMR Spectrum",
				"encoding": "base64",
				"numeric_type": "float32",
				"quantity_type": "scalar",
				"components": 
[
"SL96xmZ3SsbXo3nGdxypxhoAgsb020vGLRBpxhMyrsYJqN7G0MSExuhI4sUdJ3vGAyfAxj/11caynbvGoHhnxv8hgMYelsHGhRq7xltxicbDU3PGFD+cxj55qcbWtJrGG56wxjUNu8bBV7PGJNexxjDqmsZ3bbDGtiK/xmFyiMaTmKPGdYLIxjpSnsbbed3Gin8Qx8t/y8YlNZrGJOjYxhWdCscF4/fGsPKyxn+Z1cYSA+/Gw4Kwxh4W2saxXwvHLFTixn4748ZhYwfHmub4xrwj08aEHrPGe8O7xjws/sYOrRXH78cMx6rx2saAN6vGKumYxlBricbjNrPGZ3PyxgGN3cbFfpfGq75KxgookMbwNO/GUnjIxqpxU8bmnVfGXilNxst/K8bJ1E3Ge4Mbxiv2AMbsnjrGw9PYxeoEsUX+w0dGfowqRlyPEUY3eENGmZlRRkItRUZTBTFGTx4XRpRlYkZWTohGkA9XRnVxR0b6/gxG4BwiRi7ux0YSMuhGVV/IRr4O9EYQKdRGysOORgdO10YmwhNHDQ8HRytl2EY9Cr9G+PHmRgIrHEfviSVHKycBR6eXzUZ6lOtGxmsFRyheC0cyJhJHV8oNR4eFD0dsBw5Hn3wRR8SRQkfUmkNHh6cER8g4DEcyZhxHT68FRz3bJ0fxkjJHnzwdR+g5RUek/y1HJFflRjQAJUcMMzlHvBQeR+TySUfp1ztHPdv0RuNlGkfw9ipH0i/wRkU270axbvhGgnPDRrPZ7ka6CQ5HECnORvnPpUbxUvFG30AOR3Zg6kYIbNVGt2/9RqmC8Ub0LOhGBPYkRxbZSUf/wUBHtRUqR4Ez/UaMudNGICEGR2rNEkeYDBlHduAcR1NlAEekrgVHnl4SR7oJ30ZFBwJH2EErR0voEEesiwVHvXIQR6x8Fkd1Yi9HOnIMR1k1tUYZcwVHl78aR2kvBUfBGR5HKbwdR8y9BUeYjBVHMOoLR2aV5Uafa/JGLXLaRhkivEZ5GMlGXjqnRlUfmEYnMc9GiKPTRujZxEZ0k8dGLEN2RmbmSkbVlsxGYKW8RqzcgkblYehGZDsER39qm0Y8LHtGoAmkRkfyqkb0G4BGNJEvRoGVWUYkqBVGZveoRFI4DUYAb1pGdQIZRmDlMUaHhaJFDpynxIMvJUbWBZJGXP5JRoT8D0aGJzhGzhlsRqD4O0bmrt1FH/SjRaAaBUWsi4pFCCwsRiGfb0ZRyZRGLOUfRmb3TkUJCpZGD4unRrN7EkYm06JGCXnaRqvtg0azaodG+SCORrn8REZXyn5GyeWmRrAhtEbIR8VGGm+9Rqoxkkb2l21GtrPPRl9HGkdzl/RG2+i7Ruc77kYeZ+1GLn/jRrR35EaCoqxGmJ3jRg5+J0eBBMNG9bmcRfmgtUbh6whHpLCHRjzsgEbNO9pGPM60RscptEacYr9G+JOIRmS710Z1ESFHkAAURxlzCUfA+f5GZ3PrRrvHAEejAfNG5l3wRsGoy0Zzxn1GA7j1Rp3ALUfM3cdG2HCERrkrvEYbjcxGvZIHR+G6Hkf67QZHzkjARopOl0aB1e1GnNMMR8Tx0EaHheVGE5DORnrlg0Y9uehGo1L6RoBmn0aB8+xGWqT9RtLekUbcBotGweihRsDKxkYZYu5GfNC4Rn+Is0YgYQFH6EoPR+GpBkeZWQFHZwQOR8qjCkfYcMdGevbARtHA8UbVOPlG5/v4RkkM00YdCb5Gw2TmRoz510YvXeRGJYYNR3Loz0YCq39Gh8WVRrQZmkZPb4RGTx58Rovsx0ZSeAtHNqutRsuQVEarftFGQFO2RuYueEYgQd5GkkvlRlY9oEY1L7tGdJOzRgibZEbpN4hG3nHxRvU5BEcSVJJGsh1YRjTRt0bHuolGAbwaRmQ7oEa1la9GhslaRu38lEahJ6tGvcEKRqW96kU+l6lGCD2KRrRZn0XgrXNG6vOlRp+rFka/TqFGtmQMR+dMy0Y8fcZG0PPlRl+HfkbZDotGB87ARk1iXUapwoVGSwixRlb9EkaDLyBG5h2YRsgYZUbZvYZG3eTWRgwx4kYmk5tGBTSmRUaU3EXDU5xGQSCLRovbXEarrVNGpnm6RT7o7kWL2zdGOhILRoEEVUaaiGdGWXVVRhzawUbMrslGWPmBRsZciEa15o1GHfiDRo8xXEb99qJFPQreRVMFhEYjOXRG8IUORln1okXChmVFvp8SRa5HS0XY8CxGs3tRRiQXSkZnlaNGeiV5RlfKzkVH4XNG001hRrIMzkUERWxGHidnRnh6IEaIY4tGDQ+IRlvCd0ZTVo1GV+xGRiGfakYbXo9Gw2RKRrvWh0boWYpGryXuRRxrQkYggZVGC6RxRp0vl0bImMRGRLqkRty1VEabZg1Gw2QURlpTIkbl0AtGFtk2RmeVjEaux29GQs8cRZ3vn0RkO21GyLaORjLVNUZQjRdGoInqRYPAQUYqKatGpayMRq36T0Z0E2lGs+poRlw+o0ab1alGKwcsRtY0+UW1pshFO3CRRa8DYUbctX1GHhbtRccp/UVOUWtGPui8RgOJukZJjDRGE6GKRrKd/UbsQLNGQ4slRpjMREbwloRGCiikRo7Gg0bSb/pFZ9UpRq/lhEbxo4pGak1bRno2s0VvX+1Fk4d2RoNAJkbUGgRGmuZ7RvhCQ0bBqLFFcM69ReSD7EVUkodGsPKoRg3gtEWzWV1Fn/yNRo0oPEYoD4fEXW2JRBbZMkWI9ApG9BuuRmNunUaBFTZGkKCBRr3jsUarD6tG7lqORn/qTUZnVSxGnzwrRlTB9UVKe5VFK/boRWq8S0bEsTxGFfviRU8e+0UQx/1F3ZNxRZHtWkWE/ABGEGluRu0eikZ/am1G4XqdRqJjoUYLtatFZRk2RWIQjUYULrNGGfNhRqJFrkXJVMtFeraBRnCfn0auR2xG5dDURX2uQEX/ISNGP8YgRiQoJkUy1RxGUPwfRjPEIcQtoQ5GkdxyRluxokXWNOtFiHQCRrivJ0WJsExGOBacRoqOVEYl9SlGGi8ARizU+EX7ukFGpF8aRh6n6EUDeDtGJ7FGRv5DEkYtsl5GtSauRtv5R0ZFtnvEqMakRa62EEb2l29Fs2ovRiO5QkaK/fFEZRnqRSlLWka1FdtF3NfyRS6QU0bqFTBG2+gnRrfRm0bTvM9Gh2eZRj0bbkb3JJdGMfdnRi9MS0YRB5RGmMw1RpRl90U9intGxymyRYCmA8bBqJDE6SaHRdjwJMSNBqDEYn/JRXMGk0ZySpVG76fRRYcW2UVZhlZGCCwSRkhQ8UV++yNGldT6RQibLUZwjpVGhHyuRkMLqkaJME5GodacRVN0FkbSbyxGvOP0Rb9sVUZUY2NGyJjORXa+UUW8dKlFjYY/RkK+V0a9UuxFYbJBRn6dg0bgrR1GtSZJRhJyYkYYlYdFuK93RTw9BkYCK81FIY5vRd9Pa0XKoS9GcaxsRoa4GUYa0SpGZvcCRrZihUV18VpGppsfRio6ksEIGzVGuJ5YRv+Q70UV+3ZGKbo0Rki/pUXqxIdGxU+DRkCC90VYOUVG/WVrRvP9MEa4Hg9GKhjbRWBU0kXk8hVGliFERlN06EXEQglFNJFxRsepxUYu/z9GawnvRbDym0ZFGKJGqmDXRdobnMXaipHFTmIPRobJoEYr9kdGJeQJRXa+/EUA7yFGBaOLRTlFS0YY1ZpG3FdiRp+rekYMEytGoUXCRDH3PEY++YhGfR3sRZmZ2EWPQgxGhHzuRX4MKEbr4k1GNe8qRoMvhUUr9ltFcnkwRkCCLkYMAiJG/tRdRnC9RUbYn4RGKil4Rt++1kQUP+ZF5wx2Rhgmk0WF2h5GKbq2Rpg7SkbxYyjF5PKqxb8OnEU9+V1G2F85Ru8nb0btjY9G2c5MRuE6nkba7LtG77gyRntyDEbhCydG9GxuRG1WO8XKMvVFFC6KRkwmOUYBTZ1FLNTtRcnlbUVX7IdFO/A+RrQ3hkWRfjNFDJOGRiHwkUaynZhG81+kRsV+E0bfTytGqDWSRuGLMUboag5GyjLyRWUZxkRgditG+u2dRq1pYEYs5SNGvh8YRkMcEUat2FZGIttzRuHpaka4b6FG6xGvRqHWSEYnsSRGpjmURsYtjEZZlzNGG41ARutRZEaP03dGJw85RiPbKUUsQ5hEwvUGReOlH0WlrBxGFYw3Rm40E0ZvQYFG5i6SRhbqU0bt/FRGJ7FjRj7XjUZUUtBGUzTORuXQdUbCdUdGm6aERn/ZjkUFkhXGguJdRbq4UEbo2ZhFCyS0Repz3kWWkOZF0q+DRv8hN0bIdjxFeIshRtw1RUajAVdG2gp1RsX+HUZXymlGXA9MRkHx08RPHvNFT96FRobJz0Uf9DxGng2PRsj2C0bh+kFGFG6lRpH+nkZFh5VGXilfRvOOCEawYThGBaNQRrN7E0Zs5z5GgDdwRutR5kVuEgZGeRijRh4nY0b67ahFSNBBRjEICUb/sovDXimERXecsUWynaNEA3hrQ9NNREVThS1GMBlsRj75MkZ0k8pFtLcNRnsDw0b+lPdGno27Rt0TuUZikIBGYFTVRYofiUaSXI9GbTTrRWuaIUbPdy1GfNB3RvPfzEbesZJGZvdARlOFL0a9wS9FXdy7RTYrPEagCR9GBnApRrDhs0UoftJFDi1bRpXUikWpgktFtIiBRqabjkbdk5xGBZKWRrP7S0a8tJdG5LKERj0KkkUyVRhGROk5RhbZDkNPrxTDO05dRrPqmUbcVx5GY+5hRuG6vkYcWuJFsgxJRDNijUbjtktGWKhRRSO5L0bTq35GN3icRrLMhkZE+jNGNxqJRsUPUUZ80P1FA3iXRnJ5dEZrmrFF5PIlRmS7DEaC4sZFrXo2RnUCVUYgwXZGYUNPRtLe2UX8KTRGI8qLRq2YhEaKjo1GdqDSRh14z0Yf9MJFHhaVRRElyEabhING3ZOHwf5DGkYDZ0pGFlkJRuM2T0Z8YTVGVv0WRpvVHUaXfwpGJsJXRlsCiUYUbphGkX58RoEELURm9+BEQxxcRgffA0bQMwtG7utyRt/gAkYs5QtGJzFIRlio90Vy6DpG43aBRt2kUEb8mENG7J5MRjXNbUbc1yhGcvn/RN/gLEZpQJ9G9oYdRg6+HkUHPW1F377SRTA7REb4Qi9GR3KhRbsnCUbtfItGnUCIRp3vjkWC4jdEE2FURs7Zg0ZPnj1GZneRRjcJkUbo2bFFsVBBRRrAAUZ8UA9GgDdJRpgdhkZDC0lGqZMORvp+OEY450BGIuwbRqpg8UUxGQdGAit4RjMicEZ3vo5FglFDRVTjcUUQWGFEkKBNRjEIuEZbID1Gw2T2RejImkbgLaJGnCIfRmx420WuthhGv+zZRUHxi0WJ0gdGsp0kRl3cKkYkqExGT68gRmDlLUbcBoBGutoFRj/GHET40zFGLGWbRsNTC0Zj7kDFLNQKRB4FFkaIUlpGoxKGRlmGckbQxBhGaQAgRkOLFUYOnDtFf2qrRTy9ikazqqxGH2NFRqRODkbiR6BGqrGYRnQk6EV2T3dGG03HRuJYYUbxdC9GTfOnRkiQo0ZF2BFG9Nu3RKCJyUW1JopGy9CQRqycIUZdXCNGvVKQRjoSXEajkj5FQk8CRi4QXkan6AlGr4M7RlHJbUZ/2SZGwEpTRnbgQEZp3oVFNjwxRQUSHkUf9BBGCtd/RliorUXPZtlE/yEfRlfbFEaqzzlGio5LRhpRt0VJHRVGphtGRp+8KEYUrjtGt9GUxIAmisUrB3lGiGMiRsWPjMUFEvVFRGk1RuOlMEaVlNRGTmKsRqab1kXLEIdGI0qxRt2kHUZNhOZFgKYqRh/0J0aR3FBG6FlXRsNCREYRZZBGLfKqRnzheEY6gSpGwNsxRoY4U0aQIDpGpF8WRv4ya0ZSlmlG4liMRcxd0kVJLkRGDr69RZLcM0YXZrhGzUyLRmRMZkY6EqFGYbJsRqmCJUbSb3pGlHZRRvVKaUV5x/lDmN2PRH6MbUW0yCBG61EzRqutwEUB3p1FuI30RZoIPkZWjj9GTYTtRMnlPUVnM4pGgZWMRsQgl0Z93dBGkstLRsRCjUU5o1VGTlE5RnUCWkaXroBGEvLhQ6yLAUWz+4xGhrhXRpSHBkZxrC1G6gQuRiv2MkbNO+FFKqmhRYQNlEVxG4nE3ZO1RYYnOUbfvspEPZstRZFc90Xl0ApGKRyiRuTDgUZApJxFHQmgRnzQv0bHKd9FIv0ORjB7jEaO9VtGN4n0RZjd/0Spgj9Fxe1kRjG3q0bl4WJG858IRnsyokYhjs5Gad5QRm/wJka/fa1GSe7eRkoqpEbaG6JF/5DSRcvQk0ZAgm9GoqNXRiePXkbWVodFk5geRstQpkbGrYFGo4FvRqW9dkYF9IlGOXTARvAFgkZnVTdGMia6Rh3JuEZ80GlG+tw/RnQTY0ZJHZ9GMsRURlWf8UV0ZIpGqPWCRrbzWkag+I5GTsALRuyvJEa5vKtG5PI5RnGs1UVThXVG96SLRlEJi0byn3NG6GqXRsu/xEazan5GSYx5RmR7kEZOwB1GDpyrRqxcskbuWgTFTtEVRkS60EYUPxFGPQoWRiW1lUaGSShG2F9DRm1WdEYSg51Fxf7uxP8hdUUwO3dGeUclRvYGb8V7gxVFdy3aRbq4bUPwhRlG5HKeRkK+MEaNBiRFOTQkRj0Kp0bDwk1GOSMyRUVYOUZDHINGTlEVRq+UP0Xn+xfFkX6SRUbljEaxLnJGX5jeRYhjgUWPU+xFMyInRhniAEU9m/BFA3jpRrPqvUZ46fBFIuwNRs734EWfq/lFcaxmRi2ymEWQDyjFsp35RY0XXEbWRQxGecfMRRDpRUbUSYNGejZFRnsDEUYMAtpFXH4ARvmgkUbJFK1GSZ1xRtvoJ0bRgCNGg8CfRvoct0a8dLpFMuaaRSmLgkbdJJhFQBOBw+QDgEb+lJ1GcI6ERnEsjkaRbTtGc9fsRXS1G0bSXlRG6lWaRsAbhkZLN+lFgDciRorfmEZAZJlG3RMSRm1WkcSGyd9Ft5GcRp0RSkbBKDVGdJOhRjhWR0ZO4iZGFQybRtGAPkYtMihGEbaJRqstMEaNxqFGcL3eRoY4kEX8GI9EnLNwRn0/rEWKH2tFsPJWRvxphkZk6uJG5EO6RuSDcEWQICBGTy9gRnPXUkUAb6pFhA31RX2/S0Z1wqZG6+IVRs2qrEUHzlFGFtk+RcEXWEVdnJRG74mQRlx+gkZB8U5GDwuORc9mcUbIx7xGMBlRRpRlLUZ3nFJGxQ8kRp2AMEaQsRNGTuIFRj2KYUZ52E9GtRV9ReY/qMThC4xF7B4xRrN7lEV4C4pF9+SVRt2TpEYeBShGuB7YRXSkXUbX0thGcvmrRqab10WII4ZG2T2qRln16UUarzBG4elvRvYoE0Ya75FGCzWiRtSaPEbLoYhGpf2ERv5Dx0XwFgNGpoqVRgKrxkYMgpFGTmI5RnYPpUYxt7JG5b8sRpVD+kUtoSZGaxpfRovbckbHuvxFarw+Rc4ZoUSHp4FFmjeDRiN5oEYtIaZG2c7eRs6Zm0bGS0hGse6vRsg2skbSb7FGCCzLRjinhUZC/oZGhM2xRs0qZkajgS9GxCAgRkrqAEb82LBGHGsLR5i7v0bWVrlFZmYfRhNyCUfdpBlHEBiDRpRlwUXe8VNGcwaRRn9qgEaMSqhGkKD7RkHxnUYj255FSS6JRu5avEbbeZVG8eOhRjJEV0bvp0lGGWJdRmJ/ccSuJfZF9Ju3RsWPGkbnjGBGpE7GRjf4PUahVldGuWutRsiYyUY7sAZH8EWMRhQ/PEVi4ZJGKpidRrUEW0YYVZFGQIIURoMvRMTzH57E0LO1RXQ1h0ZvgRZGdk/PRem3wEbDZKRGOaMoRnuygEa0tz5GYcMWRsxuNEZbsdpFVONxRpRllUbI9i5Gvh+cRl4pqUZxmyVGA+eKRooOtkYfdGtG9hdLRs4ZbEbi2IZGj4KJRr6OeUb9JbVGdULmRuhInEb2KAdGSFAORlBrUkZSuFlGpoqNRtERxUY/RqdGQIJgRnVxe0aMqHZGFL8iRuW/OUY176dGlrK3RuviNkZO0RVGYx2eRsYtgUbxYxpG16OPRpwznUaP02hGdBOcRvJwpEZqTWJGP7WbRs+V6kZrGrZG7usSRvyYKkYldbNGIhvDRqFndUbnjC5GhVqARqogvUboSOpGKVzDRo8xTEZcfo1GynLRRqWbd0ZfBzdGa8mKRvyYX0a9I5NGvz26RrmNiEY+F8JGaiv7Rjsw2Uaent9GHOuHRq7HAkZfx7VGzarNRuTyw0Z8IfNGIn16RpT2VkbxY+tGQk+RRq8lX0YtEOpGBJagRnPXO0aUR7dGhue4Rvpck0bsgLFGljK7Rij+hUb8GGpG4hjFRhUds0arvghGnxptRiCSsUYJ+XRGltCgRhuezUbbSoZG6pUtRpi7P0bVVmlGgCZ0Rk5Ajka0N9RGKcvJRub/oUYHn95Gwga3Ro51AkYYBDJGrBxiRsqhSkZsp7FGd9zORkZlpEbEMcdGLFQAR471v0br4vBFfp0RRnWCuUbheq5GYXKRRvgx2kaTx/VGBjDeRt6xwEZd7YlGgiKeRlpTzUb+Q41G7toyRiP5ikbfPrFGpkqtRgqXtUYG8MdG1XjIRk+ew0bOGcBGkM+URt2kJUa30StG0ESpRkLt0UbjVJBGHTiCRuye90YDeBZHCWjWRnZgi0YKF7BG8aMLR7v4BEds+JFGjnWgRnr24UYrJdBGxzrqRj3K0UbpN4dGa9rLRieg0Ea//XpGSe6tRqBJmkbKcolGyWUSR5om7kYf4yJGqPWhRpumpEYVDGFGUcnhRntD1UZliGRGzTucRjpByEaTmNhGtDfaRv+hw0ZIUNtGBTS6RubdkUZ80N1GJKjwRgkK5Ub+1OxGoPh8RhbqXEYifc5GbUWURvVot0ZvECxHLfL3Ri8MgkYKRv5GNJEKR0p7fkaDQGZGzTvdRmuJ5kbbOcJGu9bfRmVoAEcqqfxG6aa5RqB4NEZdHIpGa0ncRqV9lkYc63pGmB2/RuMltkbFz4dGhicgRtDES0ZaZPBGq63sRqZ5ikbzjqJGmveeRozKikYrh9JGQq3zRgk5CkduFCRHYLQHR4hSu0aEHoVG99NpRhOh0UY/NQZHVCPURqOBzkYwagNHiAMMR5Ht+UYQx8lGZMy+RlzP5kYO/vdGpI7NRh24yEbWFg1HmbsVR33u0kbx9IhGCzVBRk3zlUYHrgtHxtwDR1FavkboCgBHkykPRzkF2UZUQdNGKP78RpM4AUf0W9xGJ7GtRhLUmkZuNJZGNAC1Rtt56kaZKu1GjIr1RhliDkdMVwRH9kboRrvn+EZV8P1GRHrzRtqb60bFPtdGlrLiRoiS+UZttMlG5T/NRqQQJUe3gCdHd1ziRpkZ4kaKX9RGEBi6Rm5UEUfCZglHqHWcRuG61Eb7S/VGOfTSRpLaCEeR/vRGyz+pRtTa3UZGZQpH2sovR5AgRUd3/AVH+7rLRik69UZCT9hGVGPnRvYIFEdJbBBHRIkFR9vo7UZkDMlG/aXWRo6k8UZhw+hGPCzMRsZL4Eay3QdHC1PvRhjE3EYOXhRHgtElR43IHEcRBRBHE9DdRoCmvUaLbOVGI7n7Rgsk30YUv8tGGSLvRm8w/0ZZNeNG7J7fRugqxUbQRMNGRgUXR+csLUf2tyJH6Lk0R8X+GkdX29RGKesBR2spJkf8JyRHbNgcR+BNHkexkBZHU3TgRoy5z0YzsxpHo9IsR4quH0ekUBtHVCMERxS/CUe6WiZHIkwaR5X0IUdkzC5HMOoKR3LKFUep8z9H3rEsR1EaI0fMbERHIJBNR6+0NEfW5RtHKfooRxOyMkd84fxGW8LlRu+4Okcu7kVHdaIORxVMBkejYRVHppkFR/f190bUGipHP1VoRxWMTkdgxQhH9PsfR8FZV0fVuEZH4UspR1wvJEduAydH/Ac5RymcQkeFC0BH+YA/R5ZBOEe7lkNHY25WR7gvS0c3GDxHAVwlR6cXEEf/ISZHR0MnR1rzDEe2ExxHNLEVR1M2AUf1Ci5HhDw8R0AiEUdJnRdHDpwzR24yOUdPj0RHoYdERwqGNkfiuDRHOHZER0JvYUfEkWxHmKxfRyKMWUdQvE5HY841R9UHKkf+NDNHomNHR/2lWkdCj2hHmdlrRzeJUkc04EBHHqdeR+ArZ0fIh0VH2oxQRymcbkddbVpHkABRR/Rba0etaW9HS9ljR0LtaUf+Y4BHZcqARyG/UUet2EFHrfhvR2pMg0eck4ZHRkSER4nwWEcD51ZHAzhwR3XxV0cUXXVHRpSSR2U5fUeTCXRHR3KGR4q/dkdnRYBHWfaGR3olbkdyWX1H0dKQRzGZikfC5oFHrUmFR3WjjUeHt45HI/uGRwAQgUeV1IFHZleMRxogjkf7WodH38CTR+3clEcVW4xHcjmjR9amn0dNk35HWKmLR+XBn0dH8qVHLTKxRzMUo0csk5ZHBROYR3OWjUe7t5lH3zChR2V4jUfnDJdHQi6dR2L/l0d/CbJH3uGtRxlCl0d9jq9Hsa7DR1A7wUcbHb1Hg4CzR8OCuke+P79HUUmyRx5VsEcTgrFHqm+3R9GAuEc9i6xHT67ERyayzkfw1qJH1nSoR6z7vUfyAZtHJyChRzuAykcOXsZH9KvARz81w0c1/bJHckmsRxwbpkesHI5HDu2HRw2fmUfdM5VHg+B1RxqAcEedsYBHVztjR7jeKEcYxOZGHPzCRj/1pEb4wq9Fk4fhxA+ckcV18a3GqCT0xl9H6sY55RTHxY9Nx+47mceGt7nHEXewx4X70cdARATI1LkLyDW3GchBsSjIB14wyMSQRsjx+lrIlplpyCsefcggWoPIIWSJyIs3k8gYQZnItpeiyOr3qsh6savI4UOxyMzKush6acHIgCbJyL7zzsiygNDIMmTTyFc22cjTy9zITxbdyFoz4shGgOjITbvpyKOZ78g2kvPIPDDtyKXn7civlPTIaZ/yyOpg7cjElOrIyr3uyEdp9shquPTIbwzyyG2k88hg4O/Iss3tyOup7sgwVevIeLbqyK2R6sgWleXIu47iyKL34cgIqODIn7PdyI7Q2cjrVtjIAtfXyA8/2MhF2tfIqIDRyPRYzMiWDMvIjIrIyC1SyMipH8bIVwfCyOONxMjTN8TIlG3ByFPBxcgqgMbI4LjCyF/cv8gtQrzId7G+yFaNvshHJbfITmy6yN2bvcjvULbI7Zy3yK22u8hdLLjI40q3yFuRtsh227LIawWwyBMCrciE6KvIic6ryMnQq8guQ6zIu++nyKqApMi4xqbImxmoyBWjqMhH4aXITN2hyMyypciiD6bI1PagyA4UoshTUJ7IR/6YyJTOn8j4s57I0ESQyEVjisiJzInIs66CyEz+esgdt33ICFR5yKzCbMi20mTIzARXyH0WUMjn01zIwwNUyGvCPsgzI0DIVhU1yFY2KcjfBzbIsW4ryCK1HMhb4SbIuP4byKGnD8gT+RLIHWAFyHLIA8hGTQbIG07ix/tq6cd/Wf3H2vvZxwpG2MeGSNLHnTGqx/kfusc7br7HyLeYxyAxqscXN7jHRSeWx5BfmMctQrLHG+6zxxOQtcebFMLHenbIx+G5wcdmh8LHZVnVx8Bq4ceB8+XHrtfwx9xl/seuRwXIQVgGyA0/C8j+JBjI5wsXyBX9EsgidSDIZxwoyFDNLch4Uj/IQ7NDyBt9RMjI2EzIGSFFyFrcRchOWF7IaOFnyLhvZcgGEGbIdz1hyFz/ZMhWlGzIeNtpyBRHbch2b2/I0eFryMpadMhCBXLInThiyOOuZcjHQWfIjqRbyIZQXsgnp1zIC6VPyCn6VMgX0FrIggFTyKfgUMjQTEfIWrM6yIoeSch2YFjIyglSyC3pTcj1SUzI6IJIyPPVSMhg5kHIZDo/yHR0SshyGUfIYzY9yM9/Q8hASkXIiEtAyNj5QchgRULIkAdByAeePMhE0jbIlto9yOP2RMjuI0bIcoBOyLNjS8gxRzjILBUvyE7KMMjEODbISxg1yD1CJcgRnSLILAwyyN0cMMg7wCHIQeEhyA6NJ8hRgSDI5t8TyBf3EMib5RDIBycNyKUtD8hsbw/Ie2IHyA7eAcgypvrHAbz1x5W0/Mdd2/7HlPUAyKkD/8ejwuzHw+Prx+uy5MdE2MfHq53Vx2jw6sehNdDHxjzKx5bR08f6jrbHmAuzxyQn0cfDFMPHRfatx8h3wceq4L/Hkpumx3nnrccLJbLHFE6hx8aNrccHv7nHpX2qx44kp8dUY5vHMVeLx2XppcfWla/HJFiTx4Ual8dnpZ7Hd96Px83rmce/LaPHd72Rx3BficdrioPHhE1rx451ccc04YXHSguFx9wVdMcyJGnHidBxx5V0eMdeCWnH71hgxxBJgsfB95PHd1yNx1kFg8eFGnHHTCZXx3EKZMdg1GvHqnFex1DLfscnsYTH3091x+D8j8fhu43Hw6JWx2FDbMeUdn7HA8dWx8u/cMehp3DHZuY4x4LxXMdeyYXHlBZ0x7m8b8dHIWvHPKxWx385Yse0V2vH3BVkx5DAU8frET3HNABNx9kOXsfUKU/HOx9cxy5QVMfLPyLHaSA0x8U+VceotTXHPvk8x9RaZMcu/0XHSpsfx+UwMMenlzvHAb4px6v+JcfoGT7HQUBVxz6IW8f6fFzHK5ZVx4kwNMdglA7HxBETx/NfKsd6di3HtZU7x03iSceopjPHOpIsx3F7PcelvUbHavxbxwffQcf/ENvGyLbQxv0WIcfVmDDHgXU3xwOJN8fU+hrH4A0Lx14aE8cTUi/H49Q+xwMHK8fB+TDHmco9x1LHHMfLPwvHwRccx/fkLMeQQDDH1Ucaxz1bFcdosRnHvUH/xjSgCccD5x7HU2UHxzqDEcckCBzHeIsFx5+6KMdARD7HRBoax88mKcfDhDjHqAYQx1rEBMdZtxPHnQADxxd3w8aKn83G4csQx+QjHsc2/BfHUO0Oxxxa5cbLnwzHj1M2xxNh8MYTcoTGMmbixij+I8c9CijHG74Bx2XIxsbVVv/GZDsix9soP8fgzVfHLq47x39qGMdF2AbH/WXVxrhv3cas3AHHXG8Dx9J+FMfo+RXHXXwAx50v/MZrmgXHknwXxx14HscDWArHhSsAx4us08YBPLLGXW3xxrJd+8bhuvfGnDMmx07gH8cTcAnHILIjx8QRE8f6bdXGOKfXxp3v0MZkatbGM/MBx3BOB8cshQ7Hn+scx05xDMfDZNPGBrDVxvTMBMfTvNrG8FaExnPGnsaKjtLGFO7lxqpP/8ZseOrGVn3cxgyTB8dVUAvHNU3VxqSfnsZVn7LGiPTdxmgRz8ZiUOXGV8wGxztw0sZR2u7GZagtx5tEDcc6EuHGA7gVx5hsDccqGOHGAC/txskU4cZMJrTGdk+Oxj0bi8bf/qjG0yvJxnqU7sbCtbbGcM49xg6t1MaZuyLH3STvxiL92cb+4wHHu9YFx5wTI8c4xwHHoHhzxgVSwcb/gQHHmnfCxtGAvsYkqKbG6vNXxnA9nsZqfPXGKlgRx3vSEMdfdvLG7AC4xuhIesasen/GYiGsxgZBksZryZ/GPqj+xg8cEMccHBPHEyEDx9l9sMa+8L/G1+PHxq8lUcbr4onGxEIKx/WKIsdowhHH1InmxjqB18afWsLGqZNOxiaCj8bHqf7GPD22xhWMYsbkA7PGsGHcxiMK8cZFtujGNZ7ExqPS/MYm8wrHQq2txueMg8YEhb3G97XqxrHu9sYa79zGPQq8xkxmwsboGdXGFV3CxqD4icakzpDG1oXcxloTxMbEsYLGYcO4xjqSu8YA7xjGdz4Yxul3ksZu9J7GxT7TxmqN+MaUJaLGLTJdxm/Bj8aWoYTGN8mWxuQy58YO3LHG9/Unxhzr1MYGUCnHO5/qxpRHrMYjSrnGsdBvxoQetcarbwXH2c54xrBhTsbKA/zGm6a3xn/ZNMa7uJ3G3yCbxqx6bcYdCYbG7Y2ExkIPjMZQq5nGFqrExtGCAMejEuvGwTnDxgP4kMbo2UrGRDrLxnxQ3MaVVBnG+u1Dxu0Ng8Zg5frFeamCxrcAlcYH32DGHoXsxqg18cZF2KrGowEBx+940MZRWmHGuA3kxvJw48bZzjLGYiFbxgLaqMbqhJDGIMGGxi2yqcag+MbG3z6zxhcmncb1ubHGGsC1xsE5aca+nzbF8rCuxSu2r8Y4FsLGC6SAxi0yosZ4S8TGL8yxxtN8ysZAwtbGpWy5xobnuca0t8nGiPS9xuJYn8YFUqTGXM/Cxkaln8bgXIfGqcLDxrgescYHvWHGCbmcxuwAlMbXkjLGBJaWxoRej8bk8i/Gs+raxo7VAcf99lbGqs9GxhQuwcaWUPrGLrABxzyshMa7lhTGXjqexlCrlsZdrbvGzEz6xsNCasbKITDGKmndxjhW4cZYqLbGMJlhxruWfMUgQUfGSvuHxiPKVcbW1q/Grem7xoVaicbEMYTGX5h3xu9Jr8Z65dXGvnCgxl1trcazmcPGLj+axtCzmMZyCpbGE/KExp+rgcbnO5nGR3LhxsiHrsZtxbfFxQ8WxggsY8YNIITG5X/UxpHthcb/IUXFw+QyxtM8Tsbx4yjGpyiAxgWjTcZRSULGxouWxizlkMaQoJLGiRKexkKtPcYtMgvGd62jxvESusasnA7GBoEoxuPUrsah1jvGMKoExobJnMY2PHnGZYhrxoz5ssaQj6fGhjjDxlugrcYr9iXGAyelxkLP6cbLv4DG/jI+xuQDpsZttN7Grenzxvmg5cbYn6/Gig4oxsh2MMZ1gqfG+PGDxsnlbMaQT5nGO3ATxhqvQcZbINnGdPWbxqB4AMbctTDGM4SNxnetocapE3TG8dKDxrR3lcbqFUDGzlmWxtJvsMafqzTGogWrxoUau8aCUavF2tuMxlO09caFGobGbcV9xiBBm8a8hV3Gxyl2xjLEXMZyeV3GljKnxt4CcMZxLALG7XxjxvwYdMZZlxfG0SJKxnkptcavFKbG0u8fxozKYMYpS7fGuB5vxj81xsXl0CjGINKJxmHDocZ+O5TGf+paxtCzhcbWxbjGzbs8xmWITUUgQYHFZvc2xjY8ocUBvL3FsowXxq8UAsaxvx7GA+cqxhZqecYlpLDG1yOCxnXxU8YVDG7Gad4JxmurA8Z/SGTG1laPxlugdsYawJ/EcRs7xZCgtcYDyZPGE2EPxrXmsMZAAt3GHtaLxiPbNcYxyI7G9hfHxkOcP8bmHZjFDzqJxjY8F8YXJvtEEOlZxsbtkcb7OsnFns3CxT7ouMUGEoDEveOWxZJLB8br4vDF1yMtxg4tHsYpXA9Be4PDxeTypcbGbUnGPKxKxkUWFMf1eRPHIFJ+xg1gIsblv0HGgmJXxo71FMZ3LSHD0LP9xG4S2MUOrQ/GiQGLxhx8i8Z80A7GV9sWxg6tSsbfvh7GKH4Axg4tZsanV6jGl+6mxvlgucY3mpjGPQrmxWTMM8bNKmvGke0bxmK/ocY6UpjGVn3SxDar2sX1KGHGDwsRxp2AUMaDwGvG2b03xoFzVMameXrGluGMxj81XsaWIWHGj5Ojxgs1CMZeuplDyeU/xmEyZcbBKFfG2uyQxkdya8bOd37GlUMexraEikVc/hXGAC/JxhgVd8Zp3jHGs9lkxrnrRsaU5WjG+FOxxgdfz8az2WbGyJglxZayzsU6AcPFtMjtxVmGtsYyRL7GicFmxhX7gMZ9rnHGBgEExh3JEcUMcYzEQj5Oxq2YrcZ2T0bGzhl1xTwsNcZOQI3GYTLVxcnlTcXdE5PGTx6dxgbwPcZGpWXGryU0xlN0IcbnanPGzcwhxp8rS8aSS7bGgKaMxj9GRsaU9lPGJsIExh04NcUf9AjFiPQmxp8al8ZFB4bGMYiLxiObiMaiRRHG7tonxro4Y8btjSrG9pfVxUrqpMQOvs3FOUVdxtejcMNZhppFrrYhxkr7McYi/YnFpgqXxauth8VJDE7F1JrGw3DOxMQrdjLGmLt6xuCclMabZofGo5J6RG4SU0Xu2m7GGsAuxpXUAUR+jNrFLNSvxeY/pMEibD7GYn9nxsIXgsXNKgDG0ZGKxplqn8aDAKLG4fp/xrWEa8YhDoLGgCY+xqs+WcYM8X3GXW0cxvHjYcYJinnGXdzqxCEfXMX+Q2zGvPRyxl1tb8bXEkfGLn80xjXNVsZkzKXFduDCxURYbsZkO6LFApq7xTWvmcbrUTXGm0Q1xtOrq8b1KO/FrBxSxBZqDca7Jx9E3762xL4woMYzszbGary4xHPGpcbjNtbGHHwhxpaykcUkBuLFEbYLxovbHcZQja3FObQsxhbqiMbtfD9CuyefRUHxOMa3wCPG2N8uxhR/nMYdyZvFowFMRCxUWcYmwlvGEWWAxlDNrsYHPUnG7zhjxtZ0tMaoNWHGZRn4xZtEAcbz/ZLF76egxXZgNsaVlJvGENiWxqW9GsZHYWHGSru1xiJ9UsaWIebF7byKxq2Yt8arvp3GKilXxvvLkMWI9FvDB85ZxXEbw8VVn9PFQfEqxv7UYMaYXQLG8fSuxLIMb8WEDc/F2hujxRNyCcaSOlzGcF8wxukmAsZbQlbGIV+Jxrrab8ae3l7Gsi4Sxsnld8TtfAHG/CmexuYdGsZBYL1EoiOYxaTOBMY7TkLG7ut7xjQRTMX1KNbF9kbBxoeF18Woxu1FGVHtxUaU5sOaCDlFE2F9xtej/MQVDCJGydQzxpJcC8arrdjCvvCIxuRyZ8Za07REEccaw5mZqcQMcTzEsgyBxVRS0MVI0HTG+q2jxkFxXcZB8UHGIn1Yxor94cVliMvEQq0xxDXvCMVmVUfGECmqxqNwY8aRfhDGyxApxvYGb8XPZszF+NOMxu2NKcb6XPXFm2aExtV4JsblP9vFUI1Jxmez9cVlqoPF+n6gxScPwMWcMwPG9GwORUp7r0WXfzfGLm55xhPhMMZqvPrF1XgNRV5LAMXhevTF9gbLRML1AMUQWCfF3nG1RZdu38V4i3jG9TlRxnr2g8bSb93FjZe0xSexksa/DtfF/KlRQ9bFBsZO0WFEDALDRPjC8sXrURDEs+q1xYMvasZIUFzDMubhRXJomcXe4FzGkX4Wxk1i0EIvTJXF/yEexnh6ucTeAsDFX/ZlxsBbqsVqTa/FhPxJxi5uBMbMXU/GdCSZxrlr2cU5RT/FIttfxvr+Lsaw4cnEQj6txZf/AsZHcgPFcF8/xOTygcUaL4vFXI90xfW5WsRyiphFmbuCRVpkjcWNKFHG3gJVxp+rkMVs5z/FojRdxgUjaMYNTyPFl24Qxc0qHsa8dMfFI7kMxMcpysSfq43ECySGxcepVsbzjmXGpgrbxUrqdMT1KFxD+u3axQBeZ8bx0jPG2c7NxXh698WGuBTGfgwSxvMfosUwKiFEsHIwxJtVgcWdgIHFrWmnxVCNDcWEfHZFjEryxFTjS8YJClfGiUEgxnbgAMYMApLF5h2rxEvIT0TKw4LCiPSLxR4WHsUr9hVFE9BkxYy5NMYi/Q3Gns0wxdV4mUQZcyfFL8xAxnoU88VvgbFFXI/KRGPuHcYOLRLGGJV4xRPQlEOQDyJFDr7QxIbJPMW7J4NEZMyRxHUCiMVoAG3FVFLUxeVh3cXTK0HFHFpCxeeMQMT35OlE0m+lxfaXJsawctXFd5yWxCqpjkWYTKNFt9HUxPkP8MV9HSDGrPrzxeJY18RVMMrD7C97RV1cdkaL7F5GFmpDxZoIX8ZfGBzGBz17RIbJhUXb+RzFGASRxRQ/kkRwPYVF+zqWRTy9mUVR2jtDc0b8xMBbbEWEfABEy39HxiJsNsYukE7Fh4XYxaYKj8WJQdRFKhgTRTSA3MWO5GLFxm08xautucXlYbFER3LERdjwVESuR4VEs1lPRWEyucXeAinGJQaJxe7rw8WwchDGV8qCxAPnBMUT4Q3GR+FkxfVKicXswBvGcD2mROhqx0XuWp7F3NeGxZCgXEU3+JRF6aYJRgG8xEUaL13Fl26SxO18J0T1ygjGVOMRxhQ/VMVWfQbFrWmHRSEf/UXvOAnF2c5lxezAIEb/kFhG9oYxRgffjkaGJ3xGZMzsRTMiQ0ZfmAJGfGG+xZ+rbcNliMNFSzdhxBgmk0OC4hdFHTiFRVyPBEZqvLXF+0tSxjLmDsOsi57FIbAexjhnPEVGlJbDxtyHxUrqZEWHhUJEo5LhRft6h0Z+jFlFu5ZUxRSuEUWL2wrFkKBQxELPhEXgLZBAsgxdRQUSIUarrRZFA3i4xSCwKsTfT11F7uuARJtVY0UQx7pBDr4zxrRZHcSMiqdGGbOvRhLy8UVwzvTFnDMSxWz4fEbfvvlFl24KxFrkI0YawENEpN8fxrraTsXAyp3FT6+eRWUIhEYcfAFEH/QsQwTWSEZPr4RF30+nRXWCG0YMcRrFW7GUxQ6+IMULJI3FpgokRVyPxUVoIrlFRiXYRZMY+ETzH4ZE9Ns9RRt8WUWsHC1GNe9HRnh6I0ab1YFGrWkYRqIjOcUBTYxFF8gkRlHaz0XRIlNG6yKfRtDEGEahZ7TFoBqMxW+BT0YpnKJGldQwRsnl/kWb1TxGH+MgRixlIEZEWD1GhA0dRmsaI0b+1C9Gaa+ERhUd4kZS+IJGQIKZxaut80VE+pdGe4PIRZFtDUarfohGPCxXRtl9hUYHzlxGFmqNRVdKDUZUwUdGcgpQRmamgUYD50RG8HRRRpOYjkZboCFGBMVnRUAkOEbf4L9G5PKWRgBvEcWZKkjF1sXPRW1WV0XDwn9GubzsRp4Ni0bTTUFGoiMWRumV8kKhRT9GHqekRh3JOUYAgDdGk5gtRhfISkZL969GUUlIRl+YBEWsCxxGaKJsRrv4jkY5NGtGowEQRTwszEWy3YFGWKhMRuyvVkaAt3dGBNYZRpI6wUVSJwBGeQeIRvuLs0adgDlG2T3ZRbIdhkbysH1GhsnNRecMB0Z9P4RGDeB/Rk+vekV1cXvFbHiTRTkjKUbvyZhFhB4GRiX1nkbVeKFGcM5KRvrt3kWk8BJGrfqDRpHcaUbNO1ZGs2q5Rg/LpUY8vflFrkcpRu+nu0ZBoPNGBTTGRiQoZ0ZKO5hGuF63Rn9ZPEY3eF5GUM27RjQRbUa/jhlGzMx9RqWbe0a2hIVGeMubRvVKYUb4wkVG1kWDRvfkaUbgLXpGuau/RqutvUYtIX9GFyZ9Ricxq0ZBMblGFV2SRrE/TEbdJD1GU/QBRhPhC0bNDKBGP0ZORtXnIsXM7ipGllCZRmznKEaG+KxG7qu5Rscpv0U1zX1GATzKRt9gP0YTIZFGw/MCR0Nc50amG8FGYfK3RlGJ30ZokRhHm4QER92T2EYk1w5HyvL4RnaPgkZg9plGFH/ERokBrEZCLcZGkS3JRr3Sqkbqs/dGYFQQR6hGwkZwjrZGl+72Ri3hwkbx43VGG565RnMX50aHp4dGMcibRnB9HEdvsN5GoJoRRunmyEbOyPhGSD+9RmZ3IUeo5C9HxQ/IRs6In0ZUo6lGEoPcRu76C0f5ILVGqCRpRs6IwEao9f5G44UGR3WC0Eb1ysNGt1H8Rt21lUbRAGdGBVQSRwTlGkc4FvBG9ZkFR5Ec6UbtfOdGfzkTR52xE0cxSB5HVZAZRwcO70bE8fdGHHwIRxf3E0cwWyNH0l7/RgJrwUb/EPlG6kQeR2hxJUdkDARHfFDaRmCFGUfZHTFHAS0LR2aV+0aJEhJHXMAWRx9UFkfaeyNH2JAiR9YWIEeELTtHJNcxRxNhFEc8nUVHvj9jR8cJNkcWuTNHoYU5R2XIK0dvcE1HlNZFR1ygD0eziiJHXS1HRzwsSEf5D05Hna9TRzNzaUd0s3dHW4BNR19nQUctAXJHMqZ4R8EXV0f3dUZHs/k/RycAUkecsXVHih93R/BlcEcWCYBHAA97R6+DZEe5fFBHcshAR7jNYEdUMoJHwGpiR3UiSUcWqk1HZHsuRyaTJ0cV3V5H12KER1Y9f0d/KGdHo5JsRzfpakdQK15HvNSFRylMj0eyrGpHGxx8R1cslUekEItHZxODRzSwg0fWpo5HBQOZR8ImckfHGlFHw6SERwkJhUcyJoFHEYaTR6OhhEfSz1NH+c9lR4kijkcRtptHxf6URyLNmEfuSqdHi22oR7hvrkdEqbJHA+moR/ampkdqDKNHbtSjR1bOrEceZaBH8ZOdRwoYs0fTa7pHIR65R6aLrEdOwaFH9UqzR0SZrUdS95xHBEaxR6+1s0cAQK9HYz7ER6ysvEcuv7ZHmibSR00U10fUycpHqTPER78exkdeSddHlAXTR0jPvkcMo8FHmufJR5j710fVh+xHicDnRxyKz0egiL5HWEjMR87H4kd5SNlHM8LiR5QnAEgj+utHHpbiRxhU/kfKwfVHZvX1R66+B0gcm/hHmTnhR4xK+Edt1f9Hx7ruR4zJ8EcyLgJIpH4FSHTFAUhH6wBIDj7/R1EJAUg2rA1I+4sTSFcqDEje8glIRBkLSPotCUhXywpId6QQSDVeGkhn9SFII+ocSIKjF0gdQB9IUToiSGVqGkjECB5I72EpSMEBKUidSSdI6lQpSGb3J0iu5y5Ia0o5SFymNkgFhDFIfZYvSHM3MUiEXjxISw8/SPFMNUgagDlI45xGSPBNSEg2k0dIZTlOSBljU0gFalFIqQtTSNHBXUgMo2NIqr9hSKarY0imimRInONeSHR1YkgzqnFIsLlzSBNAZ0hWpWZIQ8RxSAEkeUhxDHxImp96SBmTfkiJNIZIr/WHSAjphUiAQolIV8yPSJYdlkhdiJZInj2SSJH5lUiHe5pIOWGYSP09nUi7LqNI8BGgSCf/n0g5T6RI/hOoSANNrUj417BI74O1SPWcukg8sbdIwuG4SDKBxkgFrM1IFfXJSH1my0hKUtJI7TXXSJWw3UgVEORIIkDlSG/76Eio3O9IbSD1SIQY/0gj7AJJ3EwCSY9NB0mA7A1J1bMNSQqsD0nN7BVJxgsaSbzaHUlSIiJJYCwnSQ/XLEneJDFJW8g3SYROPkkDTkFJsx1ISWRCT0lWhlJJMmJbSQD6ZklIX29JXKZ4SQZEgEnnz4RJ0ZmMSSkQlElzk5pJjxiiSTDxqUk5q7JJ5dy7SRv6xUlwpdJJ3CbfSQ7m60lf3vtJZksGSoDIDkpB7hdK1ighSknbK0oNTDhKe45ESiJsUUohMmBKutpvSl6Vf0p0GohKeXmRSqJ7m0qafKVK7/evSlIsu0pi+MZKdGvTSkz930rV1OxK4L/6SuSXBEsczgtLkzgTSzXeGks+sSJLYqUqS36zMkud6zpLuR1DS1I2S0urZVNLVZ9bS0DjY0vDFmxLDdtzS+Zue0sLjYFLcDWFS4qoiEsrBoxLai+PS98ckkvv45RLFnOXSz7FmUsi3ptLDKqdS/oxn0tehqBLOI2hS51Dokuv1aJLgEajS79uo0tfWKNLUyWjS8u+oksKFqJL+VOhS9N1oEuvWp9LwiGeSyHgnEtadptLBuKZSwczmEsMdZZLkruUS8P8kkvCK5FL2E+PS3VjjUu2eItLe56JSyO4h0uu14VLQxmES5degktZq4BLhh9+S4T4eku7/3dLDC11SzJUckt9qW9LvittS5K7aksreWhL8jlmS7X5Y0uq+2FLQu9fSxitXUu4r1tLLvRZS9IfWEtpNlZLdjpUS6sxUks7V1BLzY9OS8yITEscd0pLh5FIS4aBRkunVERLQG5CS12GQEvkcD5L0YQ8SxSlOkv9rDhLQtE2S+r9NEuPMzNLIJQxSwzsL0t4OS5LiqIsS6QkK0vo8ClLOQMpS+sSKEsjOydL5n4mS2yVJUtyXCRLlIwiSxvqH0tPfhxLFDAYS1c5E0sD/Q1LbkoIS+hmAkvc//lKUW3vSmSQ5ErdpNpK7GHRSiUIyEqFgb9Kwpm3SnpXr0pViadKzY+gSoCSmUrgr5JKnyOMShjQhUpeK4BKo7R1SouDakoQUGBKOi5XShvWTUr6qkVK8Z8+SnvnNkoB0C9KLI4qSmIkJkpQZCJKemgfSryHHUojPx1K+McdSg5iH0rksyJKFuEmSkKpLEpkjDRK1bw8SrrYRUr0xlBK3P9bSomBaErIcndKdWGDSjkhi0qGf5NKrQucSom+pEoTsa1K8m22SiUvv0rcR8hKqDbRSuix2UoA5OFKNOHpSoCy8UrYEPlKBKT/Su3YAkuQnAVLAc8HS7uOCUuCEgtLTgYMS8hJDEshGwxLjXoLSwlqCkuP9ghL/xQHSzbuBEsahQJL/If/SkYl+kq7V/VKBZPwSvfL60r0UOdKDgbjSjGg3kr8/NlKfWXVSoEV0UolMs1KchrKSulbx0qMbcRK3zrCSozkwEovIL9KjTS9SvLku0ruQbpKuzq4SkwCt0ro7LVK5+GzSlsFskpFL7FKfluwSqTnrkoBFa1KDjirSiOEqUrclqdKgkmlSqlPo0o3kaFKfgafSkrFm0rp/phKrcGWSmHek0oSWpBKyAKNSgGBiUpZ04VKLnWCSmZefUp8pXRKT35sSugZZUq28l1KS3BWSo1eTkrdu0ZKsUA/Sh69N0rbwDBKFgcpSvJ0IUq8oRtK3twUSmtBDUroegdKbxACSujI+EldrO1JTfjgSZlR1kmTns1J+QjDSdzBuklZQbRJPF6rST5jo0n5j5tJAPSSSd1rjUno8IdJ6leBSeAceUmJUW1J3HlhSRjEWUkP405Js/1FSZYeQkkOiDlJHk0wSZP5KknGfyRJ+rEeScA6GUmN2RFJRSEMSYJDB0kNaQJJXyv+SGT49EgoVulIwhrgSK392Ugh09dIE+XTSAsAy0hMysNIyYG+SGh2t0hUnrFIob6xSKKktEgK5LBI/LyoSHRLo0hPO55IAwmcSB5tnEibHpdITlGSSE5Rk0g1L5JI29GNSEMNiUh51IZIEs+GSFuFgkh3lIBIRNaCSHUyeUgEnXBIFlp7SGQUdkhl8WlIUCxvSNiQcEiPQmtIoTVpSP6LYUjT5FlI22lcSJ2AYUgrhl5I2xhWSHo2U0htllBISP9HSOCsRkjDI0tI8QxISEltREg+kERIdIM+SA6NOUgERUBICTE9SKcfLEhjTjBIC3w9SG8RNkj/EDlIr7RCSDlbLUip2hlITE8fSOpUJkj1Ei9IeU8xSCIdKEjgdSlIlhkrSEnmI0jSdiRIIMgjSGvCHEgjCR9IYxUlSPLgHEjFBg9I49UUSAC/Gkh0zQlI+2MKSP+5GEhYIQtIZSAISM/2GEjDDBFIuB8LSC5oFkiKZhBIk4kCSJ2vAEgxAAZIc64GSBVkAkh3DQxI1k4QSM1r+kfV5/FHa/r9R8cY7UfKk+hHlLXqR+H67kdvWANI9EsBSMFo7Ud8YOVHdBXiR4zZ90ejIvVHRhXTRx0I6UfTzPRH41XTR5Zx3Udi79lH39C4R7rYzEcukN9HF8bXR4+C1kchrsVHsZ7CR7PKzEcT0sVH5GPLR+dLwUeqsbBHplrKR5yCxUeYjLRHqiDcR+Vx1kcVa6NHftyoR3Zws0dJ3aZH0bGtRzbctEeUt7xHLn/FR/6jt0dAFLpHbFfMR7U2rkcR14pHknuiR5/qrkflgJJHDAKVR1X/o0dDa55HCvaqR4JCqkc7D5JHqmGdR8z+pkf6/ZpHpvmjRy6eo0caD6BHQRCsR7GPnEfLD5tHOTSvR2kekUerboBHrMukR2l+rEfni5tHT96TRxJUk0c7L5pHg8+HR9LvckeXHppHQi6cR49xaEcIO25HMwOYR0Y0pEdu5JdHeZmBRw86e0ccao5HUvaYRx6Gi0ep4nBH+WCJR8asn0fh+oxH6LqCR0Wmh0dh8mVHYr9oR/YXkUdVwIxHc8Z4R9uZakfBGVpHyGd+R54ulUfDpHxHTMZIR7TXYkcLZYJHIp15RxIDakcCyWlHk3hhR50gZEcrZXBHd41TR+GpRUd7EnVHfZ11R4anS0fau2JHiPSBR7T3fEdgRXZHxb5YR3XxOEeGZ05Hb19tR65WcUdJLFJHmdsiR2JwMEcpWlBHI7s3RzyMNUcWWVFHYAVbR2Z1f0dt9n9HopQ6R9xVPUe842pHqAZZR1bsTkdookZHYr8nR9wVWEemmYRHqi9ER9TJGkfGXFZHH0N/RyazeEdvcFpHESU5R8IVQEe3cT9HVk4pR9V2RkenF05Hpb0VR/JBHkceVktHQIQ4RyAhIUdZBhtHvcEbR/urM0fR0SdHtMgLR0aUGUfxkh1Hu/YyR0z1WkePojFHXO8cRyKMW0fHmkFH3w/eRm2W60ZuwxBH/qMIR/6jAkef6whHhG0nRzA7Oke7WB1HZqYER/HSDEek/yRHBTIwR6SQEUcB/g1HVj1JR3oFOkfl0KFGS0h3Rs6I/EZLSApHL13+RthwFEevAw5HjcbbRuDt/kZBMTVHcXs+RwzxE0dLGftG1tQGR0ZFCUdUEhpHgEYmRwFeBEeKH/5GaT4dR1qTEUfmTghHDJEFR71BzEZDPABHYBYwR8pjHEeKTh9HaaAsRzFI/UYH/edGit8AR/cT0UZKqu5GEdYRRxAJBke3oAxHTTMAR200r0Y13tRGOjIORwbB70arvpxGzgitRjc6CUfB+fZG/BiCRktZsEbQ8+BGy1DARomhFUckCCBHM4SbRpUUykYlZCZHqjH3RnsyskZdy+hGPM4QR5BvG0ezGf9GmxXURrTI5kZuUtRGjuTXRmvr70YA3sZGiGO+Rhaq3UaNxvVG8iEWRwGtEkeoBttGBaPJRqqg6UaWoQZHmmbpRn/ZkEbFT7RGQzwGR7S350bEsWVGWYaTRTcaaUaJwepGYJTBRhdIsUY/xuNGsf+uRoRemkYnsZdGCL0iRpoIi0aW4eFGZRmwRpxzh0ZmN4xGzhnARudq8Eb6vqRGVmxsRtb0kEYC2o1GtvOnRiYTiEb39UNGYlDYRkx1AkefmthGf+rlRrO7sEa0SMBG8WMKR0r7vkb/8pdGFqrMRtnOrEamG6RGUdpqRiX1gEYXCBlHrjbuRh1JDkZV355GQbGzRr89sEaoteZGB98uRtxXQkYjGRBHMpW9Rqb5DEZI0D9GgnOxRce6Ckaz6nxGHclMRlBro0ZvX8tGC3WORiJ9R0apgvtFoWcIRvAFcEbzfahGvEW9RqROMUZFtjFF8rArRpkqxUWGp+tF9kbSRi9MrUaY3bxFrwMZRbUVU8SsnBFGc5erRu5JekbWtGxGToCMRqkCdUa6yZlGcE6ARsiYOkZHcpZGdg+JRo0XcEYs5aJGVEFKRrdAtkUXtwhGiTAERp4eikYl9d5GUQmnRiFwoEZOsQBHWCjJRrsnm0QnDx/FE1BqRonBm0Zp3ktGEOlLRjJmTEZI0DhGL90pRvjCu0WASBtGkjp6Rp5eFkZfmAxGZvdQRozKPEaaN4tGZ4SbRriNF0a4HltFfvuhRQHNm0aIo/9GFhmYRrQ3NEbChppGqvGNRpn7qEamG6hGTKYwRSeg1kXPt6VGyIcgRoCmG0ZxLK9Gqz5LRrQ3uMJ0JNlFgvOfRg3gU0Y0gBvFSR0XRpkquEZfGDVGPM4sRnJ5jUYXyBFGgEiURVfsJ0XWxZJFWGibRhX7hUaPMSVF+FMCRrUVhEb3pIRGmN03RuOlI0R24CpF3z6ARuZuoEaPwmpGJ7EHRlKWPUZVsF9G5PKvQ/+yj8RsSYFG5l3CRiu2uEYhDmNGBTSzRQpXWUYkBn5Gn6sbRvjxi0bIGJ1GMmYfRgdfAUbdtRBG+8vyRQHeg0V++6tFCYprRqWsEkYibJREpSxlRvYGWka4r6PEY+7eRB3JdUU8vY9Fl39+RijtXEYnMWBFCYo5RT2b0kXc13dGLx2LRtLvAka9wcVFDHGBRRDpC0WjgQhG1ecSRF4p/cVoIiNGPP2hRlTjzkX0bAhFBbRXRhsewkbqhLdGW7GRRcGXMMaYTBXFz3dJRohjF0Z5xzdF76flRXUC+kXAW5hFKO3BRUvI90Ppt4nFJ6C3RRIUNUY6koxFfGFcRc2q9UWk35pEA+c6xhnzFMYlhgJGYNSARhZqLEYdyY9FPL3ORBxa8EVeOi9GXwcGxZmZMcaLfQDG+MLcxemV5kQs1CxGbOcLRPgx4sT1ykNGz9X/RXNGSsUrh0xF8fSaRaK0W8W8dK/Edr6wRU+v3EX5oLRFeVhwRcxdQ0VlGQBFW0LuQ3ZPzkSrrVJFGKYZRngLikYpukFG+SAHRlRjSkb/spRFXksiRdlOUUaNl15F3gJtxSSXQUZqTThG9peNQ/HSCUXjpatD+Q/pQ9EikkVH4brC1jSiRVfKUEb6XH9FxCByxRzaGMZDHB3GfvsqRn57g0ZXynrExY+pxArXrEUXJlNFJ6BnRQWjxsTtfMrFTkA3xbpJesXAW1BExksyRkmdRkaqIIpGw+RXRru4IsbmHXjGQxyyxVwgAsZIv0XFq63qRadXikXBqItF846UReviCMUjSotE7J5cReqVjMVSuCrF2hvtRSQoekaiNI5GRPr4RZXUO0UAbxpGCfkKRixUHUbdpGdGgEirRK5HS8Ui23NGAppiRkrqMsW/7M7DcD25RbDhqUQGgVVE5q55RS7/k0XIdsJF76frRSGOsEWBlSPD/5AExcEX80Wpgl5G6NmQRXo2n8RSJ7pFJJf/RUYlc0U8vV5FGXNfRXzQIUUl5BdFt9FcRW/wBEYlBrdFPQpDxVmGCkXxY+hExX4wxnA9iUXEQplGPQqrxdt5E8ZE2FhGWDnCRTarDMUofnhFMmYNxh4nL8buWkJEqMbAxbq4TcPLEFhGB875w4PAjMUWagZGRiUbRZ8a98TYX3BF1eeHRXxh20U0gLdESupqxRIUOUavpSlGVNIOxhNh0cWt+rDECBuPxf+QPkXzH1xF0QDOQ+0eEkZHcgxGduBwRToBvUQFo03GCkaOxmuam8Xh6SPFzaq9xQ8LpUN/avJFvVKYRbUV58UCKwTG4QsDRZLLgEXnjL9FtabMRZyiN8XaG3zEaCJsw8t/ZcbaihnGqvH0RVXBKUboWSpGkA/MRTm03MQmU8HEImxyxSzU6MXM7t3FMCoVxrKdd8Q/RkVG/WX7RQskiMTEIJjEMXedw95xVMVcj77FWtMUxPVKiUS8BVLFUrhaRVRSXUXP1dTFPuihxFUwlkQu/2PFrWneRC6QYMMdyRlG2Y4NR3+ZmkaMSjDGO051xccpnsSnV2TGm8Ryxjjnb8be4EPG5PKBxajG3sWWEB7G+MJ8xIxK1kSRfsHFqz7rxOOllUXq80fG61FdxmS7hEZ3nG5Gn6sNxb4wSkb7OgdGXctjxrKdvMVtNKhEnRGAxXJoEcIkl0fFLGWTxUAT8UNRSdzF3EbrxVtCNMX/EGvGYNR3xk8eXEXlUExG7lqXRW6josVkO3dFPZtoRhE2/MMawLvF+u0rRvVKkkXn+yPG8/3vxZwzYMb07I/GduCgxL/s1kSt+orFgCbaRJ3vhMVdbezFi9v2RY2XAsUG8IzGyxDjRKrx8kUl5KfFF7fcRbge5UU1L4nG0t6Vxl66GcZ0JCbGhI0OxrrJJ8Yc/AfGV8p6xHQkH8bWdIjG2huaxa4lfsU/tXnGEFgrxjeJA0VLWVbEaKJXxmXqhcbZTjnGi+wSxi2yvcVhMhXECKzcwySXy8QJikPFfGHfxf32S8Xpt6/ByrJVxqdXl8aTGJbFcD26xGsrysW0WRVDduB8xNxGxsVYqJJF/tTlRfP9EMZtFprGMRmIxkI+HsZJDPTFkksVxhiVOsURpa3Ei9sWxZduOkY2PIxFqMayxsUPO8Y6I5JF2/nSxWsr1sMmU8hFL91OxioYUsbrUWLFrjaDxuY/nMa2YsjFeAu4xGuaA8WX/6XFLv/nxZvmh8U8ThHG1XiAxnNGWMZXymnGSuqPxj/GLca9wevExkvPxIPAJcY+aHTGoImvxdLeCMW1JlLGbHhBxhdIncXTTd/FO9+/xME5ukWitJvE1jQoxvkgg8bJ5X3GMXf0xU7RNMYYVbPG1jSaxqFWFMZm9yxEL935Rfs6tMSf2pXGJYbBxj2KgMYIG4rFJzEYxYNAOMY3mlPG7lpuRY51gUbSb+tEg68Exm+BJkWmeTPFkW1XxlmGhMWTKRHGlpCUxgU0zMV4eujFW8JgxmB2J8XWNO9D8fQUxQIrh8V0E2LG69EoxnEbRcXyQZ/FsgzDRcGowUWfvEzGqnE2xsNTDMbqBJPGUVpqxuXQP8bpN5fGWfW2xsklk8aMSoNFn5o7Rt/PRcZNhEnG54yERLByeMbm7pTGzF0NRZeQBUVCrTfF8WN8RGzn78XtfDvGibBNxd9PsMUxCCDG7MC4xUfh78WbZgDGfozBxUchmcbHuszGbcVvxhtNgsbNO2fGCBsARQxxDMV9nXHGHoVExj/GUcbS3l/GHHwaxmczZMbVVl7G+8vIxYcWzMWcotbFIFIQxn9qUMb7y4vFuK+GRcsQl0MnMQDGorSGxvxHicZcjwPGio5yxYmwA8XIBzHFTsBaxi5us8ZcT5XGas1kxs4ZScapgrfFm8T5xaNSw8a2BKvGrwMnwxDpw8QQWOnFPuiMRWx4vsSJ8IDGb/DhxfH0qcVpHqPGNd5txl4pO8XPVWrGDSChxs9mJ8UV+0tD1WdkxiZCOsYZ4lhCVcEoQsc6AMZ5x4TGATwYxhGlgkVBcRzG6rPnxv2lnsZYOevFjYZDxmkAssalfZzGarydxfd1nMXvOEjGhsmxxZFc28VOUXXGJYYmxhsNO8b+1GLG8kHPxToBMMaZqj3GwFuERIAmNMX5IA3GVMH4xBbZ8sXkA5jGtRWaxuvibMa/7AzGKTrhxR6F88Vns4bFBaPvxdnOdMYc/JHGUriOxsiHG8ZDHOnFryWbxm4SocZOUY7Gy5DQxscpY8YRpTnFNU2wxmkezMZDC2jGPjnPxpDP1cavpSXGbhLOxYqO3cWI0mbGsZCsxjtfRsZ0k3rGHFqkxr4wAsb8aYrGG83NxqFWEcbhC1vGtNmdxnuD7sXegm7GtVWWxtZWL8beQo3GKTprxpyiIsYsZRjGPQotRn0dUkXffuPG0q+hxiL9FcapU5TGbHhFxhpAQsbMnbTGiyyFxrpJs8U/NajFaKJZxu38Y8ZsZznG1jSvxv9hjsZseAvGydS7xjrSr8bBqH/GtBkHx74f0MbLoQ/Gp9dbxiEOMcZEKaXGwMr9xvwpicZpXrfGZ4TTxjm0lcVyCkLGfnuhxolBNcYqWLLGySWMxgukAsZiEMDGkX61xggMCcdognLHEsPFxm4jS0alvfLFi30rxgn5oEPT/JvGplvDxnqlcsWMuaHFSup/xtQaHcZ80IXGFQwGx9MNmcYldQzFJKgIxpQHMsY6EpvGRhTixucMVcZ2zxPGYDaLxiBBR8Yzs5zG5IPRxkyVacZwvXvGKO2GxhIDGMaCkZjGj4KvxpCgKcYxt4XGPQrXxsNCvcaAiKvGgwCaxszuHsaMud/FmF1zxkFxhMYlBkPGR7KIxiexvMa7Vt/GtdXIxt01DsZlmSbG9zW1xgWj0MWIY7TFVyoLxxyr3sazWfLFsl2yxmClt8aGOApFgEgpxbKdx8Z9P3zGE2HzQ24jTMY1HrvG8/09xkATAcXecYhFkDGfxGXZ4MYirCDH81/HxsUPHMa6uGvFAADFxb6wGsYK6CfGaYCfxpah28bt/MXGCtfRxty158aNxsfGtmKHxmurVMa3UbDGdQLFxk0Eeca02Z3GoQXfxhDYrcYE1mnGpayKxuqV1sZMVeDG1TioxpZQtMYOnJrGns1nxtEA3cbH+tTGLu4ZxiV1WMa9o5jG0DN/xjl0qsYMcbvGE2HSxtw3AselrMDGFC6RxtQJ2cZPDfTGhDzaxovb7sYM0QbHVNLHxgCAW8Yc/KHGkkvHxrUEecaBhE/G/XZAxp+8NcbXI6DGGhGPxj0KPMZ1AqjGzpm4xtcSYcbfPlfGUPyexpTH08afWrnGLTI/xvrcV8YelrnGTfO2xrcRj8YV3YvG23l/xvrtOMZvX27GMXevxuQDwMZoEfzG/GkPx3NGz8al/cHGn3zlxixltsZI/8LGbjIFx/Qs7MYslKDGL4y1xoTcCscxSP3GYFSSxopfwMa3AOzG9Xmaxt7Crsb8aQPHFB8Ux82KF8dK6vnGBJbaxiVG0MYuP4HGUOuNxtqs48bW9O7GxgvqxtKercaMionGl67nxvRs88b8mOfGgCYix9aFHseHBfjGuvjCxkhQccYwu6nG2X3kxvBFo8YtspvGwRe5xnnY48aaFxXHWpPSxgRFRMY+KIXGIj2jxn/ZysZZxu3GuknCxoYn1ca4DeDGBVKXxtgwpsYwO9PG3LXWxi3BAMeOxAbHlqHzxifP7sbdpMLGAwmZxmIQ0Mb0LAjH1xLnxnvUtMZ/mcrGuTyqxsEonsb/gQrHj1MLx8EowcaBM/PGRQfSxmNdKMYO/oPGxynnxsh2Bcd7lBXHdLMPx8GIA8c26//Gb0HexiopqMYWWXLGNMCLxsj2tsZ7ss7GJYYLxxrRBsf8GMLGlkEJxwgsB8eSOoTG6MjYxg4+EccQh77GLUEAx9Z2MsdnUx/HK+cpx0AiJccFdNnG8TS/xlD848Z7FNvGlVTpxsv/JsfxQznHFzfvxqrxwMadjxbHXQ0Ox+sRy8YK1/HG7wkHx+Vh/sZZNQjHHqfuxgawlcY5I7/GHvYmx+2NFsdMlcPGXvoUxzXPNsd4S/nGtZXYxtwX+sZ5RwnHmAwkx/M9D8dFGAnH0aI3x7iPFcdGVNzGovQaxykrDcdgZbbGNID7xmGyPMe0F03Hprsnxz4XD8eTmDLHne9Ox9UYVMfdU0zHtRUrxxdILcdQ6yrH1nTbxm5S2cadUSPH0xw0x5W0McdFZxbHKjoYxwQlScc9uyXHR9ISx4E1Z8enqEHHA0nBxi7uHMcxiFHHrxQxx6veQsfVh0HHqtEIx6a5FMcelkHHtMg7x6XsQ8fu6VzHLPRAx4ScMseQD1nHn5pZx3/KR8fJdFXHJuJPxwlKQ8eUVkTHJNdLx7P7Z8cjeVDHr4UexxZKQcd6lk3HTmAox/wpO8fEsTbHwiY7x12dgsdJfXTHN0lHx9ZlY8enaEPHvJQwx/ekZcfTPFvHL4xEx0z1NMeaaBnHgJdZxzcpecdwrjzHKatax8w+gcfn7HPHUMuNx1jYiceXn1rHmN1qx38oecfhunnHjzN5x3knUsdmVXDHMCqQx8VvaMf5QFzHu5aCx65Hdse0CH3HmEx9x6/0ZsdyCY7H5HOKx6aqSccxqYfHrIujx0Fgc8f12XrHopOQxw68ZceEjYHHpACbx8AqaMe1JGfH5j6hx5Awn8emWZHHQOOWx5tllMd5+ZDHuD+Kx9I+icewEpLHEcWLx/+Qlsd9L6/HyjKjxwjdocfF367HwOuUx4+Ck8fIhrXHkU2vxzNSocdtBqrH/Pilx6yLmsdwrZfHn4qlxzsgvsckd8rHxX3Sx8PTzscF88LHQJPZxxkD6McXtszH1VbFx29/yMdtFsjHVQ/nx6J06ceXTsDHAxi+xy7Q0McPy9XHqNXlx4An8sf3U/bHyaT1x/A24McZ4+LHApoDyM7pAsjzLvPHM9wHyPCFF8g2LBHIM3MMyDpyGMikKB/IMEoWyBAxEcicgxzIkW4uyH1WMsioTijIAY4syJcmO8iNADnIRRc4yFl/RcjyEU3IhQtTyK9UV8iS81TI6NBgyAAGZ8jYYFjIxUZiyNJ/dch0zW3ISTRyyGnMgMipB4HIASqFyIKihsigjYPIAaKLyBtFj8hjvYnIh5+MyCN9jsgv/Y/IHSGYyKlXlci3eI/IBg2VyD2vmMiM2ZnISpaZyE/jlMgH65fITmKbyLv7lsgy/pjIYoWbyK/1lsjdgJTIWpyRyFKokMgO2ZPI6YuQyD22jcg3eo/ICHSKyGHbhMjv5IPIqbuByBuGgcj6jH/Iky9xyMSIbsge1XPIyS1nyPDNWcgIRF7IJ6lXyJ9qRsjY70zIynNSyIfmQsgVO0HIv/RCyBkbN8iFkjbIhQI0yJnxKchCLi3I6rsryM6IKMi2XCvIA5gdyG4kFshu8hvI41wTyLF4EMimmw3IRYAAyPN1D8gnqRrI2OAAyIIx78fJhAPI5TkFyM0qA8hHgfvHNzj1xzse98dbkuTHqNTTx57d18eYrOPH5W/kx42Yysf/UMTH8z7TxyCSvseFGrDHWlSxx339lsfbiJnHu2a2x+wfsMfskKLHWdWVx0TaiMezuo/H55uGxycATsemGxrHRecUx3UxWMci/WjH0LMlx9YWGMfPFRDHo4HxxkyGCscKF8LGyVSGxkXH6cZ4C4DGxCDIRGsJJcZ2T8vFLm48RpCgp0VgZQfGheuJxT5XMEa+8IJGmN1LRuCcgkbNu3JGIQ5pRkrq6kZ+zNRGxCAfRp0Rn0ZHYwdHOBb3RoWa/kbZrPhG1bicRl66Wkb67ZBGliHERnavA0fKASRHZHv3Rthf3UVyirNF8NbTRhA4A0e0d8VGGMS2Rl/HrUaHFnpGcA6JRl6poUZ/avBFw9OPxYj0osW1pnPGTfPAxpwzVMYQWBHG832qxoh00sbV1s7Gj2IZx4BmS8e0GSXHYJQVxzHXccdLCIrHMsRrx3gJfscqyorHIW+Uxz/2oMcPrIjHyJeCx/5jncdUoprH3pGpx4/zxcf6bLjHgcS3x+IYuccrt6bHutmzx2D2rcdtlZXHbxGrx4b3qcdA45PH9Wmex0MMicd/SEDHGsAqx+0tIMfKgT3HSaxdxzMTQcceRTTH/cUhxxBY9cY7jv/GjiYCx/IwzMYZc0DGf0izxIqfiMYeVu7GckqHxn0/bMYhH4fG76cAxot9EcYZc/XFf9llRJduUkTx9LrDzarIxWleOMaQoGzFzO4pQ7geskWmuYdGqYJrRlRSWkY6Y4pGRhRIRqpPTEYHPStGNrw6Rh5n30ZDnIJGJw+XxWjijUbdEwdHHNrNRn85CUciXQhHeIu6RrfA+0YaERZHZpciRzV+NUdCfhRHgGgwR+D8fUef/GJHYcM9R5YyTEe4bT5HLLQ+R6FFT0eVdFZH99V6R4Urc0fKUkVHAXxmRycAgUcCml1HYVJjRz2ZfEeBlXxHdYGER7uWgEdLN2lHXul5R119iUdPXolHkV6FR+TygUelDGxHpDA/R71STkcH341HQt+NR/5UcUcrx4pHL02aR98+j0cubo5HJz+UR5LrlEeMaoZHTVNQR5sVWUdm9oxHUjeGR/POWkdJvWlH836DR0b0fEebtXFHqKZ1R+GpXUdZFUJHWwJmR++HiUf/AIVHAtpuR+esW0eoxGpHDLKDR28ha0fAylhHxT5wR7nLXUdYCGxHHTiRR200bUdhMjBH7H5WR+JYZEcrB2FHKph8R7tnZkdvX0JHBvBVR1W/aUeRfFlHvhBDR38oQEcnET5HbRY/R/rcYUcvHWRHjaY5RwdOP0dt1EFHhYs6RyRIdUfq5FhHSd3URjSgF0duElxHoTYrR2DUS0cM44ZHqKRSR2mgI0ebRDVH3jE/R4LCV0fkI1VHa8smR+rzKEeDrz5HKxYwR2/hNUcHv0RHZ5UmRxqgCEcsQw5HM0IcR2ocI0eQDw9HOkHTRn2d+UZ0RERHxgtYR8WPI0dfWPRGquALR6rxJUes/AtHaGLuRiE/JEdmlUBH/pIkR3oWHUdO4iFHezITR5MJJEc+FzhHO5AdR7q6I0cL1U1H328wR86380bbqA5HOIcuR2I/D0dxW81GbHj1RjL1IkdtJQ1HYWHzRsSRLkfVtkBHAe0oR0M8P0dnlS5HL13fRm1F4UauR/5GsowDRw1PG0dyCgtHxmsDR+rzJUe9shdHK6cLR7+sK0du0ipHfzkkRz0qLkcaoC5HwjUvR1cqD0eq4OJGP6YLR7hNF0dVEBxHfsw0R5SFIUfsQAlHtFcPRyAyGUenqDdHs7smR0j/zUZNIvJGb9AaR5JaBEdGdAZHvjD4RqlTtkZxLOVG5DL9Rjf41EbhCQVHNU8MRxyryEbnKvlGpJ8mR9Bzz0Z3rRZG6OqhRlyeAEcUXfFGHOvwRnHK8Ea2c9tG0q/VRnOXs0apU8RGeYkhRzXNMkf8KelGsxnARpV0IEcYVTdH5DL3Rm2FzkYtIeNG3DWpRo0o1EbjVB5Hc9cBRy4u20ZoIh1HVt04R9rMI0dKqvpGfe4AR6rRJEduow5Hlz/XRhdI7UbrIvtGQaALRxNhD0dboNBGrofIRonB50aBldpGOYUGR4T8CkcrJcpGCyTARsF5l0YMk4RGmggVR+MFLkfH+shG7qvNRrNKEUfO6AdHQCQNR1h5BkeHVqlGSQybRg4+x0YSg/ZGSQwiRxW7CUeNKMNGU9QDR6Hn70ZbYLhGorQRR8ZL6UZyaGVG7Q0DR66nG0dtRdlGglHtRnccsUZP76FGc0YORy3hxUbEcYtGojQDRznjvkYdiahGpC4eR6rxzEZpXj1Gno3eRko7t0awcg5GjxOjRpi9B0d8IR5Hi8wHR4EEhkaLLIpG/MfGRtoKikZeusBGaUAPR6B4qEYVe1RGZEy5Roh0xUaPU+hGtKgMR6OB8EY1nshG4ByiRlTjtEYPOulGyiFuRuhqNUYRBwBHMXfpRpjMqUa6idhGbvSCRk1zdkaw8tVGmdmHRpDgkUaenuNG2myfRimcx0bFXg5HPUrjRjJV10bBuchGgjOVRtk9qkZkO41GH3RIRnTklUZ4y8ZGg8DbRtn9pEZ/2VRG/1CqRsvQq0Y5RVZGr+WfRuJH5UatOgZHAycJR+VhtkaDHnVGRDqERoqfnEb07N1GibDdRvgCmUaUh4hG5SGsRu5rBUdGtBRHOSPbRnFK/kbUyxNHAK/RRk0Ew0Y3WrZGKdyNRhve4UZHYfdG0i+7RpZhsUb9ZQZGguInRWSqukbfj9hGJfWXRmTq60a4L/JGOsGCRjk0YEZnFYZGZUiyRkO8Bkfcl/1G5u6sRn/Itkbvp6BG5r8pRqJ0hUZRCc1G89+rRgoopUY7sK1GVuxkRl8HUEYBvKdGr1S7Rg86qEaBhNNGXwcZR9SJGUe/LNdG3+C6RlDNwEYAAJ9GvAWyRsGX1kb48Z9GTXOLRqab6Ua1lQNH9oatRgpGc0bsr3NGhdptRjdJnkbzTsVGNBG0RlesmUYGAXBG9OxXRjl0gUbzjjNGVcGkRbz0FEYAL4RGUta0RrQ3skZJDJhGvHS/RnOGs0YElpBGrofwRqQf/0ZTBZlGQi26RnIo7kZ6Zc9GRcfSRjY8ukbhC4pGEfaKRmeVi0ZuEqpGe9S+RnDOkUbMrrNGj1PoRrE/kkaz6jxGXvqPRmXZjkaUpZxGEMfQRgyTk0bM3S1GgQSQRmFDi0ZQDVJGWzGoRtvoqEYoPpJG2T3fRuxAxEbjFEBGk4dpRosbi0bxY6RG5t31RvP9wUbGSxRGJfU3Rl8HlEbDZKpGquDrRqfXBEeSeqNGQ5wrRmK/gUYkF2dGSnsIRjIVokaG+OtG4oe8RvLBkkbLfzlGOcUGRoLzkUaYXcBGeuWbRhsed0ZHcopGpkqeRiEfRUbwlgRGO1+RRmdzrkbTTZlGvDSiRrZijkZqTX9GFXuKRgu1nkbfvsNG0p6uRrsWrEbmXepGf2q7RjvfUUYsVFNGR2F7RvpttkZl2ZxGRPquRQffUkaI49xGayvERtKehkaGpz1Gf6qwRtnOBke89I1G3bUjRu/4x0b8Ka5Gp+hORuk3rEa6eOxGNwnERhDYdkZbgqpGa+v0RiYTw0Y3ybFGv86hRhNhCEb1uRVGcoo9Ri7/NkYBjbFGvMW3RlfsuEYgweJGnzy5RaMBCcbx9CZGJtN+RixDWkYPerdGA6e5Rn6MakYXNxJGDPGeRqeICkdSVq5GB18sRmTMoEbXkoNGcZtARvkgf0ZsZylGjRdyRnUx5UYxCOhGb7CPRhrAu0QYBCpF/NioRsf6qkZkO3ZGJ0+WRrv4gUZPnnFGeiVzRuCcNUZMpk1GL10qRv3lCUZg1FZG2T0zRoC3YEYIvZZGbrQaRi6QgkZ9Xe1GRRiBRl3cEEaZGYFGqy0FRnUCv0XyQXlG+u1VRrQ3T0bNu9pGQGQLR+Ep0EYmQo9G7ACORvU5ika5fJNGX5ixRm0Wj0ZwPf1F/Ie+RbDyfUaxbrRGQr5SRqOBH0ZbwqxGXe2URrPqIEZt1n9G+DFkRhdIE0Yxd1hGQWDrRbivnkUBTXtGVR8GRpI6L0XdJKtGGATARizDFkYuED5GRhSpRll1uUb1+YhGUifVRRPhYkbCtdhGf9l4RpAPEEZfR69GzSqbRlWfI0Y6knRGNryFRmKhkUa8RdZGe5SoRuwvO0ZN4nxG5i4RRiv2d8S9kotGNU33RgG8Q0aWsrFFIXCbRgBAiUb/MhxGjRdtRpg7bEYIPQpGFzcyRsbctEaYzNlGldRcRnbgmUXn+2NGhdqfRnKolEZVX4xG93VdRhPhhEaZKqFGK3ZlRnnYJkakTqZFw2S/RWeVsUb39ZpGRdihRZYyhUZwjrpGiNJzRsnUrUZdbaxGn5opRg3gW0Z5WFxGRNj1RevRU0YqqVZG/fanRYtsTUZ2oMhGPheVRiWGUEavJaxGS1mKRlDrEkYJSqpGaQCaRmiRrULZPbVF/kN5RpXDQEZke49GVR+GRrIM30X5IGhG1+OURkfyVkaDAJBGR/JNRqNwzcNm95lFGXNlRk3zRUZokfRFdCTERdeB/kUeheVFBNYcRqtPrEYNT41GcvlrRRnRT0YND69G8kEqRmUIDUbGS1pGCYpWRl8YkUa0t1hGKTrIRb6fpEbheutGJBeQRkkuMkamm0ZGR0ONRj1KtUaRrbRGYtC8RhfIgEbEINtFFB1uRu2NXka1FQ9GW0K6Ruweekbc17FDNZ6rRlxP0UbsQANGHOtRRtejT0bHKTdGWDnYRr9skkZqTZJFae97RhV7Y0bdJBBG5i6eRijtmkY8PU1Gs/s2Rupz/UVSuDtGv+yNRtxGaUYRJQZGHqcARcPTQUV/2S9GQ5xfRp2RjkZaE5tGrfoqRqU9FEY3eIZGYx2nRl3cx0Z2j75G6TecRtMr0EZEadJGUdpPRo0oRkbsr5ZGJfVPRr4fHUZAAkhGnRETRg96AUZMlQRGD3rvRXXxeUZnM0RGY13gxUaUTMUjOVVGrMuBRtJvxkYJObVGcmh1xQKaIMWkjqxGAABlRiUGScR/aiZG5l2ZRkATIEb2l/xFxtyFRj5Xa0ZZdTVGuO+sRgi9mUZOYqxFaYA0Rq+Dk0bMbjhGjag+RqUsb0bCdTlGbTQzRpYhbUZPHplGb3AtRkYD5sWJsFXF5q5VRgm5gUZCj4dGGGaWRgGNl0Z0k8VG3IbDRlPFlUZIEJFGoFqERvhxrEaCYuZGvVKaRp88NkbarG9GXilwRm20fkbffohGB712RqyLXEY1zU9FT68cRaIjoUYKKI5GJeTrRcnllUZBgoFGINKrxEmdgkU+aGdG8JY/RlP0Wka6SZNG9leFRq62JkZ7g75FlcMRRsKGR0YrBylGeGllRsxdqEYf9INGSNAvRgOJhkaHRZVGXro4RjjnJUb+MlpGXqmDRpUDhkbOGfRFA3jrRZkZoEZhQ05GJ6CtRd8P0UYHH+dGZ7NyRezA6UO+sF1GGkByRmSqQkbw9HtGwgauRvJwoUY071BGROkURu18V0XwhSFEYn8uRv12gkaw4RpG3gKgRWgipUVi/yhGHieLRu18gkZJriBGXrpRRTlFt0Rt1gpGBnBrRsZLlkZEacJGKct2RnDOcESrTxRGNY2vRicPSkbvp1ZF2c7MRR9jtUXzHx9G0+u1RhApkUZSlmdF0ZHgRYpfn0a7J7BGRdgvRn9qpEUgsENGDi3KRdobDsVhsmNG002TRjtfAEbiGLhGyWXRRiVkAkbsL3xG+EKqRlHJOEZTRYhGBTQSRv32vcWGpzpGJgK6Rgu1MEaad/RFi9vTRRHHmkXrYidGG41GRqQwiUbDJMVGQ+2IRlz+qUWV1KJFAppHRgmKiEaX/xVGrraBRbUVjEa2otlGOgGbRoJiZEaq8XNGojRMRjF3SUbsnkxGv30YRjjWa0bYQapGJBd0RiO5WUYbjXdGhJ7JRIqOl8VqPBZGkkteRnccF0YyVStG0m/CRdzX6UQPCydGySWHRqROQEaC4sFFAV4hRrvWn0bqFZZGE/IbRldb4EU5I6tF5h2XRXEb+EX4U5RFryWEReYdR0a1lThGw9PdRRgVN0Y9ij5GXjoeRmfEXkZVsFtGPugtRoEEPka02SxGZmbxRepz1UW+HzdGr4NlRgbwZEUwKrXEGfM1RtEibkbNuyBGGdFzRhH2iUYr9klG4WkYRvHS4UUuECdGejY+Rp3vyEV0tfBF2IEKRu84DEZ33J5GA/izRsBKeUbnjHxGYqGVRdxG8sW90gVG8jCtRll1JUb99k9FwobCRezAd0WWkKtFFup5Rrz0dkZOYqNFvHTcRbzjVEYl5EBGpRtrRqZ5X0ZXympFtDdkReVhR0b1SmtGarwzRvdkT0aAd7lGQfGXRohjoUT99vFFLv+lRgisIEYv3Y9Fi30cRvs6t0XsnpxFFL8ERn9Iw0XmHdtF4XpFRntDiUY4VoVGUI05Rn2/C0bP1dJF1XjxRdLeLUZRSQ1GLENORnyQi0bF/gxGRVguRq9Dh0Z5x6tFoWe/Rdt5cUaWsr1Fs3vCRPAFEUad0YJG8w6oRr+OK0bAyldFbOctRiuHTEWxv4fFUqcPRo0XT0YgUjtGq8+NRrRIMUbEID5F4ekYRuc7iUbwxZVGTfNqRhKDPkbJZV9GKcsQRqK06UXCl41Gdk9XRnzQa0QkqEBG4C2xRoR8CUYkl61FgjOQRg6+jEbXoz1G7fxNRmPuY0ZE6ZZGokWhRvf1YkZ3nDpGhHypRRWMSkRMphlGI0rgRXNGgERFNoBGXA+oRrByNEafmkZGi9tDRkVHVkYibJlGOoEIRthf6kRVsFlGppuLRqROa0bcV1lGNW8tRnPGjkZxrNVGFd2nRm9wNkYnsRRG4C1wRrYEt0a6ybRGQq1oRvtLJEZ4aXNGmuZ5RjY8ukU7cJpFlpDyRaabuESGycxFnKJuRjoB20UqqdBFKTp5RkrqFUb6XPFEJXW/RXuUHEbHKUBGBRJ4RkpqSEZK6tREpE4IRZpIg0YIm3RGQBNRRTwstUWUByZGClczRvCWY0Zxmx1GqDXiRSNKSEYIG0lG5T8+RnGbT0bqhD9Gfa5iRuyvGUbain9FVNJORtPNP0bY8KxE78kTRj81UUZOQCNF5h3xRToBjUZyaJBGiz3CRov9xkaF6zBGpSz/RaD4aUYmQm9G5WGRRsHXqkYVjIJGKbp5Rs/3RUaWsqhEU3TnRVI4lEZAkxZGZDvBRcTCiEZfGHxGpT0wRg4tX0biRyFGIR8jRsGXwEaj0sZGryUgRlFaI0aZWZJG54w3Rots9EVeOlZGw+QZRtBE+UVE6TZGFK6/RIjSzkMnT6JGi72oRiuHLkXuyT9FHhZjRtzGMkYsQ65FZZl2RjWezEY1b41G0MQ2Rq36nEbr0adGOTRXRpyiHkb2KIdFxtzpRB90I0ZfBxBG+8uGxBsNikUDiVhGtDc2RocFV0Y9iodGF0gZRm00vkUwGTdGiOOARpc/m0Y1L5BGl25uRvJwkEbyH29G9Up1RZ3vH0VmZrxFqKS/RZ5NR0bwhZdGL0xpRlP0SkZeaZhGsGGQRi5uTUYF9IVG6gRyRp2Ai0Wg+PpFphuRRkiQi0bvZ49Gr9SjRgGNgEYhDj9GZRk3Rg6teEaudp1GRHpMRnzQ4UWitBlGK/baReauzkXJ1C9G4sfRRRX7m0WCcyJG7Z4TRuzANEZliHdGQq3vRVUwckTVeNhF+aBiRnwhiUbj9oZGtEiPRpayjkb1OSlGcaz5RRniKkZR2qZF9gYTRRUd0kUnD6ZF3RMDRn77X0a7J9JFHOv6RF46Jkbu2plGsh2ZRhNhiUXmHffEn6tgRrUEf0YDiQFGUjiIRkExkUZ46UtGW7FjRuviVEX9ZYtEPleSRlbOo0ZzV5RGugnDRreRgUYzxKVEAgloxamCC0aPwspGY26ORvKw5UUsZThGt9EKRpXDPUbcxrFG5p2PRpTHlUasi5pGHqe5Rf6yvkUxdyZGodYmRXlYAkWVQ+lFTmIuRpmZAUYvTMZERHo6Rnp2jUb+1PFFFYxgRn1/lkaJsMtFhA0PRqRfkEaM+YxGGVFQRhiV2UXM3YFG7C/ERqLFC0ZbsedFAMDORtLe0kYpujdG+8ujRUymdEZJzJpGwMrXRZvEzUUqGPtF6+IWROqzgEZm5tRGWmQ4RrBhUEaI45hGE9AbRiQG+UWI9LhFcmglRaHWP0YXyH9GWfXgRQaBdcTyQc/C9SidRYQNkkUvTL1FPmgcRm4SFUbMTE5G0zx+Ru8JiEYBzZRGp+ibRaIj6cMaEYFGKTpBRnS1lcMXSNJFTLcXRqFWcEYhn9pGH+PQRhXdtEYg8KVGPD18Rjk0ZkZKO4NGjai2Rm6jb0YHzpHEW7FPRj3bl0ZZ9TPFVn0GRM3MBUb67e5FyAe6RgMngEbXo7pF4zbnRm+wuEYwKmlFEgNpRoCmSUZ4Cy1GrjbARgrXTkYi/ZFFONZaRm3FKkYgsD9GHhaMRtosI0Z5aS5Gh4WhRsAbjUaa9w9GldQpRhcImEa/zqlG9CzCRgd9x0aMuSxGBaPgRTvwkUYGUoJG61EyRgyTVUaPQn9GrMusRuSUgUaZmVdFfS4LRhFHkEaDAIpGMVmARjjWQ0b/EDBGiQGWRkyVs0aAN3hG54zhRTMzBEbTTWNGQKRRRpQHO0bVVkFGsAMDRsZL/0WSuj9G9blcRnYghUYVHatGzN3JRnuDukZcD4dG0LM3RlpkPUXaiplEm1U+Rll1UEZVnzhGLXKgRrCyo0Z5B5lGjLmARkVHSkSFWp1FkHGPRna+rUUT8sxFItvERjVvj0aPUy9GhomfRmuJm0aHlnZGqRNyRuQDOkbUKwJGmZnQRWB2E0YyxEZGe4M7RkItZEYSg1tGBgEyRq3pmEae3qVGd62ARkSpyUZAk9BG/AdnRv7UjUYPup5Gs3sZRvJBKkY5RZNGhyeTRomwekaDQEBGQAItRn+ZikbqxLxG/lSTRoXr+UUzsx9G7+elRmo8tUbYMJ1Gp2iCRq16S0ZIP1ZGMBkZRsG5BEbz37JGkRzRRh0Jkkbs3q1GCoaRRrPq6UVbMShGU3SARoIzy0Y04AtHsRCgRgbw1kVAE4NGMTecRuhIW0YPi0ZGbOc/RrZzMEbuWhBGrWmGRoMv3UaxrmpGliGhRRQupkZMFbRGH/RnRmfEwEZLt7tGtnMlRilLekZApLhG4fptRm+Bc0YEBepGD7wDR3wQuEayDFJGs1lIRhpRpUanl6dGk5hYRmgRZEbhaTZGAAANRqcoxEafmu1GsPKIRgdOdkZogHxG+3qBRnnHqEZGFGJGZnd7RsOk+kZ93dJGwahvRi7uhkavJYlGLGWCRuFLiEaPQqpGX3biRsPC0kb8h89GH+PlRkcDxUa289JGgmKYRhxatEO9YyxGIJLgRi7/pUbWBZtGt4DPRrOq20bBOf5G4brYRg6teEb/IYtGCyTaRor950a7eKJGvRKURqjG30b1udxGxT6lRkldvUY0r9hGWmSLRijt4UXYH59Gk7gJR9O8uEb39aRGyz/vRnQkpkYD+JZG/Km5RprmdUbdE61Gr8PORpVDWkbO91pGFQyGRjw9wEbfngpHJbWQRnUCRUZHIwdH10HiRik6Pkb8mHRG4XqbRtoboUZAJIhGuB6URuoV1EZ2z7xGS0jURhAp3EZ8UApG6nNjRrCy9UaL24xGAU17Roqfu0Z9LkxGVs6JRvizB0e7p/dGwReeRuRyo0bvuOpGGJXYRmYmzkaAZiBHx/oTR0sZxUY3OANHMJsCR5OYukY7TsVGBw66Rgn50EZfNvNGjwK7Rl0t10bWZRJHzvkUR3qFG0cJ2QNHiUGwRmua10a0mR5H5NIqR7t4DkdleQxH0wsvRzxMJEdnJAxHAOAaRyg+KUfsfjlHGWIuRypaBkcUHwdHYh8IR90TC0f+tClHS/kZR4nSHUe6mkNHDLEfR/peE0ddPChH2+gOR1rzM0fjpUtHXycLR4tMLUe3wGVH4M0mRzUvDEdBcThH2N9RR4GTV0e9gUBHT94wR4Z4T0eS+mdH60JkR8c6aEfLv3VHaa9cR43GM0c3OElHis5nR9RJUkcmwkFH2FBJR17aWUdAQmRHBpBdR6TfX0dcXkNHNLEbR1ebVEe944NHjehWRwm5L0dGlCdHH+M3R4h0ZUdNhFRHtOgmRz43JkdfhxxHgYQUR/7DIUfoCiVHl64rRxUbHEcRZeRGrenoRtobHkdyeS1H8FYPRzMz90aCIhRH2P8kR5DvIkdWfRBHWzHWRogS6UY0L/9GlYOmRhzrl0Yjyo1GHOsbRpBxnkZc/stG9JuJRroarkY/hpNG7XxdRcBbMkUs1IdFv33sRXp2gEZcj1BGvdINRsqhP0asnHZG6jOsRh90kUY6kpFF2PDAxGPujsTxY1BFWRfaRQwCC0VkOwNFGAQlRhBpiEY6I4dGz1UCRqK0WUVbscdFhA0SRiQXa0aVVA5GbHiKxdZWhkXu2j5GfT8BRZXUaUNK6hTFXP4FxtejkMV2TyLG93UxxgBvAUYkl5pF8IVwxo/TL8bZPfHE1XiSxfp+tMX35MXFxDEmxiM5W8bNTDLGliHIxcX++MVE+iXGjvUJxkw3nMVPr6REPnkIxRE2csY1zUnG9igcxL1STsT5oMrFsPIkxs0qDcZK6mjFBgFhxvNfycYSlDfGV+xJxepzVsZ4+ifGQfGlxe7rm8agicTG0u9DxnQ1dsabxLrGnQAsxnqlLsZW7OfGTKaQxmSqUMX1KHHG6SaVxce6YkZUUnPF8WMtxnL5L0UVjNrFBbRwxgmK1MVvgbnFT6//xcDK/MUaUaHF7Xwvxef7DMYbnoTFc9eaRZayjMK8BQVGUwVvRk3zTsVLyM/EAG8vRpXUEUTS3nhEFXtKRlUfOEYPCwtGyJhbxFl1FcaUZWpF2wqBRoMecEb1SixGIR/2RecMUEbBuY5GlOVLRuHp/0XF/hZFw9MrRHecL0akzkNG1xK2RHuDn8S/DpBEad6gRRuNTEZbwjZGCKxQRXzQjkVLN8hFE/I/RfAFN0YQKZJGkX77w3B9gcY+eYjFIY7TRQyTkcTl4SDGvrAFxi7/ncUzogvGjYYaxsNkUsWNl1bEiPRPxYxKCMZaZEHGVTDRxUMcKcWuRy3FUpZxxI51ocWGyUDFAd6tRdGRhsX8KVTGHaf0xQibDMbUCQPG1xICxWB2g8VX7IDF+n6Kw36MI0V6FOZEvdJGxr8OkMYyxPzFtoQ7xs53Zsb2l6XFKroaxlvCY8ZhwxrGk5hmxhovjcbcRmDG+u1kxmb3dsa/jpTGm8SQxoqO08VQjYDFSqqCxuFpnsbLkEjGc1dDxukme8YwGXzG5h2XxrYEjsZ0NQPGGw0Qxtv5hcYIG4HGWfVbxsUPNsYBvCLGBTRbxq7Hd8aJwaTGH/S2xno2HcblP8bF1taCxkKtfsadkWHG+eCKxgnKicZ/qpLGI1uWxpSlnMbqs6LGDHFUxmPuOcY="
]

			}
		],
		"application": {
			"bruker_topspin_parameters": {
				"title": "Echo MAS\n\n-\nl6 = \t3\nplw1 = \t9.7 W (100 kHz)\np1 = \t2.5 us\nd1 = \t1.0 s\no1 = \t-9915 Hz\n---\nprobe : \t1.3mm H122012 mode double\nrange : \t-\nshim : \t1.3mm_H13804_NEO\nSR : \tAlanine/101\nfilter 1H : \tyes\nfilter 13C : \tno\nrotor : \t1342\nB = \t3160\nD = \t2370\nnuR = \t60 kHz (fluctuating +/- 60Hz)\nlevel : \t90%\ngain : \t64\n---\nT_set : \t-15C\nT : \t-25.0C\nT_shim : \t24C\nchiller : \tstrong\ngaz flow : \t2000 lph\nframe cool. : \t1000 mbar\nshin flow : \tyes (strong, air)\n-----\n50.08mg (recovered 49.45mg) / 185C / 2 mn / quenched in lN2\nafter one night spinning 60kHz / -18C but probe issues (water condensing on H-1 capacitor) --> probe changed",
				"auditp.txt": "##TITLE= Audit trail, TopSpin 4.1.4\n##JCAMPDX= 5.01\n##ORIGIN= Bruker BioSpin GmbH\n##OWNER= labo750\n$$ /opt/nmrdata/data/pf7_TBennett/nmr/PbBrPerovskite.glass/1001/pdata/1/auditp.txt\n##AUDIT TRAIL=  $$ (NUMBER, WHEN, WHO, WHERE, PROCESS, VERSION, WHAT)\n(   1,<2023-05-13 11:45:41.336 +0200>,<labo750>,<RMN750N>,<cprserver>,<TopSpin 4.1.4>,\n      <new/edc PROCNO=1>)\n(   2,<2023-05-13 11:48:57.200 +0200>,<labo750>,<RMN750N>,<cprserver>,<TopSpin 4.1.4>,\n      <changed parameter F1 SR to -13504.04>)\n(   3,<2023-05-13 12:18:29.610 +0200>,<labo750>,<RMN750N>,<proc1d>,<TopSpin 4.1.4>,\n      <Start of raw data processing\n       efp LB = 5 FT_mod = 6 PKNL = 1 PHC0 = 116.425 PHC1 = 0 SI = 16K \n       data hash MD5: 16K\n       BA 30 61 C2 EB 32 F9 42 81 22 C2 00 9A 24 93 B8>)\n(   4,<2023-05-13 12:18:38.753 +0200>,<labo750>,<RMN750N>,<proc1d>,<TopSpin 4.1.4>,\n      <pk fgphup PHC0 = -25.525 PHC1 = 0 \n       data hash MD5: 16K\n       35 D6 56 97 BF 34 3D 98 98 BC 8F 76 56 28 16 03>)\n(   5,<2023-05-13 12:20:59.108 +0200>,<labo750>,<RMN750N>,<proc1d>,<TopSpin 4.1.4>,\n      <Start of raw data processing\n       bc SI = 16K \n       data hash MD5: 16K\n       FE B5 40 49 03 1A 1D 64 2D 9D B1 60 C7 EB AD 7D>)\n(   6,<2023-05-13 12:21:10.591 +0200>,<labo750>,<RMN750N>,<cprserver>,<TopSpin 4.1.4>,\n      <changed parameter F1 TDeff to 8192>)\n(   7,<2023-05-13 12:21:11.491 +0200>,<labo750>,<RMN750N>,<proc1d>,<TopSpin 4.1.4>,\n      <Start of raw data processing\n       bc TDeff = 8K SI = 16K \n       data hash MD5: 16K\n       5F 21 D9 A2 E7 95 04 26 CD 28 BF F4 97 C3 B4 50>)\n(   8,<2023-05-13 12:21:14.384 +0200>,<labo750>,<RMN750N>,<cprserver>,<TopSpin 4.1.4>,\n      <changed parameter F1 TDeff to 6144>)\n(   9,<2023-05-13 12:21:15.075 +0200>,<labo750>,<RMN750N>,<proc1d>,<TopSpin 4.1.4>,\n      <Start of raw data processing\n       bc TDeff = 6K SI = 16K \n       data hash MD5: 16K\n       C0 9E DB 08 9D 3C 86 E5 FE 76 8E C1 0B AF 7E ED>)\n(  10,<2023-05-13 12:21:18.089 +0200>,<labo750>,<RMN750N>,<cprserver>,<TopSpin 4.1.4>,\n      <changed parameter F1 SI to 8192>)\n(  11,<2023-05-13 12:21:19.031 +0200>,<labo750>,<RMN750N>,<proc1d>,<TopSpin 4.1.4>,\n      <efp LB = 5 FT_mod = 6 PKNL = 1 SI = 8K PHC0 = 90.9 PHC1 = 0 \n       data hash MD5: 8K\n       7A BC 52 08 63 2D F5 2B F0 A0 4C 4C 63 37 1E D0>)\n(  12,<2023-05-13 12:36:02.500 +0200>,<labo750>,<RMN750N>,<audit>,<TopSpin 4.1.4>,\n      <user comment:\n       TITLE=Echo MAS\n       \n       -\n       l6 = \t3\n       plw1 = \t9.7 W (100 kHz)\n       p1 = \t2.5 us\n       d1 = \t1.0 s\n       o1 = \t-9915 Hz\n       ---\n       probe : \t1.3mm H122012 mode double\n       range : \t-\n       shim : \t1.3mm_H13804_NEO\n       SR : \tAlanine/101\n       filter 1H : \tyes\n       filter 13C : \tno\n       rotor : \t1342\n       B = \t3160\n       D = \t2370\n       nuR = \t60.0 kHz\n       level : \t90%\n       gain : \t64\n       ---\n       T_set : \t-15C\n       T : \t-25.0C\n       T_shim : \t24C\n       chiller : \tstrong\n       gaz flow : \t2000 lph\n       frame cool. : \t1000 mbar\n       shin flow : \tyes (strong, air)\n       -----\n       50.08mg (recovered 49.45mg) / 185C / 2 mn / quenched in lN2\n       after one night spinning 60kHz / -18C but probe issues (water condensing on H-1 capacitor) --) probe changedTITLE_END\n       data hash MD5: 8K\n       7A BC 52 08 63 2D F5 2B F0 A0 4C 4C 63 37 1E D0>)\n(  13,<2023-05-13 12:55:44.355 +0200>,<labo750>,<RMN750N>,<audit>,<TopSpin 4.1.4>,\n      <user comment:\n       TITLE=Echo MAS\n       \n       -\n       l6 = \t3\n       plw1 = \t9.7 W (100 kHz)\n       p1 = \t2.5 us\n       d1 = \t1.0 s\n       o1 = \t-9915 Hz\n       ---\n       probe : \t1.3mm H122012 mode double\n       range : \t-\n       shim : \t1.3mm_H13804_NEO\n       SR : \tAlanine/101\n       filter 1H : \tyes\n       filter 13C : \tno\n       rotor : \t1342\n       B = \t3160\n       D = \t2370\n       nuR = \t60 kHz (fluctuating +/- 60Hz)\n       level : \t90%\n       gain : \t64\n       ---\n       T_set : \t-15C\n       T : \t-25.0C\n       T_shim : \t24C\n       chiller : \tstrong\n       gaz flow : \t2000 lph\n       frame cool. : \t1000 mbar\n       shin flow : \tyes (strong, air)\n       -----\n       50.08mg (recovered 49.45mg) / 185C / 2 mn / quenched in lN2\n       after one night spinning 60kHz / -18C but probe issues (water condensing on H-1 capacitor) --) probe changedTITLE_END\n       data hash MD5: 8K\n       7A BC 52 08 63 2D F5 2B F0 A0 4C 4C 63 37 1E D0>)\n##END=\n\n$$ hash MD5\n$$ F6 2D F3 3D 14 CF 0B 19 6F 76 A0 CE 91 A6 DB 8D\n",
				"audita.txt": "##TITLE= Audit trail, TopSpin 4.1.4\n##JCAMPDX= 5.01\n##ORIGIN= Bruker BioSpin GmbH\n##OWNER= labo750\n$$ /opt/nmrdata/data/pf7_TBennett/nmr/PbBrPerovskite.glass/1001/audita.txt\n##AUDIT TRAIL=  $$ (NUMBER, WHEN, WHO, WHERE, PROCESS, VERSION, WHAT)\n(   1,<2023-05-13 11:45:41.337 +0200>,<labo750>,<RMN750N>,<cprserver>,<TopSpin 4.1.4>,\n      <new/edc EXPNO=1001 PROCNO=1>)\n(   2,<2023-05-13 10:18:00.199 +0000>,<labo750>,<RMN750N>,<go4>,<TopSpin 4.1.4>,\n      <acquisition in progress>)\n(   3,<2023-05-13 10:18:18.569 +0000>,<labo750>,<RMN750N>,<go4>,<TopSpin 4.1.4>,\n      <created by zg on 'AvanceNeo750' (RMN750N) by user 'labo750'\n       on data set with UUID '700adf98-f177-11ed-97ba-0030d62dd915'\n       started at 2023-05-13 10:18:00.207 +0000, POWCHK disabled, PULCHK disabled,\n       completed at 2023-05-13 10:18:18.566 +0000\n       configuration hash MD5:\n       68 91 D2 A3 BD AE 0C B4 B3 57 1B 77 BF 81 DD FE\n       double data hash MD5: 15000\n       55 3F 83 17 41 C0 99 94 48 43 B0 48 E8 6F 99 54>)\n##END=\n\n$$ hash MD5\n$$ 10 71 01 DD A0 E3 F6 96 C8 86 1B 7B AA 59 55 C3\n",
				"acqus": "##TITLE= Parameter file, TopSpin 4.1.4\n##JCAMPDX= 5.0\n##DATATYPE= Parameter Values\n##NPOINTS= 5\t$$ modification sequence number\n##ORIGIN= Bruker BioSpin GmbH\n##OWNER= labo750\n$$ 2023-05-13 12:18:19.212 +0200  labo750@RMN750N\n$$ /opt/nmrdata/data/pf7_TBennett/nmr/PbBrPerovskite.glass/1001/acqus\n$$ process /opt/topspin4.1.4/prog/mod/acqdataserver\n##$ACQT0= 0\n##$AMP= (0..31)\n100 100 100 100 100 100 100 100 100 100 100 100 100 100 100 100 100 100\n100 100 100 100 100 100 100 100 100 100 100 100 100 100\n##$AMPCOIL= (0..32)\n-1 0 0 0 0 0 0 0 0 0 0 0 0 0 0 0 0 0 0 0 0 0 0 0 0 0 0 0 0 0 0 0 0\n##$AQSEQ= 0\n##$AQ_mod= 3\n##$AUNM= <au_zgonly>\n##$AUTOPOS= <>\n##$BF1= 750.05\n##$BF2= 188.600223\n##$BF3= 750.05\n##$BF4= 750.05\n##$BF5= 750.05\n##$BF6= 750.05\n##$BF7= 750.05\n##$BF8= 750.05\n##$BWFAC= (0..63)\n0 0 0 0 0 0 0 0 0 0 0 0 0 0 0 0 0 0 0 0 0 0 0 0 0 0 0 0 0 0 0 0 0 0 0 0\n0 0 0 0 0 0 0 0 0 0 0 0 0 0 0 0 0 0 0 0 0 0 0 0 0 0 0 0\n##$BYTORDA= 0\n##$CHANFCU= (0..24)\n0 1 0 0 2 0 0 0 0 0 0 0 0 0 0 0 0 0 0 0 0 0 0 0 0\n##$CHANREC= (0..24)\n0 1 0 0 2 0 0 0 0 0 0 0 0 0 0 0 0 0 0 0 0 0 0 0 0\n##$CHEMSTR= <none>\n##$CNST= (0..63)\n1 1 1 1 1 1 1 1 1 1 1 -2 1 1 1 1 1 1 1 1 1 1 1 1 1 0 1 1 1 1 1 60000 1\n1 1 1 1 1 1 1 1 1 1 1 1 1 1 1 1 1 1 1 1 1 1 1 1 1 1 1 1 1 1 1\n##$CPDPRG= (0..8)\n<> <mlev> <spinal64> <mlev> <mlev> <mlev> <mlev> <mlev> <mlev>\n##$D= (0..63)\n3e-06 1 2e-05 3e-06 2e-05 0 1.5e-05 3e-06 0 0 5.5e-06 0 0 0 0 0 0 0 0 0\n0 0.05 1e-06 0 0 1e-06 1e-06 1e-06 1e-06 1e-06 0 0 0 0 0 0 0 0 0 0 0 0\n0 0 0 0 0 0 0 0 0 0 0 0 0 0 0 0 0 0 0 0 0 0\n##$DATE= 1683973098\n##$DATE_START= 1683973080\n##$DE= 4.8\n##$DE1= 4.5\n##$DE2= 2\n##$DEADC= 0.5\n##$DECBNUC= <off>\n##$DECIM= 80\n##$DECNUC= <off>\n##$DECSTAT= 4\n##$DEPA= 4.5\n##$DERX= 1.5\n##$DIGMOD= 1\n##$DIGTYP= 17\n##$DR= 32\n##$DS= 0\n##$DSPFIRM= 0\n##$DSPFVS= 20\n##$DTYPA= 2\n##$EXP= <>\n##$ExpStatus= 4\n##$FCUCHAN= (0..9)\n0 1 4 0 0 0 0 0 0 0\n##$FILCOR= 0\n##$FL1= 90\n##$FL2= 90\n##$FL3= 90\n##$FL4= 90\n##$FN_INDIRECT= (0..7)\n0 0 0 0 0 0 0 0\n##$FOV= 20\n##$FQ1LIST= <freqlist>\n##$FQ2LIST= <hetcor.jos>\n##$FQ3LIST= <freqlist>\n##$FQ4LIST= <freqlist>\n##$FQ5LIST= <freqlist>\n##$FQ6LIST= <freqlist>\n##$FQ7LIST= <freqlist>\n##$FQ8LIST= <freqlist>\n##$FS= (0..7)\n83 83 83 83 83 83 83 83\n##$FTLPGN= 0\n##$FW= 2.4e+08\n##$FnILOOP= 0\n##$FnMODE= 0\n##$FnTYPE= 0\n##$GPNAM= (0..31)\n<sine.100> <sine.100> <sine.100> <sine.100> <sine.100> <sine.100> <sine.100>\n<sine.100> <sine.100> <sine.100> <sine.100> <sine.100> <sine.100> <sine.100>\n<sine.100> <sine.100> <sine.100> <sine.100> <sine.100> <sine.100> <sine.100>\n<sine.100> <sine.100> <sine.100> <sine.100> <sine.100> <sine.100> <sine.100>\n<sine.100> <sine.100> <sine.100> <sine.100>\n##$GPX= (0..31)\n0 0 0 0 0 0 0 0 0 0 0 0 0 0 0 0 0 0 0 0 0 0 0 0 0 0 0 0 0 0 0 0\n##$GPY= (0..31)\n0 0 0 0 0 0 0 0 0 0 0 0 0 0 0 0 0 0 0 0 0 0 0 0 0 0 0 0 0 0 0 0\n##$GPZ= (0..31)\n0 0 0 0 0 0 0 0 0 0 0 0 0 0 0 0 0 0 0 0 0 0 0 0 0 0 0 0 0 0 0 0\n##$GRPDLY= 68\n##$HDDUTY= 20\n##$HDRATE= 20\n##$HGAIN= (0..3)\n2000 0 0 0\n##$HL1= 0\n##$HL2= 90\n##$HL3= 90\n##$HL4= 90\n##$HOLDER= 0\n##$HPMOD= (0..32)\n0 1 1 0 0 0 0 0 0 0 0 0 0 0 0 0 0 0 0 0 0 0 0 0 0 0 0 0 0 0 0 0 0\n##$HPPRGN= 0\n##$IN= (0..63)\n0 0 0 0 0 0 0 0 0 0 0 0 0 0 0 0 0 0 1.35198267882399e+45 0 0 0 0 0 0 0\n0 0 0 0 0 0 0.001 0.001 0.001 0.001 0.001 0.001 0.001 0.001 0.001 0.001\n0.001 0.001 0.001 0.001 0.001 0.001 0.001 0.001 0.001 0.001 0.001 0.001\n0.001 0.001 0.001 0.001 0.001 0.001 0.001 0.001 0.001 0.001\n##$INF= (0..7)\n0 0 0 0 0 0 0 0\n##$INP= (0..63)\n0 0 0 0 0 0 0 0 0 0 0 0 0 0 0 0 0 0 0 0 0 0 0 0 0 0 0 0 0 0 0 0 0 0 0 0\n0 0 0 0 0 0 0 0 0 0 0 0 0 0 0 0 0 0 0 0 0 0 0 0 0 0 0 0\n##$INSTRUM= <AvanceNeo750>\n##$INTEGFAC= (0..63)\n0 0 0 0 0 0 0 0 0 0 0 0 0 0 0 0 0 0 0 0 0 0 0 0 0 0 0 0 0 0 0 0 0 0 0 0\n0 0 0 0 0 0 0 0 0 0 0 0 0 0 0 0 0 0 0 0 0 0 0 0 0 0 0 0\n##$L= (0..31)\n0 2 1 1 1 1 3 1 1 1 1 1 1 1 1 1 0 1 1 1 1 1 1 1 1 1 0 1 1 1 1 4000\n##$LFILTER= -1\n##$LGAIN= -1\n##$LINPSTP= 0\n##$LOCKED= no\n##$LOCKFLD= -1\n##$LOCKGN= -1\n##$LOCKPOW= -1\n##$LOCKPPM= -1\n##$LOCNUC= <off>\n##$LOCPHAS= -1\n##$LOCSHFT= no\n##$LOCSW= 0\n##$LTIME= -1\n##$MASR= 60000\n##$MULEXPNO= (0..15)\n0 0 0 0 0 0 0 0 0 0 0 0 0 0 0 0\n##$NBL= 1\n##$NC= 0\n##$NLOGCH= 4\n##$NOVFLW= 0\n##$NS= 16\n##$NUC1= <1H>\n##$NUC2= <13C>\n##$NUC3= <off>\n##$NUC4= <off>\n##$NUC5= <off>\n##$NUC6= <off>\n##$NUC7= <off>\n##$NUC8= <off>\n##$NUCLEUS= <off>\n##$NUSLIST= <automatic>\n##$NusAMOUNT= 100\n##$NusFPNZ= no\n##$NusJSP= 0\n##$NusSEED= 54321\n##$NusSPTYPE= 0\n##$NusT2= 1\n##$NusTD= 0\n##$O1= -9915\n##$O2= 0\n##$O3= 0\n##$O4= 0\n##$O5= 11276.42\n##$O6= 11276.42\n##$O7= 11276.42\n##$O8= 11276.42\n##$OVERFLW= 0\n##$P= (0..63)\n0 2.5 11.3 2.6 1.5 1.35 0 0 0 3.2 0 5 0 0 0.7 3000 1000 0 0 0 0 0 0 0 0\n0 0 0 0 0 3 5.2 0 0 0 0 0 0 0 0 0 0 0 0 0 0 0 0 0 0 0 0 0 0 0 0 0 0 0 0\n0 0 0 0\n##$PACOIL= (0..32)\n1 0 0 3 2 0 0 0 0 0 0 0 0 0 0 0 0 0 0 0 0 0 0 0 0 0 0 0 0 0 0 0 0\n##$PAPS= 0\n##$PARMODE= 0\n##$PCPD= (0..9)\n100 100 100 100 100 100 100 100 100 100\n##$PEXSEL= (0..9)\n1 1 1 1 1 1 1 1 1 1\n##$PHCOR= (0..31)\n0 0 0 0 0 0 0 0 0 75 0 0 0 0 0 0 0 0 0 0 0 0 0 0 0 0 0 0 0 0 0 0\n##$PHLIST= <>\n##$PH_ref= 46\n##$PL= (0..63)\n120 20.3 4 2 120 3 120 120 120 120 120 1.3 3 6.4 120 120 120 120 120 120\n120 120 120 120 120 120 120 120 120 120 120 120 120 120 120 120 120 120\n120 120 120 120 120 120 120 120 120 120 120 120 120 120 120 120 120 120\n120 120 120 120 120 120 120 120\n##$PLSTEP= 0.1\n##$PLSTRT= -6\n##$PLW= (0..63)\n-1 9.7 0 -1 -1 -1 -1 -1 -1 -1 -1 -1 -1 -1 -1 -1 -1 -1 -1 -1 -1 -1 -1 -1\n-1 -1 -1 -1 -1 -1 -1 -1 -1 -1 -1 -1 -1 -1 -1 -1 -1 -1 -1 -1 -1 -1 -1 -1\n-1 -1 -1 -1 -1 -1 -1 -1 -1 -1 -1 -1 -1 -1 -1 -1\n##$PLWMAX= (0..7)\n457.7586 0 0 0 0 0 0 0\n##$PQPHASE= 0\n##$PQSCALE= 0\n##$PR= 1\n##$PRECHAN= (0..32)\n-1 0 2 -1 3 -1 4 -1 1 -1 -1 -1 -1 -1 -1 -1 -1 -1 -1 -1 -1 -1 -1 -1 -1 -1\n-1 -1 -1 -1 -1 -1 -1\n##$PROBHD= <H122012_0003 (PH MAS DVT 750W4 BL1.3 X/Y/H)>\n##$PROBINPUTS= (0..15)\n<1H> <31P-15N> <1H/31P-15N> <> <> <> <> <> <> <> <> <> <> <> <> <>\n##$PULPROG= <pf_echomas>\n##$PW= 0\n##$PYNM= <acqu.py>\n##$ProjAngle= 0\n##$QNP= 1\n##$RECCHAN= (0..9)\n0 1 4 0 0 0 0 0 0 0\n##$RECPH= 0\n##$RECPRE= (0..24)\n-1 0 -1 -1 4 -1 -1 -1 -1 -1 -1 -1 -1 -1 -1 -1 -1 -1 -1 -1 -1 -1 -1 -1 -1\n##$RECPRFX= (0..32)\n1 0 1 1 1 0 0 0 0 0 0 0 0 0 0 0 0 0 0 0 0 0 0 0 0 0 0 0 0 0 0 0 0\n##$RECSEL= (0..24)\n0 0 1 0 0 0 0 0 0 0 0 0 0 0 0 0 0 0 0 0 0 0 0 0 0\n##$RG= 90.5\n##$RO= 0\n##$RSEL= (0..24)\n0 1 0 0 4 0 0 0 0 0 0 0 0 0 0 0 0 0 0 0 0 0 0 0 0\n##$SAMPLEID= <>\n##$SELREC= (0..24)\n0 0 0 0 0 0 0 0 0 0 0 0 0 0 0 0 0 0 0 0 0 0 0 0 0\n##$SFO1= 750.040085\n##$SFO2= 188.600223\n##$SFO3= 750.05\n##$SFO4= 750.05\n##$SFO5= 750.06127642\n##$SFO6= 750.06127642\n##$SFO7= 750.06127642\n##$SFO8= 750.06127642\n##$SHAPPR= (0..15)\n1 1 1 1 1 1 1 1 1 1 1 1 1 1 1 1\n##$SOLVENT= <None>\n##$SOLVOLD= <off>\n##$SP= (0..63)\n120 6 6.5 0 0 0 0 0 0 0 0 0 0 0 0 0 150 150 150 150 150 150 150 150 150\n150 150 150 150 150 150 150 120 120 120 120 120 120 120 120 120 120 120\n120 120 120 120 120 120 120 120 120 120 120 120 120 120 120 120 120 120\n120 120 120\n##$SPECTR= 0\n##$SPINCNT= 0\n##$SPNAM= (0..63)\n<ramp90100.100> <tcn55> <ramp.75> <gauss> <gauss> <gauss> <gauss> <gauss>\n<gauss> <gauss> <gauss> <gauss> <gauss> <gauss> <gauss> <gauss> <gauss>\n<gauss> <gauss> <gauss> <gauss> <gauss> <gauss> <gauss> <gauss> <gauss>\n<gauss> <gauss> <gauss> <gauss> <gauss> <gauss> <> <> <> <> <> <> <> <>\n<> <> <> <> <> <> <> <> <> <> <> <> <> <> <> <> <> <> <> <> <> <> <> <>\n##$SPOAL= (0..63)\n0.5 0.5 0.5 0.5 0.5 0.5 0.5 0.5 0.5 0.5 0.5 0.5 0.5 0.5 0.5 0.5 0.5 0.5\n0.5 0.5 0.5 0.5 0.5 0.5 0.5 0.5 0.5 0.5 0.5 0.5 0.5 0.5 0.5 0.5 0.5 0.5\n0.5 0.5 0.5 0.5 0.5 0.5 0.5 0.5 0.5 0.5 0.5 0.5 0.5 0.5 0.5 0.5 0.5 0.5\n0.5 0.5 0.5 0.5 0.5 0.5 0.5 0.5 0.5 0.5\n##$SPOFFS= (0..63)\n0 0 0 0 0 0 0 0 0 0 0 0 0 0 0 0 0 0 0 0 0 0 0 0 0 0 0 0 0 0 0 0 0 0 0 0\n0 0 0 0 0 0 0 0 0 0 0 0 0 0 0 0 0 0 0 0 0 0 0 0 0 0 0 0\n##$SPPEX= (0..63)\n0 0 0 0 0 0 0 0 0 0 0 0 0 0 0 0 0 0 0 0 0 0 0 0 0 0 0 0 0 0 0 0 0 0 0 0\n0 0 0 0 0 0 0 0 0 0 0 0 0 0 0 0 0 0 0 0 0 0 0 0 0 0 0 0\n##$SPW= (0..63)\n0 0 0 0 0 0 0 0 0 0 0 0 0 0 0 0 0 0 0 0 0 0 0 0 0 0 0 0 0 0 0 0 0 0 0 0\n0 0 0 0 0 0 0 0 0 0 0 0 0 0 0 0 0 0 0 0 0 0 0 0 0 0 0 0\n##$SUBNAM= (0..9)\n<''> <''> <''> <''> <''> <''> <''> <''> <''> <''>\n##$SW= 333.315518729909\n##$SWIBOX= (0..32)\n0 1 0 0 6 0 0 0 0 0 0 0 0 0 0 0 0 0 0 0 0 0 0 0 0 0 0 0 0 0 0 0 0\n##$SW_h= 250000\n##$SWfinal= 0\n##$SigLockShift= 0\n##$TD= 15000\n##$TD0= 1\n##$TD_INDIRECT= (0..7)\n0 0 0 0 0 0 0 0\n##$TDav= 1\n##$TE= 258.1982\n##$TE1= 258.1982\n##$TE2= 0\n##$TE3= 0\n##$TE4= 0\n##$TEG= 300\n##$TE_MAGNET= 0\n##$TE_PIDX= 1\n##$TE_RAW= 258.1982\n##$TE_STAB= (0..9)\n2 2 0 0 0 0 0 0 0 0\n##$TOTROT= (0..63)\n0 0 0 0 0 0 0 0 0 0 0 0 0 0 0 0 0 0 0 0 0 0 0 0 0 0 0 0 0 0 0 0 0 0 0 0\n0 0 0 0 0 0 0 0 0 0 0 0 0 0 0 0 0 0 0 0 0 0 0 0 0 0 0 0\n##$TUBE_TYPE= <>\n##$USERA1= <user>\n##$USERA10= <>\n##$USERA2= <user>\n##$USERA3= <user>\n##$USERA4= <user>\n##$USERA5= <user>\n##$USERA6= <>\n##$USERA7= <>\n##$USERA8= <>\n##$USERA9= <>\n##$UUID= <700adf98-f177-11ed-97ba-0030d62dd915>\n##$V9= 5\n##$VALIDCODE= -1\n##$VALIST= <valist>\n##$VCLIST= <>\n##$VDLIST= <>\n##$VPLIST= <>\n##$VTLIST= <>\n##$WAVEMAKER= (0..7)\n<> <> <> <> <> <> <> <>\n##$WBST= 1024\n##$WBSW= (0..7)\n5 10 10 10 10 10 10 10\n##$XGAIN= (0..3)\n670 0 0 0\n##$XL= 0\n##$YL= 0\n##$YMAX_a= 7179582574\n##$YMIN_a= -2154886786\n##$ZGOPTNS= <-Dtop>\n##$ZL1= 120\n##$ZL2= 120\n##$ZL3= 120\n##$ZL4= 120\n##$scaledByNS= no\n##$scaledByRG= no\n##$shimCoilTempK= 297.15\n##END=\n",
				"procs": "##TITLE= Parameter file, TopSpin 4.1.4\n##JCAMPDX= 5.0\n##DATATYPE= Parameter Values\n##NPOINTS= 14\t$$ modification sequence number\n##ORIGIN= Bruker BioSpin GmbH\n##OWNER= labo750\n$$ 2023-05-13 12:21:19.031 +0200  labo750@RMN750N\n$$ /opt/nmrdata/data/pf7_TBennett/nmr/PbBrPerovskite.glass/1001/pdata/1/procs\n$$ process /opt/topspin4.1.4/prog/mod/proc1d\n##$ABSF1= 0\n##$ABSF2= 0\n##$ABSG= 0\n##$ABSL= 0\n##$ALPHA= 0\n##$AQORDER= 0\n##$ASSFAC= 0\n##$ASSFACI= 0\n##$ASSFACX= 0\n##$ASSWID= 0\n##$AUNMP= <proc_1d>\n##$AXLEFT= 0\n##$AXNAME= <>\n##$AXNUC= <1H>\n##$AXRIGHT= 0\n##$AXTYPE= 0\n##$AXUNIT= <>\n##$AZFE= 0.1\n##$AZFW= 0.5\n##$BCFW= 0\n##$BC_mod= 0\n##$BYTORDP= 0\n##$COROFFS= 0\n##$CY= 10\n##$DATMOD= 1\n##$DC= 0\n##$DFILT= <>\n##$DTYPP= 0\n##$ERETIC= no\n##$F1P= 22.09256572963\n##$F2P= -17.0016701484544\n##$FCOR= 1\n##$FTSIZE= 8192\n##$FT_mod= 6\n##$GAMMA= 0\n##$GB= 0\n##$INTBC= 1\n##$INTSCL= 1\n##$ISEN= 128\n##$LB= 5\n##$LEV0= 0\n##$LPBIN= 0\n##$MAXI= 50\n##$MC2= 0\n##$MEAN= 0\n##$ME_mod= 0\n##$MI= 1\n##$MddCEXP= no\n##$MddCT_SP= no\n##$MddF180= no\n##$MddLAMBDA= 0\n##$MddMEMORY= 0\n##$MddMERGE= 0\n##$MddNCOMP= 0\n##$MddNITER= 0\n##$MddNOISE= 0\n##$MddPHASE= 0\n##$MddSEED= 0\n##$MddSRSIZE= 0\n##$Mdd_CsALG= 0\n##$Mdd_CsLAMBDA= 0\n##$Mdd_CsNITER= 0\n##$Mdd_CsNORM= 0\n##$Mdd_CsVE= no\n##$Mdd_CsZF= 0\n##$Mdd_LrLAMBDA= 0\n##$Mdd_LrNITER= 0\n##$Mdd_LrRANK= 0\n##$Mdd_LrZF= 0\n##$Mdd_mod= 0\n##$NCOEF= 0\n##$NC_proc= 9\n##$NLEV= 6\n##$NOISF1= 5\n##$NOISF2= -5\n##$NSP= 0\n##$NTH_PI= 0\n##$NZP= 0\n##$OFFSET= 171.4437\n##$PC= 0.2\n##$PHC0= 90.9\n##$PHC1= 0\n##$PH_mod= 1\n##$PKNL= yes\n##$PPARMOD= 0\n##$PPDIAG= 0\n##$PPIPTYP= 0\n##$PPMPNUM= 2147483647\n##$PPRESOL= 1\n##$PSCAL= 0\n##$PSIGN= 0\n##$PYNMP= <proc.py>\n##$RDF1= 0\n##$RDF2= 0\n##$RDFWHM= 0\n##$RDINT= 0\n##$RDPOS= 0\n##$REVERSE= no\n##$SF= 750.036495959961\n##$SI= 8192\n##$SIGF1= 40\n##$SIGF2= 20\n##$SINO= 16\n##$SIOLD= 8192\n##$SPECTYP= <>\n##$SREF_mod= 1\n##$SREGLST= <RRRRRRRR>\n##$SSB= 0\n##$STSI= 8192\n##$STSR= 0\n##$SW_p= 250000\n##$SYMM= 0\n##$S_DEV= 0\n##$TDeff= 6144\n##$TDoff= 0\n##$TI= <>\n##$TILT= no\n##$TM1= 0\n##$TM2= 0\n##$TOPLEV= 0\n##$USERP1= <user>\n##$USERP10= <>\n##$USERP2= <user>\n##$USERP3= <user>\n##$USERP4= <user>\n##$USERP5= <user>\n##$USERP6= <>\n##$USERP7= <>\n##$USERP8= <>\n##$USERP9= <>\n##$WDW= 1\n##$XDIM= 0\n##$YMAX_p= 418387470\n##$YMIN_p= -9856450\n##END=\n"
			},
			"dmfit": {
				"from_filename": "S:/Bruker/TopSpin750/data/pf7_TBennett/nmr/PbBrPerovskite.glass/1001/pdata/1/1r",
				"save_date": "2023-11-11T17:13:26Z",
				"from_title": "Echo MAS",
				"origin": "pf_echomas 1H PbBrPerovskite 1001_1 1r -  labo750\n$$ 2023-05-13 12:21:19.031 +0200  labo750@RMN750N\n$$ /opt/nmrdata/data/pf7_TBennett/nmr/PbBrPerovskite.glass/1001/pdata/1/procs\n$$ process /opt/topspin4.1.4/prog/mod/proc1d\n S:/Bruker/TopSpin750/data/pf7_TBennett/nmr/PbBrPerovskite.glass/1001/pdata/1/1r"
			}
		}
	}
}
