# Supplementary material for: Structural dynamics of melting and glass formation in a two-dimensional hybrid perovskite
Source: Nat Commun. 2025 Aug 18;16:7696. doi: 10.1038/s41467-025-61410-z (PMC12361452; doi:10.1038/s41467-025-61410-z)
Supplement: Supplementary file 4 — Source Data [file 41467_2025_61410_MOESM4_ESM.zip › Source Data/NMR_Source_Data/PbBrPerovskite.3 - 13C{1H} INEPT MAS 10kHz, T=185C.csdf]

{
	"csdm": {
		"version": "1.0",
		"read_only": false,
		"description": "T=185C",
		"origin": "pf_Rinept 13C PbBrPerovskite 111_1 1r -  labo200\n$$ 2023-03-29 13:02:53.461 +0200  labo200@rmn200n.cemhti.cnrs-orleans.fr\n$$ /mnt/oldCentos/racine/NMRData/data/pf2_TBennett/PbBrPerovskite.3/111/pdata/1/procs\n$$ process /opt/topspin3.6.3/prog/mod/proc1d\n S:/Bruker/TopSpin200/data/pf2_TBennett/nmr/PbBrPerovskite.3/111/pdata/1/1r",
		"timestamp": "2023-03-31T07:07:25Z",
		"dimensions": [
			{
				"type": "linear",
				"count": 8192,
				"quantity_name": "Frequency",
				"increment": "-3.051757812 Hz",
				"coordinates_offset": "16531.33088 Hz",
				"origin_offset": "50.32777667 MHz",
				"label": "13C - Frequency",
				"reciprocal": {
					"quantity_name": "time",
					"label": "13C - time"
				}
			}
		],
		"dependent_variables": [
			{
				"type": "internal",
				"name": "NMR Spectrum",
				"encoding": "base64",
				"numeric_type": "float32",
				"quantity_type": "scalar",
				"components": 
[
"T7ofQCC9bkCBb2ZAS+KDQLStrED59NJAZFvyQH9y/UCR3udA8T23QFB0QEBkuwS+OnL9vgKTCkDeTU9A6CCuP7JtIT8fiAVAmTU3QG9sREDNqlpA0JygP2/sGsCCYb6/G515QOkn0EDb4plAEQ1zQEW3iUACOlpADtz0P6wvEEAOwFlA76tfQAaFVkAXNotA35+4QMAfxkB4/cNAhD3ZQKTT1kDvvHtAD6qMP0y+2j9Ua0xAyscBQDqybj/aAh5AotNiQEXeR0AHdo9ADqDNQOStk0Bk21I/muj4vsbrrD6L9Pc/X02XQPS700CpGaFAk6GzP7iyH8A5UKvAOh4+wP0jikBcm89A8BRgvwEOAMHX5gnB9+EMwdx5M8EePinB5HvVwFIQQcCmdRRAUMcXQb0JQEFzWRVB17IMQai9JkGZYt1AcTvMv+NC+8C23g3Bym/SwC4+N8BsB88+zLEDQIzlTUA/hYxA9l+FQGBpLUBDG/w/eUUnQBMShkD0zr5AFH7KQHLzm0DaBGJAco0sQI+yHz9yKc2/Swc9v6rMQUC4z9pAGjELQX9x0kDA2y0+jWScwMngUMB/qRM/+eB+v21nt8Arw6vAF9h3P8N0wUAf2JFAaeDUv6yr08C6OMXAvYL+v0JOaT8DWKc+ftzQvw07A8BX7DI+9FeEQG4r+kDgSBpBaMoLQS4iiEBJCDjAr/4Dwbjf78CvHKi/vQ+RQFmHi0A9Gzi/TFkuwGwXcz9NROY+ISYewe2RisFbsifBUI3HO/b4GT8OokHAHQAhwJ5lU8DTu/3AqxXvwF6LE7/zNUdAeq2VPyMbub9sronAInTZwPr6iMA9U4k/tT7FPy2KAsAGvDnATgAZPiFpmUCEgAhBRmXlQIQRCkDKthFAo2jpQCTG3EB0zQRADWc9QLrLvUC2ZKk/EC9/wD7on7wNI5lAcF+HORBJ5MBp59TAQp38v+nmn76tQgPAr4FmwM1vGMBdS189XtqYvr7grr8ldV9AlXMwQePnJEFQgS1Ac7YhP4h/o0BtWrJA8mE6P42YTr/fV7o/unqgvtmGzsDShxTBk13VwJxZZsDqaAPAb8EjPhGvLkAR8WpAAJ9DQDcJcD7FtbHAa0gbwYLeCcF1kwvBT61lwXlHfMFNq9vACfpOPydxRL9CnSzAY1WDv7hLncBhs13BGHR9wXekLsGHyg/BjMUNwQAqXsBREXBAeDy7QG/Gg0CCCytAQOAZQKYOX0DTl7NAme7pQHvsC0H82TJBw1ZdQRDRakGfnDxBaYCOQFf+WMDK7LTAewRKwEoa7r+c+9e/nHLvPzu/2kAzstpA7A/SP6fgPMBBLF7A43YAwOzf9b8XVzHA06wQwAS6A8ArPZvAgIPpwN/OrcAiQDbAyMtzwDQyxMDJJezAmnbXwDTgdL/Gm/JAp3j8QOvR475GeCHAlem6QOaNMUHhEfFA4MOGQPUBw0An5B5BR2dAQQaJ6UDRTKvALJhmwcitJMEXaDu/RYyNQALDzED3aZlAeRiCwEVeR8FKByPBlvo1wGVI0z67FxxAxvGcQPESMD9uJhHBb4BAwRiYi8CAvYpAcHrBQL2eD0APJJC/zNWZvx3Jjr95q1DAf5A4wEd9PEAsk9RAJyQUQCL4PsA1De2/+nTNP4Xj7j/TvXs/Cu+oP6FGkz8FkqS9n0Tpv7p2x8Dnp1XBITCDwd2GLMGjkWjAU3aEwHZQ/MA00WPAb+jRQNXmCkGo1Qg/V7SiwD5xyb+OUXVAuH+cQI/FRkAH30w+9bk4wJgL9b9FLKhApd1KQakvUUHtGOVAUgjdP32dKD8G8XM/+8r1v0s14cCxTh7BRqkawfCJG8HEeErBG+eUwQx/w8HhL7bBHEIewbXhqkCzgypBNGfjQP7ankA7ztpAZlr3QPXA40CzMvhAOAfnQB6xN0Azoly8TqBAQImYm0BV/+W/vakUwe0lxcAiVUZAPGLJQIK2d0A9HW9Axr+pQAiXo0AeK8hAO9cPQbw750AeTxxAPGoSQF/yZEBkG9C/M5/rwFWnb8BHMXBAIxqbQIJyjD/p2hLAD3CrwN0A1cC2woPAgssfwDDztsB47gjBALrMwKpJCcA+kKY/XVFSQJmCCUBFJ5I+gdR/QEqGO0EM0XNBFQNYQUfBMEFEQwNBdq2kQJfdk0D3tWlALsIAwICfq8C0NwlAjfNrQZ1PrkFpk6dBT79KQfe1nb9H0inBM4P4wKdomr9KYp6/qJY3wEuAuT/Yk9JApKKhQMSCIb6/SgTA4qgCv4Ix7r7L1xXAYv9XPtiAFUFGtIpBELCWQfQ8i0H8FFdBlGs3QCw1C8HGBDzBfAcewc3iGMGlH8XAEAGHP52vG0Cm48W/0UqRv8oScT/nfNm/XmH3v2PuKUCjQYc+VTECwWAU68Dfvkq86Om3v4Cf/cDAVr/A8eQYQMYPDkFCHTdBwXjaQECGrcDLFGvBTAFkwbCRHME92J3AgsIpv6O3gcA5OWDBjXeBwTvlGsGbXxbBbYxdwQwPAsEQnTpAV6w8QNithMD4gU/AQqOrQBuWIEFvuZdAI0PRwD+eSsEQ7dvAiLvKP3omcj9CKUPAwaihPiMGuED7tl5Ar9kkwA9oi8DgFE7A55dxwNHEtMAK1LzASEBOwPJBQT6oxkc9B9SAwATC6cAf+/XAbkIHwZiYK8GamCDB5TRkwK4+b0CuHI1AZKo6v7f1QMCAN409hExEPyw0ZsAxA5HAMsRsPwlGYEAR9TO/hGZOwGB2jb6CQsI+ASuPwBqfvsC+yNo/+jgdQSdQ3EA27pfAGBVDwV2UF8EM2kLAfptEv5S1WsCxX9nAKrnSwG4bGcA2DMY/lXAzQLUPk0CyYQBBQ9z1QJibXD8YZe7AqxZBwfvvOMEpT7fA+rEsQEN39kDMTdVAOmIvQME5vr4OJba/72DKv2ZWVcDtac/AmC38wPVK4MBHBbrASZSuwBdAFMETEJPBwCqtwRVtJMEYZT8/U/+XwIeJRMFO7hzAuXk9QWV+FUHW1oPAB0hHwSAiW8FnJTnBfZ79wKc3o8AP6gY/qW5YQco/t0EG4oBBPnNZQECkJ72/PME/Ly3FP592rEDdWjlBfM4cQZZ4yD/0D2bA30yHwGC0eb+atudAyvdOQeYZ7UCMrlvA90YEwWDGrsDzP7I+ty1cQN8gBr9DX9vACentwHEJzcAYGTrBleyIwdxlcMH37SXBwZndwJyTiz72EBNBGcMpQWnchUAwh2jAjvkXwWH9LMFMpt/AtE9twHeUN8A/3co/zIwNQfRjJkE1BtdAyJ6FQBiUZD9dTZTAR5pvwPgC4kADEoZBJEOHQSWMTkEknDpBxkAkQQz6NkCFEubAhuYbwQyOccCm+ce+pamVwIC4AMFS2IPACMhLQBaGC0FJ3wlBlUNvPVQDIsGyqCfBrnNfwPC1GL/l3TXAs4m/wNWHLMHFhkvB126AwGal4UDBB9FA7I/BPvV5Aj/hKpk/ekZuwAwRisCCel9A7QHrQNS1IUBec4e/vp/MPdixBL+dX33AcqSXwLxkXb9tV6pABLsxQeSDYEH65UxBdsoMQQW+lUCOTYg/M4+QwIKjTsF6DZnBS96UwQ7Na8EbBUfBAPsiwVU2xMDS6lXAGYtjwCzJpcC4xePAyAzLwOLHRj6SMbxAceuSP5GZGMEm03HBn3t4wafgYMGbUNfAsdiaQCmsHEF049xAtBS1QIHU6UCz0sFAmapNQGbSJUAT9Q5As7qBP1WBnT/DxyNAiC55QB5ErEDUMUdAp+SzwMVtRcHf8xHBJoNgwHaRo8CdHR3BOr40wb+lP8GmVVLBVJU5wZ7tGcEaGi/BCekYwWDlDz9FjC5BHnoQQcZPVMB0OWTBQaGKwSSwa8Gdmy/BbrYNwU3VEcENYDHBnMZTwUEcU8GOURjBa72KwAF9Pb9j9QtA9EjJQGanA0EVB4tA2yjFv2dLg8ARU6nAvkj4wLiQ0MBBOQVAZwcTQWmuJ0BAWGjB1sC7wXh5RcE2Eb1ABj0GQfqQxcC+x4nB0MNtwUy6IMEz0BPBqrCiwIoRZkC6UexAgGNTQFceXMBX6xzB2qxTwebLJsFsSaXASo5DwB6WD75r4+NABvslQRCnlECOlZM+n4qkQAmFOkFJuUZBo9Y/Qc9edUEPqodBglMLQXNVwcDh7UrBaEZ9wK2WA0HVGxpBOf+FQI7AgEDxrhFBB8crQaZnu0D7k8K/JFC1wJL9lsD5NJnAxbknwV0YUMEhlo7AWWuAQOgpZT9OKWrAJuNWP/yBWkDUXpbAITcgwWMmu78VKyNBZuFGQSuN8ECTedQ/QJBDwD3mcsB7MmY/SlqnQCN1N0BnbCLAtlOtv+Mu9UATkVxBP5oSQZMJfj81/SY/sa/WQGfpFUEKgLlATVNDP/saz7/bSLY+lj2wQHXBBUGjWrJAK9XjP8zEvz8i7ZA/9U1awHv4CcF3gh3Bi8kKweQCBsE4NwPBtwHpwGT6CMGxXErBX+pMwZbHqsAcWu29srXqwJmOlMEtmJPBcmgRwWPVOsCTqAa/zFYsQJSerT+WbtLAr0wVwYyiVsAxAynAFtoywVbKZsHQvQjBRlzQwFggH8G+NuPAlqihPzsGRECAo0/AddAbwcIGOcGwseLATAafvhog9b9c2yjBt7wJwZUKr0BgNBpBaY+cvoOIxL+dHylBF2daQcaT3j9BKP7A9qsgwRzDTsH2nnfBaV9Ewbcow8AO3H4+SamxQEeRgECT+VfAoB2uwAzS8r8TQTbABrqEwBOihkD9Tk1BbmMfQXs4u0CpEjBBrOB6QR93OUGfyq9Ar7z4P5DAkL/u0gPAkVx+u8MD2z+nnZ1A6nQuQYU+FEGfHJrAL9VswawYx8AmDh5BOv5aQTRg+z/99knBdDyHwd+OEMGHJfI/AmAHQVozLEGqHAJBCdmyvoh74cBJ357AFurRPVTrG0BDFsJARC0ZQXmpnECDVDfAbKMKwK1qAECxv7S8twf9vwZ4C0DgcYVADOO6PyzXREBHEvVAsJzEQMOvMECb65pAnwLTQNQ5w0B9mlJBeCfBQS4FrkGYj/5Ay7+BP2AVmT87D0fAHN+wwGqGiUCX0EtBS8xrQIXtJsGoth3BYw4qv680Xr9g0ibBE4uAwbtrV8GmzQnBDO2SwJuVPT8XvL9Am/itQP/QM78EG5DAS8kzwKtND7/Crog/xw+fQDDbz0A00eA+/U6LwHWyrT+qQQlBVp/QQMC+F0CPbrRAte44QfhdW0GFWl1BCLtUQbqaLEGcaMRA4DSrv0JS+MCjcva/ls5wQZgLtUH74UpBA0dLQKbxm0CmO+pATsG8QFkp6UBBmB5B4CQaQTMjN0F7SnVB1OZhQTZCO0HXqWFBXww/QTA6Sj/qyK3AoW9iwAcx5sAej1zB26ENwfFjHL1Ceh3Awr7swKk3bcB6bby/w/7EwGN/osCfjoRA6KgDQZMZo0BcWoVA+ZfAQK+hoEA9+mM/01KCwBjt5MD6V6HAHseDv5RxG8DV3t3ATWLmwB0muMDftwLBSj4swdNwDcHrUWbAe1qWQKYtYUEFl3lBvcX9QKRrckA/3PVAVpoHQY2+aUD994hAsEo1QbJcYkElqSlBV5q/QCTnTD/mWJfAfB0GwW2KVMHLJ53BFRCIwbvBlsCQIEe+mAIBwea5KsEdEEbAI0rSPZvGtr/605dA7stJQX0tE0FNmFFAr8XXQNLLMEFZChJBjw4SQY4WI0EWmao/1rYkwRg8AMGZ8dE/T41qPmaPEsEByxnB6tOUP9PxOEGEgl1BXMgUQS8QbUCcEpM/gCYdvwMfnsAc5gnBSE8FwdUIEcF/SmvBgw2TwecbXsFXq+fAxqW6wNbIw8DCCRLAVNNjQGnnBUFwQlhBOBKCQcdIIkHH+RC/ZytPwKzwLUBU/6tA6wFsP6JfRsAkS1bAlFVxwH3TvsBtT9HA4pgOwMjzd0C4NRtAoTLswF9jKsFl8b2/FwgLQCE/A8GSqkTBmtd/v4IqaUAt8uHAHOA2wd5lCcDlFBJAkEsZwAq8JsBnxF4/6vhDwALHRsEQBZXBNK6SwZaWJcGH1me+Z7PFvtMFE8FmSSTBlJcdwMM71b8+2RvBjzFFwfPRxcDMyTLAgbMDwWaxgMEsG4fB/mr9wNz3gkCjWRxBDLu6QBjQfcCwzDzBbrcowYtxB8CavYtArSPMQD0a/0Csa/1AYuWYQDyJk0A5ZORAfsQpQIaLqMD4+4q/Qs5WQdJirkEcKKlBHxycQdMgiUFVkDtBuSvCQFx+lD+swBDAFfshvvqtg0BY4dE/he6FwNw6QsAUSldAPJX5QNQFGkGapvNAmvc6P1iIFsCuhoZATKU3QQbRTEHq9UlB/DcwQfuqj0A9KzS/Fw+GP9EWikC/fc9AfA0qQeynRUFqo/dAgDWWQO5G1kBXA6lAKvjkvoIWIcCy3ee/xjgswO6DAsAFc0q/PtmYwCa2A8FtTE7AbPihP7QcXsA5TOnARBn2vxP+ikC2WsRA5BMBQT58CkG26i9ARwCGwIKrh8DKQ7u+L6ztPtyfYcAU8ybBD4t6wad0Y8F35ALBv7GDwFgJAsAsG+o/NoCTQAhAMkDYEQ1AOMb8QHTBR0ESkBJBkT2dQJGprUBbCM0/E7EvwdTEhMHb6oHAsKY0QciSM0GPGuo/fCDNvxdXiz+kn68/kaWvv9x1Qb47OBFBjQKgQXc1n0HNoABB0+33PnGPr0DGQR9BEJxpQGyTgcA7alfAAjP+Pw/1z0Db/gRB7eiLQKwrVMDqfKPARUCpPyaC20CXft5A7NPIQBoU40Cav+pAoPntQC5uB0FyCOlA8cMJP9p7C8Fas0nB+uYJwZ1pnsD5hAjBR75MwTsnGMFNk4XARPKMwMVswsAec7jAkwgMwXYYWcG4cy7BXaU2wB2J8D5vwUi+DeDPvixRksBwHTjBDF4KwfQYgUCXcyJB+uetQMrGOECU0QFBMZBnQU2YjUHo9oNBzYEZQdXAB0D3tCq/Pl2XwDu6U8HrgV7BGFgSwEJNfkApEIvA2hcwwWsgvMAKBrC/mWqPwDMprMCrXqO+z75pQE2vm0B/xJ5AN9m2P1+jPsA9I56/JaYPQIb3Qr9z/mfAGFAMQOPoB0GftcxAet0MQHKqqz/AurW/19PqwG2yKMEQUBfBUA+bwMUThUAMYztBL1AZQa1sWkD35IZA8EDtQE2oJUCPqp3AtcB6wOZu6z9rK4Y/UvO6wKdrCMFQx0LAGyEaQP9Sn78ozSPB7BpCwWFrjMArBfs/M8SCPoTxQcBESb2/ynrgP0fT2T+LHBK/ECGMv3mApj98TpBAwyzaQAWIDEHU9iJBI0sTQbCC9EAkDR5Blb9WQc9kLUHmNUBAIAA0wB120cA7EzXBb1k7wTiHUcCVKLRAXHvlQJ0AukC9GJlAv35bv2meCMFU6dHAW86hQHAZQUFXC/lAb2HlPgCPo7/zuhpAJ3PNQCQw10DUwXhAHLqlPz91Br+tBE/Adt2awMkRB8DAVjVAzIGnQJsIW0C4V8a/yP7GwK/utcCCYhm/ItQoQHimQkDgarFAHqESQTajEkHCzwdBmlw+QZElckEW4kpBgdnfQNaAGEAOXoM+KVLFP8OwhUAolV5AFM4NPx9jXryFa1y+mx4twGlQGMC8WRRAGd5WQImxH7/+o6G+Ix+vQA7+5EDBexFAKDILwNr2FsBCDWY/Q4DLQMpnIEG15eZApA5XvoLF08BA+yXBHyxAwcogHcELS3bA5p2WPt0nEMB1KvPAIlPrwC5eS7/WtJBAorOvQJ/E1kBS+xFBik74QO1NL0BQLZg+nqIGQPiuNEBt/RLA3uIvwbieZsE2vAXBMdQ0wEbL5cDNfzjBKYR9wJjhqUDWeSZAWC+FwIKZW8BXW7w+l28YQLlAnECP32hAlW+OwIQd/8AH1pa/ykZhQIJfFEDp7+xAUymJQR3jf0ETfq1AX9govrnrqj3sgAi/iPSLu8AOYkAFdLRAlpC6QIQJxkCIGHxAR3JJu4z5+z+TeAVBRynqQPyDKMCS9xbBgkLtwKn5gsByVqPAhaq1wFG6Ob/MXsFAqGkMQRnSBkEEaQFBy+DAQNVYHj/lAqzA970dweOALsFIyE7AIRosQW7OcUGgcUlAWP0FwS2KrsBpjh1A3qxgQOci2T/aiv4/lnAZP2o4LMDGVz/AqNTYvzRoLMDZHTLA8BbVPgqYKD8d3aLAGroEwda2McB5Z4pArK2sQK/HnEDSIgZB2twlQTDjrkCdUTE+pvkoP19fjD+/AWXAz/XgwK/ImMCaWmrAPnENwTjKY8HMUUzBr3zNwCSkAMBqpee/AlqRv/EacECZgANBaw/PQHGC5j8/dlq/n8KVwAqnL8GZ+DfBay5BwKsFm0BZfqBAgQ2cP+O11b/vnwPAXW3bPbG/kj/FPpu/GFQPvwYzz0BUdiVBmnrWQNRJ40AZU4FBEwWqQYGBe0GFUuNAgdUdvxEi/sDzrxfBrb6PwIu7asDaUCTBll5mwaqfSMGGrCDBsMnSwJyrlb8WeWe/aJzcwLUpBMESkAbATI6EP2XdQsC9ZeTAqJ3bwBkBdMBOgA8/AbuNQL6UvkAkZ8hAXqq3QEVLPEA5JGk/5H5mQM471UB1spxAPlEOQAgc4z+sun+/QTK0wNDOmcCd0Ze+D9oov2dEbsCAN9O/3MkxQIjTXECcQ3lA06T5QInJG0Gkbs5Ah6FoQCMDiUAoeWRApP/fvs6pJsCRXEk9+rR2QJfKokA+65hAF96tQEUO2EAm58lAsx1qQMEUHEBSmLtA4IwlQR3UGEFik6BAathLQDDfIUBuIgHARbyXwM0S7D83VRxBAOwIQa0ahECNJIhAG85AQL0jP8BXmsTAnAKtwMcnvsBMPk/AGpeuQHmBC0F2xGtAKRiCQKbDHUHlkcpAVZ/xv+mWqT+VpwdBWoN7QEdJcMBvSPq/hifVPTqIzMDJdDrB1ooHwdyDfcAZumHAu7qBwMQUHMBOYAA/15LMPzn0ID7Fp/Q/aOgRQb1eOUGCHj5AzDyxwE+NlcBbugDARQ9SwDLuw7/WwqRA2cn0QNpaD0COi5LAOSTPwKbyC8B6E6NAvFkfQWfrKUHvtRVBg9nMQB3J4j8QaR2+RwsaQL0nh0BlXCdAHSd3P/GjBb6rslfA30fqwBFxCMFKw+XATiaZwPzp87/ysEC9z3Wyvk4gwL+6vRLAjTxfwIJmwsDjkRvBcy9JwVfOTsGD9D7B5cY8wTfZPMEnTSnBgxsVwQVqD8ETwRnBXa5KwTCCgcFWwVzBcr7WwP70pcDk4SbBvfIvwRbaCcBDuAFBmllPQSOaOkHk35hA4M6IwBANFMHU0QTBNeWbwB+bBMASS76/C0aEwHQ3FsGYR2vBP+x7wcN4GMGPGq+/xksYv9x9r8C14LrAefebv0vZFj8l/JC/gCYtwFLeeMBGKBbAi3+KQJQRF0Eenu5AxY2KQFVwLkDll3LA+v5KwZ9OWcF9vwDBeeySwOcXYsDexG3AZwbJwNJ0wsArxc2+wK8AQCNaQr/cTtk/IccHQapMAkEIsCpA1nQAP4JKgL+VcDzATYSxPlQpb0B274O+qacKwHSshEDFlLFANfWWv+5rY7+oCrpALvRMQLBFoMABDIXA7nqtP+orrT9uci4/rHxmQFzCc0DOSQM/bqPBPolphUB3PgVBejM2QbhmN0G7agpBbor5QP2CFkFC5/VAF3g0QIYgxT+XX6lANPQlQSSrZkFCxmJBqXPYQO2FDcDhbWfAAI+CPyaq3T8eeXjA3UvmwL3a/7988dVAGocsQYOJIkEEgRZBXFwNQaidxUCFyyZAf6lAP8Sgmj+YS01AQS+BQF9nWz81a0nAvsQcwMB6Mj+a79U/Z0tuQN7FDUE+XyBBLOG4QGkAukACpztBwANUQaTKC0Gybe5AgAAxQR37PkFfu8pA/eYrwIK8DcHmVcPAkvM8QDsg3UCoTuQ/Q42OwAmg+cDwLTvBDYBgwdXeGsHmdlHAD+MKwIEUV8AvxYe/VQUYQLVBRkA+YTVAiItkQDNji0BNG5hAyECVQMUOTUCfBOA/BWgsQBNwfECnP+U/m3XYvwZBrb9KVktAA5j8QKd3FkGsct1AV6JRQMzGbUBE9RlBt8R5QUgweUFDcxBBVEHKPzzuFz+w8dVAkVI0QZ3FGUEcWAxBfulCQbZOKUGYfXY/nKegwCj1K8Ayppq/Yk1UwAmtS8BGcR/A4pWiwDCptcBvKN6/uqlhPzUvAUDEiZpAiEZsQICoF8Aj6tO//4+oQIlwDUAwxgbByE/YwLiZm0AFebtAYtxCwAqJm8AfY8k+w/vqP+QTiD/yE25AZyumQHaurT+lNAfANkvlvtwjD0CGtz4/KEo7wB1ET8DnbJM+s+JLQDKtZkAHcjpA083PPf9fwcD3Qz3BxktYwcP0TcFsm0/B1ddbwVrERMFx6qTAztWkQDeBAkG+wFQ/z7+RwNObrr94+rW9prWswE04xcCMOQA/j1ZXQCMKeT8viFJAmScfQaYrNkEbd89AT67GP8OzHr89C8u/aOpowBFszsAT66jAF6jMP5F82UDgaoxAaIBsv7F8ScDrGTXAcP3Lv03zOjw0wIE+5PKnvoQ+Sj+NKAFAxFGNPyASoj98dJlAKiYJQS+1MUGqk1BBhugzQVKjfkCuhmjA5cDWwA8Cj8BoJTdAhDggQZEd/UAizUu/2bYnwPilYkBAGo1AEh5qwBoeH8E30ADB87/fv15dg0C1LOpAs1EAQet8A0FtnPVAR5yBQK2ZDb+didG/zhkOv3pWlL9RuQLAY34fv++woT+Rrsg/y7CTP9S5Nz+WISw95r4wv3mXhr8etWY/687iQCgKS0FuvBdB0IQSP87AmL/Ae7xAH1QWQWyXkkBR6h4/FQ3rP4VCAEBVIC2/v33Sv+PNDcCRs77AicjxwHW9EMAS6BRA1Eklv8PeqMAeesHAZuPJwODZzcAMUS/Aqy5XP7Nq1b1VYGA/3q3LQNEZqEARdZ3ANYAKwdLvBr6e0cJACEwiQNp7hj4Pk7VAlMoaQVDVmEBS9IbA2yAWwaJlEsHGbNbA1lhuwHBHiT/vp+dA46EnQReX80A9qo4+Zy/jwEY9JsGmeBLBTuX4wJNPBcH2uLzALC2jP3mxpEAZI24/4wSIwGG1dcA+qAi/7Mb4P0hHXEDZllBAXgGDPw+Lib+VXLS/AmuiPlT3b0DEaKNAmSmcP+NiEsC4H5U/uY/DQGpAh0CYPRu/btIfvh5LmkDmmw1Bob4UQR5XyEBdEVdAz82hQJsKA0Gvm7tA+NMDP+a/JL4dcEZAjGiiQPtayUA3TP9ADa7MQJf/KD3sP8/A8MIHwf8knMDWbNc/K/CiQJECEECWIOi/yLobwMDPIsAgyWTAzUyrvUb79kDOaRVBoGinP+GXiMBI6Nw/qZcmQTtPEUGWISM/mOQ+wGBlFb7lsFw/ga3Zv7DiTr+/gKZARDIVQQH8AEGZGKxAdsxoQEBCsD+qz9S98kjgP41xgUB88DxAz0kIQCd320DM0VVBVGtVQePku0AgNRTAo8mdwLYEnL5v//VAlvQ2QY0k8UAE7cY/ldThvVmtrT8PC9w/W1ELPylsKr8pA9K/5JMiwIqbacBtFaDA2tijwOJXZsDY70vAefGLwHl7NsC6yRtA8wnHQIYdx0By0dFAlSERQeaNHkFTDcVA+FO4vdV0isDuQIvAL3RBwN2vccAfi27ADsyzP9lG7UBqXPVAfO6gQLQGrEBkbMBAAOQwQDCJLL8F5Gq/KYzQv6tJkcCvga3Az0JswMlsisDlN+zA2bXPwBPQG71+zrNAuMPRQGh0yUDlINpA7f1oQDazZ8DLk67AjTxHQCBnPEHWzh1BxOAPQJyRdb9y+Xc+jDKwPww2N0DGm4tAI+u5PzRencCgMeXAG7lWwKfHeT9jQINA1c8DQTlfI0EiDL5A2X4FP7dA6rwhv+C+9xXBwAxvMcGbbCTB7SQLwYV0GsEPigDBezpawN9AKcBBr8bA35MEwd7zAcFS/+zAE5GSwJEEzL/ZwmDAzp3hwCl0ncAsw4Y9SmsAP33NPMAIF8PAYM3twEITkMAkXCpAR1raQP8dn0AQAYNAfh26QHALQEDnYznA7FZAwOy+5j5wPkq/vJV6wCZrQcCK7gDAI4ODwKY9j8BM/SDAT+NwwM2+2MDMAqLAJXW1PsbMdEABoXhArp+ePxc6O8AMEo3ARQ67v4bYOT/m/aa+EzqbP18H/UCb1UlBPA4TQWbV47zwzQ3B6SI5wR5wuMDYeyxA7FGHQLI8iL8oimfASowJPkv9YECouRJA7xjIPvSsRz82S8I+BD4vwGpuksCIi/6/vZuYPxNhZj6YFB3AMt3Rv1/22T/+4jdAA1ehP4A3JL9UYt6/01Sbv8iO0D9T1IpA8EmOQDLrjUBAotRAABr0QJCXkECJoUE/okUOPN3rtz+4amtAzwXJQEkG5ECw65ZAPSOvP4lB9T3vyKA/Hy9SQEtRkUD4vodAno5IQNuB2j/ywDm/qkdWwE1+fMD7PyvAHDSWvz/GPT9E8EZA1P2TQKYMwEAz7AVB1AYNQfEmmUCYHSm/Wl2FwNhrucDjGJHAAXynPm/fg0BO6E5ACPv5P+B7iUAOAuNAlJbgQONTpEAzeCpAJ/GjPrCxNr+RVOW/aheGwFR+ccAtOgZA1c7cQMgmlUCUZQC+3sJAvwGVJ0BxmORAdiwyQYvlP0FuzwJB9XgxQCn6WT6+jnk/hGTbPyVk7L3i1xHA8IZEv2oQMkA3/TVA5yyXvi2hsL8Mk1m8bdaMPfganL94ytS/o7GQv/Hy3T7acE9AUiObQLSjRkABvPG+Py1iwLLyh8Bky3a/mSFpQDI8dEBZVzU+56vSv0sAxb/KofS/3vEovv0RUUBMpoI/NpHQwPsADMHBM2vATQRWv8gKY8AVRbnAZ+ScwPzHeMByBavANmcZwT3OVsGjaj/BfrLJwHd1IsD0XNu/RUZ7v17ikb/m0yTAUMEZwJLjFMCHh7nA2LjlwJmTmL/2Hm9AxGAvPuy8ZsAcWqe9h02KQIRKi0AQA4BAs9OHQCw3DkCWYUc/btAZQHjD2T8dbXXAdCPowKhsfcAAZs8/Mat4QCXszT/ESD3AuDezwBa0g8CnGGe/Pw28PyR4OkBrkRlAiNyqvzfEvcD6ZQHBrzPowKYRjMBudgLAkT5pwP2a5MD+5dDAq1cXwKOSPD2cmpQ/YGo/QKHP/T8O1grAFH5owCB4UsBLx9zA/B8swVzrEcGMIfPAMz8jwbHUDcFuohu/xZqvQPBCwECRVbtAt4OWQGPOhz/zf9M+yTSNQKGUzUBe6ZFAliw1QD07tj/xY909dqgAQDuvsEDcOr5Aum2mQFRGuUBuCoBAqw3uPgqu9j85BeRAZPkPQbG6/0CtKtFAYfL8P7okR8AIe8u/LVY8QJFuDEAYtfS+RvTMPoMvDT6GzDrAF7atv/3HjUCT/aZAwTmhP1RCAz/n1BpA1LnCPwZwkb7ctbM/n1aSQE4IoUDMED5AUbKXP4tcKT+5fKk9mTp6v21WRL+IU3k/GF3vP7qq6j9q0UpAfh+UQBN+SkAEZa8+AX1kvxSnpL9ff4a/jBKqP4G9UkBUit0/18I1P0ZdgkD8ZctAHs4mQESi4b/GPD+/dAM6QLZRmkBT+6tAxXqyQKgHoUBv8olABAp0QGbnKkAVJME/qpnvP6BYG0CXf20/ayqlv64Wsb+deIA/ClyRQLyD20CCoYpA2PgqwL2a4sBO2qLACMMuwD91kMDrcq3AEuQJwGxpAD+ayH8+XQ3DvqlmKcBocebAW535wD2+Z8Av+EfApxelwDHYTz9yVStBIJoxQbDHw0DCHfpA0LQoQfN1mUBgbOq/FrrRvwusg7/VcEDABlnRvwOv7j/0694/FO4MPwqQmT+0yMI8oa8zwJsddMBg2MbAdwA6wfvXQsEaeZ/AhAz/PzehokAHnthACbigQD06D78UXhDAnywBQAdXi0CsHztAU2RHQM5ZWUBMlQW/rSqEwOCML8DDs/e+v2zxvQQ6EkDVb+hA7t4hQXe8GUFqtfZAYmiXQK00DkBSIE1AODWiQHeU1T/UobXAIpAZwcDzCsFPHu7AefzKwNQ2K8CF48c/CdEdQC/kwj84AxRAobyOQKpnvUAYL7tAImNhQLP77j01Tf6+XN72PyeTKUBvf+c+C6Vmv2ZX+r7rkRU+coQPQGfsrkDH3J9AOCeJPjx6KMDC/aW/53tFP1mDHECQeapATJEBQYPPAEEUF6BAn4teP93VlL9tXo8/3i6cQA5sqEDN0i1A6S+AP/70Ej9kzD29s1l1vyEaLMCsZrrAkGkEwbGa98Bk9pXAgAgmv6yIEkAu97E/WF0kwOZrpsDWbrDAAcbEwOFX2MB1A7PAq7uXwH69v8B7A9TAOVOQwF4qWr/q8GRAEqMCQfGeJEG5kg9BhDLYQPLSpUD1dWRAYLgOQKFt/T9qiQxAifwMQMaL5j/2l4I+5F4IwDiSTsDxgAbAerYEvj8NtT9/LQxA7+8EQC2iqj9XSqU+/tQCv7CyAz7CvRZAYFQ9QM/VLrw/BTDABUqbvzn0LUD5tq5ASB/gQLg2AUFGdOxAChKMQEyFGD/CjhnA6EyEwNzPmMDGoY/ALNsqwLheXD/1FHNARjKBQGGqfEDNi9RAB1AUQeHa6kA62IJAhgLEQJqcL0HKkyNBiPyJQGQ8xT+q2ERArtIsQIa4971NLIC/V6qFv/SkXMB0E7PAzGSbwCRTYcD6/gbA68F7P0MsNUAForY/vV8JQDyJ50BX6h9BVCr7QEiewkBXzKZA8njcPyTXmL/XI8G95LJpviX8hsDLo5DAcjYHQMBL00BlOds/tPjmwGfDK8HcdvfAQVaowL7o3sBd0/jAYCWYwEHcZ8CiXbvAdZVUwD+wnUArswpB4xexQBRHUECBpS9ADn6DPtDzIL9SdwlART7ePyOlasBEEenAxk/+wBEXCcFD/sHAmubNPA59GkALpTQ/bYTmP0vlU0Bb0Xy/mzipwB7TSMA8pLO//xiowAbI58B9UkDAbnrMP8FddkB1WdhANgYPQW+szEA3CKE/RrRPv4+ykj+UZRtA7gvMvqf8YMAOvru/SboVQCUdhD9N2wvAiv3bvlv2MkAVABVADsJGQJma70AU5uRAkkucPlktUsDFtsm/YU4QwDbsk8AqyNG/FbOKQBSexUBK4INAlsjVPxhVMD7Ibq8/r/mOQFIcjUCQJ7o/1f/mP84wjUB7mzJAOvLkvmh5lj/wWU9AO/jBv9GUC8HWrifBRgzxwMeQcsBK6gq9qIIAQP6yOb0aYHXA8FqjwMCKasCnx9C/yFg9vrqaI7/YJIPAsFEOwXCDNsE6OhrBvxKjwCUWrL+85dC+WsSkv1zKMcCgkJvATjTCwMcigMCdAFI+SY4sQKdHHUCrhgpA65iCQMrZ6EB5MQBBboKAQMlVNb/tfAO+9F+EQMl/pEDLEBtAnmXsP9bQjkAjeadAQr4BQGs6tb8OjXe/QbgiQOC0X0CZSqm/NPfbwDem4cACpJTA5XKqwON64sC7lrfARq1twPSDf8A9YYnA9kpNwNboE8COVSW/m/EdQCohD0C+T2LAKyX5wI+WnsD31a8+MfwkQFYmPUAbqjBAAA/Mvl5SvcDDZxDBAuYHwdmo+8Cy/gXBhrnvwG0YmcCt7kjAl/pjwH8xesCWEFXA5kJawGbijcBioI7AYNIfwA2A2j5KV1VA3S3FQNMEDUH8kiVBV5cUQQTFp0CNxhS+Jq2hwCUQCsHLFxXBlWLDwNnmG8BF+yLAGyFywNakaL8bXmZAnJ1xQJyDnj+mKms/usk1PxkKZcDasgnBi5cGwbIxcsB6tsG9s+oqPdQpyr/VuwvAhjEFwFBmhsBXLATBfRMdwV5i7sD7mITAKug8v9e6PUA410JAO0bvv2ACn8DzZyXA++ouvwONAMDWDbm/MDs2P3NX6L/Dw+TABI70wGLAY8Bcj0c9k801QBYOpUCTLpJAw5L6P156gD8dn/U/QE9kQEngu0DfI8BAliDzP+aGuL8pa52+/XbLvbvWdMAs45TAUDyYPiVOSEB+TKu+gjVjwN3jw78yfglADOpZQMkhWUBKI3pAUS1bQBpQiz8TYbU+JPNVQMCxuUBc2pNAuhVsQNygl0B9AlZApokJP6ghKUCz2tVAFx6pQDd0LEBNWaFAy2a6QOsxOz9OsqW/yaBPQOO+r0C8IUlAwfEFQCuesz/HGe2/CjZWwCMy879oKRTAKcsqwOyAqz8LI3pA3Nf9POHnS8AhX4i+lqpnQBCwi0AnUHxAl193QLSnj0CjoKlAjKZLQII5vb8tqkLArq/6v4kah8AMYd3AC0AzwABnX0C6fTJAgNwcwPSLjMBDXALAvbOoP5SFT0DVF0tAq0ZcQKWbpkC2gqBABFIVQGsi7D9pSzxA8x+OP0Fg0b4OsCFARVKBQADgyz4oNaG/HHQUQLRnp0CEs7FAMI21QLYciUCtobg/gKbEPnqFhL7XAfO/W0JlvifkSECO9VY+Yv2kwJDAUsCX/9u+7qq9wN6KJsEjr4PAxbldQBdYaEA6YStAtpyDQA5MR0D1yHU/E84QQK+si0D/lqZAfFEIQbAjT0GMUT9Ba9vUQGdnhkA9+r1Ap/jgQBfXd0Cj5ifANtr2wLEj9cCiZ5zAqAZ8wI9qhsCXvyDAJVRNP1d6T0AD/VVAm3WOP68sir+HBUC+oVYkQM0aSkBl4LI/b1/FPbxkIL8KLgnAsRhhwDm7bMBpRoDAGtWrwPvpyMCAYabAwDc2wKNJnL8FZJO/WjO+v+yYgL9fB4I83zaUP3R9NkDX25JAFiyNQNcjsz/qs0jAMwrVwLawvMC11Xw/GVoeQQe2SUG0v+RAKI6pP3kIpT8Iy0xAGXHhP/gTJL+tGIw+/qRGQFKZjED37W5AXsctQA9WS0DriqZAsXOpQPBV2z//4SW/yCCgP2XGGUCwIc8+pE5Gvo9TcLw/74TAmVsPwesdDsHmLwrBkvshwfhjo8A3s5FAmJu9QMW3qT+/clxAIAD5QAe5gkCXfiE/GiKyQKnUAUGBIChAa2piP75uwUBxU9hAbP+jPyLD2L/AGoi/+vzIvo/C0j/IHaVAaznSQLMAu0Cg6KdAxIaSQB4Kd0C8SGdAHLQWQGmuBD+kb5U/Xxs8QI+yyz/MDbu/gWzmvwtkkD4HBeM/ImzAP3eNgr6VjBrA95+FwCHdy8DvvwbBD4b1wH62o8DUeIzAUAWawBRrjMAcno3AzeZnwCnaMT/xWiJAqsFywLC/B8GqaNO/T6fWQEpuj0BsV4i/r7UjP8NpmkD+rHxAYtmZPx6O8j8evZBAW3KkQND3ZkB4w0pAeSCUQDI9k0AZ8UlAcYivQLydL0F4tV1BNOV8QfQcnkEr3qxBvO34QUeej0IGKABDRcAMQ2U7u0LWuzVC9RcSQv4CJ0Kk0D9CkbelQpoYBkMl9wtDkbW0QjNFLUK8Wd9BRSqZQUhR0UCem6pAO4A4QdVtLkFUHhVBtgZHQfQ+LkGG3MFADGoJQf66PkHJ9fRADKzNQJ9EPkEYLzRBxH32QMRRX0HPS59B2YioQWS5P0JagNZCZR8PQ3eU50IE+HtCInYNQsHj9EHZNdNBykerQXl8l0EnGV9BKskIQWOSJEHgBHJBZRFmQXuHREFo04tBw/TEQaEN00GdTBVCOaaYQqu1/UJe5xNDzDz6QqHfqEKsUYBCRAezQlspE0PzPzRDNPEXQ3C2yEJ9r5pC9TmPQqg8U0JF5ANCwbnfQdNQyEEcl7BB0i7uQU0+C0KdxMRBtO6GQZAum0EwmohB2b1lQRwwsUGW/sxBamztQfNVjEKWRwBDARoFQ0G2oUL5Sx1CxSoBQm1s50G/xqhBHI+gQYVGnEHKFIdBm+WlQVKVxEFILa5BeT3EQf40A0LbqOhB6CyIQX0RYkGpyYhBWyeCQVipaUHnvjxBapjtQFNXPUFWYa9BJw3JQQbsJkIkZbxClpoLQzR48EL+33JCkprYQSqzz0EVO7NBNgw0QY2e9EAVRw9BBBXzQANI/0BXoTpBm0g5QQnK5UBSnulAHdlyQSeFsEGJCaRBlfBzQWhgQ0HX0vtAKJ7FP2ZPmD8K1q1ARIhRQIMMIsCporG+e4mnQG6WM0DhUUDAGlMnwLpuD0CWyNlAbd0EQfb+QECBPKjAqfPTwK5fM8DK6h3AeKZIwCJtHr84Zie/1SdhwNPtqr8+iEtARfw4QD4wR0CB/O5AdKXlQOVfMz9JlkLAC/V2wKqNpcCEdfa/RtaKQNxSIEDNJIrA1wMxwDGndEDRukdAdIc+wKJuzMClB8DAR0vPv6KlqEAYFOJAJ3MnQCK9fj7jlMw+NQU8wK20s8DIDv+/MbCNP5s9rb+SfyjAX8cYPjew5T+N7BtAdb+hQCEYvEDUhhdAbaY+v3TVjb+az5i/FStav/gBgz8Uch5AjRIyQJRBOkCLq8E/Ajl0v61Ynj6BWalAKcTKQApGYr2jivrAvWctwdm6HsFXSAvBFybwwFNGisAGMJq+wgYiP5hM0r/4rnzAcI3SwGMhIsGqWRXBu/QXwJc/0z+MahTAZD26wAxRacBxFyXAkiKqwCDlrcC8Tdq/8byIP/GTGUBQ+TJAGlEOvp8nYMD2jq2/By9JQG+4dEAEKlNAyrt+QM+mjD9uLYXAo7VbwECjyz+6qLw/hvtEwCS3rMDSTc/AckUGwW4L6cDBsTvApJ/gvhK0l74n4EK/fzpxwLiH58DLeYfAyRVRQNWKwECmJnNAdGFIQBiJV0B8gUY/Q6Thv7fRfb9QDak+HNprvoWyrL8JnhTAfGBSwP5sPMBmhUm/F97HP3wlNECJzD5A4O0lQA54F0DSbxRAXObiP2yXGT864be/MCOZwKGn9MAxYPHAGB2twD2qKsB/sro/jx96QL4ee7+4HRDBgXwXwb5gacBz2hHAjt3DwPqw9cBYrMXAl3yGwIof471iZoFA9WDYP1RljsBJ6pXAGzx9PkxlwD++R4q/SUxTv3HwB0BRdShAyiE7P5tEFr8suSzA0YjwwJciJME/fLHAWDmmP7UVzD4qD7fAnbqtwBDPtT+ycVdAQSHGv2MOZ8BHA1W/hB22v4v038BwMyPB3dcAwejQkcCvvwbAHFoZPm6T1T/TzFQ/prp+v+sRFz73K5xA1iTwQE3APkCaypnA0Kr5wAL1p8CXakfAOAZjwNGEGcDWTjpAUVYIQRKEAUF6BaY+2IkCwWiZFMGpZ0HAsC5YQPRMrEAzLqRAOEOiQG6zhECjwOk/dKS0vfKR3b+A3qTABn3/wJAbnsBc9tA/RbI3QK4fx79TSRjA16LgP6CI4j+fb2XAZz2xwC/QZMDBB67AdboIwQzHUcCJL81AtPv0QCrCoT+rFYC/YQ4cQGVEXkCd33E/bwEXPs5JaD99Py08Yn8fPlKInkDVbCBB4dYLQWKzMEDWvYa/UZqmvwyxHcBz4bfAy7TLwBTPAsBsWNo/wAqPvtTTisA6Y5HAohw1wA9sgsDuesTA0WaEwIG1nj7RCiJAgDcgQCN9N0Cmi4dApCm4QLXpwUCDhGpAlqIUv7ZOfsBobbHAXl2hwD+9kr+pHIdADe6yQMrmJ0A8ZKA/UAtdQOqFn0AtmG5AkcbJP+zA17xH4Rq9i8MbQMdRpUDMAKlANl6CQFwiV0BgvcQ/YoBAv+AMtD/vN/lAPJotQeEOAUGpW81A8b0bQZBHPUHDpPhAF2wTQLGwRz8ZMh8/siyhv+dUo78Hgj1AjZq2QCEP3j9X5JrAMbfXwC+1RcA3Iss/TEZ+QPq+jkB/+YtAKfpRQGiRnT//qKM/GO2UQFL71UBWwYdA0FvNPyFX4z/4Qqk+fU+qwDciJMEN7SLBT5nHwMOziL9eAi1Aq3k4QBqP6D6nvAzA/IuJwME/gcAi2+O8rQU6QOhILrydV4jAVNScwFnLssDrDvnAj9uzwPk+8j5SxB9A8kGPvfr2kb+7Ft6+qTMmvzNT9b7ZzR0/bQUZP9GiJr8N8FzAU/UIwaP1KcFbGojA/IFpQDAGXECRTH6/ryM6v6j0Q0D9LI1AcPMQQAIqeL97LKi/H1GVQF3fTEFzfl5B8sfuQJJgJEBokXJAuQfKQD6UrUC2AEdA4bJzQC0e20BvsN1Axa1SQAHN+j+F8qVAgP7rQC6RpUAYoQxABeABQLRbjkA0Z+NAQwzZQLVaT0DG6z4/Yi9JP/W5ZD3yka2/V1SSvxHuC8Ciba7A5+yIwCKQA0DyrZhAZCNMQNaco0Aszw1Bz0HuQJrcb0ATwgJABfvAv50Z28AVS+zAe75rwE7SML8nGEVAQJ/7QBnbAEGhuI1Af7EvQHJZDD+RZqnAalX7wD4Sg8DJJTDA4E3UwEXS7MCiGy7AMLGaP04NFEDqAAlA3HV6PgKyr79iGI0/3d+iQDvJokAllAtA/pSHP8WzJkACxZhAGvmsQBseU0BrmoQ+D7KXv+ihOMCfs+/Az8c9wWDMPMGzzhLBZZjvwPsnzMC8Q63A01++wOX808C+/5TAqNTkv5PAuL8nbRHA9OTnv5bdAsDUsYnAANOewKjdJ8C80+K/PBmEwJUKqcBKNlnAyrnVv5aQkL/Kw8i9Z9UxP45k0T2Fex6/xRXPv3DtjMDzatrAebS/wD+ge8DLrEDAk4mZv9wfGUAVkpNAdwx9QGGLC0CVNN0+Eb+fv35AUsDkC9vAOWMoweAfH8H4iafAuVkGwMkgGMCeeSbAQLIFwP8tMMBwNWXA5clPwFmfRMB+s0zAZCgcwPD2+79XiDPAjh1VwAIXTsCTy2jARsFXwKj8679mnvG/01xpwNWkSsBJnZQ973BXQLrG2kBRlSJBq3EXQRLpkkAZMz0+SS42wDmWr8Cz4nnAhyYrQFoQwUBa9wZAolQuwJc/qcBnbwjBHMcQwZK4A8AflYFA810Hvwny9cAMD6DAS3gAQI1msz+fT33AFfucwJQbNcA3pivAk1HPv/h9MkBADI9AWfY9vxSh0MA4Js3A+KWGwBPZvMDdGQjBYkG2wKVNJD9/CnBAKhROQJLnZEAeMJtAiGNnQFXQ9z7HCqG/kKGQv6SfhL68lFo/RwFLP3eUrL/eOUnAmDwWwI0nBb9bQt4+iUBdPw/UhT8hf4w/JyfwP43jDUCIdNq+6KCSwNBGtsAg9RXApMRBQKd82ECbcsVA8gRtQMK4q0D8rR5B0b0XQT1TkkDJbFhAQ9uyQDwZmUBM2TBAFoZrQJAEa0CBBPs+0o9Hv9gAOT9W/mc/63mNPx7PakALrrJAaLrcQPOqJ0E1vzRBczSpQJ1v3T8g8t1Ayv0zQfRIBkFVUrpAFKPMQCbahkB5WOk9KhKOv58LC8AQcLXAosQAwaz+DsEjoiXBEsEGwbxE7L9zF9A/TOa/vqdX0z3BIaBAiI/tQL4EukCF835AC93yP0x2Fb9GlDi9Vd8mQI6k/T8yxcK/DXwswAdHqb+SC3q/xMjev0x15L+BNMq/L+WXv4UrzT9qA8dAnOLxQAAGZECBBSK/oyBPv7bzHT3x7KO/O3sCwP+Q9z0xYCRAYmhPQCAZQEDEkNc/MkR2v4JTRcDfxZTADqbpwPFcBsHF2YzAiQCSPz8qMUBXhMQ/4rirPlcitL9mXVbAj+pWwOth/L+IUku+lMFBQM1LvEDZEY5AghGHP+7b8D8rm8pAmh8NQcWv/ECr7rxAmZaNQMWKmUBAMvdARbkmQQTED0EUe2xAgGesv6OCUcD+3lXA/WeKwMzivcCESrLAkd1ZwL4PA8Bao/O/qRcBwHCTOsC30H3Ac89QwPjJNMBof7/Aa10cwfbkFcFCudXALXKqwFE6fcA7Jvy/7m8TwBuhbcD9tou/pLaYQGNPAEH//eRAPNqqQBNAikBBNX1Ac9qPQJAYw0AoPfdA6bvwQHsmqED4OIxAb4TuQBu1IUGC2uNA9vftP2ClEL4Vo7W/vaCuwFX0AMGoWMnARxSUwJ+jiMCfvJe+RAO7QLpc0EDN8ApA+DOOPozhyj+qd8M/5s5IP6cwGUCTNYpAOcmEQD6Lh0Cx8rxAfT3FQPQ+gEAVWxtAZV0SQKB4oT8/9Xu/cVQswDakXMD7VzXAZajmPi29ikDldY5AwUgJQBBQRECWOtFAs5rVQJ/8eUB1bnhANH/UQFD4/kBUy/5AIoIKQUWEBEGbhp5Az4bBPmoRVMB1Wp/ALwhowEJNwr4KbyBA0VCyQKqtD0EplA5BLLuUQK3pCECuJnVA1AqXQCzDD0BZN1q/vUE3wJPNGsC8aCpAl3IOQWVGGEHrQ6tAfwjMP1Uo7b/pg53AK4lmwG4DHr9VM1rATukCweC5v8C+cDW/Urj1PVzvMD8fHIFA7bgCQDUEyMC8/AvB++4awK8t7D8P+ti9NqPIv2vpij7MlQ1AARwtQBqv5j/tfKE9P8YiPYAGBUBEPi1AgWWuP/FSfj/uCig/40EEwGxvdMBYMNC/ydQlvpK7G8A3MRHAxp9/QEaDDEGf07ZAdh7JPiQoer3DOrs/AX4Fv0TPgsA3h6nA0zuswCHytMDFhWXA94QKP9Lv4D/0ZJK/7OZ7wCx+mcDwXafAsOWSwCfX0789upg/krSjPw+bAb8/yQHAqK0MwPyoe7/vCQ++GVOzv6lKMsAOxqO/DjThP3YGXEC+PJFA1EnFQOCOvkBktktAdbrwP7KYaUBx6mlAlLVbv4jvjMAEHvC/LQUeQNCk7D9mEhHAeopzwP9B5r8BnCU/gqYKQHT9FUBb4Ro/8oBUv16rlz+27qhALZLtQJa+xECtbgRAxeZMwISWwMCLR43ADfQAwB90LMAAfZfA+IWPwBMyjL/AfYVAnWgGQW/U/UDocURAZwRsv1Wfx7za0oVAOXTSQHGoaEB93+2/rIRRwBninjwC6ro/KEWUv9lpJcDYUTW/sX8cPzcYpL45ZLe/5CyMv7So0j+nnLtAFpbdQPv/LEBcJvy/XYdKwBIoNcBqDRrAoVdlv4q+KT8Jyac/AxcMQLivmj/44ovAn08EwUM5DMAWmgRBjaMnQfdtj0A59Yo/9xxWQCl7kkC2nA5A4Gx7P4YFDEB0VJk/p0BLwDlRzcArhtvAMuTPwOcmiMCyPb4+2f7zP8oJsb9YHRDAJLiaP3IBzT99Xqq/4SvYvvmnEEAy1Yc+pj0YwBKchr95qJW/IRyJwDBKacBZ99e+aNK/v7ChYMCZ+ky/yC4JQN9EN0AdTNZAdCQ3QSEcF0EurahAT4fvQLFCIkHNcJFArWAxwHPe1b82ApxAkkr7QE8VsUBSxipAKj0TQLPWLUAatRpAajmBQInp+kC0Z+VAqRPPvqLyysBLC7fAgLa0wE3XHcGh+C7B8p2owMDqkz5AqpU/ZUiWPlHJOD5eixc/wSnEP29cB0Bj3U0/EiOMvyrZx78+vQrAGhWXwPCU4MDFJ97A3XTEwCEkscD+iEPAF8YeP6TefT9knwTAM5I2wAxjDT87DGNAsllzQIuncEBq84lA+iOLQOgykkBmuaVACo6DQPUClz/21q+/eDYbwIQ8378GEAu/rytJwFKGHMGOFELBmibfwB+/fsCOjgPBoeIswUOE1sCnGD3AflhYwDT8dsBqLDbAosvUv/ptkL1GhYE+14L1v2wn6L9khBNAAGBJQCnyyr/nv4bAqE4+wLzLhMDcR9vAEPeWwNhvHT/3wT1AWf7zPxe4MT/l0KE/8mVNQA3MPUBpeLa/Hk2VwBwiBMCJkA5AXkJ6QBs2mECHQ4VA1hTEvm8nSsBIwyJAVPguQSV8U0HtlTtBpDhAQQFpRkEP5yFBRtnbQNNwfkBMBhA/n9cywOgVfMDRNAPADZ9wPz+KBEDFD8k/KNYqQLm5pEBU5ahARPZ3QPpapkBNpPlAP0XjQPi9kEAw8mtAoV89QId3ED9GZQC/yfVWPxmiBj/RXk3AB+nVwIxC1cDb8IDAWesEwKWDdMD7jwnB9KcxwQlR/MD5Z1XAw1hewFbVxcBE7qfAA7fOvymshb95qyXANd4OvnpCv0ACVhZBxtD7QCNth0Auryw/gkGhvyXkwj0bnVZAHoSxQHcp2EBErvZAuKfQQNxNPkDI9vM+laMZP3T82T+QFzRAkRhFQJT27j61k4TAB7LDwPLJUsDZnb8/LDKgQJWL1UC7xuFAqLm3QGGqGECEnqS+oRXQP3g64UDRuSNBH9IXQYHY50CDjFlA03Tyvy31ZsC1lYC9ub8SQNFAR77U7WfAoai0wK350sCuO3rALD8OQPRfoUAKXg1ABnAcvwLyir9ombW//fb9vGP9ekBtWpNA/tSuvDnZJ8DtrbY+JzVTQBz6Z0BrxaFAqffdQMBdgUBnuRPAyYiWwCJ0mL9VO0dAYTybQJ/ojUD1Yes/bsuiv0rq0L0IHphAaD/FQC1gf0AyQ61ABggQQRP7A0Fo2e5A3Z8yQZnJUkGCzahBS2dpQn8y4EJYxf5CA72sQqFlGEIHBqpBgr6VQdJGH0EuFJdAjasFQd3TAUGetb4/p1MLwI50RsCof67ABxCHwOV/QUAQwPRAT3qSQLKMRj6yHZi9hSv9PoA3ob8Rp6m/ktpbQEcq2UD3dBFA/Z2PwIrcn8CU1RnASFs9wDvQTsAUjrg+Pks5QGv3LED6CrNA2u0vQVn7LkG7HpxACNu9Pk2z4j6BBas/7O9ZvpMFUMAd5pPAc3qIwAAQx8BSCSfBN80nwVy6rMBC1zzAE+zBwAVqDsFL5APBarK6wDY3EMAgEcg/4J04QDx0+T8HH9Y+nUMwwLqh0cDsltLAcNUzwPH7jj/ljoRAMM2KQCa7ib/rEs3AWgt2wPWwqj9y+Fs/6OiwPmShw0CfTCJBeKivQEbsob99PWLAWac2wIRNp79LWTi+zH1Xv+rz0L0jrYhAvojBQPpaHUBIKPI/eX/eQHkgCkFQ6aNAbc1mQGJsQEC6GM2/Ys2VwHErJb91lZRAyiPLQMaT80AVmQlBnDDNQGozg0C01Z9Ac1S2QKXhfkBTySxA+n4tQEiHHkBvP+E/VdBuv/atz8Do8R3BXtL1wI8hr8ABTMjAyst6wKFiEkAs125AdKScviwzY7/KPiJAR1MVQMlFI7//cK4+OvJQQJ+oEECcEeU9cPXCPwl9AkBnT1fAYhgLwR/JwsBD+wg/uEUlQD7gmD/vrDFA6RvBQMMrtEAgBFdA3/Z/QGXrrkCSuldAyLYZv1WENMB07GfAk4d4wMeJH8AYhpo+U3g2QEjnmECsObNAwc6BQHeUjz/5L46/amBdwIKp38Cr2wnBSQqnwOK4Pj/oZ41ApymPQFUMRkCJUhFATgnPP/4jsr6CIjzANkNgwAg77L+SaiG/Vn4qv5u2Hb/FHuG+MQh6PoQ0XkCWSOlAdpK9QCdAFD+Xn5i+EWOCQA3alUAnwSC/wy80wHtkE0D2c+9AzTbaQMVbXEB5kQVAzH4tQESRTEBKfkRA+ZRcQBB5n0BL7sdAfi6jQAu76j/Wlqq/brtlwDW9tMBWmPfAuVcZwd3yIsE3MOzA96O6v/yINEBB0TpAlxI8QBSXskDn1NVA+ep1QIJC1D9dlUBAWTuXQBCwmEDu4XJA0GTTPu/4osBA7OLAUhpewG2llj7axwRANlOzQFPVEkGP6utAsEJRQL8yKUAiNfQ/sEYZwKeIcMCerdk+BXPAP+MhTMArz6rAvwFTwL+xUsAHnXfA1yH6vvtC3D98yaa/IhEfwPjqrD+sgClADHF+vbfRIz9S9JRAlp6wQEuWgkCmOIJAkHxgQM6X+T/BdTNAgeFlQPMeeb+lxPPAoCUewfh2AsGyy5rAW7GEvTIMZkAddFxA2fIMQFc7EkAHheE/rgZkPyI02j97q6Y/hDQlwOMgpMDiJHPAlgJawGYPoMAfI17AAO8uP5DhjT9joUnAISfkwOJQ9MDdQKbAruMkwKnaKMC4tozA2AmGwK3JzL8b9YQ/yyQ2QPGrV0BXKydAmeJcQPGW1kCXRvBAsQyQQDwBYEC2MLFAWM6WQJiUjT+n6G0+EBlxPzfygr+3+UjAD1LtvwVECj+JOMA/UudhP+h+FsARHdvAcKbxwHV4gsD4Eb2/9oY9v0YUSz+SyApA5TQMQPIdfkDAUwdB7Zc0QeDQHEGXarBA9Wi9PvXQNMBhgzG/OgubQPNP2UC4XhBAUF2DwHa22sAmbabA417vvwi7KT/6pM8/4K2WP7ylrr7IL+m/EL/Tv0w3j70hHwU+ibRIwK1U88CvwQjB4060wBP9iMABxs/ANEnTwIVCEMCsHCo7+UwEwDIEar/FTp1AYR2/QLWmkr4zgJ3AGiN9wHD2xb/6Xa0/90OlQJ2vpUAAoIA+zScOwEw1ez83TVtACF2NP9ZcAcCYLRPA/Lczv0CDmT9ne3NA4E/9QMOgPkHToDxBMOrRQCsflT+PcTO+WZX/PmM99b43Wl3AhuXXwL/d9cCfEITAm4VeP3RFeT+ECHfA3P7kwMFtz8BpirLABWa7wGQejcDveES/wMO4PweuCj+X7t6+8QJ3PxTPEkCIdF8/7vlFv/Md3T5itApAkxHRP9N9UT9gvIQ/R/Iavkl6C8DcJ4+/RnzfPwVUxT8RxQC/zbutPuUPRUDTcoRAxIqRQI0Av0AMOsNADlB8QE0HEECCeaQ/GUPav6FnqsDu3KnA6Bw3wNLPJMA6oXbAW/BlwP8pV8C4IZ7AZ0+iwKZSJMAN3/q/dbiHwAq6jsDmFZm/Q+wVQA8tnkABgrpAxz5CQEeiPb/IVp6/ZKL3v2kz3MCUJiLBgEjPwKseur+i1CY/HA5nQF+c+0Cltw9BzFbvQDUuxECQQ4ZAnVsrQLQ8akD//GFAio7bvfquEcBmrrm/YNzWv486g7+UsjBA9CdiQB38jkCKDq5BWyhFQoaRWUIM/ulBm2u7QOemikApJRNB4JPPQPYSVUA42Z9ArdCxQL9dOUADMYE/2kwfP7XVsj404Hg/RJD3P+76kD7WLW3AzbCzwHEDYcDwFi2/t1AUP32GHkBeE7JAA1W1QE7EFUBmtd8/hq61QCxvAkFlatBAmICDQMAi8z/5kCG/EtQxvjDJjED35gNBaTMPQXinA0FDI5lAiPvFv26rX8BT2B1ArMz6QFmVzUDmgIJAZGCsQEtrqkAiTPo+yE6UwOd/ucCMaHPAV6Lqv7lATsBS7vzA3acjwSfs2cDpf0nAblyQwJEt4cCpFr/ACn9jwFF+C8AW2eq+uQwEPz+dsL8w2hnAXK5OP3Q0WEAi7Jc/wMO0v1UgTL8nsCU/at3jP9jrIkCtmiS/Uh7jwKtjB8EDTVDAMMoLv46BMMD56C3AlGWZva5f0b9Nnc3AUjrjwDLuMsCZCp4/NN0PQBBP3z/rad4/jzG/P1D7fL82Q1bALGSHv7htOEADQcE/ynswwHOGIsAbvvA+8URGPxUbIz/H8mhADLvZQLhh2UDlrYdA7sKeP6uGhD91nYhAn4ilQJAnxT+3kQU/DwtkQNeaDUDI/DnA4jsLwLH3AEAwSho/usEGwC26iD8kJnFAn7zEPj0vJ8DaA8S/rFpYv/7yqb8cG3G/qFysv/UYz7/vSAtAxZXfQNl63UAVX4RAIltHQIYwOkCwhS9AEid8QGsCi0COXJI/keVgwP1VvcAK+JLA/0GUvhWoQEAMkeg/7N77vtj/ZT8AIGtACWeFQP91gkBpJZBAijpcQH0/+z8GeUNAr3i6QOs58kBvEddAL5wjQBFiFMApT2XA2cEnwARdScCyJh/ANhu1P9vkDkArgkfAV5PtwHgLy8Duo3vAedEfwHcelr/xm5C/zEYNwBpdFsD3TFXAn6rPwH3P48Cl2U7AYIWtvpc31L9D75zAxAH6wM4U58BAuoa/LZaGQOSQBUDqZFe/tHAfQH3pqEDzr8E/nVcIwDDzsr9ZZb+/7E9pwCYreMDLT1HAAQyHwIRLi8AcTEHAyD9FwOBOiMDrXpLAEkGLwEfxTcCB3IW/YgC1v2osqsAGafnAUuffwPk1vsDbzIjABbNmv1Ww1D2kjyTA/1F+wO+QecBYFOHA+A8wwXcYHsG9irXAacJFwBR+d7/GhAJAh5VHQLj1kj+McZ6/yxe+vwCwDT+1dbE/o1kbwIjkzcAM0WjApY2rPydXmL8yFfjAQx0IwSvbr8A5krXAafzOwBg4X8BDq7k+ptkgQAdafEDdO1NACXmHPSuGxr97dN2+txHevoN/xL9FbqS/g4/iv/wnWsBZN02/R1/DQB3MF0E1vd1A7nZXQDrxIT+24vO/XE7pv/gCjj/KOxRA7CC2Ppybzr9DbB/A92Q/wHoRCMD+Mt8+HYhYQIkZzkCikA9BLmwIQQNjnEACkqU/Y112vSbCtjzcN0m/3Ll3wAlgxMBB2E3Al66OP1JWOb+AxKTAdtsqwH4/fUCCTbZA1IuQQH2svEAZ3cJAE8oeQB6HIz9XjMg/VTA4vom6gMBi+r/A3WvxwG4WCMH1t4zAmAX1P1qXGkBW5bq/+3tFwFPEYcBRPMLAWy0BwbPh8sCznt7AcA7awORQwMDoVp/A65ZvwKaZDsD1QCXA6lidwDR6usBDgKLAWgWpwCKXtcBbfLbAfOQEwXLQOMFLFgvBRArHv+qlMD9D3EbACb3EwODhsMCoOC/ABEZ4PwzBXkAZY2NAQqdcQKgoXUA0McA++oyKwGO8ssAT3pbACXG9wBXUw8AVnJm/vKVzQJkRL0BCnkm/D6uRvkVbKUBQrBVA8vimv0XHbsBV40bAQherv4rfdj7A6X8/RBhjv1LinMAw4b/A/oTsv8JiIUChvTFAcC6dP9zXKD8hzmk+tMjWOuc0zz/G73BAkEdfQAHdgT93ZYG/u9eXvxbKj757g2k+Gz6NPnH0iz8BlgtAyG/aP7FASD95PA9AlB6wQFkaAkH8UxhBIQwMQYaij0DS782+k4mQv7dxGUCxFuRAgj0rQdeaJ0EfMtFAjdieQHm3CEFrfSdBEIDeQCGalEDzP9pAFzjqQHucgUBefwpA03zcPyiF7r/Zg87AnWS+wG84m7/ewuI/bEhzPz9GLb/4wr6+JI+OP4KZwT+Gdz8/9UrnvLLt9L930bnA5lkJwaid7sD4a5DACFcewLZ7xb/rVhrA3AKswCbL7cB/qNbAijOuwExviMC38G6/3+ZnQHGJzkAy5fNApL7gQBkTKED/eFjA7VbFwJQ918CDSv3A3jLTwCzdo79ywdk/UPy4vcNklj1kC4NARw2aQOKYLz5H8VDAE00IwBNQCj/Wld4/q220PlOsHMDUORrA7LjAP+RuZECXD5o/bkOOviQXdD8ToQK+APtTwFUdJMCYfLA/DswfQJwbgz+zq1M/hPSmP0HRlz9biec/LyTRP+w8J8BA5gbBpX0nwWP2B8GYV7HASNA0wMJlNL+xf28+cayIPVXwc7/p79K/kI/0Pc/vH0Dn+4o9mhbCwCZN+sCNPlzA3mDzPhmylz/l6dc//LMjQBlpOEDyQI1AD6vrQGGCD0GxLhRBOLUlQTkYLkGcPgRBkuNnQGnvKD6eDZA+koCBQBSl7kBPw79APlHOP9CTjT5rXztAYpikQNu3gEDtBJs/JZYOP+WbLUDIsyFA5tYqwF7Qs8A/huW+GfmyQL8amUBtFhZAH5+EQIalsUAisUhAlz+YP5A/Xj8dCFK/pyjCv2dvAEByPKhA/yV1QA+Cpj9e4s4/q7U2QN/cAUDDG46/1eiTwO/oqcATOSLAdUKlvt+/br+lbGm/Q3zaPwwyUEBO6Lk/BbLjvj5nXz/qSY9A99/lQEzq2kCRgHlABFYaP6Vcrr++z+K/XkKHv61JkD6WdQ1AD+aOQIXInEDP1iZA9dUFQBeMykDoCAxBgYR+QBbZ7rsVXplA+ZMvQTDIF0GvG69AeUK/QEXL6UBmWbFAp4BwQMyqQEC4jWc/+b9uvwoGXr7jFo8+DcB5v/TrVr+WCYo/dUGvP7Zi9r2KLWS/cfpsv0V/qr/TiAzAX/dowCXyjsBGZBrA6KkpPy3Q4j7DKr6/4zbqvu6bpj89Q4S/rrF4wOrEFb8ptMdAy98DQcvDaUA6UwbAkiegwBvrtsACP7PAU5eCwCMDgr9VV6k/DMm0P6aKXz8//YA/uN6mPyEuPEB8mM1AdInGQLP6wL+ymAfBDQezwFfbsT+Fi/4/oCnnv3w9HsALVeS+WHiAP66LQUDCZrpAtDjSQDP6nEBcxhRAwk+Nv+k5gsCLUpDAmSWBwO39gcBVD5S/0Fq3QKFvLEE31ilBYHkOQfByA0F+VNpAtXRwQP9Bk743jHzAEJ1xwAJB4z+K1fBAqY8EQVNew0CGdIZArYDpP9rKYT7rWT9A8Jb0QLzpAUFOBqxAmaqLQC8+hECwCvU/SkOUP+k+mUDVW+xALp96QJ61hb832Ka/hSu5P5ciP0AoOkVA10LgP/6k9L8e8pvAW+5nwCsXsL8gMgXAZzkXwASukD8OLJVABdarQMy6ukAsJNZA202+QObEmUA+EYFA2zmIP8pa6r8O/sU//XYCQZ3gCUHw9FtAxY4sP3fFpj+TeCM/q/7bv1YWNsB7rKm/8er/P9Unb0CxcN4/AosHP4UklEDVkA5BglHSQEuJgT/n+wi/4eofQEObx0A0mdpAR+YEQE7+hsBQBp3AMSiTv0L+Zr//so/AYtSqwErSVsAldlfAPH+AwDing78dIT1As7r9P3MaScD8bLbALMgqwPzJAUA6K5RAJsLCQPD92UDZQphA4osPQCZtiUDXufRASNqLQBvlXMB+m9bAzIZ1wGsJOL3z19M/YbMZP00M5781nr+/JVYEPwGUE8CeBvHAE+KgwIbMNEAJVnlAneCBv4QN8b+Fy74+MJm9viLsir/SDrY//oMPQNGCmb4ed7C/S9k4v1sI278eszbAxV/Zv1Rjej6yfQdADjR6QJ+LM0ChX8u/d0OKwB2kbcCb8VbAet1XwCdIh7+68Mc/lP7JP2ftnj+KDvk/3ROLPspYj8A/2u3AvFqvwOEbLb9o9ktAGz5XQP9hpT5daALAEbXgv2pMh78K94G+R7NEQDgG1kCjAsVAAmOVQNES70B8MRpB3uyFQPUIY8CALpvAd9UfwG5nQcAMX6DAM6K3wFNc08CA2rvALLSRvo86o0CmpWlA/eYXvx7moL/nvFa/p/fVvyqpQz9js8VAafTWQKF+yD8Jib2/8EX5vrtYJ7/+VFDAm6SzwGcf8MByZQ3BuaDowAbVSsDr4pu98arEP7E3hEBbyONAmLXlQMW2d0Cu1s4+Ffxdv8+1j7+Gqy7Akr+pwBNsvsDdA3XAWrvovw9PBsBRkUXAYBBEwFy6dsDXevPAPCM+wWJbQMGZ2vzAviqCwMbHNsCZaRLASqrXvzjzWMDsYuHAH/sFwSefvMAiWT/APcL0v7Vlur+Td32/s6liv7/NDD+pzJBA/MDtQFTHpUA+V8k9xs0awL3Ttb/M7HQ/Ei2FQOO900DdQoFAd4hJwL3J6MAaWJPAVeeivwxDBsCBYTfAiONSPuwuUUCQLzxAjuwLQN2HW0BLQYhAIqxHQG6a/T9769g/sylvP6GnYT46Qsw/BGVyQNbqHEDSWjfAlSW+wHa8CcALw2lA65OAQL4PAT9vkQa/2syuPmHjRb+hFpq/t7//PyTcY0BAhLa+BA+EwK/HasDBFRvAtqNuv6Nie0DqyQZBv1TcQNSdNUCrlZw/oYV0vnlY6b+V0x0/zJKAQNUEEUD+Q1S9BzJWQDNi2UCZEplA8LZAQMkTmkAixJFAQNKGP4fmKL9Qu5C/A0iEwJYA+MDNmA7BU6MIwd2s5MCKtIrABEIOwO//I8Dd847AEKfkwIBgFsF1RxPBUer5wCjp9sDMPODA17J9wMTCq792YF4/U7exQL/wDUEQDrtARff0P5PsOECiP3NAv0WPPxSuubwss24/2Sa6v8Nqo8C2CnLApisCPwP9F0AxP9c/W7GTvC9F9r9S8B7AgloSwMqnOsDMxPq/kprTPxwwPEDXEtQ++aBfv7WE574gxgHAo7pxwPlMWcAKRYrA1TfWwEFst8CTCCbA9z3kv8m8B8DdABzATseQwJr7mcAjOSc/3TS6QAs9s0AZO69A7VjxQAEOtUDe0kU/4yVLPjGURkBP2JdAfZW2QOLKpkDW9GI+FbylwMO3rsCQZ3zAXcmMwKgId8BGHam/KugzP6ccZkBiUwJBmrgQQWD4gUAWeYa/a+vhv+c7DT+hUTZAuD8/QMUerj+LGxE/qvHBPh5Pvb9cYkXAwCYYwDCJMsAwQZnAw35HwAAAuLsFO3fAE+E3wbveOcFLe4PAZ8UlQJZls0CITbdAtuMrQEluaL8pfwXAXcwrwCgJZsAbdhLAlNasvhkB17+tMI7ARDumwDv2jcB2X5S/MlLEQJu4MEEcHMlAqKhJwOiY4sDzXpjAr5cGwKVsrr/IV2W/MXfTPGUIVz7z/4u/LkQEwHirBr/FXwFAVZAkQMMjrj9XCjW+bkMQwELvb8D7qhTAbFg/P8lQEEDPRQ9AL5X8P8/GaD8bHPq+MHsYPsq9VUD9itNAoyHdQCaKdEBXhKw/f31BQKuDskDG4ZRA78xQQHFenkC/LsFArNWRQI5MsUBcXx5BWSk7QWXlGEHlDd5A9td0QLVmOj7G3MU7PKlPQLZ6hkDamuA/vHSSPUU2Fj7Roo09mqZlvrTXgb4M8Ri+1mY3P8NHC0DfZjNAT2ozQKFbUkAeDX5AV8CiQPu750CfJwFBR12oQC2ZtT/1Odq9n3xcvjpyM7+VPLi/d4gVwM6pQsAaSRfAqnBov2WIe77/EhE/Aq8kQFHqbEATnh5At/BMP7cRxz7o6h0/9reyPih+JL+kt6a/3NYJvwMJHD9ne5w/AVRRQG8800BfHc9ApkopQCZL1z+yqJNAqTCeQIc97z+X330/+44KQLYyND96ajnABUi/wFiBIcFQEHrBNHaHwQeWG8GDznM/JW6zQDJmMEDpNk0/Y7+DQLy5ukBVF64/S/M9wEzFJ8BNZLi/D4sGv7LhF0BQFVRAU9T9vv6D8r/fGyNA8SKdQCVGCkCSm0A/OyjlPzIM1T89Xy1AjyDCQM9LvEApU/Q/5cmPP4tkP0CJUKg/ljIOwBteF8DZTqS+qlBwP7Kt0T+Xj+g/nHq/P8BD/T8/gTFAXto/QJeSeUA1zndAHGwFv5doncA0PQ7AoNVTQF0ZKUAY/C/AOrvDwJp7z8C9haHAdgj9v2B2CL6Xn76/hOEuwEMDvr/m7QI/ieEcQM5LgEDDlFJAB9bTP4XeFECrBjxA8w0+P5wixz1lsExAgliHQBu1pz+a1/++4XpVvwHRF8DfR/K/id4CQPZeVEDmXm8/uoDIP35zkEDZxT9AsJImv626KD7dqyVAKsnPP7l8eD+bpIlA6NHmQALbtkAdAAhA2pxbvxxvUsCrOZfA5IWBwDLm+L9W/YW+Qj0lPwalD0Dn4qBAisPcQPp+z0DC1K1AjLF/QDzcBL8Ve8zAWY/VwARlYb85sCtANjwmPydvYr+PwsA/qc91QOqxW0Dqs+4/FXttPjYsJL85DZg/OvmNQDT3jUDN6jU/bjvgv41HGb8z808/MYifvozi1b9w3wk/6tajQELwskDId3O/wZzuwMO2s8CsY/I/+zvOQCcZ6EDprhtBWY9YQZHKT0FJbNdAHDSNv0L7wsAp4qrAwdgXP/OttkD+x6BAK64KQDI9UEDMXtZAFqXpQBFxr0CB+4lAjlhOQDN70j+xYPo/4DxrQDcSNEAeRZw+Ra/OP6mIy0CyEwpBxZHwQItL3ECM+dJAVSCBQECTRz9BcSW/lSyYv2iwc7+YVeg/mTKVQJ7JTkAjWeO++aDUv+U8BMBFdrPAgdAnwYZASMHjGinBEgepwNiwUj/lKCpA2OE1v2jiQ8AhkIG/0UJIP/T72L4iTQK/AE8TQKxocUD60hNAULvWPyXBO0CwcgFAn2gSwMTKmMDk096/x5EFQBhGhD7/JJjAM+KswECK57+ZCTy/9JMmwOi5jL/Akn9AnvauQCDIzz8rtpe+zsd2QAL+BUEZItNAUHzoPs/lWMCNH0bA/4wCwJ3n679yQpW/BtCIvvjxK7+RRMG/2Oeyv8Pjur86ERPActQEwKfILb9OYPa+YNW2v5+0or98UAC/WDl9vwR1tr/Fjzs94Oy6PwYAPz9nlQI/QUx6QByKCUEglhhB0n69QCcgoz8SHMu/S4EOwAXjjb8sg7c+YLbAPrYTr74nUDg/sHpIQEIVb0BIiMc/BcMGwFC1zsB4ZhrBaDkRwdPs0sBHq8jAtsy9wCkLbb+FQJtA2wiFQHRlAL9L3+S/BlCuvm6kGr+ut5G/5PKfPuFaHD++aL+/A1eNv1QhbUCj+PJADwvWQLocTUCL7Oa98B4NwOWYkL99SzZAhZGHQERpyT4JBRXAWaU4P/srWkBNczM/JoJgv+lCY0CQvc1AfqgfQCOJHL/nxB5Az3S2QH5Ur0DuS7hAIJi4QFm11z9QdLG/Ry8YQAcX1EBnw5JAG9WuP5lJuD+n6AQ9VGl4wJh5csA4NmM/ZwaKQMFdtEAaZ81Ar/xzQHTxE8B3hL/AD121wFVBs8DEf6fAFqKDv/wjbUD+GGtAIZaOP1Ea1z59XZo+bQTvv3PyncCFYdDAbOymwJSFY79Z8oNABgDZQHva4EApirtA6O4yQA7MFb8RNqS++v5GQIOUmUBTaGlA8wosQJ8AHUBFV+Q/derdPwlxEUAjiVY/hO7hv8Or6L+muxq/OdsbwPNDqcD1anTAnm2LPkqalT/YAES/G32Ov6+l2z1gRbw+DHG6PrFfcz+NBti8gCQMwF4JKr/91KxANa8bQR4NCkGzcsVAhTzHQKaB2kB5CaxAkzxCQPDd6j/p780/PxYxPwc/8b+a3JHArd2ZwHT1W8DSFlXA/DViwD53j79nw+o/xda2P9vZAb+p8iG/buIKv8w2o783eII+TzNRQLQHDEDVwDXAdt2/wGsqw8C9aarARf4FwMAWYkDtkZ5AEuPVvqBRp8CPdI3A04wawNQtG8CIRBK/97mJQNicyUDPujtAnFOVPko6NUCHyshAYWO2QPSbTEC1HghA/vySP0TY5L5uU2E/3ze1QOcIBUFHpr5AozYvQHhbB0DzKw5Avq5uP0GABr8FNHi+HkfNP6DxNkCtAcY/IznLv7Ang8ApYLDAMV/cwH/S7sB6mLvAe3pTwMbQAcAQBRnAW+pkwBr9mMCkI6HArRB1wADAyb+p4lY/WT0EQEDLxz9cx7g/UDBaQPISlUBfHAZAzm0PwGvpqMBxU+nAL28CwXQ10cByLo7ANTuAwEDDBsB4Yj1AgLq4QHgfYkAPivY/TAp8QIdzjUByIqg/guLVvYk57z/a8+0/+6YCwHrQeMAXBvE+3CnAQM8TrEDPFVi+8ehBwANXGb8BhAtAWKgtQKcXTEAXWkVA827LvnmXk8D6JY7ALuikv42XLT40YOs+LDUDQDL5MUCI8r0+htf5vzsfgr8lhq4+PHawv6yncMBAICDAK37DPyDwckDafxxAhqe+vf60Br8R9eI/nCaJQF00oUAtFbtAHFUEQQitCkEhKIlARec/PyNtckBIGARBxNLLQKohgT/4MUQ93Vt0QKYa3EAemMNAW4IAQHnMOcBlurPAKRm4wKwhpcA175HA1MeNwD6ltsAxacbAVKZAwGsbOT/THBs/5g0fv5hNWj/N8iNAlA8JQORLiz+UF0m/fUdowJZsfsDKCh7AWSqNwKK85MCjtHrAP4bVPu5j/b9GK7HAJtt2wFx6QsC2drnA96GEwLgP3D96ngtAMNICwPP5SsAO7CvAu+CHwBvXh8AUry3AF6KfwJjsAMGktbPAsiUXwFwfg8AhMqHAxV4Rv9ypMUD/UME+VoVUwCfjm8Cgi6vAkiqlwN4SlcBZiq7AvPXVwPr6zsA1ob7A3oS6wK97asCudgk/P9pIQMpWTkDKwUZAkbVLQNjUDkAVTAo+1dJMwD/q8MATUSHBewYLwX1utsBcpobA07NywBo4ccC2IKbAGRLXwJ85q8C1wT3AtpaCwFW/3sAhq9DA59qLwHPXnsBQq7HAWYIJwD16Cj+6+QbAdvaFwPAWGT0xk5pAeWxVQN30tb94i3rAgAqHwIspgcCyvUzAn5S9v790lj+m9oJAri6SQGPW6T9mN8m+Sns+vW7j6D6Axis/oFUfQGJsc0C2FMs/QMTavyxjRMC6WF/AQ2whwFaV2D/qKa1AnYh+QEt4kj88pSJAFgK6QBH600CLI8VApITGQO+xrkC84WZA0EzuP6FWHT/5kG4/nqJqQCNBsEBsJzJAdXHfv3ksPcA4Z4K/tPmAP5T6FEAYRSpAo6BtP3x5tr+MkZe/S3iXP9Hp+z/82Wk/m44EQAIhyUCmiwZBinyqQPGCbj8b3rC/ixyFwLu7BsGFXhPBh+KOwElOST9vI1NAYq6cQHUqr0CqEElA9KycPk4Cmz6erb8/3H2uPzEJCD9fFtm+UWGJv5oflj++zcFAFBb0QKv6O0DXv0TAtn6twKTsiMBjtd2/LaH5vq/VPcBDdtDAEWO5wE6dEsDISgLAGTJ8wIAO97+WgTZAzLp3QACwgz+f2nS+ZDxaP3IJVz9zRu49t3nLP/KISEBGA/o+5SxhwIoaIsCOPL4/Qz2UP5AfLcCNqCjA3BMKQPBjwkBK9+NAAwfAQKgUxD8cgpHAiNPbwDDXsMCXU7XAr+XdwPTCj8Dhi04/qhxHQB6nujxShqjAdvrrwAzVbMDgPNs/UExSQGfxH0DEIFhAfvtfQAoGvD4U312/CT4wQCsXoUCC1SlAS3h4P1EB+D/C5SM/mYpgwKPttMCMvqTAE26ywFLP/cDXwifBzp8ywatK+cARP5u/s4tBQDX/yz+FOr2/EaXKv5bgM7987THAfd3LwCq55cDoNp3AjDEmwJyDhb8LtX0/i0cjQKv3sT8hR+q/mi6IwATYj8Bsw03ANrwGwF1hN8CzoJ/Ap2i3wDUdcMDBOe29LZ5uQH1pp0AT6LI/icutwEjHAcHiVpfAdYJxvzRBAb8jwam/MOOOv71hjb5F9j++bUzcv1SHVcBF5/W/FVThP5goU0BPJhRA9DAvQDOcnkC8IahAWb0HQKINF8Cc6K3ARZXBwD4rvsBX1MjAtRKIwHxQTj+tHUdAvDTFPu4h1b+A7uq/bIOewKly9sBUPk7AGzoNQIDInb7sEHjAJzFmvuHPMEBAOAXAm7jHwPWBSsAzonC+3OYiwPYjbsDw9mM/MPnOQOVp4kDWgTtApG7ev96BeMCnX1PAVBEwvzYIE0Bgpe4//LFEwHqG6MDZQdzAW9CjwPBbmMDlnZjAkzLFwNt8FMHQOg7BRW5/wH7E9L+lCFzA/CGUv8koSUAinZw/xQ5hwMksSsAh/7u/3AdYwAxmWcDv8Zk/YdyBQFaAU0CoqkRAjiwgQPmfSL9cA1TA/sAmwNWIhr961io/4DUlQAskjj9NcnLAuLOnwK+Uab8GvTVAlgoXQKoBcz8GoQ0/uB8iv5u9IsCq5zrACLvnv38Kg7/u2ok9BJpsQBT8BkELlBVBn8idQINAL7/PxnTAHsOUwIg4jcC+yonA1Y+mwJsoqcCRGR/Aih/jOiDS0r/xt3fAVp3tv2yvkT/dZPI+uL1tv2eDJT/z1wpA8XLrPoJq37/1YfC/0aYawNSFnMCVMaLAXrqRPqcTzEDvqOdAvsivQEKMykDLB+VAMcaKQKiGGkAG9JBAryOOQDyeLL8FLF7ACDxyv+ccET8FUyi/bpJgPvlcGUA9+kw/9/VQwMqNi8C285K/sbthQITJvkAego1As3PPP/YHpD8MAUBAjz2nQLRlAEHSrwxB3ImKQGupur+SciHAHQkDvoNgE0BpfKVAxLzUQEsFUUDoGpC/qRqXv4C2R79pX3nAa1ycwH5b9b6XGiZARW6UP3P2Tz8F5iBAih96PtKStMDtzebAcvQJwMloLUBQo/s/5RG8vyWswb+ZvjRAKM3gQHo97UCMkJtAeckyQJoWcUD14dVAo/LdQFJSIkBEeL2/MQiLvWpBaECpvmpAA2dRP+vRYb4j+Ss/bZbWvhkYj8BLGPnAuuHowPi/kcAXbzPAdF0MwCYy4b8NqCTA+LOPwKvQhMD+FBK/GIUqQAWmW0CAwklAneQ0QMBWKkAxcDRA4liWP5N1bsBRKu/ARZa+wBVZRcBr2VTAkwR2wH4fE8CVmBTAMG2fwE4LvMBDx2fAnJKIvygNPD9xU9A/ayu/PsZ9lb+PATM/FxCIQLIRnEA06UVA3jjOP386GL/CkWXAw4pIwBgsqD/0GGlAvaOEP/p21b+2FFS/R2uCP1sRdD/0+4K+qQSXvma2IUCb5OhANGQUQTBptEBpgFA/XkuAu6rQfj+1pjA9XXSpv9z2A8DeO5DADi7YwL3siMAyJom+vuA7v092GcC6eh0/TIKUQCnXV0ANoL6/IueYwAmbmcDsD0DAJrsvwI/LrcBby8jA21wCwCQglz8ZQ5O/FvU5wCVkmj5mMW1A4DCdQBpqxkBxvKtAN7hlP7fgcL8RAilAJs3DQBodAkFr2ilBTGIGQZoXvL7boKHA/9mgv3e9IT+k70DAMkh0wNGYsL/B9RvACriRwKk6XcCkDIHA2ov3wEBq/MCs77LAy5MAwdXfM8Hc9uTAEWZov5Lzh7+qvYDAa7lOwCHeCL+hlog/XkE4QBNlhUD3tf8/en2/v9x/mL/WtgNA/NMaQBF2or/qs3nA//k7wDfh2r9XqALA5i6Yvy9kyD8SoD5A67LSPwpGab8IKEzAzDpFwPjCWj4IJQFAxVfFvznTs8B8iqDAyoE1wJuepL/xgE9AGMEFQTnrtkBOiinA+qa4wPtS3b9/UgRAVBsMQCTXJr4KMYvA8IX/wCNR9cAdgJDATyX3v1zACL+hhTS+2oKgv1F6EcDmTtG/J4+TPYYJFEBVa25AiAQiP8zducCpS+rAtYbXv7gqDkB2YJG+4xQYwC2iYD/sEqBARrGmQNqGJECuB+I+bNd7P7T4cUDcmblAbX+jQGt3W0DARkFAfLRyQLwVfEBukqI/TTR9wDAB6cCLSbXAu/8mwMZRAcDVcwvAKSOwv1ci7b9Vp2nASCtWwPG7lb+1ZRm/5UF8v4IhqD/13LRAzpnmQMmwZkAzE92/t5xMwNPNrj3djzxA/+jgPyR3ur7XspY+QPvTP8IGWz6dWTvAYL6OwEv1dMBlbTrA2gsswFEh/L+KznY+8E0JQBw6gz86cSbAeaSzwHwqzMB6EaTAVHLyv+a6KEC9wLxAUNmvQPIhxj9eRVXAinGqwL+VBsBbxnRAhp3LQBw2SUCCsfq+rcKQP3CXmkCBr29AsJKBvldbRD2hlixANuugvsKm18Cv+/HAkNOJwGQ3osCNNwHBX7LUwOGqRMBiBBrAvdEVwHEbs77iZ1w/ckGGP3kNSECKuqhA/yCFQPoUKUA1iYRAe8WvQA6wVUDFPl8/1FUKQHvKpkBA/qhA/b0NQEX24D5+BPY/o3RrQJRxaECJUDxAbKeOPyuBT8AACtfAP16wwANDNcC7NyzAH3gpwD7HNL8F458+v+x/Prnr1j/kDARAKjHGv2zLkMBdHE/ALZEswLXouMDh9trAZyNSwFauhb7pJss8eiV9PyWoMEDWUBZAs1qrP7n3QUDtJpRAtjr2P/GSv78IbDI/IlbQQAEgE0EJuP1Aqz+wQEt4vz/2sj7A7ZAjwFRx/T8KCCxAp6g2vwzih7576olAuE++QEiqfUARrwZAyFbwPrBh3D7LNJ5AoGkQQW6Qw0DVHss/9VEsQLovlkAfaD1ApGQ1QJ9wqUCkjy1AB3aFwCqbwsAfE0HAGBIXwPk0YcBWlde/QyutPpEqDsD6R8nADRTSwJBuksDLdafAIXwDwUNNC8GrLb/AAJ+jwDuZAcHmmCLBnmUFwaSfucAI4aPABAaqwH0ls8Dqs5PA9/PEPnlo6kCQbRVBFW+nQEZ0gz/0rAy+JMZdvhWMK72kfiE/jRevPtjPhL935I6/kqo1P36jLEBrJYdANUuxQAU7vUBy5ZVAfuMIQMOCfL/+t0DAk60IwBOCLj9L7BpAktIXQKI/I0CaIFtAbko/QPw4hT/dhOc+gj4IQDOSNUCIM5U/KlgNP9ZaJEASdntAQsJ9QMUWxkCEZBZBCkv/QFCkLkAKFwi+0LNxvT0ZZb+p6uC/l+7dPnhtaEAfq21A899CPwaQ1r8GUDG/cDM0QCX8kEBkuj1AetYiQIfPvEB4zhBBrdoMQQX+00CJOUlA3Ed+vx5mdL925YdAk67EQJQF3j6qNY7A2hP2v2gaO0Aic6JAg2zDQFw3vkAAkz5A6hOdP58OfUCUWbZA1WcTQJG8y76Z6RVA5eixQATSjEB5Qbg/0zzZvdixJL+lHDS/yZTmvrq6u75Cr5k/2LGsQAA6+kDbjJVAfS8fP2SrWj8Z0u4/xgv+vvlDPcCefSLAlG7ov9sI4r9a5Gq+VEq+P7eAEj/UKW2/Hpa8PjTLaED5wstAcVPoQLbjvUD1NHFAbiYTQAskLL6tvJXA4/TuwAoX0sCd06jAkLxbwFmXMkARzRNBhgj0QNoKpD/iBxU+OUdbQHZXYECLnIw/I5MUQA202UBdYAlBUC2WQFrUor+BKUHA1EkrvtOrxj4FDF3AsgSIwKwa9D4KVgtAeSsbwFoqlMB4C809toujQGOBqkADQ1pAbQExQNjkgEADS71AwUWuQAYsDEBEsoA/WvaDQBRBtkA772w/pBu3wA492MAyXYi/rmOtQMMNyUC9lwxAS8ifvbbCsT9ndCA/+biDwEgltsB/iUq/PWmCQHC5aUB1IRU/jt2AvycP/746AgA/8LRgPvyZXL/Kw6e+hduFP4Pvrb7/CVDAUgQuwEfSIz8lBRZAno1GQEmfxED2tBtBpnEoQVJnCkHCIJhALi5Pv2qvlsB07GjAifDmPoDPRUA69SZAs8lIPyfwLz++AylAFSwZQH/B8r+ru5bA09wvwBKsr788bU7ADCU1wCguET+YjUE/v+zJv0P8Qr8OPtU+clwTwKAVQsDOSbw/HsURQEabcsCNyMLAoiQUv3e4RUBD/PE+j1IhwE4dW8Ao+o7AAhuXwOU1XMCkTkrA3uxjwKZnEMCQz4+/xxUDwP9YGsAjYfi/gG5wwDtvtsBGHVnAJQa3vZS1Bb/lSbm/fjvGPjyOjT9KQ66/VoFPwGybZMC8XJrAyZazwCLFS8C0yHg/fNGZQNE0AkGqVg5BTJSsQL8upT8LtQQ/Qg+lPwOXbD+NZhY/LsjgP5FCa0B79JlAukRFQGjyGsBqIgPBh8EZwcj45MD6mJXAEXFzwHjpeMB5moLAT7l7wBhqi8A+ncPA3BXWwI1HesBZdYC/A1huv0Iv076EGi1ANr2AQAXasz/+xEu/LFMiv98POb8HX2O/sgylPlC8QL4TfY/An9r5wDyAvcBtlr+/SryHP4G0Nz9FNoG/nsWsvy2iXD9jqgNAXC5qv4cufcC96tq/LWFAQMpegUAR7s8/z/WqvjCytr+Kly7AITsWwADXrT/NIq1AleSvQP1PAUC/Pkq/ZRmxv7jrGcBcl5rAiIy2wMNgg8Dw3mHAXu2jwH50pMCVHCXA9AT0v2GMjcA0MJ7A/eWDv28sFkB6lrA/tFhBv4+Tbb5uMu8/6F5GQL2SR0BXKwlAfHAEPyPbl764DU0+H6MOPu/n0L9oWnDA82WUwP2tZcDbqQK/9htDQMwSnUDTn6ZAeXuSQChdvT/qpUrACoZuwPXaZj+IZkdAOS2dv7inrsAuG2nAUPzQPCsHEr9+nYLAXY+lwA62+r9o+R9Ap3hrQKU92j7EQG3AEk2nwNqjmcC6KYvAeLNUwCbShL/loZw+55PIvy9OocAozdPAaaa1wGQuhMCsdCXA8IX4vjg+qj833AlA4U9JQDLPi0BjOpBA1umjQAFiAUFuYBdB/amyQGbv0z/ajkdAviqmQMDLCUALrRXAq1VPwDQf4L8pOr69xa86P46slL/dnYDAl69IwAwjl7+S1IbAOv3VwIFEiz5GmBBBgOvRQJBP078Y2gXAvtf0P7S4lr+O9wLBWBn3wK/UAr+pB2lA7yf1PxYqab/VJALA7qvzvygOHr/ui3E/oAgYP9hvfL95CT2/6hW1Plb91L/x0bXA1ajlwPeT3MDmHQPBlu0Owdhhw8DsjE/ATgRuwBuig8BMVdq/JFffPs1LNz8U/+I/gLt6QPo/kUC4519Ad44cQP8o0T8+OLE/PtcLQIhj8j+aiM2/ygOowNaqhsAPa4A+hBwCQLK9A7/zGgTAOfyUPy4ptkAcc+lAm5ToQBlx2kC4HSNAno61wOuSJ8HO2fvAXRtSwIcurL+1Fes8CdkBQEAeC0CuNkI/yrIpP9gwzT/jNvA/FzMWQI4MYUCVxHFA42xfQLv8oECn3/xAGfoPQTdp2kAclAhAV7M0wLkzkMBTlgTAuN5/vu7GLMAB+q3AIaNMwMxF3D8c90pAxf64vodmrMB5d/nA0dDEwPMhacCZ8Y/AJCvQwOF+a8DM4R5Atc2MQKBooz8GgXO/XatZv0ZVhr+3UT+/W+JOP6PBQL6LhZzAfkUBwXUy1sDEOGvAMEnWv/EiJb9X6g+/90R0v357L78NAP2+nTHgv22GVsAkvGTAhgskwNBch7/rUVQ+9Si/PpI6G73lELa+YRrzv9BNgcBHeiHACEwQQMCHU0DOJ2O/839TwEvAq79gZe69viecv3yxXr+tGp0/eGvcP9ej7j3loau/n5ugv8VvrL4l/rW/Gp+3wO94CcGhZa7ASjoUv2m+gr4t2uS/jMq7PaglJ0BpB5M/kR3ev1TK+r/UGkm/0JQFv4nxI7/PRyG/0YJov7c4l78hx7y/qswGwDuYsr9B+QhA6Oi9QAcF1UATtKBAjCpGQNLOaz/h6X+/1Hucvznzfr9LFBTAvyU4wP7UYD5giIJAq3uMQOJoNUBkW1VAj8SXQDCJUkAMgX6/wYWUwJYOo8BYYBvAjiyXPxdbLEB14mQ/CDPCv+UgEr9k/0hAFc+HQJ3fJz9SQyzAOxsdwNXnKsBtgMHAFSv5wL6VjsDwdNM+b/WCQIPm7UAtfwpBYra4QFE9REARnJBAQHbKQJjti0Cytoo/Faz+vkCyYL8wuki/2msrv9Nsrr9yOMO/Z9PfPsjCEEBt1Oc/YKaIP/iqsD8CE+k/s11mQHtm5kBV4ABBYIKCQP12OT9xg6g/Q2vsP+f76r2pMsC/6DnTvlRByD9fNzhAgzREQPsWIUBo/RJA+5IUQCXE1T/1eVw/MuUEP5yi1bzwxc++ogODPpm5gj8dqA1A+YO3QDAqB0FRjp5AVgbFv9/6ZcD7Yw7AT6cowATCisDIhLLA1TfiwOy21MD59B/AZExNP8tfZj/ZrhpAzgqeQGM1EUBtRTrA6Oo1wPBGCL+JYhDABWw7wFq3O0ARvQFBHrewQFeaKT+l7Jg+uRO+PwG8ur7THyPAT95Ev7FGLUAqVUNAdLuiP+UxdD8v3W09l4pzwEDImcAJurM/b9ffQAhnpkBDbDdAThK4QAz5zkCmm949Ea2bwKhG/r/MhDhAzAZeQPo04T8ELpg/M8KlP1SyVz/xo4U+ecfhPVUhhb6xaK+/1rzev/9SiT4="
]

			}
		],
		"application": {
			"bruker_topspin_parameters": {
				"title": "T=185C\n13C{1H} R-INEPT\n\nl6 = \t15 (1.5 ms)\nl10 = \t15 (1.5 ms)\n-- 13C ---\nplw1 = \t100 W\np1 = \t3.25 us\np15 = \t1.0 ms\nplw21 = \t15.2 W (30 kHz)\no1 = \t4050 Hz\naq = \t75 ms\nde = \t10.0 us\nns = \t2*256\n-- 1H ---\nplw2 = \t50 W\np11 = \t2.6 us\nd1 = \t0.9 s\nspnam0 = \tRamp45-55.1000\nspdb0 = \t-11.2dB (opt) (=-5.35dB-6dB, 22kHz)\nplw12 = \t18.0 W (50 kHz)\nspnam2 = \tspinal64\npcpd2 = \t9.6 us\no2 = \t870 Hz\n-----\nT_reel : \t185C\nT_set : \t201C\nT_shim : \t43C\nFrame : \t1500l/h\nShim : \t~max pressure (blue pipe)\nTransf. line : \textreme (3500 l/h) --> influence spinning speed\n---\nshim : \tsondeCP4mm.2020\nSR : \tReferences.4mm/#1\nrotor : \tPF + ZrO@ cap\nB : \t2760\nD : \t723\nnuR : \t10.0 kHz (MANUAL) // SPEED FLUCUTATING",
				"auditp.txt": "##TITLE= Audit trail, TopSpin 3.6.3\n##JCAMPDX= 5.01\n##ORIGIN= Bruker BioSpin GmbH\n##OWNER= labo200\n$$ /mnt/oldCentos/racine/NMRData/data/pf2_TBennett/PbBrPerovskite.3/111/pdata/1/auditp.txt\n##AUDIT TRAIL=  $$ (NUMBER, WHEN, WHO, WHERE, PROCESS, VERSION, WHAT)\n(   1,<2023-03-29 12:58:05.302 +0200>,<labo200>,<rmn200n.cemhti.cnrs-orleans.fr>,<go4>,<TopSpin 3.6.3>,\n      <acquisition in progress>)\n(   2,<2023-03-29 13:02:53.461 +0200>,<labo200>,<rmn200n.cemhti.cnrs-orleans.fr>,<proc1d>,<TopSpin 3.6.3>,\n      <Start of raw data processing\n       efp LB = 5 FT_mod = 6 PKNL = 1 PHC0 = -142.325 PHC1 = 0 SI = 8K \n       data hash MD5: 8K\n       D2 8C F8 8C CD 74 54 89 39 65 2B 8C E1 13 68 BC>)\n##END=\n\n$$ hash MD5\n$$ E0 CA 3F 0A 82 2C 58 C0 CB 65 8C 74 4F 97 83 6D\n",
				"audita.txt": "##TITLE= Audit trail, TopSpin 3.6.3\n##JCAMPDX= 5.01\n##ORIGIN= Bruker BioSpin GmbH\n##OWNER= labo200\n$$ /mnt/oldCentos/racine/NMRData/data/pf2_TBennett/PbBrPerovskite.3/111/audita.txt\n##AUDIT TRAIL=  $$ (NUMBER, WHEN, WHO, WHERE, PROCESS, VERSION, WHAT)\n(   1,<2023-03-29 13:03:07.717 +0200>,<labo200>,<rmn200n.cemhti.cnrs-orleans.fr>,<go4>,<TopSpin 3.6.3>,\n      <created by zg on data set with UUID '9505fcc6-ce20-11ed-b082-000af7097849'\n       started at 2023-03-29 12:58:05.303 +0200,\n       POWCHK disabled, PULCHK disabled,\n       terminated by command 'stop'\n       configuration hash MD5:\n       8D 46 5C 87 EE 21 82 24 84 51 48 3B A3 DC EE 76\n       data hash MD5: 4996\n       C6 60 D5 99 A9 C5 1D AD 66 FE AF C7 92 79 B8 2A\n>)\n##END=\n\n$$ hash MD5\n$$ 2A C3 42 34 BF B7 32 C9 12 61 89 9B 50 BC 98 C1\n",
				"pulseprogram": "# 1 '/mnt/oldCentos/racine/NMRData/Local/lists/pp/pf_Rinept'\n# 1 '<built-in>'\n# 1 '<command-line>'\n# 1 '/mnt/oldCentos/racine/NMRData/Local/lists/pp/pf_Rinept'\n;Refocused INEPT\n;Phase cycling: Elena et al., JACS 127 17296-17302 2005\n\n;p1     F1 90 degree pulse\n;p11    F2 90 degree pulse\n;cnst31 spinning speed\n;l6     Nbr of rotor period for pumping time (d6)\n;l10    Nbr of rotor period for conversiong time (d10)\n;l16    Backward shift for full echo acquisition (d11)\n;l0     Rotor period increment for l6 or l10 scan\n;d0     incremented delay (2D)\n;d1     relaxation delay\n;d6     1/(6J(XH))  XH, XH2, XH3 positive\n;       1/(4J(XH))  XH only\n;       1/(3J(XH))  XH, XH3 positive, XH2 negative\n;d10    1/(4J(XH))\n;\n\n# 20 '/mnt/oldCentos/racine/NMRData/Local/lists/pp/pf_Rinept'\n'p2=p1*2'\n'p12=p11*2'\n'd0=1u'\n'l0=1'\n'acqt0=-p1*2/3.1416'\n'in0=inf1'\n\n\n# 30 '/mnt/oldCentos/racine/NMRData/Local/lists/pp/pf_Rinept'\n'd6=l6*(1s/cnst31)-(p11)'\n\n\n# 35 '/mnt/oldCentos/racine/NMRData/Local/lists/pp/pf_Rinept'\n'd10=l10*(1s/cnst31)-(p1)'\n\n\n# 41 '/mnt/oldCentos/racine/NMRData/Local/lists/pp/pf_Rinept'\n'd11=d10-l16*(1s/cnst31)-de'\n\ndefine delay dfsfilter\n'dfsfilter=5*(1s/cnst31)'\n\n# 1 'mc_line 46 file /mnt/oldCentos/racine/NMRData/Local/lists/pp/pf_Rinept exp. def. part of mc cmd. before ze'\n; dimension 1D; AQ_mode \ndefine delay MCWRK\ndefine delay MCREST\n'MCREST = 30m - 0.500000*30m'\n'MCWRK = 0.500000*30m'\n\n    dccorr\n# 46 '/mnt/oldCentos/racine/NMRData/Local/lists/pp/pf_Rinept'\n ze\n# 1 'mc_line 46 file /mnt/oldCentos/racine/NMRData/Local/lists/pp/pf_Rinept exp. def. of mc cmd. after ze'\n# 47 '/mnt/oldCentos/racine/NMRData/Local/lists/pp/pf_Rinept'\n# 1 'mc_line 47 file /mnt/oldCentos/racine/NMRData/Local/lists/pp/pf_Rinept exp. start label for mc cmd.'\n1 MCWRK\n  MCREST\n# 48 '/mnt/oldCentos/racine/NMRData/Local/lists/pp/pf_Rinept'\n# 52 '/mnt/oldCentos/racine/NMRData/Local/lists/pp/pf_Rinept'\n'd6=l6*(1s/cnst31)-(p11)'\n\n\n# 57 '/mnt/oldCentos/racine/NMRData/Local/lists/pp/pf_Rinept'\n'd10=l10*(1s/cnst31)-(p1)'\n\n\n# 63 '/mnt/oldCentos/racine/NMRData/Local/lists/pp/pf_Rinept'\n'd11=d10-(l16)*(1s/cnst31)-de'\n\n2\n;--- Recycle --\n\n   d1 do:f2\n# 72 '/mnt/oldCentos/racine/NMRData/Local/lists/pp/pf_Rinept'\n   10u pl1:f1 pl2:f2\n;--- DFS --\n\n\n# 78 '/mnt/oldCentos/racine/NMRData/Local/lists/pp/pf_Rinept'\n;--- 1st F2 T90 --\n   (p11 ph6 pl2):f2\n# 93 '/mnt/oldCentos/racine/NMRData/Local/lists/pp/pf_Rinept'\n;--- Pumping block --\n(center\n   (p2 ph2):f1\n   (d6 p12 ph1 d6):f2\n)\n(center\n   (p1 ph4):f1\n   (p11 ph3):f2\n)\n;--- Reconversion block --\n d10\n(center\n   (p2 ph5):f1\n   (p12 ph1):f2\n)\n;--- Refocusing --\n   d11\n;--- Purging pulse --\n\n\n# 114 '/mnt/oldCentos/racine/NMRData/Local/lists/pp/pf_Rinept'\n;--- Acquisition --\n\n 1u cpds2:f2\n go=2 ph31\n 1m do:f2\n\n# 1 'mc_line 125 file /mnt/oldCentos/racine/NMRData/Local/lists/pp/pf_Rinept exp. mc cmd. in line'\n  MCWRK  wr #0\n# 126 '/mnt/oldCentos/racine/NMRData/Local/lists/pp/pf_Rinept'\n# 127 '/mnt/oldCentos/racine/NMRData/Local/lists/pp/pf_Rinept'\nexit\n\n;-- BE ---\nph1=0 2\nph2=0 2\nph3=1 1 3 3\nph4={0}*4 {1}*4 {2}*4 {3}*4\nph14=0 0 2 2\nph5=0 2 0 2 1 3 1 3\nph6={0}*8 {2}*8\nph20=0\nph31=0 0 2 2 1 1 3 3\n\n;-- FF ---\n;ph1=0\n;ph2=0 0 2 2\n;ph3=1 3\n;ph4=0 0 2 2\n;ph14=0 0 2 2\n;ph5=0 0 0 0 1 1 1 1 2 2 2 2 3 3 3 3\n;ph6=0 0 2 2 1 1 3 3\n;ph31=0 2 0 2 1 3 1 3 2 0 2 0 3 1 3 1\n;ph20=0 1\n",
				"acqus": "##TITLE= Parameter file, TopSpin 3.6.3\n##JCAMPDX= 5.0\n##DATATYPE= Parameter Values\n##NPOINTS= 13\t$$ modification sequence number\n##ORIGIN= Bruker BioSpin GmbH\n##OWNER= labo200\n$$ 2023-03-29 13:03:07.718 +0200  labo200@rmn200n.cemhti.cnrs-orleans.fr\n$$ /mnt/oldCentos/racine/NMRData/data/pf2_TBennett/PbBrPerovskite.3/111/acqus\n$$ process /opt/topspin3.6.3/prog/mod/go4\n##$ACQT0= -2.0690094219506\n##$AMP= (0..31)\n100 100 100 100 100 100 100 100 100 100 100 100 100 100 100 100 100 100\n100 100 100 100 100 100 100 100 100 100 100 100 100 100\n##$AMPCOIL= (0..19)\n-1 0 0 0 0 0 0 0 0 0 0 0 0 0 0 0 0 0 0 0\n##$ANAVPT= -1\n##$AQSEQ= 0\n##$AQ_mod= 3\n##$AUNM= <au_zgonly>\n##$AUTOPOS= <>\n##$BF1= 50.327758\n##$BF2= 200.15\n##$BF3= 200.15\n##$BF4= 200.15\n##$BF5= 200.15\n##$BF6= 200.15\n##$BF7= 200.15\n##$BF8= 200.15\n##$BWFAC= (0..63)\n0 0 0 0 0 0 0 0 0 0 0 0 0 0 0 0 0 0 0 0 0 0 0 0 0 0 0 0 0 0 0 0 0 0 0 0\n0 0 0 0 0 0 0 0 0 0 0 0 0 0 0 0 0 0 0 0 0 0 0 0 0 0 0 0\n##$BYTORDA= 0\n##$CAGPARS= (0..11)\n0 0 0 0 0 0 0 0 0 0 0 0\n##$CHEMSTR= <none>\n##$CNST= (0..63)\n1 1 1 1 1 1 1 1 1 1 1 1 1 1 1 1 1 1 1 1 1 1 1 1 1 1 1 1 1 1 1 10000 1 1\n1 1 1 1 1 1 1 1 1 1 1 1 1 1 1 1 1 1 1 1 1 1 1 1 1 1 1 1 1 1\n##$CPDPRG= (0..8)\n<> <> <spinal64> <> <> <> <> <> <>\n##$D= (0..63)\n1e-06 0.9 0 0 0 0 0.0014974 0 0 0 0.00149675 0.00148675 0 0 0 0 0 0 0 0\n0.1 0 0 0 0 0 0 0 0 0 0 0 0 0 0 0 0 0 0 0 0 0 0 0 0 0 0 0 0 0 0 0 0 0 0\n0 0 0 0 0 0 0 0 0\n##$DATE= 1680087787\n##$DATE_START= 1680087485\n##$DE= 10\n##$DECBNUC= <off>\n##$DECIM= 800\n##$DECNUC= <off>\n##$DECSTAT= 4\n##$DIGMOD= 1\n##$DIGTYP= 12\n##$DQDMODE= 0\n##$DR= 21\n##$DS= 0\n##$DSPFIRM= 0\n##$DSPFVS= 20\n##$DTYPA= 0\n##$EXP= <SOLIDS1H>\n##$FCUCHAN= (0..9)\n0 2 1 0 0 0 0 0 0 0\n##$FL1= 0\n##$FL2= 0\n##$FL3= 0\n##$FL4= 0\n##$FN_INDIRECT= (0..7)\n0 0 0 0 0 0 0 0\n##$FOV= 0\n##$FQ1LIST= <>\n##$FQ2LIST= <>\n##$FQ3LIST= <>\n##$FQ4LIST= <>\n##$FQ5LIST= <>\n##$FQ6LIST= <>\n##$FQ7LIST= <>\n##$FQ8LIST= <>\n##$FRQLO3= 58817\n##$FRQLO3N= 2\n##$FS= (0..7)\n83 83 83 83 83 83 83 83\n##$FTLPGN= 0\n##$FW= 4032000\n##$FnILOOP= 0\n##$FnMODE= 0\n##$FnTYPE= 0\n##$GPNAM= (0..31)\n<> <> <> <> <> <> <> <> <> <> <> <> <> <> <> <> <> <> <> <> <> <> <> <>\n<> <> <> <> <> <> <> <>\n##$GPX= (0..31)\n0 0 0 0 0 0 0 0 0 0 0 0 0 0 0 0 0 0 0 0 0 0 0 0 0 0 0 0 0 0 0 0\n##$GPY= (0..31)\n0 0 0 0 0 0 0 0 0 0 0 0 0 0 0 0 0 0 0 0 0 0 0 0 0 0 0 0 0 0 0 0\n##$GPZ= (0..31)\n0 0 0 0 0 0 0 0 0 0 0 0 0 0 0 0 0 0 0 0 0 0 0 0 0 0 0 0 0 0 0 0\n##$GRDPROG= <>\n##$GRPDLY= 67.9839172363281\n##$HDDUTY= 20\n##$HDRATE= 1\n##$HGAIN= (0..3)\n2000 0 0 0\n##$HL1= 0\n##$HL2= 0\n##$HL3= 0\n##$HL4= 0\n##$HOLDER= 0\n##$HPMOD= (0..7)\n0 1 1 0 0 0 0 0\n##$HPPRGN= 0\n##$IN= (0..63)\n0 0 0 0 0 0 0 0 0 0 0 0 0 0 0 0 0 0 0 0 0 0 0 0 0 0 0 0 0 0 0 0 0 0 0 0\n0 0 0 0 0 0 0 0 0 0 0 0 0 0 0 0 0 0 0 0 0 0 0 0 0 0 0 0\n##$INF= (0..7)\n0 0 0 0 0 0 0 0\n##$INP= (0..63)\n0 0 0 0 0 0 0 0 0 0 0 0 0 0 0 0 0 0 0 0 0 0 0 0 0 0 0 0 0 0 0 0 0 0 0 0\n0 0 0 0 0 0 0 0 0 0 0 0 0 0 0 0 0 0 0 0 0 0 0 0 0 0 0 0\n##$INSTRUM= <spect>\n##$INTEGFAC= (0..63)\n0 0 0 0 0 0 0 0 0 0 0 0 0 0 0 0 0 0 0 0 0 0 0 0 0 0 0 0 0 0 0 0 0 0 0 0\n0 0 0 0 0 0 0 0 0 0 0 0 0 0 0 0 0 0 0 0 0 0 0 0 0 0 0 0\n##$L= (0..31)\n1 1 1 1 1 1 15 1 1 1 15 1 1 1 1 1 0 1 1 1 4 1 1 1 1 1 1 1 1 1 1 1\n##$LFILTER= -1\n##$LGAIN= -1\n##$LINPSTP= 0\n##$LOCKED= no\n##$LOCKFLD= -1\n##$LOCKGN= -1\n##$LOCKPOW= -1\n##$LOCKPPM= -1\n##$LOCNUC= <off>\n##$LOCPHAS= -1\n##$LOCSHFT= no\n##$LOCSW= 0\n##$LTIME= -1\n##$MASR= 10000\n##$MASRLST= <masrlst>\n##$MULEXPNO= (0..15)\n0 0 0 0 0 0 0 0 0 0 0 0 0 0 0 0\n##$NBL= 1\n##$NC= -5\n##$NLOGCH= 2\n##$NOVFLW= 0\n##$NS= 256\n##$NUC1= <13C>\n##$NUC2= <1H>\n##$NUC3= <off>\n##$NUC4= <off>\n##$NUC5= <off>\n##$NUC6= <off>\n##$NUC7= <off>\n##$NUC8= <off>\n##$NUCLEUS= <off>\n##$NUSLIST= <automatic>\n##$NusAMOUNT= 25\n##$NusFPNZ= no\n##$NusJSP= 0\n##$NusSEED= 54321\n##$NusSPTYPE= 0\n##$NusT2= 1\n##$NusTD= 0\n##$O1= 4050\n##$O2= 870\n##$O3= 400.26\n##$O4= 400.26\n##$O5= 400.26\n##$O6= 400.26\n##$O7= 400.26\n##$O8= 400.26\n##$OVERFLW= 0\n##$P= (0..63)\n0 3.25 6.5 2.6 0 0 0 0 0 0 0 2.6 5.2 0 0 1000 0 0 0 0 2.125 0 0 0 0 0 0\n0 0 0 0 0 0 0 0 0 0 0 0 0 0 0 0 0 0 0 0 0 0 0 0 0 0 0 0 0 0 0 0 0 0 0 0\n0\n##$PACOIL= (0..15)\n2 1 0 0 0 0 0 0 0 0 0 0 0 0 0 0\n##$PAPS= 0\n##$PARMODE= 0\n##$PCPD= (0..9)\n0 0 9.6 0 0 0 0 0 0 0\n##$PEXSEL= (0..9)\n1 1 1 1 1 1 1 1 1 1\n##$PHCOR= (0..31)\n0 0 0 0 0 0 0 0 0 75 0 0 0 0 0 0 0 0 0 0 0 0 0 0 0 0 0 0 0 0 0 0\n##$PHLIST= <>\n##$PHP= 1\n##$PH_ref= 46\n##$PL= (0..63)\n120 120 120 120 120 120 120 120 120 120 120 120 120 120 120 120 120 120\n120 120 120 120 120 120 120 120 120 120 120 120 120 120 120 120 120 120\n120 120 120 120 120 120 120 120 120 120 120 120 120 120 120 120 120 120\n120 120 120 120 120 120 120 120 120 120\n##$PLSTEP= 3\n##$PLSTRT= -6\n##$PLW= (0..63)\n0 100 50 0 0 0 0 0 0 0 0 0 18 0 0 0 0 0 0 0 10.4 15.2 0 0 0 0 0 0 0 0 0\n0 0 0 0 0 0 0 0 0 0 0 0 0 0 0 0 0 0 0 0 0 0 0 0 0 0 0 0 0 0 0 0 0\n##$PLWMAX= (0..7)\n1312.5 416.7 0 0 0 0 0 0\n##$PQPHASE= 0\n##$PQSCALE= 1\n##$PR= 1\n##$PRECHAN= (0..15)\n-1 1 -1 0 -1 -1 -1 -1 -1 -1 -1 -1 -1 -1 -1 -1\n##$PRGAIN= 0\n##$PROBHD= <H140172_001 (PH MAS WVT 200W1 BL4 15N-31P/19F-1H)>\n##$PROBINPUTS= (0..15)\n<31P-197Au> <1H/19F> <> <> <> <> <> <> <> <> <> <> <> <> <> <>\n##$PULPROG= <pf_Rinept>\n##$PW= 0\n##$PYNM= <>\n##$ProjAngle= 0\n##$QNP= 0\n##$RD= 0\n##$RECCHAN= (0..15)\n0 2 0 0 0 0 0 0 0 0 0 0 0 0 0 0\n##$RECPH= 0\n##$RECPRE= (0..15)\n0 1 -1 -1 -1 -1 -1 -1 -1 -1 -1 -1 -1 -1 -1 -1\n##$RECPRFX= (0..15)\n1 0 0 0 0 0 0 0 0 0 0 0 0 0 0 0\n##$RECSEL= (0..15)\n0 0 1 0 0 0 0 0 0 0 0 0 0 0 0 0\n##$RG= 2050\n##$RO= 0\n##$RSEL= (0..15)\n0 2 1 0 0 0 0 0 0 0 0 0 0 0 0 0\n##$S= (0..7)\n83 83 83 83 83 83 83 83\n##$SELREC= (0..9)\n0 0 0 0 0 0 0 0 0 0\n##$SFO1= 50.331808\n##$SFO2= 200.15087\n##$SFO3= 200.15040026\n##$SFO4= 200.15040026\n##$SFO5= 200.15040026\n##$SFO6= 200.15040026\n##$SFO7= 200.15040026\n##$SFO8= 200.15040026\n##$SOLVENT= <>\n##$SOLVOLD= <off>\n##$SP= (0..63)\n120 120 120 120 120 120 120 120 120 120 120 120 120 120 120 120 120 120\n120 120 120 120 120 120 120 120 120 120 120 120 120 120 120 120 120 120\n120 120 120 120 120 120 120 120 120 120 120 120 120 120 120 120 120 120\n120 120 120 120 120 120 120 120 120 120\n##$SPECTR= 0\n##$SPINCNT= 0\n##$SPNAM= (0..63)\n<Ramp45-55.1000> <> <> <> <> <> <> <> <> <> <> <> <> <> <> <> <> <> <>\n<> <> <> <> <> <> <> <> <> <> <> <> <> <> <> <> <> <> <> <> <> <> <> <>\n<> <> <> <> <> <> <> <> <> <> <> <> <> <> <> <> <> <> <> <> <>\n##$SPOAL= (0..63)\n0.5 0.5 0.5 0.5 0.5 0.5 0.5 0.5 0.5 0.5 0.5 0.5 0.5 0.5 0.5 0.5 0.5 0.5\n0.5 0.5 0.5 0.5 0.5 0.5 0.5 0.5 0.5 0.5 0.5 0.5 0.5 0.5 0.5 0.5 0.5 0.5\n0.5 0.5 0.5 0.5 0.5 0.5 0.5 0.5 0.5 0.5 0.5 0.5 0.5 0.5 0.5 0.5 0.5 0.5\n0.5 0.5 0.5 0.5 0.5 0.5 0.5 0.5 0.5 0.5\n##$SPOFFS= (0..63)\n0 0 0 0 0 0 0 0 0 0 0 0 0 0 0 0 0 0 0 0 0 0 0 0 0 0 0 0 0 0 0 0 0 0 0 0\n0 0 0 0 0 0 0 0 0 0 0 0 0 0 0 0 0 0 0 0 0 0 0 0 0 0 0 0\n##$SPPEX= (0..63)\n0 0 0 0 0 0 0 0 0 0 0 0 0 0 0 0 0 0 0 0 0 0 0 0 0 0 0 0 0 0 0 0 0 0 0 0\n0 0 0 0 0 0 0 0 0 0 0 0 0 0 0 0 0 0 0 0 0 0 0 0 0 0 0 0\n##$SPW= (0..63)\n13.18257 0 0 0 0 0 0 0 0 0 0 0 0 0 0 0 0 0 0 0 0 0 0 0 0 0 0 0 0 0 0 0\n0 0 0 0 0 0 0 0 0 0 0 0 0 0 0 0 0 0 0 0 0 0 0 0 0 0 0 0 0 0 0 0\n##$SUBNAM= (0..9)\n<> <> <> <> <> <> <> <> <> <>\n##$SW= 496.703794149417\n##$SWIBOX= (0..19)\n0 1 3 0 0 0 0 0 0 0 0 0 0 0 0 0 0 0 0 0\n##$SW_h= 25000\n##$SWfinal= 0\n##$SigLockShift= 0\n##$TD= 4996\n##$TD0= 2\n##$TD_INDIRECT= (0..7)\n0 0 0 0 0 0 0 0\n##$TDav= 1\n##$TE= 474.1564\n##$TE1= 474.1564\n##$TE2= 0\n##$TE3= 0\n##$TE4= 0\n##$TEG= 300\n##$TE_MAGNET= 0\n##$TE_PIDX= 1\n##$TE_RAW= 474.1564\n##$TE_STAB= (0..9)\n0 0 0 0 0 0 0 0 0 0\n##$TL= (0..7)\n120 120 120 120 120 120 120 120\n##$TOTROT= (0..63)\n0 0 0 0 0 0 0 0 0 0 0 0 0 0 0 0 0 0 0 0 0 0 0 0 0 0 0 0 0 0 0 0 0 0 0 0\n0 0 0 0 0 0 0 0 0 0 0 0 0 0 0 0 0 0 0 0 0 0 0 0 0 0 0 0\n##$TUBE_TYPE= <>\n##$USERA1= <>\n##$USERA2= <>\n##$USERA3= <>\n##$USERA4= <>\n##$USERA5= <>\n##$UUID= <9505fcc6-ce20-11ed-b082-000af7097849>\n##$V9= 5\n##$VALIDCODE= -1\n##$VALIST= <>\n##$VCLIST= <>\n##$VDLIST= <>\n##$VPLIST= <>\n##$VTLIST= <>\n##$WBST= 1024\n##$WBSW= 3\n##$XGAIN= (0..3)\n670 0 0 0\n##$XL= 0\n##$YL= 0\n##$YMAX_a= 478446\n##$YMIN_a= -511237\n##$ZGOPTNS= <-Ddec>\n##$ZL1= 120\n##$ZL2= 120\n##$ZL3= 120\n##$ZL4= 120\n##$scaledByNS= no\n##$scaledByRG= no\n##END=\n",
				"procs": "##TITLE= Parameter file, TopSpin 3.6.3\n##JCAMPDX= 5.0\n##DATATYPE= Parameter Values\n##NPOINTS= 2\t$$ modification sequence number\n##ORIGIN= Bruker BioSpin GmbH\n##OWNER= labo200\n$$ 2023-03-29 13:02:53.461 +0200  labo200@rmn200n.cemhti.cnrs-orleans.fr\n$$ /mnt/oldCentos/racine/NMRData/data/pf2_TBennett/PbBrPerovskite.3/111/pdata/1/procs\n$$ process /opt/topspin3.6.3/prog/mod/proc1d\n##$ABSF1= 0\n##$ABSF2= 0\n##$ABSG= 0\n##$ABSL= 0\n##$ALPHA= 0\n##$AQORDER= 0\n##$ASSFAC= 0\n##$ASSFACI= 0\n##$ASSFACX= 0\n##$ASSWID= 0\n##$AUNMP= <proc_1d>\n##$AXLEFT= 0\n##$AXNAME= <>\n##$AXNUC= <13C>\n##$AXRIGHT= 0\n##$AXTYPE= 0\n##$AXUNIT= <>\n##$AZFE= 0.1\n##$AZFW= 0.5\n##$BCFW= 0\n##$BC_mod= 0\n##$BYTORDP= 0\n##$COROFFS= 0\n##$CY= 10\n##$DATMOD= 1\n##$DC= 0\n##$DFILT= <>\n##$DTYPP= 0\n##$ERETIC= no\n##$F1P= 199.294336109833\n##$F2P= -133.861479528761\n##$FCOR= 1\n##$FTSIZE= 8192\n##$FT_mod= 6\n##$GAMMA= 0\n##$GB= 0\n##$INTBC= 1\n##$INTSCL= 1\n##$ISEN= 128\n##$LB= 5\n##$LEV0= 0\n##$LPBIN= 0\n##$MAXI= 10000\n##$MC2= 0\n##$MEAN= 0\n##$ME_mod= 0\n##$MI= 50\n##$MddCEXP= no\n##$MddCT_SP= no\n##$MddF180= no\n##$MddLAMBDA= 0\n##$MddMEMORY= 0\n##$MddMERGE= 0\n##$MddNCOMP= 0\n##$MddNITER= 0\n##$MddNOISE= 0\n##$MddPHASE= 0\n##$MddSEED= 0\n##$MddSRSIZE= 0\n##$Mdd_CsALG= 0\n##$Mdd_CsLAMBDA= 0\n##$Mdd_CsNITER= 0\n##$Mdd_CsNORM= 0\n##$Mdd_CsVE= no\n##$Mdd_CsZF= 0\n##$Mdd_LrLAMBDA= 0\n##$Mdd_LrNITER= 0\n##$Mdd_LrRANK= 0\n##$Mdd_LrZF= 0\n##$Mdd_mod= 0\n##$NCOEF= 0\n##$NC_proc= -8\n##$NLEV= 6\n##$NOISF1= 5\n##$NOISF2= -5\n##$NSP= 0\n##$NTH_PI= 0\n##$NZP= 0\n##$OFFSET= 328.4733\n##$PC= 4\n##$PHC0= -142.325\n##$PHC1= 0\n##$PH_mod= 1\n##$PKNL= yes\n##$PPARMOD= 0\n##$PPDIAG= 0\n##$PPIPTYP= 0\n##$PPMPNUM= 2147483647\n##$PPRESOL= 1\n##$PSCAL= 1\n##$PSIGN= 0\n##$PYNMP= <proc.py>\n##$RDF1= 0\n##$RDF2= 0\n##$RDFWHM= 0\n##$RDINT= 0\n##$RDPOS= 0\n##$REVERSE= no\n##$SF= 50.3277766700001\n##$SI= 8192\n##$SIGF1= 40\n##$SIGF2= 20\n##$SINO= 0\n##$SIOLD= 4096\n##$SPECTYP= <>\n##$SREF_mod= 1\n##$SREGLST= <1H.CDCl3>\n##$SSB= 0\n##$STSI= 8192\n##$STSR= 0\n##$SW_p= 25000\n##$SYMM= 0\n##$S_DEV= 0\n##$TDeff= 4996\n##$TDoff= 0\n##$TI= <>\n##$TILT= no\n##$TM1= 0\n##$TM2= 0\n##$TOPLEV= 0\n##$USERP1= <>\n##$USERP2= <>\n##$USERP3= <>\n##$USERP4= <>\n##$USERP5= <>\n##$WDW= 1\n##$XDIM= 0\n##$YMAX_p= 461439486\n##$YMIN_p= -62558813\n##END=\n"
			},
			"dmfit": {
				"from_filename": "S:/Bruker/TopSpin200/data/pf2_TBennett/nmr/PbBrPerovskite.3/111/pdata/1/1r",
				"save_date": "2023-03-31T07:07:25Z",
				"from_title": "T=185C",
				"origin": "pf_Rinept 13C PbBrPerovskite 111_1 1r -  labo200\n$$ 2023-03-29 13:02:53.461 +0200  labo200@rmn200n.cemhti.cnrs-orleans.fr\n$$ /mnt/oldCentos/racine/NMRData/data/pf2_TBennett/PbBrPerovskite.3/111/pdata/1/procs\n$$ process /opt/topspin3.6.3/prog/mod/proc1d\n S:/Bruker/TopSpin200/data/pf2_TBennett/nmr/PbBrPerovskite.3/111/pdata/1/1r"
			}
		}
	}
}
