# Supplementary material for: Structural dynamics of melting and glass formation in a two-dimensional hybrid perovskite
Source: Nat Commun. 2025 Aug 18;16:7696. doi: 10.1038/s41467-025-61410-z (PMC12361452; doi:10.1038/s41467-025-61410-z)
Supplement: Supplementary file 4 — Source Data [file 41467_2025_61410_MOESM4_ESM.zip › Source Data/NMR_Source_Data/PbBrPerovskite.1 - 13C{1H} VACP MAS 10kHz, T=24C.csdf]

{
	"csdm": {
		"version": "1.0",
		"read_only": false,
		"description": "13C{1H} VACP MAS",
		"origin": "pf_cp 13C PbBrPerovskite 1_1 1r -  labo200\r\n$$ 2023-10-01 18:11:20.595 +0200  CEMHTI/florian@florian-port2\r\n$$ S:/Bruker/TopSpin200/data/pf2_TBennett/nmr/PbBrPerovskite.1/1/pdata/1/procs\r\n$$ process C:/Bruker/TopSpin4.0.1/prog/mod/proc1d.exe\r\n S:/Bruker/TopSpin200/data/pf2_TBennett/nmr/PbBrPerovskite.1/1/pdata/1/1r",
		"timestamp": "2023-10-01T16:12:02Z",
		"dimensions": [
			{
				"type": "linear",
				"count": 8192,
				"quantity_name": "Frequency",
				"increment": "-12.20703125 Hz",
				"coordinates_offset": "54031.34743 Hz",
				"origin_offset": "50.32777665 MHz",
				"label": "13C - Frequency",
				"reciprocal": {
					"quantity_name": "time",
					"label": "13C - time"
				}
			}
		],
		"dependent_variables": [
			{
				"type": "internal",
				"name": "NMR Spectrum",
				"encoding": "base64",
				"numeric_type": "float32",
				"quantity_type": "scalar",
				"components": 
[
"9nqhPfypqT3yn2o9FdP3PFKS4TzVd0o9O/6WPQp6oz0uBYw9OJdpPZbTbz2xVYY9/ndxPapv+zxwxjC7XBtMvPBCfDxOy4M98sDKPTsewD2M0Vc9QCAfO6a3Ar1sBzq9Xl5LvQv5XL0kMlm9vPALvVQTizuohjI9kctpPUhMCD24xje8OAUwvcaKHL3QkuS6vZkaPZldUT1t2/s8HO7WuzBEEr0CgDC9vR8KvZ3Qt7xm6Z288Ui1vB7errwssya8ft4PPKlH1DzfZwU9FMngPGTjhzwtqQM8ygS9O1Zj/juWIBQ8VinhOwggfTtqCNM7hWCiPEKEMT1K/Y49gY23PVNaxT3VXrg9LsmaPQuncD0Osi49CGbhPNZ0Ujwwry+6i/YzvLvDgLxE+VW8PGsXu6iIdjxMcwo9dIw4PZM2JD1yAIs8cTF7vLUCJr2PPzy9pLwGvQgairyssIC86TcMvT6Vb70TfYe9hwM6vaCU3Lu0fb48MiWyPJuNSLwg4me9TVepvRMznL3mbEC99tKfvMuwcbw6IhG9/v2GvU6vrL1Xj5292804vejc8bpn0Ro9DT2FPTTtoz1gIrQ9QZ+9PUxevD0RAqM9mexOPY7hAjwD4hC94NyCvaw1jb3WLWG9ZFIUvU6N1bzywOG8tjQFvRAV9byhlX+8WdqiO0pgujyGsgg9t0ohPcj6Nj1NE0M9lYMnPTIbnjzMW0G871IXvZ+dKr2+bNG8toC1u01KjLtGWQS9nDufvXxz570uGuq9oKSivYiS9rzyTEc76FYTO74YzbwxMVW9uUxWvdZ9mLyN7AQ9a7GVPa/urD1+EY090cU6PXYMCT1m1xA91EAXPSC/qDy4F4m84dZsvfnUnL1Ebm69+HE+vKGkEz0F9W495u8/Pcg4azwqYYq80pv5vLnTvbzaVb+6x1vYPJ6IXz0HoKA9wVe+PSG3wT0Ys649W9+UPXpigz1z9nQ9bnFVPf0zDD3W0h48Qnrpu+alG7v44MA8U/RaPRn8hz08l2M9/fAMPcyDxDwetwM9xmY1PVDPEj250ka7GLZaveBrob05oWC9Vu4FPMvcjj0U4bc9ZCF3PV7lRzx0WyW8jJ57PLxFjz2H2uA91f7OPYnqPj1iZZK8Pd1avWGlRb1VLMK83gtNvK8E7bwF72i9rBCHvT7YJ70EOrk69djGPJBRoTrZ53G9f7jtvdzbAb50eqC9/DERO4tRiz2MirA9JtlwPbqGgzxKCyW87+YXvNqTmzvqY0E8qBGwOwKrHru4psM7wq4PPU1Zjj2EV609u/qGPV99qjy/q9G8hrlDvbfmFL3ofSu7+Tn7PH4uNz0QvxE9LwdnPNgQYLsYhOG76DKsOoxTFDzycoY7w7qDvDzjKL1V/1697EozvayFOLzAoeA81ftYPbMrYj0ONyE9+5WsPMUVZDxI75g8pv+4PFQHIDwI4cy8njOOvYMBzL1F2cO9AgBmvWA7u7r93xw9Im4qPSWmFDy90hy90riWvcXcpL3+hnO9BhutvDWtyjwI7ZY9lCz3PcMgHD6XjRk+BzfTPbWH2Dz8piy9aH2BvXa+zLwwlzc9zarFPbVOwD2pmSQ9aJ7VvIAPeb0/szi99u3ZO7YRgj1pN9A9JhrrPa1b3D2szq49hGdXPa9CoDwYg3o7U6GaPGKNcD2z58Q9X5PQPcqujz0jaNk8zEzZO5e8wjy8xmE9cqd6PUDFtjwQtCq9kC+zvaSRsL3xmES9y+k6vG+aB7waaxi9MKqNvTrtnb1QNHW9PjMevY6SBr0ZTSu9luVKvVi2OL3CcA69d/IFvRjNKb3qrTq9G5zdvAoeUjxZtUo9AiZkPWfS3zwtB0W8W3YIvR7g87xKC7S8/lYPvUpSkL1lwtG9ez3QvbTRhL2J65i8FAmnO8DyGbpV/FK8WJBiu1gJAz1LMIw9PqGaPdSlQD2ItAY8rFrLu9z9lzwfeog9/A3aPURM6z1ckbY91eYnPewpe7wpOou9+7zWvZYv6L16FrW9cRgnvZxTyTtcRAY9/iocPcGyGD34/iw97yY6PbIFzjxSDvW876bNvYVVE74SLQK+HBVkvbRc4jy0w5o9IsCTPZkUJD3CdnU8hjNHPMO2hTww/hw7dFUOvYtRkL0GYI69tp6GvF5Ijj1lSxU+JU4yPucKET7q14Q9JLGyvCHSqb081sW9TcKCvSBUE7w5wwM9nM4LPUBe4Dkr6xa9DjMmvUCInDrziIM9H8bcPXgr4D2xe6s9MEaJPSkxqD19B+099EsGPlhm1j1CJVI9EgJkPLO2zTygWpw9HJ78PSKc/D2cLZE9UDilOsE8I70agQW9IP+sO1zSGT3aICM90H55PH9lXrz5ysq81n1IvFBJWzyaWwo9z0oIPdA2yTukRyO9+KKtvRCU1r3nsK+9G4oMvc1LyDyHCn49zoiEPXhRJD1klQA8C/V/vBYeyLxW5p688Gveuvvn1TxZJls9GLR9PaHnHD0uEQW8ADU4vXY+Jb0svM87w+FlPYlbcD2Aa2O7rRLBvWoQGb66jAS+9KhbvdqsdzxR0cI8PdzbvEfyr7041sq9nOdevYiNQDxBfVM9TiBBPY5BmTwAghS7yI+/u6YPDLym+eq8azx4vYpAnL2oI1u9UHLhuvq1KD108CQ9oEjGu39Cg71w1r290/yZvU/P6byCI3U8fBcNPWx9Bj1ZP+g81ikXPXw7ej0yC7s9TWvoPUGi7D0le7s99k83PTivK7wcvVa9HxeBvVJoJb2gjg27B/XLPNYHuzwo4cG7mLMqvdPpfb1Iy2S9qBjrvEDrHDu2bpI8aHieO3lHE7069LK9pEv5vVjF7b3GlI69ploFvPQCAj3UFPY8oOMRunpT17xcUMK8MA0zu2DXFTs/XAa9y46/vYeSCb7CvfK9IvlevYB+/zu3lp88lESzvGQljL21e4O9kJRyO8gAvD28cgw+jk3jPbLBJz0qJYK8oCi4vCRYPTza/T49UE5YPT5VCT20GWU8NLIsPJQkYDwAyT05InYkvQJsur0I+fm9tdLovZCHkb3u+4i8jKngPBqXUj2q3GM9S4g1PX7NwTxgxmc7bIOmu0AiBDocAwk8AOopuWPJ/bykq4S9GgqMvSyIy7zOjTU9piS3PaUrkj0ALV67sZ6tvfL68704p7+9rTI5vfOZ2rwFkXK9gyjsvYNLFb6odgC++dyZvY4GKL1M5VG9NIi3vcTa4L1WFpy9iCiQOyaXsj2ERP09uC/GPUhN9TyyQAm9Jyh6vbLARr35X3m8cN1pPMls2jyi2sc8ME2YPOq3kTyRM6g8WoyEPHxU27ukbEq90aLHvdOQAL4gRea95SJpvQ4VjDxGhJM9PVihPXAyED07IQS9uBWvvZa7yr0fp5m9RKshvTiQsLyGHgO9lAVjvd5igL3+8w69gvedPAqDiT0iGJo9F98QPfZx5Lysipq9YvurvdXof73c6Ca9KTIgvekmQr0hnAu9xlWrPJ5VzD3VcB0+xqoQPhb4hD0cFtu8yCudvZHfhb3NJcm8ssQLvKpaP73UsPS9Hukzvr5oMr5uq+e9QhTQvJquRj1Qx609JyKlPdhAND0Iy0m8VoqNvcKrzb2kCbC9er70vPe+Cz1rbII9wfIoPUSQJ7zLbD+92KUuvdS0W7zwbow6/qu3vK96hb36i6q9my5TvZQNBDwgwDA9ap+UPFKVVr0f5+69jsUHvrB31L2L1Y+9Q7+FvVggp71uraW9+soYvfR49TzMb4w9k8MkPdi8Kb2fM/O9wqoMvqhXub23e6+8SMF2PNRuhrsQS3C9I+jfvc5vBb5e9ve9Vrm/vUAEZL2khhq8gnYVPcdgej0TKTQ97IZVvDPGn7241d29OAirvXdAwrwOpsQ8rlWsPCTNC72Imtm9PsEZvs7SEL5TsrW9sAO6vG5H0DybxiI9+uS2PKFGV7zOyEu9zyyXvbYYor3eR429IpxbvW7aML0VQyG9OU4GvQCYHbz+HRM9AOS9PTTXCj7G3g4+3hbGPRpEyDxMDi+9yKOUvY5AX72sVry76pEmPdYjbz3Ijjc9jg+kPAR4Bjzut4g8hQj5PHnQ3DwArji6QMoPvdXVRb0mVOK8FMwtPOpWCj3QrLQ8M99HvE61Cr2m8IW8bC8GPWUymj3AlZU95NibPNvzab3tLOe9hD7+vegZyb0qBnu9VZcSveuy4LxdSvG8We0KvS3NF71W7BW9sKDvvFS2c7zISTK72mUXvESPN73Ses29PfAXvpVGJb65cAe+0BmhvfKK4Lz48tM7gE/aPH8FND24pXc9OrSIPReZXj0uOuk8XICzO2gbcLt4v8m7yM+svJsCb72aAtS9qJUAvuUA0b3YjR+9POIHPaGPqT2R8Mk9xBy5PeZwlD0wJkk95qyEPJHGzLxa63W9+G+PvVKGSL0LYTy8gAGNPNRIpzxg9DW6qzsKvdyGi72DZ8u9jMr5varW/b26Tr+9VMYOvVwfxjyzF0c9C/DGPHRg1bzN/mu9GPkivVQ1jDxEAI09hO2VPQjWxzzG/i+9LMOnvcrJi72u+2+8C0wyPcM9mD2pUIc9JATcPDh9zbwck469EkO2vQkWlb0My8q8pN4OPVM3oD3mgrE9d1aAPU/l0jywg3y7CnObvLjPy7wdOuG8X2/NvIAIT7zs3ug7kG+rPAodhzwoXE27v6ibvMPqXbwgGCo8c0vwPLb4qzxv4ki8XA4tvYz1Ir3AfCm7rZYoPW1pbj0ZjiY9kHVDPACRHzswdZ08CKUhPTygCz2AzxW7qqw3veRMfL1KGC+9np/6u0rHgzwAmJs8UiN3PCKTtjw4AiQ9t+pFPd747zz2sze8tEM6vSM1Rb0tw568IOiAPMx7+DxpXJg8aLc+u/g2a7y1Uzu8rNi+u4hyHbwG77O8wtYCvQzdBL1Euei8wVP1vIAKHr1OhTG9XYADveTSybtbzZs8gEPuPKd42Dz+2uc8LYpDPSbinD3Ibrg9DOKPPbuA1zwIjTS8Eg6MvKABCTvSaVk8/vdrvH1EpL3sChq+sHM+vj3LMb6/Egi+NvrBvTqSl71oHn29yDsrvWMpRLwEAkA8fn9HPET/H7zQYg69LK00vX6jIL0IiCe9E56KvVJH6L3k7RW+UD0Ivraxh70wJdA8I+7EPcQQ6T0AB6I9MImpPMSl4rz4wEW9yMY4vXzACb14xda80AjKvLS/u7wRsHK8oKonOshaoDxf3hc9gNNMPZxYZz2qXFs94NkWPfBZizukehu9+qqVvRRVpL3RGEW9Wj9TPMqIkT0RObg9T6NWPVyoz7yATtC9CKQLvn3e7r3Hf4K9uWxpvNBy/Dvoa607QPQ4urBkjzuJlGA8INnUO2Uv6Lyue5m9HFTIvfr5j71QrR+6YSSMPexetj33Pjs9lzn3vFnHpr0JZom9MOfbO71Tuj37YwU+uKHTPYJLGT2Q32a8qJ5PvBJjGD1SKr89uvPfPeeWjz2caCk7hPU4vfbDI70PYUY82NeQPUjXuD2xCVU9fv27vIattL3p7dK9+RZwveskhDx6Q5c9ntuhPWeo+jw6Xhq9ii2jvdZpir0Bciy8vARWPe85oj0le2Q9vOZeO1qLHb0vvzG9vumPvBbF/zvojpE7m/PnvCnrgL3nPYq9GM0GvcWenjw502E9NuBePVJDyDyEjSm8thb1vL5JAb2cOM28VG6YvPesRLzAnkS7/DglO3iaELwK5zO96hi3vWxn6713QsO9mN0KvZ5dDj3yGYs9NDo+PXp4NLyKe4C9PpeZvXP4NL1Msbo73xw1PZJfYD1SuiA9yYEOPDKK2rxte3O9CRumvRohqL3ZVnK91/K7vGjRozu8Aec78id1vGWLHb0qvxa9YCnfuk65QT25u5o9cw90Pa4t3jtCuEC93cR7vZw4o7zqAGo9NE/+PaZ2Dz6fI8Q926iqPJdjEr0U+R+9+CzwO6icgz2fwbA97FNnPZBh7LkLOxq9d1DHvPQP6zx6QZ8941yqPVH4MD0+2I+7D0N2vC4qwjzyHaY9XVrhPbypsj2kIQE9LqeCvBsa97z27sC8/LH7vK6Okr2SEAO+n/0gvkVeBb57v3m9OCJiOrio+jsrFEq9BncJvuRVR75eaku+Ta8bvgx3sr2unhi9ZJWWvIgo4ryA31S99LKcvSWbs71z85u9Z9MqvZCtVztP+yA9TxNZPft6RT2TQzA9WFFaPZ0bnT02gb49+TmnPbjaKD1Mevi7RpUgvR44OL3dFyG9huM3vX4okb0kUte9oacBvoDu/734rdy9Gu21vTpVkb2igCu9B/kwPDAkpD0NYQw+nbYZPucN5T1DfUY9iob0OmNovrqgxvw8M4eGPV9okz1Y0DE9j9qYunPGFr1HVla9L81evS8gY70WfHK9ztJrvTJIJr3ojAq8H0LUPCCQOz2WEDA9W1u/PIMpIjtUzoC70jxNPLxbTz1qL889s40ZPi/zOT4mMT0+a9AhPpJG5j0nC4o9Y7slPbyUFz0ZDEE9z0ZXPdjSIT0iyQ88D/nFvHNdIr1l3OW8E2HoOqEt3Dz17M08s8YKvKE7Zr0XHrS9PyynvYxyIb2qkFY8AO44PcOtMD3HNKA8oTm6OrDj+zvHvg09PDl5Pd0AiT0LRFA9jOPaPLMZCjx3WoC7JGmvvIFZTr3NZqS9NBG4vc8Ei71qgOa8Pvkru3gbgLzMq3y9znTdvd2H+b1HJMa9L2Rsvdg+Gb1FUEO9EAGSvSoJpb1PooO9Z8MWvVggt7xHBPa8VVE3vSvSLL1b3k+8WBzuPPo7aj2eFmk9I0INPWPg3juCaYm8fpcnvRdslr2GVOG92lgHvtNk+r0TKKW9GgDfvH58czxTWhk9wmNKPfFXez0K0449UYBvPQhJkjxGKR69kUqhvT4Knb1ZrxS90woaPMZJyjwqXgI6RzUgvcQecb2xFC+9JjPGu/sJpjxAEo48yvjku4lM5rzVjuK85FD5uyzQgTwEjvc86PkZPUC+RT0i0IQ9bRuXPbSBXz2IajO65ByZvd2UB76WhhK+10zSvUePGb2YKE08ZAmgPDG0c7xcIn69PuSuvXI7gb0Q9GQ5JzihPd9EET4KLi4+hzMkPtlH+D1fEIY9PjDjO/5WG715rlK9REHDvHzPDD0a1Lc9D+TQPQC8VT3hGBq9Yr7mvcNg9710x069tkFtPYP3DT4v7xQ+xqymPR+6CLxqrpO9VcewvRY7gb1oGPi8H5mouxUXeTz/LC09kqygPcsb4z0KCfk9dPPRPVjzfD14h408vEtqvGeixrykhj284iadPFCcbj0jtro9agrUPdqCtz3Uxms9sYfNPMIA5jtY0aQ7VMQGPFdxcTt7KlK85LgOvUQ1U70am2C9B60nvQiJF7wr/xQ9RF+qPSlr4D24EcU9AngxPS1jtLw9Dne9ewZJvWB/V7ueVAk9ArDBPJFuB70dhci9ZWf/vSVexb3NOg+91HOxPESgWD2mtYg96qCnPT2vzz3wlt09zcevPYdEMD3LAFE8iP2+PPUijT2dAuI9DhTePePjdD3AhTk6jNvRvKMb/7s8OtQ8X0QYPQw+fTzQ/1q8iB55vEvYgDyO3Uc93HE6Pb5eUruIpIq9FyHavXne0r3j65q9MA9fvdYrRr1hGh69Srp3u2uvSj242qw9y7aFPTyQ1rsz3rO9ozQBvj0Z0b0o9S29ptKqOySuUzyYTxu8W3P6vJKA67wTefe7N1aGPBezEj2qfHQ9Xl/IPbngED4CZSc+rLcQPn6Lpj2O7ZY8kfkuvIoiEjuN3wA98z8sPdmtsjx4Xwu8LPh+vN68eDymyoY99+7PPRj/zD0N9Yw94j4SPX+8zDwT/yE9+D2BPfAQnT0nDZU9mUNnPd8DFz1Ei588b3KzO0osm7uFOCa8vD4yvILbDrwYUma7J6IqPLYoJz1Qe7E9CmgFPtqzEz4l5OY9VMNOPaBcg7oEuSi7ZGxIPQqg5j38Qwc+YOCkPTwhfLxlsL+9CP3Uvc5rOb1c6Rw9WKvCPb6M1T23Mqk90KlsPY24Hz3G8WI8eM/lvLrglL2QS7O9vBhZvZaYSjzxZHw9DkV0PZ2uiTy5iJO80OgOu7bScD3P5eY9L6zaPcLEFD0FI0e9imexvdX2a70Udm07Ey81PQoMMz2+tuo8ZVwePSDAoT0jct89VqqmPeiu5rvUEs+9Dp0Fvp6Pkb0X0/08kEzFPdC3nz10diG7GC6gvWaGxb3gwnO93v1rvPLGtrtIPxa9M0iWvd49ob0tUTi9i3ekO1xhKz2su1I9J8sWPRcHlztdTDG9yWHUvTOHJb6Ke0S+KJ4zvjJS7b0i8R69PSDaPBEQiD0lca49bLLAPX+wyj0YDcw9QPzHPbHRyz2h/+A9o9n8PWOnAz5+vPY9M7/gPex55T2RNwI+3p0FPnu2vD0DqiE8bUOfvcU28L0AALO9HgTAvGxjCDzEPgK9LKPzvdibOr6R9ii+XrWVvZgMBz0EfL49sCbGPQoQqT2td7g9+kzuPWsH9D1RpYA9NDcnvd23Db7WNzq+hEQtvupwDr5EewG+XJEAvgNxyr3f+LO8OAKnPc2rHD515hc+DS2fPVg6NbuBMR69lkabvMMZwDxcTEY9/9IuPdjvsDzHIoE7uhAJvHHBxrxdpC29ZzszvblZMryHMjw9XSSyPUULmD0P6hE8fnt/vdLKqL3mUvq84XZ1Pa8pBD78Ugw+AAG4Pa50zzzmFbe89Pg5vQxaZL33hX+9RP1yvSixEb0W+sc7G/ExPfDqSz02zYY83TgaveRGnr2xAJa9rdChvPA9gD3Reww+IEksPn7/DT69IHw9vnC1vJlXg70ACyG9/M4KPZqu0T3vH+s9AnZ2PaxztryUi5K9vrRMvUWc/zzvcv494Y46PuZ8QT6/uSQ+pGAAPqbTzD3w9bM9LkyvPScNtz3Blbw9XMOiPUY2Fj3qwhe9ABL2vba5N74Z2EW+YtMqvmGTAL4s6ry9WoGRvbf7Vb14ive8kcNgvJz4h7z+gCK9kkSFvY52kr3sXmS9RpYXve7mGr1/J3S9cAugvfLqhL3MX2i8E6BNPas4wj3ob9M9UzCsPQRrZT2MLeU8ACCDu2TJLb27AZu9/9CsvYynfb1WONu8pZsmvNwe6rw9G4i9fyqyvUAQe72S1CY88ALPPfZcOD7r5mg+oodxPpRyTz5dnAQ+dMgFPUi3XL20kr+9D3CYvc9cu7zr3HI88LkpPCpvuLyXnSq9biuFvPuxNz3q4dM9emkFPswHCD4IeBQ+1khBPpMifT4Teo0+9/N6PpbKKD5icqQ9Sh4BPX4Twzw+6wE97HbsPOSAPzy4+pS7viUIvPKkvLsHNDe8VXfZvKy1Dr3fT4a810DoPJjulj3HkbI9iMNdPejVY7zJy7m9ZXgbvrgmOb4mMCu+3Tveva6fq7wl6mU91a2ePXK/1zwaeYK9CGQBvsNM572sTgu9FANCPcCcjD1CDq08UH45vYT+jr2Z6BS9mVl/PKHnBj1q/gU77BwfvZoYG70abag87WXRPdvcHz7x6yE+wVP+PXYUrz1qT2097qQcPfJzzTzH/wk9ufOlPb6YHz64flg+4k1LPvXe5T3+B407VL1pvVJrPb1glbW6cp1vPDhrv7x6cqC9iY63vRDlFL1MPRw99dmIPbRAzDyUMTe9yk6XvXZcGb24baI8TFXcPHK6Jr3QFwW+JE4dvgBajb0x36I9pG9GPqadTD7wZtM9bly1vIRPwr2GpaW9QC/IuraqyT0YTj4+iMh9PuVOjz56Ro0+VNZvPgv4LD7Oa949meygPc6KqT3OW9I9+pbnPWxOyT3NemY9tqr4u+Jgq70B5h2+oIFEvlZMMb7wqMy9+lkavA0rOj10sgs9dzjavLo/rr0A1MS9OspivTGvgDt1gj49L5qJPWZ4tT09AgQ+XGEyPmVlPj4yVw0+vCdCPVB/CL2HGWi9mJCXvLTWIz1ao4k9HgkpPT6ii7xo/oS9ChqPvUDG4byTay09dcfkPZBxID7Rkyc+0XkHPrzlnD0Enps86v7BvCi8Vr2v26i9Kff5vR2KHL7G4wq+a2E2vZUQyD347mE+AXCBPmcbOD4m3YA9+ASJu5Rn+DxV1gg+qT1cPiupTj7d1cs90rtavBl0Vb2D1Jo7G8TPPfpqHz4bVAI+OgE/PUQklLxiALa8/8miPM4GWT3ERwc99UwMvbM3zL3M9ei9yxKJvRqRszt5d2Y9pVOHPerqZT3HxYM9Ws3aPey9Ij6QCDE+OBrzPQwxZDyrcau9ak/wvYOAl71Qmqg7WElnPcR5Mj1x6ne8I1WAvdBBTb0sXsY8GqLpPbGLJT5RSQ8+tAiKPQODT7wYqom91hC9vQyV1L2udei9AeXrvSpNvL1FgRO9c7MdPSKLzj1Xjvk9sFG6PQh9tDx+6lq9yXDNvRO9xL1SpjO9TNrMPB7yhT2kHz094jPPvAL80b3j1AS+H1mpvesxNjyEBL09omHqPUXJnj0WWrE8reQ+vIyqbLyI20y8y3kHvf3Gl73hXtm9CqLVvfZOnb1oUXC9vSuaveuA5b3jYvy9IJGYvbhyqDwWqds9LJ0LPq6A3D1ezI09wSaSPTF/8j18mSc+9mocPkwFmj1Rnb68crmhvdZ0gb2cOCy7OL5IPcTSbz1UThY9btaZPKZ60zzK4TY9LQg2PTDWLTx4Jxy9CFmGvd+/T70YMLW7xCsXPah6VD3Y7iw9Jp4BPc42Jz2CJI09xHfDPW8pyT2v/ZA9/VPXPLRaSrxGFNi8LQwuvImJzTwJnno9rWifPRY1hj3W7wA92Oxmu2JikrwAH2W7d9DwPPLzez004aI9bMiqPWX4oj3Obow9yxYpPUV6HbyYepe9htv5vSPj+r3MjYu9EO9xPHruqT2gX9s9unK6PQH5gj1wvFs9hOiEPRbRpD3g8aQ9W393PXklAT1IDQY8cFZ5u1bqx7uA4EQ6SKGlPAlmUz2RcqU9yXqsPeTPRD2enGi8wYiEve1Sir1bAo+8PjxdPVOj0T31X9U98/mUPaQXLz21+yA9WzhvPcZvlz0sh3w94DWOPEhdNL3OmNK971EVvnAaKr59riG+BhTwvZRYTr16R688YtiQPVoqqT0miYY9+s4zPYCFDD2zswQ9Xn+hPLbaU7xDtE69tFeDvTZII7288zk7pum3PKSkHLwKZaW98aMSvhtcGb52cLq9WP7pupTZiT1nBrM9oAGKPZTNGj05e6w83fZzPHAObjogrgi9uMukvSls8b0Fxv+9T0TEvVytKL1Y6aY8XzSQPRpJxD1h7rw9IQqJPRVtHD1zzd08wkAxPTfhmz33n8w9pKG8PfNMTT2qn+67klBjvVeIqL1nc729yrrEvdhevb3oRoy9++BOvMGQiT0WzA8+t28vPgGtEj5CIZE93LobvJBYgb1E+Zq9zFBivcxxrbxoTyE8GMPzPFgCGj2kpxM91DD3PHwb3TzieQQ91so6PWTWaj0uxF49d5n4PEga57tetx+9PNlFvYBoBL36nqu74pZSPA4HQTwQxh26zM+nu9WzRzxslkA9QHegPWXCrD2O+nY9yjLCPEDR0DrVlRk8bKEePU8+hT2aBo097ixYPa31Hz2s0kc9FBqmPYNT5D13SuU9moGbPeowzzy04O+72MK4u4RbkzwOYhM9p5wBPWUFWzwj2oI7JBKFPOUWHj1h4To9KqS7PKhAkrwMMEa9TDBJvaz207xYKxu7AG5jO+4qiruMI8O70sswPHtNFj2NfkU9Jmr4PEAzB7zwMy29oDlXvbeeKb1MwNu8aImwvOFFnbzQn7e6v1cnPeirvj0lVwA+O3ztPSCEkD3NoJo8JjDuu6qZbzsoVRk9aG+KPU1nmT3RIW096PPvPBcNkjtdNwq86E00vGzGLrz01mK8IDSmvKDWsbwm69O7XkQAPQyJrD1KBgg+1rIgPlZtGT4YYPw9rIvHPbVgrD235J09/P1yPRzbsjyuf8W8iAtZvW4hOr349667xNAqPa8jij0TAnw9f2QVPe3zcTxb6Sk8xPCmPBWnAT2nsQs9JlroPJpFujxrC8c8rjQFPRESIz1JNhc9PACaPKyXQ7wQEDi9OHqGvbUCgL2wKQ69rn6TO0m6Cz0cKR89iMSpPCjFt7puZ7G7IPCIPBBbUz1A65U965Z6PXlndzzrOTm9CeC8vdnp2b0IYK+9yBQ1vWJqiLsOGYE87ZMHPPLfqLzqYWm92p20vcoi4L0lNvq9CiIBvgGY6L3DT5i9pGEXvPCleT2SVtI9yhu9PQ8ZET2UlxG9niawvamL2L2UveW9EfsBvgRuF74xahW+YaO9vSTHyDtCOtU98HQWPk9/7D2EmSw91KiEvPgryryM2ZU7Yq/0PBbmqzyM2XW80WY4vdz4M73aQ4q8qPshPLc2iDxwzOE72G8Cu1DSlLqARTk6RWIXvPZc5LyCvwu9Rv0ZvDwKIz1uGag9QH+wPebSQz0c0PW7gjtCvVCocL22+1W9Z/Y4vcBlL70nUh29zNLlvJOxqbxvJ+28AlBOvSTEgL17DjO9FuOTO/YQST0SrFg9eLEMPPFUVr26xbC9jUacvRa/N70vQ++8u0kwvWbogb2WLGe9ELCBvKCyyzzfFLA8YtIVvT944L02Kwu+6senveJI8jwd8ws+oQs9PrQXJj6W1c89N/FBPd/+0jzxHgs97CBZPbRQhj1AdIQ9Kt5UPSDQCj1r2qQ8t++zPAluPj1TFbY9HM8FPoNyFz5NdAA+5n2IPeDOALwV6Y+9XPDHvfrApL2iadi8lJooPTDwuz0OrNE9JSaTPVKvwjwGVwG8YEAdu5/SBT04TIs9QTacPWxpWj0ky6E8sI8lOwJbWzwutCg9FF17PUKfVD1Q/4E7HmGavRwpKL7YI2u+9W90vnINNr5/MIy9vu8YPWiMtD120Y89GEeYPIroQrwM98g7aDBLPW4Yjz3DqTM9ODgCOxibCztGbZE9+C4tPg2BXj6kCCk+9gwgPb2zmr1endi9wMJNvazQ0jwiKlU9rTZaPLKIQ71XbaS9sJmZvXgLhL3tpaC995rVvcSgxb0CltW8h86mPRH6JD5Deyg+xrnSPYZsDz33OUw8kAwPPdLgaj3YFx49ygKTvJkDkL1sWKW96o9OvQzmW7xALN857ILju2zvJLzKvAk84RgdPQiPXz3KNTg9n1K3PFyiATz4VcI7AGvguP7G0rzoR4C9QxmpvSQYiL3I++a8oHqzu9BuwryBN429xubIvR8Uob2cmpq8btAnPcQ9iT1oZHo9fkpXPVbDfj2NDZ89i+SFPcAt7jsiBpu92L0Mvp47FL74WdK9FFw5vRhBhLsOQUg8lXQvPIxzuruDjjW9hUjZvfsZK74rEz6+KhYLvurJGr1KeEc9XG2KPQAAQTzgoI+9nZjmvYvtrL2gTiC8FyFlPUvTkD1Ufgc9oiPWvJD6lb0kf8C95YXAvZ3frL1AWZC9+FZTvV604Lywv626KjewPP+zFj0UJyw9dv8ZPcYb9TxGvgU9MnZyPab53D278hw+mRghPk/lyT00x4O7xAHHvXxGBb4G78C9eNXuvH74NDxkrJk7o/mrvEpRlrz99Ac9y3DWPQKdED7ruN89CffMPDrmdr1Bi9G9rlC/vWt6ar3Mtaa85sUGPAHzAj36FUk9LblBPdyDoDzghY68vFnkvDyHXzxChsA9Sz0oPiReND6jBvg9g0EbPe8Nnby+7rS8vkJ3PCMLaD3DTqE9/yGsPUlpsz2Yr8A900+8PWATjz2IphA9QHFTPFY8sjyS6l89SlimPbHSlj2xPwA9sNObvADxP70+6S69qj+xvFBlqLsASjG6kJXdOggqeTxesCg9f4KKPYq/pT2/x509gEB9PcxxMT0PQdc83CtiPJSMJTwkoYk8wKnQPNn/kzy2XZa8hZqVvW0I4b1MKby9djGAvPVXmz3ABvU9bh6mPRDIgLxOi9W9BnMBvoD6mr3IR4I7N153PZahnT0Z16A99SLHPbgrCT4xkB0+Yqn2PXqfDT2H33K98knavfocrb2A6nq8Ne1tPSRS2z3TjQU+mxsNPrX2Aj5TvLM96PpuPDqHiL2JROq9DJTWvXP4Zr0EMo28NOO1vKqXdb1n0Ki9YUNOvcQc3zxmlsg9jl7lPdZniD0g99w7Sv+TvIAgLzoAr9U8fq+DPObEBL3n4KG9ZVmkvRW6C70yUXs8WH2lPL5OvbxypIm9ykdqvVdwgTzCBdE9VlEKPmXkuD1gwug72Zk6vVzq6rxvwxM9dd63PYtruD3srDo9EHEfO4Bp0bqkq+08DQJhPZ52Jj2wfFa8TJuSvc63yb2cbrG9NnB3vSQYT73BhYe9tg+1vRMntr2ZiGC94P2sOvBOUz3loJQ9qFRvPTVEpjwGTb+8pBpmvUjSi716T2e9SojFvCHFmTxrQ2g9D1uWPS2acT2yvIE8Amomvddutb0OquO9WqTZvT8CtL2impu9JLKkvQiNur3ulqu921wlvWeuAT0ul8g9VQT0PUhqpj1kqx08ULJAvRBHVr2sdhi8+38vPbvNeD288vk87rbCvKAPf706c3y97s/zvKiU3Tt8XeQ8YhYKPeJoFD3bJiY9rp4XPexiTzziKvK8ViqFvUCvgr0kjoe8kAFbPdoo1T0e9dQ9rPlePRThYrxVjYS9vEimva95k70jXG69HiRbvUUdYr3iTE69dCnxvEikqTvD1Cg9aLmFPRAMkD2oJ2s9jqAIPejV+zvsaSO84PpWvFCOI7vg4EM8gJZ3PHBmZbtpViW9nkKevVRdvL3jA5e9SpwEvehg3zscup08cDREu0qMPr32T6+9uCHIvYoPmr1gPt+86PLaPDkBiD3qQ6E9SVWAPTEU8jyAkdS6OHBlvPD/QrtmLag8/AQaPaufET3QuZA8AMVNudAyfLsAytw7GM2WPMbClzz8kAI8AKgXOJgSuTuxA6I8/E7FPIAIojsOtvq8l/tuvXfJcL38sBe9zt+jvAWLAL2cBIq9PLTHvfKuur2R+Dq9gFQ7PBjcRD3F0mY9ZvFjPak8ij1ubrY9OLDAPTNBfj1AA9A7LCP9vIgSg7zcFSc9DKq0PZQmnT1w3W47Tt2mvY9V8L1k36a9kNC9u+HUXT0n8oU93qwXPQDAYzZ+PNq8I59Cveu1k72SBru9KJaivWKKurwngGI9PTrWPTg8tT3aqZU8dEVZvdRsmL3Nzh69yF54PO9mKD2lMNs8gMmcudAhnrucwpo8PRUpPTga3jxcR/C8mDDGvW5zB76eUeq9/TNjvWxAWzyk6YY9gHy9PQ+KxT2qla096J6GPcboTD1lY0E9gYRpPZTShT2LtF09Vt+aPHDEvrydNT+9lAglvXbinLzYyiy8+FPhvHUIZb14+Iy97K1cvRQm0rzE4Ce8uBmTvIN0B71yvwG9bEAMvMKngzxeNJQ80LZlu5TCxLzUY6C8EBaYOxYhhTxoFzO8zrmEvVS2y73ajpy9iKGbuxs0eD2uzYI9MCoSu5KJtb2SwgW+Pi7NvX4JyLwWIy89PTCHPUrmTj0GGdo8nrKZPDL27zz+tz89LkN/PXDIlj1OCZ49S0mCPfas4zzUxou8uksnvf6yoLzwKyE9UFrHPYia6T3J/qg90lwTPcLimjwJEkM9j7TFPXEO+T26YMk9XhAjPTx2lby+xkS9oslAvRxx/byQ/nK84Exmu7hglTsgXiY8nFhnPNznujxkxzs9/supPeaK6D0qKdo90gFBPVa4Kr0+8d29LhPivSboSL2gxvY8H6KWPQ8EeD0MOV08FMXqvOJ3Or0a5zu9DE1GvUSUa72isnm9+C1Mvcj6D710UCC9LvKMvUjhzr3Mh8q9atc/vYTQ/TzHK7Y9WEzLPRl5mD225VI9CuddPftPkj0LGJQ9HnMlPTjJCLyeWCy9yIs4vaCH/LwYM8G8WGbyvIST/7xAuy+8BFy7POjLFz38WyM8uqMevSqgZ72wyaK7oFLIPQZAOj5+Azg+kiKrPbwnOb0b1P+9r+rxvdbIaL2Y1Re8yBulvGZvnL2CJP295gbqvUwsN71OYzs9BwvaPW5N3z1nznY9YH38u6pta72QQYS9rMLjvJYK+DxGwpg9AUqgPfBfKj3gWMi7CGjdvACMgLvmtDw9EiqwPcQeuD0bP349KnHmPLDO7DugptO7rPgNveCns73PZxa+ZgQzvnYpFb5mPYm95m7NPAe3uz0Loeg9DUfCPRGzUT0Ayo85rncdvTICL70gL0E7VEe5PbKTOj6Syms+gV5YPngmFz6noL09Xsa2PWiGCz5nkUM+g+tSPvUXKj4k9sI9Bl79PLDonrvw/mO8gBvku4ikPTx0vSg9ITOTPYvDpj0+51w9gHsVO8S6B70oKYq8Svc3PZVEzz066MU9KmC7PGL7iL3xm8i9+HQUvRd2qD3mmjk+HoFTPo7TKT5UDeg9Ym/HPdaa+T2ywhw+GGQjPnpAET5KXf49EDX5PRxj9z3qrsM9NWIqPZinILyMDoi8kzgEPYqKzD2hfgM+GpO0PcA1TTuKtY+9fxu6vUkhhb3OJAe9uJnmvBgKPr3IeF69gFbOvJ/IBD2sWaM9Fx2lPc6oAT2E3Q29302XvUAndL0Algk7P36gPVB7Aj5NsPI9x0pDPXr5Yr0ibwy+gpEXvtq2nb3egwg9iNbgPS57zD0IpGE8AkKjvdnn2L009TS9eKZhPcBd5j0jgK49APgCuHxgl71hlK29PMQYveiLsjy2IVc9uGhhPUjcbD0C9J89tRDLPQZFuD2PWzs9AHFdO0D3KjzQ/5g9eLoVPujqHj7JeJk9JptIvfFqCL7IsAC+Mhc/vVvCCz2a8Xo9sAMbPagtMTygcoc8GFcuPWEvMT346wa8d8auvUrRAb6cRru9ADdVO+whxD3OoQc++6PcPWUXbD3k/ps8AOveumB2sLxs1ka9FReDvaTCJr3gU7M817+uPdJOzT0jhE49SFj6vGtSs71jSrq9Pvlsvfxk7Lws6dS8gDANvczMzbzIJQg8KsoaPVY07Dygmaq8LRKVvdMNpr38PxK98i3XPOEUXT3sv+08yLWdvICHML10xKu8Xt3OPNQ6YD3IDUM9UK+qPFCb5Duss6U8zWU3PcnRZD30jUo9MR9FPW1VnD1AgwU+8hUzPmB8Lz6X1eY9pnn+PATh47zCxiK9wC9+vLzAgzw+aBM99gM+Pb1NcD30x5g9WgypPS7Qkz2Xt049ZlUiPTSqZz2BP789Qrv0Pf902D0wcUw9lMOVvBbycb2gE1S9gFgKvBcOHD0aHHY98/JZPfx1DT2EVMg8BprtPEspFT246u08AMTWuD7YIb1lJoe9Sqx5vVDFx7woysE8zE1iPcQMVj2g5I08VNTtvPq6f71wh469wPVdvdbwAL1oKI+8INSovHrjIb0lhYW94uqsvSjjrL3Q2HK9WOGHvEB9ujzXyRE98D9mPHg4xrzgczm9gG7LvDy27zy0rqA982uoPe5lBT38SxG9yZ+MvTIJGr0V7B89YHLfPS96Az6t+cA9fYAwPfBbhTxUVso8YR4yPaHRID2QUYA7pH4SvRx1Jb3IBwk82DO8Pd9JLD5wOk4+/tc5PgJB/D01NEo9HKq1vBxypL1GLOy9L/ryvXF9uL02qTW9AGzMu1AJpTtgAie8lFMGvQrHJr1E19m8gJsBuwhxbjwYM2M84C0lO9DWsLsAls+68BkwPFiIuTxguu08cCsCPeBLDT16oxM91rcAPWSnmzxArKU7QN65ugCYlDmA0Oe6lFy0vHw2db1I8Ly9MpGzvfqrCL0IQUQ96FbgPcps7D0Wgo494PZnPOBLjbtsJds8u1acPZVVyD3dP5A9JOaQPBCKYrzA82g7A5JaPe4mtz2xV549mGzSPHCQqLyAw6G8EHbyPKXusD3FyNA9u7t8PcD76Lr8wxC9QFQNvOAqfD10i/897EYLPhRitT14lYI8JBMUveozNL3AiaS8AGO4OuA6vLui0x+9BOWQvTe7k72inxu9SKwBPChlAj1sqpY8OKV3vGyAAr0Q3uW7N99FPW7LvT04pbM93O0FPYTZ97wMIUO9gFS2OiIirz1IthM+RuAKPp5tjT1guGu7JGr4vEC76jpPKX09NkDWPRhC2T3wxpc9LCUCPSAtt7vcBBW9YkB4vZcLjb0630i9YP6iu57DET00gB49QL6PuypLfr2vNKm9tkYUvQL1aD1S7w0+h4YhPiF03z3ewg89+LQtvKClobt2RgA9ar9mPWfrLz1gW1O78K9dvRZIq70cqKq9mnJ0vTDsr7zABOI8isKuPaHVEj7cFz4+khhIPiqHKT5HGNQ9QI3uPEzaB71rC4C9JIZNvfBMm7u1wkk9U2moPSeAmz2MNA49cEiQvAIwX72fD4O98HpavagPG71ULdO8oHNXvMB38jssyAs9f8ZaPXCuTT0UhbM8AAWQvJgsQb1sZ1i9ynEQvYAS1Lukhps82KL7PODHyzyA/J07YFaXvNDf7ryg6nW8jKy2PPWvhD0++LY9qnavPSJGhj3dAVo9TLKCPUXutj2FZdg92g3DPa7cgj0qiRM9xrMEPSuOVT0NPps9krqvPUTiqT0qe6g9zuq9Pdgn0j2itLI9BPwKPXJjIr1or7y9QIayvezyqLyQZ5o9/EYdPkNvOD6uABo+JA6vPaydiTxIgOq8WrMXvXDvO7xgH/A8j8tvPQ04ZD0IN6U8nIvdvG7oab3M/1y9YMjKvPi/CjxE3eY8KF4LPUSsGz0ytUY9bS91PfghbD0Otwo94OOBu3AGHr2+GGu9gth5vc7mbr1kf2K9YlBLvdJqFr0kIJe8IJNzu8DzjTpAkpQ6OJ4oPA62Fj1cYZE95VS1PRQ0jT1wpGs8ZKVCvZT3pL0LTYO90Cvpu/F9bD3Xy8E9Go6xPW6TPj0YJhc8cOs8PBJUiz3MsiI+i8F0PtgviD72j2o+hG4hPlT6zD28RrI9WXHdParZ+D1nc7c9iMUxPNeVoL0xjQi+JKIJvlz4x73qZ2W9gOIBvZDkx7yoo668CONnvDC8lrvA8l87OLg7PFD9vTxyKw89moAOPegQdzzwTm+8ti0Evey21Lw4BDu8yH+wvBT1kr30AAm+Dk8ZvltCpr08u0c9cuonPqVzRT5ofQE+JArLPNQbFr0YD/q8cEjOO2CUjjxoR1+8UGpFvRb3FL2YatQ8IVawPTXIrD1o34E8ss5svWThgL1IwH881ZjsPTxrGj50Fbc96KWLvGhKor2M00m9sgojPdBO3T2QbdE9KKglPYDCMLwA4YS6zc1xPWa85D25Od49b5RePQAYdDlwq5y7cosvPdiwzT3PJPI9jhGoPQyvvDwQRi68oJjSO7MAbD0N98o9OynCPSz3Nj1YRmK8YkABvdgUhjxYyuA9ioRFPoV2Vz4zdBU+NAEPPXJfdb2s8b69jseLvTD36rxIxZq8xqk9vVUaob3+9p69IKAXveBpJDzsJLU80PguvGByZL2sSYm9RKjdvKCKEz0Q1ZM9PDZTPeBlULzowqG9uOHlvYNA3L2fO6u9cAtwvQbcC73AhKe6pEMsPbwCqj2CudQ91oPJPcG/nD30pVg9AqMEPaDvGDxIS5u8WIMjvTQ8+ry0LLQ8zXbSPXIoMT5WKEg+FFclPhu3xz0o9Tw9ksITPc5IhD3ieNM9+z/3Pftt1j3T2os9kI8cPXwBDT3IqGE9hLyePWADmT1AGhk9MOl0vLizMr2AZJC80Qt7PTLEHj6z/lk+UxdTPjVHFz4IrqU9miU9PYQ7WT18sp89csG0Pepqjj1G1Q49SNYsPEB7ZTxOmC893DemPZw95z19BQU+nwYFPvI+5j0gwqI9AFQkPbAaLzzAtsc7bHPmPGJ/fT2e6q49vOiuPRb/hj2UFTA9BKT9PPBJBT1MDSQ9bLc2PQoSND1U3y89jEhEPS3NeT34mp49sgqyPbz0nT1sZyM9vNetvHVbsr3I9QO+jkX+vdE7l71QnbO7qJgvPV5CRT2cY448AHinvLjKHb0IiQK9zN6DvACWErxoGF688P2cvKTthLzQOQW8IIrGuxhSTbzYn1O8UKRPPMp6hz0xpfY9z6wKPiHGuT0w89s78WSHvVJqqr3qaRu9hg8UPWo0vj2VDto9vgGsPTSQUT0o4eo8dNKkPDBDlzwM7p88NMzePDCvPj1mbJg9GdLKPdyL4D0Sp9k9+n/LPYuOyz2EPto9bD3iPUxJzT2A85s9CtpWPU5qRz30DJs9C3IBPp2oNT7w200+E2o5Pj+s+z2sj1M9AJ3fukgSmbzA1mC78Cq9PHYkKT0Wh0k9bBeAPdLoxz2+LRs+lZVLPiB3Vj5OnjI++A3tPSzqjz3LqXc9dh+ePW6OuD32yJs97gIkPcD6GjzAU/87mmoEPeJpaD1qB2Q9WGflPCBFN7uA6DW8cM7mO6Te+zxGaQs98FIiPOhHvbzQTxa9XL2BvJiy/DxmQKQ9EcDmPat0/D3Pp/I9zlHYPRfbrz0sUGU9qK1xPGZSBr3Of5u9/YnQvQK/zL2wwIm9MFpTvBAtKT1K2o891Qx/PcwqAD1gmi88UC/tPOBgrT2sGBU+QyA2PuSHPD6Q+10+Xb2yPjmxHz+9y4I/xWi9P+SG+D8+fRlAJ/I3QPeLV0BJHnNAtG6AQKZbd0DF7VNAsN4dQGzdxz8WXlY/28niPjOOxz5NrRU/p19nP7rvoD/Bac4/H+L8P9CZFkA1Ji5AQA9BQFgDSkAZ10RAFxMxQMs3E0CdkOc/DLy4P710qD+bHbw/8ovvP87IG0CIrEJA58FkQL7Ie0DPe4JAmkCBQFgCe0AZGnZAXKd3QMPifEAn2n1A2r9yQFRnWUDh5jZA/DoUQFRI8T+VFcw/ZW2zP13snz92Xo4/VOh/P7zVaz9uGlw/h6VHP2l2KT+vPAY/mEDRPs4drz7sCaA+I7qQPiBhZz6EdBw+kmDMPSVqwT2mnwM+DLUoPr2MLD6FXgo+nUS2PTmtcD1Kb1o9bZpzPZ67cz28tkw9wCo1PeKXbz3uEsQ9844QPt7hLz7WUC8+2BUPPhOnvz3C/WM9SM4uPRqfYz0Qu6I9Vd3BPRZGvT3Ziqk98uivPY6K5D2TsxQ+wBYfPuxk9z3GbVw9oFJxu4CSS7zsLPM8vfKoPb0XxD3uZFc9qGZfvJQ8Ob2w1fS7cWWpPfSJLj78ulI+gq03PmaJ/D1OD6Y9fAmYPQd0uz3U/tQ9zs62PYgZPT3ALt67CoYzvT5OPr1AxWO86s8NPVLTjT1HjIw9GLYYPTDtsjswzcw7PmQ7PQkQvz3PZdc9hnyEPeDRBzv47OK8APDtO/BHrz0qpBk+iiEiPjnJ9T248Ks9mfe0PYM3+z3GEA8++HfaPX5uMD2g/7k7HFsGPVbM0j0+Nho+odUBPtCaPD3wDNW8/KYIvUC7oTzCp5w9zKasPcAQNT3Qqq87MAVRPKMEfT00ENU9HM7EPWiIJT1orKy80CdOvRgYPr1y8RG9pgoKvTyDy7yMFY08hHm3PbQrGD6C8hQ+qs2cPaB6erswS928wNvrPPKc8T3/9Sw+60EYPrxVuD3qJmU9l+6gPQgMBj5qoyA+6jwCPoaVhj1QM8E86DT3PKdcjz1hjNU9DJnhPUplxT3KsKo9Ki2ZPeIzYT3AM188OG8EvVhkSb0kprS8vAG1PKhSCD3A0HG8BFXCvdWcFb4URwK+1KdgvaBANDwQY6w8hGGfvN7bab2cdSG9KhshPXrzCj6WMUg+mw5IPkh4Gz6MMcc9eNFSPRgYeDyYKH+8pJsRvciZDb0gj0m8MNR7PDwy5TxkyJY8ILISu7Sdk7xsgcy8sHUGvdQvTr0RzZG9dz2fvTCcdb34pu680BclvAw0jbyMjhy9/s0tvWC2BbyJJGk9NLj3PUYfHT4+qxY+bU/xPdjArz1vQXU9FCsePSxvwzxoluA8FpB4PeNS7z1lXyo+yEUzPp3LBj6YgHQ9wAG+OjChcLzwlpg7WMHSPMwGkDxYSbC8VNaAvd0gkr0WZgm9bCQAPeYCrz3kC8s9YIiNPTiElDws7a+8oMzevIC2Yzv3GmM92G/ZPTNgCz66IAo+KeHSPRimTz1QD4m7IkMpvbq/Ob0wMGO8HBggPV4HtT0ND+M9UobJPRlJfj1Il8M8gIDuOgCwgzdYoy88MA/QPPKcMz0puJQ9C/DpPZboIT5cnjs+VScwPrH7/z2yrYE9PEaMPHCb/Dsy7RQ9p8CvPaUbBj7SGBo+zCIJPtasqz2o1HE8dMZPvaGpuL3vmbu9CI13vRDNiLwA2Ys84FXuPHyHujzI0Rk8AMFnu9Aljbzy0xG99llhvZoufL0kWCe9wKTsO2l0gD2MFsY94oe9PQ6Edz1srwU9PFAoPTCLwD1vry0+XXltPqFtgz6Z8H0+zLBuPh1Adz4QpZE+geyzPgw82D58Bvg+K4EJPwwlFT8y8xw/Q0gcP3XXDz/MA/U+TUPMPrqTvD7cedA+wLv8Pj01Ez+xPxo/XAAQPySX9j7TPc4+hVG0PoY8pT6pWpI+aoFgPsdOAz5mnjY90NKkO/wS0zwjdLk9Iz4jPkhURD7Gdi0+RNLZPUCLHT0APJi5APYFOSBMrTxshAY9WMqkPAA8frsAGSu8wPZ8POBQZD0Sl5A9KOcKPQJ0Gr0LyLu9aH2lvbCZo7vdaqw9lwn8PWQ4sT1AYMs7QhVxvR9Vkr0epyq9ADASvMDC/7oQqoO8JL7ZvOhdorzgcwC8oO5MvKomHb0+vYS9XtuHvQqMHr0A9y+7HAKXPLjntTws8c48WMIePW0FTj3oThM9EN77u4JBQ72Wgxu9YocRPWOGCD449EI+KOMvPva50z2+AUA9mqwrPYRTlD2gu7g9ON+RPf7XOz2Lgo49AU0mPoVDjz5+yrI+Y+CtPjCSlz57K5o+i1XLPoPcCj/7DSU/UEkkP/7MDT82x+w+XTjfPqqE8z7/ygY/eKMJP9szAj9OevY+Hxz8PmB5CT8RoRQ/ECUZP3sMGT8ZYxo/1j0ePw7OHT8fOhE/pcvxPqWPvT4ueps+XC+PPpaWiD6trmw+ikUyPsyvBj61EQo+glIyPv3mTz7m0Tk+jEDqPVwdQT1UqLk8TM8vPVbDkz3YU5s95YZfPcxcHz3GU1k9mv6wPePg0T0GwJk92PRvPOKaKL26c3q9MI00vegAPLw4WJM8uAcwPUDojj2VtcA9LkzLPTrqmT02MBI9AOhAPHRUuzwnimY9rEWgPZX5iz26di09CjccPa52nD0uMgs+HhwvPpwMID6bP+w9l7vQPX5sGD401G0+DIOSPipcgz7I1BY+NH+RPJpHgr0Jroy9rDqzvBBK6Txpikg91G0ZPQiyNDwg6m+8vHcGvTZrH720mci8jCqFPCU2lz1qrPg9fOwFPqHAwT04CQ89qJ86vLw7mbwwUTM8vDdaPcK7qD1DTLY9QOKqPVolrD0ws9E9hJcKPu3wKz7vRTs+SC0vPsC/Cz5cf789W1xsPcjXEz0sNco8NGeAPDh0AzzIOi08UtAGPQjFkj1Jhto9dxLqPX9Usz2hHTk9yD6UPFSkxjzAs149qA6oPZD5tT1hyaM9YYOaPXxZsD0OH8w9dgK9PV2wYD2Qqdw7gEmcvODB5bsM1MM87vQPPaCSdju+ZWC9yfnHvdXst7366wK9dbQuPbBdxj3/re09d3XiPVKtxj1uPaU9o0tnPegswDyAXLi7uPBKvAjsITycuUU9EsulPQhMxD336Mg9QQ/LPS0GzT3wuLU9QQBhPTjDEzyYVZi8gEgIur4DeT2BbAM+an8fPoxx/D2pCl49AJkhu7BUI7yMH+48aOidPUMgvj0Fw4A9MFQXPKyj/rwcARS9UGlqvKABvTuAs286qAbavMAWT72waiy9cBeyO0yxij0dY9U92hKxPUj9pTwuR2O9PY++vUbuib0whe47z4CyPWxFBD5SgvQ9qT+kPW3eUT2xNHA9T+nDPYAeBD66FgE+1K6mPTwItDwYJ2O8IC3uu/x00zyIMEU9oI8IPXCOKrzm8T69ok0wvUA3LLtinxQ9JpQKPdC4QLxCjWW9ZGsyvaP4Jz0WOBs+8ntZPjC9Nz7AjaI9eJ0jvDRDvLzQ6Sc9vyz4PTBdGz5JOfQ9P8COPUGQdD0Fdss99k8QPruS/z05vx89FHeCva303r2jcoS9KGn4PKFGzT0WPMI9BLjcPE4+Or1F5ZG9aM00vcBQMDv+EAg9iPQaPRA4/TyUCNg8dEipPIDaJzo8uQ69oWGFvTSPfr2sQIK8TCNcPWz44T2CYwI+qy3XPU9uhz0NdRU9GEzxPAmSLz0glog9sqC7PZVr5j2CrgI+ls8LPpTVDT4YoAY+g6nnPZeHrj1F0W099+lFPWviiT3akds9wLsOPiO6Bz5bfqE9APWjOyJMO73kV0W93IuFvMioKTxg5XE7NPHdvIAqPr0UbPa8kA4EPFzc6TxwOfY7tEcPvVZDT70Q3Si8Yxl/PYBd2z3+Jqc9oOcBO1EIjb1BH569fMXZvLio3zyAkPM8aKa0vBt7nr2DqaO9vN2YvPAWgz1pjOM9ImrHPVshKz2A9Ze8Li18vdt5tL2X7NO9QwfMvUD/er2Qrjc80mq4PUC8Cz58Jgc+UOW/PV2+bD2/B0M9mfVqPVgvhj1+Znk9l41XPR40YD3DJIQ9Ev17PVg5/Dw4nGS8sHUOvaDyAbtIrJk93ggZPlLCMD497wc+cu9/PagiIzwA5u45NICyPMZeLT1RTyk9IGjEPDi9PDzA5Kc80R1PPYywtD0wwfE96nAFPrnM+j1Orck9yX2MPbgKPD3EjBk98hkUPVwivjzwT3687CKVvesv9r24XwS+JubGvahXU73k/+m86FYkvSpygb34wXe96LF/vHlrST2TibY9hymVPRA92zsKVZG9BjPyvW2b7b1QOZe9JFSTvCjPyzwqPBs9HC2YPDi+nLystEO9wGMjvWiiOzyJB6Y9xI3/PXi+5z2AoXM9QOVuPH5z4jwWUNU9hflKPoq5fT4kaGQ+z84VPjymij2sdbY8MPsBPADU1zoQUfy7YI/Au3qg3DxmNq89N4sIPjnKBT6n7JQ9ABnQufzjCr1Aeji7kgGNPYBnBT4m5RU+HHj7PTiDwD3IGbc9vFTfPY5XAz4F6vo985+0PczUMD2AszY8kPG9Oyh41Dyq+Xg9DZjHPcnqAD7U6BA+O+wVPhXoFj5qOBk+YD0aPtFkED6Vqeo9eYygPSDsUD2J+EA9Cip+PYJGlj0ZHXw9VzEAPYipLjzo6Mg8ywOHPQd3wj3JeZI9sHaouy8FtL1TQO69tiyJvTwgzjw8gcE9pt3JPXTtTz2AsGI7wJnOuhBI9Dy9qlc9uiLgPM5+KL1Fede9shDrvdLYdL3ibLA8VfKWPZ86iD14iWc8CpkovfYZgb3efza9UIS3u5RN5zw8qjo9gyBbPcIgiD3Gybo9MpX0PXImCD68CfA9lT+XPeCswzyAFzm7AKFcPB12iT1Y9QI+qc0jPkyrFj79x9Y9zeWLPVlugz1uNbY9Bp3lPY0y0j3Qp2s9EIf4O5Bbs7sjhRo9vMbwPeStQT6KDVw+DZ5CPlgQET6l5dU9XiDCPSb10z2MxeE9jCLWPVUpwT2u0MM9BI3rPZ+VED5aLB0+mYAOPlr90z3QDoM9j6ENPXj2ezzgvDe7dAjGvCDpH72U+fu8cIPcO8r+bD2PFsA9WffCPQQkjj18Dzc9UQc3PUMMhj3XeZ89lW9kPYAEtjvUEwG9sGcsvLn9nD1Wdz8+1IOBPmKAbD5y3Qc+SL17PJT/c70zqYW9xF2NvHsGST1gaNo9ngEWPuTTKz4m5Ck+J5MJPuVLnz0ymJM8IESXvLTjt7wI7De8gE5UvLwuHb1J6Ii92lSAvRC4Fbxg0I896sH/PXIM7T2Cjz89GukYveZOrr27eZq9ZKPjvOZUnDxLhR89wFMHPU7doTzstl08AMlmPEQVXjwYUyc8sD1MPJLe6zzkfWE9kCWXPeNiiz1KOhc9YF8Mu/AM3rz8Zuy8ZPWGvNCnzLsQkbu7UCAIvECpR7tIlTI8vBaoPNhWMjxQd5S8CgVBvXoPUb0wBKi8jpHnPJhyhT2DmI89fkJIPZRg2jxyIc48OtEzPZvvfT0g+m89EXcFPcAWYzsQ7O27UISAO8DjpTw2N7Y8qHcAPADLpruAWDQ7YNv2PNYNVT1XOyU9wF8PvNnkh72UuLi9zlBnvf5CtzwAzdw9VM8mPgiwMT7kwRc+JpDRPUKpOT3w6ZG8QF+dvWfD6L3+bui9qJajvSTHFb2oIzq8aGpyvJqlB730dyy95G/rvADqMLr0fsM8UjgLPWo4CT2DNAI9eiP4PDL0qjxAise6+MTavHK0Cr3wtz283ITYPJuRRz3awgk9AL4EvBQdIb2UpOy89JSYPDQGhT2GcZU99AcvPfzCYDzU5eg8kra3PYxFHD7yYyU+AAHOPdx1OTx0Uii9RGHFvNt1CT1k54k9tVkNPZ5AQ72gJPC9zPr5vZLdgr344s87k+wUPZr1kDxgdkm8aP41vBYZ1zz3IoI9qFR5PY6fgzzY1v+8BuYXvZh/gjvAqVg9zFKBPfw40Ty4a7u8TmcOvUD/uzpoYE49QWyFPXR6Dj1goDu7QBEyO4DwgT1EbQs+/okiPrL/2T2uXII8Kjw+vaAJLr1oLNM7Av0vPVTZ5TzwYMu8J1uHvdrIbr0Aoxi8tnIgPaq+WD3Args9OENCPHx0Bjz+qYg8vBZuPCCf97ugygW9bjYXvUzXorzArzW8pjkrveuH3r063iu+4CMuvr9K2L10pIa8YJkbPQio+DzARGu8+K44vQRV+rwQ0ZI8PYiDPRM5qz37MaU9wuGZPeAWmz2YUJM9qSRSPcoFpzwgtXo7kBOsPAmvhT0A/N49CEUEPgdiAz6mYAA+pRoFPvt4Aj710L89IgvXPEKJLr0Y5oq9ImrzvMIVQz0WTe09lwYQPgy2+j0tdas9RUsrPcAa+brUL0C9spqbvVqpf72AU+e55LOZPemc3T3p9JA9AAvXu/YvZr21kA297LIMPSe6nz0aQTE9UJ9LvQIO+b2kp9e9XIUPvMRyuT2xPOs956RbPQ+iB72o65m9hKBivUhNdbygx7a6+N10vNhZObwYeDU9+JUEPgpxND6Mfwk+xErGPC3CmL1Sb7297tz+vL6qJT263Uw9YLVcvKbWwb014wC+jIixvXSFa7wQmRs9NwBNPeXIMD20pEM9htyLPSBzqD0CzpA9hB01PYWQED3MFoY9Xb/5PZuvKz6yzDE+oBoQPoQtvD3up0M9jEhkPPQ0G7zwmlK8hG6aPN27qT3CfBI+iioXPqbZlT1kaja9z3sCvinG571wVPK7Yh/uPfYwLz58Mvo97FEKPIhgv70MYgS+TujOveY+U71E1a28GqSIvBD6f7zA9407Kg0sPfaolz21S5w9zUs2PcAC8brHOwW9VCLUvF6okjzt55o9MN/lPc6AzT2dIB89YnErvcQSxL2uLLu9ghYUvZUE2DxcoUA9uBgGPAm3f714cOe9BqPbvXrzTb10U5k8lwJwPW4vYT0CyMM8WGn8u9zRxbyQaeC8LAnevGaM6LzsyPG8euHpvGQI6Lyh0wa9xHgkvZgQJb3wQsq8EBJVO+TD1jzfIMU8OAEuvNKchb2Zhum9QqQIvhCI670sfou9/AJavOic5jy2qy89Mz/wPODxb7vaey29UOuZvRD2xb1cV9m93OPRvUYEqL1+ZC+9GGT7Ow/vTj1UL4U9Mg83PTg4uDsGx7i8Cn2ZvJyURzwAaCs9QBIlPQC6CrlWlW29flrIvberwb3cGkq9iEBOPFVHaT1Uz2s9kIz8O+NknL1EwCO+ezpQvr/UOr5dONe9hEotvEo0WT1oGHg90wfWPBCRL7ySFJi8wMtFOiDZkjzYrOQ7YqnlvCP5Zb3XnEq9JK0xvIP+5jy0UBo96+6SPMCV0bqonuc7jYYnPZwciT34jl09yCeaO/9lOL2ckGq9EvjbvFBjdTyZPPc8sJQDPAQg67wKHUy9ujRIvUzxQ72qfZG9Qr/qvTqUEr7/zfO98X8fvWiWaD0EwOM9vCu+PRJLlTz4Mn69WULNvUbHp73OFPG8zYalPFPXLD2MARc9afq6PEdfnzw0awU9MIFVPRQ5fD2ySVI99RrZPAAmUDsgEYe7iA++O5zOpTwWP8s8KXaVPLBLfTzAeQo9ZKCWPTlJ5D0mLu89sKGfPVDbhTy8FeS8JojmvABjoDsm3f48/v1mPABWQr3Q+O+9Dh0ZvoAOAL4c2YK9IPsHvNiOFDwkr2u80RZhvby6qb2Imqa9WkdYvSAFXbzTr4M8FGqiPECM4LsanFm9pkzEvSRA5b2UTsC985plvTh6xLxoDGe8LDWsvHz5y7x8fk283BAGPEShgTzA7rq6ikr0vHfWIL2QJjq8ydsjPXSpnT2QMY89GBPJPIrosbxBgQS96IuAu1kkAj0Pmho9aEfJO7fuDr39ZkS9zkyuvEKOqTzXKCc9AHfFPDBbDbwsoK28MK1PO3zTOT0yJIs95NxNPUIGDTw6/ZK8YOVku/zKIT19tY09/pVOPfy7XLyPqqa9WLbbvRskn71yeLK8umtnPLAArDsNWgS9tdtqvUIKI70OwV48EL2GPbp9pT0kJVg96IAIPO4vkbw0Bzi8qEBQPAJH2jwOFIU8iA8IvFpJv7zES1m81oCNPJolSj2Q3Ic911mFPYDmXD228Sw9QlIJPUBF2zyUIK88tLebPEIDqTxi+8c8dmPpPKPsED0bYU89fI+XPfgDvD1e0qY9+FbvPEV3WL0S7gK+EUkgvqhT/716clm9X4OaPIRofT1ISZY9MB6QPcLxiz3cBIs9chF2PbUlKz1kH7w8CNiRPMKX8jwI5zw9QPtOPWeaFz18s3A88MdLu3yDSbwU2aK8DIAIvY3wTb3K+3a9xEBmvfKFKb1excW8MGHMuyLUnzycyWo92OzCPeXG3T3kNqY9Q6TkPEClUrxYuhu8uC0EPavikT0X0Ik9QWWqPAJ1xbxyjJu8mnMoPWRA2z3K2+o9TwsmPcKam70E6Se+Wbo1vgYmAr4GkX29cC+2vKCkDbxQv/c7+qJCPS4BzT3WMAc+VO71Pc5MlT0Oobk8wNwnu2BDijqNSIY8rnPGPEgckTzgYAY7lGdrvKyAz7x+D9S8MEdGvJ7DYTxGzh49kNg4PaTz1jwwZye7ZidVvDZcMDxkFFw9+HehPS4Jcz1wBrs7KA0ivTp6Gb2iClo81tmZPUz71T3KXLY9+0RhPTw3JD29B3M9F2vCPSjc7j2iHeE9ce+uPWAihD1clHM9eCWKPcxgoz0Yy7o9BgzKPUhKwj2eQJE9Hh7xPDhu57teswq84DgPPS/Twz2Gtv49QAK6PUjiSDwMsW29ICqavaOsI70a1gM87vIBPaXoBj2q+Dk9ura7PYzJGD6IBig+Gv7RPf4IGry2wM29BfzovbpEab0QTaA7VlIIPMZhVb15y/m9qiUPvniDvr2aws+8PKkOPCjiiLvR/+K8jM2FvHATGT1ArMI92triPdIvnD1lQO88tB+OPP6bXD142Ng91oUAPlRtvj1wtAY9TqoPvEAUcbvKIxo9/nmePZyppT0W8yI9HW3bvCd+tL18zPa90iDwveQdtr1EbWe9sQYmvfhwS72TNpi9Qya7vdE9or0uZwi97NHzPKFyqj1KjNs9MurIPUQ4hT2SF6Q8Y0PgvJ/eir0QTLe9Rr+pvZZmTb0GyRC81LiSPK71ljzQrLc6NidSvEp/OLxAL9k57OupO4wF2bs8eta8SM4KvX3Clrz7AUU8CvAXPcILMD2VHQg97eqyPLB+ijzBf1E84PFbugznvLyI7xe9ZqXEvLPEjjyYcYQ9FIiyPb/TkT2pBgI9AJ77OQBQTrdBwtU8KVJYPQbOYD2Id+w88JB+u5hdY7xFQFw8EIKFPfCW3D1wJ909KzhlPc492rwUuce9qtTzvRKsp70maC68vmBXPbNynD1uMXI9bWDSPNhSvzs/2Uw8EDwVPZaxcD3I94k9MqB/PZYaSj21y/k8JJC7O/5OorwiJQa9ZXGqvOsfVTzgD0E9FaVmPdJWBz1k1567TTLyvOZy57zWdV68JNYXvGG1yrwy6za9Cmo3vbaemryfvzc8qQltPIHNlbxwXny9/DSavXUaJL2Zkb48ukeNPSJtgD3+Y+k7XNuAvcLI3b2+S+O91+agvXVR/rwJdVo8q1kuPW6USj3Z4Qg9YA+8O7SuPLzgQgs6HVQiPTizoT1bZLE9DkZdPWxY2zsovny8tM7uOwxGZT3kRbc95pKlPZEmJT2sQ4Q7gPBluWIpvDzszTc99CcxPYrDxjym6m88c+sIPf+BlD3JaNc9mu7mPQJF0D0Tv8A95pzSPWVz8D1Vsew99YazPbOvQz1AvKE8t0tLPOi6KzxEOA+8shJLveqXuL1XqdC95OmfvZyfLb0SBeW8CLE9vZjBm73+X6m9bWRRvQBGMjhEdA89OZUEPQBo2Dpm5eu82o4hvTYREb2wnRa9zO5gvZz2or233LW9gaWRvRSHGL0qkiW8IABzu5rQQLzqioi8VDQLvAwhsjsA8SA8ANdsulRKd7wEHHC8wNvfOyTnGD1iDG49CM5+PQySdj2atog9wlOmPfSLqj2E4lA9pFNqvIndpb0YVd29noagvapedLx03hE9TlohPRAyrzqzYiu9YhlfvRtbAL1QLNA6J2ZmPAAegjmxOIu8qpsVvMou9DyCI5s9D67APXwniz1dVi08FDVCvZAjqb2AML+9ob3Bvdy/zb1uFeW9ZkfxvR5z2b1sa5W9727HvJah2Tww+YI9qLyWPcLgSD2IkRG7V0lwvVERw70uSsu9EM+gvVTeWb0gzBi9rD3evNTbCbxQWcU8rxNiPeY4dT3B0OI8H4G9vL58b72w4229h1wLvQvclbwrmfa87P1gvd1IbL227Ju8np8mPWhxmj3D0l49RgQLvJQ6h701XqO9ENVXvUQerbzUg2+8MYnJvE62a7ycnh89TsHoPR+6ID4wXAk+PLOGPSluezxerA495lDvPXjQSj6sY1k+vnsWPvqeWj0YMlw79Pj8PIcf3T2lfS8+bUMxPmkj5j0UgOU8U1EOvd6hWb3RnQW9es/BOzO8Kj2IAX09LgN/PeGAQj0P9eM8ZsNfPGpC8TtA/Vw69gWIvBp7O70KHJa9IG+ovSaajL0J3z+9MPcSvZ6RIL0yah69rlZBvE2iLz0BQcg9XpruPR9prz2gBuo8lh5UvAgQVrz+QJs8kk1TPZiUfT0IH109JQRFPdCtXD3bZWc9ag0BPYvK07z8ArK9SyncvWb8gb1xJN88A87sPeKmHz4Zsgk+pSmUPSxZlTsyCDC9Dk19vbc9Yr0hive81CJdOz0C/jy++Rg9jr2LPFYZj7wTBiy9JA4dvRCSHrypGqw8W6buPEpDAzyG+9y81gtWvXr7X70I+B29xIaJvBiKYDveQ9E8aX5iPVbktD32q9w9IMbEPfbaVD1w02+7E3EhvcZjEb3AIbs6GPkwPTrPfj2oc1k9gKYTPYgvGj0ijYM9Lva6PXoSpT3Rq2c8LqKqvfmyHr6e/hu+rzCZvWbByjzL2Jw9PDI+PbRgG70KSN29eGbcvb7LDr0e3XA9W6HiPVoLwD2S1gQ98oK3vBH4CL3AkjS5bh1JPT8Sqj3yLbI9QiuEPW5l4TzA+Tu8Ht4hva38Mb0EmYm8yJ72PBRvjT3yxo09UcijPM+Yar3zJve9Ou0KvniAyb3Ybhe9pWMVPKZBezxiUGy8JmtcvYNtlL17w129LIuju328Tj31qao9A7WePRWYJz24tA87Z68KvLokjzwAUms9hkSVPVAmIz1rlu28F2S6vcte2b3kVI29+p9avDRMgDxwYya7UTVMvcmytL0iY729jZ6KvZG8G71rFqq80JZAvGSzqztRxhg9sseTPcIUtz2YdKU9+5dvPRGoLj2iiik99VU1PWphEj20VHI8kCQIukUiIzzKXTs9rlekPdBzpD3SDQ89KG0EvevPor0/7J+936ANvSCBfzyceBE9dcRUPCZeDL0Ywpq97/+4vbnrob0W+2a9a7wRvVrImbwAfJU4yp3JPA55SD0+Hng9o4xPPdhLtjylszG8uCMIvQBfGb1ZSdW8KOXGu4yTjjx7iCs9uMR+PS+0iT3pHzo9mGw9u5PSbb0j1rW9BueVvXLni7y6GEM93cmvPSzYrz2HYIg9PspsPd/okD0TQrA96uSSPUvGgjwogmO9tBDFvfJTnb3+Nki8+PtDPYL5bD3vJlA8dHpJvVMpn70W5029rwhfPBgBkj1zSLk9DcWMPeY12zxsfVq8v0owvbZihb1ymaa9IdCuvU5li73Uw+m8MIWvPO+Igj1Qcq49NvSqPanahD0Jihs9owcnPABZRrzkncK8VjfEvDicoLzb6r28YKEyvUyynL1F29K97h7NvXzLa71A1Fs8y8mrPcW8/D2N+u89u3OWPbxbkDw+V7y89L4LvSpirrx0lpK79PRyu1N1xrwmtFG9vRhyvV/M/rzsyss8kY6cPQV4sD3Ojxw9dDdAvZdV+r26xRK+rEfIveXlX7zP0XE9siWmPWxsRj3nXBG8L3BOvVh+X72/iAG94C1BvLhzmLwAGkm9U2+dvQsGnL26kkC9VeScvHLl8LzimLa9pr0tvkMxYb4eu1G+GjEIvrF2Tb2gFSC70Mu0uUjrZLysrFq7yHcyPR5dyz2LnPo9wDPFPSJCPT3VXJA8c/wUPbMssD2sP/s9RovnPTE4ez3W/Q471JX8vOno/byA5YK8Lrtgu07QDjz1Fhg9yuu2PXIXFj5+GDE+w5MTPtJ1kD3A49m77ng1vYuE3rxCusg8qdGVPfFQuz1yWZ89T7FRPTBsCT34JQw9LFU9PYa1XD3oEjc9MbmTPM7xZbyByAy9Io4GvUawdbwgYaE53aizu7bBDr0QOI+9fLKuvYYSjb22BAi9KsfNu2pJErz/MRy97BSRvSJrrL0aEpa9FDhQvV5D/7ysnH+8jWfDOy7BJT21laQ9mNPdPQza5z128M095kCwPWwYoj0W4Jc9B41xPdKWAj2DHP87JueuO8Z03jx4S109q8F5PdTnJT14aB88FiPbu/QptrrI6wc89IyOujINBb1Qpni9+YNZvSCyCzlSVZk9yxMHPluyFz5eRwY+tUbYPeidsz2zR5Y9zdpOPdsymjyCJ727srQFvAsW4TuQqIQ8JkUJO/a80byMVwy9KFIZOkPoiD3Gd/U9vJDzPVmlgz2U22q667jdvNJii7pmMzU9v559PVLwDD30b0e8BRAQvaKYjLwiV5A8hgTePMMOBLweeIa9lwbQvRaJtL2ZxxG9DMyrPKHqWD2TZGs9aDZIPQhrFj1Z8IE8VoiqvOE5gb1WFai9Wj9ZvZz9jjzCbrQ9ivPhPVYXhj2HxaC8jtC7vaqD3r0I6Ya9JnK/OweBgz0dZ6Q9AnlKPanBObxvIJS9S9vQvVoxpb3sDXC8FcB3PRlrxz23XY49tCeWu1kjj72adpq9jxqFvO3ndT0jz7s96NtiPaaVWryT3VC9cyG4vM7gQj0CpcY92mSnPeJ9bDyCfki9vS96vcW0zrxbyzU8/29sO47WOr2zXbe9XzSkvXpzYrx0cIM9W5XJPanfjz2fTDE8axjqvJxmp7wF4Z48mWFNPQQWLj3C6gg67CU+vWLUjr3a/nu9gZIMvR6+07vHBzw8I9idPGoirTyAa6I8ejl/PCoQCDyONEe6qj8YvBKocbzsXne8KfIivCGd8bog3o07ojmsO4FoZDsCV9U7jciZPPXiBz0negU9oN2LOztLM71lRae9SfOfvfJp47wD1h49n4qaPbmGaT0QkKc5OctIvcvxXr0GdJC8NePUPF8hJz1vZLU8xOQduyqrSLqGlws9k96iPRsn2D0p3809gJGdPfcwYD3j9Co9BML5PDSYQjyxeTq8wsvYvBfbyrwfdk28NDvGu2wahLxUfBy9MExrvZh/gL11lWG9mogwvbIYB73Yzce8NHeBvNLWLbytsnC8lzjgvHP9GL3knQC9WEYVvJ6SRjzVGSU8pgquvNcggL2lPam9umSCvbhNh7xH9+E8aIgoPS/WoTzCO5G87mc3vV30M72aeGK8otwHPVGxnD1l+8A9cQiVPQJ0lTxAeCa9LZqJvX/yMr1sUCo8hT9IPTFdDj0qCeG8hZe+vVsW6r1NOae9GAj8vMC687v+07m8K/4nvcXMcLwoo4k9ppYlPilkUT6OrCc+5FeJPajNtLxgcGO9obQLvVxELzs8cH88U1GQu9SvHr1lBoe9xUujvYoTrr0T5Ke9ONF6vbLFhbxYAig9JZuqPd5mtT0sl3g9NDriPFj0kzylEhw9SyCNPVgIrz2/1Zw9LWBEPeBkHDz0UxG9q8GzvWs8D74+iTC+oWsqvgts+b1Xd369zaahvCI/Vbw6Aha9eReSvfbPz70QJ/q9Lw0HvkY5/L0oZ6693O6VvOI2ZD0LI9I9wxDLPbGMVD19p9i7RoMqvdAgJb0QFYm8+B92O3ZKrju+nBi8XP3RvO+7+ryTTau8nG4bu81xezyQmMM8Bb+gPHo5vDuVyg+8pOFvvKdmIbwCjiK7WAN6uxeBhbxYCua84CK0vLJc6TtnVy89uyJnPawI8DyB+wC9bATIvVhwD740tRW+38L3vdDkmb3gKIm8Py85PZ2dvj3PLNU9+SaLPfwPFDvrJlu9oFCHvUEHEL0Ert47/+3DPEBYDjz8nGC8jhhNvNpwizxRfUk9irpgPer6BT2W4k48kJ/ePCpJoT1l1wk+jiEePrLg/T1KcIM9//4pPDFSgrz464i8jna7u0Kd6zucVJM8+PmlPNxpaTvmdAy9CHiYvfAdrL2uezS9kG7aPNW0oT18M5M94zkcPMr8c70Sbqq9zkVNvaCgLjuZ9tI88CsPO4d/Kb20j4W9UntmvToXGb0Emh69bfCAvS1Apb1MkXm9rBiqu+y7Sj3vcXw90nSkPCSLSr2Mmt69y+0KvuoDB77+uNy9D0SNvQhlmLxE6/o85JRkPRd1Kz3w4Eg6r/8Dvbnw4LweFDs87r5MPRIaZj0xYQM9+tk7PA4MwzzEBng9+fGiPYTVPD3rwO68qI/AvYt5zL0o4jq9J6yoPOgBOT11cIQ87qrvvKDlLb1cyw+8xBwqPagPhD1feTE9wAQIOl5Z4rwcENa8nAZKvM8tdLy5MDS9YjmnvVgTzL3e8q69W4lUvY4Zx7yQV5q8ZrMCvUuCPr3Utz69gjDavICY9jt6ezM9+UKNPSGnlT0Lz109rZOsPCHVGbzeubG89fw7vD6LQjwiowM9XdEXPRKwyDyA4TU6ljfPvKD3Or0wz2C9CDpPvc38Dr2EPGq8eFydO5XirzxY/CQ9nN2BPfqUqD3P+aM9Bb49PfDDArxw2lm9/GKBvYnnH72ZBCq8yescvJ5oKb0rkJ69RhKrveHoXL2Sg5e8r4pYvJKOK735UYu9VjxGvTm2tjyDm8s95vb8PXFakz1A1Kq8/1K+vbJQ2b2CNpO90N//vMT3TrxeKi68gEo4u2jhkzz+cAo91MvBPGLy1buOO8G8wBDaOXSoYD3v2b49LvOWPWC1SzrYSZe9kq6/vVn3N70MsAM9Go2iPXDIij3G/H88mT8MvX7wVr04+yu9iuTYvB4f1rx4sTS9PbaPvZkhub1nPry9F1eEvVBW/7vq2HY96nHUPRhZuj1d2sI8le1evXA8sb360kO9qlT9PNdZsz3zl6g9Yh8DPRqm9LtY0587LQlmPS43vz0uvZw9l4mcPGvoyryl/2e84GQWPWKQkD1zbS49Qm0NvSb6y72Rlcm9PocFvZCmMz3URZk9Tr1NPVxO5zuTwlu8vFbwu2iA6bs6WSe9crPDvTJP/b2P5LS9eK9Uu9RplD1mH6k9XSawPMAie70u29O9JjmjvaJ+jLwUaAw9MK06PXK84DyQkT08ckeLPEG7DD3aPSU9e2fIPAA83DiAsym8ANgaueT9Vzzkxo07HwYKvVwLo73ems69KMOpvRC8Mb1I7JO8RzfvvAD4hb3qpLm9eROavcI1s7xVrBI9p+12Pf96Hj2xMjK8Nk9uvZDQrr2ZgsK9XMvHvXdWwr0QqZ+9BEwovQj3lTvuXxE9IjsUPQYLfDyAFRm66PHlO1ln8zw51B493vNlPFydB72t1oe9kqBmvYRDBLzxui89mhyAPbwKQj2nDr08ZM5+PCqAyDyAXNo8XOOdO7EP8bxUUjW9knWqvLKivzyTaD496JCpPKt7JL0P4ru99EXKvQqahL3vbsC8KN0ou6h6QjvcKaI8A1F3PUt9zz25ic894aYyPax+JL3mArq9KwSSvcCeZzrYwIw9TtmtPeIYSz0gvYU7Or01vNIQATzGUPo8dIHfPACJ4DlKmpe8cIzwuv92ND3Nh6Q9PBOLPcBWszr+B6291mkPvl/CC74s0qu9tBCpvAS7fzxuYFM8Ag4pvAhHt7x0eIi7VQ8PPVKNgT1SOVU9kImQOuTBZ72avZ+9yKg3vQXBoTx8rI09tp2VPS4aMj12Jrk87IonPQsprj1/YNw9yI+UPVz7xLtV+I+9FOqLvYBdybq1wpc9qCzFPe89TD1RZLq8gKl/vc/2Ob3AqmY6azvwPIEUkDxFGI68UuYyvRQyRb0aMy+9F/EqvQgZHb28CzW8OLBAPeAY3z3U+AU+ke+9PUB1tTzX5dW8ir+RvICq9jzR24Y9UGpSPTgIRbuJgkq9ePo/vbAgaDs2WoA9oJu2PT/dkT2Ytec8NKVBvCH2C70J5SC9kBAHvYwepryUwgu8er4UvGAw5rz8+l29sHN5vZHh8LyM+OU88DeSPUqEhz1AJpg8tgvOvAZOoLx9TBA9Bj+4PUSnuj1ecAk9cyYAvbp3Kr2+Z4Y8lIvCPfFvBD5U98c9/h4ePWCPKzzHxAg9YAaUPUR7mz1yGQE9Om6rvISl7LxwaZc8aP+cPUYasT0AZ/I8jEdfvTxf1r3KDLu9BSYZvfAVCzxiRoM81Eznu+W9Bb1R9i69ztImveb/Gr2tchC96N/KvKSPmLucJjM8aCeCO1s+1LxCemO9grNuvYRgAb14PT27GOyku7xVNL2Ttrq9eEDevf5Tq70GCCW9AuV4vCJ2yLzAeVO9koGJvdbTb70s2Cm9XhItvQJCkb0dAuK9oooFvuLJ5b02fXm9QHg4OscaRz1JA449+QJ+PVfYDj1gtb06IIvEvCaeCL3qEfu82h/zvLiHK70pyoK9adSfvY64jL1uACK9cjhnvBhGgbwJ6za9vv2XvYeTlb1isgW9HNPIPCn4gz2yWY89Y7FUPWhlCj0oOuE88jzEPKjY1zvOd+S8spCBvdwooL22o4e9A2orvVTQ5rxzUCC9xoSTveBn6L2/zBi+7FYsvryPJr6QEAS+Tv2XvVNMjLzM4a88kfwLPaxXBz3eqBc94SRQPR7YaD0qcQI9rjTTvHBqr70o0dm9HCGSvbgLz7tP/SQ9jEYYPUwws7sq4Ui9JjGAvWk+QL3c+dK8kVWKvIvRgLywzu67sCAVPGC+VDywsn28UFuKvdLJ1b2Utba9SEzFvAf0Pj2+EZY9FcI5PQBQITceAHO8lCdAPPi5Kj123c08LXBFvcPKB75tdya+8GHgvTjpBbz6XpM9dF6pPVLSBj0iktG8bZ45vVonqLwsfXs88EHJPODqzbqb5R69bAxfvQRBFL1ALzu6ikavPKQjHjyGNQS9JLikvQ6u2r0wxcS9XC9cvUB/xrqh2hM9T0A9PXszCz0kyYQ8kA7RO0AHXDv4ddC7LgULvdL0l70fnNm9apvhvX30rr16Wl29PsMxvTjcgL17DMK9Kxfcvd66p72L+eK8cKW7PKznHz3QDl88du8DvR6/hL2WX3y98TPTvDJ2iDwkoQw9AGMzPE5cNL30/M69BHQEvpSL770oPaG94Fg6vRfUK71dlY29Eu7WvW2r+b3U4Nu9Mh+Pvabh57yA9J07GBjzPLRJUT0iXog9KJuEPTY6GD20LQi8NWBEvQJScL11fxe9oH8kuw4BlDzM1FU8BBu4u4aob7xARJq6zgfOPKc3KD2sxf884GaBO9KRUryomtE7onB9PXfD+j1I6BI+worIPYCw5rnE3My9pGERvopGzL0ADDw46Iu+PXZ89j1s2ow98uG4vDPbwL0lRuK92tKkvcCvIb12/Ee8mFbkO1mGHz2kPbM96oIAPmwJ7z3LfFw9UFDdvA6Ylb06Nne9ogJuvEgXcTxAeko6IkoYvZX9b71MZEK9Etv+vNI9Tb0+H9+9kFokvgt6Fb508GG9iGVaPQSJxz2S4jY9Uv5jvTBF6L22B529Eh3BPBYZ0z3+AMs9ohCsPPOfib24vN+9YMbRvZiVsL25I769JEvpvbx+7L0ybaS9Sh3rvODpnTtAuUo8SNC9PP/zjD3wSw4+CaY1PiAZBT5A7oU6QrYNvmnpT75nfiW+PJxwvUy44Dz5KVA9AhrYPAB4ujrA6X47lNWiPAb/kzxYISi8R7EjvSTRJL36MSW8QtCUPASvOzyuyPO8rESTvSWPqb10bYK9Kqw5vX6LVr0oN5i9y4uYvT9l7Lx0ijg9pnbMPZBbzD2pkFM96BSru/JlHL0VFEy9Tu6KvZQC3r032Ru+0KMivp6A2b3RSIK8MSR4Pb4JqD2wOkE9JOk2vMSQab285Jy9YtadvYMpir2b+T69LhEwvCsKAD2Vp2U9bmQzPcCo+rqKJly9ZkCqvRVkrL3I1Jq9iFahvXLOwL0Mn8y9fKOYvebVp7zY2Qs9Vp1tPdRIKT3ArVI6E/kYve3HbL2AxHq9DL1avaH2Db0AICq7H0QTPQh9eD0m8089CMetO049Tr3rQqe95PiUvQwuIb30uWu8fIyUvJsSJr2PfVO95nH1vPB7jDwbcXQ9XqGQPfm+Qj3AUkE89Fw6vBCzSLyAHC86lPlaPGqhoTxi1b885FHyPGCnGT0nXis9kh4gPdC8/jwwULI84O1RPLi1ozswr2g7tKiaPAOmaT2sIts9HcgOPla4/j0H+WY9rS0PvV2E0b12EOq9clWgvZksBL3GjE68cDXVvFEsS73AY2e9gJ0qvfwDwLyMB7C8AdQNvWzrKb1uqru8TfWLPNnzWj15noE9vJg9PdUXsjzMgbs70Nzeu6P/Dr32/K+9gJwNvhyoHb5qzuW9wd8Ive5pAT3mDSM9kJk1vB4Dq72zQQe+0YkMvnRZ5b19gKa9FNBuvS5SJL3a5Le8hEdEvK/qpryYrD+9toCRvfuwjb0GpBu9gAQGuyhj9juG44S8ysQ+vZxqQb0otAO8ZHouPaYbgT1U1xw9uA2Hu8I+m7wQSGU83KqPPac/0z0vVLY9BLFKPUWSAT08G4E9DG/+PZxFKD4guBQ+gFCYPUhJGrv8Qx+9HwjCvIJGjzyO1UY9yG1XPZgvIT3qz+s8IAX3PFyoET0S3Po87MwZPEhbprw8rjO9xC1TvbZfOb0uIBa9gMogvQjGcr0+3ri9uJDsva5o8r3a1MK91Fh2vfbFFL3eRBW9yqxQvUJaY72Hywy9wJy5Oqz6pzwAvGi4zoRKvcnusr10ZaC9ndvVvGucyzyA9tg8xMXuvMuby70gpwC+ceSpvQCRxrrkznM9IC96PZawUzyyqCa9VI17vYaYOb0Qj4m8ACT5ONBzLTvsgo87JCJzPGJt4jw3oes8mkZbPBjrDLzMZMS86Q77vAamHL0cPl6905uTvQqJmr3ee2O9im6xvMhg3Dtg5p084bHIPExBHz10N4g9JC+7PY0ovD21BIE9TGnAPGAuR7oAvxC5JOlHPF2gizzQvyw8SCHeO43qlDwRvhA9WzT4PLe1hbwmsbi98aQWvikUFr6zSbC9wE65u+QPLz0ETgw9cylfvIoldL2xVJO9aMlFvb9tJbywVpM8M37HPGQOUDyoAqu7YTGOvDtphLywJfy64hZ/PFJlrTzM6Lk7qMe+vHg3L72OugC9yJUzPGxWdT1kXK09PXWWPTwXLT21Y5Y8Qg15PJpRujyvUrU8VAUCPNxk07tM4sS7tAu5O6Rh6jvxdIq8fNpdvXgakL2EbSe9hJS4PLgmoT1rF8A9AJuUPTghUz0KJ3U9NXGxPdXbuD1iIi49lHQSvakxsL3PjIK9EPeRPDjcwT2+fdk9ANtBPajP77yuOHy9AOcAvd1pzzy/NG09DpZCPS7UmDxyyAY8hWPaPAUATT12mEI9ugFTPCvwAL3UjnS96zWKvZDbkL39MKe9W/64vWqdlr188rC8Qhw7PeTIvT1cOso9KqqaPUvaWT0aJU09cXBmPfc4QD1krzU8hMIMveLzcb3miEC9RV4fvHL83DwC10M9IyhwPQ4Nlz2WrsM9TWrfPfdFyD2GJoE9BOvZPPKaQDylBrQ8plwZPXidBz0wMJQ6tIAtvYc+kL2gwIW9qz/svGyyrTwm0nw97GeWPc8QQT289C68r3iZvYEP4L1UsrG9hKcrvG7xpD1NtAg+chnvPdooKD30Ak695TXpvXVGCL6qKfO9B5+0vUItQ718SZM7jIl2PTVzwT0Dqqg9tmXYPI2bEL31l2O9wjqhvHczEz2u20090vMdvO+9672SN0a+Q6E9vjxWu73+zMw81Ti2PSrfij3isy28rkyyvUQG8b0nTsm9nWtWvZgqF7uU6zk9Uiu6PYW//T3gYfs99hSZPazOLbv6QYS98P6MvUsnIryFpZY9pyEBPhpP7z2eOHg9fFoRO/wysbyKOzO8WIjZOkGKkrzyf5e9vjELvqJoJb40dwS+iKVfvWiWtzz0O4M9kwtvPZsKsDwO+ZK8fnshvbK/J70O1A29GgYKvb0fK70sW1G9QqFKvUao87z4b4w7M3wgPUYscT2Selo9uePFPMucgLxhZES9TC9tvUCPK71LNhi8dHuyPNafCT1ugJM87lqavCrWcr3gIKu9ENOlvUqZZr06C928vxpJvDaGrrwu/UW9vPugvfm0zL2zr+K93tvvvfAu/b1pTQC++2rkvfKzoL1Johy9qVpkvAwOsLzsulq9P/KkvSiFl71ci/e8xjK5PBikOT2UF6M8gAULvegDlr1r0Ye97PqXvLMaBT3IXkc9lma2PGwqobwy3yS9omfHvAIQKTxinvk8ulCFPB3Gv7wjAni950aSvWHwWb3B67O8JB8UOzi4DjxA1aO6EaCcvDz8DL3hghi9Y/OuvFLwIjz4fSY9SUFIPYmSwTxOU7K8b51dvSh/Nb3yCe479y+KPdzdwj18d5g9LS7ePNwYC7wOe1q8HXKau91xjbxtz4S9z0T2vdI7Cr4F/qu9aGvAO1tHkz185IY9itywu3w6rr0Jdum9EcKhvVrGobxCjCo8pu3Wu5n6IL0CoSC90pZDPEciqj27ZPY9p7TAPSOBxjxITx291LJhvQII57wkhgI8EIe0PHQSSjxAJg47T+lAPAHZEz3040s9A7YHPbH85Lub8Cm983Q0vfOFXrzL+9A8yykyPXrX3zyZyVS81SNgvaZnnr2hgZC9CfsOvXFWmjwzS449QWu4PWjBfj1KUNK7ceufvQW11r3w9n69fRDuPABa6z318BU+rMHsPd5+bT0hqaM8oxGgPINzDD0c7dY8oxSrvHAvsL1yOQW+/6kFvqP4yb3ceYW9inRPvY0ES73uLDC9vr/FvBrSELzwwp+8zVVtvXtMxL3wbsK9N9ojvQBsOj2scu492/8PPvFT+D0cA7U989+PPTZxkj02FJ09FIWTPVgnfT1ldIE9mWqvPXhj7j3aOAM+3nbSPdGDSz2aNMQ6+IItvLnvmDxv+4I9ari0Pbl9jz0sYpg8aQ4KvYa6Xr2qSwa94lhmPIkVXz1lFoI9frEbPTeEmrtsvCm9VoNyve/ieL1DUGi9RJBaveCmRb3Q8xi9YPfLvBrUwbysZCy9S32QvZ6Iqb0SBWa9G2OpOzaviT2CZbk922SBPZK0VDyAdHe89JUIO0j7Oj12c5U9gR5xPQx5rDzXM5c7TgodPYSO1D1EQxc+UMgDPnQ5ZT1FQ328bDj2vIdAuDy0ks49w/oXPmqKDT5AirQ9jIkZPfbKNzyYFqg7gEuPOTY7VrwW7t68eiLwvKA0iryQcOo6qN6oPPAlNz3Yhqg9/9YCPv3zID4CNhU+jzK/PeaQBD2zSrU75r4EPay/vz3cHhc+3ZEnPuE2ET5W+tM9TTGJPUEbCz3Aamu6bkoCveCqH71czPC7jNJVPeRW1T24T+09WuaxPeh5UT0G4EI9VGKtPROFBz7+lxg+dJ7zPTZ7hz3mtwY9RoUyPd/JsD0tNwE+FZsKPiyD5j2Wnp89GIBZPWgcPT2+b1U9C318PV/ziD2Nxnc9VpsSPZqb5LtbBVq9Ezievc2jcr081Gi7Hkx0PVq3wT234bA9T0NPPeMFkTxIdtI7ANY0PHFHUjzUSDQ7/tAHvFBlzLqUDuQ8LoSAPQCuoD2vBIc99F0mPfrd4TzkNRg9u/NhPQDSaD1CRv48KKMXvKEfI706aEW9rrAyvaotNr0Pgma9TtCBvYcwM71QHOg7ry2IPRDqzT1vTbs9QSNUPYr4Sjz8BZO7wM7qumB2NzqMdxm8USeuvKRKKbwHvBE9O7THPbjzCD7KrOI9jnD+PAF9hL0NBAG+zwECvrQsp72BYvG8GASiu35cf7xTazC9wsJ9vQgQbr2rCgm9kN0QO9pkJT2yKJo9LQ3LPXfSzT2imJA9lTdePJlyT72CvMO9VkvVvVyOoL1OzxC9uiXaO0wdIT1diIQ9NbexPX981T1y1eQ9IObaPbyawT0zQKk9jmSXPVV7gD3E/ys9SM5nPFBwr7swnfo6qKcmPbHevj0irQI+3+HzPWOMij2gqWW61o1UvQBpg7341Cm9xEHdu2o5eTyJv2Y8EPSYuvJDJrxEsJQ7inU5PUN8xT17/AY+/RcEPr4EqT1WBQ08gj+AvcgR073ydc+90nuIvXSYqLzRL4886R0jPUdCSz1mjVc9G6VLPWxKFj3qrSk8P+fPvBDmcr2BiqG9arWevctra73eRN+82CCPO3CaBD2ssWM9r7OWPTU7qz1m8aQ9x893PV5g0zxMflS8QJgmvZykPL1GrvC8IKk3u8iKlDwdbdU8LHPbPIcWBj26z0o9EPqKPZQijj2GlC896PpOu8aMMb0Qt1y96gMAvay+ljtwzNQ88PabPFB327tPjee8c0DtvKboLLy8Yjw8S3jCPJXQ1zzGr/w83n9CPb+umD15mso9VqXZPSUSuz0gXnc9DlLRPMBwLruL15u8jZW6vG68fLwAoCQ58nifPMsLFj3jjDw9Gz42PSGKBj3yZYQ8mLwNO6jRIbv48Ew7ipc9PFC9NTxY5pe74PTivByPGr1WoYi8xMMIPQopsD0QMtw97iytPTpuHj1sAUg8yf8LPXB7wT3IYRk+x+ohPlai5j1leTk9YDz4ujRdPryASb25IIGNO/Atyrvwp228AGATOG2iCj38/GY9FcEbPWjilLy3zpW9krCqvaDzH71iTtc8lgKFPZY+Yz3IxJA81EkmvMjIArz4nio8nNiGPAA4jLoo/cG8VH+3vAxlPzw="
]

			}
		],
		"application": {
			"bruker_topspin_parameters": {
				"title": "13C{1H} VACP MAS\n\n-- 13C ---\np15 = \t1.0 ms\nplw21 = \t15.2 W (30 kHz)\no1 = \t4050 Hz\naq = \t15 ms\n-- 1H ---\np3 = \t2.6 us\nplw2 = \t50 W\nd1 = \t0.6 s\nspnam0 = \tRamp45-55.1000\nspdb0 = \t-11.2dB (opt) (=-5.35dB-6dB, 22kHz)\nplw12 = \t18.0 W (50 kHz)\nspnam2 = \tspinal64\npcpd2 = \t9.6 us\no2 = \t870 Hz\n---\nshim : \tsondeCP4mm.2020\nSR : \tReferences.4mm/#1\nrotor : \tPF + ZrO@ cap\nB : \t2760\nD : \t850\nnuR : \t10.0 kHz (MANUAL)",
				"auditp.txt": "##TITLE= Audit trail, TopSpin 4.0.1\r\n##JCAMPDX= 5.01\r\n##ORIGIN= Bruker BioSpin GmbH\r\n##OWNER= florian\r\n$$ S:/Bruker/TopSpin200/data/pf2_TBennett/nmr/PbBrPerovskite.1/1/pdata/1/auditp.txt\r\n##AUDIT TRAIL=  $$ (NUMBER, WHEN, WHO, WHERE, PROCESS, VERSION, WHAT)\r\n(   1,<2023-03-25 18:47:10.939 +0100>,<labo200>,<rmn200n.cemhti.cnrs-orleans.fr>,<go4>,<TopSpin 3.6.3>,\r\n      <created by zg on data set with UUID 'e90b6cdc-cb34-11ed-905a-000af7097849'\r\n       started at 2023-03-25 18:46:02.724 +0100,\r\n       POWCHK disabled, PULCHK disabled,\r\n       completed at 2023-03-25 18:47:10.938 +0100\r\n\r\n       configuration hash MD5:\r\n       8D 46 5C 87 EE 21 82 24 84 51 48 3B A3 DC EE 76\r\n       data hash MD5: 2988\r\n       27 44 A5 16 68 0D 8F A8 80 87 62 88 C7 1C 18 4A\r\n>)\r\n(   2,<2023-03-25 18:47:33.025 +0100>,<labo200>,<rmn200n.cemhti.cnrs-orleans.fr>,<go4>,<TopSpin 3.6.3>,\r\n      <continuing acquisition>)\r\n(   3,<2023-03-25 18:48:39.596 +0100>,<labo200>,<rmn200n.cemhti.cnrs-orleans.fr>,<go4>,<TopSpin 3.6.3>,\r\n      <continue with go on data set with UUID '1edfdece-cb35-11ed-8893-000af7097849'\r\n       started at 2023-03-25 18:47:33.025 +0100,\r\n       POWCHK disabled, PULCHK disabled,\r\n       completed at 2023-03-25 18:48:39.596 +0100\r\n\r\n       configuration hash MD5:\r\n       8D 46 5C 87 EE 21 82 24 84 51 48 3B A3 DC EE 76\r\n       data hash MD5: 2988\r\n       20 26 1B 46 FA 9F FB F4 6C 9A 4F 18 C8 2F B4 E4\r\n>)\r\n(   4,<2023-03-25 18:53:39.547 +0100>,<labo200>,<rmn200n.cemhti.cnrs-orleans.fr>,<go4>,<TopSpin 3.6.3>,\r\n      <continuing acquisition>)\r\n(   5,<2023-03-25 18:53:57.597 +0100>,<labo200>,<rmn200n.cemhti.cnrs-orleans.fr>,<go4>,<TopSpin 3.6.3>,\r\n      <continue with go on data set with UUID ''\r\n       started at 2023-03-25 18:53:39.547 +0100,\r\n       POWCHK disabled, PULCHK disabled,\r\n       terminated by command 'stop'\r\n       configuration hash MD5:\r\n       8D 46 5C 87 EE 21 82 24 84 51 48 3B A3 DC EE 76\r\n       data hash MD5: 2988\r\n       20 26 1B 46 FA 9F FB F4 6C 9A 4F 18 C8 2F B4 E4\r\n>)\r\n(   6,<2023-03-25 18:54:10.342 +0100>,<labo200>,<rmn200n.cemhti.cnrs-orleans.fr>,<go4>,<TopSpin 3.6.3>,\r\n      <continuing acquisition>)\r\n(   7,<2023-03-25 18:55:31.001 +0100>,<labo200>,<rmn200n.cemhti.cnrs-orleans.fr>,<go4>,<TopSpin 3.6.3>,\r\n      <continue with go on data set with UUID '0bb19134-cb36-11ed-af03-000af7097849'\r\n       started at 2023-03-25 18:54:10.342 +0100,\r\n       POWCHK disabled, PULCHK disabled,\r\n       completed at 2023-03-25 18:55:31.000 +0100\r\n\r\n       configuration hash MD5:\r\n       8D 46 5C 87 EE 21 82 24 84 51 48 3B A3 DC EE 76\r\n       data hash MD5: 2988\r\n       A4 75 7E CC 7C 15 6B 8D D4 2F C5 F8 39 36 F8 18\r\n>)\r\n(   8,<2023-03-25 18:56:25.556 +0100>,<labo200>,<rmn200n.cemhti.cnrs-orleans.fr>,<go4>,<TopSpin 3.6.3>,\r\n      <continuing acquisition>)\r\n(   9,<2023-03-25 18:59:05.452 +0100>,<labo200>,<rmn200n.cemhti.cnrs-orleans.fr>,<go4>,<TopSpin 3.6.3>,\r\n      <continue with go on data set with UUID '5c49b82e-cb36-11ed-b531-000af7097849'\r\n       started at 2023-03-25 18:56:25.556 +0100,\r\n       POWCHK disabled, PULCHK disabled,\r\n       completed at 2023-03-25 18:59:05.450 +0100\r\n\r\n       configuration hash MD5:\r\n       8D 46 5C 87 EE 21 82 24 84 51 48 3B A3 DC EE 76\r\n       data hash MD5: 2988\r\n       83 42 50 7C 97 88 2F 25 FA E5 2B EC E3 59 8B F8\r\n>)\r\n(  10,<2023-03-25 19:00:33.932 +0100>,<labo200>,<rmn200n.cemhti.cnrs-orleans.fr>,<go4>,<TopSpin 3.6.3>,\r\n      <continuing acquisition>)\r\n(  11,<2023-03-25 19:05:52.308 +0100>,<labo200>,<rmn200n.cemhti.cnrs-orleans.fr>,<go4>,<TopSpin 3.6.3>,\r\n      <continue with go on data set with UUID 'f054b140-cb36-11ed-9205-000af7097849'\r\n       started at 2023-03-25 19:00:33.932 +0100,\r\n       POWCHK disabled, PULCHK disabled,\r\n       completed at 2023-03-25 19:05:52.307 +0100\r\n\r\n       configuration hash MD5:\r\n       8D 46 5C 87 EE 21 82 24 84 51 48 3B A3 DC EE 76\r\n       data hash MD5: 2988\r\n       37 A4 F7 73 4A 29 E9 6D D6 E6 A8 A8 C6 58 D7 2F\r\n>)\r\n(  12,<2023-10-01 18:11:20.614 +0200>,<CEMHTI/florian>,<florian-port2>,<proc1d>,<TopSpin 4.0.1>,\r\n      <Start of raw data processing\r\n       efp LB = 5 FT_mod = 6 PKNL = 1 PHC0 = 97.48911 PHC1 = -692.5 SI = 8K \r\n       data hash MD5: 8K\r\n       3E 46 F3 F1 AF E7 18 FF 2A 2D DB 2B 5D C3 24 1A>)\r\n##END=\r\n\r\n$$ hash MD5\r\n$$ F1 D2 E3 78 2A 5D DA 30 56 9F E2 96 10 96 8E 81\r\n",
				"audita.txt": "##TITLE= Audit trail, TopSpin 3.6.3\n##JCAMPDX= 5.01\n##ORIGIN= Bruker BioSpin GmbH\n##OWNER= labo200\n$$ /mnt/oldCentos/racine/NMRData/data/pf2_TBennett/PbBrPerovskite/1/audita.txt\n##AUDIT TRAIL=  $$ (NUMBER, WHEN, WHO, WHERE, PROCESS, VERSION, WHAT)\n(   1,<2023-03-25 18:47:10.939 +0100>,<labo200>,<rmn200n.cemhti.cnrs-orleans.fr>,<go4>,<TopSpin 3.6.3>,\n      <created by zg on data set with UUID 'e90b6cdc-cb34-11ed-905a-000af7097849'\n       started at 2023-03-25 18:46:02.724 +0100,\n       POWCHK disabled, PULCHK disabled,\n       completed at 2023-03-25 18:47:10.938 +0100\n\n       configuration hash MD5:\n       8D 46 5C 87 EE 21 82 24 84 51 48 3B A3 DC EE 76\n       data hash MD5: 2988\n       27 44 A5 16 68 0D 8F A8 80 87 62 88 C7 1C 18 4A\n>)\n(   2,<2023-03-25 18:47:33.025 +0100>,<labo200>,<rmn200n.cemhti.cnrs-orleans.fr>,<go4>,<TopSpin 3.6.3>,\n      <continuing acquisition>)\n(   3,<2023-03-25 18:48:39.596 +0100>,<labo200>,<rmn200n.cemhti.cnrs-orleans.fr>,<go4>,<TopSpin 3.6.3>,\n      <continue with go on data set with UUID '1edfdece-cb35-11ed-8893-000af7097849'\n       started at 2023-03-25 18:47:33.025 +0100,\n       POWCHK disabled, PULCHK disabled,\n       completed at 2023-03-25 18:48:39.596 +0100\n\n       configuration hash MD5:\n       8D 46 5C 87 EE 21 82 24 84 51 48 3B A3 DC EE 76\n       data hash MD5: 2988\n       20 26 1B 46 FA 9F FB F4 6C 9A 4F 18 C8 2F B4 E4\n>)\n(   4,<2023-03-25 18:53:39.547 +0100>,<labo200>,<rmn200n.cemhti.cnrs-orleans.fr>,<go4>,<TopSpin 3.6.3>,\n      <continuing acquisition>)\n(   5,<2023-03-25 18:53:57.597 +0100>,<labo200>,<rmn200n.cemhti.cnrs-orleans.fr>,<go4>,<TopSpin 3.6.3>,\n      <continue with go on data set with UUID ''\n       started at 2023-03-25 18:53:39.547 +0100,\n       POWCHK disabled, PULCHK disabled,\n       terminated by command 'stop'\n       configuration hash MD5:\n       8D 46 5C 87 EE 21 82 24 84 51 48 3B A3 DC EE 76\n       data hash MD5: 2988\n       20 26 1B 46 FA 9F FB F4 6C 9A 4F 18 C8 2F B4 E4\n>)\n(   6,<2023-03-25 18:54:10.342 +0100>,<labo200>,<rmn200n.cemhti.cnrs-orleans.fr>,<go4>,<TopSpin 3.6.3>,\n      <continuing acquisition>)\n(   7,<2023-03-25 18:55:31.001 +0100>,<labo200>,<rmn200n.cemhti.cnrs-orleans.fr>,<go4>,<TopSpin 3.6.3>,\n      <continue with go on data set with UUID '0bb19134-cb36-11ed-af03-000af7097849'\n       started at 2023-03-25 18:54:10.342 +0100,\n       POWCHK disabled, PULCHK disabled,\n       completed at 2023-03-25 18:55:31.000 +0100\n\n       configuration hash MD5:\n       8D 46 5C 87 EE 21 82 24 84 51 48 3B A3 DC EE 76\n       data hash MD5: 2988\n       A4 75 7E CC 7C 15 6B 8D D4 2F C5 F8 39 36 F8 18\n>)\n(   8,<2023-03-25 18:56:25.556 +0100>,<labo200>,<rmn200n.cemhti.cnrs-orleans.fr>,<go4>,<TopSpin 3.6.3>,\n      <continuing acquisition>)\n(   9,<2023-03-25 18:59:05.452 +0100>,<labo200>,<rmn200n.cemhti.cnrs-orleans.fr>,<go4>,<TopSpin 3.6.3>,\n      <continue with go on data set with UUID '5c49b82e-cb36-11ed-b531-000af7097849'\n       started at 2023-03-25 18:56:25.556 +0100,\n       POWCHK disabled, PULCHK disabled,\n       completed at 2023-03-25 18:59:05.450 +0100\n\n       configuration hash MD5:\n       8D 46 5C 87 EE 21 82 24 84 51 48 3B A3 DC EE 76\n       data hash MD5: 2988\n       83 42 50 7C 97 88 2F 25 FA E5 2B EC E3 59 8B F8\n>)\n(  10,<2023-03-25 19:00:33.932 +0100>,<labo200>,<rmn200n.cemhti.cnrs-orleans.fr>,<go4>,<TopSpin 3.6.3>,\n      <continuing acquisition>)\n(  11,<2023-03-25 19:05:52.308 +0100>,<labo200>,<rmn200n.cemhti.cnrs-orleans.fr>,<go4>,<TopSpin 3.6.3>,\n      <continue with go on data set with UUID 'f054b140-cb36-11ed-9205-000af7097849'\n       started at 2023-03-25 19:00:33.932 +0100,\n       POWCHK disabled, PULCHK disabled,\n       completed at 2023-03-25 19:05:52.307 +0100\n\n       configuration hash MD5:\n       8D 46 5C 87 EE 21 82 24 84 51 48 3B A3 DC EE 76\n       data hash MD5: 2988\n       37 A4 F7 73 4A 29 E9 6D D6 E6 A8 A8 C6 58 D7 2F\n>)\n##END=\n\n$$ hash MD5\n$$ 1D 7E 4D 74 2E 44 0D 5C 0F 9B 0A 51 E5 8F 96 95\n",
				"pulseprogram": "# 1 '/mnt/oldCentos/racine/NMRData/Local/lists/pp/pf_cp'\n# 1 '<built-in>'\n# 1 '<command-line>'\n# 1 '/mnt/oldCentos/racine/NMRData/Local/lists/pp/pf_cp'\n;cptppm.pf\n;cross-polarization pulse program\n;with tppm decoupling\n\n;set:\n;d1:       recycle delay\n;p3:       90 degree 1H pulse at pl2\n;pl2:      1H power for T90\n;p15:      contact pulse\n;pl1:      not used\n;pl21:     X power during CP\n;pl22:     1H power during CP\n;pl12:     1H power for decoupling\n;cpdprg2:  tppm15\n;p31:      tppm pulse length (~T180)\n;cnst31:   spinning speed\n;zgoptns:  cpdyn, cpfslg, vacp, dipshift\n;dipshift: cnst31\tspinning speed\n;dipshift: l6\tnbr rotor periods\n;cpfslg:   cnst24\t(right) offset in H for better decoupling\n;cpfslg:   cnst25\tLG offset, use setLG\n;vacp:     sp0 ramp shape on 1H\n;p2:       dfs pulse length (500us)\n;sp1:      dfs power level\n;cnst1:    dfs f1 frequency (1000)\n;cnst2:    dfs f2 frequency (70)\n;cnst3:    dfs frequency step (150)\n;p10:      rapt pulse length (20-50us)\n;pl10:     rapt power level\n;l11:      rapt number of pulses (5-20)\n;cnst11:   rapt + frequency offset\n\ndefine delay zfilter\n'zfilter=5*(1s/cnst31)'\n# 36 '/mnt/oldCentos/racine/NMRData/Local/lists/pp/pf_cp'\n;#ifndef cpdyn\n;'plw22=spw0'\n;#endif\n\n\n# 60 '/mnt/oldCentos/racine/NMRData/Local/lists/pp/pf_cp'\n'plw22=spw0'\n\n\n'in0=inf1'\n'd0=1u'\n# 1 'mc_line 66 file /mnt/oldCentos/racine/NMRData/Local/lists/pp/pf_cp exp. def. part of mc cmd. before ze'\n; dimension 1D; AQ_mode \ndefine delay MCWRK\ndefine delay MCREST\ndefine delay       EXTDEL\n'EXTDEL = 100u'\n'MCREST = d1 - 30m'\n'MCWRK = 0.333333*30m'\n\n    dccorr\n# 66 '/mnt/oldCentos/racine/NMRData/Local/lists/pp/pf_cp'\n# 66 '/mnt/oldCentos/racine/NMRData/Local/lists/pp/pf_cp'\n1 ze\n# 1 'mc_line 66 file /mnt/oldCentos/racine/NMRData/Local/lists/pp/pf_cp exp. def. of mc cmd. after ze'\nEXTNSD, EXTDEL ippall\n lo to EXTNSD times 512\n# 67 '/mnt/oldCentos/racine/NMRData/Local/lists/pp/pf_cp'\n;----------- recycle delay --------------------------------\n\n# 1 'mc_line 69 file /mnt/oldCentos/racine/NMRData/Local/lists/pp/pf_cp exp. start label for mc cmd.'\n2 MCWRK  * 2 do:f2\nLBLF0, MCWRK \n  MCREST\n# 70 '/mnt/oldCentos/racine/NMRData/Local/lists/pp/pf_cp'\n\n# 77 '/mnt/oldCentos/racine/NMRData/Local/lists/pp/pf_cp'\n;----------- FSLG -----------------------------------------\n\n\n# 81 '/mnt/oldCentos/racine/NMRData/Local/lists/pp/pf_cp'\n;----------- set power ------------------------------------\n  10u pl1:f1 pl2:f2\n;----------- dfs or rapt ----------------------------------\n# 97 '/mnt/oldCentos/racine/NMRData/Local/lists/pp/pf_cp'\n;----------------------------------------------- 90 degree proton pulse\n\n\n# 101 '/mnt/oldCentos/racine/NMRData/Local/lists/pp/pf_cp'\n  (p3 pl2 ph1):f2\n\n;----------------------------------------------- delay\n\n# 109 '/mnt/oldCentos/racine/NMRData/Local/lists/pp/pf_cp'\n  d0 pl21:f1 pl22:f2\t\t; attention: pas de declaration de puissance pendant les pulses...\n\n\n# 113 '/mnt/oldCentos/racine/NMRData/Local/lists/pp/pf_cp'\n;----------------------------------------------- cross-polarization\n\n\n# 117 '/mnt/oldCentos/racine/NMRData/Local/lists/pp/pf_cp'\n  (p15 pl21 ph2):f1 (p15:sp0 ph3):f2\n\n;----------------------------------------------- decoupling\n\n# 124 '/mnt/oldCentos/racine/NMRData/Local/lists/pp/pf_cp'\n  1u cpds2:f2\n\n\n# 129 '/mnt/oldCentos/racine/NMRData/Local/lists/pp/pf_cp'\n;----------------------------------------------- acquisition\n  go=2 ph31\n\n  1m do:f2\n\n# 137 '/mnt/oldCentos/racine/NMRData/Local/lists/pp/pf_cp'\n;----------------------------------------------- write\n\n\n# 1 'mc_line 144 file /mnt/oldCentos/racine/NMRData/Local/lists/pp/pf_cp exp. mc cmd. in line'\n  MCWRK wr #0\n  MCWRK zd\n  lo to LBLF0 times td0\n\n# 145 '/mnt/oldCentos/racine/NMRData/Local/lists/pp/pf_cp'\n# 147 '/mnt/oldCentos/racine/NMRData/Local/lists/pp/pf_cp'\nHaltAcqu, 1m\t\t\t\t;jump address for protection files\nexit\n\nph0=0\nph1=1 3\t\t\t\t; H pi/2\nph2=0 0 1 1 3 3 2 2\t\t; X CP\nph3=0\t\t\t\t; H CP\nph11=0 2\t\t\t; H pi (drain)\nph31=0 2 1 3 3 1 2 0\t\t; receiver\n\n",
				"acqus": "##TITLE= Parameter file, TopSpin 3.6.3\n##JCAMPDX= 5.0\n##DATATYPE= Parameter Values\n##NPOINTS= 53\t$$ modification sequence number\n##ORIGIN= Bruker BioSpin GmbH\n##OWNER= labo200\n$$ 2023-03-25 19:05:52.309 +0100  labo200@rmn200n.cemhti.cnrs-orleans.fr\n$$ /mnt/oldCentos/racine/NMRData/data/pf2_TBennett/PbBrPerovskite/1/acqus\n$$ process /opt/topspin3.6.3/prog/mod/go4\n##$ACQT0= 1000000\n##$AMP= (0..31)\n100 100 100 100 100 100 100 100 100 100 100 100 100 100 100 100 100 100\n100 100 100 100 100 100 100 100 100 100 100 100 100 100\n##$AMPCOIL= (0..19)\n-1 0 0 0 0 0 0 0 0 0 0 0 0 0 0 0 0 0 0 0\n##$ANAVPT= -1\n##$AQSEQ= 0\n##$AQ_mod= 3\n##$AUNM= <au_zgonly>\n##$AUTOPOS= <>\n##$BF1= 50.327758\n##$BF2= 200.15\n##$BF3= 200.15\n##$BF4= 200.15\n##$BF5= 200.15\n##$BF6= 200.15\n##$BF7= 200.15\n##$BF8= 200.15\n##$BWFAC= (0..63)\n0 0 0 0 0 0 0 0 0 0 0 0 0 0 0 0 0 0 0 0 0 0 0 0 0 0 0 0 0 0 0 0 0 0 0 0\n0 0 0 0 0 0 0 0 0 0 0 0 0 0 0 0 0 0 0 0 0 0 0 0 0 0 0 0\n##$BYTORDA= 0\n##$CAGPARS= (0..11)\n0 0 0 0 0 0 0 0 0 0 0 0\n##$CHEMSTR= <none>\n##$CNST= (0..63)\n1 1 1 1 1 1 1 1 1 1 1 1 1 1 1 1 1 1 1 1 1 1 1 1 1 1 1 1 1 1 1 10000 1 1\n1 1 1 1 1 1 1 1 1 1 1 1 1 1 1 1 1 1 1 1 1 1 1 1 1 1 1 1 1 1\n##$CPDPRG= (0..8)\n<> <> <spinal64> <> <> <> <> <> <>\n##$D= (0..63)\n1e-06 0.6 0 0 0 0 0 0 0 0 0 0 0 0 0 0 0 0 0 0 0.1 0 0 0 0 0 0 0 0 0 0 0\n0 0 0 0 0 0 0 0 0 0 0 0 0 0 0 0 0 0 0 0 0 0 0 0 0 0 0 0 0 0 0 0\n##$DATE= 1679767552\n##$DATE_START= 1679767233\n##$DE= 20\n##$DECBNUC= <off>\n##$DECIM= 200\n##$DECNUC= <off>\n##$DECSTAT= 4\n##$DIGMOD= 1\n##$DIGTYP= 12\n##$DQDMODE= 0\n##$DR= 20\n##$DS= 0\n##$DSPFIRM= 0\n##$DSPFVS= 20\n##$DTYPA= 0\n##$EXP= <SOLIDS1H>\n##$FCUCHAN= (0..9)\n0 2 1 0 0 0 0 0 0 0\n##$FL1= 0\n##$FL2= 0\n##$FL3= 0\n##$FL4= 0\n##$FN_INDIRECT= (0..7)\n0 0 0 0 0 0 0 0\n##$FOV= 0\n##$FQ1LIST= <>\n##$FQ2LIST= <>\n##$FQ3LIST= <>\n##$FQ4LIST= <>\n##$FQ5LIST= <>\n##$FQ6LIST= <>\n##$FQ7LIST= <>\n##$FQ8LIST= <>\n##$FRQLO3= 293192\n##$FRQLO3N= 2\n##$FS= (0..7)\n83 83 83 83 83 83 83 83\n##$FTLPGN= 0\n##$FW= 4032000\n##$FnILOOP= 0\n##$FnMODE= 0\n##$FnTYPE= 0\n##$GPNAM= (0..31)\n<> <> <> <> <> <> <> <> <> <> <> <> <> <> <> <> <> <> <> <> <> <> <> <>\n<> <> <> <> <> <> <> <>\n##$GPX= (0..31)\n0 0 0 0 0 0 0 0 0 0 0 0 0 0 0 0 0 0 0 0 0 0 0 0 0 0 0 0 0 0 0 0\n##$GPY= (0..31)\n0 0 0 0 0 0 0 0 0 0 0 0 0 0 0 0 0 0 0 0 0 0 0 0 0 0 0 0 0 0 0 0\n##$GPZ= (0..31)\n0 0 0 0 0 0 0 0 0 0 0 0 0 0 0 0 0 0 0 0 0 0 0 0 0 0 0 0 0 0 0 0\n##$GRDPROG= <>\n##$GRPDLY= 68.003173828125\n##$HDDUTY= 20\n##$HDRATE= 1\n##$HGAIN= (0..3)\n2000 0 0 0\n##$HL1= 0\n##$HL2= 0\n##$HL3= 0\n##$HL4= 0\n##$HOLDER= 0\n##$HPMOD= (0..7)\n0 1 1 0 0 0 0 0\n##$HPPRGN= 0\n##$IN= (0..63)\n0 0 0 0 0 0 0 0 0 0 0 0 0 0 0 0 0 0 0 0 0 0 0 0 0 0 0 0 0 0 0 0 0 0 0 0\n0 0 0 0 0 0 0 0 0 0 0 0 0 0 0 0 0 0 0 0 0 0 0 0 0 0 0 0\n##$INF= (0..7)\n0 0 0 0 0 0 0 0\n##$INP= (0..63)\n0 0 0 0 0 0 0 0 0 0 0 0 0 0 0 0 0 0 0 0 0 0 0 0 0 0 0 0 0 0 0 0 0 0 0 0\n0 0 0 0 0 0 0 0 0 0 0 0 0 0 0 0 0 0 0 0 0 0 0 0 0 0 0 0\n##$INSTRUM= <spect>\n##$INTEGFAC= (0..63)\n0 0 0 0 0 0 0 0 0 0 0 0 0 0 0 0 0 0 0 0 0 0 0 0 0 0 0 0 0 0 0 0 0 0 0 0\n0 0 0 0 0 0 0 0 0 0 0 0 0 0 0 0 0 0 0 0 0 0 0 0 0 0 0 0\n##$L= (0..31)\n1 1 1 1 1 1 1 1 1 1 1 1 1 1 1 1 1 1 1 1 4 1 1 1 1 1 1 1 1 1 1 1\n##$LFILTER= -1\n##$LGAIN= -1\n##$LINPSTP= 0\n##$LOCKED= no\n##$LOCKFLD= -1\n##$LOCKGN= -1\n##$LOCKPOW= -1\n##$LOCKPPM= -1\n##$LOCNUC= <off>\n##$LOCPHAS= -1\n##$LOCSHFT= no\n##$LOCSW= 0\n##$LTIME= -1\n##$MASR= 10000\n##$MASRLST= <masrlst>\n##$MULEXPNO= (0..15)\n0 0 0 0 0 0 0 0 0 0 0 0 0 0 0 0\n##$NBL= 1\n##$NC= -4\n##$NLOGCH= 2\n##$NOVFLW= 0\n##$NS= 1024\n##$NUC1= <13C>\n##$NUC2= <1H>\n##$NUC3= <off>\n##$NUC4= <off>\n##$NUC5= <off>\n##$NUC6= <off>\n##$NUC7= <off>\n##$NUC8= <off>\n##$NUCLEUS= <off>\n##$NUSLIST= <automatic>\n##$NusAMOUNT= 25\n##$NusFPNZ= no\n##$NusJSP= 0\n##$NusSEED= 54321\n##$NusSPTYPE= 0\n##$NusT2= 1\n##$NusTD= 0\n##$O1= 4050\n##$O2= 870\n##$O3= 400.26\n##$O4= 400.26\n##$O5= 400.26\n##$O6= 400.26\n##$O7= 400.26\n##$O8= 400.26\n##$OVERFLW= 0\n##$P= (0..63)\n0 4.8 0 2.6 0 0 0 0 0 0 0 0 0 0 0 1000 0 0 0 0 2.125 0 0 0 0 0 0 0 0 0\n0 0 0 0 0 0 0 0 0 0 0 0 0 0 0 0 0 0 0 0 0 0 0 0 0 0 0 0 0 0 0 0 0 0\n##$PACOIL= (0..15)\n2 1 0 0 0 0 0 0 0 0 0 0 0 0 0 0\n##$PAPS= 0\n##$PARMODE= 0\n##$PCPD= (0..9)\n0 0 9.6 0 0 0 0 0 0 0\n##$PEXSEL= (0..9)\n1 1 1 1 1 1 1 1 1 1\n##$PHCOR= (0..31)\n0 0 0 0 0 0 0 0 0 75 0 0 0 0 0 0 0 0 0 0 0 0 0 0 0 0 0 0 0 0 0 0\n##$PHLIST= <>\n##$PHP= 1\n##$PH_ref= 46\n##$PL= (0..63)\n120 120 120 120 120 120 120 120 120 120 120 120 120 120 120 120 120 120\n120 120 120 120 120 120 120 120 120 120 120 120 120 120 120 120 120 120\n120 120 120 120 120 120 120 120 120 120 120 120 120 120 120 120 120 120\n120 120 120 120 120 120 120 120 120 120\n##$PLSTEP= 3\n##$PLSTRT= -6\n##$PLW= (0..63)\n0 0 50 0 0 0 0 0 0 0 0 0 18 0 0 0 0 0 0 0 10.4 15.2 13.18257 0 0 0 0 0\n0 0 0 0 0 0 0 0 0 0 0 0 0 0 0 0 0 0 0 0 0 0 0 0 0 0 0 0 0 0 0 0 0 0 0 0\n##$PLWMAX= (0..7)\n1312.5 416.7 0 0 0 0 0 0\n##$PQPHASE= 0\n##$PQSCALE= 1\n##$PR= 1\n##$PRECHAN= (0..15)\n-1 1 -1 0 -1 -1 -1 -1 -1 -1 -1 -1 -1 -1 -1 -1\n##$PRGAIN= 0\n##$PROBHD= <H140172_001 (PH MAS WVT 200W1 BL4 15N-31P/19F-1H)>\n##$PROBINPUTS= (0..15)\n<31P-197Au> <1H/19F> <> <> <> <> <> <> <> <> <> <> <> <> <> <>\n##$PULPROG= <pf_cp>\n##$PW= 0\n##$PYNM= <>\n##$ProjAngle= 0\n##$QNP= 0\n##$RD= 0\n##$RECCHAN= (0..15)\n0 2 0 0 0 0 0 0 0 0 0 0 0 0 0 0\n##$RECPH= 0\n##$RECPRE= (0..15)\n0 1 -1 -1 -1 -1 -1 -1 -1 -1 -1 -1 -1 -1 -1 -1\n##$RECPRFX= (0..15)\n1 0 0 0 0 0 0 0 0 0 0 0 0 0 0 0\n##$RECSEL= (0..15)\n0 0 1 0 0 0 0 0 0 0 0 0 0 0 0 0\n##$RG= 4\n##$RO= 0\n##$RSEL= (0..15)\n0 2 1 0 0 0 0 0 0 0 0 0 0 0 0 0\n##$S= (0..7)\n83 83 83 83 83 83 83 83\n##$SELREC= (0..9)\n0 0 0 0 0 0 0 0 0 0\n##$SFO1= 50.331808\n##$SFO2= 200.15087\n##$SFO3= 200.15040026\n##$SFO4= 200.15040026\n##$SFO5= 200.15040026\n##$SFO6= 200.15040026\n##$SFO7= 200.15040026\n##$SFO8= 200.15040026\n##$SOLVENT= <>\n##$SOLVOLD= <off>\n##$SP= (0..63)\n120 120 120 120 120 120 120 120 120 120 120 120 120 120 120 120 120 120\n120 120 120 120 120 120 120 120 120 120 120 120 120 120 120 120 120 120\n120 120 120 120 120 120 120 120 120 120 120 120 120 120 120 120 120 120\n120 120 120 120 120 120 120 120 120 120\n##$SPECTR= 0\n##$SPINCNT= 0\n##$SPNAM= (0..63)\n<Ramp45-55.1000> <> <> <> <> <> <> <> <> <> <> <> <> <> <> <> <> <> <>\n<> <> <> <> <> <> <> <> <> <> <> <> <> <> <> <> <> <> <> <> <> <> <> <>\n<> <> <> <> <> <> <> <> <> <> <> <> <> <> <> <> <> <> <> <> <>\n##$SPOAL= (0..63)\n0.5 0.5 0.5 0.5 0.5 0.5 0.5 0.5 0.5 0.5 0.5 0.5 0.5 0.5 0.5 0.5 0.5 0.5\n0.5 0.5 0.5 0.5 0.5 0.5 0.5 0.5 0.5 0.5 0.5 0.5 0.5 0.5 0.5 0.5 0.5 0.5\n0.5 0.5 0.5 0.5 0.5 0.5 0.5 0.5 0.5 0.5 0.5 0.5 0.5 0.5 0.5 0.5 0.5 0.5\n0.5 0.5 0.5 0.5 0.5 0.5 0.5 0.5 0.5 0.5\n##$SPOFFS= (0..63)\n0 0 0 0 0 0 0 0 0 0 0 0 0 0 0 0 0 0 0 0 0 0 0 0 0 0 0 0 0 0 0 0 0 0 0 0\n0 0 0 0 0 0 0 0 0 0 0 0 0 0 0 0 0 0 0 0 0 0 0 0 0 0 0 0\n##$SPPEX= (0..63)\n0 0 0 0 0 0 0 0 0 0 0 0 0 0 0 0 0 0 0 0 0 0 0 0 0 0 0 0 0 0 0 0 0 0 0 0\n0 0 0 0 0 0 0 0 0 0 0 0 0 0 0 0 0 0 0 0 0 0 0 0 0 0 0 0\n##$SPW= (0..63)\n13.18257 0 0 0 0 0 0 0 0 0 0 0 0 0 0 0 0 0 0 0 0 0 0 0 0 0 0 0 0 0 0 0\n0 0 0 0 0 0 0 0 0 0 0 0 0 0 0 0 0 0 0 0 0 0 0 0 0 0 0 0 0 0 0 0\n##$SUBNAM= (0..9)\n<> <> <> <> <> <> <> <> <> <>\n##$SW= 1986.81517659767\n##$SWIBOX= (0..19)\n0 1 3 0 0 0 0 0 0 0 0 0 0 0 0 0 0 0 0 0\n##$SW_h= 100000\n##$SWfinal= 0\n##$SigLockShift= 0\n##$TD= 2988\n##$TD0= 1\n##$TD_INDIRECT= (0..7)\n0 0 0 0 0 0 0 0\n##$TDav= 1\n##$TE= 297.4732\n##$TE1= 297.4732\n##$TE2= 0\n##$TE3= 0\n##$TE4= 0\n##$TEG= 300\n##$TE_MAGNET= 0\n##$TE_PIDX= 1\n##$TE_RAW= 297.4732\n##$TE_STAB= (0..9)\n0 0 0 0 0 0 0 0 0 0\n##$TL= (0..7)\n120 120 120 120 120 120 120 120\n##$TOTROT= (0..63)\n0 0 0 0 0 0 0 0 0 0 0 0 0 0 0 0 0 0 0 0 0 0 0 0 0 0 0 0 0 0 0 0 0 0 0 0\n0 0 0 0 0 0 0 0 0 0 0 0 0 0 0 0 0 0 0 0 0 0 0 0 0 0 0 0\n##$TUBE_TYPE= <>\n##$USERA1= <>\n##$USERA2= <>\n##$USERA3= <>\n##$USERA4= <>\n##$USERA5= <>\n##$UUID= <f054b140-cb36-11ed-9205-000af7097849>\n##$V9= 5\n##$VALIDCODE= -1\n##$VALIST= <>\n##$VCLIST= <>\n##$VDLIST= <>\n##$VPLIST= <>\n##$VTLIST= <>\n##$WBST= 1024\n##$WBSW= 3\n##$XGAIN= (0..3)\n670 0 0 0\n##$XL= 0\n##$YL= 0\n##$YMAX_a= 5230\n##$YMIN_a= -5948\n##$ZGOPTNS= <-Ddec>\n##$ZL1= 120\n##$ZL2= 120\n##$ZL3= 120\n##$ZL4= 120\n##$scaledByNS= no\n##$scaledByRG= no\n##END=\n",
				"procs": "##TITLE= Parameter file, TopSpin 4.0.1\r\n##JCAMPDX= 5.0\r\n##DATATYPE= Parameter Values\r\n##NPOINTS= 21\t$$ modification sequence number\r\n##ORIGIN= Bruker BioSpin GmbH\r\n##OWNER= labo200\r\n$$ 2023-10-01 18:11:20.595 +0200  CEMHTI/florian@florian-port2\r\n$$ S:/Bruker/TopSpin200/data/pf2_TBennett/nmr/PbBrPerovskite.1/1/pdata/1/procs\r\n$$ process C:/Bruker/TopSpin4.0.1/prog/mod/proc1d.exe\r\n##$ABSF1= 0\r\n##$ABSF2= 0\r\n##$ABSG= 0\r\n##$ABSL= 0\r\n##$ALPHA= 0\r\n##$AQORDER= 0\r\n##$ASSFAC= 0\r\n##$ASSFACI= 0\r\n##$ASSFACX= 0\r\n##$ASSWID= 0\r\n##$AUNMP= <proc_1d>\r\n##$AXLEFT= 0\r\n##$AXNAME= <>\r\n##$AXNUC= <13C>\r\n##$AXRIGHT= 0\r\n##$AXTYPE= 0\r\n##$AXUNIT= <>\r\n##$AZFE= 0.1\r\n##$AZFW= 0.5\r\n##$BCFW= 0\r\n##$BC_mod= 0\r\n##$BYTORDP= 0\r\n##$COROFFS= 0\r\n##$CY= 10\r\n##$DATMOD= 1\r\n##$DC= 0\r\n##$DFILT= <>\r\n##$DTYPP= 0\r\n##$ERETIC= no\r\n##$F1P= 199.294336109833\r\n##$F2P= -133.861479528761\r\n##$FCOR= 1\r\n##$FTSIZE= 8192\r\n##$FT_mod= 6\r\n##$GAMMA= 0\r\n##$GB= 0\r\n##$INTBC= 1\r\n##$INTSCL= 1\r\n##$ISEN= 128\r\n##$LB= 5\r\n##$LEV0= 0\r\n##$LPBIN= 0\r\n##$MAXI= 10000\r\n##$MC2= 0\r\n##$MEAN= 0\r\n##$ME_mod= 0\r\n##$MI= 50\r\n##$MddCEXP= no\r\n##$MddCT_SP= no\r\n##$MddF180= no\r\n##$MddLAMBDA= 0\r\n##$MddMEMORY= 0\r\n##$MddMERGE= 0\r\n##$MddNCOMP= 0\r\n##$MddNITER= 0\r\n##$MddNOISE= 0\r\n##$MddPHASE= 0\r\n##$MddSEED= 0\r\n##$MddSRSIZE= 0\r\n##$Mdd_CsALG= 0\r\n##$Mdd_CsLAMBDA= 0\r\n##$Mdd_CsNITER= 0\r\n##$Mdd_CsNORM= 0\r\n##$Mdd_CsVE= no\r\n##$Mdd_CsZF= 0\r\n##$Mdd_LrLAMBDA= 0\r\n##$Mdd_LrNITER= 0\r\n##$Mdd_LrRANK= 0\r\n##$Mdd_LrZF= 0\r\n##$Mdd_mod= 0\r\n##$NCOEF= 0\r\n##$NC_proc= -13\r\n##$NLEV= 6\r\n##$NOISF1= 5\r\n##$NOISF2= -5\r\n##$NSP= 0\r\n##$NTH_PI= 0\r\n##$NZP= 0\r\n##$OFFSET= 1073.589\r\n##$PC= 4\r\n##$PHC0= 97.48911\r\n##$PHC1= -692.5\r\n##$PH_mod= 1\r\n##$PKNL= yes\r\n##$PPARMOD= 0\r\n##$PPDIAG= 0\r\n##$PPIPTYP= 0\r\n##$PPMPNUM= 2147483647\r\n##$PPRESOL= 1\r\n##$PSCAL= 1\r\n##$PSIGN= 0\r\n##$PYNMP= <proc.py>\r\n##$RDF1= 0\r\n##$RDF2= 0\r\n##$RDFWHM= 0\r\n##$RDINT= 0\r\n##$RDPOS= 0\r\n##$REVERSE= no\r\n##$SF= 50.3277766700001\r\n##$SI= 8192\r\n##$SIGF1= 40\r\n##$SIGF2= 20\r\n##$SINO= 0\r\n##$SIOLD= 4096\r\n##$SPECTYP= <>\r\n##$SREF_mod= 1\r\n##$SREGLST= <1H.CDCl3>\r\n##$SSB= 0\r\n##$STSI= 8192\r\n##$STSR= 0\r\n##$SW_p= 100000\r\n##$SYMM= 0\r\n##$S_DEV= 0\r\n##$TDeff= 2988\r\n##$TDoff= 0\r\n##$TI= <>\r\n##$TILT= no\r\n##$TM1= 0\r\n##$TM2= 0\r\n##$TOPLEV= 0\r\n##$USERP1= <>\r\n##$USERP2= <>\r\n##$USERP3= <>\r\n##$USERP4= <>\r\n##$USERP5= <>\r\n##$WDW= 1\r\n##$XDIM= 0\r\n##$YMAX_p= 324200529\r\n##$YMIN_p= -21691100\r\n##END=\r\n"
			},
			"dmfit": {
				"from_filename": "S:/NMRData/TBennett/Perovskites/InSitu spectra/PbBrPerovskite.1 - 13C{1H} VACP MAS 10kHz, T=24C.csdf",
				"save_date": "2023-10-01T16:12:02Z",
				"from_title": "13C{1H} VACP MAS",
				"origin": "pf_cp 13C PbBrPerovskite 1_1 1r -  labo200\r\n$$ 2023-10-01 18:11:20.595 +0200  CEMHTI/florian@florian-port2\r\n$$ S:/Bruker/TopSpin200/data/pf2_TBennett/nmr/PbBrPerovskite.1/1/pdata/1/procs\r\n$$ process C:/Bruker/TopSpin4.0.1/prog/mod/proc1d.exe\r\n S:/Bruker/TopSpin200/data/pf2_TBennett/nmr/PbBrPerovskite.1/1/pdata/1/1r"
			}
		}
	}
}
