# Supplementary material for: Structural dynamics of melting and glass formation in a two-dimensional hybrid perovskite
Source: Nat Commun. 2025 Aug 18;16:7696. doi: 10.1038/s41467-025-61410-z (PMC12361452; doi:10.1038/s41467-025-61410-z)
Supplement: Supplementary file 4 — Source Data [file 41467_2025_61410_MOESM4_ESM.zip › Source Data/NMR_Source_Data/PbBrPerovskite.3 - 1H Hahn echo MAS 10kHz, T=140C.csdf]

{
	"csdm": {
		"version": "1.0",
		"read_only": false,
		"description": "T = 140C",
		"origin": "pf_echomas 1H PbBrPerovskite 982_1 1r -  labo200\n$$ 2023-03-29 10:20:04.908 +0200  labo200@rmn200n.cemhti.cnrs-orleans.fr\n$$ /mnt/oldCentos/racine/NMRData/data/pf2_TBennett/PbBrPerovskite.3/982/pdata/1/procs\n$$ process /opt/topspin3.6.3/prog/mod/proc1d\n S:/Bruker/TopSpin200/data/pf2_TBennett/nmr/PbBrPerovskite.3/982/pdata/1/1r",
		"timestamp": "2023-03-31T07:04:28Z",
		"dimensions": [
			{
				"type": "linear",
				"count": 8192,
				"quantity_name": "Frequency",
				"increment": "-15.25878906 Hz",
				"coordinates_offset": "63168.86457 Hz",
				"origin_offset": "200.1502011 MHz",
				"label": "1H - Frequency",
				"reciprocal": {
					"quantity_name": "time",
					"label": "1H - time"
				}
			}
		],
		"dependent_variables": [
			{
				"type": "internal",
				"name": "NMR Spectrum",
				"encoding": "base64",
				"numeric_type": "float32",
				"quantity_type": "scalar",
				"components": 
[
"O1/EPQAA/Dz5fuY81XgEPcoyBLyhZ0e8PldbPOF6Hj0zRJI9Yn9IPUg/rD2ze0U9hsn0ugG8BTtO0QU8UieAuixlGb0s1BK9WtOQvDtOu7wv3bY8PnkuPU1i5jyX/x49oiNhPG1WIj0+6Nm68BYLPR043ztE+uU7ns0BPbKdXD1hMno9PuhkPccp+jv0bA29ryWMvEXYMLxF2Co9EoMwPJp3SLzTvC88ZMxKPc6IvjzbaCE9WyC5PG4So7s+6EU9ZaqMPL6fqruoNW28rdhJvT5Xy7w+eci7RwM4vPW5MT1wPTY8B18LvVWfPj0bnpg8hjiKPERp5zzRAEa8z9XMvDqSWb1GJZC9S8inO3vyijwT0Ow8c0ZQPOm3i70zIte9S1lTvX77crzUmqa7toSsO1InPLwjubw6xY/xO+U/RDy1hGK99NvPu8lU8Ts6AUG9+MJ0u+F6FLq9Uo47lPaSPAc9b7xrCSE8ZYhbvCxDkLzz/Sw8846lPJkqnj1lGZA8uI2yvOSD7rsYBHy9JzFgvCzUQjxUUq88eHqOPeMUwT2KDrQ9VcEMPWJ/Or1c/lK95T+4vMGoO7178nW9cvkgvQfOQbzEsca7zTtOu9v5xDyMOYo9tRX3PLKdDzuh1oY8utrGPM9miTyBlQA9hHyYuzlFT7xmZuK8MzNjuxDHyDxB8TK9mSqGvLWE3jzVeOU8yAfDvM9mDL0N4CW8m9WNPaFnhTxm1Ws8xLGkPNLeS73tDR+9SS6TvL/sbD3Xo+A7LSEZvWuaBL2k3xS9NV43PUvIVD1qTdE81xKUPLZi67z2l906O07vPEVHOjwqqVO8Urg2PG+B5DxNhH27FfsHvDSAz7sNT5G8TKbKuqrP5TuQoC89XP7Tu0CCorswKs+8TkBTvfP9VDpd3KQ8aW+wO6+UA70l5IG8Vg6ZvCcxsDsi20Q9FK6NPAZwij1tNFQ9LEM1vaYKxjvMXXM8hHzQurZiIzzoSJY8g8CmPUpqxj08PZ09ONZVPZ88WT3F/gQ+rdjaPVyPnz1SlsE6jnWJO+CcQT3snnC8idItvYAmhr0r9l+9TKbIvDF3cb1UwTa9JsJHvQU0Qb1LN3K9sb9oPCGwiz0QWC49WRejPEHxazwNz8U9xY+xPRIUmj2ynQK9V1tyvfkPrzyw4Qo9lqGsPS6QET0gQWm8bcUivETYa71JLtu85dAbvS2yGr1eS4i9nCKive0NvryRXG67qDUpPG1WAj0tshE9v32dueVhCbySXKS8Dr4APVKWVz0g0ps9dQJZPS2yDTzfvo67ClesvVmGiLzvySY9v30IPewv5TwFEro8a5rrPH77NjzQRHg7I9uRPCDBhj3ImGc8Y+6cvJwz0jvF/po7374nPVBroT3V5x099GzaPP+yDL34MRm9QWDtu0vIC7wYlYo8rdhfOwCAhr1tNGW9ays2vPdTR71GlIy8DAJHvI71lb1pb2u9bcW0vGzne7w9Ci09bjQWPeTy0zxm92Q5iNLeuHa+L7zQRAw9tablPBimgD01XgE94ljLvETY6DseFhq7W0LKPEcDED20Nzg6v+zsvB3JRL0KaJC8RUeEPBsN5Dx24I097J4iPfpcO71v8EG9rdjlPPvL7Lwv3d687zhlPF66OTzTvJ09TuKkPe5asjsyxHI9L0zdPfwHiD2xUEs98kHtPMrDojt9P4o9yJhRPVZ9bjzZPb+88WPwvEmd6DuiRS695T9dvaHW0rz5oF88HcknPSbCGrylvTE8a5qAPZkqYD1s52C93SQrvYqOlb3ZziK9rfqcPFYOB72utio9bAkEPZJcmz3YgTY9kA+sPFFJHTzmHV88io4YPR6nQDxSuMw85h3HOov9mTyWsnA8WDkhPUwVmD3qBH09arwQPTvfDD1nRAE9FK6GPWNuhj2MKPM8QWCHPSBBRbwT0Oa8z2aPvFuxbL3w9Oe9yjL/vcZLVb0kKDC9YTL1OzYaeDyQMSG9RUcTvehqR70Peo67MCojPSNK8zznjHW9MsTPvML1Jz3eAg09dk9uvJSHwTzXo9Q8TkBRPcgHBTyBBEU8toQzPR4WvrzYga88fvudPS9MDz1fB1o8+zogO5SHj7z1uSA9eqWovDoBUL1UUk09cN+iPXEbVT3Pd6Q9y6GVuwKaib06Ety9L90CPciYHT2lvWM9pgprPTar6DxGJf07I7kivfHSgTwZ4sQ8UieAu/8hbTsnoMO8y38EvdbFRTxTBTM8BvAAva4lf73cRvM7rWn2uwdfHLxbIKk7PuglPEguf7o1zSQ9Xrr9vBIUZ7wHX5i5O98gvZwzgjzswME8cvkzPcgHvTxuo6E8wTmtvERpsTyYu609NU3ePfUoRDzVVki9XW11PItsYz0Urjc9JJchPTLE7zzRIgO8s+rzvMgHtTwQ6Vs8Dr6QuzGIhj2Nhr49WyDvvIqOm70+V3m9TYSgveqVK72ZKka9IR9QvH4dFDwpS8Q96NmFPTjWUz1if9k7Q4vMO1tC8jztfJE8LbJBPDf4YrvO93O716NAvN++Sjy4jX09FK4SPadX7jyvJc48X5gWPWdEKTx3nMg8FmoxPejZ5Lw1Xgi9io5LPVrTMj2cM0o9TBVzPcoy+DwnsYI9ksvtPP5D+jk8vTa93nFCPIxKlrwBTYS6Q4scO3zQnTyPU6S70ZECPbBhpD31yqE9Y121PVmGcLzsLzs8ILDKvEW2CL2mm0g81eeRvZSHlb0zxJO8U3T8OyuH9joFEpQ5QKRvvLTIFjzTTXk9z2YlPbpJVDwAbyq9waguvW1WDb1FthO9DpznPLG/mjzZzkY9/TYTPhNhQD30bFO9KH7MvNXnwb28dIu8CkZ1vEBCEb63wA6+OFaRvT550jzP98M9d5wFPRWMJz2b5hA9sb/Mu9nOA7yEDcO8ONYxPO7rRDwqOoI7Hck9vKFFMz01Xvw8B87pvDar+rwzM0s8JsIcvWuagL0S8ue8dCRnO61pfrvMXWu7F7dRNUkMOb2itCC9V8qEvLpJhLzIBxG8q63wvKFn47y1FVu7R3IlPQG8JD34Qo09Imw2PcDKUD3ImBU9E9ASvTvfKL0T0Oa8YNSEvUTYYb1rCWA907wuPXh6gj3WNJU8e/IcvHSTnjybVTs9q769PSQoCD1rKyY8C5P5vDF3Mz2vlDE8rke9vCo6gj1nRBA9WmSXPOhqSD2kTr48O3BOuWlekj2GOPo8dBOxPdJvoj06krM8ApoSPbgecTzXEga9OOfLvdqKcr1DHHs7mZnjvN9PtzxXWxe91la0vIPABz3Nqk+7PleDO4xKdjyt2AM8p+ivvVI4gr3kg4S8S8j3OxUdLL3KQ4e9gCaMvDtwDr3b+X68XikrPYwo9TuZmfG8X5gpvXctSL1Iv4U7OUVtPTMzYD2fGha9l24SPCGO7TvyH/I7wReeOzJVET0RNmg9wvUyPYqOST0r9os93gLtPVK4Xz0HXyw90m8jPNy1XLw9CgM8sVAXvCxDfLzLEBO8mbsKvNEAgjwbfO+8l/+YvL3B8Tz4MSY6fGHavNV4MbyTGJC9fGFIvVK43rp78hK9aytuvLaErDwawMM7liGAvKmkC71oIuy65IMSvD0KFz1E2HA8j8LdO/vLjjyeXkC9Gi/Nu5tVKD2J0jI8G54tvYr9dL3020O9klyqvLNZUTyQoIS8m8QQvXgLoLwsZcO8IY7LPEMc0bz2l/+8k6nYPFMFtTyTGAC8sh2CPSSXRzy28129XUvavM9mcTwukAg91VbwvJVDHD335K88gQRNPQYSBT04ZzQ7xCATPWezRrzHupg6+DEyPYbJpjzfTwU9ObQePZXUybvLf3i7gCbuvEYl37w3+B29+MKmvdO8eL3Nqj87iUEBPaW9bj1c/v+8awmZOlCNv7zvJ4q91JotPdjfmj1K6og9JsKOPFN0ijwmU6c8o5LgvCqpo7xz14C8nxqWPQUSRD1NhI27hxa3vBIUd7ymeRc8b4G6PC7/lz1y+XA9GJUgPJjduTzVeCE87Q3QvPRsOT0+6FY9rWkeOjy9LjwPC4U7E2E6veJYi7yHha68xY/Run0d6DuOde08jZdgPXZPCD18YZq7qvGiuwHeOrz7y+M9pb1YPfFjYLweBbk9s1l9PBSuczxOQLM7JXXWvPyHQLzdJPi8lPYNvRUdi7xMpja8jEp6O7pJnDuOdQ08WmSWPavPhj2C0bI9pE4FPU3zdryVQ4u4HhYevPs6yLvfvpa82hsnvbTZvL2yjIS9UI0ZvWznLL0VjPK7yeU/u2PuZjxif7k66SaNPXJoKj3PVZw97Q3OPDAqwTuqcY094JwIvQPnxryO5De9gZVXvPFjIz2UZcy8bjSBvbiNHrwXJlg9Qs9aPWsJcT2ynXg9aCLSPDjW7D2U9iY7/rI3vCv2r7yGOG+99UpnvWWqB703+Lq7VOPVPH4dAT3f4BO8iGONPKRwhbt80LM7sVALPAwCsbzMXdu7rrZSPPypDD1LN0m7uY0KvQpGjL0VjAG9hA0WvS0hgzwUHXw95dD6vAMJyjwl5Oc8JQatvBsNCDwhH/w7oImIuwu10LwD56S8KO1tPfrtGj2n14o9JsJmu9O8hbzdJL67MXcAPX9IVT3x0ps8cmgRPTvfKD3n+z49JeR/PT81Nz1uNBY9Xrp9PZhMJTymed88nDO+vKyLEzxlGXo8y384POSDbju30S69MXeFuyePm73Xo8S8c9cYPW3FnjodOP080t40PSPbE71OQMW8l/9wuw6+AT3fvoQ8bcXYPLiNYrwJ+QC8taZZvETY/ryHFsW8Gw1kva62sLyRXNy8b/AcvU+enr0py4+9+FOXvIqOtDzZrPq66bcovXsUxrv/IYc8E9A0Ox4WXT39ZQw9cmg5Pd2TPzz5D7G7JCgqPfd1KT32lxW8JzEEvJF+mTxmZhq8INLXu1+HkD3NTA0+awlUPXJo+zzysCc9WDlsPOtRTDyZKhS8MubMvMDKtzyTGES7SzfrPEfhjT3OGWU8w9O1vLuWYDw6klI9nRGZvMSxIT1O0Xk8ZKroO7pJljwIrDO9tMjCvJaQ/zxhMh08p+iePJ8a3TwnoMs8EaVXPQP4zT1XWyk8NBF2vEkMpD2MKHo9/rK1vHsUiLwEVpI8fGFFPb1SBjtkOyu8kKAsPAfOpj19v5o930+VPHecfT3sAAI+xksOPZYhGrybRJI94liYPVl1qz2oxvM8io5IPRbZ+jz4wqS6TKZuvSlcIb0W2fa8L915vakTp71AE6W8QIKkvC9MZjvNqqM8TKYKPdqszrzsnsS72az6u4xK8rstsoW7tDdUPA1PQzxy+XU9OUWsPfyHqz1yaIw9hjimO+oEDD36XAy9O99/vP7UhDy0Wbu852pLPHPXlT2gidA93gJhPe7JNT0zM+M71xKqu18HYj3tnoU9wEqBPVtC6jwu/zk9orRaPQIJ3jwgsNI8yeWCPULPpDyPU948MQj4vM2qeL2C4he9RwOqPBDHYrydgEa707xfPD7oBb2qz208AG8VvNNNzjzKofM8EaV9upOpqT0GAYI9kCDIPeSDQz1Qa1481eciPLUVQzyh1mA9Z1WMPURppTwT0IQ6Rba7PB/0sDy6uNM8yVSxvEtZqDyitFc7wai+vK5HZbwkBnm9PZsevZF+V73kgzW98IU7PQFNFz3n+wo98dJlvMGoeDzdJAA9HqeAPDLEZD11caW8EFivvVn1ob3ChpC9jQZ6vWKhH702q8w80ZHIPfYGTz0noKk6eVjQuyGOQL2TqZy8wahkO71SljzImAA9OUVqPTwsJj0KaCG9YOWwPBiVQT0FNFY9R+G0PaHWZj1bIM086bcXvStlSD1Ke7w916MRPWsJKTyNBkC7juQTPTeJBD3TTVK8ecdxPP5D8Dz4Qos9GtGCPZAPgj2/fUk87Q0+O9Sa2LwjuZy7j1Mqvf6ye7tkzH27io6oPIJzJj3c18E6+u2LPEwV2DzarG49coolPWuamT3tngw7gXNiPAwCk7ySOsE6PZtqvQ6+kLtTdCc9FK4LvAfOnTwEVn89exREPVTBYT2C4vM8mZkOPUyVvT2MSmY9qYJRO26jAbr+1KC8WDlBPVWfRj1vgfi8zMzsPEhQLLuh1lc9rrYSPQ8LAT3P90o907xCPb3Bozx9rra8HFo4vAdf+LvPZlW8Z7O6u/aXJbxdbfm8CmgSPTtwYD3IB0s9fNAevfaXwbyNhos9toQWPSQoDrzXEta8W0LovNqsRz1UQdA9f2pjPZAxEL2ezSA9/IcxPY0oyzw5RWY94xRgPVdbXz0HX5o8sOEXvTPELL2zexc9dQIfPUkM0LzdkxK95PKxPGJ/eD0ZUXg9/KmJuwUSxrxfdv+7L0whPUkuQzxX7KE89GyYPO2ekrxIv908NqsavJwzoLwZcwA9QfE8PXh6sD3uWvA84seevHvybr0LtSY6Q4uRPT55Hz2F60Q9uWvxPHL5qTyAJgM9A3hLOvAW0LuPU1Q7wFswPQc9uTzjNnq8Dr5mvR3JFb3naus6vjAdPVdbPT3l0KQ9C6SzPepzOD1fmCs9pN/WPD7o0bsi/Z47DJPXvEdyKbtSlm28AG/BvOCcGTzC9ei7XdxDPRovMbw6o4S9qMYOvV+Y8Lwi/Tq8M8QnPSO5CD0cWsI8SQwZPWKhrD3plXA9PM6GPZ88xDySOlQ9hxZBPcgHcbzVeMe8RGkjPciY27uJQSC6rdiUPcNkdjw0EYa8t1GAvYYny72J0he9HFrkOrdA1rwjSp28YFRiuxGljbzBOR+9FYwuPEMcSD228yE8LNQiPY/CCbxpb2C7K/a7POF6GT2xv/w70ZE5vf32ZbvQRLY8XW1RPW3FeT2X/0s97zicPVy+BD5MNyQ9R+EtPScPmzzjFKQ9p+hVPU5isDsaL507ejZLPQn5jj1/atQ8yeWvO4tszTyze0s9TBWuPU5Aij3gLSA8cRspPeHppz3nauE9MQi1PRz8qz3x0k27urjfvAWjcb2X/8i7G57ZPV3cYj27J0+8EFg5OtZWmL2KjmG9xkuNvBbZTb01zYa9SS6jvIcWDz1fmPS7MXfBPMh2XD29Ugg9V1sjPVD8Ij2F6wW8/tRKPfwHiT3vpwg9PQoEPSjthT1rmi89Y+6CPVfsjzwcfB28ufx1PQFNHT2cM2I7+MIKveSDEj2C0ac9FfsjPXbgPLxCz4I8uB4lO9Y07bwcfKG6CtcDu/fkDb3IdoY79bnAvGb3dL2cMxK8tRUEvYj0m7pmZja7RPo9O3QkY7yJ0oQ9VNK0PdzXETvDZHo8xLGuO4enizxX7Lc8E9A5PZayBT3n++k78IUIPeAtJDyHp4E8urg9uzvfE72R7Ri96+IUPR6nZD09Cku8Lm4YvXh6Lb2NKAU9S8iCPWx47T2vFIg9/5CyPMSxWryjAdw6fNAwvZoIJr16pWm9TBUrvavPkTxvgWg9YbLnPeY/rLsIG9a7qMYLOsSxLrqoxrc8CtepPbivlTzLEGO8+zqYOw3gaz3t/LE9gZU5PQl52T19rhE97zhVu0+vVDqPUyk99bmBPeqEhz2ezeI7K2XLvJOpQrowKse8sS6+uz81cj3pJuU8375SvJOp9rwnMRy8jQZUPPjCSLwaL1Y9MXcZPTlFNT2vJSw9w2RQPXq2nz0tsiY9XrpZPaI0xT0ubow91fi6PYlBcz3ChmY9hetSPaUsqj1uEhY9EoOoOw3gHb1VMNI7XksSPTm0qLzMzGy8FybXPAKaDD3vpxq9O3ByvIJRITyhZyg95q4XPaabUD1rK7A8WYb+PGezdz17FIY9XikaPem3b7sQWP88aQBSPZhMBbvUmhC99blMvSGOhzwubtE8gQQPvaHngr1DizQ8OUXnOkLPBjzh6SU8i9sAvYC3wDw+V+u7RUdivKjGSD2Gp+M8vVKYPCNKt7xoIpw7/tRQPc/VcjxQjSO9o4GHvYVaxzxiEOS8xf5OPO/JLD3uWpM9j1MRPaW9Bz2oJKE9OSNVPQ8LAT2z+509cN+jPYvbDz39ZXw9sb9hPZFczT1pAIc8ITCWvbQ3TLwQ6V49+u3zO4tsq7yyLh47lGUGPa8lhDrJ5Q09pE7IPLuWELpIv5m8I7mePIqOcDxH4T29j7HHveauer0ubsO8tMhVPawL2T1Sp8I9zapDPfpcGL3AW0i8WKj9O1BrBj2jATI9sPKAPb3BHzwHPUc9jZcjPW4jrD2V1HE9INIPvPvLBrwhHxk97Q0uvM3MFr0y5iE9f2o8OxZqSD0aL4Y9w0JQPThWpj2vlIQ9CkZaPQ96gj20N+g8mneRvfAFpr0Qx1W9J6BLvfs6Lb35oI+7e/I8vEMc67jqlZY96SYNvRrAy7ubVbk9hHyYPRPhvj0+6FM9V+ypPJXUDT0hjsU8JAbpuxWMEb2jAXg86aaKPZQHhD3gnAk9gQRVPCCw5jzlYaU8XweOut0kdrzfvs48d76nO73jprwKRgK9DwtVO1dbhD1pb7E95p2rPTcarT2+Dnk9Q4sVPYqOMD1Slqm7z9WEPM73+zw1zbM8XUs0PAWjhjyoxj+89+Qovc4ZkTx/ahg8q60oO40okTxE+jM9r5SCPVWfSb0ubtO8f2q+vHSTGr1JLgu86Nk6PU5AGzznDJG9hxZ4PcZtDT10kzA91eeuPGKhlDyGOGg9dLXrPBsNcz180PM6i/2PPDarUz2Wsiw9z/eTu4SeCTyrz7U7ays5PZ0Riby/Doq9BMXdvN4CpzzrUV09a5oLvCbCgr3ix7w8tLeIPcrDErwdOEc95WHRPfVKsz0g0mg9Qs/GPVHJyj1QjRc9PugBvBDp47xv8LU7/yEhPcL1oT2RbZ892F/ivJwzBL1GJc27VFKXPF4pRzwehX88NqvgPMWPRz1L2Yw97zitPDSAjzwXSGi8NV7kPJT25rq+n768hA0lPU8exrsZ4mi8u7gOPVKW/zzmHbE8m8QcPdSaBjwhjnE9FYxNPVx+sD1dbTo9F7dRupi71DxeOqg9bUXOPRGl8zymCuI8L91IvBX7+bxVnws9KcuSPH0dXj3u6+A9ZYimPUCCFj2fqx89Y92/PaRftT3D0wI9hsnkOw4tZr3WNLe9bdaXvbWmdr3aG3S9lPaUPEI+jT0178o8bqNfPRsNBD1eKWu7T41jvEi/GTz/ITE8ejYjvECCEruzeya8PlcCvSV1ID29wQs9xtwhPNBEWDj99qe8AbyZvN0Thz20N1Q8x7oQPUmdCD2lPY09TmK4PT2KqD25/AI9O07tPBzrMD05RWQ9dy1ZvO0Nrjs4Z049exQOPafoRD0T8hY9EaUQPem3X7vVVnw7xY8xPRZqIj2R7cQ8XP5LPe0NYjzMXR094C1ePRWd2D3kg8Y8dk9mPYj0Rz1TdE89tDd2PVOF9j10pIQ9SQwXPVHawzwhH5k9Gx6rPYA3wz0FNIE9yxBvPUwVBLzLEGS90SJDvOLHPD3Sb2890ZH4PATF/zx/SEc9vcHAPaIjzzzu62c9BTQNPDCZ7LxtNOa8JCgrPfYGPT0TYbM9B9/gPUzmBT6snNg9JtOOPXjpez3ecQI9MXdVvEp7xTyAt0g8sOHDPE+vcz1rmsM8JCiwPOYdDj3Kob08NIAbPOY/BDxSuGI8QxxZPRPQdz3KspE9vw6nPfd1yz1YKKk9PzWeOyQo1LwxdxG9EaVAPXJ5nD3ZzhO87C8DvAyTAz10JH095q5jPQIJ9Dxy+cM8fvuUPCGOYD2t+gA9M6L8OyZTOj2wck89eAtGPfrtiz3ecfQ8DJMQPRueXz1HA0w9V9uIPab5lT2rT5w9FD+DPfkPQz0u/8E8aW/OPLG/Ij3LoYk9odasu21WAT08vW68JeQFveLHFDwj2wg96EiSPOjZtz3whTk9gy/qPEK+oT3P1TI84C0PPY7kojsMgos9INJnPUI+bT2Wsh49CKxsPR6Fuz3arE09dQLovNzXkb1GlGS9w9MovR9jEb3mrgu9yVSRvD0KtzxLWRY7TBWSvDQRBT1MFQg9/rJPPakkgT1FtvE8rfosu3ZPij0D56M9liH2PLWmiD3C9aQ9DJPPPDvfnTx0kzU9cZuLPce6+DxK6qS7Zvf8uyQG/D0bnoU9pb2rPHVxFz2At2o9wSiWPewvgbyTGLi8jgaCPPkgrz2xUJc9mAwKPuyvAT6gmpI9CKwcOhGlCD0pXKU8D5yPPO18Qz3qcy49WDmKPc07uT2286M8GeJwPZI6tj0OLRk9xCDwPFKW4bwUrms88JaFPY7kYj0g0m88kjrxPNy1tz01TbQ94JwrPRX7TD16pRM9BMWNPFYOUT0bfHM9qvGuPQU0pD3M3Y896SY5PX6MuTpuEku8H2PcvCh+jDkPekY9HHzHPce6cD0XSJg9ad6nPZ7NZj2HhdI73nGYPEaUmDwD52g99gbjPeMUmj1Hcss8ZKoqPRE2WD1MplA9aJGgPai1pT0JaPY9OiOKPXh6tj30W9o9nxrAPZ88Pj2Rflg9PL05PeELuTzqcxQ9WmRMPf4yvj09Coc97lpiPe7raj2L27A8fvusvA6+NDybRJU93NfXPaRONT2naJY9lIdBPbuWUz1GA+c9BgGQPSnLELvf4ME8rWl4PUXYET1Slm49P8YcOsPTJj2Xbhi9qYJQvUYDZj33dUs9UpYwPZjds7zG3OG8JlMBvWWZtL3jNqi98WOkPPKwfT2JQYE9K/Y2PSJ9yT3FD/A9glFhPSzUTj1dy8c9q20FPsQx9j3MXVc9M7OTPeF6dD0AbyE8mRmEvd/gq7uFWmk9xm0zPYAmrD0u/189UUmRPSeglTyGydI9foxJPejZ7Dw0gMk8EOk9Pfd11z1Zdfs9vw6BPTSRmD1euho9vAUOPcSxqD1lmcA9DeCYPaab2D1nM+U9RPqRPXet5z3wlhg+8/31PQFN2T1HYbM9SFBRPRBYLj19rp48fT/GPf6yYj0Urlk9mZkpvJ8aKz1qPJo98kE1PW+Bgz01zRc916PaPBNQ4j0TYbo9FK6HPd7gVzy9UuA8XUvLPTw9kT2MSnU9UA2/PSlcbD19HaA9kwfiPXDfkz3MXUs8AACAPJ+rLTpy+ek83EYWPVFJ/zwAbws9aJE9OzcaJj22hBg8zMxpPQIrtz1dXI09MtXdPdjfiz0HzgM9SnuDPWb3UD21phI9A3jlPIvb0jwawKc8FYyevFmGBDzTK709aKKHPXEbnz1XW4g90SIRPfrtkD3DpAE+MDvaPUi/AD3RABo8Lm6DOtzXyTweJ5w954wtPfTbZz3z/ew761EqvcZtMj1uEso94lhlPRSuv7sRNqQ7s1lePW+Bdj23AAY+G/zoPUtI3z1vgb49nQDGPZhMozwcWpY8MQhsOxDH7DxEaYE8pN9CvJOpvDxSuPo87mvuPScg3z0yRLY9Di3hPda0Ej5wXwM9nl6FPHPXJz1d3DM9ysPiPAWjSjxPr5Q5Ffvbu40onz2NBq89SD+XPfv6KD7whec9ysNmPXQkhT2hVp09tvO0PZMpiT1+DIA9MzMQPT81zDxiEHg8j1P0u5Agkj0YlSk9YcNCPYLi1zwEVo49SmqpPVB8jD3+Q9A90SLWPdLeHz0rh7o8vHQuPU+vRz3jFGU83LU/PRlivD0ldUQ9HhbwPKCJQj2EDSY9CkYMPSNKqzyjAXy6UpYjPf5DOruxLu466+J+Pch2qj3/IVU9BTRBPPTb47yDL1U9orS5PQyTYj3b+QK8jZeWuw6+EDx9rn09z1WEPe183zrjFO08dYKPPc0qAT6YTIc9UdobumKhOT1Hcmg9CKypPX77CT1NYtA8cF+zPLmNCj2BFZI9j0LsPXKoHj6io9s9I0pjPVInkjwo7W272orNPDVeejvQs7I9FbsAPr9ssj3NOw89oWcVPfCW0j0PC0U9GeIEPDXNTD0IvaE9Udq7PdxGqz0ULpY9Awk8PSuHjT3fvug8vjAEPQmK6D2dgNs9o5KrPdXndjzgLTM9kxjMuxzrYrr7Ori8PZuduxdI+DsRx5o6L0zcvAG8Lr3OiNK4Z7O9PSxlpzycM0Y8xsuSPXC9tj1rmqg9cRt1PN++IT2O5F49Dr7iPOmVcjstsiM9hA0yPRUdRz1eSwg9SQx6PA96GjyEfKk946U0Pf32jzxMJqE9PzXRPW60kj1gVD48SFCwvIXrVD3RkTw80ZFQPLHQjz1tNNI8AitDPHBfoz3aCok9wag7PVI4wj1Xykc9XwdOu1g5vjyMSpQ9NO9tPbuW6jxuI5I9uI0SPjY8vT0JaMo8p1dKOTAqkT1UwWi7PCxYvFgX9TwMcQo9S1kPPTtw7jtFtkM9DJM6PUwVvLvMXUg9FybnPMrDwjw+V5u7Z7NCPKD41TxCzyI8yHZSvIGVGz1LWcg8X5gKPRKUpz0XSHw8+8tfPSO5HLu8dGo9QBOaPa3pij2mmwk9heufPdAzhz2rrT09xLF2PZyR8T2EfC49OpL7O2IQPz3x9MA83aT7PXbgdz3UCfI8nDMXPch2vry9Ukg9pSxIPXe+nTy4jZ897yeDPTtwlz3w9O09jEp0PWgAZD2Qj449EhSRPXNGbT3KMug8Dr4ZPVn1lzwPeu47waitPYp9+T2/jsw9Vn0sPdgBsz2sXAM+FTsGPkYl/D3hC9E9Xqn+PfVKYD2e3rc9/fa+PScPZT1Agqq7hWuqPSv2TD7AyhA93EZzO6D4AD1uo1W8jErTPcOTAT4pXOw9Y13iPdiBHz6syww+fGHaPXj6gT0LpII9A4mpPeau3z1Q/Go9S1kdPTtwPj00EZ49JYacPTy9kroAb1U8mLtWPBgEuD3Aymc9waggPeHpNT2a5v88f2oWPSk6Rz0qOpY9OUXoPf4UDz5WjsA9LSE6PWJ/PT0ukJw9FYyoPTwsBz6h5xU+RpSRPXo2Az3o2To9ip+mPQfOhj11cd497MCfPGkA1zsG8Gs9DJMtPZ8rqT1ThZk97Y3KPdoslj0elrs9/jLRPYcW5T2kX6Y9/5DZPQyCBT4D+J89/1ANPoY4vj1RSTk8RUcqPdQJ2j3Xgfs9NiuYPczMWD087Ao+v/2MPRlzmD2848s9LWENPmDlED4hn7w9jCj+PXctgT2aCEI9orRsPexAzT1JndI9VGP9PciHBj7Ayqs95/tNPfd1GT3z/ZE9ZDv2PdVW6j118dU9FD9qPHSkqz3wFtg95WGQPa7Huz0v3fI9n5q2PQxxhT1bIFc9iv1hPWznfz19P7U9cazpPcmUAD6DQEE+WpMJPhIDrT3njAc9833TPWx4jD38h/Q9I7moPZfumz1+DNk9f9mnPexvIT5+zCU+/Bi3PQOJHT413uY9mggGPu+JFj4mU+k9E2HkPVaOLz7H+ig+BoEAProJGj6BBGI9AU32PN2TnT0QKRA+Tx78PYofxz3Xo2k9krrFPdk90D1kuxQ+Dm0NPpOpDD6UB5Q9bTSxPaHF9T1X2/c9vLQSPnlHET60CBQ+x3pSPpwzqz1WDrk9GeIAPkhQ7z18YQg+ZLsdPnKKPD7imFM+2zkpPgU01j2MOfE9b4HLPasPIT7qhP49RwMJPvwp8T0hjrM9n5rHPXS1sD3IB3Q9YUOYPbG/AD4XyJY9EOl8PY2Xpj2eDQI+16M3PvhCCj6bRMA9CflSPbTIkj3o6p49xQ+kPWmABT5OwAk+QwvaPRw8AT6db4I9DeAIPj1KIT6/fco9Dq3nPXKKnT2Xf/Q9icHgPTm0/z1xWyU+hifWPZLL4z0rhxM+IFJPPjWvKj6eHhU+MyIpPlh5Bj4NYAw+BZIdPtOr6D2EHug99gbePTjWyT2INA4+dmA6Pj7oBj7Ewig+p9c3PmPdQT4AXus9Y90LPgxTED6X7hA+EGn5PQk5JT50FYw+/kNGPt8gDT5utAk+NBFDPp7NHz70W+89Qn4+PgXSWz7fPkg+2konPsDb7D2F2gk+Pnm/Pe844D1LSCA+Di0fPibCCT4c67Y9lrIEPTXeGz6pAhA+KTpDPk8Ncz6rLYA+CqhGPu5aLT4B3gs+bQUqPv9yHj7E8TM+JtNIPl66Bz5yaBw+P4YjPqyLgj5spzM+2iwjPk6RIz6W4Rs+50whPkAkFT46QTg+uO8wPj1KJz7Ppi4+jddPPnFbij46QW8+Y11FPs+mRj5AwkY+m+Y4PiM5HT7cRkk+xKBXPhrAgT6CIlc+7Q1QPpG+Pj7oCDI+Y91kPk5iGz6xLkE+dcJUPgAAFj5zVyg+iKM8PtNNUT4KqEA+VxshPgpXKT5wzlc+6vNgPh5Waz6jkiU+NW8XPs8mPD4pS/I9dKTSPVz++j2TWFM+c5dqPkSpUj52IDY+n7wcPlHa+j1hcm0+sp2GPsWtez40AHY+ldRePkJ+Zj7qc4U+rFxtPkCCIj5zV9U9HOvPPX/q/j33E0A+rEs9Ptb0aT4Nz1g+F4hxPmJQIj51Qlo+kf5dPn/q4T1Jnd49A+fxPZmZ9z156cI9gtELPu7rMj6I9Eg+47ZDPmRqUD4ExWE+K+V4Pq3pXD6UZUA+o0EoPsBbaj54um0+p7eCPhJURD5XGzk+wvUrPgMJCD49eeg9Z3MyPsCKfT5PzWo+pN9DPjKEfD6JsD4+yFhOPli5NT4gkkA+dr5GPgtkJD7BFzU9Dws9PdcjBD6//as9+zoxPcxdnz3ffgw+Fmo5Ps/mLj4/BjQ+MXd7Povsez7sXjQ+RLpKPjIEOT5wThA+bCc2PnWC+z3r0SQ+ubwlPgooKz6YTD0+H3QnPmR7OT4pnHc+lGVXPk2icz5A00I+MDsrPm9wCj5FBzI+tPcyPjQRET6Kjhk+EpQgPs0qLT7TfGY+Iv0xPsNk/j1QTVs+c8Z0PkDTPD6AiAQ+3z4ZPiyDDj6OpA0+tnM6PgTWYD4sQ0Y+03wpPhRuPz74who+YUMTPnnH6D3f/hg+wBtLPm0WFj7RQCw+lz9NPktZ/z06EvQ9TGYEPl0tJT4Cazo+A7gWPnetKT5riSg+m4Q7Pq0pJj6UdiI+ESUVPhxrsD118dE94JwFPlUfCz4kKC0+ZRkIPodFFD7+lCg+wnURPi5uAz7HuvU9W0ILPjjnQD7IdkM+EFjTPQAAZz1LSLk9TWLqPRPQ9z1EqSE+S4gjPoS8Oj5zhg8++n68PcXt7j16JQI++i0XPoD3BD7dNRQ+S5kPPixUtD0iW8k96SYGPgIryz2jAeU9aR4cPsYcFj7z/Rg+e1RYPqeXGT64DRc+ZKoxPiNKLT6+HxY+6nPgPXnHpT2aZvM9KK1DPk5AJT7TayQ+9blRPuBcJz5seAU+6bfKPeuiAj4rhzw+sa77PdpsDD77+kY+U4UzPjlF+z1AAto9urirPbgekz2yDHU91AnsPDCqkT02vOI9acAqPpWUQz4d+Bo+GJWsPU2ENz2h54M9QCS3PWGy3z2+sOQ9A4kiPkS6CT4FksI9WlPePTd4Nj7ZvS8+hSs4Psep4z0yVaI9eYcMPhYqVT6IYyU+rwPePRcIQz4cax8+TkD/PeM2Hz4zM5s9cnmlPSl6RD4+11Y+NnwFPtbF8T2PMd09XUs8PQTF+TxMNws9C6SbPZo3DD7+VLE9dmCJPflPBT754Bk+qnGoPb99dj0ILLo9tQT+PR4nXD4+uTs+yAcYPkPLLz7B6CA+CzWGPRIUAj69Yxs+qDX9Pf8Q2D2wcvI9eqUKPjPiAD7KIfE9ZQjPPVN0lT1lKpc9ApoDPraEFz57lAk+EKkLPjcJOT6AJhA+MffhPYjS5j0Cmrc9040UPgCACj5bsXo9zN2PPZ+8qj3WxTU9zO7EPQ0PWj7R0Q4+bqPOPQ/6+z09igc+Lv/1PcTCAD7jpRE+jLkNPpvmiD0mwnw9BEX4PWkAzD3WxRY9UdrFPTFIEz6a98A9Gw39PQCADz6dkUk+hdr4PQSFLj6aCFE+ygNVPppmYT4j+Sc+MUgFPvn+8j3heqo9YFSSPGleuj1Zde096rMsPibCPT6ANyo+MzMlPrp4OD72FzU+w8LhPeFpCz4QqQk+FO4gPpOpJz4/9Vs+LFRLPqPSOD4AHnY+8x87PqJ0Az6bRA4+8WP7PZQHSj6pEyA+6nPLPHxQ7j2M+R0+ns3mPdgBBz5hQ7w9gDeKPWbVPj6iozE+2psFPgpGBT42axE+Qq3PPbYzCz5tRS4+Lu4lPptE9D2qsR0+F8gGPuBtKj6Lm2I+wkYTPgdO9D3buSI++m1KPj6XJz6mW1M+vdJHPiCBID7zjgE+/OkAPsuhBz7YQR4+JCgFPru4Aj795bk9FftwPUJP3j1lahQ+EpQlPrbEJz6YjB8+SrstPuhqAT5++/49IznsPXOGKj6L/VE+0h5OPlzPhz5cDzE+EFgvPo8CIz7Am4Q+16NbPq+lID7qBA0+kVzkPTRAOj6LmxU+SL83Pvu6FT7MLig+pf0gPqz66T1B4C8+qQIyPtFAUz7D5Hc+ubxaPgJreT5GFFw+glE0PgyTXT7Gy3A+/KlAPjD7cz7JBYE+F+ZQPmnvWD6Ad18+zjdWPmtrHD49Sh8++i0pPtIvOT6ZGUQ+aa8wPrivLT4qmBI+fswpPl1tMT7ih4A+TkBnPiEORD4MU2I+qTOCPsSAjj4az5U+kOBhPhkzZj4D51k+ZOogPgxxYD5NxCw+61FRPo03gD5r2nc+xY+FPgRWlD54mpQ+VGN3PvsLWj6/7H4+i71OPossGD5LGUM+a6tFPsrhPT5ZBgA+UZoVPp+8bz4wOyY+LJQaPoJRVz7K8nc+GfNxPuoVZD5vwVU+hidUPp8rbD6cQoM+bcVRPrFuQT4XZlA+JGiSPhFlfT5UQ4Q+7suQPpuEUj4DiVg+qVNxPlEaTz4GMDA+DAJsPll1Xz6CUWU+4dqQPrqJjT4w6o4+hJ6XPvMfXD52j10+xquYPpCgpz7RQJQ+sn2VPizjij6uJ5Y++Q+LPo41jD7zX6o+pBCXPniLpD6tOp8+fIGFPl2tnT4Jyqs+HhaCPlhocz5fWJU+bpK2Pgl5kj7CxmU+RgWCPvVZgj4+l5c+NW2YPq62hz6xUGw+0WKOPsXekz5FGJ0+y7CKPgnKeT5YeYk+ZRmTPiUEij5S54w+eGuUPmckhD4YBoU+7G+RPgxxez6h1m0+BaN9PjNkjj6guKs+IZCVPlSSoD7kI6U+sAGoPhMSlz5SeMY+MmapPofloz6f3IM+p+hKPmjClj4tAZ8+Nc2pPsxurz5J7t4+2D/pPmiiwj5Q644+zbuUPrTooD7INrQ+/RaRPhVsvD4I7L4+WCjYPlBNuz7vmLA+exKsPlsipT6lzM8+B9+4Pp1Avj4YVZQ+13KoPnQTrT6ziqA+jQaTPndNuj6rrb4+ueujPhsesz6I47Q+D2u+Psh2wz7tLcc+OvLRPkTJtj5m18c+p6jRPu6asj4DCcE+K3biPphM0D7JRbw+UfqtPt/+vT5Ug90+z4bWPp7N2z45o9Q+MDvYPgSF6j5nM/M+9JvUPhdoyz6t2gQ/QEMBP4lQ7j70TNo+pyjmPuSyAz+2gv8+MIsCPwV04z5Y6N0+/MfbPkoK1z7vZ9o+DNPUPhz80z6sq+c+/8HyPsvw4j4rJ94+j3HmPoE17j4GUgc/xs0CP1EpBD9e2vI+Gk/zPs3cBj9L6Ak/S6gMPz6IAT9/6P4+tRXmPtSrCj+SKg4/Qr4TP0GRDD9DfPc+Qi3/Pl9oBT9H0Qs/+k0IPyVUDz8Y9gQ/khrvPgXzBD+tWBA/jFkQP0q6Ez/Uag4/QdEEP3299j79pwA/SX0UPyVkFT+tiBY/WxETP0oLEj8gkho/D3oaP4QtGz9eyiE/iYIeP5KqGD8bjSs/mE0gP6cnJT/Tyyc/YBYYP+lHIT8oTSU/VXEaPztvHj8xZxs/aV8dP21FGj/vGDg/x6ktPy3iJT9FV0U/0o4+PyhNSj/mHkQ/b69KP4d2Tz8p+kc/U9VcPwjLaT84d2I/nINlPwdNZz9Vn20/2Q5+P6RAlD9Q65Y/DTeaP0zGqj9Hkbs/vYnQP72x3D/SB+o/5JPxP7cH/j8XewdAQP8PQGUxF0DyORpAlDofQKQKKEBKQipARecqQDVuMUDcCjdAqOQ3QAEZPUDoQUFA7VlFQIGxR0CfvkNADDs5QIS0LEBuiiFAV7IOQL5AAEDrKeU/4pjGP4Cfqj8FMpE/Zu+MP3Aegj9t9Gg/GdFoPwCfRT9/6D8/Li5DP4p+SD+3cUU/fFE9P+j6OD8G8TA/uI0kP7+OJz9T1Bk/29kgP5JsHT9+Cw4/AB8APy4PCj95qRc/1vQOP2DlBj/fL/0+lpLuPvmg5j48HQE/Il3xPkQ64D5hg9Y+8ZLVPsWe2T4/NeA+1eflPgWj8T4BnNg+rTjHPpvE1T6+8PA+UiffPmot8D6T+N0+UKvrPuxv0j75/vc+ctoHP/v7Hj8xBxQ/pCARP09OLD83WT8/4ExKP5PpVz+WoWA/aJJpP4/Cij9V6Ig/W4qMP6Isjj9/opU/GDWUPxgGkT/3NYo/IsWAP4wqgD/aW3c/holhP6bKSD8AwEc/vQE7P65HJz+igx8/BZQTP3nYDD9nZAk/4XsGP1TDyD7jlMM+yKe1PhiErT6GZ70+n0uWPpXDTz6eTUw+/XYvPmxYjD7/sJY+t/GAPokwPj6WEoI+bpKEPnbgKz4/xkw+kCBGPmHDPj7TfD8+BpCBPsj2QT6t6UA+U1SMPsPEmj79pWY+UA1XPpnqDD6idCg+jCh6PirJgD5xG1Q+aCI+Pk3zYz5hcm8+iu6MPgqXRz5xLE0+VTBQPhVMaj5LiG4+rwNKPvbIgj4ovlI+QbF3PnS1XD7GXFM+e3JQPmIQaD4AQIc+sOGbPnvDbj6TGAs+CTk8PmsrRT5/KlQ+zyZjPmWohD7d03c+oedmPgskYz60N2Y+6MguPn2uET4AAPY9r9QSPv7yVj6fmnc+PqiBPpmqjT4Fkp8+kc2QPq+DfT41T4E+crlAPi/M+D1bQug9mnfYPXR1Cz5lyDc+JoIjPsTRgD5JDHc+LwxGPllXgT4xSFI+LANZPldKWD5+O0I+W3EsPkL+PD7NO2s+sOF1PqMBUD6z6lI+pLA+PksZFT62Mxs++U9dPirYZT4MwnU+z5VFPk8e8z3TTe09kktXPtHxgj7Fvic+73hkPmxnRD4NoEQ+ff8/Pg8LND5y6F4+m5UjPjHIQz7G3CQ+fGEGPp2R1z3F/kc98bQpPg2PJD5OERM+mLvoPS7/+z3uWjA+quAbPgd/gD6Utmc+DHE6Pm9wPz6PE18+1fh5PossUD5bMbc9OTQdPsOkRD6r/io+eqXxPWcVID6SumI+PL1RPlFJ8T3baGY9V8rPPaU9Bz4QWCA+832YPdVWbj2gmpI98Ja+PSopCz6kjjg+5APuPb1S5z05xQI+74kcPnMGJD7FzzM+3z4SPkR62j2nlws+VwpFPpWDTj5glHc+XD51PpCPYD6F2lk+Z5UtPhCpFj7+VEA+OsEoPukmCT4qGB8+Di3rPfe1AD46oxE+DIIUPtejTj6+H2Y++3o1PrgvJj6g+PU9YUPyPaD4VD7LQZU+Dr5lPvbXQj5q/Gg+gKZGPrJMND6EvEI+45RtPiLdiz5OQIs+w6RbPrZEOD7JRY8+3/6YPt5igT5OYo0+yUWLPgcOfj4EhYI+w6RxPvt6VT78KTo+9Yo5Pp7eMD5uIyM++JM0PrailT42vI8+tjOCPjMzLz4LZEc+gpFkPjk0OT6UpVI+XUtwPtwGKj609wA+oIkxPjmFSz4Urms+F/dRPthhhj74kYw+/lR9PhovaD7MXUw+L4xbPtv5dj464YA+Nmt1PqfXZD7x0ok+ynKHPgziiT7sQJY+92RxPkymHT6C4hg+2F83Ppkbkj4xGYY+2f2FPh4Whz4JOY4+RVaLPifxgT5dDZA+llB4Pt3EjD4sY7U+ztnLPn57rz6pIp4+AynGPhZ5vD45hYw+xS+iPh90lT5+fYA+AMBkPgZBaz6oZLo+1vajPvTMkz7uC5o+6hOhPtFCvz6qQLc+PVuzPgdOij6WoZE+7U2iPtEikj7lsIo+O1CDPrSXhj4w+aU+94StPlVfsj6R7Zw+AkujPjAZtT7s4K8+UxS4PpW0rT6/jrQ+N+muPizDrj4wm50+TVOePm12rj4lNcM+7W2qPnsDjT4IDJ8+MkagPiFOiD43GqM+cF25PuGptj4jGb0+83+xPj/mpj5c768+zXuuPm8hqz5WbpQ+bcWSPt0zyT5G9No+sX+8PqmTrT7B2cs+zZvWPreAxD6xf8E+n5y2Pi2BrT4PC9M+s7u/PlA83T6utvA+4CviPquN1z7tTco+WjPfPulX+z4MceU+OZTTPrBh+T5Zdew+NkvwPjoB5j5uI+w+KP7wPiAw9T75gPw+n3zqPmrN/j7DZOc+VPL2Pu8pBD/UmQw/sKETP0BEDj+rXQU/ZgYMPxIjBD9mF+o+yaXwPty1/j7Q0+4+JYT5Pq3KDz8k5w4/KbwVP/LQET9qHRM/sMIbPwxxGz+p4hk/CYkNPwVSDz+vxA0/wLv/PjVuDT/qBBM/34AYP5wyFz/Mvho/828bP7DiGD8O/iM/070hP7UlKj9OQCY//rMYP+uyIz/tbB0/hRopP4uNIj+QQCg/7gk8Pzs+RD85QzY/puovP7GPOz+RPEE/QSApPwxRFD8UTy8/FmlBP0v5OT9RekI/oDg7P+6qMz+W4js/WxA5P/RrQj8Jukk/c7ZMP7ifTz+Qv1M/NU5PP34rSD+BdFc/A7hQP33OWz+jcWU/X9hgP4waaD/0LGM/ZCxnP6MwZT+w0mk/B+9zPw1Pbz+enXY/S+mCP2mPZj8kdmU/nu1lP9jwcD8qmXU/NiOAP/L5gj80YXk/ni6CPyhNhD+Kn3k/ysN8Pyg9fD8WSYQ/6vyJP7IVjz8PBIw/9LSJP0mMiz+MmZY/osWcP8NLkz8N8JY/0g+dPwG8nD9Pf50/YSOePzCimz/m9qA/OPekPzBJqD+2g68/GuC0P827rD/kG64/AZSyP3ssvT9QtME/Qja9Pzakuj+f6sE/A8DHP1TryD+LTc0/AeTHP8J+xD8R7sQ/v2XKP/oW0T/grNY/b/jYP/472D/FD9c/PbPfP6Qe7T+lreU/slzvP2wQ8D9SjvU/RmP3P78GAUByUQJABOz/P1HaAUC5ewFAwlkGQOzLD0BMHRRAyN8RQIp/FEDT1BNADYwXQPbSGkAEBR5ArVQfQN01JUCsfydAtcksQGocLUBC0i5AfGAvQNEMMkCqSTdAIFE7QJdeP0A6TkZAy8hNQHB9TUCy5FJAAWlYQDmTXECTkV9AHi1lQIYLbkD1qXNA9op3QBRzgUD8AYVAGCqJQFAxjEAIuY5Afw6TQP3cmkAMK6BAMEmkQBNprED8Y7FAlme6QLnNxEDwJMtApkrWQMTw5EDAYvVAKz0DQXYDDkGQPxxByBEsQRgcQEELfVdBRrRxQQHOiEFDB5xBOc6yQQVTzUFWTutBecwGQlrqGULI5i5CEwJGQk5sXkL0/3dCWd2IQs63lUKiNaJCIvOtQmoFuULYb8NCVLPNQjgn2EKgfOJCaBTsQoW+9UJq5f9CJDEFQzU9CkPqzw5Dyg4SQ2MZE0OiZxFDgUgMQ2u/A0OyqfFCMMLYQkDhvUKxPKNCshqLQnlHbUIJT0tC0howQs5hG0IOwQtCvwQAQmYt7kF3TeBBiVjVQQxqzUEvacZBQeq+Qbk0t0Fqo61B91SiQdJKlkHNSYtBi7iCQU+1dkECsmlBeAtgQaHnV0F0Z1BBGN5KQSWRQ0GeqzpBCGAxQfgCJkFH4RtBOXUVQW86EUE8aA1BGnkKQYOfBkFSFANBec/9QFRa9UAlNPFAPoDyQCdH90AszwBBE54HQWyNEEGJXhxBJvIoQRCrOEGVQ01BBGZjQVF1fUE6jY1BNsWeQel9sUHvX8VBLsDbQYw49UGp6AhCc/UXQmQHJ0KaOjVC4cpBQoLRS0LWsVJCkapVQkX2U0KEiExCehE/QrjPL0L8PCJC2qwWQsf6DEIJ+gRCtQ76QS0x6EFkj9ZB9VbDQeENrUFympNBqy13QS/JTUGGTCxB2oQRQW3l90A/DdZAUkC8QCdFp0ARw5hAlzuNQMREgkC2ZnBAQMteQIiqVUCrGU1A0wlHQAkqP0AMXTRAU8UtQHRcKUAf+CdAeyggQIe2GUDndBdAJMMVQK38EUBb3glAdZcGQIALCUBdgQZAxOgGQB34A0CeNf4/ro3+P7Bp+D++H/Y/prHzPxCH8z/eoOw/qz7oP0kU7D9P7+Q/iJrWP0hX3j84Jts/IErZP3re1T8ux9g/XFfYP/6i0z/B79M/sLHKPzgXxT/Eycc/NQbHP6pZvD8rDrc/Ra+3P8Vftj9mf6o/gjKsP1qEsz/nTK8//qutP0crrz9G1ag/VraqP8BDpz//sp8/+j6kPxkjoD8bFqI/9/ycPx+Lkj+Xx44/JSSPP/Kwhz+6moc/UCuRP67XlD/R6pA/2DCOP7OijT/3fIs/4IyGPxpghj/oqIg/XuGKP4+7hT8k94M/Z2SGPw5+gD8JMYQ/L817P9NcfD+TcYQ/fwGDPxg1dT8ovWY/W2F2PykscT9dzHE/fsx1Px4GcT//oWo/AhpbP+DNTz//MVA/KcpQP7krWT9ZZVI/CSpGP2ZWVD9+O14/mmhOPwXEQT8LlUw//LlLP201RD+9sUE/kQ5AP7hPNz+rXTU/kJApP5CAOD9bUTs/qy4yP5YBLD8/pTc/jQYkP0MLJD9yGB8/S9kzP4r/KT+mix8/uqgsP3J5Kj/DEi8/8y0rP/mwHT8twSA/EcchP4ZJGj/fgCc/VysoP/hjGD9tphI/NQ0aP7VlHT9ThSc/UWkUPxrAHD+KHxE/0x0cP52PFD8kGBw/B+4bP8kVEz8sIxU/yZQlP24zDj+r/vc+ii8JP1IYBz+dfwc/frsPP6ZqBz8Xpvs+xxj0PhWb+T6gifs+91QRP2u6FD+kzxM/pqoSP5W0Az+uRgc//yAYPyDRBT+Eze0+S+kFP5Av6j56dvQ+m7X6PjarCD9DzQo/z8YFPxhV6T4/9ds+wjXwPu+H7j4YFfo+I1n2PolByT6P4uU+hDzlPmo81z61FbU+NADKPp+85z71avY+WFfpPkDT2D5uo8Y+mgbKPl5pxD5vkKU+kM/FPnyh3z5fWMQ+i7vBPlgIpj7BWZ8+/hK0Ph34qj5wzqA+hSuuPlsirz4YlZ8+EeWcPukXjj6mSp0+4zS3PrwlvT4W6q4+UO3MPv8QvD483ak+30+mPphdsj7JVLg+LtDBPifgsD7WdKo+zYqnPnBdgz7PNYQ+CqazPrEQpD6Al6I+cuqjPmiitj799r4+ruelPud7pz4Wqqw+jXexPi5QvT5cL44+mbuOPtYlvj5l6Js+x2l/PlmmiD6JgZY+ucutPoMgoj75j5o+ZCqpPlI4lz4VrKY+yzC0PtoqoD4RFqM+thPBPsNTsz6gOJI+qGRlPiASlT7nW6E+07yXPjnjSj4HX1A+/baGPkWYgT6NV1I+KqlIPidRjT48PVY+e3I8PiDBlD43WKY+jqSlPq3pmz6TSY4+dBWWPri+lT7nbJQ+SiyHPg7cZz4l5HQ+J09oPtP8dD4wm40+n3x9Pj/GfT5ak14+YGVwPgnZhD5S2Io+nUBgPmfEVT6/joM+skw3PsYciD6hp6Y+d36ePiYigz5qPII+ygOGPgpXij7RkWo+y9BHPi1hgT53nH0+FV1nPsu/cD43KZg+082ZPriepz4CCXg+u+dpPnoUZj7iGFU+rvZzPndcEz7lUDQ+xHF7PqbKLz6ohiQ+rIs9Pm9wZD6fPF4+0UBfPmtrTz6PghY+8VIsPhUMdT6NqFI+/5BLPodWYz6Kjkg+BsFFPt7gXD7K4Vc+N9o5Ps1MBz702yo+ILBxPsFohz6rT6I+Dn6CPgyxED4SlA4+sf8IPrmrBz75oDQ+DaBDPrtnXD56ZX8+SHCKPmq8Oz6BxD0++Y9APtifUz44lms+9TlEPhF2Vj77i1s+9tdfPiZCMj6fGn4+0YCRPtQacj7GLUM+IHAxPluCSj5jHXU+CheSPtzGXT4wqow+e5RcPoyKXj7ctXw+xY9WPh9jUz43SUo+p5dTPiaClz7qVbE+IR+IPiW1UT4AL0k+qs9GPoa4bz6HRXg+HzRnPnMGMj7vpzU+7lozPsKXDD72xgI+RhQ5PgAeXz6B1YU+Di2DPu18Pj5/ioY+B05IPrKMIz6q8Wo+7ol5PpjMYD4bzZQ+goKEPutCgT4wqks+w2RcPkBTRj6cImQ+13KtPiXmoD7fb4E+42WMPpCRmD6jMFs+826APl66gz59rmg+sGFvPhjVaT5xCnc+ghFMPhf3UD6db3I+AIBePhzrWD5p/oI+XiuLPsqhRD7znwY+VfALPm0FVT4J6Eo+fZ1GPpziZj7WtFA+T15EPlL4aj43yWY+OgEsPkT6Iz7sni8+ATw0PjMiKz43Wjo+2mxnPvNujD6Z6lU+DJO8PbQZKT66+EY+NJE0PqqgST6n1zs+cL3XPXR1KD50ZGs+WQZYPkq7fD5t5YI+hdp2PnIIgD4X92Q+8EV7PkejkD6cImM+oLhjPsMCRT6/Dl8+R8ONPs07aj4/9XA+ZHtnPnDOcj5EWpQ+XECQPuadcT6843g+moh0Pn5MaT4iTJU+ryVuPsH5fD4OnHg+nLNJPn2uiT78R5U++OKfPg4cpz7WBY8+N7qCPtqsbT7kcpY+xe+aPhimgT7Kspg+D/qlPmKflT5XSoc+RfaIPg6+dT4S1GM+FI6BPkSajj7NDJw+obaiPkuIjT4GsKU+S3e4PhogsD5Y6IU+U/SZPrAhrT45RZ8+ZrdxPnc8nT4zs6E+SjtMPoPecz7oSoY+VyyUPllVlz6opJ0+/tSbPv2lpT5DHLc+R+OsPk6Rnz7ycLI+h8WNPi6wnz69Q7A+RTi3PtyGuD5VX9Y+iNLEPkW4nz6r75g+8OWLPjTAlj77mow+15JTPslUXj6RjZc+A4m2PrcAqD5n5Is+BpC7Piu2vz77K7c+dkDBPo13wz4Ltb4+M2KjPnWCuT74org+PWqdPh/UrT7kI4Q+8TSAPoQcoj4OrZ8+Svu4PlnG2z49e9E+gw/fPqwr6T4r9uU+HBrZPtso5D51ccU+KJ61PtIvuz7Iltk+Zpe9PlYusD6b5OU+fU7VPhnTzj6Sq84+azrsPs+V4z6Tycg+WAjZPpW00z4UX+w+YrD2PvRM3D4c2t4+nZHXPnOX1D6oZLE+OqHAPqqgwD7ZDrw+i53CPsTAvT6AhuI+9zP2PrWV5D7n29w+8z/TPuM2pT5UgdU+FpnpPn3f5z4NL/s+uUvePs1q3T4nr8U+rhbMPkeh4D6qke0+dMUEP+YeAD96FO0+1YgGPyun6T4tYck+h5arPpxzxD6GmMU+K3awProYyj5SGMc+PIzZPr0B3D6K/fM+Pjf1PhkR3T4u0NE+D4vuPuGp9j7s3vc+bUXVPh8j4j6XH+Y+2hvVPqSf0D6q0c0+O7DYPgYB4z4pS+4+cdv4PvmP/z5uIgI/J+DzPnA96T5ri/A+HfjqPq8j4z7MTuM+nMLpPv7y6T5QC+8+8aPePmDU7z4xSOE+8VLZPiYC6j7Mvdw+x8nTPivn5D6K/do+a8nGPpTW1T4ftP4+qDX9PihN6z5BYPA+e2PjPtL+3T5VX7k+NT69PoeFzz4HXb0+jsTUPh1J6z5C3sA+NW3OPkJN3D4xt5w+TJekPvvapz4Xhr8+2MHJPgt10z7Uutc+ZmahPgdfuD57MtM+XC/QPvaGxD6dD64+yHa5PmLfyT4TIc8+ECe9Pr4f2z5pb/k+HtbzPj5I3j7BV84+2orJPhhE1D7e4ss+wbfKPqpxvj5H0q8+LGO1PuErwz7gHO8+xe+tPu3Noj5kirg+jUi/PrNKnj67drE+iPK6PmlAuT5O0d8+u7bHPl7Juj7WVMY+F8a1PnB9sj5LmcM+iPLEPhH2rT6UZ7Q+PH3EPiT3lD4r9qw+8fKcPiOKmj79haQ+8/+WPv7SpD6opNI+O3/FPoHEhz53jaQ+Y13OPs430z4KyKY+rXiKPjMCqj40sYg+i6xRPnjLmj4/ho0+nk10PhqAZT6pJJE+OaWRPs5ZhD56dpg+A7iAPqeoeD6zu6o+fDCNPk8NfT6uh64+D1qMPqiEoz6h9rM+K5ahPobnez6CAo4+nOKMPsIXgz66iZY+zN1jPl8HYD6aqIQ+HQmQPvXopj7I1pU+xq2RPlcMkD7xI4w+5ZCKPoVrND6OdWs+/XY1PovsFz6NqBw+oElVPmCUkT5jzoM+0l6QPthBnT4UTo0+KkmNPsaLfj7tPHk+3bOPPjhniD5EGFA+3sJTPqoAsD53PJM+fwhePibCcT49yp8+v52IPstQdT69spg+ktyKPnaPaT5PXms+KtqNPiGulz6+kJc+DW+TPn8qbj6Enow+kA+UPl2tiT5/anU+kktLPthfHz5FRyo+KXyBPrkrND4Hn0g+B712PiV1dD5g1Fo+8t9vPuaufT59nUc+335ePl56OT6C4go+1ecaPkUYJz59f1s+1AlNPvlPWD4W6l4+dn44PnaPRj4GMFM+f9kuPph7Pz4kF1k+50xQPqGFdz6NBjw+KqlMPjJVRz5m1U0+do9GPr7fRz4BDWg+yrIjPrmrOT7Lfxs+0DM3PptmPT4a7w0+F7cfPq6HGz53bQU+wySHPv60kz4N4GM+y9BZPiW1Vj6n11s+uJ5GPm30Jj6dbxU+9eg5PkW2Nz72hjA+yjJGPp4eFD5p3jU+MmY7Pl6pET5LN2Q+IBIIPuwv/j0/dQk+tdVFPqYKTj7SLxE+wbkIPjTANT5iPzQ+vCNJPhjVWz5H8kI+m2ZCPu7J1z2ayB0+WHkqPjKmNz5QfDk+9FsnPg4tDj7lv849rrbEPWfVuT2mGxA+A6c1Po/CFj4QBzU+Aol5PuyAXT7+1D4+oIkaPiRXDT7bKB0+Vj1TPnNX0z2ezcM9KwfIPY8CJD5BIGE+DEJDPtqsRz5K+yo+6nM8PkblMT6Apks+vt92PuAtWj4qOIE+wRdyPlANHD6AJkg+0WI8Pu9ncT7rkTw+1ElEPhvNMT6vQ0k+jmShPZCPzT0T4TQ+THcWPvM9JT7greU9334RPgtkDD4PejY+GkAiPt5xtj13rQs+tEjlPTjnzz3Newk+TcQGPs7ZED7YHzk+xc8qPiW1FT7foAY+LtAMPvOOTT5/mUQ+9QpKPmB2Sj4w6lI+4K07PhIUJD5f9u09w9MHPhzaLj7CNYE+lvIsPmeESD5cDy0+oUX8PdHABT6Kn989VJIEPiBB2D1OojY+lIcsPgdf9T3eYPY9Fio3PkcyPD75j+Y9xsvqPbpaHj7iB0k+qYKiPVux+Twj25g9Y93DPa62sz3MXak93SQdPkSpJT6yTCk+A3hHPrM7Lz7iR/s9WzEUPlbOPT67lkg+uokqPs63WT55mDI+j5MQPhXdEj7x4zU+6MghPmlABD7I9vQ9Bx8VPmq8LD4TMhM+NmsfPk5RGD6WMkM+sgwjPmLhIT5QDTA+3RPwPfhCBj7EoCA+0l5DPg0gVT4zoho+UGvbPbFQ1D2Kn14+Qq+FPj0KKD49ih0+eqXJPdVngD15xxQ9liHAPU+vyD0/xs899ajMPfV5Fj7TPOU9PE6BPXnHIj7fz+89nk3KPYnwLD7ywSg+2AHDPZsmMD5KOxg+K2VcPV4pwD0ep+I9vAWGPXQkAj4X9ws+v/3NPdqsGj4hX2w+FL8kPmRM8j2idAE+SnvUPTFIGT4aERo+NJHSPWqr9j3qBMA9BoGaPQ+6Gj6EXmk+E/IhPopfBz6hJzw+euUdPrlrST4YFVo+JQZCPjzONT4/hiM+x6k0PqZKIT5gNkA+dGRFPgOJNT7OmTo+lOUWPnhp5j2pkwQ+ka0WPnDOEz77eh0+zhkDPsTxQj5rS4E+HzRmPnqlPz7uyTk+xssoPnS1Bz4wO9A9ksv9PYnwAz4XyCc+/6EiPi5QLz7T61w+dYIoPlXfMz6bxDU+DWAPPhKUBz6Z+xA+Gi8kPlaONz4b/FY+N/gXPgdfFj5wnx4+Y90ePpSH0z36XNA9OmMNPonSjD2NBpE9WmSbPehI+T3ZjiQ+CtfUPSYTAz65a/k9aqv5PQHNJz5YKP89HucvPummcD50JBU+R+GyPeG6Hz4F9Co+T01tPkzmPD6/fRE+LAMyPn2dKT51wi8+1EkVPspDAD69UhA+7Q0oPg6+6j2Pwp89Izm7PThnJz6rrQo+OhK0PUI+8j0D+EM+4elaPvN9Pz78KU4+rjY+PplqNj6pQgc+MDvBPVygiD33dUg9whcOPB/0dDzIGKM9TWL7PQawBT6bRNo9mMzZPYxK6z0jeQw+5dAMPp6eRT5zlxs+ONbtPdERFz45Yyk+DBM9PmRqJj6pgng+uvgzPr3Bsj16ZQQ+0ZHaPSqp0T1udA4+GkDKPQxTDz51wjc+iQFVPnhpSz6odUs+EvJqPkFgOj7Qs3I+U7RsPsgHHz4X9y8+X9hOPhElTj5riTc+UzRIPsrjgD7211Y+y9CNPtyGkz6hJ20+XI9UPrKdYz7tDWk+A3jsPUSYTj6LPUs+FTtUPpoITj5k+3E+ZuZ6PnHshD79pXc+9gZjPonwbz4ar3E+i1uIPv9hQD51MWc+qqBGPuiZHT78qSE+tsSIPs27Zz5sZ1Q+6xEWPvMfKD4pOmc+LINLPknMOz7xdDI+2Y5APnxhfD7vp14+kKAuPqPSOT7iR0k+9NtgPo8TKT748Ss+NMBfPucMbz4eVi4+BMVQPhfIYT4TMjY+j1NYPu9JKj5UYyw+ibA3Pl1tEz6E3k4+yeVDPn3dGD5XCoA+fGGIPiASbz43iVw+ifA7PqGWLz6uNlI+enZqPqNBKj4gkhI+msg0PiRGeD6u9g0+XwdAPsNTVT7KYSs+2koKPohj+z1eaS8+i5tnPu6Lhz40QJk+VT+YPpZwjT7qVSM+i1vmPdtoDD5GJec9eqUaPoJiSz5t1v49IZ8PPsh2PT41XlA+wFtAPhF2RD4nMTk+AprgPcxdQT5hwzQ+BZJPPjQAKz4TUGQ+2f16PkbURD4262I+h1ZYPhT/Zj4u7ks+EClgPqNw9z1Cz889ovQ9PgjsPT7IhzM+fW5CPiU1Uj7INh4+OoEZPkPLKz6ZKk0+f5l/PjdaZT5pwCA+mZlKPpKLdz6o9Xg+Dm1VPoXabz5gJRU+RDpAPqDJSj6AZhU+wFsdPqZ5FT7OyAc+EoP7PW2WDT69gWo+omNmPg5tNT77ujg+0w08PsDbED5Crf49XCATPhc3Nz7c9T8+5IMZPk2zGz4ncQI+8w5FPnSkej76XEE+PA4WPtrsZj4hDjU+as36PW1FTj4ufyU+BBYHPvBFOz5zVzQ+ak07Pk5iOD5l2UA+gRUHPh4Wwz10EzA+gOYcPqAJxj0GgQc+5b/ZPcIG/z0D+Lc9lqE2PrWEXz4TUDg+wfk1PtdSLT7f4A0+/eXIPW6j2T1aJC0+QIJKPlWwMT4pHAc+1ecNPosbJT78h8g9HUnOPYb4PT4Mwko+NAA+PmtrIT4BniE+UCstPmqNMj6o9Rk+Ac0bPob4Kj690g8+rWlLPr99VD4cWig+RUcwPuc7CT4HTg4+EJhFPkTY9D3dUwQ+ZQiZPdvo7T1ApE0+E3IVPgfO4D1Iv+g9F0ixPQUSHD5lCBw+uTwAPgwxFD7WViE+AycUPj7o4D3yMCE+FqokPs1qBz6jgTk+ObT+PW8B/j2EDRg+N4kHPgP4GD7NahI+1fgWPmBUED4f9B0+TBUEPvixDz7Xkq49hJ5QPXZPmz1K6sI9qDVjPZMYaD1uo1c+/5AUPoi0PT5KKmU+aYBGPhLUST5EabU9g8CgPcGXmz1LyO49AXwUPr4wKT5cz0I+gAgsPszuBz7eguI97Y2QPQTWoz0G8FI9kA8xPdhfAD2ZmTk9CBsWPVbseD3KoXI9fgyPPUhQlD1vgTY9dJOTPU3ztjxT9Pg93FfcPVrk0D1U0t89Plc0PdNNuD2Cc4s92AG+PV6pnj2xrvU9dLUBPtQJzT215gA+ZcgXPpQHRD5/WfQ9VbDNPQffAz6xrqg9Yn/RPBt82D2tWKU95eGkPT0bxD2R7YY8MuYoPThnJz0Exck9C6S0PcbLyT2Bldo9FL+QPffk1z3Sb4M9E9CvPSNK+T03iRg+Nwm9PYtbCj4BHhc+ufzbPfhTDT6v5Q0+qcIdPqBJFT4HzvA9zF2vPWZV0j1H4cE9NwniPSPKsD0WKjw+O98jPlioET6JQbk9ONZVuzhnLj3C9WU9w+SNPTeJkD1Z9ds9nPMOPokSEz6FKwo+FK4WPqhGsz3P1Y47U3TcPPrc1z0nj5g9SFDOPSNbtT0Fkvg9vVIFPu2ehT180Lg9AwkdPd2Tuj17crQ9AisBPh7FGz7QxJA9KVxvPLwFyjxHoQE+q76zPfrtlTwnMZA8wFvgurEuxrtfGI899NtlPRbZgT09+eY9kVxYPdV4NT1YqN49W7E3PKi1jD1TxQU+f+qYPTVenz3mnYw96+KvPVB80j2/bIs9jDnlPScP6T1K+4w9x6mQPWfEpT0awNM9wobfPXctlj1eSw09H2PYPZTlzz0H38A9ZwQBPkVYJT5CrdE96hWtPUkugT1if0E9Q62FPAdOkz3sL+M99gazPDwsaj04ZzM9q880PdO8oT1BcaI90QAaPRFHoj31SsY907wju1g5bDxLt9k97pojPnctQD3TvNI9wvXePfwpuj1ey4s9GlGkPIeWyT1FWJY9wobBPTC7wz2k8Jg9lUMvPFrToD3r4nc96GqlPMPTaj19rh09XrouPThWxT3TPIc92T2WPSqY4D3n+y09d5xLPcPTIj0/NW09rHrxPUACCj4MArA97mv/PU8e7T2TmOE9xY/PPfjToT178h49w2QKPZpm7j0YxCU+2f0MPiW1Fj66ydE915KrPVMWjj3RIgg9IMGiPRue5D3sL5k916P4PApoRD3qlaQ9dy2sPU7Rybt0tQY9/yGsPUR6nj0ofnQ9iTCpPVfb+D3EMfk99OyZPXq2ij1yir89DBPVPfP9Rj1mZnY8ldRWPa8lMD0S8lk8e/IrPTjnlz395fY9n7zcPYvbGT2ixYM9aQCPPfLBmz3/IRs9pgoKPJFtqz2OpB4+AwkUPq5HyD3oCAA+2qyvPQgb4j0qaQU+QCQRPtSJjT3A28M9qRMAPlkXzTxxrBe8mN1XvDVNoj2yDI89a5qZPYqO7z0aL1U96NngPOwvW7sPeis99Gy8PSegNj0tIak8nzyYPeqVtT3Esbo8QfEEPSoYzTx4C+w8CkYlOm+BBD3WVo096gTmPFN0oD3VuAc+B19QPVRScD0BvDU7FtlOPImwoj1ikKY9vcFKPab52D1I0OM9rfrAPdvKAT4Xt3090m+XO/MfwjzTvJE9t9GsPfP9ET0K1489CtfXPb4wmT13vqc8iGMvPd++Oj0wuxu97usCvXqlxDyxv6y83uD7u8ZLNj3RAEY9aryHPejZIz2QsYg9axq1PVi5rj19P108xW1cPS0hGD0IG3Y9XW1yPcWPvzzS3kA7CKxnPfMO0z30W9M9MzO+PYqOBz5Eepo9glGRPIGVizyHhco7enYCPmXIAD78qc09mLtbPfJBiD29QYY98IUyPbPqlT0FNIM9KhjwPd5xyT1I0Jw9RViMPUfhlDzIdhI8waiGPRgEPD1/6p09bGewPYr9bT3ImMU8JzFAPWgifT1seFo8uB6/PY6kCT4nsd09copAPeYdFT0Cmiy8Lv/hugWSmT1cfr49LOWNPfW52T0CK+49KO2vPWuJrz3Ffp0993VjPf7UFz0BvPc8aCJ4PGJ/XD1FR5E9z9WgPd4Czj0VjF89OUWTPaOSKD3JVEk8+8tuuWxniz11Auo9YOWUPJhM5TuLW5g9FK61PdqK+zy1phk7tMjqPKAJ6z1UwXs9coqqPFaO1T1iIaM9oiMwPax6+z2LfcU9sgxvPTysnj2t2Ho9gdUbPs6ZpT18YbI61jR5PW1WZj0JipQ9gLeQPSSXNj0BvMw9pvnHPU2EOD2xLrU9bTS/PSAwvj3Xoxg+HbiUPbRZET0oD4k8ljK4PakC2z3fvis9J6CLPFn1FT2Kn6o9Qq3nPd2Tuj1B8fU9mXsmPtto9z2AJrE93SRcPZayVj1NhIY96EgSPsPTwz24jVU9jZc6PIJRDD0ibIk9GsBpPZF+SD3l4a496gR9PbFQQD3Nqv888x8ePYPAND2Cc8a6oImGPCDBvT2OZNQ9AbylPVz+eD2ZmZ497knAPVxgBT7tPBM+2psOPohjwz230YI96MjPPa8DMj3l0Cc9SS4bPYNAkj0bHrk9Ctf9POELmj3yMKc96EgaPPwYET3WxUk9sb/oPH0/szx0teE8lUOfvIXrP733U/28S8jTvI9T9LogQbE9CsbpPdJelT2rPp08Qj5BPVDrkj3dtYg9rWknPc9m9zw9m2E9mLtSPcWPzz3ZTpQ9CYqvO8KGxz3RESE+lpC6PfRsLT0V+2U9V8q3PWWZnT2aCGQ9fNB7PGbVQT0hjus9PlcLPaFFuDwOnEs8KjqkvLgvsD2oxhA+IQ61PfjToT2qce49oqOcPToBrD3M7sc9lAeFPY4GALxIUAg97zh6PVaOlj2tadc9I7nAPKOSlj0r9gc8bqMhuxIUfzz4MTY8CL2DPTQRpz20WQ89tYR8uizULrw+V6O87zgDPUrqYD0BvNw99FuLPbPqGj2WEKc9W8LkPeauNz0kl0M9IR9pPfwYID3dk0c9GsCLPJmZNj1xrIA9DwuLPBpAjj35oNQ9gx72PblrCT7jNrw8S8gHOv6y87smU0g9SD+IPbo4rj1cfqw9tvOSPbivZz1wzro8aCJIPWiROT0DeMk8ItvbPCgPBzy842Q8DHFxPd9Pyz3JZcw9ak2ZvG1WTTvMXZs7hHx4PPjCoDxaU4g9P7WePeCcwT2O5Nc9+DG8PVtCujzZPYQ9Iv0iPRE2/DyCc5M9Ctd8PWIQlz1LNzI91firPV8HpT2Cc0g9cvljvJi7KT2RbZE9UZoCPtiBBD4QWPQ90RHgPYx5Ez478O895h1sPRzr/j3wdNw9d74FPXnpGrw738U8aW8RPVZ9WT1oAHc9g8DgPL99cD16to490LPBPUvIEzx/aks9ns1zPdiBnTwEVoQ9f2qGPQBv+TtWfRo9UcnzPfF0yj0sQ4M9U3SGPdcjhj2L27U9dmDKPcKGmT1qvDk961HwPDSAHD1DHKk9GfP8PR4nwz0ME7Q9qDWmPTtwdT0ubmc8ZtVuPQW0lz0Z88Y9jZfKPd7x4D1dXMY9SZ2oPLUVmzzUmhI9SL9RPR24qz2Zuw49UiemPN7geztMpoY8CKxMvECkET3tDTs98kE/PMBbuT11cWk92F9UPYofFzzaina993UGPZVU4D3dpMA9IFK7Pczuez1g5Y49i+ynPTQRhj03eLQ9lrJpPVioXr2opCq87XxJPYcWJD17FNQ8ZmYIPdEiKzwTYbu7rBzsPHBfrby30QS86EhavB9jED2vFLQ9j0LHPYJi3D2944I9bHhwPRsNTj2TqcY8io4OPTLVyz3P5s89wMraPeLH4Dz+Q0A9DHFmPSqplTyxLvc9cN8HPoVamj0hsIU9uB7RPH77Oj1/auw8kA+EvBgmiz1PnqU9Y10YPdbFyTxYqJ89sa6rPY51cT2lvYE6H2NqPJF+Az1MFeo8mSpGvRiV1LoAb7k8MCrpugyCkj2qcZ09HPyCPbUVezlc/nu9Lm7JvOeMJz1uo/08CkaZPGDlSz1DHLk9E/K/PVWfRz2Th907w2SsPN++rj3fz/s9QWCFPdbWCD6eXtw96TeDPdxGPz2WEOw9fe4HPruWnT3XI+Y9WyBRPVBraT1U44M9kstePZF+Kzw/NV47Vux6PepzRTyHhSA9NV6wPOJYx7yitCy9TkBzvJoI2zpIv1A9b4FbPYQNvzxqvFy8tvNgvY9TqjwOvqS8/7IGvdLelT2/7MI8TfOOOgFNJz3dJE69qz53u3ecjz335HY92PB7PWJ/YT3RgIU96SZlPBueOT3YgZg9vcG3PRS/8z2BhIc9PQphPb4wbb0BvCk8tYR8OoT8jb0hH/Q5wMrvPeAt4D18YWY9aCJnPWpNcD0BvBQ9HFpaPXS1az0oDwm93SRKPDOzjj1IUBo9U3Q3PfCWkj35IKg95j+fPSFOJD6DQMg9/WXuPUT68T1YOT89arwsPFwgjj10tSs9SQyoPP+yAj3u62w8UOuyPURpCzwS8lE84scMvGrNCT7aitM9s3vdPf+QYz3Zzru89GxGO51voT0YlUM9WlOHPQbwPT1Q/LI8PQpJPcPkvz0awAc+DJM/PR3JDD1XyiI9M6I5PZRl6LpGlPY7d5y0vGQqpD0g0vc9d5wUPbbz5TsGgVk8XP7XPK42mT01XnQ9eOn+u2DlpDy7lis9dJPcPG/wSj0rh109cF+TvME5Q7vcRji9D3oAvSnLPz2lLOs7WKh7PZ5eXz18YS89FK7HPET6bj1WjuI9QeCkPYY4cz1hMlw9Plf9PDtwTrsUroe7pN/iPLUmmj24jd09hJ6JPaHW+DyiRbC8z9UlPURpmTy/7DS98/17vSQGYb0RNsA8UGtNPRE2xjwr9rG8kxgRvU5ATr2C4v87b4EkPcX+Iz3GbS09AhqHPUtZGD35IJ49fR30PL99YbwDeIA9v+yXPa3YRz3BqMQ8JCg6PNLvkT2ux8s9dLWsPSLbQj2bxOC7kssLvBlzszy3QD096gSOPPYGSzy/fYG8HHwHPc6Zpz2+MJU9u6eWPbn8mj2nV6S88PTWvFn10TvheqA8xm0qPU8eLz00gLE9mSp0vDVeGjyTmIE9nzzkO65Hsj3x0sQ9dy1uPQrXgz2kzow9ae+XPfP9Kj1fBz49MLtPPaU9lj0K1+s8jLk7Oxx8gbznal+88fSOPKpgGD0ZUUq8Xwf4PEs31T0Z4oM9kDGIPaOSGj0Zc5M8WKidvLq4/7xiocS8M6LCPEg/vj0wO5U9awlwPewvPz1U4y083EazO3EbHj2JsDI97K+hPQ6+Sj35D4m88BYePZf/FDwhjlE9UdpePZ0RHz1GJVo9LZBwu58aUL2MSuK8UI3Xu8L1WDyiI9m769GJvWDlRLy2YqM8z9URvW/w5TzNO8c9t9EcPDMzWzw/Ros95h1KPewvYz0rh4o9t9FzPeoEHT2PU+A8ibBAPd5x+rurzw49HOsrPXh6TbyEfPo8kxhgPcQg9DxK6mC89+RLvTVepLxc/o28veOcPFRSrT0RNpw9jLmZPZOpvjyTqaw8S1kcPZRleD2SOh4976cRPQbwnjyFWsc89blmPTy90jsnDw495dD4PWKQhj1YqLU7gZW7uycxuLs17wy8HqewuwwC47skl9+7E1DIPZLLvj1JDOs9C7VOPXctnzyrPk+8cD1yPGSqQLzYXya9AU0AvWUZdrxApBM8HTixPHolrT2jEr49Di0UPqFW4T1z1z89N4mlPQbw9rv5D++8NjyTPdzGrT0ehSs6arxUPQ7tCD56Nm89A/iVPezAVD0B3ro9prkJPpvmkD1qPJ09B84APnctZr2uR2e9LNQiPd/glT17g3e8yxCnO47k6jz8qYu8K2Xpu9xGfD0sZQY9aBHhPUCC6juGyai83LWrPbsW9z0ExTA+mRmjPZI6uTyuR/E7kstePTJmlj19rsY8Vn0ivblrOTuTGHQ8ip+NPQskTDxWDiw9vAVlPQibjz3qc309mneSPYqOZDkPC7U6qYIxu05ADb3V5768HOuyvKK0A70bDb48q604PfyHIj1K6jc9fNDnPAWjQz13LSQ9SmqPPa428z3mHRQ9wFtIvIr96TzVeHg9ufzDPBiVEb3Fj+m7Gi+dPOhqN7zKMh89oiM5OBLybbxXW3E6SupcvMnlXzv+1Ja80EQUPDC7Hj0vXc49kxiOPfYGnj0dOBM8QWAHPWDUjT2SS7I9hVqFPV3c5DyiIz08eVgnPU8ejj1s5wM9+DFwPbRZFbspS4e9mndqvWDU8r2si0i9S1kGO2sJ4zxzRgS7xm28u1bs+bx0tb28yJiBvc4ZPL2J0jU9Qq23PNEAfjtm1Wu87sm/PYa4yz2a9/c9A/jDPS7/lD1HckM93MbTPRyaFz524OA8jEr6O4C3Qj3e4Ps8ApqYu4w5hD0aURo9pT2VPc6IQz1Qa9A8wFsjPU5A7TwOLfA8z9UBPcPT6zv99tc8xLFuPO0NGrxaZL08j1NDPSt26j1F2I4906slPtl9CD6aCK89mZnnPPp+mLz9Zfe8FfsZPSlc/TwBvNs89UoZPKZ5/bxKezM9tgStPdejYDy30V09g8CePZoIoT1dbRo9zojgPK5HMz3AysE8FYxEPcNC4TzOGZE6xf4OvRdIqDsaL925E9CkPHc+lD2VVM09kVx6PRzrvT1xrFI9PXnevHjp/jsHPUq9VOOzvIGVYzw07+w8A3i6PaROrDyAtxq9UwU3vAUS9LoFElQ7NACSPaIjDL3herS8yJiDPH0dRz35IIs9pN8yPH0dxDyPU9I8Qq1zveJYw7yC4mg9cF8ZPV3cPj0klwI9yjIRPb6fED3AWyM9muZ5PEVHmru/7Ic9zogvPRPyCz28BfQ80QCOPKD4K71LN+G8rIslPY/CGD2/Dkg9Tx6FPag1ij0jyt09FmqtPbivKzy5a4m7PCyovMlUgzxTdCG92ax6ufaXBTwG8Go8mZlVPABvTT0y5ig9nDNuvC5uBb3NqmA91AkuPd4CQT2uRwE9O987PMBbkT1LyMe82c6PvLN7BjyppIk947anPQpGYT28BZI90LO2Pef7LD3k8sk8AqutPVbscD35oP87wMpevWpN2zuTqfo73uB7PLlrUT2dERk830+xPJF+Q7wUP2q9GJWJvS/M4z0PegI8J6CPPKRwkj0RNjy7qYJNvMnlUr04Z+w8SFCIPRKDGj2opOY807xIPS5uB7wUP5w8+aAwPe844by62iI97Q0uPWiRFT0Cmj09LbJhvLKdOj1Sp6I9g8C+PXxhzDxeuk49dr5jPbUVL7xpADA9mneePf32Fr3+QxC9Lm6DvCL91ruMSj68t0CCOSopnj1CT4098IWePYSNhD1X7B09ZKp3PdjfnT0sQ/48VFI7PTPEHz2EDcM8a5q3PB6nW71PHhG9yxDtvGbV57mYTJc9mghRPd9PuTwEVqa7ksvpvBNhg70XJqO7ZtVXPKUsKz3njLI8Ad6iOt2TGz3WNHY98PT0PKkTCT10k6o84eklu4mwYTp9rj485dC2PIhj4bzuWkM90ZEwPLyF4r1eugK9uycLvHZPJz3Idmo9AAAkvJkqhDz+1Ky8liHevP32j7yoNU05h4VHPYof+T1LGT4+6ZX/PXetkz2TqQA+rxSEPbfRALz0bP67S1lmvKutaDzChjc9GlGMPL/sprtLyFu8SZ02PWdEDD0bDY097J5nPWBUIb1OQDu89+TRu3cckj0cWgA9RbZDPOf74TzP9yI916OBPfyHNz1QjYU8cgqRPYqf9j3gnGY9WfVNPVCNNzwwKhW8eccrveM2Wjw6ATI95q7NPNbFjbysi9+8zohsPWWZ3T15x/E8XwdSPClc9z1WjpM9+SCAPfjCYj16pRE907x3PZMYOD3YX4A8Lv+Bu4/Cx7yoNVg9wRe0PRQ/oT05o5w9TmIsPJkqrz1P7xs+JChMPVmG7DyKHws9DAJ7u6+UPr0VHR69yAcdvXS1tbsZc1M8CkYBvXecvDy6SRc9si4fPY0olzxfBzo8yAcRvdnOT7yKjh+9o5LuvOhIkb0rZVk7YiG+PWTMeT2Yu349fa4EvdjwrDwjuRI9DBPGPZ5e2D1B8Uk9eHoyPXctWj0v3X89LGUmPdQrGj3iWC49JXVWPO18f7sjudg8rdgNvTy9Gr2uR4O8SQwuPQPnxT09eVM9q8+1OzOiND2PMco946WjO0wVjDpv8BK9nzwMvHo2aD3f4B880QBOu1bsWj33U/U8bVYWPUkMQjzmHYO8l//GvKutFb38GJk8xLHYvHgL2LwOLR09RGmqPT2bSj2wcrs9zgjVPYj0YT06I4I82hvcPNV4tTxoIoY8/BiIPXS1TTwwKmw9PnmhPdw1zz0B3io9QxwjvDvfA73baB293+ADvVFJDbysi8c81sWlPMQgmD20yEo9d5yCulWfz7yad1g9cRvbPO+n5rzZrHu9K/b5vGNd1LtJLka9U3Ssu84ZRTzjFPU7e/LQPZ2AzDwc6/Q8Gi+dvBuegb0Mcaw7wahHPZOHej1U4wY9LSEfPfCFBj1v8Gg91JooPciY3zwSg1y8A3jTvKdXgrx+jFm7exSuOnxh+juUZTQ9/kMuPRxrmT0ehd49pnmhPVsgOz2/Dsa88dLtO3h6pD19bgk+/lTKPUHxrD0ldf49SL/BPfyHEj3mHee8SL/XPDeJbz1Z9TI9vHTJPELPLT1LWRa8VTBqO5OY2z02q1E9Gi/FO30/6TyO5KY9RGlIPQpGoD2V1MQ9J7GtPV1thTt/SP08NBEmvCV10jzdk/A9dLV2PUOLaT28dK88pgoIPTQROT2YTP07TKacPFRSMj1p3hE8pHAYvS7/0zwy1ac9+aBcPXjp/jwMAtO7RwMGvWx4C71/2c88fT99Pe7rNLxqPMW94ek2vYcWDbzu2o69g8AWvQwCZD1eKcE8K/YBPYqOorxwzua8nDNVPUYDez3V5049YhC2PG6jkTteS4M9GJWcPRZqTD3njGi8PZuPvKkTMLzC9QE9+aC9PPCFyTkxCIQ7oAmYPRPhrz2QDwW90LNpPM4ZQz3D0009UqeAPXnHSD3qlUA9NjxNPVioRT3EMag9s3uOPAis/LxJLp+7jnXLPIbJSz3jNgc9SQyqPO0NIT2QDyo9ZKpUPfkP5zxaZAO8dy1hPB3JHT0hH6o8p+jIvMNkNb3/IcG9f2ogvRPQ/DwCK3c8OiOWPSxluD0PC849HGu1PVWf5zwwu/M8bqOgPQisCD1Qaw48qYL1PFioIbzG3GW7JzFMPH774jwD59g8gLfIvD7oLTzUml68uycCvZaQobxAE5G7hHwovN++Ary4r0c89ShIvUvIQb0eFpo8A/iKPW60gj0dOFc8rkefPIvbGj1vgYo82opdPDtOYTuJQWY9oJqNPe8ntj3cRl492qzIPO0Nxjvx9KY82qysvLdATjySXJg8jEoovZtVLzz8qeG7000tvWL/xr39ZSK9VZ/zvHUCJryiIzk5pHCpvFsgo7yPwl09F7dRN6pg1Lr2qI09DAJXPCjtcj3dJOI8ZMyaPUMLhD0i2+E8CKwlPX2ukLxPHvy81JoGO6OSUjxB8bO7hevROxrAOD2CUUk60MSOvYj0SL1seNq78kGZPX0ujD0G8AQ9HhZ0PZ8rsz3/IX492PBXPc3MJz0+V9s8F0h1Pd++/rswKhG8wheIPLbzAbyyDAk9eHodPTY8zbvZzpc7kX5PvECkYzws1Jo8+n5GPFsgVD3x0sU8qRPQu5I6lby9Uhc9RbZtPe7roDuBlXs8JsIrPeHprzxkO0e8si4QveCctr1ILn+8Vux9PTPEITv8h5K8zSqBvUVH6rxHAzg8tYT+PHsUQrw+17e9mN05vWsJJT3F/ic9tFmDvI0o3zz/IVk9ad6xukFgIT0Jijg96bfbPOCcdT2+MKk8oIlcPQDeXz22Ypm846WrO1D8lj38mOg9jSgJPUfhhDwyVZo8IR/+PGWqGj3AWyA8dLUOvYvbgLsr9ge7mSo1PYVazD26SeQ9Vv2NPTwsB73hCw29pb2AvdCzNT3z/Qw9AN52PP7UFDy7lnw8TtEcPUCCsjwawP+8dXGDvGWIlbyxvxu9oUXUvLByQDzAyv28zvdvvUwVPLyyDK88qz4uPY51Fj19rmo9pb0hvDlFwr0Zc5G8Lm4nPMzu9zyGOFY8RPrxvGQ7p7yuR6G7uyeVPZCgFj1qTW49CfkAPfaXKz2FWiY93Nc/PWHDKj1R2oQ9ksudvEMcy7wf9Cw9UHysPUs3Jz3LEL08vHQvPA4tK73C9We94xTZvCSXkby7J3W9PL1hvb994bz35KU8taZNvA3gV71GlNY8Tx4Gu55eabudgB09mMyIvag1Abwofgk9q60CPT5Xgj2TmKM9O98rvPd17LyYTF+9KTq2vBlzA7zecZo776f6vHVxPr3VeM08z/fHPBzrDr3jFC28F7dRNVz+PzwsQ4S7BoGVOQskMD2HFk89d5y0PP1lpzsQ2Ik9D3qgPK1pHjrNO/48liGuPP1lbz2Gp3898dLdO+VhIj1Iv0Y94ekavZp3aLwklwc8vjChvHSTXz29Uvg83uBbPAIrZj0ehVs8Q60Jva+UZbsYBBE9OiOCO94ClL3tfBO9jEo8PULPsD3GS9c8IR+mvAUSRLt2T1U9Di1KvXlYDDyezVw907yLPU+v7z1jXRY9gZXHvNEiEb2BBF08klw+vQfOqbvwhRo9nREMPQrXcj1RSYM80yu9PMllhz1Q/BA9c0YDPfyHNLtc/j88f2o8OPRsMr0MAjG9mSoIPEMcu7ztfC69tvO1u+f7kTwPCw08cvk/u5LLD7zF/oo8uJ61PT7XAT4ar8M9fT9VPJkqFT2+MCI9S1lTPR04nbzrUWO9FR1JvHzQBj1bQpo9Ad69PQffnj1+jNM98dJ7PSbCnjywYYA92c43Pdk9/TzM7oc9p1d7Pd++oj2ynTg91edOvG9fxzvarC49H2MDPdEAErw5RXu8NqvuO32utjg/xkA9GBXbPadXkjvarGK8Z7MPPXGsA7zYgS693NcJvZ5eSr3/kH47uWuTvME5qzwDCaK8gy++PGUIpT2U9kg9uK8rPLTIkryIdIi9pSzXvDy9uLwUP6Y6W0IYPU5iJj2pExo9rdgfvIGVT7wGEgK9o5JGPN/gBz0wu0s8HHwQvZRldj1Xyjk9NO9UvBLy27wdOMG89gafO0HxTzy2hJI8jShKPSuHQz3k8g89MCpuPZwzmT2X//g8m8SuPJ5Niz3WNDA9I0o7u4hjmzx56QM9J6AAPUvIF7v5D5k8Lv8IvQG88bz7y2q8eVgGveAtWT3RIlI9GlErvdejsDr6fp+9K4fBvQpGrTx78vC6cvlfu+MUQz1Fx6E9NiuBPW3FJjxwPbA8FtkEPbFQ/bxYOTS7i2xnuas+Jz05I+g83gKbPEMckTxJnXA9PldrO8SxYL3JVMm8yxBcvSegWL3fT8O8xCAKPTXvET18YQI9owHmPEmdZDz5D/k8I0onvcnlj7xg5Wi8Q4vGPJp3Fz31Sok7yrKTvRnRy71uko+9EOlmvThnGL2/Djw7tMiAPECkTzzb+Wo9H/REPNEiEzxliNs8rwOvPSBSsj2GScs97loyPT2bOD1rCfk2jSjHvMnlGT1LWRA90QD8PARWhLyJQRC9+n6Su8cpurs0EfK8cRvFO+m3zzwHznY9CYrRPMKGD73J5Qo93gJbPfJBpTw9ChI976evPWPu6jySyzi9Kqkdve84TbwdyV28BMVPvY8xMr08Tiy9pHCRvH77mjzIGJk9cZvXPT813D02fA4+h5bEPZI6iz0wqsU92c5XO0Ylbb1xrCW9wTlpPXh6bD0ehWM8xLHSvDjWq7wmUy08NxpAPIEEBbsK10O83SRSvVYOkr2BBG29wMqdvH6MQTznjAg8ldRvPYY49jwXt9+8BoGrvGlv0Dt0pIK9awmJu/TbzztMFQI9cD15PfaXAD2Y3VO8Ne+4uVn1KTydEVG8gZXlPMSxkDy+MAE9W7EUPdY0Fj0YBJ68QWBcvepzTT1wPX09oiOSPawcurqTqQ09ns1PPRdIQj1mVcg9mggbPNej8jzhC4s7kA9tvef7iL3ysAS9okWGO7ra9Dzwhek8okWWOgU0yTtSJwY9rraMvNGRFT0ubiM7+u2NPP1lzj0LtQs93ZMzvPUo5LyKjli8EaXbPNnOiD0HPcA9wWgMPkTp1z1TdLs9PnmyPbWmaz0sQ9c9A4mzPUvInD0cfKg9LEOgPGPuXD3oSOU99GwnPYv9JbzeAka9j1M+PZc/ED6EDU89MlVwO6utjLxYqOU8MmaJPRDp0TzQs2g9N/gSPLgeJTy2Yie8EOl3u5ayWD0ldSI8p+iQuwIrNb3OGYO9IR+8O2zneznAypU8Qs9GvUVHEjvfvl67pb0Xvf6y47tAE4m7i/0DPblrIbzYAc09cnmaPRHHCrzwFoI8vHS7u30/hbuZmWg90m/HPN7g+TzBqFG9Qs/qPPRsQT0wmWE95PKpPX2ukj3IdoA9pb0aPVFJPj2jksE99GyuO2bV57lSuF49fGHSOyCw4jsT0Dc9pnmpPDOiHz3tnow7rrYEvUATFTxOQNE8nzy0u+m3L70ExTg9UwXfPAu1aj3uWhw9PQp3O7pJDDySy0c8oPg1vAN4pbyU9pi8jLnxPOM22juDwPQ8vp/GPC4QvD1Mph89dCS3urTIbjydgA69m+aCveAtPL2fPDC8t9EfvfpccTx++xK8MuYGveTyjTzHuju9xLE2vF66STsvTIA8qmAHPdjfmz3o2Wy7bcV6vZrmfTtpb1S82orNPJ3vT72d75+8tabZOjY8Jz0awAM9iGOVPLpJZLx3LYc8pE5PPaD4Rz25/Cs92T3RO/H0zjzjNrK7e4MPOxPyHTySOoW87usMPDca6Lt24EI96NkLPZ+rYr3BqHi88BZrPclUWj3sL0+8+8teO7KdjzuOdRE8LGWlPWua9TwxCFy8vHSNPcohnz1KeyU9tFk9PKYKaD25fIk97R6MPTY8HD0cWr68MzMmPdZWDD0Q6ac8IR8+PRGlCL0DiYm9GVHWvNjwBDu/fQo9VONwPRZqJTwLk3k7dLWLPAn5UDvOiEI7WDnuvOqVgrv4wg+9YFTau0kMWD1tNCU9nzwBPV5LGLstIQ29KH64vVpkDr0T0Bo9YFRlvfwprb3vp/Y7kKAUvDarYb29UpY88VKBPRUdJT1bQj69aJGpvF92ezxyigE9lPZ+PG9fbzwrh4676nOnvOAtCT0IGx89yxBoPdY0ST1UUks94Jy5vBx80bsExQI9iNLwPGSq7jw8vYK7gLcwvEymNrz7y647XronPeviwjxbQoY8T56FPS4Q3D1Eab49hPy6PVInTD1t1qw9FK47PUkMMrxwX4e84el1uxueJr3OmbO98rC9vUW2W7zb+T49eHpgPce6/DwAADG95IOOuw4tMrpGlCY9S1lsPR3Jqzyn6OI8CYqXu63YXj15WNg9RceZPZvEsj1JDOQ8cooCPbwFMT0+6PE8Gw0UPZRl2DwOLT48CBsUPT/GYDzHuhg9sS66PI2XyT12T/I8AispPWuaKj3l0Cs9cL2XPThnBT0yVRs9RpQmPNQagz1Ke0Q9lpAoPas+pzurPig9tMhKPdto7jzkg7461xITPcxdTj04ZxA9SQwgPTF3ED1TdEw8dLUFPN7g6TxJLi89owFEPRX75bz4wnC9m1V/O8Sxkjx1ccs74JyJvK8lQLy62k48E/KhOzxOGTxg5TA9a5ofPeTySj34U449YqFJPXPGkz05NMg9jDnAPSxltj3ChuM8/rJhPUK+sT1a03s9qYJ/Pf7DoT0="
]

			}
		],
		"application": {
			"bruker_topspin_parameters": {
				"title": "T = 140C\n1H Hahn Echo\n\n-\nl6 = \t1 (100 us)\nplw1 = \t50 W\np1 = \t2.6 us\nd1 = \t1.0 s\no1 = \t870 Hz\n-----\nT_reel : \t140C\nT_set : \t151C\nT_shim : \t34C\nFrame : \t1500l/h\nShim : \t~max pressure (blue pipe)\nTransf. line : \textreme (3500 l/h) --> influence spinning speed\n---\nshim : \tsondeCP4mm.2020\nSR : \tReferences.4mm/#901\nrotor : \tPF + ZrO@ cap\nB : \t2760\nD : \t760\nnuR : \t10.0 kHz (MANUAL)",
				"auditp.txt": "##TITLE= Audit trail, TopSpin 3.6.3\n##JCAMPDX= 5.01\n##ORIGIN= Bruker BioSpin GmbH\n##OWNER= labo200\n$$ /mnt/oldCentos/racine/NMRData/data/pf2_TBennett/PbBrPerovskite.3/982/pdata/1/auditp.txt\n##AUDIT TRAIL=  $$ (NUMBER, WHEN, WHO, WHERE, PROCESS, VERSION, WHAT)\n(   1,<2023-03-29 10:19:39.270 +0200>,<labo200>,<rmn200n.cemhti.cnrs-orleans.fr>,<go4>,<TopSpin 3.6.3>,\n      <created by zg on data set with UUID '6697959a-ce0a-11ed-8d16-000af7097849'\n       started at 2023-03-29 10:19:18.474 +0200,\n       POWCHK disabled, PULCHK disabled,\n       completed at 2023-03-29 10:19:39.269 +0200\n\n       configuration hash MD5:\n       8D 46 5C 87 EE 21 82 24 84 51 48 3B A3 DC EE 76\n       data hash MD5: 8K\n       F4 6B 52 BC C3 0E F0 41 FB 7B E2 3D 19 66 A0 2F\n>)\n(   2,<2023-03-29 10:20:04.909 +0200>,<labo200>,<rmn200n.cemhti.cnrs-orleans.fr>,<proc1d>,<TopSpin 3.6.3>,\n      <Start of raw data processing\n       efp LB = 15 FT_mod = 6 PKNL = 1 PHC0 = -174.8813 PHC1 = 0 SI = 8K \n       data hash MD5: 8K\n       1A 16 F0 61 50 E0 9E 02 EC 63 62 78 31 94 12 7F>)\n##END=\n\n$$ hash MD5\n$$ A1 F6 57 65 D2 C1 63 30 59 C5 75 28 49 4A B1 6E\n",
				"audita.txt": "##TITLE= Audit trail, TopSpin 3.6.3\n##JCAMPDX= 5.01\n##ORIGIN= Bruker BioSpin GmbH\n##OWNER= labo200\n$$ /mnt/oldCentos/racine/NMRData/data/pf2_TBennett/PbBrPerovskite.3/982/audita.txt\n##AUDIT TRAIL=  $$ (NUMBER, WHEN, WHO, WHERE, PROCESS, VERSION, WHAT)\n(   1,<2023-03-29 10:19:39.270 +0200>,<labo200>,<rmn200n.cemhti.cnrs-orleans.fr>,<go4>,<TopSpin 3.6.3>,\n      <created by zg on data set with UUID '6697959a-ce0a-11ed-8d16-000af7097849'\n       started at 2023-03-29 10:19:18.474 +0200,\n       POWCHK disabled, PULCHK disabled,\n       completed at 2023-03-29 10:19:39.269 +0200\n\n       configuration hash MD5:\n       8D 46 5C 87 EE 21 82 24 84 51 48 3B A3 DC EE 76\n       data hash MD5: 8K\n       F4 6B 52 BC C3 0E F0 41 FB 7B E2 3D 19 66 A0 2F\n>)\n##END=\n\n$$ hash MD5\n$$ B3 42 B9 30 F2 76 77 97 71 2B 5E 89 B2 38 5C 40\n",
				"pulseprogram": "# 1 '/mnt/oldCentos/racine/NMRData/Local/lists/pp/pf_echomas'\n# 1 '<built-in>'\n# 1 '<command-line>'\n# 1 '/mnt/oldCentos/racine/NMRData/Local/lists/pp/pf_echomas'\n; Hahn Echo under MAS conditions\n\n;set:\n;pl1:    f1 power level for p1\n;p1:     T90 at pl1\n;pl11:   power level for p11\n;cnst31: spinning speed\n;l6:     number of rotor periods in echo delay\n;l16:    rotor periods shift in acq\n;l26:    rotor periods increments\n;-\n;p20:    sauration pulse at pl20\n;pl20:   power level for saturation\n;l20:    number of saturation pulses\n;-\n;pl2:    CP f2 power level for T90\n;p3:     CP f2 T90 @ pl2\n;pl21:   CP f1 power level during contact\n;pl22:   CP f2 power level during contact\n;p15:    CP contact time\n;cnst24: fslg (right) offset in H for better decoupling\n;cnst25: fslg LG offset (fslg), use 'setLG'\n;-\n;spnam1: shape: dfs or gauss100\n;p10:    DFS or RAPT pulse length (1ms or 50us)\n;spw1:   DFS or RAPT power level\n;cnst1:  DFS f1 frequency (1000)\n;cnst2:  DFS f2 frequency (150)\n;cnst3:  DFS frequency step (100)\n;l21:    RAPT number of pulses (2-20)\n;spnam2: RAPT: gauss\n;spoffs1: RAPT offset (+350kHz)\n;spoffs2: RAPT offset (-350kHz)\n;\n;zgoptns: 1, solid, cp, rapt, dfs, no2p1\n;d0:   =3u\n;in_010: =1/swh {f1}, calculated in program\n;nd_010: 1\n\n'l0=0'\n# 46 '/mnt/oldCentos/racine/NMRData/Local/lists/pp/pf_echomas'\n'p11=2*p1'\n\n\n# 50 '/mnt/oldCentos/racine/NMRData/Local/lists/pp/pf_echomas'\ndefine delay tau1\n'tau1=(l0*l26+l6)*(1s/cnst31)-(p1/2)-(p11/2)'\n\n\ndefine delay tau2\n'tau2=(l0*l26+l6)*(1s/cnst31)-(p11/2)-l16*(1s/cnst31)-d10'\n# 73 '/mnt/oldCentos/racine/NMRData/Local/lists/pp/pf_echomas'\n'in0=inf1'\n\n# 98 '/mnt/oldCentos/racine/NMRData/Local/lists/pp/pf_echomas'\n;END ATM\n\n# 1 'mc_line 100 file /mnt/oldCentos/racine/NMRData/Local/lists/pp/pf_echomas exp. def. part of mc cmd. before ze'\n; dimension 1D; AQ_mode \ndefine delay MCWRK\ndefine delay MCREST\n'MCREST = 30m - 0.500000*10m'\n'MCWRK = 0.500000*10m'\n\n    dccorr\n# 100 '/mnt/oldCentos/racine/NMRData/Local/lists/pp/pf_echomas'\n1 ze\n# 1 'mc_line 100 file /mnt/oldCentos/racine/NMRData/Local/lists/pp/pf_echomas exp. def. of mc cmd. after ze'\n# 101 '/mnt/oldCentos/racine/NMRData/Local/lists/pp/pf_echomas'\n# 1 'mc_line 104 file /mnt/oldCentos/racine/NMRData/Local/lists/pp/pf_echomas exp. start label for mc cmd.'\n2 MCWRK\n  MCREST\n# 105 '/mnt/oldCentos/racine/NMRData/Local/lists/pp/pf_echomas'\n# 106 '/mnt/oldCentos/racine/NMRData/Local/lists/pp/pf_echomas'\n'tau1=(l0*l26+l6)*(1s/cnst31)-(p1/2)-(p11/2)'\n\n'tau2=tau1-l16*(1s/cnst31)+d10'\n\n;---------- saturation loop & recycle delay ---------------\n# 120 '/mnt/oldCentos/racine/NMRData/Local/lists/pp/pf_echomas'\n   d1\n# 122 '/mnt/oldCentos/racine/NMRData/Local/lists/pp/pf_echomas'\n;----------- NOE transfert --------------------------------\n\n\n# 129 '/mnt/oldCentos/racine/NMRData/Local/lists/pp/pf_echomas'\n;----------- dfs or rapt ----------------------------------\n# 150 '/mnt/oldCentos/racine/NMRData/Local/lists/pp/pf_echomas'\n;---------- first pulse -----------------------------------\n\n  (p1 pl1 ph1):f1\t\t\t\t\t\t\t\t\t\t\t\t\t\t\t\t\t\t\t\t  ; 1 pulse\n\n# 158 '/mnt/oldCentos/racine/NMRData/Local/lists/pp/pf_echomas'\n;---------- tau delay -------------------------------------\n\n\n# 162 '/mnt/oldCentos/racine/NMRData/Local/lists/pp/pf_echomas'\n  tau1\n;---------- second pulse ----------------------------------\n  (p11 pl1 ph2):f1\n;---------- acquisition -----------------------------------\n\n  tau2\n\n go=2 ph31\n# 179 '/mnt/oldCentos/racine/NMRData/Local/lists/pp/pf_echomas'\n# 1 'mc_line 179 file /mnt/oldCentos/racine/NMRData/Local/lists/pp/pf_echomas exp. mc cmd. in line'\n  MCWRK  wr #0\n# 180 '/mnt/oldCentos/racine/NMRData/Local/lists/pp/pf_echomas'\n# 182 '/mnt/oldCentos/racine/NMRData/Local/lists/pp/pf_echomas'\nHaltAcqu, 1m    ;jump address for protection files\nexit\n\n# 193 '/mnt/oldCentos/racine/NMRData/Local/lists/pp/pf_echomas'\nph1=  0 1 2 3     ; Hahn Echo (no CP)\nph2=  0 0 0 0  2 2 2 2  1 1 1 1  3 3 3 3\nph31= 0 3 2 1  0 3 2 1  2 1 0 3  2 1 0 3\n\n# 203 '/mnt/oldCentos/racine/NMRData/Local/lists/pp/pf_echomas'\nph20= 0 1\n\n\n",
				"acqus": "##TITLE= Parameter file, TopSpin 3.6.3\n##JCAMPDX= 5.0\n##DATATYPE= Parameter Values\n##NPOINTS= 10\t$$ modification sequence number\n##ORIGIN= Bruker BioSpin GmbH\n##OWNER= labo200\n$$ 2023-03-29 10:19:39.270 +0200  labo200@rmn200n.cemhti.cnrs-orleans.fr\n$$ /mnt/oldCentos/racine/NMRData/data/pf2_TBennett/PbBrPerovskite.3/982/acqus\n$$ process /opt/topspin3.6.3/prog/mod/go4\n##$ACQT0= 1000000\n##$AMP= (0..31)\n100 100 100 100 100 100 100 100 100 100 100 100 100 100 100 100 100 100\n100 100 100 100 100 100 100 100 100 100 100 100 100 100\n##$AMPCOIL= (0..19)\n-1 0 0 0 0 0 0 0 0 0 0 0 0 0 0 0 0 0 0 0\n##$ANAVPT= -1\n##$AQSEQ= 0\n##$AQ_mod= 3\n##$AUNM= <au_zgonly>\n##$AUTOPOS= <>\n##$BF1= 200.15\n##$BF2= 50.327758\n##$BF3= 200.15\n##$BF4= 200.15\n##$BF5= 200.15\n##$BF6= 200.15\n##$BF7= 200.15\n##$BF8= 200.15\n##$BWFAC= (0..63)\n0 0 0 0 0 0 0 0 0 0 0 0 0 0 0 0 0 0 0 0 0 0 0 0 0 0 0 0 0 0 0 0 0 0 0 0\n0 0 0 0 0 0 0 0 0 0 0 0 0 0 0 0 0 0 0 0 0 0 0 0 0 0 0 0\n##$BYTORDA= 0\n##$CAGPARS= (0..11)\n0 0 0 0 0 0 0 0 0 0 0 0\n##$CHEMSTR= <none>\n##$CNST= (0..63)\n1 1 1 1 1 1 1 1 1 1 1 1 1 1 1 1 1 1 1 1 1 1 1 1 1 1 1 1 1 1 1 10000 1 1\n1 1 1 1 1 1 1 1 1 1 1 1 1 1 1 1 1 1 1 1 1 1 1 1 1 1 1 1 1 1\n##$CPDPRG= (0..8)\n<> <> <spinal64> <> <> <> <> <> <>\n##$D= (0..63)\n0 1 0 0 0 0 0 0 0 0 0 0 0 0 0 0 0 0 0 0 0.1 0 0 0 0 0 0 0 0 0 0 0 0 0 0\n0 0 0 0 0 0 0 0 0 0 0 0 0 0 0 0 0 0 0 0 0 0 0 0 0 0 0 0 0\n##$DATE= 1680077979\n##$DATE_START= 1680077958\n##$DE= 5\n##$DECBNUC= <off>\n##$DECIM= 160\n##$DECNUC= <off>\n##$DECSTAT= 4\n##$DIGMOD= 1\n##$DIGTYP= 12\n##$DQDMODE= 0\n##$DR= 20\n##$DS= 0\n##$DSPFIRM= 0\n##$DSPFVS= 20\n##$DTYPA= 0\n##$EXP= <SOLIDS1H>\n##$FCUCHAN= (0..9)\n0 1 2 0 0 0 0 0 0 0\n##$FL1= 0\n##$FL2= 0\n##$FL3= 0\n##$FL4= 0\n##$FN_INDIRECT= (0..7)\n0 0 0 0 0 0 0 0\n##$FOV= 0\n##$FQ1LIST= <>\n##$FQ2LIST= <>\n##$FQ3LIST= <>\n##$FQ4LIST= <>\n##$FQ5LIST= <>\n##$FQ6LIST= <>\n##$FQ7LIST= <>\n##$FQ8LIST= <>\n##$FRQLO3= 317880\n##$FRQLO3N= 3\n##$FS= (0..7)\n83 83 83 83 83 83 83 83\n##$FTLPGN= 0\n##$FW= 4032000\n##$FnILOOP= 0\n##$FnMODE= 0\n##$FnTYPE= 0\n##$GPNAM= (0..31)\n<> <> <> <> <> <> <> <> <> <> <> <> <> <> <> <> <> <> <> <> <> <> <> <>\n<> <> <> <> <> <> <> <>\n##$GPX= (0..31)\n0 0 0 0 0 0 0 0 0 0 0 0 0 0 0 0 0 0 0 0 0 0 0 0 0 0 0 0 0 0 0 0\n##$GPY= (0..31)\n0 0 0 0 0 0 0 0 0 0 0 0 0 0 0 0 0 0 0 0 0 0 0 0 0 0 0 0 0 0 0 0\n##$GPZ= (0..31)\n0 0 0 0 0 0 0 0 0 0 0 0 0 0 0 0 0 0 0 0 0 0 0 0 0 0 0 0 0 0 0 0\n##$GRDPROG= <>\n##$GRPDLY= 67.9820404052734\n##$HDDUTY= 20\n##$HDRATE= 1\n##$HGAIN= (0..3)\n2000 0 0 0\n##$HL1= 0\n##$HL2= 0\n##$HL3= 0\n##$HL4= 0\n##$HOLDER= 0\n##$HPMOD= (0..7)\n0 1 1 0 0 0 0 0\n##$HPPRGN= 0\n##$IN= (0..63)\n0 0 0 0 0 0 0 0 0 0 0 0 0 0 0 0 0 0 0 0 0 0 0 0 0 0 0 0 0 0 0 0 0 0 0 0\n0 0 0 0 0 0 0 0 0 0 0 0 0 0 0 0 0 0 0 0 0 0 0 0 0 0 0 0\n##$INF= (0..7)\n0 0 0 0 0 0 0 0\n##$INP= (0..63)\n0 0 0 0 0 0 0 0 0 0 0 0 0 0 0 0 0 0 0 0 0 0 0 0 0 0 0 0 0 0 0 0 0 0 0 0\n0 0 0 0 0 0 0 0 0 0 0 0 0 0 0 0 0 0 0 0 0 0 0 0 0 0 0 0\n##$INSTRUM= <spect>\n##$INTEGFAC= (0..63)\n0 0 0 0 0 0 0 0 0 0 0 0 0 0 0 0 0 0 0 0 0 0 0 0 0 0 0 0 0 0 0 0 0 0 0 0\n0 0 0 0 0 0 0 0 0 0 0 0 0 0 0 0 0 0 0 0 0 0 0 0 0 0 0 0\n##$L= (0..31)\n0 1 1 1 1 1 1 1 1 1 1 1 1 1 1 1 0 1 1 1 4 1 1 1 1 1 0 1 1 1 1 1\n##$LFILTER= -1\n##$LGAIN= -1\n##$LINPSTP= 0\n##$LOCKED= no\n##$LOCKFLD= -1\n##$LOCKGN= -1\n##$LOCKPOW= -1\n##$LOCKPPM= -1\n##$LOCNUC= <off>\n##$LOCPHAS= -1\n##$LOCSHFT= no\n##$LOCSW= 0\n##$LTIME= -1\n##$MASR= 10000\n##$MASRLST= <masrlst>\n##$MULEXPNO= (0..15)\n0 0 0 0 0 0 0 0 0 0 0 0 0 0 0 0\n##$NBL= 1\n##$NC= -4\n##$NLOGCH= 2\n##$NOVFLW= 0\n##$NS= 16\n##$NUC1= <1H>\n##$NUC2= <13C>\n##$NUC3= <off>\n##$NUC4= <off>\n##$NUC5= <off>\n##$NUC6= <off>\n##$NUC7= <off>\n##$NUC8= <off>\n##$NUCLEUS= <off>\n##$NUSLIST= <automatic>\n##$NusAMOUNT= 25\n##$NusFPNZ= no\n##$NusJSP= 0\n##$NusSEED= 54321\n##$NusSPTYPE= 0\n##$NusT2= 1\n##$NusTD= 0\n##$O1= 870\n##$O2= 0\n##$O3= 400.26\n##$O4= 400.26\n##$O5= 400.26\n##$O6= 400.26\n##$O7= 400.26\n##$O8= 400.26\n##$OVERFLW= 0\n##$P= (0..63)\n0 2.6 0 3 0 0 0 0 0 0 0 5.2 0 0 0 0 0 0 0 0 2.125 0 0 0 0 0 0 0 0 0 0 0\n0 0 0 0 0 0 0 0 0 0 0 0 0 0 0 0 0 0 0 0 0 0 0 0 0 0 0 0 0 0 0 0\n##$PACOIL= (0..15)\n2 1 0 0 0 0 0 0 0 0 0 0 0 0 0 0\n##$PAPS= 0\n##$PARMODE= 0\n##$PCPD= (0..9)\n0 0 4.58 0 0 0 0 0 0 0\n##$PEXSEL= (0..9)\n1 1 1 1 1 1 1 1 1 1\n##$PHCOR= (0..31)\n0 0 0 0 0 0 0 0 0 75 0 0 0 0 0 0 0 0 0 0 0 0 0 0 0 0 0 0 0 0 0 0\n##$PHLIST= <>\n##$PHP= 1\n##$PH_ref= 46\n##$PL= (0..63)\n120 120 120 120 120 120 120 120 120 120 120 120 120 120 120 120 120 120\n120 120 120 120 120 120 120 120 120 120 120 120 120 120 120 120 120 120\n120 120 120 120 120 120 120 120 120 120 120 120 120 120 120 120 120 120\n120 120 120 120 120 120 120 120 120 120\n##$PLSTEP= 3\n##$PLSTRT= -6\n##$PLW= (0..63)\n0 50 57 0 0 0 0 0 0 0 0 0 57 0 0 0 0 0 0 0 10.4 0 0 0 0 0 0 0 0 0 0 0 0\n0 0 0 0 0 0 0 0 0 0 0 0 0 0 0 0 0 0 0 0 0 0 0 0 0 0 0 0 0 0 0\n##$PLWMAX= (0..7)\n416.7 1312.5 0 0 0 0 0 0\n##$PQPHASE= 0\n##$PQSCALE= 1\n##$PR= 1\n##$PRECHAN= (0..15)\n-1 1 -1 0 -1 -1 -1 -1 -1 -1 -1 -1 -1 -1 -1 -1\n##$PRGAIN= 0\n##$PROBHD= <H140172_001 (PH MAS WVT 200W1 BL4 15N-31P/19F-1H)>\n##$PROBINPUTS= (0..15)\n<31P-197Au> <1H/19F> <> <> <> <> <> <> <> <> <> <> <> <> <> <>\n##$PULPROG= <pf_echomas>\n##$PW= 0\n##$PYNM= <>\n##$ProjAngle= 0\n##$QNP= 0\n##$RD= 0\n##$RECCHAN= (0..15)\n0 1 0 0 0 0 0 0 0 0 0 0 0 0 0 0\n##$RECPH= 0\n##$RECPRE= (0..15)\n-1 0 -1 -1 -1 -1 -1 -1 -1 -1 -1 -1 -1 -1 -1 -1\n##$RECPRFX= (0..15)\n1 0 0 0 0 0 0 0 0 0 0 0 0 0 0 0\n##$RECSEL= (0..15)\n0 1 0 0 0 0 0 0 0 0 0 0 0 0 0 0\n##$RG= 36\n##$RO= 0\n##$RSEL= (0..15)\n0 2 1 0 0 0 0 0 0 0 0 0 0 0 0 0\n##$S= (0..7)\n83 83 83 83 83 83 83 83\n##$SELREC= (0..9)\n0 0 0 0 0 0 0 0 0 0\n##$SFO1= 200.15087\n##$SFO2= 50.327758\n##$SFO3= 200.15040026\n##$SFO4= 200.15040026\n##$SFO5= 200.15040026\n##$SFO6= 200.15040026\n##$SFO7= 200.15040026\n##$SFO8= 200.15040026\n##$SOLVENT= <>\n##$SOLVOLD= <off>\n##$SP= (0..63)\n120 120 120 120 120 120 120 120 120 120 120 120 120 120 120 120 120 120\n120 120 120 120 120 120 120 120 120 120 120 120 120 120 120 120 120 120\n120 120 120 120 120 120 120 120 120 120 120 120 120 120 120 120 120 120\n120 120 120 120 120 120 120 120 120 120\n##$SPECTR= 0\n##$SPINCNT= 0\n##$SPNAM= (0..63)\n<> <> <> <> <> <> <> <> <> <> <> <> <> <> <> <> <> <> <> <> <> <> <> <>\n<> <> <> <> <> <> <> <> <> <> <> <> <> <> <> <> <> <> <> <> <> <> <> <>\n<> <> <> <> <> <> <> <> <> <> <> <> <> <> <> <>\n##$SPOAL= (0..63)\n0.5 0.5 0.5 0.5 0.5 0.5 0.5 0.5 0.5 0.5 0.5 0.5 0.5 0.5 0.5 0.5 0.5 0.5\n0.5 0.5 0.5 0.5 0.5 0.5 0.5 0.5 0.5 0.5 0.5 0.5 0.5 0.5 0.5 0.5 0.5 0.5\n0.5 0.5 0.5 0.5 0.5 0.5 0.5 0.5 0.5 0.5 0.5 0.5 0.5 0.5 0.5 0.5 0.5 0.5\n0.5 0.5 0.5 0.5 0.5 0.5 0.5 0.5 0.5 0.5\n##$SPOFFS= (0..63)\n0 0 0 0 0 0 0 0 0 0 0 0 0 0 0 0 0 0 0 0 0 0 0 0 0 0 0 0 0 0 0 0 0 0 0 0\n0 0 0 0 0 0 0 0 0 0 0 0 0 0 0 0 0 0 0 0 0 0 0 0 0 0 0 0\n##$SPPEX= (0..63)\n0 0 0 0 0 0 0 0 0 0 0 0 0 0 0 0 0 0 0 0 0 0 0 0 0 0 0 0 0 0 0 0 0 0 0 0\n0 0 0 0 0 0 0 0 0 0 0 0 0 0 0 0 0 0 0 0 0 0 0 0 0 0 0 0\n##$SPW= (0..63)\n0 0 0 0 0 0 0 0 0 0 0 0 0 0 0 0 0 0 0 0 0 0 0 0 0 0 0 0 0 0 0 0 0 0 0 0\n0 0 0 0 0 0 0 0 0 0 0 0 0 0 0 0 0 0 0 0 0 0 0 0 0 0 0 0\n##$SUBNAM= (0..9)\n<> <> <> <> <> <> <> <> <> <>\n##$SW= 624.528886634367\n##$SWIBOX= (0..19)\n0 1 3 0 0 0 0 0 0 0 0 0 0 0 0 0 0 0 0 0\n##$SW_h= 125000\n##$SWfinal= 0\n##$SigLockShift= 0\n##$TD= 8192\n##$TD0= 1\n##$TD_INDIRECT= (0..7)\n0 0 0 0 0 0 0 0\n##$TDav= 1\n##$TE= 424.1367\n##$TE1= 424.1367\n##$TE2= 0\n##$TE3= 0\n##$TE4= 0\n##$TEG= 300\n##$TE_MAGNET= 0\n##$TE_PIDX= 1\n##$TE_RAW= 424.1367\n##$TE_STAB= (0..9)\n0 0 0 0 0 0 0 0 0 0\n##$TL= (0..7)\n120 120 120 120 120 120 120 120\n##$TOTROT= (0..63)\n0 0 0 0 0 0 0 0 0 0 0 0 0 0 0 0 0 0 0 0 0 0 0 0 0 0 0 0 0 0 0 0 0 0 0 0\n0 0 0 0 0 0 0 0 0 0 0 0 0 0 0 0 0 0 0 0 0 0 0 0 0 0 0 0\n##$TUBE_TYPE= <>\n##$USERA1= <>\n##$USERA2= <>\n##$USERA3= <>\n##$USERA4= <>\n##$USERA5= <>\n##$UUID= <6697959a-ce0a-11ed-8d16-000af7097849>\n##$V9= 5\n##$VALIDCODE= -1\n##$VALIST= <>\n##$VCLIST= <>\n##$VDLIST= <>\n##$VPLIST= <>\n##$VTLIST= <>\n##$WBST= 1024\n##$WBSW= 5\n##$XGAIN= (0..3)\n670 0 0 0\n##$XL= 0\n##$YL= 0\n##$YMAX_a= 113881\n##$YMIN_a= -267968\n##$ZGOPTNS= <-Dtop>\n##$ZL1= 120\n##$ZL2= 120\n##$ZL3= 120\n##$ZL4= 120\n##$scaledByNS= no\n##$scaledByRG= no\n##END=\n",
				"procs": "##TITLE= Parameter file, TopSpin 3.6.3\n##JCAMPDX= 5.0\n##DATATYPE= Parameter Values\n##NPOINTS= 6\t$$ modification sequence number\n##ORIGIN= Bruker BioSpin GmbH\n##OWNER= labo200\n$$ 2023-03-29 10:20:04.908 +0200  labo200@rmn200n.cemhti.cnrs-orleans.fr\n$$ /mnt/oldCentos/racine/NMRData/data/pf2_TBennett/PbBrPerovskite.3/982/pdata/1/procs\n$$ process /opt/topspin3.6.3/prog/mod/proc1d\n##$ABSF1= 0\n##$ABSF2= 0\n##$ABSG= 0\n##$ABSL= 0\n##$ALPHA= 0\n##$AQORDER= 0\n##$ASSFAC= 0\n##$ASSFACI= 0\n##$ASSFACX= 0\n##$ASSWID= 0\n##$AUNMP= <proc_1d>\n##$AXLEFT= 0\n##$AXNAME= <>\n##$AXNUC= <1H>\n##$AXRIGHT= 0\n##$AXTYPE= 0\n##$AXUNIT= <>\n##$AZFE= 0.1\n##$AZFW= 0.5\n##$BCFW= 0\n##$BC_mod= 0\n##$BYTORDP= 0\n##$COROFFS= 0\n##$CY= 10\n##$DATMOD= 1\n##$DC= 0\n##$DFILT= <>\n##$DTYPP= 0\n##$ERETIC= no\n##$F1P= 21.1860379634165\n##$F2P= -17.8471228802835\n##$FCOR= 1\n##$FTSIZE= 8192\n##$FT_mod= 6\n##$GAMMA= 0\n##$GB= 0\n##$INTBC= 1\n##$INTSCL= 1\n##$ISEN= 128\n##$LB= 15\n##$LEV0= 0\n##$LPBIN= 0\n##$MAXI= 10000\n##$MC2= 0\n##$MEAN= 0\n##$ME_mod= 0\n##$MI= 50\n##$MddCEXP= no\n##$MddCT_SP= no\n##$MddF180= no\n##$MddLAMBDA= 0\n##$MddMEMORY= 0\n##$MddMERGE= 0\n##$MddNCOMP= 0\n##$MddNITER= 0\n##$MddNOISE= 0\n##$MddPHASE= 0\n##$MddSEED= 0\n##$MddSRSIZE= 0\n##$Mdd_CsALG= 0\n##$Mdd_CsLAMBDA= 0\n##$Mdd_CsNITER= 0\n##$Mdd_CsNORM= 0\n##$Mdd_CsVE= no\n##$Mdd_CsZF= 0\n##$Mdd_LrLAMBDA= 0\n##$Mdd_LrNITER= 0\n##$Mdd_LrRANK= 0\n##$Mdd_LrZF= 0\n##$Mdd_mod= 0\n##$NCOEF= 0\n##$NC_proc= -8\n##$NLEV= 6\n##$NOISF1= 5\n##$NOISF2= -5\n##$NSP= 0\n##$NTH_PI= 0\n##$NZP= 0\n##$OFFSET= 315.6073\n##$PC= 4\n##$PHC0= -174.8813\n##$PHC1= 0\n##$PH_mod= 1\n##$PKNL= yes\n##$PPARMOD= 0\n##$PPDIAG= 0\n##$PPIPTYP= 0\n##$PPMPNUM= 2147483647\n##$PPRESOL= 1\n##$PSCAL= 1\n##$PSIGN= 0\n##$PYNMP= <proc.py>\n##$RDF1= 0\n##$RDF2= 0\n##$RDFWHM= 0\n##$RDINT= 0\n##$RDPOS= 0\n##$REVERSE= no\n##$SF= 200.150201130005\n##$SI= 8192\n##$SIGF1= 40\n##$SIGF2= 20\n##$SINO= 0\n##$SIOLD= 4096\n##$SPECTYP= <>\n##$SREF_mod= 1\n##$SREGLST= <1H.CDCl3>\n##$SSB= 0\n##$STSI= 8192\n##$STSR= 0\n##$SW_p= 125000\n##$SYMM= 0\n##$S_DEV= 0\n##$TDeff= 8192\n##$TDoff= 0\n##$TI= <>\n##$TILT= no\n##$TM1= 0\n##$TM2= 0\n##$TOPLEV= 0\n##$USERP1= <>\n##$USERP2= <>\n##$USERP3= <>\n##$USERP4= <>\n##$USERP5= <>\n##$WDW= 1\n##$XDIM= 0\n##$YMAX_p= 376573887\n##$YMIN_p= -363147\n##END=\n"
			},
			"dmfit": {
				"from_filename": "S:/Bruker/TopSpin200/data/pf2_TBennett/nmr/PbBrPerovskite.3/982/pdata/1/1r",
				"save_date": "2023-03-31T07:04:28Z",
				"from_title": "T = 140C",
				"origin": "pf_echomas 1H PbBrPerovskite 982_1 1r -  labo200\n$$ 2023-03-29 10:20:04.908 +0200  labo200@rmn200n.cemhti.cnrs-orleans.fr\n$$ /mnt/oldCentos/racine/NMRData/data/pf2_TBennett/PbBrPerovskite.3/982/pdata/1/procs\n$$ process /opt/topspin3.6.3/prog/mod/proc1d\n S:/Bruker/TopSpin200/data/pf2_TBennett/nmr/PbBrPerovskite.3/982/pdata/1/1r"
			}
		}
	}
}
