# Supplementary material for: Structural dynamics of melting and glass formation in a two-dimensional hybrid perovskite
Source: Nat Commun. 2025 Aug 18;16:7696. doi: 10.1038/s41467-025-61410-z (PMC12361452; doi:10.1038/s41467-025-61410-z)
Supplement: Supplementary file 4 — Source Data [file 41467_2025_61410_MOESM4_ESM.zip › Source Data/NMR_Source_Data/PbBrPerovskite.3 - 207Pb Hahn echo MAS 10kHz, T=160C.csdf]

{
	"csdm": {
		"version": "1.0",
		"read_only": false,
		"description": "T = 160 C",
		"origin": "pf_echomas 207Pb PbBrPerovskite 391_1 1r -  labo200\r\n$$ 2023-03-31 09:07:46.503 +0200  CEMHTI/florian@FLORIAN2\r\n$$ S:/Bruker/TopSpin200/data/pf2_TBennett/nmr/PbBrPerovskite.3/391/pdata/1/procs\r\n$$ process C:/Bruker/TopSpin4.0.6/prog/mod/proc1d.exe\r\n S:/Bruker/TopSpin200/data/pf2_TBennett/nmr/PbBrPerovskite.3/391/pdata/1/1r",
		"timestamp": "2023-03-31T07:08:15Z",
		"dimensions": [
			{
				"type": "linear",
				"count": 2048,
				"quantity_name": "Frequency",
				"increment": "-61.03515625 Hz",
				"coordinates_offset": "83967.05803 Hz",
				"origin_offset": "41.87411194 MHz",
				"label": "207Pb - Frequency",
				"reciprocal": {
					"quantity_name": "time",
					"label": "207Pb - time"
				}
			}
		],
		"dependent_variables": [
			{
				"type": "internal",
				"name": "NMR Spectrum",
				"encoding": "base64",
				"numeric_type": "float32",
				"quantity_type": "scalar",
				"components": 
[
"kGA9wIVKuL9VSSzA7gXZwHC8DsFeZsDAjxFLv4Hkyj/a296+RhVwwDMCmsDaIknA5WHuvuHLBEDfBJZA0OfzQJ9IJUEt6z9BliBAQaNgHEG9QqBAAhuDv2anpMBT7YnA8QLCP9iHDkGELVxBBH5nQeBiR0E1sCJBcGQNQbVyAEEVudFA0wNyQAH8xD5ISAPAnd8fwHFsz79H4V6/9gacvRAnU0DVrDNBuQCrQV3j3UE6YdNBZSyjQfeYh0HZJp9BWHzKQUeA0EEORZ9B5Yc7QS1N8kD+sgNBzjcaQT1WC0FaP9BAWR2pQLawjEBMF54/6ReHwFzWAMEmS9vAFBYgwM+XP78XVJzAwNhAweG7g8GYAXbB74ktwbHuy8AZC1/AawkIwNjYI8AzKJ7AjQzswN/718BCvTXA6+KGvr+lgsCVZFPBMA+hweC8lMH16CnBocuBwAhDU8CsgJbAOtkSwDHQdEDwGPRAEeK0QK6eFEDFqpFAve5HQXB/lkHt8I1BRuVCQfu/F0EMBDxB22lZQTSIIkGt+YtAdwxXQFIXDkHlUGlB/xlbQdoa4ECfi30/8RI7v29Rob9sWKvAUHdRwcunosGib7/BYau/wQ3QqMFai23BuGa+wCxzoT/nIwFAutBLwBO1AsHVQPPAHNwwwK/U5D52kM6/+DLkwLx/QcF/QWfBvwVhwc+tJsFNyzbAVOLkQBh6gEFp76pBjDm7QcC7uUGNHaNBLItuQSdlI0G4JTJBty6MQUtBskHtcJRBLQgEQUW4Cz9ag40/+eCqQPeEjECqF3LARTBFwfN/ZMFOyiHBA52WwJi7cD5rduFANl59QeZhrkFIS6pB1WiQQXvWm0H/EdVBs+P8QWV51kFEuGlBrfidQAICdkC+bu5ANJv+QEBjNkCV94DAsFoNwa81O8GsYmLB0yt7wQ2XdMFQD2bBC3N6wQpblME4mJbBMQNiwTUzAsEa2N/Ando9wWllisGOnYzBzyRQwR6aC8HjIAfBFy00wQ4gYsEcY3bB369wwVzfU8HD4CXBeGn2wKqbycC7q6LAm1Tnv+BsUEDuR8dAl6d3QB0467+rD7DAvz6ewINnfMBmM+HA4WFTwfABicE0MYLBH7thwVZia8HcJoTBk5liwbjfx8C+ENI/Rm1KQOMFoL/MJqnAF1OSwAslpr9cj/e+BvFvwNT3B8EFTELBubxrwfZ6iMEAHJLBPtCGwYyqUsFO7hLBWHW/wPE0OsByOfQ+i7RGQLWWgUDwBYpAu/6mQC2xq0CVs6k/2fLwwMMYgsHXNpLBZYVAwd/+KMBFT1dArDRpQET6Wz6WYoPANu/wwEt1BsEGxKjAb39gPxw2wkA5QOFAWsOkQGVslkBmPeJAzScIQUj/pUDGHYW/8tiJwFoDDMBHooQ/lUMbPEVYjcDtUMDAam2Mv3yk10B0STBB/BsZQThqq0ACypA/XJ9rwGlmG8EFN1zBw4gxwTD5vL/KZhZBImN3QVOlekHcvEpB+l36QMbLkD51lgvB0dpewawGMcGuPknAbjSVPwFEUsD/3z/BqCR1wXGkCsEjwU5Ahhg7QUriQEHj0bZA8vlfwGbNR8Fj/ZXBD26fweGiesH+HhPB6ZejwNqTmsCMuajAUCswwBcIJUCgaOJA+Vz9QFf3ukC+91hAUmjcP5f/cD6Xj6m/a8r2v6CYb7+EnpI+uU0Evz15dsDCuvLA06oLwVP0tMCZSps/wc8cQZ76hkGnM5lBa1l7Qcm1HEERzuBACYwlQTJVhUEasZtBJDZ0QdUu5kD8d90/i1wYQLeI30AX9CtBwRQtQfUK+EBtHm9AV0w1P2dEt72Sytw/khKfQGws4kCt1MVAjLJeQPhbGkBrZqVAm7gjQdUXYUEr13BBzbdvQXgYhEElg55BJqqzQcPAskH1wp9BjkeMQeWpgkEtYnlB6u1bQWluJ0HDw+JAlYSpQFKqqkBmQq1Aa5lIQIkgBMA/4vHAemYTwXLgpcDgbeQ/D6rPQAPQxUCH/klADMoEQL5snkCWVxZBwrY8QWrANEEUwyBBCK4gQYfqLUH4SCpBfS8BQShePUAV743AOqtOwTUgmsE2C5vBtw1DwSXuCsC5fGpA7U0OQEhfKcA4P4rAEUewvsTUq0CGF+RAqPRXQPx/DsCTcJrAdEU1wOd8kD+rRydAKC2bv66YEsEua4DBDo5+wfEr2sASAtlA7e6KQbhfpUFywJRBDjZ5QcGpT0HsHAZB97XHPmqf9cDANSfBiVjNwCN5/j492rNAiDcHQSD/OkHCqYFB4y6YQROhh0EUTjFB7wPDQJvNq0CjtvpAJlgeQX8PFUE34MtAAV39PxaqcMDWhivBU5qLwRVrrsE4ErfBMNWuwTXapMEGwJ7BqvmSwaZzYMERQrLAfCSxQFDbbkHkL49BDnRWQfCqtUA8/VU/gJecPwNfZkDTPF9A4VopP22Wbb8cqq0/7l+hQP1KsEBkev8/vKWRvxPyrT6GPKtAV3YLQTEI3UDp1qE/uyuMwPta9MCajQTBMUTQwK1yG8C0tx9ADoGvQCcRpkDh6m1A9uCQQN5DBkG+EUtBgZVvQU+xe0GJBoRBXWmCQcYrQkEljGlApWGTwO5/6cB6dYjA/xAov4oOVL/6dWvAVdSkwPq6g8AJUGbAnxO8wJq4B8H5E9zA8MX9vtu8vUCC6fdAE0i3QJZdlEAMDuBAQQQgQcxbFEHZhZhAIHGzP0VHbUD3WSpBq9qCQZT2fEGicxZBuMYGQAkqu7/v2YC/MQj8vGx45r9rP7/AFiISwb03BsFuv4jA1CsXPTCp/z/MTuM/sGKdP5XU1D/JJU9A3PrAQLgrJEE7RGxBGVuCQYdXP0HisDpATdiuwEVGA8GvoKnAmJtYvzs/GkCm1sxAq51qQSrl00EsvQ5CMkcQQi7Y3UF2HolBn84wQYMiLEEFRERBQ24zQYNc4EAa0SNAf/lqP0y2J0BFxrVAy3juQK2EzUDe0jBAnHMTwCNR8sBFdEjBoA2KwbIYr8F0i9HBbNPswWg2+8HeeffBaJnfwUoauMEfT4vBVTpDwYPI5cCNGKq/ESmoQKt5H0F5JxFBAb2aP42EJsGgSJ7BeY21wYHUncE91nHBeXhLwUAqVMFb0nDBPEyFwVtBksEaL6PBGkyuwfvlncE/yU3BdCRhwDO7WEBuVJdATroTQBVthz+TeXJAIxYBQZCfDUEEaYFAmMVPwHSQAcHtKAjBmBfBwBZiH8BnNAVAmQbvQFGPLkGg7BBBvlg4QKSOor+8nCFAAyFOQajArEFPK65BTY9sQahUBEHxk/pA0Go/QXotc0F/CWtBaapIQYKNRUF43XBB/tiUQehPo0F3vplBlsBzQYXjHUHSQ6xA66pjQH1ncEB3HT9A5o+Iv7lX5MDHTDjBhXtGwcb1QMELZF3B8dOMwW9sm8GaS4DBq6cIwcIWjb9aHFFATgCSQJ9cgkAiXSlAgkKiP7EP3j8isZdAC5PwQFlxskCL7PW/by4cwSW0O8FhhQLBpajLwC9cQsH1pK7BQGzIwZ3pgMEdmIC/eQkGQc370kDeglG+kNDZv36AsEAd2XdBpqWkQZZlnEECpolBtXKLQUOdlEFb6YFBIX4UQaZa4T/3ZZG/mgfjP1UU3kDGtx5BgjcWQXQo80BE8PNAqIEnQcZTZ0GkhIZBOR19QT4KP0Ff2OpAZ9mFQD5hO0DjxfY/abCMv0Ek18C3/0jBqS9owUUtHMFXzEY/prFLQXsiqUHXF71BqiyrQZAHi0HcRlpBW/wjQR0Ez0AQCCtANd4fP/QL2T/4ZZ1Ank7pQK+BzkAeN0lAA0csP8x+0T8zcqVAOnL3QEeD10AWwUpAKP7VPtFAKD8OrTdA4DGRQEG8lUDmPY9AakCcQMqakUCtOI0/B/utwHeyNMEmGzzBfouwwLV+fUDzWjRBrtRQQVemGEFQpVdAtuIPwAawj8Dz7tK/Ld65QJJHbkG0AK5B3FPCQRRMuUGSUqFBstCCQd2mQ0Hi0hJBC6QQQclsNkFCh0RB0+DvQGaV/b/5jhPB8bf0wCJN1T9yjCNBHCYqQUcyjkBnM4s+eeWBQBxAREFCzntBdyMeQaROdb58mavAYRPQvyqJwkDach5Bf5LbQLPZ0z6HlpPAB+3hwJITEsElwEXBoDl3we5PgsG7qm/BqrhcwRCXYsFmsmrBJnlLwTbk98Ag4Pe/2Q0hQLWRwECLtShB5oKAQVmrmEHMdXxB5R/QQAUCacDBJRPB3oIPwbedwMCwym3AulA1wJqQIMA7vyPAycVawIRShsCBZSvAWaXLP3rWo0AqSU1AgOuTwGbFUMEy9H7BBY9KwWdPCcEM5RLBaKJpwYNEosED5a/BCOiZwdNFZsGSaR7B/23hwKRywsAna8fA11q9wG+4icAIG0TAMxqmwKPoL8HzYYHBSNd7waSOJME4/9XA6o0wwbaeqcHlGeDBEBrCwQfWOsG3YNI/nH0ZQfEBSUG2PmNBa5F/Qf29gkGDp2VBLN88QVYIMkHx7ENBwwdNQbJqNUED7A1BbfzjQHCGtUDgvQNA6IWfwO7ZTsHVVIbBDoZbwUoSz8Bwnfi/EqupwKNAbsFcrrnBgiW+wdnsicEX6SbBY4MPwZJfO8GhxU/BHmAawTEsjMBEuNe/hQoNwNKmJcDtPN++nDsvQJpzhUC1Nm9AXL5RQALzKkD5b1m/8YoEwbfRdcFqtHvBmDH6wLCCPEDNnRZBcc8SQevmo0D3s3w/0h/jvx1IQsBFdxvAF0iZvgXDgT9/eXq/QMqxwMzLDsE6LwnByFrMwO0Nx8D5DRLBIHpIwVRyX8Go2lrBeTdIwVKZEMFKqpa/pYYVQQzThEH8739BG7QSQe399D864w7AEIyOwP6i1sDUXfrAN/qzwFJm679G5AHAmVgWwV6tocEGSdnBYlPXwVm9tsGfD6HBnnGewSyplMGUhlvBNnvKwEXHYT6vbHFAd/yNQIYBPEAo/ie/qdbCwJApOMG/1F3Bu440wXiCqMAVHYS9EdZwP2TbkL8546O/jrx6QJmCNUETwVZBsQLSQIFUVMAL9L/A+7rTP0jSNkEFr0tBvyWaQJmZJMBleYq/ibnQQM7TKUG35NtAkK8fPxeop79ruhE/wuYePxd2PMBDWLHAtLBewGb3Dr2qwZS/jvHYwNOZI8EyNOHAgbN/vwc/Vj/NwjvAQmfswHvEEMF7BinBVgF9weMguMHrcdHB8Kq3wds0jsETBX/BIwKJwa4AiMFJglzBkdQhwaxsBcFWwOPATfiSwB4fKcDo6JjAexUjwR5JU8EKpyLBZRmXwGihdMA1fxbBNRWFwXbQosGZI6PBPOKYwfo4gsFwPx3BYZONv5nVjEDhA1lAL30Yv15Z07/fT8U+hPybvqbj28C93mDBLCBdwYXPrMAUb2NA0hfHQDxahEATKW5AuSPuQCUsNkEKpDNB5RHtQHgqSUC+sBC+TlgtwPznQ8A2u/8/r0NTQTXF30FpCDlC4UmWQgR29UJsdzlDpTR0Q3VJikOgK4lDmeV3QyVcVkMjjjdDpvEbQy+TAkNeqdxCeZTEQiAquEKjbqpCD32UQoMWe0LID2ZCRzJ1QuYyjUKxAJ5C5oGjQgC3mkLCe4VC2YJRQrDGFkLjPc5Br2+OQQ0lT0FXXSJBZZIXQRc8M0Hnh15Brm9oQVwYMUFWyp5AxCCRvcD73b8G4Zy/YKWTv9wF6L+H5wm/ngaZQGpcREEotolB+XCGQdrUTkEOXhlBm6wFQWpn9UD4KtVAyzz9QITlaEGHicZB9o77QQxV4UGbWIRBpv2pQGwXI0C7eA1BazmQQWk6vEGa6bpB6fafQR7Vh0GpFIFBX6mFQcX6gUFkxE1B6Sf0QNTvkEBavNJA0hw8QU3UX0HUexpB1VAVQGNd7750HItAFyw8QVP9YkEvjBpBD3NEQLS3Yr7YXwA9M+LDPnAunr/kKnjAQXnIwBM7CMFdMSTBP2QRwU3kQ8Crb7JAtEs4QQI6P0Hq4BdBLDIHQdnwF0EyLCJBOvMgQU+KUkHf97JBTOcHQurzHkIYJw1CpknFQdbleEH8VzhBwsonQWcZIUHX0TVBb/9/Qfc9qUFO3KJBLs4iQc2kosC0E4TBGL2SwaqLQ8E/kYrAdn4zPxrwO0ADIaVAIdMKQRFANEHhRBRBInzsP0vR2sAcBibBOEq1wF0FiEDgBVVBaBGSQWfXpEF+3LdBqLTHQTHov0FXY59BDwaFQXVvjkElLrJBdL3HQYXztEFWRohB+ddDQXl1G0HTAfpAdX2lQPE7LUAc+8g/G75QP5vFkr/2dk3AXbvav2x3o0AsRFxBwIiRQaNue0HzVBhBXzSaQP3tVUBxkxFA9hbuv6IQEsE9yoDByvuYwSUBi8F9lVDByqIPwRw/x8BdlF3AcK5sPyJPw0BAPwhBgMSjQAhDMMBOdxbBYkAZwfyoYMCXh05APcOmQNcDGECuh72+B53MPwnTAEExEGZBqmyAQepfR0F8TNtAR8FNQB7/V0AHdtVARvw4QVzKhkFYtKpBpLu6QQdVr0FCupdBde6VQRP2ukEBMOVBPvDRQRlXQkHkp+XAxpuYwZ3eg8G0x5vAil1hQP1F8j8jP7fAXXwtwSGmHsFjOcbAw0OAwAbhhMDI9qbAIxLUwLGTAcHMOu/AR3kTwMk9tUAOzCBBhYrGQM8VNsAV7A/BG431wEl+5b8l/WBAdZbzQMzUU0FQ7Z5BewKwQZfyf0EIHMdAi+2oP584jUANchtBE1EeQRaik0ADSb6+Kcyjv/4Dlb52nlK/7nrdv9iRhz+YA/9AiRBcQefbUUH3T9VAVcESvlFaPsBZB+C/3nHPPyVtxkAPDzlBAcGAQQgQj0FahIlBTkWAQbfAa0GJsShB5f+yP1JlGsE4e37BSaVcwXdE4MCqiS/ApHyCwL5G6cAMbtXAA0ddv0IGx0D0xiBBx1weQRy5CkG7XhNBPfo1QYSqSEE+2SpBQkLZQAcriECXhqxAGv8KQRFbIkGbsP1ApO+gQCVhw0CMezZBx7F1QS7aSUEj4aBAEScpP8MTokBMeWpBc/KhQe1NhkF85wBB0CStP7sWEr8Ujju/B2YDwAd9O8AofpQ9Un7SQDT0OEEJbSVB1EJDQECfzMD18WbBiY6cwRkLpsFJroPBdBPXwFx7mkDxHU5BD3ZyQdKqZ0EC+npBg2SlQfVA2EHXjvhBZov6Qfil50FG2M5Bn4C5QRdhrUFrda9BnYi9QXnHxkGYyLFB8y5fQZC/rj9FXzbB/iifwZ7Sr8FY8JXBpb1UwetABcEEDovAbOeivUmRqUC1iShBc3dVQYtkVUFvwVRBNYeEQfXAt0GWAeFBJXzdQQS5sEFBrYFBXKteQZ3nXUHZ2jlBQyixQC7fRb/PZTLAtJdEv8hHxT7PfjLAad/3wOGtCcFS3zXA6Y7DQADzUkGd8IhBTXOiQe/cv0GSrM1BFLi1Qal7g0E5SDtBlRExQcsWNkFD/OxAlVPTv4/VJsHVbkjBObnPwNEJcEBIH1VBQJKfQd2Eu0GVhL1Bqa6mQZ/ahkE2025BW6V/Qc0WhkEFyE5BzqiMQBCvXcA3SqfAa1rVv4XLBj8LdIPAiIRXwUNTnMGE0oLBzjG2wM5xqEC/yjJBivFIQf7qUUGcWmlBuvBzQYpNUEHxeQdBpAaHQOVZD0C7PytAYj2iQHaVFUFDS25BHlqbQS6qoEEcuIBBqaYaQT9FhEBZZ64/2+ibP2pcKUC0y4hAs/KGQFtCUD/M2avA5YstwYG+O8GhcufAXwcPPsyw/EAKLoBBCxXJQRpOBEJDOg1CbmvsQRoFmEEjuRpBsKWcQGRUY0ATkVtA8M6QQH1d+UBmoD1Ba81RQSvCG0GtFIFAmEzZvT4orL/YwYm/dCQ3O1AEXECTGyFBfLyGQVu5lEEQgFdBkISxQLv3pz/jFH9AHFI4QUGfmUGMM7lBZRiuQfH7eEEA1NVAfwIHwCk7DsFYBVLBnAlowRabP8EzJKrAsKIlQIM73kCs+L5AUcFkQNt4pEDzQyhBtBBXQU1ME0FIYKY/n5MDwGtrCUDEhPtANovwQLcwzT+oNe+/eek1QBGwSEHgeZpBcBCaQfRTb0HjJiVByU3NQMa8U0DzdkpAaWMFQapAh0G+U7lBjtC+Qddpr0EPh7FBzzrCQexXtkEyWW5Bn9KmQGGygz+zAWxAP+HpQHmkzEA+hxNA/SWzPusy6T+ZGew/jZ96wDw7RsGDb3TBRmwEwVxfV0AErhhBWqemQO+/oMBsBz/B0lUpwXMHcsDzJRhAEf+oQEIP6EAsTyxB95ldQSVxPEH9dmVANJSXwCqNqMCPw1hA05xdQT9tiEEvyy9BWnTPP455iMDLsK/AzoWswOE5x8C4ytfAtGyiwCZi8L+/HSs/mUr4P4cGW0DvN81ASw8pQf4YbkG3nJRBpqSgQUx7hUEoEvFAEH89wJqC4cBdC3i/JsshQUpIgUGnMztB91UKP9P7DMFe/TLB1/f6wNHyU8D3NZq/bWQuwHVO3MA54S3B4MA4wbh1CMFlLavAEC+6wPtTDcFqngvBLpcJwEDu1UBvHB5B7HyfQMGJ8L+bZj/AWxgeQMpOC0GJRS9ByK0gQUabDEFqrNdAw5SjP9JP3sBNik7BXEpNwdQSEMFCYuHAJEYTwV++ScGM/mDBHqZjwZwZesFr4ZHB73+bwV5WkcF2T4PBgtJ4wfFLUsEep7vA4v+XQDbGP0G5QitBYohNQMcqQcDIoDzA2CkFQJmt8kCEki9B+8hEQVwHO0HV2AhB881mQJayo75rWoG/rEuhPj4Xzz7PVu2/BJKCwJzrdMBnhAjAGsgMwAiQmcBa09XA3HuQwEey7z6mW0tAMyJ4PgYcxcCGVizBKV0vwTxeDsEdqwDB9PALwXUgCMEpOMLASfZfwDHvRsAD11LA4/bXPsLXFUGiDJFBqbiYQW9hLEFeKTA+v0KSwP4EPMBttPS///TkwJcmgsHRCrDBqmmlwWHSb8EciArBe8KYv9s3HEHvU7NBF7v0QUup9UGrpdVB4WvNQdDr6UEiff1B9wXaQXb7iEErzfJAlkAkQL9OnT4PSiTAjT7KwOWhDsGb+B3By/oswWNiQ8E2wUHB1mkUwbB+w8AmcsfARCYXwc9NMcEF5+XAYuFhP8FBAEEa7ShBZesIQYi7aECxMEPAWCEewQkRXcF3rUvBZVIKwePxz8AHiAjBCc8uwdG+7MBX03NANuCKQRwryUEBeLVBgtQ8QU6Snr+gchrBNjgfwZL2iMDvp1A/zO4Lvll5v8Cb7hrByq67wAbILUCZtfZASLyKQNeDW8D/WPPAbK+cwMW+aD8Rq5RAm6CzQCCd2UBAiB1BpFBKQa9PPEHWBLpA6IhywLPXW8HEZqDBUCWgwaS3ccG8HTXBbrNhwX0vrcHuGcfBLtyDwTswxT5N419BNOB4QVfe70A1Xt6+26jiv9Lf5T8g8qdAyjrXQDes70Bki+9AlweMQL3bDcA80fzA/AzpwJ0AX76bxfBA4Z8mQYmXDUEkXvpAfesqQZT1d0H95o1BG6R2QU2XLEFJ6etA0bHFQBeQpUBlGARARbc8wES96cAtGQzBFzDvwFCzpcDJhRzATYQJQCxjF0GH1YZBnQebQR51bUHVOt9AeoUNQMswREC/JrtAKcawQH476z/B1zq/+BObP9MfvECEJA1BiPYDQeLAyUBTwKxAbCiiQJVLV0AVnQ4+QakiwBicQsBZRe6/x+nevpDgCj/+4yo/A3mqvzLJ08AGWV3B6OSXwfSMlsGytF/BvlECwYRBhsClzAPAO9+wvdKnJUAl4rFAsw3/QBxpCkFi6bxAHLyOv+qXIMHC7nbB2DBPweVwacCrttBAdZw/QZ8FPkFvsRRB38vfQI+ToEAobQJA/3gOwNl608A5Bx7BYfE6wYUHRcHec0PBeNU+wex+PcFCpjrBnGEowW/nA8EPq8rAG5zewOO1J8H+22TBenhqwfSbH8H+SirA3qInQA2IM0CYvSi/PkAswLq4aT84lhBBT914QTA7cUEdbgtBQi9SQAi3hEAl/hhBFpFUQfXYREGq2R9B3KsrQeqVU0FcGDtBQbhoQGmqxcD/2i/B+NsawUCb1sDF86TA9GRBwMJ+BEAFDOZAycTWQLXE5j6UrZDAMWccwMwGM0DYH60/rLglwZKnwMEAcOLBDnamwZQtJsGRBNTAHH4pwV5pgsHqIJXBdauJwdJqVcG5Q93AxJoKQKsWM0GFQ31BKv1jQalrC0HPtzNAvEXBv2+gZ8AGoS3A0t6+P60J3EAUah1Buu0QQdHW5UCy1e5AN1UWQfsaF0FU/ctA/EiCQKUb7ECdb3hBrlOrQYvdkkExj+FAnembwJEsIMFfV/HAbAcxwISOub/MmaPAkq4yweXUgsGvVJrBAx6hwVYtmMG6IH3Bn3U3wQF2BcE1IwXB2qkmwcZhNMHhVQnBOUVfwBh2hT8rvW9AjFm4QOBP+UCP7QRBMoTBQHN+UkCnwIRAWGcNQfEGPEEXwO9AoWf3vygfCMHZFe3AWPEawPYolL71Wrm/WmR/PjYyBUHUS45BFo6oQYvnjkHyOXNBGqmMQTN8p0HOUZdB47pHQSxRDkFrgzRBEtJdQSpbJEHXK2tA56t9QIvbbUHtfOFB/gAFQvX46UGFQMRBchjHQUkd2EGon8hBkQGdQbRof0GHFXRB1fxEQQXjdkBPs5nAgT2nwIYfS0A+nTVBh9cqQYLS9z/TZOnA2Fc6wZT+NcFYdwPBGC0dwCoAiEALJNZA1xJbP5qzGsElGHvBD8xCwTykYMA1Zi5ApMyjQPMpA0GYxFhB9wB5QaNICUFM7ofAjNJRwc2VScE87ObAIxaPwNMzpsCKxXzAw7L4P3Jg+UBLA/JAff3xP63QOMA="
]

			}
		],
		"application": {
			"bruker_topspin_parameters": {
				"title": "T = 160 C\n209Pb Hahn Echo\n\n-\nplw1 = \t176.4 W (80 kHz)\np1 = \t3.125 us\nd1 =\t0.3 s\no1 = \t23000 Hz\nde = \t5.0 us\nns = \t2*1360\n-----\nT_reel : \t160C\nT_set : \t173C\nT_shim : \t41C\nFrame : \t1500l/h\nShim : \t~max pressure (blue pipe)\nTransf. line : \textreme (3500 l/h) --> influence spinning speed\n---\nshim : \tsondeCP4mm.2020\nSR : \tReferences.4mm/#901\nrotor : \tPF + ZrO@ cap\nB : \t2760\nD : \t742\nnuR : \t10.0 kHz (MANUAL)",
				"auditp.txt": "##TITLE= Audit trail, TopSpin 3.6.3\n##JCAMPDX= 5.01\n##ORIGIN= Bruker BioSpin GmbH\n##OWNER= labo200\n$$ /mnt/oldCentos/racine/NMRData/data/pf2_TBennett/PbBrPerovskite.3/391/pdata/1/auditp.txt\n##AUDIT TRAIL=  $$ (NUMBER, WHEN, WHO, WHERE, PROCESS, VERSION, WHAT)\n(   1,<2023-03-29 11:22:46.653 +0200>,<labo200>,<rmn200n.cemhti.cnrs-orleans.fr>,<go4>,<TopSpin 3.6.3>,\n      <acquisition in progress>)\n(   2,<2023-03-29 11:41:17.203 +0200>,<labo200>,<rmn200n.cemhti.cnrs-orleans.fr>,<proc1d>,<TopSpin 3.6.3>,\n      <Start of raw data processing\n       efp LB = 150 FT_mod = 6 PKNL = 1 PHC0 = -22.25 PHC1 = 0 TDeff = 1000 SI = 2K \n       data hash MD5: 2K\n       96 F0 DD 42 1D C5 7B 3D 4D 12 EB F3 08 A0 BC C4>)\n$$ S:/Bruker/TopSpin200/data/pf2_TBennett/nmr/PbBrPerovskite.3/391/pdata/1/auditp.txt\n(   3,<2023-03-31 09:07:46.533 +0200>,<CEMHTI/florian>,<FLORIAN2>,<proc1d>,<TopSpin 4.0.6>,\n      <pk fgphup PHC0 = -1.85 PHC1 = 0 \n       data hash MD5: 2K\n       71 7F C7 41 26 29 88 5A FB 7E 2F EA E4 8F A5 7F>)\n##END=\n\n$$ hash MD5\n$$ 6D 90 91 CA 1F 65 27 0A FB CC C0 6A 2B 2A C1 F2\n",
				"audita.txt": "##TITLE= Audit trail, TopSpin 3.6.3\n##JCAMPDX= 5.01\n##ORIGIN= Bruker BioSpin GmbH\n##OWNER= labo200\n$$ /mnt/oldCentos/racine/NMRData/data/pf2_TBennett/PbBrPerovskite.3/391/audita.txt\n##AUDIT TRAIL=  $$ (NUMBER, WHEN, WHO, WHERE, PROCESS, VERSION, WHAT)\n(   1,<2023-03-29 11:41:25.387 +0200>,<labo200>,<rmn200n.cemhti.cnrs-orleans.fr>,<go4>,<TopSpin 3.6.3>,\n      <created by zg on data set with UUID '446e26d8-ce13-11ed-b5c7-000af7097849'\n       started at 2023-03-29 11:22:46.654 +0200,\n       POWCHK disabled, PULCHK disabled,\n       terminated by command 'stop'\n       configuration hash MD5:\n       8D 46 5C 87 EE 21 82 24 84 51 48 3B A3 DC EE 76\n       data hash MD5: 3736\n       34 EC D0 49 DE 86 2C 34 4D ED 5C A5 50 CF 21 28\n>)\n##END=\n\n$$ hash MD5\n$$ EA 98 45 88 9E 17 9A 04 1E C6 19 1E 2E 10 C6 75\n",
				"pulseprogram": "# 1 '/mnt/oldCentos/racine/NMRData/Local/lists/pp/pf_echomas'\n# 1 '<built-in>'\n# 1 '<command-line>'\n# 1 '/mnt/oldCentos/racine/NMRData/Local/lists/pp/pf_echomas'\n; Hahn Echo under MAS conditions\n\n;set:\n;pl1:    f1 power level for p1\n;p1:     T90 at pl1\n;pl11:   power level for p11\n;cnst31: spinning speed\n;l6:     number of rotor periods in echo delay\n;l16:    rotor periods shift in acq\n;l26:    rotor periods increments\n;-\n;p20:    sauration pulse at pl20\n;pl20:   power level for saturation\n;l20:    number of saturation pulses\n;-\n;pl2:    CP f2 power level for T90\n;p3:     CP f2 T90 @ pl2\n;pl21:   CP f1 power level during contact\n;pl22:   CP f2 power level during contact\n;p15:    CP contact time\n;cnst24: fslg (right) offset in H for better decoupling\n;cnst25: fslg LG offset (fslg), use 'setLG'\n;-\n;spnam1: shape: dfs or gauss100\n;p10:    DFS or RAPT pulse length (1ms or 50us)\n;spw1:   DFS or RAPT power level\n;cnst1:  DFS f1 frequency (1000)\n;cnst2:  DFS f2 frequency (150)\n;cnst3:  DFS frequency step (100)\n;l21:    RAPT number of pulses (2-20)\n;spnam2: RAPT: gauss\n;spoffs1: RAPT offset (+350kHz)\n;spoffs2: RAPT offset (-350kHz)\n;\n;zgoptns: 1, solid, cp, rapt, dfs, no2p1\n;d0:   =3u\n;in_010: =1/swh {f1}, calculated in program\n;nd_010: 1\n\n'l0=0'\n# 46 '/mnt/oldCentos/racine/NMRData/Local/lists/pp/pf_echomas'\n'p11=2*p1'\n\n\n# 50 '/mnt/oldCentos/racine/NMRData/Local/lists/pp/pf_echomas'\ndefine delay tau1\n'tau1=(l0*l26+l6)*(1s/cnst31)-(p1/2)-(p11/2)'\n\n\ndefine delay tau2\n'tau2=(l0*l26+l6)*(1s/cnst31)-(p11/2)-l16*(1s/cnst31)-d10'\n# 73 '/mnt/oldCentos/racine/NMRData/Local/lists/pp/pf_echomas'\n'in0=inf1'\n\n# 98 '/mnt/oldCentos/racine/NMRData/Local/lists/pp/pf_echomas'\n;END ATM\n\n# 1 'mc_line 100 file /mnt/oldCentos/racine/NMRData/Local/lists/pp/pf_echomas exp. def. part of mc cmd. before ze'\n; dimension 1D; AQ_mode \ndefine delay MCWRK\ndefine delay MCREST\n'MCREST = 30m - 10m'\n'MCWRK = 0.333333*10m'\n\n    dccorr\n# 100 '/mnt/oldCentos/racine/NMRData/Local/lists/pp/pf_echomas'\n1 ze\n# 1 'mc_line 100 file /mnt/oldCentos/racine/NMRData/Local/lists/pp/pf_echomas exp. def. of mc cmd. after ze'\n# 101 '/mnt/oldCentos/racine/NMRData/Local/lists/pp/pf_echomas'\n# 1 'mc_line 104 file /mnt/oldCentos/racine/NMRData/Local/lists/pp/pf_echomas exp. start label for mc cmd.'\n2 MCWRK  * 2\nLBLF0, MCWRK\n  MCREST\n# 105 '/mnt/oldCentos/racine/NMRData/Local/lists/pp/pf_echomas'\n# 106 '/mnt/oldCentos/racine/NMRData/Local/lists/pp/pf_echomas'\n'tau1=(l0*l26+l6)*(1s/cnst31)-(p1/2)-(p11/2)'\n\n'tau2=tau1-l16*(1s/cnst31)+d10'\n\n;---------- saturation loop & recycle delay ---------------\n# 120 '/mnt/oldCentos/racine/NMRData/Local/lists/pp/pf_echomas'\n   d1\n# 122 '/mnt/oldCentos/racine/NMRData/Local/lists/pp/pf_echomas'\n;----------- NOE transfert --------------------------------\n\n\n# 129 '/mnt/oldCentos/racine/NMRData/Local/lists/pp/pf_echomas'\n;----------- dfs or rapt ----------------------------------\n# 150 '/mnt/oldCentos/racine/NMRData/Local/lists/pp/pf_echomas'\n;---------- first pulse -----------------------------------\n\n  (p1 pl1 ph1):f1\t\t\t\t\t\t\t\t\t\t\t\t\t\t\t\t\t\t\t\t  ; 1 pulse\n\n# 158 '/mnt/oldCentos/racine/NMRData/Local/lists/pp/pf_echomas'\n;---------- tau delay -------------------------------------\n\n\n# 162 '/mnt/oldCentos/racine/NMRData/Local/lists/pp/pf_echomas'\n  tau1\n;---------- second pulse ----------------------------------\n  (p11 pl1 ph2):f1\n;---------- acquisition -----------------------------------\n\n  tau2\n\n go=2 ph31\n# 1 'mc_line 177 file /mnt/oldCentos/racine/NMRData/Local/lists/pp/pf_echomas exp. mc cmd. in line'\n  MCWRK wr #0\n  MCWRK zd\n  lo to LBLF0 times td0\n\n# 178 '/mnt/oldCentos/racine/NMRData/Local/lists/pp/pf_echomas'\n# 182 '/mnt/oldCentos/racine/NMRData/Local/lists/pp/pf_echomas'\nHaltAcqu, 1m    ;jump address for protection files\nexit\n\n# 193 '/mnt/oldCentos/racine/NMRData/Local/lists/pp/pf_echomas'\nph1=  0 1 2 3     ; Hahn Echo (no CP)\nph2=  0 0 0 0  2 2 2 2  1 1 1 1  3 3 3 3\nph31= 0 3 2 1  0 3 2 1  2 1 0 3  2 1 0 3\n\n# 203 '/mnt/oldCentos/racine/NMRData/Local/lists/pp/pf_echomas'\nph20= 0 1\n\n\n",
				"acqus": "##TITLE= Parameter file, TopSpin 3.6.3\n##JCAMPDX= 5.0\n##DATATYPE= Parameter Values\n##NPOINTS= 26\t$$ modification sequence number\n##ORIGIN= Bruker BioSpin GmbH\n##OWNER= labo200\n$$ 2023-03-29 11:41:25.388 +0200  labo200@rmn200n.cemhti.cnrs-orleans.fr\n$$ /mnt/oldCentos/racine/NMRData/data/pf2_TBennett/PbBrPerovskite.3/391/acqus\n$$ process /opt/topspin3.6.3/prog/mod/go4\n##$ACQT0= 1000000\n##$AMP= (0..31)\n100 100 100 100 100 100 100 100 100 100 100 100 100 100 100 100 100 100\n100 100 100 100 100 100 100 100 100 100 100 100 100 100\n##$AMPCOIL= (0..19)\n-1 0 0 0 0 0 0 0 0 0 0 0 0 0 0 0 0 0 0 0\n##$ANAVPT= -1\n##$AQSEQ= 0\n##$AQ_mod= 3\n##$AUNM= <au_zgonly>\n##$AUTOPOS= <>\n##$BF1= 41.872579\n##$BF2= 200.15\n##$BF3= 200.15\n##$BF4= 200.15\n##$BF5= 200.15\n##$BF6= 200.15\n##$BF7= 200.15\n##$BF8= 200.15\n##$BWFAC= (0..63)\n0 0 0 0 0 0 0 0 0 0 0 0 0 0 0 0 0 0 0 0 0 0 0 0 0 0 0 0 0 0 0 0 0 0 0 0\n0 0 0 0 0 0 0 0 0 0 0 0 0 0 0 0 0 0 0 0 0 0 0 0 0 0 0 0\n##$BYTORDA= 0\n##$CAGPARS= (0..11)\n0 0 0 0 0 0 0 0 0 0 0 0\n##$CHEMSTR= <none>\n##$CNST= (0..63)\n1 1 1 1 1 1 1 1 1 1 1 1 1 1 1 1 1 1 1 1 1 1 1 1 1 1 1 1 1 1 1 10000 1 1\n1 1 1 1 1 1 1 1 1 1 1 1 1 1 1 1 1 1 1 1 1 1 1 1 1 1 1 1 1 1\n##$CPDPRG= (0..8)\n<> <> <cw> <> <> <> <> <> <>\n##$D= (0..63)\n0 0.3 0 0 0 0 0 0 0 0 0 0 0 0 0 0 0 0 0 0 0.015 0 0 0 0 0 0 0 0 0 0 0 0\n0 0 0 0 0 0 0 0 0 0 0 0 0 0 0 0 0 0 0 0 0 0 0 0 0 0 0 0 0 0 0\n##$DATE= 1680082885\n##$DATE_START= 1680081766\n##$DE= 5\n##$DECBNUC= <off>\n##$DECIM= 160\n##$DECNUC= <off>\n##$DECSTAT= 4\n##$DIGMOD= 1\n##$DIGTYP= 12\n##$DQDMODE= 0\n##$DR= 20\n##$DS= 0\n##$DSPFIRM= 0\n##$DSPFVS= 20\n##$DTYPA= 0\n##$EXP= <SOLIDS1H>\n##$FCUCHAN= (0..9)\n0 1 0 0 0 0 0 0 0 0\n##$FL1= 0\n##$FL2= 0\n##$FL3= 0\n##$FL4= 0\n##$FN_INDIRECT= (0..7)\n0 0 0 0 0 0 0 0\n##$FOV= 0\n##$FQ1LIST= <>\n##$FQ2LIST= <>\n##$FQ3LIST= <>\n##$FQ4LIST= <>\n##$FQ5LIST= <>\n##$FQ6LIST= <>\n##$FQ7LIST= <>\n##$FQ8LIST= <>\n##$FRQLO3= 291921\n##$FRQLO3N= 2\n##$FS= (0..7)\n83 83 83 83 83 83 83 83\n##$FTLPGN= 0\n##$FW= 4032000\n##$FnILOOP= 0\n##$FnMODE= 0\n##$FnTYPE= 0\n##$GPNAM= (0..31)\n<> <> <> <> <> <> <> <> <> <> <> <> <> <> <> <> <> <> <> <> <> <> <> <>\n<> <> <> <> <> <> <> <>\n##$GPX= (0..31)\n0 0 0 0 0 0 0 0 0 0 0 0 0 0 0 0 0 0 0 0 0 0 0 0 0 0 0 0 0 0 0 0\n##$GPY= (0..31)\n0 0 0 0 0 0 0 0 0 0 0 0 0 0 0 0 0 0 0 0 0 0 0 0 0 0 0 0 0 0 0 0\n##$GPZ= (0..31)\n0 0 0 0 0 0 0 0 0 0 0 0 0 0 0 0 0 0 0 0 0 0 0 0 0 0 0 0 0 0 0 0\n##$GRDPROG= <>\n##$GRPDLY= 67.9820404052734\n##$HDDUTY= 20\n##$HDRATE= 1\n##$HGAIN= (0..3)\n2000 0 0 0\n##$HL1= 0\n##$HL2= 0\n##$HL3= 0\n##$HL4= 0\n##$HOLDER= 0\n##$HPMOD= (0..7)\n0 1 0 0 0 0 0 0\n##$HPPRGN= 0\n##$IN= (0..63)\n0 0 0 0 0 0 0 0 0 0 0 0 0 0 0 0 0 0 0 0 0 0 0 0 0 0 0 0 0 0 0 0 0 0 0 0\n0 0 0 0 0 0 0 0 0 0 0 0 0 0 0 0 0 0 0 0 0 0 0 0 0 0 0 0\n##$INF= (0..7)\n0 0 0 0 0 0 0 0\n##$INP= (0..63)\n0 0 0 0 0 0 0 0 0 0 0 0 0 0 0 0 0 0 0 0 0 0 0 0 0 0 0 0 0 0 0 0 0 0 0 0\n0 0 0 0 0 0 0 0 0 0 0 0 0 0 0 0 0 0 0 0 0 0 0 0 0 0 0 0\n##$INSTRUM= <spect>\n##$INTEGFAC= (0..63)\n0 0 0 0 0 0 0 0 0 0 0 0 0 0 0 0 0 0 0 0 0 0 0 0 0 0 0 0 0 0 0 0 0 0 0 0\n0 0 0 0 0 0 0 0 0 0 0 0 0 0 0 0 0 0 0 0 0 0 0 0 0 0 0 0\n##$L= (0..31)\n0 1 1 1 1 1 1 1 1 1 1 1 1 1 1 1 0 1 1 1 16 1 1 1 1 1 0 1 1 1 1 1\n##$LFILTER= -1\n##$LGAIN= -1\n##$LINPSTP= 0\n##$LOCKED= no\n##$LOCKFLD= -1\n##$LOCKGN= -1\n##$LOCKPOW= -1\n##$LOCKPPM= -1\n##$LOCNUC= <off>\n##$LOCPHAS= -1\n##$LOCSHFT= no\n##$LOCSW= 0\n##$LTIME= -1\n##$MASR= 10000\n##$MASRLST= <masrlst>\n##$MULEXPNO= (0..15)\n0 0 0 0 0 0 0 0 0 0 0 0 0 0 0 0\n##$NBL= 1\n##$NC= -4\n##$NLOGCH= 2\n##$NOVFLW= 0\n##$NS= 2720\n##$NUC1= <207Pb>\n##$NUC2= <off>\n##$NUC3= <off>\n##$NUC4= <off>\n##$NUC5= <off>\n##$NUC6= <off>\n##$NUC7= <off>\n##$NUC8= <off>\n##$NUCLEUS= <off>\n##$NUSLIST= <automatic>\n##$NusAMOUNT= 25\n##$NusFPNZ= no\n##$NusJSP= 0\n##$NusSEED= 54321\n##$NusSPTYPE= 0\n##$NusT2= 1\n##$NusTD= 0\n##$O1= 23000\n##$O2= 0\n##$O3= 400.26\n##$O4= 400.26\n##$O5= 400.26\n##$O6= 400.26\n##$O7= 400.26\n##$O8= 400.26\n##$OVERFLW= 0\n##$P= (0..63)\n0 3.125 0 3 0 0 0 0 0 0 0 6.25 0 0 0 0 0 0 0 0 1.38 0 0 0 0 0 0 0 0 0 0\n0 0 0 0 0 0 0 0 0 0 0 0 0 0 0 0 0 0 0 0 0 0 0 0 0 0 0 0 0 0 0 0 0\n##$PACOIL= (0..15)\n2 1 0 0 0 0 0 0 0 0 0 0 0 0 0 0\n##$PAPS= 0\n##$PARMODE= 0\n##$PCPD= (0..9)\n0 0 0 0 0 0 0 0 0 0\n##$PEXSEL= (0..9)\n1 1 1 1 1 1 1 1 1 1\n##$PHCOR= (0..31)\n0 0 0 0 0 0 0 0 0 75 0 0 0 0 0 0 0 0 0 0 0 0 0 0 0 0 0 0 0 0 0 0\n##$PHLIST= <>\n##$PHP= 1\n##$PH_ref= 46\n##$PL= (0..63)\n120 120 120 120 120 120 120 120 120 120 120 120 120 120 120 120 120 120\n120 120 120 120 120 120 120 120 120 120 120 120 120 120 120 120 120 120\n120 120 120 120 120 120 120 120 120 120 120 120 120 120 120 120 120 120\n120 120 120 120 120 120 120 120 120 120\n##$PLSTEP= 3\n##$PLSTRT= -6\n##$PLW= (0..63)\n0 176.4 0 0 0 0 0 0 0 0 0 0 1.4622 0 0 0 0 0 0 0 28 0 0 0 0 0 0 0 0 0 0\n0 0 0 0 0 0 0 0 0 0 0 0 0 0 0 0 0 0 0 0 0 0 0 0 0 0 0 0 0 0 0 0 0\n##$PLWMAX= (0..7)\n1380.3 0 0 0 0 0 0 0\n##$PQPHASE= 0\n##$PQSCALE= 1\n##$PR= 1\n##$PRECHAN= (0..15)\n-1 1 -1 0 -1 -1 -1 -1 -1 -1 -1 -1 -1 -1 -1 -1\n##$PRGAIN= 0\n##$PROBHD= <H140172_001 (PH MAS WVT 200W1 BL4 15N-31P/19F-1H)>\n##$PROBINPUTS= (0..15)\n<31P-197Au> <1H/19F> <> <> <> <> <> <> <> <> <> <> <> <> <> <>\n##$PULPROG= <pf_echomas>\n##$PW= 0\n##$PYNM= <>\n##$ProjAngle= 0\n##$QNP= 0\n##$RD= 0\n##$RECCHAN= (0..15)\n0 1 0 0 0 0 0 0 0 0 0 0 0 0 0 0\n##$RECPH= 0\n##$RECPRE= (0..15)\n0 1 -1 -1 -1 -1 -1 -1 -1 -1 -1 -1 -1 -1 -1 -1\n##$RECPRFX= (0..15)\n1 0 0 0 0 0 0 0 0 0 0 0 0 0 0 0\n##$RECSEL= (0..15)\n0 1 0 0 0 0 0 0 0 0 0 0 0 0 0 0\n##$RG= 2050\n##$RO= 0\n##$RSEL= (0..15)\n0 1 0 0 0 0 0 0 0 0 0 0 0 0 0 0\n##$S= (0..7)\n83 83 83 83 83 83 83 83\n##$SELREC= (0..9)\n0 0 0 0 0 0 0 0 0 0\n##$SFO1= 41.895579\n##$SFO2= 200.15\n##$SFO3= 200.15040026\n##$SFO4= 200.15040026\n##$SFO5= 200.15040026\n##$SFO6= 200.15040026\n##$SFO7= 200.15040026\n##$SFO8= 200.15040026\n##$SOLVENT= <>\n##$SOLVOLD= <off>\n##$SP= (0..63)\n120 120 120 120 120 120 120 120 120 120 120 120 120 120 120 120 120 120\n120 120 120 120 120 120 120 120 120 120 120 120 120 120 120 120 120 120\n120 120 120 120 120 120 120 120 120 120 120 120 120 120 120 120 120 120\n120 120 120 120 120 120 120 120 120 120\n##$SPECTR= 0\n##$SPINCNT= 0\n##$SPNAM= (0..63)\n<> <> <> <> <> <> <> <> <> <> <> <> <> <> <> <> <> <> <> <> <> <> <> <>\n<> <> <> <> <> <> <> <> <> <> <> <> <> <> <> <> <> <> <> <> <> <> <> <>\n<> <> <> <> <> <> <> <> <> <> <> <> <> <> <> <>\n##$SPOAL= (0..63)\n0.5 0.5 0.5 0.5 0.5 0.5 0.5 0.5 0.5 0.5 0.5 0.5 0.5 0.5 0.5 0.5 0.5 0.5\n0.5 0.5 0.5 0.5 0.5 0.5 0.5 0.5 0.5 0.5 0.5 0.5 0.5 0.5 0.5 0.5 0.5 0.5\n0.5 0.5 0.5 0.5 0.5 0.5 0.5 0.5 0.5 0.5 0.5 0.5 0.5 0.5 0.5 0.5 0.5 0.5\n0.5 0.5 0.5 0.5 0.5 0.5 0.5 0.5 0.5 0.5\n##$SPOFFS= (0..63)\n0 0 0 0 0 0 0 0 0 0 0 0 0 0 0 0 0 0 0 0 0 0 0 0 0 0 0 0 0 0 0 0 0 0 0 0\n0 0 0 0 0 0 0 0 0 0 0 0 0 0 0 0 0 0 0 0 0 0 0 0 0 0 0 0\n##$SPPEX= (0..63)\n0 0 0 0 0 0 0 0 0 0 0 0 0 0 0 0 0 0 0 0 0 0 0 0 0 0 0 0 0 0 0 0 0 0 0 0\n0 0 0 0 0 0 0 0 0 0 0 0 0 0 0 0 0 0 0 0 0 0 0 0 0 0 0 0\n##$SPW= (0..63)\n0 0 0 0 0 0 0 0 0 0 0 0 0 0 0 0 0 0 0 0 0 0 0 0 0 0 0 0 0 0 0 0 0 0 0 0\n0 0 0 0 0 0 0 0 0 0 0 0 0 0 0 0 0 0 0 0 0 0 0 0 0 0 0 0\n##$SUBNAM= (0..9)\n<> <> <> <> <> <> <> <> <> <>\n##$SW= 2983.60836593284\n##$SWIBOX= (0..19)\n0 1 0 0 0 0 0 0 0 0 0 0 0 0 0 0 0 0 0 0\n##$SW_h= 125000\n##$SWfinal= 0\n##$SigLockShift= 0\n##$TD= 3736\n##$TD0= 4\n##$TD_INDIRECT= (0..7)\n0 0 0 0 0 0 0 0\n##$TDav= 1\n##$TE= 446.1667\n##$TE1= 446.1667\n##$TE2= 0\n##$TE3= 0\n##$TE4= 0\n##$TEG= 300\n##$TE_MAGNET= 0\n##$TE_PIDX= 1\n##$TE_RAW= 446.1667\n##$TE_STAB= (0..9)\n0 0 0 0 0 0 0 0 0 0\n##$TL= (0..7)\n120 120 120 120 120 120 120 120\n##$TOTROT= (0..63)\n0 0 0 0 0 0 0 0 0 0 0 0 0 0 0 0 0 0 0 0 0 0 0 0 0 0 0 0 0 0 0 0 0 0 0 0\n0 0 0 0 0 0 0 0 0 0 0 0 0 0 0 0 0 0 0 0 0 0 0 0 0 0 0 0\n##$TUBE_TYPE= <>\n##$USERA1= <>\n##$USERA2= <>\n##$USERA3= <>\n##$USERA4= <>\n##$USERA5= <>\n##$UUID= <446e26d8-ce13-11ed-b5c7-000af7097849>\n##$V9= 5\n##$VALIDCODE= -1\n##$VALIST= <>\n##$VCLIST= <>\n##$VDLIST= <>\n##$VPLIST= <>\n##$VTLIST= <>\n##$WBST= 1024\n##$WBSW= 3\n##$XGAIN= (0..3)\n670 0 0 0\n##$XL= 0\n##$YL= 0\n##$YMAX_a= 633639\n##$YMIN_a= -833176\n##$ZGOPTNS= <-Dtop -Dsafeacq>\n##$ZL1= 120\n##$ZL2= 120\n##$ZL3= 120\n##$ZL4= 120\n##$scaledByNS= no\n##$scaledByRG= no\n##END=\n",
				"procs": "##TITLE= Parameter file, TopSpin 4.0.6\r\n##JCAMPDX= 5.0\r\n##DATATYPE= Parameter Values\r\n##NPOINTS= 7\t$$ modification sequence number\r\n##ORIGIN= Bruker BioSpin GmbH\r\n##OWNER= labo200\r\n$$ 2023-03-31 09:07:46.503 +0200  CEMHTI/florian@FLORIAN2\r\n$$ S:/Bruker/TopSpin200/data/pf2_TBennett/nmr/PbBrPerovskite.3/391/pdata/1/procs\r\n$$ process C:/Bruker/TopSpin4.0.6/prog/mod/proc1d.exe\r\n##$ABSF1= 0\r\n##$ABSF2= 0\r\n##$ABSG= 0\r\n##$ABSL= 0\r\n##$ALPHA= 0\r\n##$AQORDER= 0\r\n##$ASSFAC= 0\r\n##$ASSFACI= 0\r\n##$ASSFACX= 0\r\n##$ASSWID= 0\r\n##$AUNMP= <proc_1d>\r\n##$AXLEFT= 0\r\n##$AXNAME= <>\r\n##$AXNUC= <207Pb>\r\n##$AXRIGHT= 0\r\n##$AXTYPE= 0\r\n##$AXUNIT= <>\r\n##$AZFE= 0.1\r\n##$AZFW= 0.5\r\n##$BCFW= 0\r\n##$BC_mod= 0\r\n##$BYTORDP= 0\r\n##$COROFFS= 0\r\n##$CY= 10\r\n##$DATMOD= 1\r\n##$DC= 0\r\n##$DFILT= <>\r\n##$DTYPP= 0\r\n##$ERETIC= no\r\n##$F1P= -2891.92894170899\r\n##$F2P= -2990.32340721405\r\n##$FCOR= 1\r\n##$FTSIZE= 2048\r\n##$FT_mod= 6\r\n##$GAMMA= 0\r\n##$GB= 0\r\n##$INTBC= 1\r\n##$INTSCL= 1\r\n##$ISEN= 128\r\n##$LB= 150\r\n##$LEV0= 0\r\n##$LPBIN= 0\r\n##$MAXI= 10000\r\n##$MC2= 0\r\n##$MEAN= 0\r\n##$ME_mod= 0\r\n##$MI= 50\r\n##$MddCEXP= no\r\n##$MddCT_SP= no\r\n##$MddF180= no\r\n##$MddLAMBDA= 0\r\n##$MddMEMORY= 0\r\n##$MddMERGE= 0\r\n##$MddNCOMP= 0\r\n##$MddNITER= 0\r\n##$MddNOISE= 0\r\n##$MddPHASE= 0\r\n##$MddSEED= 0\r\n##$MddSRSIZE= 0\r\n##$Mdd_CsALG= 0\r\n##$Mdd_CsLAMBDA= 0\r\n##$Mdd_CsNITER= 0\r\n##$Mdd_CsNORM= 0\r\n##$Mdd_CsVE= no\r\n##$Mdd_CsZF= 0\r\n##$Mdd_LrLAMBDA= 0\r\n##$Mdd_LrNITER= 0\r\n##$Mdd_LrRANK= 0\r\n##$Mdd_LrZF= 0\r\n##$Mdd_mod= 0\r\n##$NCOEF= 0\r\n##$NC_proc= -7\r\n##$NLEV= 6\r\n##$NOISF1= -2980\r\n##$NOISF2= -2994\r\n##$NSP= 0\r\n##$NTH_PI= 0\r\n##$NZP= 0\r\n##$OFFSET= 2005.226\r\n##$PC= 4\r\n##$PHC0= -24.1\r\n##$PHC1= 0\r\n##$PH_mod= 1\r\n##$PKNL= yes\r\n##$PPARMOD= 0\r\n##$PPDIAG= 0\r\n##$PPIPTYP= 0\r\n##$PPMPNUM= 2147483647\r\n##$PPRESOL= 1\r\n##$PSCAL= 1\r\n##$PSIGN= 0\r\n##$PYNMP= <proc.py>\r\n##$RDF1= 0\r\n##$RDF2= 0\r\n##$RDFWHM= 0\r\n##$RDINT= 0\r\n##$RDPOS= 0\r\n##$REVERSE= no\r\n##$SF= 41.8741119599609\r\n##$SI= 2048\r\n##$SIGF1= -2936\r\n##$SIGF2= -2950\r\n##$SINO= 11.54236\r\n##$SIOLD= 4096\r\n##$SPECTYP= <>\r\n##$SREF_mod= 1\r\n##$SREGLST= <1H.CDCl3>\r\n##$SSB= 0\r\n##$STSI= 2048\r\n##$STSR= 0\r\n##$SW_p= 125000\r\n##$SYMM= 0\r\n##$S_DEV= 0\r\n##$TDeff= 1000\r\n##$TDoff= 0\r\n##$TI= <>\r\n##$TILT= no\r\n##$TM1= 0\r\n##$TM2= 0\r\n##$TOPLEV= 0\r\n##$USERP1= <>\r\n##$USERP2= <>\r\n##$USERP3= <>\r\n##$USERP4= <>\r\n##$USERP5= <>\r\n##$WDW= 1\r\n##$XDIM= 0\r\n##$YMAX_p= 354014570\r\n##$YMIN_p= -40194003\r\n##END=\r\n"
			},
			"dmfit": {
				"from_filename": "S:/Bruker/TopSpin200/data/pf2_TBennett/nmr/PbBrPerovskite.3/391/pdata/1/1r",
				"save_date": "2023-03-31T07:08:15Z",
				"from_title": "T = 160 C",
				"origin": "pf_echomas 207Pb PbBrPerovskite 391_1 1r -  labo200\r\n$$ 2023-03-31 09:07:46.503 +0200  CEMHTI/florian@FLORIAN2\r\n$$ S:/Bruker/TopSpin200/data/pf2_TBennett/nmr/PbBrPerovskite.3/391/pdata/1/procs\r\n$$ process C:/Bruker/TopSpin4.0.6/prog/mod/proc1d.exe\r\n S:/Bruker/TopSpin200/data/pf2_TBennett/nmr/PbBrPerovskite.3/391/pdata/1/1r"
			}
		}
	}
}
