# Supplementary material for: Structural dynamics of melting and glass formation in a two-dimensional hybrid perovskite
Source: Nat Commun. 2025 Aug 18;16:7696. doi: 10.1038/s41467-025-61410-z (PMC12361452; doi:10.1038/s41467-025-61410-z)
Supplement: Supplementary file 4 — Source Data [file 41467_2025_61410_MOESM4_ESM.zip › Source Data/NMR_Source_Data/PbBrPerovskite.3 - 1H Hahn echo MAS 10kHz, T=24C.csdf]

{
	"csdm": {
		"version": "1.0",
		"read_only": false,
		"description": "1H RT (after quench)",
		"origin": "pf_echomas 1H PbBrPerovskite 902_1 1r -  labo200\n$$ 2023-03-29 09:12:01.925 +0200  labo200@rmn200n.cemhti.cnrs-orleans.fr\n$$ /mnt/oldCentos/racine/NMRData/data/pf2_TBennett/PbBrPerovskite.3/902/pdata/1/procs\n$$ process /opt/topspin3.6.3/prog/mod/proc1d\n S:/Bruker/TopSpin200/data/pf2_TBennett/nmr/PbBrPerovskite.3/902/pdata/1/1r",
		"timestamp": "2023-03-31T07:01:51Z",
		"dimensions": [
			{
				"type": "linear",
				"count": 1024,
				"quantity_name": "Frequency",
				"increment": "-122.0703125 Hz",
				"coordinates_offset": "63168.86457 Hz",
				"origin_offset": "200.1502011 MHz",
				"label": "1H - Frequency",
				"reciprocal": {
					"quantity_name": "time",
					"label": "1H - time"
				}
			}
		],
		"dependent_variables": [
			{
				"type": "internal",
				"name": "NMR Spectrum",
				"encoding": "base64",
				"numeric_type": "float32",
				"quantity_type": "scalar",
				"components": 
[
"kK86PdqMVz0TUA090PP4PENcpjzBefo8xY8XPLIMLzudgG08eHqcPLUEdDzMXRy8Sa6OPDwOkzyGBx4927nKPG4jebxBca88Ffu7uxDpWbyIY125Jw+Tur6fRjuj0qY8EHgOPS4/rryPU+o7F0gGPGD0Cr31KNy4+MLXO1YO1Tyzask8zIzOPHtydzykTlm8T6/xO6Jjhry30ZC8QBM/O1RBz7yq8by7dULOPIj0T7ss1OS7TpGRPEKPvTz1SvY8WyC5PE8e1DxapIg8lIcpvELPjjobHnQ892T+PG1FDTxu49i8Y11EO1FaSzxhMlE8Lz0OPdSayTwylZw8KYu8PB6nCDkiW0W8AU1VPBZqiDxeukA8CyTRPGDlS7wfNPa8P0avvPrtV7xmZm48UclfvEOLZjvyQa88iUENPMj2ODzLf9g64duCPXMX/zxZ9dm5ElTMPLgNZLyW8gQ9Na+yPKWbdrtqTTM8CugjPAO4jTy759S8Bz2rO8Sx1zwu0Kw8I7lcPLrJabyh5z085PKaO8gnDT2E7SI9dk99PJGtpzyGJym8ewMAvIT8ZbzbaFC7liF+Ot/gurtu0sc8vw4fPEj/mzwQyT89U5QlPXo2kTyxkIC8sOE4vMuQ1zzZzrM8DBMfPLG/Hj1EuD09yjJRPb1hFz0GsMg8rmcePSxDAzzc1xG8LFQPPJK6lTx9HUw8yMfXPIu7Fj1pQM08TAYqPUcjPz15WFM9PC4pPZhMzzyMqko9/TZOPb7fBj3hOgk9ab5DPUSaaT2VNHc9rbg2PcCbmTzoSH08Z7MBPZdQDD3FfhY8wEpdPDmFpDyWMDI9z5eAPaZKGj3J5TQ9fX/QPJpmZTzPlf08uTwlPZaQVD3/AQ490xxTPfw4Vj1DCwA9Hed+PRCpjT3lcEU95v+APbE/eD1If0Q9q72vPY6kmT2me2E9OvJyPRJUXz0IXZQ9wBuSPa/Dpj05JWY9XU0wPe5Laj07v109jwOVPRGljDwFVCI9Ff2oPaHHRT2q38c9sp2nPU1TOD1M9VI9n9rGPNw1OT1wvag9XuksPVokzTxnxLc9CYqnPQ0vij1cL5A9M1NNPccJgj3u61g9YFacPai1jj3jhVw9fe7FPdVXpT3fzog9j/FuPXEqcz12z249Cpc9PfFUhj0Qp1g9A8ibPa/UuD3rET09FK5oPREmpD0Qx389r4NvPehJsj01frQ9+p6iPQBfvz1E6cw9/4C1PaSPsj1s99Y9BtDWPX+oyz0YZME9397sPZbRAj6ZyfI9p+gKPpgt4j3o+L894dnbPfuKDz43kSI+FooIPr0rGD5ri+w9NP/jPU/OHT6rVwo+RYcLPousDD5fxxs+o4ISPhwzCD5yshI+Cl8JPiE4Fz7P1hw+pjpFPkPUEj7wRcQ9KEUmPq3xDj58CAk+IBETPoG8DT4uUBw+8QsZPj0aJD4mew4+QKwMPn5tDz7D4xQ+noUbPgfuEj51kTs+0scxPpfoBz60MQ4+hVobPgGNDz6fqh0+2zEhPgdO/D2efSY+twgyPgyxGz4+aC8+PEQ6PrEfNj7d3RM+eTcZPjbkOz6U5kA+Z6s9PvnARj4slE4+N8JgPn6TbT7veEw+5KJYPuz+Xj67jk8+2pxfPuHJaz4w6XU+CzRhPrqieD4YWow+0pOPPvyVlD4OzpY+L0igPvvHjT64xZI+OPqhPhKIoD44D7Q+TkG4PqjBuz6yzMA+SUzQPj922T7Ukdk+RGzoPsOn4z5Rku8+Ur/6PvKn9j7E4P0+jpH+PmdM/j6yRAQ/e2oQP1ukET+PJw8/vCATP1XdFD+zsRA/IdACP8QnAj+yXgY/WID9Pl3/+D7+Mvc+k5vnPmmy5T69Oe8+ffbnPuDY5z5kBug+1H7ZPoHB2z78cNw+r8fRPg3T2T7+d9Y+iRm9Po2ivT4g+MU+CmbDPsr5wT5TccE+3WvIPlKu1j6xs90+f7TLPv6Gzj726uI+QenbPhcH3j6N8Nw+JQLPPqjV4j7Qu/c+2OPjPlBh3z6cde0+FeTzPqSoAD9pv/0+BPwBP9lZBj+SFAc/28cRP3a/Ej9w4Bg/PFInP0JaIj/pmBo/NiMoP+zILj9SwTA/ZApIP0XZTT+zN1E/hkNbP0IKXT/eqmw/1/NqP184bD/uV4A/ZJeEP37Pij/6AI4/zCmSPxi1mT8wWpo/NOOhP4AGrT+fyrE/qai2P7x5uz/dv8E///nFPzQVyz9i6s8/aYTOP+Mc1D8brdM/F/rKP3Qcxz9AMb0/UH+1P8vsrj+EjqU/UGOfPwg3lj9BeYw/QGyEP09LgD+ROXo/B1ZvP4ObaD8fsGA/lD9SPwSOQj9DPD0/I9I6P6QCMT/41Ss/pYAqP9iHIz+JNiQ/axwqPybQIz/jnBw/qX4ZP6L2Fj+MZhQ/I4AUP9vVGj8pxyI/bu8iPyaJHT81BiY/rFEiP7UlHz/laTA/Yk0sPyEWMj+7mz0/Lss/P0D3Tj+P3VE/hz1ZP6HZYT/EMGs/vTp+P7ufgD/iBog/L9ySP3tmmT/Xq6I/aGWoP8JGsT++38A/b7zQP52t3j/Aeug/bs/3P1KrBkCLmxBAJ6MdQN71KkAZCjdAyJ9IQN2oWkAy3GtA+PaBQKsXkECyRZ9AkUOxQKIExkAOpN1AC6n5QGrgDEEjIh5Bmt8xQVLER0GUQVxBW9htQaX1eEH2p3lBbSlyQZvhZUEH71dBsjRKQcUTPUEwyjBBGTclQbKJG0Fh2hJB2TAKQXH6AUGJrPFAhSffQOS5zkCc7L5A5RSvQAZen0Aew5FAWPqFQBCJdUCLH2JAKQ1QQITfP0BtFjJAdcokQBTdGkDSvhBAnlEFQMpa+z9F1+w/1UPfP/ek0j+E5MU/QKy9P9Nysj9vWak/YCejP2AqmT8QjJE/xe+KP/qIhj9ExYI//iB6P3Scbz9xWl8/ltFcP/w5ZD+y9VQ/P1dJP+MkUT9ZNko/A1RBP372Qz+LZjs/hLU2P630OD+CBjQ/EsgsPwxVKz9F7TE/JqstP9csKz928jM/JU44P9jhOD9pCjc/xq5AP8obRT+RpD8//ipHP4ZVUT+b3Vc/92RXP+9HYj+JAHQ/rGB4PyVmgj/blIo/cN+TP4L7nD9kcKE/AtumP9GRqj//SK0/bwSvPwROsT8tzrQ/+P6zP5Kztz8VlLc/9gOyP1OWtz8CmLQ/0UavP69Msj+LGqw/tAuqPzELpT/ONZ8/YvygP6ximj85HZg/bpSTP6znjT/gaYw/UDuDP3IEgT+T+H0/BWRsP+nbXT8MCVc/+RdZP9jRVT8mIkk/zp87P7FOPD9bajg/IBQqP/w9Jz/QwCY/a5geP2S2Fz/d6R4/hNwcP1mnDj98Qww/TqwIP2ucAj8QsAM/4LD/PvSc7j6jSfA+Pzj2Pg9IAD/U7f4+aNT0PuVY/j5iw/g+Uuj4PsAf8j562uw+ZmvwPpnl2j7rFus+eEP3PpWL7z40g+c+QhfWPup05z7sO+4+hgftPlm59z4OyPo+NLn5PmyX9z4dcPk+SeD+Pn2mCj8L7g0/tPQNPxfGED+KyA8/MbMTP+zcFT/LCBg/70gRP4EDET8Tgho/tREXPz6BGD9Qyxs/ebQbP+WkGT8FdhI/k6kMP90ZDj8ZUhE/+t0JPzkrBz/4rwc/5H4BP5U+Az/ZpAQ/msr1PoPw8D545/A+JibpPtj77D4VS9g+iLrQPhB/2T5L+ck+K2fLPpI/yT5ZtcM+4TvFPvt+uT6OWaQ+o7WWPgLzlz4ehZk+R5GhPgpelz6up5k+ftygPqF1dD6PgWw+zRiFPjv3Zj5JxGc+5Ot/PgKLcz4f+3g+U311PvxQZj5EcH4+ni5tPnEjaz5z3mE+iAI9Po7ETj4tKlM+avxmPhdOWz7tPFQ+ynJtPtx1Tj59L00+Zj9FPvK5QT6jskk+LgZBPkTKUT7hI0o+fxFJPsE5Tj6ZsUk+XctIPmfbPT5tjC4+mXIpPsP7Qj7ho0g+pjIwPtWOSD6mYng+lgBYPjQoQj4xEEo+MYc/PpLiZD5q/Fo+GTtHPjLeRj4Q10E+o0JkPqTvVD78Rz4+/JkxPqIUND7W9Uk+iNxbPuO+TT510hA+JTQyPjy+Lj7OiRQ+rrYvPpPxDj5QnTQ+EEc6PrKFDz6Klho+obcMPo+yEj7t1CY+pcQZPmv58j3Gexg+QUEtPkzvAD5nxAI+UEsaPnJaFj5b4uI9UtjsPZbiCj7Qw/49oZYJPrmrGz6dRxk+O27OPXcNxj29odM9GRK8PQdt9D3VVto9GhgDPuxYDD7Yn7g9Vg3DPSNavj1mJsg9zbwCPonR0j3oCp89gKbpPa8U9D2YC8Y9rsarPTHYmj0Py709XsutPQsEyD3vuN49M3KiPWjRoD220sY9DmzGPe29gT09W5I9G12wPYiExj1GM9894UqWPSuXwT3LoM09VjzdPQIqEj74I689lFebPfQ82j3HmPI9YH4NPtHSsz3gC3k9ujiuPXDeoz1W/sE9flyNPXaeXD20N6s9zXtCPXmpvz07j+M9gvNJPfmvrT3NKq49lCfUPXKpyz3X0j09YESjPUEhoD3CBoA9Uel1PZPndD3s/6o9JUbGPabqtD2NaJI9YdO9PfaYlD3bGX492ovNPWNerz3yYKE9Vj1iPTRxEz34cqM96rWRPUhwMT3q5CI9hifqPJ2PaD124C89i30JPSDhzT3BJ7Y9raqCPTLllT1GtG49CEwiPagkKD2upo89zaooPcvhEz2U1o899teKPYR+oT36nGI93HUsPd5hkD170pU9vj9oPXgaXT0ovko92xkSPUnMdj2oBo09N2kePas+oDyLnUY9bGi+PX3eqj0ibGo9pJ9RPSQImD2GWZg9XQtvPbOZbT0vzGc91diPPTVtOD03Gtc8+n6vPIAmXzzKsmw98XKDPUYULT1u8iY9VSEYPWM9Fj2vBRw90SJrPWb3SD2YHb48I3lJPaApVT3YcOg8PncUPTBqoDx3XPk8Q/xuPST3AT15GMo8dz4OPTLVQz10VW09+k1MPf+QLD2S/Bo9lXL+PEsZ1TzeUUA9r5T1PIMAujzNnJI9ECiNPaWMRD2vA2o9Do2QPQ4NQz0OPns8pnlXPDjWkDwMUzk9Sb1EPeMl8zyZmTk9I+pdPR6FKj1EaT48GVHGupTFQD0cfFE90LMpun9qfjxbYg89r9T7PJ+6Hj2R3HE98QOVPYv9GT3v6Sg9AIA8PayL+Dyt+Fs9kitCPdVYMT3PpiE9cSzsPEMLKT0Cyf88bMcYPTiWaT26GjE9iCNcPdiwQj3TjdY8lHWSPQf/hD284+M83EYjPJwz+LvsXvQ8UA0YPRza0Tx/ato8wwJSPRyLMT1U0me8s+rnPIanMD0HX5Y8im4kPf6DNT1TRRA99blNPPkgKDyGp9M8ZgY+PTfpHD0z4uQ8qDVUPN2TJ7lnM0s92D9KPQ=="
]

			}
		],
		"application": {
			"bruker_topspin_parameters": {
				"title": "1H RT (after quench)\n\n-\nl6 = \t1 (100 us)\nplw1 = \t50 W\np1 = \t2.6 us\nd1 = \t1.0 s\no1 = \t870 Hz\n-----\nT_reel : \t22.9 C\nT_set : \t-\nT_shim : \t27C\nFrame : \t1500l/h\nShim : \t~max pressure (blue pipe)\nTransf. line : \textreme (3500 l/h) --> influence spinning speed\n---\nshim : \tsondeCP4mm.2020\nSR : \tReferences.4mm/#901\nrotor : \tPF + ZrO@ cap\nB : \t2760\nD : \t854\nnuR : \t10.0 kHz (MANUAL)",
				"auditp.txt": "##TITLE= Audit trail, TopSpin 3.6.3\n##JCAMPDX= 5.01\n##ORIGIN= Bruker BioSpin GmbH\n##OWNER= labo200\n$$ /mnt/oldCentos/racine/NMRData/data/pf2_TBennett/PbBrPerovskite.3/902/pdata/1/auditp.txt\n##AUDIT TRAIL=  $$ (NUMBER, WHEN, WHO, WHERE, PROCESS, VERSION, WHAT)\n(   1,<2023-03-29 08:00:36.313 +0200>,<labo200>,<rmn200n.cemhti.cnrs-orleans.fr>,<go4>,<TopSpin 3.6.3>,\n      <created by zg on data set with UUID 'fb8a95e4-cdf6-11ed-abde-000af7097849'\n       started at 2023-03-29 08:00:18.437 +0200,\n       POWCHK disabled, PULCHK disabled,\n       completed at 2023-03-29 08:00:36.312 +0200\n\n       configuration hash MD5:\n       8D 46 5C 87 EE 21 82 24 84 51 48 3B A3 DC EE 76\n       data hash MD5: 1K\n       F7 22 A2 9C 67 07 BE 04 57 1C 5C 2B 30 D9 F8 58\n>)\n(   2,<2023-03-29 09:12:01.925 +0200>,<labo200>,<rmn200n.cemhti.cnrs-orleans.fr>,<proc1d>,<TopSpin 3.6.3>,\n      <Start of raw data processing\n       efp LB = 50 FT_mod = 6 PKNL = 1 PHC0 = -168.5063 PHC1 = 0 SI = 1K \n       data hash MD5: 1K\n       17 FD C1 83 AD E3 3D DD B8 CE DB 74 62 6C 84 A3>)\n##END=\n\n$$ hash MD5\n$$ F2 2E 87 11 76 79 8D D6 8B 89 B9 52 BD 89 8D F3\n",
				"audita.txt": "##TITLE= Audit trail, TopSpin 3.6.3\n##JCAMPDX= 5.01\n##ORIGIN= Bruker BioSpin GmbH\n##OWNER= labo200\n$$ /mnt/oldCentos/racine/NMRData/data/pf2_TBennett/PbBrPerovskite.3/902/audita.txt\n##AUDIT TRAIL=  $$ (NUMBER, WHEN, WHO, WHERE, PROCESS, VERSION, WHAT)\n(   1,<2023-03-29 08:00:36.313 +0200>,<labo200>,<rmn200n.cemhti.cnrs-orleans.fr>,<go4>,<TopSpin 3.6.3>,\n      <created by zg on data set with UUID 'fb8a95e4-cdf6-11ed-abde-000af7097849'\n       started at 2023-03-29 08:00:18.437 +0200,\n       POWCHK disabled, PULCHK disabled,\n       completed at 2023-03-29 08:00:36.312 +0200\n\n       configuration hash MD5:\n       8D 46 5C 87 EE 21 82 24 84 51 48 3B A3 DC EE 76\n       data hash MD5: 1K\n       F7 22 A2 9C 67 07 BE 04 57 1C 5C 2B 30 D9 F8 58\n>)\n##END=\n\n$$ hash MD5\n$$ F2 89 14 71 4B 21 81 30 DC B8 1A 3E 32 F9 0F 1F\n",
				"pulseprogram": "# 1 '/mnt/oldCentos/racine/NMRData/Local/lists/pp/pf_echomas'\n# 1 '<built-in>'\n# 1 '<command-line>'\n# 1 '/mnt/oldCentos/racine/NMRData/Local/lists/pp/pf_echomas'\n; Hahn Echo under MAS conditions\n\n;set:\n;pl1:    f1 power level for p1\n;p1:     T90 at pl1\n;pl11:   power level for p11\n;cnst31: spinning speed\n;l6:     number of rotor periods in echo delay\n;l16:    rotor periods shift in acq\n;l26:    rotor periods increments\n;-\n;p20:    sauration pulse at pl20\n;pl20:   power level for saturation\n;l20:    number of saturation pulses\n;-\n;pl2:    CP f2 power level for T90\n;p3:     CP f2 T90 @ pl2\n;pl21:   CP f1 power level during contact\n;pl22:   CP f2 power level during contact\n;p15:    CP contact time\n;cnst24: fslg (right) offset in H for better decoupling\n;cnst25: fslg LG offset (fslg), use 'setLG'\n;-\n;spnam1: shape: dfs or gauss100\n;p10:    DFS or RAPT pulse length (1ms or 50us)\n;spw1:   DFS or RAPT power level\n;cnst1:  DFS f1 frequency (1000)\n;cnst2:  DFS f2 frequency (150)\n;cnst3:  DFS frequency step (100)\n;l21:    RAPT number of pulses (2-20)\n;spnam2: RAPT: gauss\n;spoffs1: RAPT offset (+350kHz)\n;spoffs2: RAPT offset (-350kHz)\n;\n;zgoptns: 1, solid, cp, rapt, dfs, no2p1\n;d0:   =3u\n;in_010: =1/swh {f1}, calculated in program\n;nd_010: 1\n\n'l0=0'\n# 46 '/mnt/oldCentos/racine/NMRData/Local/lists/pp/pf_echomas'\n'p11=2*p1'\n\n\n# 50 '/mnt/oldCentos/racine/NMRData/Local/lists/pp/pf_echomas'\ndefine delay tau1\n'tau1=(l0*l26+l6)*(1s/cnst31)-(p1/2)-(p11/2)'\n\n\ndefine delay tau2\n'tau2=(l0*l26+l6)*(1s/cnst31)-(p11/2)-l16*(1s/cnst31)-d10'\n# 73 '/mnt/oldCentos/racine/NMRData/Local/lists/pp/pf_echomas'\n'in0=inf1'\n\n# 98 '/mnt/oldCentos/racine/NMRData/Local/lists/pp/pf_echomas'\n;END ATM\n\n# 1 'mc_line 100 file /mnt/oldCentos/racine/NMRData/Local/lists/pp/pf_echomas exp. def. part of mc cmd. before ze'\n; dimension 1D; AQ_mode \ndefine delay MCWRK\ndefine delay MCREST\n'MCREST = 30m - 0.500000*10m'\n'MCWRK = 0.500000*10m'\n\n    dccorr\n# 100 '/mnt/oldCentos/racine/NMRData/Local/lists/pp/pf_echomas'\n1 ze\n# 1 'mc_line 100 file /mnt/oldCentos/racine/NMRData/Local/lists/pp/pf_echomas exp. def. of mc cmd. after ze'\n# 101 '/mnt/oldCentos/racine/NMRData/Local/lists/pp/pf_echomas'\n# 1 'mc_line 104 file /mnt/oldCentos/racine/NMRData/Local/lists/pp/pf_echomas exp. start label for mc cmd.'\n2 MCWRK\n  MCREST\n# 105 '/mnt/oldCentos/racine/NMRData/Local/lists/pp/pf_echomas'\n# 106 '/mnt/oldCentos/racine/NMRData/Local/lists/pp/pf_echomas'\n'tau1=(l0*l26+l6)*(1s/cnst31)-(p1/2)-(p11/2)'\n\n'tau2=tau1-l16*(1s/cnst31)+d10'\n\n;---------- saturation loop & recycle delay ---------------\n# 120 '/mnt/oldCentos/racine/NMRData/Local/lists/pp/pf_echomas'\n   d1\n# 122 '/mnt/oldCentos/racine/NMRData/Local/lists/pp/pf_echomas'\n;----------- NOE transfert --------------------------------\n\n\n# 129 '/mnt/oldCentos/racine/NMRData/Local/lists/pp/pf_echomas'\n;----------- dfs or rapt ----------------------------------\n# 150 '/mnt/oldCentos/racine/NMRData/Local/lists/pp/pf_echomas'\n;---------- first pulse -----------------------------------\n\n  (p1 pl1 ph1):f1\t\t\t\t\t\t\t\t\t\t\t\t\t\t\t\t\t\t\t\t  ; 1 pulse\n\n# 158 '/mnt/oldCentos/racine/NMRData/Local/lists/pp/pf_echomas'\n;---------- tau delay -------------------------------------\n\n\n# 162 '/mnt/oldCentos/racine/NMRData/Local/lists/pp/pf_echomas'\n  tau1\n;---------- second pulse ----------------------------------\n  (p11 pl1 ph2):f1\n;---------- acquisition -----------------------------------\n\n  tau2\n\n go=2 ph31\n# 179 '/mnt/oldCentos/racine/NMRData/Local/lists/pp/pf_echomas'\n# 1 'mc_line 179 file /mnt/oldCentos/racine/NMRData/Local/lists/pp/pf_echomas exp. mc cmd. in line'\n  MCWRK  wr #0\n# 180 '/mnt/oldCentos/racine/NMRData/Local/lists/pp/pf_echomas'\n# 182 '/mnt/oldCentos/racine/NMRData/Local/lists/pp/pf_echomas'\nHaltAcqu, 1m    ;jump address for protection files\nexit\n\n# 193 '/mnt/oldCentos/racine/NMRData/Local/lists/pp/pf_echomas'\nph1=  0 1 2 3     ; Hahn Echo (no CP)\nph2=  0 0 0 0  2 2 2 2  1 1 1 1  3 3 3 3\nph31= 0 3 2 1  0 3 2 1  2 1 0 3  2 1 0 3\n\n# 203 '/mnt/oldCentos/racine/NMRData/Local/lists/pp/pf_echomas'\nph20= 0 1\n\n\n",
				"acqus": "##TITLE= Parameter file, TopSpin 3.6.3\n##JCAMPDX= 5.0\n##DATATYPE= Parameter Values\n##NPOINTS= 10\t$$ modification sequence number\n##ORIGIN= Bruker BioSpin GmbH\n##OWNER= labo200\n$$ 2023-03-29 08:00:36.313 +0200  labo200@rmn200n.cemhti.cnrs-orleans.fr\n$$ /mnt/oldCentos/racine/NMRData/data/pf2_TBennett/PbBrPerovskite.3/902/acqus\n$$ process /opt/topspin3.6.3/prog/mod/go4\n##$ACQT0= 1000000\n##$AMP= (0..31)\n100 100 100 100 100 100 100 100 100 100 100 100 100 100 100 100 100 100\n100 100 100 100 100 100 100 100 100 100 100 100 100 100\n##$AMPCOIL= (0..19)\n-1 0 0 0 0 0 0 0 0 0 0 0 0 0 0 0 0 0 0 0\n##$ANAVPT= -1\n##$AQSEQ= 0\n##$AQ_mod= 3\n##$AUNM= <au_zgonly>\n##$AUTOPOS= <>\n##$BF1= 200.15\n##$BF2= 50.327758\n##$BF3= 200.15\n##$BF4= 200.15\n##$BF5= 200.15\n##$BF6= 200.15\n##$BF7= 200.15\n##$BF8= 200.15\n##$BWFAC= (0..63)\n0 0 0 0 0 0 0 0 0 0 0 0 0 0 0 0 0 0 0 0 0 0 0 0 0 0 0 0 0 0 0 0 0 0 0 0\n0 0 0 0 0 0 0 0 0 0 0 0 0 0 0 0 0 0 0 0 0 0 0 0 0 0 0 0\n##$BYTORDA= 0\n##$CAGPARS= (0..11)\n0 0 0 0 0 0 0 0 0 0 0 0\n##$CHEMSTR= <none>\n##$CNST= (0..63)\n1 1 1 1 1 1 1 1 1 1 1 1 1 1 1 1 1 1 1 1 1 1 1 1 1 1 1 1 1 1 1 10000 1 1\n1 1 1 1 1 1 1 1 1 1 1 1 1 1 1 1 1 1 1 1 1 1 1 1 1 1 1 1 1 1\n##$CPDPRG= (0..8)\n<> <> <spinal64> <> <> <> <> <> <>\n##$D= (0..63)\n0 1 0 0 0 0 0 0 0 0 0 0 0 0 0 0 0 0 0 0 0.1 0 0 0 0 0 0 0 0 0 0 0 0 0 0\n0 0 0 0 0 0 0 0 0 0 0 0 0 0 0 0 0 0 0 0 0 0 0 0 0 0 0 0 0\n##$DATE= 1680069636\n##$DATE_START= 1680069618\n##$DE= 5\n##$DECBNUC= <off>\n##$DECIM= 160\n##$DECNUC= <off>\n##$DECSTAT= 4\n##$DIGMOD= 1\n##$DIGTYP= 12\n##$DQDMODE= 0\n##$DR= 20\n##$DS= 0\n##$DSPFIRM= 0\n##$DSPFVS= 20\n##$DTYPA= 0\n##$EXP= <SOLIDS1H>\n##$FCUCHAN= (0..9)\n0 1 2 0 0 0 0 0 0 0\n##$FL1= 0\n##$FL2= 0\n##$FL3= 0\n##$FL4= 0\n##$FN_INDIRECT= (0..7)\n0 0 0 0 0 0 0 0\n##$FOV= 0\n##$FQ1LIST= <>\n##$FQ2LIST= <>\n##$FQ3LIST= <>\n##$FQ4LIST= <>\n##$FQ5LIST= <>\n##$FQ6LIST= <>\n##$FQ7LIST= <>\n##$FQ8LIST= <>\n##$FRQLO3= 317880\n##$FRQLO3N= 3\n##$FS= (0..7)\n83 83 83 83 83 83 83 83\n##$FTLPGN= 0\n##$FW= 4032000\n##$FnILOOP= 0\n##$FnMODE= 0\n##$FnTYPE= 0\n##$GPNAM= (0..31)\n<> <> <> <> <> <> <> <> <> <> <> <> <> <> <> <> <> <> <> <> <> <> <> <>\n<> <> <> <> <> <> <> <>\n##$GPX= (0..31)\n0 0 0 0 0 0 0 0 0 0 0 0 0 0 0 0 0 0 0 0 0 0 0 0 0 0 0 0 0 0 0 0\n##$GPY= (0..31)\n0 0 0 0 0 0 0 0 0 0 0 0 0 0 0 0 0 0 0 0 0 0 0 0 0 0 0 0 0 0 0 0\n##$GPZ= (0..31)\n0 0 0 0 0 0 0 0 0 0 0 0 0 0 0 0 0 0 0 0 0 0 0 0 0 0 0 0 0 0 0 0\n##$GRDPROG= <>\n##$GRPDLY= 67.9820404052734\n##$HDDUTY= 20\n##$HDRATE= 1\n##$HGAIN= (0..3)\n2000 0 0 0\n##$HL1= 0\n##$HL2= 0\n##$HL3= 0\n##$HL4= 0\n##$HOLDER= 0\n##$HPMOD= (0..7)\n0 1 1 0 0 0 0 0\n##$HPPRGN= 0\n##$IN= (0..63)\n0 0 0 0 0 0 0 0 0 0 0 0 0 0 0 0 0 0 0 0 0 0 0 0 0 0 0 0 0 0 0 0 0 0 0 0\n0 0 0 0 0 0 0 0 0 0 0 0 0 0 0 0 0 0 0 0 0 0 0 0 0 0 0 0\n##$INF= (0..7)\n0 0 0 0 0 0 0 0\n##$INP= (0..63)\n0 0 0 0 0 0 0 0 0 0 0 0 0 0 0 0 0 0 0 0 0 0 0 0 0 0 0 0 0 0 0 0 0 0 0 0\n0 0 0 0 0 0 0 0 0 0 0 0 0 0 0 0 0 0 0 0 0 0 0 0 0 0 0 0\n##$INSTRUM= <spect>\n##$INTEGFAC= (0..63)\n0 0 0 0 0 0 0 0 0 0 0 0 0 0 0 0 0 0 0 0 0 0 0 0 0 0 0 0 0 0 0 0 0 0 0 0\n0 0 0 0 0 0 0 0 0 0 0 0 0 0 0 0 0 0 0 0 0 0 0 0 0 0 0 0\n##$L= (0..31)\n0 1 1 1 1 1 1 1 1 1 1 1 1 1 1 1 0 1 1 1 4 1 1 1 1 1 0 1 1 1 1 1\n##$LFILTER= -1\n##$LGAIN= -1\n##$LINPSTP= 0\n##$LOCKED= no\n##$LOCKFLD= -1\n##$LOCKGN= -1\n##$LOCKPOW= -1\n##$LOCKPPM= -1\n##$LOCNUC= <off>\n##$LOCPHAS= -1\n##$LOCSHFT= no\n##$LOCSW= 0\n##$LTIME= -1\n##$MASR= 10000\n##$MASRLST= <masrlst>\n##$MULEXPNO= (0..15)\n0 0 0 0 0 0 0 0 0 0 0 0 0 0 0 0\n##$NBL= 1\n##$NC= -4\n##$NLOGCH= 2\n##$NOVFLW= 0\n##$NS= 16\n##$NUC1= <1H>\n##$NUC2= <13C>\n##$NUC3= <off>\n##$NUC4= <off>\n##$NUC5= <off>\n##$NUC6= <off>\n##$NUC7= <off>\n##$NUC8= <off>\n##$NUCLEUS= <off>\n##$NUSLIST= <automatic>\n##$NusAMOUNT= 25\n##$NusFPNZ= no\n##$NusJSP= 0\n##$NusSEED= 54321\n##$NusSPTYPE= 0\n##$NusT2= 1\n##$NusTD= 0\n##$O1= 870\n##$O2= 0\n##$O3= 400.26\n##$O4= 400.26\n##$O5= 400.26\n##$O6= 400.26\n##$O7= 400.26\n##$O8= 400.26\n##$OVERFLW= 0\n##$P= (0..63)\n0 2.6 0 3 0 0 0 0 0 0 0 5.2 0 0 0 0 0 0 0 0 2.125 0 0 0 0 0 0 0 0 0 0 0\n0 0 0 0 0 0 0 0 0 0 0 0 0 0 0 0 0 0 0 0 0 0 0 0 0 0 0 0 0 0 0 0\n##$PACOIL= (0..15)\n2 1 0 0 0 0 0 0 0 0 0 0 0 0 0 0\n##$PAPS= 0\n##$PARMODE= 0\n##$PCPD= (0..9)\n0 0 4.58 0 0 0 0 0 0 0\n##$PEXSEL= (0..9)\n1 1 1 1 1 1 1 1 1 1\n##$PHCOR= (0..31)\n0 0 0 0 0 0 0 0 0 75 0 0 0 0 0 0 0 0 0 0 0 0 0 0 0 0 0 0 0 0 0 0\n##$PHLIST= <>\n##$PHP= 1\n##$PH_ref= 46\n##$PL= (0..63)\n120 120 120 120 120 120 120 120 120 120 120 120 120 120 120 120 120 120\n120 120 120 120 120 120 120 120 120 120 120 120 120 120 120 120 120 120\n120 120 120 120 120 120 120 120 120 120 120 120 120 120 120 120 120 120\n120 120 120 120 120 120 120 120 120 120\n##$PLSTEP= 3\n##$PLSTRT= -6\n##$PLW= (0..63)\n0 50 57 0 0 0 0 0 0 0 0 0 57 0 0 0 0 0 0 0 10.4 0 0 0 0 0 0 0 0 0 0 0 0\n0 0 0 0 0 0 0 0 0 0 0 0 0 0 0 0 0 0 0 0 0 0 0 0 0 0 0 0 0 0 0\n##$PLWMAX= (0..7)\n416.7 1312.5 0 0 0 0 0 0\n##$PQPHASE= 0\n##$PQSCALE= 1\n##$PR= 1\n##$PRECHAN= (0..15)\n-1 1 -1 0 -1 -1 -1 -1 -1 -1 -1 -1 -1 -1 -1 -1\n##$PRGAIN= 0\n##$PROBHD= <H140172_001 (PH MAS WVT 200W1 BL4 15N-31P/19F-1H)>\n##$PROBINPUTS= (0..15)\n<31P-197Au> <1H/19F> <> <> <> <> <> <> <> <> <> <> <> <> <> <>\n##$PULPROG= <pf_echomas>\n##$PW= 0\n##$PYNM= <>\n##$ProjAngle= 0\n##$QNP= 0\n##$RD= 0\n##$RECCHAN= (0..15)\n0 1 0 0 0 0 0 0 0 0 0 0 0 0 0 0\n##$RECPH= 0\n##$RECPRE= (0..15)\n-1 0 -1 -1 -1 -1 -1 -1 -1 -1 -1 -1 -1 -1 -1 -1\n##$RECPRFX= (0..15)\n1 0 0 0 0 0 0 0 0 0 0 0 0 0 0 0\n##$RECSEL= (0..15)\n0 1 0 0 0 0 0 0 0 0 0 0 0 0 0 0\n##$RG= 36\n##$RO= 0\n##$RSEL= (0..15)\n0 2 1 0 0 0 0 0 0 0 0 0 0 0 0 0\n##$S= (0..7)\n83 83 83 83 83 83 83 83\n##$SELREC= (0..9)\n0 0 0 0 0 0 0 0 0 0\n##$SFO1= 200.15087\n##$SFO2= 50.327758\n##$SFO3= 200.15040026\n##$SFO4= 200.15040026\n##$SFO5= 200.15040026\n##$SFO6= 200.15040026\n##$SFO7= 200.15040026\n##$SFO8= 200.15040026\n##$SOLVENT= <>\n##$SOLVOLD= <off>\n##$SP= (0..63)\n120 120 120 120 120 120 120 120 120 120 120 120 120 120 120 120 120 120\n120 120 120 120 120 120 120 120 120 120 120 120 120 120 120 120 120 120\n120 120 120 120 120 120 120 120 120 120 120 120 120 120 120 120 120 120\n120 120 120 120 120 120 120 120 120 120\n##$SPECTR= 0\n##$SPINCNT= 0\n##$SPNAM= (0..63)\n<> <> <> <> <> <> <> <> <> <> <> <> <> <> <> <> <> <> <> <> <> <> <> <>\n<> <> <> <> <> <> <> <> <> <> <> <> <> <> <> <> <> <> <> <> <> <> <> <>\n<> <> <> <> <> <> <> <> <> <> <> <> <> <> <> <>\n##$SPOAL= (0..63)\n0.5 0.5 0.5 0.5 0.5 0.5 0.5 0.5 0.5 0.5 0.5 0.5 0.5 0.5 0.5 0.5 0.5 0.5\n0.5 0.5 0.5 0.5 0.5 0.5 0.5 0.5 0.5 0.5 0.5 0.5 0.5 0.5 0.5 0.5 0.5 0.5\n0.5 0.5 0.5 0.5 0.5 0.5 0.5 0.5 0.5 0.5 0.5 0.5 0.5 0.5 0.5 0.5 0.5 0.5\n0.5 0.5 0.5 0.5 0.5 0.5 0.5 0.5 0.5 0.5\n##$SPOFFS= (0..63)\n0 0 0 0 0 0 0 0 0 0 0 0 0 0 0 0 0 0 0 0 0 0 0 0 0 0 0 0 0 0 0 0 0 0 0 0\n0 0 0 0 0 0 0 0 0 0 0 0 0 0 0 0 0 0 0 0 0 0 0 0 0 0 0 0\n##$SPPEX= (0..63)\n0 0 0 0 0 0 0 0 0 0 0 0 0 0 0 0 0 0 0 0 0 0 0 0 0 0 0 0 0 0 0 0 0 0 0 0\n0 0 0 0 0 0 0 0 0 0 0 0 0 0 0 0 0 0 0 0 0 0 0 0 0 0 0 0\n##$SPW= (0..63)\n0 0 0 0 0 0 0 0 0 0 0 0 0 0 0 0 0 0 0 0 0 0 0 0 0 0 0 0 0 0 0 0 0 0 0 0\n0 0 0 0 0 0 0 0 0 0 0 0 0 0 0 0 0 0 0 0 0 0 0 0 0 0 0 0\n##$SUBNAM= (0..9)\n<> <> <> <> <> <> <> <> <> <>\n##$SW= 624.528886634367\n##$SWIBOX= (0..19)\n0 1 3 0 0 0 0 0 0 0 0 0 0 0 0 0 0 0 0 0\n##$SW_h= 125000\n##$SWfinal= 0\n##$SigLockShift= 0\n##$TD= 1024\n##$TD0= 1\n##$TD_INDIRECT= (0..7)\n0 0 0 0 0 0 0 0\n##$TDav= 1\n##$TE= 296.0723\n##$TE1= 296.0723\n##$TE2= 0\n##$TE3= 0\n##$TE4= 0\n##$TEG= 300\n##$TE_MAGNET= 0\n##$TE_PIDX= 1\n##$TE_RAW= 296.0723\n##$TE_STAB= (0..9)\n0 0 0 0 0 0 0 0 0 0\n##$TL= (0..7)\n120 120 120 120 120 120 120 120\n##$TOTROT= (0..63)\n0 0 0 0 0 0 0 0 0 0 0 0 0 0 0 0 0 0 0 0 0 0 0 0 0 0 0 0 0 0 0 0 0 0 0 0\n0 0 0 0 0 0 0 0 0 0 0 0 0 0 0 0 0 0 0 0 0 0 0 0 0 0 0 0\n##$TUBE_TYPE= <>\n##$USERA1= <>\n##$USERA2= <>\n##$USERA3= <>\n##$USERA4= <>\n##$USERA5= <>\n##$UUID= <fb8a95e4-cdf6-11ed-abde-000af7097849>\n##$V9= 5\n##$VALIDCODE= -1\n##$VALIST= <>\n##$VCLIST= <>\n##$VDLIST= <>\n##$VPLIST= <>\n##$VTLIST= <>\n##$WBST= 1024\n##$WBSW= 5\n##$XGAIN= (0..3)\n670 0 0 0\n##$XL= 0\n##$YL= 0\n##$YMAX_a= 18935\n##$YMIN_a= -193283\n##$ZGOPTNS= <-Dtop>\n##$ZL1= 120\n##$ZL2= 120\n##$ZL3= 120\n##$ZL4= 120\n##$scaledByNS= no\n##$scaledByRG= no\n##END=\n",
				"procs": "##TITLE= Parameter file, TopSpin 3.6.3\n##JCAMPDX= 5.0\n##DATATYPE= Parameter Values\n##NPOINTS= 5\t$$ modification sequence number\n##ORIGIN= Bruker BioSpin GmbH\n##OWNER= labo200\n$$ 2023-03-29 09:12:01.925 +0200  labo200@rmn200n.cemhti.cnrs-orleans.fr\n$$ /mnt/oldCentos/racine/NMRData/data/pf2_TBennett/PbBrPerovskite.3/902/pdata/1/procs\n$$ process /opt/topspin3.6.3/prog/mod/proc1d\n##$ABSF1= 0\n##$ABSF2= 0\n##$ABSG= 0\n##$ABSL= 0\n##$ALPHA= 0\n##$AQORDER= 0\n##$ASSFAC= 0\n##$ASSFACI= 0\n##$ASSFACX= 0\n##$ASSWID= 0\n##$AUNMP= <proc_1d>\n##$AXLEFT= 0\n##$AXNAME= <>\n##$AXNUC= <1H>\n##$AXRIGHT= 0\n##$AXTYPE= 0\n##$AXUNIT= <>\n##$AZFE= 0.1\n##$AZFW= 0.5\n##$BCFW= 0\n##$BC_mod= 0\n##$BYTORDP= 0\n##$COROFFS= 0\n##$CY= 10\n##$DATMOD= 1\n##$DC= 0\n##$DFILT= <>\n##$DTYPP= 0\n##$ERETIC= no\n##$F1P= 21.1860379634165\n##$F2P= -17.8471228802835\n##$FCOR= 1\n##$FTSIZE= 1024\n##$FT_mod= 6\n##$GAMMA= 0\n##$GB= 0\n##$INTBC= 1\n##$INTSCL= 1\n##$ISEN= 128\n##$LB= 50\n##$LEV0= 0\n##$LPBIN= 0\n##$MAXI= 10000\n##$MC2= 0\n##$MEAN= 0\n##$ME_mod= 0\n##$MI= 50\n##$MddCEXP= no\n##$MddCT_SP= no\n##$MddF180= no\n##$MddLAMBDA= 0\n##$MddMEMORY= 0\n##$MddMERGE= 0\n##$MddNCOMP= 0\n##$MddNITER= 0\n##$MddNOISE= 0\n##$MddPHASE= 0\n##$MddSEED= 0\n##$MddSRSIZE= 0\n##$Mdd_CsALG= 0\n##$Mdd_CsLAMBDA= 0\n##$Mdd_CsNITER= 0\n##$Mdd_CsNORM= 0\n##$Mdd_CsVE= no\n##$Mdd_CsZF= 0\n##$Mdd_LrLAMBDA= 0\n##$Mdd_LrNITER= 0\n##$Mdd_LrRANK= 0\n##$Mdd_LrZF= 0\n##$Mdd_mod= 0\n##$NCOEF= 0\n##$NC_proc= -11\n##$NLEV= 6\n##$NOISF1= 5\n##$NOISF2= -5\n##$NSP= 0\n##$NTH_PI= 0\n##$NZP= 0\n##$OFFSET= 315.6073\n##$PC= 4\n##$PHC0= -168.5063\n##$PHC1= 0\n##$PH_mod= 1\n##$PKNL= yes\n##$PPARMOD= 0\n##$PPDIAG= 0\n##$PPIPTYP= 0\n##$PPMPNUM= 2147483647\n##$PPRESOL= 1\n##$PSCAL= 1\n##$PSIGN= 0\n##$PYNMP= <proc.py>\n##$RDF1= 0\n##$RDF2= 0\n##$RDFWHM= 0\n##$RDINT= 0\n##$RDPOS= 0\n##$REVERSE= no\n##$SF= 200.150201130005\n##$SI= 1024\n##$SIGF1= 40\n##$SIGF2= 20\n##$SINO= 0\n##$SIOLD= 4096\n##$SPECTYP= <>\n##$SREF_mod= 1\n##$SREGLST= <1H.CDCl3>\n##$SSB= 0\n##$STSI= 1024\n##$STSR= 0\n##$SW_p= 125000\n##$SYMM= 0\n##$S_DEV= 0\n##$TDeff= 1024\n##$TDoff= 0\n##$TI= <>\n##$TILT= no\n##$TM1= 0\n##$TM2= 0\n##$TOPLEV= 0\n##$USERP1= <>\n##$USERP2= <>\n##$USERP3= <>\n##$USERP4= <>\n##$USERP5= <>\n##$WDW= 1\n##$XDIM= 0\n##$YMAX_p= 319559817\n##$YMIN_p= -694773\n##END=\n"
			},
			"dmfit": {
				"from_filename": "S:/Bruker/TopSpin200/data/pf2_TBennett/nmr/PbBrPerovskite.3/902/pdata/1/1r",
				"save_date": "2023-03-31T07:01:51Z",
				"from_title": "1H RT (after quench)",
				"origin": "pf_echomas 1H PbBrPerovskite 902_1 1r -  labo200\n$$ 2023-03-29 09:12:01.925 +0200  labo200@rmn200n.cemhti.cnrs-orleans.fr\n$$ /mnt/oldCentos/racine/NMRData/data/pf2_TBennett/PbBrPerovskite.3/902/pdata/1/procs\n$$ process /opt/topspin3.6.3/prog/mod/proc1d\n S:/Bruker/TopSpin200/data/pf2_TBennett/nmr/PbBrPerovskite.3/902/pdata/1/1r"
			}
		}
	}
}
