# Supplementary material for: Structural dynamics of melting and glass formation in a two-dimensional hybrid perovskite
Source: Nat Commun. 2025 Aug 18;16:7696. doi: 10.1038/s41467-025-61410-z (PMC12361452; doi:10.1038/s41467-025-61410-z)
Supplement: Supplementary file 4 — Source Data [file 41467_2025_61410_MOESM4_ESM.zip › Source Data/NMR_Source_Data/PbBrPerovskite.1 - 13C{1H} VACP MAS 10kHz, T=110C.csdf]

{
	"csdm": {
		"version": "1.0",
		"read_only": false,
		"description": "T=110C",
		"origin": "pf_cp 13C PbBrPerovskite 41_1 1r -  labo200\r\n$$ 2023-10-01 18:06:11.584 +0200  CEMHTI/florian@florian-port2\r\n$$ S:/Bruker/TopSpin200/data/pf2_TBennett/nmr/PbBrPerovskite.1/41/pdata/1/procs\r\n$$ process C:/Bruker/TopSpin4.0.1/prog/mod/proc1d.exe\r\n S:/Bruker/TopSpin200/data/pf2_TBennett/nmr/PbBrPerovskite.1/41/pdata/1/1r",
		"timestamp": "2023-10-01T16:06:28Z",
		"dimensions": [
			{
				"type": "linear",
				"count": 4096,
				"quantity_name": "Frequency",
				"increment": "-6.103515625 Hz",
				"coordinates_offset": "16531.33088 Hz",
				"origin_offset": "50.32777667 MHz",
				"label": "13C - Frequency",
				"reciprocal": {
					"quantity_name": "time",
					"label": "13C - time"
				}
			}
		],
		"dependent_variables": [
			{
				"type": "internal",
				"name": "NMR Spectrum",
				"encoding": "base64",
				"numeric_type": "float32",
				"quantity_type": "scalar",
				"components": 
[
"jJV6QXypPEG9qslAb/mHQDVe0UBMQRpBXrkXQdKPuEA9WxxAP2R7QAkeK0FJ5ZNBkxqwQe+AnUFs925B90tMQQ2AbUE4j41BuvR+QYJS8UCHtmzAmuQvwWVFI8HX8lTA4WlTQGCOjkD6fo0+6ImGwJ9LacDs0EpAj8tLQdMBoUE8XbZBQyWtQWrHl0H2C4BBO7hIQX5rC0FEaMpA3iD6QNnqV0HSeKBB3x+0QU5jkkG32B1BoXVAQB1p+z+nH7RACiAHQQUjrkA5xUTAhaM4wRCbYMHPFhvB0p9iwM7587+4rc3A281EwUdaScElJJvABiG+QC0dM0HXGsNA9626wPhec8F8yGXB0dJnwEBoEEE6GWpBDogoQRWtBEBV8B/AQAIhP+nF8UDR8iFBdfI+QGy8O8GXmc/BPID+wZuw2sGtI4nBhtQDwTAjl8C7p7TAUsjlwLjW0sDI4IzA389TwJTGp8ANUxjBCBBZwWJkdMGbTWvBpLtawTFPXMH9aW3BTVhzwb9yV8HmcyDB2uTiwEBc3cDVEB/BIc5jwemChsG8JHvB6L0zwX8yt8AFdOO/53spv/dk5L9jjlzAWcaFwP1FasCMCivA23gXwE9/W8Aej7bA1rUFwbv+JMFL5yrB8cwQwdintcAmk8q/VuzRPzTgHECvpYk+Knh4wH8J88A+SAXBEJiiwPo+Kj/rMrBAN2jDQDVesj/sd9DA6V5WwZg1d8HROjrBwpWMwJ5e6T993UhAmHvCv6KvHsFaIo/Bo0ytwePVncECx1XBsoWzwJJLyz4qWDdAZIrfP3955r+6IsrA980pwV9OXMEdjW7BoQpVwcT+EMEgYWvADU+fPNnOPL8cGtnAHZl/wbHvv8FP/tXBMH62wbrhYcFlUpDAEzEvQGZX0EAtgvFANHncQHKJl0CPcTU/tLGewLo5LcH2U3HBMtKIwV86kMHhF5zBCSGtwZy3scGr9JPBBL4iwTnFNb+5+5VAeCtOQO5aNMCcavLAgWTQwIijDr9n1YtA+NEeQLQYzMCcI37BgNqRwSxNL8FUUuI+CJPWQE2jIkC8hAzBtBSRwWX0ksEccCjBIGA5wGqtZ8AC6lTBW4vBwZdu1cEIiYzBN5gywHLI9UB2ywJBumnCPzO7jcDhmpDAMkaPv7fxyb8n6CrBDd7IwTeFDMJ7WwHCyNSFwZbwQUAzlYJBzA2UQQMoVkF0XAlBU1kGQQUXKEEyLhNBio7VP7pNCcHxX2XBiFgtwd/gnz1YgDZBJcqEQYS5ZEFaxwVBwItvQBx7EEBglABAPzXTPq0oJMAmMojAi+sSwNQKF0AgGrNAMItnQKliWsB/hjDBDiZgwXaTK8H6DZLAHraFv2lPSMDYRQ3Bse5RwU24R8G89ADB0ZCVwFmmz8AapFDBq62YwTW1lMHygBvBpE5LQGs9RUFzGkFBJLdCQLcFAcEFFlHBwg38wB0YmkC/votB+NK1QUrGj0F0/MtA+fi6wFWrWsE8KX/B30ZuwQmAVcFxLEXBETIswXbe6cAypRXAxa/fP04hEECE3si/iCL2wBsdSsFwjVzB4q8uwTz8usAeRV6/ghMfQEGAZ0BMxhBALGPcv44c+MCzOl7BvqOKwaIWgsE19zrBF6DtwKqh+MC0xGTB70vDwTiYA8Lhuw3CZo/6wQpeu8E2lHnBF18fwXVJw8BXOyXAMJuMP6ZKeUDlWYtAUyUGQGOu8b9IUMjA9rYmwUGVZsHEt47Bq/GZwcgJiMHm0TLBlmqJwKUsnz3WNDU+OkETwNFwYsDDxIq/4YpjQP6buUDBufY/TarowOrbg8EH257BuTR8wUgUBMGLa3nAT9fQwBxHZMGtLKnB2T+uwcngc8FHQqfATuFEQAJy0EAGUKhAN7rMP7v3AcDCjYHA7ABrwGa3XL+2E0xA8hG7QOOdiECANgnAe8IiwaQ+YsHDzx/BBsF/Pyc3REHxdINBtCMuQdJvPL7cOhHBFv4pwVTSusC3QGO+HqXAP51AGL+sPB7AChckv6tVgUBekeBAQ6uNQPfVRMDXwi3BmY5rwcz0bMEYkXHB/GCWwQX1wcFrYM3B91iVwWIArMAorbpAjg3VQET4fsCDy5LBuuzMwfn+osHzptjAVu2jQN667UBIvx8+cNkgwVDNgsE6y4nB/F+DwckhkMGgcK7B9EK8wc9InMHYozDBK4dswBPCIsBa0+LALKQzweaeBcE5wzNAAf6FQdVAy0F+fsJBJO93QXgKo0AuH+C/YrmEwKRokcBnW6zA+rTdwLWZAMGpogfBJVQbwb5XUcG9d4vBN26YwQadbcFuU73AS9gNQGDFakB5ySDAOtkrwf1ZUMGdv7rAKhHCQBFWSkHIB9BA9FgpwY7E38GNewbCB/24wViJVsCofkJBLgJLQdRbEcAqKLjBgKISwkRhD8JI37jBX6ACwThWM79Ff4DARl1bwXkxrsFXPLXBPBmHwfa+H8HYj/nAnyNAwUktmMEgjLfBHIihweNQQ8HQk4fAOYWev05phcCrShjBobtEwcSdHsF61HPA8IURQGbusUDMhcFAFjmtQGxojUBGtNg/qPWSwD4nWsEOOKbBG8igwR4jFMGcs+1ACKumQURxt0GUe0ZBtkyPwCbXk8EEIr7BFpGowYxCeMHDHjjB6BYVwTARw8AhHyM+kmP2QFWXQEF/Ch5BD/oOQIv7x8CMtTLBWCU+wT4bOMHu+1fBchGRwcsOscEgJa7Bd8KDwQWeGMF+Q6rA896vwJJa/cAtBRDBHvfpwOYWnMAaIJ/AQJoHwes+RsFAjELBagS7wF/YZ0C3ICZBwZMlQRCYlUCnV4e/FUy0v6tGi0CPoTdBLb5WQd8v4EDgBKLAN4+BweqwpcHtMo3BQTwtwQi8r8CKzo3ABN7PwA/uBMFLh+3A6SeJwONUzL/HOuy/DwqmwMi+FcFr2jnBQFsxwYsIGcHOdSHBhDplwRuQpsHP+MzB+NPHwfypkcHcogjBjrWRv2HDxT7sEGTAdT4QwViJN8HtxhPBILGOwIubjb8AvsW/cG2RwJ0fy8A4F3vAhwUTQBf3B0EETSVBADfHQCfxwr+VkwrBaIlDwcvjRsFxdD7B2jhRwdnUgcGnfJ3BndCtwZrLscFMgLPBSR66wdyMvsHXl6/B/LqDwf6jEMFlGHDArAyHwDSpJ8F8dZLBDJOvwZ3BksFmjhrBNX73v84ZRr9n3OjAUzKKwRVzw8Fd/8XBZVWYwSBKOsFSn9XAPkmgwEOFicCUJeS/rCsxQK1K00AND8xA30+bPxzcysCKf0XBdORqwTkhaMEmi2nBvaWAwTE9hsEBqE/Bh3VYwA3ABUGSQnVBZnZHQa34jj8aATHBBE51wXdUBsE3CZ9AHK53QUT8gkF7mAVBoEm4vwNxqsC6uoC/8GTpQGTQTUFWfT9B0enCQDd4z767h47AI8HIwO6T9sDLCRPB83UOwROppMBmJiA/T55yQD5X+T5ZXfzAlURkwbmDMcFrWTBA/8ObQb8d2kF0wptBmN2yPt8GjcHjoLrBhr16wS5PiMCLW6G/+64zwY/a2sHozRTCDRcEwvQCkMHmvVLAHjarP5DBl8D5U1TBnA1rweqTysBseLhAOiVIQQwVG0EQOKA/AEiUwMpiN8Dpp4lABtEYQY9i4kD6vRjA4qNDwXdteMF5QynB/pLvv3E6fUA5xF9A4I2Vvz+GmsAonXLAXE+VP85ptkCx/7FAvVIbvh/LCcGHYXrBFeGVwQ/+kcFpKIPBkutwwbTPZ8FqiVvBw/ZAwcb8IcEK/BbB3GkuwXjaWMH+4m3B+kZKwROQ4sB4eqO/PVscP3nnZcBg1EHB1kigwcnxs8EOqo/BDdcQwZjdkL6blaxAIScEQUG5JkFN50tB2j5UQU2XDkEFtD+/9V01wc3He8HO3RfBIl2ZQHnlkEH0TKhBiRwrQZla2cApbaTBtA+2wS9oXsGhltK/0SmvQCybhkBTtgfA4LPvwKp0BcHlwLHArNsRwCDBzr7loSo/6iQGQKycRkBqvIE/i+O3wB05a8E9Lp/BJZyCwVeClMCJ3ANBFn5cQRAxA0Eb1pTA3e2Cwfljo8EPJIXB8ZcjwYZw18C1tPXAzkkmwUI9OsHxvDDBvkgvwWJbUcFbrHrBPb9lwScPz8AE/a1AxpdlQcSdXkGpE25A5S0ewS6Qk8FIX47BMpAwwc3itcBWPfHADO2BwSNqz8HQEPDBO7DPwRTZg8E589XACmg3vgRVNEB2kIlAytO9QP+R8UBiV/ZAcduqQHmHgD9kzFzARozBwDuXusAQ2FDAjzH3PGb18j8MUwE/YimXwLVNR8H/453BaXG7wQv3sMFcjIjBVsI1wbqA+MBvYeDAvQn8wPaSDsE0ESHB17pIwRpbh8GGAqvB892wwaAxgMH5j23AVdAfQYldlUET5pNBX8cpQXQkTj7IKOfAGCgTwY8J5MCnCIzAdq5gwElEmsDA4trAetT8wOEC6sAbxbDAw8JnwOPFMsBKu3zAufPpwBpHQMHHg4HBmr2OwQfigcE+nUjBEf4PwYFb4sDYUcTA7faDwOU/Wj7/cK9AMRgCQc0bp0BtNC/AdEk4wXTUf8FVgF7B9ZjxwGfT8L/2F0y/FpKSwJSCJsG6EXDBaeCGwSbPgcH9QVnBO1sKwd9eor961t9A2kJLQUKdTEGfFO9AyPZlP3Du479cT5k/aGrHQFlW3kCVVOS+tqJYwfenyMGIy+LB512wwf0RK8GGp/G+ToKxQIIfCkG6eDZB62pgQQZMWUE+J+tAT85VwLzoTMFJ/HHBMEYSwQU0cj6LJL5AFWWPQBNwxL+Ql8fA/Y2+wMgXC8BxbB0/ldQLvvFzEcD7C5u/SOCcQAAsRUG+BmVBHMPmQKogtMBLaH/BUdGKwa02KcHlXzbAmJu1v3am5cBmul/BEzRkwX5ku8B4C75AZtpMQXO7I0HUmkk/abwLwYeRUsGzQkfBbochwb0rCsFesePAmCs1wIf9lUASiD5BrRxfQfiyE0HxA8c/urk7wIQcnr+Se2ZANS2lQIGVpr7BiSLBY6SJwTAwgcGAOgXBDu06v8cpursBRNvAzX58wTYtosFXrpPB5r1iwTWZScFeEm/BV3aJwXj9YsH7U6TABJ2fQFpYF0FAvLhAxksCwIpN3sAKqKbAldTLPrjfT0DKg22/l6sfwfN7iMGmb4TBYT8OwTLEQb0dWGlAENg2P6ogl8Ca7t/Ahep4wBfm5z+jUaZAMyJsQPqcb79jRo3AqUJuwI1GLT9EYbVABmgCQbTP4EA0AUpAxa36v6rB5cDKFzvB/kxqwWkjdsHMWGPBjw1IwepEOsFBQDjBWIglwViJzcDnjKC+Ro2bQL36vEA+qTJA7TwjvyUGLD6oRLtAwCM4QaLDJEEep0y+9dxowSBVtsFqopPB2hKWwMUt7UBYkfRAcL+OwOl2lME4gK7BmYIfwfDpBEGaV5BBPOAmQToKFMEk7cnBTYW+wWnfkMCteJlBB070QZ54s0FOkBdAgRFmwX1hicG6kfTAgRRVQOSDvEAduO++Lk/vwBf/y8D/kXVAwKt2QYoBlkEmVytBXa01wAhPRMEYSEXB9LvAwI5Emb+5O1HAR/kpwSc5hMFsv3fBarwCwa42Lb8Iu4g/W4JbwCQXDsFnxQ/BkqsEwNdj6UAf50BBDKYIQVWw576RJPrAg6D3wE1iXb6bOA9BM6pIQRJj5kDG84fA1ftuwWkolsEL1GbBvn+9wP6ywD4T0EA9lojUwAg/c8GLwaDBrfiSwUKqNsE0P2zAAY0IP1CNCj6zOxTAkD8zwDfaUD/fRt1AY+kzQUFBJEHkUoVAJXQ5wAtktsBpj/O/Zam9QPUAPkHVDyxBAivgPxo0L8EId6fBTsK8wSI5lcE3DRrBWbWOv1LYfEDBD6dAdjB8QPxprj+gKfy/yxe3wKTrDsErRyDBW9D7wCDyScBpr8A/Fuk/QFg5gL2CssDAt10vwbFDNMFk5MjAuK9sP/zRqED+FDxAvETGwEZYk8EVBOTBKvQCwrgG9cFRcMLBMPuDwfMGDcHlwcm/9CSiQM2fIkHQsERB5IsvQdNk9UBdNKNAxBChQHu7zUA4f7tAnKLAPiL0E8ELNo7BBQyUwYLmA8GGIRZBt0XJQcey7UFqDp1B3+CDPONuk8Em/87BEImZwfp8XsD1FTZB0KqEQYvbEUE45ufA1c7EwekoDcJWMg7CBVzWwSvKZMGKZoXAufxKvlqDC8D2NtHAFG4OwZNP4MB/+QDApoksQJ/0h0BJXhlAPlc3v8dqOsDvaIrAUfLtwMbYZ8FTgMPBHV4BwnqYAcKuirTByxjiwLKUt0AE2g5B6rMFQBq8A8E9FlTB20UIwdPMJ0CHsjNBvHwTQW6Ul8C3X7/Bix4XwkUQGsKVcc3BZ/S/wAaNL0EOHJJBb49rQeyHkkBSsLfArAM1wTifLcGt0M3AVZC6v8vQ1D81DytAIIE5QHkXZEBNW4xAqUJoQCcPqb5RquTAfZdfwYGxh8EcCl3BdnixwGREgEDRJilBZAM/QeAgDUGmSW5AewNlv6QvZsCONGzAl64zvzy8p0DjLkRBJPqCQYnRVEEbTfI/iAZZwf7axcFokcLBVqU4wTdBz0A2EZhB14SYQTSVA0EVpZvAHMIzwXjuBMHnW5m/hJ0QQPIwxr/GbBDBjbBNwQkBDsHo2Zi+FA+TQCqp574wl1zBy2jSweyu4cFZQobBOnKfP1B3aUHLD31BUHPSQBWdh8Cx9/fAKRztvzkT9kCQ5ERBhuDvQIjzeMB6wmPBb1aJwQ6pQsEZeo3A+X74vp2vVsCaDyrBewaGwT4ZisH+pjzBsaB5wMgH4D90gyhARGl0vichW8BP/WrAmZk1vkhHn0DXXgZBNa77QCIlgUAoDwI+NBGzvg7Na0DCJhtB1qlQQUfLJUE+mCFAWsupwN7x3cCZO6Y+HQhTQTrpwEFmR9JBphWTQbZiskBxe4XAV7S2wCzUPL7F/8dAjrXqQNsIsj81JfjALyxhwRJDYMEcEg3BqiE0wNY07z47f4U/hinlP/kHp0DuTytBIBBrQeyLWkFlgehAicGUv1+e5sC81QzBpzjzwJj95MDtPRnBoKFZwYXme8Er4lfBofb3wBFGF8A2q5K/VPqawBeWKcELiGTB6IRbwSE7I8FP7uXAaW7swDD9KsFH4WXBMR91wa7aRMG4p9PA+/ptv579IUCkQEhAmZnVP27jAL8vHBTA9lZPwFU/TMB8sBbAglGMv5RlNz5Da6M/V7oWQC3SbUBhA6pAgvrNQBdPwEDai1lAQAJlv+L3qsDC7gTBkTYRwYuDAsHSftXA71+twETqjsAxmGHAwQgjwNb07b/RQtm/qSLlv9Az0L/4UaO/lkHmv9iojsAEBRLB3r1WwSQrXsHo/QzBaUADv8iIqUCYjE9Ax/rrwMI/qcFz3u3B6N3bwQeKecGFC6W/NOfqQFrs3ECjAQI/CFSswNNMyMD0bCzA+EJnP+QD/j5JlYbAFYMewZitTsGUNkXBAGwmwenPIcGnXEPBW2VowY2aYMHONBzByMd4wO18Zr5SWK6/CdrawMTYWsH9jpTB2SKfwcR+kcFJtXLBduxFwQUcJ8EvTBXBvXkMwRZpC8FUbxTBzcYqwV/ATcH3AHPBrCCCwb+AZ8GU+RLBlIcDwDiHRkC2cxVArDyrwBDdgcFEHrvBQjWpwUHJF8GWKaZAj6FfQcaAOUFnREo+CJxCwQt1isEHnkjBCWj5vyFH50AIVx9BsOrHQGIQiL6wyr7A1fAawSfBQsGtZF3BnDdawcRCJsHpt5/AZlVUv/kvq7+0GNTA97VIwSoIWcEpBO/AUBwQQNtVCkF3hdRA0/s1wHb+VsGQb5DBnhlfwQEeg8DiX7VAS2sxQbcdOkE1IhRBbuK2QO2toT/wPofA06gYwZPoQsFI0CnB2KDQwExvjMBMswHBxB6KwYMQ1cGF7+3BZV+/wYsjSsEcSkTAbx9jvxtty8DzR2zBH46jwbI9psHvF4nB/K9HwfJoBsHDS4nA1fhqP7J10kBinSFB6c8QQcUNZEDeMk7AHXjowHN20MBUAw7ARbYQQObtfEC8BQNAwTgIwKkjzsCf9BPBd/IdwfXyB8FabL/AxX5swCxEPcBZNoHANaavwBcnm8BwHzy/TmimQBPKB0EaCJlAdhfLwEmin8FJluLBOp3RwZIfbcHIFri/dBywQMB7B0AqTAjBxPSWwboLssGVrYfBcDbPwJ7tZkDyvBRB6OgdQf314UDN+0hA5WHYvo7EScAyHabAgIbfwHHkEMEsZTjB+5JYwVDgVMH22xTBbLj6v/RbtkCwHhhBiCviQH0dWL5bwvrAV/82wU2/HsEbVr3AmrhIwMOjQ8C2E3zAXC5DwFdb4z11ATdApI7rP/YXTMB7UwDBjJHbwEeTK0C9m4ZB14/eQSmj7UHxnbhBLF9vQeKTXkGC/8JBpekyQrw+jEIFcMJCOjr9Qk4lIUPu/UlDxTJ2Q17bj0MVbKBD8Z6rQ6s7skP/RLZDJyG6Q70jwEOtIMpD3XfYQ7rO6EM9o/VD3tr3Q84V6kMS6stDv8CiQ4/1bkOuhiRDtfTcQqjll0KhGlxCjl8oQrflCUIk+PtBhwEBQriSC0LacBhCdKArQr+5UULoMItC5v+8Qmjs90I3eBlDPKwzQyU+SUOK01lD7+NkQ0tUakOHlmxDMtlxQ473gEPzppBD/ESmQ1IWvEPK7spDo+XNQ2qxxEOWLLNDIZyeQ/3WikMtbXJDvCxTQ7AYOEO4cCNDJDwYQ23AF0NgWSBDxdcuQwwvQUOZGlhDXVV2Q5kBj0M2IadDBUnBQ8Il2kP7j+5Ds5n8Q3j/AUSQ9wJEhTECRDOlAETq5P1DgJL6Q+w090NG5fND2HjxQ+Nh8UOi6PRD/zj8Q3XzAkRpmwdElHkKRC4qCkQn1AVE0rb6Q+D34kNtesdDfy+sQ12OlEOCI4JD4QVoQxpvT0NidTZDGSQdQ52UB0Oc8fRCrtbtQoH48UKelfRCjjTtQpgs3UJ4A81CFR/EQtoowkIR1r9CtAm2Qu6HpELp+JFCfE2FQsXGfUJ4OnBCUiBUQpQHKkJ4rwJCn0fhQYdW7EFFlgBCvmftQdF+nUFgNcNAFP5swBkKnMAIm3Q/ig7pQP5vB0HWrpJA+KKOP+DtbEAJbktBdIezQTyjzUHp1p5BFOYOQadXTD601+S/XE/JP87Bn0At0o1Afe4DPyO7L8AUHhnA4emlPluRlj8asSXAnSAPwRBdRcFMxwnBtDdOP6YjGUEn9TlBw5TOQBNhkb5C/s+/pKaTQHOjXEE3u5JBKWJkQbYkkkA7nlzAUxaMwL0SUD9rG8NAV4vCQA4tZj/3xILAzPxgwNeiKUBtFQpBo6r5QDDKlL9zUkjB1cGOwQQqUMGziuq/kIjaQLabxUAJSUfAeOZZwaELi8Eae0XBbVZuwI8CKj+0aDfA4a0rwcdUcMEA5CDBbMcyQC2VfEGs7aJBGsBTQfHywr/pPnjBoNutwXSWlcFVsSjB8oBjwB1p/78qoLzAFbE7wULab8EO4EzB+FKqwK+tkEB0fEdB7KJuQXwxKkEdab8/35wFweKTaMGT8W3B3JcpwTabs8BHUn7AMXjowKYuWMEblpPB9pOSwds5RsGHZl3AMsV1QKpBvUBF+BJAd8aJwJneHsHzSz7BH1ckwbm07cBv98LAcJXswEfKI8F6wUXBmUlCwbIhHMHlgNnANCiZwCiNecAo7T7AmjdevwfPDkCBxJFAUEuFQJsVPj+SunHAkFDNwDX/qsDI+KC/EYVMQOhwr0D1yZ9A6NpHQEns1z/IWJo/io4gP7yFqr//cpPAdOzywDqZCcEXzvPAuzbRwGVg7sAutifBAYlUwYGBTsFTGArBHidLwOU/cr9SKJHAs99EwZGnmcEyxqLB/rhnwVTLl8BMtXZAHFr9QLpp7EB1Wo5A886IP+BMFsC1ZcTAHR0ZwVovJcGvvcbAtEgPQK9zLkH5vGRBLNAYQa52dL9rkyrBT/JQwZtWwcD3M9pAneiWQU6sxUFccrlBQFiIQWd3JUH4yrdA2uptQBfWYEDFho5AvPvGQBY+AkFHHgtBc6fEQBzrij2W2fPAn2RVwTUtYcGyTBrBVb9KwNgwSj/xozm/8njdwIZxWcEejnzBQHMxwVZOp79OJgpB6UpdQQO1SEFjfeVAYfMWQJxiyT9P15NAjS7/QAst+EBxC0VAG406wAkBrMCkn+C/t7i1QFNhMUGpZhZBnt4BP7sgIsGdK3PBPOktwbIMgT5s0C9BVOJsQfZ6JkH50A9Ai71LwIT8D8BXmmZAodIaQRxfQEGS/CNBoznjQIRNtkCG+OFAyhYfQXOTSUFB0GdBXIqBQaudjkF6yY5BvDddQR7OmUBFbtvAw3iBwV2ClcFT5VrBoyqiwHGblz8hH5M/hSOOwOQmMMG0EFvBVxMvwW6Dr8AIe/+/5XFWwO6WBMGMBkTBjV4twUQJU8Bgls1AkCNBQQRBFEEhH6m/krdhwdpfsMF1y6jBLJxKwQs1FcAp/IFAe0uHQMgHwz4llUXA/cZMwDw91r7JJBJAMcgNQBt8YL/AgqDAPT4BwfFUGsHjnS7BJyxOwfTsbMGdgGjBU6kpwa3igsA4duA/iCJ3QAsE2j8LRSTAcNXJwL+CDcG/njzBus6GwQNBusFY6dzB9pbSwUuEmcGuIiPBf4KawLO7usCfqjDB1iBywQe3XsG1nu/Am8SBPiHHnECfG5RAMLsJP4eercBXiEXBr7ufwcfa1cFnc+fBOFW2wciWA8HsjBVB7rasQS2ot0Efk29BcuqnQDg20j+B5MdAhjdiQW8Tj0FJZFxB1kWMQEwWkcCKThrB0R5MwWvfkMEM89bBgnMJwpuqBMJ5L57BR4GIP+LOlEFtx7xBj9ZxQVQjdT/r+QjB+GMGwaHn77+NF0VArmVyP0i33sDAQ2DBhPRewfYntMAWgcxAVrl8Qa/HlkFO9YBB+nQuQTJNy0CebnBAY54rQGiCAkCoBmA/3vGuvz74k8CkXvzAp5MVwXqW8sC6GUnAPOxyPxd3cT+onZPAX3hRwTfGmcFGjJjBrwBWwUbD5sArfrzAZqonwcGbhsHsypjBBi1twWZF38A7n6C/ydR0v87RhMAOfLfAyWQhwNoMVkBqvb5A/gN7P+4SIMH4QaDBQtmvwaRjYcFBUZq/VA4QQR/3OEFMVttA+g2Iv3i3BMH+CFbB5AKEwXBci8FGw23Bu+QDwXKKuj4SothAx+j7QNa1lkCUhwBAHxR9QG4vHEEuxFZBAcwJQdeipMC7WKXBPdHfwfwdssHMgQTBA9c/QI3HR0D6ndnAkTuGwW1OgMGLW/6/bniKQbWh6UEmEtFBlEkxQWHKqcBZB1PB6B4pwd8+XcBPr38+RKkcwCI8+sC0DRnBXhqcwDYsO0DRSedAGn9tQLc4w8A9n4DBLlqhwSOdhME1igXBTeL2viLLakAcKn9A898dQHSTez82qxK9CVmjv+PlV8ARPcXA08ANwXLSKsEpgDPBQ3AnwRkPC8EHP9LAF5ClwOWvrsCYBOvAzxMTwV4yCMHXcW/AmdGFQNpuPkGUaXpBTYxcQWSi+0B5GLA/4ug2wBYxjsBwJp/Amv+/wAIq7sBv5/7AqLbcwEsRtcDDAuDArLNGwbVloMF8FMrBRk+/wfHPfMHWjqjAMUjgPzVOBECvAyXA5zLowEPrAMGtcKbAmyYewBSOZcA2BwzBn1xmwTZWgsHQZ1PBctD9wKrIlcDOwazAk5QBwcQwDMGCSaDAWVfcPxsl60AVLwhBJ9GiQMX+dr4S65XAb8jywE0UIsFPTlDBrvdrwR7GSMFnI67AEuRhQICUB0GuF5xA6/nMwA2Vl8FvZcfB5A6lwY+WEMGQXyhAxt0DQbqB2kB1YRVAbUWdvmClQj+nuFhARrN/QJcuiz874FvA+LHBwGgql8CvAxG/HLtJQJPXaEDjJRY/r8NzwGbmzsBfp6bAOhKtPjN0DEFUMItBd5i2QUBEsUF6cWlBCjcmQNBECcE7DlnBdOQiwSh+dL8TbApBo5JkQZgvfkGTwYpBJVa2QbBmAkL9WSpCDUM9Qj0mM0KFBxpCFM8LQtGuGUK6Lj5CTMVhQntHbkLw2GBCoURLQgjLQ0L3Y1FCSWhlQtkdaEKIlE1CJEMhQqg4/UG5MPlBhascQm9kSkJnMGtChy1xQt2PYkJXQ1FCnh5LQrPbT0K491NCa4FMQswhOUINPiRCa+wZQpfTHUKfMChCvNErQuyoH0KecQRCzLbFQbu4iUGUGUBBhykTQc32BkETfRpB//xOQSLvjEEtlK1BEpizQUjUkEG/zhZB4JxbvqKb1MDYGO/ALt5lwB+Uyj8UZpVA9CSYQJvldUA+0J1AgjMUQf1eb0FDJZJBiKuDQXzsIUFEWjpAMKqOv4eFEb9yiRBA2W5PQNa0j763AOrAnMtcwVdieMGZjjHBboM3wJYymUBB/AVBGP3oQGxYZ0CL7J8+unhov/aGq75WDgA/sdCUPsTxiL9PDynAz5ZcwH0dXcDIt2/A96S1wBUAGsE25GPBk0CHwYc9dMEXZw/BO9+XvqHd2kCibRNBLdrHQEJPlj65LKDAFqrlwEsPysDO2Y7AWmNnwLvHgMA64YfA7X0uwK/UED/V5n1AxY6xQH8qmUB7pDlA/cXFP6PSjj+MyrI+nZ8UwOT73MBHQjXBt3xPwcBPMMFDi/LA02vJwAdLGMFeJ4LByHy1wUZFxcFZs6TBSsJDwcZ7UcCtukdAAgq6QF7Ds0BtTYRAZ6QqQC+s4z9RWqk/ckoKP8hH278MosnA/vtMwT1fmMEsCq/BN7iawX/4RsHEyJ/AJ7GVv49iF8AbtcLAt1n8wCxcn8B0hME/fY7yQHTpG0EcYvtAbeWZQHiaYUASHIJAZtVpQBWdx75fvvLAT+ViwfawgsE2l1zBu1cnwftnMsG9M4jBLv6/wWYBzsEOXpjBkEjcwKTPVUAwMqpAo7K2v+okNMFwL4XBBcpWwchnRcALrBFBBS6RQUj4sUFeLLdBF6a3QR1hxUFnG+dBqqYMQtgVKEJX8zxCsvRCQjoVOUKlpCpC3P4rQjCPTUJ1nYZC3mGpQgGDvkL8ErxCwtSlQuwwikI4Nm5CHtVfQvhJWUJHXkZC5CIkQhrBBULGWwNCDeAhQuQrSkKbcVlCF38+QlEJC0I+39FBznj1QZmqQEL/OIxC1xqsQhBFt0IbxLZCPUa8QshE0kL4rvJCJ8EFQy+EBkNqwPVCNnvSQtRVs0ILRp9C3W2QQlP9dkIGUTZCiLrWQVPVQUHiOMVAdaMDQTkNTUGtJWFBudgfQYNATkC2wty/pI8LwEz3lD+ZyrZAAyMZQTwQTEGDtYBBsS6aQXCcokEM34lBDJckQcF3LkC3Mae/eVgYPFvhkUBbivtAK67TQNgwnT+im5vAH1sGwSfvEMHZRhPB2jwtwSG6S8H3iS/B8rAkwKSTKkGDJ7FBhBDIQUjXjUGPU79AFUyyv+rENT92vBdBJH2EQS+dcUGTgLZAI0l9wGPFs8Cb5RtAYCRbQd63lUHLc01BGw0lvph4OcH8hXPBck5CwRfEEMGcnjrBpvKawS4ZzcG6RL7ByUFNwZjMxD91YTdB+qhMQeHR7UCdr00/OaMtwJdeEsCSXL0+p8dhQL5X0UAm7gxBC1QJQVXfeEAkt5vAzYNXwWoIgcFDTCTBZveYPh5N7EAfy5hAsCLHwHQhicHTGZfB1jUTwXbOq0CXymxB7s9bQUEhrkA32uG/BlAJwBd2JUBhcq5AXE+aP++kBsFc43/BM3JwwbNzuMBn3J9AljwcQb8F0UAu/0K+ytN8wPpdAsAydThAMRDFQKbxukDPTYFA3259QHy5v0DHkeBAHPtrQJQGbsBPdi7BgKZUwXajJcEck8jAnQ/EwAWjM8GafY/BuWKpwUEGmcF68mrB94NEwTgWV8FvGXfBQh5nwd5uHcF1iajAnSegwMwqE8FAik3BlvAgwW4S4z3rLj1BqyiGQUuBMUGCM5u/8Sc5wderXcF35Q7BPds3wOG6S7/qpRDAu7YawF8nH0AEgixB8gqEQe5Fb0Ew0elAD3o2vsj22b+URz1ApUUIQZ2sE0ESdIJAC6UuwGk4xMBgpqHACpY6wERpZMCojNvAI8UIwWZ3msDJpD5AZ1QIQU4xuUCAfqDAAsaFweImpsEVs2bB8cNPwPIxW0DqBH8+KIUewTemlcFvQpvB5QtBwaX9KsDqRBpAtSa/P1/4BcDfH3zABw4pwM07ur4LJEw9kU3vv1L3fsDp9X7AZ0TYv0g/kz+240VAXruTQJHt50DLezFBEelZQTf5NUHQk1JAFOfzwFAlgcEvd5bBFXuDwRXtTsG4WTnBtGRFwYm4SMFkzyLBzYrDwDK1TMBa9EbAIuyLwH/adcAubmS+wcmAQPqMmUAxt00/2VaBwJgNTcCQENFAZhqoQUdi9UGnyNxBv61AQcCr5MCwuZbBTpCNwR+08MCPsx1AjgSjQBKDXj7omc7A4TIPwfpuvsCnV5K/NNEuP4KSBcCltNrAfqsUwVgR5MAsA8S/9teAQJTNykCdeIZAB523vxAwBcHMMl3B5ol6waVhTMFdA8XAnc+ZPyy8t0BFCLBAwZmoPxlag8Dv9wjBNWI/weIYecGKeZzBrnKswScekcH70gfBwddPQPrBG0F1crhAIhPiwDCnpMHnds3BrVSZwYJDxsBPrnFA8QqNQKKkNMAxIyXBCrMtwfhBU8DnO95A0hNMQVvCLkEsG4BAPdsowPwxr8BJ9KHALfGNwGGDuMATXgjBj9kowddzKMFgBRPBVlYFwafXDcGuzx/BHSQkwdA/E8F4sffA1SfiwHgj7MBleP7ARRMIwRN1IsEc3mfBnZyqwSU828ESFODB7v6lwbH4BsGW8Og/nzxPQAUKs8DuLZrB4+bnwTiO4sFU7IjBLm5ov+pfUkFLjqNBNzqjQbxfckHz7etArxQmv04g2cBo6g3Byf20wJOY2D+YlBRBWdpFQfFmBUFWjqe/RrA9weZ+k8GBPJjBEdFywe4mI8EZG9PApOiXwHsiZMA/xgrAymFfv7qaQL/8pxnA0TmkwOLX6sAU1/TAGbO9wJqIV8DfXt+/ac4UwBIDosCBXAfBm7wiwX4hA8EtUgvAaJK+QMkoSkEviGhBxP0pQeHrP0BqxYrAVJr/wD166MCi04nAaU4MwHbfI8B4YpPAwwvEwFVPtMD4AW/AXrsrwItLksCneBnBtot6wU5bnMGUXpXB6PFHwb+sN8CD59VAKqBHQURyR0E9c/NAuC/nP6OSorwJwZ9Alph1QT3izEHYC+5BOZzLQc8ogEEmBwVBKbr3QIN8YUFQw6tBzXq0QRffYUFH8uy+OApWwYCkjcF+ez3BiUEFvhptJEE86VpBbggHQZNJScDt2ITBrPTZwfLX+8HCnt7BmCiNwcEJo8DiuI1A15rjQMy+Q0CLLHPAk3kIwcrnDMEg+szAaLKowMXH98D1KEPBOWRkwTuUK8FARCPAPterQNSBAEHGHYhA3+AewHkH4MAV5dPAYWJAwI51UL4mE0S/UqhZwNNthsAvXZ++P2bmQCaLXEHgX21BZ6AUQUdh+j7nvMjAr1zxwBQ9ecDaW3Q/NrtLQEN80j+YjMu/IrtEwHccLb8mKptASbUmQZZpTEF/tSpBCi+zQOk3Kj/yMM+/lcN5vyi+Kz+sOl4/Lo6wvxdnnMD4iu3AVh33wP/508CYK8jAbvr9wCQQLMEZSUTBwrIuwf29/cCH9tXAz7kbwSD8fcHcr6HBAxuNwTaj58Bv98RA/bVuQRGBYUHeSqJA402vwJ3kKcGkIwHBuyedv+gKiEBArKNAP+UjQLZikT7wxTA/xnszQAF8YkCB1Vc/D0yKwLgtDsEJASbBdbkMwUvpw8BJlofA091gwJhtU8AB3FnAux6RwJSu4cADLBXB5BsAwdWnU78HAiVBaWaYQapskkFPF7VA8CZewa9888EZ/Q3CdYHbwR49QsG0qLU/FHfhQDvfi0CFKiPA+TwRwRnbTcE3tV/B9ShUwdouMsFOZgDBF6CnwM3Tl8B9He7ABFE5wQmxVcH2DhzBlfTBvwLb00DN5xBBN+pnQKk6zsBAQ2nBeI53wRsGC8HLv60/EkMMQa5/IUHrMcFAn6vtPaCZg8BMRaLAgHdVwCs2AL8bDQJA6UVnQLy9ikC3GZpA/BG7QN44+UAkwB5BU3UmQbPi6UBZF5A+KPYIwY/ueMGUhY/BGV9+wQKOR8GMVjHBizdKwSjKasEEtlbB5+rkwG2U9z+eGhBBxuMfQfTDjkCfE4fAy1M1wTmcXMGMZTjB2ynYwGHyDcDnats9r+Umv432icBg8hjBCG9gwaG6csHqmD7B+xO7wGBlGb/ffi4/ChYHwKkDuMDMlMjAHcgcwB8TNEDJVJdAcewkPxxS8sBN42/BFcSNwVThf8HbXFjBHxdcwZB5hMGN2ZPBw3eCwcWuJ8EgAZ/AOeVnwNAsz8B9ZRvBJyUZwZv9zMChTpfA0eoKwdJSiMFfA7fBn/WYwWKRscCU7RRBMslgQajGeEB+p2PB6OvOwRaboMEVncQ/tqnJQS7LC0JIf8JBB99OP/0CosGGaNnBgImbwZkKv8DnS1dAhh+pQLj/bkCejoRAr53tQAcOFkGXbrRAvJQ8wGEyIMGqjBDB2qzyPhV0O0Fw9XtBgHILQTXnn8AA0ILBrW2WwRdjT8E4BqTAkym8v6kCS8BXgs/ADlXiwOHbh8BNk5y/mF3Gv/Ixq8DpJhHBQAoOwUWvisA9W5U/LbJqQOp1HEDPpis/iy0MQB2I7EB0sEFB4iAtQcTgyD/ANjzBrZSuwdrLt8Ft8XHBFspQwLEXzkAm8ilBPj0bQYhju0ALNfo+bdXIwHBpYMEVlaTBXzm1wVDAlMFB6CfBPSpiwFCMH8CbzgLB5QaGwSFstcHbXLbBI5uSwRsZVMHAjyzBRsQvwa/QOMHlyCnBN10MwbgyBsEYQSzBMlVhwdjQY8HfUgTB4hghQL+SSUHo4HxBzx4dQbyl+b/OcUvBwzyJwSsKcsHcGjfB8rg+wX+ylcEiO+PB6OEIws7o9cEI/43BTQQovzbTS0EAUIZBmZUuQabKTL9u+0nBI/GkwSoTwcEaPMbBtlbAwfVqrcE8B4HBk3nRwBaKrUAKD3xBeOGhQep5iUF/1QlBYNaGv5+L98DG5RzBXDgCwTPDjcCHBeU+b/nQQHptVkEBCZhB2buhQVilcUHAep9A5am2wF5WQcFqtEDB1ArxwIr/MMDuGnO/JNgOwBjljsCt2bnAkpLRwPQrBsGbTD7Bj2dtwcpSVcFGlabAzkjsQMuglUG7ILtBXdqjQfZ/YUHz5yBBVp4zQRtwdkFLcoxBJgtmQTwU50AQqXw/N4mVPTk0n0A7mEVBPSiRQYDkpUF7RKpBIMyqQdcupEFfY4VBIDYMQYz5LL/FTsrA5MuDwLNjlkCz7VZBQCBnQfH8pEBqfBXBV4ibwc9CjsHjzJHAVPlJQWv2v0HK979BbVliQYijeD8K+gzBIshAwfTEGsEwipPAHYkXP6fvlkADeO5ARCIMQSW5DEHd0wFB/2DtQHHM20BgzrhAzftWQHGsAT73BM6/QeBrPwwBB0H4sJBBZEPFQWubwEHkaIRBGUnXQHSk5j5VXxU/57OkQJRqEkHlvAdBgdUrQEUgq8CBHT/BYU9wwQo3ZsHCZijBA7hswMeRqUA7n1xBctSKQU1cR0EFEhC+DmFmwd96sMFtNZHBvyWXwG3GJEE8GpRBgZCEQe5i9ECN9/6/Vvz9wMgMI8G6DTbBlU9Rwf4eYMFyAjvBgRy5wMW+FT/sr0hA0l6hPnD1n8D1YP3A11vCwK/1AMDua32/sGK8wHquX8E0/5XBzhl4we7JvMD/kTlAAot8QAqWacDORF7BJdaWwQKCcsEipczA9GzHPlJWXz9WTVLAaR7YwPCmvsBo4hrAHyNtv4eFjcAsXSrBnwNewUhYJMF6dOu/e4KcQPUaj0CAWCXArT4iwZ+0PMGYBM/Ant5EPw0PWUBe+jG/qtjrwEVYI8HKYc/ARiV0PvaHTECVlL+/Gjg1wUKJm8EcLqPBELlnwYMH4MDm7lrAIiybwGme9cA5POrA41UdwOm1fUD52O5Ai+O2QHA9+rw3UdPAI1M6wTCXbcEQZYjBqEKVwdP6mcGKbZPB87eEwa/DZcG4YTbBGXrJwBAH0D/gZCJBzvdkQbilHEEHzzHAXkuFwXIOuMEFxYvB5ieDwEvv6ECy3QhBsVBwvkVrMMFe6WfBv9z5wJwzTkA6KxdBYJ3QQAkKor8xmJjAIr3qP6VoekFT9NhBJLDdQS6phUFqvLc/EvQOwRuCKMEBrd7AfbalwPayEsG274bBgbS0wQ6/scHEvIPBdGQbwZU7wsCMkc7AoXIOwc5hMsER7knBXXxhwR9DfsGTb4fBet57wWfsRcFlng7B9bH7wJviGsGIjz/BUjw1wZn5x8AZgq0/3cvvQN3REEHyGL1Af2odP5xhcsCtaLjAAba1wPnomcBD7YjAklSZwAxr2sC9AyfB8dJpwR7hiMGV4HrBeFoiwXHKXsB+e8C+HqZ5wP6KTMHoSK7BuKLJwfbzpsGGITfBS/gHwOEZTkCkP4ZA/Ag7QK/lsT8+eQ6+UYkVwGzAncAejsTAOJeLwMlUub7mjiJAvv+QP91sjcBHdR/BaoUowUz9mcDlz0RAI3HQQHDO6j+fpAXB+5yHwbSfj8F2ajLBNOAGwACfHEAXSFy+zrnowDkNVMGsAGfB0wEwwSdXtcBvAWq/AU0ZQAbKg0AF411AAC8lv+YW8sD6WVnBcbRZwYt9psDLQQZBjZacQWFzrUFnRGNB1YdXQAawMcD1uVu/urGlQD4o9EB4Kec/+Sscwc4emsFi16DBKddGwaPSScBFWBK/943/wP9Cq8GD6wLCoOgNwhQ/5cGL6YLB8qiLwDl0UkANoK1A05w9QANHEsCXowHBOoZAwduJQcHRDQHBKXsKwErb+T8BLcw/h4Y8wDRECcG50zzBUpM2waqVFMEbhgnBNnsvwSufcMFTVozBqpx/weLbKcHMlonAkkuNvov9oT0MUQLAC+yCwIc1icAnPzfAiQHjv8aLRsBX2uvAMIpOwcT8hcEeLoTBaPFCwd+WysBC7i3Am6VwwAaSC8GpUmDBWeV5waY6PsH5h5fA12P2P12Fo0DIhpdAgVQ/QOLn6T85I30/BtDCvyCi3cDQBFrB9gSPwYcth8GLHTrB7RTMwLPrpcBOrQHBH/sswWo1BcHz/XM+hmkjQbGEbUEj5i5B1zLdP0OMs8BRMsHA3/5kvy1hU0D/YR0/ehkQwSx1m8GcoLrBE4yQwahV88BZdYU/emZXQFdbZj5O0YHAMXjBwNx9ucDHMbPAdyTVwPf768AXr6HAe/IwP8wE0UDD0/pACxU+QBrokcCsXAbBCDWPwF4xrUB5/GtBRnWKQR1oPUFWPiZAG16QwNIm18DqO8PA2F/gwIaDPsHvLJnB1GjEwd5yyMEduqnBUHyEwYLiacFxt4HBpguZwbtMoMEIeIfBn1gkwbcAFcD7M4lANwj6QLpo9kAWQY1AiKNjv2pt1cCV4DXBTz9dwVKLWcFt1S7BHg3TwMGo3L+vZRZAWQ2MQM/WcUCKrpY/h1biv/jiW8CWwWPAVo1kwGZmq8CYfBPBJnZOwe/rTsHH2vDAnXGdP201AkGETQZBiNSjPxbmD8HrWoHBAEWDwSNXLsGGaJXAtgMzwP+B38AmUm/B0yu0wZXE0cEVjMXB6guUwQo4GcEpC3C/PCxrQOMFrz9oGvHAdEGSwednvcEUq5bBHMKtwA7eBkG+51dBZr/GQA+qBcEVtqHBTqSwwU7Ea8ESzLbA7wcfwOWYw8BD7y3BjTQhwVq0L8Bu8qBA7dysQK9EfsCP74rBqSnNwZuVwcFKn4jBYbJXwfaKm8F3kP/BZdciwvuPEcKvO5PB0heCQJQ0lUGJaZRBsRjTQDNvAMFdMojBb1uRwWMVbsFMZTvBvNElwXfoF8F69PXA0fnAwEKd8cAIrF/BJKO4we1M6sEsF9zBmLqIwfGCLcACZghB8Ck7QVWY4kBkzLq+X/eMwPzHu7++3+hAcF2FQTYcpEEsT3BBORSBP4z9gcHiH+zBXa4Ewi32z8HgJDrBVd9eQJi1VkFhaXRBFOIbQYJRo72r8iXBmvyNwfWGnsF2O3vBET7YwOwuUEDUFxZB9tYAQc+mE7+sSEbBByGuwbh5yMHMi7TBe8SLwdbdTcH7EhnBvk/PwJTWOMD+sve9yRQqv0BirsCnn0DBykp+wQVvYMFr4vvA6kMhwCABK8D5MAvBsQ6DwXdcpcFB+6DBhVuPwY01k8GPU7LBxKjJwbr4qcHEmQvB+Y7jQN8MikHVfHtBpB6JQPNJDcHqBHfB3XtYwfwVAcErBsDAqG0gwZkVhMEx+JjBTwFrwWKfv8BFtlg/cybcP0oqDsAuR8rAi3zmwDl7vsCGWdXAdIk8wQj3lcH4eKvBF3h2wUmcFcCi1CZBdgBzQfaiGkFtpcW/TjYvwS6IYcEMj0bB4j8uwVGyUMHREI7Bki2mwUyvmMGekmDBg5MhwTlpKMG+FF/BXKNzwVuEIcF0JCw/8UY0Qe5WdkFTDThBN9mDQHS1MT0XJyFAkY4GQVCVLUE+gKVAbivbwCKUkMFD0KvBEFh4wQnBoMAENj5AAKeWQCjuAkAAb/G8w/PkPxD3ykA3kRhBjVAIQSL8kUCEbfE/wAthQOSK/kBpYB5BzUuVQAiT7MBMQ6PBoT/Zwf8JxcHooIPBhxEhwQCoLcGQUo/B9R/HwWNeycFZ0YrB/MDSwCNKQr9JvI7AmPt1wWpfzsElvODB0xWgwSt/wsCg8bdAQqsYQb5vokC38CrAEK/uwEJOxMA2PLi+JyimQHaX0EBE2UFA5r8fwBMJzMBQo9nA40aYwDtPJ8CybOS/ZYjNv1wPur5poCFAm7ypQNjAn0Dz/bg97aXuwJ04UMHgjUfB60GwwE1keEBKGiNBAIsnQTa7ykB7dBhATUQUQA4lwkBPKyNBnMIwQT9c9kA/hg5AQdEuwNW/0cDxjCzBKLqFweU+t8HGusrBho2kwVlvEsEAfnNAY4E+QbbsP0GSYsZAJXUkvkciO8D+VPm/lpB9vsWPHr/Y0EbA3MaywF8Y0sCSYuLAp7QYwVQha8FrDJ7BmyKiwRc6ZMHRiJ7AufyIP/kPZ7+prxXBLjaJwSIziMEeX/HA86ewQGkLW0GM6kdBGiCaQMpB5b83Gra/PJywQIqHT0HwwmNBhs/gQD65q8CGbojBGUG9wcerwcGtIqHBBD5UwbcIn8C0eERAXHsFQe3JCEF552tATiJCwP4r3sBOwqzApgpmvXNeiEDwBFtAAusmwCrSG8H5lFLBF2o0wXZG2sBGtYvAZs/NwNhwOMGNynjB94dxwVv8HcFsSCDAoBloQL3JzUD+TLZAg68aQH67+78AWLjASGjkwEIWncBPL4A+wT+sQDms1UCGOAxA8vHGwDcuWsHgVHbB10cowapxJMASQzlA5BIZQJQlQ8Cvqw3BizgmwT16x8Cevoc/uJ/fQFN2AkEkF4hA8SMEwOnH38DK4fjA1lWFwGZ1vz/3HLJAB06nQG3WtT45RMXAL/EiwdCLE8HmLo7AeVikPYfnGT/t3ELATCbgwEd60MBrmiO+58sGQUcnU0GSAyxBY/5dQEERCcDWdES/LBPmQAFkfUFYOJVB4lRdQQ=="
]

			}
		],
		"application": {
			"bruker_topspin_parameters": {
				"title": "T=110C\r\n13C{1H} VACP MAS\r\n\r\n-- 13C ---\r\np15 = \t1.0 ms\r\nplw21 = \t15.2 W (30 kHz)\r\no1 = \t4050 Hz\r\naq = \t30 ms\r\nde = \t10.0 us\r\n-- 1H ---\r\np3 = \t2.6 us\r\nplw2 = \t50 W\r\nd1 = \t1.0 s\r\nspnam0 = \tRamp45-55.1000\r\nspdb0 = \t-11.2dB (opt) (=-5.35dB-6dB, 22kHz)\r\nplw12 = \t18.0 W (50 kHz)\r\nspnam2 = \tspinal64\r\npcpd2 = \t9.6 us\r\no2 = \t870 Hz\r\n-\r\n*T_reel : \t110C (1.1118 * T_reel + 4.7554)\r\nT_reel : \t150C\r\nT_set : \t117C (0.7454 *T_reel + 4.8778)\r\nT_shim : \t39C\r\nFrame : \t700l/h\r\nShim : \t'extreme' (3600l/h)\r\nflush transf. line : \tyes\r\n---\r\nshim : \tsondeCP4mm.2020\r\nSR : \tReferences.4mm/#901\r\nrotor : \tPF + ZrO@ cap\r\nB : \t2760\r\nD : \t760\r\nnuR : \t10.0 kHz (MANUAL)",
				"auditp.txt": "##TITLE= Audit trail, TopSpin 4.0.1\r\n##JCAMPDX= 5.01\r\n##ORIGIN= Bruker BioSpin GmbH\r\n##OWNER= florian\r\n$$ S:/Bruker/TopSpin200/data/pf2_TBennett/nmr/PbBrPerovskite.1/41/pdata/1/auditp.txt\r\n##AUDIT TRAIL=  $$ (NUMBER, WHEN, WHO, WHERE, PROCESS, VERSION, WHAT)\r\n(   1,<2023-03-27 11:18:46.006 +0200>,<labo200>,<rmn200n.cemhti.cnrs-orleans.fr>,<go4>,<TopSpin 3.6.3>,\r\n      <created by zg on data set with UUID '6f6affda-cc7b-11ed-9dc9-000af7097849'\r\n       started at 2023-03-27 10:43:24.092 +0200,\r\n       POWCHK disabled, PULCHK disabled,\r\n       completed at 2023-03-27 11:18:46.005 +0200\r\n\r\n       configuration hash MD5:\r\n       8D 46 5C 87 EE 21 82 24 84 51 48 3B A3 DC EE 76\r\n       data hash MD5: 1496\r\n       DB E2 37 E7 F8 68 A6 6F 67 8D C1 EC 3B E8 42 DA\r\n>)\r\n(   2,<2023-10-01 18:06:11.624 +0200>,<CEMHTI/florian>,<florian-port2>,<proc1d>,<TopSpin 4.0.1>,\r\n      <Start of raw data processing\r\n       efp LB = 0 FT_mod = 6 PKNL = 1 PHC0 = -88.27305 PHC1 = -89.3 SI = 4K \r\n       data hash MD5: 4K\r\n       8D 76 98 04 67 79 4F 7F 9F 13 2B 51 A4 A4 F8 95>)\r\n##END=\r\n\r\n$$ hash MD5\r\n$$ E0 59 21 F7 6B 45 B0 1D 5D A2 33 51 C4 65 16 77\r\n",
				"audita.txt": "##TITLE= Audit trail, TopSpin 3.6.3\n##JCAMPDX= 5.01\n##ORIGIN= Bruker BioSpin GmbH\n##OWNER= labo200\n$$ /mnt/oldCentos/racine/NMRData/data/pf2_TBennett/PbBrPerovskite/41/audita.txt\n##AUDIT TRAIL=  $$ (NUMBER, WHEN, WHO, WHERE, PROCESS, VERSION, WHAT)\n(   1,<2023-03-27 11:18:46.006 +0200>,<labo200>,<rmn200n.cemhti.cnrs-orleans.fr>,<go4>,<TopSpin 3.6.3>,\n      <created by zg on data set with UUID '6f6affda-cc7b-11ed-9dc9-000af7097849'\n       started at 2023-03-27 10:43:24.092 +0200,\n       POWCHK disabled, PULCHK disabled,\n       completed at 2023-03-27 11:18:46.005 +0200\n\n       configuration hash MD5:\n       8D 46 5C 87 EE 21 82 24 84 51 48 3B A3 DC EE 76\n       data hash MD5: 1496\n       DB E2 37 E7 F8 68 A6 6F 67 8D C1 EC 3B E8 42 DA\n>)\n##END=\n\n$$ hash MD5\n$$ E0 86 73 05 65 6F 5F F2 48 B9 09 9B B7 B0 29 EF\n",
				"pulseprogram": "# 1 '/mnt/oldCentos/racine/NMRData/Local/lists/pp/pf_cp'\n# 1 '<built-in>'\n# 1 '<command-line>'\n# 1 '/mnt/oldCentos/racine/NMRData/Local/lists/pp/pf_cp'\n;cptppm.pf\n;cross-polarization pulse program\n;with tppm decoupling\n\n;set:\n;d1:       recycle delay\n;p3:       90 degree 1H pulse at pl2\n;pl2:      1H power for T90\n;p15:      contact pulse\n;pl1:      not used\n;pl21:     X power during CP\n;pl22:     1H power during CP\n;pl12:     1H power for decoupling\n;cpdprg2:  tppm15\n;p31:      tppm pulse length (~T180)\n;cnst31:   spinning speed\n;zgoptns:  cpdyn, cpfslg, vacp, dipshift\n;dipshift: cnst31\tspinning speed\n;dipshift: l6\tnbr rotor periods\n;cpfslg:   cnst24\t(right) offset in H for better decoupling\n;cpfslg:   cnst25\tLG offset, use setLG\n;vacp:     sp0 ramp shape on 1H\n;p2:       dfs pulse length (500us)\n;sp1:      dfs power level\n;cnst1:    dfs f1 frequency (1000)\n;cnst2:    dfs f2 frequency (70)\n;cnst3:    dfs frequency step (150)\n;p10:      rapt pulse length (20-50us)\n;pl10:     rapt power level\n;l11:      rapt number of pulses (5-20)\n;cnst11:   rapt + frequency offset\n\ndefine delay zfilter\n'zfilter=5*(1s/cnst31)'\n# 36 '/mnt/oldCentos/racine/NMRData/Local/lists/pp/pf_cp'\n;#ifndef cpdyn\n;'plw22=spw0'\n;#endif\n\n\n# 60 '/mnt/oldCentos/racine/NMRData/Local/lists/pp/pf_cp'\n'plw22=spw0'\n\n\n'in0=inf1'\n'd0=1u'\n# 1 'mc_line 66 file /mnt/oldCentos/racine/NMRData/Local/lists/pp/pf_cp exp. def. part of mc cmd. before ze'\n; dimension 1D; AQ_mode \ndefine delay MCWRK\ndefine delay MCREST\n'MCREST = d1 - 30m'\n'MCWRK = 0.333333*30m'\n\n    dccorr\n# 66 '/mnt/oldCentos/racine/NMRData/Local/lists/pp/pf_cp'\n# 66 '/mnt/oldCentos/racine/NMRData/Local/lists/pp/pf_cp'\n1 ze\n# 1 'mc_line 66 file /mnt/oldCentos/racine/NMRData/Local/lists/pp/pf_cp exp. def. of mc cmd. after ze'\n# 67 '/mnt/oldCentos/racine/NMRData/Local/lists/pp/pf_cp'\n;----------- recycle delay --------------------------------\n\n# 1 'mc_line 69 file /mnt/oldCentos/racine/NMRData/Local/lists/pp/pf_cp exp. start label for mc cmd.'\n2 MCWRK  * 2 do:f2\nLBLF0, MCWRK \n  MCREST\n# 70 '/mnt/oldCentos/racine/NMRData/Local/lists/pp/pf_cp'\n\n# 77 '/mnt/oldCentos/racine/NMRData/Local/lists/pp/pf_cp'\n;----------- FSLG -----------------------------------------\n\n\n# 81 '/mnt/oldCentos/racine/NMRData/Local/lists/pp/pf_cp'\n;----------- set power ------------------------------------\n  10u pl1:f1 pl2:f2\n;----------- dfs or rapt ----------------------------------\n# 97 '/mnt/oldCentos/racine/NMRData/Local/lists/pp/pf_cp'\n;----------------------------------------------- 90 degree proton pulse\n\n\n# 101 '/mnt/oldCentos/racine/NMRData/Local/lists/pp/pf_cp'\n  (p3 pl2 ph1):f2\n\n;----------------------------------------------- delay\n\n# 109 '/mnt/oldCentos/racine/NMRData/Local/lists/pp/pf_cp'\n  d0 pl21:f1 pl22:f2\t\t; attention: pas de declaration de puissance pendant les pulses...\n\n\n# 113 '/mnt/oldCentos/racine/NMRData/Local/lists/pp/pf_cp'\n;----------------------------------------------- cross-polarization\n\n\n# 117 '/mnt/oldCentos/racine/NMRData/Local/lists/pp/pf_cp'\n  (p15 pl21 ph2):f1 (p15:sp0 ph3):f2\n\n;----------------------------------------------- decoupling\n\n# 124 '/mnt/oldCentos/racine/NMRData/Local/lists/pp/pf_cp'\n  1u cpds2:f2\n\n\n# 129 '/mnt/oldCentos/racine/NMRData/Local/lists/pp/pf_cp'\n;----------------------------------------------- acquisition\n  go=2 ph31\n\n  1m do:f2\n\n# 137 '/mnt/oldCentos/racine/NMRData/Local/lists/pp/pf_cp'\n;----------------------------------------------- write\n\n\n# 1 'mc_line 144 file /mnt/oldCentos/racine/NMRData/Local/lists/pp/pf_cp exp. mc cmd. in line'\n  MCWRK wr #0\n  MCWRK zd\n  lo to LBLF0 times td0\n\n# 145 '/mnt/oldCentos/racine/NMRData/Local/lists/pp/pf_cp'\n# 147 '/mnt/oldCentos/racine/NMRData/Local/lists/pp/pf_cp'\nHaltAcqu, 1m\t\t\t\t;jump address for protection files\nexit\n\nph0=0\nph1=1 3\t\t\t\t; H pi/2\nph2=0 0 1 1 3 3 2 2\t\t; X CP\nph3=0\t\t\t\t; H CP\nph11=0 2\t\t\t; H pi (drain)\nph31=0 2 1 3 3 1 2 0\t\t; receiver\n\n",
				"acqus": "##TITLE= Parameter file, TopSpin 3.6.3\n##JCAMPDX= 5.0\n##DATATYPE= Parameter Values\n##NPOINTS= 13\t$$ modification sequence number\n##ORIGIN= Bruker BioSpin GmbH\n##OWNER= labo200\n$$ 2023-03-27 11:18:46.007 +0200  labo200@rmn200n.cemhti.cnrs-orleans.fr\n$$ /mnt/oldCentos/racine/NMRData/data/pf2_TBennett/PbBrPerovskite/41/acqus\n$$ process /opt/topspin3.6.3/prog/mod/go4\n##$ACQT0= 1000000\n##$AMP= (0..31)\n100 100 100 100 100 100 100 100 100 100 100 100 100 100 100 100 100 100\n100 100 100 100 100 100 100 100 100 100 100 100 100 100\n##$AMPCOIL= (0..19)\n-1 0 0 0 0 0 0 0 0 0 0 0 0 0 0 0 0 0 0 0\n##$ANAVPT= -1\n##$AQSEQ= 0\n##$AQ_mod= 3\n##$AUNM= <au_zgonly>\n##$AUTOPOS= <>\n##$BF1= 50.327758\n##$BF2= 200.15\n##$BF3= 200.15\n##$BF4= 200.15\n##$BF5= 200.15\n##$BF6= 200.15\n##$BF7= 200.15\n##$BF8= 200.15\n##$BWFAC= (0..63)\n0 0 0 0 0 0 0 0 0 0 0 0 0 0 0 0 0 0 0 0 0 0 0 0 0 0 0 0 0 0 0 0 0 0 0 0\n0 0 0 0 0 0 0 0 0 0 0 0 0 0 0 0 0 0 0 0 0 0 0 0 0 0 0 0\n##$BYTORDA= 0\n##$CAGPARS= (0..11)\n0 0 0 0 0 0 0 0 0 0 0 0\n##$CHEMSTR= <none>\n##$CNST= (0..63)\n1 1 1 1 1 1 1 1 1 1 1 1 1 1 1 1 1 1 1 1 1 1 1 1 1 1 1 1 1 1 1 10000 1 1\n1 1 1 1 1 1 1 1 1 1 1 1 1 1 1 1 1 1 1 1 1 1 1 1 1 1 1 1 1 1\n##$CPDPRG= (0..8)\n<> <> <spinal64> <> <> <> <> <> <>\n##$D= (0..63)\n1e-06 1 0 0 0 0 0 0 0 0 0 0 0 0 0 0 0 0 0 0 0.1 0 0 0 0 0 0 0 0 0 0 0 0\n0 0 0 0 0 0 0 0 0 0 0 0 0 0 0 0 0 0 0 0 0 0 0 0 0 0 0 0 0 0 0\n##$DATE= 1679908726\n##$DATE_START= 1679906604\n##$DE= 10\n##$DECBNUC= <off>\n##$DECIM= 800\n##$DECNUC= <off>\n##$DECSTAT= 4\n##$DIGMOD= 1\n##$DIGTYP= 12\n##$DQDMODE= 0\n##$DR= 21\n##$DS= 0\n##$DSPFIRM= 0\n##$DSPFVS= 20\n##$DTYPA= 0\n##$EXP= <SOLIDS1H>\n##$FCUCHAN= (0..9)\n0 2 1 0 0 0 0 0 0 0\n##$FL1= 0\n##$FL2= 0\n##$FL3= 0\n##$FL4= 0\n##$FN_INDIRECT= (0..7)\n0 0 0 0 0 0 0 0\n##$FOV= 0\n##$FQ1LIST= <>\n##$FQ2LIST= <>\n##$FQ3LIST= <>\n##$FQ4LIST= <>\n##$FQ5LIST= <>\n##$FQ6LIST= <>\n##$FQ7LIST= <>\n##$FQ8LIST= <>\n##$FRQLO3= 58817\n##$FRQLO3N= 2\n##$FS= (0..7)\n83 83 83 83 83 83 83 83\n##$FTLPGN= 0\n##$FW= 4032000\n##$FnILOOP= 0\n##$FnMODE= 0\n##$FnTYPE= 0\n##$GPNAM= (0..31)\n<> <> <> <> <> <> <> <> <> <> <> <> <> <> <> <> <> <> <> <> <> <> <> <>\n<> <> <> <> <> <> <> <>\n##$GPX= (0..31)\n0 0 0 0 0 0 0 0 0 0 0 0 0 0 0 0 0 0 0 0 0 0 0 0 0 0 0 0 0 0 0 0\n##$GPY= (0..31)\n0 0 0 0 0 0 0 0 0 0 0 0 0 0 0 0 0 0 0 0 0 0 0 0 0 0 0 0 0 0 0 0\n##$GPZ= (0..31)\n0 0 0 0 0 0 0 0 0 0 0 0 0 0 0 0 0 0 0 0 0 0 0 0 0 0 0 0 0 0 0 0\n##$GRDPROG= <>\n##$GRPDLY= 67.9839172363281\n##$HDDUTY= 20\n##$HDRATE= 1\n##$HGAIN= (0..3)\n2000 0 0 0\n##$HL1= 0\n##$HL2= 0\n##$HL3= 0\n##$HL4= 0\n##$HOLDER= 0\n##$HPMOD= (0..7)\n0 1 1 0 0 0 0 0\n##$HPPRGN= 0\n##$IN= (0..63)\n0 0 0 0 0 0 0 0 0 0 0 0 0 0 0 0 0 0 0 0 0 0 0 0 0 0 0 0 0 0 0 0 0 0 0 0\n0 0 0 0 0 0 0 0 0 0 0 0 0 0 0 0 0 0 0 0 0 0 0 0 0 0 0 0\n##$INF= (0..7)\n0 0 0 0 0 0 0 0\n##$INP= (0..63)\n0 0 0 0 0 0 0 0 0 0 0 0 0 0 0 0 0 0 0 0 0 0 0 0 0 0 0 0 0 0 0 0 0 0 0 0\n0 0 0 0 0 0 0 0 0 0 0 0 0 0 0 0 0 0 0 0 0 0 0 0 0 0 0 0\n##$INSTRUM= <spect>\n##$INTEGFAC= (0..63)\n0 0 0 0 0 0 0 0 0 0 0 0 0 0 0 0 0 0 0 0 0 0 0 0 0 0 0 0 0 0 0 0 0 0 0 0\n0 0 0 0 0 0 0 0 0 0 0 0 0 0 0 0 0 0 0 0 0 0 0 0 0 0 0 0\n##$L= (0..31)\n1 1 1 1 1 1 1 1 1 1 1 1 1 1 1 1 1 1 1 1 4 1 1 1 1 1 1 1 1 1 1 1\n##$LFILTER= -1\n##$LGAIN= -1\n##$LINPSTP= 0\n##$LOCKED= no\n##$LOCKFLD= -1\n##$LOCKGN= -1\n##$LOCKPOW= -1\n##$LOCKPPM= -1\n##$LOCNUC= <off>\n##$LOCPHAS= -1\n##$LOCSHFT= no\n##$LOCSW= 0\n##$LTIME= -1\n##$MASR= 10000\n##$MASRLST= <masrlst>\n##$MULEXPNO= (0..15)\n0 0 0 0 0 0 0 0 0 0 0 0 0 0 0 0\n##$NBL= 1\n##$NC= -5\n##$NLOGCH= 2\n##$NOVFLW= 0\n##$NS= 2048\n##$NUC1= <13C>\n##$NUC2= <1H>\n##$NUC3= <off>\n##$NUC4= <off>\n##$NUC5= <off>\n##$NUC6= <off>\n##$NUC7= <off>\n##$NUC8= <off>\n##$NUCLEUS= <off>\n##$NUSLIST= <automatic>\n##$NusAMOUNT= 25\n##$NusFPNZ= no\n##$NusJSP= 0\n##$NusSEED= 54321\n##$NusSPTYPE= 0\n##$NusT2= 1\n##$NusTD= 0\n##$O1= 4050\n##$O2= 870\n##$O3= 400.26\n##$O4= 400.26\n##$O5= 400.26\n##$O6= 400.26\n##$O7= 400.26\n##$O8= 400.26\n##$OVERFLW= 0\n##$P= (0..63)\n0 4.8 0 2.6 0 0 0 0 0 0 0 0 0 0 0 1000 0 0 0 0 2.125 0 0 0 0 0 0 0 0 0\n0 0 0 0 0 0 0 0 0 0 0 0 0 0 0 0 0 0 0 0 0 0 0 0 0 0 0 0 0 0 0 0 0 0\n##$PACOIL= (0..15)\n2 1 0 0 0 0 0 0 0 0 0 0 0 0 0 0\n##$PAPS= 0\n##$PARMODE= 0\n##$PCPD= (0..9)\n0 0 9.6 0 0 0 0 0 0 0\n##$PEXSEL= (0..9)\n1 1 1 1 1 1 1 1 1 1\n##$PHCOR= (0..31)\n0 0 0 0 0 0 0 0 0 75 0 0 0 0 0 0 0 0 0 0 0 0 0 0 0 0 0 0 0 0 0 0\n##$PHLIST= <>\n##$PHP= 1\n##$PH_ref= 46\n##$PL= (0..63)\n120 120 120 120 120 120 120 120 120 120 120 120 120 120 120 120 120 120\n120 120 120 120 120 120 120 120 120 120 120 120 120 120 120 120 120 120\n120 120 120 120 120 120 120 120 120 120 120 120 120 120 120 120 120 120\n120 120 120 120 120 120 120 120 120 120\n##$PLSTEP= 3\n##$PLSTRT= -6\n##$PLW= (0..63)\n0 0 50 0 0 0 0 0 0 0 0 0 18 0 0 0 0 0 0 0 10.4 15.2 13.18257 0 0 0 0 0\n0 0 0 0 0 0 0 0 0 0 0 0 0 0 0 0 0 0 0 0 0 0 0 0 0 0 0 0 0 0 0 0 0 0 0 0\n##$PLWMAX= (0..7)\n1312.5 416.7 0 0 0 0 0 0\n##$PQPHASE= 0\n##$PQSCALE= 1\n##$PR= 1\n##$PRECHAN= (0..15)\n-1 1 -1 0 -1 -1 -1 -1 -1 -1 -1 -1 -1 -1 -1 -1\n##$PRGAIN= 0\n##$PROBHD= <H140172_001 (PH MAS WVT 200W1 BL4 15N-31P/19F-1H)>\n##$PROBINPUTS= (0..15)\n<31P-197Au> <1H/19F> <> <> <> <> <> <> <> <> <> <> <> <> <> <>\n##$PULPROG= <pf_cp>\n##$PW= 0\n##$PYNM= <>\n##$ProjAngle= 0\n##$QNP= 0\n##$RD= 0\n##$RECCHAN= (0..15)\n0 2 0 0 0 0 0 0 0 0 0 0 0 0 0 0\n##$RECPH= 0\n##$RECPRE= (0..15)\n0 1 -1 -1 -1 -1 -1 -1 -1 -1 -1 -1 -1 -1 -1 -1\n##$RECPRFX= (0..15)\n1 0 0 0 0 0 0 0 0 0 0 0 0 0 0 0\n##$RECSEL= (0..15)\n0 0 1 0 0 0 0 0 0 0 0 0 0 0 0 0\n##$RG= 2050\n##$RO= 0\n##$RSEL= (0..15)\n0 2 1 0 0 0 0 0 0 0 0 0 0 0 0 0\n##$S= (0..7)\n83 83 83 83 83 83 83 83\n##$SELREC= (0..9)\n0 0 0 0 0 0 0 0 0 0\n##$SFO1= 50.331808\n##$SFO2= 200.15087\n##$SFO3= 200.15040026\n##$SFO4= 200.15040026\n##$SFO5= 200.15040026\n##$SFO6= 200.15040026\n##$SFO7= 200.15040026\n##$SFO8= 200.15040026\n##$SOLVENT= <>\n##$SOLVOLD= <off>\n##$SP= (0..63)\n120 120 120 120 120 120 120 120 120 120 120 120 120 120 120 120 120 120\n120 120 120 120 120 120 120 120 120 120 120 120 120 120 120 120 120 120\n120 120 120 120 120 120 120 120 120 120 120 120 120 120 120 120 120 120\n120 120 120 120 120 120 120 120 120 120\n##$SPECTR= 0\n##$SPINCNT= 0\n##$SPNAM= (0..63)\n<Ramp45-55.1000> <> <> <> <> <> <> <> <> <> <> <> <> <> <> <> <> <> <>\n<> <> <> <> <> <> <> <> <> <> <> <> <> <> <> <> <> <> <> <> <> <> <> <>\n<> <> <> <> <> <> <> <> <> <> <> <> <> <> <> <> <> <> <> <> <>\n##$SPOAL= (0..63)\n0.5 0.5 0.5 0.5 0.5 0.5 0.5 0.5 0.5 0.5 0.5 0.5 0.5 0.5 0.5 0.5 0.5 0.5\n0.5 0.5 0.5 0.5 0.5 0.5 0.5 0.5 0.5 0.5 0.5 0.5 0.5 0.5 0.5 0.5 0.5 0.5\n0.5 0.5 0.5 0.5 0.5 0.5 0.5 0.5 0.5 0.5 0.5 0.5 0.5 0.5 0.5 0.5 0.5 0.5\n0.5 0.5 0.5 0.5 0.5 0.5 0.5 0.5 0.5 0.5\n##$SPOFFS= (0..63)\n0 0 0 0 0 0 0 0 0 0 0 0 0 0 0 0 0 0 0 0 0 0 0 0 0 0 0 0 0 0 0 0 0 0 0 0\n0 0 0 0 0 0 0 0 0 0 0 0 0 0 0 0 0 0 0 0 0 0 0 0 0 0 0 0\n##$SPPEX= (0..63)\n0 0 0 0 0 0 0 0 0 0 0 0 0 0 0 0 0 0 0 0 0 0 0 0 0 0 0 0 0 0 0 0 0 0 0 0\n0 0 0 0 0 0 0 0 0 0 0 0 0 0 0 0 0 0 0 0 0 0 0 0 0 0 0 0\n##$SPW= (0..63)\n13.18257 0 0 0 0 0 0 0 0 0 0 0 0 0 0 0 0 0 0 0 0 0 0 0 0 0 0 0 0 0 0 0\n0 0 0 0 0 0 0 0 0 0 0 0 0 0 0 0 0 0 0 0 0 0 0 0 0 0 0 0 0 0 0 0\n##$SUBNAM= (0..9)\n<> <> <> <> <> <> <> <> <> <>\n##$SW= 496.703794149417\n##$SWIBOX= (0..19)\n0 1 3 0 0 0 0 0 0 0 0 0 0 0 0 0 0 0 0 0\n##$SW_h= 25000\n##$SWfinal= 0\n##$SigLockShift= 0\n##$TD= 1496\n##$TD0= 4\n##$TD_INDIRECT= (0..7)\n0 0 0 0 0 0 0 0\n##$TDav= 1\n##$TE= 390.1269\n##$TE1= 390.1269\n##$TE2= 0\n##$TE3= 0\n##$TE4= 0\n##$TEG= 300\n##$TE_MAGNET= 0\n##$TE_PIDX= 1\n##$TE_RAW= 390.1269\n##$TE_STAB= (0..9)\n2 2 0 0 0 0 0 0 0 0\n##$TL= (0..7)\n120 120 120 120 120 120 120 120\n##$TOTROT= (0..63)\n0 0 0 0 0 0 0 0 0 0 0 0 0 0 0 0 0 0 0 0 0 0 0 0 0 0 0 0 0 0 0 0 0 0 0 0\n0 0 0 0 0 0 0 0 0 0 0 0 0 0 0 0 0 0 0 0 0 0 0 0 0 0 0 0\n##$TUBE_TYPE= <>\n##$USERA1= <>\n##$USERA2= <>\n##$USERA3= <>\n##$USERA4= <>\n##$USERA5= <>\n##$UUID= <6f6affda-cc7b-11ed-9dc9-000af7097849>\n##$V9= 5\n##$VALIDCODE= -1\n##$VALIST= <>\n##$VCLIST= <>\n##$VDLIST= <>\n##$VPLIST= <>\n##$VTLIST= <>\n##$WBST= 1024\n##$WBSW= 3\n##$XGAIN= (0..3)\n670 0 0 0\n##$XL= 0\n##$YL= 0\n##$YMAX_a= 4856112\n##$YMIN_a= -5649997\n##$ZGOPTNS= <-Ddec>\n##$ZL1= 120\n##$ZL2= 120\n##$ZL3= 120\n##$ZL4= 120\n##$scaledByNS= no\n##$scaledByRG= no\n##END=\n",
				"procs": "##TITLE= Parameter file, TopSpin 4.0.1\r\n##JCAMPDX= 5.0\r\n##DATATYPE= Parameter Values\r\n##NPOINTS= 7\t$$ modification sequence number\r\n##ORIGIN= Bruker BioSpin GmbH\r\n##OWNER= labo200\r\n$$ 2023-10-01 18:06:11.584 +0200  CEMHTI/florian@florian-port2\r\n$$ S:/Bruker/TopSpin200/data/pf2_TBennett/nmr/PbBrPerovskite.1/41/pdata/1/procs\r\n$$ process C:/Bruker/TopSpin4.0.1/prog/mod/proc1d.exe\r\n##$ABSF1= 0\r\n##$ABSF2= 0\r\n##$ABSG= 0\r\n##$ABSL= 0\r\n##$ALPHA= 0\r\n##$AQORDER= 0\r\n##$ASSFAC= 0\r\n##$ASSFACI= 0\r\n##$ASSFACX= 0\r\n##$ASSWID= 0\r\n##$AUNMP= <proc_1d>\r\n##$AXLEFT= 0\r\n##$AXNAME= <>\r\n##$AXNUC= <13C>\r\n##$AXRIGHT= 0\r\n##$AXTYPE= 0\r\n##$AXUNIT= <>\r\n##$AZFE= 0.1\r\n##$AZFW= 0.5\r\n##$BCFW= 0\r\n##$BC_mod= 0\r\n##$BYTORDP= 0\r\n##$COROFFS= 0\r\n##$CY= 10\r\n##$DATMOD= 1\r\n##$DC= 0\r\n##$DFILT= <>\r\n##$DTYPP= 0\r\n##$ERETIC= no\r\n##$F1P= 199.294336109833\r\n##$F2P= -133.861479528761\r\n##$FCOR= 1\r\n##$FTSIZE= 4096\r\n##$FT_mod= 6\r\n##$GAMMA= 0\r\n##$GB= 0\r\n##$INTBC= 1\r\n##$INTSCL= 1\r\n##$ISEN= 128\r\n##$LB= 0\r\n##$LEV0= 0\r\n##$LPBIN= 0\r\n##$MAXI= 10000\r\n##$MC2= 0\r\n##$MEAN= 0\r\n##$ME_mod= 0\r\n##$MI= 50\r\n##$MddCEXP= no\r\n##$MddCT_SP= no\r\n##$MddF180= no\r\n##$MddLAMBDA= 0\r\n##$MddMEMORY= 0\r\n##$MddMERGE= 0\r\n##$MddNCOMP= 0\r\n##$MddNITER= 0\r\n##$MddNOISE= 0\r\n##$MddPHASE= 0\r\n##$MddSEED= 0\r\n##$MddSRSIZE= 0\r\n##$Mdd_CsALG= 0\r\n##$Mdd_CsLAMBDA= 0\r\n##$Mdd_CsNITER= 0\r\n##$Mdd_CsNORM= 0\r\n##$Mdd_CsVE= no\r\n##$Mdd_CsZF= 0\r\n##$Mdd_LrLAMBDA= 0\r\n##$Mdd_LrNITER= 0\r\n##$Mdd_LrRANK= 0\r\n##$Mdd_LrZF= 0\r\n##$Mdd_mod= 0\r\n##$NCOEF= 0\r\n##$NC_proc= -6\r\n##$NLEV= 6\r\n##$NOISF1= 5\r\n##$NOISF2= -5\r\n##$NSP= 0\r\n##$NTH_PI= 0\r\n##$NZP= 0\r\n##$OFFSET= 328.4733\r\n##$PC= 4\r\n##$PHC0= -88.27305\r\n##$PHC1= -89.3\r\n##$PH_mod= 1\r\n##$PKNL= yes\r\n##$PPARMOD= 0\r\n##$PPDIAG= 0\r\n##$PPIPTYP= 0\r\n##$PPMPNUM= 2147483647\r\n##$PPRESOL= 1\r\n##$PSCAL= 1\r\n##$PSIGN= 0\r\n##$PYNMP= <proc.py>\r\n##$RDF1= 0\r\n##$RDF2= 0\r\n##$RDFWHM= 0\r\n##$RDINT= 0\r\n##$RDPOS= 0\r\n##$REVERSE= no\r\n##$SF= 50.3277766700001\r\n##$SI= 4096\r\n##$SIGF1= 40\r\n##$SIGF2= 20\r\n##$SINO= 0\r\n##$SIOLD= 4096\r\n##$SPECTYP= <>\r\n##$SREF_mod= 1\r\n##$SREGLST= <1H.CDCl3>\r\n##$SSB= 0\r\n##$STSI= 4096\r\n##$STSR= 0\r\n##$SW_p= 25000\r\n##$SYMM= 0\r\n##$S_DEV= 0\r\n##$TDeff= 1496\r\n##$TDoff= 0\r\n##$TI= <>\r\n##$TILT= no\r\n##$TM1= 0\r\n##$TM2= 0\r\n##$TOPLEV= 0\r\n##$USERP1= <>\r\n##$USERP2= <>\r\n##$USERP3= <>\r\n##$USERP4= <>\r\n##$USERP5= <>\r\n##$WDW= 1\r\n##$XDIM= 0\r\n##$YMAX_p= 354495791\r\n##$YMIN_p= -26054622\r\n##END=\r\n"
			},
			"dmfit": {
				"from_filename": "S:/Bruker/TopSpin200/data/pf2_TBennett/nmr/PbBrPerovskite.1/41/pdata/1/1r",
				"save_date": "2023-10-01T16:06:28Z",
				"from_title": "T=110C",
				"origin": "pf_cp 13C PbBrPerovskite 41_1 1r -  labo200\r\n$$ 2023-10-01 18:06:11.584 +0200  CEMHTI/florian@florian-port2\r\n$$ S:/Bruker/TopSpin200/data/pf2_TBennett/nmr/PbBrPerovskite.1/41/pdata/1/procs\r\n$$ process C:/Bruker/TopSpin4.0.1/prog/mod/proc1d.exe\r\n S:/Bruker/TopSpin200/data/pf2_TBennett/nmr/PbBrPerovskite.1/41/pdata/1/1r"
			}
		}
	}
}
