# Supplementary material for: Structural dynamics of melting and glass formation in a two-dimensional hybrid perovskite
Source: Nat Commun. 2025 Aug 18;16:7696. doi: 10.1038/s41467-025-61410-z (PMC12361452; doi:10.1038/s41467-025-61410-z)
Supplement: Supplementary file 4 — Source Data [file 41467_2025_61410_MOESM4_ESM.zip › Source Data/NMR_Source_Data/PbBrPerovskite.1 - 1H Hahn echo MAS 10kHz, T=92C.csdf]

{
	"csdm": {
		"version": "1.0",
		"read_only": false,
		"description": "T=92C",
		"origin": "pf_cp 13C PbBrPerovskite 31_1 1r -  labo200\r\n$$ 2023-10-01 18:12:38.949 +0200  CEMHTI/florian@florian-port2\r\n$$ S:/Bruker/TopSpin200/data/pf2_TBennett/nmr/PbBrPerovskite.1/31/pdata/1/procs\r\n$$ process C:/Bruker/TopSpin4.0.1/prog/mod/proc1d.exe\r\n S:/Bruker/TopSpin200/data/pf2_TBennett/nmr/PbBrPerovskite.1/31/pdata/1/1r",
		"timestamp": "2023-10-01T16:12:54Z",
		"dimensions": [
			{
				"type": "linear",
				"count": 4096,
				"quantity_name": "Frequency",
				"increment": "-6.103515625 Hz",
				"coordinates_offset": "16531.33088 Hz",
				"origin_offset": "50.32777667 MHz",
				"label": "13C - Frequency",
				"reciprocal": {
					"quantity_name": "time",
					"label": "13C - time"
				}
			}
		],
		"dependent_variables": [
			{
				"type": "internal",
				"name": "NMR Spectrum",
				"encoding": "base64",
				"numeric_type": "float32",
				"quantity_type": "scalar",
				"components": 
[
"se5GwPlIuEBm7zVBG3kzQZVzvkDuegHAPvUlwQgfi8HeXavB0wClwX5PYcEiPVnApqnkQFZmTUHS9z5BEfboQEebjUA/huxAAhN2QffDuUGmi8pBGYOfQazXJkHuuyBAMQhkPdO7LEAgAt9AEfoXQVBPF0FCfgZBdusDQSquFkEHXi5BrN84QcnVM0EGRChBCswYQejZ80Akt4BAHqcBv3VxXsCZyQzAlHV3QAZoQUEyc5BBEyCUQavFV0F2L7xA3aR3v4omt8CBTRbBI+FXwdLVjsEDmKHBxHyPwa2oKsFWPZS/ZtfFQCuPA0GdyaNAdCTHvWD1e8Dz35zAARaCwOXvX8D2Z4HARSCMwIkyD8ANAE9APlcgQUPTYUHO5URBeVGbQEmOhcAFbxbB3or7wNnukb/Gs7dAt8EAQTE4m0ANz8a+U3QrwJMp3z7Sp9xAp8c9Qc1CPEFRQelAnXEtQKHXCUBQlb1AIRciQSEmIEHTPYRAMwSFwKcwFsEDNAfBNe5FwA4c3D9ZdwVACxXSv0qbrsBRAa3ATBV/vwgElUCyZfpAVuTrQPN9pkDS3nFAHZlXQNcB9j/mjQ7AzYrzwIy5HsHWbLTAJ3iDQI4kVEEJmG9BYJ3iQC+NusCeoXrBM0CHwdJDKME5hB7AFVvLPwP4dT9eqae+12MDQDQAA0HC/ldBbdRNQUjYsEA3SWvAyloAwdcijcAniYJArk4sQdr/LUHi2KdAX1g1vwBA5r97ZCZAdWYEQWv+H0HVLsJAA4mWvpX0bsBLl62/O2CWQF8IDEH6jr1Awi+BwBRbgsHbtMDBuHm5wXlHaMGUR1bAPByKQLVFsUAJGgFABAXEvzY8Zr+0iJNATNU8QahdgEHPNmxBSFsVQQLpfEA2fBFABCaQQFbM6EDKc89AbfRUP/I53MAo6j3BAHAywXhqvcBCLfi+XU2cPzwusb9hWrLAVZ8BwVc+AcGBm+nANHD8wHp9GsET0B7BulrFwA4NgT+jCvBADOILQWYnZ0Da24jAdMAUwUz/BcFwfV7AJsI+PkvopL9F/+PAKJVJwSKAUsHRWATBI0rbvzMi7z9m1WE/eGoMwAJaXMDQhJm/JtMkQEeDikBjXRJAIIIBwBAArcBHW8HAmL2ewDD6kcA3gLjA7JfXwMpblMA8zpU/m23zQOY5HkFUsrJAMtQywDq9EsGyuQbBQALNvsmxHEFpL3lBvENZQcRxtkAK1jXA4aLuwCms3MCljD3A7Q3nPynUwUD6hhpBfX1GQb+aVEFUijRBb1/bQAiNE0AQ6Tk+K7ZuP5ChBEDwFkg7ON7XwMTQecHgparBrb+dwYIyMMEVHYk8UAzsQBgYAUHqQ31AmghDvc6IkD17LJBAsoAdQWrlP0GDsxVBn1t2QGmvPb8178S/FTvSP9tQ0kDPXiVBV+4wQRZ5CUE0CIVA/rLMvoXaTcA1vznATw1jP/am3UC8FEhBrlpoQXP/M0Hi+GhAFbScwApnJcFfFCbBTlG2wHHsNT9nE7BAZpXaQPuymkCbJkM/s2qHwL2NGMHzI2nBj0qRwXCAlcFoQHPBZhsJwb1Su79eGkRACuZjQKNhlD/3pKK/f+qfv54+vT/BH5lA6vO4QKlCPkA+KCfAYgMCwTewLMHU8xnBkUa6wIYH6b924Io+Puh4vgmJIcC2QpvAdAOxwKiEZsASclI/nFrSQKIAPUGYKWtBDjhiQUlQJEEyLotAJKbtv0Lf2cD5UxnBg/gcwVH67sBlKTvAplkuQKN670D+wA9B9cq2QLaC479hfirB+p2IwVE3ksH/mWLBRNLowJV0j79Pbf4/eHsFQGFSgz8YFU4/9coEQKiFeUCe7phAIR+BQKnzG0BUg9Q/LbFBQPxvzkB/3iRBr79DQdhXJ0E/NZtAnFMswKCODMFHZh7BsGGCwIG8+ECVvq1BSzABQk1TDEJlNOhBMOuIQV65lkBCnmHAqOTFwEaUrsAXVqHA6svlwKiNL8FYbVPBwwIxwQ/bjMCTSXtAoqkiQZAwRUFEhTVBkCgfQeQjI0HI/z1Bt0FPQQisOUH76vxAOHdtQK4Haz+MuWG+KqmGv/MNMMAY5pDAu0ZvwPXI6z9xYzZBE5+kQYnrv0EqephBtMMCQV6pLsB8oQLBlZPUwCZigr+KRoxARl3oQMavB0Hw9SFBDFtIQWN1VEFP2xVBQIL7PuFaGMELoW/BUtZJwRO6jcBCX2NAlgq3QK+UhD+lBM7A/HUvwW7aGcG9SoXAv2xYPwzx/D+LbCm/szOEwAPArsBdPHPAMsR1vqg1f0Du+gtBXyJmQdGjoEGq07pBvYatQfdocUGDQN1A76fjP41I7z/ho55AweHDQCL9AEAEZb7AL6VHwQpWTcFo6OTACTlHv2neWb1iGN/A932JwcSBucF8FqHBbHQZwcj26T8/XPRAMr3GQJ/cqj/2BsK/TYRkPqW9kEA1feFA802iQNQavr4bnrbAOWX9wHUi18Dy+YTAJqMYwAsk/L9jTwDA7TzPv8+Xib/8Kay/PH4vwIkphsBKdILAvg71v6aKSD+Zub0/BiGpv6Vc2MCEDEPBbOdywW0Qc8F2f1jBz/U9wc3+LMGkbxzByx0CwRf2xMBI35jAJyCMwLdJgcB56BLAPQqRPy7Xi0Cpqo9Ak6m2PUhA3MDFPj/B2RI1waPynMArp1dAxJkJQXQYDEEkMMRANHChQBnT9kC4rj5Bk2FLQR+T3UCdj1XAqkU2wd0AK8HcRts9AEp7Qf7E3UFPQ/NBiMvBQYvgakGBNPdA10qxQEx1vEAnOKFAV4ytP32fX8B7hM7AtMe/wBEVVMBD3Gi/zaqZvcGoOz6tuOw/nY+yQJxSG0Ez3jlBN6QjQToB5kCfi7BAdfnaQAshHEHYhC5BiVn+QMCb4z+9sX/Alw++wGKxY8BliN0+H9QcQMAKZj/+ojrAUgfLwJiM98C8lOrAHDPDwGz/gcALJAi+lijDQCPxR0EcVmxBHvcYQVnVCMAcB2fByhehwQElgMEM+bXAwLovQNEAK0DnM7zApA6BwZlfncFJRE7BwoaWPqnCN0GWgmFBmQL/QMZNib+o9cHAXK6AwIu8H0D9JgRBDLIdQbd4AUEw0dNAs88EQTtjSEGYIHpBW0BfQX1P20DR0CXAaLUbwQRtOMHcwgXB6kNUwL3jpT5isLE/h7aiP5SGGkBLT8NAToQ0QXCGc0FAPndBABg4QaSmpEB5x3K/LPuewDFn2sCQn+/AbyfywO5y0cAUf13ApC7IP9WH0EDqNQhBWc7DQM/Xgz90kyjAwoamvx61oEAvMURBwE5xQW3JL0GtiR1AMEGXwPUYu8BKezu/AmvJQBeAH0HvMwJB+v5CQCopeb8OPJ6/cXusP3IpYEBtJSRAaGLJvy3Z4cBSK0PBZEmGweW2qsHFjMrBjlzUwd7wtsHU5mrBFFe1wAS0+77SXou/72iZwP5KysCrzw/AluG3QI3iPEFFIChBgeS0P+DFI8H/aIrBbYV/wfEaBMFUUle8dCNoQK/jzD8GIVTAOYvvwCYTFMFDjxXBcLMRwZz+CsG2AuHAsp1awIVanD/jXZVAeeCnQHJIVEA7H4M/fkwFP7dBEkDF/p5Ah0bWQANgz0BQbJBAHDqxPxkSKsA1lfDA9SVHwYQRfMGUAXzBmLhDwfNN4cBFljbAzSyFv9eS676yLMs/UWLcQJGtZkGW+aVBLg+0QfOFl0HDA0dByoLWQGtbg0AlhotAF+isQIJLrkD4k4xAfGFiQKfXgUBlsLdAy9/fQGZFwUCBVA1A8LViwAipEsHXc0nB6bpKwSp+GsHqraLAPF2Sv+GLnj7NO6q/d12kwG+hFMFYyUPBEnxXwTDNU8GP3zjBzSLzwMgH/r6R6Q5BBEGJQYOEmUF59D1BNW1GwATwmMFdNOLBPYbTwVwYgMGuvoTAVcEWQCW11z+TGRfArOyAwMPT8744vsFAQAIlQf8KB0Fc3oM/37fuwInYQsGaADTB92TQwE+eub9Mhss/E2IpQJT3TkBQW5FA2FHPQMmkAkGtLhFBuZwYQeV5I0F3iDNBMac+QYvYOkFxZy1BHrUsQbjRT0Fm8ItBPS6zQUpAxUFMa69BN41jQfJRh0B4Kn7Aj7viwDxVjcDb2eI/7K/yQDKlG0Hq1OlAEfUBQPrMTsDx8s3AcWrswKzK4cBg1L3ALw1HwLnbMkAs0TdB5D6dQb93sUEERXpBJYS/P15uXMHjrbLB8/SfwSeZDsGl1YRAr9BJQcyoYkH5wDJBpXTxQCHHpUA0wURAAADTvonYlcDZPs/AMsUiwCTA3kAb7IxBEQO8QSScq0G/BlRBAb6AQH8o4b/it1DAUWpDwPFzicDnowDBi/xMwUNLgsEI5YjBNfFzwUw1McEUhprAqsExQCeDGEHKVUFBhUIDQb1jNL+O7BbB3s1AwQBPx8CWkpdAlmliQSObhkEyZUtBSQTKQDWdIUAn8CVAEJhnQJqo6D/phmjAc/oawf36QsFrtxrBJaSWwBE21L9UUj7A/W7swE2QNsHm1UfB1x4uwWaOC8G0KPLAgaXfwKZbr8DJtCDAO18UPwVj8D/HSYQ/coqcvRNQdD/Yl5FAZ/QFQXQ3FEGGgMdAHuXTPyt2I7++UKI/W6KyQJfjBEGS4tZAq03YP+c7S8CmS5jAzig8wN0kgL7o2UY/cmj3vaJFl7+LLGq/RgPgPVG4/ryxoAHADAFowKLjdr/40vpAUBSgQeE66UGr1exBwEylQbNq5EBf54nAXGIfwfnEL8HoOTLBmlRJwSKBW8F7ti/BjvQ1wFTq+EBeUXFBUjpsQf858ECJwbK/6sO/wN5gfMC19Q5Ain31QFn3EEHYgNdAYy1jQLIM+D++Luw/cH2XP1QB8b8qYN/AkDM5wUTsTcGdQx7B3zaDwO7a5D+qALZACCvoQDpR8kAwMf1AyCoLQSeIFkHdIRVBWXUFQf1V5kD+89tARdf4QJOxFUGJyCdBBfskQQuhDUHC7dtAHDykQD/FbUDFbwdAnl6BPUIe278iW9W/dGShP+sKyED1hidB0M8rQX22vkBkzNK/zI75wFQWE8HvSMHANT77vxZZlr9MvqPAxlA0wcO6ccFBaFnBNxnqwJducz5dNLJA7qnvQKSf5ECLY8RAm/WbQP4UMUBF2Bu+jsQPwA68r7+qEC1AAMbhQPfb50ApnIA/Zh8TwQEZisF28I7BVsUqwV+HUr/0DJ1A6XdPQHQDVcBXGA7BDG8Owf4jZcANsDlACDTAQPXhgUCL+7u/L0QCwQ79acEJ8KTBqNHJwUIF0cH7XKjB7aUnwd3Emz8BkQFB5c/cQF46mL6xIPLAgZUcwfDe0cCHJfu/mN3FvjKmDsB421zA1Vb6PjrWHUGXaJxBVNi2QeNSiUFp4M5APP3Pv6zc8r9MtYxAj2MuQTL0OUEuNrpA5MPpv8oTs8DnXGzA1hYPP+D8BkDPZoe/H+PCwDx9/cAzM3zAVZBgQLiuD0GgSgdBCtYmQMNjfcD8+NXAaa+ZwMU+1r95GNS/DCvIwEoDTcHsn4XBFoJwwbX1DMF2Xv+/CIzHP2y4Lz9S9zXAF2jGwMOj9MC6uObAY222wLByU8DfPjg/AyDeQNLWZUG2lqFBpJaqQYn6g0FgTfJAHVivv55F0MCGwdXA+o17wL6O579WjSjAyAe4wLxZAcGQUNLA9sYsv7Eo3kA9fkFBe4Q+QYmR2ECmeUc6e0uLwBh1gMALtfY+gA7TQEcTOEGPClZBjF45QePuykABnrK/TUsZwTMLccFK9mvBakX2wAC+UUDYsURBLrtZQX1lr0DyHALBP4KdwYK/tsHP44TBIOm6wLRYGkCf+nxAufxHPs1rWcAA7+y/jLKqQOUTXEHyPItBX0tRQRilJkCrHQnBOytwwYJCZ8GuUwbBeUeWvsn12UA0lTdBa11XQawMTUH+LxlB0cmJQH/Krr+sa6bAi2u2wBkzU8Cqz3i+nQB3PzJVHb+9wW3ATH6+wA7Ot8Beel3AQWBnv/CFyz7q8wo/ZRmJP7qqWEB99uVA36MlQa3cJ0Gsy91AIt28PyK8MsD1mXHAwlXyvxserj48PcA+zawWwDJmwsA8wAPBeJn1wA9Ss8C8bZHAzQvEwL+gGMGTfT/BYGwrwVm9qsDrAvE/CEPwQIRUFUG/DfdAyrueQKqhUkAnL09ApVxjQFUPKkD7qXU+eAsXwHknUcCKn9a/iRC5P3Khg0AIc5tANipwQOxACkB7Esg/rCsjQKcQl0BUq+pAKYcdQffdPEFaPEZBKWMnQUDrr0DtTaK/IlXZwEsI/MBYaGXA041kQHFwEEHLJxdB6qOrQGZVVz/gnNs9lNZxQEm0/kDg/OlAejZOvlf6LsH7NI/BJhiCwcNa8cBTxZs/snxBQGb2S8DyWTXBindPwSvXicDNqyNBejypQSdDqkFUVTZBvVL1viq4ssDqFa6/7trcQD8CLkGNZspAJmJdwG2dKcFhsxPBIY6vvVDLKEHPy4FBPMRyQbD2KUHPbdtAAuKhQFsyNkDdIxLA2cESwfFYTMEz6gDBQt6oQKDIrEHVkgNCth4JQpbi10F+uYRBoa4FQSrobEBlagQ/NpxnwC6uCcFwAj/BIIE1wX8w5cB/qQvA62JHP1DNkD9v3/g+ZwQSPw7epj+9wXs/MwLWvxQXucBXMAzBjhkKwZ9TwMDpt27AP4aKwDvX9sB9HzPB6II+wR9IFsEPor/Aq/2VwKkKz8A9ChjBSWAswf5bCMFAM1DAzDxTQCXGHUHtsIBBMwCsQW4Mw0H6xLJBmBVpQay6Y0AKgLTA8DINwZmJvsDnDLe/CKw1v4Rdu8Cc9lvBUK+UwfpShcERiRfBrgchwDD7er9ro7nAZnFVwb/ilMFzLJnBht+CwWw7WsEyoVPBRy1pwWo1dMGTtVPB45oDwSyjxr9z56JAlfclQWL8U0H0nExBzbsLQXJ4HkC4jTXAlz55wE1zqz7XY+xAw9ZLQa2dUUEotQ5BFD95QEfh4j+ulklA3XyjQIbggEBLCHy/XmLmwKZKLcEBKivBjfQXwR76M8GOZ4jB8M24wemOucEV0V/BSxm1P8/tbkGrYZpBYp1aQehJjECSXLI9ahWbQALPbkFQSq5B7iWYQVLG9ECM0o7AxpcLwaqBJMDplwdBzpdxQboNOEHyQRe9YEYuwVXXS8FWHH7AO4wRQfhRiEH1UWZBbgNgQGr79cDY9z3Bd8X4wOU/275WTl5AI9uaP1wHgcDRYsvA7VwowGXYj0CL3QpBW/mrQD5XecCd0ELBjcJEwQgdI8DsEDxBklywQS4UtUG58GZBiKRoQHSkTcC/jWrAtMjKvcriTkAMknhAMIkjQJKcuz+/HeE/YIYeQGa17T9riRC/cZxLwPLQZsDL/0K/P2WFQK4HC0Ftoi1BfmclQQpWAEEYBJlAzIxlP31PX8BiuPLAu+MfwSQoHMGncO3AoPCawBAoc8As5JDABZK1wCOxuMBFWJvAADCSwM830MCUFyTBGVZRweqDPcFStrTAf4o/QPPlGUFB0C1B53vWQIvbhz5PJo/AIFmnwM+GGMAgEPk/9p6zQH688kDVKP9AFz7tQE6gz0D4ca5A7d6DQLVE8T8pHPm/gYzqwOOpS8GDWnXBVDlLwYsEnsAx8YtAG/EcQVi39ECXH5K/qtkuwQZ5bcHvExXBulhfQNjriEEQGcdBGdO9QdqTc0HOaHRA5X/AwHsCOsHqWUbBamwSwTIka8DUesY/RLp/QAVSFkB0VRzAHNrvwHjLHcEn7QnBctqrwMWOJsAND66/ocXQvqIEDUBLiNNAV/giQSZqFkED10VAe7K6wC+wQMGupzrBXPamwO39OkDIN/9ALA8DQTIerUAy5SpAm0SuPwNnFz/chnK/e6M2wG//Q8A1Xhy+XtmPQAYI50C5y6dA30+xvljAm8CyDHPAAb1FQEBbMEF7fl5Bd1YWQSuHcD8O1aPAJPedwJjdtb7V2DpAZiYRP4TGysDBs0HBXfQ1wVj4dcB6dqdAqtkUQeFTuUBoEf6/T772wHuM5MA3mo2/T9a4QD5JEkH4rwFBXI+kQMepUUCNuFZA5YBzQO/ILkAOnB8+oOnjv7IdUr9CT0RAKhHlQIol+kAYNVJAMImZwG8DRcH62HXBwAZNwco53cDbmdi/lrJyvggLLcDIlsvAyc3zwA/LlMAYlZc/lirGQCT43kCXbzpADLJNwI4N6MDeqNXADbAawOxg/z83iU9AXM86P3cNUMDq7bbA2pqywNDbi8DfCJHA98PfwI/6I8HnDz3Blsgpwb1S/sASBMXAqq/EwGjpycAPS3/An5rgPyMKC0EJbU1BzIo7QTYE00DBGdA/ZAwWPzkUdUDebgFBLPkSQUnWqUBGw+G/P2oDwbEwL8GzoxTBv5yUwMvQbj9jXrpAgF8QQaTAIEGrJRVBLxUMQVE1NkGE7ZxBKVcEQjYgQUIrJnNC6ZuJQi4VlkKMLapCDrHOQkrMAUMBWSBDikc+QyujWUPibHND1lCGQ/+ikUMjbplDpjucQ2Jrm0O0IZtDrJefQ+2iqUNUO7VDzWa7Q+hXtkPx2aRD+L2KQzycXEMMxilDXugBQzm1yUK9+aBC2CWGQoeubULKv19CxfdZQs8+VkIAj1VCNKleQjopd0Ix0Y5CdnOlQkK3vEI3pNVCNwX0QrQGDUNpciJDNes2Q2/KR0NUgVVDaYJjQwuUdUOHWIZDW/iSQwEQnkPWQKVDbkanQwzro0OBiptDO9qOQ39CfkPKxlxDu/o9Q2GgJUOIVxVDtv4MQxwlDEOX8xJDookhQ+OZNkOELE9DpHNoQzcngUOJ5Y9D6CqiQyiyt0NANs1DDM/dQ//15UM26OVDyGvhQzwQ3UNLGNtDpH7aQ3e12EP6cNRD5wjPQ4Viy0Oyj8tD0lPPQ8u01EOGu9lD3ILdQ7Cd30OlvN5DhmXYQ/OHykPEt7VDPtidQ/0niEP67W9DtmNZQ0DoRUMagy9DgkoWQwf6/0KmEuVC9RndQq9v3UK69dhCPDnLQhAyu0JKTrNCvmC2QlvUu0JtyLZC17ahQvUchEIB7VlC8W5NQhX1XUJEPHFCyQVsQjtTRUI8uQlCnqSdQRUvDkEhwCFATpEXvweOo79riTY/ueuuQCdxOUEOA4RBqLSRQUXYhkHw9mVBQENKQfzkPEF8ESZB1IHdQL9O0T9M1mbAtiPWwCJT2MCAuI/A+u2fvxwr6T8az3tArz2KQM9WFECPs+q/z/XLwAKnCsGobuHAK+YVwOO2IkDhU59AEQ6bQOFLjkATMr5ANFgKQZofEEEKZ3NA+6vFwBnzeMEUgJDBgzc6wUoqEL/bWPZAPKUHQYelaUBseFq+DdAMQNpnIUG9rIhB5ouGQUuBCUHp9ei/8rDfwAvjfcAENWVAAmsPQSHWBkEdMYVADp7uP6gGqkADb09BAvybQR5opUE/todBU6hLQc+qP0Fq+GpBB3mHQT+JaEE5lNRAmAtuwImBRcEOXIfBqsCOwUS/hMF2qF3BOS0XwRuudMDA24U/Sso2QIy5sD8KRhK/W7FJPxJz0kAX2FZB9fB6QVFSIkHNKj+/+lUmwYs1VMGu5hXBGvGBwHMWSMC2SvHA8OFIwXYcQMHzXYDAq/3hQDQfYkHBEVVB6VbfQHl4qD8WGUs/Q9uPQPLg8UDGQ8VA5LKwP+qz2L9UUq4/hsUgQWFimEGtLrRBkB+WQZjwMkFHK6BAtDk3QAOpSkBtpRlAZsaLv/QDrcBbYtvANR1YwMP0ZkBYqSZB5+RgQYtIY0GLTUtBehE4QRHVMkGCyjNBUH02QZTNQkGjml9BS9h/QUi/gUH2f1FBsBLnQONUsT+S2rq/8rADvx3IGUC9i5dADe+0QHJ41kA57R5BzK10QU/xnkGYj59BCHNiQVW4mkDjhWrA6ocEwWU6EsE5vAbBJyHxwI/LrsA73629MZELQQVUi0GS/KRBnll2QTpZiEBrObzAD4gIwX19GcA+8PRApj1kQeYxT0HYeZ9AJ+CFwGVUFcENqxDBQKO7wDMyZcAJ0YXABZTdwKkWG8Ex3C7B4+klwTCPBcGRdprA6+IZPy7f+EC+MHNBxHejQd6GrEGLM5RBScpSQWf0AUFAk6ZApA6WQHamr0B2jr5AGNyTQDSRNj8gYK/AQARHwVknjsEzoJrB8xCFwbWCOME6eurAUP3VwJYyHMFNwl/BmKx8wRxjUMEbtsfA+U/uP7OzA0HWUS9B/4wZQWEblUAKdjHAGr8twXCthsG+M47BLvxEwSzkA8BhjgtBEnJ4QRy8g0GPj1ZBJu4lQagIJUH6fU5BbCxvQaZeUUFCzdBAcH8UwLMGGcGr0UXB9UUkweDElsAwCRpA5tIaQTqdgEFh16NBnX+tQSxFmUHi9FpBIpXlQFadzT8Mwvu/9YliwGv7X8D/sgTAX4f0Pt5iUED1UZdAqNZzQGvrmz+CYs++iPLbP/sJ/0DNBnVBE/yYQaU3hkGCbSJBj2KVQEwOqkDF1kpB6vixQShV3UGaQMtBPS6JQbXxAUGSez1Ase8gQIGMgEAx34BAneCuP2nuFsBegZXAL7SQwP4yN8BJDqy/ae83v9jfGb/RER+/O5C6v2KIjMA5uxrBf5x2wTMDlMEUIojBFZVBwW6768D/scPABI4JwU5ZPMHulT3B46TvwNdSar8sG4BA19OgQD3pVEA3uRJAtFiNQO3ED0FUF0hBX/A3QUO0qkBkSkTAPJASwSn3GsGf25DAim5iQFKWKkF7OF9B45VJQYIB+0B27wVA6KgTwIKahcDUen/A53xZwPaWdMCSXKPASCCqwMweDsDXU5BAuFVDQUBShEH9RWpBVJn2QKPBMz9g1Hq/FXOMQHV9VEEtBppB38yMQQh7DEGGWP+/ndUJwe8pBcH1ukrA7wgKQHlggUArhhBAtoQxv5eOBcBcb4C/9rfSPxNYk0BWJPBAvqwqQZaIXkGoun1BrxBsQeywIUGsPGdAzZvbvybzasCKrxrAq606vrJMJT/tDSK/S9kxwMXvf8AiS2TARoULwNDzXL9g9qY+5u8WQJAgvEDNYhxBiZg0QaMKAEFLN10+2tcGwVvsTsHxXyXBJ2D5vxoP60Ba5ERB3W8rQdPEjkAl5RPAm3zMwOWR8MD4CvvAQ6gYwevRSsEWFXLB5CJowVNRJsEq2qDAc1fmv0VWMMCWEuDA5XQ0wROqQ8GOjQvBA7ckwIIhL0DZbotAkQ3jPwsFR8C+nuvA8jQNwWR85MAi7GLACtdNPkkOO0A8to5APTuqQAtsvkC9WsdAnySxQKqvVEAeFoC+SPCEwKYy38CG5/jAuLXXwBgEocAs83zAp+d7wJ5FhsD8V1jA0ZFMvxx8L0Aa+KdAF9ibQLoaoz8y5n/AxjAIwc6kJ8Fg3hrBB2XlwOiyhsB+W8W/qMbOPjdaTj/q9dC/ZmXywPQseMH4eKvBJQ6mwaP2OcFPDjVAMQd3QdusmUETUEBB7KDNv7yfVMEKEIPBFUsmwaiGe79tTo1AMzIEQO3EssBAD0LBrZxDwXETssDOaEtAEAEBQXi6x0Bs+LG+PUrfwEA/H8EXrBLBUz3ywG4wBME2oDvB8MR2wdk4f8Epgz/BbiOwwFTjG79PL8a+uN2UwIAuIMGOpUXBLo4ewQq+k8BboDS/fDDCv55V3MCcI1HBpM51wV0kN8Gv5UHAM/uuQC5sIUGgtR1BFlHXQHViTkARxya9wdiUwELyQsGnNqzB8/3iwd5u3sGh15DBnwsswArCO0EMDpxBJJCcQRpbd0ExoD5Bsa8wQS9gM0H5gxVBC7SLQC/dt78yjYrAZiYlwJYy4D+vO4tA1ecOQKutbcDv7BXBr2kpwWY2xsAypsk/g0wTQcVXZ0EoV4lBNVOQQcUniUENR11B7jsCQYKx/z+/jLy/CkafvoxiiUB0zQZBwfUEQXG7WED3I0LAxNjGwCu3acDMDD9ANCESQfFWK0F219xA38+/PnhbnsC8rNLAz7WWwDwdt79ThXA/l46ZP2nv375EiTPA0JSOwL9ciMD+svS/ZDvsP+ersECsi/lAcq0HQTGjCUHr5RZBsxIyQVwWR0Gsrz9ByL8hQQAnGUESgFxBz9G+QbelE0LgED5CFdZNQrToQ0LQVDJC3cgtQqQIPULTRVRC1WJgQh1MWEKkGkVC37c5QgJbQUI9e1RCHkleQt9BTkK4zyZC9/z4Qbs3zUH4mdxBn7gJQp34JUIPNTZC6j87Qlv6PkLhq0lCp2dbQiYTbkIo9XtCubSBQlBrgkKj1X5CXkFuQozxUkIQvzNCIgAcQhb2EkLaiBRCUN8SQsnpAEID+bpBJhtVQfQDzEAFq5dAm+3hQJpQHkGPlipBdwQYQfSECUGCJh1BWEhPQawqfkFzLYNB9QpcQdb9DEEpOj5ADMMxwA5++sBPcjXBoetBwYODFsEwuXbAqJUcQIfN5UCjSRRBHIgUQQnCCEEBBPxAf3nnQO67zkBMlb9Aw5vPQMsA90C9LQBB/HiwQGBl4T694nzA5HJNwEBDkkCvnIJB+iLMQa5i10F6badBktJWQbKBMEEpgHdBLTWwQanfvEG4A4hB0+u6QCoYGcCSzDHADdA6QLYbAUFCZuhAHgWRP4SWjcB8kXbAPL02QGHfIUHs7z1BYBzhQKROdj6tODDAZncRv4LRKEClbL0/0KyfwOxbPMHYr0PBk5CLwH962kBE/FNBoGQpQUpb9j8L7KPABSulwNxX4D7rEqdA6bZ0QEw2R8Am1hvBaEIpwYqPscBz12c+vw7BP3XTAMDB77HAlgGFwBqhCEBfzvZArZrMQGZHKcAnt1fBkBORwRs0VcEyVFnAdcJOQAjsfz/YZQXBn2eLweCkm8HBcVfBWLiSwEr79T6A17G/xpsAwdCAaMEg6YjBdXV0wTRVLsEQKcDAgNfCvw/qG0ApKrZAjPD8QL9hE0GXKyhBdtxJQTZCcEECq3tBLHNNQUPjzkAME1+/N0rEwJAXBsGUfhjBcqpEwaDah8ELm6LBduONwQBW7cDauuhAmb+bQcaPukFP8I1BZpbPQDDJo8DxilrBd7eTwfEsnsHzl4bBaSoFwU0zpECb0ZtB6IDnQZBY8kHrD9BBSoa3QfS02EGCThpCNVJNQsMLaEKmrmBCETJJQp+eP0I7vlNC6f14Ql9wiEIcgoJCSThaQqplLEJWRxdC5lsgQoa0NEKIcTtC7+grQmEvFEKVWAtCHbUcQpe2PkK33FxCaNpqQjRtb0L0dH1CVOuQQrYhq0JxGsJC4qXKQrqvwUKl5K1CglGaQgrKjkKD1YtCHUCMQvPriUL8zYFCP5lpQrI4TEJrKzJC1JwfQg/8FELpzQ5CJAQHQl4B8UFS0MZBPGCdQSFJiEFCCJFBunCrQdriuUHGN6FBI+k8QbMqzD+Xr6rAqA2vwOvRST/w3hlBL6mDQSN7lkEWmolBNgNhQchGPUFbMDtBu99YQexBg0FngpVBwZWTQfl0YEEH3apA4xSlwGLtT8EwQWDBjGrkwBL8kUB/8ndBHD2nQeqpm0FVM1VBy7C/QBbZCb5n+4zA6kPbwD/t3MBcX2LAWGlPQPwBNEF1ZIdBE/WNQXZ2ZEGtFh1Brnb2QOBUCUF5YCFBWlgTQQzRqECs3Cc/VT++vyUGrr6tGsg/owEoP368gcD1BRjB5hIuwVpTv8D29hRA3CX+QPx5z0Cd71G/UJT4wG8kAcEJ+Qq/AZEbQdUyc0GvrzpBPpeaP51zHMEr0nnBs4JzwQg8PsFxPxvBBeIfwSCULcEVgRrBXSvAwHMXD8AvLKW/tMCAwJd+B8E8UDnBafM6wZ5NFcESi8HAfPAdwKTeBUCTpQJBTJpmQXmljUHrBndB3LYCQRE2pDzxon7A/uPZv/OGiECn7whBVIvpQB+Upj9d7I/ARSChwHJ5KD/xHgdB0cBCQW5sB0Gtegu/b+wKwbpOJMHzBYfA8jGrQFmbRUEXw1NB/TkWQQMYt0BpeNVA6B1LQfSznkGL97RBA6OQQS11AEFc8ADAWyjNwA5uPcCm271Aw/pwQSbsnUHKnpJBMGFHQWMGqkAl5Aq//MmDwEHZscAS+6XALFNOwFRBvL5VMNA/tabvPpKKn8AlTlLBin6ewYcRpMGcE1rBnIIHwGuC+0BaRylBfp2LQNw27MDYd5LBulS3wdpGm8HgJSDBkf59PwEqHEGp92ZBqAhzQeUkV0GYFDFBJyMcQYMDKEECj09BB6V2Qd5sd0GbJjxBfcaoQHjLXL8ZAlHAuE01v2EamUBRChJBREEOQTsPZEBZDYjANXYrwQ07U8GOATnBxDn0wHRlbcAhzqa/wyRDv4Nvwr8quBjAQSDov05Awz8nQfZASzRrQU/ql0FZiYxBZpcnQW6jxz+H5mjAkfzlv7gHrUDzW0FBnK5FQcNrnkD7E67ANYM2wfh7BcHKQfw/R6FIQXj8gUGsqC9B7XxnP/3d2sBCHezAENiev7oq1UD1rC9BXroYQTi3g0DlX96/os2twK9M08COtcfAAqKgwCQoI8CxUPQ/DaACQWTbaUGpj5hBvwGhQaWDj0GNt1xBoLIPQe8Hf0BbArK/j8HnwBaSTsGvWYjBJJaSwW9EgsGKbzrBtAjBwANpk7/gLfM/o0FFQG0kUUB23mVAcWyTQPMmuUBpOLpAvi5rQNJejr7yCIHAUKOhwMCaB8A8zVtA/wwEQehqEUF5P6JAuC3QvyBZ6sCDlxfBLrwFwcdS0MARPszACuACwSe3GsEKpwLBseBDwEN7TEDJNNJAN+KKQIuMMMBNSCzBDahvwZpCT8HRkMLAqmCjP2jCi0A1b0U/YvgEwa/3lcGpGs3BxD/OwX2GmcG08Q/BG55gPmVCmUArJnJAjWg1v0Fxn8D+U77AoIg0wILzLEBHUfhAFk0iQVUjF0GszN5AE3CVQAKLgkCBDbNAySAIQWtpNkHNEkxBwVE6QRmXBUG0745Ab2ALQDPzM0AA8LNAFIX8QI+j1UCR7Zg/dibBwLoUKMGXXg3BYLS6vxqn7EA3wkpB9dlEQRhRDUHvF+1AXQc5QYqnoEF/adxBVoTiQVlRpkGL8wxBnn6Iv2C9hMB4uha/hMysQNs8E0FxhBRB35/6QI7sBUEx70dBeKiTQU3/s0FLVa1BFRx8QbCR40C/LJq/ED/kwLBVIMEP+h3BiTjUwC7uxb4rx/dArxRzQWCwlkEVeYZBSYIeQVi5qz9rM6TAWzHtwMLmv8C900PAkE8JvxFHmj8qWURAfDG1QCAQ/kC4jexAxzj5PxG9+cDQR4/BdN+2wQYsmMG4zu7Akc3AQJuRYUGhWkZBlBYbQNfvFcFPu33BWkhgwevC2sCw4WO/CuamvzCi+cAbkG3Bwbx9wVAnBcFzZoJAk+dfQSHve0E+xRRBZMwdveozvMCNQLLAXI/fvxliuz5ZlRnANZsGwdjwSMHCribBtmLtv3UyDUF8DoFB7bqKQbBeYEHWAiNBLNwMQbYmGUGefhlBqXrDQDJVhb95KBLBEpxnwQrfbcGIYy3B8RKgwKMSs75JzKM/LpCMvqikdsAxF/fAF6YkwU9qK8FL7RPBecDkwB5uv8CC2dHAglkEweQSF8FAoAjBEtSswK9FtL9f58s/aT4wQKqQM0D0u09A9QGbQG292kAVVPJApV3CQFJoQ0CMud8+oiOCvuWQSj9/qvI/WPm8P+5r4L7AqwrAuljyv2w4Hj8gQG1Aj8mnQKw7kUBndD9AQh41QJudoUC39QZB9lYpQRvqIEEQufRAbiqxQDZLoUAPAqJAdZI4QK81ScAcGzXBpvyHwT1nfcFISPDAs/pMQPwTE0FKk75AZSmfwEkLhsFbPq7BUE6GwRzanMBuAtlA3B1CQQ8/HUEce15AXe3XvwRWMcCE/GO/1yPhPvu6tr9XBMLADBknwXJeOMGsPAvBQKOIwHa+zr8qyS/AUuDgwKp3PsEP92zBeq1qwaj5P8FJBf7AT+9PwE0T5z+WUttApOIuQQZhTEFhuztBCaIGQV7ii0BnxII/hH6kv7YkTsBwh7DAsBMAwaDRGcFF2BXBmMXuwIkyrMDAwpjAhtfBwKvO/sBmngfBB/bMwCIcDsBJPiBAxa/OQHYkF0Fabz5B/QVaQfzpUUE3egdB+r4+v0qHQsG3C6vB+C/EwQCnpcE/dUnBGG6PwF3cAz/U6QVACpgAQBcX+D/4UfU/jMpBPyJMBsD/kaXAM6KxwHJKmb/kWtxAYwlrQbJyjUGUNWBB5TjAQHzBpb/y0V/A4seSPi8l4kBiRENBU8BHQRnz+0CGp3E/QqWowNDzE8HcsjbBTrxQwWOKasFbEXbB7gFawdEsCcHmTpe/0frBQEjsKEEj7jJBri4PQT1qyEANr6pAsnXaQNGMGkFSYz9BRllGQV7BLUFKygJBMs6nQGr9HkBEaee8VT8CwKUdPMBFRxfASvtyv8WP8L6uFjTAXfUGwQwaecHLpajBEfqzwfF2ncFJpmzBN5YnwXQ7+8CZir3A9jY7wK+F0T/z98NAWWX9QFQ5tECjgdo+BH6XwFgw6cA+r9rAdWqgwNhPbsDxcljAyIgxwJKLC7/DREhAnJPIQMy9zkBttCpAt1CCwIRAN8FioYrBwwKkwSBGpMH5nIrB37c0wU3jgMCgGNQ/SX1DQORyo77BP7bAFRsIwSMTt8Dx0rw/0IABQWmTD0Eedz1AnRe5wL+6KsF5APbAnY+yP66/I0F3wEpBtf7rQKKDlr+Fw7/AmCwlwBXDAEF8QKJB4cPdQf5k2EHTcJxBe/scQTwtNECjYbE/slWgQFBcJkFJOlVBQ6gvQV09aEDjlavAg+g4wWMSRsHo2Q7BsjWjwNGKjsATAOjA22gkwWMyHsEi5LjA6qT/v76/dsCnF1DBeRPIwT+1/8Ei8+PBPuOBwTc5NcCxf4BAxs0iQLZ0CMCfOkDAm7YSQGXwE0EXiCtB022AQMchtsAJ/g/BZmbEvqa4gUGodetBmPznQQUrX0FU48jA/W+Xwer1jMGe9drA23gJQAV0Fz9n0S3Bomu3wV5hycFRmWLBGeJ+QGnNkEET251Bfa8FQSp2EcGDZLnB2rPbwaZ5qcGJEgXBhPSoQAFYakHbropBzBJdQaog3kDS7xc/aBIKwK06GL+tCFxAJirfQFkXAUG77uBALJS4QAedu0AnCOFA2srqQNoknEDimAu/1VDowB1ZUMFSdITBW9OPwWSNj8GVzoTBd6FWwaUk/sD48Rm/C2vtQCLsbkFQx6lB/d3MQVq81UEf9LVBP+VSQQyCOD8DJw3B0cIYwWZmSD7mRnlBQWDcQept5EGULI5BENjZPzzeJ8FUkVfBs34RwSNbhMBpD47A+WAjwTOagcGekYLBKkIMwXhKIUDwGS9Bs4VCQTe62UA1Lzi/P+29wId+5cCvfbPAgsFIwPdkyb5oMlFAwyAEQRcrWEEheodBkviIQXiFaUGRHjVBP1YOQSzT5UAYfJZAfR36PgaYjcBEMOzA65HGwHPGnL+PE5VAQUoBQbZT+0DeQb5Aa0O9QDfmH0Ejy4hBsp66QTKrxEE5QJtBbfIfQR34VD817oHAYkFUwMrhrj80oNRAk0kaQU6uFkGj8OBAN7qNQMSAQUAEdTdAt/A6QEK+B0ARtt8+7+dav0fhSj0OJYVAijIsQdCljEEt969BYMyzQYM0mkF2QGBBbf0IQaCZg0Ciw4U/MwQgv+7rT7/HKRI/0cJLQMZ7wUC8bP5A/E0EQfLX7kBdFNlAlzbqQHbTEkHDFzdBwuVOQVp4UEGaaz9BU8AlQTRoCkFvMd5AusGsQAcmk0AMuatASmQBQZ3PQkFvY4JBXeWZQdXopEGALaZBYIqfQYEKjUElDFFB1gXQQBX7rT059DjAQBNyvmjx4UB7F25BWSmUQc0ugEGBGRpB5GuAQJ8cIkC2i5JA04zHQOVgdUC76CPA0kYMwZo3G8HcBmjAz93DQNxBV0GuymFBHycMQTbrB0C6KYO/wEqwPl1NRUDiyD9ABiGev7kD18DD1wrBUKuNwAZCi0AN9E1BcvCGQV33eEGn6DpBhUoNQbm4CUHRUR5BMsIpQcp5IUEc2x1BuD5BQRQxiEFHGLBBa7u1QUpJgUG430hAlGM7wRNtssGtaMPBRsOPwS+F2sCFilJA3UP5QMWuqEBuxA3AqAkrwR1YhMFuFpLBoyGFwXQMWcGQ4CXBr3PiwAGMQ8AcK9U/dpa2QOw+5EBNjKVA18OjP2/Q1L/S/sm/iHRyPxNQP0BDnOQ/jhUmwA602sCz+9rA+UChv4C/4EDd/0xBefxJQRbh7kCXrv4/lLYqP461hEBVPA5BbSolQWZd2UAsQ2o/kV0wwEvX0L9emTVAYufTQE5w1UCZWldAJsJKvtvIpb/dJA6+NAC+PtM9JsCHAxHB7nd+wWImmcEufobB2aYgwcIm5b+1BqxAKS8oQXRpXUHjZXlBW1x4QV3LV0EDCSFBENfKQE6iN0Cnl2q/zPS+wOwCQMGS8oXBowuKwTvzScFPH7XAX4fYv4I7mcAZuWTBWdXEwTIE5sGga7rBjAUtwYAGAECekQ9B15cHQUj/dkBmd8w+F0ipP5fHvEDXyylBtw1BQZ8jFUEovoZAININvnxQo79gFKk/n6vFQFa+K0FLBExBXmE5QTF7CkH7ctJA50zoQGtxIkEW8kJBGlEeQVrjHEBoGd3Aq6JJwWFGK8E36g7AfLDkQKO1MUErJuxAP8YUv+CMzcDglb7A6gSgvo/JqUCQP8NA2W69PzrxnsApNBDBQH4YwWwEEcF2Fy7BKZ52wVPTm8H/nZjBnZ9TwRHtp8AfY2G+FZ1AvxIcmcDLUOzAMdegwPf1pj+KTtlABTrVQMWPfT0hqhLBbxhzwTbUYsHvYNDAs5p8QCFuSkEqcodBBqiGQSn+Y0GH1TVBdfEWQfKVBUGLfN1AVxptQBgE+L/6IBHB3iB2wY4TlMH/oY3BukVowSrtOsGmgS7B8ys2wQtFKMHjvczAXdymO6nro0DNTLFAjtWCP4q/ncBG3PXA9MulwIQN6D40+JtAjzOsQOU/U0C5nC5AZ1TWQMpdYkGTLKNBJhqmQW2xY0Gd0YJA+LGawI8SHMHpizTBS7g6wcMMP8FJ6izBtjzKwCzluD+RhRZBrcVVQVwOMkG5XIdAdmBawCVVCMGdMSnBnVc0wcHRQcEevUjBscwmwcasisAci49ApVRHQaGcgEEDtGVBmWkVQYOIi0C9MtQ/6QaXPzwMoj+OdX4+NgwcwPKByMDA8yPB8AJWwXA+asE2FFHBFa0Dwdu5c7+KP9JARC47QaE5TUFJUiRBWwm7QITtwD/RwuG/OjJ+wId9p8DHgaPA2go8wDbLjD+YA6tAwc/pQEgIqkDlYR2+rPPRwD2HLcFYRTPBBA38wDc5JMATQTJAGGzcQCpAFEFZJSBBDL0ZQbo2DkFbXQtBMmYVQW8UH0FLRA9BufupQAHejb5huqnA6TbgwAgNjsDfviw/DsWlQCS43UDIF8xAYAy+QFTB8kBgGC1B7ExNQeF7LUH8UZNACldGwPfQBsG7sBTBwmXVwMI1WMA3eM2/4amov0X2Zr/VlkA/HJwvQFKXKUB2frO/acAOwc6miMEqVLTBWVe8welApcECk33BHMYuwfiK1sDZnVbAAMCMv4ofxb69sp6/3fQrwFx+RcCG2LS/n+vNP7V1b0C0Zz5A3RP9viJscsBjnkbArIxWQPIpV0HiFq9Bmzi7QdRIgkER1m1AcAsCwbZ/X8GWNUrBVIHswLv2TMDGrEbACOzHwCNZEMFNEwPBYs9gwLuYDkAZY7RALDuwQFvSZUAlhC9AWb6DQHR0v0C49alApI5OPwziq8A2Jw/Bb6HfwCWkDL83AL5AuiIDQSnTs0Dc5tc//9BTP73xjUByLBlBFGI5QTqnBUGEzhRAvvDJv+d7zr5LAYNAImXhQJHmokCadwy+H+RGwOFpHj8ouhxBjdCMQa25hkHTe8JApn8IwX5zjMGGLHfBktuXwOmOwkAwWhVBesR4QA5FkcBQzwfByqKawMsfS0BgihNBLPcXQRHmtkC2ElJAa6POQEDjakEqD7hBImHQQZdlsEEuVl9BDvTcQPtii0B+W7xAyuH+QLR42kDGPJo/YkDbwMx5VcEP52zBQLwmwUgvJsB3nIZAcbO7QI61dz9x4wLBJ0eFwSSkncFhN3jBWGHIwD6oWUDiEBZBfeMoQbpFD0Ekb/ZAa5sHQZTPJkFeejNBNsgSQdtwlkDtfIO9ReY7wLNZT8CergTA5WGbv0pq07+GKTbABGVJwLhvd7912YJAH7gsQTVZhkGyH55Bkr6VQbHIakGtmiNBU2QAQcwOEUHodj9BsZ5eQWi1S0H/WAhB4K1hQPd1ez59nSq/9Cxpv1I3PMCbbfLAAaxOwaFhecEL5VTBKTPVwF2crz9JLPRAdTUrQXRNMUEhUBxB9dHdQDC7A0AgEpXAXUc1wWAZccEqpV/BYjwKwUO81L95CYtAeY0HQf2VNUH5jFdBBWxfQWz8NEHgFLBAdxw+v3+4WsChpxi/uoGnQI1eBkFWxopAq8bMwDQBkMEIErzBjH+fwTU9I8Hr4sS+y5CkQFuyzkDuA9NACtbzQAhZBUE8lbpAyFgnvzTZ88BaWBfBR7FVwLA68kCaKn1BqR92QZRn00CPUXDAvOv2wHXDDMAy1gxBGsCMQSdylUGmSkZBK6VsQC5gDcD+hGXAFmoZwGy41b/EYDLAh3WewAzJ1MBQrOXAKZLXwIt0rsARxjbATvGmP6vOuUCP2vxA+m2iQKcnK8B1SkLBdTeVweCOl8FnaE/BXE9TwIwZ2UDsgm5BBc+cQWCdnUGie2hBYTKmQBGej8Dh6RPBujK4wOhIiUCOgGdBvXSOQZ25QEF8Yds/IcagwPW6JcDoofJA0cGPQTN+pEGfZEtBwZmdv2d4V8EjfpLBPrB2wSMlCsHoGA3ACJsKQM+Xp0CWMP9AmsMbQQyOC0GIs4NAgOcVwMtY38CIy9TA49aBv9cR5ECBR1lBKJ5yQdAMM0Fw3lpAV3ugwElNLsGZxT/BW6L6wIC3lr1QtABBWUNRQeqpUUEMowlBjWbtP0Uvl8Bscx/BccJfwf3biMELn5fBW+6Vwes2hMFgiV7B/oRRwVT9bMEe2IfBZKJ8wWZaDMF33iBA4e9KQaTnfkHmASRBqAZPv41XJcF7CkrBX1/YwKabWECYq0RBpxmEQZmjgUHiZF1BcM06QdCkJEGJNBBBiRjtQKUcxECpispAKO0FQeP+MUEJSEpBFeM5QRqZBkFpoJlA0HQrQK52MEBDvYVAStOnQDOElECAFxZAbGe3vj/12r8z8yq/1LkRQMJ2pkBg1LtAxBBQQDnDxb8UzrbAGj/OwG/wMsAIK2lAVbAcQSyjUUGrBlBBxfMrQUG5/kBIeKdAcTsAQJ/rFcBLZ+rAeys2wYSEUcHmOUbBc34pwbpFEsGRGgPBvxbQwPPtL8Bp/jZA54cDQdb9KUF72wlBKbo5QPYoisC4nizBbn5xwVqrg8ExH2PBWyH6wNS5AEAJDExBJrmlQfM1uUFAsKFBC9hvQRs5NkHPgzZBYxFhQVUNhkEfZI1BNxmJQfm2hUEL2olBZSSOQVVzhUFCollBh/EjQcToD0FO+CZBuw9FQUEUM0HKAbJAKI0UwKRX+cBOUOrANHGpv5lqxkAXAC1Bdq4tQevuAEHwFapAmbp6QO2MNECP08U+3LVXwGKXzMCZ0s/AeFlowKUsR77Q5I0/xLFCvuNl77/mbp6/bTYBQAlxo0Af1I1AeuWCv7qGBMH1oEXBFvEfwQ=="
]

			}
		],
		"application": {
			"bruker_topspin_parameters": {
				"title": "T=92C\r\n13C{1H} VACP MAS\r\n\r\n-- 13C ---\r\np15 = \t1.0 ms\r\nplw21 = \t15.2 W (30 kHz)\r\no1 = \t4050 Hz\r\naq = \t30 ms\r\nde = \t10.0 us\r\n-- 1H ---\r\np3 = \t2.6 us\r\nplw2 = \t50 W\r\nd1 = \t0.6 s\r\nspnam0 = \tRamp45-55.1000\r\nspdb0 = \t-11.2dB (opt) (=-5.35dB-6dB, 22kHz)\r\nplw12 = \t18.0 W (50 kHz)\r\nspnam2 = \tspinal64\r\npcpd2 = \t9.6 us\r\no2 = \t870 Hz\r\n-\r\n*T_reel : \t92C (1.1118 * T_reel + 4.7554)\r\nT_reel : \t125C\r\nT_set : \t98C (0.7454 *T_reel + 4.8778)\r\nT_shim : \t34C\r\nFrame : \t700l/h\r\nShim : \t'extreme' (3600l/h)\r\nflush transf. line : \tyes\r\n---\r\nshim : \tsondeCP4mm.2020\r\nSR : \tReferences.4mm/#901\r\nrotor : \tPF + ZrO@ cap\r\nB : \t2760\r\nD : \t776\r\nnuR : \t10.0 kHz (MANUAL)",
				"auditp.txt": "##TITLE= Audit trail, TopSpin 4.0.1\r\n##JCAMPDX= 5.01\r\n##ORIGIN= Bruker BioSpin GmbH\r\n##OWNER= florian\r\n$$ S:/Bruker/TopSpin200/data/pf2_TBennett/nmr/PbBrPerovskite.1/31/pdata/1/auditp.txt\r\n##AUDIT TRAIL=  $$ (NUMBER, WHEN, WHO, WHERE, PROCESS, VERSION, WHAT)\r\n(   1,<2023-03-27 09:20:45.846 +0200>,<labo200>,<rmn200n.cemhti.cnrs-orleans.fr>,<go4>,<TopSpin 3.6.3>,\r\n      <created by zg on data set with UUID 'db89ff7c-cc6c-11ed-8d64-000af7097849'\r\n       started at 2023-03-27 08:59:03.037 +0200,\r\n       POWCHK disabled, PULCHK disabled,\r\n       completed at 2023-03-27 09:20:45.845 +0200\r\n\r\n       configuration hash MD5:\r\n       8D 46 5C 87 EE 21 82 24 84 51 48 3B A3 DC EE 76\r\n       data hash MD5: 1496\r\n       3E 24 03 25 5E 3A 7C 72 F8 3D DA 25 E1 B1 94 5C\r\n>)\r\n(   2,<2023-10-01 18:12:38.979 +0200>,<CEMHTI/florian>,<florian-port2>,<proc1d>,<TopSpin 4.0.1>,\r\n      <Start of raw data processing\r\n       efp LB = 5 FT_mod = 6 PKNL = 1 PHC0 = -134.5 PHC1 = 0 SI = 4K \r\n       data hash MD5: 4K\r\n       B4 17 08 E3 A9 1F 1D E0 AD 5B C6 BA 0D 7E 1B 00>)\r\n##END=\r\n\r\n$$ hash MD5\r\n$$ 96 6B 46 D0 04 70 CC F5 13 7A 26 60 AE CD 08 DE\r\n",
				"audita.txt": "##TITLE= Audit trail, TopSpin 3.6.3\n##JCAMPDX= 5.01\n##ORIGIN= Bruker BioSpin GmbH\n##OWNER= labo200\n$$ /mnt/oldCentos/racine/NMRData/data/pf2_TBennett/PbBrPerovskite/31/audita.txt\n##AUDIT TRAIL=  $$ (NUMBER, WHEN, WHO, WHERE, PROCESS, VERSION, WHAT)\n(   1,<2023-03-27 09:20:45.846 +0200>,<labo200>,<rmn200n.cemhti.cnrs-orleans.fr>,<go4>,<TopSpin 3.6.3>,\n      <created by zg on data set with UUID 'db89ff7c-cc6c-11ed-8d64-000af7097849'\n       started at 2023-03-27 08:59:03.037 +0200,\n       POWCHK disabled, PULCHK disabled,\n       completed at 2023-03-27 09:20:45.845 +0200\n\n       configuration hash MD5:\n       8D 46 5C 87 EE 21 82 24 84 51 48 3B A3 DC EE 76\n       data hash MD5: 1496\n       3E 24 03 25 5E 3A 7C 72 F8 3D DA 25 E1 B1 94 5C\n>)\n##END=\n\n$$ hash MD5\n$$ DC 73 F7 50 74 0B FB 4F 3C E1 CA 1F 11 1B EB 25\n",
				"pulseprogram": "# 1 '/mnt/oldCentos/racine/NMRData/Local/lists/pp/pf_cp'\n# 1 '<built-in>'\n# 1 '<command-line>'\n# 1 '/mnt/oldCentos/racine/NMRData/Local/lists/pp/pf_cp'\n;cptppm.pf\n;cross-polarization pulse program\n;with tppm decoupling\n\n;set:\n;d1:       recycle delay\n;p3:       90 degree 1H pulse at pl2\n;pl2:      1H power for T90\n;p15:      contact pulse\n;pl1:      not used\n;pl21:     X power during CP\n;pl22:     1H power during CP\n;pl12:     1H power for decoupling\n;cpdprg2:  tppm15\n;p31:      tppm pulse length (~T180)\n;cnst31:   spinning speed\n;zgoptns:  cpdyn, cpfslg, vacp, dipshift\n;dipshift: cnst31\tspinning speed\n;dipshift: l6\tnbr rotor periods\n;cpfslg:   cnst24\t(right) offset in H for better decoupling\n;cpfslg:   cnst25\tLG offset, use setLG\n;vacp:     sp0 ramp shape on 1H\n;p2:       dfs pulse length (500us)\n;sp1:      dfs power level\n;cnst1:    dfs f1 frequency (1000)\n;cnst2:    dfs f2 frequency (70)\n;cnst3:    dfs frequency step (150)\n;p10:      rapt pulse length (20-50us)\n;pl10:     rapt power level\n;l11:      rapt number of pulses (5-20)\n;cnst11:   rapt + frequency offset\n\ndefine delay zfilter\n'zfilter=5*(1s/cnst31)'\n# 36 '/mnt/oldCentos/racine/NMRData/Local/lists/pp/pf_cp'\n;#ifndef cpdyn\n;'plw22=spw0'\n;#endif\n\n\n# 60 '/mnt/oldCentos/racine/NMRData/Local/lists/pp/pf_cp'\n'plw22=spw0'\n\n\n'in0=inf1'\n'd0=1u'\n# 1 'mc_line 66 file /mnt/oldCentos/racine/NMRData/Local/lists/pp/pf_cp exp. def. part of mc cmd. before ze'\n; dimension 1D; AQ_mode \ndefine delay MCWRK\ndefine delay MCREST\n'MCREST = d1 - 30m'\n'MCWRK = 0.333333*30m'\n\n    dccorr\n# 66 '/mnt/oldCentos/racine/NMRData/Local/lists/pp/pf_cp'\n# 66 '/mnt/oldCentos/racine/NMRData/Local/lists/pp/pf_cp'\n1 ze\n# 1 'mc_line 66 file /mnt/oldCentos/racine/NMRData/Local/lists/pp/pf_cp exp. def. of mc cmd. after ze'\n# 67 '/mnt/oldCentos/racine/NMRData/Local/lists/pp/pf_cp'\n;----------- recycle delay --------------------------------\n\n# 1 'mc_line 69 file /mnt/oldCentos/racine/NMRData/Local/lists/pp/pf_cp exp. start label for mc cmd.'\n2 MCWRK  * 2 do:f2\nLBLF0, MCWRK \n  MCREST\n# 70 '/mnt/oldCentos/racine/NMRData/Local/lists/pp/pf_cp'\n\n# 77 '/mnt/oldCentos/racine/NMRData/Local/lists/pp/pf_cp'\n;----------- FSLG -----------------------------------------\n\n\n# 81 '/mnt/oldCentos/racine/NMRData/Local/lists/pp/pf_cp'\n;----------- set power ------------------------------------\n  10u pl1:f1 pl2:f2\n;----------- dfs or rapt ----------------------------------\n# 97 '/mnt/oldCentos/racine/NMRData/Local/lists/pp/pf_cp'\n;----------------------------------------------- 90 degree proton pulse\n\n\n# 101 '/mnt/oldCentos/racine/NMRData/Local/lists/pp/pf_cp'\n  (p3 pl2 ph1):f2\n\n;----------------------------------------------- delay\n\n# 109 '/mnt/oldCentos/racine/NMRData/Local/lists/pp/pf_cp'\n  d0 pl21:f1 pl22:f2\t\t; attention: pas de declaration de puissance pendant les pulses...\n\n\n# 113 '/mnt/oldCentos/racine/NMRData/Local/lists/pp/pf_cp'\n;----------------------------------------------- cross-polarization\n\n\n# 117 '/mnt/oldCentos/racine/NMRData/Local/lists/pp/pf_cp'\n  (p15 pl21 ph2):f1 (p15:sp0 ph3):f2\n\n;----------------------------------------------- decoupling\n\n# 124 '/mnt/oldCentos/racine/NMRData/Local/lists/pp/pf_cp'\n  1u cpds2:f2\n\n\n# 129 '/mnt/oldCentos/racine/NMRData/Local/lists/pp/pf_cp'\n;----------------------------------------------- acquisition\n  go=2 ph31\n\n  1m do:f2\n\n# 137 '/mnt/oldCentos/racine/NMRData/Local/lists/pp/pf_cp'\n;----------------------------------------------- write\n\n\n# 1 'mc_line 144 file /mnt/oldCentos/racine/NMRData/Local/lists/pp/pf_cp exp. mc cmd. in line'\n  MCWRK wr #0\n  MCWRK zd\n  lo to LBLF0 times td0\n\n# 145 '/mnt/oldCentos/racine/NMRData/Local/lists/pp/pf_cp'\n# 147 '/mnt/oldCentos/racine/NMRData/Local/lists/pp/pf_cp'\nHaltAcqu, 1m\t\t\t\t;jump address for protection files\nexit\n\nph0=0\nph1=1 3\t\t\t\t; H pi/2\nph2=0 0 1 1 3 3 2 2\t\t; X CP\nph3=0\t\t\t\t; H CP\nph11=0 2\t\t\t; H pi (drain)\nph31=0 2 1 3 3 1 2 0\t\t; receiver\n\n",
				"acqus": "##TITLE= Parameter file, TopSpin 3.6.3\n##JCAMPDX= 5.0\n##DATATYPE= Parameter Values\n##NPOINTS= 13\t$$ modification sequence number\n##ORIGIN= Bruker BioSpin GmbH\n##OWNER= labo200\n$$ 2023-03-27 09:20:45.846 +0200  labo200@rmn200n.cemhti.cnrs-orleans.fr\n$$ /mnt/oldCentos/racine/NMRData/data/pf2_TBennett/PbBrPerovskite/31/acqus\n$$ process /opt/topspin3.6.3/prog/mod/go4\n##$ACQT0= 1000000\n##$AMP= (0..31)\n100 100 100 100 100 100 100 100 100 100 100 100 100 100 100 100 100 100\n100 100 100 100 100 100 100 100 100 100 100 100 100 100\n##$AMPCOIL= (0..19)\n-1 0 0 0 0 0 0 0 0 0 0 0 0 0 0 0 0 0 0 0\n##$ANAVPT= -1\n##$AQSEQ= 0\n##$AQ_mod= 3\n##$AUNM= <au_zgonly>\n##$AUTOPOS= <>\n##$BF1= 50.327758\n##$BF2= 200.15\n##$BF3= 200.15\n##$BF4= 200.15\n##$BF5= 200.15\n##$BF6= 200.15\n##$BF7= 200.15\n##$BF8= 200.15\n##$BWFAC= (0..63)\n0 0 0 0 0 0 0 0 0 0 0 0 0 0 0 0 0 0 0 0 0 0 0 0 0 0 0 0 0 0 0 0 0 0 0 0\n0 0 0 0 0 0 0 0 0 0 0 0 0 0 0 0 0 0 0 0 0 0 0 0 0 0 0 0\n##$BYTORDA= 0\n##$CAGPARS= (0..11)\n0 0 0 0 0 0 0 0 0 0 0 0\n##$CHEMSTR= <none>\n##$CNST= (0..63)\n1 1 1 1 1 1 1 1 1 1 1 1 1 1 1 1 1 1 1 1 1 1 1 1 1 1 1 1 1 1 1 10000 1 1\n1 1 1 1 1 1 1 1 1 1 1 1 1 1 1 1 1 1 1 1 1 1 1 1 1 1 1 1 1 1\n##$CPDPRG= (0..8)\n<> <> <spinal64> <> <> <> <> <> <>\n##$D= (0..63)\n1e-06 0.6 0 0 0 0 0 0 0 0 0 0 0 0 0 0 0 0 0 0 0.1 0 0 0 0 0 0 0 0 0 0 0\n0 0 0 0 0 0 0 0 0 0 0 0 0 0 0 0 0 0 0 0 0 0 0 0 0 0 0 0 0 0 0 0\n##$DATE= 1679901645\n##$DATE_START= 1679900343\n##$DE= 10\n##$DECBNUC= <off>\n##$DECIM= 800\n##$DECNUC= <off>\n##$DECSTAT= 4\n##$DIGMOD= 1\n##$DIGTYP= 12\n##$DQDMODE= 0\n##$DR= 21\n##$DS= 0\n##$DSPFIRM= 0\n##$DSPFVS= 20\n##$DTYPA= 0\n##$EXP= <SOLIDS1H>\n##$FCUCHAN= (0..9)\n0 2 1 0 0 0 0 0 0 0\n##$FL1= 0\n##$FL2= 0\n##$FL3= 0\n##$FL4= 0\n##$FN_INDIRECT= (0..7)\n0 0 0 0 0 0 0 0\n##$FOV= 0\n##$FQ1LIST= <>\n##$FQ2LIST= <>\n##$FQ3LIST= <>\n##$FQ4LIST= <>\n##$FQ5LIST= <>\n##$FQ6LIST= <>\n##$FQ7LIST= <>\n##$FQ8LIST= <>\n##$FRQLO3= 58817\n##$FRQLO3N= 2\n##$FS= (0..7)\n83 83 83 83 83 83 83 83\n##$FTLPGN= 0\n##$FW= 4032000\n##$FnILOOP= 0\n##$FnMODE= 0\n##$FnTYPE= 0\n##$GPNAM= (0..31)\n<> <> <> <> <> <> <> <> <> <> <> <> <> <> <> <> <> <> <> <> <> <> <> <>\n<> <> <> <> <> <> <> <>\n##$GPX= (0..31)\n0 0 0 0 0 0 0 0 0 0 0 0 0 0 0 0 0 0 0 0 0 0 0 0 0 0 0 0 0 0 0 0\n##$GPY= (0..31)\n0 0 0 0 0 0 0 0 0 0 0 0 0 0 0 0 0 0 0 0 0 0 0 0 0 0 0 0 0 0 0 0\n##$GPZ= (0..31)\n0 0 0 0 0 0 0 0 0 0 0 0 0 0 0 0 0 0 0 0 0 0 0 0 0 0 0 0 0 0 0 0\n##$GRDPROG= <>\n##$GRPDLY= 67.9839172363281\n##$HDDUTY= 20\n##$HDRATE= 1\n##$HGAIN= (0..3)\n2000 0 0 0\n##$HL1= 0\n##$HL2= 0\n##$HL3= 0\n##$HL4= 0\n##$HOLDER= 0\n##$HPMOD= (0..7)\n0 1 1 0 0 0 0 0\n##$HPPRGN= 0\n##$IN= (0..63)\n0 0 0 0 0 0 0 0 0 0 0 0 0 0 0 0 0 0 0 0 0 0 0 0 0 0 0 0 0 0 0 0 0 0 0 0\n0 0 0 0 0 0 0 0 0 0 0 0 0 0 0 0 0 0 0 0 0 0 0 0 0 0 0 0\n##$INF= (0..7)\n0 0 0 0 0 0 0 0\n##$INP= (0..63)\n0 0 0 0 0 0 0 0 0 0 0 0 0 0 0 0 0 0 0 0 0 0 0 0 0 0 0 0 0 0 0 0 0 0 0 0\n0 0 0 0 0 0 0 0 0 0 0 0 0 0 0 0 0 0 0 0 0 0 0 0 0 0 0 0\n##$INSTRUM= <spect>\n##$INTEGFAC= (0..63)\n0 0 0 0 0 0 0 0 0 0 0 0 0 0 0 0 0 0 0 0 0 0 0 0 0 0 0 0 0 0 0 0 0 0 0 0\n0 0 0 0 0 0 0 0 0 0 0 0 0 0 0 0 0 0 0 0 0 0 0 0 0 0 0 0\n##$L= (0..31)\n1 1 1 1 1 1 1 1 1 1 1 1 1 1 1 1 1 1 1 1 4 1 1 1 1 1 1 1 1 1 1 1\n##$LFILTER= -1\n##$LGAIN= -1\n##$LINPSTP= 0\n##$LOCKED= no\n##$LOCKFLD= -1\n##$LOCKGN= -1\n##$LOCKPOW= -1\n##$LOCKPPM= -1\n##$LOCNUC= <off>\n##$LOCPHAS= -1\n##$LOCSHFT= no\n##$LOCSW= 0\n##$LTIME= -1\n##$MASR= 10000\n##$MASRLST= <masrlst>\n##$MULEXPNO= (0..15)\n0 0 0 0 0 0 0 0 0 0 0 0 0 0 0 0\n##$NBL= 1\n##$NC= -5\n##$NLOGCH= 2\n##$NOVFLW= 0\n##$NS= 2048\n##$NUC1= <13C>\n##$NUC2= <1H>\n##$NUC3= <off>\n##$NUC4= <off>\n##$NUC5= <off>\n##$NUC6= <off>\n##$NUC7= <off>\n##$NUC8= <off>\n##$NUCLEUS= <off>\n##$NUSLIST= <automatic>\n##$NusAMOUNT= 25\n##$NusFPNZ= no\n##$NusJSP= 0\n##$NusSEED= 54321\n##$NusSPTYPE= 0\n##$NusT2= 1\n##$NusTD= 0\n##$O1= 4050\n##$O2= 870\n##$O3= 400.26\n##$O4= 400.26\n##$O5= 400.26\n##$O6= 400.26\n##$O7= 400.26\n##$O8= 400.26\n##$OVERFLW= 0\n##$P= (0..63)\n0 4.8 0 2.6 0 0 0 0 0 0 0 0 0 0 0 1000 0 0 0 0 2.125 0 0 0 0 0 0 0 0 0\n0 0 0 0 0 0 0 0 0 0 0 0 0 0 0 0 0 0 0 0 0 0 0 0 0 0 0 0 0 0 0 0 0 0\n##$PACOIL= (0..15)\n2 1 0 0 0 0 0 0 0 0 0 0 0 0 0 0\n##$PAPS= 0\n##$PARMODE= 0\n##$PCPD= (0..9)\n0 0 9.6 0 0 0 0 0 0 0\n##$PEXSEL= (0..9)\n1 1 1 1 1 1 1 1 1 1\n##$PHCOR= (0..31)\n0 0 0 0 0 0 0 0 0 75 0 0 0 0 0 0 0 0 0 0 0 0 0 0 0 0 0 0 0 0 0 0\n##$PHLIST= <>\n##$PHP= 1\n##$PH_ref= 46\n##$PL= (0..63)\n120 120 120 120 120 120 120 120 120 120 120 120 120 120 120 120 120 120\n120 120 120 120 120 120 120 120 120 120 120 120 120 120 120 120 120 120\n120 120 120 120 120 120 120 120 120 120 120 120 120 120 120 120 120 120\n120 120 120 120 120 120 120 120 120 120\n##$PLSTEP= 3\n##$PLSTRT= -6\n##$PLW= (0..63)\n0 0 50 0 0 0 0 0 0 0 0 0 18 0 0 0 0 0 0 0 10.4 15.2 13.18257 0 0 0 0 0\n0 0 0 0 0 0 0 0 0 0 0 0 0 0 0 0 0 0 0 0 0 0 0 0 0 0 0 0 0 0 0 0 0 0 0 0\n##$PLWMAX= (0..7)\n1312.5 416.7 0 0 0 0 0 0\n##$PQPHASE= 0\n##$PQSCALE= 1\n##$PR= 1\n##$PRECHAN= (0..15)\n-1 1 -1 0 -1 -1 -1 -1 -1 -1 -1 -1 -1 -1 -1 -1\n##$PRGAIN= 0\n##$PROBHD= <H140172_001 (PH MAS WVT 200W1 BL4 15N-31P/19F-1H)>\n##$PROBINPUTS= (0..15)\n<31P-197Au> <1H/19F> <> <> <> <> <> <> <> <> <> <> <> <> <> <>\n##$PULPROG= <pf_cp>\n##$PW= 0\n##$PYNM= <>\n##$ProjAngle= 0\n##$QNP= 0\n##$RD= 0\n##$RECCHAN= (0..15)\n0 2 0 0 0 0 0 0 0 0 0 0 0 0 0 0\n##$RECPH= 0\n##$RECPRE= (0..15)\n0 1 -1 -1 -1 -1 -1 -1 -1 -1 -1 -1 -1 -1 -1 -1\n##$RECPRFX= (0..15)\n1 0 0 0 0 0 0 0 0 0 0 0 0 0 0 0\n##$RECSEL= (0..15)\n0 0 1 0 0 0 0 0 0 0 0 0 0 0 0 0\n##$RG= 2050\n##$RO= 0\n##$RSEL= (0..15)\n0 2 1 0 0 0 0 0 0 0 0 0 0 0 0 0\n##$S= (0..7)\n83 83 83 83 83 83 83 83\n##$SELREC= (0..9)\n0 0 0 0 0 0 0 0 0 0\n##$SFO1= 50.331808\n##$SFO2= 200.15087\n##$SFO3= 200.15040026\n##$SFO4= 200.15040026\n##$SFO5= 200.15040026\n##$SFO6= 200.15040026\n##$SFO7= 200.15040026\n##$SFO8= 200.15040026\n##$SOLVENT= <>\n##$SOLVOLD= <off>\n##$SP= (0..63)\n120 120 120 120 120 120 120 120 120 120 120 120 120 120 120 120 120 120\n120 120 120 120 120 120 120 120 120 120 120 120 120 120 120 120 120 120\n120 120 120 120 120 120 120 120 120 120 120 120 120 120 120 120 120 120\n120 120 120 120 120 120 120 120 120 120\n##$SPECTR= 0\n##$SPINCNT= 0\n##$SPNAM= (0..63)\n<Ramp45-55.1000> <> <> <> <> <> <> <> <> <> <> <> <> <> <> <> <> <> <>\n<> <> <> <> <> <> <> <> <> <> <> <> <> <> <> <> <> <> <> <> <> <> <> <>\n<> <> <> <> <> <> <> <> <> <> <> <> <> <> <> <> <> <> <> <> <>\n##$SPOAL= (0..63)\n0.5 0.5 0.5 0.5 0.5 0.5 0.5 0.5 0.5 0.5 0.5 0.5 0.5 0.5 0.5 0.5 0.5 0.5\n0.5 0.5 0.5 0.5 0.5 0.5 0.5 0.5 0.5 0.5 0.5 0.5 0.5 0.5 0.5 0.5 0.5 0.5\n0.5 0.5 0.5 0.5 0.5 0.5 0.5 0.5 0.5 0.5 0.5 0.5 0.5 0.5 0.5 0.5 0.5 0.5\n0.5 0.5 0.5 0.5 0.5 0.5 0.5 0.5 0.5 0.5\n##$SPOFFS= (0..63)\n0 0 0 0 0 0 0 0 0 0 0 0 0 0 0 0 0 0 0 0 0 0 0 0 0 0 0 0 0 0 0 0 0 0 0 0\n0 0 0 0 0 0 0 0 0 0 0 0 0 0 0 0 0 0 0 0 0 0 0 0 0 0 0 0\n##$SPPEX= (0..63)\n0 0 0 0 0 0 0 0 0 0 0 0 0 0 0 0 0 0 0 0 0 0 0 0 0 0 0 0 0 0 0 0 0 0 0 0\n0 0 0 0 0 0 0 0 0 0 0 0 0 0 0 0 0 0 0 0 0 0 0 0 0 0 0 0\n##$SPW= (0..63)\n13.18257 0 0 0 0 0 0 0 0 0 0 0 0 0 0 0 0 0 0 0 0 0 0 0 0 0 0 0 0 0 0 0\n0 0 0 0 0 0 0 0 0 0 0 0 0 0 0 0 0 0 0 0 0 0 0 0 0 0 0 0 0 0 0 0\n##$SUBNAM= (0..9)\n<> <> <> <> <> <> <> <> <> <>\n##$SW= 496.703794149417\n##$SWIBOX= (0..19)\n0 1 3 0 0 0 0 0 0 0 0 0 0 0 0 0 0 0 0 0\n##$SW_h= 25000\n##$SWfinal= 0\n##$SigLockShift= 0\n##$TD= 1496\n##$TD0= 4\n##$TD_INDIRECT= (0..7)\n0 0 0 0 0 0 0 0\n##$TDav= 1\n##$TE= 371.1422\n##$TE1= 371.1422\n##$TE2= 0\n##$TE3= 0\n##$TE4= 0\n##$TEG= 300\n##$TE_MAGNET= 0\n##$TE_PIDX= 1\n##$TE_RAW= 371.1422\n##$TE_STAB= (0..9)\n2 2 0 0 0 0 0 0 0 0\n##$TL= (0..7)\n120 120 120 120 120 120 120 120\n##$TOTROT= (0..63)\n0 0 0 0 0 0 0 0 0 0 0 0 0 0 0 0 0 0 0 0 0 0 0 0 0 0 0 0 0 0 0 0 0 0 0 0\n0 0 0 0 0 0 0 0 0 0 0 0 0 0 0 0 0 0 0 0 0 0 0 0 0 0 0 0\n##$TUBE_TYPE= <>\n##$USERA1= <>\n##$USERA2= <>\n##$USERA3= <>\n##$USERA4= <>\n##$USERA5= <>\n##$UUID= <db89ff7c-cc6c-11ed-8d64-000af7097849>\n##$V9= 5\n##$VALIDCODE= -1\n##$VALIST= <>\n##$VCLIST= <>\n##$VDLIST= <>\n##$VPLIST= <>\n##$VTLIST= <>\n##$WBST= 1024\n##$WBSW= 3\n##$XGAIN= (0..3)\n670 0 0 0\n##$XL= 0\n##$YL= 0\n##$YMAX_a= 4304325\n##$YMIN_a= -4487070\n##$ZGOPTNS= <-Ddec>\n##$ZL1= 120\n##$ZL2= 120\n##$ZL3= 120\n##$ZL4= 120\n##$scaledByNS= no\n##$scaledByRG= no\n##END=\n",
				"procs": "##TITLE= Parameter file, TopSpin 4.0.1\r\n##JCAMPDX= 5.0\r\n##DATATYPE= Parameter Values\r\n##NPOINTS= 8\t$$ modification sequence number\r\n##ORIGIN= Bruker BioSpin GmbH\r\n##OWNER= labo200\r\n$$ 2023-10-01 18:12:38.949 +0200  CEMHTI/florian@florian-port2\r\n$$ S:/Bruker/TopSpin200/data/pf2_TBennett/nmr/PbBrPerovskite.1/31/pdata/1/procs\r\n$$ process C:/Bruker/TopSpin4.0.1/prog/mod/proc1d.exe\r\n##$ABSF1= 0\r\n##$ABSF2= 0\r\n##$ABSG= 0\r\n##$ABSL= 0\r\n##$ALPHA= 0\r\n##$AQORDER= 0\r\n##$ASSFAC= 0\r\n##$ASSFACI= 0\r\n##$ASSFACX= 0\r\n##$ASSWID= 0\r\n##$AUNMP= <proc_1d>\r\n##$AXLEFT= 0\r\n##$AXNAME= <>\r\n##$AXNUC= <13C>\r\n##$AXRIGHT= 0\r\n##$AXTYPE= 0\r\n##$AXUNIT= <>\r\n##$AZFE= 0.1\r\n##$AZFW= 0.5\r\n##$BCFW= 0\r\n##$BC_mod= 0\r\n##$BYTORDP= 0\r\n##$COROFFS= 0\r\n##$CY= 10\r\n##$DATMOD= 1\r\n##$DC= 0\r\n##$DFILT= <>\r\n##$DTYPP= 0\r\n##$ERETIC= no\r\n##$F1P= 199.294336109833\r\n##$F2P= -133.861479528761\r\n##$FCOR= 1\r\n##$FTSIZE= 4096\r\n##$FT_mod= 6\r\n##$GAMMA= 0\r\n##$GB= 0\r\n##$INTBC= 1\r\n##$INTSCL= 1\r\n##$ISEN= 128\r\n##$LB= 5\r\n##$LEV0= 0\r\n##$LPBIN= 0\r\n##$MAXI= 10000\r\n##$MC2= 0\r\n##$MEAN= 0\r\n##$ME_mod= 0\r\n##$MI= 50\r\n##$MddCEXP= no\r\n##$MddCT_SP= no\r\n##$MddF180= no\r\n##$MddLAMBDA= 0\r\n##$MddMEMORY= 0\r\n##$MddMERGE= 0\r\n##$MddNCOMP= 0\r\n##$MddNITER= 0\r\n##$MddNOISE= 0\r\n##$MddPHASE= 0\r\n##$MddSEED= 0\r\n##$MddSRSIZE= 0\r\n##$Mdd_CsALG= 0\r\n##$Mdd_CsLAMBDA= 0\r\n##$Mdd_CsNITER= 0\r\n##$Mdd_CsNORM= 0\r\n##$Mdd_CsVE= no\r\n##$Mdd_CsZF= 0\r\n##$Mdd_LrLAMBDA= 0\r\n##$Mdd_LrNITER= 0\r\n##$Mdd_LrRANK= 0\r\n##$Mdd_LrZF= 0\r\n##$Mdd_mod= 0\r\n##$NCOEF= 0\r\n##$NC_proc= -6\r\n##$NLEV= 6\r\n##$NOISF1= 5\r\n##$NOISF2= -5\r\n##$NSP= 0\r\n##$NTH_PI= 0\r\n##$NZP= 0\r\n##$OFFSET= 328.4733\r\n##$PC= 4\r\n##$PHC0= -134.5\r\n##$PHC1= 0\r\n##$PH_mod= 1\r\n##$PKNL= yes\r\n##$PPARMOD= 0\r\n##$PPDIAG= 0\r\n##$PPIPTYP= 0\r\n##$PPMPNUM= 2147483647\r\n##$PPRESOL= 1\r\n##$PSCAL= 1\r\n##$PSIGN= 0\r\n##$PYNMP= <proc.py>\r\n##$RDF1= 0\r\n##$RDF2= 0\r\n##$RDFWHM= 0\r\n##$RDINT= 0\r\n##$RDPOS= 0\r\n##$REVERSE= no\r\n##$SF= 50.3277766700001\r\n##$SI= 4096\r\n##$SIGF1= 40\r\n##$SIGF2= 20\r\n##$SINO= 0\r\n##$SIOLD= 4096\r\n##$SPECTYP= <>\r\n##$SREF_mod= 1\r\n##$SREGLST= <1H.CDCl3>\r\n##$SSB= 0\r\n##$STSI= 4096\r\n##$STSR= 0\r\n##$SW_p= 25000\r\n##$SYMM= 0\r\n##$S_DEV= 0\r\n##$TDeff= 1496\r\n##$TDoff= 0\r\n##$TI= <>\r\n##$TILT= no\r\n##$TM1= 0\r\n##$TM2= 0\r\n##$TOPLEV= 0\r\n##$USERP1= <>\r\n##$USERP2= <>\r\n##$USERP3= <>\r\n##$USERP4= <>\r\n##$USERP5= <>\r\n##$WDW= 1\r\n##$XDIM= 0\r\n##$YMAX_p= 294349996\r\n##$YMIN_p= -20456641\r\n##END=\r\n"
			},
			"dmfit": {
				"from_filename": "S:/Bruker/TopSpin200/data/pf2_TBennett/nmr/PbBrPerovskite.1/31/pdata/1/1r",
				"save_date": "2023-10-01T16:12:54Z",
				"from_title": "T=92C",
				"origin": "pf_cp 13C PbBrPerovskite 31_1 1r -  labo200\r\n$$ 2023-10-01 18:12:38.949 +0200  CEMHTI/florian@florian-port2\r\n$$ S:/Bruker/TopSpin200/data/pf2_TBennett/nmr/PbBrPerovskite.1/31/pdata/1/procs\r\n$$ process C:/Bruker/TopSpin4.0.1/prog/mod/proc1d.exe\r\n S:/Bruker/TopSpin200/data/pf2_TBennett/nmr/PbBrPerovskite.1/31/pdata/1/1r"
			}
		}
	}
}
