# Supplementary material for: Structural dynamics of melting and glass formation in a two-dimensional hybrid perovskite
Source: Nat Commun. 2025 Aug 18;16:7696. doi: 10.1038/s41467-025-61410-z (PMC12361452; doi:10.1038/s41467-025-61410-z)
Supplement: Supplementary file 4 — Source Data [file 41467_2025_61410_MOESM4_ESM.zip › Source Data/NMR_Source_Data/[750] PbBrPerovskite_glass - 13C{1H} CP 350us 60kHz.fxml]

<?xml version="1.0" encoding="utf-8" ?>
<NMRFit>
<FitParameters>
	<timestamp>2023-11-12T12:15:57Z</timestamp>
	<DMFitVersion>20230120</DMFitVersion>
	<FitMode>0</FitMode>
	<FitModeAsc>Fit 1D</FitModeAsc>
	<Sdev>48038.27534</Sdev>
	<ComputeParam>
		<ShapeSize>4096</ShapeSize>
		<npasab>64</npasab>
		<ssbMax>10</ssbMax>
		<QuadStep>15</QuadStep>
		<EtaStep>11</EtaStep>
		<CptThreshold>99</CptThreshold>
		<CSAStep>15</CSAStep>
		<MinCSAStep>50</MinCSAStep>
		<GaussMult>0.75</GaussMult>
		<SWMult>4</SWMult>
	</ComputeParam>
	<Dimension>F2
		<nucleus>13C</nucleus>
		<frequency>188.5966983</frequency>
		<line>
			<ModelName>Gaus/Lor</ModelName>
			<amp Fit="*"  Error="28229.29943">367754.0582</amp>
			<pos Fit="*"  Unit="ppm" Error="0.16274">21.3077635</pos>
			<wid  Unit="ppm">3.181391068</wid>
			<gl>1</gl>
			<T2>0.5305166084</T2>
		</line>
		<line>
			<ModelName>Gaus/Lor</ModelName>
			<amp Fit="*"  Error="28229.29943">344548.5368</amp>
			<pos Fit="*"  Unit="ppm" Error="0.17351">24.8112737</pos>
			<wid  Unit="ppm">3.181391068</wid>
			<gl>1</gl>
			<T2>0.5305166084</T2>
		</line>
		<line>
			<ModelName>Gaus/Lor</ModelName>
			<amp Fit="*"  Error="85287.92059">361987.4957</amp>
			<pos Fit="*"  Unit="ppm" Error="0.32925">48.18874684</pos>
			<wid  Unit="ppm">3.181391068</wid>
			<gl>1</gl>
			<T2>0.5305166084</T2>
		</line>
		<line>
			<ModelName>Gaus/Lor</ModelName>
			<amp Fit="*"  Error="85287.92059">533419.1646</amp>
			<pos Fit="*"  Unit="ppm" Error="0.22323">50.27601723</pos>
			<wid  Unit="ppm">3.181391068</wid>
			<gl>1</gl>
			<T2>0.5305166084</T2>
		</line>
		<line>
			<ModelName>Gaus/Lor</ModelName>
			<amp Fit="*"  Error="74662.59225">560025.2092</amp>
			<pos Fit="*"  Unit="ppm" Error="0.20662">121.3510857</pos>
			<wid  Unit="ppm">3.181391068</wid>
			<gl>1</gl>
			<T2>0.5305166084</T2>
		</line>
		<line>
			<ModelName>Gaus/Lor</ModelName>
			<amp Fit="*"  Error="163392.85442">862517.958</amp>
			<pos Fit="*"  Unit="ppm" Error="0.40105">124.0643512</pos>
			<wid  Unit="ppm">3.181391068</wid>
			<gl>1</gl>
			<T2>0.5305166084</T2>
		</line>
		<line>
			<ModelName>Gaus/Lor</ModelName>
			<amp Fit="*"  Error="162963.08234">1577722.55</amp>
			<pos Fit="*"  Unit="ppm" Error="0.22021">126.1579435</pos>
			<wid  Unit="ppm">3.181391068</wid>
			<gl>1</gl>
			<T2>0.5305166084</T2>
		</line>
		<line>
			<ModelName>Gaus/Lor</ModelName>
			<pos  Unit="ppm">125.0596624</pos>
			<wid  Unit="ppm">3.181391068</wid>
			<gl>1</gl>
			<T2>0.5305166084</T2>
		</line>
		<line>
			<ModelName>Gaus/Lor</ModelName>
			<amp Fit="*"  Error="70205.59882">1405617.896</amp>
			<pos Fit="*"  Unit="ppm" Error="0.09352">128.9507291</pos>
			<wid  Unit="ppm">3.181391068</wid>
			<gl>1</gl>
			<T2>0.5305166084</T2>
		</line>
		<line>
			<ModelName>Gaus/Lor</ModelName>
			<amp Fit="*"  Error="27205.95588">351526.6691</amp>
			<pos Fit="*"  Unit="ppm" Error="0.16429">133.0126124</pos>
			<wid  Unit="ppm">3.181391068</wid>
			<gl>1</gl>
			<T2>0.5305166084</T2>
		</line>
		<line>
			<ModelName>Gaus/Lor</ModelName>
			<pos  Unit="ppm">134</pos>
			<wid  Unit="ppm">0.2080333343</wid>
			<gl>1</gl>
			<T2>8.113030563</T2>
		</line>
	</Dimension>
</FitParameters>
<GraphParameters>
	<Dimensions>
		<X>
			<min>30175.45917</min>
			<max>1885.966198</max>
			<tic>1885.966198</tic>
		</X>
		<Amp>
			<min>-263976.3531</min>
			<max>2178992.275</max>
		</Amp>
	</Dimensions>
</GraphParameters>
<DataFile>
	<FileName>[750] PbBrPerovskite_glass - 13C{1H} CP 350us 60kHz.csdf</FileName>
	<FileTitle>13C VACP MAS 60kH</FileTitle>
</DataFile>
</NMRFit>
