# Supplementary material for: Structural dynamics of melting and glass formation in a two-dimensional hybrid perovskite
Source: Nat Commun. 2025 Aug 18;16:7696. doi: 10.1038/s41467-025-61410-z (PMC12361452; doi:10.1038/s41467-025-61410-z)
Supplement: Supplementary file 4 — Source Data [file 41467_2025_61410_MOESM4_ESM.zip › Source Data/NMR_Source_Data/[750] PbBrPerovskite_crystal - 1H DH3 250us 60kHz [symmetrised].csdf]

{
	"csdm": {
		"version": "1.0",
		"read_only": false,
		"description": "DH",
		"origin": "pf_inadR 1H-1H PbBrPerovskite 1011_1 2rr -  labo750\r\n$$ 2023-11-12 15:39:31.483 +0100  CEMHTI/florian@florian-port2\r\n$$ S:/Bruker/TopSpin750/data/pf7_TBennett/nmr/PbBrPerovskite.crystal/1011/pdata/1/procs\r\n$$ process C:/Bruker/TopSpin4.0.1/prog/mod/dataserver.exe\r\n S:/Bruker/TopSpin750/data/pf7_TBennett/nmr/PbBrPerovskite.crystal/1011/pdata/1/2rr",
		"timestamp": "2023-11-12T14:41:59Z",
		"dimensions": [
			{
				"type": "linear",
				"count": 1024,
				"quantity_name": "Frequency",
				"increment": "-61.03515625 Hz",
				"coordinates_offset": "35145.28578 Hz",
				"origin_offset": "750.0361897 MHz",
				"label": "1H - Frequency",
				"reciprocal": {
					"quantity_name": "time",
					"label": "1H - time"
				}
			},
			{
				"type": "linear",
				"count": 128,
				"quantity_name": "Frequency",
				"increment": "-117.1875 Hz",
				"coordinates_offset": "10607.36795 Hz",
				"origin_offset": "750.0369776 MHz",
				"label": "1H - Frequency",
				"reciprocal": {
					"quantity_name": "time",
					"label": "1H - time"
				}
			}
		],
		"dependent_variables": [
			{
				"type": "internal",
				"name": "NMR Spectrum",
				"encoding": "base64",
				"numeric_type": "float32",
				"quantity_type": "scalar",
				"components": 
[
"AAAAAAAAAAAAAAAAAAAAAAAAAAAAAAAAAAAAAAAAAAAAAAAAAAAAAAAAAAAAAAAAAAAAAAAAAAAAAAAAAAAAAAAAAAAAAAAAAAAAAAAAAAAAAAAAAAAAAAAAAAAAAAAAAAAAAAAAAAAAAAAAAAAAAAAAAAAAAAAAAAAAAAAAAAAAAAAAAAAAAAAAAAAAAAAAAAAAAAAAAAAAAAAAAAAAAAAAAAAAAAAAAAAAAAAAAAAAAAAAAAAAAAAAAAAAAAAAAAAAAAAAAAAAAAAAAAAAAAAAAAAAAAAAAAAAAAAAAAAAAAAAAAAAAAAAAAAAAAAAAAAAAAAAAAAAAAAAAAAAAAAAAAAAAAAAAAAAAAAAAAAAAAAAAAAAAAAAAAAAAAAAAAAAAAAAAAAAAAAAAAAAAAAAAAAAAAAAAAAAAAAAAAAAAAAAAAAAAAAAAAAAAAAAAAAAAAAAAAAAAAAAAAAAAAAAAAAAAAAAAAAAAAAAAAAAAAAAAAAAAAAAAAAAAAAAAAAAAAAAAAAAAAAAAAAAAAAAAAAAAAAAAAAAAAAAAAAAAAAAAAAAAAAAAAAAAAAAAAAAAAAAAAAAAAAAAAAAAAAAAAAAAAAAAAAAAAAAAAAAAAAAAAAAAAAAAAAAAAAAAAAAAAAAAAAAAAAAAAAAAAAAAAAAAAAAAAAAAAAAAAAAAAAAAAAAAAAAAAAAAAAAAAAAAAAAAAAAAAAAAAAAAAAAAAAAAAAAAAAAAAAAAAAAAAAAAAAAAAAAAAAAAAAAAAAAAAAAAAAAAAAAAAAAAAAAAAAAAAAAAAAAAAAAAAAAAAAAAAAAAAAAAAAAAAAAAAAAAAAAAAAAAAAAAAAAAAAAAAAAAAAAAAAAAAAAAAAAAAAAAAAAAAAAAAAAAAAAAAAAAAAAAAAAAAAAAAAAAAAAAAAAAAAAAAAAAAAAAAAAAAAAAAAAAAAAAAAAAAAAAAAAAAAAAAAAAAAAAAAAAAAAAAAAAAAAAAAAAAAAAAAAAAAAAAAAAAAAAAAAAAAAAAAAAAAAAAAAAAAAAAAAAAAAAAAAAAAAAAAAAAAAAAAAAAAAAAAAAAAAAAAAAAAAAAAAAAAAAAAAAAAAAAAAAAAAAAAAAAAAAAAAAAAAAAAAAAAAAAAAAAAAAAAAAAAAAAAAAAAAAAAAAAAAAAAAAAAAAAAAAAAAAAAAAAAAAAAAAAAAAAAAAAAAAAAAAAAAAAAAAAAAAAAAAAAAAAAAAAAAAAAAAAAAAAAAAAAAAAAAAAAAAAAAAAAAAAAAAAAAAAAAAAAAAAAAAAAAAAAAAAAAAAAAAAAAAAAAAAAAAAAAAAAAAAAAAAAAAAAAAAAAAAAAAAAAAAAAAAAAAAAAAAAAAAAAAAAAAAAAAAAAAAAAAAAAAAAAAAAAAAAAAAAAAAAAAAAAAAAAAAAAAAAAAAAAAAAAAAAAAAAAAAAAAAAAAAAAAAAAAAAAAAAAAAAAAAAAAAAAAAAAAAAAAAAAAAAAAAAAAAAAAAAAAAAAAAAAAAAAAAAAAAAAAAAAAAAAAAAAAAAAAAAAAAAAAAAAAAAAAAAAAAAAAAAAAAAAAAAAAAAAAAAAAAAAAAAAAAAAAAAAAAAAAAAAAAAAAAAAAAAAAAAAAAAAAAAAAAAAAAAAAAAAAAAAAAAAAAAAAAAAAAAAAAAAAAAAAAAAAAAAAAAAAAAAAAAAAAAAAAAAAAAAAAAAAAAAAAAAAAAAAAAAAAAAAAAAAAAAAAAAAAAAAAAAAAAAAAAAAAAAAAAAAAAAAAAAAAAAAAAAAAAAAAAAAAAAAAAAAAAAAAAAAAAAAAAAAAAAAAAAAAAAAAAAAAAAAAAAAAAAAAAAAAAAAAAAAAAAAAAAAAAAAAAAAAAAAAAAAAAAAAAAAAAAAAAAAAAAAAAAAAAAAAAAAAAAAAAAAAAAAAAAAAAAAAAAAAAAAAAAAAAAAAAAAAAAAAAAAAAAAAAAAAAAAAAAAAAAAAAAAAAAAAAAAAAAAAAAAAAAAAAAAAAAAAAAAAAAAAAAAAAAAAAAAAAAAAAAAAAAAAAAAAAAAAAAAAAAAAAAAAAAAAAAAAAAAAAAAAAAAAAAAAAAAAAAAAAAAAAAAAAAAAAAAAAAAAAAAAAAAAAAAAAAAAAAAAAAAAAAAAAAANkQU0VK6z9Fh88/RUndQUX7SlJFoXlaRW3GQ0UJ3xxFJOGcRHu12EO2mK1D6is9REVH3USRA/xEKenFRLfJjEQreyNEnuqnRAWOH0WCtVBFj/95RZ9DakWvhlBFjNEsRWBGCEU+GrZEj3lYRGeEyERszxZFsMleRT9Ee0WnxBVF5dhHRN2uOcSQfo7EB4rSQquhVkR+qIlE2SbgQwGUW8SaP23ExdOsw9rEMEQ4rPBEWBu4RP+UHUSdOQPEUc/WxPD6vMRSmJ3EL9VxxDZ+PMTmHIbEvuSLxFw8EMN6DYBE4JomReI7Y0WRqlhFqTFZRcc9Z0UWopNFA73JRXbCxUVkw5xFSl4VRRxMTsSDcq3Ekh+RxG7jpcNlyRZE1l6FwxGSnMRLGgrEiIlGQ8FLtkQfSApFb2//Q7BFmcSG0D/FLiV6xapzQcUa7rrEOkGJROnlTEXpL51FfOibRXMAYUVFEd1EjzOWwyW9w8OvLnZDPOIERM+pN0SXlf/DF9bxxAaKe8S6/ixBgZKpRGRcDkXRQbxDT9GaxPu53sTonq3EVuugRDDSPkUMmUxFNSQIRZgRAsRdSwrFIno8xaelLcUQxOrEWa+6xPZ0p8RYHXrEEYgXxGUM7ULQR2FE1KDXQ0eKA8OxzCfEP2yFxJjd0MGcBFZE1GdxRBWQIkQUsmnECTEGxePRIsUDBCHFyhvnxOvfnsRyEVTE+j7cw4DNL8KpxJTDKwJhxJ3sEcUKw37FQHCHxZ+shMWWAjbF5EGyxAEZ6cS1IBfFx897xVe/qsX5BbPFoQazxcYLlMVUQ2DFJ1wAxfeZS8QWxpfCuZP6QiQlpMOKa5HDt7s0Q2GfPkQGz7BEXsPnQwyhlsSfrCzFt/yFxQ+OhsXzuX3FbTubxd1NusUJPdvF/afzxda/tsXRqHXFlmgHxY9ae8T1ts3ENbEKxacPJsVz5jbFNqI4xfPOQcVxtFLFzEQ9xQcBC8XJW7DERzcUxDmjJsTxmIXEWr16xLj4TsSrg9xDFoPmRHniPUVrwIFF+8dyRciKWkW3VBBF1EK8ROLYBUX3ukBF8i6VRZA1pUX+lG1F4DLbRAPWdMSFywbF+9n0xFpWgsSakqVDL+/ORC7aOEXk3mtFs+2KRXIIC0WmFfzDNgQgxVjNjMXI1lnE5hEpRQAxskUY7vhFt17QRTwZqEWOsIBFoJggRdOx20PhagDFfnaexRYhuMV/n4rFcQbixLOT1ES7F1dFMEyERRaan0XK2LtF5PXiRTtOBkYjSPFFBH7NRWo3n0V5CGZFuRZnRQAAAAAAAAAAAAAAAAAAAAAAAAAAAAAAAAAAAAAAAAAAAAAAAAAAAAAAAAAAAAAAAAAAAAAAAAAAAAAAAAAAAAAAAAAAAAAAAAAAAAAAAAAAAAAAAAAAAAAAAAAAAAAAAAAAAAAAAAAAAAAAAAAAAAAAAAAAAAAAAAAAAAAAAAAAAAAAAAAAAAAAAAAAAAAAAAAAAAAAAAAAAAAAAAAAAAAAAAAAAAAAAAAAAAAAAAAAAAAAAAAAAAAAAAAAAAAAAAAAAAAAAAAAAAAAAAAAAAAAAAAAAAAAAAAAAAAAAAAAAAAAAAAAAAAAAAAAAAAAAAAAAAAAAAAAAAAAAAAAAAAAAAAAAAAAAAAAAAAAAAAAAAAAAAAAAAAAAAAAAAAAAAAAAAAAAAAAAAAAAAAAAAAAAAAAAAAAAAAAAAAAAAAAAAAAAAAAAAAAAAAAAAAAAAAAAAAAAAAAAAAAAAAAAAAAAAAAAAAAAAAAAAAAAAAAAAAAAAAAAAAAAAAAAAAAAAAAAAAAAAAAAAAAAAAAAAAAAAAAAAAAAAAAAAAAAAAAAAAAAAAAAAAAAAAAAAAAAAAAAAAAAAAAAAAAAAAAAAAAAAAAAAAAAAAAAAAAAAAAAAAAAAAAAAAAAAAAAAAAAAAAAAAAAAAAAAAAAAAAAAAAAAAAAAAAAAAAAAAAAAAAAAAAAAAAAAAAAAAAAAAAAAAAAAAAAAAAAAAAAAAAAAAAAAAAAAAAAAAAAAAAAAAAAAAAAAAAAAAAAAAAAAAAAAAAAAAAAAAAAAAAAAAAAAAAAAAAAAAAAAAAAAAAAAAAAAAAAAAAAAAAAAAAAAAAAAAAAAAAAAAAAAAAAAAAAAAAAAAAAAAAAAAAAAAAAAAAAAAAAAAAAAAAAAAAAAAAAAAAAAAAAAAAAAAAAAAAAAAAAAAAAAAAAAAAAAAAAAAAAAAAAAAAAAAAAAAAAAAAAAAAAAAAAAAAAAAAAAAAAAAAAAAAAAAAAAAAAAAAAAAAAAAAAAAAAAAAAAAAAAAAAAAAAAAAAAAAAAAAAAAAAAAAAAAAAAAAAAAAAAAAAAAAAAAAAAAAAAAAAAAAAAAAAAAAAAAAAAAAAAAAAAAAAAAAAAAAAAAAAAAAAAAAAAAAAAAAAAAAAAAAAAAAAAAAAAAAAAAAAAAAAAAAAAAAAAAAAAAAAAAAAAAAAAAAAAAAAAAAAAAAAAAAAAAAAAAAAAAAAAAAAAAAAAAAAAAAAAAAAAAAAAAAAAAAAAAAAAAAAAAAAAAAAAAAAAAAAAAAAAAAAAAAAAAAAAAAAAAAAAAAAAAAAAAAAAAAAAAAAAAAAAAAAAAAAAAAAAAAAAAAAAAAAAAAAAAAAAAAAAAAAAAAAAAAAAAAAAAAAAAAAAAAAAAAAAAAAAAAAAAAAAAAAAAAAAAAAAAAAAAAAAAAAAAAAAAAAAAAAAAAAAAAAAAAAAAAAAAAAAAAAAAAAAAAAAAAAAAAAAAAAAAAAAAAAAAAAAAAAAAAAAAAAAAAAAAAAAAAAAAAAAAAAAAAAAAAAAAAAAAAAAAAAAAAAAAAAAAAAAAAAAAAAAAAAAAAAAAAAAAAAAAAAAAAAAAAAAAAAAAAAAAAAAAAAAAAAAAAAAAAAAAAAAAAAAAAAAAAAAAAAAAAAAAAAAAAAAAAAAAAAAAAAAAAAAAAAAAAAAAAAAAAAAAAAAAAAAAAAAAAAAAAAAAAAAAAAAAAAAAAAAAAAAAAAAAAAAAAAAAAAAAAAAAAAAAAAAAAAAAAAAAAAAAAAAAAAAAAAAAAAAAAAAAAAAAAAAAAAAAAAAAAAAAAAAAAAAAAAAAAAAAAAAAAAAAAAAAAAAAAAAAAAAAAAAAAAAAAAAAAAAAAAAAAAAAAAAAAAAAAAAAAAAAAAAAAAAAAAAAAAAAAAAAAAAAAAAAAAAAAAAAAAAAAAAAAAAAAAAAAAAAAAAAAAAAAAAAAAAAAAAAAAAAAAAAAAAAAAAAAAAAAAAAAAAAAAAAAAAAAAAAAAAAAAAAAADsCVMQO8B/FA6EOxeF7EcTzZ+NDYhMeRP/fhkIMGCnE0+CMxC3+TsSAJ8LDoqjPwwKqF8SfkKtC2FPtRCHMFUUcD25EiJh8w6cPtsSTqufEMUtIxNndq8IIyd1Di6T0whI96MPow6JE8MGzRM3+WMT1LzTFHMAIxcMpqEKHrijDf7a9xAxf98RImubEves1xDtz3UN41y/En5AixVFgDsUG2y7EzpiHRLYThEQYkc/DPdgOw46mdER7ZLtECGykRFDfoUPeZ9TEhxYuxf2A4cSJ+/bDVCm1RIL+0URvw1HEVAwdxQ/v8cSuS/vDc/MPxAlHcsRnhhXDWzo9Q7QWEcSV88LE2lSlxKsTcMTCTP3DUNZ8RGp+FkVOPhZF5HMSRev5kUTRDdDEgSKvxMlTq0N4TAJEjF/cxIVEdMVweRbF+PkYxMXAqsQVQf7EE+GDxOD6xUNK87hDJQ9ixLv2fsSDcKrEZMrjxHcrucRcdNHE9nWmxEOMCESpI/hDUCu4w3GnysN2R7fE98yMxOyAhMTDOFjEam2YRDs7akTjTO3Bx2uVRCdroESGPNnCvN2ZRPz6IkW412tE6EwtQtRFncK6RtvD19JixFqlyMQOSGDE30tKw9H/IcQK/URDXsnmRDdKE0V117JEZALMQ3z1IkNVFQXEoIJCxNDB8sJ4cBFD89H9wqG8LkQ1WRxFa4smRYrPYUT4UTHDkvM4RGsPJkJ3Yx3FfXU1xWFjtcSSE9fEgPRtxMOakESwk45ECqAYRaQIK0Uz0PFET4k/RQoXLUUyIcBEPmGiRHgjv0TF77xE/j2mRCbkMMMVTzTEWQu6ROdq8ESrSfhEWXXsRAzmqkQ8hZtEFAJRRPKaM0RFmiLEc/kcxJXWgkRg6MhEI6a2w9ndZMRjD/NCtKhbw4JqFcQy6+vEZDgExEX6EEU7+fxEzDg4RI351UQ0VgRFEC9/QDKuisT2UBnEA5xZRES46kQG1wdFqvI8RSwIHkVKVipEIJyqxI7QFcXHHIPEjVwAxE1VbcTJEoTE0dNixFj2vcN1QYzEcooPxX7o/sS/UrPETB0uxA8wGcTTPQ3FPnbfxHAoLsTanc7E0qcKxZfz2cTmRQvFote9xObVEkRueTLDRp6HxF1N2UOfrOtElz2oRHMHpUTdDZREMQMow2XPicMOBrnD9HXFxLmByMSywTbDMss0Q2GXU8PmT3VCk0r+w3ozIcTpKGFCKAPLQ3MmhUR7FkdD5QatxOJbLcWTgyrFVuPTxNfCH8QXwZRDQkjQQ2fm/kQBCxZFZqVeRPR/LkTnNEDD6wPUxIMX5sRApx/D2WMDROHaAMTqddLCl8DFQ/ow3cOG6wvEcji0Q8aa0UJiHz3Dd6CqQixufcQ1ZAfF9QWJxLMvNMQHWzXEYrRMwl6onsKJ13/DcpebxHWCiMSiNN7DkzyVxF8S1sQHVLDEQ2+4xFCUfcT9OZhDPeRqQ7Un8cTMEv3E8NYxQ84brURPTwFF2zikRKNKX8TB/R/FC0INxXa03cSCWvzEoYUkxYwu9MTKFUfEB1fTxLw1QMNLxe1ExTDKQ8jKr8TJvRrFILBCxYfLCcXb+EfEJe3sw+cjT8S9za3EmJf6xDHu7cTUVnTEYo1yxCxYzMTlq6LENjurxD3R4cS3umXE58RSxL4VB8Q8FHlEyNrAREhIY0TofCvD3jokw8+OpMTzYUXFR3c0xUmGEcWF0UrFOSZ2xVMxh8V2F7XF5puyxUwJm8Wv5YTFJkQRxZoxvMT0zA3FeUI9xTXG/cQ22bDEZf8YxaHrVMWgf3zFIyY0xaAV18ThTXvEUobRw1vtzsTrPT3Fno0NxWm1gMRd3y/EIGd7RMx780TtMvVEBVAWRU/7nETkt45EUKG6RKTMZ0SkAL1E5lTKRPqRekQgqEdEU84QxOfSBcUEzePEW3CjxNp+bMToUapDnlDwRBYXCEXH/ftEP48VRZcyjESqtfDD/wMExD4RXUR9iXNF9SKvRfh7v0US0tRFVaucRS3lxUTp48nDc7i6xI63GsV/63rFCteSxe19RsUWjB7Fao4sxEjyrEQdiwlFtlhnReE4sUWoLQdGiX4TRj/9B0ap9v1F70TERU+QaEWFmDRFklSLRUymskX28KlFPhF2RdtGQEVcR45FeVobRZ9kBUX6RmtFbVKORY6RdkWkU1tFOslaRVxq00QHqQxFCKp9RXyE1kTLcSjE6k0qxM62bsQQX7rEIb4xxCBfn0NoGKVEFHc3RWTDiUWQJ0lF8UXbQ4jtu8TPnbrEbkeORV+5OEb0GGBG0WxMRhAHC0ZhY2BFz9eKxOovDMWvuBBFNlbDRYh/vUX4fXpFttiVRDL/F8R0cETElfsfRG13OEVv3oJFJfNtRZ/sTUTq2zvFUagSxQCkj0KLfJFESOh2RLs6DMU+w8bFKqlyxcL5YkWVGR1G4sM0Rkmv6kXl3IFFRXTqRRZqhUY1H8dGFrm+RhRvSEYdIwbFdmIzxiDKDcZgFoDCZUXiRe/C4kWQt63CkhWRxeDjk8UDyaLE15j0RTKpQUb/0xpGYrTZRTyLPkVYufRD1r8dRSse9kX/04JGz5K5RiYNxUb567pGMIOiRjupekZ/tRhGUkq/Ra28jUXEV8dFRwdaRnN7mkY0mbdGlnu8RglEi0ahAwpGtqcRxDQ/7cVcav/FMteLxfEgxsQN43tEvLSfRPjefsOA5EZB2CUFw+ptp0S4XjxFRRYYReAFkESuaJREOGeoROPCRETg9J9CuEEpxAc2TESLFItEFBDyQ7KRE0W202FFU/6ERfMatkVnGfFFfh8ERjeR5UW6YbxFyvOGRUqDJUWAm/9EgXRCRRE4iEUhbYlFQr1+RTTbnEVBz9lFRljZRb5Ek0Uye5FEHieexHPKlUQu38ZFke8sRvylUUY6fy5GcgftRYBexUUAqAZGY15FRrKNV0Z4D2BGJOpaRsKmBUYipDFFP/sUxWa558V8HzfGcieGxsWal8bCpoPG0LANxly6AsSD04pFwZjMRVxldUXItO5E+9etRTppN0b+/l5GdtY9RodlzkWKPSRFohZORX6pg0WTnHBFREB8RR2Kk0V8Xn1FLp6VReIr3EVW8NFFEHyTRT4MJ0XI0j9FNWGARcsYukXlrANGRBAGRk5xBEZeY9xFZNOnRffVcEX1UiNF70h1RbwHmUXZP6JFpJQLRRgupsR4Lk/ElP3oRCYkjUWsBLpFenC8RXvCgUVMyo5EQBCsQpaj5cMW3ndEEoCTRZDVikXBXB1FUDY/RNrUwkRm6UdFujYoRSGNr0V3Ha1F41OLRSFQl0VI+XBFaxmDRWhsVUV1spRF4/+1RWXMmUUFkGNFys1HRbiBI0U6XPlExBRTRSVRQkXG9y5F370xRYj5GkVG3zlFWX2URUW/pkVc4ZxFM7oVRaiIQMNgTa9CANxwxDh4Y0SK2AjFZrYRxb2qJ8RN+25EjKfSRBFjOURL0LvD05ODxLUZycSzLK/EHAV2w808+0MqZgXDR9iBREfoGEXuAQ5FDCQZRF1z6MQuua7ETkipw2oSisT5IRjFZ6E1xQpZ6sStfJdE8pE8RfM13UQz+q7Cw2EkxQ6PcMXf/nDFev8wxYRDBMV0XMXEu3+XwySjjkTG37BEVABdRAGMz0Q6jm9EMcKtRPMw80SjQ4VEk1IRwggVwsRGuoLEJXZ5RCY4y0TjlrJEY6EdRT71skQtiPDDZAhaROJ2NEU/OkxFnh0jRVRxBkR+1KTEOv7cxGkQM8RIpSjDbgAQxUoCdsV10nDFzNVyxSgtBMW3buNEiTtHRcYKNkWk8xBEu8YCxTI+FMUzDu7EAdLgwyOUh8KeXoFE3xgFRPRnOsQyx7hBUFS6wqubSES+maJEBem/RPUj5ERNMM5E5WtJRP3SocTWx+DEjEaUwTB4y0ReICVFD9oYRbpJkkR7POJE2Wy7RDGWL8NRCEFDlhZRRNW7dUEZEP3DCgbyw+xZE8Q0cUdE+CQdRcXFhURpfyfDmC8sRA12i0ShLSnDEJ5qxNd0EkUWK1FF+ALVRErlt0OQY71DwyHIQz9pEsS3Da5DhynHwnXfDMQ6VcZDLScmQ0lqusSKFdrEelAQxGo0XkTa3jRDSTH4xP2eXsQptKNEjw2SRL9C38M5GDvEWymzxMLJrMTj+6PESxQXxEBPq0T6s7VEmOTtRHyjQkW4UndFDXAERYmrzcPg4EZC4L1jRFQpkERr4TlErdKixKEq4sT24p7Em25jxKC7iEObDdhEN3MKRTIVsEQkJoBEKulNRMYj2MPsd+jE/YVCxPVRq8TDehPFq28gxCfW/UM9HZdDbSFrxG30r0MZn9hEY4MYRZ9rkEXNfZRFfOwzRVldiUR38VPE8Ej5xA1e6kH4GwRFzaYvRdyqLEVkxMNENJQBRMH2OUTgjdFE2y+BRJiLbEKSwENEcuUuReuQEkUVvupEmc49RQrJtkTKsDfE6+sgxOVXX8SODujEMyRDxM+khsTbWKPExMPOw0jOpsNnMl3DWMymxEo2lcSr+e/DLMLFwzAn0EKnpNzDRiD/w2eP7MOFfR3Epp+CxOCZwMREqSpDQsKcRJJ0xESTktJEFGKhRDMvNERAs4jEzI0GxdXJDMXRpprEeHiyxLUOJ8XzCPXEUCM+xMZhakMKkc1Dr8OwRIWpkUSZ9hfEENccxJ6HnkPvk0pEmjMzwiY/lsS2tP/EyU6UxCqimcMZcGfEMSWBxFsl4cPIEW3EgI3wxOYltsQVyFvEWfiExJo8TsSQ+lnEqu38xEZpFMUM4hjFqKnYxP7aecS2WQ3EUfVmw7UggsRHUlREitomRZDoyUTc0FRE4el3RNTm50Mo/aHELDjLxPA/oMRCRf7E6FgOxWCVrcRS/ePDjZuuwrSxkMSBdgjFR5nkxN+RMsX8sA3Fvc8GxG1pisQwFdXD3yYbRPoqlsJDMy7EfGJOxC9o7cNlTYdEq2OZRA5bk0MTSKtDCwa4RJqwL0XbCgVF67KPRBYP1kRG1JtF/arJRcoc2kR8wJTE2AdeRF3wBUVtirFELwBRRLQ+WcKOkFfEmZgaQ09PekTUdSlEsbI1xKR9+sQFTsrEp4aAxJzJ38IX3dRE3UljRY00OEXgrp5EkMwHw3NOIsSSvF5EYH2BwTo9dcRZWxbDH78yw75wWcO5D9pDk1QbQ8TKacGbJJ5ExGUQRB91AsREqeLCOWAkw0uomMTMRI7EacP8w1wlOMTN1CbDCEcLQ5P630HeC37DFAq8xG4Au8SBMAzEQcOzxKPWHMUoOsLEYpbdwwUMJMSq1mxDqWB4RE2ZpMI2zEbEQh+QxH2w2sQdn53EaDIzxF9SPMQT8CDCVhTdQ4lYP0OMLVRD5lKKQylftcJc49HDCPTHxMdO9cS+yMvEbdwKxSlr9cS0QnDElspFQ4N2rUQZ5aZE6pQORMXHYcNTjcbE17XnxAAAAAABDxTFawATxVDIi8TALq7DZ+evwzeL7sOEWS7BjB7Sw8DHk8QnRLDEn9ysxAXI6cOP04bDDse4w2hMNkOMTAPCSKV6Qz0Rt0N9C9nDf1IqQhL8/EPkpAlEqyHGQydwR8ScZCvDUtTORFpJZkQpSnfEenKCxKUXk0QbFydFcA0PRaRwe0TQZoPE+C0GxRBEZ8TZw9zDfDLsxMpp38RjpPzCWi7VRGxMEUWgPV1EBg7dwv4+BEAEFw5EG3EaRMowisIcoH/E//fixNZfksTNIVjEvBFdQy8XzURyImzC3PoLxVEgO8UgOAnFfOrSxHAoQsV8gDLFECYAxG3IMkR4LG/D5Eg4xF7JDsQdqrXEhQmkxMXI70K65F1Czwq2Qgn9xkQGpwdElHduxFwwR8SrC9PCBBtAxNtdWMU4aIDFZE/4xE9i4cM1sTjEM7LOxFD/zsR6F5PDKFHYQsAbpcIJOtU/IuOEw/f2V8RFeqDEEX8fxNd2n0RfWKBEDfo/xFSsoMR5rdfEJRY2xIwqGES9dk9DNfviRGJrJkXGw1FEOMA0Q1dUgkRsaGJE2YhIRKtEDkUbdAlFAKevRMRW3ES4+uhEC2mIRF+ADcSkDz7EkPcBRKn3w0M1dW/D+DdhRHLlJkVAzPpEVJGzw69wmsT7vYHEVKLIw3GKE0Pwth/D9b3Sw9mY38MR74ZC49V/RLiBgUPGEQXFVo/dxGbJ1cKEYmnErUcAxdRtM8TF1ElD8RIsxFmZJcTQVlbEN84tRCnABkXrCudEN2BrRavYi0USOANFKw4lw3S+xsNE0npD644JRIrMkMP85crEtYtGQdovM0SvCBXD7xfFQ96KlESlGBNFavs4RQK1VEWrYN1EkiPGQlgNGETvXZREj3xxw6j6qcTaX8dD55dsRP+rekQnR6XCfB9PxPbGK0Tt06pEF7TeQzdeC8R3v0bEyZMFxQ5jFsWKpwfEf7uvRFqLKEVmVQ9F1UTXREyq1ETQl5RE2Ib5Q1WZMsTt+UzESbEixKBX18RtSBrFNic3xcqr9sSUISzD+KLew1n7v8TlesXEexhnxB9GC0QWxYhDgW/jw0TTNERn9IBESp6Yw/wWUcOe4hNEE38HRCSW4EQ5ouRE+fhuQxU+xcHAzhZFaDJ9RbLnUUVIZg1FJx8kw7GTDsURyzDFFyQpxa6UvsQvebZDkAuhRO//l0RoPBBEwd9WxIjGlMSEzqFD9mm6RO0T+USPABJESIkBxAWnOcSY0djEdljixMJ2tMOBSRVFN1pWRRsPUUVBRxBFlqp7w/IQncTeFAPFqpgYxaC9vMTAaSHDaf5cRIiaN8SGKtvEW1f3w85Qv8FWc/bDlFe6w11zv8QRrE7Fr7ENxXx0cMN6goVDrYpzRIRlHUTfNs/DsgMewnabTMTCuibE+33ownN9ucPHo+VAQE69QxUSBkRV2ppDpTqCw1V6g8SlIuPEn1CzxM5bYcQK0AvEp4J2RBNOu0Q65BpEB3tXwZYubELq2HfDfWthw0tJh0MDnS1E/k4wRBAlH8Mt8RHEiS0DxaWuBcUlUmXCLroMxBgD9cSwTuTEZK2wxFyBesTn5QHERROBxGGu2sTXvczE3+qMxCAzr8OMpxpEzzLpQ2YYT8SPFwbE0boQRAIBq0O3WSJEYt0xRPMml0OGMpdEMKfVRKRNxUSy4GhEa7EGRAGQDsNtXOjEvCMJxahtj8SMuADF4nSCxYSAf8X50nLFtYVnxSoQI8UjORLFXNERxdq58MRRZ7LEgYwUxWwzS8WvZCvF82o2xc27L8UawyfFHp+pxFK9nUNaee3DfT4CxYdJUMVEOmvF2m8cxeVHU8PzT7VDLn/hRLBdUkUnoAlF83QBRc6o8UTs/N5E2GghRY+xE0W9XR1F50ElRbvAukQ/K41DNeBxxAgry8SFwOfDj2CLwqP++sOzJYBEn4NCRdm1N0XXiHVELcviwwOzrsR/d5vEeEFCRA/dRkXn2LBF74nYRc06wkVtVKZFze2IRQvzF0VR2ZJDxtfuxHn0eMWKeY/F3Whexa/YWMNdk49E86mdRO+DOUVOn2VF3l2TRR47y0WDuBBGUVobRglh+EXxDcJFVYqFRdtMIUVf8B1FJyN/RSf0i0WUsndF0G5ORaC/EUX+vT1FNmuSRWsuZ0UrHztFwKuBRbMqj0WhPmdFw81eRVZGz0RA3Q/E6RseRMpDjUM4KNLErvvYxB4FjMR6+yvErr/ZRDa2j0XK/sVFpKvzRSbR00V8LI9F9IEXRZC0pER6JpBFflQoRsDPhEZAAZdGAv9ARs1Jg0WGoWVExCLjROw1nkU+ENhF3F7eRZFfiEU/b1hDoskTxbSmD8V2qWdEPp1wRYG+gUUjVSdFxNzwwjsFCcUsQSzFdGI8wxD8aEWjQ4FFH66gRGrfpMS65G7EQLHmRHzi5UWq9yNGNTzxRXgXf0Xf6qNFXsJARgaIrkaHacNGhAp0RndtQ0RGhTDGmLYhxvzzhEP9BwJGQ+cARlyzDUWusXfFpDcvxUfiNEUA1bRFDGcXRlU/IkaaVcNFLkUQRYDrGEOmrYNEm4anRa8XYUa3PsNGkXb8RqEL8kYvI8JG1BySRmoxN0a7KdFFAtSrRZ6J/UVFelpGlEGuRnxS2UYW3tdGIY6jRtS4FUaOYU7EKdLlxWkJ3MVw2WfFGOFnw+Lf+0QWzGtEAFfJQXogk0NiZn9EXPSVRDZCyUT4dmtF8HjORZ8R1kWQU4BF+4eSRKjJJ8RsF/vDe7++RFSjQkUOSBNFcMVdQ1mWksR2KAhFyoHhRQpJ70U6zulFyjy+RRbnOkVQUW9E8BVAw1yan0QV2HRFvgGpRdkZvkXn/sdFccXARfPSyEWDxdBFIplxRYA0RsKVuTnFiDkgxb3/MUV+2gNGgwM2RollGkbL39NFPq/mRYrBE0aUllpGoBmLRqafhEakXWdGruZZRjDVIkZh8NNFtBoqRWZCgMXRqyLGdaZ2xtrOfMap9Q3GZg7lRAVjDUYkWg9Gdj/SRYjokUUI995FUkdKRqf1dEb201dG++KURayMssQfGsbEfG6gRMBCwUXGRsRFSilURde0QEXE4m9F2liCRScco0X5HFpFfiWFREzzhEOxBatExcSHRWbe7EWASBxGQekWRkFY00UAfAhFGNuqQ0C9SETMPkhE0C56RFiPhUR0bQhF+C20RBoQ9MQDIQnFplgHRKxXjUUdfcJFYUy5RdIyf0WMK+5DBM8MxLDrr8IANm3BKlLyRGt4gkXStEpFB55FRcOQokXBFaVF7PyFRdOHQ0XN9zpFFreKRZUGWUVmWWFFBoKTRU6AWkU5iiVFLjwvReDU8kQY3BlFBBhxRRw6JkXahixEMAGtRKjCEkX210dFJN6DRSwsc0W0MIBFPBxgRarWaUV/CW5FalJGRWCtGEXAKLpEkJdyQ/DDJ0MELbhEdPGHxBAYFcPM2dtEyDYHRdzMZEPUN03EhCOrwmLE5sPI1ADFJm0SxQ3xsUE9k7NEhiv8RMPJFEXa2MxEnUIRRBru4sQPlSbFFPsTxYzIPsUC8mTF6cp4xV5DccUwPLvEX97wRFP/8URdrIxDVJYixYTxlMWU6WzFUYyGxCSeOUSp1nVEcoFKRLktc8JJIKjDP+sfQ/XHOEVrZ3NFpfgpRV7Q60RY/yZE3D1ERKQaHkSBlqJER1pKRTbgLUWGsAtDIrqzQw1XwER7BWpEzd/MRM7+KkUkrBJFk2YEReg8r0Nc2ujEnMfCxHN9P8Sv0T/EV81WxRHE0sXqTLrFQ2IkxbwJ9cN+MYpE1zxORDfib0F7nRTE3JfExNhoV8MvKVtDrn9CQs5ZL8QJdUPElHx9Q/zq4EPUbcpE0LtERJOOLkISjetDMw8PRIqZ2kOChlPDxQBcw3sXCcQt9jHERocARBx790R3bB5FRHMxRdiJ5UQmOcxEl00rRe4x3ETzQoNDbrTjQ75X4kN7tqVCiWD7Q0BCqEKsYGPEqVkUxPZQeMTMV8nEHYs0xAy70sI3JCpEV9kHQ2cps0ReqVJF0342Rf6SCkWaYaJEhkRPRHyumUOfha9E33/TRI2bG0SGH7NDIgjWQ7wobcTApDPFOhxqxTmhIsVL23ZCxDmiw54GosRiRi3Dn6OIRMefEMNNCs/EpznpxLNyXsR1Qu3D0A2OxMJot0PafN1E4UIYRXakskRJJoJEYVf8RD4rX0NquabEt+K2w6nIW0QLF6lEhL08xIT/EsVKrZvELp3+w1ivBMRPkd3DWVv0Q5UEOUTmG9VDayIIRPlKEER6LaXE+pahxLQti0McSVBDuCeoRPd7AkU2CBVFkVFmRK880EM/hgFFoMsTRZeqTUW7J2FF+kcNRZw/g0SJmOlDU4CBxCJh6MRg6T7ELEaFRL4VNkW9vThF+CDeRJfRjkQJqcVE20GMROhA70Pvyz9Duiq8RPydMEXIPRdFsnNLRbBEHUUC3oTCofZyxCSlOMTtE6vE8IBKxKV0ksSw6SvFO2EuxR5KF8U5CUDEIkAJxKisq8NZTsBEidnZRIKBzERBRHFE6tCEQ9hiyUNo1hLELnAFxdSnUcVTcejEkY92RMVrKEVv2yJFjnlhQ0VbesRJAqLEDvvaxI5S3sRiWslC6kLFRCx4FcQNpqXEgZuJQwi/ukRQMoxEsX6FRJ0ra0RJt6fEUzbbxHtpa8O2J7tDRB9/wwhXcMSaW//EsvjYxPt/pcGWJwhEDtrsQ++ETUM+hhLEFh/UxJAXh8QwVI5DFl41w4BPisTs0hfELkwGxAfR7cOaOhvEbfzIxHJqF8XtIQzFNIAKw5YGBcTFbJ3EpWMAROA1HES3nSHEm27ew30nDkRSWYzEwZgqxUSTw8Q54XbECg65xBAZ7cPG485E4lMQRVwKgETkMGPEMhuIxNenrsRQYs7EdonIQ5j4OESJ+o9DTt03RIQ9AMPq0RXEtzNaRH6B8UR8RSJFZHgKRR6ErUOdQ5XEbscHxUGm5cP28rFEe9yuRHIrekRfBIBEwBgURb082ERolalBktbkQ+dWL0SdiRZD2qrfQh2u1cI0UavEIQChxAnI+sN73DbED1yXxNRAG8XXLzLFXZbpxKHiRMSvqJjDxPdwRP9KrkTmdvtDPRHvQ5q5ZEIO+IVEnlldRBFk9cPVu4VDz3OxQ8F3g8OhAZJEraX6RJ2iacMZfRdBLBlbREtAQ8TkcnnEDSUPwyfSecToFJTEgkaeRIs26UTK3xhE22kyw5MSWsQbVJ7EKo7uxHSx0MReLTvE4uGIxDkSkMSDeOrDDwA2wxSNYcQM6h3EuC54RMi/B0TGVJ/EU+oAxalxHMXkICrF5FnexHMqD8RYpJhDYnNaRJV1U0RsZ6ZDW8jfwlEoScRDIR/EDL5tw3wShEPzCAlFI6IeRcldukOLQ6vE8S2PxF4+AMPrR8dDIrXLQ62J6D+yPbPEzCHhxCQpGMQAAAAAJaubxH8UU8R++BbEDiKdw+zxsMMLHJBCTCvYwotuvMQGewfFVoMixSX9ocTPCApEqLfSQ4caEkLrKoHESPrHxIzMJ8SZX97D0b1iQ3SdlETLh55E1x60RKlItULyNvXEnraKxAEUKkOIcYfDA3sFxHwMFUSE7RdFyH9fRXCRZUWh3ApFvLenw9fTpcTju0TEWD6XxJlQyMROzJ3EwcGRw61GZUSFnflDPCoQxHUEv8Tx28vEUn8dxAFS6sLe5U5DZSICQ0+7H0QaOQBBm43BxAbxLMT+3PjDJWQ1xC9pA8S6XzbEudwdw1IGgcQxOgLFwM1PxPDhDkRA59vCplhTxGJJIkTZtXdEufYcxCPjpcSkHvnEzTMsxd2oJ8SQ12FEpFGmQz/fkcSw10LFuUFpxUesZMWaWUbF+rodxe4sx8SQTgPEAx3Rw+P1wsQGcqPEay4QQ3XG1UOSY6VD8WWERHVYiUReEB5CZAJDwwbV80OQq8dDE92CxJHsi8S2TJzEX2JyxOpWaERZQTNEccqGRCpWLUU3QyNF1iPJRCkL2US6RjhFm/UaRcnT4kS28ABF5J+XROvackMb1uFCJRE5RNk74kNcKnjDwVgCRGwz4USuOQJFrOmhRKn6aURw9JRDVz6MxHF2ocRz84HEVMJOw/zi2USKs9RE7EH+Qxd+k0Pq0mZCavv2Q8OujUTEp43E8uhRxX8tM8U7UPrEQjTCxH67AsScUo9ERWyHRPl4zEPjzWPDcGtRRNliIEXj8ZhEcumLRFslLkWVjEJFYPDDRDuLKkIT3RLAS6ysQ5pbDESU32PE9S9nxAwqxUOsFYfDuWDPwxWrQcMhdgVEQiOiRGvKGUUYgQlF1U2hwl/kbcQgnmPDZFysQkP1ZcQXf6tDt8OBRDqzZkQoOJ9EfNxNRK8pB0S32h9BDDgNRIxhokNhIWDEXS/sxNAJzMQqu75DQniRRGNjb0S7GCRETCeywsAEJMQNFk3EtQgzRHyo/0QzK7tE0NoVRG6qXsQ4MsnEiuLWxLxN0sTvfERCJ8eYRBj/80Ni5iPCE3UaxBlyjkMAt+9EwiidRBgaQUN8U9BDgLSYQ94Fw0Os/wdFr4kaRYYV70Qug8dEiEmeRP35DkTifrZEt+h1RUygUUX8YnlE61a7xOe1PcU7ux7FfAvIxEe5TMSFM6DC7NWLw11LJcNZ1ShEaOD3Q+dPA0O4BR1EI8xlRK6460T4OpNEQshdxKk26cObgc1B8dv5QZrWvENAOvhEaqtNRcZEL0X+eplEaQCixGQC8MS19iTFpM5lxfxxJ8UoEwfFenuHxID8C8RtFonE9axqw46aGUTYD2nDlA1TxNRQesQAdSDFd7xCxVuevMRsrYfDMzNURExTbUSDlS7Etdadw3GFocTQ8xvFKlljxARnCcO+2lvDpIyxw36RukJHLeFD1ruRQx4ZH0NtsnHEJQr1xG99h8ShrIHCemVORCiXZETuKm7EiTVExXNxGMUtp5bDqclRRAN+mkQpPINEP2HPRJLm2ET9DJREcdo6w1pUncQ1/szDG/RnxNBEEMV4BK3EbLUtRAvvh0RCmMdD04+9wzjFf8ThITDEx4SMQ+t8oUQ9ZNNELiSHRMFkmcNU2jrEyAb7wp2qpcP4Q4tDgH/GRBs710RsD/ZEpSiuRDtY3UNSbaZDvV6vQ4oM7EJarzDE7uPpxPKQFMUpe0TFeTuaxSNgg8Xv9wzFzRcPxZC1IMW4CBrFp8clxYBoO8WYD97ECcn4w4W6+8Rv6mXFpv2ExYzkRcV0dQnFOVoMxQpIrcT6JsPEPCYnxRKgScW2DA/FN3x4w/QvE0XplSNFmNAAReB2bEUpgEhFiaTeRFYSr0Qvw7hEm342RQIhVEWBVh1FgmNZRHTomcRmiA7FdKsLxYjGx8SPGV1D0ZauRM3IUkT49rRELbdGRY3SOkWZAQBEg1DixF0EJsV9k6vEST7yREoBmUXsXbZFLpSWRXQVRkUdmc5EZGkMRFc5aMNpA8jE+ARLxa8Wj8XZEHjFc/QKxT6ooESje3dFJJtJRY0DckWooKpFYifmRWbPCUbo7hZGB4QQRqUd1kU2N59Fg9lcRXxiCkUy7gZFCbV4RYFKk0UUSlZFHJM+RQK/MUUMzytFltheRQw3p0VYcXhFa8dMRRmdd0UwuUJFsnIiRdgIhUTLrhbFS8VtxTB8YcWtbxfF2HTCQnRTOUVjp4lFjResRR1Q0kWCft5Fva7CRUhmZEUwhiBE9urHw/qqlkU81TxGd6iGRqn0mUaiGnVGZpYKRug9C0XgAFrDitCIRS1ZAka4cNRFEBxbRel1GMQFQA3FIZ+oxJzFb0K0eHNF4narRe3QPEW5kt3DgUd3xXAHZsXQVAfFrZiFxDqVDUReHtjD/BEkxZEMucR7C4NFMj0YRoQhLUYo095FuqBLRYm+oEW/mzxGgv+fRuSkr0abD2VGEKElRaewx8XuRtXFQCwnwouL2kUJfv1FxFCKREAGqsXeMHXFC5kmRXmDHEbNvDhG8CAURtbx1UUyygdFewavxBhl4UPViuhFZwd8RqgluEZyu+tGV4z9Rsaz0EYCdJBG+bkvRr6p2UWcNqNFFpXZRShnZ0b0y7ZGU+ftRgd/+0YXfchGEF1nRq95L0VQZ9rFvycixjY74MXy0H7FgPoWxG3sOkXIJH9FxWGdRSsPiUU7rmhF81A3RcLgGEUUq2VFArevRZiBuEVXOidFK9Caw4JY0sSUkDXE2DpJRKu/rESAiuNEV/unRIp1rUPKDr5EmI2rRQhhCkYPmABGUtPCRZDipkVODGVFiDMNRdTiW0VcxalFRtu5RbW/s0WmurNFOrfMRXhs1UV9etRFYnGYRahcW0N60fbEwV93Q5vDi0Wzh+lFKgvZRQU/iUVetoNFR8QKRoPraEbrZJZGnkKmRs67mEa0B31GKEhnRoSOQUY7BgpGoHavRXDNjsQH6svFmuoFxqSEvMUdSeFE/wQHRuVCJkZYU7tFeqQORU2/nUV8UC5G7459RlL0c0biUwNGgGNoQ0qRGcVUXQ3DkvBiRXIys0XvFJlFCA49RS7IUUXcyLZFMaPMRRI0okXJuuxEfLhzQ/GSykTXDm9FMzXFRYbFyUV+cMtFyhOhRSOkMUWYzpFDdRsHxfSOT8T0VX1EcOvvRAY9mkTgYsBDiNGPRJQ0mUQKj7ZE6M9SRf7Hm0WW4pVFMBsXRVBCk0PQ3YDEqol1xOxFwkROC+ZEnIyiRO522ERr1cpEJEA5RXpTgkWzLbNFG758RZiJV0RsjNNE7uMaRZJTXUXa6OJEqgiZRKbGGUUNJCtF3TITRZBj0ENAsYlCNBRGRLj2n0Tg9trDIF8JQ+T/50TIkelEkiZARbyMZEV8/3RFFyWhRaieqkWMF5NFCvKARZbjGUUaQaREVsimRIiI8UNTZIpEvqbwRI8la0R6W9NEe+AKRXc1n0N+8uLEsWo0xDMZVETTd3BD+u7OxD8SecRJrqdEqYAVRQnMy0TNRTjEQPfDxGn+/sScC/bE7mWbxNv0BcW6ih/Ftpu6xCvdIcTsTjzEBmpow/GjnMTH7hLF9eYTxag3N8U4NezE+ZM7RBKIDkXmfcJEfbC6RLxEn0SPZg9EpeEmxIsFHsSWWntCOixExBBFyMRkOi/FlQrCxAEJz0PCRr5EVyJlRbdcZUWymtrDaFcexVy9FsRweRxEDT6dRJevuUSQn+HDUURpxHxDwcKiSYTEE7pexB4nZ8RwK+fEp/A6xfu/ncU9VKXFOpYOxTFF3EPS96lEe1Q3Q+VRt8QH0KPEmuzZxMdW88O8A7tDuzWJwoKRikOzg75CC3y8Q+DoN0QUXiFFj5AhRTeDe0Q6W3xEtjdZRDUvSEHzs+nEBR8UxZJxQcTbVL9EuqpQRWp5a0VEZPpEmyUURMIdD0RqQjxEOQMNReLLRUVSpd5Eoy4tREps7ENBl0RDMFWFRLnxv0S2pYTDwjj5xOjUE8VQtdvEaljlQ6SaDUQW8/DA1cm4w9rvF8R94j5EYg2IRCka20QeOv5EVGWYROc0Y0JW1LlD2IaJREDSdESIMpxDUHybw5lmscN1jiXE7MmaxOf4AsWd3j9E8FBkRXknDkWue5DDcZyOw8WKmkTl/YxETSnhw3gHm8QbbsHDrzDrw4H7VkOtHZJETpwlRSuCGEV1gP7DOAl1w4UuIUS0xyjEssQgxIAGkkLCnthDOieUw2nzAMWt7t3EhpOZw0GA3UPyVUTE1zXNxIjJisTdGQnEge/Xwx8xbkOB6cLC3JZzxKoIAkSYs6tExw4eRf9JIUWLuRxFsNUlRVml8USKV1JFDh5ZRcFe30T9X11CEZduxKTAqcRCsXbEx1Cwwmz9IsNcm9vDz4miw/goUER6P6tEuEDrQ4eIVsO5LEdEVuSCRCg7lUSAkbpETByCRLz+DkU4tBhFZkbiROF7aESOjKPDDxEOxDHwGMMZlOzDnAGRw84i1cM/FgLFy3oDxdCTy8QUuORC1c90RHmoqMMatgZEJDDSRO34E0W7JhdF8GdPRBctJETwkUJEiYpfwyzkx8RmrgnFgYm1xLHExMPa1QlEe997xHhsJcWAibXET+m+QgyNnsPX2kjE4h2FRBaRk0T1KjtEMvcGRZNKLkVG3b9ElNsNRChDj0SJVUHEz2QxxUSXBsXm5dbEkTMRxW3E7sTKE87E3rzAxI0dp8O+Ri5DJNIdROsoJ0QDiaFBZIshxLacZsMrmpNECZKzROC11kP//ghEqWELROvGX8NUpIbDDjoXxF2ThMRnifHEra8IxN9IhESaWrnCmf75ww84CcR8BO3Efuw0xVhEicQ569DDIGIfxUjLOMXJS+jETDukxDNT4cO5gMNECs8MRUlBgUQfxQ3E9Pd7xByGHMTw+7LEjOxjxKmFEEPGCudDYbO0RHi6bETV8jbEa8LzwhgjrkSqrNVELUWJRE09oELLi0FEZdnKQ931pcPKqVNExOquRC3Tx0RGO+pD7AMjxPPiaMIafitEC/bSQ/DO38Rb7UDFjwEaxfr34sR4yv/EjSa/xFTeJEM+ZcXDK/fRxAmm3cSrk4bEtVJpw/Otw0OCHg3Exfi1xGZdVMTFr5PEo64GxPx3ocOhHDdDypFyRIdSjkPmO55EqQPqRFKhSUNGmnDAisAORVCuRUS6ScPEjmgGxEJ/R8TV2mDEnOpERL6McETnoafDEhBsRHS1KUUcLhNFVwj6RCb0tERhRg5EvpoGxDf5YcQIJb3DpTuYxGQVUcMZzjNFdElTRVTijkQEz4LEuGZxxLCQg8OEaQvEwMP9w2vCE0Rkj1FEdItaQyH39UMVInlEpQdCRLfpIUTWe7NDqXyBQm5S+sPPVW/Ejo0mxCH3gcS33bLDo17LROadxkRB9+TDUr6LxFjzHcSsfhjErdRmw2oiM0SgqRxDbJqpxHGnNsRoclBDAAAAAMIhU0NO3HRCBVkHQ091nkNrE5PCtedUw9Dcj8RXE7XEjWvWxLLo18SXveXDYwOIw6q+9kIDJSREE9a3QzAL+0NBEIzD0yyqxOIzs8QlT6PELRcPw3YvZ0R9zYvEZIsvxRcX58SvZZTE7hGLxNDucsQMW+HD4wFXQ0ZZw0OUBAZD4xFnxJed7MQLKpnEnYIIw9HYFkP+BnHEhYwGxSN1mcQTbe3CSZ29Q0XZM0KwbbzEWmzqxOxqp8Rg7ojDJz2mQzPYPUQfjkBEvVzXxIk1H8U3uffEXfqUxEvTXESYE4ZEO+EERIXXVkKSc7nDMRseRPv2qESjWOdDnL53xJyZ9MIcGc1EGONsRBXmJcSGINrEI1I4xTK088T/he3DEe7yw/XV8cP4HdHEVshJxdKpW8XdPejEvYZxxBAX4cSYeQDFq3WQxOnCdsRFDsvEF46yxBAOpsTZqPnE73u1xIitxkADbt3CSq3ewzvBV8QzpgHFcwZFxYt07MSyk0vDCy2fQR3nskS2Db9E+uC1Q/NNv0Oi/iZE/+inRBITwkS9PTNFWIljRdU5s0T1TH1DVePtQgTJUsSN6Q/FVGkixYaBw8QcXbbDTmilQxLwoUNSsJ1E9HfbRMcNYkSzCVzBaOUqxF1ar0NisIpEUXrVQ7rS4kR83SxFyPWAROsvs0PLFqVDUp+uwjsJYkRMmSxETRyJxDAl5MT0IPHE/3iHxAYXLsM5hnJE7Q/QRPeVyURYiJpEIsqYRPfYKUWIOBBF+PrQQ7HkOsQoyOvBHDCgRGGnYESwygxElBwMRJv73EQSothEUnipw+rV7cOahSTDLaYhRIA0nESqRI5EWJxkRJSKsUTL9BpFuSBwRMyM48SkrD7F8mG8xPF9HcR9N05E69L/RA0mf0Ql725E16i6RKMb4ETEKA7Ewp/WxOp7QMN6qwREfUtyRKDvuUSfaCpFNognRVBiLUQHlxvE5QE2xA7iOMRPD//EhKwExaPGoUMuQbpE7pzDRHBii0T4TrdDs8ACRHFqC0T7jVlEwdqHREylykIWXI7DboSixP0XH8XwSJPEJBqwQ8gcrEGk8ebDBo57QkUeYUOLEKFEEIbxRKY1fkRQdgBDy86VRCVRMUU9HCxFchZhRQ2hMkUCb+VB+6ESxcSZV8Va0Q/FJFUPxO8eEsMeRwPDIjs3xOTfhsTpgwJE9JHwRJsp80TzuIFEy8adxGggrcSbPgxEAnTEw/z7gsRrlJ7CXz+XRCQkEEU4rydFdqMeRexRbkSqXqXEfh1XxWeGFsWWJ9TDbfp3xNfjpMMUhODDQ6y1xAUJRMThLvrCplZjQ199Z0OIpz/EepnMxIh6hcP/sIFEZjZmRK1qQ0RfqwnD85uDxNR1VMRGxQjF4K7ixNZSpMTk+z3FviD8xIvyF8S9ItfBjT+UQrYyDcSnS4rERZrDxKkft8Rnwb3EUuf+xDZCocQD9+XCcaJFQql39sO/MK7E6v0+xQ3vR8U9vn3EkcJFQ3WTj0MbTDrECLNyxGUmBMPBkbbCu2GTxHMxEsV2W7DE6h8LxDoNkMRA+GfEqPWNROmj60SewddDd6/Hw2P7q8PgXlpCHhyZQ+EcukP805bCHc+XxDPh7sQj9sLEABiExPFm58QzXvLEYn6kwz/5Y0M3VRJDo5VRxM0xIcXVyBvFNFChxHZ7gMQBZKfE0qkfxe26msVBf8rFgn3dxVt6nsVnZJzExtoGxDeuFcVUZFjF2GY4xSsYMcX+tz3F/ACVxKeIqMOb1cTEpeoexaLRxsRgZ+3CyiG3xMLvPMXVllvFVrMrxVVhz8Qu0G/EeMMkQ2x/D0Xibk1F+VKjRJVNy0RLnTZFECMlRekgA0V2j7xEQq0TRatwQUWmLidF8HWDRDqjwMTKKUHFou8qxfzNiMQ1ixZEt+uuRNT5vUQpv+hEaXr7RDefUkR2tZDENBTtxOOzWsR+WJFEcCBMRXRojkUAxZlFJYFORRUDhkRsiyHEXQwyxXAPgcVZ6JbFeuqixRAAjsVVi9bElxZ+REYKHkVlsI1Fv4GFRfjNgEW7d6dFuJ3rRQW8FUYwTRFGdLnsRbnGn0WPR3hFlcxaRVXNUUV7nDhFM10kRSxoKEVeQrFEswN9ROK6D0Wd5GNF5klmRZPyNEXI3INFKqlQRZANWkXUMe9EolM4xJxo9sQsPHLFxsCSxUpddcVcijTFcDBtQ02iUUValcJF5pYGRvJxEEYq2+ZFTzKSRaw4PUVtZOhEkMZxRYx9EUagZG1GrhmTRr3jcEY2yxpGBHCaRSd1l0S4AM1EZlN9RdA4xEXrqX9FX/75wzOlSMVv0SXFWMuFRHtzgUWFTq1FeC6SRVLnZUTkvgTFdM01xdgvb8Tak7NEo5oPRMOo0cT2CoPF2rgsxQIGAkSao5BFeaoXRs/BAUaGgGJF5X9eRZ7vDEazVIZGOLCgRrdfUUYkN8dEtVgGxraMDMbQS3jD6YfqRQ8qAEZODO5E1/i/xZgSAMa+Q7TE3RbMRUc5IEaVzu1Ff5AmRW7GisSmrp3F02O0xdeDH8Qg9DpGSsy5Rno54kaoaN9GfBG7RqZ5ika3Qx9GRlGgRcoClkU+mf1F7qJnRhmmukbfp+xGv5f4RtBKz0aOI2hGxi1+RZa3pcXaGhPG8SYAxkbYvsWVq0PF4FdVxb2IH8VCVc1DWb3UROpAGEWHzBlF6RoDRRj/U0Wuwp9FFv6SRVYBKUX7FZ/EjGFQxSYJv8RwcsfCKIk+xOrMDsVMRl3FiuuSxL9rOEXAVUZFfoVvRcybvEUOda1FtoN6RZiwX0XQrZBFJ3quRSjUzEX/1OlF90f1RRdH80XoiP5Fjon/ReMUgkXgIYBDmEqFwyBWqsIyi6pEvqpZRXsjsUUO/6RF+qfpRNLSrERiJKNF1cg9RvDui0YzyJ5GJVmlRv2VoUYom41GwKV7Rgb4dEYp/WtGomNHRjjawkUYJ51D7j8ixPvSXEXA7whGwpEeRqodD0bbjslFMknNRSiqSkYjtIxG86qZRuNJWUZw1nZFoC+jxDjor8R+VEtFOzbQReAW0EV1pJ9FIuiGRa1kmkUR+dhFPNz3RT7VvUV0OlpFkH85RS9/q0UbaAJGFlwaRu6FAkak3KFFnuuyRMhYm8R4/6jEmD1DxGD9r8Jg/l/DAE+kw4z7KcRwx6zEcO6TQ3La2kQutXVFCPKVRRpJaEUGZ1FFioBZROqIjsROvkzEiJQNRIpsFUVQvUBFbNUDRLFzt8TAFrbDyDKDRP0Nf0VxNqxFhnR2Ra7zI0UgEY1Epbw1RVzzx0XcgK5F32fdROrwl0QiXQBFgHwIRSBXF0XsbAVF6pQoRZr3DEVICN9DOOF/RNFDZUUaQmdFkV2LRSDqdkUmawlFIQIlRRf0dkUQhqhFpcSwRVVNjEWYoQlFnBU6RJwFr0PwV6BCP4GAQ0Qd6ESjdR1Eaq9sRDmciUQW5KXDWDIhxKsKA0Q9jc1E05ecRJzSGENCEJZDKY5hRJCmQES1f77EZVMwxWX0LsX2njbFj+7ixKe/nsTM90DEXDfGQwqLwESQH1pE1eIVxEItKsWlZJTFZ8xsxcPqGsVszrbEXcpUwt8XgkS9id5Bzyn2w3EoGkTQb/tExsMaRfd5N0SQHM/E8BJuxbYZecUeaXfFR2HVxKB3/kQhFRRFg6ICRbfKJ0WJsGhEtwmcxK2cosMiyi1EvEmOQwsXFEI9wMfEEJVCxcT4w8TiN5HEEmjNxMNXI8WAQITF7sZNxVO4QcR3hHJE4kCXRH7z5kIRTCXERaM1xLl7ncT78J7Dj8Gew2m97MPGdRbDGXeexEwnFMNhfsNEkb7MRFYQEkTXv9VEezxARdOx6ES2TJJESvARRIOWjkKbRVLE6GuTxPTKmkIaovdEqvRNRZY6e0XAKERFBM01RC6gDcPD1VHDyMgZw+3L7EPn6u5DR98rRDXq60Rs/wJF9tXqRK4ju0SozSrDW5jzxGr9BcXn+fnEoi2bQJyz4kS1+Z9EQKBARHgsZMOv1Lg/Sjoww+B4gMNMh0hEFUiNRD2RMkOOm7fDXsLDw8o0L8KhwwREV+GYw6CoD8RmfjnDRM5iRLLrrML/j53C23NGRQujdUX1ZYxEIqbHxKq6KMSG+O1ErC0fRRthZ0RtlQ9EV3SORO2aHUW1pztF8pIeRRIsQUWklW5ESNtDxM7imkMuFQNCeFCswsF4R0RxlOJDIOYURPuNLERa8UZD1qnTw3sag0JJ5oNBXoiOxAtiusTgiIrEAq2RxBMSy8TbDw/ET8UdRIWHFkUoBR1Fpa0XRW9BGEVXZM9E6xkjRTBcFUUuEzJFGGhSRQb52ESedSXEKTBUxOXpRkTPAq1DYOfcwzguNMPYg0FEiKC2RM60/ESQrwZFjWF0RDt8EcTt8ftDTjLZRH2QjUSnENlEEnenRDcZ+0R65TVFtVqURK8gw8SBkSrF9eOcxDajykMKgvZDiBlCQ+U3mUNJHCjEKujuweoOpUQE0DBFslqERe6NA0WQ1CrDaoFkxFjiAcRI1ZhE0nAiRGLjHcQgNavD5QXgwt438UP4c4JEH92BRNyBJkNIkaLD3zyQxNaIMcVd7QHF0Z6NRCS6Q0XWvc9E0Yo0RG0EakQi00ZEUFHNRCBQ40S+ISZEl8q4wv+/yET7wrdEkYLDxGUEJ8V6NCLFN545xZae+sRiY2bENr6PxO9rkMOSbqJCwcUVQzfP5ULLRivEXmFNxM7LIsODIRlEWe4gRCWSBcOpNAxEEqkIRU1jn0SLmAnEcJIExdlB6MTly5DEpiBlxHBkLES1lIFEoOsXwxZojsTfm63E7zcKxRtE4MRCHp7CKyABxCOSusQhGNDE0CKmxOvDGMQGKwxE6Yo9RLecB8ThHbDEZFDdxDxphMQr/XLEJvzVxGgA7cS2awHFoHqLxHxoBkGxZ/zDoPWLxFX7RMTvISXEhw1nxNj//MSt6lXEuP68RLmtuUQ7o+ZETA7KRJiEfESRh0BEKZgYwQzA0UOq6+JEEAv2ROSawMTQJHbFocEGxXx1KcRpCl3EnEXJxF8vX8N5oVFENdxBxIXB58QBnxPEh7E5ROk6pUR9gTlEpeZ1xNU1+cN4iejDot2Kw3R1IUPXRL3DCmrDwmmIF8QuVa5DVskKRSxC7ESjIrdC3uVzRAN17UTd/dzDuMmXxG4I2sQwpgDFr2uHQ+7fEEWqHuhE6zOZRAnkk0S+3IJD1d30QoGG8ENK0adDljj3w7sO0MRgjpXEBwf5xN7ZGsVZkaBEfZBxRZBqLkWk+RJEmZOHxMlvvsS0OWDEn/2Zw0Y9Z0TOwS5FE5c4RZJxD0VK8wJFU5CCRIjCcUN2rQlDFlH6QhNvMETCw2hEH4iNRPpCJkQoPyPEWpkwxJAxa0PZYq3A0lQkwv7gBUTquWvD4ZhoxAia30K/Y6hEJ8psQy3krMQnxLnESy25xAAAAAC34DTDMNaKQ5xamUQ9K9xDACmUw+M6tsObXKDDNpxLw5x/J8SxL1DEA7oJxaqpV8XDDCjFsxKIxCADZkSpWLBECnuEQ9lzP8Rq6uHElX4MxeLuJMRlDYHDADoMxS8lKMWzAATF5aezxBI0N8SJeDrECR5bxJghkcR84rHEM9vPxMoYCMUQL+PEXBzYw+8alUSoCY1Eh4GKxKODAMVK2dfEuFWUxGRZGUO+/JLApjyHxL7N18QJ0bXEtDojxJP9k8NBskxE5A2Tw1yS+8TRT+fE/JHCxM7d/EP9c+1EZieERM/CEcR6297EDmQhxB7Qv0Njbm5Cs8Cqw8eEkz6DYkpEyaInRNPyEEP9hAdDmLl/xCZtx8Tbn6fEmp0wxVQiTcUMxQDFpzofxHjLEMTyWRLEtujcw7J1usQt6CTF9Eg7xRQkCMXgFaTEiKWbxK/GqMSF67DEj3mzxKzs1sM4IUPD6zV3wwPaaMLCuIjE6TsaxQBs9MSmj7jCkUihQ5pxiERVZddERnt/RDh2j0OLf4jEG50TxFMvMkRt5sNEpetbReVtHkV1OEvCSmCMxCx8uMRps/LEpZotxR+WO8UoS5jEzLj2RLQE9kS447VDpkQ7QvwDLMRkQWzEvybUw1y4lERZQjRFGgsARfNJ6USNDy9FInx/RKib9sPitw7Dty0sxOIKG8SXOt/DoMekxJXHW8TuScDD5zWoQ90gmkT7kfFE6AgvRZZtQ0X5OVtFFhMoRa+epUSPJRlE9GAqRKoHzsMlnK/EXrK2QmnhVERUqnRErTGJQ2dRm0MdqwBFTiZgRIfeR8TjLITEtiWmwXWo5UTqixVFoS/ERLU6AEPUX/9DJY2fRESECUQR4bTEMSepxP0cJ8S4Bb/DbCWaRPLujkTswEtE7OJCROt4+kSgpotEC4wUxX90P8WsdefETJkbRNMpJ0Vu0ktFTBs5RWstvERp8rHCSJ+Qw8ptq0T+jd9Ey6mLwig+68MZmtDDC6UZxJwXmENuQxVEhB+KQ7ggjMJLOO7DU1mKxFfaB8V4lc7ENC2axCU6QsU7k3bFmzswxSNdo8TCM1DE+9EVQsxmckRatopE1lVbRIhFBURufwRDk5znQ2tvLkUOpUJFTVAYRbnSnkRC1oPEmCzoxNiWrsQH6KLDrJktREm3mkJ60mvExx15xPJxcMQ38gFDKFjNRNyBBEVi6ctE4OmTxNX0fMW9giTF9jm1xPXOlcToAU9E0CwwRSQcaUUysC9Fa1y1RHNbFUMSS7jEyz9axffnSsUbsIzDX47WQqc9okM+oqdE8pMBROBqPUNKKUJEKP9oRJP2J8NIHM3E6GAmxabOqMSFTJNEfADkRC20xERVpmZEyDFZxLzHpsTzUQjFPvcixRBxicQcoczEgZFXxM7tqMAsMTjDITmNRHLJokSDR7tBpeEbxG1i7sMMF3vE+4ASxYt6McUaTwfFpBOrxBs9v8Sb+K/Epw9axAmDZcTYwAVDSCorRNkC+EO658jD3QTTxL5F1MQO9b/ElR8FxYaAUsUgO0jF3ivZxDU8J8RAXSvETznHw5kHCUKv627EUJKGxBmPsMO9uhLDl+7Mw1aIIcRvpDTEsIDjxCwtOsWCPy3FKBLgxPYVysQWJujEhXiYxGi3rcTlFfHEjRIGxd/aRcUbQlPF3UP6xEHuvcRQz/vE08gexeprjMV5IbHF6haoxY/9dsUmq4jEn2eNwsICuMQesCPFpV7mxHRCmMP+L7bEKi4yxarK9sTCLZjEIZhuxMP0FMOOJMtEnZxiRL1roMQ0ASzFvxXwxEUGf0SboO5E0WWJRKIDh0Sn8Q9FoxpLRMUZUcSiVQZEs/AORSTBP0WVVhRFo8kARaxgnER/JwPD9D4PxNlLXcSg34nEoASFxG1OLESMXlJF9GNYRS+qB0VxKMpEnbTSQ7b6x8R9xT7FAzoGxZH8iUQw8pBFD3e8RZEXhUWzIixF15b1RD0440Oo60rEQCBTxTHWp8W+RqbFXGePxaDxUcVFtRrEcyUsRahhVkXA/XtFV9SURacRsUVIoMxFN+7KRcZE5kV0GuRFWuS9RaianEWwaqNFYieURTDjckXPbmRFgyEYRRKm10Rem1FEMRJSw4I4DcOHPdxEKghNRZ428UTvDeJDFgutRGaFFEWfvhpFtK1Gw9rALsVAMI3FgpOLxbRdK8X7a7bDhnU+RVQ+tkUQmstFNjvpRa4p6UWuaZxFGPQGRfzwoUQDiqNF3p4sRry8eEaI/otGIoBHRnwBrEVU8OhD2cgtxI1YOUVA+bhFNLSiRcgRWkWQWyrCCV0axUSTRcT3BpxEph2vRQZDBUYevOlFsk6JRcwScMSU/yjFSAy3xMb1FcREvsxDBurYxGZshMUFJWbFaKzLQlgYskVZCPhFsQ/gRch9zUXrbeRFUqopRqLciUZMV5tG2pNARt7pXESayArGclMnxgwdi8XXLUpFwAzTReGzLUXeG4PFo5WlxdhsV8SSO9BFI2UyRk8W4UVAm0/EEvfQxbFvGMbahhDGpA6SxQBdkUU7T4VG6zbSRuiw40YNbrhGCOdyRh+K80Uo71dFzstORT+GxEUH+2tGf2PIRq06AkfJJwdHIOPRRoWVckbCnWlFR9uwxRgAFsZEpwfGqL+XxWhFDUKVSBxFuJKPQ1D00cObWgDEKM+Kwzy4qUQprwtF7RQLRZy/10S8VNpETFtCRNTp5UO0gjDEBlx5xAyEfkRT12VEsrKexDQYPsU4kRHFkEOOQ/yCgEVla9RFVHarRXFIhkVYhaZF/w5FRQJZnUQehVdFTaTPRX1iEUYWAyNGEZsQRvAuBkamXRNGIigbRgJF70Uh2dxENiNhxJJA6URJwodFir+KRaEPTUVI67FEQOgYw9Q15kTBkPpFCaVhRud/hkaORXlGSOF0RodBjkbkjJhGOU2NRmM1j0b1ZZNG/PuMRkNWUEZcSt9Fo6D+RbmkPkbf+2xGLdBVRhR7JEZSVklGMAGORqVyq0aHyKJGbnlbRrFGtkVCZ0BE5EXXQxdhSUUtV9hF65vuRf2Lz0W4WNhFtiHYRQqxwkUkyrFFerxsRexY6kQrdw5FU0xsRSPg4UVZ1ARGQJjjRa0xlEXBMZ1EqTaxxE3CMsW21dLEQEmxQ6cLDEVYJflEUNMJRMBei0LQqfNDfMF7RATzGUWDxHJF6SN9ReBapESgJ3bE8J5rw0i5j0JFO9REiNYuRRCiLUWshz5FraPkRKrapkQY/w1EUDfxQ7mpjkR02UJE4wQDRWlvNEUiOE9FSroxRZlWiUWiSMJFNuSBRViNEkXgnfhE0koIRXAmD8NkbItDrp37REYV00Sc5opEjFqWRIKpN0UKyjtFMEkvRVE7QUWkXq5EsGsiw6IllkSpz05FiedxRYv3jUWOnjNFq7yPRDqU+kSvt9FEqATJROH9LkXNLGdF0REGxMFeyMEdNitEoJ8pRDLqJERcBYNEZMbwRD32o0S++AjEG63uxC4NwcSfptDED/8VxWPoIsVoX2PFlk5bxVEmF8VaFBjEEwNORAQMKUR1vHTEMfZMxTREi8WQCZzFdvdLxXzscMS3Y4NDDZ1eQ1WUiMPeiyLE8m78w1b1K0Sew8BE+tArRcF4K0UYx0pEF7/axMQu+cQIf8fE0XTiw8RcWUW9AJBFEbwQRU5GhkTJroVEhBSAROakxkTeWb1EjN7Jw/Gc28QQfa/EaCTExALLYcTTY2vEqqgbxdfXcMX3z5zFM9FixZ5PWMP1K1NFsNKPRTEk80TKrYzENcNkxDAVjUKkRHBE6KcyRIN3DsTfHH5CW70Jw4yzkkPJXghFJQI2RQ4JxURv3Y5EHLQKRaooiUTIDKfDbJrPxP9aEMV3CtDEAtU6w8YyqERNxcJEtVLPQ2hl3sFKibdEQAe/RG9OjUMx7MTD3EdPxAt3dMSpgJ/E7TyhxKtaDkSX6AxFbYwtRcp5DkUtfKNDoq7YxIrFo8QaUurD6JEgxIv0q0Oq6CZEUDqCRGQAhUTS7a5EoL+nRP8wH8MYhBjERCUvQlvpAMIbFtHDF0UrxBIhhMRYVcdCZ0h7Q9TNo0P3BPNDCuqqRIoytUSARP/DXlbQwrGJBURYGZ5CWo5kxHHCwsQC5IbEjXbiQhe+dkNqmLRDJLpcRPiz+UQ04FNFx3UORYXD20S/8MxEUhS3Q8V99kM14qhDTnO3wyjhhEThjZVE8gcqROk770TyL0JF4EUCRbXJ4EPON/JC0ETAQu9rhkLsRQnEOwouxKe49cTEbxLFW+mswxf9LEU2YlZFc0L2RKOoCUWjmPpEFVJDRVw5aUU80lFFuMVRRTTEGEXzHqtD8pGExB+tnUTGsxBFvN0wRDCb2MIonhtEVh+7RDdH10TtSvFEZ0kFRbcegkRHRn1E6JNARbrQ3ERqAvzBe3tixL7ZMsRSjTxEH2gfQ/en+sRDxUvFTofWxGMstUM+uh1ETLUPxFRnfcTuGozE2/k6Qk3gvkQaZM5E5coZRb/a+0S0Wt9Dwy5uxN94GMUNetbE11QjxDYfhcQrrLTD0JdNQwv8dEPLz0xD/AVFQrL7h0H1LFLD2sJuwymBi8Ri3QbFbiiqxNM4ykQ+jkpFIBAoRUvbHUV0FfNEr+2nRFQJCERZzszDUbE2xNkxcESFrglFyuRbwd1c3cQ33gHFgRIlxT4m58TTHmfD66dgxOUBWsQNXQRCham4Q7QHvUNcZV7EwNWpxGA1JcR/lErDbAeTwxw9ssR47v3E/n78Qy/5FEXifQFF492TwmwE8MRm5HzE8EccxEYilcO+MFNESlZaREsfmsT+gR/FEgwaxcw39cTzQqHDvmnQQ3GLCkQFHsJDJfcCwybFncJZPYdDBEExQiAqo8SYr7jEyeidxAoGgMSzSTxCoUZtQ4huQEIPmrDDacw6xGOdCMTfgM1BLaEGw1gam8RrKQ/F0pfIxDA7M8RlabrDiAE9RKaue0N8onhDJXY/RA47xcO6X4vE+GuMxNBgnsM+F0BECRDwRAbAfkPKZyrFvpiuxJUEy0OBJGRE6JWXQXDtoMS+q0zDZkQFRGfAQsRbFJvEhio8xFquJ8RfsqrCIbQ9xFIMfcP9HY5BdQ4sxIbDpUMnsQhEO4JoRC9h/EOuu71DPvfBRKzDHkVgJ+tExUAvQ2zat0NUbY3DkfQexExUNMSeMdzEAFosxLRAcUTfroVE7mw/RF5oB0S0oqHDmWUkxDl+VMRg5NnEtlYJxXmcQ8VwLhTF42VpxHAi+MQPSFLEZwuqRFUekkTkfUFEyCIhREgZlsE1UstD34ifRE6MGEQCP/JD5Ot0RFxZFkT2IZJDLNjGwxsoPsRsS2FDeB/IQzb0L0QC6cNEhh7BRBkShESNdCJEVLS4Q+f2HEQGuzVEW3mURMRBFEVtmtVEhcSKQrSydsRvKpPEJitgxGcNvMSGGwLFBJ0CxT+E4MQAAAAA8tMExOYRe0SBc2xExGSxw2Ju20Pn8adEvtmLRFORekMAwCrDuS6OxCLQHcXc8jfFDH8mxXOhmcSKc1jDCqTlwgG/20NWF11EiMixwhrdGcStXdFDogPbwgCHfMQqzJHEgb5SxEuhDETlXkFE3wjNw9Tyk8STAYPE4NxRxI29vcQEP+XEmu7FxCjka8SY0kpDj9hYQpDK0MNU8unDjorMxH3888RA46vE6guwxDFa28TB+QTFPAjGxBhRi8QZyC1EZojjRGmzCEOF1DTEwOOAxHHimsP3319EPDtQRP8LV8M+WNjEWAwYxE/lrEQj+WNExNC8wnsnfcN1XuPDQoqBxOPPRMT0v4tEOQu2ROifnMOGC2vE/xAHxRAXXsVulW/FoU4LxQO0lMPiVZvCytV0xCt3DcVl7BjFTo84xexETcXARrrE9WZaQ7M2lEK0SdRD6AwzRJE/RETNSCdEwOyPQh7oREN6EY5CjX7vw2tKtMMhBzZEMQ1ORMx69UPweBBDd0A+xE//PcP+SOHDpgpvxHnvn0PA37lDrpCmRP1ACUWvMo1EjXF+wv4TtMT/OezEuLS2xN/NzMT1BQrFRsedQ+0REEUWsAZE8ivGwwUDacQEKKfE9wfjw5gVOUSMU/xEQRgFRQfA7ERixQ1FHiBLQ33uHcU3QB7FZuMSxbH58MSAIH/EYxTyxFRk8MSgnjHE9fjFQ/ISsETpFe9EngUmRZU3AUWUX+JEPFMlRcGH3UTdJanDaigqQ/7QtERmQR1EjdgWRETbCkNFFrBDppt7RKA1aMN/l+tDnjJARBJDrMOlNPLDgEoVxJnjMkPARolEGyWdRK7ylMJy8abEvFHCxPNQNcQKL1zDLJ/hQzdtoEQ0ZjRCU2aRQsn8uUNT/V9E48MCRFCI87/X2GlEFKZ6w3rXzsQ0ZAzFwNSUxOoGZUQpQb5E8WyyRMxe1ES5ma9EnS/kwkXlCcOUqc1EZ2XVRFQSkEQlqINEqhaVQqNc+8KcBjVD+baPw7ZcdMQvULHER9D4xBTaM8UnFtnEsnDDQq3Qd8SLqRvFeGQvxZxGuMQGlPDDi8RAxPPQJMIjDvNDOEe6w4f5E8R2AmJE7ARzRM44jUSKnlVETxKJwto93sOnlOvE6IESxbJ6icSyIFdDb01qRBYkDUQkDCHEnxQKxP5hlMKKqCbDrpWBw98P5sMZ3drDbbVMxFtQGcWFiezESD4PxPMSW8RD0GhEvVBYRW3Og0XcEhpF3p4Lw4KuicT4o3LEBkOqxJi1BMUQOF7EyWfJwxk1ksTKopzDbwO8QyEOo0NWygdD2e+LQ8twfMOfUXbELkWixEnj9sPSlLhEdoiORPY5ksSx5dTEK4WqxIjDJ8SZRHTDxqKYxManlcMTe6vCWw49RKq05ETUe8/C+QWxQvEPqUTnQStCSk5wxLTeIkQ0vfJE44l/RM7sM8TXohXFB0oaxR+06MSd/MzEORiewo4MLERmZzpEiK8qRMck90MC6zBEkvgTwkHkocTPni7F1ahcxfZ1Q8WB0/7EyKp/xPkyTEEVM8hDp6HawwwtmcSRWyLFSEEfxQE6nsRxjLTEsAsExYqO8cSKdabDZDEnRJ433kG3hkTEN35wxLtf2MJ9wihEepCqQ4FBwcQLx1LFEvdHxaELGcVewRDFf44BxRFEDsUm5ULFMpE2xbvyT8Vv1ELFQo65xKWGasQ1EUbE2VqWxPn7AcW3TxTFliodxb9ZpcSb7hzEQ4sfxekXP8VWatzESMQYxOTkrMMcZSdE/o5KROandcNoq2rEPqKVxGtD50SfeoRFMqVYRR9y6EQhovVENP7nRLBOkUMWsypEXrIZRUujXkWfji1FMmEdRfqj5kRjm4bE6DA0xfIpJ8XYsYfEHVIMwzoFLkQ9KIFFgqCyRSXrSEXnvTdEMreQxF7JAsVl0LvEc3nNwavqDkXHR49Ffza5ReCigEWkVKpEyuM3RDfVAsNCJ4rEfgFBxXrMn8V2vInFIuYhxT9vVsQLVQxELMcsRfvHZEWIrGZF5TyFRXUCvUUiighGlAn+RY9lyEUy5aZFq82ARdaVW0U1M6pFxGLcRcPZrUUKw2lFAa/GRBC3eURwvfxEhlInRZuaBkVxLuFELn5NReDgSUVqR7dEXnKNQz8kDkXGVy5FlmQXRDiba8SDaYfEgmdMxKJyoESEHBZFslmQRaiR80VAXvpFV57GRUKJfEVSBApFHiKORPeWPkUydwxGmh9jRtWXjkY853xGdE0LRrA4CkXM0MDEduqjRHIes0U5jeJFY+6uRS0YA0S6dTrFMicMxZ+QikTxmnpF9CqjRaXnpEX01IxFcGgmRV4SA8Tk/eXEIZiPxIpmEcVWC1DFGnmyxePpr8U5aaLEcuAWRV/cxEX2GqtFYbMCRZpgjkXORipGGKyJRmKhqkawpG5GmdEFRVySGsZpy1LGoAvYxWo/QURis41F/XEJRfbxWcWoU83Fvdn8xOZ5tEXF6SJGF3cKRkDP6EOfdg/GPudgxskQUcbcuhPGUAFyRH5HTEaumK9GYnTNRg0Qn0ZLVFlGrwW0RT0cvcQAwPrEZJo0RWrlP0Ywa7tGq/gBR8pdD0dE9fNGw6yDRg7PPkXEm9vFNTU8xkDRL8YQmQnG3alExRyW2kS0EydFwWXDRB9KUsQyFAHEPOxdRGiM50QGdztFhW00RcB0QEQkemPEt3vmxB5P1cQATQHEQvQaxD0qm8OYsWjD6zI4xf1Le8XUzYXDTg0ERZgCG0WkqEpF6mZeRZ7Db0UPGplFuxmSRW+tFEV64QBFxkuFRWYn50WTjw9G7kMCRn+G5UX+kJlF4s8gRY7XAUUoZxJEuNBFQ5YV5ER6zlNFl98hRQAZLMS4fKzDrQBIRSwH8UUdnVNGl3hvRjdeTEbQ3yZG8PIXRtRCWUZ3NZ1GwX+sRgwqq0YybqhG2jiaRva7aEbK2x9GePQgRp0aQEauNFFGerlNRgy6VUbkK5lGw/PDRnkzvkbh1XJGjks6RR4oasVt0FrF3B0DRSsEzUUSg+BFu2amRYuHo0UyCttF6RvlRQrJxEVW5VFFZoXrRJLWg0S36eNE4AqRRWiYxEWOO6xF+apCRTBriEO6RM/E+z4ZxbcHBMXIqihEtHgBRYQj8kRQcalEAHcewuiqVUQyOspErXg/ReXGQkUpoNZEMx0mRaCHEkTLgq3EYI0TwvacMUV4qKZFxJK8RRXUiEWF8MZEZHjxRBMtekWMx65F6hCfRWTjRUV0+QtFYFy2RC62KUUowJFFlN+ARdN/LUVx345FmgCkRZU9TkUblW5FtvBpRSQx3ESwNw9D54LqRJT0F0Vc7zJFtEhVRRldhEWETXVFMK8RRWwLSkVQshRF9KxiRPw5Q0QwzBNFaIQ6RZb2IUWmBDJFicQNRWx7QUU85aBFJCiARSU6EkXqckdFJRcSRbopZcPD00tEzZq5RKxK2ETLvLVEeYzQRBrM7ETzBzNEn8yzxPyIHMVItwzFAFEUxdZZPMXc8IfFK6xpxce69MSwqS/ErDf1wpzeucTdXkjFoUeSxW3gmMVlo4HFseH5xJXQlkNfHgBFRwRVRXUYGkXWu3dEWoRORPeeEkXdgTJFOA8RRSco6UQ4TaREBnC1Q+8sMUTtbeNED7KjRCgB/EQjJD1FQQEYRVw5tEStAXdEEa2URGTGtkSJvXNE1kKNww9c9MTllt/Er8WUxIwM2sT+HSbFkblnxYA6YsVaOB3F4hIKREyQF0V4VgFFLgcMRSGv0EQESJnDrVzLw5xglkSNYwNF20K0REj5isTndZrEZeoJRJ7B2kRrvAlFBUrkRCe1ekRcBNtDgYc+RMxYP8R/swPFz6wAxXus4MTYm4vEsLH+QcHNi0T/wR5Eug5bxMP54cSPjpJD4TgpRUAO8ETTLUDD8zmNxJqa3sMB/cxDwxflQoJqF0S88ppEXzF+RDcOh0S7VB1EqM6GxIpY4cRIWpNCWHIjRKPBC0Tlv5RD8kw8wr9Go0N5DLJEg2QjRUAUxET2QI7De5AQxBn3ncM5CSPEZroExPadkcRS4inErD+Zw2BTqkLtNmFEWiJlRJfZuUQiNaFDSERGwhIMjsORRIrEAka0wg1wo0RHj0dEpBSkw6OsJsRXMYDDV/yPQ/Gr/sORJ/7DZ3oOxKmGbcTwPjxDFQCBROpUlkTPv65E22zGQ/GojUTIWQdFDnGERCflrkN6Xx9EjBBcRKr5l8Phxc3EfAfKxPMSvEMfPhNE7y73Q+juTUR1nn9C1KBMQ5X0w0TLGxNFXzlVRO11n0Rtqw1Fztk+RZG9aEWsAVdFDyFdRQM9Y0XEjXBF/Er/RBFNgkSzM2NEH/YKxPbuP8SpajlE0ljjRLHBiUQcoZnDuq+4woy4SUTdvMZDkEAmRU3vZUXc9phEPT5LxJrtwMS6BKHESpMJxTwbHsVnXsfE5DHIwgpQWEQ7c4FEhOeDQjiMl8Q/fszELkTqw97FmUTjPDxEsAdawqoQEMRvflXE61MDxHpwm8TFcf/EjUbRxFXp9sQkb5DEg1hgRGNc4USfzWJE/D24xLDTCMWTe7vEMgA/xCnRqEILEwtCjnGexBvIr8Ses81DSpCiRPDu8ES0mgpFvWOwRGK4nEKqqGPEhn+AxIf7msOjZbVDN5SdxDUdEMVwQMrEiRf6xKSWIMVzvavEWEmlxOPHx8Qh4fLD6R+gQzGTcUQeW0BCNJ4txNeHNsOazWnD709mQK37WUO/cs7EYzjqxKiQN8M4EsFEH84jRfRjR0TbvYzD9TTqw5s/r8TbG6DEpx/JQz7VzUMl6s/EgzpGxfb4XcU67f/EjUeAxOHrPcTT+oLDsTwBxJKrQ8TWQU3EQENExGfi1cQnftTEznn/wztY58P57S1D7HctRA/UJ0RgQJZE1g/KRP5lZETDyxFEkh2GRERAgEMTeezEf6orxa0rb8QQ7h1Ez8x4RAVuHMTGe+nEIzYUxFKQXcMEEBfEA0IwxELO2sLlVVrCeXQeQ96pgkSZhqPCi/NJQxx9ykFyEYXE4h1AwyHKkMT9QfTEdXeSQyKEvUTm3wlEdlSXwjPNYcTDOZLDDnefQlC1bUNg6bJDLYC5xDoxgMSxroLCQ+c+RHGnk0T9eHBEs8WfRDjWzEQDxDVFVHjnRHjUnEMNDyvE3GimxOk2iMOxAGTD6yhaQ5TEVkRjcCTD/Do3xK1K18MYqNPD0OleQ3EKhkRo1eRCqMIPxK/7jsRqwsDEhzbXQ6u8p0P3PEvE2T3jQhYu2kNVhdpDDe2vRIPd4kQi4dxEWnE0RZ3TJ0WzszxEWAabweIMgz7Gpy7DjghaxBnEy8Q6+JXDKYAxROjuykJQQUFElD/URKYJPURCE4zD/IVPw866dsKxgCvEeWaBxF1JlkOdmfdDPhA0Q0zj8UNqyKfElsg8xX87JMXy9tPEHrVzxEFCYMR59wTEAAAAAPtkyEMRb6lEUDd/w7i1HsOjVrpEKpvURNlKZkQc9ctCVM6ExBtXu8Qa7f/DtlvrwilLFEPFpIDC8KklxCdxScKQl6RELUK8RFrqKMOcCE7DJLkgRA5XLEQOYAhEFCzdwkxxIkQ2kaFEK3nTw+OYBcUZEufE33dvxPc598QkZjDFgcQCxQX5BMUakQTF/AXWxN4vw8RhYtTDJYgKQ40lHsSk2VvESHNkxANAi8RuYf7E+gwfxb7VGMVkamjEthXcRGMqpURLLyTEerXVxCUVpsT42o/DbCAdw44mt8P3H8LEKY2YxDAz5EQBfFhFM+YgRTtGf0QQwrfDpyOdxFUWtsRAVp7D/3tQRKDtHcRSGtbEHsPOxLOndcQFX4LEPsMZxVILJcVwhOLEDludxE2E5sTJaKzEzUN8xGNoEsVShOnEFDNLRPBegERVe4hDOdbcQbw4kMRLu7nEmHrGxPvg18QehtvEhRL8xLCf/MT9/VjEEzRtQ+GUR0Ttx4hEKrkKxM2Np8QlmtrDkRoSxMWzzUJZRgXCtio7xG9g9MPGmR3EdbMLw4BZBsSG6cLEF72LxAOIMUSg0vtDrHgYQTPKe0SDlnDEcgwZxd1VtcRxignEujI/RFOtz0SCn8dE6unNRCEPEEUsBjBFGdolRI3rP8XFSYvFPXuSxVQhisUrCw3FA1CJxFLdZ8SmuqbDNz0jQond+kNZakVE45ARRUqrE0XOXqLD2IaVxLAe6cL3K4zDt3JBQ2taEUW1QSlFw7cqRW1XbURhfJfEWC9eQ8rS30MJRmtDbb4cRKJT1MHIAYdEdTXdRBgLaUSQZw1Be1cwxD7NrMQ5g6TE54aqxP/F4sQOBonEojGxQ3TxFEX5zABFu++tRHFXNkQHgQJEF3eTRCl1p8O7LkrE8JO+wzJah0OB+jdENElfRKh4nkTnKgdEJ8Wbw2ONAERqcxJFacnrRE+rcsNutmfEK+qjxLq9AcVagq3E0O+Aw54glUNTOAVEqs2sQ6/rV8MImhDEKQsIxORvksQIARvEuH2lRFEEBER0HWnEW6e5xJrNSMRMk0xEj3WGw5ZtksQaSDvCXAQSQyWm2sP4ssBEhdEZRYl/ZUSRgjjEUlAHxaFs08QU5XfEqh8fxKERXEEbzPZDwHt0QwRiKMJ02PjDtfFIw3M7R0R4fvdDiP81xM6IqsQ3qsLEFYzlxLWYKcUAqfbELGqJRIII7ET1/f1E6B8gRVDm9UTL2UxEbRUPxGHSJ8R9rbVCz7MjRFPtmEPNEFbDsIWww/QBe8Q6JXLEVw9zwymXoUPYmZTDDJ5ixMlkecSIlh7E7cFkQ5wyJ0RgU/hEWvAbRYJqpMOsLEHFxSM5xTjuvcQJelZDZ7yEw7B1gsNOw+5CnHLOQwyiEEUKtX1EXWa+w3/pU0ScCcdDSS+7xIBphsRJYyxEshRsRGHb7kNuUHjEPnjsxKMHHsRUUzPEzMhFxLwsIsMDhVzCD3rNQ4g3JkRprn5Ef7V3REym8kNNMqLEACpexZQ2bMWiffPESw9BxCQHP8Qb37fDqb+pw0EHBMN4lHLEAXjnxOOVhsQZk6vEkRwIxbZvDsXKJX7EN9xURFLbtUR/ZL9E3rR2RB+kgERQXwtFrrHqRBseKsRJKT7FR+tVxXFxJsUyux/F1HpqxR8kq8VmGtPFZN6nxUFRW8XFxAPFaunXQu0hZ0LpcdXEEz9JxS9EaMXKIRzF5ncgxY77gMVDbVXFno44xR+nMMVnncHEOEI5w0/JOcOXNUhCWRNURKM+WkPwWO5DutAfwl2htUTkvpBFTkqfReAnW0VQtfpEBR8BRdwgA0UqUCRFm4JXRdeOTUWWLINEUvkqQqAiskRa/BNEmoZzxApPuMTtsQ/EIlWeRAApykQJ00VF+6WiRbrXPEW6zg/EaGs1xQ8lH8UufmJEymRZRRu2ekX2KkVFywcgRYsuAUWd2HpDhspJxNEEA8UpMUvFua9dxZQebMXjqAbFhiDEw3tccUSfy/xEiNZQRRKFmEUnv7dFBv63Re5XoUW859pFIwv0RclavkW9GqFFxleZRVOTTEU2AwdFTp1hRUpwhUWQaW1FIoLYREAc2kNWObREgp8mRdZ9YUU//URFvo8/RW20Q0V3KDpFvPktRdP4DEUGloJE05RPxOa/B8WiyYjEhlqtRE+4kkWqFttFuBbiRdBT+EV4aelFTcaVRSIpGkU0989EAhSDRZh/A0ZT4UtGntV2RjQfRUbQXPlFMpRaRfa0y0MDdClFh1vHRTrA1UVm4alF1A7jROFAF8WkPyzFpt9QxMYBYUXCxs5FCI+fRdmwD0WV2hXEwXl6xPBLicPYOA3E7CzwxAbpsMUUU+3FQpG6xboiSMXMJy9F8GLZRSJKuUU5TlNFwVhNRaYl1kVTIl9GM4+VRqfrUkY9P4dFsqzlxWRpVMY+MAzGZ70BxdNLp0QZSajD5HuZxcc30sUrnZPFcHfgQ5yowkXGU7FFvJmBQ5YX4cVGw17GYftyxsYGHcazWmTEZPYWRuwpk0baOa1GRkyJRll/C0YQrJhEZoAjxfQmUsXuon7EFscJRrsYtEZAvAZH35AZRzKxA0dZGaJGYK+wRauO1cUVazfGdswyxiLrFMYwGqHF7rxwxEBNIUOAWjNEY/0AxXoAosW8/yzF+HAFRNKkL0XmdhlFiDlexLe+lcU4V6/FllWTxXuFMMUQFZvEJpNixeLkrMXsC6DFUCt+xdlVTcVCo9HEGO8MRKKCP8RCUF/FUmX9xAD0TMKgHwZE4vDXRKeVmUSJXf1EKPiaRaYiwUVqA8pFtkDKRQkqqUXUL3hFIJ5jQ4/WHsV4lQ7EGNi3RHrQoEQAtXpC5muqxM4WrMRK1JNEMcPbRRT2SUa+83RG9jBnRgibI0aTy+5FvbQJRmvMNkZNQ5RGrMHDRtmQyEYw8sNGcTifRqNyW0aLLAVGV0vLRegO3kWNb9hFN+YZRuJWf0bTpaxG//GzRjwifEZsuaRFM3kixSMwjcVrP7DEON+JRTwk70Uelc5FQVubRXqzgUXMsrBFX0W5RX4o/0T7XqrEtM44xDDZAMNyV6FE/3VdRfIQV0U8wdlE1Ku0xC7PTMUz/DDFEK2nxOD/IsR6cdtEZQhnRWPTGEUgGd9DgHKmw3DjwUPaUvJEaGlTRQNBYUUyEiVEw5kbxZizT8VtEoHFupNkxOxsIEXO9pNFFIq9RSj0cUWBl89EsFHOQ5Q3C0UEcKZF1s5QRVgo10SU89FEHqzaRFZlFEXpBCRFYb06RSyj/kQGryRFPqJlRSaDRkUg2MBDg9gsRPjlAkXwboNEIe8tRZySg0VYGmRFKPiFRf3Uj0WziItFJf2HRbbYk0WMPJdFw65FRTy8nUSW4NdE4AdARWEqUEWidolFdmWERYFYf0XLr7FFSLK8Re5EhkURVTBFpygcReoYdUTTttxETHkbRTkgIEWDDxxFerDYRGj/jkQklYJE5rZ9RNDqosLo5sbElocKxZqGF8Vd0XDF/6RQxd+pGcQLcUzDtQbOxK/RjsXtdcfFTsOlxQpTLcX/8YTEoCEyQ/SXUUQ+rDJDPR7qRB6kYEUPnzlF+RquRFC2X0Sx6JxEzvNkRMJRqkFWAHDDADutQ9zMhUSm0BlFRn0kRaaoxUQ8Z59D2+/hQ18kAkUqNBRFqH20RAn/BUTnlnnEybmhxLAOMcTHfhzEQTWAxJB5UsUpY67Fdyakxa4WIMX104rDrHRDRdebt0WTomlFVVCARGqJZUQMcZ1EcMJkRL/mgEQm06VEIpqwRBm1esMgztnEcw4HxJrb/UQSPERFKIG9ROvWK8Pk/2/EGxKOxOZTOMVbfITFnSnpxNM0wUQBnUFFo6oiRVPz7ETizCtEfwOtQg5X7kNAYuZEOulZRS86QkWpRotEFFNVwggYTUQB7BhFut8CRVa/r0TxAMJEmU5iQw7xVMTXeMHDNRZoQ7QKTMT3wyrERmsAQsqiuML+co7CaU1TxGzMq8SltyfEGxmARP7FxkQFjxNEDQAcQYbFAURqDR3DNlsIxNCSfsTx/YbEWO8uxIpDLcTIoDdEYTkvRKLUIUT39lRCf1VnQXHIh0S+pUZDxdKPw8iNlkSDRQxFkvPMRPE6p0Q6drlE4V0DRXbdqUSgmaTDbQ0LxHYqicPK8ANEuMQAReERBkU5LPdEi+izRGPMlkRa7QVF+i/xRBHCl0SLgwzEnLe+xEt4ucQzNibFHySOxbrlI8VJCsDCSvblwjsDckTOXdlETu8KRdALEEVejBBFA4m3RDIf7UQsPk9FW+JZRTCuT0V2ZShFGBQnRUgl+EShkyVF0rVLRfqhD0Ub2ONEjtIzROxGLEMLDpFEmTgHRVr88EQXdAJEhKIzxMEOhkMjrKzDsKUQxLDVwEQ0NKFEFH0OQRKX90H8aTNEdSNyxPL52MS7mfFDf5cHRe/oo0ROnrhC6u29Q/AnNkT4QBNEZgU9RIAovUQpS7REHEzGRFYbzURGXFtEHt36Qqxp+MMKdYvE9XBAxLp1gMSmmAHFOA6gxKuYlkN1GINE5IIsxPUQ88SLJCXEzDHAQuiR+ENkWbBEx9ekRNSRGUJ+0RVD0TH2Q63xwkMrslhEIRMoRNZnysOSPOPEQecjxUG0HcXd0tbE1qISxaq0N8W4c8DEB2xJxNP+2sRHS+rE6h66xNVZucSmpifEgbPQw7kyDkPUa2LDStqcxBzsQsSMN4XEtjuqxEYgEkQHUApEeoSAxOFwtcQKOLrERv99RArZEEU62qdEEIwJRECbEsT4EerEDV/hxNVVNMRpDR/EZZOgxIWrDsUEkrvEQiv6wzERqsRvJPzE2NoHxf3o98QgBfzExpvKxA5OvsRvhNnEOe2Nw4s7BkQba25EKsddRKNHMcRJQ73EPzK0w1XaykPoD9TCrzbuQrnsm0PNNxbDQF6VxLZTlsQkCxnDTDYvwv23wcTfLDPFxkG+xADon8N2eKzCuCdiw3bBK772WRpERMbYwrA+PkMXXz1CTb4uRDKPl0TvHMnErOOzxFWnasIL4azEcJ8xxPn65kRQhd9EtraTRMShO0S1sVZEKHOGRECqdEPkCVxDm+57xECUqMNrcI1Edpq2RGwE6ESvbZNEihJiRMJJQMPTxyNDHaavQ1KcCMRTD+nCfi0txJ1R38IcXVdEHWadRJrS7EQISQNEwS0UxPMZDUNCRK5Ds7BxQpsvRERef4BEY3BvREC5p0TYCgZDEV7XQ7YgdUQ1lbzELVovxQym0cTZlRbEIIZ+whpHXUT5gpFEcSmsRCEBB0Wm3bRE0CIQQy+BQEOPCz5EBfqARC349EPCoS5EQFTRRKwVwkN6x5zEtJGAw0T9YEQUQq1D95Z4w+AjpsPw+1TE0KvQxAZmCsRE3gLExfEQxX/+bcQ/V9PCBSUCxeM2H8VXZZjEEJm/Q4/1qEM9pFDEwPxJxAAAAACP7WpEKq7FQ3xPpcOM+A9EmAoSRPHTrEM/CAxELlgnxNG9C8WQZ8zE5NdRxKrtoMOwedfDxRCUxGrPLMQN/5pDprqXREqsOkNgi1zEWfWSQpMHTkQ1ZJFEY1o7Q/eeCcQFR4vCz4lUxAUWBcVSsuXEisuyw2yYfMT7wDnFwSkNxVvlrsS5ueXER/DTxK7dFcUayD7Fo9e+xPtx0cP4YJHDP6MWwzc/28IZe3zEWgYhxeXIT8VyKSzFaqQewyOUpES71URDz+rGxM5dAsU6jWnEjszowsJDYEQ2qKhE52YYRAJa+0NUxYFEFCmYRIRTDUSufe7DZ4+7wwVsA0Q9gBlCqxpZxMiMDsXsgyjFK3X6xCUJXMS9DmZELAXMwFW7GMXkt0/Fkt8CxaVBicT1dhvDdDkHRI6iTsQWaPXEpZgkw1bTIkSEXiPEvE1FxKZuAsVyIy/F/xzyxMJv3MRKncjEDdPGxPiHHcVZXx3FUUuzxI2gPsTBZm5E3BIGRWEZk0ShnElEK2k2Q269A8TQxkvEsJaXxPjVI8Sd+1zEZbb+wx/HsEMsG/FDxkHjQxjI8EQP7UFFMBnPRCvy50SrVJhE4RF3xEn7QcTiUuVDzvHlRNrtJ0UQFc1EjZGRQxB4R0TUg/dEK+CLRJmgpMTgZxbFId8fxZmeMsXwcuLEmSF1w91+XEQB+dFEsaiwRKH/YUQDDgXD7t/7Q67CMkWTlhlF2jZ7Q7nRAcPQKAJEQIaARDkfCkU0FexEVXoGRfwWGUWWq0RDLCQCRGflzUQuy6lE4FPFRAUEj0OiNfFDLZEXRSH3G0X2t8dEtpQbRAUmisTFeMXExTAtw06OGMQ1jqvEek1hxDRIY0TUi+FEsGYIRfdQAkVSHgxDdTKwQ2+zLUQfAiVEPrpsRP6RhESxpJdE9GW4RLL8A0UmssBEXheBQ9Rxx8MOlgpEScauRD27NkQR+3HBCIgkxEg28cRcgCjFZanrxCyPSMSp1BjEC9CCw9PId0MciT7D7M6Ww/WPG8QfBcHEftp2xFO4pMRzAODExj6HxOwaS8RpOzVEm33EQ6VsqMSlwxPEZzJ0RAo1lURKvyNFg3FuRcq0/kTyVA5E0w/6w0CFoMRhWsDEMxmHxP6z98M5xpVBVyVCQ6YmokPYCeFDGqhrQ6fpEURq57xD0SmexF+rEMV8StLE9P9oxBjKq8R2xhbFwh4MxBoKvESect5EdbnARFI3j8IyHHvE/KJGxMC7ZUMb/19EDIfXQ4IHMkTqt2hEu5TRQ5uzb8LjR1/DZ7rvwznR0sNzmC/EOnd5xH8mCcQc7A9DDBi8RLVgvkR5wR5E64pSRAt6OUSQD1LEzHbCxA6RpsS5dupBZa4ERBVyN8NheMvDbh6nxOVQsMI8ASFE7yWBw5IFhENNRltE7gYkRD3xI0RQZHtE1wd4QgteV8Q27cHEoN8nxbcge8RlKu9Dub7Qw1etWsR2Un3EGU/gwl72gUQFPIxEgHqywGYQ8cPHKTdDOlOPQ4+xV8D82nNDOqtCwj+N2sRRbxLFcosAxWB3csRwTdTCezZKxPAXRcQGMV3ErO0jxH0ZfcISCQXD3dq7QwaJzUMDnEtEvwedRDih80NKKxNECjycQzAy1sSU+jvFsXIvxRWYLsV/gk3FFQuJxdAmt8XDJubFEtjDxUVpWMXIS9nEZh3FQyf1NURB/VnE1RgRxY9HXMWHhjbFYce7xN0VPMWLcmLFfR4CxWaQdsTOc4TD1y5CQlBTAcTvHY/EgHpBRLWqk0Q5WqhEv5+MRMmkE0SdxSRFE89qRX84WEUDpfpEJ7ysRDPMDUV64k9FoihQRcXjC0XRvPbDHilAxcXY8sTZj3XEz2FExBiO8EMckZxEfGsvRf2WZ0WtdDFFqogVRbvR+EMXMuHETHAlxSWp8cQ9su1EOAaSRSMjgEXiXfxEfwhvwrH5H8OFJ4rDD8CSxAMxQsUFhajFa12jxUvcaMWztSnE2WLhRAR6HUWiNlNFVY+IRcC0rUWU69hFXVTyRQk5r0V+HoFFUYaLRbJmY0WWvkdFUYacRayyvUXGb0lFqwUMREwDb0ITdalEzjnYRFpWk0Qhy/VE8rymRCS8hkRNzwZFroo5RfqpCEUSoFxEkltiRN3tNkSDXbJEqAgdQx79o8TYPm7ECqjXQ/GbVkWt79pFT6MARi+cAUb8SrdF/KwfRffokUQRQChFI+z7RTDOPUY6M2NGkEVaRrOG+kVzpEdFmpdvRIG4A0XOiLdFt5z3Rd/oy0Wte2JELu45xcO5UMWrixTFkhqoRPA/j0Ws6rJF5DunRc78+0T2he3ELF1UxT9IH8XWxnHEG9mSxKahqMVhIMnFaEujxNSkH0WJTdtFthQGRs/zr0XYgYVFqB/MRRioREaSuIdGj6BMRllOV0WjP8/FJDQzxugD7cWPo6LEk4kvRUQqgkLwX8zFAlEOxiwCxcW2errDBfSJRRvmlEVdCjLE7GD5xdDUU8bXHWzGwiQ4xrzBucSXYjBG6AiaRlw0q0bYrGBGoE7MRQaeucMyApzFz384xaSdy0Ro3yNGPwu4RnHxDEekjyRH/JYUR8Jrs0YAtpRFYnsLxnT1csY8EFLG3ooRxtwkscV827HEisigRIiKLET+jvTEGL1CxZStdMV0bRfFtqM/RIAsIkXyHdhEEL++xD5hbcXg/4rFWQNjxYogUMUkeYDF4XO1xVXa9MWw+fXFoTmQxQImJsX+0D/FTwVtxTqYhcWTQYDF1r43xejpvkNkodlEASTLRM5I4UT0e05FWc3HRXqt1EUJULBF9uJJRVL8ukTE3adEAKO+w380AMXvwrXE0DFCwwS0J8S0t13FihVDxXzf2kSynsNFQhAnRmSnSUYhh0dGC9w2Rp0MEUa0DA1G+QYvRn0NZkYjkKBGjM7SRjD64UaIEbpGVFKGRjx3KEbwpbpF6nG0Rc1U8UWigw9Gou5bRstDo0Z1g7RGWuyJRmQVwkVy/ujExyUPxeIUB0UzxJ9FIDuaRU4XeUUWNotFSCu+RYBgoUWEbp1FBx42RdQuQ8M8PRvEnOfuRAB2qkVCzZRFKb4yReCUzkP6RjTFFJqOxYRTnsUwG0rF4JxrRNaE4USUCpBEEAKORAA4vMLADInCAHp8Qp6sxUTj6gZFTXxpRGYMAUUcNdpEUVhFQ9+ThsSQsJbD/lQnRUiTk0VvFKpFbA9mReKLAkUkPHxEIPgWwxFN3USY04hF+Z16Rai9nkQsF1JEnAEdRQLwXUXeGCZFv7wXRZZR3USAdt1CAEgSRWxzLEWqVwdFMAfTRLukE0XSMP1EBHPARP7SKUW4nGBFO7OxRfufvUVCvcJFen+cRSrreEWeJGVF32M/ReBgIEXzmwBF5EkoRT9vKUVIDDRF7BZPRdf4CkVmANFEnPUfRTZIKkUNYTBFZik7RahID0XweO9EHHEpReXMCkUX6+RE1tl6RN5RKcS/uQvFfKbvxD3XkMQ5dTHFFeCHxXQaKcWhKqDEz/pIxCjuMES+rwXE2ehZxVW8uMUzfOzF3HrHxdISHcUFGIBDJ9g4RLjqqERd86zDcAq8xBMs3EKi87BE40ezRIGuiEMCkA3EVeIFxHZlNcRtXJfEVIBJw2tvgURwTtZEgvsLRcknHEW4KoxE6Qi5w/YUVER549JEwf8LRBkkhEOG1/LDeQ/DxHWRP8TGgDHEEl3lxP0qf8VOfLvFmbGZxXbIG8RegOtE8tz2RBQMUUWy+lZFMlgIRZV/3UTTLQ1FDWXwROdcTETtoGlDTmNsRMmj7kTqDsBEjjYWRJ13jkS61CdFlPTYRL2fZcOTkZfEMfibxDxN9cRTFj7F4UpqxCTyUkX/mbBFn7ZvRRkauESz6TRDRwL0Q0N3E0UYv1dF9dI2RV6RvURsCthDtDazQ5pzwkQP9F9FYBBURe2kT0SMcCVDUet2w3JHisSF4n7EB/LgQxbQl0SiFo9EskSWRBX9IcOkZ3DELNmbxP7hxcRnbJ7Ezwuvw6ARNEMoPg5DM8OlQn8qpkTQrKJEvbroQmA52cNg5GvEp2M1xMxSpcQvo27DIYD2Q8SHrUOC04BDYHQFxKTgCUNjdJRDbBf3w+lvr8O43IZE99fcRGocBkXftw5F1Kr3RIjOAUU8IMREPDnERFYzHEViVxVFUfA1RZMJREUltgxFVhvfRCudp0SghNBE+diwRELSA0Uk6cNEV1HCw5viNcO0q4lDDpgJxfyfTsUnjgrEzHHNQvorOEObAS1DmJf6Q2y4pkQWwuNEuKwHRatxMEUdwmhFU2Q8RbqCIEWkMxtFB3lXRY7rOUWNKppEOcY/RHFfp8OMppbDsBN4RLnj5US96f1E2EPHREppUERA7V9E20uWQ6GwM0T+FIFEAs+SxBfX0MSKOeDEbiwxxeLkMMUG2G/EwPqJxJFD+sTanKZCnnEMRWeW7ESR5oVC596Fw3kUOkQjF8lE9WjhRIr9xESkZRNE+6OCRP75IkVEU0FFoX4ARQ6540OhbvPDiHRLwxp7JEQPSB3EtpPcxBSsm8SS8gXD9ETHw48Q1MRP4wXExZh1ROw9nUQkg9JEOHIDRZe6mkQFayNEOL1oRHEf0UMJJqVDNs+LQ70/KsNqL5XEiX41xSKFgsWqUVDFOIfxxF8FvMQtgVzEPD88xEIAucTOotzEoouLxC9QWcQKzRjEWq60xGTF3sSeG6HE0k0BxSnx2sRqb8HEGRE4xcvx+8RHlyLEn4OGxP5LBcTRqK7E0RVxxLMztkSiqBhFo/IRRR7DxUQdDnFEcCyKQ8e/3cNHY5fEZwqOxExsiMQP2ZrDTBmjREzMW0Sanl7EQrUIxX4D0MSfLnfECPwwxCgNWMIekTTEqmNAxIHeL8OVdzpEBHb6RLMpiUQeTnbEV1u5xJCoXcMz5atDavL/Q8v+f0O/1t5Ds+eTROlMe0TbEZxE8TiTRP4c2MMEU/nE0miDxFpD+0CCzUFDAFaqQmcVtcTIPKnEbVxOxDP3VsRqWfLEY0gnxRwehEGLTCFDZMImxDq2e0TUZjlEvzaqw0C2lUQdNLhEAqblQ9+RbETf48lE3RbCRKD40cNG6KLEqaPQxL2kR8OHuwxFF+YNRc9tQEWwCDhFfokWRbvhlETEf/dC2lsExApvJ8Xl7sPEEUwxwyF6SUHg6IlEmlKrRMMFD0U02fpEN1L/Q2PkgkShbgFF842tRNHkxEM3jSJECiOKRFF44ET5PrdDwae0xDP/kkKypLlCcOIQxeolJsUZZmPEwlhsxFTPs8QsaR/EAB4+xKZAHMS06L1D163SQyH9ukM3Y81DMMJPQxYZjUOg52NDowBdRJKvnkQqGfvDm4//xNA4hMS249NDkmMeRPAl70KPzx3DLM0xxPp9GkS6qiNF/JhlQ5KA2sRFs2HEALGkxCms1MQriq/EGKO1w3i3JkREAxLEOAH3xPUEvsQAAAAACfsBw86bGMTRA1pDQi9QQ49+EMQbCRHD0B7fwipxgMSOBkzEhbQPxK69WMOx7whChEiKxKvonsRnXKfEjrNrxPpPDMMxE4LDIjchRJfnoETNzatEYPNCRAA408NuSN3DeAi7w2Z9o8Mc8+1BancsRIbzUkT7cfLDjoLww7nai8OqRgTF8i4PxSvIr8QU3THFnKU0xZtZkcRekUnEZHlLxJHR/sNXGuXDmxXCxMCfIcXYeyTFlrm+xDGlMMMUZgpEwsYLRPr5F0PwtCREBN50ROInp0S0/SdF3bd4RcxkXEUfxY1E6o5oxCtL5sRe8xXFk8cAxVspOkOVtzpELpRwxIiDM8U2tTbFRgdpxJF57MMoRShDVxzxQ/7IQ8QjzPfEGHfbxEqVk8SAALfDzg+eQ+oeJ8RVeuHEXNBrxCZDP0J0OtHEkkrXxEQiqsTHm9DENVrrwvr/zEMCiPRDu0O+RFSdI0QibT7EUN3JwoDpvcIqmc7Duo7ARB9uMUU34CJFKeP4ROi44ENNOWjEDLjCxK5jZ8Oq9ExExemfRIx98kSsZRVFqYknRTieJkUMe0NFfVEcRNMfiMTXOixEVDe+RHB20kTVLtdEIbTzRLRGH0VOs9ZEJ5cdxHZU0MQ6mn7EMz2CxOdXt8Q7xEjE1vcPwzZlcEPgfZdEYbnTRBxz30T/9QdF/B72RGEfCkUdiPlEc64vRPtdRUT6WdpEWtjcRAQcoETbQqhECgadRNrN00Q8yiREXIZ/xDOck8PsYE/DSCAfRDpDGkU/ohtF6WA2RSC3CEWoux1EXXKvRG2+5ET+xXdEY6txRIgZ+UNYqHTEIX2TQz75rkRWrNpDHDHFw7Kt+8PeC0DERimCxCFOgb8NFGPE26+uxE0BWsPmoatEnqM/RTgQVEViRQlF3VV0Q1GeksNj6AjDYvZDQ0toK0K3m3PDC6euwl9W68GKt5ZC3747w+G6usMv7cjD1nMdQ+8dnESAKiNEO3v1w5QXRkMF7FNDce8GxOjXqMOOzKTEY3sgxethUcUNNk3FWG6AxCeuEcMsF5dDVfO1Q+7tGMQ/FrHCzEVKRP0fK0QN26REa8kRRfuby0OtT1nEVeEsQ7aY2UOCMabE/RYXxY7VDMV16AbFgkbqxLgSjsRbNnpD2gMlRAUypUN6T5RCrTNGxDPWEsWyOz7FzZUdxeT4OMQ15wpDrTxFRA8cs0RHDK7CCGeixB2E7MTj06HEF01UwTx0HETbsDhE7tSTxDK/98SIfYfDlJWtQ/1aoMNrj/bDpPkYxM72dMTs3bDEVd2mxEQ78sFtmjFEYvHDREEtCkUQjYFEnlmFxHJb2MS3qJzExXhrw2QMTUODz8VDAIvkRD6I9UTiRoxEDqiHxMbaCMUL2q3EEEVDxHxDKMMWrofDz0N9Q67xkUSwXaNEL4DhQ2uxj8PMsGZDYwQPxIltVMSwCOND+H0XQ7aKBcNeruXB9w4QQzSA1kMRPlFDrMCJxIXbIsXfZg7FB37mw7GkrkQOFRFFxQjrRBMw4MPWmsTEXnptxJJuCcSPuIDDNPlqxOiHp8Q15uLE4wWwxB/hAUQWIfNDOwkARDOzb0Sf+ztE6ml8RF4R5sNWXQXFnwQPxWONNMUTeEzFTSYoxTFTTcX5PpnFSUKxxUYKlcVOUHfFGkQ8xZLXdMQTIgvECrdgw9XdJsN5qfHDiBzEQmBfFsQ2whvFS6wDxU+IuMQzwb/EjUy9w8+P4ENT2FFEqeokRCWc00PP647EuQkJwxJ/rER2G5xEFWS+RNUhDsPrFDzEkmdkxPzGm8PP6TVEaTt3RK9g5kT3gBdF92ebRHE0ucOtXYvE25ERxWsj1MR7JxDElP8uxFSxiESemihFppY+RaOOcUV//idFwMfSQDWYGsVbhDvF8P4mxG7/XUQIBSZFosODRTPHR0WL9M9EcSFtw1AZrcSngenEySIhxevQNMW2mWfFX9hKxfkpA8UfCvLDV1jWRDvGKUXaUX5FszuvRYjfxEXhVsNFLnnMRcEgpkXN/DxFaLwdRfFVLEWORB9F0VNBRWwno0XBKo1F1e67RKzYUMPuGwdEspbZRJi3qERTnBpF3w4GRS3iAsPdI87C18T7RLFMQ0X+0/NEl5KBRFHaLcR4NIHEA/sHRHmboMR9vTHEAMYIRd98o0VKGuJFDOvTRWgfl0WMF3ZF7vUBRfRUQkXhyPxFItRLRoBGdUbKXkRGKiH3RfnpXUWEeQdEWIlNRVBZ0EVGYP5FR/QFRmkunEXAqbzDezMmxcgLFcWFEhxEbotRRXSQhEXGc2pFmHUORb4ToEQXfJDDfnwRxZpPk8WsgM3FsdvmxT6B+sXQyNjFEJWrwuT8m0XWJ5xFKNSZRWmnj0XrsLZFrjIdRqjZbUa/qT1GdqZiRQfbxcVkIT/GuD77xYEijcRGpTJFR5HiRES7bsXDZwDGxDG0xTG8q8TVZANFljg8RVjhu8P0j8LFFIA2xiodWcZcMkbG1/fMxdybe0VAC3ZGCcaqRnqmgkZeR6pFplBuxTjq5cWCJFTF9wBPRWdeRkbVadRGfFEeR3CCPEe1FzBHQ67xRvT7REZvMaPFS/1sxkr8Z8Zeyw/Go+MfxcBdH0NATUhDIUPkRG4sLMQuO7XF8A2/xU8qjMXCKKTE/H9pRCjR6MPqPjfFOeWAxQO4WcX6RaHEuDLkw8ztZsXj48HFCNXBxX5/Y8WIvwfEAHppwbA0pkN8Z17EepKAxUH0m8W+VVvFhAJDxW/MDcV2WJPE4HhcwwNbHUXumoxF3jChRczIpkU5rB1FEAuFQ4Au/8Hs2DvEQAPEQkRPPUSo0JvDjChexBneB8VHtjbFAPW1wdZjx0UozC9G59U8RkvEOUairSpGpR4rRnHZM0a4dUdGXsqFRllNpEZ4WchGIZf0Rsx14EauQqNGMWsvRizshkUMPlNFWjuFRU7F9EXyUUVGHyaCRsL7o0ZR2JhGeWkiRqm70UQniBzF+Ezpwg7SuUXhKf5FpBazRSVqREUsWEdFk1jPRac+6kUFNoBF0n+gRNwXD0SadzpEqUN/RZai7EVbdLZFyO5LRdwas8PEapzFWnjNxV/RsMVfyXjFsDbDQ8hKOUXK38tEQA/bwpITFcVoXBLFvNIuxBO6FETp3blE/WCYROB0aUR/Jj5FFl92RbqnPkXolCtFCI2RRRJfxEXuf5NFhjOGRbgYO0VFlPFE4zYbRbggmEQYUDFFAvuTRXdnU0XCeFtFTlNrRXrMWUWr6C5FkDzrRFQHzURMBbtE2NAcRJCiyUTW2VtFI12BRfpqyEVHBQNGMGPXRZ07vUXWfKdFtox9Ra7hmEUifLJF/qzKRSVRrkWYy0RFxBGFRODyukKQDQzDAd1VRHZKjETq98REt7svRXFGfkUjK5VFaUFORTJPH0U56Z5EYC2lwvpVdsQrPsDESHIIw7We4UT4lWhEHE+ZQ6awLcSGIjHF9WybxcXzjcV/uofFnFyrxXxDfMV6cYHEynmwQXGy6ENUu+jEetm3xdNSwcXuK5DFBL9lxQZj5MQsHJtD09AYxJKaSMSqpXfD7EKNxLF6i8Rzl4HE37EDxKGMLkJymOLCoSJgQxQ7m0QCbI5EzeRdRFOIr0T859ZEarrFRALVA0U+KhlFVFSNRFFu9kMcBWZD9n2oxMfXf8R75IlEIbM8RKJDKsO/xqDE3NA5xYXVbcWGAj3FfOWZxOc5gETOVwNF9m6wwf/ws8QpSBDEWcu5RCAYIEVzOdxEP93IQyJEVsS86pXEafPUwwQNvkQu311FFJJYRewn+EQfZOpEVxhVRGFspcTlEhLFGPL1xFrdFMSIEdpD447ERKVjV0XLYZ9F5cRmRXYye0Tv7NrCNGWuQ0j2yUQF3clEXFYuQ8F9VsTJnNPCf0ObRLS10kSEtgdFUWQuRT90CkTL6KbEt3erxLZTRcRMcsJDCIx8RBIfjESqx5ZESfwNRRg01kTFqwJD4Hj8wwGoBsQRVl5C7b9uRHfTgUSVxQBEnUPDwyqUgUP4kcZE4eZsRGwtUkT4+kBEtadRROEUw8OWhFrESEeowgK+z8O3FfFBgLaJwmwPosOcFwLEKedYxCIjccSjLQNEd/oWRWPlO0VtEE5FnH0dRWrq6kQpkPhE84PORHBA80T7C35EjtsJw7mRQ0RJNZNE1V2hRK4/fERwMLpE56R+RIbyf0QVmMpEn4V9w69ghMQvbDdDgpCPQ8GBvsTJRUPEwNQ6Qqxy+0PeCk5ELrjDQ0NqrUSxag5F9JQbRdh4EUWf2QxF2bYMRIPjtcOZZEtD+U3jRH7xYkV8+DdFA0sDRWr4A0QsOZnEvas/xEM++EPyDUJEC98ZRB5Ix8Isj1pDJJQiRKoLuEI8jllE3jaCQhcprcSa6/PEez4kxVaeTsX6gxrFrt0Lxd6KXcXlskTFGGIXxdRHwcRp8gPDjgmDRHWCxUQbGuVEL7vgRIfJ30RjDCxEgkQBw+nyC0NgQotDnpfhQ2gOpkMFQiNEKP1HRJRz0kRa73ZE1cKZxNmQwMQZRM7DUb1gRIS6EESgwa5DtORoROnpsER0/glF6LM4RcoWHEUyy4BE79nqQ/vDJsNgaNfDui0DxHJQhsS0TZXEiIfMxAgRMMWeTTzF+QHBxKW1vsPWtlZCeiA8xF3NBsUXHSrFPRbbxNjNWMTbUwfESzfDxOxMOcUX5APF+kHkxEnsrsSb7fVCfYUyxM/m2sTg3MDEZEQWxQDQPMSb7CVE9bQIQl/TsENahZhEHF4dRR0G8kSRVQVEbvSRQ3qTNESDWlJD/Jrlw9G5PcT0QIrEH0ERxNvAST8V4ArDKKXYxDBmBsUMNVnEVEfVw/1FDETjqDBEHOVQww9ensTjRQbFSOZmxICXA0SEjUxE/bfmQz+th0S8XQRFw80sRXYOCEXNvzRE42VzRJ5TZEQAWG5EDmUDRWZKCEVruU5E/bdhQ4TpksN8JU3EQtuWRF8AjUQd7CrEk09PxA3GY8Six+rEru9sxdwHsMTguRFF4CsMRaBAzUSPOo5EWPr/wkaiR0SVLxNF1lOLRE5MIESQtrlEEUTmRAZtckM8vBHEFZmow15lBkRibRpFZweWRG4qi0QKMQ5F2RYDRfEMrkTxpzJEor6eRJs5jsTSgf/EEag2Qcm+BUMYfxtEE6uPQ9DssENLc7hEXW4qRF2azEJuZ4FE0SbRRGwQLUQl4x1EI8nNRKfQHUUMW/BE0vC1xNPf1MTy+LJET1n8REa2A0SwboBEaqWnRJ8Qo8OYIKzCj3X3Q7XPCcTWVA/EE6iEwXDVDkQZX59EvdvDQ1vtx8PdeSTElODcxHvS58SAdmbEoU67xEILDcXd8HjElcNVROHxmkQDgaxEzwlrRAgsEsOj73FEIAqFRF7bScQZG6jEFge5xP5fMsTk81DDZLiKxDs2JMQrl6XDO8WPxF8F7sSLhLDEAAAAAKgSncS35F/EK6NzQvqtrUJ++NvCc9tDxHDYq8SQXnHDlUQHRFO8g0TIvhBFTcPDRK79dEQPr5lDq/uRxHu31cOguxhE9lewRAB3rkRoBZ1DC93Rw5e/asTq5uPD+7iSwhp4MUMYSxtEneF6wyBwg8Ry5oHE5R2yQzBns0R9XLTEqORzxelu18TUyTfEPK3VxMu4ScQQxgjE32JExPc7yMMlmCtDeac+Qr1DU8T0OXDE6d6zw5QtrMNdZAbEQr3cQFB/1kP62qBED8wMRXjAFUV6KdtE3Hi/RG4i/0TmdJBE/gUexKyf9MR34h7Fj3w9xeTsBcXIOpHE0JOwxGhqzMSXDATFJ+UtxHFjC0KQAv7DU1AUxEPXRcSJXTXEGHqfwznmd8TYfr7EDTsMxGIVL8QcJXzEcmFGw+5IqERO7InCbw26xD5WE8TLAjnEA47VQqgHxUOeG23D9wu2RJN77EScX5bDoOKQw+EBnkT3B3dEnptQRFuzy0R+p7tEBSngRLtE5kRV3G1EraSCw0rAHMPINvJDKmSQRCOwHEXy/ixF64gpRZ/ow0R+tJ9EexSIwXEiOMWmG/DERKKDRF6zH0VvletEa7/rQ/Uis0P9WktEOXvgwTjxlsRgipbE/FnAxM1u6cQJvxzDztdsRHEuCkRkTcBEHxMRRRSd2ERpDYtEdCFaQk5CDEMig/hEVLUsRbYkvUSBq1/CnjGHwxSiI8ISmZ9DFo56w2EQJ8RJQLrDrsfOxCHVJ8V6UkfFuWwqxadABMTgQRlEOhazRGRhCUWLvlpENWYQQ2/tZkRzfx9Evuq+wrOVwkLb+afEHsXPxOLFykMI+65EPbzpRHlnxkRDu0xDvvD3xJtpHcXrPxLFg7TKxHwG/8KzWUpEPefIRCG51EQxOrREfEZQwpGEwMQuSv/ELbiZxOfrssMEK9jDko1Qw3/KJkMCtV9EAX+8Q1GgR8SUPpDEidR+xBYUS0RMuQlF2g5VREyW10OvlJVE4UI9RE7+gETZ2Y1EnaIcwg8JRsTzPZPExmsPQ5zohUSRcixEt3DOQdvqG8TbvlJEiVnURBy+g0O4OjXEQcRaQp85hMSkGkPFeJwhxQuRf8SRqvDEH4FaxWiJI8XPAqbEd9d2xM+yssT7T0XE0yWwQz587kN+e8LDYp51xATHcsRzvWjEwE3MxLu8kMRQ1hpEWb3KRHUxC0Uhv6bBm01LxYoLiMX+2ybFMyWmQii5wUPtgyBDrQ5TxHFlDcU92XTEQcRVQxJAaMQZD//EYRnBxFFY2cM58+BBZvGRwkpSZEQ1XptEQO1aQ2mrlcMGKiBDYEzQw9PxAMWmsSHFdk2vxN1ilUNg+efCpSzpQyDM10SRZ79E8eiVQelpt8RD3svECxWHxDyhv0NCRCJDf0GYw2ZhrEPOhaTDTdSxxH+p0MQ/boBC4CXeRGRMrkTqGotEBinnQxy8SUPrh1pEgTFtRJTVVcNUE+7E2qofxVUVAsVGyJXEYfRexNGagsQijIvEcYLnw/i3Q8SwuqbEMuoRQqvgS0SEG0FDuppgxCM7VsT154bE+er9xPR8ysMk93lC0nDrwywuiUTZH7lESIWeRPaps8FUJivFSXJPxZtFEsUidAjFvFosxfokeMUCUKzFeLbFxcvvmsX1oSfFgyPgxM6lCcT4r8PDRARoxFjCzcQHnBbFF46exNuWw8Pp3g3Fve9vxb35J8W5k6DEP3GSwyGvKsSChFDEekU8xOBFQURV54NE/uYORPN64kRbz6JEed7rROHtqURiX8m/sm6zxKqGA8Vw0CLC1LHFRKtgDUVsyuNEO78sxNXrXsUWflPF69MVxYMo0sQNL3xDRTO2RD7VQkUhMqBFszqCRd1mI0W8b8RE5X9qwwyIycTSLIfEHVM7RX8PtUXwv5ZFElBbRdFM70RKb4BEIJZaQ3ddncRkeznFsbumxQqwo8XX9UTFr2kyxN0lpkReEs1EEJz0RNs0JEWLU49FqkLbRXmM9UUGU9lFuxy1RfoxnUVi/n1FCvdTRT+qXEXM1H5FfxtMRZXYRUXcLCpFDHVIROXat0NU375Et0Q4RSS/BkX2PgNFmfNCRbNh+UQPEg1E1wyBQ/ZnTkTq30lEZuCnRMwr40N7mIXEsGG7RCmCNEUFoMhEdiXjRG78nkVPfvxFfvO6RVAY6kQPl6VEiEtERfiZAkZaN2BG3UuMRl7rg0be9hlGwUx1Rc3ih0TZ8uhEkFXFRSyC9kVKva5F8vXbRG+qi8TSII7EP8vxQ3oOXUWkf7BF8+uuRZ5BhkVQ9bZE9rowxO5JusTGnNXEICuVxHg7OcW93M3FTwTpxb/Kl8WyT7XELONrRe03wkU1klFFqfJIRUg1vkW2pylGNOFmRvBLO0b4xYpFJQPZxX5kZsYO4CDGcuJkxQqGbkSX4tNEoxo1xck5tsUhJ4vFo+pgREaRrUX4Wo9FOPyOw9S3osVM1BzGTWU/xnZrFcZxk4HFzpJDRfB+LEbaFIFGmoVSRqV3rUWEx1rFogQJxpshucVs1+TCJLQpRgwIxkYurxhHhBs5Rz10L0dh9u5G4lgyRp2TFsVUwifGJ2k4xnULz8UBDlDE7Lx6RcuofkWAA9FCGPkIxUtaacWgk8rFQpO/xeWzT8UoGLHDdPoRReamTUQ90bDElPsBxQhaFcXaWgDFUGhmxeoZ0sWcKNjFf1GSxXrVDUOOIE5Ft+mbROLlV8TWXzLEB+luRFcMoERkU+5EgqT0RGRp90PM2vNCcH+OROlIX0WVbZNFSwuYRdqoKkWglRBDYL5OQ5BQYsMg4pvCQHM0RIi8KERgZPFDQIdTxC+wDMXgS/rDDAY4RW4n10WcjAhGPUHERUDWqEWmuetF/fgpRvJFXEY2CIlG8x6yRggI0EZHvuZGscjgRtLYt0bzm3dGiDcGRjy+vUWXsqpFSLGCRQXUw0U2CDFGHUNrRmk8h0a1tFNGQkqmRTEHWESMC6VE3qmDRdy81UVRWvVF8rkERrn6A0ZZqNFFli7MRRlldEWkJhJEoAaKRHZVT0UAlPJFUSgFRl0qyUUENrZElw1yxaxfp8WTy9rFYBT5xZQwo8XK+ynFQF9fxExyDkSYY0DEcGFzxDxpJ8Xo1UzFwiJ4xHkMh8TQ6i3DVGOIRGmFGEVykJZFmDvURUqixEXgxYJFj8ezRcTTtUWCjVBFFk0ORXuvtETp7yJFlFR7RWoZe0UKhWRF7vFxReBJgUXG5IVFrgiGRXn6W0WSqixFaNquRD19DEXqrC5FooppRYcxgkW9vYdFD9CbRZxuqEX9VOFFAlDdRUgVA0bDkvxFxjHZRVbIo0W4vnpFTEK6RT85xUVRca5FjV2TRfX3HkVp14REd32jRCuuEUXEHT5FAGgUReqdA0WkxENFgUwpRRZ7LUVrtnFF1eV6RZi2LEV+2zFEkHX6Q0C640QpifFEKs6bRI8Z+UOgV0bD/XgixZdId8VohC7FgCzCxK7OFMMZ8k5EPyJOxLPJFMUGil/F9L7KxaKzvsU8qPzEutAKwtzfE8T3e6xDv88fQ8ctm8TJOMPD/BbgQ0w2kUQDVvRD/cOHxHQWicR1KAjE00mzww10BUT4Q9dEimfhROdihkTPYn9EQaSuRIGdl0TQoo5EVauoQxS0ZcSsn7/EmbYFxUzS3cSSeIxER6X/RKRNJEFR7PHE4BZBxUPTL8VJ2BvDzyBWRSjYeEXr9AZFEaTbwzJB5MQhabHEDfj5Q3vOCUX13ZFE8hUWxJgWoMSudjnEWF+GQrU+IES/r9pEYbsQRW8LgUS09QFEPVv4Qov1tMRmFNzEOXCGxBGgckP5JgNFdEA9RXHH9kRoGbFEOsfJRP65i0S7ZUFE+xC5RBTOG0X0T4pEgbvUxGK6L8VScWnEX033RJbNNEWw44pER3nuQ8DOScFe2I/Eknp2xLEJAcQhmJ1EEcAIRRjzhEQyyHXDdHTDQ8+/lkT5pkFEs6XCQ947DkPtZgRDyhMvRI0cnkTc6aBEeiY0w8ef3sQtZ/bDaUu9Q7PnhERUhvJEC9ISRWy/r0RrUQDD6+QgRNnpBkQskaHBEuOVwttOpkKW7cNDOFaBRATdn0SJz6JEneUeRZVuIUXnvQtFg8gVRbj2AkXlARtFk6wDRa85skSMIP1DFqzSxNE1u8S/8jfDWW2DRARfkERLSqREMCiRREkrk8IRmS1C+MOsxIUWM8X6NUbFm9QIxWmRxcRbLIXE7HN0xLHubcTSmR5EQUqCRFMQCkXTI3BFQAB2RYtVF0U2VsZEuau2Q9Q1aMT9rebDqH8hw2JthkSQh9lERaPlRE0E7UR8WC9EukcbwwlFosGCI+LDYOeEwpiSikTfneBEMlskRSX3vERBEi1E0Jy6Q5IRHsTgfnzEQdwXxPtm8sP24H/DBJbLQJzkj8RysrTEGmUYxZhWX8Vh0fHEH1kHRJrCpkS3OcJEdWDMRK5T/EQumfhElnmIRJSQKkPpWLLEhCTJxDdUGMTaTZZELmjDREz+v0RJGANFZbPIQyqWb8Rw7KHE80Cew3lzrkQ2iPpEsYPTRJRHpERAjNREdrYNReO9LkXE3BVFqa7VRMQE70PvBg7E8wUVxH4kxcRmBxzFMM0OxdRH1sS0jsPEpaCXxKc0kMTMLo/EC2xyxHdwfcQ2vbDEjo2XxGSm4cPX/YpB697mweLCo8R81nvEpN3fwzqNTMSl8jZEmgypRFA+40HfVHnDDLbsxHGs7MSz3StEt8fXRKgJr0Q6JgTDQWBORAEI+0Q0ZcdC7DsMxdVWC8X5C0PEdwFoQtGg8UOk273CHZnMxL03K8VYILTErt5+xEwJCsWuc8LEDCeqxA9smsQTBwLEc35+w2NAX8N1W7zEPBPuxB3elMQacKXDlUaIwmLhgEIGeYpEY6MRRaioKkX+m1tEozKEwkbqLsPiQirE1qXTQtaulURf+LdEjb2URB7TjMP0/E7FHKoExaXBm0RsAHFEFZClQ5yX+sMCaNnEhzg+xXoyrMSphmpFFr25RVyngUXzZORE1X5zwrPcF8SpkO9Ei9I4RRjy6UQPKbREMN+cRCKPKsOcnNnD1TW+RCeUF0X8cVRFc7W7RL8OCcQaEsVDweAfRA5WMUPdv2bE72WPQ918K0MSxe/ElnNxxCFZYcSkHkrEj3FVxLZW7MRhXyHEU9rfwunnpcRh8u/ES2EzxHdy08LDoIVB3leJRJQAl0T/j81EDQGZQ2jr98R6/vDD70UZRZ1tI0W0L9lEnirtRJSvV0QCjwxEu5AARf5t/0TI0opE2R+PQ8ACEMQswABDnKxqQ1WmJcRMTK5DxScNRNgSz8T4/Q3F7YGWxIkgvMSCMgDF91JoxIQYH8FOgSdE+8cMRaFx2URTMcrCp6ZixJV9j8QVe4HEhkjUxP4rl8T8lU5EKOMRRAhdJcP9QK/BllMGQyBRqcJCRYbERA+CxAAAAABmqpLE+d6SxLya28NYRvBD7aIdwwTv5sRDWrfEx+ksxPA/GcTNUXlEoMBJRMQiuUJQsGVEIhZswjObSsMuK4ZE3vDnRDErvkRmCcHDgiTxxHJcG8UcLbjE9vvzw9BtkcSctLjEca8RxalaZMVY+m/FyUYRxfZp0EMFPZ9BQnhMxQFCIcVuSctDZN1tQ+zhlkG00K/D/pKExClftcPcgghEFjl+RMmgFEPRoHnEuVtExNNPs8JR6PRCZmPiQ104UkMOgdvDCsIZxJTY7EM/Uc5ExX8zRCQIO8Ssk9PE9OjbxKxe8sTelRHFkSgsxXzeNMW1ISfFnhM1xQing8TW0d/C7eLPwwy228Oz51PE8mFIxHbSaMTDQ1zE7AaiQreOMMPPrwLFoozGxFXCQcTM5+nDNKytwkeDl0R+ULZEEFy7w1uphkPdYIFEyTuhRDOpc0SDCy3EbzuUQ1EA+EQ9DwpEZK1IxOYbHUONUs9E5tPfRN3UiUQQXfnDw/xpxE6A4EOP4ZlEZe83RHr3tUPrT11DA7Wfw5ucjERVgAdFhrUNRSJePkR2pmvEaoG8w0Z4IsQYsrNCow0RRfeNbUVvokxFbGGERJOIA8Qut67Dy/vGQ7hfCkQBjYdEvH6SRM35wMPBaA/D+CvIRKUsiUTY7YxE1MwBRQoZ2EQ2QZNEqGK2QqcSSMSnCxzCXyq4RElC80Tk0axDRBhzxKTBoMT7yQbEQRWawlHZmcSdOlXEegCWQ9ZrHkMpAJbEr5Qnxe9hIsX4csXERV07xOwu3kNbVN9D4oCzxLhm/8Q0zWDEsVoSxD4qPUNby4FD+5yMxIzTQcSO7JPDEGcmRPegwURoCFREsYNNxHKK88Sdx/TEh0bMwxbL2UQlEANFITjORJdX8sEMqYjEbVWZxCYC3MTVJBTFFcrUxMAVX8OoyYDCCLqIQxHm4kN6CIlEKBa9RMEl80PewbzDgWb1xBXzF8VfCpvCgZkpRNumsMMEyYFDCbmvRC6uFEXnviZF/Z+dRCC1QkRS74JEjGmJRLF+ikSvyoFE0eBQROOe6MNRzMpCx5eZRGsR9UI9vLPES2CWxKpuQsRkes/EcwsGxY5mmsQRA1TEzxwUxc27JcUX8p3E9TooQ2LhTMOtmILEQHAkxJl6EUQK20xEyJoAxExziMQX4xhDUdOoRPkAzUQ0PwBF3jVaRM+yIsFEwE7EI+UyxaTmicUqrInFv7AOxVteycS0ytjETMQwxD15wMOw1aBDHlEqRMKTWsRQVC3FIS0qxaMmScQRLXhEsSadRJpXskQ/l79Ek3myQrReFcW+nVLFVSYSxYWe28TV6azEfF+MxDv8ZkO6TCtDPmA4xB9KScN4CBzElmG2xGR4gcTUFgNDKj1TQ48al0TSsLBEFOQPwgBcuEJBqs/DpCesxOo+ocTVvEDEuP8bRAEHZkRSSFFDFSy8wzcaAsRYioTC2ep3QvJjBcSpuv/E8bpLxRk8JMWIeLfCP6zWRPOWe0SlhrXELCAYxYrHwMQd/6LEdHMOxG60hEMGMyHDUBiWxEwKIMQhJg5E3z15xM8yfsSMjr9DNgzOw4V0O0PEolxDul5xxDCvaMRemtvE3sAdxSPuwMRHbYrEsGtDxTAvrsVa+rXFY/CTxWXIVcVjYtnEU2P2xBh0B8XjR9zElUS/xMHKq8R9WAbF9B34xP0KncRVgbjE+fsuxTxvMMVhBAbFj3rExP8rFsWKdxzFNW3txLXfjcP+5A5FKfPYRHcH8ESwDZNEvx6JRP7y10SbiddEJu0LRb4i0kS7IhJFc7osRYl3CEUn0Y1EkLNlxEj7WMWxpmLFP1D7xMbDCsWjIezEr9GsQysHEEUxioFFaKB2RZ5dp0T3S47DbykMxBmr8kP2h95EfYWIRV6v40V0AMNFCtBlReB550TZVQFEm/eCxNYLL8UYJUHFLeKFxctolMXfthjF4wnXw3z1uUTUuzRF1lFMRZDpPkW784ZFvgDmRYb9CEZtkvNFTcS2RXffikVl5pFF+62mRbx2lUXbe4pFs3MtRaSajEQiX5NEM1LKQ1JjakTytSRFKMlmRWDWP0XJF+xEKEkXRY1ZOUUvMidFBgeGRG5rEcS8o7/EqN1TxBrce8NaMwrFGHF4xH2zQkVqI4FFjbSVRUAhi0X8dpJFlumERbrCIkSMpv1DNyLHRRpEOUZII4JGTtF/Rv6DKUYPI6JF4vqBRFL8xkSCvZRFlg/9Ra8vEUYyoJ1F4JUvxME198SQi2hBdo6KRY+4AkZPsepFyY+mRX1j8UQ6uXzEVMPDxHGE48T0x1vFWqdyxW7odMUuX6bFssmCxTr8mMOGpmZFeDqwRSsRtUWlsKtF3LkERjzCTkafb4RGAFVRRmkvqUX1TSDFwDomxiovMsbVM6LFcg0ERfGVPUV7OrrEEeiyxRWXmsUIjL7Eqk2/RNS5O0U48UfEFtG1xbhlD8Y5NC3G7m4ixhSjlcUUWnpFpdg2RtttgEbnDWJGs5CrRfxRlsVD4xrGcBK0xaY5pkSCBOJFPmWTRiGrA0eFlzNHM7k6R0XVBEd9oF9GRAhoxUaVRsY93jPGSQvlxfSCFsPmHrBFIrTGReeam0Xwyb1DAkOTxbh+rMUM65DFKaPkxOhaVUQyOxREHBt4RMDzl0TvV4dEkB7+RCOxDkURT4nEtIyZxV5fysWLcXbFb94ORX4Mn0XCPmhFAHGLP025NsU+d7PE0+ImRbjUSUWMwIpEtvdDxFFLBsWA3UDBKUQNRQcTLUVK6lBF1xkNRZgmE0RAIy7DSivIxB032sRk6LPEryedxMiq5UN4hydEoDNhQ6iZrkQYLHVF5mnuRd/3DUYPwflFTr6pRSh5iUVREeVF9qY+RhdcgUZ9S51G3XDDRlZm3EaWUMZGd5OdRizZT0Y+//JFH14GRurjGUYyo9hFoDcLRYDmukJGy5NFNKkvRuSsQUbKGy1GleLnRXDYvkW6mA5G2yEkRl9rGUY5BA9GkvIPRsJsH0YKV/hF5BogRdqiHcWGo7zFbE5UxZrq9kQbANNFv8HuRXZQgEVlTPXEfi4CxsKXEsbEUNnFEu6zxUSyd8UYxe3EA00XxSYjZsVOeKrF3MuAxdAHBMWD+8DEWPGcRFTlcEXrdnBFMvd7RTRsdUVRAUZF55mDRf4vjkUeVlJFH8wiRX6mhEU/NDNFgEFlQwvVsURCqahEzvYlRWdem0UqfJJFgCiiRb4euEURX7VFypO7RWaGqEU0LIxF4b5yRYxZDEWE2apE5WdFRRAHn0Vy6LJFFCnJRe3ah0U2jFZFmK9zRWC+PkWXSbpFBD3YRX9twkUm5J9FCzqGRZEfbkVxbSxFTDxiRT+3lEXOd0tFGJf6RAV1HkUKgFxFQ4RdRSR5c0QAxkRCoIqXw4ytlcSGlIpDnp7lRJHIFUXXB7ZEHcMVRMjAjENty01EUMuJREASpcN+XnHEbU+exKlYzsQ4cS3E0GUwRLL/DUV+PyBFwitKxBMOjMV/FIbF1lNqxdQFQcWsoi/DaeTFRNaw48OTHubE0lNJxLb7McSkin7ChYxERHZh70RcwipFLpakRGbYT0GysxBDKMlTQ66EBMQF3ePDwnk9RLA1OkQ9mPlC1W+BRNoVmUR7cGlD1c5MxOVvDsX/IGLFo8RhxX5cTcXchAXFuABqxLOb68TEbTXFlxcFxWoDDMTYv/ND8xkKRcIuHUVT7TFEI9I1xE+7ccNLZ4xEOP/QRNZt6ETViHVEY2FAQx2eJ0Q0WtpE05EhReMxJ0V85BdF1DrnRM9SMcPRRMTE32S2xPe438SovdLD5DkTRfLHX0V8dl5FTVNjRaW3/kQn05nDaXSywiy9sUSGHqVEo5bcQ+GBrUQ5srZE3qiewpNyL8Q+jbNCfv+HRE+c80Te+eZD3m7LxKuoucRNFpjE44ScQwfduUToJBNF3v0tRVVml0RC4rLDjGcgw3cUy0OUjZ9D4zbWQ2VW4UMyzcNDAP9SQ6dRm0L+vdRD0peuQ+Rt5cQbOQLF7W0HxDs3I0RKZOdEq0gGRWzhxkR8Cq/C+eAERGRq5US/yKhEvLcHRP2Z0EMrAFJEV7TyRFYbV0WXZTBFm7YLRbIR80ThPIFEAE+/RMVawkSmaV5E4WxzQ9/fr8OFwQFEBci6Q9F+60Op/zBEVPGARBnp10SxOedEiKHzRDre4UIe+RjE86aQxNfYWcTlOA/Erqi7xGfRnMSJ7qTDGErDQy8Jm0Nf1eNECGMORTRk2kQQUQhFk0seRQ6VpkSmxCVEtc/CRBMtlkQ757lEfUiGRF426kPQ84FEVJ2ARJiogkSIqFVEEFLHwrQxJcTVRJ/EmniSxAyfjES/hw1FbxgaRUHj9ET5Q4lE8v4fREGYwsOyalrEdGbXwZ2pFkTQbkrCkaqrw5gik8T5oUTEkHROQ0v4tUK9i0NEE+fFRH2wE0SItXzDbN2hwtiqi0OPJW5E6OgnRBeAQkNt5JbEk96zxH9xOcNUb9tEjpUARdMCDcNXVUlDL+BIRG9mQ0RiRItD6RlAxGwRzEPAAvREuMTSRCU3NUTFYqRDeRw4xOthucQoQ27EvNCRQ3dFOET7KJvDkY0Xw+cxL8MDFLnE2YgexVc1CMXmorbEhfGCxDt0j8RboAPFCOgLxR88BcTMJ2lE+pU7RJmjFkSf8AlEPnd8RNhHHkRLGrxD3II2RKm8BsSBlZnDeMKARH0CLkPdQxdELdX+Q6mEiMR3VUbEUP9wQ9qC8UTqmClEcuX0wyRmnkR6ruFESx70Q/0FMMQxS0TDWrJfQ1/6GUPMDVNDZJiww0n2DsXunujEfxAVQ2/+G8RubifExbwbw0mrAMQx+u/D6ollxAEZSMSFrmbEDTTqwyMBHESnn2hEjzEHRL26C8SpKxLEzHg0Q9lYiUQJniJD6vlpxHoDvMLP1UdEjHfHRHs1lUQ881ZDArmQQSuyFENqHQHFojJsxQ0H0cSOCZrEjHW1xJBBmcSQsgnFNlw7xe94D8Wj6W9ENsyARcr3jUVbTlZF3UUvRUCgIURy7abD/y6EREBOl0Q5qm5EFBaRRJp7fMOzB//EgYR6w8OosUTVLP9E4ZehRP6lEMQ17+7D9FXqw5vLTUIMrfvCb8CkQ1Qv2UTVFDJDxXibw8xAGMSv/qHEQTuJxA7uIsWdtAbFiWVEwx9VysLZRLrEWNjKxEGKCsT3VmrDYs+cREFiFkQvU0nEbZIGQhSm08MYOqXEtsS3wxX4jUTZq4tEDQlkRE7RUEQbECNEOa+0RF/S9kQBkrhEtG0vRDkkNMS28ZHEviBFxGL6BsURM//EYemaRJdzE0XLbSxEwuP+Q5mGfUSoNLXCDJRhxB3cdcSkHenExcKvxNnOskIf/VPCPhNaxAYxusOfR4VE7UYkRBZLTsTFJHfD/fzTQ7W9CkS+tCFEhfCjQy3X4kNQIKDDfPKdxGPsKMQAAAAAHm8zxDBCtMTMvnTEVeGmw+5jjsTVFp/EBuxTxNYuvMR5K0vDXCadQ7VpuMQhLDLEoKmIwiCEM8T5SA3EFDrTwi/tekNUmfPDthudxD7/x8SfoovE76+qQ43Q5cL+ZrfEdM4BxfAgDsWGsQDFOHkIxTVxjcQLj+lD078uxFlEDsWzNZHE2DeDxCrEicSGoBjEItOgxAxFQ8TzcBhDWFBPRCnVc0TEvarBSSGSxI8owMTT4YXEpaBeQ5jylkQr8IJEXHBYxNYgPMWG2PfET9+JwnmJqUK1NJnEO2W/xJZMhcS/Q8DEykr2xCEZ/cT+YofEOWLKxAQhlcRGZ15D9Tjrwyk0k8SWpozEiKWBw6qn5kLtUcjDmC+dw7ytJESD38HDNbMfxHkvscJazFHDw3Q0xBs+s8TYUxHEJOKlxPQXpMQV9tFDBH/LRBPw50QJmXNDoZ5WQ0yw40RpxvdEtVzpRIfnn0RYAKdEaCH2RMa/t0T6QlDDM3PJxAaIWMRSo6lDFDFtQ3C118PK5yw/ShyxwwGSFUMFUYdEshq2RCpHw0SPVP7CrFmFwItWpkQCxyNF4yZZRT/sTUUD6TZFYbTlRF6tPkMODX3EBYZ/xOZgIMQGgYxCcrXeRDxR60S6PQhEC8mPRD2dkUT8CmtE9i4ARYUc+ER217tE4ZZbRCTU1UO+3kFEamVpRM14uER916xEZXVERMm6DcEakADE7Im1Q367O8PzG23EVTVJQ9C7vESk2NtEmAGjRCHpskNb0iJAEnMYQ7ONtsGCgdBDMk8Zw6I66sTq7bzEHFYZxCwHnsKHBqJE4ZSxRMvMx0S+DUxEFJXbw5usDMO3afrD9C+9xB6h/MS3xP/EzmEBxJmE2UQBZZBENPwHREeuz0LeGzzEwMKKw+Ei/UHp827ECMnZxBxcPsRBogLEHVAAwvrc5ENznaVDDsE6RJT5h0OsIx1DmGP/w1FXGcXpYtnEpsmKQ7WvO8PdCXDEr1gAQ4KmAEXRNDFFFYxhRA8VJMS3F+i/MYqQQ72hFcLm98RD73ntROVX0URHTStEzuNHQoiEh8Tn28PE8QaHxBzQpMN4C0zDMn42xGnOnMSS3MbDLLhXQ4hI9cJQmU/EVkcwxARRMcQj4KnEeMXjxH4rt8SOmAhCYUTUQyt7yUEFm2ZDHeSQRKS06ERdgSJFzveIRF43xMSEIwvFvhnsxDWWncQVEOvEE80Vxai4GsUIayjFTZfgxL/+gsT0XcnDlVUDxDa968T8hzTFXccixUxNncT61rLBkZQIQ48pVsPP4cHDO3VHxG1E9cQgjGPFgLaAxVg7dcV93f7ESmgDxPEDB8O1Z3PCdPo5xMCCaELNAhLDiH69xA1Va8TKYJtEYdutRKWGikTgRMJEZbiKwqalI8RQA8nDySNPxBnD7EIOxclDw+nMQh8TGkMCUd/DunNnxJMRUcQQe1bE0xXkxAm9G8XfHNjEmLQoxPC8esR+m6/ECOMxxFz/gUOWng1DNa4XxJDa98HMH+NDK+28Q+kquEOr3RBDsImdw8FQmcLYCr1E0XYaRLXalcRe2JBCRHeMQ6xqAEHv+vnDKuc7xaCBScUgwc/EefbexBL9KcXvSzrFCMeDxfgRw8VJG6zFC1IUxat3IcQpMwvCDhuVxMKyG8VBWuPEJMSUxNjPYMR1mLrELbisxH5MisRCRBPEEfZWw3dmHcOhZ0TEA4XBxBWNIcVGbRnFM3wRxBI6qUI4LCdF5VozRQeC40SicYtENu4gRKJus0SWHYtEvcIRRVJBSkVJyk9FQbAARYrqQMNU9bDEunbtxNNcAsVNseDESlORwlwYPkQW7J1DfbHfRJFEJUUf1ZJEKOQvQ18WbcSSZq7ERSWPw7vKFEUxpI5F93aFRQqubEU9RxBFlm6JQ/KgTcP1Qn7D7BXYxE2Qj8UlHojFFaHtxIXabcMZBhpFveRFRTsEAUW+w0VFK0muRZ7gtEUZgIdFjp6nRas930XOxNRFFfCjRfaETkXj9ihF0DN7RSVnfkVIOGdFE3cQRbmk78P9inDDWMQfRNW1wkRecGNFybKFRWUJW0ViAQRF7SedRMX7mkSsvsxEEClNRAMwHsTzvo/Es8z4w0RinkTUJHVEgzkIQxGbskQLqj1FddxRRVilO0WUIPxCAEg5RIwO7ERyY81FEvxTRuaDiUYCdYtGekgpRsIMKkWBbZDEyMa8wl5ZlkVLzNNFMKPGRa9Cl0UNrEVE3iCXxBjbckLa4WdF1M30RdTyDUZDk+1FBhh7RYKQAkRxAPnEGsE0xf6gB8XMyXfF0gDGxbuHuMX4ZYjF5gHhxGBvIUW6qrZFXPqpRc7NkUWbG7pFVvwuRtwQhEbWhmRG8fqyRSIRwcXKLkTGH/wFxupygsVG1ElDh3OVRT7y20SAkiHFVyxoxYympsRbdWxFlMOFRSUOiENf8ZHF3E0Sxq4sLcas1g3GMiabxawkCEWI/w9G2h5ERsBxE0ay9ABFk0TOxZRNXMbFd0TG1c6ExULz10VKCnlGDV7ERsM3EEerqChHP0gNR1cadUaSUDnFFAxFxlsgOcZmoojFL0FDRDEG10UgqTJGn3AKRhgdaEXcbbLEHL6jxQIZuMXPtHTFSmUExLLB+USMDm5EaK3MRMxGgUUPXZJFX6WYRWjqokTFsXrFEkTBxYBosMX7v7vD/Bi+RQrk30XhBJhFkaiLRH6EmkT+xHBFKsuARYxs4kTo5jbFXaevxfjnv8XpqobF4N2PxPhQw0O4I4XD1MQNxAhh2kMQGYzD0O2TxLxHE8Uu1JnFXi+IxVTP8sQwBpzEwGjTwxx0kkR8rD9F3SisRZqUk0XiSE1F9vCQRQNDz0USQRRGV6RJRnAfgkYWZ5FGVYuwRgQ4w0b45p9Gak5dRgO+6UUknKtFCpgERgmJ5EVYcM1EmrSsxWxR4cVodb1EfkwPRo83LkbYQihGDuEYRpQSLkaLU0tGqlU7RlbGKEbMdTFGoQMwRs/LHUZrcMFF2M0kRFn2C8V9vYbFkiKRxBnpPUUw9kBF5yPQRBNXLsWTObnFuBz+xXw1CMbjFZvFmroQxcc4CsX3fQPFNgd8xZZnrsWcTd3FT2K+xej77sQnz3DERPuURGOIiEXY47ZFpTm7RbgIrEU6c1NFQB4QRcidskXyd7tFCaCaRYnBokUIVDFFw0EiReRRLUWEokZFWH6IRQWmf0XecoxFlL+ARYUEikXwyatFQ1yqRWK/hEXIHINFmiuIRTPwgUUIxDVFTrTdRMdEZUVA65pF0jnMRQDXwkX6L61FaaSpRXg/pEV6cZlFzySGRa4YjUWo92FFXgtZRZoVfkVIKiFFfuYbRaS7gUVKcIBFRgslRXJdzETGHBpF3jN6RVOXFkVPiyhEgGTiQ1jjJsQCrBzEHYdaxHJd7cSvyMPE1+JNxMCyIsQYKpvEnOuExAqRKcUE23vFqzNpxV/D8cR/QeVDpkEORA5l98O3j4PEagM3xezGqMVpnn/FOStrxNaGW0NuxSVEVmdPRNEpzsMhmQXFFv3XxJP6cMRymtHDm8uPw0jUEcS15MtDTk2RRJKonkRa1bpEBZj3RDBlsEQ62HzD0u4PQjHwu0Q2zr9EZB7uRL6EykTCs4vDt+6fxClKpsQ4UQLFTs8TxVMBKsWMVZPFkHarxfZniMVpfCfFZ+G5w0SyJEWLAExFzd2/RFTv48PfOMbE18yNxHJalcPvzJdDMllSw8JIicTDEZvEI+LYwiDS5UQxS0RF0CBHRYF8L0VH9yJFH78ARcYVLkNnatvELAfUxHlfu8SMRgHEe58cRREXjUWH8FpFVjcRRTiLBUUsJHlEAsvRQ3mD/USwTTxFpmymRE55dUQQoLRE5c1ZRHChnkQosA1FTE2rRCL2A0RnWP9Dk9ySxJzulsRzxlTEgqhYw9DTr0S3UyVFVZZQRUWo4kQYTyJD8RZdRMuK2ERY66BE3Hh5RCZfm0NHSr1CQXETRKQAg0O4zEXE//LDw9Wlc8NL9vXDmGOqQ1bWN0SesrJE3VDQRAPTuUS8GPhD16AeRAFZB0XC0e5El8lFREKfXUThnuJE0OnnRC8GFUXX6fNEY33MQ9WRx0M0fidEgW0DRbeZXUVNBAxFsgxdQ46UkMSLgBrDBa6JRMHu80TZyfJESPKOQft0fMMzJ6xDJECsRP9njUMuVzjE/AuLxI9rEsM20kdFi35RRTRECEXRAblE8CTHRBTF7kQBOVlFAjGRRSs/UEWKMalENmTSQ83ElUOaazdDR9kERVy4HUWy5dZEEMSqRF0ut0OkamlE1lO7RMlqgUQGWq5E7irHRBMXZEQrTXFDF50CxGRMFUSQUrVEysJ7Q1CLTcTuAlvEJdTawxV1n8S0Cg/F3tO9xC96mkJvSqvDR35axKM7s8RRnPfES7KXxM37bENuIAZFHQ4xRbvXqkTWju/CJbRAw2/GHcRqLQHEVEEWxOLE2cNEwwLEU2apw1n7yEO2cytEHiCIRCEMgMT0KNTEBeAwxKDcPsMUQkREIxe2QwpykESrYExFvZpFRalxxUTPjmlElrj1wx7VPMXs74LF76pWxUZowcR3tKjEHLaVxLGCbcOsFoTDXwamxHyc+MQg2vTE5lf2xLtsa8TdtxHE4qDPxM9mpMRPiTFE1maFRBwFDESWd0dDHsQTRG+hiUQRySJEjgkSRAiogsQT3Q3FYuAlxEsPF8QwMBVDLwAYRVXa+0RJmYVEd6gHw2YzWUSGi6BE9Z8DxEWq28N2xsPBKA0HRCzOf0RPDvVE118SRaR3WUT20k/Er/aAxLU5xMSNRc3EIlgURJdk+0NGzvrDzSuyw5M9FMRZbLpDXd8sRPdLGMPU9LrEv0jtxJXJpcNm1BFE39plRIQKAkTh+JxDzMGtQ1/zCkQ9cc9CyAuDxMSFqcM3ao9Ekxk8RdqHSkWQtrREA27wwodBBsQ4chvE7YfvxP791cTPbAPFmRJHxQOkAMXEL6nEDiRhxDwygMJNQXFDlsz8QsgdDURy/HtEmVRBRVWqaUWEndJDF3ykxLxhssQMjavEbh5eQ5OqrUT6GgDEdKeIxJWvrML3qNvCj4Kpw8V6KcTLtGfDV3NWxOQNKcSC9RNE6PlnRD2kGEVVYgRFVLGJRPbskkQCGFJE8v64ROUhysDlMdHEqYIkxMvRVUR0uJBESzsGRDPsOURAepfDMz0FRLugwUQW23rErI2XxBHkOURhP6tEpk01RGb4SkRoOqJEF/FNRJkTA0R/Y3ZEe6zFRMvw6ET+1ZFEqjuRw+0qs8RCUcLEuc6aw6G0vMPvjRvFIh/2xI01kERu7gBFaFnORNclB0WiiMBEWXERw/rm08PioBzE9qPRxPAS/MRF7+DEkYjUxOzPHMQjsr5EvdcTRUIbm0S1ERJD61o5xJgCSsSMo5JBR35IwnoF2cEUagPEDT3yxDJtD8VP5E7EAAAAAM5398JPXmXEJMR0xDxaX8Qx/ArEi1exQ2hVv8PbAhXDt5qnRBFeD0GD2BvEZTzJQyU550KmQ2LEaOTPxFKCrsSEipbEbRyDxNFbyMNSHZfD4au1Q3V+TESph9ZCWnnAwzodi8OD5ghEeG+LQ2VDT8TNDZnDlOZYRGzSiUO4xQ/EMtn2xAzwP8Wb3tLEJB6OxHAmNMQzwMlCKf/pQsWD1kIksBFE/9CQRHzdgUQUf+xDRFqLQ2rrn0POt1xEagahROl8csQ5BzHF6JPtxFKWFcOqASPDjKyjxCoqzcQRLArFMgb6xHYaysQzZzJDPXC6RKb6MEQfcOJDc30TxFsbv8SC+LXEtE4BxCEf7EIDtjdD5hcExCv9D8OV2KlDoHZQRMOZskQO0ctDvZqgw6MTBsU+cwzFYOexxJf8ssT7Z9PDhqQxRIgok0TRYE7DrS9qxIKBEMPR7WvD4X6nRHE2CEVqbEFE5n/zQ6y500L0BUPD3H/LwqKkk0OGGWZEHrSyRCYhK0TyPzRESjx5RPJGJkRmMK9Dbkf5w0r2JUT34KZEepXFRNFcF0UngEFFy21BRXG3s0SxlotDp2UJQl0j1MMiYcHEwHQlxSHSPcXh8lXF4GQhxd3pjsDvroJEBKXKRJzazkS3vj5Es4fURFN2CUW9r+9Eo6eoRC5N0UO3MkREWIE3RDgBE0Se5Y5ELsnjRDeWA0U49INENSBlROy0akR1YmJDaegzQjd8MTwbAWPDOILiQ+mcTUQ9fClDhJlKRCQpT0RvqbvB2XhAw59pQcSNMi/DQRjKRJQv4USBnuBEI+m2ROXG1kQ88+pELOoMww/MXcRyX+TD8w1Qw4gyE0N/rNzDimECxKQkv0R5URREtijAxJyGnMTZr4vEGWXuw8uuDEQ2LAlEdSYhxJiRA8TqoBXEX3qKxAajYsQdV4XEqcWXw5XBjMPIICPEXYVTw+ZAeMSUmKnEm+2WQgvdCkTqwmvD3peFwvN0qUSYTQtF+PNXRCu7b8Tc2R3EDnmMQjnks0M7yYNEtjgLRdMPF0WftMlEkfKcQz9Pw8SV1OHEzCorxJYJz0Ob10hEpLwZRJEYQcTPdvzE10nIxBpKj8PJkK3Dw/eQxDX31MSzCfDEZZyKxIHwVMTX5iLDAUXdQy7KckRbtLREcDpTROV1+sPX3DfE/10mxNCQwMTdmLTExbWDxJ5UXEKqxklErF2CwtHqX8Qn+ErEsiXVw0yIyMS/yx3FY4cjxcibQcW4MhzFBbJlxOu5kEOSUwxDYEZXxGBHvsRfxL3EdtrNxCtx08Sdx8XECoOjxIYsJ8VI9zXF8UVExDtE0sODPZfEySwMxQXJdsQyvrFDpaPSw/c6oMOr8Y9EazpjRJtuHsRzi7/DcE6JxAA3w8SQrZ5DtmmARAM7rUTZEptEjTPMw3lKjcQBKIzE6qVmxAbT0sM3d6fC2Fc4xKyeDMX8tyXF7F4exDsWcUQLuStDBRLTxH3bOcWoDxbF0BhrxHeNvkMP4HVEQaWSRCBZmkRPtVhE7Y43RErMSESl2bdEYqXCRK2LBEJoWo1DA6ziQ012OcR5TkrEQ8nyxJU9JcXLfG7EGUmzwyLkQMXt8rLF8Hu9xbOQtMUdfobFmiBxxLIyL0QYpOlDD34wxJJOD8UNmqXE45U0wwDiGsSclh/FrcY6xVYIDMXEuOHE0rKsxILRisT7XobEiCKnxIKLmcQEGHzE8weqRNPss0QrpxVFK/hoReCFE0Ve5KJEkhwaRIKIDEWRfBxFfs0TRVAWF0X81epE+0ubQ7atEcXtgj3FgscTxcSFY8QtWRBD5SE6RIEMBUX73TFFNbx3RWcsmkVBRuFEuMyZxBg9ucRFcgHEbC+oRCD5YUWxPbhFZuSwRX0makUOY7lEkPqmxFwJRsVp9WXFvbtSxZDMhsVVvpfF+0cLxQbkIUS6mYVF3CfTRfSKoEXWIXxFB3LFRTo1BEZFCM1Fc8KLRWPJoUWnDKxFEaeZRXgtgEWwGUZFAcJVRUWbGkX3GJpE81nMRP3uoEPptmFDlOzPRMqAv0QYwwdF3LYrRVdtGUXOXvFEar3/Q2VwJsSkGkvDFTIuQzTBIsOpZfZDH1yLRG4V7ETvRExFJIeYRXVdokV8jnVFOsdJRXCJDUWryYpDaAmoxKZcqEUksjJGfEOBRijmlEZ7/mBGpHIERqVZ+URq0bjD+OdLReASzEWnBs5FF3U0RdmguMSajkbFZi5JxYJRa0OAgZxFKIa+RbSksEUwRkZFmvASRIa4WkMYHTrEZ19PxTJYisWalrfFgrr5xUyUkMVQug7E3L0yRdwLkkVs7IVF1viNReIgs0VWM/1F1l82RvmoKkYe8XVFAI2axUucW8aQAlvGvGy2xU5Lj0TK+yJFXhnWQ4sWC8WGAcnE9cLERDCVYEXmabRFv7gLRcJ0csXQLu/FGKUXxkrJEMbAOrbFUe1YRPYDA0Yrq1NGtgMxRjAnKUUzENnFtA9PxuLWO8ZkbK7FcTYrRS44T0aLGqNGOJvVRpwEBEez4O9GeqGPRrDJm0NPzGbGecltxjLy4sVywLFEg+XXRSVcEEaXaT1GiqEcRvNF9kSep1PFsNx+xRGmCMUiq0tE8RcKRRGO8kT4DYdE7tfnRH7CiEVnpa9F8gwNRfBnW8WaaufFCBr7xazkAMXkolJFzk2sRXCZskU2rJ1FGLPIRbv5E0aLWyVGy1W3ReNrdMRk7azFuEFlxQCu98CSggPEvqmXxGh3VsRshBjE+HHIRGxIT0Wk4zZFiGPbRIqt8cT2M3fFBa5cxcR2nMQEWQpFSEk9RfWIfEW2hJxFJMekRXCacEWeweFEYN+aRbxPH0amAU5GfzVyRmMKlEZhd59GYPaVRqxWkka0zWdGg8sSRjCqx0VX2K1FspfGRQjTcUUKJF/F95YWxnV3jsUKdstFNCNrRgsZfEaPn0tGwn0yRmsaMkZzm0NGiMhBRlBDRUbPK11Gw0lPRrPo80XtIHZE7NwFxQgZGkNpI0NFkpC8RS+S3kWqf2JFAtNyxN/Y3sXwTjLG3tExxlf4HcZy987FOhAaxeSI7MSMeRjF+IlvxVNqnMVeoaTFdUqLxazi2MSYsvhD2Ms4RUy0t0UeZ9xFzBueRQ4aLUWA/ZVDYG+6xCBducMvIUxFrZKWRW5JRkU/oI9FX7d1RfQ1GEWWMCpF4BXdRPQu60QsLhtFqWDpRKVyuUQ6K0ZFf+mCRT3KU0WAW/9ESXl6RIE8nkSSySxFWBgeRQD7c0WCiqZFebC2Re4CAEZiVbpFr527RdmKx0VLCpNFmACARZiTXkUdOYxFwmGQRQSZrUUTA75FoIyUReRakkVXpLVFtk2/RWiCqEXUXWpFkjBTRVaD1EQaVMjEpmnTxFysocQA52VDDPV8RNhOD8QGtsHE+pWKxANiLMTPu7bEKgiuxABCGEFIiVTFL+Y4xe7D3cRzwx9E4+2bQyyNOcX4HpfFIEyfxReen8UCdkDFWaawQwcBl0RbJw5DXgqgxJN+2sTh7oXE1vTfQgPzOUSwrixE3fwIRGpbDsTghaTEGPJ8xGhaC0Q91wVFkFAnRWs7NkUpYc1EOj8+Q7l9R0RxzZpElhqzRP07WEThmLzELowfxUkfrMRcNUXEV8eOxBccrsSt63TFSOrHxeYkicXQfPxCSBEeRZ9NRkVrB0pFxa4KRSC5EETHs4bDQwayRMZeIkW5l61ERfQTxK98EsUxOzfFbf/NxIB3nUNFpNdEAJnuRFAbkUTe2g9EBx9jwyyMxsScXjbFMy4Qxca0n8OR76FEe/URRSSDJEU4T8FEdIk9Q0nDhkR3WRdFWljYRI+9O0SZPI9EC7lpRDP5/0SHLntFg01XRXJdEkWXEQ9FeMyJREgmdsQPMa/BX/SHQ7StL0QRjQ5Fc1jNRA6i+kM4IklCJmt6RLK7j0RecWDDgtLiwbrkk0QmOJJEl0a4RLZWQUQB3GjEhExVxIyvScFZrqvELFQ3xb3m28RekdlAr0KGRLt3q0M1frTDKLXswiMItEN9J+JDWzFcRO+LNEUboU5FnTbBRKjxBEQrguNEUfYQRductEQ2WINEs1OGQ5hSF0Rf255EOK6uRO+bIEWJXRZFJoOVRO/7/EPawahEQ3P6RGL1zEQ4VAdFuUOHQ17dxMSum/bEx0CSxBMbm8RGRLHEBtABxFhzd8SD1aJEX9ktRUKAGkVudBVFjfEORWzrAUWCYfNEBNcbRUtfGkWe6qNE3ka3w9A5VUNY5ZZEm9s7RTFRaUWL8rtEh3LfQ3fN68LxdVtDB+eTRHJriEOjKiHDOw2uRA17IEVtLVBFRQ04RR8/8kRGG7hEdS9eQ6zuWcSCoRXEga0DRBCfYEOkXL/E0XQsxdKHBcXs3fHE9/7HxPl2wMPBsdPCK+Wpw6f/kkKUPPdEyd8cRdLVWESvDDnEHeIMxDmS78N8J0y/iVnsQ+QDIESWfo5EVji+RDQwBkUr+aFDL864xBkJJ8U0WuzEVHi6Qw+qEEKI9wVDne3GQ9jGd0TC2UtFvb55RUsyKEVHLgJF2+O7RKo0BMTCFQbFAEk2xVI4+cTObYzEzKaOxLBOP8TflT3EVWSwxIBWCMUL9QfF3eAwxbMREcUmndPDBjkHxMLY78S8GMXEcsdWxDw86cNjIADDLE7QwltCC0Ql/glERQA8RBUXgsKrrwvF4VS8xOw0gcRgnqrEu6RHREb2f0RCUWpEQgl5RJ6hqkQ7SNdEJG09wwXNtMOrYPnDUS5OxNaMfMS6WZPEt/3Cw6cfRkA/+BPE3DlgxP10hcQd5ebEFRbswyY5wEM4EtTDM7c4xLE1CcWKNQPFet3Dw5ZvO0OXbBnETa77xMGEv8QpFnXEyvgFxHuMh0MwvEFEBrbtQ4mdmsOUhBnECkybxCyKysOckQZEedh5RJ5goURelVNEvtlSRMFUC8PFdIXEzVPsxIAWC8XtdAPFSHspxQCuv8ROobrDEtmYwcaEnkS57+REXKjIwBKjkMRgvL/ECiOQxPxvY0SZUejDQZowxb/UFcXebNjEnmBhxHU1jUQjHKJEVD6MQ4p060NVGfLBK5BuxAoKiMSk/bpBWPx3Q/6MOkPsY6dEkMJ8RB+eiESHaZJE99/7wn1yrMMMV9/DrNMnRF53jUT/5InDQzBzxE9JOcRfTv5DrYBYRA85wERE5mNDj/3BxHxvX0Ll3CrEWo3rxA1HksOMQ+5ERPwjRbOi8kRHRuFEQv61RP7EB0QUV+RDjlQeRP+XU0SzUK5EbRe3Qt499MSBMBDFyoV9xM/Nk0QREK5Er33/w4Q9OsSDO8LBaUiRQcNDHkTRtzZECpVixAFV6sTN03HEzVsAQ6Kli0OQwEXDhVF4xAR6WcT4IxREDsakRM9rpkRMNbBEKSarQ3QNTcSzYznEKdR2xC3oAcTE5/pCIrTyw+0az8TM0O7Ed86UwwAAAAD90OVDkZyfQzGrlUP1lkNDS/BqRCthdkR6KSfBMpPJQ3CPKsG73Z3EaHKgxEzgkcTsTsTEYFkCxdYUwsRkvTnE4iFZxGO8H8QH2APEcxFKxOFDIcRrKCLEwv0uxO/QkcTvrbHEakKTxLL+gcS1FIPEIuYDxKoOGEOfSxtEM0bhQ5UgjMTiEYHEPg9bxAo3usSNmUPEDVq8wtB7OcReN9PE3v1zxJ+BPEQ+tQpFIPo8RZnIIkWpiYtEBhM7REQov0PA6BnEThMwxGZdTkNh4l5EIZ26w8lRB8XcM3rFWVdXxfaN4cTzih3E022eRK/9d0Q/S//CA0xHxG88PMQqJPnDeATEwmZpyMMjAyrD7z0QQ0DHGMRJEGLELh6Dw+OtoURrvhtDntEwxBl0rMT8rgTFHR4/xPfU0UMNQIFEgrKjRNdF+kTx6clEFUQdRIggZERHE7nDG3PWw2yIiESx7vPCOdMkxC9Fp8TOlAfFELRKxEz0D0Td4ahDy+5FRMVhrUTIUstEZVAfRaskEUVD1alEH7ZLxDvmRcTBtnNE9fHcRLYkBEXlV+1EmMbuRGHyX0Q404XDdCxCxNQAosQWI8PEO9/1xGO1/8QWidrEyQMVxe0txMRe6p5DolDSROOoDEUa8CVEz90YRH2awEQbDdhE39gNRfU0zkTAVbREVla0ROhuJkT9TP9DGJdHRG+goUSvVEtEhrLZQ4/6E0R19XRE2HzeROdK4UQ3ci9ESirUQiD+0EOPXqbEjy8Hxe7GscPa9+9DpiEpwwHgo8Q89KnESaQsRKcSBkU2yBFF6wOiRB0qHkJ+8xZE3T+dQgMnRcSzpNfDFWUKRGJ2GkVjqTpFR3yIROCHnESHoZlEIDZZxHtWEsTYU+9CsT22QfKBHMMds5PDSgeRxIuNlsSHygnDMdZqQTlRlcMKo5TE4qUnxJNy30EVxMvDsfWMQ9LkfUSwdHxE2c6gRNw4jUTmrudDABXfQ/xTn0QZx8JE7mfiQwVgDMQ4iC9DvKRoRNIJpUS38ixFER5SReoZz0RQhHdBvq+Yw5BucsSHKJDEBUV8xHdfDMRZqxtCINv2Q172OUR6iDXDtNLQxPdCvMRRlFbE6ax/xE7EmsRrvAnFaOvUxAt6LsSqOiJEzVjRREKw2UTrfRRFfoXeRMO8QMT/8DDFgjw3xZV1+8RY4B9D//xbRIJ6KsN+7TvD7/E1wgRwcMQ9vLDEGo2mw8higMTUtiHFC5UVxRHsAMVLgWzEFZdeRIgL/ETXb7hE0M/7wv+nocQktGjEo6mXwly2YsMTkPDD9UWERJUPn0QMKjTEtF8ow1swKURhTqxDiMJyxCWhXcSOXKdDJnG+wy15EsRBOtJC54XVwyw+8MT2T7/E3SinxAdkGcU0SzHEpMvCREgl+UR1dAhFavOcRPrqg8NdJ9TEvu4exSlLGcVXxwLFxIJrxLNPG0R7oxREkU+kwhh69MKIyuhCFLrsQ/sqHcT3YA7F1VEExQhrYcTejOjD2MwOQkM1lkS3a51E9iIXRCdtQ0Qw3ohEJiWHRAdqHkSp33tEkiCXRAblisR8uAjFDkbGxONo3cSGV+XEONaixA6MI8XX6qbFNL+uxX4SecV3GivFlKicxKUBSMQ6VP7E/lwnxSpVT8VJkAjFpy6iwxtRxMEeU/nEqzRbxTUJIsUxPNnEVKH0xAorS8UKVUjFybkYxS4uLsTYkV9DPMQHRXTEFkXvW7JEFGBDRRIBNUUTFg5FXHSERA5o2ESsSDhFDOQvRVn94kR+wIpD+QDlw8DxAsX5WAzFTuaMxMl2gEK8475E4l7hRFucGUWL4FNFLa8kRXYgBEWCzC1Dt6q6xLkMfUNqdwtFpMhsRSmKjEU4fIJF3ztFRe4SCEUNN+lEMZ47RODPscTwDYPFqMqUxRyIIMUH4sPENnZ3xJS09cML1xpEYRdqRTa0rEXiWqhFhiGlRXmAwUWzLrNFDxBdRa+SU0Xjs4VFtMGGRV4gh0VoMnxFI5+ORfhff0XnbKxElkmIRNTYs0RrvI9EFbYaRYBVEEWft39EUwiaQyppvsL0YD1EJhLvQ4NkrcTh2rHEPIH2wtni3UP5Du5EcTdqRT1BckUhUURFFziKRfostUX213VFuQDfRIOWp0Ry+0lEpmapRe4iNUY+IoZGyzaURrhjVUaP8wBGF31zRXpR3ERs/YdFeFDGRbi0wUUU2HRF1JMnxHJ4LsUzPxHFZUGLxDpn30QI04VFxvWLRT+DH0XApGLDVgsOxZywLMWGhCrF51+JxQSn0cWiHtjFWgytxQR2GMWpaRdFJHKkRYsmi0Xw60ZFmO+GRYE2AEZye0tGesw8RjW5lkVANMHF9htoxmssZsYE+BfG02NDxdx5aUQDJRvFeOnSxd9CtcVJ90PFHf0ORTt7oUVC1vJEEp37xPa30MVxAgfG8kOwxWPTJcViW1xEmXSxRSw6CEY08utFxrRMRPrN/MUGHm7GuH1kxlZb8MU26A5FGD0rRovef0YWSapGeKbARkuyt0YvwGBGymBxRMjjJsZXJ2LG5hPyxX9Uw0RcVRpGHDJDRgSIJkbJNR9GieXXRWpxckQLFljF9/dwxXS0lsTpkLBEiD0vRbTigkWXt71FnmLuRY4a80XEbxBFYuZ2xUZ64MXM9P7FIKpWxUbv+kQ3fldF8RxTRf8TCkXpJYpFzsMwRkYMZEYknzxG2oqMRVteUMWB5MHFMqoRxTvmUEWuuYtFelX9RJlWkESZmldFr7N7Rd39ckW+CTVFv0lgRJDObEMG1TtDCvuaRMqMH0Ucql9FHmkuRRyKwkT4fTNESHpZREZIEEVMIfxEr+y6Ra9aR0bkk4FGCoeERrPgjkbMQZBGsW1IRkK6C0aAkcpFYxC2Rblv1UWS2l9FYPqfw24Vg8V4zfvFjDG1xaxb+0TUSUpGF2aSRkcehEb1gHFGnXppRhrwUkZjEldGoaBmRiX+g0Z53opG0vVLRpniekWe0GnFhpyHxSvcLEW1xBdGzHksRs7E+kUIwHBDmum0xcpAB8a3IyzG87gUxvoVusX4gojFPKw/xUTUjsU5DPfFroz7xUMR3sXMJj/F5LLcRIF/oUVfJcFFasSzRcvxvkVyIb1F/cRNRTBzXsQsSMPE3iXTxHeIWMQ/OSRFZxhaRSHSZEXRl3JFgQinRXRs2EWvYG5FaB86RfZzAEWjCp5EJjYFRQ//wER0bvVE0shqRXtBhEVSDUZFW/UrRa646ESYcjFFF1+ORZ6Xl0XaJaBFLF+tRTyupUW0XZVFQCFDRY7eoESi7BdFFM4ORft+LEVD3LFFAdmcRREbekV5TpFFNcuCRY5RUkV5omVFtOe5ReQR5kVT2rtFi6iXRWtzf0WySJ9EkMnCwyAGkcMQbpRDexaxRAaYtUOqB7fDQ9/ZQ37KxURAaA1EcH4+wwjHqkSGvONEEhgYxB5AE8Q6BWrDmtF0xBRWh8Wo/rTFmjyLxR88P8VnoNvEoqCMQ96mqkM4ugTE155axNiejMTrpulCnuTeRKgB/ETEPW9EcaEKRMEwVkRpMZVENxXtQyqSQEPendtE9qQORVNeD0XaXBhFKea0RMRKSEQxZxbCULOCxBMXy8QgcELFyntRxVpczcTzpjfEVQXvxJseNsXfVHfFPjutxXbag8VYEilE9J6ARS4IQEVVS61Dq8UWxDUouUOyuwpEABqZRKSdEUVLrsREDdxTRJm3h0Rar25EPK2BRMrzdETBKTxEje1oROJUPUNc8HvEMz4LxXNWM8URSS7FdWoYxb4IZ8RCuPtE5nxsRQSsKkVZkqhECFNFRDp4tURgTEZF6KBcRXgWzUTyMuhCegV/xFcFBMTryvFEMMsJRWHOgkRkS/BDJvLKQ8QIocQEwX/E7+l4Qw5k7UL53hRFp7tgRWFI8kQwRiHE8nfHxGqkH8QExBXEYZeYxOysRsQAeU7EwzK+w0PHi0PaZo3EVy4RxRwnj8Q+0o1BEOS8xPJ6BsUb3F/EdJWUQvKpG8RR0PPEA+P8xKB9mcQ9firEBmBfxADJ9UP/BhxFylQmRcnaoUTbaTlEdjeQRJouTEOm4cPDA8hDQfk1okSqu0FFFgYPRatNL0SleQXD71UKxAMKf8OkTkJE1O7KRFlSWkO5NwBEUO0QRHFgScTBn+HEg58AxU9kCcV2gi3FRcdgwyoTOEQuop1ES03dRE7tVERT1cFEjh03RWIZaUVqPBtFQ6IFRPJhE0J4z35ElAiDQ1RxM0M7UJtEF07jRKhBLUUj1sxEI+1GRDteJkT2KeVCDpQTRKyLmEOzM4HEbPBTxJqcxEOTfRJFr7l5RYOhJ0V1d8tCAke8xEvtrMQB8yRDfzntRAB7DUUWJMlEcUkkQy58hsQjk+HEL6jPxM6on8PCigtDDyKMw64fVcSYxIpEDVRFRaa+EUUAswXDa97yxFrTGcXuOUHEbhL0RGAiKEXqrB5FFCSZRGV+kEQCkQJEI+LtxPFMecX/xUfFC12IRMTQEUV6bu1EO+4bRQhoIEUFvjVFRe4WRRY9bET+lPxDgeonRNQO+MNXdb/E+xMQxZYWFsVSlLHEAuNQxHkNlMPEz9XD1L+FxGbABsUNWgrF0W8axfdNQ8XFrQfF+bq8xEQ3D8VUmz7F0cNGxYBeFcX+/DHE84gGxFDGTsSI44PEeJ8vxFGd7EL2wGbEZTsAxLyjzEOTZJfEdo8mxLbHpcQ6AD7Fd7f5xJrny0JXqedE2rH4wQEHBsQMWBNE2TupRMEc5EQblitCOL/txGBzGcWo6KzETelmQ6qpaUR+SO7DKcEpxPstykMGU3NBqvaoQku+YcSY6u/ESH5oxCWrksOBwWHD8R2PxFOyqsSDfofEoptRxNKD40Pn67xEvnKARP+3HMRvI27E8C2txMr1iMTux61CohBVwj7eK8S0DKjEGTlTQpop7kPZYcfE16I4xSjZVcVT8THFgN0FxS5frMO/wZVEjlzhQ7eTsMMgg3NBK0lHxJgWz8TzJGHEqbvJxODb5MS6BznF/IC1xcSNncUKTcjE7bmXQ6vybESqIWlEnvDEQ/wFLEQ/ZwBEH4crxLFrqcTqITDEDXLeQrA2iUQqcR1Fd3/aRF36O0NUJWbDrNSdxLVep8T7CJbEGcGcxKZTKsQtT9fDzhUsw1LucsTpP1rECpllxE6RncMC1klE421fxEf5H8TUhWHDExRWxEN/r0PnIO1ErDkoRa/K1EQUOq9C7NDyw2Kbi8NU+ApECGE3RCabBcRwldFBLG9CRN+obMQ2V/HEo2PkxE4mTMRovq1EAuTqRHpgZkQv9IBD3cEQwyHcf0MBN7ZDluJRxNoo6MQw1tTE2l6hw3qKuUTerRhFKKLARIocJMP2+ozD55HGw0vVHsRCKNlDGFUqRMwix0OQkn5Eh3yVwWLeZ8RJ1XzDDMKYQ5fDXEQwIEZDzo9CwSItaUQAAAAAeZVWQQo2YUSXRnBE9zImRI5DfkTe17RDH/8oxMxPpsQkp/3EsQgaxZwxIsVjWxvFEzcVxXnG48TMhxTEzxINw9k09sOuEjvEqlCPxGDnkcSo7IfEAjBexOpjhMTZ+w7FEh5TxVURDcWDG93C55gXQjxoB8SvfWDDYXmORM+5f0QSI4dDEJsHxNdOKMViSl/F4poQxUYPgsTsp8PEUIMPxaZr+cQhCC3EFQh/RN2OHUWjbR5F8OiERClBEcQkSLrEHSGpxB72ocQ7WhjEAumcw+imRsSRQRfF8FwmxeZclcN5NJpDmE8xRA06AkQBqoDEkI4BxSnFoMQTdg3EAEGTwjcOBMNfEgzEe0k8RO6ABkRxEkXEsIS2xCzMwENuXyFEO6M1xB/LEMQefozEzZ1wxALvoUOCbaJEHVQgRIcaRkQauBdFsBU/RfHKbkUSrD5Fs7CQROX3oUS9xeTAzdVnw/nVXEPlmtrEwVr9xAVrWsPvZILA/iQGxH5IgsPhgjvE7jJNwxO/AESl1IdEmBnbQ6WJ6ELRbL9E/bW9RPEBPUQ5707DGXmZwy+Sh8Ng/BrEZSt0xI6rEMVM8y7FVhbfxFYgm8Qt/0FDAdCWRDu6WUQVrJlE+xbqRCurNUWbb8hEccxWQy1ZakSptEtE+iypROKm0ERawbhErOkFRf1VC0WI0wlFIusPRRcRBUV/SoREUkF3QzmqssLMK5jDs674Q1cSlkQlA7RERpZzREwFxUS0q4xEywTKxDni78T/5nVDcqGMROgaNkNEldbD4rRaQwA+hEQvmcZEU7q4RNN+PsLLz9PD7lq4QR6Ir0NtQEpEUTchRP8DukQum0lFM18VRUqbTUQwbGFDTSPOxAO+28T4gAbE5po0Q5qeBERUrztEsqSbQ8SVi8T1u6DE49kCxL6ue0J+vKbDilJiQ32Of0SuIEbBPp2gQqfKr0QDzfBE890DRQY19UQlWq9ETktnRJjGZUTn0WJE3zTmwgwGcMR6dzhDe4K9RLDelkTKAgNFegVjRW73CUVmL5fD/6NZxMbkHsQbnF9Dz68twwjTx8Sek6jEJNw3xJjsvEIFHohEjKOHQ6QUSsQV7GDE7hLOxB2OssTPUbXEOiSQxDePYMSRGQbEQD6KRGW5kETuO5hE+cK9RBVWBEPJOdPE09TyxKoooMQo0AREDrbWRK6Qr0JWL6DElNyaw8C2AUOvUObEinsixaNfGMV8xS3F/7jDxGaqosNUySNERnG2RMiepESvr6dDvMQXxNG0kcSBoKDEFtoWQ/ESqEStCiNEJuxTRAQF/0RNriNEkgO1w9zKVMPRqgFEo9WNRFa0qkSjtARF7RdERDXB/MJVsX1Ds38IxGPX28ThO5TEb7MxwlvMo8RaH+XE/DkFxOsVVcQBsnLEH7whRNT84EQgsKtDN5ATxduXUMXWCFjFFYxIxRrFY8SASbdE95rARMIBgEPrk1LEGe5IQ19j0EQmikBEUgQrxCiYPMT4SEvEl9lexLkvEENT11hE4iOQwG6308Ie3bFERLz1RM5XgUT/oW5DYmfKQ5GmTcTpbArFW9q+xDCav8RMiHbFY4yuxR+imsXoFJHFsQx4xe03GMUAR/jEXysBxSbV0MTodjLFATB5xVeUg8W2n1TFrM3+xD/TmcS5kJrEQUoExSjUzsS41DnEbpuywx2dBsVoSR3F4oWWxKqRAUTNcJtEK7jMRLH5DUU69VZEKHf5RAd1FUXUvBpFNWITRZA/2kSsc+5ETDvUROSvPEQKDNbEQsIAxUvoA8VB5Q3FyY2PxI5es8OkWTFE5HajRD7PuURNHzJFGqcKRSgD7ULKkqXEZwSuxP4/AEUIj45F1sWXRe5sm0W6ZWNFnD9xRHa3l8Qceu3EZpv8xKNb5cQPlCbF6m91xTPKpcS5vgdFBsJERdAiPkX76/lE0PryRLBbaEV+or5FPM/FRXcFj0V5PGJFRTMoRRCuCEV4GSlFCahBRaSfVEUw8RlFUHe7RKJ0CkW7W+tE9czzRHsPTEVk3S9FD/YaRcViM0Wj7hFFpTWaRP5nQcQvjIPEW4ATQwxp1MOr6BvEazk2RMQmjUSBOY5ELconRfRolEVXJpJFr0F2RfUSdUWYq/JEKzUuw7odYcNzFqNEY3MJRdZgMkZ7clNGPoUWRqpFlEVtm6pEMFdmwpwO10SwqIVF+yemReUHJEUnXrnEY+ROxf0tKMURH4BEYRiARWr2ikXIPI9F5YAPRQpNn8PX2YTE5vbhxEL9H8X1D1jFepusxZyi+cWYa7nFyAEtxSogL0OZJuVEsn+oRGsNFEX4PKVFEdAMRvBxOkYAaStGIC9jRfqaoMUe4U3G+vFkxiYUEcYknUzFLP9CRNYGAMT2MpPFPx+gxbR4B8SoC15FWI7LReptnEUje4pELisixUunvcXJisnF6AxZxcWzyUSecbpFDioTRlT+90UwfMVDqIIDxlxOaMbdgWLGZmgGxhMaX8QLs/JFvspLRvZ+ckZtDZhGIfiXRnjoZka+ca1FxErPxfBEJsal+q7F80OBRcWeXUbo05BGVW6KRukBXkZbJwhGV7o2RSSGiMQwMwDFdFbhwwAsnEQad5lEJqqfRLB/AkWvKYtFqxMARqMF6kUASv5DrOmpxQ1u1sXS1yHFhBBqReM3uUXKFYVF1OQFRZ+WSEXJhspFOhsnRqP3LUYItcJFerlixNJlgMWGzDvFj5rDxHBZykPLWUFE4OyHRMtWZ0UeRc5F+3q+RdxgNkUoQlZD0AnqQn8glETQQMRE5EsRRaA9JkUgmjJFiAMSRXYqrkSoD7DDj/GbxINeBUUhi4FF4GrBRTOrP0aa639GFr2LRqMhh0YL12lG/98RRthGXkWibhRF1pGDRb2KwkWqY0NF2rR0xTF8GsbfgevFWLpmRAKGLUa+bphGwGWeRgkjhEbudnlGHt+ORn3elUYW0JNG5x2URmdjlkbVEItGzjYxRl5pPUUvDNvECCPhQoiHzkVwByVGj8YARtxTAEX05tjFJGJMxoN+QMauQBDG//7JxajnZcWdhKbF6EIJxuNXIcZNry3G8/4FxiUOisXG5a3E8PvIRKq7qUV0gtxF2HjGRc5PaEVweLtEIKGEQywzyMQX2rLEhzQYRKycC0UWa/dEIUqORZJ2ikUS+BdFqXOuRbrxtUVu545FNhJzRRGCOEX/adZEr2nSRDCyPkQwEx5D+GeQRGBe4EQ8py9FI7hoRVhbcUXIXFtFRCtsRdAKPkUQGGVF9GU/RYRdO0VQx15FqmcrRXokP0VBfBVFyEVTRRGQl0X+RLZFGiPcRX8OpEVjA4NF1CixRWj8p0VAvn5Fm1qWRS4HtUURlYhFTgsFRS5BFEVL5hRFpjXxRDcTAkVl9PpETKMCRfpKEUSyW3jEIGu3wuqDq0TsvI5EiBlSRKgmjUTnlt9EAusERQFT8sTKS3LFrJWBxa+bp8VTLqDFi4kQxb7JVsJgJhNDVImrQ2tH3MPQeL7EX967QjUEnkQpR8xERHkRRaxE8kRL9bFCRkW6xIF2pMQ5hYZEVPQoRdLimkTbGP9DgD2eQ9OxF8SGuuXDQOKqw0XSacN+aMnDyRu/xHwe48ThwPvEOTPVxF9GZMTWP5/E6JE7xUdlisWEDG3FbrgSxRB8pcQkgT/D5tCsRIID/ERbQC9ECVJMxKVDjUNJq5VERQTQQbBdXsRP0uPECEQAxRqbbsP8H55Ee0rrRNmX1kSpxCRE5X5ERNbHbkN9euPEPwVmxUf8Y8XvEWfEyQGZRPBhREQVAktEf+QYRRk0BUV5kpxE2CQORZ75P0WoTy5FLNYXRRgv6kTkFe1EBD7MRO0FGET2IbtDOcqzxG+GTMUkTWPFiynyxHcCAMTbJfHCBOizRCZUQkQqi01EuTEVRbYUGEXfflBEbOijxAvj1MQOLRXEcZoJxA94GcRV3HjD7VPVw39ldcM9mffDuL+sxC5tvcS0UTNE5WUKRRea5kR5vLxEXAotRDngVcPCrhbE0q0XxOw5FMRDCLLCw5Q9w7mj7sPFt9RCKthdRAtViERSYTdCrBbzwwZJL8TlYm/ECv4fxNztNsRVsTlDe9L9Q3ZIUsQgQ7/EyhCYxJ9phMN9/YpClDIoREEKGsM++6LDNuzUQ9WbU8QCoQrFT1MbxTtSh8QUstrEJF9jxPZaXkT9qdFEzgs9RddiHUVtfyVFDklnRSqMkkXT13FFE7mcROVZz8P9fZpEls0ORavw0ER9cxBFP3y5RHw9G0St8vtDVeCiRIU2HEW3j7NE3zXywN7SCsJsdE9DTp6UQgpyw8NFfnrBkHEKRR3nJkXS4cPB3BwnxRPPPsWVPZfEOBFBRAmkzUOh6YHD16B7Q7l/mENltp7D8SvawkMXxETZAOdEwHymRFvPBsQUFLLExmeUQwtSpEQQABFEyoCvxB1ZPcUnsf7EHR29RD8VNkXUbD9FEr+eRPEnnsQXR7PE4I+sxCmIIsXyI2nFMY5oxEwZz0RLG/5EBIBURXstiUUKhoZF9H0nRQu8G0OkM5HEGCh6xHdNlcSwstHExWQJxUdwOsWRKy3FDrsbxe3B6cTUG6vEQRVYxBVxWsSsKV/E/JEAxBm/icSbycLEym0HxYh9DcWfjdXEuZTwxANGG8UR7MDEVcCVxOTZ98Rb8QjFS4vixJSERcTLhZnE3Bh+xIKcgETuk+PD6dafxITHYcQ4KjTF9epQxaFXGsWZxbhCGgaMQ6Svp8O/YJND6NE8Q5EltESDmdhE3i5NRHI7IsSjkY7E782AQ67Nr0R6G6DCQUuMxJYMdURPqNdEaR2YRGjbC0S4LD/D1Y0ERC2B+0MlHXdDH7RZQmHu9cMgZCvEKc1TxHH418La0FBE8KJRRG5oI8T3wJXDFeRyRGdAEkTM3eBDcBhzwqO8JMTv9NfENs2exDTRm8EQ/gLF5Cxwxbe6SsW1Y9LE4AUlxJARBkPbuaFEGgWeRG072cEO2hrEp1+Gw2ypRsTKloBCo+95RFScqkQyRLdEKCLVxDYHjMXHsjbFBy2eQV3/kET8MRlEcyxDwlev00NEFj9E1MZzw4xrhcRHfxbEr5ybwyBNBETCbf5Ezom/RIGuEUIUzOPDX1zFxMiD5cTnQ6/DriRMQ3eDhEL7Mm1C3sOTRJfLh0Q8ZDtEoyF2Qx6PsMSdwA3D0IodRFMKkUQrgN5EuyhTRDGj8UQwfV9F8spwRU+pM0X4fCREZu+mxGjJwMRdBwHDLUajRD1B+MGqXpvExU2yQzysuUNRIe/D40v8wyfKn8TwzJnELnrywxLdi8PJqoDDGtQKw0R0hUQKf9ZEQvaQQ/kcFMRUAr7Dr0W7wTNBikTxYDFFO3FbRU491ERIC49CX4lqxFRi78Q4en7E0SwvxHhAkcQt+45EwNoHRWqjJ0Ri+Q1D2OAdxFx1FcINj31ELZoNRCX8g0MS9wHDAAAAADzsI8QuVMlAebrrwjBmDkNVghREj0i2QSs5j8RrqvLEDzcFxbjo9MRfr7XEb6xPxHceBMQ4Xd3Dns5vQ6OmZkTulHpEf5XBQ0mHMcKme5LDENY1xEpm1cOkgEtCgqRJxJXMw8QGxSJCELgLRNwdq8M0NL3D9GY9RIfPj0T/CNNC0+0WxL4U3sSvGC7FC0YyxcQpBMUhvazE8ij9wxkqRj3XifpChriHQnmCmcMHr2VDM/n7Q62BJcR/7PTEYIkAxZZsRMU524fFPFZ/xdhXNcW15/rECzfmxIHlikNdAF5ERiRgw/kNysOMvB7ESfbPxATyusSSiZjEriTRxPySKsSqwi3EERKTQ5cuRURZhXVBAFpjxIgSCMOlzt1EkgeuRGHRukSs87lEDZrsQzHTH0NgfK1E6lyPRJ9/n8OS2RFEGSTvRMQJI0UXaC1FbeyBRED4pUNvFDXENjR7xNQLgESF0exDysFbxMXpNMPk/XBETsqGRKfFkERqrq/DnAzqxI9mF8URfuzEtS9FxPiPI8NVF+ZEQwUDRSZ4EUQTIRvE9P4wxO/S38PcB4jEbPO3xFdcI8UVfnnFxmkhxRuUncTeyCTEgmKFRH7AmESrhwhEcNUYQbAWq0ROCBZFP1SMRP6EnkQY5IVE8nxqRI8pykQ3fXpEsJ4uRE/OTkTydoBED/LyREjuQUUWTCJFt6G1RMOnoUSy6W5E9g5XRAKeD0MWmEhDJU2lwqKthsSXXqTC1mi/Qb+njMRNwunDYf4XREdkkkJIDtND4gvRRLbv/0S9l/1EyKoGRTpeuUQr42ZEKSxURPHWbkQzdsdE8QCfRBJS8EOnDZVELuYHRS6n7URvJK5E9WDZwybY1cT6mvfEvM0axbMbDcWBrI7EuLlaRJuUkERE/jbDYJSGxHyNqMSdaPvEsgZ7xB35kETMh5lDJ6hgxAYMCcN6P6NCOXqZw6Ey5kJcq45EAMC0RFOXA0S7aONCwzo3Q+THNsMw/uRC8YDHRBRuxkRbiSNE5J6uRMd44UR6RaVEe9ilRA5LwkPwybpDCWpYRFcoc8Qr/bDEbwRvw/jvkkP444NEF3QsRJ8hd8SuD57EZ0cRxde1UsVjqF3FLZsPxXI4U8N8Zi3Duw0vRKGwGkTiAw/EvHGNQov6L0QhOYLDV0pFxNWTnsPab5dDV2UWRFgBusM7HdzEO/WhxHgQakSb3SRE/OeJxARIs8Sa5MzE5jt8xGG8XcPC3/dD1keCRBYgqUPcEaTELW0dxagi6sShCcnE11SHxKP+JkTekZNEYO8qRMsvbEQJuQxDIsJVxIEB18QphgfFB249xDNf+kN1Vt1EhUwtRPQDZsTejbzD5NQFxKf0jsSLJ3nEHYAQxLA2xsThVUPFVykjxdl4IMXY92LFMocaxQOIZkPIxu9DMGEGxVduTcXpQvHE82pcxJjI/MOUwQ/EOd+9xLdL+8Tsc+PEZztuxOPggUP8goxD1oEixKYtXcQJRxDENV8+w5ViIENRyOBDz01RQ/a7LMSMJP1Dwc0fRcITEUUuPRPDkskOxczzO8UoHjXFYIXUxHFGj8RfgV3FnDnPxf+Lu8U7X2vFaOUQxf7RusSY3u7ECLU7xTlv6MTdtxzEbT3LxOdhJMWiFBnFhGvlxBRz9sTfsrXEf/usxHw2v8SMtO7EUoO1xBLeEMWfDybF9cxPwyuO8kS2lzBFeSXLRIWbokT/MXRDUWW3RGXKMkXbqCtFnf5DRUK09UTUbKpDKslZxE1j+8OXD9/E4kULxfeqeMT//pPEvqd3xAe8hsJVgIBEKR7ERAlTrkO4fhfDuyRMQ0kiD0ET8EFExdnSRDdigEXCtLNFDleJRfkkYUWXzEJFAyqzRHNTFMTxrB3FWCuKxfEihsUkdPHEOL5lxHknpUPjxTZF6qdpRW6QjUXfRLJF/wOvRZLMoEVAF8hFu/XuRSdJt0VRuX5Fj4t9RXkdckUmGThFxFANRQarRkWT4lxF1YafREjcR8MnY6pD0X+3REbtRkW85WFF6VwPRXoTCEXvmkRFRYx2RXw2FUUYFv3DD+ZlxKTdDsQ44f7Cle/GREAPQ0UF71BF72BFRfo0gkXNHpBFXJQ/RbuH30TnmgRDE76Ew+1Yn0RiFWFFthWtRSWujEUQRTBGT5eKRV2osUQ+/bxEzTKsRchF6kW8fMFFj913RUgaaMMAnivFaY+IxAPBqES2c5pFlCjhRbGMvkVsOJdFgj4iRYAEHcC0KJfEI2Ihxb0Oa8VylrHFDgvOxU5ZkcU2rcPEQxs1RXQCpEVSeG1FzAjdRAwbikXG8x1G+C2BRubwgUYCru9FuNhjxdrJU8Z+DGnGs28Vxuedc8UiulDEJcmRxOtqVMWDYU7FSMisxOUhI0UosMBFA6ZqRQPR80NUwPvEK7eExSCijMXcaVfF2yOJRGOG2EVilB1GP4kWRqLrCUVIf+rFCBNpxhKWa8YSJt/FZTMbRC2fqUWw9u5Fj2YQRt+JI0ZONzpG6HMfRuDtZkW90IfFtzoQxmQMv8WMRMpEvoRFRlOMokYQyaNGsZOFRnacJEbCjJNF0vd9xMlOmsVsazjFhKw7RE0ZTUVG54hFxNicRVhApkWlqadFtA2URexpNUXGFKXEuCSWxTyi1MQgf11FAmTHRavA3kXetz5FkIeTQ8+gp0XRkQhGNk/wRdpKaUVxnfjEqmybxXrIbsV1cYTErbxnxMJzCMU3hWPFvtzgxDXsH0WGGZpFiDNgRZP1QMQZuEHFBwO0xGq+x0S+JQ1F4MjSRNy1l0RwQoxDAJIfQ+irjsPAAOFC/CYLRCb6ikXovgpG2zUTRnfcJkZerUJGHrthRoJsYEaTXz9GRqwGRoYXukXsKM5FFvWlRTJfIUUc7vzEOeHPxfhlmMV0+4tECSwqRohCkEarLplGL5yPRnU+gUYN/HhGAMuJRkPrj0bSPJBGfFOTRjZWiEaDyVRGmELhRcNiFkU4ttVEbnO3Re8sLkYSxiJGHFdORcZSlsXLtkHG03iBxo2GYMZaoxXGk8Wpxd7SQsX/yJbFOnYaxqiaM8bCySrGW/TJxW6OlcFXc5NF7i3hRYEc50UlFgFGXirnReevTkWweP3E1JJFxQ7mycSopdFEzifHRcKB4UWI2rZFQ1KaRWBnk0X7bYZFNhF6RWX1zUUXOsZFJFOXRQvukkVAJjlFPCgPRdjv7kS2sv9EYVUDRR6jIEVWI19FHleIRfi/mUWwqndFeFoQRVAuMETgO61DFMwWRXotYkXn2FVFbI6FRSvEiEVtWmlFTHyMRYzKkUVBtKtFso6mRWHFVEXyUzxF+q11RSL5v0W++7BFHfNNRWHeS0Vg7SBFBtJcRJ+xgUSfBLZEnh8PRChrjUKQOFXDIGE1RAJmo0TIdltEMHvTQ9yKT0SmMwBFYd4CRaq3hUVABb5FngO4RbkCzUW4QKbF7BOrxZpHg8WzeyzFkegpxPbAFESrIKRDih+TQ+dGzEMBPkzExlIfRF3+IkXPWd5EHsBTRMBsoUOfOwrE5zChxPZF4cS7gmvELLPXRD4E50SDcbVDLFkPwxdKkcQ4m9PEDq4NxQb0PMWclBvFLLkMxXA43MQ/izvEfuxIQ+H9wkJphwLFgmGAxa0pl8WlPVTFJ0RNQ+BOOEU7KwxF3yyrwvPzRMNjStNEfs4DRaAH7ERYwupEV+ovQx1vncT8PHrE2SBDxBu7/sM2LtHDByiVw8V7ikN/FTzEl7eaxKo2lcTtEx/FiVlgxSNjS8WKAwvEk8I0RcFUWkWsuctE5B6RRFxRZ0QN1ylCph63RJwhRUUBIgxFHnU1RKiovkMai65EVSUpRVS9HUUnPxBFWAcmQ5jnCMVg+DHFD0wUxfpywUIl+ZREgw0iRWKYP0UPR9NEA3ahRN62y0Sb7AZF+yuYRFeXisSV76vEFkl6w1k5nsP8BZ1C+fZcQydxDcRikx/EMRAhRP8PckRVZKNER34pRT7HL0XKEghFeBw5RBrIAMRTULRDdZzpRD9QskRG6xdEtD6PRLj93kQ3jc9EvisaROddSUPT+hHDU9hOxNPBDsSGEm3C3HVGRC8kKUNNXZ7EAAWwxJHJycQzI77Ey+OixD2gq8OypCdCvYwEQ1AlcUO9zd9DwGHURAR6HkRP08fEDbw/xXZwPMT8rJFE/KprRADovER7LJdEhfMBRYtTF0XBRydF4ldPRZq4YEXVTTZFAvSFRIteOMTWtYPDvt+qRKj6QETY07pEUpAKRaTvh0SjO5RD6ElORPRnG0UMZSVFUvt8RGktucKGWj9EEKHyRODen0SLXM/D8SMhwxVGiERnQgFErpE6xJposcQ2kF/ErTt3RJe+KUQQmtPEgKHWxHKEZEItPSREdxWLQfX4eURcRbBE3AEMRdIVMEUmhB5EMLkVxGSxiMQJKOHEJbsYxdoTEMX2tIvENpukRJ4JbkSjtqTD6Rn4wPaXr8Trng7Fk5ChxPmzlcNmJp/E7t2ixEyeBkJSIhZE1BfXRLq6HEU/zCVFfIUERbQvU0RJkdjDtkmsxNvhqsTi9izEBcTdwwPqp8ROQ8fExSLcxD87AcXGjRLF7vMExfSzh8Tkf5nDouojRAd1TkQBoFxEvop3ww1BwMRi3RHEgtQkRLrap0O2Dk7DbGQ3xHHj88RKaOHEgVU9wnjkz0SFRj1ESB2rxIEIBcOSfn7DS2MJxSMG0MTeHNbE1riVxLKP6MQgF/vExDudxPACQMQw8UpENxKpw0Crv8SSp/PENYqzxCwUIsTzsITE4SIBxB4COkQ+h5zDdNEexQ2BO8T0tNxEbCvLRAFgeUQo2xBENnGaRHANOEQVKRXEv9Gxw1f5KsPgomLBhzcHRA1hikS+PDxEnwnpQ9xGLcSGacbEXUzzwYu5LETLmx5EU/F1Qx+JlMJJMmXEEXMBxTiGpsSRiwnFNxNtxb9sJcUsF1VC6sjeRAVLkES2nFDDTlEoxIdJMcTloavELBVGwvkdwUQFGbZEmZ2mRAcw7EQcN4RFAfeaRWoOJUX/ET1ECcW/Qz1QrkO313zDPFBkxBz28MPILdRDnYCwQ+uUrMMh7MZDaI5JRGvMVERTV9dE391pRNOWnMLYBQxEGiZDQ94casT+Hu9Cla2hRMvopET3uy1EH5U5RAJOjEPI6bPDN1cyRB8FEsTu6YLE2vfXQtMXiUSUqSRF4zXSRLAXi0Qu+AhFXMP7RGOphERtpR9EPcEoQ2adQUKjyKlD97BoRCfpAUQUD6nEOPg0xBFpGERVmq5D9wsUREjQkEO9DCbE2SmcxImrt8TcF6zEU1vsxH7Wu8S9PpDCRzy1w1vRQcSmqVFDi9lTRPY/jUTPdb5ELFUURcz3BkVLsJlECL7NQ35yisR1wAjEpqfGQ5nftMS61k/EdOrERBV6YUR4aDNEZkAHQ9HehsTBMADE2y5dQeR0JsPFPU3EUC29xAAAAABFfgvESs0yxGd+q8MlTrdDWnpwRPqjU0SHIjbCBAhcxE+lg8SXD3PE9eBSxAoqeMN70QvEjzxQxEQg3EMoD/ZED+sGRffDskTpd2RE9SGhwyqRwcT5Um3EutvqQ8UnY0KtpYDDauBIxCb7BMVP59jET4nBw6ODJUN1j0vEcV6jxP9RfcQJXzhCKkN3RALJwUOC83nE4A73w8xtjEQWd7hElXSwRB9cl8It0qfE20eExISslsQ4s9jEV+80xB5MMsSIpDPFsrh0xWRoY8XdzyHFM5QbxZSXu8QvJYbDCEeaxOLkBMWHcafEmuuHxB/6sMStOWrEKKb2xNSfhMScy/VBoJQSRP60NEQQar1CdIcUROfI+kP6or5Eu8gPRRqCIEXfwkFFHBguRYxtsEQQ8b1EJYoXRdk2sURh2TZEPhE4RM0xR0Nv/hlEOyO/Q+V5qsODwobEtZPhxK6jh8O7/ZBD/LFfwNH840OXQ61EKIvSRP7duUR0oItDCuNfxIIik8TL7arEHCgcxPlLdcSaTYrCf8CaROmb6UPlxgnE9Enzw3udl0MWQpvDI95+xF8DE8RDkpbEdnmFxDjJfEHQeMbDNNcvRHMb40RxVKdEO2qiw7L9YMTqo5ZEFviuRLKUTkTMHSdDtkMsxDLaKkTpxNREJSGvRN3eOkQz+dXDhm6HxInRsr+PtzZEajddw6KlBMMCCUNEgtXxRLxrlETqFCFErEn8RPBzk0MgTbvELMotxHH7B8RtxwzE8alnQ6vjFcQaTS/Eh4peRPzmiESZHGNERdqYRGfoa0R1IHRE297QRP6a7kT+8PZE+9mpRKHGkEM6FVbD0gcdRPkX5kTtOxlFsCOzRDTir0NGdH9DdHtOxI77BMVoWkDFeUXuxAumoEM94yNEGB9Ew0KcSsQS1hDFQMwwxbEIesOZrRxEupROxFo+iMQfqkHEYcmIxORyVsQ+ThhEWXT0RJ2mZUSt8AzEgSX8Qi3sp0RlL4JECpxfRO9jy0TzonhEA8IeQ3yHnkEd5Q9EALAZRe2E6ESYIf7Dg4Awwpnr/UJccZXD41wBRDm2M0QGREtEhpVtRNZtY8TBTe7E4QXnxAKW3cTmcPXEL3Ydxe8ZCcROzTpDqekIQ7N+QMKnPw3FQPUdxdg9aUOAu7xEZqLvQqKYRcS50QzEqOEZxDH9NcRCr9LDt959xN4LNcQMZhtBqdPTw1/LtkJZ+0lERv1zRLt4yUNmaE3C8jALQ5rEHsPkSinEjq76xKGW1cSExx3EZ5Luw9mgAkSB+ZpEA41fRFc6wEPWH0PEEG5jxEv5j8NuCKXEuZqpxAxpYMTn8wlCeG44wwHl/sR6wvvEMa/zxG6x6cTWEYbEWHSLxBVA4sQpsEjFqiJnxRm7MsV+qjvF3aA+xYoO0MTSXGDESS8DxQKZPcXA5gLFd3mWwzfNhERCW0dEySnHxOvNZMWj/lHFW1i+xJUs+cOe/njEUAfJxMYi3MSlq+TEhlVKxIkVBETTyMJDvXaPRGDWjkTcGMjC4beCQ3/IjURRZ4BDAfAdxWOmksWBSJvFstOAxTZEXcW473fFeCCfxcxEg8UCwBHF3nXYxNSY1cQGi9nE3lwQxY6B1sTKHhxEgasGRBS9o8R3Cf7ErVyzxAstxcRrlZHEWnMwxNoDgcQI6QzFTWcSxa5W8MSlmijFtkl/xC93XkRtFSVFSCgURZa9xESw/qFDbMkBRAz7LEUuA19F8LmORUFYWUVzB/ZDikJCxbyFVsU3YRfFc936xAU5ZkPazspEgqXTRFKgCkWTV0VFqCBeRU47BEUs0rzDP7WUxP79w8OmAhNFa82KRUlMk0V8nIVFmCwdRQqNwERjMpBEKbqgQjrqEMSfeLXE/KFZxa0zhsUBB8XE1EzKRB+KMEU2qmhFNBlURQl7PUWAfI5FuDS6RWRIuUWrHLVFOJnFRR0TrUWgTn5F/Kl8RSfbj0XJTGdF//XSROQIuEQLYkVFUBZPRbtOyUTuroJEgyH+RCDSKkU33zhF/YvgROGWPESbo5ZETdASRVRMS0WzXdpERu5wQuyCosPAYczC2FplRJkPHUWBb4xFuIyuRXOKtEW78aBFu2sYRYMkykODrwnEvNrgQ3BXbEUUu7VFX+LRRZDynUXt0K1EgPuZwiy/D8WYZxRFfFTbRWjCzUXcuoZFbs5kQ2CdLsXyOtDE8w/wRLLbkUVxU5pFxj2KRbx91UQSNx3Ejp2PxGqA48Qw2q7Eoh39xHJIR8V0G5XFYXCwxV62QMV4vqVEhzeRRTnZi0VAqV1FVamVRartB0bN+GZGsPGIRijwJ0bO3/nDG3E0xszDdMZlJx/GMGVFxT0tvkRYD1ZDVMRhxeR3fMVAeYHDRYiKRaDS1kV+g69FnEqcRN0iIcWEcY3FugdlxUaB7sTau7lEkk+yRfy7IkaKpixGqlaERR2Gk8V0zUnGZDNjxtJsD8b2bDLEZHzcRRYqAkYopcxFbeEBRqvIEkaIovtFAmaVRXKQMcVxffXFtN2pxW5L4kSGQipGKO+KRqzCp0bduqJGt59URktLmkW8f8pDCTLMxAvgK8W04znEV8P6RBnHYUV5L49F9EOXRZl1l0VaR0xFOLURRPiLx8Nq15DEsrvxw35vOkW9EH5F8tRkRcOTIEWS7+ZEi0tFRaN7xkUb1wFGzeSSRZbwwMSiwaDF6thkxc/+kMTBDLzEGZ6GxXrGqMUUXCnFxvmsRHKUd0X7oYNF8wSoRCLu2sTg4sLEWJZYw+lTB0W+00RFeHaFRPhKvsNwbzjEVY7bxE0NFMX8Eh/EmXXZRM/JnEWMISJGOig2RmXdJ0YImBtGJGgMRtYfEUaygwRGgHbdRZHI4kV2Lv9FpyzERcjREUXQe0/FjKCIxdxSAUWkRhhGtYaARkynlUYb8o5GIIGFRkL6ikZpbY5G4+2GRgO3gEb1SnxGvDqERl3UcEazaS5GrTO7RQPAb0UaLqtF79ryRacRF0bdUbNF3pOXxWC1V8aEwY3G2feLxngPOcY+2srFxqefxTE8t8Xa+/PFbAsIxu5w+8UYgIfFW5YLxAMNDEWdu7pFXu7/RR8V4kXZrptFa6dhRV6YDUVAZmBDqGQGRAKsD0UMyJ5FSa/YRZ7P6EUPxMZFkPaFRdKaqkUmh5dFXlN5RUbjoEVota9FxBeVRSrCgkUNZy5FOA7aREIwGkWGsB9FbJ1fRTLBXkWKXp1FjgW8Rck0sUX0oHxF8JEZRXBZiEQAUhfEAI6YRFqRTkVhJ2BFU/xTRcMFnkWTXcdFZ3vRRZjr9UXuQ+NFLLPMRVpBoEUZZD1FEzQdRVIRU0WSbWNFMBkRRd0jx0S4xANFs+MURedxB0Xk1eRECaohRMRdnsMalLnDlGMew4KjMkS81/hEZ2ANRQAr1USo2HJExTmORKYFLUWgeEJFPYexRePC6UX4nb5FMSB6xat2lsSEIWhEX/TQRBPVBEPGLvDEVH4Ixc8a1MOOPF7D2thJRAXsTkVzaw9FAUpfQrKsJMTVLEDE3MSewuY0RUSMRZdBvM/kQnzXJETAeolC0/CgQzAHXkPeCkRD06toQw5ltMT6HADFNgemxCVEfsQ9qojELGWdxBET0cTVolfF9/F1xdIWGcWyfjbE20zLRBXEXEVZ3zxFi6AQRCg9W8QzodtDMizZRNBEnUSVGhNEIWc2xJ5WB8WLnFLEhufeRKvMH0VD8btEkkjHQy6Eo0SwtGFEO6qGxJ1u8sQD0C/FHe4TxUTnxsMOtpxEFjTkRPZ95USBdpNEbHWORCjg3kTUt2FEFtZyRBf5EkXOeexExjxJRFVvikRQ2dREyDzhRHOQF0TmYA9EsT8MRExon8E4raZEFR2URGY/w0Ti8fhEUOgARXPHSkVomyVFNv8jRCeBHMQ1q6lD8Dz6RK0CAUTkfQDFu6eCxF2JX0GyR+zD4PNUxKOw6sRhryfFl9pCxHpM2UQASBBFjCMtRUv0/0QqVrxDkMR1xCx+BMVgZM3E9FmHQ35EjES/gyBEMmuMROYiBUWUiRhFA8SmRDXgicKoNfzBcp7YQ224rETV1dFEa3GzRLV6j0SvZsVCW4p0Q0znb0RWNt1ESUKfRCYSLkOkJCZD6dhiQ5Dzs0OetVrD1tOOQ0w+BkTV9pRDoyhLxChK78P7SNVEyubORN8tE0UivTpFxRhbRef7RUXy9AJFyGnhRNWX5kSsuuVEvyCmRLxk3kMi3UXEJfPJw71gKcSQWzXEHMRORN1hoESd12BE12XyQ9Y0DUQPLXxEEoy1RKwZgkS/vGlEvG75RNUwAUVWDjVDfeetxPH7fsQlfO/D3Ti6QiFA+kPic87D9XVJwoFzhERxjurC+T+AxA4tAETnPilFYBQLRSJk2kT2K4BE8TfJQitLskT8B4hD2pKixD6do8RymvfEZUk7xaH37cQi+oJD3UkKRW08ikRdRj3FhD5kxeK9HMXHwgXFKRvNxMciosOClQJED5P8Q9HfC0QnfUxE+xrmRISZ7kQLQ4VEki3VQ7Sc70KHSk5D80GRxH7CH8Ulw9fEl4PjwzRHjMRUn8/E6QGGxFXrC8RHUizEcnrKxJJescQScQXEiZlBRBkoWUTiqlJEW3FyRMNj08Pm1JzE065mxDqvcsPK/WfCny9kw2+NYMSDM4vEEn0QRIPlQEXulUlFtGsPw8O758TWhJXEYQbcxC7eu8SYP/DEPaOCxCkdrcNZi7zEn/7VxCrmGcXG6prENiZkxIrSrsSAA8fEWqbPxK94AsRdaj7EEaKWxA0FRMOYgddDCNOExGK5UcTeAW9EHCiwQ4USB8Rc1dfDAPoVREmlTURobEbE59dUxI6gq8PAHyLE1AA/Q7lIDUUC3wBFO+9aRK0zakRtm/jC5gRmxO39r8QjgMXEsciOxJqUSMTzilfEEW4VxXOYIcVRLu/E3swDxTIansSNaO5Db5P+RPTw00TXT/HDZ2X5xN5MjsRhcrLESgXpxME2IkTRZuNEeZEeRDvQJMTQvLtAW4H3RLqpSUVyb3BFQBs9Ra16dkT7tOvDMq5bxEa5BsT9+lrCeQstRNC8OUQeqbFEj7YKRRfU30TmNBJFlMPWREUa5kONW4JEerSdRL3njUP4epFEvrUXRVYkAkXWv7xEBW6qRH+Qs0OuGQ7FEcv1xPn/p8Sq+cnEZtISxBEslsO7FnxEcwejRMj0YkJs4oxC0Tu1w/q3FMWIxjfF2z/MxCekCcKdgkdEKlFqQ8YLcUOLoWbDuenSw+t6R0R7e4xEvXCTRH4FfETun7lCMjAYxGB2w8McPntEyUSXREL+j8MxZ5PEMFPRxP/rtcSZbZ5BemdyRDmPukRrgJREICUXRCLFUkRLnaxEOirsRK5bfUMYcF/EpUQVROQ2qMJQrJ3EN6HRQ4Or1MOnr8vEq0AexPDpRsQCsILEHhIoxEUyYsOAsb/Db3sExCchj8IAAAAApBHhw7PSKEN3oi5Ef2AlRH9ah0TnmYBEvAnjQk8yhcNmhtTCkdJdxOkOZ8SctA3E8ymXxFLXl8SkroXDPWPXQxXjccIu+IXDiBFhw/l4fsTwMffEWMKlxDPqNsQ7v0nEiJtbxHnaAMXLF/nE+BdSxGoKwcPvOI/E+OqrxEKHgsRbICTEy88kREzcxUSAYmtDLwSMxENfJcPJprDDvNh1xHhXu8Q3ZgHFMsWjxJsQmcQRYB/FYKcNxayQSsQQCMXESJX1xG95jMQRb35B7yobw8wYxcSTd7fEQcI5xDYrdsRNzh3EJxXoQ6pBEcS5WyzEkO+OxCWkf8QxVJnCemNQQ333K0RkdsrDae9sRAUx/kToBp5EYUKZRPJAm0Scpo1ELTbmRC+g9EQ1dKFEi0PARKSxsUR2VVlEtlWPwkaaA8Xw0hLF57+Fw/+2dER2QGtEKZ4ZQ7mmVkTj1TNE9DFyw4vhpMN6TBRCYI4GRPKxDUMB9rbENcEqxbzp6cRBXnPEZBFXRDpoY0RR78zDZsBjQ/MixEN2jRPEhSPLxIFtt8THOrXEKdUUxRk9nsRC7HVEUfbbRG6YA0W+4gJEEcWNw0JUbUQyxwBFHCYNRQl2I0SZGWlEKGzDRIE8hUT5yiNEax5jxF7BncQoDmjDEJbkQ0J9dEQCpENEw49Iw46bHMQsW8vDzQvIxGPDFcV/GsbEvDbTQ8ZQC0TK07LELm0ERPiiA0ULIQlEtXbEQ9/UJkTRM8FCgX1GRMizJUQ3a4FCWXqmRMr/KUR5XmfEAIPYwxQhOUFiOILDoIGDQy+vmES7yvtETwSoRFsVN0Fe11/EYQl0xL0iR0MZC6hELZ49REZDKcTW8w/EjviXw0p3rsPRWp/EF3j9xBmJUMTLCh9DvM6Nw4XitMPD2DHE6kkBxc0soMQQXr5DdiW+Q3rC4sNy2R/EkTcPQ9Xwp0QqvBJFZlxKRUYIJ0VI00ZEa1kmROQSEUWJHxZF+cdIQsKpOMQq4WzCohNMQzPWYEJSy0PEmgqlQn7XkERd80jEKX2qxOgWi0OSLpxE8HvTRFljYET68Q3Eks23weEkAUTaFx7DQBYsxLxaVMJpmQFF4eTGRBOspURvMLxEz+iUQ+xIPcO8D/bEE8t+xbkaJcVhNPBDhNzzQ6T+jcRMuHDE2b+ow0Pk0MO0PIhEql/PRDqvZEMz0lHD8z3mw3nvmcM+Gt5DePyPRJXkhERgtAVE9LoiQ3+focStubDEHf6txP7KrMTRgAbDF+B5QjHsI0RpqpxE9tlIRIUzPENGHr/EzZAUxb0HR8NSgVtEP6pjRHtI4kNT4TTDSo/AwxTezsQj773EDoaYxFRdtMTI5AbE6AAjxAizMsQpsZnChWcBxOL4/MNXhuXDsULHxNsfFMX3pxDFdfH1xHZrYsT2h5bD59KDxPM2rMRoogDE0R8RQ8ToL8OSL4XE5G9ExJF2NkPLS2PDcudKxN39S8SFEeDE/KQFxeeTOEPKVAREXakFRNj/A0UmfC9Eb0LixBZZEsXVnb/EOvnfxH6fUcXND4zFuGKXxcOarcWNwq/FQumQxUvsLsWJK7zEir78xDlXMMU2RjXFDK4OxQMeCMWwlG/E+GxPww2XjsR6kd7EIu+0xNLG2sSpRtPEaJWLxNXirMT+UAnFz3MMxTykiUJNOx5Eqe5yRAqgN0RYS0pEKqiPROLvk0QGWsxEA0jNRE3bHkV76A9FY1s/RTepOkWLsbhEGrCwxAVNU8XU/w3FF76jxBlqWUNprP5EatUnRZ88GEWiPA5F5NLnRCqYsUTieB1EXorqQ+H2qkQX0FJFMnajRUuWkEWKfC1F9IKGRJSdSkRm1KFDvLfuxCpSL8VjuxDFMEMzxWgqNMUA8kzEl8XWRM4VIkUYeC9FiQ5ARdA8SkWDpnZFrF2LRbDJj0XI7ZVFxhWVRezTgUVZ12BFDnNIRVtfSEVdET5FZdbKRKNL/kO8VFNERG3hRJUU2UQBZLdD60K3Q8gbY0Tsj8JExKYLRYs380RQhuFEnSgqRPaI9UOci69E0aGqRBP+R0Q1/DpE6f3DRNIrEEV/cFtFCWqPRX3IgEXP4jFFOr3VQ+ug1MOraH1EZL0rRc4xtEU8ctVFDBGzRSZfS0WOuQnDA3rQxCRx7UNaF5tFsD7ZRTHHpUU7OiJEHjEHxdjS8MSguv9Drhu8RSBtB0ZK1L5FrhZaRXh2TEN6kxLFxiogxRf9acVsTJ/FbovbxdoX98WZY4nFGPYJxWYqJ0RGXZpFCPKtRe/ngEXkZ4RFD+fGRWx/IUawOEJGSUDqRdV1b8Q0+DHGPiZ9xjDwTsb3b9PFKe6AxJ7SEsTGrW7FtPSlxbozgMUwokPEOVaERRroaUUpGi5Et9gCxSMHmcWh9ozFFjJAxbRKnUTqVdVF4n4QRt6IHUZW4q1FKBQrxazRMMYg8mjGG34Jxjus+cQGu11FDvb1RdbA7kWsvbRFioTRRQlC8UXm+pFFgK+MxH6Ow8V4UKbFsIxqRClJOkbVaKhGG+i2RmE2rkYfWoVG1A4FRsCNGMMocIXFsmvBxPWl3URqhZVFCxnNRWiwyUVrRq1Ff587RbDWmcPX5i/F9+UkxXbnYsSPe/REx6x9RV7QXUWkeJFEhtIJxXQPO8XMipZE6+aeRRY4vUVQAYpFx9B2RAXqb8Tq03/EYDdUQzmJYUTYNydDcGYkxSxF98Su7UFFmqSsRVEma0WI3iHDJx7WxLanBsQ6mMRE2yeNRFxzq8R5RQrFPzpTxZWriMUPgJHFHgBSxUShw8QCQ9BEgL+8RfwuAkY9LiJGe/UlRlUZIkYpBQ1G6ILlRUi1wUWv8IVFEjOnRayJwUUUyo9FEOGXRJRn5sRgmsLDsvsxRbryFEYi7XFGuAtzRh7ZW0bFsWFGeGV7RhQYjEZphpNGTsh4RpHQaUZ0N4NGs02BRsSoWUZSCi9GfHwGRgNEB0af5SJGClUIRtuPtUWY5bTDhf0qxo6Fk8aHUqTGErqRxtTjOMbNwrHF6KO3xQwmM8awmmDGN69YxuPACMbIGmfEhYiNRWMcBUbrHAdGArQCRmQPy0WIuPREAA0Fxc4MJsUIlCnEIA9URTQ/AUZd4RpGtEojRi9lBUa07LRFSGq4RdI0tkVd+MNFptTZRZYdvEXV5q1FwKayRVRSn0Uoi2pFpiN8RcaudEX6RIVFtlrBRYUSvEWSOMBF6lbYRbLdf0X49YtEAByhQfAidUTSSBdFjX5NRQnntUWVEtRFKWOmRSr9s0UI6NhFTW3xRZ3B5UVbvrJF2KSWRX5Vc0UaroBFudKCRf1gYEUbwF5FRvEWRdAa9kSINydFnJBaRY9jfkWkY1NFp6W5RMCz9kEAfDpCyBAZROAB7ULQDFDDOMixRMjGCkQgX5vC8jSMRCSik0StZEVFqEB5RWeNpkWQseNFLjCRRXHGMMTR4AtEoUnERDkJNkSM9qvEHUMFxYeaGsTdXhHDUZmuw+B89ERjOAhFeteBQ+mQH0M5qElEJ+6LRAUeDUUGGtxEkEDzwg3v5MPvucHDMWSRQ/IXqMI0IKDExu2rw/5ZhsLxWmTEhcwOxCN6jcMyQJDEBRcgxVkdRcUeeF/FWMkWxZDD6UNMFd1E+zkNRf99GEVyqbdEnBVrRPm7tEQ/+tFEjdUURLArh8SZiKrEp7gPxN8bcsRfNaPEBiAGRAggBkU8uO1Eyp8rQ7iPv8LWIYVDJy2LxN6ElsTsViXE7ndow6H0m0RvsSVF3G/HRBniz8Nyg0LEuXRrQwlQEEVXXghFazwVRK9LhERivLtEY6SARBfGykTtRfVEHbd6RNtfpMQVshrFQ4nCxGdItcSyeFdEG38YRTkI/ERb7fFEwpJTRPIbakSngr1EwmnTQ9Yf0cT3AxzFkxIoxDwlX0ROu5vEWmnxxD7+4kLZL9tCuUt1xFaBqMS7hK7EJcA9xLNMyEMjnd9D442CRBX0yUSb9s9D6j5DxHMXnMQKXZXEf9iVxHZjjsROnKvDaaq8RG4+H0UeJ8dEMIgFRB9iXMNL0mHCc7VHRJ8EEEVQ3FBFtHMHRcxOTETNH6pC3rNNRPN/2ESr+hlFMOwoReplTEStBylCU5IzRITl1UQAwpBEqxCUQIHbxcNNLiBEROXmREw4pUR7E81EPLASRHNLpUPeDvpE/ilwRWQhjEU0skJFqqvnRPsBoEQPWspE2uYFRQaKM0U817pEeUZRwiNcnENoImhExsfmRDpR8UQfxaZEv3EdRGn+Y8MiKx7EuVZPRJH0E0UKiv9Ey/S/RMwUkkRQdNbCg1MDxT6EF8VVSp/Ef2XwwSbGmkSJ2sxDGJuYxFN9ccRGtvHDQMsJwxGqzUMwdfVE4MX2RKJqt0SB3hpFn2vVROfcy0QwiKXDtW5XxaFzLcVD04jEBJy2xA1GbsRg/VdEc6TERFjAwkS2PnrEdMU2xbN/CcWQVz7EVxwRQ91d+0OSmJREA93aRNH2o0R1vz9EJMvTROd1+UTNfZ5EWuQvRIUek8O6U4XD/wBCxLs/QcVQc2TFN0r+xD9o1cSYjSDF1AMBxTKy+8OxdU9E3YvyQbLYbMSPplfELacwRARfzEQCcP5DUPOKQ6BGO0NTxSXEfSYXxUi/RsW+azjFIMI2xSPD/MQXtHTE2volw9YrgERaONtEBBa7Q/wVFcX/00jFCiAVxZyth8GOrZpDWJExxJ3rysNeAqPERcgQxCg5fMSlrOfEIzcUxffZMcXi987EercrxK0SPUSTk2hE9UPuQjKSNsKiRLFDWe8TQIw2BUL7sptEfcefQzXagMRLV2rEm57lwysvsUJpRGfETvSaxL5THMHe34DDUQaCxPfwVkQQmBZFBRsKRLyescNI6OXCgxHBQHIQFMMnUyXEJUsGxPgBIMSdo4TEPOYOxUHHLcVl77zEiJYlxLGUCsM9lTdCXs3KQzTFTkTAwYpDW3VgxLrqGsIfdJ9EXCYpw7DQgUP7Nf5Eg++uRAp7ZMM5PYXELWCJxHnW0cMzwgJFT219RQ4sHUU3yZJCJQeWw5Y4kETQ+tRE8yrsRGxPAEUvbgBF10E3RX3MHkXpdSFFT8AVRT48k0SsQpNEp5F+RG448sP1xrjCr4fsRG8LikS7ofLDSJNHQjKiyUTkgsNDq9cpxMvj1sKUlQ/EOjSPQiR0eUNq2vBDwoh7RBZEnsP+56HEPpRBxDd8u8R87yXFrWDuxKku/cPZUiNEI6+cw66besQHVp7BQn52Q51YKkTh/odEqLm3RKRk6UShPXpE5kgSxD7Co8Q8MB9Dk2wMRdI3JUX3kthE2TEURJveMkRHQABFNl3mRIPWd0QaNEBDv/2vxPl7m8SekzRESkkwRYA5D0XFl9DD/j8vxMs1PsO98JDEFHVeQ/sh5EP2bRPFQngixQUf3MR6VcrE2gSrxJzmGsTakxnEHlUlxMPc/kH6TBpEAAAAAJ1O28KJXXJExi8yRIqS80OHkC1ErmCuwqwRhcQsyU7EpPh9xJjBlcTdtDHDKgEyQ1PiOMMhDTPECK0mxDb8e8QiJNjEsd7PxHLbW8SFblLEDHumxB28i8QO00PEaiCQQzWTU0MjEO3DBzehw0pBLUOMoVTDWV0LxANLZEOFT3vD8LDAxF6RgcSwjCNCMH+FxGZspcQGnMDE+J02xWoWbcVvhYPFuZc1xbBPyMQkqxLFyvxQxbSGJcUwWDvF/KZbxQkwF8UD4y7ECVqJRIR+10Pyd6zErOqOxJiiu8PTRGfEEBCcQ7DnaUN1VSDEfIXUwzaLrcNOQ/HD0ygAxaUnxMS7VAzFKC/fxPPfZkQBST9EM5uCQvYJb0MuzSXEhZFuxKl9wUOe7CxElbSJQ6RpckJ/AxFEL0BARG2wo8Rl/GXFoXAgxf10hcJaKX1E7Wi5Q5BWnUQKLBxFb93HRILl9EHA3NXEX5HqxPrRU8Tk6nPD19h7xM9tk8T7oM7E433Ew35p30Q6+kBESXJ7QlULYENgmeLDC+r4xP4KK8Vyie3E48sAxbjlMcWF85/EvkoJRLUY/UTW/edE3LdcQyYin8OeFdzDsllsRFaIqkT8IoFE1nV5ROsbQUMCvD1EKB+nRCXDZEQnOHxDmIcMxA0rIcRhlInDjUq2QwbuZUQSSJREzn89Q1ePscTCBPXE8iBFxMKYo0NgpAnFmAMxxTv9IcTIF7vD89zaQrgVh0T/0BZEAls7RB3AdUQjj1fDCEZKRCVCwkRPHZHDLwoexL2lO0Q7OqlEFPqSRFk4VURdzqNE4wSJRIJ0yMPjeLfEvBvtxOU/icRN9wJDDzjFQ79e28PXJDrEsE00xIZ1BsQeigTEXNSjxDhEn8Q2NhHErJ09xMeVXMT3FCDDSH4bxKGbscRoiJvETLXXwQhS90NJIqnDe+atQoTzAEWDh0BFsN45RVYSNEXLIg1Fljr/ROinNkU9L2tFe1rYREC7fMRrwKHEnhPww3P5NUQuTUhDIYjFxKC6vsSy0afEkRmKxFpUQkMwJYdEXaHGRCXJxkTdG0rD382mxA8ofUP5j/hEcQYMRcnGp0TXPSpFSMtFRbA2xkS2s3VEEk3xw1MBlcSwv/rDmJsKxAAtVcQl1s9DDkBfRFs6JsQoBZHEwOvlwUqHhcOGOAvC6buHRPVfKUNwqEvDh0QbRLe2bkTwZB1E1ELZQwQb8kPNo7FDK/oARBQXvMQ0NTLFfk0MxZAhDcXn7XvE/65OxA7ciMQmLrHDO0PVw+tk4cPIyonEphYnxf/h1sRo4ybCIfQMRLawAkSuEgTEqt2GxIraAcWej+jECbhJxATdWcRGn5BCKTe2QubLKsRIESxE+y6DRMN/dUNsyQJE+zWWwoGLrsTIFLfEYul2xFGRLz/cX4VEQxpNQwa5r8SC6djEcxgmxKIqrERaKNREfRMyQ2V0hkGKCkdD2Suaw8GMIsSpIM7Ea/tQxXKynsRBzpNEMrYtQ+lYxUNaP2bDiIojxY7YZ8WEtk3FJQJAxWqbdcVsmpTFN8eKxfNwiMUGc4fFdthJxUC8BMUZYPDE8UEfxUUrAsV46OXEXB3ZxAt1FMUTqzvFqu8QxZRtyMT/2B3EFAFeQxylEMSb0djEwdiuxGGJu8RdAdzEWZUQxbXRGcQ+1YNEAMvJREjugUR3n23DiRbMw6wmgcRqRPtClccFRUghZ0U5XABFBozsQ3u+D8RwSuvEfo39xGAGHcVe4K/EIzTCQ5kj5ET0zClFjhU6RQ/1wkQ/6K7DC0DRxN2pp8QJaR9EbFceRQuUd0VGCotFnE2GRdkNWEWFpBJF/vOfRIKWpEQZYpVEyMzLxLWOZ8VejC/FVWYVxb8ewcTeZWpEoHEeRe7xJUVJ2B1F8b9ARQqgekUIjpBFN56HRaEgb0VkfoZFqSOWRUkyc0V8NFlF2OdURZQnNUVi6jxFAXATRb1aoESAthpEDXLwQ2Ng8kREAuVEY4qHQ82nUMRpTaDERcOvQ3hgyETEiDFFcG8TRWid+UKcZhxEvN4VRUwsHUX3nvFE+i4oRXeDVEXEFVpFr1hXRTkB/kS8LJxDmQyUxAImkMSKRv9EXAmNRRvTr0VrLZVFc5IgResGWES2Nh3Ey89qw2FuMkQAmnRFpSSsReZIEkUCS+PE1C/nxOQTUsN13y9F1v2yRUh620WR/5dFjDnyRMM2MUQIjgHEEG69wzhR8cMTaCvFMhHXxRJRAcYvmn7FS3CQRFVChEVm35VFrheTRdXwoEWO9dBFQE4uRkLfUUbc9s5FvGYixVgfLMY0r3XGoOYoxnvMosUQg+7Ej9lVxNDZfMW0MLTFLGRvxSzco8MNB75Eb6SARN8SBsXwC7/F6H3rxdQ+qcWvJQbFuLWFRAmMjEWQhg5GKCsdRmocOUUxAWXFVuYfxqiOW8bdNSzGFJc3xaEPlUVhO7hFX9ydRasRrkXLD5pFUg5xRXMPQ0WNjovEAy7GxUxq18W0N7TELcQFRn2EiUaObrRG1gC8RnmKiUZ1YAxGyr+mRBBlkMWoR5vFqvBNxDJahEVQ/uFFINcDRpyF70VYgLVFlO8oRW6jLMX5G6PFxlblxMSaFEUe0ZZFhnVqRbwLd0SyZ8/EWIlNxRI1msQxHBpFQU+yRWaxpkX3+ctETZClxGjVrkNP6EJFpCTaRPCpzcSIGxDFHGgpRBactkUvSR9G/YEcRuDHkkXXcAHFsZtXxaQ6o8TwcF9Dl0qjxEX7u8X0cPLFdiWtxQaLncX7cNHFMO29xaffM8WsEGtEYpzNRaJkB0Z6wAFGsmYNRlEs0UV2NahFHi2QRZRmYUXmzw5FJILzRKJ0fUWQS3BFgMVFwyhytcRIL2dF6GEdRmIdckY69YdGd9NvRgamVkZA5GhGpbWIRuZSjUZ1UIRGRNtmRrUCe0YziaJGBBGpRqL/gkbgMkRGu8BLRt4LWkYNG1RGHFn8RaQDEsT5SPnFKuZ1xtj/l8az8IXGPvBqxiLlTMZXazPGXqA8xviER8YE0UbGriX0xRQmfsT7V0hFtC3PRUAAB0bsPQxGd5rdRWQ0fkXQC3BEBDbDxNhJSsRJ/itFJKvtRQl7JEZYkyJGht4qRnI2BUZpTMhFdj/CRQf7u0W+c6xF2426RfP44kX84bNFph2CRVhkZEW7CE9F3O5MRbjmpUVzyZBFceu0RWhhzUUdcqRFfv2xRdzpdEXoMMhEcIlGRCy8GEWXSmJFtHdwRSlJkEVHpLNFbtTBRSbprkWQJMFF8UjaRftT0UU43JRFDrAzRUTQ7kT/O9VEZ+s/Rc5cWUUZlFtFNlRQRa5FV0VExoBFVRFZRVQxM0UiaR9FOO3eRMaOT0Sz3ZtElyI1RbBEPEXz+ABFIB2vRLgwh0RG5JxEqTSxRBlEREU7sVxFciEDRYIJlUXk5YhF1LFQRbgOG0UkC5TDhOnRxDSil8ReExjEAv66Q9eC9UT0+f1Ey3hRw/mhQMPnFKNDixZkxINGH8SptoNEQli5ROeN6kRTsgdFC2YdRGFU00IuhyFEZY7HRJphkESevQnFsMBBxWZ1d8TaJ9PDSwqMxHHF/8SuiVbF7EmPxVRwacU2ptvE+L8JRDHhNEWMXeVEQRQPxC0vV8TeanvEM/cixBYA7kSkvnFFp88LRRx+GMSQv5vER4vIQ25F6ESzEX1EK2a4Q8YnYEQlqrpENIW4Q5p598QccTzFiiuAxV75QcW3jKlDrIsSRVUv9ETj0pdEfwXNQ+T3QsTE78jDZSj+Q/RpFkVIL0xF1l/yQytfXsRg8AdEI6SaRELhnUS5EjpExYQFxE7j88QbT0DFB4fixN18kcSVCMnDOGOVRHirbkSh6KJEndOYRBEeR0MUvMfDyphAxFQosMTCXBjF/M0uxcTjBcTacvBDJy8pxOh7/kM9T6ZEI8E0ws1sEsRIrVxE8uAMRQvS6kTo/4PDVdi9xL5VHcTv2bTC4E/EwzyWJsRue+JCZiZXRPB+zkMa18pD0vbbRJQeM0U7+plE8lq2w3iEN0OiQKBEOufcROXj2ET0nQ9FP53pREAvREQqWtXBOsKrQxGkUURetXVDF1xkRK0frUNl8WvEZFFuxBIKQcKKYjVEQSVaRPnap0R/FwtFWgJeRXVNLkVJ6AJF2FCqRIUFQkS/XdhEA54hRZ88NEUdO+lEGc+LRDmjWkRb75VE6Y2qRKC0GEV41jxFqzPDRLzmuEREYx9FPxRKRdY3KEXpE7lE0G8ZREmUAUKOTPjDmj7DQ9flH0VzH0xFiykVRZ2gjUTJhoNDH+qsxECzL8XiL/3E7Y6JxC7ZIsRKah7E4NN5xBycasQiRJjEev98w+57dkR3tthEj2CtRJ7iRMSIHgrD3YrrQ42wN0SYvA9E5LLbxGbZ18S11vRDITsjRPCITMNQhgdEaCi9w9BansSI2GDEBI9DxGaDF8ReKkNDD5bvRE/4S0XDFW9FQLRtRfe0DEUdDgTBG8Myw+Pj8MKSylLEsHQOxBeStMQrHibFPcQJxWEqLcVCtWXFYUgixeGsgsTThHDEYUJ9xICWHMP0Jr1EoxWrRPJ0QcA5NE7EpXP2w8+op0TBtXhEPUQExFlbh8SJ6TTEiVbIxG2yKsW97BnFSTFdxWXebsVs1PrEa1NhxE12KMR73iLEt3JJQ12dwkKgrM7Efe4pxcgdOcQiZMhEjZmXRL8BmUSIPRjEEv6vxGZNkcRprOfEVzbuxDYFLMVZ5ivFelgXxTI0qMQqkz7ELKESxLI2vULYQZBDDnYowjD618Oa1ixD6Erbw4OwpMS1Ro7DpCqJQ7WiT0SNQRBE0u2UxJEjrMQJ6Q7Eo1icxCKHosRX2ptEA8n7RCAcw0M6X3fEwoJExCVZTUQlZapEaBVnRJro60JfF0bEbA25xLfOncQ3eQ1E3I7YRNAYr0QU8iDBudyFxE359cMQTDFEG4iNRMMGgERs9vhEM8CcRJEBk0NXE+tEd6QYRbjDpESDRepDwUn4wsB1YcR7TKFCYcg4Rd5+YkVE9s1EIzGMwqQqU0SAXRNFOXUjRXglJUURlrZEn36WRIcPmUSQD7RE2TDpRHhwSURXe4VDHRdBRMhGrUNna+PDvMaCROY7V0RtLQ/FpLlyxXqv78SDopDDnulow61bkUToB51EH5wdROjvnUMgkBFEJuLhRCbzbESYYN/EmQMZxT8muMQlXLPEIu09xL4zakNdWaBE2dsMRDwJusSIIY3ETaGvw5g+EcLIdBtDdEyiQqZVX0QxrrlE47sBRNslecQftqbE8HdexFk+qMPyDsVD5LnoQ/W4TETccxlFS9QXRcPbOUSsMLjDLCkrxdCFdMUEbdTEQtiPRAyQ40QW4K0/y41YxH3/PkO27KbAFDsZRM7GEEWM6+RD2huHxOMuVcQxOLfEs8kNxcvVyMS7CHHEOIaYxGN6nsMVxexCYcSwwgAAAADtAaNDkPqaQ6OM10It9PhDgW4HRDwmc8PWTW3EBZDExFcn5sRXcUXEaeWqQmA/k0ONEsXDvN4CxE/+hUPIGsRD4K8yw7yj2sPp9A3D+8OIxNeJ18QlIJXEgbsqRJ9v/0TWu4xEXpjww/cn8MMCPHdDGUw8xNsXM8Sgfq5DdQQCxDRl2cRyI4E/hVkRREnzVMQFI7HEo/v/xBrSIMXGXWPFAPl/xUbCcMULXlzFVRczxYMLysSuB7TE2ogHxVIi08RMlNnEKKiExERZnUIAqknE+UjRxMEUKMS4YczEopnzxIISdsRTofTEndcHxZ28wsREr/fDIEYAxSwoCsVa+ODECXAzxT9RkcSZLIDDses4xBYBgMF8yKPCbeOKxCyFZ8NoaPlDjpoHw9XWbsRUO2PDBF3KRHaR8EQeLk3D+dq8xFoYHsQhqSdEF070QmhK4cO6YoZEMA7VROlvikRWDw/EWTDFxKsrdMRIJqJEnNQzRbsKOkULiIRELH1YxNXoQEQXKZxEfRiZQ8TdGcMnJ5XESwovxcrEXcXCJuPEFjEoRCzAx0NhYLbDX6mpw7x8kkP1xs9EOnbsRE0bAkUAE2tED58XQz+EQUT3GKFElMDlRDXraUQpat9D7aySROWjt0RNQ4JEyI1SQ9MzY0NXFqjBcCz+w2V1m8LP5qtDhXDGQ1a+DcPr/ofEFda5xLsRssMHYKPEOnAtxZPXycR6K5HE2rVLxHw2ukPnEzhEvXWCRAXY0URPnh3Dq9K+xNthkcOO+ihD8FLuwgTA+EP3zMNEOxsLRXiU1kQMx49ED1KPRF06kUOEkh7E6WGLxCyD8MNxJp1DRbFLQ/ISN0PXuXFE7EbPRCWazkQugZpEX1AVQ5qERcSAC5HE8tmaxO8UVMTay55DOnHWQ/fkEcRgF+TEYIeqxPHE7kNbNkRDdsC4w8nzY0QndOBEgeuYRHL9uUR4LAhFjpwLRZv3u0SzRbJE782rROaxLkIkv23DzXxGwvemBERgtYlEwjqjw8sz4sSADeDEgCQGxGtIRESUFbhDnaEfxOUCMMJyBiFEg5Gaw8VywMI2LqlEVawgRUqJ+kT6t8NE0zziREvYyUPLq7jD8UWQxFscGsVb0QXF9R7QwuujaUQGfKRE2ZoARbSe5USGSjFEgryOQ1xCIMTXx/rEkqzAxKS/xcSlAu3En1pvxCnpD0G+xgpDt3b9whvkJ8NUXVzEwhuBxIMIDMVyOlbFCQzaxI4gsMQmEBvEpCW0QQkcqsR0Iq7EUgZzxAQSNsROjhTDpYcdxEHpIcRHTRFCKpG6w8W/k8SSOBLFL0EdxSOXIsVG5grFLqtWxEyWncT+Zp7EWRsgxLi6m8Sw+kfCzL5bRNqVhsTgWezEGZvBxJ5fBMVlpInEH+54RK2Yf0T7HvfBRBaAxDIKl8SQJo/CwNe/Q4ujJ0TJPoZEhmbzw+5Tn8Tfvy/DfOX6Q/MLUUG4Xl3EKfk4xVpwUMX/lafDopOWQoggWMQjg/HEm/JsxYsBdMWAqzfF7R5Pxc+IosXnQ9bF7+DDxfiFg8U0/yXFtMqcxKWNlMQ2nRrFT6F3xV9DJMVyiTXEcetSxDvx4MThwzrFjZ4VxUj+nMTQYEfDfEdARLm8sEJ92gDF8MwExa57ksRLQYlDEDpSRAZUTUSTDlJE3b0MQzMDA8T7Hb7ETYH8w4wpk8OT+8DDzswNRAwWE0WoW6pE6kIwxLbhlMQ0V0HFqGRlxRtqQ8WcKffEZsbLw6tvnURCDtZE2iHTRPWYQkQFuZnEcK4OxV7CmsSUvBtFB52rRRjwwUXHGaZFjbFaRfmX8kTF5K9E7RsdRCKqpsPSAwDE5FjexOYyU8VpMhLFj8ioxN61N8TnaAJFj2ZzRWEEa0XkTnhFu3ObRQgLtkWMLKdFRyeERYJbaEVRrHNFequTRR6OeUWBEh1FXEHcRMCuPkQZdsNET7YZRZUR1UQ9jWJEl+kXxALjb0ODaj5F4khtRRmWQkUFCmlE2LGiQ2YGSUN5a7hDoJHaRGI+9UN9dqHDGfTTRAY7SUXqmkZFjox8RdRQlkUhOWZFGE4LRfXSRUSB5qlDRirSRO2IH0XVKGBFqW+DRQe2akWJGe9EvpQpxJT1u8QGssTEzcUaQ3wo/UTd7JhEkEDiRNIPWkM7LaXEkRlRxLCtP0W8FKZFStx1RaZoCkUzPFDE/hMPxb68TsQtOe3EughmxUBDncUoIMLFLUKwxW59osUQpVfEwceSRd03mkXlP5xFXjvNRSYN9kWOWyBG4idDRl7h+kWmBKTDqIYixgiQbcap6TjGlaivxb4XWkT6HlhEchBYxQA3ocXujWPF8y0ZxFY3TkXl8iRFruwqxDYUTcX9GcjFbwG9xTvZU8XUNLZE6aHDRaD15UWe1QxGLOXGRawR/MQ+gRfG3HdJxuNSD8av/IHFLk7SRGAZ0EWCVZtFzEIxRSQ+SkVcw1xFjjncRPdrIMWN3NPFclffxfipZsXzb6hFkzWARl1RoUZIvJ9GnKiCRpTaE0YegBlFNjgQxUwn6MQCHxpFaLHlRSlWGUbzESBGz+ENRmqhtEXyV0hFrP5kQxJUKMXGq2/FGEzoQ+Iw0UVpJMpFgA0HRSCvzcTayO7EeOnNRDoVrEXX7MdFgdWfRSPqMUX7h6lEo6eyRKQMOUVx0YNFsuEZRfMAB8WezErFfBhCRZooFEYoMi5GPmLoRYpGE0WFHnTEAKexxAQnEMStSx7F9B2ixYguCcZoCCLGRRf9xQSLvMXv8b7FCDy/xXbiMcUbdLZEZ36FRa4Up0UcSLtFqnzvRTNND0aJ181FhzdgRcZrfEUaOD9FAHQWREAzC0SgvmtEiJj7RCs3hUXI1wZGer9QRlRmckY/Y3JGfEhkRiIzaUZjwX1GQYeLRsdMe0aldGVGAbaBRnY1mkYyebpGL0O6Rjupi0Y8QVBG/PVqRjElf0ZyEldGr8m+RZi3ZsV9RyHGwlpoxkuGgMa3Ql7GbiZOxj1BesZUj5rG5pujxpHAjcam3DHGHEgoxayWj0WOXx1Gg0scRirOBkaHU+NF2q1jRWjHHcQEq+jEwI2HQ8hBN0WPIQFGMe5ARlkSQUYVBghGqIK5RTXFtkWN+otFGKO4RSZwC0bUagRGRI79RVopG0bv9QZGu9mXRRJWSEU03rlEJPgDReIDlkVVFKxF3iqmRfwrv0XupYZF6Bd9RQR6g0W0lkVFV5uXRZVSu0UaaclFOq64RYbTqUUGLbxFFmGtRYtankWY34xFCGRyRTMzokU2I5FF8ZpURUMPbkWal0JFFIJcRbSxgkUw2FNF7PAjRU5gLkXF3INFmV54RcAAJUWsSQBFuiTSRPPcyETTeiZFplJ9RdNStUWCm7VFZ1ydRQ7PnkXqqoRF5zSrRTixwUUmn41F5ChDRRg82USsojtFIGpFRc88IUW8PxdFoLTCxAMYGcWF2MfEF3WDQx7xCEVhISNFgzpdQ1dFpcQAx3jE5xmVxExxaMRTbCNDptvSQ/uIj0PtJatECG+8RH/0sUS/ksBEVXauRJ5cr0TtYW3EsccxxVFAXsREq0FEwnmUw5xl+MRDB0TFT5xsxf+JHcVDXihDL7jyRFg2OUW5cpNEPqAcxWERLcV5U2bEPI2zw64b1UPKBARF02fHRBJgrMOGJ6fD94AYRGby0kTg2sBEXdMARGfHPkNVnR9ESVE+RJ+SrMS+JCDF0kkZxTQt28Rn4ltEtSpPRUYLQUWm6ZZE8ExRQ8ByLkEv2K1ERQnzRIG22UQ5JkJFDGTIRLthg8SXvLpAMmXWRKEYrETuearAtVivxBPxh8Qm6jfEAdc9QFtUqUT9O9FEG1YERawVlkQA8KBDY7t2RFjXuUQIIR1Ej60txABSmsQwoqXEoNsjxUwAKsVh7gHE7xc+w4UJ20MxAA5FhzkJRVY7g0SqxJ5EbdcKRaPb5kTbfqNCHyW4xP/o3MQndbfEA5RPxFBvjcTgAM3E1EJDwhj0AEXLclBFUtlKRUewG0UPWnhEu1wMw/4FcUQfgwFFGdcLRV9nukR7209E5QjiQ9nyykODN4lDm71vw04ETcNEB53EE09VxJ8GrEOdH3zDXkxdxA2EhsT8bEDEsPivw2lIj0TxOC9FPP5nRdNALUU+LO1EmCIBRWrxDUVJ7VNFyelsRaptXEUA5QxFT2OtRPvdsETnG+9Eu5baRLRChESlyMpEL37mRKO/C0XtNy1F9WMhRUBF3EQ76UNEsT+cQ9wJsEMN+5lDfnBBQ10zPEQCBMBEdcXiRAoDOUQ7bBNDuAt/Q4D3QcRMWEHEvgTIw3862cRynFHF8wIzxV+V2MPM7grEVmO+xI+dJMSOPohDF/3MRC8PKERP6mlCkb1wwyuI6sS0GMbEsx85xEqD9EM7OP1EPm8JRVQl+kNNlYZC30FOxMA7MMXPkijFcD2yxG9cMcQcFjDEkFDHwrJ0r0SSQy1Fbq1PRTpqDkX5tVjDmUx9xPV3gcQnawbFB4LwxCbM4sQDBG3FJBSHxb/IYMV23VnFOmEuxbOjg8Q0AIJD2a8gRJdl90MT24ZEp2WJRPyUn79dM+nCH+0exFQjnEKsenRE5bHPwVne38R3whjFMlgqxSamS8VslrDE1GdXxC+QBcV10qLEGIccxO7nYMRlbtHEcRacxOxOQ0RouipERPx/xDvct8STelnD5Ksmw+FbjkTK671EnTTdwrs6hsSRvCvFtrwnxZYiBcXplvzESdcYxc2h+sRvKKfEPRJ2xA6iAUQtwYpEcPlKRL6IhEMtiIdDYe7Gww3v2cSD8FvEJQWUw0FtFkMBPQRFTZbCRM0IUcTU4YbEqeJNw4AqjsTmcrTEIhTDQ4RnwETN3fVDKWARxLFPXUQNmQZFR31kRFENjcTxNQXFXf3axKKDOsSlk4BEDpgkRRqWOEVYFOZE2B6EQ0pKvUK3v/FDYdt1RJW9Q0QYHB1En4yXQypyjsQO1xTEduOJRBYyq0Thk2REcpFwQ9OylMRiGSvFK5oUxS2nJ8T8DYpEuRe3RGlfMUQmOEhEWBRURLKFy0Tj/aZEwNSNQ1+B0cPrtXHE84c9wyNRBEGfaFLEEgxBxO6TnEQv/cBE0EugRIrC1UTq3s3C6YkfxfAaGcXFrnbEsGicxChQi8OdIKtEUsFqRD5PesRUzwnF7wkRxA6TaEQvReTDhLsLxYBr4cT73cvEikrHxH4PdcRicKhDGBeJRNMfcMR9uA7Fuq0JxW/+usQ99iXCoQPoQZcykMNmwNNDx5wNRH3ltsP+pRfE2K8uxKmKr8RUy2PEJ9uVwYi/VsF14dhD7RX8Q9HWF8SBsyvDsGUDxJ/pIcW/ogvFtK2Mw/AjeMIrC73E3drhxK2PT8IgT0hEdIDGQx0sx0QEBEBEA59axGCUiEDhsvxCIwW+xD+vCcWU5pTELsCAxABaCcJEoZpExUaPRAXrg0QAAAAA4xe4wxtLE8Rkn6zDHT4cw/zTzENgkFlExsXsQhM3gcS1WF7Edl7kw7e5BUK4xkHDAvYZxNDAWUN2imhEo1GGRBOtp0NdCI9D56DEw4lO88Rz7BXFAwGmxA+hCUTLcaBEJEySQ/fN/8PxqEJEqY/9QTwsDsWaL+zEgdX5w5jTqMTxJ3fEiHosRO3dq8OezqzEnAuwxIMbmMRmt+7EUukqxUICXcWe7n/Fzn4XxQFCSkLjwrhDGH2YxN8B4MNWDpZDDy5kxBL+gsRIsETEfC7gxEcIp8SMZ2bERVK3xEjJJMGymd/Dot4PxYHRZ8UIkCjFco34xBGEsMQ1CyZEU+MLQ2nYJEOo1TpEQvlcQyDHwkO9Th5EMzCxwyCGQkHzIBlEIJtUw1BCrcS9xbfE3osCwb1GqkT7c21EH1G5w+jPNcQVhJBD1q+YREdR1UNNNphDpdkwwXJqVsSggZnEoq6vwxqEAEQdWuREGXRfRbIab0WZyh9F8jWlwwGvRsRNEZ/DirxfxBxfUMS5jZDESaEhxcsTWsX+IyDFg2BAwwqiQUQYqAhEiM5LRJdGB0RmVmNExDR0RK9B+UT0L0FFUGUKRWcMtERqf61E5nYKRdaBGEXGrBtFURk3RV+nDUXx+1tE15nPw365xkOHv/NEHA+ORNI+J8KmBJnEROHoxPLhb8RKgajDxK9dxGIfmcPyAJ5BOrCQxBofS8T8LNfDgOrxw3AyVcMolQLDgpCNQkwXgUQN9FtEYbwYxCvAHsRKYidEhS20RMGnlkRj6lxELGKJRJiem0TimixE4CUURJ4dRERwJ2ZEckYRRBxyRUT6ZbpE8scHRG5WDsRzlavCf7uMRHAeA0W59xFFUuGjRKEWT0MlGyrEq7y2xP8hgcQzcllEbWuDRBjwtMNAGZPEWzBRxDDxkUQ3CbBEUD6dQ4qGLETRhJFE7laUQ+NTN0Sc9RVFQrU0RfpzlkQiFaHEvBztxBIYAMVrqrHEvX3/wy8cCsTlZQLEl9kLxJfXtcO33CTDLkeWQ87HmEQPiyREdnxmxEgWhcTTcWlDS1HbQsT1AkMSbI9EZP/fRIvP7ERK0kFEVGPYw7Grw8Rj6trEBGWSxE4jUcSd0GHEDqxMw/vc+EKzzkrEL6xexKXEtUMzGIFEQoO2Q4tkSMR0YR7FZIwmxRbswMTljT/EbJeGw+ciAMTrIZXE9ITfxJ39ysSzJQPFNG4exXX4OMWcKIHFj30CxYH7M8TLvAvEZW1dRI0yPMLkVXPEWrm0wmYoNES5xq9EsNSqRC1NLkTL9gxEtXUVw+03usQjvjrFv5tHxbX/J8VGIgnFUtmgwiwoM0SHTU3DoEy8w476k8SsvWLEhe90RISZw0M8+XvExN0nxJtbqMR4hgTFgrq3w1KyikNkU6LEiL8Yxf5rHcUa8SPEes5mRCx7vMKHbVbEoSisxKfascR3t+PCAbyKRLZkpkRBrKREUu9zRA0if8SgoK3EzPSaxFWjxsTOX8bEjBoyxdOsbcXF1WPFEgl5xZ8tocUajMDFNXG6xaUOesVHcxTFgdugxGsVwsSCCCLFLRRcxYuYQcVB27nECWPOxNC+B8XYjSbFusvTxBTvLcSIBbbEVq4ExSNKBsWnEk3FcHhRxeIg4sQMEMJDtO0kRSz/QUWCFitF1wq6RO90PUTf/3jD6IvwQ9oI3ERykfREQiKQRC0HDkRMix/Eh2g0xdBdtsQeQrfDlcdDxCJVOsTbho9DbuRVRAF0gkRqWddCVVjgxIT/F8XPUSDFrFHExIHQL0Fw+UZFmFLDRZzrw0WQ84xFxJYqRZi1t0R27W1EH+UDw6bWEsUFjmLFBLJRxb7SOMWvGejEQw9hxGiRe8QlQLFE4+SORWcvqEXL6a5FgaK+RS4Wy0UiHp1F+vEdRTuqIUWyBlJFgXF2RVuvg0VG8DdFPhfGRKq5KsSxa6XEQheXQ7VrykMFzB5EULcfQwjHasQOlCFEzysLRf2KRkXjDwhFD4yORDcmoUSqGaNDkGjBRON5CEXW5U5EeXGoRGVDOkXDdkhFiH5aRck0fUXT7CtFwXduRMlqA8JT2+FCnERdRUAd3EW/mb9FGC8LRbATIMTS+sDELcoBxVPRVMSewCZCTcKuQ4YgpERLXZlDt4aoxJT65MT49fjDRgHWRInCg0VKzW1FLiebRHiA0cQSrSjFUu0QxXTSNMRbBojEHnWLxSyF6cVUocbFiPbHxJCn9ESLDY1FbNadRTwsOkV9ZnxFDhQTRnbDb0Z63ohGRIolRu3BXkQyzgvGRsd/xsUZPsbQIL/FJX1GxSSuw8NCKATFNmuUxXzQi8UoFqXE4k3PRPHV4ES8K7XDH75XxTbzk8Vn43/Ff2YCxcbPEUS2MWFFru/URfgv1kVuhcVEwsZDxbOlD8Y+eVXGRJ0exndSasWatDVFKCWmRZydgkXylhZFD4zGRIaIsUQQHI9DblgpxeLM7sU0Rg3GzMVuxRItpkUAkFtGm9SaRgV8okby9HVGT2ERRlvcc0V4XTnE8adjxGiTI0VMxAJGWlhQRizEZUabGVhG5EsxRt+wxEVem1dE5ExExJwmbkTm9ypFchypRY/e60WzK4xF0l1dxL0viMW5Q63EH5iQRfhkAkY6YABGdfiPRcq88ER4txxFns6XRXLWkEWQARtFCBOnQ5ylucMQSxRFZt/eRV17J0YQExBG2LoTRR8Ly8RSt9bEBmi7xLbkEcWNDNLF1WEVxiPZBcamXgDGy3nkxeYEuMVmOpXF1xk+xc7TH0T3LmJFKzVbRaoJW0XeFrZEb1hgRaLUAkYQR/pFPJutRXPCtEXPXcFFeFCYRTigP0VwhtpEiyydRVbCKkY8j25GfOJ5RuPtZEZi+GNGRehqRjRTdkYwCHRGUHZ1RvTTbUZePXdGtQSfRqjwvUaN9MtGybivRnpchkb1ZGVGFqxzRiDpcUZV6BBGuGmlQ7w97cVseB/G1j4Rxga7DMa+WhnGEpFUxgNsncYX4LTGPIWvxnaSf8Yj87jFxm/qRLtDzUXCwQRGc+H/RYa1v0UrHpdFnkcDRdjEvsT4wRrEysU7RWTRyEXSzPlFkaIIRt5GGkZo+MZFMf6FRWqWpUW0JINF3wKDRbYnuUUWGuxF82DxRaHjFEamuyJGkagDRntqvkWwg6FFKXRrRSRDk0UQQLJFBaOlRdxNxEXwtaZFUOe4RQN3yEUpXrhFvX7JRfL02UV6i8RFWSKbRYR3tkWLTd1FgHXPRVjxs0XS3phF7P9LRdBcMEUpR1BFczATRQBpQkUq6IRFCmaRRXjNqkV6+ZpFSP9rRXGpTEU17nlFP0V0RZOCKkXA5CZFWPUWRRCBAUWH/CJFpvp3Re2qgEVocWBFFGOLRaRskUXnvp1FTwK7RfBqokXjY7RFUAhURegwYUQU7yVFJLOjRIlrxES99D1F3DDfRK3xlMSeRITEmeENw2QrkkSqFrxE9R7+QZ6WkcRAWTPEjY5FQlrGhESukrhE9AGORKxuG0Rlq6dENS3lREjJvUS8Wn1EH2ckxEn31sTtIiPFebtJxSAozsSeXefDosoSxQvWiMURt1TFlPiGxMe/lUSEpVlFKA1jRQxWCEVyfMZDzvbrxGxl2sQkzHxE5JENRUfdkEQm/1FEsUduRAxW3EJOdIhEYdP0RPZFo0S36kJE4fApQ0EiFMMc/MzDcXU6wyrgqcTLoeHE7SEuRLAELkVXBFhFitY+RSMODkWRC89E28jnRBaOzkTFBAhFqxwrRcssYkTamIlEkUXCRDR4BcRb0jHEKfdHRI1o8ENqb3rEAN4axWLp2cTd8QdEg7CVRAiV+0Sd+C5Fvow6RZgTG0XYOj1EL75AxO98rcPChwtEAuHVQ1A33kFbDcnCUUNsxBFFJMX3HQPFtXegxAUpX8QU/JlEf+U8Rdt/REUzqh9FAGnNREcpA0MWppLEilacxB5YhsSPJujEKLWixIF2uUM977nDhjWYxAj1y0Dx3wtFejg1RRidmkSL2SlCvZ4iREYlOkUJ205F3BS1RLMusUNDjWfBeD0WxK/gOMRyZcNCraBiw7fXvcPYBhLEbfURxJT58kM2Z5/CWo1cxNNSucOcXpREwd7nRK1/40TgqBRF6qsjRawq1UQPB8NEP6oxRcPIO0XnMzZFKPgmRYlyUUXGgXZFJZhmRW0CVUVBlEFFX1JPRQ3SKEXI195EY8WERKVBf0SJnYxEu11IRDYHgkQ/OclEyBXzROb1A0XCGQJF2bGkRH3TFsMaVIXEpp7AwpVmwEJ4gnnEK6caxNTZ9sNBCPjD9FkdQxPHwcMVbQnF+/0/xVJXxcN1r71Ey5pCQ9xTo8ODx4jEdqVIxIWHjcO1tQjDkJwKRP4egsS2iMvEIDj2Q+y9OkVR2T1F7L/mRMsoEEQpqC7DmDmNw9BXZ8Rhp0/EP2DXw21Hv8KPN6dD9cOpQ6FqvUKwU7fCL9wdxGKWjsRv/tbECRCJxE9AY8NdyYbETlqsxAvmw8NVZTzEbRW0xEt7scSDyAfF+20lxQCc7cTMo2zELfRqw7/v9cEr1kRDbxgURAGnpMOUfwJDrxS/Q5PqmsMHLxpDE0WTQ2lLDMTsM6jEwtHHxGgBMcV9HwHFd16gw2YybsRPWLvDj7i5Q4ZRssKILC/E7y7axMt9m8RA0qzE3CkGxRrq6cRBdEvEi9yXxHHMo8QPWE5D3x5HQ9wUqkPWLAfEYsKqxIgpl8SzFU7EwXGXxLTxp8QCzCPEko3nw8a2qkQuSSdFKEQKRb1cZEQeZW/CB+6swxvpssRCd4zELlQTxCX0ucTzMMdCRPHmRO7eEUQLIifE6SYHRBortURu7ufD3fDyxPETU8TNKW3DtxbOxA3g9sSQ3XHEGVebxOS8JMXeaj3FniuexBCHPkSzGIJEzU/xQyR8p0OMlhFEpkIARO4dqUSr7MxEb8TTQ36fI8RrY5TEnRUKxFI6GcQTVX3EVtEywy+cr0Np055DidIzQ38J0MPcWQbFG9mNxSirssULL0HFQwPoRJd6R0UXc9lEN5isQbFR88LV2T9E39aMROnNlUSaOnfDH82RxAMGl8PqrMlDMROCxB1agsPytdRE7dFERDhWsENQy6xDzy7IwxB7B8Ti5EJEwdQTRD1t8MJVe4tE4WIEReHqQURqKwPFIyc1xWhp7sR6tqTEGoWIxP4lu0JaofBD1M/Dw1dpZsQnnpDD06HQRI+FrET68bLDL8rZxBolF8XGkkPEutK9QwCIqMMmaM7DLxvPQgO66sN0AS3Ed3EZQ7U4vsH6Eo7CUx2GRB6wv0Rw5I9Eu4d5RGO9pULfkohDQizoRKzIgEQyoyTEBmATxHjjEMRPKgPFEC0hxQlbZ8SI5p5DFkgYxFzBYMMhyazDIhM0xZ1vLsVbiZzEW3SfxCbpC8X7EM3EKLlXxFj+T8PU1ZRE54S3RCj1t0RC/cJEAAAAALYwXcTcOmjEXFayxO8psMSiZMZD213BRBqHFES+kyfEaI7QxHeQrsQySQ3E6tbzwyghNUMqdLU9E2UHw8EjFcQvIYbEqFowxDeHh8QuIanE8vydxDx2jMSlYiPEqcLyQzXWN0SjfrFEGIuoRNYsa8RVL/3Es1hKxIMHcsQQRB3FxQDrxHa/7MTUBQ3FgjGkxHYWAsRheb3EYGgjxa2ZD8XCAinFe03txLk0QES6ht5EgC+NxF+7IsXjjFLElI1dxIyKBMUfedXEKau3xEzy/8T+xr7EAHWnxHZWikNK4WVEX9BBxKlcRcWC63HFNSwixcxt28Thnp1CQxHMQ/SLzEM0qnVEFJVSRIhfUETLLohE3leHQ6DJZ0KTU4BDMgRqxKoJ+MQRaRbF7+n5xE38esSqZwXEZsRkxHyGZ8R//BfE7VrAQ1Pnx0NvEDZD728awxVSq8T80QPFg9tRxMcnBETbsjxEOWLlRAEqx0SXaytErYIsxKgOoMTR4ZLEEowMxdGvHcWCxMDEC7yqxGm+vsSBzgnE9ijzQ+SXqEJJ7V/EwsEEw0ZBUkNghp5DSrGjw0avi8QE2fhDKPGyRPooU0RzbR9E0NGcRAH5Y0QAuR5ErZX3RGA2F0VDidZE25YBRIPOukEv7dRES5f7RONDm0TGTJdDRLSrxBeCY8QeIjxE8dwYRMIWzUN8tbNEAYiYRL1uVUSLJUlEMYhZRDW+RET+E77AyaMmxOqAosSNQ+XEj4zIxFmvuMMZWb1EXidGRXNkTEWmSxFFo/eLRDv4H0S9kxJEWg+MQ67NOUKQrAdEaI8qRJAhrUI2hAdEgbezQ5OHQMSSZHjE4UhCxNCDacPY7HBEsjNkRLn3KEOMIrtCvVYWxFRV08RqjoXD80FhRDqBb8SdjMrEt7Wow1ND4EQLjAJFVQI8RD30hUTLpwhFe8bHRD+RjUQr9v5Ef14NRWdVvETKghjEASzaxI1n2cRPjLfEL/NKxKPEA8R6xQ/Erj+gxGKuOcR/UR9En+5GRP8kLkRwro3DHkm0xCBgD8RXVcNEru+WROuklcNalLdD51pDROqOokQ3lNdEF26CQ7eMtsQV39PElcDrxE42vMQ52dHDsQb0Q31WUURwCQPD6/OLxML6k8Ti2VnEuj/RxEaSDMUFoRTFDlgRxYSny8RaX0bEozuuQt+mTEMPctfDomm7xI+Z/8QcOyLFg+Q3xbaZxMQlTNrE/FexxFDmMcRHgO3EjZyHxIsbS8Q14uvEK9egxPcEA0NaK6BEfmfhRKLGT0TxkQfEfnXExFkWFcU1YDjF5KAPxctQhMQY0cvEUbGzxJkBhkKeYHFDi2iUQ1YfEUPQbkLEmIzRwwsQV0Nec0zD3gpkQqR6OUOg+7fEUu/txBuLx8R+uSHFG4QFxTBXicSJ2S7E+TQ2QzwPgMTe+jHFdXMkxSfVQsQzvMREktsARWnWpkQn4i9EVciiRMe2Q0Qis3TEC80XxQIbWMUTqxjFneGNxHO0tMSuMUTFe0Scxd+IrcXWw4DFxk8nxQ2uuMQk2JnE1QvIxCgnIcWN+mXFV14nxUutysRcOK7Et4UaxQqHHcWRMOvE7b8pxALxC0TtXaHEzw6GxW9HmsUJC4bFC/xDxQ9EVcT6jDZE8cXuRG6h7ETxPNNE+iKgRCGAzUSbtwtFA+QqRSjrJUVdgvdEoLODRAg2LcT18MrEb81pxezCQMWz8MJChEz8RAjgEkUHn01Fr1prRUjJHkWKjZtE9VmqxMptPMVMUCzFoBIFwui5IEXqrVBFN25zRf0fS0Vx+r9EWlQWRFSMFEQG3rFDcaOPxB3rVsUqS5bFaeR8xcs/28RIc0hDryOWRFyn4kPngU5EQSBcRWr6q0WnZMlFMebFRYmguEUPm5RF9sPAREmff0S/whZFEVL9ROPgEkVVOxlF5MMfRRP39kTrOhtEzlWBRBps6UPDLIvD16gYRApSvEM1D0hEagyIRNWnMkR8tbfDOTDvxA1vj8P0XIJEoQkdRTRjiEXrA2JFtw06RU0qgkWBxpBFF4liRSSYA0Xj1YXCObt+xKq9i0PXvYlESv8dRYBVwUV2ENNFEcYERersFsV+cVXFXABVxUm748RqDuBDreA9RMiwy0Mk+SzDuc0rxHMbTMOeqWhEWhFbRVWCREXcfNJEn9f0xP6EgsXHurnEAAFdQEBEaMOI05zEhuuKxRQWqsUs/EfFkYDkRDRQ2kX6QdlFIYWfRds9nUUwxcZFUJctRhvogUaRe0NGHg1aRXxP1cWoRmzGvuBJxt6v7sUJkVHElFfUQxYBScX1Bl3FrLhVxDKN60TgpIZF5NlvRcKkd8RsFJbFlcvRxZxCtcVO+kXFpJyURMpfs0VyMtBFcIXPRV1tDUUSPK7FdgExxiyRa8YoMi7G1S2nxWt/JMR0h5RFdhOVRaT6F0XAo4JESHunRJCZ9ERVdazEuPO5xTR+7sWX56rFeEpDReLMbUZ89KNGkkqiRngRe0bdIgVGp8hLRYBgQsOATdLBvMyZRVuZREZsqJBGMWajRuA6nEb2o3tG/7pcRlDfJEaHArFFtz22RVCVD0aNqkNGjPVERvjKIkbsutRFzqQ2RdCDw0SdW0pFnaHHRb3s1kUROKlFYOWRRa5llEUCU6tFgS+pRRWtVEVgJSRDTKdhxN8XdkV5HhRG90lGRhNqM0bSLMxF//q/RMPf/sRA6NXE4XIBxYpAkMV1KgHGBJwWxjRswMXG3mHFoKZAxc/JEcVmyJzEwAX+QxgJDkWNnTtFYRFERZpOEUWtWAlFcI48RZnwlUUI8s9F9zSgRbr5X0VB9I1FVHFqRSanj0W/1MhFDgjzRbt2UkZ8NIpGTgWIRpi5gUb2aohGsFOORoYLj0aQl2xGLsdDRi9Qf0YFl6dGvrjNRsOp3kYj68hGRHidRgcohUZ2eI5GJdGlRtxxpEYcd2lGtbbMRTDRpMOAxTTFzp9OxY6pn8Xh9BrGzBCGxvDFtMb627bGnJaDxtiT38UkWctE7PkVRi6JPEZ2FB5GorrlRSb/NkUAh9nBACYGwvABuEQPG0pFgeoQRoWRQUbmSR9GFjL7RS89tEV0hI1FoJdcRT4IqUWQxfdFzhIGRppICUbZNQVGs27sRfTXzEVUk81FUTy4RT2zskWuGblFa3u4ReUMlEV0DpJFJUuFRaC1cUXYrItFtT2URWhI7EXgPvpFnF/zRX6z/EUcG8RFy2WSReRdkkXm4ctFIe7mRYHSvkXCpcRFOEumRfyhUUUoPXlFhbliRSLnVEUvh5NFQJmaRegnl0XwTIdFshJwRS+AQ0VeyFRFNi1GRT5jskSzVa5EIiYlRUSm6URW6xxFcrmbRVxSokURuZZFqMaHRQfWrUVPVd5FNjfBRZjspUXwu2FFy3ZGRcp1FUVFhrZEggg4RfcDBEVUKKREe+wBRTwyjkSV+VNEz8kLRBUhdkTlWphEATc+RDLLdUQORflEjqMHRQTaEEXsVb1EMV0SRFyCqkTLhj5FRsBARc6OKERwlpzEx7EKxfkdEsWTWC3Fh/5ixQH0TsVy1jfFluaMxey5zMXXAJ/FsxeNxKbqt0SnUC9F4Vk4RRFn4kS3JY1EnDU4RPCUKES18cpEJmgCRZqiuUPtnpDEujZEw8RxKUQB7yJFbtWRRa2pWEV0fuVE94srRK9rVsOl2ZHEAwOPxN/kaMSVpVzEpnrJRD4jeEXHa4NFaKgfRWhMMET+cLxD9A69RI/WuESQw0VDj6NDRAMGEUSrPUlEzQ8RRVoCokQ8hbXDAJYfxGjNksSrecPE/LXcxAmLBcUiyCjEeOgGQ4OCekPOoKlEeW2bRCPZL0RWTmNEVy6qw12+1MQx3JzED+UdxGll08LZIznCejeSw79rlsSLmNHEyQukxJGaeMRK8vtDJPwCRbBJJUX0eCJFcxm7RCQOt8NC3tnEPvzsxLeZncTWy+PE/VsUxfqMrkOH7iBFhxbqRO78MEQtEKVDQlMKRFlM0sM3k4HEE8YcQ/T+O0WlD3xFyqO8RMqgA0JRsAtEoTq1Q313bsRC70fEvzkWxLtoQMQSD1dDerl+RJ2T0UQv41JE4DUcxL/6B8Qn4dVELId/RZ4fakWMLi9FANIyRT4lC0VkYtdE/8E4RTcPTUUauBpFqhNaRHsDWkTo+SlFCllVRc+AXUXjJBpFScW7ROxh4kQRpgxFpKfPRIenJkRGfGDDQ0JqxLxyikOnJiNF6R9eRd4kRUXL3CtFqIkRRXPRakRLbJXEshyFxAvqAkR6x05Dn1PZw83jhMRAnOLE8kQBxV8LE8UBmu7EHKvCxMiFv8MX5cxEGDDaRFHbFkXbpxdFSiJ2RFoqnUFCFXXEDlzow7xqEcRyl2PEoncKRKZXQ0VASjtF1RnXQ9+85sO7ahDEEXBNxB4F8sPbjKJEhW8ZRZ0PCkV3Oh5FR1U9RYIBI0UcyQBFaA/dQxAf4MR/9TnFCJ3+xLmrO8ThXpvEolPZxMtymMQTltfDqkQ3RMtC/ET2wFBEr72WxEsHkMTKwCPE4AZXxOwVM8SwUPzD6xWwQ25rZEOQTQJEnxq+RIK0/0PrcDfDKiERxKnCpMTUa6DEZLUVQ5YwwUOXMRPBTV9QRGps6MLFwz3EwCecwmg20sPvQEDDrLkXxFkGQ8S/jsHE3FEyxeOnBMX18g7EZEcwQ0hbB8QCZqbDLZT1w7RdYcNqWyhEwbVTROgylkOsJlxCPIFnQq8+ncNTPyrDlJWjxFTkgMQqLktEsqveRMsPmkTKQznEnVWoxHbpxsQ0Od3E6TdExCb4gcQg9mTES0/5wnYvt8NuisjDf3lxQpFxlET33ntEyqqoxL+CAsXldj7E6uplxJJtI8V5z3zFvACMxby3fsXpx1rFTFrxxL56SUS4u8VEhc1kQ5VyXcRdT3HE6CyCxHNBbMNiWMBEXTCiRPVpoULLHWvEh1RPxO4pe0MHQBdExh5+RJ4uT0TO5LTDPWeixEhnzMS0CL/Ex2f+xBaPaMVOFm3FOUWARHPnl0WgtG9FJ92tRPz5Y8E8dmTDYZauwx9yr0PL+8FCfZ6qxGmEuMTm85xEXkm5RA+6KMQ1zwnD3YcNxLp6rsTFWi7ESMYOwU0/d8O5pSJD6eAsRCHl6UJZKINCEdEDRBAYLEQOgarDL9FZxPlVicRQpO7EBsG5xAcjJUTfMe9E87OiRAyzGETXRnZDmOu/RHRmKUWOMCNFNSnSRMD9pMPMYgrE90uGQ/wrqsPyT2DEeNPyw7c8E8QU1lXEV4AHRJLxxkQHJGpEoLrkQ0Ty2EOtlejDipMexEIeK0NtrSNDW1CTRCIUCUXPhkNETeKDxO9ti8QYZ9PEkzcsxbqAAcWmX0bEZs7WxN9H9MRbu4/DjZHRxOFeOcXnDgLFYnOExPpWn8QafNTEvk5xxHViu8NqawREF6pKREqLjkMdV8hCEGNiQwAAAADY7H/DGBhxxDcfBMXMrLzEZTb/QzWfiER0F5dAEeUExWqJO8XMc/TEOCjUxAuSXcS806LEINoCxZ4boMQHHa3EG+yoxFyApMThYZ7E7WcexKPZpsOOspfESUUBxB5LoEQBUO9E6OyfROg3C8Owt5/DlscRRCl3EkSK6dbE7Zsnxd0AH8VWizfFDlkQxZC9VcSIJiLE0CT1xOSznsTpaiHESqLJxIZl1MTr6XbDAroUxL/4EcVzc6/EKdnIw/mOy8TcCxnFvcGOxCe8gsQbFrLEfJGfxF+pYMNGObND9zCbxKweN8VeJmPFxqIPxd+AjsRfatHDqbWAxEUdmsTq31bD7XlEQwHSn0O9RT5Efw1lRPIRVkSaGFNEnmpVxMtZ6MSIRdHE2BLyxBXu6MR6r2LELj4CxK8pZEOFMjBEQ9MPRH+HnkGgNvjDnmriw62qI8QvDgrELn7fQ5ILmUT3Xe5B1LugQ/QZ00On72/EUHoCxSouDMVQn5DEHZuGxBCn8MR5v9TEeLxdxOxxVcSZ/chDdm4SRZfzJkU4v9RE6NrfRJEDakTdY5jDVeunw1+NwsRMwaXE5R0wwVDyI8QZ6qzEuSCCQmZTOESjP1zDpPiYQ7SSD0QgyUDD813+QnLJ4kLXi/hDXEDFQ8xn0cOrAIpDUaLXwJC5rj+VrNBEbzPxRAWsq0OCwtPBUtUMRCUvZER2e2ZEH6mVROvN2kTLeG1EKbuWQ1yNq0GVbKfE844CxWcQV8TqZYtEU3E8RZijZ0VchF5FvxEERR2qZ8NfWE/Etz2Yw63AJ8QSrofEweIcxC3/lsSeWb/EgCNqxDVYeMT4SU7EZRIQxD9vhsRs9xvEkw3MwpVLLMTok0PCJj6kRBUWWsLal5bE+9nmQ/ownUEEUyfEDOVPRCTPJEWAMRhFptuTQ5QNeMMVzJ5EHYIMRcQ1/0TuxOREXmrbQ9fbdsMKHvLDFGScxJTwkMQ1QnzDUqa7QzV0yEPKTd1EKgUBRcVJaEQ1yjxEObo9Q/RjYEJn/gbEpRwoxTdOOMXijvlB2cEERacieUSYXjJEnPBkQ+O1jcTskpXDWLkKQ6JmecQGqaHDpWKGwaeVRsTpjU/DuWrPQxxM00Po5ipC7U/cQ4xsX0RmWhxENeyLxMqaJMWZdvHEQ6wsxE3U78KAoEHEGKPexO1FCMXOberEIJ3WxKpBtsQFd5jE7nUXxcuUw8T+llNDUEnpQ1JTVESSB7XDU4M/xEFbpsNfL4bEQ6+jxNLVhMQACITEUcQqxBPIEcQhvaHEHg31xP1dDMXMCQ3FVf6vxMGOT0QKAYdEJzl5xJSL5sQndwzF5Fs9xRfqIsUFZe7EIe/hxG1SjcTA55fDEF8hxNUCr8QDDS/FpzdTxUuqBcWNGwnF4VjUxAORp0MctOhDtbIiRPQC4EO/CcvEbscqxZqg4cTGIKdE60I6RY0xD0UvhX1Ep20+w+LYmsToOBDFGxQnxesibcWXpZHFqhppxbJ6EcUivSXFO9eAxSSNlMWwjSTFHTd0whbQVkSki3RDDxCUxFV2AMUZdGrFvRdHxbSLi8TsS2vE3Fk2xfJWW8VBJBzFkqztxHlA08MTHP3Dl0sXxZlHUsXphSjFBS2+xKSeakQxARpFHaoIRdJ1M0TykcFAukezQ5BgRUR87rFENZALReQG4kTcLrjD0mORxE+3CsXEov/EoBv+xNizB8U6MQXEag/xRNsQQ0U4FWBFElqCRdd600RLCQXCmAEyw1QcEEOM/5BDjqPHREh2ikVhUJhFjSdXRSpB00QyycfD6qfWxL1Nv8RIr47EjTwJxdd9acV+AXvF16llxUtP8MT7uzNE9oE7Re2pc0U0KmxF3IGMRfW7nEUnKJtF6QJ/RT+oNEURQUtFblgPRVw22UTMak5FwSPbRLHAsUNkSSlE6dqSRC33HEVGvChFKcoxRX08JUV67HhEPPfbQ4HEUcN7X+DDALZGQ9ZmqEIgTcZAPhi3xJHYbMT9zYVEODoPRR8MaEXaqlZFE1waRR9oLEUfI0JFW4UURXQrYESh04XEiSSmxFG94UQ30ZBFT/xuRbeDS0UHpVVF1I6kRAyqYcSXWqvDGTxoQqRuJcSC1TLEzo45xMYhpMSxBv3EPDdXxK4Ju0TYXAhFM1qPRSrpR0X8khZDSGskxWqmPMVaFLPED0HlQx7IDMS6VmnFrCCExc/YtcQLI8xEuTGrRWwB6kX0WblFFMB8RcBnrkVI8SdGKFpoRlOuPkbmuaBFheaMxapQQ8Zp/BrGPk2KxVJUwsRVeSVE6ssFxThxosWyE0TFWIg4RDq0o0UNvcVF6/I6RevH88T0c8XFsm/QxYz9XsV2fFXEbpEhRXDXyUWW4NtFaGcURT7WfcVywCbG5EdjxpaUMMbstqfF/jMKRTF3j0XCXipFvp48Rdis6kS20nvDXVa4xBYcE8UREbPFlH7xxfP+m8WnxZ5ECpAbRkXHhEYvSJVGa+FtRsy/CkaQuUpFAKuWwRjl30TBIqNFlKs+RqrhpUZRIcpGwvXPRuJnuUZVU5dGMs15Rj6UWEZ/PjFGgj80RmRHaEbEpX5Gb8hMRpPsDEYCPsNF5qHTRbvMFEbLWzJGkRhGRgsBJkboxvNFGkL7RfnnHUaichlGUdfZRbwVQ0UaJydEMjleRfemCEYuMExGwLpcRmx9FUYv0KVFx55gRRiHAEXEVcdEgHhNQuUAzsQNOjDFagM4xQRBIMMRADpEpMIew+MzJEQ2P91Edm/iRADv38GA65HCwLTNQ+j8G0WNSbZFriulRcZujEWgu4tF2EtYRWQ0eEV2I4tFKHs2RQAxrUUMCxpGbrVBRvVSaEa8Nn5GkeGBRg2NhUb3GpBGRCmRRq8zj0aYTI5GY5yHRnzRpUbcRNlGFl/+Rr9Y9kaHvNRGd6e0RnV0pUZPi8xGnILkRpiW20ZzqLdGRlyDRmqgQkaY7BRGvHSwRVBrx8S6xELGKmacxsvFpcYS8X7GP9qgxUBElUVamSBGdFYwRqwpJUaeqAZGtw/HRbJmKUWgJGvEgHKvRJIIvEX0tDZG8KB4RkyDa0ZehkJGRZEERlWjx0UUQtpFise+RaPO20VlXwdGt2clRvBtPUYSGT1GvCYrRo6pCkYvoK1FLixRRWOMc0ViVq5FtU/XRSo+5kUefNxFkHG4Rchu0UW9/rxFEWfVRZ+kDUbDjwRGyrrcRWJ3r0WzvpJFmoiSRS0goEUwUb1Fk6y7RT4wh0V3OTlFqZ1JRYgjCUVQWhdFOBxlRYT7OkXR/mJFqKlaRXk/JUUIRBtFgFsNRby0XUUnkWhFi06WRUMRnUW3UIpFcv2SRTwJX0WOuhNFoDIoRQ9VTEVLsQBF19DwRG6vdUV/aKtF33DrRf+/rkXvpMZEP1mSRJjxYsRXBavE8CijQyeGlESBTyBFUDHWRLaMwkRolS1FvjysRD83IkQS7rlDeqBPQ7NLrkT+H2hFT1eERVngbEWt4PZEh5p0xHfNWsSbjupEGGZIRQMd7EM580vF7aaCxWY/18QGG6/CFYy6xARUTsVKkYnF/kCGxU5XYcX3lc3ETDPARIwmGUVz/1NEkckaxCShQsSGQz1ESfATRYNMAUUD4lJE+ivDQxLPhcJclJ3EykZaxJN/G8Pz1HFEzNJqRYhHXEWySKREyYz6w7pe88TrTCrF01UPxYgzIcRqYJdDb5blRARHKEX9SgRF0nu8RKiVf0QfwlVEJ3tGRFL9OEMCqvXELRULxYMtPMSX0QxEp5AeRW5ZMkWATbhEqMzewSB/psRqw47EHRB/RFqky0T+Jp1EQ218RKpdo8LIHjREeXWWRAYjYMTLa4fETWnAvvu1vcPM5UFCS5XAQ8SogsIjjmLEE1DCxHloj8R1DEnEyIRYxGT1XMSlP0DDfkYjQxmAqcNM0gfCDQG3wrhIqMQjQOPEQ2HoxKJG9sQxa7fElaC3xDUs3cMDLcpEeovhRB/2kkQi2LJDtf95QSzeQMNJiyZDwlmmRGICHEWx7D9F0sO2RJxP6kPaWbJE1LLsRGpEI0SvvARDUAESRAJgvMOvEkbE/vODw2UQd0O5COdDfjEsRJ5DiES+5MpE97FTRSDTakUnAwtFbfUhRdH6e0UyBnxF5dBYRdgQA0Va0JlEVaiEQ0/IXMO02dZEQi4IRQhEBUW7TRRFix2mRBwNAETVG1dEX22RRKCBXEQRdAFEomARQ2O4o0Rr8GlF9ud/ReGP40QMBNHCfV4Cw3bdNkSrwdZDCT7vwiMRIUS/aZJEChR8RDv8hsO9KKvETC2jxJmeG8XMYy/FkJlwxEAv3UPWDKtEii2NRNfgr0TE4B1Feo7vRBdYRUSf7hfEP1crxO5dE0NL2lpEgmJZRNArwEMx/VDD2Qr8xBwrDsUZb7PEX6XQxCFo8cQ4UZDCXnMMRQUENUXIOVJF2C9uRQrOJ0U6/gFFiBYARUMnakSxujfEaj2rxBfYscSrrC7FVIBCxZspHsWXvBrF8NHtxP9lpUPWjl5Eex+pxG/XwsQImJNDqZEWROWLEUQ2CwlE10u7Q86cOcIPwtLDrtBDRIOr+kM3NY7Clm4mw05isMTV+QjF2GpvxC4r3EOxrJpDEwNIRGkkHUT3gDXEwlo6xJY8isQl4pPEO1S2xJVwmsSODYdC+uVeQ4JLhkSVE2xEpbTqQnKlQcSNbF/Ehk6sw95SgMMafZtDHhmRRH91fURveqVDCBuaQ8jBh8PkOYRDpcocQ3/kF8SjgcTDr/I6Q8+NiESy6sM/3wA5xE7T1UN0L8JDrneAQgpLrELZ5PND3lgcQv4nA8WOdcDE9Pb8QoeYBUOcb7VD7dUNxI/BDcV9o/PEKAxUxFisJsTXjdfES7gfxSU4vMQxYePDmo+RxELtusSkI9jEl18JxUhTo8R5B9zC7Q0iQ0LlhMNY6hFEe7SzRLMFxkSeKL9ET9o7RBcOzEOszPdCjqabQ6SvQEQmYj3B7sWExFOtAsVkBSPFpfnxxCokqsRVogvFNgtixD6MG0WfoBtFPhAHRKhHd8MVi1XDrA9wxEDCnMR0g4jE+qidxM/rB8UQ+mzE3V+lRA0Q8sO1D+TEgpnkxI6g5sQfQ0fEVGQfRMZIUESTRBdD3xjSwVtDrcPxbLHDsGM5xL4YjMRxHKHEku2Zw/0BnURYF0RDow2ixA80msOGzkhEwyKoQ6O1pUO+mpZDcfo2Q/ZfxUMBiJhEytQMRXZva0TVqLPDZNvbwnv/bMMzmY3DQkLvQc/30MO62afEJYebw72O+ERdDgtF6wIiRNlwPEJ3DCfEOLQUxZmLAcXMNuvEqIoixScAm8RmfLNDQK+1w6o1T8OimlpEYlekw1HY28RPUYrED1duxJkk88RyVQrENSItxBLoEcXs9fzEE8r1wzYkZ0Q6c4tDxmPYQV2NCkSCv19EYde2RKHgr0SW0xpDUOsyxFt4q0IAAAAAVLvyw2BWbMRIYbrELyhAxISPosK8flbDxfnHxJRxM8WSMenEKePUxHHPj8Qpk3jEY04/xeYnGMWIPoDEaoEOxAkeyMMAFJ/EjTIQxa7vzcQiG6/ED4ztxBE1LsQ+Y0dEo8dfREn0jMMJIlXCCqNfRKzCjUT8Y5HDc9ewxOaNOMRw/ijEK2XWxEVxK8XcLw/FpxMHxdL4jcQRKGVEE2kLRKIW/cRIUz7FyqXHxNJEZsRQ9LXDcQEUQ9tSjMMreMfEE4xMxOOMNkRWyspDbEvoQXiwjkOgTkxEzHmIw3n3ssQbP9PE66ZpxHABI8O3ttxD3Qb+w1IwrcQBlhzDjXFpRM7Un0QcKGBEPA9tRB4uikTO+JxEnOwdxCCSH8UVRMnEH3QUxGB6NMQzjoJD2PJ4RIBKnUSvsLFETSlHQ8aBkcSEJ5zEImJDw/TBmUL+97ZDh+V4RKUvu0QaelJDQ+5GQoXHjUR1FC5D99naxAwpT8VFvi/FmyKJxNmN4MM4Z4TEJ6ZixJBeksSoooPEaSAjRLsl/UTCjCtFvdyIRd2gbUWepbRD1W6Aw0jK2MOqjIDED8nMQ9BydUSKqALEGQBIxHV6W8MqPhDExCsSRMfe6kR2MhVDSq0BxGajHESXLaFEpiudRLuLw8PjXg/EDyHBw1eagcSkza7DaTVNRLjOlUOVVabEFYbCxHiRxMMsBaVDBBjjQvEzzkNZF7zCHOKyxL+om8QbfHTDPLj1Q88/0kQ/hyhF95VGRZpJI0XyVxVFdHooRRhjD0RPwMnE0HeaxGsTL8Rjr87EJTC1xEkZbMTGdrbEBeZTxNYt5cOXVqDEvgyXxC+NRMTA3BvE84D/w/2D0sSwXw3FnoiVQzUv3kRT8aLDue3hwql/YkRZY0NEU4LrRLdbRkWGi1JF0LP2RJWDIESYFGdDfFkARIOrJ0ScylVEhMFMxPGaCMW2+1LEhcUkxK1RAsWZ9PjEmjLswy5xeMTbTTjDOPwcRUdlJ0VEUsREqwS8w2aIfMR/VCNErfedQ9mQvMSDC7jEZO4CRANjm0TCqqtExt2jRO1PkcTYMgnFKFRNxBDElsQWMoDEtfYOw3AMRMROk8lCHGTCRLj020R/tS5EkShCQ2hAv0OkJeFDw838QVSwcMRbWxvEbrSlQ6ZhlUR59a5EGuMfQ4mBpcSYOsLEjOW9xPwQqsTIshlEObYiROE3c8R1+LPD1vCtwT1kwUOtmmNE0xikRHCd2ESwKqxE4h2mRBeVhUQueMbDtvj1xAWjFcW0+QHF5DmxxEKdG8SdmopDPQQKRFPTnUR+Tg1FA1ZyREoBZ8TcW8zE8g1HxQyfk8WZPHzFBvE1xcxdEMX7ugLEOS0DRPeYo8OZuc/Exg0bxZC2XcSt3q9Dp7eCw9oRH8JtEEXEXV+DxDpuQkRNuVlEwvxdwuSSnsQ9zQbEGou8RPVA0ERoosBEtGZGRAnln8SpoDfF+zj0xAmHRMT4PgXFbECGxbUrnMVnx53F3GOSxcM3fMUiaxvFkAuvwynsj0Mrd1JD0BR7xLSwisTHfMnEvrsRxbh5icR70qHDIm/VxHtzM8XSewLF4KMgxeAjL8UdBSDFI5INxQuSr8QVrSXE6MgHxPACQUQN9x1Fm6ggRVOKhkS/P9rC9Tg0RN8g7UREYt5EtVtpRO3prUPl2gbFLmRFxQR+PMUydRXFaBQ/xI89/kOWhaZEORUVRcPvYEXuRjZFe+5ERe4phURgn/vEcArExJetzUTM7YRFc8BvRSYhXEVLbEpFJEMJRd32okRcP/fCSF4ExesgUMXUzFvFIPdbxaH9UMVYcrfEEYO+wzQwEMT/nfNDEyYWRaPVeEWGpopFsQWcRXBrqUVAII9FD1ssRaabAUR7FS5ExibpRNWBAUVP5HxFoG82Rd2hBkLVEZhDgSlwRCGuD0XJ7UBF6AgGRYP+0UQXkb5EaFa4RNjNPUTBEVrEr2etxNhP9sSWpozE6bGFQzkhqkQFsSxFzos5RUNuO0VuCQxFr/iyRMN7sER4NwJEmmOLxPeM2MReTq/EHAhNQy9zU0W7FslF/jy0Rb1tPUXuXdRE8b0fRLgZ4sHoPnNEDSjqRH62q0QjyXBDXs5rw8NtAETMzsbDvXGkxKG8hkNNY71ETCEPRKeXScQ8ijnFHf6/xMLyjkPOEzFEyMyEwgw4IsXw/m7F2Af1xDqYG0Xc6btFpMWbRT/wSkU7FI5FJia+RQqOEka6RmNG7rZCRrYtp0VNo1PFl9klxpYhCsZ/8oPFy9CIRLTdIUWDoFbFPYjZxcSFd8UqP4FECr6fRZgHs0WFpRtFohIBxEesZ8VdtZ7FPJJgxcRnI0R+4adFWunRRcck3kUNQlZF+iWBxeZMI8bFKmPGBfY1xi6NucUwW77E7xmERfRBkEUEla5EOw6sRAzoCkVhAkVDTMZmxesY6sW0oxPGxunPxUia+0JiahVGie2GRi0HmEaMYnVGHmYORvItkEVtVhFFscNNRT76+0VlfnFGU3ezRojd60b+2gVH1Fb3RrLj4EZiaNBGCiTARrOAxUZ7mMJGdi29RvWsvkZfs7BGqwmTRpArZUYsB1JGtMNoRuCliEa4gZZGFCCeRlgumka1x4hGbJ16Rqs0bUYSnUNGElMARrMuoEWOmapF1ZcIRjUdVkYsnmZGsCpJRlPDMEZEsgtGR6cURiVcAUZ9A3JFjI2mQzzTmMN49PtEZ3RZRUKMq0WIe8JF89uGRewoj0VeeYRFAHeFREgulcQ91RDFkt0GQxSzg0VI08dFJqH3RQ912UUMAZlFBi2+RXff30Xej/lFWFsCRqkHB0be5k1GyOF5Rnf1gEb0I4RGTdOERpw3kEbJKppGkSyMRuatcUbN0o5Guoi1RpFF0kbtq+FGG9jfRjl9z0bJqsBG+hfERsm73UawBgxHlKQmR3lPJkcaMhZHcAEARzZnyUbh3Z9GJNVjRl2YnUXIydLFaCRoxhA3PsaqUlDFQpGdRS0QQ0YayW1GEOA/Rs7y0UWGrA5FEIopRCCJvEOwLBdFBUWPRa6yF0bUAnBGy/95RrwjaEaa9hpGTOfbRf4530UT7dlFEF7tRRzO70U3mQlGOEYpRvcARUYDO0hGrSBARsePKkbeBf9Fvg+ORXtdmEV10NlFjH7/RcQPEUY8KQtGMWIVRispDkas5gtGQNbtRYjy9UU13gxG3nrrRQtG9kU1lfJFu4HORULb6UWajtxFXkPiRayT+0XwZcdFA0SrRR+FikX8hE5F37eHRXw3eUVwXElFcW5LRWv9JUV1/BNFNKSIRRi4xUWYlbJF1EOJRQKxuEX8A+5FUJAFRgJVC0bi8tRFHxDMRXUno0V2LjxFsCNsRWSqbEWfy4BFVh93RV+gS0VaABZF6nSbRDrj8ETF8SpEXOtIxAi4pEPZlgZF8assRdd7K0XGoU5Fsq+CRbZM/0NB1mVDDowmwr8DsEPcWwNFCBU2RfZVVEWkgHxFqmcIRaBa+kOQDBpEZi1bRJQuxMOhjzLFR9aIxeRiJMXjOiPEylT7xLAeYMX1lInFgItLxTifwsMlStJEjCFGRXldREUe3oVEUG2cxPbKCMWVfCfEwLPgROaa2UQ7bRTE0vnfxPaKFcSZhTFEDyviRO59BkXk0IBEVcPwROOG+0SREs7DiaohxVKOecWZUVvFeFS7xKnug0TGfOJEo2zNRLzLlkTx+wxDdxGbQ3fmlkSTLuxEcKRwRN2c5cOfjbHEIhmoxKX66ML+pCBD8+I2QsxcsMNj3BXE26QjxF3iWsS2yQnEcyrLRFZDXEVSmj5F46AcRSlLW0TYQ23C/PKyRDmtF0STP4jEf5gsw5NHCEOKziNEg7cDRTrQ8ESFKEND+SjUxJmnqMRZI4ZDINUTRMOKqUO0VbpDBPrcw02tHMVqRTbFwnHnxB2CIMX9ji/FMp6oxC+NjsTeFAXENo62RAWnF0Ub3RVFfMAORCm2ocTCoMjEahVgxFKSTcNo1VlDiCO5RMC4BUWgpw1FDgzXRKwIq0TtJNpEziC8ROSKKUR/GwxEK8nwRKRfyUTJGRTE65jcxKm67cRNHrLEB7IgQ57U5kRYzpZEL9ViRNIfIUUL+CFFgzoHRcmjXkURvZVFV2SWRanoKEVggpZEoGprRL3Ov8JvYNFEu5g4RfS580RWkBRF4ctJRfWRTkURXjlF+lMVRRw80EQxfI5EI5xNRLj5mUTAUSRFawpCRY4KdkStXNzEGTkgxVfrgcQ+9mdEAizaRL6XqUT/ffxDkSxPRDHAOkM/MZrERM/SQ4BPwUTMl6ZDcKcaRFtj40RACChF0P4xRST47kQw341Er96nQ3BVncOBNLPE1RYExY513sS3EbfDDw1bRPt+ScRTExrF6oMgxbWluMQrafbDQJInxE+kQ8SeKhhEZOEBRcJ76UQMGedECi1HRXYRNUU6gY9EbT6SwmyFH8Tq2BvEwCJExJnyKcT+EgbFyDAwxQC3wsS5bY7EQYEExRCHAsXnvDnEjP3QxFZQLMUNmU/EkcM8RF09jEQDGclE8gKcRA3fsUPyZIHEm0gAxN1FksLqrRDEfJjZQpyGj8Jf9CLEBm6Jw/XIM0PFTRrEq6enxNORS8T+XorEoyeixJqCisQbs3jEQODcxF4QQsVwha/Ehys0RDneM0U4oy9FqCpqwr3oCMUkhEPFow30xCbSHsT03jPEZQF7xPlfV8QqdCDDa1HERNK3W0TFaMjD14GFQ8d4vURk1wpFuZqMRAaOhUTjg2FEQo+9w9ukDURedtZEJyGiRBA2PUSgM7tEMEkXRbXBA8TcHRnFZjrFw31zfcJaH7jDvE1VP+wOlcSHChrFyOg6xUhDKcVKPePEomBpxLXV+0PgzuxEx1GkRMEtbMIvhMTEzaFCxfruv8SXQwJEdPNUREJZHUTOUiRECH9mRPSshUS/HvNEVfECRfswskSnaspDguk0xN+zZsQuGJnELV52xLeT8cNv01/EzahKxHVwKkTuQlZE7il6xP54fsRI7yXEoNKlxNpVgMR3li/D1DsExBOGHMQHIhbDqGCMRPllA0UQEaZEe+y8RBOq7cJj2CDFCT89xYBME8WfWp3EYHBWw/8j5EPeOMJD02wPRDSrL8POkHTE4NKxxPI7r8RT/jDEf5I2QljF90TtDgVFH1Oww8/RqsRjkoLEr/LOxKIvtcSVioDDUv8eQ3UlYsSq+KvEQfcsRFS6ekRGhgPEkJQnxHcgB8SPRBvDQRY4RNwr90O2yp7Ed2nwxLRqB8O0cphED67lwrfgdsQoWFBEakCLRNkl/0P+Lk1D/DXyxNkhOMWX/VXEMNm/Q/FzQkTxczRF/u44RaBuFUOI6JDESCONwk1/BsMnOP5D+RMjROmI3sTByjXFm04WxTpzwcMjYRpDGJ/gwjyOqETqV+1EL17SRKWMFEVniwpFrRK8QmwKgsSEHMrDAAAAAMYf9sTM1NTEaZebxF0kQsQk3CDE/zuAxJ4/FcXRdgHFWv0Fxe9XDsWUVqLDw3qaxFSGB8UwkqDEv+BwxEuNDMOk58xDSmi3xKKNNMXDtOTEk+/MxFQ0CMUstQzFXZC2xMdtksSH6mbEIlFBxJwubsTg3Y/EuNLexAAGq8S4Y5fDw+d/Q46wpcTbbCDFN2AgxW3lFMWaZVTEzQXRQw+rCsTQORXFKLbDxLvNjUNRYXxEcmgdww0nq8TfRAHFJhUFxfhAWsLj1XdEON2QRGdsQUQMK4RC4LZNxMApsMTbtl7EMBo7Q7WFrkOWOzFEKnAFRN1nRsTMUhDE1TfLQm+rgERnIexDJFzZw1YAI8T12EPD1mYExImALMX5H03FvvjTxA/wTMSxQ6hD2HTARC13t0RRQrxEQwdEQ6tQDMVGrUTFNoeHxCxMLEQLfLVEOZ25RGK0WUQ6Tx7DVKGyw4NCUERoTxNEMsFRxNO1J8Va4ErF3Lv0xPPV8sLQA5HDWZB1xIv6mcS/rrzEnOHxwxENlkNmU1JDmGX8RDBDbkVLHqREHJNCQ6y5ckTYpPnDEONxxAhkLUQwe7xEAF6hRPfHsUO+y8PEth3VxA6VCkSn5fRDYPhExLaWKUQsTANFWvo1RZq3GkWeyABFXpr1RJVTv0MxO4DEfkmBxGWOREMJgQJCD4s8xFyTjENcL95EVtODRPM8O8SQLK/Eh5UCxQYsSMXRfTLFi2uFxHkOmESj5DtFW7BpRa0lCUWj0QXEfySrw78UxkNb8dTDwgy2w+0ZOkRn6fpBH78vxGBQp0NMnljDWmntw6rpW0RRRcbDpEMlxYDa9cS59CnDz1xIRJCfJkPjIc/Eb3GkxKi1sUTK2HpEmVJSw8rq80MOKiVEbDWCRIeIdkTnD4FEGzTTREBHD0XCsshEu5XUQ2DWl8ORY3JC9sDrw7UPI8VhsO7EB3sBw7BvUsQMI/DEFPfIwsC8ssHMRuDE6lj1w/cnKkRT8DNEqCHQwy4LAcUDXxTELOKrRJZS2EQTXbxEI27URPRpBEXzsMVE7YJ/RIzN/sODq/zEV+wSxF0BnUMZmvnAXqavQ8p5ZMQc153EQjmcww3kmEOQvKND2ebzwmsOQ8TM5tTEpjOxxLoeGcRSzP9DvA8zRGfdHcK+SBRDOxdXQ30VJcRErOnDJwTbQzPh18KhBn1Ej2suRRlUZURC16bCCOvRQ/S3OEOpxcRDUvCVRJAIv0Ryb09ELng1RJyQWUQl3kpDNduOxD9IBMVyyebE09xexOwZP8T6hEnDVe1XRD1uF0RYgC9EBJ1MRNsx6cN/cGvEY7c2xP14zsQzRenEV1QpxAoWJMS0tT/EhEeBw/sgMsTM9x3EzsE9wvNam0SWvSBFffXERKdnqENYmInEyXsZxUusPsSjnAlDYYuAwt5oDMQeoqHEa8ZPQ28Jd0Mr0GHEALZZxM0avMRgtj/FpdYsxTKkbcQxuCzECTQTxROAasVsxJTF7JuaxRIMdsWdskLFDDvqxDcZ9sS0EdXEjRLVxCME3sQeFEfEJw5LxFvkw8PAbM1D0cBNQ4dfd8R1Mr/Di1z9wIpPq8O3AW3EtkerxAnEKMHSpWtEBLWiP7ijOsRGTd9BS4k7RM8NlEQD3pdESXaeRCsE00QdMQFFA89KRAIAR0PlmYjEKswTxVaMB8WLrwPFsnKgxCnfK0S0KCxFGeU8RZFpbEVkuA5F1K6ARCiChkQjTGDDp6ILxGabh0TTQoxFSKasRWa2fEX/hwZFl6ugQ/Pr8cO5hoLEIHMOxXJsP8X/mlXFUNlMxWf8IcXdiMvCVjsiRTleI0U5GiVF7l5tRST+jkWBXmVFobEXRZkpMUV/9k1FVoEoRckny0RWos5EkVorRYr/60SqZxpFLS4zRfXx4UNJxpxDrrBXRHQQtETlnipFuSf5REDhtEM0ML9DN7pyRPW7oERXd1RER09NRCJ9k8JdXK3ErKTmw4papURtPyhFiTo8RVMNa0VJYVtFzPz+RFw/xUTHzDdEe3FxxDRwisQfVi9DxJ0jRWCAoEX0/LlFJ+aBRfeaVkRmesfDPV8+QTS0iETDGgpFTFSvRE1SRMH0gCnEKY2IxCOFxkRgmXtFbtkoRTfEV0St4QXDdO6SxCbM28QNqrnE+IE1Q2BLCUVV03FFrAPcQg2HK8UocLvDDOviRMCTsUUqy/NFwhx1Rbo8tkRXgppF/tQtRuMhfkacM2NG1QbARQaAh8U81FDG8jlJxmDBuMWUsiBDTWyORUMdPEUEWw/F0/aLxQJGJ8XL1GRFUu3ORW4vSkXu1C7E+L9YxZ6Rj8VOD27FzyPkxLo2B0UcwddFgvYNRoJtzEWhSAPEDVgIxqqyYcYpckXGzgLIxdCrKESz2XNFD6J8Rb/3oUVaNF1F9twNRZTdPkRN8g7FBsrnxZjQHsbAtczFT4zuQ5EeG0Z3nXVGnKuIRp4IgEY4IiBGqMqFRc5sLEUGIcRFcHRBRvm4oUaVXeRGCmIIR50CG0du5yJHhMsdR1hQE0cG8xFHQnsWR2zsG0drrR9H6uYaR5uXCkd8EO5G7h/ZRtuE3EbLqPdGa9UKR0oiFUcD4hRHkGUYRx4nG0cgAxRHCxwIR1Hn6UaOAsBGqn2dRuYdmEZm76dGZAi5RpHuwkYbha9GgSmWRvvVkEZehIhGmPKGRtgDfEZU3UxG/5g9RjdaZ0bSW5ZG93KZRs5Jg0ZOUmRGurZMRgJ+TkamkjZGa1bxRfdLoUVCNeBFvOkxRv+fR0awiUhGxW48RuNlH0aHhBhGekAaRnYgGEYiB0NGlgVTRrJYZ0ZAgpNGrmCaRo4ImEa77p5GtYihRuyBp0acgaVG5+6VRmaPh0ZfpZpGbMzNRpbk+0bMzfRGYwnKRlogt0ZhlLdGiULzRvxqHEfFTUJHz1lmR3/RY0dmA1ZHsmNCR3u2Kkd/UxhHRuT9RpidukYMMVtGxqyqRffe9UXjYHZGcPefRl+upkYqAJpGphB2Rp/fD0aefSxFUEUlxAj+20Tg+8JFAalIRoUXhEaWJ2JGv4NaRiiXLEaErOVFbmX0RWfu9EVURxZGwoMgRjxYHEaNwDlG3yVhRpiHc0YACVtGHwY3RgniHkbwjQ9G62XORcjNnEXHrdtFT5ULRmLpIEaWAzxGYos2RtxrREaFuENG8PcbRhVbGEZorQxGCPTnRUiR70Wb7utF8dHYRQ7JxEXmprNFjFOYRSLgsUVSFMZF2Q2gRZ/+jUWg6IFFVRWIRaLNb0W2XSNFI/cvRegRFEXxsAxFkvssRQLYpUXRZtRFWaevRWApsUXe1+VFFfgERupc00UpDbpFGg3ARfTXtEXu0rNFtlbGRTwO/0X9bfxFCeugRbgqT0X6GOJE9fLARAyHI0VYY0RFIQVURZkKHUWlM05FDFyfRfGHg0XVQYRFVP+iRVYhh0UpCJlEOTeoRJeanETYYehEDOARRfqRFUW6NGRFTR9hRfb3EkVNYIdE0rMuxAj34MRDjdPE7Oj9xGtTDsW5hRrFOj+XxUsWncVVFS7FTvtjwyTiKEUSRTRFpq6dRJmYhUMipC9DxN7oQ2yxUcOz4WbEeU0zQTe0C0R83vTDTF2JxJ2wccPrY1ZEuzfnRPA7RUUJnRdFHVWqRAe650NWnOrEnnJGxThmU8X7reDEMkegREgWf0UBmY1FH6stRf08h0TSCUFCUPw0RA10lUQFD2tEtsFDw62l4cRZSYfE1lpdRGKzAUUi26VEHijFww0ICMUzyDPFEDENxXGHgMT/oBNEICHuRCMmRUWyRBxFkRW+RKoYNET5ar3EfTLExFPEmMOyPlzE7wNHwiCSk0S378pDdHHrQ6K2gkRsFhxEGWfgwxm1g8OsqL5EEd/uRHARt0Ryu+FEnuDORBWyq0AsVLPED5NjxIBvx8Q/WkvFTuzHxJf7SUSYAa1EM0krRfPUYkUwalBFz6j9RE9lqMIiOZvE1HlvxP6pfkLdDpXD1s0PxK+DlsPGDdBCPJQuRPaHd0R8ImZENYMUQjtaqsOA5m7C9jZCRDlPlUSAbhPEMDIIxYAk7MRhck/E9BYsRFiBBkXz3m9EdYq4xP41O0MACVRF/Nh8RWVhW0UopCFFXvwkRVlXDkV6be5Ed1JFRcN00kRX5KJEINVjRRqXbUUIYj9FOY0tRXTDQkVYoVpFcERBRbgHI0USHA5Fn8zsRAuIr0QiTb5DqRD4wzgQksSLgvrEHtwPxRPYt8Tbgk7DPFB9RJrvmkRhjj7EaiGSxPN5l0LwJBXEVhaXQwQ3JkXeailFOdX+RBYd00Q3DZ5EvczlRNWFA0UCBiBEW+8bxK3a+kEjkM9DV/jBwkcIhcQfhg7Fp83SxO+KBMVWfVnFUd8dxeTRA0MPnLJEVXJWRHkihERvglFFPxyrRY+Ki0WYlNFEJhp7RD74BkUxRSFFHi2ORLV7z8QothLFt3oZxaeb/cRXY9DELkzgxFEGUMR8TKtCQCxEw1w038S8C8fElTgyxOL9scSN/ZPEvzqWQ1mwa0SWi6REskiHRIgwcESPMBfCIc0exAOWM0NWewHD10AbQw1Z80M+NSpEePCyRLofn0R3h3pDgCi7xKJKBcXNDcPEuFijxK69UcSeTD3DI9cZwpGP+MQ4k/7EpvH+w/ZsYkRtvcREUDEQxKXZ/sSTFDHFxxwOxbwChcOl+/9CEhOVxPtIIsU/SijFhH0qRHe2OUUNXKBEcLtnwy/LokMuFgtF9W63RNpVSsI2HgdEEIyWQzAd3sOF9VPE9MipxLXer8QuCGHEKmylRMIvrkSYsZDEhUU7xKQpj8NLQYnE2TkIxF2mM8QQAsTEgZ0PxS9dOsXqQBPFuAzDw4xuiEQqVypEc4YkxNCMHsRJjMxDDGcWxCPx40Nq2TJFFdHoRGE+RkR5HXFEmGV6RKGS5UMXlStEPDWbRPm6hkTKZFxE93dTQ4wA6MNbv7bEAqnexOGjQ8SASknElDixxMdc0sOFJfhELvXWRCCKAsQImOTEZ8kIxZqT8sMw7P9EOf+7RPnAc0J0pILCZBbAQ6LoH0XmSE5FTZcwRVQ0w0SULBnEFJLmxPvg7MS64q/EvF6hxFv1gMTqY5bEOWIbw4d2DES2M+LDJrfkxEhSLcX6w7bEdNopw4TpSUR7DsxE1bkKQ0QcvMSBF9fEQgINxd9bHcW/qMHEoH+hQ7F9GER8iZ7ErV6Ow7nKsURFclxDe94uxPbgUcQJi3zE1Wn4woMQbETYhZjCZS30xJ3S58SsYE7DSOy0QgQRyMSkVSjElwvkRDoVFEVlsAdFjDBvRMCL4sN5/nBCM8yJRNlXVkQLtOhEfnMsRUpBRESvquXESsXkxGgOv8Su96vEe5MLQkg5CsQx8KHEB7vWxLBTz8SnKfDE/Fk/xX87d8TwMuNE3rfYRFxzbUReR5hEd6UsRAkCU8ThjcnEXZ8JxQAAAACpTUrFAUdCxdyiE8V5tMbELtIcxLiOpsQBKPLEOOkBxVZHZMWPYBrFZOqbxGTL1sTe5JzE3EyxxPnXycQt10jDCgpMQ00oy8RDqr7EANaAw/ppAcOsG9TEV1s3xfFrGMXj2bPEZA2yxMrTFMViIwrF2IsGxYy+LMVHlVfFNX4XxdC/mcQIJZnE1y6JxLbs7sQ8dhDFqBi1xMcNCsQ7BYzEgxHExBJki8S3eTXDW8oVxP5XBsU4rQHFzIIhxc1iDMVq9MLESLFUxNiGQUMjm37DsQOTxJ7h/cRrMiXFSOXkxETCiMQ8wtPDO+lpRFebGERshxZDPn1RxLFUOcQoCTvEv/3txDoHEcWgjhTFJ5CkxOVlS8S50afEAjeLxC1a9MNKdZRDHXiZRH2K3UNzh77BhPUqQ7bF6cMORtnEBomExOSUAESg5NhEKTAsRbWo8kQruhxEheuKQ3GbJkQlMrPCPVOixBqoHsVKzSHFaUDhxAYVHMQV6sNBl92RwzpYkMPPgxfEiLx6Q6BLwERVRklEjK2sQn1XyETWBoFEiFoiQ+5u0kQ+TYpEM40gxM0u98N9E91D1LOWRDR2lkSgAzNC6QJHxOsuysJlGuBDan8qxKtQnUNIo9lEfse4RKNdRkRxlklENcTyRD7v9EQna7REjJn+Q+Qvg0STIPJECHOARCapekQhfB5FYf0+RUWr1kM/VQXFESeyxHUyJMRx4o/EzIiWxD4hYMSLHqrDd1CHRK+O8UQ9DeDD/TENxYmqscRZqkjENvdrxMrhAsMoNqpDQuuPw2MFikSMcndESN7IxBw6TsT+pNtD28rDxNCuAsVVVV7DuIJxRAKOnESr+3BE3ovzQn/DiEROjulERDwYRJL49L/x4zZBJjiWREkjsESAxtBDebv/Qy/snUTOTjFE668NxNLtm8RHg4TEz5skQm3MDsT7ap7EisYfxKzGbsPSETfE4v1SRDB7GkVj1M5DRukUxL7LMcSLQ3zE8hEbxIocqsRqeYvECnlnw6lhgEKGknBEViGgRNve10SxveVENawqRP2k5cNE5Z/ExZbow5pAyUMaAODDAu4JwpdcEELA+HNCwZWgQ5FhQcR1PsjEdrrwxFKk+MQjyx7FQN0Bxc6IKMTexzBEFBlkRBBKPMQce77E47uZxHEOE8UznlfFseT7xEjQTsTfMODC3rniRGm/10M0f9vE2WfRw8wTF0RvOlpD+jikQ6JHJUQ3EQDDv3k3xO2MkMRuNcLEHl+hxKZcl8T9m1LEXD02RFqc10OkZsnE7YWbxP/MPMTizKfEG28uxMr778PsxZvE2xyAxDFHsMOnMGLDsPsCRGuJmkTMemtEaZPqQ0F/mMRFNgvFIkyaxHdgiULZPYVEgKXIQ3XvEcQrRTTE3C21xGcYTsMJ8QxEmJVFxHXuh8RX8wPFJMepxOdHscMu5RvFyuVkxbrHNsWF9zjF4v9PxZWeTsWcAm7F55mQxbiPe8UaHS3F8mIqxe+QHsW5iTnF7XkHxTIs48SphRDFGOzuxIu5GMUrK/LEVh+WxHdGIsS/cKHBv3wSRGAfjcO6JVnEZoqTw4jrLESuPbZE5HAdRMBvoETUOS5F+18bRayOhkRm9s5Dg48RwzxHnMI5sLtEZ4gaRXIaVkRH1CTDh/VvxFZro8SPZhvESTUixHwM18M9GCzEMShlxFHTpEDxcCtFhOYjRXLX6US6hitEQNvnxJRFr8T2GyVE9fQxRZZeQ0WEnU5FUmxoRf9tREUbhBdFeDqJRERrzcPGJdrE8eRXxdQ5VMX/AvDENT4pxJVeUkNHPYVEXCs4RYJnckWR3npFh9CQRQRSqUVq/qFFvnlIRaJt7USS4ABFyTbwRIhjA0Xd5klFqU2URevkOkXn+R5D5iMTQ7yYi8IXBGREJn3ARC8Qm0PNZXlDT/8ORGpCl8Or0TLC1CLoQ+P7jcNKHknE0lkiQ3rE1kQ8kp1E5yg7RNaKrUTxItNEsC0ZRFPkoUTTlEtF2JguRYKLx0Q+z0BE7S/5QnKl00Qu2WRFv3CLRRgnpEXiXp1F/zJcRSZ7DUThSq3EmMHbxNbvnsSPrDhEqOCLRPTkBcR7YwDE9JklxD+wK0TLtXlFWeeJRQEjGUVmLUZDrZmdxFSK18TWfJ7EJSbcRFQESkSwsRfErghXxJCnV0TzKZtFQmYJRgrYCEbx+eRFIBDiRQ6eBkYKwUdGSGGORnCGfkZm8v9Fd8UAxVAOKsZy3hjGjYKqxfQJZMT24zxFeyk7QwiuEsVA3LHD2Iu5RD6KR0Vw3KFFdGWARdoLHkQI+jrFxQqBxb6QRcWaRk3E20h2RZSl7EV8jBxGnFz7RUsr7kQZVKLFQ31BxnwkRMaqHufFfLWrxIKUhkUY7oBFBKe7RLWND0WoQxVFvHe5Q8pQzcSiOqDFVO/7xa5CzMVc68vE7dj1Rc9zgUb4dpJGNeh8RvyWIEZn7JhFHCqPRFILA0UgZQFGM3iFRhhj10YusQ9HuTQkRzQOKEdE9ypHTPMuR+t9LkfOkzlHmMxIR5GpTkfO301HBmZAR7jOMUe4ASJHpfkhR3UiNkdRZUlHxalZR65TYkfOiGBHcbtgRxY1Y0eVKlVH0tw+R914J0f/TxRH1JAOR1RdEEcKhRhHWNIZR2gGEEcpOAdH7qEARyy1CEeeMAtHehf8Risf5UZyI8xGtejNRkMv60axWAdHD3wQRzAOCEdkUP1GJhXzRlTS4UZDg8hGIH6VRkD5e0ZwKqFGxdXDRvz3yUbZ5LRGWbOXRjEMlEZ8xplG8TOSRtOUlUZrqo5GrhqPRqiMlUaccKlGuFO7RoWBtEadH65G44apRhe9okbY5ZFG24CURq1Ot0Y++t5GqvkAR+f1BkeV2AFHffrrRmj26EY/MAtHY7gwRxZsXEdyjYBHKzaLR0x4ikfplH9HYPtwR0feakdwSGZH1UJeR3KQQ0fVsR1HF/L+RuxW50ZmC/hGfzP7RizA3UbnL61G1AhyRieBC0Zp/Y9F+xzARSWxE0YvXGVGI9qkRvpEpkZfI49Gu41CRreeBUYE+gtG+Ov1Rff3BUYuihdG9AwyRkimNUZLhjdGCiFWRrR9bkalwFpGJ1AiRkKz6UWlZuxFLlUBRixw9UU0FBBG7R0dRgUKOUZts0JG6aU2Rg/TOkbY1j1Gu1g2RqigJEYOcyFGtusWRnZlB0Y2XRhGxhECRj3XrkWaWIZFxgsaRb61IEUTnpBFDMylRTYItUVg0MdFXOjARTyTnEUQZnFFfsx1RQovjEVEKpZFYyWBRVSRS0VZF5NFbPmzRdaEtkWfRP1FHtbpRS4HsEV/QYtFmNBgRYaFskWEpMBF1EPdRdE2AUZZz9NFdtGpRcF9F0WlsotEWn7MRBZ0DUXLEGtF7lWjReKnpkVSnotFVymCRXHPWkVkUTJF3H89RX7AgUX9smtFPTjJRLvYRETRBDhEipkcRWj4g0VH15lFiTRDRT6OXsIt29zEK7Yrxd5YNsWcvbHE7bsgxGTOAsUqdGLFyTu3xXc3l8Uaa5RBcnlXRSSGr0WvuodFUnQCRGcArsQTFgzEU37yRC2aMUWJ11NEH7cQxDB5AMQ84gbETM71QwE7CkXiISVFYbzYRD9n8USi6BNFNjeTRMLve8TfLXTFI+KJxfZrOcVCj1TEQnXoRGZ1WkUAdGpFbgk3ReWE9kRph4RE4dPFRBjYxkQ/SNDC80OfxIPRF8WqCbDECsqRRBGsxkRfHDrDBoi2xLsjqsR9aBrEYIyaQ3F+fUSzRytFEZNYRXrwV0UtbD1FE2y1RBSIh0RKyBdDl72jxMET1MP5cY7DzRN2xEZ5WETcILFEJZXow4w0tcRgv6bEFqolxOa2H0ShAyNFDFUrRaqpo0RMcIVE0BV/RBcMN0QmZypDmpwQQ+lYxUI229LEBE37xL4UakQOrztFEuFaRaZ/MEXSz3lEaZW6Q1xdTkRs/6JEInJ5RDqImkRyAFxEugxpw0ZP/sOssrjDx7LCQzujWkRmCpxDtDWDxCD4dMTOUkVDgxSBw276gcQAJMHEihvdxK7rKsQUCRJEFKm0RHHN+EQEk6FEJLhVxPVo68PYNy1Fg+aLRb85jEUcfB9F37dqRFYYdkRom2tEu6RCRbyOSEWFRnpEhKboRIuTSkW9hl1FDiQcRQ4AuEQzROdEW2fRRDc8jUTSQ3dE/wlsRCmV2UQ8cdpE7Y1/Q1DRPMQlK43EOpy4xCXxncQvM6zE4i4Bxb1cuMQJfA7FQBRuxRZdDsWYAhLEp0/1QzaKsESGiJJEmaaNRComhERF7BzEnRrvxEA1fcSqCHbErE4AxeZ6TsSYIipENd8mRC9SRETGgsHD6kSdxC0ol8QNfd3EKAnGxPVxF0I1tYZEbk46RLX1W0RW1htFieCXRTons0WdgXVFn7ihRLYMtUMnio5E8hrmRBsSLsSAeQbFOT0PxblOUsVnFT3Fw/cJxT9BycQNwdjEg2yyxMYQBsWMHzLFnZWbxMTqikLRAvLDBbIUxLyluEN1QJZEEjPnQ94XVkMjeDZEfY+6wzerBMRV5wDEV1r6w4Od6MI/59BDOf3kRPxs0kR0mZZEjvU6RMObqMRavA/F0bHyxGi5ZMSm8dzAdYlZRNArLkOEsF3EW9UmxH45dsSCKSfEke+QxHjzVsTzbwbEOgiJxID5jMOzJKhD5sKeQ0W9lEOMFybE0l8gwVyiC0UiQgtFxX87RIaIHcRFhrFDwP6aRAv/bMMf96LDGYGHRB/hr0SZUAHDWQcLxclwEMUX1APFizPXxI8Xy8Nx8VjEZ7BmxH+FKcSF5+jEzwXixM9mwMSoyNXEAB2MxMBQRcS2XhrEVgliRB8RSUWcGSpFvPREwoh+ksRaCjNEf7H6Q578msPfwfpElDWzRLosmsOhfDxDQY87RGtSCUQ1RxhE5XGRRGfeL0Tyf/LBzOLUw+WgDMS9wJbE2Ov9xBxUnMS2nnLESYjwxGHoPcVOMg7FiU18w8x6XMOBJd7E8NF2xR0vb8W/pkpEd8VgRagyyUTnrQTCKZqRxChvlcQe6S3E0kI0xMBuXcTV3o/E1h2BxGh8Y8TZghHEz3wfxG7dlEN1+QhDItY6xGpPBsSOmQTEiWn1wSjjMcSIRFzEaUrzwkkTDcSISCzEBKN5xGChtcQEoIjEu6iYxCP00cS7UA3FR2yXxAd1vkS4IjxEXr8ZxHpSGkTmBrtDr3qKxP3a+MTupTzFoV09xXg18sP8VpBEPcRmwwy/0cTSD8DEOBZsQ1RKJkTDvEPDMSMuRB1ZvESNe2BEL/9Kw+LaFMMv/QVE8yNFRHoLFEMf1HzBgQ/bQzjOJ8Nw3tLE/PAJxbS97cQo8ynFaOj/xKSBsMSPrYLE8xosw8pVgMOQEofEFYpLxR7dRMUFpYDDTce3RMxgXkSSjJfDY/AQxH56TcS12YvEyAOUxC1L/cQAAAAAfi5axbUBXsXKtFbF8kECxZcbwcSxZS3FVkcZxX6GN8U4pFDFyzIbxUPDHMXiF/vESdiVxLwwmsSOGZPEWmOpw/jeVMRA7p3EERRDxDvOisETCJPAul7ixN5iLsWnuuTEkVU1xM4eksRpfK3EKqy8xIAA4MRpuCTFySNGxTc8CMUmcsDEEQWWxKCBDsWOymPFxWRSxQSB2MQIY/3DRp45xCpgCMUOfTrFWE8KxV8QG8XQWLvEA8eRxEyiAsVS0SHFZKVRxYJhHcUBB9fEzzFoxOhY4EPkrzjD/7mmxL93mcR2d2nErscLRH7EgkSxsqZEX1kGRCnWAcSe+brD3jKsxGGDisS7SiXEMugixA+lq0PVAJxEepCARPds70MjjeJDKKixRKpOgkRseCvDN63Zw6muFkOUxFRDkCegQy8xWESr/xxE/xmuROD+oUSkW+FCLMgUw4NjZkPmbX7DFcRBxIjA9cRJAwbFkOJaxOiFJcR3+s/DI/W1QivCeUSFuxxEPsJAQo1AlER7RgNF99aLRKOobERkk2VEYKqgQr2/BUSihzlC34kvxAQO7kNys6pEoyqURAT0TESjmhRE8LW0RH1b8EQ/WgtF/aTHRIAUw0RCVyVFLrLqROOxPUJgy7jEHoSfxOlvhsS80QnBCz9xRBuhtUSxwiVFTurpRPEhI0QC/PpDVxOzRD0xvUS9YHTEs8umxInYY0SpRthEqrfARH/2H0SX/YHETYDlxJm6AsT6H8JCupVZw5a+KETWkKtEqLPlQgl4pMSHYE/ECK05xAXqJUTBGw9FitkXxDNLMMWBcK7EhZyGxAWpW8TLzzFEu2hBRMfP98PbLVTDnvoiQyDLmsMWJYVDAHAXRMDhEULOlHjEUC0BRD5IM0X7qTJFs6MaRVCs9USG/CfCXsEExUpICsU2GxvFyWsexUHo7sSIhYHELm/4w1shPMMxJKfDjD4Xwyedm0TXbI5Dgc5JxLcgjMRTLw/FEj8AxR81w8QKljLEX6LhQ0TwpsJFqc/CKuPow0oEv8QqODjE7q/yQGXwnMPfvUDEcPcHxC4vFUNF1HDETumoxEghesSsgjDEzTDHQ2ah78Iqr2HEZA2mxN1svcQ5yeHEDOi5xP2jtcJSrIdEMRuARPQAaMQpLQLFeEmFxB//TMTkjR7FhXM5xZ+E18SuMkTETG2eRHa6o0T1YMnEjLvIxLhGP8NCozTE3s2kxO7X6cOUyBPC7uPswQX99MPenMnEQ16BxP7vD0NDB6zCKuNjRMSjCkXGcRtDsDJ/xLaCC8MejmHEReu/xDm6ScQFdxfEcF53xLUpJ8Q68vnD3j+exNV2qcRKjhHEY4g3RIcqLETm4R3EiE9VxH+wM8QLcQ7EbJYoxBmWjcS6yzDERpBxxLOsBcRU5olEyGj0Qykv0UOJYhDEUtgCxSnWkcQlxAnFmqZ+xVTJQMW8oeDEwp4AxTVPLMVmSmHFAf2QxYOAi8U+EvfEJ9LRw5Vy+cFpJ7XEhTAGxQdEIMQZloPE/Z64xGCQBsVClAXFX6yrxLt6hMT5t5XEZdRXxJ9LNcQmPqjEdFmWxJia+8M3GpZEj0ehRPjkX0TXysRE+6LsRJf5ykTL0+9Egq0GRXCyUERcyB1DJhPfRLJRYUTli8bERSsbxV6lPcXUFwDFXG1YxKtoBEN9OQpEdoInRMIQpUMtw/FEzg3eRGO8HcTm7inE/mahxEIik8SAJn9Dq+k6RT9GkEXVcIpF4SJjRZXAz0R8M9xDLg1QQni7SsQ0msjE+71AxTqPVsXnCKXEPIEgROqOEEWOkyhFW9EqRWzPd0VaO6lFPEusRdAAjUUBColFNaiGRbV4UkXjkEBF+jAhRRwi9US9MhdFF7Z/RWDHgUXCt0VEMuePxAA5scS4yS5CMCfORBFmGEQ75ebDS+UuQ99tWEMtE5RBThgMRNxKAcS8bsLEQIGfxDp5r0Mnw8lE5CDqRApCHUWLlFVFOP7sRFnEH8QL+iDE1myFw40Vl0IXJZZEiFDdRG9zZUUXR8FFZP+qRZScV0VIZddE563ARGYVx0RNPYVEg7ZQRF5YU8TMsc/EI5/fw+YyLsQzI4PDPXhjRPiK2kR7AFdFls07RQzDpERo7tLCKAQ8xJqbcMTamHbEb6QoxKjOxsSm47zFGcD7xCz7CEVMv+pFomIoRn7swUXNHHZFWOrnRUBrTEax2ZlGYbCZRpovI0Z23OhD2S4ExlL2H8ZOIW/FA2OIQzzEtURgE7nC38iPxbPdpMVeXQHFMydkRepftkV8YpZEDhfqxL3aesVUELfFsuyYxRzfIsVXnclEsg3QRSroFkYMrgJGaDmERDcCxMX5iC3GLMMuxsLgyMVwDCHEWKRfRU55gEWJoU5FuaHQRJRoD0UJhf5E0fXLxJQEucVUyfnFJExdxRoFLUVlCh1GkAFyRmkCgUaTJWpGd+QrRnkH4UWuQYxFAR6eRaKXFEb1IYRGFSHGRlYvAUdGjB5H1kwuRz/bMkdRTjJHuRw5R0DpR0ec7VJHjK1fR87zZUcOR1ZHm9E8R0ftK0e0mylHJxY8R+edW0dHdXFHLHJ3Rxboe0fCwXpHc2V3R/2zeEeC6mlHKjNSR+w+P0cByTZHnpI7R7jyQEedF0FH1vw8R5eGMkd3FydHA6chR0SQJ0ddoitH5RMlR039IkfZQCVHIN8rRx9SN0fGxj5Hb0VDR6eNP0clgjhHww8xR+Z1Jkeg8BlHob4JR8tsAUdgRQVHkDANRyJPCEcYsO9GY/XdRoQw0EZQc75G6rvJRmziykbIn9FGcX7eRi89xEYPJ7lGBAXKRoo3zEbzw8lGv6K+RqYhsEbTl6lGac+xRo3O2EaGTARHC4YJR6WS+EbuN+9GPDLzRrDdEUcvdjlHPnBdR1dmgUfA6ohHD+uKR1qXhkdrqHtH6lh6R2rRfkeAQn9H9657RyUiXke8SThHneoaR9KoDEfMqAlHVJr2RiFZzUZm2pRGKTAyRi5mukXgE8xFYV5ARnwin0bfW8FGuEqwRowSpEaKWn9G+dA1Roa5PUb7wyZGRQY4RmMLKEbMKxBGKvNERpiUdEaudIBGmH1zRqpZbUaTc1RGnm8vRvwFCUbsKPtFK4MjRn+7MkaUOi9GCjc4RgDnLUa+cTRGKAwfRgjX2kWmzQFGCHwJRmBVBkaU/CVGuBMVRr2RDEYxBA9GHPcCRvDovUUSbXBFauBERdJ6MUUEeXtFpPCWRZ0Lm0WyNqBFGwZwRYHnH0WhnfxElGNkRfMcpEXkQq1FjOG9RRwBo0WbBoBFfsaMRapYvUWTsKVFwba0RYBJr0XYXW9F+UKxRUmKxkWfHMBFXXvqRSP2u0Xpnk1FvsKlRKDsgcISpkTEenC9Q+cQSkViG5NFlzeyRZr/u0XDB49FCiWFRdD4a0XddKtE7BfJQ+iyUMLwCqnCRJoQRdbCJEMRpZfEpUy/QutpR0UwUpdFwIFARcqnfsSS7U7FSwtGxeH7EsXqcKjEySKFxOneSMVYtpnF4t2qxSFkT8WXBABFWXODRWgdjUViBWdFRxt/RDVAnkIcITFEP23vRJiDDkW6rghCSUDZxDZSI8TJS7dC2n0RRDBZCkWtiVZFtdM3RSTlzETinZJEeeKlQx0Wr8RPt1LFkd4uxZRk/MMYYMBDDH6FRO70hkR1IZ5DPCg7Q8zYhkQYNp5EfGKKRF1IUEQs8CvEe0MqxF2t18O0lfvCh2u/RN/Gj0SGdsjE7xtSxVI4GsWPJOLDUMylRJIX4USHRkpFyLyHRRpWRUVfqhtF6CeDRFuK4sF2yDdEqKsCRHdIh0RoKC1FEeV2REP4jMPKcZJEUyUOQ0DWw8RtIrfEPsv4wwWJNETJHf5EfhP7RPFNtEOcS6ZDft7TQw8otsNurHXEj1bnxLeFtcTAHELD9VUYwz9ZlkPOYMRE7KwHRRtiFkWaKLNE2QOdQ2fodUO085xE+dSnRFyyW0TFLkhEH/siQ6MNWkN6vnpDerPhQ7+7vERTHf5EuBCJRN58MEQ/LPREw3poREZq9cTE5B7F3TxvxC/Mr0Rh8RdFwHEFRdkR5kSSncBEe1d3RCLapETTvS9F+CsbRZkjFkXRFCVFqefLRCaU90QgrbREpcDJRJ+HGEUEYIZEkec8REIaaUSp1qhEOWy7RMOSHEQxL6REBHAURWuXGUVijApFBA8BRFCXNsQzx9rCYuDMQ9AhPERHy3pEgXAWQpWTYsRlM4DEXUIrxTWNWMUIaRbFnC0zxRV2OMV8c/7Ev2cWxCrPAEOIJ0/ED9sAxARsckQTINlDDt8DxXAhGsUZuFvEVI//w38AIEQai+JEz+aTwPpstMRiSsfEsG7cxP7ZoMS2ACHEbMFjwwGeC0NurhJDdChOQ6XqsUTneBVFSEMURYrfA0VZwPNE+S6eRDAj6EOuw3vDvXUJRMIp28PqE/jEHriSxIV9G8WjtFrFGsErxe4438TEeA7FRz0kxc7wJcX3kGLFo1VGxcjPQ8QzX09D2neKxFt7qMQzXz9D4n2MQtGSssSqltnDLJE5wyX2W8SKxWnE+oqTxDFEg8Rej/jDptSiRL5KgUTnWbzDoBWiRGs7hESITKPECc0TxfAQp8THx0tDP15ORHh3gERCbGxBaOc7xCJS88Q1bQnFg9u0xGLTxkNGf/JEhBVSRFcQIkPi3w7EdM/JxF7HKsSOigpEsws/RMZ6OUT3trJC7u5lwxy/psQUf+DERK4yQ2sOpER1HW9EcT6LROUp8ESVs+BE0Pupwuk5K8QpVxXC+wOfxFs2/cSiMdbEYPJlxD6YEcOStqrELwUWxbiVDcUgB+DEPp7rw4w2EEQBpbJD3RzWw1u6MET1Re5EDgiyRAzuQkR9PM9ETqbZRLY0C8TyYJVCi9GIQ+X3r8RPGWfE0laKw1UmrcPl7MHCEUhCRCgWQES3qfbDCzyzxEjQkcRCXCjE9g63xBfbwcRNXabELSeHxP+oJMQr47LEiWOhxHyz/MP3NBnETuErxbL5wcUG75HFELCLRPHgCkWHUYbCJzqsxN8TxsQ4b9LE0V/jxKQY8sQboxLFAGjpxH8qnMQBirDDrFoIxN9j8EMbBxxFjO7rRO9LPENAMvHENhSPxOScTUTLqHhEDOioRDpCA0SRxkjEqtumxLvbk8RTWLpCa0n1Q30NW0MBd0XEnZUKxWKgbENJag9FziEDRCo818N6VLXDmWZmxDYOtcQGchTFt0J6xR/9I8Uc8SBENLkbRGmCG8T3GMLEoDG3xGCQX0PCmQxDIuQnxGk348IuzT9DKiWixCfep8RSU/pDqRSERDpC3UMbTdLB22Knw1B/jMRlpuDEKXcUxfBg0MSKsJDEEnTMw9x4PEOvpkvEuiUoxEywXsK8D9FC1hX7w4AG+sOUYJRB07pmwuULSkJqqAjESqdhxG35IsQcOJ3EMkSlxI7cNMQ0jGnEAAAAAJmZLMV8IUvFBXFIxXdr2sQhOC3FdTVnxQY2TMXulWvFaP17xfUfeMXokGTFY34nxUqliMQ2wfvDzAAVxD/Zh8SV5oXEZyiBxOAm4MQa2pnEkJ6wxJhrPsVS4mjFv1UsxXke7sSVQarEehoHxbQxTMVVcyDFREHLxHllHMQt0iDEqIqGxCmoDcUe6W7F1xRuxd+NNcVf2+rEyjWtxFOA8sSHDUTFOV8FxaxIpcRC7+PDmdQoQ8mLw8TlPvfE2nP9xIfI2cRHQ8LEC/TVxNOyyUNQZ9tEuHrJQ41ei0K9/uRDQ0OpRGDwQkQssNBCQ4HQQ21R+MOuv5bDPa27xPNPDcUcb73DujJlRFk/iUS38chEvhurRFBBRcNBgNjEaUfPxMoAlsTvX2vEHKsww7WHR0S2LZdEjblgRCRMzkQ2qItE8+X0QolHRsQ0vgnFXdcaxdHx38Sr6KLEoOp3Q5i0mUOo0a/EDcj+w1zZh0OoPLdDcIddRLl5BkWTrhBF/qMLRAKv68MYvxZEDTe2RLtdmUTSIINEFOoXRGLYVkTK45bChZnHxMShxsNRh5pExSiWRDk0mURitJpEhMoWRQ1HHkWcoq5EfGGjRK7Wj0RAJJlEXw4IROBSZkO3sJbANp7nQjo7PcQdhtDEdmaDxHyFRcSsmVNEpuK4RFGyh0SUqDxEj1f3wnoAIUQ4dBhEn1Sow8rXUURMOtlEa6nQRBLvk0QXt7RCghl/xDO1lMSc0GjEjDkNxFFkXEQE7w1FST38RKE1z0OG6YVE2AkORTMPDkXPZEFF3u3zRLksnMN3LB7EDXWYxMEcvsSp7cNBe9geRGPhZsR4ZK3EUKfswR5nMcQEovTEEy2DxHxLBkTI065C2eumQ0eCFEV1wwpFxu+oRGphbUTnXCfE9E40xUehB8VDy2fERZsDxebbWsW3NyrFQ7KExIZklsLBtLFD+wswxHxEZsT72JPEEtifxMEgpMNeSlbERkGRxElRQ8QKglrDFCioRCvbvESeapJEHguORPL6c8SHRAPFU2bqw8a6XEQloclDrdyXxOEOysTWgMbEFKUvxE0BEERnU2HDUgRLxODY4MTVyQbFYAuexMAA0cOIBdJCHLKJw8HNEcSPghbBxsQ4RDGYnsN5G9DE/HecxFx7ysNe7yPEBn1ZxHTIzcKkwcvC8g8AROJ+8kQpTo9E/gxeRGom3kQj+FVET6FvxOocX8QZTl1CGYgWRAdBXkSZOa/DxAJQxFw8L0QowBdEoJnvw99HKkRfcmhEtINfQzxmbERa7M9DU9WoxMwN48Sby1XE7kiRw98MDcT7kj3EixbwxIiqMcU+9ALF/wTjw0Xe3EP4f/PB9TmFwvUvI8Pv9ynElFpzw0ca0EPDWiNEwJikQtgMb8RTG4xC4fkuRAGxoUSnnclEH1BKxBkJmsSFJzXEZZkJxVcdCsUdJWzERDLFxAasP8XlVkfFLz0VxS87G8Xp07XEaEcDw5PJF0TJnW1DT1TpxGRdisSzkprD1/1mxOyf98QiqvnE2bkKxIUX5MJJo2vE5fzzxHDJ98SEKPDEIXlDxOKG3EIiM6xEBg8sRZlkMkVhhAVFQJR1REOgV0On+opDpJPtRLEeGkVG/xTDl11OxI+sWsIulcfE5UsPxTGoK8Wn6hLFMfyGxDyc8UN1AOxEwixIRYhfJkW/gMNEVl3ZQ4hLOcXCey3FlOI7Qt8wNkWFRIVFKWB/RZoHYEVZu1FF9/t0RX6uBUULNW3EMJALxd+7LsWKuyzFE9gVxaBy9cT21IRDUSDaRDDCMkW0+XlFJMVZRaeVakWd4sNFt032RUrBw0Vxm4FFQ+ZkReN/PUW2SiJF5UgwRVzWGEUtAMlEh26YRFEXBkWxX8JE4f9BREVGLUREPGhEEF+wRBEcxkPbTDLEMCgqQ8LB4ERn5aJEAiUuRNB79cPcWX3EpATRQ7xc60SImTdFxH1NRQI0P0VxFmRFBzSGRS4JEkWLj/nCbqe6xEJTc8SVZBlF6VSiRWPgr0Xqu7VF+1yBRX7z9UQSKIdDlfuCwcorqkSaqq5EddvQRJ7ahUTC8svELeuqxPpVHkRCubxELzP5RAhQ8ET1xi1FPELZRKkfv8N7qqPEZJ2xxKwKksQi9gvFjckgxUwep8RPWznEXnATRaUZ70VMrxlGJnLORVdWXkVWCZpFaWUXRoHZg0Zi4o9GnKEnRhRfrMNCSiXG38orxmfnocVuJBTDHGERRdjnrMQF+JnFz6Ngxf/sFcUO7mTDhBWGRVjpQ0VkfjTFe1PzxW5VBca4SL3FrLRpxYqz1UQQINVFAfMnRmC/I0akvGlFd3mKxdbyQMZCkknGIxLyxYhepcSc54dFdzqgRdL1QEXO675Egb4wQ3AnqMT0wxnFEAq/xV5AH8aMHgHGv/MkxRIu60X4y3RGssGIRiWJdEYyFQZGjkmHRVoZgkUkSp1FFKAORvEyfEaOs8dGcHIHRymSIEc20CpHdGgvR9/2NkeYiztHCLtHRx2wXkd/DmtHr7BtR+JbYkfkH1VHk3E+RzQwKkfydjNHQLdLR3tccUcTRIVHbICGR9GWhkdbRIVHQLF+R66idUfY3mlH0rVaR5CjV0dHeFlHTEZfRz5dX0dgaU5HbkJARyI/OkebdDlHn+0/RzdSQ0eyLUNH1Aw8R3VBPkfnzUxHKYpWR0SeXEcWEF1Hag9bRzYbWEerIE1Hj29DR4YYNkfZwCZHD7glRwZ6JUeLviRHoCEgR+4YDEcG1fZGl+XtRsbt3kbC/9VG1qbERs6LyUZnEuVGsenvRrQp50biOcpGQfLARrC90Ubptt9GE+PZRsYVzUZQd9BG2GrhRqVmAEcPNgdHV5v/RrxO6kbxQ+FG2NMCR0s6I0eR3U5H/kR4R2v9hkftTIlHgMCBR2DMb0dFuGtHWvZ3Rwt0hkf83IlHSMt8RzwJWEcloydHbCsERwJO9EYK9/FGRzzaRqj1skbvIIlGi4kvRio+FUaInTRGFdOJRoPWykbdztZGsGm+RmQ0ikYESitG2qAkRpwBJkban0NGmqhkRvQPdUaWmWtGrjdvRiTMhkZZ4olGxKZ7RrTHQkaIUB9G79wIRumRAkYSNAdGeGkrRqguRkaSzklG1p89RkLkKEZmKBxGxFn+RfYQ2UUJCN1FtK4ZRowmQ0aOgTNGWk47RhiDHkYQFfpFlycNRm4e8UWH8a5F2emiRQUIl0XP2ptFXnKbRTBFfEUO1FpFCLNRRUmSB0XnexxFX4K5RR08+UWZSPNFB4P2RZSE60XQBONF3uwHRqQM7kXyLdFFlrvcRWLGqUXygcJFthnHRfWKxEWv0NFFghmRRZ2zjkUEmPBEWjdpxCZ5x8NhctLDYCQSwo4G9ERkmXlFV8qNRVP2fkUy+SpFKkwaRX6f5kRhg3NEiGYvw7lICcXAxKdCfCA5RVMTh0WrBT9ELBFERLRtB0UdiO1EJcM5w3gzE8WNqC3FLFuqxD4PjcONXY3EJUUXxYRlfcXHD5HFHc9XxUXBl8QN6zxFXIdeRZ6uzERl6K5EPYl9RNSi7EQG1itFDNYLRWt9vERskw7ENVckxdOCWsS4o71EL6W/REdAtUQOq91E5wwCRZxgdkQTdW7Eehsexfn6X8XoKGTF1t2IxCYVPUUH3l5F+CblROINbURd9QpEauVwQ6uvd0OwdU1DHlSCw8e1D8SJMaPECUIxQ9TrGEUKRQRF8hXnRPwtgUSZlibEm1eVxFrIYcOosDlEIJSgRPrZGERa7AZEyhwbReZcE0W9jbFE+yqdQ3AvvcT0dDDET/4TRLOnN8PrGJtErVrjRGCYY8Q+ytvDzqGuQ5796cMF2jhEnMITRaGcM0WPPyNFq/HHRGH5i8RyIgXFNiw6xOkQPUIvCwhEuVSaw+z7tcQ0T/5D7T1BRYHbJEUAzZxE8zrNwSIPGMOJfJpEOKElRcSEGkUj179EHUM5ROzBt0FU6xtEjpRoRJzrmERV1JFEG4POwv3NsMK6B6lEgjLmRN3FwUQnniRFkVo3RUubjEOFbaPExSN/wzySAEUm0DpFY7v+RHHTCUX9L0xFmEdfRYmoQUUxx1BFg6ndRH9W7kLv7MREP8/qROtyGUVVVChFcNOVRHn9FERF1vLCH42zQ1R2+UM85/FBDdaBREZZmkSV3Y5Ey+HIRBJB/EQfP1hFoqFhRaNNiEQ9AonEIlPdxDZOqcTq3qXDdwWUw+g90sSPOKnEelt4xEd4+sTFrpPEckIyQ2nIZETtGPJDmv6OwzsM0MMuabzEBsawxJRYZUNMBFBETqtAxN6l+8TbOZ3D65eyRGymG0UKymZFN/wTRfIqvsO9Os3EU5DpxF/D6sRTl+TEh7i/xF3/UcS5tX7DxEkMw/XvhkQ/bhBFS5r4RAF1KEQH53rD7gpTxBccLsTMoqjEz4y5xF/WKsRiU6nEZURrw0ejQcQfFBjFH3IPxbPRycRrq87Ea1fxxEtN2cTKORzFPYphxT7EQ8WetGLE11UZxHee2cQD5YbEE4GbQuQtp8QqocvEqVi9w0jiRcOZRUdDUlW8wqbgYsQCcY/ESHJSROj41ERlGtnE9H4GxTwZ48PUu23EgIvPxNlMlsQdkDZEE852RLDTDkRixVPDTAiVxPo/2MTHGb7Ea4Y6xBc0I0QkjxRFOn+tRFY2S0Q3g5hEovW4wbtSucRRfwHFKlvuxNUs4cTSCTDFtBsrxU8KEsX5eEPF3fgXxefaZsNafVtE5WRGQx8u/cPn/inCQzo5wtekIsRySV5DvfAdwoO8y8SDufjE6yScxJVxr8INIYvDQ8+1xCBiBMXIQ8rEttnEQ9u66kQD/e5EmaPFwh5x3cTYAcfE2009xGHeFUTusoBE0gBbRBlf/cNIY4rB3IiuRFbiB0SrqW5E2oa8REQTckR9ghJEKUjzQ3lRpkPuUDHE+ZX0xBWm3MQv27BCaatXRG8uSkR0YzpDrFOdxAOOqMOnAE1EVUNPRKF3UkQhdh1EOkLjQ8Y7zcSkrXHFvXBIxOLkMUWQIqxEkzKwxDJ0yMQaWpzEtrqRxOkRgMMgogLEM6pDxNlQUcQbH69DeURnRNHUJECDP3ZEWp3YRLLi4UR6NwnDAPO8xNFB4EIPZMBDfH3GQyt0ykPLRvzDmddsxJqglcQRBxnCd3x8RN2ViER5otBE21N8Q4/OmcKCSwFF7bP6RP4i1kPYpMLDYhYDxMFPpcN9GfRDlkevw0RDk8Ss5WNEEzw3RGMtMMSkCD7DhrkVxCNrxsMWSJnCGee1xJdJ+cSDwwvEPJtRxJJYDcUuX47EstyXQ1shUUR044VEPoJsRGgeEsNPakHEmcnRxPhsHcWZ5/vEWDY5xIkjQkRfbdHDVJTexHPoWMRkmgJCg3UVwyXjhUQ0/SZFoM6PREvmEcSSfrXEVSrYxC9W+sNIWgvEAtb/xJQUB8Xty8/EmtLOxAAAAACg6THFWitsxW5xMcX/H/fEllIuxUaBG8WwgyDFsj1nxYRFecU2SU7FkK1FxXISGMWxcJnEGKlDxLbzqMSrSrnEvLYoxFPT8sQJsyTFl1/dxEY0EsWPpHzFN6iXxbaDk8V9gFrFx6U7xRjSjMXATI7FJmFcxSbSDMXW5uzEB7EJxQ70E8X4fC/FvJ7txNHOd8QtDIfE43bQxN5J9MTkJhvF5MjkxLUbaMR70vjDh/BpREdOCsSUaPnE0yOZxKveSkNfvbdEOScRRNQCNEMyF3FEHz7Qw5qJpMQ3dZHDPyTeRAn3+ESw1m/DPnaNwyyoWsR6dVHE+yBDxAg3P8WlGmDF5HC1xI/trUJb+CBEQ9JCRJilyMNS6f/EOsAexdA0McUkdVvF2SImxc38JcSfCHtEquzgQ716W0SH0u5EkvqjRHlBXMPcDQXFXVghxdYJ98RyNe/EpzkPwnAAC0WAcn5Dl68+xIRlJUM+2oFEXsrERPH96EQv0PtEwvSFRHZIo8MPceHDrWSKRBxVCEUa0BVFR7y8RBCCkkR2H6REKb8GRNAr6EOCVPpDTEyLxMrBmsTotGtC7OTuRMENHUXFPcTD8SfexN1eisQXjcrDjLq0xIf35cRDj0HENnniQ1LZjUQeJRVD/kK8w8n668Qnz9nEFbqsw5JassEwx6FE8YOHRJeuKUSYzMdEzbCORKEFR0Ru2VBEp9M3RCttxUP2hxXEqdxZxCoVdMOZ42fCKUMTxOw2AMQLvgvExtBFxOOyjsTSKv5D7aJuRaBvh0V9szVF27mBRM65t0NrBMBEvqdwRMGFZ8RVcZjEhtlDxFUpccQy65TEI3i2Q1fThkRzAiDEHnObxLaVK0R/OPFEjtMCRRUqPUWyvchEd6ZYxFdfz8Qfp+zE9Vc9xaNTLsUyjj3Ew4UZxEITB8XLZQvFvBxKxCigYEIXoo9EMrjEQ5cEbMRm/IvEmDBIxKqIOEQj7rtEwUHTRJCWCEViKhNFZvEwRcqDFEXgzjBE9iQYRDDZJETTxwHEmRSwwx8Bi0Q/CNJER+bxQg3ywcQmpQfFEL+8xKh50UOt83LA/NpMxEmwpMTnaezEE7GoxAC/ccTtvAxDbAmERJsjhcErp7XEQmSOxAXXgsTG6qHEsgrbw0anVEIebvLDAw0/xEztQsF4BWPDNTHCxOgZqcSCITjEOD0lQ5h9y0RLWe9EekcvROXygcMrTA7Dbq+pwIq+X0Q/Z4VEkymPwilRekO+44dES32XwvpfXsTiuQbE010kwReRdkSmvB5EXoRqxI/M7cRQbZ7ExeJsQwYZcEKtIpvE/AkwxaJoWsV0pd/E7tupQ2RIOkT6nePD/UhOxA816MOL8X3EmQd1xDzB+UMB/1hEjSJaQumkOMRUeo7BWWxkRB7/PkSaLKNEp6aNwttJocQ7ZM9CcGHRPzX3q8SXm5/EkxPExCh6TcWRoYLFhWA2xQtnI8We1jHFCHoKxTLjCMW39orEb+rjxI1CJMVAR7bEpoRSwx1I8cPbParE53HsweFaYES9td5D2/NHxHl4ysQhERPFG9anxK1Vs0NLHBlE9OyrRO7RI0UILSdFoOydRADAOETedgdEIhY3RNWMAkUD3uRDXewUxWsQ0sRZP6TEysqKxJRrj8TzrIzETYn1wZaGnkQqiRNFIq5bRTLLeEUS7BxFdc+1RCz3bMT5/rTE1dMgRD5cSEXyNqxF79mvRZ4bbUXPJLNEL6SiRJskPUSbagzFgZd6xUdDXcXANBXFwcNTxG86JUHNbfZE0p5MRQBJPEUasIVFiPKfRepEk0VbFrFFzRbiRddG1kVHl6RFCk2JRfHfVEUBx+pEcyriRGiTF0UfLw1FfGBCRJgbDkQcqitELdTnQ/FzoERxcPNEvEMGRW16o0SgQsFDBTdkw9CcU0RmsXVEtR3NQ0hcF0K5gDHEH+4aRDsbEEXP9z5Fq9NtRa0AekUDDTRFWN0gRQs7GUW1dNNE13mmRJjWzkR6lnhFL5LWRWXVy0V94oBFsl8URLv2psRdXzDE58qdw57cm0Qdf8JEMWUdRO/tgkSOvU3ElAcoxVd0IsQ1FMxEzeYbRaTwvETni71EweiuRPcCKcMEo4nEAJsOxXIUFMXoGxvFqM9SxUdM9MTHuflD6UjqRZYCM0auiAFGCEqZRc2w0EVEdS5GghaKRsiOlUbPlSxG1amDRKI8C8aSmkzGWVr2xWG8AcVrK4xEiIuYxKY6zcWmVLLFRbKcxCxBH0WyCTtFBPJrxCbIQcXVDcDFZMsVxol408X5hDHFE5FDREwuqUUg8w1G0p0VRgJ9XkUrxZnFKuI6xhPkWcZWUgfGkH/RxIL7hUWxf6pF4fpORSLCqkT0ZnBEaNycRPqakcTQfLHFZbYUxq3F58VMDgzFLZvKRZoUa0bYG4NGAIJwRmqJJkY79oRFPDAxRJkCQUUYgRBGA2aDRsgUykYrWwNHMNcdR2xnMEfrtjZHQ903R3y3RUcgklxHFFhoR/8YeUeRwINHFm5/R2Eka0cQlFRHHr9KR02bSUfKrVVHO2l4R8y2jEdm05dHLGOaR3mFmEfmuphHKreTRwGHjEenNYZHe82AR++3gUdeyIRHAN6ER81FgEeeUGtHSr5YR0ghUEeoglNHuC5dRy5xY0eccmhHEH9lR11BaEcURXhHUhyBR9EVgkeVZ4BH9DR+R79HeEevWGhHjPhbR6gOUUd6ZEZHaLk/R1R9PUewCTVHXhAkR/oaFUeZoARH4G7rRtiB7kaFi+lGGVTfRix28EaJMfhGbCEAR9DP/0ZgiuBG0HfLRoRVxkb6yc1GJGTdRsZB6kadtvNGe8ECR1gJD0dYpQpH/RP4RmHg50bRtQBH8LQgR0DlREc8CG1HuAuBR2pAhEcpKH5HsktpR972akeib3ZHYpiDRyRMjUfCl4VHRI9oRy8oOUeaJgZHRSTaRqguzUYSBt9Gzm3ZRvKgu0bo/5xGjmWKRltomkb1C7tGvzjdRrBK2EZfUcNGAuGeRoLEaEbuEVFG6spCRsXUb0bUh3xGwjByRqrIiUYOl5VGeYmcRvhEjkYvfH5G8/1WRkDyKEbi3gpGNvwLRq9YG0YoNiNGmE8tRrk/OkbIUThG4H5ERmImREblLDBG6rUtRi6LEka5bxJG7zlARr4nT0Z54V9G19dORioXM0ZeIRJGGCLgRQW+1UXqkbNFWZKrRehvwEV2CtVF/I/IRe6Wf0XQ1DRFN4ZKRa/KgkWWSp9FFHDaRTkaH0YsnS1Gz6cqRqB5DEb+Ed9FSrioRVJXjkXByY1FRk59RZ0LCEZYGxtGApcCRv0VEUYvC8ZFDsYxRV6cz0MwXbjEFuL1xJZqrcRoaoJEErUnRRpnPEUcApVF8NfFRRZ8ykVQwrVFM3IURbQS+sO4OarEbAnFxEhamUTmYUFFCxyFRcQnxkUpF1hFBYIORR+fK0XTbqJEKeLixC1QMcWzH/nE1JeLxGjJP8Tp0RHFgDdrxaQrOsUoBojEW9eIRAS9v0TYdRlFNoIARVDB8kLkYGhEMlPzROtCPkVVvUxFh9CtRDaGZkR/sN5EkO+4RJtYF0VF8YtFGud9RQrwL0UmvbdETBOXQ3OwMcRjUxHFcKJFxeB3NsXJHQvFBttYxFlMA0XWplZFjjnORG7vZkOEJ0BEUFb3RLTQvESwViHD9BdrxG00wMOqLfDDSnamQ2VQLEUlmRNFloiGRJJoAkJdZJPEpH+Vw2AL9ET7NUNFrPVTRW/sQkU7v8JET9LJROeZCEUS++VEDQebRNinCsQB7BzEr5X5RAX3vkQrbXvDnqMMRFhxpMSAJgPFtCW7QlQowUMUNuZEaBxtRbOjakVFgDpFldFERSNPAUXvb3nETagaxVBq9cT4iYtD2rYQRTAt+ESOJdVEtVJSRe6VRkU2x8ZEuMo1RFBqgUIL7J9DX6TWRLkIJEXZYfFEeIN9RLdUCUPn0GxERewPRZ78MUWNqE1FJDr9RPUmD0TmdGdEKCh5RPqFhcJ6aQbBcS3DRM+nw0Sx8kxE3PVuRBRd80T29j1F1AACRYnH4UT++2dFQ2CgRT/iXEU8jPNEi1KtRG9h30It/L5EGaUHRTKdzERMKiNFd4TzRKJcRkTxe4nD4GiVQii5bURT3x5DXQ5lRCZPKEXKmENFUgMPRYUBJ0Qg7BFEFov5RPoc9UTXysJD2HFWxJSYhMSjBFXEWCCgw4uRtMTH0SbFtq2nxG+vBcO/pyVEhCGpREwdJkVPf2lFK84kRX0FnkQySq7Dlz+DxOr6IMQWDFTEuMmnxBEJ48RZKBLEaGrCRInaDkWewflE6KykRJQDykOZANnDdcc8xA9OBMTAXezDyX0yxM76rcOUbqBE7GgCRS967EST341EwlrWP2czScQt9UrEgIKoxN0h38SCiwDFt9pkxYXaRMWm2yDF/TiYxJQ0J8QUw/HESLrBxLwphcToHp3ECtabxBLvUsTOxqDEpGIHxcFtW8U9ei3FehFkxP57TsRoraPEtczcw7xlgsOgpITE+/CMw/xe7EM/t5dE6jyjRDV5yMJwCPbECzHOxGihh0TWD0HC4eYdxTIOG8VC7g/FjtmYxMuMS8TTXflCM+VMQyBSlsQBPArF3eJOxUMlNcVfrh3EyT14RK1eMUR/sYNElquWQ1FbyMPzllhE3vbkREw2xES6Lg3ExIERxbgH7sT9k9bE/ri1xPZWQcTW1JvELxvkxLMGs8TnZeXDnwfYw+2xuMTAOszE1eP2w/ljIcSsA0fEYm8yw9/MCcRZ7jrE5RoFxBnQLMTNPJzEO+urxMovpcSKqL3EOmgFw/1CtkQ5DBJF43z+RMaCK0TNOblD3BsdQ2qYm0SO5NdECY8pROeN/MOqc4LDFfm/RPcopESau6REG04DRYZWB0UJqwxFE6auRB9+cUPk3IzDBXVFxHkUm8Qi6OzDo8ATQ2rBtEPcU8ZEUSlAROOo5cPNZtnCuJl0QyFgJEQKhDrDu/OCxGMGGcO8Xa/DDaMvxHvy0UQroipF2azGQdc3mcSsIXTEp7EMxak52sRiymvEOm36w7EGMMT6QGLEIM8LRMCOw0MtKBFDe+ndQf6XG0RV1YlES7wQQzH3QERePmRDc5VvxDqB9MP+bPLDCnBBwoOwh8LzJb3DcrQBw4mXfMTbw7PCSsC5RGoJsEQpcMhEPmLSRHf+skQTiX5EdHJiRFRLF0PhSsdCYhwdRLfrzcNZyyhE3zGgRIW8UcSLDbPBmUSeRNklV0TJTjpEcE2rwrCWp8Sn0gvEOpM9RE57F8S1LubE5ELjxHzMhsSBTbPD3akXwVqIfcNEHQXDZ6DTQ/791MMx/1fExOUUxE+ZmUPmk7HDGFgZxc1j2cR/zw1EsM58wi+gvMTPWslBkJRjRLpM0UPJ62fDKPaWxKMp+sPMC99Dq58uxHDi6MTTOwzFTrsWxZTUJMUAAAAAoxSDxbtCjMUHxF3F0dpMxVj3L8WK1+nED+z9xJhoEcXlqYnEKsahw0TtKcQZ54HEqu+DxEz0k8S8Vd/Ez097xGaGtcQMVjvFqacrxZEyEsVVSznF659bxV7yccUgYGPF8rcmxRoyK8XpfQvFYa4KxfKTPcWC4VfF7M9txYmNSMVCLDTFDn/oxP9gLcQ2eLXDH1PKwx5VEMSI4V/EN1mJxCKFnMTtAhjFUfGTxDVMd8OKU5vELk+jxN/HbcR3m7ZDoGRbRDWDW8KJZ4FBgwa4w98YlcRy/3XE6I4GRHKNG0W69mpEoSCyQ5nzsUP7mljElGsWQyZC1ENZd67E5GfFxMqaGMOX6chDO4IJRJ9i7cJn2qjEOfSQxIN2e8JBRTjEvuLQxFurtMQoT0lDkCigQuOwiMSfMwnEaew8w8KMOMTc5QTFhrgPxRUihsTliIbEsJWVxBSKV0SqDORDWYhLxOy6mMMvk2NEJRTqRIv2ekShqsfDVtKgxEcBncQ+JpTE1gwJxD8Y7EPO3vdEPacdRX0+sUSNDlVEFGWMRJEus0TeLZdEjpyUxDdZPMVK0wvFbYdCxHdvk0THqP7BN44LxSU1GMX+0ybE8cGZQ5PSFsIO+wBE+4WBQ3Fh60PkLDxE68LSRP75B0QRDMbEwDNZxIBBaMTGgLDDPl8yROlTnEMVFIZEhLfhRHJ3nkTGhDJDwfFXwx/KJESWt5pDOzpexBArg8R7fxzElu5SxIlEJMRTD1rEwODixMPVD8WaxMzEpehEREOWAUXh/6xEnnM7xBw9CMWdQTvEiNo4QzVZ2sN7/hnEjJQ6xHFh4sMeA7XDtHDgw7o1Y8LznLnD+EQqxA6vokPNL89ETeMBRUhsH0XJK4FETh+lxB502sSbBZ7EAZCyxBPGAMVHnLbEMAygxIamEMVJlgTFNosfxBkFY8Q9RRDEl8aowjRXKcRSRzDDfIJ6Q7vREERKRFJEP/ujRHoT3kQLf+hE4BD8RFPrxkRwEerDMp4VxS3EysQfPoLCp5aXQxODlUI43qjCr7Yyw3bg8UISu/9D4g0gQ9BqbUNsu9HEX7tTxTv39sQ6ldTDfl1bRMPchkMxcn7EzrCGw/5qxENURRTEL69VxF1flMQWEwvFse6yxHjw60LHiCxEKFo+RHfxgkQQiDxEwdZZxBvk4MS6cdfEJbipxJnyacSWESrEgHvRwwJZdsT+bbfEFGfYxBYrccSrghpEZ7wQRGfCFMPpdClEBtjNRFR5fESymwbEmd2SxIX/McKKZQdEu/nJQ/BnEURBlSxETKWtRHmJokT9W2PDqG4CxXUTTMXbQATFsxtjwyeOgUOd5bTDD1Hdwm4ec0SO4VNETG+7w01dCEO9nWZEst47w+sSRsRAOEFD5/ynRJcFgkPpXhPEnkkixKXatMSl4UvEO8AgwuozvsThGCrFKp8Qxa38AsWDNR3F0cwDxcHtG8W4gYLFYpVexQzHX8XvTEDF5NLDxJf5A8V7VRfFISfFwwQgu0SyHvZC/xqhw/1SRkNWw6ZDvO0ARO1SREQNMb5CLbHKw2yafERkQ0hEsJgmxLXmOcRA7LPBnlILxDXhm8Nw2oBE2dtQRPsvNkRE4z9Dq7wSxW7lG8UzWcnEznEsxMK9CEMsl3FDs+HDRFnFJkXNPStFnP7IRAg+T0T2WxpA9mUjRI/syUQzU0JF432VRYgIgEVhAVlFeV5XRYg4P0VYCVREzkiOxMXy78Q/RFbF3mKXxadhf8WE1d7ExtCLROuaGkULQVVFYEmTReJ0eEUbfXhF4lOqRfkhs0Xb/adFfWCbRcTXaEUkVDxF9wJfRbajg0UWL09FH48URTEZDUWmXwxFMbGYRKE1mURcyAtFMj2VRGtXzkMCGQ9EA9dtRFtBPkRh5MpErJ69RD0/QUSbaT1D4IlIxEyh0kORZqZEQfT4RJLqK0WXAQhFvtCkRG9x+0ScTwJFSZmARHQGPUQnKZdEA1o7Rc8on0Vxaa9FSJacRREdPUX0ZntEGbKLxM/0JcUzzunD6dpFRKSbCEQ9hw5EMwQpxMK/f0ESOa9EILVBQwCQHsMN91nCUiAaQ32x1sN+22fEN+BKQwAH30PhZ+ZDRl2axCI4PcV5lADFtsH1w7WFe0TRVjtFID9nRaZZFkZU5qBFmnnRRcNNIkYlxopGQuSpRngaT0bm1UZFSEzAxVKxGMa5ZprFvYdrxN1DBURNF5HErEbIxbay9cUGBX/FQU02RHoxn0UcKjVFZJVUxeGm+MXEdSfGU9MZxovc48WUAtTDS8yLRQoz5EXLJg1G4q7/ROsTucWOYUjGJEhhxmeJBcbeHdvElLiBRTVyv0UIhopFf/gbRZK05ETzQ1dEogAiRJrbzcRWMs3F0Y/WxWrXSMUD27VFNvFhRjXGiEaR2YtGUCg7Rp4q90WtILZFgQSERT51D0YsK39GnQbKRqNoDEfoeSZHtNsyR8a7NkdmmT9HYPZIR5g7XkfcUINHMg+NRzK4j0fcxI9H4F2KRwx0gUdBDW5H7qpvR+7fe0fVBItHXKedRya8rUfV0bZHanq1RznPrkdR+KhHs1ikR9WvoEceMaBHAzafR0IYoEeUQqJHzkKeR4wDlkeuWI1HfDKHR/A1iEcG24dHkceIR7nAi0fkp4tHeVGNR4kjkEfIUJRH39eZR+qlnEccRZ5H54GdR6oEmUeKuY9H6meDRwEGgEc+MXdHwFRrR0Z6ZkdW6VJHJYQ6RwbQMUc1PSVHhq0YR+7lC0c1CwZHPJYNR3JpDEdiHw5HtsAMRzKDBEch6gBHfvn4Rn9s70bM8OJGNlXoRsUE+0aoNARH720ER77ZAUe5ewNHrqYARz+8Ckc2TyVHIB1HR3jzakf8d4FHiaqIRyxChkeqd3tHYERyRzBveke+CYxHIvWYR0jGkEcrqoBHZzpMR+4aF0eDPOhG9P2/RqBC00bv2u9GwEb7Rppl3UZFTMZGKn7KRlVK6EZnDwxHiEULR4zc8kb2orpG4lOERv9yd0YKrHdG/q+ORqKFo0YFr6xGRPWnRhFqmkYxiqBGbM+fRihFkkZyL1tGcj4uRheeCUYQ/vlFwjsVRvfFQUYMlmBGzFloRmmKXUbn0ENG15A8RhJqOUYDBjtGH+w3RrrEMEaeqC5GGx4lRhlTMUYTLStGxuMMRkyFDUazn/ZFvU/PRXh400U1ksRFnUakRRkKi0WXyo9FUHuKRc5bRUXWJbREQGSzRDINgEUiqM1FhawCRmGvHEYsRylGmx8kRn2OHkYHjc5F5qx0RTzHj0XqOyRFFux8RbPe2kUpJuRFWcf+RVZCv0X5lMhFniiARXnEU8Qr2t3ErrzuxFItpMTsB6BDJCk2RcOthUVmkYNFDXmMRWC2rkWMHp9FGL5fRb1B5ER+gyvEQrTrRFWEpEVh+5JFzJmeRaEMdUU1O/1EttlMRVp450OHN0FD4uiyxEFrisT0+Y1DRwyQxPpUSMVcHIrFIAmHxb9lScTB8EhFSsSvRf8WlEVqNxhFBRs7RMRoL8SFmhREdZzRRIceCEUqpyZFolhSRBIjv0F2LAlFmj1rRchMgUWBBKBFFHGKRTNaREXsAf1E+DSpw0cnDMUqdj7Fc83zxNn9LkS3lD9FqZNBRVZAz0RtdpZE2sqYRD4jX0QUhM5DQYGXRPPw8ERVBwdEt4b8w7Z2RkSbj9JE1mqDRCJ7oESxTu7CMRPZxFi+p8RFEcXEj/BxxJbUkkSwsxZFX7QFRRj/J0V6CCFFXSG7RDX2lURJEa5EPFjuROfDu0TBUuRD+YmjRJWN/kTg5zjDm5B6QhK/x0MQYV3EIp2QRKG/+UTMMQpF1xxLReMWA0VVB4bCzEa7QT7gIEWuyCVFj32wQfTV0MTaYhjES83gREoXSkXFIhlFj360RK57UkMFKa7EfNArxJZ1mERGDxxFoxwORRfarERAETZEcOGWRHmFrESk4qxEsVAFRdCg9kSCz/dEWl7TRBlh7ENumvFDZjY7RFIMcEIsptnCQ+amRDgnC0XyxclELP5wRDWlJ0Q9CRpFzfV3RUWrcUUBIIFFHf+gRe+DdkVXGGxErJdoRGMtq0RgFx5F5G08RQmqe0RSgctEydwiRRmYBkV7KJ1EKf1RRJul40S/09FEdQOxRDJGIEVVZGFFEApNRY/p40TlhUVE4pMuRGSZEkRWo0TDoyWJxNHNHMT3ma/DjtESQBF110PcGKvElAYSxTesWMRpsL1Ek10QRarO+EQe8EBF51hBRdy63kS4DjtDw1ZqxEnah8QwIeDEpHrUxAMbSsSKT4/Cp0KMRCKcD0WqwNBEVNw1w6pgKMTEtzLEGViqxO3joMQ2lKDDMoseRNGIjEQh7ShFvAl6RXi+WEWIAvFEFTKvQwGwT8QRH4fEbE+UxEfKIsUAgSLF3DZdxc60b8WFU0PFafkXxa+FusTysRPFt3sExXV0s8RSyrHE4VVLxB+aCES38K5D9eDywi5zi8RuP/HEo1ZTxNkLU8Fo1sbDLOhCxKCSMkI6HjjDmW/iwy9IB0OqKjJEoW5VRHB3YkM3HXDEcUMgxQAt4sSdL9PDln7gww08YcPG63zEfF3JQrMnaESIqclAlukoxPQQDMWOGz3F9F98xSflicXmRerEFLGaRGDrMkRfXEnEceCtxMhHjsQdpilDxzAnRGHNo0QP4vRDEPrHxEF1kcQ9YBBEXGwLRXwhPkWBgPREob5URPLDX0NnTSxD5NoWREpHzUN457XDsnDSQ+qAjUSN2elDViMwRL/Q/0PB6NDD7Wvrw9MFEMR+NPbEfeoVxQpiKsQarhrDz4bVwzEpisMX4xFDgVeGRLLnf0RA2OtEAQEARdeix0QGkPBELRbFRIweikTgdyJEYlWeRNXcVkR8pNHDiithxJxwVcQoKAlEHMJkRPngHMRTx43Ec/aTw8nF3kJ2cKhDpcAmQ7T8wMSy4pDEcgT7Q037hUPn04rDKpYmxIDHyULOYTBE2WuhxC3sGsXcTInE8FG0xJlAEMVvJhrEQP5kxM0I+8SpmO3Dbsm7xEGTH8WHK/vEb2CPxJTvG0PP/HfEaijhxMnrB8UXbN7EhS9CxK1uo8N5UvJD9YSAQwe2ZkRjBC1E19SrxEZ2lMSCk2XEXlviw8F+iESWFZxEd/6JRNJ0TcRI9zfFRnb0xGIs1sKS8ylErsSoQ2g7R0TaG6FEG9/rRP0Uz0Sx7snDbIiCxObX88SFOO7ERtauQxi5qUEwpYHDNER6RO1YWkRgjHdDrfRWw6R4YsRa4azENdS5w2dYWMJub0vEhsS7xDGNlMS1hDDEO1idxGmJocQ6hFbE0BjEQ0eTJkS5CNtDqZsqRNsNc0SNd45EZQHnwumAXcS0xUhEhqjQRHa8MMTFrgXFxES3xOAepMPZn4hDxEyUwzNV/8Jstj5EvM4SRIm2OcMF0I3EDf8BxYABHcU09jfFAAAAAN20isXOlIHFcQBnxZAbTsV29y3F0AcexYtnMcVLlxnFnbS+xMlLZsQhDoLEGlrXxGP44sR3iRrFiLASxRUy38SKDg7FmmMXxTWaK8V59VDFoFQ9xRokAcUYosLEn7S0xPhiDsUt/5/ESRdqQz3KPsR82MfE3sn7xCMUxcTBXq3El5y5xK6/ysSaUAfFnWebxGfByMKJNHfC5fNbxGmVkMTA6QTFXIwExVjSHcSVnXXDEm3bQg819cNokI7EGgwcxIHSjcSxDv3EO8DFxELAvsN0G9hDExlWw7xwJkRAu1JDyLlrxC6reEOOqzPE+9+yxIzAC0QqzKNEfX1AROK3rETn1pVECebHQ5euBMJ2xCzEYIGUxABXssPIy4tDYnr6Q/osqUO5fGtEToDRRJlFukNCAlXEdNXbxP1WBcXolC7FgMNLxW6fEcXlSYTEizhrxAGRocOKwfTDSrBdxI9V9sKQTDFEwoYCRZOF0URH2rfCW5rlxFyD7cS7aH7EkyBExDZd0MR/nfLEST37w4mL7UIHvynDwMqJQ/QHR0T4FHpEIWrTQ9IfaMS1WSzEjShkxOmLKsSn2MnDAb0lxN7IgsRrFjTEzqN5RHRZmkTG6OpEKKKmRMU4wEKb/bDDNZV9RDZPG0Wp2PVDwesZw5RL2EBBMsDDOiE6RG7KfERKDxBEPzhPRH5Td0SS0QBD4tOrxKP7P8RAgEVEhZ9dRPPxskHqzNbDZxeBxFQYnsRbWBLE1cXFwwr2msN6DYPD1VL3QtuuwsIQgyDBMOIMRHswjMKfMT7E1sfnxDB6HcU9Yp7ENaoTxDLglsNpWRZE7JuoQx7hEMQlMXTEXeH8wx2M7kHOY2lDkuigQ3SaIkTRO0bEcZklxRTT08S6ypTD8SOqw5Ha9sQ5/DDFXJ8WxelLK8WUpyDFTpvhw08LUcRDVhzFHTAXxY6pJcViUdnEqpeUw8LtXUOMhTLD6piZQ+3bakRgrFBDCFILxGYwkMTWc6DEdyYHxXGQM8Xr97PEjz75QtBvkkMYUyLENsWkxDOKe8PYSMFEt03IRFjStkRWVQHDUEA1xaVR7sSi/zjDa743RE20WUTla13E/O32xLGMwcQmy9vEcRe4xDd6KMQFcrzEDNX8xD5Zv8StVEDE+kX1Q0HhzkRf7dhEkYggRKR8gUPmSldEHmCaRFhgMES03SjE3dxHxDHGbsThfcbEl3C5xMDtMcTkdtlDGyngQ4xxM8Re4obEYdHbQ0Q/1URqE9JDatfZxC5z5sSDKnPEwvN5Q3icAkUsixZFNuXARGtaEEQHPK3DT373wwYdrMMRpJxDNyzzQ/JzH8T20avE5qy1QizrDkVSjEBFtnffRPlZ0kNvzIZETiQ8RB5O/8IVU3NCAHA7RCZuA8MdnAzFHqAVxXNO6sQdjgTFH6AGxbfFL8WmmW3FdUdKxZUE9cSFXL3E3kudxFKOpcRbQGPFGmNcxT60/cR+WBnFfSiOxO3VVUEyvUrEa64DxHat30Q+42FEmNiVxE1a4MRO9frE+SV9xELxSUQIEgRFGV/dRIIgDkUrxBZFJjIZRE3uf8QmTW/EOvITxCVgmMNRgT5EOv9ARNWF4cP0cZjE550YxYBMD8VlE9bE7x+vxDGUlcKESfxCb56mRMbyEkU5BAtF/gVwRJcd8MOOKYnE7tzkQUf51kR3Fj9FWZOXRXeJgUUSIRpFuDbURL7H50QKqoNEC8OZxK13RMVAAE/FlKYoxZxvFcXWKdXE87T3Q+F3IUXnQ09F5nyRRSH+n0XRr5lFeaGyReKuuUUs8KBFR32LRRqdKEUoSpFEGy2uRByJLUUiWV9Fg7ZIRR31F0VYeOhEJUGARBZEW0TiST9FnpI9RR3FqESw+zNEb2OIRE/1ZUOlOotDgT+sRMpIg0TrmapEFf+nQ5WQ+EP2EgBFnk43RQI1cUUClYJFDqMgRcUMjUTtFJJESsEbRMStAEQmQadEPUJDRXj9u0Vmpd5FDq2fRflQqUTHb1vEcNsixKGK0sSVZBPEmg0FRVYF3UQvv09E2MaawzPnVsShnaVE8KUjRfq0IUX2emREivBHxHgCCcTNdInEzHtWxMHgUcQ7TJbEh4/hxPD9JcVocqrEKJXKRIcrYEWzln9FzpxfRdTuUUWXpR9GwhlMRnVsnEYMqrxG9wl/RtdeukWxoYzFcK0OxnO6hcXu5QhEkmZSRegOu0RWJnvFOIivxWz5g8Ww/jPCg4o0RdBHicKW4DXFbOnPxRZ4IcYCWw7GBdzcxdTt1sSEDZ9FwHbxRcu190VhZTRFTxOvxWckUcbK2HPGMpoUxpZbz8Qz2pZF5g3SRQAKoUUo3GFFl98bRZFyRUXcLndEQtNPxbbNyMWpGsTFlgJHxX7nkUUIL1lG6+uIRmtFiUY0e0VGCDvRRQx4hEUSFZVFAP7wRdBgX0bW/r1GKVsARzHFIEdaqjVHLOs4Rx0dO0eobkVHnFBgRwQwgEdONpJHth6gR/gioEdgF51HCkqXR9DfkkfKM5RHm4OaR5aTqEe3HbVHSEnER4EB00fupdZHPozVR4TmzEfoKcFHXPO5Rwyytkcwr7lH/Zi/R2RQxEc4BcdHdBfFR0kGvEdi0LFHCTutR8qTrUdmg6xHb8CqR+ByrUeD+69HcMGwRwhHskfj8rRHtiK1R1YsuUfQ/LxHRuC7R9PBuEcIvKxHvTCkR7oJoEeEIppH/2uSRyUUiUduzX9HEJNmR+/TTkfimUhHhV07R/BJKEcVdSVHW+0mRwjBJkezhSJHXnMWRwo4CUdYj/xG8RPxRnYK8EYTdQJHgE4IRxReDUdxSBVHQfEJRyhu/Uack/pGBp4ER4LgIkfpFkdHvOFpR4wcf0fAmYJHD1yBR+zEekcxmX9HB2aERxTajEfyvJhHtXOWR0d2ikccyGdHqWIzR/gLGUd+HAVHUgAER0CtFUd+USlHuvAtR7wPG0cqCApHxwEFR7D4FEcPMh5HVpQPR+Zp7EbJkbJG24ydRq/il0YeS6NGxGSvRqyLuUYdxsBGi82+Rgk2wEYyNaNG+qWbRuK6iEZEuVZGncpCRsESRUZJ0UVGWMdPRmB3W0ar6GVGV9xwRtzhckazL21GTARbRqoiUUbU90tG6GpYRp6PZkbQsE1GvbU+Rmd6LEa5siZG9zEnRvN3DEavePBFCL27RaLEsUUAYLlFS3+qRQKvbUUH6wFFlroSRa0DMUW6VTVFQlx5RUqApkV3o/JF0s8fRrFQN0ZkFSJGtp4ARvAMo0WvVBJFMWQwRfjGN0VgCc1FjyoGRsAx5EUyJQJGwRmZRdqTNkWShU9FvpMMRVBBgcIFAtDEwB/+wtUOy0SKVh9FWY+URbswyUVUWLJFNK2cRaOtT0VNaNZEGUJFREjwD8SAR65EJBFnRY66qEU8wOBFjvZFRSB54MNBszJFMjVvRSr8ukUmxovEueJ9xBJKHMSXrPRDz9n3xFfTpcXwv53FX4dAxZUwQkTdsmdFlCxqRZHwD0V5xQ1EGZbZQ8SgYkQU7hdFx2UFRfwGiEPYXiVE1rJ/RJW2uUQ3FFhFG9qNRYCaSkW4WQtFjueIRBjfZsP+iQ3DVxqdxBZYLcVFAiDFf5S7w7HOFUW8modF6TyZRVDdK0VNDLVD6SpHRBDWJUU6RRBFyMo6ROfXmkRB0OVEso2vRHxd3kQrCwNFC4oERFvcqMP6IbHETAVNxbAbC8ULnF3EDkrdw4S3OUQebQpFk4D0RBNOhkT0nFZECutcwpQmg8R6HKPExP4UxPK/L0Spyb1ECKkeRMENDsM5fADF6ygvxRDgzcODnDRDyYECRa2oUUXHuPdE7S3lRJYGlESvE4jDWLyrxHaamMKw/ctEw6DDQ/fjocSZ5ZbDpt6VRJRxAEUetfxEO7ovRJN3Q8MGs13EP2gRxFIP+EPC7RpF1AJlRXxyGkUadzFEcbdQRCMI+UTxnt1EpRiuRBiBD0SNFJPDLkeJwymthcQxvuPEp/bhxEFRscRMERxD+1wkRZXOgkXAplJF6rwJRWdeikSoLONEmwiKRYivsEWQ25hFQg6IRUS0kkWhxj1FquI3RQ5sd0XEUYNFgoiNRfx0AkVUV7lE+bJURcV8ZUVtTyxFo8yrRDVqeURc3JZEnwGtRAdrAUUGYEtFbydKRZpTq0RaFzJCiLSawxUVAcSK7OrDjTmcxJc7nMQE0VXEBdfOxCcyXcR8z3PDTpKBxFRhjcTjFjZEFccaRXBg0USDgr5E3BLiRIIzG0SEWkrEESnjxEZyysSby6fEhLI6xEdG8UM3vBJEwZStwzVao0Ii6Y9EYmkYQ+W8HsQUJ+vDg7hyxJjCd8Sl2yDDJhVvRGaMnkROi+9EJBoqRYdv0URQCoJCSLb9wq/PwkNZdVzDOQz1wrQj38Tio07FbhlnxUJkYcWJdPPEfNCtxI3gFsQUFwPElKoQxOAJU8TPlr3EGtimxLv61kOR/ZVE575oRDI8MkSZZRLCW7+PQ79tc0OzYnnDxiWBxB9KJcMuHV1EZeh5wrAcX8LTNoVEX/2BRPv4OsIM4A1CmJj2P1VLhcReEabEKKf5w3P5zEQi9q5EALdsRNu83URcxZNDE6VIxJ3axcS55K3E9Z6MxE9lBcXHDv3EKV4iQ45hjERIXYRCmIqkxCLz6MRXqDLDe03lQy2SC0QtSeZDO26pxLpK5MSjkpHET86oQoX55kQEAa5ErdzoQ3ao3UNzM+dDuLQtRL71ZUS7YJbDrr6JxP8fkMFusQ1EwLLkRCjRIEUqxNFCA2MaxSMyB8VZ3cjET/wOxcrNhsTTUv9DSaIXw3uBn8TWQcTEheBXw/vjEsNmiAzDCAI7RFrqysJeCm/E55hyxAZTUUObLglE83GeQy4+oENvhQTEl4rqxLfnR8WmRA7FVDSUwzK9tsNYrQvEC00PRPr8aERdho9D3KwgRJuJtEINyFfEzpp3QyTxH0QpAQfDIZ+LxH1LnsQ1CTpEcJzeRDxlGcRM3OXEp2G+xG9WUsWBUUPFoTz2xDB8WcVZpe/EynlaxGLc3sQPjZ/E2k2/xJMtlMP6yJ9Cio6DxM1REMXXUDfFZWy3xDdUq8PzNCdDjF6kw8vc0cJ2Oj9EckgpxKZxT8TCE8jDIKnGxGwzccTv9BDDXqUQRHVoZkRKjXLE8iwKxet0scTiaibBsLDIwhme2kN7TYZEmN4wRPaCvESV8+9DU9yFxKOh08QDZiHFJ7dsxHOyekQ+xGRE6RYBRBRoecEmmw/EPyakxP05s8SuCNrE6mIFxfcEDMUzCA3FszYBxVosjsSfw+FDzY2iw1Dva8SAdtfDxFF2Q/NELUT+JKRD6T63Q6SaqsIC3/fDriotQr1VXEKvCSHEDMq+wwnVtcPWAIXEZDKUxFK/08MeW4fDmSanxAbXn8Re10TEb/JBxNdUrcMu+wnEqT37xAblMcXDSlHFEqNexQAAAAAaUIbF0ml2xb2XNsWrIv/Ec835xGOuIsWAhUrFHgtrxbopacVlhEbFqS9cxYWEYcX5xXvFI8KQxc4ihMUuEUbFciSxxKk6m8RFnR/FX2g+xT/WHsVvVfvEaeS3xF+uNMXezmXFSnrBxDYtgsT+FYrEHEdExLrkyMPnF33DzcYIxBAzG8SmfAXF6mwVxfrOa8Ts6ubDTh/MxB2LGMXhAuLEHFs0xKgz+0MORytE91+XROazlUQiLWbDOllWw1Q/FUQvNirE7w/+xMaFosR3g/lDvd4XxAat7sSKx7nE+5gnxV4H8MQDR1DEvyHrxHXcpcTmGodD7nXVQ7oNlERN+p9EIBL5w4IK4sQARY/E5vwWwiDexEK8ezrEG2VZxD2orcNs2c7D4TXgQyqLU0SWnQlETGNQxE9P18So9JzEzvNYxLeRosREAZ/E5E8gQtLwx0RKVKlE6bU9RI4Q0UR20K1E8zTGRNiHtUQ9wmREv/qSQ8pAUMNC2LNDoCWERAQmG0TyhIzEutDZxJjFlcSlcRHEbcqBQ6wxMUSYj6VDh5A5RHUdGEQPkZdEm2zeRDtRj0REXexB6DVFxNvAGMTicYzEOOBwQhzBpEOAHCtCOzYOwwKWWcQwf67EGJMPxVs7hsQ7fy3EuqJ9xO6jTMO8CXfD3hADRBL2/0RtDPdEPjYtRF8ah8Npd4bDnxNyxFPT18RZl4XEeU78QhQmkUN2Cy9DR+smRHyh9UPD4QJEjYxsRB2VokQxHIFESB2DRNwzHURVCxjDKXSORIqWKUXiVB9FmNQiwzrWKcWV8M3EOxKRwhBPk8PBFHvDtWnyQi0uskPCGxNEHBqfRLwEqETNTwXDuf6sxPecXsRMCJvEGL1ExepTKcWHj4/E+CqewzacmcSOiEHF1mA8xamwCsVuvBDFlDfow8zAG0TbhJzEZpPcxIVPAsWUnxTFyY70xL1nW8QfCwTE53MAw2ZSoUTHM4JEPqedQ8U7jcQaQ9vEEuXDw9M4nsPCT1TEcq9txLk24MPleEZDiBeDw/1Zp8NXcFhE5UQXREqPasIWgOvBb1yixCW3G0Mj2A1FvH1rRDU1O8TCaMTE7rvTxKeJdMToHLjE+DcvxRydKcXHVRvFuOz1xBXnpcSxD7LEx9iRxOxRksOwQUFDTnbrw2ToSMRMGe3Bq6whRG3JbkT0OghDDtTVQTUss0MV0MbDWJ2Yw3QpjEQM4xlFRpHzRNeJCkRRebDDfkCtw+Mvg0N7pdLDxiz/xFxKDMUwP+HEJxNbxLzokUTIcsVEWQOwwt9B38RkVS3F+L3+xL2kS8MA079Er27/RD0/P0SXeUrE7lP4wm8AxkSx6u5EDwjjRBMaD0SUhxNDiHDOQzNUwcJPVj3EH/qjxBFqisRqt/rE0ORPxaMbSMXm9UvFpBVqxcyTYsWY41jFy+8qxbJE3cQF39/EMtUTxaWF7MSjOzrFfmKBxTPfBsWqq9fEqIHhxPyi+8N/plXCfmkAxExQ3kOzE1pASFTwxFhgBcUcAgrF0byyxKOuRcJ9CK5EaMbdRJq+xURQaahEMuguRKV+pUO0QapD2FIwRPSkkER0KYtEKli7QyXFWMSS0fbETXQ+xU2uIsV21rjEBLm0xJ7LX0NtLQNECecNRNpvKkTJby7Ep0OwxFZ2ZsSa7+pDjRgyRd9Bn0WPyY1FakBNRWw5zEQHA7VDuC0AQloBEsPW6zPECqnOxMUnNsXg0zPF39ylwwDCskRYDZpEKmSkRPKNJEVcglZF7l6DRXEHl0Uj/5VFgZ6dRX1ynkWUJm1FX51VRYA2WEXe5SJFnQ71RHwd50QgsQ5Fw9oORZRirETi/gdEsPg0RDmiOkRCYBlFrRtIRfGz3kTAw2JECmjUROqFz0TC245AwgZ9wsvCacRvQwJCYQvDRJ0x7kQzdS5Fae0/Rf5LN0XBKVBF0tRJReEWyUQy45RENFacRM/fnERsFwZFJY81RTj3X0VY+HZFZ8ZURWNqBkUdwIZEGIYqRaAuHEVBTQLED5ryw/2M4EKUF1/DGI0LQ80IV8FmBm5ETP3/REc6AkXoyyNE4g36xJH9S8Qxk7hD3SImw9iNZsSG0ibFFOBrxS47HMU1m+hDriYtRbF3VkX5NSBFeKWdRDg4rETw5GlFOmWZRrlbyEYUPIdGRuznRYTWtsTfz9jF+kaaxDLZiUWcL6JF/spVRdCTAcUFdavF6rtlxXwU28Mo4nlFvrZyRVJ178RIc/HFz7ovxng8JMZ0CAXG1iDFxK75qEUCthZG3HdSRvI7lEXyAnTFtaAnxnSBdcaChhLGmGCpxAalqUXJawxGhd/1RatdsEVNK5VFscErRdhmdETqkrrE0oLsxXB95sWk7EPFdspyRa3hP0ZacH1GpqKNRuKqTUbdr9lFbigqRVCMQUTW9e1F/NtRRo+GpkaZwvdGFIUXR7XCK0eQaDVHaAE8RwIsRkcDwllH7BV+R0mqkkcx2aNHfsCsR1RFrEc8N6xHglKqR4pKrUfeYbdHSNDHR1ye3EcvrexHOvT5RwPRAUgskQJIrQT9R/u/9Eckl+lHVHDjR1by5EcjaudHfvvsRxp18UfuifFHVr/vRxBY6UczUOJHAvrfR0Qj4kcMaOJHrb3bR7KB2keuFdxHo1baR2AI2kdg9ttHm37hR9Mn5Ef7aeRHgMbiR25s1Ue/jclHfSDAR8m9u0db77lHDDCvRzA3okdkOJlHyMWMRw08gkdwOHVHNNBjRy73WkeycU1HhuxHRzh8QkeWIzFH6UwpR8tOJEdbUxtHHlgOR8nACkcs/xBHnJweR6PIJ0fZ9RtH7/wPRweLBkcXlQpHxXokR6JtREc9rmtHPdaAR1CChEdaaoFHM8RzRw+3dEcy04JHHH+RR4cHoEdP3JxH8FiPRzpvd0dA/U9HKlo+RxreMEeq2jhH4I9CRyiAVUfljmVHTupfR4A7TUer9jFHYaQtR8HqMUephC5HLHsdR6mk+kagu9pGmj7ZRoFj50Zm3+1GVOPnRg5y4EZcntNGy1nRRjJzxkbtF8JGMC+mRt1AlEbxGYNGclpuRrg5gUY8KYxG9DWNRpdLg0ZXTnZGWV9uRt4+f0Z0GYlGObSORqfbhEait3NGXKeCRpaggkbeFG9GSQxJRionFkaywA9GLxMRRiWsCkYcyAlGqfPzRftH5UW2ZNtFEle2RXQNTEXeseVEde5DRXmGkUW6SvhFWI0hRl48L0aWcS9Gr38nRv1oIkYORhZGTuO9RahBBEV29ZpEkpmXRDV9kkWcdfFFaN4DRrcMNEZ8cgJGGDi0RShkYUXYOs7EDFvgxApbz8T7zopEWVSeRSeT3kU+Sf1FWIkIRhS1B0YAhcRFj7ZHRVjf+kMKgJTEA1gtxYyXj8TUACBF7oNxRVC0iUXazIJFbNw7RbJmjUXlk9ZFcdsGRn1hDEbmQZ9F1HIxxJdUqcTAv9rEg1dYxctFq8W68jzFa50HRBikPkVV3mJFrYRJRJgs2sS5Kh/FvHajxAVaOUQ7Q0dFUhtmRSqPpUREtE1E6r/BRAWeHEWuOYBFCFKbRTQCaUU0iuBEA4kxQzPc4cTvxubERjCoxOLcuMSXhrnD3J4ERbQkd0VZ1ThFrsrmRKta10SyCJ5EVi+vRB4cJEWFqjFF9CRORBXsg0NyNOVE0PAfRReXEEUZccREYWo5xA2YB8XhJ5jEYZKQxOsWbcPTELxEYQMBRSyey0Q/8axEa5reRHJxsUSNkE9EprvCQ6JRVEO5oJPCUvn8wzaqWMRHSiND3AiZwSPxi8SCSFfE7ve4xFbo0sMgRJJDppyXRGuZNkUtVKREsI0xQooh1sNbEPnD72QPw58c6ENLlf9E7+P2RKKGMkNCs8lDVRxsRPagisPkcxvEAL5sxIqiLsSBljlEWckmRdz5KEXMWutECTgmRQqXNUWqNvxEh0SURPDEsUQK5I9EvCGUQ/BDsMMH+XnEM93Dw3Pw60NMTuhDuq37QMueK8QPNQ7CgOesROtAH0XsYBxFLXojRci6T0XuLHBFGPeaRWTLpUXdEHhFW874RGrWJUVPW1NFP6x8RbDlp0VPJYxFspeORUB5YkXZlvFEf848RYRqbUUwwUtF1l4HRemek0QHOg9E/duCQ9EpM0LBx4NEXuIqRUwj1ETJvR7EJp72xH+GNcUM/QrFxre9xPM83sTFAYrE16HTxCzxE8XFRKfE/vmvwsA7IURknblEBhUqRZpTy0T6HqtC/VXkQ50TI0PejjvEjPKnxK5EXMTeeAxEIh7URDfjxUSK0A0/0KcgxcJPbsUscgLFUMBcxIT0J8S7j4rDC80lxIay/z8s8NJEH8kyRVR0FEXNoZlE3gmaRHjMDkTHo3bEcTy5xKNBBcKx7F/E98m1xHzMbMQ4b/LEkYQhxXnfU8WVgfbE/jh5xHL1XcSZYh7C5iOjROTuo0TjXFRDrvxbwy8uq8IZfT3ClEB4w7BjkkNn0L5C0nhoRB2SfUSHgtHBZLSHxImbeMSBoINEdbvqQ2JCb8QrrTJEwXAhRdXg0ESJS9NDJ2lsRHqsaESmesHCCK5gxDFa+EOyi6lEaCD+QmpzmEMKE/rDy/WCxOriPcRuifXCkmOARHEoaUS6YfHC3L52xIH1RMRSuitEe9PfRJUWpsHy73bE7RAzxLI9wsMHtwFEopdTw4DqAMSpAizEikQAxUg+4MTTSsTE2XTbxKnJQcSRHz5CDgtWw3rI88MthLbEv7FSxawDRsXadgnFWtsAxJliAkWWfLRERvgOxZU2ZsWF0bDElf18wjYMj8Ka7gxE28qUwr/s0cTOUCDFID13xLW+U0MUX1nEjR7jwzYEc0OmW4bD1rW3xDh+VsThhJ5DRGUdw8NensNS82DD+TEgxOz+7sReHRXFzVZYxJFgWULetpZDexziRE0/NEUd3L5EokhuQ9qS+kKU9AjEq9PUwmF2E0RP1AxCsugWxHn8q8QU4KHEEWKMRC+h1UQCq0LEGI+MxB1XtMQbi87Ev0S8Qzk3asSQWZ7EdtUkQznlkcQH0jzEs5yDxFUC2MSj0azEFqamxJMyacS64JbEAkcQxLatZ0OHVMJDS4LGQNUY68PXM3VDezXBw1iohsQhKdRC+nGhw6QkMMQpO1HEqEnWxMuIj8RqwEPEnUFpxLhN0sNfR5hEOhKrRE6zdkSGQs5Er6vywhv7NsSJvGdDzpjJwp5mSsJCiSjEKCaUxC+C0ULvZk1EQf2HwyKevMSIuKXENtTExFIw6cTQv6LEuEZ9xLFvosRcjPvEczYJxVPZ/MQTwm3DQPzPQsHlJ8RPxXXC0XYpw4zukkHhTONDA+WcRL4iw0SR/qTDwlO3xD0uuMOsizPEzpADxUW74sTK2obE1PWuxLXt0MQT0AjFLxZqxQn3M8X2WMXEOoQcxesJE8Xs/aLERTz6xCOZP8XAoV7FTdF9xQ0ngsUAAAAAfIasxdhHmcWjOFHF24ELxUq/EcXaNRjFSRISxfCeHsVG5xfFCeBExUOhZMUw6F/FFtFxxXQYicVy6ZPFbsAlxVrPT8RiTbvEbRkCxfcKCcXdxlHFkK9bxaCJWMXzSIrFwMsoxX/pjcTp+43E9IOTxJkRrcSOdbPEb5DKxJ2YDcOkD5hDDKc1xHrRecRmuM3EUbEkxTsSVMUD3BvFumi0w17lmkRimWtExU0tRJe/mkRWXplD8VcsxKZsJkS7ZHREpABbxKAJ7MQ/SRrEKmnCww7DJcXjhg/Fui3wxF/MB8WXJzfEJLqcwwYdtcMJYQ5Eo+FYQ95S/kHVZDtEN8UcQxEz0sQ+dwTFSWJ4Qfkc6ERuKJpEwtA/wxPTR8PFsIXEPoXuxOGt78SyqofEiviJxMK0FMUOSgfFf3oBQ7XGy0Qx1a1DNQYVw20D7URWCihFPhjHRMStG0V82ARFhtSARGwdKUP2Mw/EQMJUw0ceB8OlU4dD5NI2RJ/5pkRYAaJEN+kBRBeMTcNYj1dDLZqaRDTPs0QVSGFDdu+SQ9x68ENm+UzDWMEMQ+gAl0TyovpEncEqRCPZhsGdWnTEQmMLxEUIEkTelitDATcSxCdlu8RoXdnD1ZijxO0rUMU6qVrF0ydAxcHdw8RjBYzDEXnawfAoF0S6EpdEyroxREdnN8TlRobEXZiQwv+1iUPcJqrD15C6wxdHA8MQxl3EXNI6w0oXhURjN3BEQRQMRNatU0TQjuVDZMNPQxO5pETrtpJEnnQ6RGV8qEQ6rgxFLsGVRG3xq8RzDbrEFMIxQ2YcakTJeC5EfAkvQ1+EEkQxUq9EgfHeREB6vERW2rXDglQfxbytHcVHvZvECpG0xB+vycR+zP3EufAKxczphMQL9WvEqtKDxIGoEUPZsQRDcQaDQzmPw0Tm9XlD56lVxE3OJcSXQYTDrlEZxE5tDcQwbMRDTZgAQtzKi0MNyj/DVAoBQ4JSa0RjeQrEaPUnxKYOVELvgT7DtfOhxPzM98R6SWXDxxV5RCmuJsE1hNXDbva5w7EpRcSf04rDn+yOxFqQcMR3jvREpvj/RCta1MMJbfTEe9/gxMmbwcLGfn1Efu1Cw0EBvMS1ayPFO0NDxfDZEcXmSajEYt4axGmZ2cMqkSTD0K7VQh9pl0JMmw9DGjoXxDmkmsTTQbnEjAVnxP4R0kNDnelDqtsbQ3SfP0RtDRVFcMQmRX6Y0ET986tEbayKRDgILkQyDKbDfK7JxCDllMQMrGDEutCjxLtmrsJ4/BhE7pj4w22uoMQFrfDEe8oZxSja+MRaFFzEoZc2w16730LKWj7D2wiYwxhmA0ROAODDHIXOw3DrO0Q9u91DOPMiwyd4SsSR7prEsrQjxT2fKcWbEovEx2XOxEOoV8VJnIPFzfR9xfX3KcVSxsXEOum0xLTLxsTIPeDErBwKxcwxz8Rr7nzEW+AtxXjwUcX0hy/FYIMqxVTxDMWIp8LEr3yNxLSeEMQqmFvEA9v/xOACRMRXGiJElefzREMjRkUbrDhFIcMARV8SnkSLl7ZDcEPvwx4ZDUTvfPlEz+HRRKd5gUQj+e9DPg/5w0EeVMQfCHXE78kFxd40L8XsOdPEQvKxxCC5AERfGrZEWoeJQ7OcaULNCcnE0mkrxcZBtMTSSiNEP8ISRXz0mUU4J7VFVnyERa3d9kSdx+5DXI1UQwM1JcOyjOnET41PxVZcRMWapCnFCaIKxK16/0R6AUpFPH5tRXwJk0Ufja9FyQTHRTZTykUEua1FFUeERcsmaEWs9DNFeVgMRTa6OkXMmDlFSDgSRU9zrESyO1dEckJ9RHlHX0QbMCnDRkylwlRDb0NLhVNEYRCcRObS8kMnNU1DbKcTRMH9z0SP20JESF1LRBdYJ0MgGSPEwEE/RK5760THhUlFReiIRbbWiUVmXUNFc6MHRQ+sJURaVc9CgrK+RHs0KkVeuGRFenaBRSYRV0U1xNlEsS1uQ11TB0RsUjZEjMzmRODTZEWhH6RE1YSRxNuxS8TrQzvE2n6jw7QApsM8bxrEobPZwwTbasSvU0rEt8AIxeGms8SUh8tDy9KGxMiSCMWmXALF8/HrxJ++gEIDynNF9yucRVUlRUWe6dtEaqQNRdHNbEVGxMFFhFPgRU/DkkZoZMlFlumkxfjYL8aRdlbF72NERcTlsEVYL5JFDrPexIrwWsVQndzDk1kdRfzWp0UIz2JFjyuqxGQxz8VMKTLG2MA2xjCtA8Z4y7zEbuHARZ6HJ0b2RzpGenPWRYT7YsSqCh3GdON1xliNOsbGCIHFLvl0RSYX5EURdtJFmEHLRVigwEVoFc5FIM+JRSwQgcNiII/FinTbxej2YsXc8MVF8m19RicsmUbA9ZFGnEBQRvJE8UXC8KtFLuBnRX7zr0XdujhGCaOmRm4+5UaRJRJHIv4pR8GlMUfRSDhHnJdBRwnaWUfB8XxHlVePR5LboEcHGa9Hss+4R/Jwu0dxk79HoOnLR+pl2UeIae5HrKkCSMtTDUi5CBdILoYbSCh5H0jIBiBIfKgcSLpeGEhiXhRIkqwRSC3bEkhV/xRIuzEVSK1rFUjMBhRIzIkQSEmwDUjwRQtIxw4LSDRxDUi4HA9IzPQMSDLKCUjnCQlIIuMISKQlCEjjvglIPm4MSAhLDEhPtwpIbSoESMUA/0cln/VHVyzsR+yc6UdTO+FHUAfUR3nVx0dbx7lH/N6vR55KqEcNOJ5HhmqWR6K9jUc+GIVHDul4R6BjY0ca3kxHQME9R+9UPEfwAzpHNjA6R649NUf6zzBHzxk5R2USNUcqMS1H98oiR6s3HEfEcC5HJldGR25ZZEfAbXxHYN+AR8BhgEdMyndHHMx1R1rYgUeKso5HBkmeR7Wzo0el4J5HpiuMR65Ha0fABVxH9P9ZR2RqbkecvodHVUiYR9y1o0fMG6FH77CVR4DmgEdsd2RHwHBdR5fOV0cdCVBHSto4R0olJ0fw5hdH9hcQRxTwEUekxQ5HdRAJR2Z+/0burfdGMdDZRl5hzEZCeblG2CeqRhJhokbONZ1GWvOeRgRJnUZ9BKRGGSqmRgsmn0arRZVGvzKRRmshhkYmdoVGxAKLRj5TiEbny4lGe16NRqVmkUZkVX9GStZPRs1cQ0b7fjVGKhE6RrjUJkZB2wVGcqjVRTQemkWJ+X1FPEDyRNaXVMNR8jhE5gVWRSz24UX3/BtGrhpHRjjhYkaK111GVtg4RpxbDEbhlrBFjiTYRFQIC0SMbVvEvBPwRHIouUUG2bFFYIDVRWEKu0XDCbpFu7emRfocaEW+oJxEaOJcxQkoEMWfJCVFSqH6RXTZF0ZcLP9FiHbyRajs+UVUe5VF8A1AQ0D1xsR4ClfFY5+9xAlfHUXOcahFFvEIRjoVrEX0Mz1EogNpRWg9s0XU+PFFvgRCRp1n40X6WbZEn4h9RRubScW754vFXAt/xdN9NsXB8YBE8ZCRRfERnEU+ZIBFObvGRAq32EN/Iq1EI5QPRaoPE0VKMBRFfisXRdediET+SYFEuMHMRFvs+kTZ/SVFFM8sRWzQFkXhCbREI8qgQwYMwsSSAQPF2ubsw40YkkSdQzBFElaGRQgepkVX8G5FfEyPRPbYdUSUqQ1FYnUyRbEBCEVDgblE9U2HRJY4wUTEXzpFJFI4RZ7WtETYQMZDQMooxJCf5cQ0DWfDltnnRP6+KUWkHlJFk8F+RSuOh0XPoRdFSM8oRM7ig0PYl8BC7bE0QVx9hUQOOvJEqL3mRG3PNUTwGGRBTGEnxIilM8UPDVjEB0EdRW4EcUU+I15Fm2TYRA1Z20TFpylE+o9vQpofQ0QdIKJDsxEHxPPUt8RUJqzD9LoHRWhFQ0VupWNFjHloRRyEY0RVhYLEGpiVxItNWsQjfLzDc0FkRPtpCUUzcdJESPvbRNmb+EQXZgtFCOARRWkh8kRcg7hEX8H+Q/TSvcORaHLE2VtCxMhBp0PDHNNEesc/RYzeN0VYPxZFl0HHRNxLA0T7ZAlE5HnVRAPBZkWUbJJFX2aaRb4dgkVqkSdFXGxLRBbKQERtarxEtprERCjiUEXOPzVF0k0XRfnwXUXQBxpFSGvKRL5q3UQIV7NEoYEYRDsbrUNjHTxEILWXRE+OGkQBjAPEXLp1Qjac+EIy2XTE1XZFxNAXbcQJ1I3EAZbgw1cxyMSNEhTFO1G9xNvJWcRpwBHE16tfw8MP4kNHK4ZEuyUaRW4VD0WfokTDTaJAxKTvPULa2rlD4AnxQ0rCF0TissRERAI3RTumEkWcY5XDnzFCxcyml8V8y2DF+cGxxOeyA8IqOKNEPpBIRF6640MUmtxE28BDRYeoTEUkVLtEhICBQ3rj5kFHUbHA7lItxKUHfENvSTPD318oxY/p/MQ18pfE9SogxED+wsSgmN7EgWY8xHLJcsQWpWPEHlp1RMQ7/0RHwjxEaNtiRC2vlUT1lRHD/6jPxBEhMMQXrGHDFTQPRLUx2kR1za1EjI+LRM04b0MA55tEChfIRFfVisQ04eTEeKICQ0F8hUSxFf9Ad7kPxGe0xD/SxgVEx4ixQoCzEsSHWSrEL9zpxOtr7MRG/MXEmXaSxG5QucJ1qYtDHg0rRAj0UUTdR6JEVTonRCY2s8RAgdvEk9iLRIqZu0RhwRjEW06wxAHSmcSxMphDy0yvQ7/PGMNJyRdE2ek2wzHQV8TbPFDEoip/xFmrsMNMx85DcyriwyWd0cSqSLvEnHoIxVa5HsXxLxLF/0EQxe8cRMT5eiBEACq+wv3g9cRebM3EfYz4Q2tnjkSDJ6dEV/jBRIh7VEQj7PXDBec8xFoDLkPWUJDEXEUaxdulhsS0SrBEMv23RDBHM0Qit8dEyoDARByMgkQHRi9EJz9qQ+ORjMNvEmDEgBDLwiMpoURennBEtcaKQ5ZXHEQnSGtEmhUuRMpbw0P9+YrEEbsTxR6v8sQNhNHEUhakxJcPlcN5zBDEvKANxAa4kkRqVYlDTpU6xCpQPkPgPYBCfuu7RFuSqUSowidEl6Q5RTN5skQRvbLDcJEyxA3Q+sTYmgPFFQDPxIQSocLNoGFE5hRwRMw7NkSkC5fDyNlRxKytV8T+HMXDmLKcwzdV0MQ7xPPELe3ExOfyKcQJ1PZDCJIixD94xMR3Os3E3bL9xD9FGsWBsnzEQhRcRDoX8kOz0pJENzHqQxJ3w8QOnUrELvYWQ1IhGESbuW5EELvxwT7lNsTtWeHDPcunxNFpSMVZ3VDF/tIuxZx5KsULWQDFnz+TxP3BnMP2Hi3EVUBuxN87s8Rp173E2HujxJBq8sS1oxzEigDPw4LslcQneiLEkJeqQyulCUXw7xFFPpKGQgHdesNODqpDHAv3w4tm9sOiDJhDidOcw33Uw8TWHCDFf1abxY1+isXuEp7ECCrqxNIKT8UdpCPF0DcaxfH4UMWvGWLF8ItixZ+MUsVdIXzFAAAAANnXxMXNdrHFCimBxRq1U8U3IVDFu6YbxUdh/sTsOffEl6I8xYzHhMVRUn3FMMIvxSvCzcRHGkfF3ot5xc5JH8UwAxXFytorxRthBMUXqjfFQhiIxf7dasUbFWrFOZIkxQSQ1MOK3MNCfsv/w7FFx8RhtOjEpYkXxTy4uMTaiyhEdQeIRAjPVETW/YfEvDNLxdXnZMU9PSPFqCcYxHrHh0Q2DjVEabdIxFWKcsTfserDfexTxI3258G+KHtEYD0AxNMvH8WVWTLFY7qCxDYYlMTHELfEqT0SxBtsm8The4HEO5MFw/kNxcKhMB5ExLgeRFOeCMTZ9X3EDEQxxPgJ0sMKMR3Egp6wQ0201kRqestEmN8mQ2+lFsLjYsbDlaa7xMQgGcUCcx/FnKK6xLjlw8QoaCjF3r4LxVVTYETUD/JEeTiVQz/EDEQBO/tEqelVRFNZTkTQkjhEk1AIxKleUMRiv5jEzHiOxPE93MQNDNPEmYCbxJtAUsRqSZhD+/ONRBUmY0KeWCLEP4mWQ43eIkRAe/LDN0vuwwb8PkQRXcpDo2Duw075jMSiZqVDgyMnRP16eEPkw1VDUaQJQ6vToUSWYvNEywXiRHhMVcQsvqbE2yJLQ125ZcSnbuPENf/axK47v8S6AYfDMGFORCq4DUSHtj7DBu+Hw7KmocKnXljDIiggRHkCCEWmEP5EfSghRFaDNERIO4NCfENWxL6MoMKopvvB1Ii8xOqz+8QkP77Et368xHXMN0PN0txE3YiwROxdv0Pzrs5DDXSZRJLNUESrJ5NCG6AbxMj9xsM7vFtEDZGXRMVwt0QnkAJFSUfERLUvxkMKJG3EpJ/5xKqn9sTTV4PEhwAtxBkBHMNDLq/DHID4xDys08QsHLDDGLnrw8U1KcI6/mFEDipQRH5d+kQ/F/lEZRcCRDrrF8ShJfDCum1mRFZZ2kOAvZ9EOPqQRDqoBEQkFUvEsmj7xF9BJEQdktpEySeRQxECQMT6hUvEOfrIw2sqqMT1wknEHg2hRDVXcETeLHTEUEu5xBC4WsQgxyhEdYp/RGL3FsRjXPPDQRI5Qnl4LcTM7pvEekWuxI3HTMRXlPBD98cdREj3K0Re3CVE829PxOcJIsU7+DfF07qexOV4FsNyIHnD8Qi7Q9/6qEQVngdFixLdREJC/0PD1pfDUQsLxKWdH8Pa/cvAfmD/Q/o+L0ScOp5E3g0DReda0kRFJLNEuf5PRHD+I0Lp/QnDgW7Tw2k3DUTv4YtEyvxTxKuEw8RN2lfECX1zxE18JMNHC5lEl7PmQ0/huMQrAP3E7O3vxD8MpMQLmwjDAM0PxI/mocMUf2XEsMXzxH+B00L3WKxExVT0Qx5+hsSm5IvEs+22xApURcXxABjFNw6fxILmL8X5UYbFH1RvxQE5yMTO2/JDwECnwItY/MSPLDnFQWABxdlYV8RVLihEhfcEROb8vMRsCUDFFv0+xYRmCcXmVQnF0yACxUxQnsTV8TTE4gR8xDkpXUSYgj5F0i11RXkhqUU+aaRFGzcxRSomgUTC7IREgViFRErW7UQUcWxFF+hLRWsIJkSlp4HEGTbcxFdBesSLzOZD5YD3Q+kgFMSLM6dCQGmqQ0yQeER0UshEeH5txBqB5sSrAOXEgFDWxKLFukOveDJFHhYRRTQbykQK9zBFZXQ4RWiIvERgCwDDUOaVxBrQSsSY0DHD8nKWxE8xhcQx6wXEZJSrQndbi0RaLAJFA9BoRXWsoUVQQLVFHTrMRadU2kWPis9FgOucRarmWEURC1hF8uVlRQwaiEV/pGVFMugKRZoGlUS/B9NDxTNnQ6C6gkSA0o9EBOdPRNDHPkTw75dDSuwAxGOi6sQ2VqjE39CFxNYgWsN5zDlDHoyBRKEjK0UityNFZuc0Rak4OEVuLkdF3BVjRXb7fkV4ES5FTimyRMHQqETEPLNEr0w3RQ6ol0XxealFkKiWRQXXgEWtkVZFgC4CRf9o8ETJkwtF4mRCRG+JD0QcpV5DOBuixKZCJMQGW/FDGxGzRBxZ3UQtT5JCdriWxKuVP8VHtyfF/EmSxKWw4cPLBV1EdlZTxETrOsV1ItnEiCSdRBl+XEWFxLhFQde+RWj8UkWor+pEOcWHRagV+0U6KhxGzwwLRvxmlEUjmS9EdRMzxk4zpMXMkF1FC022RdwEkEVSERfFLDXSxRC+88Q4EYFF+IgGRkPr80XLPZBEPVW9xbkXRsZfe1HGWqQ5xgcwxsW4X1hFGi0sRr0JgkZfGBZGwNh8w61U5sUrgVrGUkUXxtrUhMXBpoBFHO8lRiI8GUbXvQZGX0sIRoKDAUa4E6xFYBPHRBkbl8Xo1LnFgJ44xbTOKUXYek9GEumURmKAnUY6HHJGSWwARrZ2YEVkvwFFVpsKRkGGZUYiG6pGl4/yRmQREUcC1CdHlNAwR1kvNUd6QUFHalZTR37oc0f1zY1Hg5icR9dypEeuFqlHMDCyR9lbvUfmwM1Hsm7nR+mOA0hychRIpaIiSCBQLkgQjzdIwts+SKpJQkjVZ0NILYA/SB0UPEhOgjpIfNc5SGr7O0iVlT1I8g47SOkNN0hS6jFIDE4tSEWvKkiGiClINAArSPoeK0h5jCpI/u4oSAc4JkhmTCZIS3wnSMsiKki+cSxIrBQsSFLBK0go6iNI2MMbSEGlFkhswhNIpIQUSDpeE0jy0A1IfloGSN4P/EevbO5HenvlR6L02kc0uNRHUXTIR786uUfFh6xHjuScR35xkUcvfIdHSqR6Ry5sbUdPSGhHmsJgR/ljYEcs52ZHCrpXR4bFRUfSADdHfLcsR8FWPEcxtk1HlpphRzlHcEfGF3RHdGtxRwgca0c4fnFHdV1/R0tMjEdKOp1HJu6hR3wknUc7k5JHzpuDR00/fEfQmnxHbUWOR8M1pEd7e8FHrjHdRx+14Ueg2dlHTha9R5/GpkfgxptHQCqWRwKol0e/CItH5qJ2R+iSZ0eH3VpH5kNOR8CAREdYOzlHxJ4pRyjhHUd/AA5H4ikHR7GX9UZ4YOFGDoDURiQ8v0bKhrFGqOu3Rq2ZuUbv37RGWYi8RsjKqUYsKqJGMuGeRpiTlEZ36YtGMZ2ERj0nhEZj/n5GMWyARiu0gEbVSFNG4+4mRlOIF0ZdCRpGkl0mRjrWG0bbn/9FwNK/RaXniEXkT0tFKYcKReHIBkUiGCFFd2HaRbEeJEZyKjZGPrtURk6TbkZ3hV5GC6o0RjGB60VsdAZFAITpwVKsAsNEJCBF40e5RS9O2EXiMflF7BR/RbAJNkR49+1CgiAQxYCC80FDfYJEjhEYRL8l00RAc7BFeIMxRlglT0ZQIypGKqP4RVIPwEW0Q5NEfX5CxQ76gsXPJvnEMjVeReDm70XcFxpGhoEVRhfwtEW2mZBFz8PNRb1IDEbfXzFGT8D6RVxzh0W9jX1Fs/iERR++OUZG4ZjFuh08xQ6FF0M0FlVFMnCgReWZXkVcWhNFGai1RPhEyEQX9WpF0fqWRWgZf0U7DzlFkrcqRZ9eB0XY9gNFqv7YREtcSERhOYREOfs/RGaRd0Mv5qnDpwWFxNiX7MQDXfrEZ7IRQkriHkUOgo1FaZWWRcA+eUUackdFrjwMRVIBJEUW2FhF9PBJRVVMsEQJ1QvE+rs0w86GA0VNdYRFrtBtRVv/pkRHppXDlAdFw3Jnn8PQ7BdEvHY7RWeohkUxWHBFoSEmRZ6ZTkUYn0hFedCiRA76akPw9WdD4l5DwxyRBETCxdZEsISORO8rRkPUVlrDCSDmQxlS18T+QAnFK2T5RFEej0VopKFFwb5KRcCL10SBHoFDCFdpxF7dhkR2UyVFrWUHRaqxl0HiYZnEgPhtQpOayEStWhVFuKQ+RX8q8UTaWGJEU3qCRNTR2kS/2AxFsTt7RND+/0O6z0NEMTzvRNNf9EQphX9Eqh/LRPF6A0W4NRVFcYIQRYZYaUTIk5vDEHhkw5Q/ZkOO1I1D70LIROvHG0Wu2gVFlQm/RC/ZXEMPhl5E+oZJRQF7nkXWn5dF4aV8RbbqTkUXigpF3t2URMWioURec9lEGdAjP37vHER+q+FEeS2VREYmHUWwuzFFwBGmRKcwOEThfJJEJXIkRGt3xMP/5+vD8Ly7Qd9M3kODctRCuJiaQmHIFMSUMxTFWnnHxOu0CkQrFmtEQ8m+RFw8PERKPgTFkEkoxSTpecM7l91EIuDWREIRgEQ9T9zBL0NkQ+EtxUQzd+pD6E2CxGFi7cNS8+5DI1GPRMOjo0SGxWpE0iMvRI2ShsKnp77EDy8axWOhVcUvlDDFzyYpxN8fe0SywjxFpW9JRXCU9kRpTcxE/WuxRD2R0URpr3hEiUTdw6W1lMSP/obDAqvQw/+Yn8Spd0XEZ28WxeBBC8WOUpvE8yUrxGxBYsSX5vXEN4mGxHKkx8KFJJnCERCBRHWuOEXajJxEj0W4QmcdvETowLpErxR+xF+aqcTMFvjDHTEBxGVMukM2H2ZD05GjRGXq0UQfw39EZDvIRO9T0ENsKazEZ3bHxAGNfcR2ZDvEjjyaxIU0nMTMJMvD0H/+QzTt1sJuorjEp1U4xcyLO8VtOQHFbhipxIFWdcM9UePCpcBdw3VTT8QUA57DA5G8RFpCx0TKnf/CRNGjQsnUCUSMY4rEqr3JxFpRmcTodAREYXPXRCvNp0MfLqHDgBxjw9lZIEPSBDpEbAtcRHyqikSq3I1EYdc4w8kBGcUEKOLEtkRGw94KdsP4HJvEvlgfxdc1EsWk0HHEG++dRK+REEUd0i1EE2PNwofKfENZPhREy63rRMgZOkVPUxlFOjgURC/SksOVVJXEpLVOxQLAg8Vq3rzE4P5gRMgIrEPbLBVEsexgRJ0xLkQkRx5EHfq0QxC8+UO4sQ/CbRUjxIkFhkRarR9Fbae2RKyUHsSIRK/Ety+LwzGRZUSzYF5Az934xHpECMXKl6vEtumrxO6LSsTmEwVDSZhGxCjOL8SFr5XDUauAxExLl0N4AzpEOwoARD3VNcKE2bfEaFGJRCwSukRuYEnEES1RxDEew8TEmvXExGPcxD9CCMSMOYRE5AedREHngESXaLzCzITaxI4IDcW4tgrFQB2zxFNoXcT8jrLEBFwExTWH6sRA6TTDBbqgwxvsjcSJn/7DtPUlw22S78QvlGrFtX4Ixc1ErMQBgovECPiZwRepscMVIThDwxiaRFrtY0SwpTJEqMzVQ706McQtVIfEHGqQxN3y9sRV6yPFPpFLxR4mWcUxhhzFxzcFxeWwpcSb7pTEY0euxC5oGsRT1kDEUOmzxACzVsWNJ0jFDpvUxOJh9cT4WnDEncGvw5zGTMPFv0pEg0FzQuVUU8SrKAnEvmVCxGQNFcR5V9LD27+9xAhQEsU2OpHEEcXpxIEVRcW+ZnXEjh5ixN74QMXeDVzF4MNHxRZvb8WFQY/FhtiPxamoW8VyNzfF6UZsxQAAAAAcDdbFCKazxVhtiMWdz4LFL41lxVvRYMWoOoDFFGqXxT4Jt8Xf9b3FYMekxTEMFMU7g9fEEwaAxbv9kcXlznjFrT9zxXbYVsW7eDPF/3pjxXUQSsUtbjPFGgJPxUZ6EcUQIojEfytExL280sTd6svEMnK9xFky5MRK1HfENnGHxDh2IMR9EzDEaOMhxYcGUMU3/x/FjEqoxDqo+ELkCIhEkVrTQiFX6cT2bRHFLaPmxCmkLMTCUqhE69CARDcJP8RGGDvFvsBAxWsDscSkNCbEaOWtQyXuecNG6pTEB9v4wwQaHsSoIILEJJdYxBKsjMTym8LEbeD8xJrLt8TFT+LDdZqTRJvbC0WP/dNEpkn+wrDdlcT2CdfE7CEXxa0jEcU5FSrFyRYRxagqN8QpUHjCYi68xGkTdcQplbpErvzgRGk4f0SjOgtFus0NRY4n2EQK76dE3lNtxCKT1sSfqGvE6nX1Q8gZOcPGZZ3EgHWNxKh2u8Rfn5HEcuUGRJE6K0S6ASPE8ZWPwyOTiUKqxRDE/xgFxHGTgULfKMPDBWvOQxHcPUPNvhRC/OrpQ+u1BsQcaFPDL5MUQ+qEC0IFuw3A4e3LRFBKJUQMcRXFi6r7xB6fqMTQO3LERhR9Q/oTdMMy36jEsv0RxMF/u0Na7jjCxgEuxEEpgkPANZZE8jOHRIs+1kTPeC1FILy8RAYRBUT0m1hEg//iQouUtMOOqPDD7M3NxA95MsV4iPXEkVtpxEu7kEKw14VEGFGnRJNdm0RkNAZE34f8QwYChESqDMREAPmtQ+gDlcTLUbnCJGmQRHNEtERWrMpEc4gvRPYjMMRD2MfEEFOjxOlHEkPYaK1EQH4rRF5HOcRvFGHEvlxwxFddMcQfelRD+wy4w4MzBsU0hebE54WSxL8aLcMFoZFERfrfRNxQkERrz7LC9tBiRM0RDETtEx9D5SNdQi9QuUENpy5EelebxMC2QsRcteREP9XZRDEdAEIgk3TEB9w3RJGy2UTFA0xEHCEvROA8WETpbIXC9glExLmEpMNvPvNDwW6SRJAZ/UMSzsPDLoF9xO9O9sQzUfXE+CybxLI8dcSdfMrDx0fMwyglosM5tJBE1XPoRN5NDUTd+MrEMwzBxFLSU0Mz+wdE/SBYQxjDcsP6ijHEfSUfxCIDUcM/qBREkeWHREyLJkT2oWvEtYgyxG+RDER25RhEc2Q1RDfAHEN9doxBZm5awRH6cMSTDXPESJAYxGl3x0PDmPRE/apgRKnhNcS4xSXEem9txMOfhcTk4zhETxHbRO+do8Oz9+zEm8HNxH9Pk8T5hjNELTBBRI+zg0IeRmNEl6fkwOevEsPjn31DJxjfw4xu+sQSFBDFrAIlxFVHv8QnIWHFn5pcxWZ1aMUWSYvFczhuxasD/sRqQFNDKFcORH2jscSLZEHFzdfyxNO5rcO2RoHDuJQjwpnGtMIlXb3ECHwlxfqtucQA1GDEJqzPxI2h8MR99ZLE2Kqow/ha60SMuYhFmhJpRbEdPUXW6lhFJv8BRXKvCsTTszbEK3RMRJ9u3kQRniNFTZocRewQqkMD0MvEJKYZxWwh2sSeiTZBxOGTRCAxZUTiasRE06UcRdy18UQ4UMVEjpR6xEwEHcVRtr7E1Eu2w7eisETPp4FFj0GFRdRYukTKdKJEKxoARQ1FZUTNgTXE+pRKxZOLo8XYvEfFkNh+xKW6rUPi57pEjrHsRAQjE0XP5BxFND1cRV9zmUWsPJxF2xaYRd3Yk0XVUI9FfSSMRddxREVEeC5Fq2dZRUcIkUVM4YRFkpQbRTvs+0TFcBdFwVEaRWSlJkUPhjtFEMIXRaMA9URm/bBE/lZNRETka8TGWu7DQRQRQjRUEsTA1zdC/nNARCFaFEXb0TlFvM1iRdQldkV2O3dF44w8RZe90kQhYBLD7JIIxYXkCsR+3iJF1VGPRarPuEX66sFFEvSGRVFTCkUjWhhFfDVMReP6NUXRnzRFpaPmRFXZ8kPCvCFEPKfUQyNfpUNPFDpDF+dYQ0071kQGNoREkEimQ92KVcQ9qOPElq7SQ8XRQ0QADUnDByidxNHixcS8hnrCGMA7Ra2wjEUIVXdFMjlCRbDwH0UDLUNFPLahRScm50VweuJF2a2ZRco9X0Sw6cDEhpxoxcU32kT4+KdFIlPPRZog3sMsqZzFSgUexQc730TZCgJGJNcIRlRGxUQTkprF5IIyxt/eWcYWtSvGICuIxTcKUUWmmR1G+pVuRlxJR0Z88JlFTI3ExWFrXcYONynGUOdixdAhvUW+0UxGkMN3RvUQcEZS8TdGTW0jRpwv5EXzhhRFx8AYxY4NwcUuR1DF+5adRUThWka1bZdGH0OgRkJ7ckZ0mAVGqs6GRcB1G0Q4l9BEV4oBRpaNnkYTRO1GLnMQR8/WJkd2Ny5H+XUzR53VNUf02EBHR5VaR99AdEfe74dHHCiUR9qomUezeZ1H3fyjR4DftUfUK9FHjbH1R5jMEEjUryZI10M6SErIR0iWoVNIzqVfSP8Xakhwxm5IKJRuSBigakhDCmpIOJNsSEnzbkgI425IrOhrSLBSZEjQhV1IGpRYSKtTVUjeDlRIWr1TSOaEUkiGPU1IEP1GSFZ2Q0icGUNIBfpFSGOKSkg8tE1I0rpOSBN7R0hMkkBI9Tg6SOLHNEjQ3zdIEZM4SG6LNEh2OzBI4h8oSByIIUgUdx9IVLkaSD63FUipIQ9IyLcFSPdP+EeR3ORHiHnRRzqywkfy07ZHPWypR15OoUe4pJpHqnWRR8wSjEcB1YRH1Ot/R+T2c0dfWVxHdvxeRwS+aUccf3xHkmuER5RBgUfYPn1HdhJvR8vMZ0fIn3ZHIs6FRxYQlEfqrZpHXhaVRzJ2hkdEAmpHOIZfR/jjaUecLopH6nCnR7KHzke27/VHTnEFSD4KCEj5X/ZHRe3cRxiz00fMddNHer3cR3vX2UcQsMdHSnCxR9Bunkcqn5RHUqCJR62ngUeebnFHawVbR+G5PEcO9yVHBuEQR76ZAEcubPFG7I7kRnKC3kYoDc9GBtbJRnfyykYuiMVGupm5Rt16s0YulZxG+XGXRgL6mUZv1Y1GfPONRpjBgEag3FRG4cJDRvrVL0Z1HDZGgC83RhU2M0Z+Ai9GHDgiRqKGC0Zy9OBFTh7BRQTLOEVf3LtECjl/RfTdt0X/2B1GILVbRsDIb0b832ZG9G5YRvzLWkaGm1NGZ/cYRpAIgEW2P9BEQI7ZwsoyqUQIWbpFm0TCRXyK1UUeRrFFWMQ0RTbaJkQ9UxrFl1F8xegYi8V+9D7EruBARSYc6UVZwChGrthARm+5S0YrjTFGtOkKRop2n0USUtpEO9I8xdvHL8UEwR5FZva7RTLVJEZhAhdGstmPRdumo0UUtcRF3ekSRlwGaUY8SjNGxx/iRWoFEkbO/gRGRho/Rta/mEaJ6l9GKzsaRJvgV0W8sYJFAVUsRQ8eksN4j17EQcMARJjrgETCXdlEr3mkROJbI8PMuEnEckkFREyWE0WPxYJFmpyTReX1MUXkM99ECM1BRK8uJsSevtnEXigkxaLrDsXkSUXEq+PhRLiDdEUDs55Fjj2iRaCKXUVhFupEq7h8RKIO0kT8Kh5FAGbkRI9vMEQ8BYjD/Q/0QvMq2kQOIxlFGhJpRJ0tjMT3TbHEwzTxQr13iURveY9EEMcFRTQVTEWF02lF4ekKRZdEZUTxllBE/2aiQ29R1kKWWVlEqn8PRLpKEsL5XrNEAGGtRFBVr0JsdHrE1lVPQ5KabESESeTDBrmgROOMGkVGgBVFCyfQRMTfaERue09Epwp5xNKuosT5e+zBQe+bRHhS10SlKvZEUjQ5RZduQkWZ7d5EWSKQQ4M/LsSgW+9D3vTYRABKekT1BfJEofEPRQj210Q6atNELOA7RWFVbUW8nbpEw7lQQ5XcnkPPjyVEjP74RInOz0R6Wd3D/P/VwzJGv0Rvp8dEGFzDROlvHEX/LflEhDTPRNFzlEQUcApFJvaURXastEWC54JFm5QXRTJeNUV9D2FFxIpERfJnIkVyX0BFbyWbRPZxe8B7MrFExGCIRHF2cUTFX8xEfu2sRGYIbEQ6PNBEpLQQRbwtzURBr6xES7RHRM1XQ8TsusfEMe5nw4LViESBcnjD+OKtxH8mF8R8pIPEbGWZxA2Z0EOE7SLCj5LTxPB298ORP99ExpnvRF7qwESEzUJEvp7gw0DelkOT65hEbZIdRH4KC0SNOTZEp+GMQ8Qj2kHn4sLC1UFpxFguIsWsSU3FtMXWxCC7ocTcLgXFMWZ/xGryYERbBUhF2TxtRTMnA0WBQJtEuzqhQ0imJENsxx1EXUpiw5DL+sQb6+PEiGu+w0BN78QnfRnFl+ksxRe5/sS3QMLDjkMhxFDitsTPBD/Fwaguxa78QsQkEPJD5Pu1QzkiAEUBufZEcL6sw//y2MLrtMtEUMpIRK4CWcQQexbE6FWAxEZ1H8R2Fr3EThLLxHIBZ0PZgOPDrWOWxCE0hMQMFZvEq1mtxOyEoMSE+xNAOI91RI91hURq91VEi5IcREnZH0KBIJrE7lwcxT9SFsXCKpTEH1k5xPBqdsOPwAXELe8kxHpAMMSqHIPE59rcwxa7IkT1L3NELWplRFGqGEQF4KDEhEu9xODsSMQWvGjDEGakRPA7gkSyLQTE2waBxLcQUMMiHpJDTEk2Q9JfVkRntrREfHugRKX1FMRYCozEBCQkRPCJgkSbD2PEB99fxXe1UsVP5dbEJQvmQwEGYEWFP0VFoSi1Qw2ggMPj2dVCG6mvRE1FSkUhcFBF2RJlRO9g5sSAHhrFDGwFxQRXPMVZYgnFK427Q5ch2cEP+zLE6elXxAql38QwGwjFFTTbxC5aBUNEm75Er4SdwhH4Q8SCHydE3leTRLv9qkMW9iDEZ7PQQqF8tkSqC1VEhIc2xAUAP8TbniVEkzyERC4xBcRBkIPE9aqkxNQc/8RLT7rEblfYxEfjosRXZxDE6gplxJQPdsSUTR3FyjECxXdlEcU+RafF5rKGxcqT6cT6Zw/EDUmZw4TrhMRU0WnEtieCxEtwqMQ7sjrEFcmOxLxT6cRRIBfFd1MxxQr+28S8i1LEMa9oxASVocTd0JLDU2iaQGLqm8SC64TEzlJURKtu4kRR1TXEC7jMxM0u1MPzE07EQy2SxL+/k8Qn3ZPDw3iiRFFMoEQqCOFDHk8lRK8V+kIQbp3Ei7gLxR448sTWvl3DKd+4w5XRA8X7aNbEBOLfxLWs/sSlKMfEp6IfxT8A38QvCNzCHKuZRGAtrkENwg7Ft2IDxcj1H8U4RcfEHDCyQ/sTUcMlqufDMvwdxFA5psSw2rjExzsDxXPyx8TqDH3EUMomxXM/lMVuhF/FNjO1xOaFB8WZbvjE/zTixJMTP8VraVzFnHNOxarJTMUiXoHFNoKgxYHZlMVdtmPFqY6ExRt4ksUAAAAA9DEBxu8WxMWSa7LFRt6lxa9SnsWo67fFbKe+xW/5tcXHCaPFPPyyxcCek8UbvBrFhvtCxSbAlcV9oJfFM/d5xUAvfcVafGjFLoNTxXR0M8XP6Q3FmeNcxcTbkcXiTHLFKxsIxQ438cSFI/zE0FfYxLWZC8X8odvEnFUSxZLhSMXacw3F89IHxYy/GsX3fAnFJOILxRx9GcVEQJ7E96n2Q8vZg0KjR6HEIoHTxPvm78SWtBPE/Kb7QsRQ9EJTNw7Ea00Zxa+PFMVuDNnEdjWtw3YN8kM7KerDgS21wpwRy0NEyCvEXiLuxH0pIMUYetXEIBMmxH6wn8N5URnEWBhVQ7PHzUT03t9EDodXRGjXncJLWmbELts8xd0tW8V6ZTzFR95DxWFLFsVLX07BYAIBRBQHPsQtMjfD5lfHRB842ETF6NlEtVELRRQICUXfmyxF0nWTRO2IB8QY9SPERc2RRJKy10R2KSREd3VsRA98DUR76ebDy6SQw3xvwEO8TlPDcHS9QxKVb0T5NQBE5erTRDutJ0X6LSvEOKAKxYWbhcR9c2rEa9I+RIO6M0R2jbNDzKOcRA2pPkQAnODEqhz0xFIcx8Nt5LHELr6txJVIscNUhADDAntVRNcbOUT3nNLEFOAwxYhZ+8SjLIvEUIaoxK+gVcSCIUhEEZFCRH/F28MyIkhERhMJRYXkckR6FkVDHRvtQsB5lMJ1DAHE12VHxC5DnMSEUw7EejKORF9X90QsPXpEv5b3w/vpQkTsLQJFPsGfROdczMKxbefCjTOrQlSgNsRP+ndCEnuiRKLbvETy+JdEE8auw3GS4sQMLg/FFRoUxdpk1MTIOibDxdhFRLrW0MO+n/HEv6G+xEFfgMPojp5Dwi4XQyICCMX0uGLFi2ctxeMQ4cTpY2zEyGZaQyKCAUXyOKxEONFPROVuaUN6oJLE58/kxKfmDcWmuCZDEYueQxN83cQV5o7E4t92w+GQm8KiyD7EFR4rwz673UTCbQRFqdZSRAO+sMN6rPzD0Tnmw8zNs0OSXnxEhG0IRBqS48M1rp7E2OSmxHUi2sSvZ/3EMAxyxIwBosEeEzBE+0FGRFkIPMP3rFHDpgAJRJ6cskStm5RELnYMQwJeBETUkeVEwectRYuAAkWergHEkbskxeJaLcWhx8fEMlTXw5cz6UN5OhTEnWOgxD08iUOyl+lDE9a7w7JjEMUUh2/Fm6IqxdpMosRoudzDIOwKxNtqr8ScVkDEGp0LwUn4X0G6LBlEsBtzRPyZcsMzz4LEv2DDQ7QdMETbpMfDBdF6wzfWHsSG4i1DOfWoRB8o3kNStspEf1cmRRUM/USCQ/9Dwz2jxHMMIMW7WnXFaLw+xbrZ6MRJ3VPFgLGHxdOcZ8XhoVXFk+slxcoFAcXUXrfEtvQ9xAutlsTFDQPFN7KdxO3TSUQTfpBDV/2/xFDqjsRfmRzDvN+SxDB6r8TApKbDrJVLw14VQcTxZTXEgGUxQ7Bs30S2lItF8iiRRQfG+kRF24FE7UXYRH1Yh0S4q6hDkLxbRK1YPkRqr0rEaDIAxZhRF8UAY/HEhlimxENeSsTKea9BRqiLRNcE10S/G8dEqYr6RJYVWEQL0WXDgoyNxLMYgcSxwIZELSE0RSXGPUVMijtFGK1sRT01DkULyb1E3rv9RF5J30IpBqTEQjC5xAcYcsXcZIXFL4wRxcANK8QSynJEzZ/VRFfcLUXWg3dFXhuYRQaVsUWCV6hFVfGWRSE6jUUkq1lFCMFlRd6wZEWOXTtFFp8ZRauXIUUk4ihFnoXnRNOZ70Q0WBxFGnY9RXiNTUW2tVxFOq47RV2OJEUxrvpEjBKtRElTl8PnCRFDPKApRcbK9kQ+n9lE9gkuRXqPcEXyzENFcHEWRf6OEkVGxyhFgkURRdUf80P2HA3DupiWxILF+sPiQzhFN3+VRem8gkUDkm5FmiItRQ6Y90OxxQFDFFkZRZKJQUVndY9EnpwnxCEDwMQqo/HDqsWmRCxJEEVyO8lEdJ7zw+CJhkMqevpDd1qJw0OMSEPnfpXENZFzQvB3okRSKHjEiCU1xULTlcSzIc1ETtNRRctFY0WgSddE44KhQ1nE/0RIsblFeZXqRV4GtUVbH+ZEKUWtxLTaWMWoiGXFK4SRxFjAv0XrKL9FM8Y9RN4qXsW+PaRDXMySRTRi80UqwAZGpI4uRR3Hl8XgqDrGMNJPxvu0IcYahUTF2lQKRt1EfUZ0fqJGhrR8Rm5Fw0WeGqTEK10Lxn086cUA8DzFbQa8RTUhaUa7N5JG3f6rRj/8mkYUzIdGR70VRh0av0T4z47Frn7HxZqrccT2r51FQkJiRvcUnkbaSJ9GuCWERitIJUZ454VFACnOQfTuNEVG3K9F6Wo5RhjiskZY4/9GGqUcRxosJUda/StHOmsyR0vBO0cjhkxHdKpkR5jge0euqYRHH6CHR6TxiUeZkY5H5T2ZR2YtrEdG2s1Hgnr4R/gPEkhs+yhIpy0+SBxeUUiy2WJIbBB0SEA8gkjfQ4lIxfGMSBTajkgaJpBIRKSSSOYylEi62JNIgvSQSJ5rjUhWo4lIwqGGSLAphUjA6oJIgwiASCxQekjKXXFIGW9oSOjoYUjwC2NIpp9mSP3YZ0jMzGpIVXZnSPByYkjwmV5Iy0hbSOA/XUh4uV9I2CVeSN3cWUh6AFNIeP9MSHZ6TEjaR0pITP5ISNbqREitVztIIigxSPCKJEioeBhIZ98NSOOvBEiko/lHCSjrR3yG20fqkM5HiMTFR2tctEdkZ6FHcZuWRwx3jUfIUJFHLO+RRxWblEfoIJhHG6yQR2TliEfrIIBHVhZ8RxiAgUe7zIZHBuuRR51XlkdSO5FHanODR1trXUc4dEtHLxBKR6wzbUekKZdHb2bCR/Hl8UdaNAhIprkRSCN0C0h9yANI/+MCSNZ7B0jzghVIpjscSMv2F0hifA1ItwT8R4D85UfoatJHNpq8R/h1qkeQu51HICqKRzv4bEfaCkpHC8YsRwgbFUfwdQRHKKr2Rvza8EZobudGVnTORtBy0EbEAMdGAijJRm2Zz0ZkBclGSo/CRprhr0aySZxGtd6TRvC+g0ZBTGBGvWg1Ri4yEEZAsRFGTqojRltuLkY2aDJGenEkRjJVAEZrZLRFHhFERRSbS8PQsEXEgJ6XQxQ8zEX4i0VGmtFwRn67h0ahVYBGJCJKRrVwHkZkBhJG7UCdRVlw3kSusqhEmAEjRX+3rUVWL6dFauWLRRB9yUTAa1rEPpwtxGbOUsXeMqLFD5rfxcIg1sXeE2fFmGzDwuV5pEUg4hpG1mYuRsgDLEaxkB5GhKGuRa8rJEUINQtEQA8Uw/ZThkV9ifxF+0QZRmTwJkbZ4uFF+LWtRcRpA0bPxyVGGvRkRq6vSUal3vRFLFwXRpAzO0ZPCo5G3Au9Rs2rg0ZLWz5GZ2isRRyMmEXmP4RFJb8DRbSK+sNJ4I/EMxUXRMhNjESWYH9EmWfpQ9jdIsQG04nEsb/iwkX4j0SfwhRFrXaARXkZc0XckSBFudA2RMP4o8QvRvnETpMHxWO1ksTT8l5ElVc4RQ+OdEVqJmVFUaVyRTN/f0VbAGxFTgccRRPAjERfAExEYVgOw3JNKsR5VwLCqXBcRGEu9kTAfPBETZu1w/+dL8WdIyjFcDDhw2v6q0RbF9NEAugMRdLNDEVMSw1FAVUVRdyEykScVMlDWygbxAoz1MOlzW5ETAzkRIs53MLMjk7EddDCw7gIosOLVSXEg1lKxAr2IkTLOsRCC1YqROEn30RxZq9E6syRRHwQpEPQTxNE952sw5bB98TCSRbFwImkxF8Rw0NJArJEh1wsReigUUWdDzNF1V7WRCykx8Om5g5DGIk1RY27f0TNv4XE+xMHxB+PvkNDw5NEoH3iRD0ZVEXoEStF8zyIRIpu/UPiOhTEWEugw79XXETH00XDLcuCxN07rUTEhCVFUuTPRBUvKEWCO1JFgFNcRTpMXkUbfX1FZK2xRRYwpEV9aShFNUSMQysfMUSblCpFNV1fRcOlL0XzUzdFQZYnRSN2y0R91QlFubTNRKNiXMFB00/E/sScQuBd3ES+aB1FVo8dRfRGm0RFOzhEXEi2RK9wy0MXdNTEwvO5xK91uUNaxS5EBPtEw8f5IMSkLwXFOMd4xYBxBMX+5oxE/ETmRHWJFUVLM1dF0RXbRPgYrMN03AzE2SjDxKmMGcUlQ4bEYAFYRGilC0WWFTJFuIbORORGq8M51HrE51g6xGI05MQ/lEDFhl+GxAblhUTyHDLBI4AjxBfqAkS1lDpFqTSGRZntC0WZzyFEXt0FxKgMqcTyWRtDGKCoRD79e8Hf+gvF+xG3xCzhzcTCMwjFEY7QxHnHiMTTHntE+8K3RJS1zkM1JO3Ep2lJxYo1FsUB8sPDRmPhw7RoD8SWY0NElQW6QwI/k8MjENdDu098RBMYzMNlDUHERdOFxOULRsJd0QZEhueYxAmDBsTyKtPDOm/9xG8UCsVn+tnEz5XPxLBW/8Q14YfErb/LQ3LKQkR1xWFEdP+UQzANBMTm8FTECGmIxK54csQNDRNDZMfPQ+ssHkSfWyZEIE0VQOsLVcN9tSFDf8WiQx6fHcT7GXDE0YeEw2jRiENcSqXE4YrWxMe3jkBLxjhD6Se7Q66mGkTvzynDQAXxwzJVT0Q1CZBEcwP9wxDj6MOZXgtEbOHXRP23CkXl4MlEyqm1RLPBo0RylilEPrDTxOmbCMUYkM7D7jYpQ3PqyESJig9FcDwLQ88gGcTemF3DhHt+QlCD20QRLkZFv1oaRfuYVcJ1F+vEMOp0xHqwDMQUrEzEzv6pRIZGtkT7Xg+/Gi+cw38+k8RbDfXEzFUFxZX7Q8R3gNpE5DrFREbDYkK0U/lBtLMkxJa3qMRi27LEIywaxMixREQxoJhD+O9IxFrcwMNrBJpDZ3M5RAiVIsQHmSrF+IosxdFEHcW0kLzEzg8ExJ6SNsRa2o/E4GToxLJ+lMQmGXzEQJ0exFW/W8TQ5J/F0wzCxbiyXcXCxIrEP6+ERGhHBkSDaHbE9TeGxCRF6cR+39vECIg9xJnfT8RmozHEKMSHxONZqcQxYM/EaB0BxYhWFcU4pwDFghNuxKpzUcRASZnE/Vx/xIJsU0TR7UVEKb1bxGXHJsNSAhNEaEWLwuS+v8TsaA7FEHnJxDggocS7iPLECyl/xPXb6EMQ5/NCfY/jxH2+XsWIOrbEZ4SbRKmja8L2MYLE/Zu1xJ0OGcV2BI7Ele22xOUrK8XpayDFLyk1xFk/pUSxO49DJwiAwhaSF8SYzqzEZ2dSQyPhjUOjKRTD+1ZkQ/BzW8Pb4unDyTXlxN6vDsU7/jHEdRu0wxNd48QwXEnF/DYdxYLgEMUAnSzF/7o7xecyTcV/3DrFEbJFxVssPsX9VEHFrpOGxT/WosVW9IbFnIuIxfAvrsWhMLvFAAAAALsS/cWhvdHFXLTNxdPAucWCXcDFeLy4xS83p8Vi44zF8IuaxZ5ow8UsN6bFjchzxVNScMXg/o7FrVt1xSF2dsWSNprFMo6bxaA5k8XrFnnFi/R9xbdqn8WqaZrFEtc5xaVn3cTxHNrEnEHvxGjSUsXHPVzFJnApxY1ZPcX9SAvFltOixCBHmMQLMJnElG+rxLpmE8X7pkLFi9TcxNc88sOIN03ECu4xxLuapsSY5sjE4V+/xBzT4cTYUELEs5GRxAu3v8SX5+bEn+fLxJORikMK/EdDG4Q3xAJH8cNtGSbEw6W+xPCJRcWGv1bFtIimxEo8ZER2CytEQPzGw4u1m8P2OezDN7osxHJAXsQTyx/DZjuaxM3iRsVHt0LF9OwPxR7PB8XN4o7ETE4sRKRYY0QXk4zBFc21Q9+YyUT00J5EnWM4RKkjcEJ1khFEo3siRLlGO0OmwBbCL3BMRIPZy0S3IvxDwpgDREfA6UNvwdfCkP5FxIoakcSmi9HEDuYyxLGNJEQcchLEfQwWxOhgJUUoyeBE9UKoxNS9SMTUorbEXDyhw4btwERg7WNEftqfRAl99kSr0obCqfMDxadjmcQ4AVPEbIeNwwhEoESxy+lEyEz7RBrG1ERlquTDxqTvxOER08TTkoTEew+4xK5aHsXKeOXE3gIfxLT4vMSanr3ExPLdRIy9L0WLIu5DyEysxGNGc8RODtzDMQ4mw52X0EPKSylEwCPPRLmPPEUzpBhFwWtixFmqoMSZzpZEAbvdRHI7CERM5fXCl5o6RFbrkESZV7FEyOp5RKpmHkJ4jh1DIZoPxM3008Tgp73E6ragxCDQ5MSLQh3FiJ/xxOomdMRDiaHE6A5xxEDAT0SQP1NEXEoERJxRrMPDZSjFlIxMxWLCHMVYZKzEfrOfxJZWhUP48s1EDBaURPREn0PuDZnEMES6xPO3BcW9rBHE5duMRH/CrMQdoVHFnxFxxb4MHsX927PC9Z9RRLKiTURRyIxEwQTVRL4+j0TkUElE2s6JQkeuZsTVgirE0hn7w3q6QsRKcOHEplUKxSy5rsTPl1zEDeL7QgbjqESulQFF9eUNRdeOiUThpkBDz/Ljw9ja2sNsrZJEPJbJRHEsLUMf6VPDhL+8RMRjLkVrMNdEfH8xQn46IMOyqORD9U6Hw3FbE8QYeBXD24bJQTc0skTbdZ1EtKETw5u43sR6jIHFe8eFxWr678R+uHxDouyKQwX3wsQVHxrFIY3bxIxTOsTI5WvDUJasQ/ttFkSVt33ErHKfxFutFURuJa9E7r/5RCxcnkSOV5bDwPzjQ8WHA0RnnyhENS+1RPkI2kTfNrdEBrCeQpkLpMO6N7zEtxFMxTFqRcXUqkfF8/9fxXKKKMVFkRbFvIz1xFiIlcT3Za/EG/OXxFzPlMTdXcXEr6bmxNXEisSOBATEFkK3xINKxcQ2asJDDvOERHrk0cIq9uDDz6L7QfxCD0SPfYJElen+REyJC0UhHBpFmbpkRY1ZQEWMRe5Ew6MzRdVoeUX/coRF51CCRZUVP0WxjShD/jgsxZngV8UmVgDFH5Saw7X2MkRf9Z5EUJrURE/nNkVZEyBFlwGxRIX6/cBkDIXEmY/sw9nPkkQ301JFPhuhRdwgpUVlrRpFXT6lRGqSjEQba3NEL+sGRXRUsEPCAxvFQ1WHxJfdLEK4E//Ccm37Q+KZakRkEiJFAVVtRfhAg0WjdZ1F7126RUZFzUXMRcBFJV2ZRVDAk0VliXtFYQZjRRe9iEUZI5BFpzduRb8jIEVzKgNF8p3/RJSfUkXEjExFb3LIRIOfNEStcvZDxK1dw84zqkOq775E8Nm9RCmNAsSWfwnFaAKLRJi5MEUnCRBFPsY+RZGfnkW14aRFxVJlRXToGUVIwghF2XcxRaTOgURP24FEtXhYRSzWlUXwEbZF8vi0RVl2SEXdBqJEK/ibRHGxEERW8tzDn4kKRCEnIUWZfcpEwrGExLJHHsUhZwnFTuIAxDa/hkSTB65EZchgxFd2WMQdBYxEyV54Q+bTK0TX3zLE68YAxRj8/cMVWQDEyHfFxFA988LDnRlFz2AtRWy/IkVqFgRFqOkHRSh9fUUNc/FFZxsHRqcvo0VfjWdDWs0YxYn4AsUWDdDEW4Zhw8rSM0R2h6VE2XeSxRChQcQRNmtFcG0JRpqjLEbVEbtFYGDlQxoltMUs+h7GS6wdxuQ1mMWv/5hF6nhbRlqvn0bg9YlGlIcERlhEn8RHDPnFLq6pxc7LY0Q7IgtG5rF8RiQltEZV5tdGe3G/RnwPq0YFsEtGYUWHRXfwJ8XA3gPGEgxyxf8DrkWIynpGtu+0Rn93wkaeMZpGl5ovRkKvvkXhnKhEQGwSwy+bc0Uye0NGRSSdRrUQ0EZ6UwNHzTUUR9j4HEfhDiRHO3gvRyc8QUdx81VHtIhiR9a8bkfNrW1Hw+VpR5YIaUeod3dHFg6QR+0QqEftXspHeUn1R2meD0gq9CNIDoQ4SJYdTki7WGVI4bJ7SCwpiEhwtJFIXYSaSIYqokhmm6hIQqGsSCqSsEieDLBIKMetSEpcq0gM3qhIpHumSFmmo0gqvp9IpAmaSM6dk0gp441Ik8iISOZ/hUg7m4RI8tyESB3Og0hLEYBIqqx5SPgJdkgcmnRIXwZ8SHengUjtiIJIkKODSI3wgUjqD39I9weASLrAfkjOaX1IS9h6SBRVdEhhyWxIUmpjSPmnV0iFmktI4DI/SEBGMkgc5SdI6m4dSACKEkhRXglI3gD7RxFh5EdFSs9HVFS2R4ijskdSNbJHlnW0RxQctUd4qqpHCJSgR6FskEeJ44RHaiWGR3CdikcESZFHSjeTR2RGjkeEF4RHcqhgR0wFQEfU+DNH7qpKR1eHeUc+9qdHCmPZRz6c+0eKeQhI8qEDSNK1/Edm/wNI6M8PSChkKEjSej1IoH1ESDxyQ0jkjjZIpvUoSNYhHUjIVBFIK18BSNi35UeVl85HIie2R+YTm0f9uoJHieljRxc3RUc/bSxHurYaR2jjEEcqAglHDh/2RswJ30ZDyt5GXrrURm/f0kaWe9VGRP/GRvt0uEa6TZtGyKh6Ri5NbUakpz9Gc4ktRvPtLUbgDyZG0vNDRiyJNUZ7/g5GgBfyRVYLukV2rARFlhuGwwDY4UHo/erDZOE/RbE+0kW1UhRGxxI2RiDcO0Z71z1G4vEiRpXvxEWY6wZEzSpkxGYp28SYNWTE2q6ZRQW+skUEmYRFOH/URMhIMMUWwJ3FPr7LxUjP3sVWCwjGv3T3xRaeosWQLPHD7c0jRdYANUXJlFxFbhWqRZwY4kUfErlF3UeYRRyUhEPQjbHEijGHRax0+kVk6DdG7ulBRutaCEZQjgtGrXAQRlw+L0ZseXhGJDFZRrH4G0ZTuS5GkjE/RsRmh0Z/DcFGM5CJRmHQKkbMQbJFqgfQxKh9RUWfWc1EJRZERDMNh0R27MVEBagBRcCankTEEytE6/uEROuwpEThJ8hET0MkRSxeZUUd2TBFCRcBRZFRz0SjePhDzp61xE1oPcV84PXETIMRQlfG8EQUPGZFio9zRZt5MEU8Db9EqZyzRJwWFUU9CVpFzU5oRUk3EkV0DOZED8rpRFHmx0QE5+ZENG2BRAZDnsNeizzEwa1IxJwgM8Qkb55CArKyRMBOFUUS4fVEFFkWRWCOKUUxy6VEorh6RHp+CEUlkhRFJWA7RAiug0NTE0dEpqoORWxd70TOxcrDF3z0xD/9I8WBEenErLzLxED9jsN3vIzD4FWVxJjEjcML+9FDdbX9RK92JEUndCZFoSjmRLJGxsIBupfEheADxC4h4kQQqQ9Fev27RJqKHUS7qOBDJQMERbFAC0VJB2lEtRInRb1cCEXvahHEb0N7xPaqmsOrBoZE0BmGRNF6u0R9BQ9F4hfpRHyf7kSf06RE6lbLQgNpA0QJOYBEINugQ0okvUQ4mkRF+H+1REURmkSdCzVFiPF/RZcNikVId1lFnUZ3RV5lX0VBXwNFB3q+RLJo7UQ4LxNFBOoHRUfEpEQTyohE+IjURJaEA0VpgDBF2MgTRZIqtERCaXtDrbh0w9C110RKmi9Fp2saRc58oUQE0h7EINKPxCc5acScGKbEQfBqxCqDLMN0mDTE0Gm9xD5avcTMk8XEKegUxXIyzcSouZREmdE5Re8kbkXVxaJFaM13RTnd1UPkmVTEjpydxKWpTcXCuXPFT3KuxMN6pUTTkytFTdAjRYXUTERfyHfEx69axIFmm8MWgI/EX+dWxI53XkRcGpNE0iR1RGavhEQgbfBES2NOResfAkWXK2RE7HPQQzZA7MSaUw3FKNK+w2WGQ0Q/gznEfBvfxGwyCcWKtDDFlg3AxN84U8SPSrFDpke4RGLy6kRr4EBEDGgsxAT93cReSdbE+FR/xNmptcTXX8rDrxlyRG2s2ES8NNFEdBbSRGNc2UOPYwzE18ObxPgSasSHz79Ejm1iRLwD6sJLOz5BeKq3xJil9cTgunLEb/ihw+tGCsQ18+DDnQLIwjdk0cRpkDPFXJ8/xacaTcVjwQrFTze3w7oMpkNmH2VEyeKARJqKQkTzC9VEHe0DRTqsUkR3MwxCNeCGREV06UMp1orE95t+xDzitEPbSUvCpTOmxH4mPsM4KDBEIpxsRLiUlUTteU9EucwlRBmK8kQ9qR9FJf8yQ7o97MNgxwxE+/ETRA+vhkSL/7VEpnYMRI5HhsTR4OhCIjvARLTwvURm4A1FZ7azRCI2j0PwLCdEmMqhQ5wi8UMMIHxEQzjWw6NIXsRGGxhE5cH8RIrND0WGpJJE+jNzRDw0RETJ2dTETQPAxJaQ98MOALTErSS7xJKtlMSNYs3DWtnrQ1PCRERal8NEs2CrROiLJ0Mlph5EP2z3wn8A9sTOSxrFpugKxaJQisTI8XvEDLW7xFO2OEL8OcVDrumRxHGSAMWKvErF82ZHxd/+C8WGyLvEgSYcw5Omw0OigivDfB16xBhwqsPeqd5B1Gzgw5c0t0Oqa2DE0lSzxJnxg8PSParEGwJhxPxZlUMGsbrENrq1xOrS28NCzGjEi5deQtKnuUNdoCpD7XoRRPr+W0TpPKjDh68MxQZhGMUFKQnFR8ftxEA6n8RhpbDDyglNxERupMSt03nEOBLjxAlgDMWBDdzEDgU8xN/SD8QL95LEY3OgxPyoq8SPhCXFPuBIxY8QBMU027rEnhKyxHx/NMWSFj7FEv6gwgOP4EMwH5bEGQUJxd+AW8UyFtTETbwuRBgqWkMjK5vEP1Ekxdj9z8RczLvE4jagxJu7k8NaDqDEZKxPxAWsJMSVKLHEBxcOxLxAQ8QpYHbERdvHxLY4McWRDA7FDRW6xLCoW8QyawTFivZ1xWAhb8WxZyzFg9v1xByP2MQe/6zE96oqxS9chsVANoLFhnCAxVblqMXiKrPFZhKaxSnipMUmIa7F2Ta3xQAAAADExOLFi5zMxVoTwsXEusDFjOqpxQcfk8V0DqDFeY24xerV6cVPf/jFo87Sxch4ncVaRaTFUpWjxeFWh8XaeprFRqGoxZSHvMWG1dfFXPTXxaYbzsWc6bXFh49zxcdFNMWMykPF2z8rxdxUTcUO+3jFAllNxXGjLMXXpcjEoaQVxBdFXsR0yujEQMIQxUTZ58Q3/OfEMW+3xLkIAcQDuIrE6Yq+xGZQ5MTH3BTFh1X3xN3yF8WNv97EYQSpxOKghsQD8kXEM0bjxJ0/z8M3sm1EekQ5xLq5DcURyhPF2H7NxB38/sTHBlTFQ303xap8AMQWkiJE+s5twz0oPsQIx8fEQCbYxC3zF8VqWSLFdcLexMOVFMXFBTbFE4vnxCUG18PiWczC4wmXQx6kv0TVbu5EcUWiQz0gbkPn8aNDl3DfwSSKkcOo1ZFC2/GLQ3RSdEJD9RLDa9ejw6wEEUR0LitDOSmdwW35hsQKnfDExkDHxGwQ/sRshTvFs9QmxSWl28PKceHDZiEtxUaX+sTG3RzDJnFZxDd2fER665NES0cQQ3lQ+US42ddEMZwMREgqMET4ZPzDrKESxRwNrMSRthHBB7VXQ/Ufk8LgQznEDq1kxCJS58MSPqvEsVP0xPzjO8T9baBDsTlTQ6L6tsRCGCHFmpHtxJCQnMQtSe7EEtWRw84IAEWwNlFE9EEQxQbJMcUL86LECTIQxIUMCUSyY39E1ME7RFDnvkTOVD5Fi3PtRHdLKEQLaNdECi3NRNA7g0TDXnBErLbqRNqXMEVsKURFx7TwRMXUJ8RKJZzEYSBixHB0jMTdFGnEklA+xLlL38Np4oLDop1hw31m/0O6bC1ENcE4QTUkfkTOLHdEQvzgQLoAUUQymPpCA+CZxDKXA8XQ53HEyfgrwi4DUsRmYxnEDDoNxCNiQcTGSrnEfaoZxD/C98E4O0dDnb/fRD9IMURaaHjE8L8lxa4bfMXTb97E9Pu2RHOF7EQVNxNEqQC4RGaFNkVWbWBF5tNJRaO6N0RsA5rENjUTxS25F8VNhhPF5CI5xdNE3MTXYBpDiZOyRCnPAUUrfeREYwKvRDUNMsNK/27EDEJkw0ME+MPCoafAdL/KRHRPdES0zn/EM8N8xIzqfMOa0yTEb9J+xLUhxcKUmeFEqqq2RHVGJsSdejrEjG2AQwfT/USBLftEull+w6uko8Q+XcHEdtPSxCQKcMTZ08NDXe5pQ7jMk8RfuZPEcilOQpvxmkT2/W9EIboWxGyNmMOA9kDDQrGaxIoor8MyV4VEhCMMRahHNkUIZ4VE+cMbw2W0hUPGVClEp514QkJ+bMTBT4jDjfFcw+C7IMNvskJA7XfIxLpjI8VwPuLErkNZxEl9KUF6P43EjkpPxVsvNcXRFgTF3WLAxAyJrsSfyL/EqlOoxChrDcUKSkrFvds7xWCrBcXTazrEnnr2Q4pym0NVDXfDpA1Kw+8/D0Rx8KdEa+MrRVUYYUUdNN9E+rE7ROSErkSqRghFJW92RVq7jkVW62tFlpZJRaddB0UcEpxDjHqoxPnYmMTfJrVBH0IwRBCFT0RHjcNEguzIRCUlCEW2JQNFHz2IQ5f9d8RdwVfEg36zROJkg0VKf6RFOUKXRdn1p0Vp3VJFGzQtRFmNzsK9QLDE2ao7xPH/l8KyE7/EjbDow96+9ES2qTVFPXdcRUvmMEXsClxF/hS1RaDV0EU9psJFmHSzRV1es0Uz3L5FEdyeRTTTgEX5lYBFT9BwRW1xh0Vj+JpFFy6SRfhWUEWhwRRFi3ypRPfAMUXdIYhFArgZRX2IgETFjVVE/uRZxNzAAcVFzx3EM8QzRK0laESv+HjEppjaQby7HUUL2CtF9mIORUmYRkVtEJBF8SJqRaBd7UR39uBDoPQiRTlJVkVmChRFtVOQRZRW1kUULbpFN5xqRXANkERJYODDz+68Qx0vrkQxEJBEbR69w8QKQMRSS93DRtyTxAIEvMR7W5LEPM0AxAsBWkNrzVBEtrFTxDp4GsVS/KbBKz/vQhVIfMJc+yXDj0HuxLbGdcSZ1EVEYFryRJAdPkXAal1F/qwERfG8BUWTG2hFNgKzRfWg1EW61sJF4Bx7RdDKOUSP+YvEumtGxBowt0Q8dOdEjEkGRBGmPMM/l5rEP7u/xTKQecQDTqZFTskSRlg8AEaNILJFLu6FxGyzocV1dpDFitzjxL1S50VCLHJGMAqeRtmrlEYiKiRGfrDLRHgytsX3Fq3Fd8yUxKms+0Wip4lG/XTKRpDgDEdITANHqunuRqQGd0aErBFEpLecxRAzFsZDGlPFsDNARV7SMUaud5VGTCSoRqv7nkYPtE1GI8+KRfy7c8RsuP9DtlsFRfGPzkXLV3pG9byuRlGky0b5/9VGcSHgRhvg/0biShFHmjwsR0hTSUfIJFtH4gxlR9ZjXEdyXlRH8l5OR/+ZT0cTLWNHg+WHR1kqpUf2xMJH82foRwKUBki8QxhIGaEqSOb+PEjuC1JIIl5pSKvogEgXB41IpG+aSGi4p0ih/rJICue7SGSfwUh/IMZIHg3HSJBdx0i3FcdIsK3FSLWmwEghNrpIAImySABmq0iRQKVIEa+gSJpdnUiKmZlI2HSWSITjkEheQ4pI3pGFSEw3gkikyYNIq1OHSK7Pikgu/41IRFKPSOoukUjW/5ZIEviaSF4OnUjJ5pxInNiXSIpYk0ij145InkaKSE+DhkgljIFIoVd2SL1FakiRkl1I4C5PSPHiQkimZjNIElUhSHkbEUjaAwJIVNn1R/Ty60egauVH/yvfR0Jg0EdcO8RHnZG0R7AkpkeVyZtHiNaTR+h+lUewQ5RHoiaNR6zuhEcsoGxH2vBPR06rOUfOtTxHAkhfR1wtjEcYrbNHePDVR1J57EcgqedH5DvZRweJ4kc+o/5HocIdSJZAO0i62U5IbapaSFSoWEilyFRIIuZMSL3JREgk2zpI5fktSPF+HUhO3g1IF9X8R/8Q10cASbRHfLKbR1a0h0fqdmxH5IxPR0QxMEcLUCJHklUPR+M490Zc5/RGtRroRhaU30Y9pdNGJkTKRubfxEZ8R6dGSJOHRjCnWUaIrytGYhQfRojuE0ZDLANGpIsMRhKw8kXa3oVFM70wRTRbDkX4siJE4BiKwgBUSkMIpXNFwBz6RfBZKkZWqFRG5NFoRnqSWkbVlB5GmSz7RSgILETOyIXFxQBKxTHBBMX3DUFFpjy5Raxdt0WAKDpFeNa2xPSgL8Xeub/FiJ8MxlHEGcZnFRjGSsoAxlrl0cVv71/FyMFiROrhD0U8PGxFbuWVRVdoJkWxxetEsBfHwYHWL8QZuYJFrjcWRlD1SUaDDU1G9RwRRqRwB0bnjktGcy9jRl7/iEYYJ4FGbZ8URlO0FEaW2StGdo10RrXlqUZMWoFGeS8wRsQfokUAV0bEd5xfRWAHtkWMfGxFfk8xQ8kFlkQ/2QtF2pjhRBt66kLJx7pBPIH+RDovSkUZqSdFWwzsRDbNQEXnRl1FQ5/mRKDNakLFkr/ElK0/xchnUsUGRRbECkEqRSOKfEWMG4pFETlZRYh6qUQvXE9DZxh/RIHaDUVgYRxF2psWRQ8xvkT8gKZEpDAyReTaZkUwt35FXshAReD6AERLsKfE9ATHxOLd40H/9AdFL/lCRXtgc0U7WV1Fj6koRSoBMEXQRrFEm9CPw6M1VkTpk1dFtVs3Ra1rCkUAEABFARu2RMYiy0QQH/RD1p9bxKWC78Q3VNDEt/a4xLnEa8NUe6xEEhneQyTOzcLibjzEqwWXwy9JRET26dhEedchRZprIEUsWThFkmo+RbCIe0WV+G9FIlTyRAnxE0TTLZbD7VVlRAgHRkUMiSVFMjwURatT+EQ2t1ZCJa6fwjQbokJ5fphEbYD0RN6jy0QncAxFqYEBRWdvmESb7qNEDy+6RN2Ft0S1xARFzbgEReQF7EScNT1FuBIVRYwM80RZHW5FUDipRfthwkXKD3RFKB7tRFutjkQtl8xDM2H5REjfi0XJCpxFaFBQRSiRwUS2CY9EdJazRAXY0ESQYxJFMDikROKrf0SCRx5FRbgXRS+ELEXz8wtFXLIbQ2aQHEJ/8p5D3NTpw/XhZcSzqz7EWKxWQ7lCWUSByNjDP7a2xDcegMSJeyPDynliROvR40RrBgVFQaPeRI2AuURYqhhFecklRaYGnkOyVobEvIaQwi+NUMMJAdnEtVZMxCN7rEQHdvREAbbBRPx8UETBgBHEPsfMxPE+kcT/vsvDXI9WQlULyUOv6ghE05rCRFWc9kRjtIZE3FBpRBfz0sOm8cbEBg72wtRhc8TulSrFSJMSxeFspcRd8qLEfpPoxAst7cQCIzbF3wEnxQaACcXUxe7EEVG8xOJGPMR6w+LDy1IGw3JWCEQUuhfEtA6DxO5SicRG4arDqlXZQ3ebpUSFRvlEN2UWRbh3A0WeFZpEjU0DRCnqfcSuztVCgs8/RFD4LsRPBHLEj/DuxErrM8UATwzFvZGxxDIs8sPiuz9EHZUARaxWOUT6FOjEQxwuxToUVMXEDUbFo7tnxOVk8UPdd9JDd/MeRH7EUkOfoKdDeOzoRD9wD0UEbpVENhH6RI+uE0VbzgBEuXlUxJKiksNb5kdEP4T5Q9dnCkR19Q9EMBpbRGwpukQJMYtExFY5RD6zm0QhL7lEEBB+xK3D3cSU1TNE71oQREBnocS9GdbEjrKsxMlfPcVpkSbFjtc/ROFkD0VZ+BxF3eHKRKDRNENl2o/CXZQiQ2nwNkTe1a1EKekcw2Jj4cRCLXPE5uQQRHy310S2NMtEjJ+MRPn4jUR0KAbFnPihxTrqmsVQpJXFTHZtxYNmG8Xko1bEAvN3RCr9sETQyoREH40nRFn/xMPQYNhCcy7bQ2H2p8T+HQnFi3oGxQ2+ocSO8frDw01qxD9lzkOzwtlEzeEixAijDMWgIuzEkOOexA6fwMPkShvE9DtYxNi1tMMg5sDDhLyIxOu9m8NJ21NEBLYSxHrxwcS1puHE4z6aw5k+P0WkZWFEvF1GxQBY6cQDqObEZRpAxXtTpsRD2tTE0PnbxAJtAsQkFDDE3yx5xLt5ksPr7EHDMT0HxSP+CsUvbFjDN/BBRFHupkOEXydEjLaMRDd8iMN6fuPEVzYNxT4zzsTMn9vEkV2WxLgJakMVGilEMMMsRIzONURwFgvBbSWVxP1Ir8RLGiHF+UNDxQIgJsXLgUnFj74TxTaRbsTXgrPEcqAQxVR1ZcXaNUbF2kAOxAMOJ0QCVLFElXX9Qwytz8O1sYvE3ES2xNmuiEPse9jD8ZKcxA14Z8Tl2AzFFc72xBkpDMVb8lLFYtc+xctaO8WlBxfFgicsxezTKsWwbSbFXXGaxS0bwMUcGaHFccBrxTcFNcXsFtzEKrcSxdXTl8UhkL3F0+2fxVAUksX7sbfFU0y+xWEXusVPibfFJ+i3xTIcvsUAAAAAvU0KxqL878WGU/rFLOT2xdHazsU28NDF5jnoxTDlAsZpBwfGD9j1xbi7ucWl1KnFMTrExVLtrMVa1p3FBdCExf32V8UY7ojFoX6sxcQ8vMVynsfFamWrxa4jksXfNajFXN2lxWyEk8U51nzFmTA3xS/DG8Ut/JHEl+4MQ96YzsNTPfvERGxpxRiEYsWEliHFCCH+xA1Pe8SUSGfEd1zZxHUOB8X6vDzFfWg2xe44TMW+VjHFxQfYxNtPhcQRFY5DBWpixK9AtcQNVBJEGYeEQwPK3sTpmwrFCtkpxADFnEOx2WXEtyQOxVZ54cQviSLEaPgbxJZe/8MLA9/E5cvqxBJwg8SeExHFJtclxZUIAsVWffrESdDyxMvjBMRllldE32QPRPfeZ0NI/PhE2S2pRCdVLsTakrPE3ATcxLLKp8RnwRbD4QNERDhhEURnoGNDGUGXxPeno8RoJG3EhiDYQgVyD8QAXi3FXCzixFi9ZMROnMbEOlcOxW6xscTzMDHDJ8ZQxEMf+8QmU4DE5ABXxOsBQ0TUmgRFgX4+w8dbesPvk5TBQLZqxLvN9cKZs/tC7qnYxMA33sRs0GJCU8y8RHAhb0RYS8zE64doxRmrR8XcUA/FT5kWxRYgtMRmswPE2hHywzi/i8QWgpDEKi4XxCK9CEQqRE1EhQFAQxph38IXbn/EfpkmxQGuSsXbJdPE87OtxNB+lMSYXjPDMrp/QV3vTEIUo6hEGeUDRfACBkV4RkpFas0eRXDAAEVYZDdFMp1JRXEDGkW9yodEocLuQg/7asRyFkLEmNo6wh11L0MY1/1DRIjPw9lSuMTPlSnExgosRPPo0EQkVQ9Fxml5RJJ2Q8I1X2rDnHC2xDjHCMSctrdDiD4IRIYvWMOi+SbEvRvgRCSC8URYyF9CUv2nxNiL/8S43TDFAoACxQSkvsNafu3Dn6BqQ7voD0Q6iopECdzbRNBpHsQU8BPFhLOOxHc6/EPdUmHCs81Uw3w1k0TmVOhEnwX9RCoaQ0Q064lDplo2wvwbmMRhv7HExFcHxcx8B8XUDRPEEQB+RKuW7ERFf5BEn6MiRNceAMTStQ7FkmGOxFxX20PqhZxBMsAmQ14uL0SsrzhCuEKVQoJugEMuHlHECRqrxHCVbcRspsxD1FSYRADzH8QIfeDEVALTxMx9UcR+cA5DK98xxOea1sTEW2zEnIioQ/FQ2sLh9NXDqVQWxHSg5MRaCprEWR1lRLeKEEUjRRtFLmajQ85VXsRicQdBfbcFw2TuicMcSUhD2zwrRMQhC0XwDClFQNeARFnNTcM6DzNCw7KVwxV/B8VpOPXEbnKSxB5P4MRUBw7FolE7xXMxZMWHSSjFuUNbxCLBbETuJXJEYt8LxZK5UsUjkw3Fk4O3xAJMzcT2GzvFXnMAxQSqKcQEa+jEhjMsxWnAv8QpDa3Dg3rBw5JQdcRfpIPEVJvLwxzBOUR2/pRE7ZdzRAmMA0UnoBBFokO4RFMTxURM0vJEYFduRXY2hkXvttNEymjGQhGyMcQpOOjEDxEpxffB2MSo2RxEtmjjRGR2hESP25FEKZWeREwmSEQ0THNEUNUlQzwLAcRpopXDidvmROdvlUWw4LJFYYRpRUsqUEX190BFYfWMRPP0TkQ6u3vEgZ4zxeDCEMVaTPPEKpEhxPjz10S0tk1F+66jRREVpkUZKYFFADGVRQO2uUUs+6xF3YuERdxqTEUjV3JFGNGNRaYrYEWMgWFFdzJwRd+pdEVlfIhFwLKHRRd9PkUHJi5FLFPYREMObUTi5hlFI8nzRFy0u0SnpERFIsBGRdt5qUTUqqBEOL9vRJGcp0TW5elEAQoQRTceVEW6M3RFmm9oRTnsI0WeEjZFIDEmRR3SnURW+LnEqHofxKv4RUXrSVBFkHpGRbsSjEWyRFdFYtd8Q0RK3sT55OvEWc6mwlaso0Tc6AdF6ju3RONOfMQl3fTEfYTQxKQGA8RPTkNELCtPRNLqxUGRK8zCgvbcwu4M6MT89SnEaIJ2Q7UiVcR/D0nEU0G/xPt8ksMVS8NEf44gRfXPU0XcdU5FUxbPRDVEHkX+8J9FRSfLRQWsykVPyD1Fxb/jxAyvlcVd9l3F6GHNw7geAUW2xtNEZ5g5xF4N7cQtp5zELS4XQrVcvUVf7T1GH6MFRl5HtEVfqg1Fp3CKxGi46sRkYpVES6QbRlKgjEaux8BGaaG4RvzJYUZSJKdF2hMuxdsxa8V4/5hE3mI7Rg6drUbXOfxG8OImRwagH0csCxFHaICfRh3ECkVgtsvFvqxUxhkqtsUCaI5FtyliRtFcoEa7bqZGqJKURlfhSEYXk8ZFkoKxxM9wYsVZm0xEqYe4Rep/Jka6AXBGFMaYRvKLo0ZnZptGUKikRrmyvUbIUvNGSqoaR/FENkdVjk5HNCNIR8aRPEctsjBHp/otR2a5Q0f+ZF9HZmOJR8t3p0f2jsFHuLTdR8IB+Ueg7QhIfmsXSPLYJkgQoDZIsIpLSDQjZEgyroBICUaQSPI4oEi8gK9IRFu7SO/mxUgmYM9I5pLWSFEE20gM1d1IJUfdSF+02UjYC9FIoi3ISD3OwEj5nLtIuty3SEQAtEh+065IpLimSM7rnEgXpZRIe9OOSKrajUgqTo5IlGiOSPrwj0ikG5JIMmiUSHxWnEiEiqRIIEesSGVIskg1IrJITwGxSH4urkgaqKlI0X2lSMjloEheYptI0NKVSMaIj0g4J4lI102CSAK/ckhkn2BIlnpOSOiGOUiMAytI7GAfSEwYFkiO+Q1IdxECSAlC70e2391HPGrOR2JswUfK4bRHhzarRz19pEcI9JpHsj6OR5qEfkcMAmRHynZMRyj7QkfcBVNHVRN9RzQpm0f80bJH94zER9qhw0e47rtHht2+R+bx00dczAdIkqAmSNhFPEjHRE9IOPRWSMu3W0hUH11IeMpbSM7cWEikxlZIiBVTSHqHSkh4CT1IhTQqSJLaE0iGO/dH7BbOR4FlsUfHsJhHO4SDR1DhXkfbWD5HQf4rRzLWEUe9y/1GTUH3Rjob0Uaj4sJGtCq8RgFxrEaFwbVGJrqbRpyVd0aoQmRGdIRIRoKTR0bjlSVGqG0KRvoiCEYxgtJFb9V5RRb880RYAm5EAHTTwJJ6AkU8ZJRF4C/TRS/g8EVejOJFWNnnRaiBzEV1oZ9FwAamwwRIgMVWK6HFPE2UxWhHTkTUHCBFnOAiRQi1TUWUc4HEE32Nxd5HxsXUowHG3xovxvb1KMZdM+TFuN1Oxai/U8TdrJ3EGil+xMIT9USKtZ9FMj6ERXJDk0XNfhRF1mY5xLIkj0VFMApGgHZHRtGXekaq7TZG6hYcRr7aUEbc33tGKMiURuVtikZ5ukNGE1AIRtz91EU7dyZGLhaLRqC5dEaOkDJG3jruRThe+kNnovJEqDKVRR5dBEX3uHJEPMVExbqqPEW7r0dFUoQORdj2nUC29QfEUYwDRYrtjUXU5ZlFILZCRZAkDUUrHitFuEqxRD0FNMQ8FAfFWSsuxW936sQXOa5Ea0yNRfN9jEVSvTZFe8XORKaRX0PozgDE5iHaQ6pz1UQL58pEBIbCRI6W7ERmBudErh4vRTuUN0Vmw+JETpMQRCUcz8NCMYJCUCj/QwdpkkT8AjVFdPYvRSCDJEVNWmhFUihHRbbWDUXiJqlEKU5Aw+CMHsSoAgVFi34+Rcmc/kRBczRF8eABRc0BlESRsLtDXy78w6KwOMMa+WJE0xk8RLgkB8JG7nlEtXKURPFFo0TB7xlEI5MpxA7zmsQVT6/EYyIuxN2nJcOtjBNFk2yMReEGkkWshlxFjg+JRC/fB0TJfI5ERSl6RMh5oESv9qBECd65RMh4A0X1/ZVEu+WPRLCbQUTwlQtERRO4RNCFnUQSPZRE0aqqRH7hFEPGcznEHcstREcW8ES7KQpFlachRdvZAEVr1gFFoYAIRZfJHEURa5RFiwW6RRdJ3EWFbbpFqxBCRZV94EQTovlDgFJyRNIXSkWoK5BFNCJwRWhM9ER3xMdEW0oMRS/j30RXVhtFn4MERfThA0TuePBEC0EsRZYEMUUUkyBFcmKnw36Qt8SPfA5DASoNRPdzhUP0pS5E3Um6RAGVwkSCez/DqMR3xJOZIUSfiOhEnnopRUA8gUVb/25F8TngRMlgLESg+nNExASJRPEp88PlgAnFQfOfxGK+gUTVsJZEhqkZRKOnXURn9gFEmRYkwymrs8JeL4xDn5VzQoHircPZGlTDHq1cRJbW1US5KL9E+W4URaG0P0VH+NREr/5cRGlAhsPJpCXFfBn+xHUl0MThQkDF/ToDxWIRacQVfI3E44DZxBRBfsTMCwnEMoVsxHZe+8TmXCjFtoAfxVybBcXxfgLFGbcbxZz+TUKtZbZEDx4gRDxz58M7QIbDSYOUQZLiFcQUXejDTx2YQwW6rET2usxEai4GRT6dekQ3639DQR9KRJWw1sMFAanECfbhxBBwFcXVJe3Eqa37xKmd+8TenWLEPD4cRJBnlERwclhDKuvwQducJ0E4PlTEXiGsw17sakTKq3xChEokxGQcKsP3PUvDppHwwEx1QUQJTkxETBAFRUIOZEVVDTFFRkSTRAuHr8MiZfHDCKcHQ1L1hkRYzIlEA26ERDmF6kTzxoxEShakQkfhtUIrklND5Q/pxOJfWMV8M3vETFxtwnhFJMW2wJLFaG5QxUhX6sRDd7TEX//7Q1Y8lkTCrcpDKwDxw0zPQ8NdNQ1EIJI7QzXO1sObzXXEMjwdxZbtZ8VNSSDF/wc1xARHcEM/M8ZDJSrjwqwVK0QHII7CpC1Cxa38h8UOMJjFjmZ2xYSvC8VHaTPE/0NOROHSjESOU6ZD6JsLQ8QdnsIF19TCwxv3Q8JK3MNekKzE/72nxFF2x8NT65VE+HyBREsTN0P1CDFEP8MNxNmI/MR64gLE/aGGRCnfxEQgzRhEq7WXxKqNqcTQWMTB+gbAQkmftcPvDNVDcUjcQg4RXsSMXfXEWMgdxWUhQUTu++9EtDRHxcn9hsURgOjEXGgoxQ8i0MTFp8nEG31kxdHCSMXTXh7Ftjc1xU7PT8W/Vi7FqsRPxT+AYMWCdcfE3cADRME4DkSqirbDFAn4wXnSQkNU1JrEFu1DxaXzEMVZcKLEJZ90xMK3LETXerBEymNaRHYKVEInk0LEA0HkxCNwk8QG2l7EA5sLxf4bAcVd7gTFeOZExREOOMWDqP7E3+e5xPxaycSuF8/E7ryGxGkezsT8OmDEgTMvRDvagUQMxHVDIU5sxFRyi0SRPNdESVBywuoZxUNBBvHDcgyLxFcZr8SqXGPFXN9vxRlbMMWbjqHEbwOVxJ5ZKcVEOjDFJDBZxc5oaMWNZUfFB+VqxQsgoMWkUqTFE5GLxfQKkMXLrK7FslWwxfQdg8Xd5ZLFoJ7ExUCW3MW7b9rFni/RxXgL68VUzgPGAAAAALfSJMZ8ABbGb6UbxhVHEMbXWgbGgJT4xV1388UinfzFEfP6xUvn2MWVT7bFpdW9xXIIqcXhoKTFak2mxc2kgcWTqFLF3F8zxYVSAcXOBSXFz1hqxVtqgMV/fpHFFz+JxdqLiMUZHYzFpN9SxZtgS8X8VRHF4Cdxw5ug38PtNr7E1OsZxR+fHsV5lc7EMebmxNEvEsU3wxTFaI8zxevnM8Xp3DnFVd4oxSWjVMVHt4TFwi03xQPtysSNZTJEqsd1RJfVicSqWezDTsYlRM218cNpM7zEAbxgw072vkRX/4ZEf/hHxDInGcXxejjFuCs2xV+0rsRhaPfEj7VzxerIGMV89fLE/aAdxcjo/MR3O4TEAw+KxNu1jcSpeoRDl3G5RMAe2kJgENRDvVTURNv6fkMk90jEKIaDxMtOgMSwDzbEUp86wz39I8SnHd3DFw+ExC3u1MT8zN3EcfEGxGqG+UNxJgnF8HQExVRa7sI0DK/BNwXWwwmd48ORfYLDlBfDQ9seJEIumidD2ejjQxbRCUTqRNZEq4ecQ0dlWcQcFJDENGwnxazVEMVL7BtDdwtLRB0al0MOrYdDMiKJRJv060SP42pEASmXxG8d7cTwBRzDXM8XRGqHIERdgpdDDqZZxDdCGMX/uu/EjVFtw/XuBET6kMdEPQESRcWHsUSTdGHEnpP/xKTaAsWgllfEFr9jxIq/EsU+jQnF54qlxLJV08Me2ClEiJKTRGHcT0QCbetEAMutRD1BEkRZ1w5FmIVgRRb+WkXqAp5EXByixHrO+sSE5RzEU8XoQzEiscHb5U5DOfikQnNih8SuuX7EGUXYQs3ZlUOQqOhDhSLcQr0qu8SAW9nEyfftxIM8XsQCAY3AJIvKQ9u9w0QExdPCpcBhQ+trBkW96b1EwuzBQ8DqDEOKUSjEoOPXxI10lcSms9fEB9kBxU11qcRMFm3DutLFRCSjfUSNcEfEH7LyxOw/1MRNBRzEsW0gw3jp7UNqoY1D3z8gw9Hg2sTLiAzFj+hFw7WZXkMMBupDbNN5RIa0YUTPGiFEKSgsQ4JbHETvcz1DT8THwjAohUSaniZESEK/Q98D2ERUKMJEhw8lw8jaIsTPXnzDqARkRB1s8ESJz2pERZpsQ/7kAkRsn19EcKD3RLVfnUSDLMfDv/K7xGEYNMVRY0PFomkKxe1g2cQd6LfESzNTQ57HL8NqGOvEkEmHxKelLcQr1HTEsLpHw9NJKkM27MJDuSWww6m5u8QvHGXE53gyw5dGZkPz1SREVFbNQ3Muu0Nx/IVEoXEgRAdjMMTAsFjEf0IrxJVTDsVwUS3FdJ/gxD2mBcXW4UfFZRhpxXeiWsW+bynFWRwBxWne58TNHEPEp9ufxOB++sSW6YDE95OwwwxZVkOsabbElNgmxTQqP8RAWm9C8UebxA5rpMSRLrBDfA6XRDHdKkS2RoBDOiIoRAbS80QmJk5F42QLRS7FJkRfNVhE6bICRVTLe0UZY4VF/X6KRXAziUUukY9EtRk1xM7PusMMhXrDtqMYxNUNTcQ1kopDHtoHRVpHG0WWJehEsUiHRLI5UcRPq4vEAnMDQ44a5EQSBB5F5ME1RQtKa0VdV4FFNtE5RZhFH0UfBCtF0meYQxfKrcMwTjXEiwQIxdU7qsRmga/D3IVGwtOuS0SGUNhEk4iERd0Q0UUwL89F7IS4RVSIuEVz8aFF/aFiRYBpJkU4EjRFIm+HRaqEc0WVeFBFJ9xXRbG6HkWzvAlFwrI5RWF56USRmKZEEzUNRUyR2kRQSRdFy6QHRdkKoUQ/8hhFSFhRRSpQH0XjRFBFj+5BRfJHukR4GwFFwzNMRekCXEWrXkBFsH52RR3BREVYnfBEMhCaRI1pm0SM0TlEftP3Q1t1XkUX649F5PYeRf98w0Th/dVE2moFRAzLZcP82LJDvuIERc0vI0XxdwBFdMAfRevzskSU+RJDq4GAQyfpjERZDC1F2nlGRWDC0URkfSvDTkAbw/SghcQE/dnE4SN1xBB4pMTOhIDDRqc+wu99ZERLSBNFd0i1RMgRhEPaVxRET0NuRPfES0WSnshFDAahRbZcIkV3hVbEdG2KxVxvrMUGVEfFbbUFQ3u8skR5cwbDIpcRxWZfDsXZlzTEsgijRF5oHUUrhBBGP+HgRf4HDUUM9QlEd4VtRYNr8UW+vnVGcVuzRinlzkbf29hGPrmlRu3DIEa4dxREJBgfxUQRs8OU4hBGolutRoJfAUfbGihHzA4dR87YD0cTu6xGVt/5RE2fxMWgfW/GoLgIxlDehUMnbhZGOpOTRigTl0ZULIBGs8YZRtiehUXU5uzDPYdqxYUhQ8W5sJFEfzvhRS9tKUaX4lFGSJ9iRv2qZkYw6V1GPE9VRgBNk0ZKDb9G1vL6RprzG0caCSlHgGI0RzKhLEf4jSlHRTI1R3O7TUfBnHVHzlCQR+SzqUfO37tHPYnLR+4Y3kcYAu1HTpkBSMTgD0jAfx9ItogySPTuS0hzEmhI+FiDSEsmkki0qZ9I0kitSPUeukgsoMdIunHUSKau3khdR+VIWsPoSLr95kgUOOJIgPPaSHjm1EiKGtFIwrzMSGQbx0jwEL9IQqK0SIc7qkium6BI1vebSJtemkjosZhIBIiWSBSElEjwKZRI9FuZSLjSn0hXt6hIeqqxSNDptkiFQLxI0drASLAHxEiaCsRI2IPBSFJ0vEjHr7ZI+AGxSMdhqUjtEKJI2NiaSPMukkgpdolIrjB/SC5YbUhIK15I5OJOSILNP0gSGy9I/jIeSKULEEjlzwRI+3j8R2jm60cguNxHKh/NR0uPuUfO/KlHCoCVRzAWhEfK6XRHHwJkR6gWZUfZU3hHO6yOR5San0eO06lHdnSmR4qumEf0CZxHSh+tR2OT2EdUnQpIZi0lSGrfOEiTKkNIBgNPSCHeVUg5JVtI/5VdSBbkYEhS62dIqp5tSCX7bkh1CGZI0SlUSL5oPkjSlyRIU44KSOBj60cb1MZHWHyoR4ZgjkdqhG9HNrxVR5jDOEeiGCFHIoMPR+iH/EZa195GgkbHRtI6skY7mapGTMaiRkfRgkbuE1JGNY8sRnj4Gka9cw1G127URZjy6EWiWO5FxCvBRYqIl0Vq6xNFttEbRfCCl0XeO6xF+sqrRaN7kkULaDdFNLSRRHzE40RG3a3EsOuExUAQesUgxLLFaqaYxIjXnkQQakLEPJIGxaIslMVz/5jFiKTexa8+HcYJFS3G33gxxrgQ+8UifTbFzgqARPLfP0UuYtlEnGaBQpjtHcN094zEcLD/xFLCMMW4JuzEJGWTRcALHkZMk2NG4MSGRrzyaUZ+TUxGtQN0RtFMkEal26dG7eyfRsJeVkZ2wkhGKBY0RimRLkbMjXxGzHxdRicyG0aS4otFvDnLxECkmsTK8r7Ek82txKwjNMSWhlvFnPCvxaPLQ8U3CCRFWn48RZOiKEXfAwJFEtNDRWhOdUXTfIxF5QaKRdr/P0VtMehE3NKZw7XEGMUeBR/FaMCBxGvypkT0pWpFtNyKRVBwN0UWfI5E5Bh7RIYE0kRJOvdEei0NRWgy9UQmeilE5T3tQ5TPIEVrWG9Fr75zRRkuRkWh8ZREzq4lxBFA+MTbhjDElAqbRGtMlkQFlwVFpWkTRYOOgES5Pf9EP9glRf8XjkRHztTBqtQXwumUTcQpgCDChgjURHKOhENdhQ1EI/qIRF3kQkRUKZ5EqRxJRH/ghUQPxS9FwxBfRSzK/EQ9HS5Ei9vhwwaXLcNvNrlDCjEBxNviHMSF4RnDx9N5RMn+JEN1RJFCMPYHRXPcMUWFBRxFu5ePRHADSkSp8RhFeYRJRRPAAUXuIC5ET2vPQ7OuukRISNNEWbnCRIiveUScHXdDW8KQRMz83ERXRZBEcpAZRDLUq0Nq5qDD+HODRLUZWEWABltFJRUuRdDKCUXX5v9EQrMVRTeWE0V8OndFkwWERd8cb0Ui6YRF3T9KRcAIL0UDguZE7d+TRE84/ETz4jRF7M1QRQ1nDkW8lqdEJekWRYzUzkTNLXhESOMgRTUoLEV5kEZFFyAfRUOXIETdwgREyJqZw4I1G8QVkaxElK/QRFV+fUMT7OFCxLZnRAC0jkTW5+LDBW3jxEXdgcPD0KpEljiZRLY6BUUKOEpFRHQHRcFdsESzk/BEJZr2RCH/fkTogrLDYtVNxLvTUERqOxZFskMBRYN4K0Slk4HECrfWxDwBpcS/BAPEuWFYROziEEUumBhFSqAWRfzVQ0Wvr0BFu6pORTayYkVtgw1FJiCjRK9TbURcAJvEAj/oxKw4oMSwDVLFNWk3xbgUCMS9Ix/Dg6FwxA/VfMRa43dDlZSlRK6jZ0NpnsTE8XrFxGAgaMR9GmDDx7XoxETSssQswZ1EWxXwRNMXiUOHkYnEWUv5w+1DAMTBh6/DMHS/wu6hikORAJNC7ZkYRA1IjkSAYi5EPn+SRNyPYUQ0m1nCUndrxEZv1cQKffDD6tWtQ5FZscNUppHD1kC1w1A3KMRMj2jE31cRxPT6RkOFA7xBGJf+w5MAA0RBAZhD4Ej2xCMCC8UKfwnE7S8FROP8JkQYZlXDZ73hwjjSfkR5JnJELHSHRKzbnkODLnbEswm0xDOwEcTyMtZDFpGEREpvIEXDyQJF9pDqQ61do0PdnmFEHcCkQ6BMlsR6MgnECvs8wz7BAMXsFYjFx9SAxZkCrcQqaMRDYbm8ROeyvER9VUNEtfAzxPbfMMS9yp1Ef89URISxF8Rk5MnESxtHxRzTc8VWLibFSfBkxHDNx8No2wHEvxKFxHSkgcRhgQzES2WlxKxhocRZisHEo+OtxP3L68NIQTnDZmjiQgaio0OaQNJDnvNQRMWZr0Qlc19Eij0BROcxGkP0yArE7WhvxI4Kt8PnWbNEh+8TRSAwQUTcO1LEddHYxFW0I8XxX43EMlmZRHvf6US2uWJErE+2xINZQMWHAsvE/HMaRMKrUUTrmAlE42aTQ40opkMZQytE6MqAxCz39cQeuX9CEDKVxAEAc8VbiQjF19wAxewz68TSJU7ERqAsxQimZ8VVl1LFsSYnxajuIsUfFDnFLcBIxegGQ8Wg1gTFLP+XxFQdjMQg3wbF5q5JxS+xQsVc/PfEGlEcxcZSKsUmCgzFqiY2xfP108T5XwXEcotrxFgpzMR9vPnEVi5IxSgtdsUjUBjFjPncxMChycSs5KzE59wLxTmbPcX32Q/FDACkxAGkMsTObc9DImnYRHhBJUT5ynzEjFAZxGJajUONu9JCwrYMxXC+7sTlWPjCvLnQxH7qxcQHRZjEAYXAxEQBO8SzNCPFykRwxe1dQ8UQGe/Env85xLyU8sR8YVnFgiuYxfzxisWa+w/FzmYCxe21asVGjKjFgqe4xdwHosWBWonFaMqVxZbegcWINIHF9vK8xbrS8cXllwTGALrzxXum9cVaZA3GqtsbxgAAAADbyijGFYQWxh8RCMa6lQLG3QToxX5fusUfV7HF6y6yxWlLrMWkX67FLVfOxfKiucVOIZzFvPikxcwepsUTlLDFMKe6xUPLlsV1sUzFV0EzxRMtOsU0oV/FG4IVxdYkisR3yhDFAlspxTHHWcW4VIbF89QUxaJHBcV6lFfFP4NPxYGSCcXX2jbE3LYSxOLN78S2ECvFwus2xTNZI8U/AyXFlRgXxQNyE8XDEW3FgWpcxYvwMMW8F8fEdl6Nw4+lxsQsQg/FKaw/xOyxaUPBYQzE4nx2xBzJS8MFAOFCi/xQwkAMl8Sl1D3FNbqVxV0DbMWwVvXEht1ZxbzLT8Vm7xHFdeQMxWxP1cQH203EXP7iw18tJcQhyNrDIgmrRJsWo0R6nbTDFHgkRHMVSERJs3hDhLAAROlrM0QApXRCMuXVwq+9dMR4UZPEj/gBxCuo18NosEvE5CWIxFmyXERuG+3D5GfrxDU9C8OVmgpD5p0FxGkYm8NoD+/DLp5JwoO0R0Ri5SpEOZVJRP4rCsMngebD20vTwxxvZ8OmQg5EcD3GQVkficRXuGnDrNO+RLCdA0Xf9YFEr3G1w4vAIcTFY7nDdi6hw5nQosS5rczDN2mERJrdikRDyxZEHTv3Qvoyl8QjV+bE6lQiw6zfdMKPBF/EvI3IQSQH0EQ8SlNEC/Gyw8jXgcTXYJzEGhJ7xNd83sQXXdDEMyOdxA8ngMQJQDLDkjs7RCQOzUMFIqxEQBEIRfOdoETBdrFETH1VRHztkUQ0ytlE9qDCQ54sMcQNEHdCKhZ0RIRdlkKcIdrDOnIDxC1RlsS/U4HEtsGJQzq470Nab+bDVGUJxC64xsT2bALFoxPKxEoUi8N8rIdETy6cQ1yS80SBkvpEPYY9wwJwmUOik+hDDEifw9sNpENQQ71EMRNqRBlR/EMkRrLDPtHmxME90sQAKy3EFmZ6Qijve8TUQK3E7hFhxJmP/cR0k77EQQbCQ9YNxkShJ3pE8fhpREgWYkQikZDEA2W3xE78t8TaHtHEGTIFxHtOc0QnzfVE3Fw2RJP1aMKIiqHCtPCGxO8pgMP04LdEoaXfRNP74kQyb+REfJQPRKyhAsS3AsjDhXEtRLuNCUUowehEdy4tRHxxl0PKu5DDHvYnRPu84USyCHlEwBIXw6zvuMQBaw7FkV7AxK3f8sMek7bE1Vh6xCJDWsNp/BnFG5wKxaeBDUTiepREYVSIQwQyPcTbXWfEJ0wRxGEsMMQbobTD1VxIQuF/HkRsQL9EtcADRU4Z00R83MJDOoOtxM29NcVffyTFrRPLxL9LGMWsw0fFIRAlxZmAEMU/6w/FxVkfxUb3CsX33JTEvLHnwhMndsSF7tDESq1HxLm1XsPNB6NDaB36ww7DrMOfSFdDwqB2xPVZlsQcffDDSAxdxE75DsUVCAvFk7Lqw4B8nkTmpBpFQqo7RWPFJkXpv1NF7wCIRfeTVUX8yhNF7egJReKRWkWbVoFFQbRxRQRjeUUXg6xEmRmqwzje9UMkWgtEY/8/RFOknUSVoZVEchzARAXTEEVWYAhFIUisRADGhcT9NyDFz3C5xCfihERF5SRFetgsRfuQMEXfIQJFXAd+REERh0TAewZF6z/GwoNh+sRM1enEQikZxXFzTsR8v8dENv/nRKan2USg/BFF2ih3Reabs0VRjsVFOPzDRWVW0kUJyMtFOguFRRCOOkWuK0xFCJCVRYbvjEU+WDNFxjE1RQYh9kQVEJND38yiROL070QDP4pDQb8RRJ8tkkTItgdFZm4FRdlUv0OlyoxD/5yQRODeMUQIpaBEEl8NRermckQbSIFExaIdRcWfTkXoBgVFVIEVRcH4H0V6RMBENyxNROmILkQlShhFz8V2RcONt0VGrMhFijt0RfdUJ0Qv+SdDdpJgRBouxUQZ1xJFOzNORRdxXEWnHNNEhte3REQ9yETytGNEy5WaREmmg0QMT4dE7S+4RAZhnEQ8LZ5DYWn+Q06VP0QnP4TE5o0PxTtcQMXtVkHEJQK6RIB4zEQYERVFA8DsRKoLm0MoG15E7LE2RQoSlEV4i9dFPM6CRcz5m8PopTPF2MRuxde+H8VGa0bEBivxQm6UpkLKZJTEmXIdxS6UkMQE81NDGuULRJgg9UMt1DTEdv5QRQiXTkQWUPNEeK6URXQCXUZIArJGEajVRvkZ2kaXQatG1WxmRuhlh0VTGhvFnNgfxU2up0UKc4NGh2bhRm81JEfWfSFHQMQIR/0wo0ZnrYlFKcyMxSZBOsa8B/nFZ3O0xB1NuEWu7UNGq4ByRmxVaUZmKxVGVEyNRUA9xUNz1wTEsCDgQwLjukRggI5F8gTvRcCyFUYatxxGNq35Rf4mxkXZt8tFSOjiRUx3JUba+ItGHPe7RnNa30a5SvZGYRoMR4TSIUd3YDpHkIZVR9UJbkffLYVH9JWQR7K5nkeMr6pHmVyyR4KZvUfaD8pHfevZRxqi9UeibwtIFEYeSCzkNUjAhk5Ivl5nSBGUgEhQV4xI7oyZSO5SqEhhCbhIz6bGSNNK0kgWBtxIMn/hSLZg5Eh2BOVIGMzlSHYf5khKwuRIYbbgSEmx2EgWOs1IrCrCSFS1t0iQra9I7RmqSAiYpUiYvaFIpg6eSDlJm0jWFZ1IA8afSPNXpEgU3qpI3KmwSLb/tkgXeL5IeYDGSOjNzkhqh9RIksLVSCSL1EiRf89IxJ3JSJKMwkh8WblI0newSEosqUgMQ6FIlvSYSOA7kEggJ4hIuiKBSBiCbkitpllIGP9FSB48NEhViSdIS/waSJLOD0ixfQZI/Jz3RzAe4Uc4ishH8PSsR1umlEcqN4RHxCd7R9XsfUeSSIxHkw+YR3zYnkdlaZlHmZmKRwZwgEcpVoRHKGasR0qb3UdBQAVI3H4bSAwjKEicuzNI7ndASNChSkjAvlFIOnpaSGkQZEijtHBInkZ+SIyJgki2fIFIQhl3SJ4eY0gsPEpIuIstSCVbE0hoG/tH743UR1K3tEc2f5tHyECGR3vTaUc0skRHH1EnR1qADUcV6upG5iDbRqohvkY1VpdG2PeTRtBqdUaCxVJGVjhGRpjcIEa+PANGai68RYDVgEVCRYBF/HqQRVSFg0XKOD9Fw+zmRIsx30SmCBVFMjD9RMhgZEQg0x7DAHiDQCjVFMQgFu3BvNiJwx+cOsVIlgbFZDALxXhcD8XA0yXE9kx2xZIW0MWfzvHFTjMKxsTAEsbwkBPG0/rhxcceV8WyxZVE4YA9RR3kQEXUXFVFRphQRRFqhUR8ARtDLCBGxFuRV8W8NvFEkFvYRUwVJEZnAm1GmsNhRnpAZEbP6olGoF6QRu08nEZBqJxGkqhuRvkjOka/jj1GaK5LRtziY0aCe0NGxHvyRWK/dUU0bhrFVCVIxb6MHcVtsFzFrByOxMC5IcP4EH/EGlGMREcKFUXX1ZRFipeORKPqI0Us4FZFj+iPRQq7hEWuvS1FjNoxRZI6D0WhewtEqzDxxCGxcsX/90vFdQUhxOEyLkVyC6tFFLWSRVKD20QHEJNDZTaaRJKVPkU0/mVFp3NpRSWaXEVIySNFdwoJRc85dkUs0KdFvZiERURIBEVg2RDCHllcw760v0ObisZE7tNwRZVUXEWSYiBFGnIdRTOcQESWWwNEey/mRGARnETqGp3DbvO2Q5hKjUTcQtzCrRk2REQv20Nrd5lApB5FRL/q0EMKzrZEN9MHRXUl9ES5wSBFGFpORXo/S0U5OCpFM7gVRNdJo8O7SElEAaywQ55ZcUOYai9Eq5YXRU6nLUW4hWRERIicRK1V/USgmCVFd0lCRUGEPUX4aExFBTB3RYmscEXcH05FADZJRR+BVkWw509FdWwvRY64v0RHJQNDdmowQytPfkRrMd9Ex7iyRLUxuUTO+8pE6q7yRLzRf0UQwKlFRvqXRVuqbkWiK1BFOZd7RYlrWkVIPFpFuRJqRSFLF0VElx9F9488Re5IaEWufUdFHRPaRKt1+ETZACRFHrBjRQCbb0Ut2gFF7BEqRf36VkVaMJpEBV+WRJu+M0ULaopF0ZxsRfoFh0NYOafEazLHxC8Bt8RxmT5EWgbYRII9uUNQrBXD7oqAQwAdEkSkHrpD2Kvdw6nmkMNf3iFERQq0Qzgbf0NQy9xE1G74RCRjiURSknVE1BNWRDzyRUQ02qRE6l+6RFC6kkSWpVlEbB8dROy6xUNkb8rDc/p2w2RQWUT67DNE/UVuQ1mD3US5tkxFJNs9RaqMRUUil0hFvX8tRdu5AEVtmBlE9VEIQyoaAUSyA4LEc2gsxdlI88TmBkXFdYp2xc2N0cTw2FfE1fZ/xIPcm8S9O7XEVNkHxBmiGMNOAKfEAimVxHs+TcRK+DFDa9Zvw5zKlsSM+aVD9jLARMflRUTeXLrENzW/xCYJksMCPbNE7fMjRWyCDUUr+SZE5RwvxIeS+sMF2LjDLR25wr54fUMfIxpECFgDRCmUY8QQyDTEjnxuRLvxJ0RwrNdDgBlOQ2olTcTDZIvEzy4QxAVSjcJ8XmlDemnZw5ydKMRDKlVCG1WyxDeRT8UizRTFDsKewsW2nkSU19BDWYVBxEd6FcQaSX7E+cHQw5B7yELSa1vE8+boxKYOGcX+1vzEfCtcxH7QoETzDalERSQjxCQYVcToaUpD0VlfRD3K3kPjEcJD6CNywsNEdMQ/T4HEDZdLxJHbDURcWLFE8YFrRDvZXcL2aWxEV5WgRLFkvcO7ECdEvZtKRKZFvMPM3J5BTK8dxEZZ08SWmavEGMeFwzXd20PA7L1Db/JOQw+aG8TleurEAlhPxTqeMcUgW/jEcSW2xNCvr8IXithD/MafQ40bDkIX8C1EQYC5RM7O40QjEZxEPVvIQ/61CUTO4jtEJl1xQplcjsP8cNhD/4iPRBfO1kPAcrHE3ib5xKebAMWajbzE2b6SQ6Mrj0TGGQpEhal0xG7QQcXxmGXFFvYOxSg7oMRI/WDEPK1KxNIdfcRB5v5C2wapROR1xMIDn1bEPQngQ8IMDMTioJLEppvRxMxhCsUjSX7EAknmxDPTEcVMQiDF9nUlxbzfnMQATynEi6a8xDpM+8TSUaPEkK2kxNz1A8UCIAzFRnkIxdRWY8VFa2bF0xAOxa80oMSzPxbEzMsXxVNTI8X5o4zE2gCzxOXXEMVH3gXFRxWyxKAAHcXGhkDFp4QWxe5p/sQQrQvF8uoUxYDrB8VrirPE+a2FxPFi3sRNdKTEHMaPRBnYKkUnLudE0dvOQ/d1vsM7u6nDkTQTxS9YhcUToDnFMptNxRZRX8U3/UfFZBp5xejCFsXD0AfFp4NYxZ3GVcW3pmjFAhpLxRVaMsUbsT7FBqWXxY9iycWVZ6vF3qWexbmWpcW9VKHFN7mqxQ8atcVOL6HFBiWfxVp0ksUNyojFLQG2xSlM0sXdxt/F8XXdxR0v4MX+IwTGXCEPxk3+EMYAAAAAXf00xnAYEcam8gLGdWz8xYT/2cUhIs7Ff2K2xfqWccXRmx/FmAGHxcvRvMWjhsTFmQW/xTVdkcXAq1/Fj/d9xdf0qMUhTrrFp8msxTJ3icWkmJLF3vONxTGHC8WbxRLFjMs+xbCYPcXUU4nFx91ZxbSAIsWkiYrF3/+cxek+aMWfFQXFwFbGxB1SKsVlBIbFhX+PxQAgMMUJYZzEFJG8xCIiw8Rp5RnFlK8nxbklDsWm1DfFA2FSxc9JdMUtE4rFMPR6xeFBCsVVH07EMLAtxHt4S8TPkLvE9zeQxFa9kcMOJDXEkOgdxS0cbMX/gxnFpDENxdhOwcTOSQ/EcbhQxOB2CMPsyf5DwXZEwluDEcMb9oVDGv17RFAI5kSFz0DDo7NYxML6eMLH8B3CYRa7QheZQkMdYI/EwzrPxDZMocQpxcXEfS1cxAZTccN/BxHDMH7oxBz8XsQURJlCVNyrxDBtR8QgpavDr6aCxOGEDMTwp0vDqJlxxHbnAMRUQiTEJ7NZxDzorMTIhBPFroXzxJ+0SMS9HGPD4llXQ2qFBUQ5HuJD6k+gREW0D0Xx6rVEjBPUw59TmMSCgMLEeBFCxDDFnMQO9fLEUX2RxNfImsTCVADF/lfgxJrSOsRuBHvEO8plw8PHeENKuHPEK+7VxIQ/aUJ+/bdEL2OgRAk3mEN1t/XEr+EjxSuOCsXzHUTElJ0MRGZrEUOxmrPDvUZHRLS3r0Sfq71EI2gRRaPAGUUQkExFxzzQRJIPmcO8MdRDYNnnQpS7JMRmIkHD05O3QwlCa8PGWw9DDjWdRKEGcUQ/yLhCIedsw9ofD8MePHDEi+KFxMy5oMRKxcDEhYn2w26880NzmxdF6s7SRDzfOkQHyLVEgZJwwkf+isFGJ7REo81aRDcTicM108BDkNNjRA3kjETnQrpE/r5NQ9Hlg8S5LH7E487Fw7wly8RmxAHFieJeRIqHL0QWU8TEczuixDBE20O4OI1DxYA3xK9CmEQzkM5EjNLFwRK6vsThcxzFbssZxf6HE8VkfFPEEneuw4Vyx8R+H7rEyMLGxCkm78Ru5n7EAQSEwwkwjMT55vbEvUjrxGLTrMSjQA/E8KgiQxpmnkQjfNZEgNWIRBwRIESVwj3EYlfIxJ/4usNGWMBDoQJswUnBKsTKAa7CIWmYRHM4/UQwuqrCirDxxFAqFMORxQDET7T9xJyvrsOaeMpEg0+KRMWWGsT/L7bEgguVxJ8GOcRU8btD3r6bRGxDvUR+ZqBEb6uCRCMVzURepNNE3A80QwEv8cRo2BLFg2rnxCEGPMXDBG7FkWRDxasHIcU0YZ3EspJZwyaBrMOxVXjEMXmOw8HRBUTHqAfE35L7w1O340OGo7hE8KhLRNl1LsTPwQrEbAwvxDAW08TBIyXFHDIUxT0hEMXpGjjF8acRxdclAMSiEtlEus9mRf8YPUWl1RdErKIZRGHaAkVdnlBFhulkRYwHOUUTBNFEv+UkRLXK6UQQPK1EXATvQ546AkX1Qb9E40j3wkgOmkM9coxE9XSyQ7pFC8SeOIXEhnotxH94I8SrtffDEe0rRBsl2kQG2t9EP1iAROtd8EQCFwZF17UTRPSRbcQdlFvEE/kKxX7Fb8XkcRXFeRWmxJ3f3ELC0g1FisYJRRN6mERdYAdF0nWQRVCotkWDx6FF+iSJRecblkXtCcNFrSqcRadsQEWKcy9FinluRZXbZ0U0ljpECp2Lw7+CwUPuztTDUzCEw0vz5kQbIrBE2YRcQxLy7cKooFFEycfDRExOMcS42xTFF2WZxMDbGESv7NtEa1AKRaQAYEQaBohEtYwoRaT4gUWm3mdF0eckRbJa6ERRbEdEQrXeRDsLJ0WMrXxFNGevRdQWwkWHGKNFtGleRbhTn0RmKBJCx+gjRBrWb0TV42FEFXPNQzcgxUN50BPE2Jz+wwsXE0RuVOHCXGqIQ1pC/EP4NEXE/PrJxJRbyMSNZYHExBYnw+JSiER9IORDumV6w6GdWcS9gc1DtKRERbDfE0UuAHNE8hnDRCXlKEVy1oZFFvnXRYZ1y0WjK5tFiQ4ARbqancQ8C/rE2gO8xDSPS0TtmAlFFEgnRGHfVcSphlDEzkioxLOoy8NANYJDnjOyxK1sF8XeSlDF8LiHxb4KN0UESMdFv9JRRu1brkYAsuVGe9/2RoR9xUbhbYZGmcIHRiEjM0W+G4pEnlmoRWyRcEb6NsZGza0IR8TxEkdRIA5Hp7bBRiZt3UWEoAjF9lQqxrKjCMaUEPLEfT08RXYTD0ZBXyxG0vQmRpS93UWlKU5FW4uKxCaub8W4YPnEAOQeQv6jVkXP0MtFkMLxRe/JAUb/E9hFisMeRecKlsRAchNFiIjhRaOJLEYlC3JGxvuLRs0snUbk17ZGC7HVRg+uFkddL0NHRCJcR4H3dkfHy4JHEBaJR7s+kkdvr5tHHtGgR4E3qEcphLFH0kO/R0oU2Ef9ffhHN9MNSLLrIEgIpTNIgr5ESMADWkiFi3FIviiFSFwolEi65KNIbMixSJi4vEjyqcRIr73LSAA90kgk6ddI6PXfSNYy50g08+hIE0TmSADF3kj6FtZIco/NSJ/8xUiL275IXma3SEmYr0iFDalIeNijSPe4okhvnqRIdCenSMZAqUgPYqtITG6vSEuGtkgihL5IV/vHSFLs0UiyTNlIS8/eSLtV4kjcO+FIyrvdSM8P2kg+B9NINlfLSOavwkhHlLpIJaOySAc2qUgfkqBIlgeZSK6PkEjOZ4ZISk54SEprZkjgHVVIpIlESCQINEiA0SNIiAIYSC50CEgMPPFHEwvXR1Qiu0e5xqtHRo2iR0nxnkcJOKFH/DCiR9VvmUfciopHnryARyyUc0dtwYVHCvCmR2jIzkfSHvNHVIEESChMD0jQ/hlIvm0lSNI0MUiA4jxIFFVPSMKXZkjKjH5IWOqISFx2jkggvI9It0SMSJ2hhEiAgXBIYNdRSEX2M0i6tBtI6mAGSHSJ6UeSBMtHOZWvR9lvk0f1/HFH65dLRyvLKUeIvgxHWlwDR3qD6UbQPb5G9P+iRuQVi0YGZmVGgnpKRjQHFEaK/t9FGty9RXUorUUYO6FFyiFYRdsP0UQWQGJEJBCTQ3B1K8OA14vCzOGPRLAeikQYbVxEgC9txMjH9MQAkoxEyIMAROztiUM4DprE9JWUxdTVocWBBrHF2uqBxa1fj8W2GtXFAF3Uxcg6z8XC9abFWtE3xZxPcMQkdkpEAIKXQST1kcQQ4UTBShLuQtD2tsLQYynEoPEExIItOkVvYbxFmqMeRqa3UUZAG0tGEVpHRo4rbUZS6opGTlOURjArmkY6wHFGOPxGRmVCKkb0UftFysEMRi871kV6MxlFgETyxG4a3cUOmcjF0gqtxchnm8Xr4mjFCu0lxfzHhMSyvrJEiglORfL6pEUbUOhFbyz7RaRtMkVbCldF3QCMRSwFlkXqogFFSmlVQ009s8NadHrEBONvxMvUNr4c/eNEAu5HRRauYUX2tIhFo5xzRRgZz0Q+aEBEUJ6vRCLHEUWgfAlF77vMRBmX60RkASRFYNhbRWK+h0W6N49Fo7RORdkb3ERuoYnDZTBjxDp+S0QSbQVF2Tp3RfOcnEXqGotFxtiERbAkF0VYOo5DylcBRAostkQffJtEPRCvRGoSYEXh+jFF9KyzROXbnkThylhEL70CRZfJEkW2+SNFgdhGRU9OIkWj4ARF9VC3RCbrskQ9wk1FFmk4RQP3Y0QVkKZEKW2iRG0l10SUcAJFyizfRCNw30TbwkTAUdLXw1lCT0RVahtFa252Revse0UYezFFSKoGRTPdGUWE7ytFnUhiRXLHakVVzz9FzohERc4XJUVy2MxE1ZKkRIxppEOfMDlEBrrCRBVm+UQzLD1FqFoVRWejwETg6hVF03tqRULqjEUQ7JJF2Ge3RfF5skVa+25FWJ9jRQznUkWmxklFc6pXRSZ2jEXkZ5xF7LJYRQVnO0UyNUdFG+VeRcQtjkUdGzJF+nqwROM1SUURmzpFGtDJRK7j2UQfdT5Fvt9TRdtE6UOIQq7EFatHxC7VFcQHaC3D3Y8XxD6M8MRkY07ERUO5RKwuC0VBqgRFqmYBRTE11ESBQrZEoafTRHf/7ETfcDhFKdtPRQWLt0QarSDEOlXlxBeb4sQ17PHDLQ2pRKyr+0Q4eAZEOTC/xLji5cS5fa/EnFQrxMCFhET7ZgVFHeesRLQGp0SLkCdFYCggRa4zAkWKnxJFZzIURR9GoEShx6DEhLwfxYtQ0sQvBHTEi8HhxC/16cTyUivFBpKMxQtzQsWLphbFpR0ZxYPhjsTCA37ENJbHxP2yqsSWdeDEX/iAxFUJncM7KKrDM7rDw8dtlMSuHXTDehsnRF6xVEQRuAfEIUi0xEF9Q8SRxTlEKrUXReJLGUW3x69EAfRkwnxSN8TNYVrEAJVtxP5ZmsTXliTELAMwRBHuPUObpH/EwdKVw3PwzMMmD3zEi2MgxBM3YMRItIbEjXlIwiuXNkSGi3lESdNvRJrNg8MG9AXEBYK2w0h6XcStnv3DRc7xQ+fvkUTiDsJDd9q/xAre1MRVxKnEXpCewQIis0TIyQZEAopqw/qvlsTBeRzF/KMcxcjQtMMa3ttDyN3ixKmDN8UEMR/Fazj7xNvKAcWUhvfEg1XnxGTC9MT9UgPE5mrUQ7FodkTMKdFETf6hRBMRRcQ5bIXDXWsYRfC+/kPEx07Er/A1xKBQ98RiXsTDvcynREVpPkQ3ZnLDASOSxPnvh8QwlobERf1nxAmMOsTNmbfE2IQyxXR7IsUAaMjEtDTtxHQTucQZvFbEP4HkQonjIUSokM1EWY0sRWa1A0V0eyJEHAALxNzBzcPnMRdEFcL/Q2Rk0kJttSZEu8hFRJqohkMwTpzEatv9xBhv2cQGU/jENgRyxNAsTkRSW5JElkP5QzmmPcSeAejE2bkJxZ1+HcW8RAvFFdygxCH12cT//0HFMBDGxFjsl0S0MpZEkxkXRX4Af0VJpCpFM31fw59U/sTHs3DEh27yxIoRHsVKD8TEsGIaxW6oEMWvEWLEcqdtxFqZBMWA7vTEik/RxNS1ScVeTZDFwLYkxYp0ncQ7DBTFbCoYxdeT3cQQ0rbDiVLXxO0hRsXVQHzEPYuqQ4JHOcLdvKjEa9CixBwwbsQk697Ep9cUxVYMDcXaFh/FhbgqxSjywsTu3tbD7kRQw6D/oMTE+ADF6giIxARD8kNl11lEHeogw5PH08TKZtnEVN7vxHK2bsV8Y3LF4wJdxX5qQ8W32ebEvjIxxTXpG8WqZZ3E8urxxBXB/cQEKDXFCCx1xdcfd8WNhC7FSIYYxbilbcXKwW/FNZ6GxVeqpsV0gqfF0PqlxYAptMXoXsDFjrDPxToRuMWVMovFzzWwxWbQycVhzqzFCPOPxdsaj8WnCMbFJjf9xcWK/sVW6AnGAAAAAAAEPcbRnCPGfwYaxmeQCMYMAAfGVQEKxgdU5sVwm5HFxc6AxUbxpcVgUMbFWz3sxe1W08Xw55jF1BlAxUAlHcVD31HFZ7GKxUp6gcWoWV/FExCKxenPZ8VrXm3FS3WnxdNSjsVjD3vFhW1DxTcYq8RGeBbF1TN4xXn5esUJPlTFdL0ixfB7BcURND/FtB2lxUpYrcWvpjLFCNy5xCAtjcStXaDEtScExaB97cQ0W/3EVBBXxXdrisVMPlDFUAgyxcIPT8UyRULFyokaxSP5ncT0atDExBkixcZb8cQ5FL7ETNLFxAkHDcXsIf3EY4AExRUVo8TaPRBDCGZxxE7NicShLdxDAV2Gw8hC+MT9pY3EWG23w6o0RES0PPFDuLgcxPLjgMLw0a1DwoOKQwenZkNVgqfEa71BxZFFAMWqq9fEe+nwxGFg/MSaUKjEIxMdxXkUWcXtNOjETgvRxIh8uMRuWcDEuR8qxctcFcXt/GvDD1CAwyFHNMTj9IfEK9UNxfc+O8Vic3bFLqJkxUJZn8SxldXDwjGNxJKOVMHIsTVEP/9DRHT0w0TbET9E/WvLxGwi18SyQazEo6khxDtPLEJdqQbEE42zws5dCMITa3LEmK/hxF2pPsQWAYPD5PYsxKdEi8QafrDEJWjAxHhlM8Sk61pE/E2WRCmLf0SpooPEodAAxYzbh8RljkLDGY4DROLCn0K5ZIHE7RcEQ1BKQUUx8XZFlRkuRQ/pzEN6zcBDFzAHRGo/l8MTWaBE0l5fRFQkl8SE5ITEd6dsQ4lnM8PmQFjE2YoUwBt5S0Taa5BE0DelQ1ls8cPHzHrEKJeMxNWilcTBku3EI8/2w4dJykPXC89E3D07RQQJokSbjSfAS+SxxCEW2sSNfIJEP21IRf2FCEUg0FNE/wP2Q7vO2UObQ71ETkLORC78jEMQ4IPEWv+IxO/qfMTonLjEBjDFRNyra0W2iqlEDPG2xAchAcUpraHEgl0exTek7MRhGv1DgI9FQwT0r8TmgPXETuuBxCnl+cS4xRzF884RxDGnLcRlfQTF8jggxdn6CcWIBLzEg9RbxOCt+cS32ILFeiKOxUAbUsUtbeTEOp4zxAIqnkMQJ49E2FBvRLJIhESo+4BE2ZmOw7HspcQjwIvEC+7bwp4wUcN45NVDPzAERWPFIkXeyTZE1dsCxakJhsTEHVNEz7U/Q4nA8sMJUsJDK+uZRPrZM0THffXDM/vZxAjvLMWojvfE4AREwvkvjURfyh1EG62oxCfI9MT9PknEVK0UQ3R3esP/RBHE3BgcxCw3JMXpXXPF2IIMxUqimMSxZAXE6SsKRBtWeESBRsZCBWZixPbrmkN0VNtDXWTkw1SKPsQPrRzE2OrmQrBsDEO3LcPDLPGPxBruzMSSOTDFeQhGxauU5sQfW4fENSNKwxwNY0T92rhEZrYjRds3XkWTB6hEYoxPxP8kj8PUoX1EUjsFRdhKBEU5WAhE1aq8xGBxicMfYLtEae2ARHRyE0WEVkRFTjT7RIEx10Qn3xtFTbXdRPVa4MMJLhvFv6sfxbxDhcTou2JEfmRcRYSbi0V2wllFjOmkRNzztkQCFCNFhvbWRNb2wcMNydPE7ngNxUReQsUecdjEniWYQ9jP9kRDhmhFWHdvRZqlFkUOggFFtDx3RSQ/rkUSradFiNCNRcvCU0XVU3lFBAuKRe4jbUXkkGNFJgZVRXCSVkUHnHxEHcnHxHSlrcT+1RLEU0ZKxMESVkMkLYpEb/3bQzj3UMR99oHECOpERDkmLkSvb0HEdRw8xHtlmkTv2mFFi5CVRe/vSkU6oyVFPB1dRW2HgUWxk4xFlHNnRec7IkX2q1dEk1oERXEPmUUgJMlFaQfXRSrowUXVtGdF6171RHvD8EQQM7lEKTr6RLB06kQyN5hE7yc7Q0O9CcQY4pbElPA9xMRyvkTq2ElEMe1xw5ksTkRZmsZDmbkcxGc2fsSR1rjDoAiTQ91HJETY4BzChhvSQyz5HUUx0VpFKiCFRYt2I0VxRjPCrQQsRM9PikUZbdBF5Qz4RTBStUX8MVNE33QFxWNbGMUYESzECxwWxMh0GsPpj5VEKtsERCcXK8QK2i9EypKwRHY4XUSwCPVDtUAIxby6fMXBvWDFaZFbxQVEJcVQxVhGhtylRjU/00bfIP9GRvTaRh7am0ZKGSxGOMirRdEZmEWn5wNGW5Z8RnhhuUZw5ABH6CYERxcG6UbHUKdG0JPwRb5F+cR2AxfGR4kJxiXMkMWViBpFDQ4YRtRLNUYs/TJGn7nhRR4GKEXYxgvE2NDQxHF/vsRghdXDE0W7RIkbTEUSHLZFrCvDRVaEkEU4p0hFUPXcwjJfPcUAEznBRxjqRYugRUb3+E1GxIosRiLMNEbsZFJGTP6lRo2qAUf8lzRHCqtfR0WAbUcyvXxHcGaAR+gpg0cQKYtH9smSR1YYm0eLA6ZHksOzR//wxkdHdOJHnwcASBUhD0hU9B1INK4pSM7pOUiNfVBI5oZpSKMRgkjuRI9IVRmcSM8LpkiKaq5IKji2SM41vkhaVMdIuDvQSEk22UhMsd1IwunbSIKy2Einj9VIDGfTSDSk0EiCScpI9M3BSO20uEiMV7BIlgGtSD20q0jt1qtIW9OsSPDlq0hU76tIoM+vSFExtUjyXb1IO/PFSOjMzUhuJtZIyqPdSGTs5Ei37ulIjKzrSBYt7EjQxOtI7NzoSEQ540gZOttIMjfSSHVsyEhZHr5IFhG1SFR1rEgh6KJI8uCYSCITj0gZPIZIFqh6SI3DZkh50VNI1VJASLq2K0jwzhdIA0gFSOCS8EdKxdtHeFPOR8y6wkfPE7dHXNuqR1TylkfK4IRHOFp8R0nhhUeU6pNH9vCnR3BxvkfYHM9HmlTfR2qh7EfW3flHZYsGSCPREUjWGiNI67w8SOCrXkik/H9IciiNSNKhlkg0M5tIR2+bSF/elUgAwopIh9h3SNaOW0hgjENIg6suSMOGGEhaowJImt/bRw4ytEcrG5RHFrB7R5dnW0f+/DpHROIcR+kID0f63+BGPyG2RvpDo0YlMH5GyppLRtEfEkbwaqVFk/p3RVrDJ0UAkJdE8ExXxP8SScXJLyvFmCQFQ4ohm0So3HJEAOIVQ3hsxkT8qqdEefy9wzY7LMWdGIzFXITixJ4GGcXIToLFNNE8xddihcWOS5vFwaSTxdS9zcXGWOPFttTGxXyLXsXie1zEvABsRPG4LEWvoDBFrvbrRPEJu0RSgOZEIIIRRYnxyURYg5hDSbVDRXZpx0Ua4gNGyV0vRowEJUbcpBhG8FFMRnlkbEanNohGZnGORnohXUbDsDFGkBYXRqS1Akbo6tlF+iRgRWDwc8MDJInEuoyYxX4X4sU3bqLF9MhsxRjfEsX1OKfEABTpQcgP50SoIQpFS8lwRUOzv0Vt2dVFLKj5RWu8AkYfxl5FSvZdRflqgUUPlutEasGaxOZTCsWVXQXF8wa5w9SrPEXHocNFbPLsRc/Uu0XPcHNFlodCRR1UFEXAhxZF5bYFRYfdHkRWFdTDGr7JQkyK0URNVR1FKNBDRfriMkW1xoxEai42xJ3EMsPT5aJE2ay5RK51MkWsmGdFJ4Q7RV25GkU7teRED8rvRINY1kQwEWNDRMdOxOWEhMM7NaRErbl6ROvg1ESGXyVFezS1RKl6iESfvg9EEu+JROJ1DkVUXzhFhSBPRcMoJUUKyxZFazjcRLHSj8DjkGhE0bwjRe1w6UStSQVFJf/URH6JukSDcSdFZTwCRQG+vUSrGBpEGv6oQzS9jURzpx9FZ0+IRS9ZiUXjpwhFYYIYQ7eUDUTztU5EkvWYROou2EQqYDBEX7lCRIi4YESW0I3DPEjdQ/8YHURsxGpEUcgXRcW/F0VLGlNFx/SERTt8MEVu78dEujr6RE0oLUWc5kNFHQeKRee3s0UPY4RFnDtFRVwiZEXRI21Ft68vRW2bDEXXmENFVkxERVkxTUXjVVZFxA8hRcxSRkXn2FBFpuSORHu9gESpZwVF63sKRfLtqkTg2uJDEWRJRJCNE8NM+bbE9GeDwzottERpCgJFdU7pQ92jO8XNYE3FjQXlQyO/YkVBIoJFng1lRbp3QEXWaQ5FJDIVRaVMJEVQSidFGCw/RaXaAUUiHndBboOVxNkzVsQDTi7E8VePxNxBN8R+pIDDGhAjxP7gmsMfyAVELwu6Q3EG7sJfvd1Df7OjRF1NwEQJ6R9FR0ZFRT9vJ0XNlwdFyybnRNFd7EQHzNNDCunbxCRYPMU5cxzFo5V+xK4ZV8LOQxzD4mATxZ5MJ8VUbhjFX3JRxVS19MQHfgTDHK7xwo99D8OZSS/E3FAZxGO9J0QsfIBEQOWYRPNmhkNNuLVDKxktRFVmTUSukjhEeKGgwyT8asQ/QzvEsANwQwEH3UL3O9nDrhNJxGd2qsS9ruvE3MXBxMnCpsTwJYnE8hlPQ2xjCkTo9WfEdjXcxEBHF8Ui4k/FFJsVxZyjPMTzubnD3VRLwrzVdETmmIJEjGtRRMl7psLTV5jEfyCfxGjzEcQ58ohE4e3sRDfurUTR4IBE/YzHw+iewMT+cgTFouzCxOwuH0QLZu5D7dMcQjW8HUQ68SHDMW6/xBREQMTJrSJElaJ0wwjFjcRua9LER2AYxY4ZR8WKrmnFm/tBxaZWA8Xjw77DKis1w5DD2cTtkgDFsM8XxCxKz8OiRDnEM9v+RJzxrUSVMFDEQvFGw5gp4sSn4SfFnYmlxIuCTsQRRsjDnutpxO6slsTRlLTE4CwexcVaN8XMOTbF5i44xaJT9sQltibDJ+0hw45IBcTfZnrEW/HCw6VDCURLBjREtcHFRA35uETUVydE8/twQojFwsPRQ9zDRFlqxBXo38SFNofEfrQrw3lrs0O7+bZC7ggTxCMer8NWpLnE5SUSxT6RCsQxnn5EEa2TROGsE0TxKrtB7umawmDlRcRGkJLEsXScQY1TYETJmZnEGJ5fxZPoh8TpMotEG0W3RLEVhkXE07BFJ9IKRbG5AMWgj6zECyC2xPC7Z8VSpjrFREUixYRSPcUT7hTFpZLbxPgOIMU0lTjFhjzrxOX7w8Rd+nvFGJ+Uxery58R7dAjEKkglxAq/18QDqLnEM4XRxJtIe8Ww+0jFjdeixOaDUkMT/z5Dz4G+xJ0CAsWVz/HEBLUaxaUCP8UiiEDF66IyxQ7BgsRTfLNCTq8oxPj9psTZP3HEDXdTw8W7E8Mlzk/EySrpxBPcNcXPmjLFXN3VxBdjysTAGbjE202+xCvGGcXK7N/Ezw7TxLJp58RXpIzE0jnfxJxBAsVcEyDFKvRPxVNiZcU/GkPFdgLwxFwPF8V7AxfFk4MIxev7GcUUzDLF/PaFxUShpcUUV7TFB7HqxTZV/cVm2arF8SGWxdHlvcVyUbnFCCGfxV5+jMX2hKLFy8vexQF//cXejPTFBE0QxgAAAAAK3zTGm5IkxrIsEMaZ5APGMwwAxrLs88WXPtrFoujNxZx10cUCyLnFBljGxQ0yysXT18/FAmvVxUAFucXtJ5nFjj6QxVNIpcUYRY/F/3lnxf+9KsWbwQLFXxKBxffJksVbVUPFifn1xIuKHsTlOnPE0rz8xKZ0IMUqG2TFVo6JxadZUMV1MKLEeN6+xILTdcWZk3vFMqwsxZY16sQ4JOvDJoxIxH+EAcWLK/zE2OIXxck1jsUoXG3FSe6SxM8wjMRSgzTFc5WaxaiVj8UP2GfFcYSTxQgUjMXp/WbFQiBDxSceL8UhTADFK+jRxKCErsSGF2pDkKBQxIsmNMVVHMbE9LYXwcmMEcVulknFG1IyxR/FFsX99WDEs36UwwsfyUMQYE9E8tctRKYHXkSgGUZE3tacxO5kp8R732bEbuHYxLJLMMVRlBvFXpzFxK0bIcXTrizFXDAvxcYP7MQz0S/E93vPxGlQQ8WUM7nEMMTMQTN6qcOolhTDnBMhxH6li8TaI8bEJA8kxQKA0cQB+sTCTrV9xH30hsNaBLhEAECeROZR0ESc99tEcVmixDxjK8VYRRPFaBshxeaz8sRYZeDEnaxBxHHmKEMN9RpEoUKLQ0nxZsO0p9rDfvlOxJo+y8RIQQrF4XK4xEnnS8TvyRBDVW4sw+ruDcQ5SdLEJScbxfIuysN9pmtEOqioQzAPFcTuw7bEHxrBxDYMjkQBG19FW2FZRY8YPER3plrEMX02xCHdpcQQ2nxEC14DRdsqIcSVs/HEJ6Pcwr6A2kSFhZBEhWACxCjkA8VLXu3E1HqsxMXE0MSF+J3EeEDewy896UPkS8LD1ge8wWhDHkSsGCzEKsFfQ3KhvUOKW3HEhzzQxNPMD8VWOavEW7yWRKkOEEXR1MtE+rZ4RC/lXkMEM9BDZLMSRKq/WsMV5FPEa+dtxBF0okNU3nlE1T3nRDSDO0VfVQhFcSTpQ/5ACcW2tCvF3NsqxZOVPcWsoILEhm9vQfiGCMT6DXnEBo51QxV5DMIsLRzFSQqwxLxyjkRO+nFE6uYJxJd5O8SnLotDnp13RMLygEICiQrFkdszxVSsBcUyzczEexijxJx+ksPkcaNEpVHBRPv1RESaI4lEFK3LRPtkCUTJlbfERpyJxNkq/sNq5T/EqnykQ6u300MfaynEolbFxAhJOsT4JApEvBF5RGReE0R39ZvDxwq5w4ZAqUPZR3NEMa0iRDH/+sM5cRfEN847RJlFvUTDLN9DrRwCxaqkR8XusA/FKNx8xDIFN8Q7IqTEAdzHxL8QR8W88o/FmjYWxaOzX0PaI2FENGywQ2eWLMQZ5YDE2YbfxMg6j8SAfjlCfh+nwiU3EkOtC4nDL60kxK7lmULMyk5DzkW5xN/XCcXQ4+TEH1K3xIqeCkK22YlEQUQORQV/b0UUXV5Fw5QFRTZjKkV7K01FH9AURbZyMUVPeztF7E7kRM6OakQrw/1DFN6TxBpy1cRgkiREbU7RRMU10ETENLtEN+faRKaIK0XRqkVFhxkNRSrCAkRmK2fEv4t0xNa/0UOCNqpEXcNDRRAVfUVuw09FC4DEROwXOkRwaGBE+y3pw2bH/MTyBUDFVMYRxc4G2sMvpcNEPTorRSrWUEXJnoFFhtaTRUo+mEVsrJBFSBiSRbhllEWrHY5FvJWgRc0ei0XFykZF3owvRVL3OEWn0YJFH61bRftDK0WTCRtFbvK7RMZJJ0T6XzxEH2tPRM8WMESNyaNE6brCRP7RM0TlxlPE4T3aw2wwAkS+l31EE5/PRE0e9kQ8vwdFvzFbRabPdUUNymJFmR5fRWxgB0WjgeBEH7raRAfwCEVURhhFFFhhRZl5t0Vus9ZFT+XBRStmn0UK311FQx4PRZYsXUU9u19FYjNKRVwwKUWJKeNEiQ7URCmc3ESt/bxE36CgRPalX0XApl5FF+bqQ2ooEkQNEZ9EJ8MrRA6JxELljz9DoC8pRAphJEQpPpLDXFdSxFVi60T2ZXlF+QlbRay3n0Tf4Q/E04MGRG6yl0WXRtFF/+ihRf8LD0V+NibFzgWZxSinPcVkEhNEzjP7Q/Ok8sSffBPFx5DGxPreosQKwADDgUKQRE7ztEPXepBCG2dlxM/qMsX9ijTFjFKjxIkWjkOtdxRFkn+xRviexEYsK8NGNBqnRkdcSUaNbttFkjW4Rca+C0blW4lGfQK+RqJZ6UbPYPhGwlHdRux6nEZod7BFUEqzxXRDVcZkwkDGeGa4xUPO1sPAO65F8kroRY6e0UVWsQZFFb6/xNPHLcXkYGTFEKeow/SdckSSn9tEnI5fRQnzZ0UR2JxFpuJ9RXhqfMMkLnrFiDSKxZTHRsUwYw9DGvCwRXCrAEbpSwpGsUnqRcyptkX0YyRGBVZuRnSaxEYEmhRHYjU+R5VkYkeDDG9H7wd4Rx6IcEcHy3BHXYx9Rzkyh0eEjZVH/KGmR0Gxukf4189H5nrmR/Sz+0cc0wlIuQ0WSHGsI0ivEzhI+hdPSJZpZkiHHHtI5sGGSIsEkEibWplIIM+iSMQArUieSrdIPFW/SCA0xUjm18dI3gXISENcyEhQacpICo/NSBUTzkgiwclIQnPDSGkLvUhc5LdIb9K1SC7atEiCRrNIusOwSDlHrkhyIK9IYkGySGhNt0j4C71IT6rCSFhTyEgO689ImSHXSLGk3kjO9eZIkCrtSKDy80hIi/lIS4v8SGb6/Ej6HvlIa73ySCQw60hA7eFIHm/YSKJszkhWD8NIYuS2SE43q0jZjKFIrLGYSGjNkEhIzYZI0jB3SHbCX0ieekVIoOUvSOhxHUh4gA9ILo4CSNrW60cqrdNHklK7R2bHpkf6uJRHK6+OR84clkfY4ZxHmPalR0S8q0csZK5H9rK2RxhfvkcWecRHMafNR6bl5keetAZIoCkkSMr7RkjkJGpIaLCESHvFkUjhpJxIGNqiSP8Ao0g2BptIgp+PSDCMg0iK4XBIMZZaSGqOQUhcqiRIZ1IJSE2k4keO/rpHpACfR5CViEdlWGNHmfk+R0ldIkfGvQhHJTjXRj7bskZqaY1G0htRRmC0FEbw0q9FtiNgRayujET2eBTFiTNExVp3icXRHnPFOuiBxJgbXUSwwapEJHX/RDRT0UQbtuBEuUHYRLnpN8XaYKzFSf+VxQ9Wf8Vk3w/Flv8BxWAcBMSY3HZEQHW+wg7Cd8Q4QhPFaJ18xBPsO0UKkphF+USQRZ4TT0UoyQhFRcL5ROq840TscnNFkTOgRdjpekWWppNFHW+5RXJr3kV8BQZGUmIKRhr+BEZulBxG3xEzRorYTUbojn5G7opQRoc1E0YKVdpFLrYwRYJmWkWCNZFFYqYYRbAbpkSAyVXC1NezxMD+gMVVZozFZuTMxBwkicNk6olDxCBIRaqDoEXX7Z9Fkz3cRQjv+EWFfwVGM5QKRoAYFEZqIjFG3wLCRPJCksFAiu/Elf98xVbQN8XINSvDKDMmRenNpUV637xFt6mcReVnU0UC/uFE9I8DRaWROUVhUWpFufSARXNn8UTM1jTEqGoDw2dXU0U3/5BF5HFURQMV7kSYmUDDQ3vtxCxmjMRB89VEVnUgRRhhSEVXuqBFVfSnRfy8hEUljR9FrxNURPd1akP8QKBDu3AUQ7Be5sO3qn1EWMiyRGPbFsQw0EXEJtYuxJb+2sBNnUhEUVkpRJJPaESiZMFEAiIBRVuC0kQQfuZEJo0tRYl5tUQDx7rD9JH1w9J5J8Rkm5dEqjcwRcbpDEXPVyBF2nD0RAnmu0T40dVEIkcfRWgzQUUj6xZFs95WRYGdoEX3TpJFibsARUess0T9d6ZE9L1JQwaDB0TvuUVDk4vRQyBdx0QSezTE+swexUwn8sT7eD7DcwFSRWqNeEXyaDNFGAxpRdXvjEWwnpBFO6+iRVWCl0XoQ1NFNN4cRTGZN0XoLRxFV9HtRD0oP0Wb/IVFtUZqRewoBUWqp8VEZh24RI+G5UTqYglFUu6FRCqAJUQb6BVFe3YiRf5LqESQWTFEJKyzRM2M/kTMllLD0JP1xBt1t8R6VGvE8HeRw4T2LUQCGL5E4YG7RExtEMT2YhrF8T2yxO6VukTUfGRFVE5vRfV2R0Vm/SRFMlc3RQHvLEWbnDxEcvGPw93UMUKSKMFC50eIQ/wk9UTk3T9F0Cx0RGmVycSB2hPFfGDcxFcfH8L008xEQ4D3RElthURdbUREjjEZRZX2OkXoqAtFPywKRW9LKkUvKixF9yqJRDsMUcFJxjHDWxn7w27Us8Q2yBvFPZzYxNZ1dMS74ELD5oCdw0sVScTeHmrEd48CxWJn1sTwDY7CSeYQRJFdX0TbkQ1E4EYKxGfmsMMRxkNDlBK4RK/JxkRrmIdEwy4/RAcLskO1Br1EUG3ARAKwx8KegqfEFj4wxAPtA8NHDVDCiS35wifTi8TZOCrFxOEpxaAAwcRRI43E8uMsxJvoD8SHhIXEwm6VxBOOwsRkHi7FigktxYCGJsR2rRNEj14XxGNTssOmfnJEfXyIRFzhwUNHug3ECTaOxISbzcSMnyvE6EpZQ1RHlsTQD6PERf4PwmTFDUTMIWFC1DWvxD+nCMS+s3RC11RYxCJ5C8Rc4/pCLoc+wz52SMMRRglE2NFAQ64TIkP5wZDCq1KdxKGcxsTf7/HEXPvpxMvajsQPu3dDcPkXRGWRisRQhhvFG0XgxO0WFsPZnr3DV1AbRDphoEMO8f/EwuQqw8GGi0QCjwbEo27PxOH1M8WTtyTFRHUHxQIw9sSOD5HExebaxDAFEcVFrAHF9wm7xEOmgcTmsRbExxiVxNPyqcQ2aKrEDBRGxNWxj0Qh2XpEc4HMwiVaWsQBGDbE2n69Q6dMCETnPgTE+R/AxLNCGMUOxA/FBKC9xMmRC8TIUD5Cd6z8w0MImkMDTgFEGshkxFrqAsTwAaBDefCWQvkBHcSLUrbE3++YxD6bc8RCE47E04kSxIdQ6EP9ezZEIjCpxAJUr8Qr6DZEQxudw91n1MNvQRxF1BkvRZyY8MTjn3rFkiUqxb+hXMXff2PFEi4yxQRTB8WieKDEFTi5w3HlGsTRyN3EiQf4xPsT4cMPEAPDVSwDxTMO18T9nRzDwA2MRAeQgEP0pMTEjpmWxKXsDcVhnhTFN+3uxHOF6MR1kOrDwH9IxPSZBsUExu/EYKWUxJne+cTkekLFJNZuxTjXCcWwnYDCumWYxFlDHcX9zK7E19LcwhI09MOGKr3ERIAGxVZVBcUigN3EbrqpxL/toMQTLwHE2h5yRFA1rEPrK5DEpkXkxFHM7MSYztTEYSguxUpzTcVmqlnFV4NsxUYZa8W7HIjFmOJ2xT1cecWWgoPFRdKDxSY8b8WCoxvFCvFgxa8ircV2nKnFwuTOxbJTEMYI3/jFqLysxbbPpsWxfKbFZNepxR2Tt8WdsMHFQQzWxd5/BsboWhPG03YOxiKCF8YAAAAAkVAxxgoSC8ZnTAPGRfQExoVv88VCTuDFjvXSxV4q0cU7j6DFGFWOxUXemcUGUanFmKDUxV7P4cWHr9PFBlekxeIns8VoAeDFlOTMxQtxpcWpg2LF8axjxbVfi8XdwDDFGc9jxIlcjMPbmeXEAW1XxTe1OMU3+jbF2vp1xe1sisX/7FnFtCzwxFO4CcUJIDvFLeYqxZDRPcUjcAbF8NF9xISsAcV+OivFLwXaxNF6RMUEKpXFMotRxQovDcUAfSjFhEalxZf13sVV+b3F7ijCxWHrxMWBV5jFY+JDxd41EMUWqgjFISG1xNl1lsRqGg3D5VEawxfqFcXyA0/FYwgVxAnqw8ISgprE0e6LxHKWAMUiarHEdLQMw/UrBESOX3lDymMnxEdTpcTGz0rDnBUJQpVqOcN6ezvDUFujxBJ6HsWE+VLFfNf7xMqlRMQaXfjDEaDfxFC1IsV/M4jEByGDQT+FgcSFLSzEXbG+RIQItkQHH05EJYp4QxEi2MIVpXZEHM+rRMByTURVkL1E5c8lRJVm0sK8wG5EYn+EQ95UgMNUJ8hEu2t4RP/4esQzgV7E4oG2xGFpssQnOcXEO0LDxA4s3cTzW/zEgW6OxNVbk8T4yhDFPSMsxTVy+MRjVfbEdMCpxGPTgMSildfDKSznw/i1TcRa7u/DThysxIdSUMQJNsdDgzfSwxn+28TKqabEAMdYxAZyKcK+FFlE0P8VRKO3T8Sy/ZHEnuGQRPaJokQCk7JEiQHgRAhwgMPpAt3EXTq4xA4j9kMLv9ZEMQd2RCVolcQjow3FtPbYxGG5AsUXvePEDZRFxH+/XERy/7NEt9SSROhz50QFz6/DVkPuxEGnq8T6VQHFzTnNxGqmJcRDt6HEqKfNxJD9U8QXZQFBFSIbROxRQ8JLGCXElBN8xL78FMWSjxbFaYXFxO3Lw8J3jwdF2rlDRUtbDEVP2BNDLLQFQ9HLMcRD8h7FmCAdxRbgJsXVgczEY5c5xCMH3cNBBPPB/VPTQ7y6K0RaoJLEvZ73xOZ8m8J7G9dESRzyRJhSw0RJggRFYIwwRUOt8UQc9cXDEDFlxNUziULYepzC0FlwxBYofsRtFbVDoay8RNSkV0R8j3TD+KIgw7kQEET93KnD4vskxODxBUOsnXPEd6B+xMm1ZMTBcA3FhSMIxRHJEENUP2BEVnaeQ4UtlEQ6yK1EsdCaQk/LjsQQ5u/DCt2BRP8M6UQAXBNFOORDRbknYUXkyglFuZ2UxBWBL8VcP//EBW20xHN/u8QXrBbFQgFAxdi3X8V3WoLFO509xUMPlcQ5PIjCLIqGQ9sFosStwSHFHQtFxd6fSsVh+BTFx4YSxc8qe8Q71XxE4cViRJ9RCkRPDmtEpqtBw9NavsQK5ZbETRMexDuGO0Rxw8VEWJf/REBWV0VrN3BF6P0DRbtfyEQMpWRFsF+HRZkajEWwmo1F1F0bRaNvmUL5DtbCxuQHQyR4w8Q/Q/zEBO/Rw+4/iUSeWO5DCBJ2w53ue0TiBZlEmtrnw2BH8sTx39nEtq8JxEbErkTy3LBETSm6REDyH0VHGg9FJfWLRI/r4EL/f1TDF5gRxXWYZcUtN1vFO20+xdyMeMQAMeFEb9w5RXZnPUV0JVBFKQxuRcKul0Wr0bBF9PupRTuDhUVLoi1FerU8RfoyZEW30kdF428lRaW810QQQitFP7wtRUe/nkQ1obpEt3E6RZXTTUXG49BEU+ljRI2JlUQl7gtFOME2RQAaJ0XuKcZEf4WORIFMbUTh5zpE6hMDRV7FT0XLN+BEHl6MQ8yAjES1bARF3woRRVKO/EKnfEnEsPNJwyMgM0QbFjJFikWhRdrYv0UMAKZFjq9iRc1p/ERjbwJFRMsVRa22fkWpiYNFy4EsRZYY+ETaZ1JEuDxZRFFP0ERhdANFG7iPRAZn+UQ4F1ZFUY1gRIPLh8LFGXtE96SjQ+MlV8SQ7K3EcC4vxCttyULLxkZEKzmTQxGIt0Mot6JELUarRBfPAkTHcV5Eomc9RUjjskX6obZFpWnxRDB9pMSSg3fFnOqGxUuM6sRsu4xE3B2RROcJnMTlVAvF/21sxBUaj0QskLREsd9wRDm0LMQMggTFnljnxJqHv8RNRsvEfz/uwqaTQEVJjalFnoG2RX2qs0ZA7pFGARxTRmg+AEYVw7tFSTPrRRfKaEbzJ6pG9wjnRlZX7kasrMdGBRqZRutJ9EWE0KvEYGQrxrBtWsajbQ3G25kGxc7CWEVtRoBFX8NURSj57UPxt1HFCG2LxcgkVMW5bNvEQGuRQhisUkRkPFJEet1QReZxp0UI+KRFOPxvRfHxEMTJd1nFAN0Exdx14EQy8L9FHDvQRZiqSkXIuKJEeCDMRJ4BakU0Iw1GpKJpRsQ5l0as+OZG/pAaR4jGPUe6m15H1LFfR4jaXkd6kVdHmfRbR4Xsc0eadYZH3qGVR1tjp0eTULhHv9vJRxDP20ccVPBH6EQFSOZqFEiIAyZI9JU4SJSyTEiQfF1Igv1qSFpjekj1GYZI7wORSNrqm0ggr6VIDeysSLGar0gqhLBIQsmxSN6QtEgdHblIh1C9SBgZv0jBor1I3gS7SA/bukg2/LpI6N65SIzSuEj/UbZI5oSzSFISskgAtrJIKj62SI9Kukjw871IuevBSINnxkiGUctI4HvRSBhl10jkxt5IaornSGS68UggvPpI2pYAScy4AklOqANJgRYESY6EA0kjWQFJ7MP7SMZO8kjAsOVIEoXXSAnvyEiejrxIa8WySOC2qUi8DKBIRjuUSAoqh0hKNXVIf+lcSMahSEiXQjdIdM8kSCw6EkgU6P1HAlLbR6PrwUcZorBHJHKrR1iGq0dARqlHecqjR1UAoEfKbZtHNnCWRxx2lEe38JJH7FaaR8BwsUeqw9xHSWkISLh7JkgpG0ZIKsBlSH9SgUhbgY5Ith+ZSOtNnkirop1IpAOYSD6jkkhLsopIOgt/SCh/ZEhyC0VII3AmSGTQDEiO1u5HJzjORzVLrEcMJI1HdKJiR957OEeFbhlH1mX4Rhb/wEamJptGxqByRu2PNkax+QVGHJG3RUzM50Q06DLFWeC1xbWNtcUk7rbFkSqexW2KssXv76bFfYU8xdve08RETKXEUKbpxEaTO8Wxb8LF4wTkxVpoh8X687PEQB7qQyhBZUTo+BbEKE0TxALcV8O+Zx9EAfkXRfCHX0UmiaJFunCARQsnEkW0/DVFviptRTsXnkWLqbpFSaCyRfxBqkXCecNFdifwRbgqBUYBCNBFSrOZRcLax0VyqdRFbKXZRcpD3kX9YYpFVhBGRS1BK0VXixNFg5VMRSi4VkU/Hk9Fvvl9Rd1RE0XwWlxE6L3xQzqw7cSU6hPFWNL4Q1eTRkXSPmFFEquERavNxUV2j9ZFC88CRteTKEZftiVGasEsRsaaTEYy8mZG8Ql+Rqrny8QwxZDFUifGxfZwhcWHXrpDUZ+ARczoz0WVSNBFPaB1RYPM4UQlBmpEurPmRMFdWkUyyFNFmhBtRU99hkVi8TlF/nfaRBNXWEUe0opFFSoBRaHq18JHg7DEEAybxOgyfUTyJIFF5aCIRZScBkXG3/tEl7M1RTQfUkXrvGxFuYdLRZNrC0Vqx/1EV5IlRRrW+kRTqeREAQFARRxOp0Q6cvPD9Mlew66yYUSbbTBFPuRORaYrDUWESrxEQgK/RHpxy0TxyMJEr3v0RCSH5URM/C1EfT/Iv6L3ccTphBHDencARVsgAkXu7alExFndwWyD/kFX8ZtEB9oMRbjES0VIjZhE6FsyxC8XGETfW0dFSwU5Ra/79ESKqhFFk6qlROsNiETU9eVDjnOIxOsnEUQHSqBEGroUxNn0s8Qxp5vEHyHdRFVRg0UsP1NF5JM8RSqOaUXEZHJFCdaPRQZZm0VShYJFBCZrRQQiT0VKRwtFsYS9RDQvGkVAK3dFM66QRerNj0VjUYdFFM5LRRWaC0Xpp61E2ESJQxWnPcP1vqhE4O1MRUJQTkXRM4xEDrc6xHzNp0OM53lDw7wDxXe3E8UsPATE+5rzQx0zw0ON14zDTfMvxKyfWsPfahlET855RC6xj0QUBAtFtAdJRV6JN0VEMQBFpHQERUeIGUXGlJ5D817HxHXoUsQJ78JDNDIqRBqahESc/NpE6SlrRETNwcKgsLXD710KxNxHAEPdAw1EuWDzwskmOMRiDRPE7yHUREU9TUVbM9ZEjXTxwh1DBsSR6TpD6+yVw8OwxcRRcAjFVW0vxQIVOcWvZi/FGP+txMknm8T3Qv/Eznx7xHc3GELC3yDCVf6ZxDXBiMQODw1B3x/1Q7GDZkSWEYBEAblXw9PGRMSUGkHETjr8QbrtXURuTiNEnw43Q4rBqcQPYhnEM+2vRHyAjETJDK7Di5rjw5jKpMGyJUFEzz3IRCBkSkT9s3bEjMCbxIXMxEM3yydEEsa1wwi8/cSv9UPFUcHmxMSSFUNn3hlEMhyYQ0dTekTZYwtFPp2ewnK9KMVdrpXElghkRFoMvEQLaI9Erz4oRP5XccTIDwLFyyJ5xOHnzMQo/ynFlB/HxG9GAcRdUTVCzR1SxKJsVMT2JnVERVylRPkbg0Dd5nTE0/xOxLHKyUKzwK1EFq13RHQ5N0NAYAvEwiofxZ2gKcUrRa/EnD4SxOVSgsPlSsbCgeCTw9vvN8S9zrPCQCLSQxfXSUSDLa1CNfYuwwP0L0DGUAzFBqT1xFQxF0Quc3xEBGn5Q+zrPcToIZjERkOfxAG8IcWFliXFbL4qxQhuK8UYFvrETO0axDQAKEQb0TdEYXL+w1xVXMRwyuDD9Uh3xH0kfENIkJlEj26aQ+HWh8Rfva3EwMTNwVw0QUQfif/DjCrqxNB488RzOqfE2JFCxLeBjkKF3pNEcVaGwnU8RsSzw+JB/EcixGaZLcTa1a7DPb1zxGPXlsRs9enEt+UQxXbE/cQZhtjEV3OKxJ4tmcTMDJTEk1eQxPUxm8R9xi5E8JxKRGiOxcThw67Eq5vtRJh96URFg+rEddpoxanSdMVYnj3Fb6IfxQEs78RUiM3DEIeVRBMc8kSBGZBE286Ywq438sMCRNJDjGIkwtRWT8T1dZjEiJ3yw+xlAUTx1cPEAcEOxQpHD8VNdtXEnSoRw9fikcSvq7LEgwBoxBPd38Q0AQ3FnN9XxBHHBsFGDQjEfN0WxVewWsWza8vElza1xIGoJsWLn63EpWEvQuXpg8Ti3RzFUXEsxfUlBMUIxp7EiECJxGF30MQyPw/F6zumxFJZDEIixADE/rLixPCv8MSUJKvEBr8Oxe5pJ8Ve+RDFhfMOxQPkvsQ4myLF3CiCxRnllcUOtpPF6iaTxU9dq8WJroHFOf1dxbM9rcU8pbjFg16rxatJ5cWAIubFvJWexQhkhcWdWXXFCVZrxcb+l8URWtDFnB/YxQMY48UiABDGv7sdxikvHsbYYyPGAAAAAMm0McYfqArGqUwNxnEXC8bAtwnGqxABxn0o9sUq8b3FZp+ExSBTmcW6L7nFOCzXxaNVxsXoybzFtTiYxWqBYsUszJ/FhparxYkAocVK3aHFdMyPxfBamcVGzo/F7bBJxVDM7sTqmRrFrkWVxbVPo8XXuZTFbXmFxUdzPsXw1ivFvRdAxW4gNsUp2TTF1IIJxTKjGMXC0VfFpDZGxdK6QcXdgWnFjJ81xdolFMUtBDTFGfkBxdiN+cQjAwbFFKxExSQQvMVJHMbF25yjxUY5l8WHu4jFUGxHxRSHucTsysHE/GOkxOnQKMSxwwzEkj9oxCk848S5um/FvU1qxUdDAMUrxNPEnN8bwe3tm0IPu63DDyhEQgfQBEQB0xBENT9xQquCr8QpIgjFJMe1xJfKI8S/qbpCqcngw9iCFcSVUKzEpegCxcsI5MQivP3Dh72KQmQtgMS7WKHEBIwWxDUKgsQ49NnE5pihQzvj5UT1gMdE4h9HRDYVCsSD6gzEluBeROWOhURsB7dEXOnXRKl9RkRL3CpEUNkFxIMXFcW/QzXE8Um0RKDMSUMWRevDMFlgxI8M8cIAf61Ey/fzRLyOn0RKYa3E4RIixdw9EMUtwSDFH/tCxWynysQhVfLDROkswxeaM8QFo6nEqsewxGFUB8UoAxXEiUJaRGmuPkR7fX5ENl9pRNpRDMQQyYrEzrhTxNbUXMSBCSLEkpNcxPQ++MT6yE7F2yOCxB6ss0QB9NlEGd9RRIfyp8Q0nq7EcBIgxGJVK0MuQnlEz+tMRAgzD8MQvmDEmslxw/4UL8TgIqLExEY0xPP2bENzwbpEoLKmRLGtskR0/JVDkeqxxIwwEMT6xSjE4rs/xGqRX0SGazREo0GYxLlWBcV5kL7ENrNMwlJP8sLA+ZDEjHuAxHOz6sRDugfFAUxbxB+LqMNLCxlEsivXRPSm6UQrsbXCHZloxNuUvMMfA8DEKCPlxJgXBcXV29PEarqPxMlpl8RJI3NDSZ4HRGdhp8OAlTPEfwanw4xHJUNOgPRDQJPIRK2zCUX+6v1EPwsVRV6OEkX4URdEiU8tw3hWGkTbH6FDe6gfxPgXbMTNOiDEdBSXw1UvsMJGMJ3Bj2tVxBw8p8RZJ5rEjIR7xKFNukN2KFrDSkyAxLrj28LTEfjDCiy+xNJiKsPNEWZE2JQDxBokxsO/fqNEBADrRCc8C0NpIUrETChARIiFGkU8zStF9k6VROWGokLv2dhDeaM0xP2h8MTwRrDE3pT9xHpnScU7KXHFRBN9xdiQbsVuDj3F7NnMxIOKm8TCcN3E9CN5xGxIxcMTeIbENoTmxDlFKMWt9yLFXKI3xVp7K8WxdofC33igRFXtQUMRlfTDTjwixLwf3cOmVhlETv0uROj8J0QczwlEo4SSQzjjnUTK6/9EzcGrRPJd+kObax1Fx7KLRZCncUXKQCxF3zGARObujcSPiAHFY1JtxDq/C8TVc+bEBl4NxXsPC8RwhyhD+MpOxMM4CcNjsg5Eao7Zw29tw8QxKjXEhuc2ROREIEWr7RFFf7kZRM0izUQ5WwxFqWNTRIlzh8R2gGjEANG7xCgXJ8Ws6GrERGE7RIGVkERrAuxE2D4ORReZCUWhoilFYfxTRf8hikXccaFFxNmfRc0mi0U0gkJFN84QRZasBEV6hQFFsos7RchdCkVg8LpEmkrDRCI7K0TYMjFEndMFRWJtckXcryFFuX79Q0Cqo0P8E9hEAXQvRUv4CEXvx5xE7Y2mRBBRtEQgNtBDD6kyRCu7aUXqIqlFZnFRRZ4B6EQzd85EMw/ERMLaq8OZfnzEpmuDRN0f80QmCDNFv+iSRXBImkVF1CpFUgl8RK6A08N9oltD6rvrRM7XTUXl3jNFf9HfQ3zJNkKqwxBDaUwtRDBw20RxHx5FXo6zRIqlhMNh9u5Dbzurwi8WDcTIDotEveIXROlrmsRfGhTFuf65xKPWl0Kt6upEfpVURYXwLUVn9Y1Eb0dRRGfrtUQNcxpFctKKRVjsmEVs1UhF5K7Pw7udBMVqQg7FyFLNxJ64wUPfY+VEz9iKRLC3vMPbxKLDqD9EQ+jIG0XNMV5FeZIoRXVl80QuiYTCWEEGxdPC48Q2ifDDs+N/RIo3iEUo7c9FddK4RbV/SUXna0hGfsToRUZhvEUfZ95FOrhcRspHnUbTkstGo97iRprPv0YhPY5G/KLrRaL//sRbZALG9tc8xkwELsbVVcbFiH6Uw7AVDUXIQKlDSPA4xeoIoMWSVbrFriiqxS7ZZcRu/89Ear0ARXY6OkXSq+9ElDA/RZCRpkWFsKBFknboRCi9PcTE0PTDGEaiRAf2d0VOEJRFco8jRfgXQ8QXtmHF8s2MxAzkM0V5gc5F7eo1Rsr7aUZeWJJGlpraRoBtD0f/3SRH+aI2R+9pOUeT9DxH+spJR1ZpYEfuiXlHIsSFR16BjUfFG5hHmk2mR5Euukf8DdNHFaXwR7VTCEj21xdINKwlSBq7M0gghEJI4llPSJ1fXkgc+nFI+giESH7njUi1Z5VIJdyYSEbumUhqMptI2aueSEd1pEh2o6lIhHKsSMhyrUiH1q1IcD6vSLFps0j6jrdIasW4SDcNt0jAjbRInuuzSMCRtEiStbZIyEe6SB4dvUjc1L9IuW3DSOsRx0jOQMtIc0LQSK5R1Uj2Z9tIvLPjSE7j60gaqPNI1bX5SN9K/0getgJJOEIGSb9LCUnRTApJzv0ISb73BUlaEgFJ7MP1SEeJ50hW9tlICqbNSPI4wUgkpbVIWD+oSO1/mkjijo1IZV2BSCzIa0gKTllIIsNFSIjbLkgCExtI3t4FSMx850d/pNBHeB2+R+Fst0dzh69HU1ugR3XZlkdX2I5Hh0OHR7aofEd7lnFHnO57RyADlkdgarpH5O/lRyGSCUiuCSFIe7M7SG7SV0iaL3FI7q2DSEh8jEjPspBIxhaSSIzSkkj655BITWKISAAreEgMJlxIigo/SBblJEj1og1I4Z/xRxwezEfZx6ZHbguMR2asaUdUTj5H5vIYRwBw70bmgrdGke6YRlwFgEb5vlFGnKYTRpi+qEUAEwfCI8CNxcnI1sUfgAbGyBUIxkwqBMY6xvbFbmGAxUD0BMPQsYZDeKyfw9fQZ8R6Il/FYS98xcKCYMUoNJHEgWd2RWB8nEWPwn5Fm+LfRGCH60PiDiNFJqVkReOMUUVXDD9FzvMYRVDtNUUfLUhFCa2cRR1D6kVEnOlFKiffRaaNs0UAmahFqffoRX/q7kV4gq5F/mNmRbI73UR4SFdDoHRmQiHl1MT1XYDFmzfJxKcRw8QoPitES/2NRaXOckV4m6lF4N6URbK1HUW35OpEsx+yRLo9F0W7uj9FAlRYRRDlmUUm64NFqLIoRX8UgkWiB8ZFkyQIRo+qIEaw+hdGIQANRp6jBkaBVyxG+FxARpK4QkYhrHfFnpMzxdW6mcPrwzNFYi5iRRcgSUU5JF9F/fZKRSsGUEW1j1tFse9BRcGBgEWYcGNF/4QeRYUZgkWADLNFykWMRRXCO0WG5QhFdjKTw2eJusQRfpvEZUNlxDiTQERrKF5FYLqXReiNQEWLyrpE9Q9gRDQty8J6EwPDLJ5xRBjN/kQNfhBFhTAMRewx/UR70VxEEXiYRMSft0RBJgZEhct+RLbS6EQd20NFzKeJRbydaUU8uhFF7Fm3RFG2zESeAhZFrV3pRL950UOF4OjD67KoQ94MlkRn2c5EOx4ZRVXtD0XSoMpE8+pcxMkSw8RpeFxESaS5RCJ1CEVq6d9EwJPuwhOENsQFhzlEEsC1RLsd8sE5gxVDeH5ZRJLm9URsRBlF/XRexNmoKsWb4l/E15UaREX57USfXNpE4sKuRPVPGkWhxkJFWJFmRYUrokVMLaBFJoRdRUlwG0XeEO9EsjRhRQ2zo0UXFolF3HdVRVlkb0X/sIdFadGBRZ0LikUjLqJFIgKKRanWPkXtKrxEO3c3Qw6xT0RJrg5F34M/RTS9UkVnliZFvkwpwxNLu8Sk8uvDIIILxNxSncSThQ/Emu6qw0RDSMS0HgnEwSAAxLTGtUEWB/hESGxvRZ77b0WnG0ZFERVHRbYcNEWfNahEsu4cwvZkhEM0a7rCScsSxEvaZERcdQRFeFv8RAOorERl24xCTLAUxeYGOcU+7EPECabaQ5jWlUSMf/ZE3rGYRFq2NkTCVWVEePPDRN6kxUSHv17DhiyNxD7Sm8QLiuzEXcY4xRonTsX52/bET0D7xLGBWMWTznLFgl2xxE61E0RxIXjEI9/KxLSvJcQpfvbDA9PfxH7i18R+E+3DInJvwoy8IUT8oLtEJr0zREWEE8L2UspDuv8tRAszWETPqDxEGlHERJRHF0S58G/E2Sm9w5IhCsH3DG7DldGVQ1o4NcMYOz3EyBW9Q6khAUSDFo3Djy3UwlTW1kR8gwlFUVOPRG8MRcNcv/rEhaz0xMUDP8OsHlFEBrB4READXERe3gRFW/reRPfVr8R4wOvEjPh7w13dW0SaS49EDNaSRMgJqEEJDSLFjg0ZxV1qVsSXHx3EE8PCQt6oK8MNhYTEtRDExN5WCsX0ObDEXqO6QyBTBUSKN17EPxuxxP9fYcTrAjZE+1TARLirYkSYs9BDUYqexAvzDMVp95zENZbTw1+jJMOSi65CRcCCw5B1qcQCKp3DazOPRPChQUTb/EvE9DPxxLi7UsR4fQPEofVMxGCdd0OH/o1E7a6KRDAzMMICNCHExu+YQSnGdsQzpbLEgnV5xN+WH8Tx0PTDPz89xLk+LcOPZERDgnKJw7ywJ8B+otVE5t6RRFJEQMPK0/XDaIggxE2AdsR616nEVydaxCCPOMOEkNnDkuqXxId3a8THziHCUA63wu+lIsQuWQpEDf/nQ3nVe8S8RCTEgxaOxKZh7sTp8vrE5/01xX1XF8VZlYPERHkIxNmDsMP5YhbEln/4wlZ1Q0PZQBXErEUsxH/pJcTTFuRAdhqiRAVEZUSNZGHEpzobQwMwc0X+O4JF7/IqRDhBH8UUQA/FeXDqxAVrFsWU/uTEr04ZxJcUBkRo9wzC5xEtxG78UMSvxQLEbiGUw65ul8OPCqnEW9U9xayO5MQGgufE4DIwxZwYOMVeY0zFj26XxAiFx8Ol6nnEu09exOaJlsRnjALFRP4KxYCbzsTpKTTEfnzUw0dJDcX9jfnEaA8oxPk9vcRk65/EVQ7ywZ/lTsRwhvfEBdDgxJQhvMT3gurEcO8sxenwIMU9iPrEiPUJxVnOscRJQwfE7DOzxKqAH8XVFRTFQCYixYIjHcXtP9/EsswSxd781cSwx7PEk18oxbL/XMVMM1fFwd4fxcDIYsWmsofF1exlxdB/lMUBwbXF8TOcxXWZocWcq6PF+81YxQw4Q8Umd2LFbqBLxbkoOMVKgJ/FmeHnxYvD3MXri+LFRzkDxhZXDsbm7BzGlzgvxgAAAABIxjfGPisgxqZnCcYffvnFIkLnxeg37cW02PvFbSvLxZnlvMUots3FwU3lxeD3vsXVlJnF+hSkxT7XhcWhFJbFWleaxbasaMWLs4rF6MqAxR5yJ8WQdiLFOEh5xbLApcXZxJbFKdyMxY51hMVIRpTFxzLGxUSuo8X7TSfFM3gRxehJBsXvlOLEWBXdxFa01cQFiSHFo5lOxYqsNcXh8gnFQQ74xAE+J8UbrjnFaYw7xOMHgMOyM8XEnQCQxANpC8V9O4XFjCSOxVRuXMVjJjTFXQtoxZ6JOMUMwAvFLqb/xAqSAcQsSAVE0+y7w8zmMcSm+HHEWD0qxW0bR8XoXmLFC4juxMbhcsP/cuzDj9qyxNxHE8Xhs/zEjsZGxCMltUP2cJvD1Tl3xGicYcQNdrbCM7Puw4j+0sM6+8JDg1KzQ+xH4cPbTXPEZtB+w8jBssG07H7Df1LPwoGQjkLvPpDErT+rxJ9/G8RJTgPE6yrGwyemtcPyJ0DE1PT+w4AW0cP6FRzE/l+jwr1GEcOku+LCsQUUxCw/+sRcjKHE2yrhRBeu3URIwKPAI3HNxEPHBMXoq8jDHXtfRF3W30T7bKhD6AUQxZbrW8XsozHFjfkJxdUjYMTRaNxDw1NARHgaKkRUM+fB1KefQzrlgMTIktzEoiCCw3R2xsI8g0/EQxvawswCE0TuDNNDxZoRQ3TVhMRaFezE44vIxIwuDMSF1b7E8YkYxeoS1sRItkjEJHAbQocdfMTc1j7EEd9sQ1rzGUQlM8BEKfbIRPh5hETcN0VD4YbsQ8NF9kMGEQTEhrRfw1WhqUAqDpdDjDg3Q5l1/MN1OpLEeJXsxPpkk8O2IyhEoDBvw25HQUN5w4RDSzAxxDZQYcRN6TjENUJsw4mchcNdm6HEEU4dxIEIqEMVEjpDAUBcRIsGb0RxRiBEW38sQ1ccj8Kt163CeHowxDyrSsTyOrXE+PZfxJFoPMS2DKvE41GgxDjkE8VpV47EylVWRCxt2MADzxHEJSF4RGNp6UT+XORCgaAUxLYGC0QpGBtEyfCpQ32wakRAbRlEo70NQ33nKkT77JtDbhv6w1qOocMTYjtDv9Pxwzai08ROITPEKKtURBwhlEMhhPbD4jKQxItjRcTVIUDEbsv1xED45cQRRVDEcoE0xJfvQsTaiBRBIAx7wyaBCcTsR+7CM7qqRIMjukRxFETDqr6PQhsKvURSrhtFqlxVRP8+GcXIHiHFjqu/xJ7j0cT+YFbE+DSSxHdmLcXGU07FejItxU5CH8Ux9CPFU8LHxPrvHcR0aXzE1emcxPBMw8Mkzp1CSdIBw0GrcMSKG7vE7i7GxK0GBcUCy1fEEXNsRPEN5EOhu2bEYpzfxO//jcRVKrhElk0zRbVtGUV2h4pE2WbOw1HDokOjqeZEddcsRRF1EUVlc/xEUNsgRRKb4URoTVBEZR2RQ1xsxEKcVKbD6qJ4xGr2IMSoG49DWicVRNOfhUQ+aJ5EX1GNw30PXMQKnhTDyMFKRI7GwEQWhDBFAPBcRYAEgUUgzpFFE8EZRcGQB0UxRjBFhgtRRLQgQMUYzHnFCKO1xMtqcMRTN5TCMc4kRVspZEUsUjBFXCcHRfSPGUVqAWFFl5GIRWaam0XP7JxFQZ2PRevik0URJ5JFjDeIRUwUZkWmxhtF5GA/Rcc1NEXJzZNE0YjEQ8cN38KsIXVDLilwQ4azg0QDQ8BEF2N6RAOlikS/yMVEQ4kBRSZCsERiPVdE25DARExW/ESB2opEBrOzQgHjxUTrG6VFLda7RUZVgEWjUBFF7ZnQRGUiTUSoNQhEVqtTRbFem0UdC4JFJYRXRXSOLUVZrQxECgZ7w9xa4cNAOrDDeGehRIQxJ0Xlxh5FF2KdwckVFsQDpeVDfuyyRP/ICkW4KSJFKGkkRZ0NiUSe895DSMIrQ9uxCsQYLipEGpMnRHZ72sPmskzEDncTwukUmUTN67hEQJwdRZJbU0WBZhNFy7QXRZ7xjEUl0IdFRfJDRbtukERvBM7EqgprxTxmJcW21RZCIpY2RNyDjUR78uJE9Vi8RLAnI0Rg4+xEnDfbRKGjr0R6RsFEZo2bwoyfs0MQcb9EXJ1pwmDkZsTfzItE1vNBRUZLnUXMlqtFlREkRSUbPUJnEFbEIqy/RWAKqEXcnjdGSn6JRr5SxUZv2uZGmZXFRtOFnEY0owtGsBDTQwt84MU7zjzG81UkxudQ8sWsVS/FaSWIRHr3CkWsv/rD1BiFxfmij8XCJXvFSz1AxQAw5r9AK41EZWewRJ9Cl0XHjdlFj9L3Rcvk/EXqb4xF6LHtQ8s6BsVAgN7DVH1mRZAOiUXMy+9ECLzew9ruucTAQD7ClsKEReG8x0XSqb9FoF3xRaRe/kV8QCNGDHdsRtfUp0a0Q9xG1Lb/Rm57EkdgDylHmJk9R/kyTUe2N15H4qZjR+t6aUfeUn1HSbSMR06AoEc7G7hHg6/TR72p8EdaBgdIC14USNBNIUi2mDBIID0/SEX8T0h8EWRIRAh3SJ49g0glQ4dIXvmISCR7ikgpAo5IznKUSDYQm0gKLZ9I1iahSAJpoUi+wqNI9NmoSKHDrUj017FIImazSD0Es0jDwrJIRz20SLqYtkh6wrhIlDG7SE7vvUjap8FIqj7GSNhhy0h9A9BI8X7USKVy2Ui6nd9IPiTmSNb260gs1e9ITvXxSII29kjZiPxIbTkCSY6fBkmcdQlJ8k0KSUC4CUlfagdJ0owDSWfe/UimEvNIoMrnSCr72UjvW8pIFA66SBIXqkgSsptIGNyOSKoAhEh/xnRI/qFhSMSySUiQzTJIrSQeSFa4Ckhy0vRHxjHaR+oYxEeIVLRHlXqkR84/kUceIIJHJutwR4rjYEchsldHRMRoR5QjhkfU8KBHKCm/R0Xs4UfDBANI0PIVSGD0Kki2FkBIj5pUSG6BZkimYXVI4xaASLrghEiWB4hIANCESPRCeEh2/WNI9GdNSIz2NkgV4x5IWLkHSI7K40eZm7pHYIScR8sQhUeWBVVHdrwpRxa3CUcXwO5GJX7SRrwcq0bvJm1Gr9TkRQByrEKbqynFeTaExbAro8VoFvXF8rwRxtSS78UWKqnFuBS4xISygESEeydECOMvw+YU2cQGXRPFQYyXxMB9QkPKjQtFaMuORcjX90WQERhGlxvURdDzhUXPLBxFWUoyRch/VEW6oEBFSWeWRa7kvUXFGcpFCwi+RZgCzUVj7PNFuArtRTTFx0VsnrFFkqyyRUjwmkV4DiVFqGlaxMWIMMW6SIfF+IePxWjLWMVR5CHFPNvfxCzuJ0QMPwVF/PoNRSVcmUVP67pFVsWxRZpkiEXgVwpFWM1jRav22UUAjhtGADYaRuk29UVe9tBFQryPRTqQoEXig+dFFQ8QRirvM0YDMjhGHq42RiHVLUZKDAdGbP3YRed3xEWMtgNGBbrnw49bXEV2HsBFILqmRZjhDUXj661ErzcLRUpPWEUfg4tFi+QkRWDGw0S82AVFEC0HRbDXeUVbZL9F7zyfRUnhCUV8nBdEIPOQxP1WrcRVVKFEoOwzRbMRK0WUCRJFfBgNRWb5vUQDcoRE9cy1RKLVQkQIJAXEWU5ExEFENESO2RFFYvepRENCw0MJS0tBWndCxCjztcPxEJZD7I6jRGcvwETPAM9DDL4hRBjzt0TQBPNEIxj1RMqXo0RwG9NETUrPREjL/kMYlhjD2RD5Q0bstURB/LRE/UpWREIL30O/gRVFQr0mRXTNoUT5+11F/fxzRTp2DkUwbdlEaKDlRNApIkVyVDdFm+02RfO1qkS7I/5Dr9dERJuNn0SZJhJFOZ9gRFcyrcREfAXEt2uKROSIMEUZHHdF6Vs4RSQrEkUI2WVFpOqNRaHDpEVPKcNFRDOZRWyxR0UFkghFj+1wRUDnz0VhV7RF1oJ4RR4VhkWuS5lFE8iCRV+HT0XQp2lFtVFORa/+IkWEDvdEvAKXQyXSgERVCEpFVh86RRCJiESsr1xEbgFdRD5qBcN/MFBClj+ZRAK3j0TGjw9EGcALxHyGLMW/yx3FL7ZAw+8060QxwEtF0WZpRbVZZ0XY6lNFe7gyRcY+AEVa8d9Dov/UxIzz+MReYVTE7x4TRIM1R0UlumRFBJm2RHGp40Mr+lpERJfmw0zGB8UATz7Ez70TRAqQUkRTMgtF19Y5RT9CWUXtf5lF0ie2RU/FhEUcBFZDg0OCxJ/ahUTPvsxEsT7ew6s6LsVnBQ7FvDhlxHK4u8R+YB7FfFCQxBUR5EQKYdJEwXYxQmipgsQ4+N/EK700xdKwMMUrCGTEal82w/uoGkPKx7xEYJ33RKBHa0SQi5FEBmjsRJuiykQPNbdDvYuBRIsMF0UHsc1EnOk5RGmpc8OmxoXEvQWhQqyr7UKPePDEPe+9xGn4JcRX4Z7DmqflQx3SmEQIZt9Dj3qixHVTacQg7OvB4Q/hQ8fylUQwrX1EytjWQxZO2cOerLbDokx5RB15FUTTQNlDkLcXRDhJn0FstwLEMOshxMpWLUNsrvPDvNO2xHRdCcQn7qDDWBBDwtQTe0OPy9rDXDohw1KEmEKHF5/EfLkOxcWYAMXsKt/ErzYoxC05osNpAx7ESW4nw7P0tcP/mUjDUg9sQ69Q1EPbM4BEW/aIREquTEMStZXCC58fROXHpcOn56DEO8w1xIhqC8SLkWPEWVSwxBDxR8TiQJ1Dj1SlQ3S2n8MBWX5D0EeuRM2tFUSkMJHEcoqDxKYIjcRdrlPEIVQbRF3R5kS92h1F6/OgRJiZtEOboXBD9w2sQh1MpMLyXjpEhGc7RKviUMSVbADFw8v5xNcldMRUPSPEPhiDxEbq5sQROfbE+Z6zxINsAsTrNWBEGGrKRKK6hkL9KzLER6iuwxLurcRFD6zE0rCRxIVCusTwBEvEu02gxHh9BMUMcL/EkYxNxGuxh8OZ2YfD0bKnw63i60Ol3C9EMUEURPL9YUT9WQpEaOwvwhxGDUSJrwdEPrrUw2ckpESMUHFF3sQ5RVzZnMQhaz7F3E4kxYwlLcVSMwLFH2O9xNnLUcOVYAvEBLQbxdZ+NcULyBfFLqXhxF/F9cNeqeNDyJ/bxDQsIMUI2c7EYfwBxTMe7cS/+yXFQ7gOxe7CjcQ3SXrECHttxGlRksTQl2bERi0ixNKVqcTknwfFvp+gxPxc+sTHXjbFFSpfxPCgp0JSys/DvDYCxLWGr8RBqwTFYwGoxMr07cMj4dzDsqL8xK8rN8X3xbXEQPyAxIpHocRcwpnC/SL+Q+d2OMSzwv/EhaE7xWbkT8UOJhzFwYdcxQJjmcVKIqPFC/uvxXIWo8XROJLFjI9YxcxJUsU9bo7FX7KUxRanp8WoPs3FBJasxYhbYcXchk3FjP04xdsXcMW3MrTF4TvNxevpmcUpdWzFN6S4xcCz18UKnLzFoUvExU3n6MV6NAvGiewcxu4JLsYAAAAAq4w8xur/HsaEgQjG+r7rxWvzwsWc5ejF5Db0xRRO4cWRGNHF1yPRxfjBvsWPeIfFU4mLxUdgcsVKrGvF3d2QxQCbX8UsxojF7yaqxVcYU8UqZpXE5h+4xGJJmMWgs9zFZzvFxap2hMWq3izFnzqSxQ2gy8UzN5PFDjVVxRZ8O8WDgdnEdhbvxCkaOsVqMlrFxv1TxaMAQMVBPPLEUGIixKEgzcQoMmTFk2HmxJaOPMJhMSvFFD92xaugG8U7eQXFe2dPxYIygcViFUPFQexexYkfbsXf0CDFV1AUxVrKvcS7o9BDU9b4QwBPt8MP4WZEkjpbRKlFWMID0sDE+vzAxEqCqsKOH2FDgAAcxPOhJsXUaEnFDWlIxWclBMUkIKDEFcO/xCfMt8TXbUvDnVRBQkkWlcS2AuTEfrfHxOM1JsQL1Q7ER8QmxOLuN8SFYm7EezVOxJkKFUQrPJ5EQMc0RKYkqUKdVjPEr0V/xHgcaUJDAqZEKyCBRBjyE0O0iSbEQR1PxBjCjMQG0o7E0Ad9xLTMl8S1lYDEMyWARHhj5USHUcpDI4w9xD3jx8TbcS/ENcTZw8hv4cPjQyTE7AIIxV81g8U6b4HFxwQlxdZT3cSsXaLEiFXIxLemisR4w1LE+WocRJnvtkQkwrhDvsEXRGwRgER56jNC8AYQxJ5V+cMaMpbEYkmgxGpXj8Q9mp3EvpaqxL2dbsLbOVlEzPvWQfW5fcR4CvzEXU1hxJGqykNvgOdEwyYYRZ7rTUR2xuBDNGYSRN8hO0ST1cpDlkvkQmfchkRnm6NEFh30ROxoFkXlZKxELD8ZQypam8Qqjg7F2govxVjxlcQAHgFE/azbw3ttg8RQdcHEVw0UxU68jMRWv8FD/F/dQd4RncTbRgrFcv+cxH2EhESVb/FEYbG5RB+ltcLg0F/EvjsMxHkjo8Tz1YXEWPXUw7y0RsQpTQrFyay9xLjOBkTDpBREZnZ2RAdF28P1aPzEe/B+xGe/hcRjhI7Ecq9fREtJI0U6+FtEJ6/dxB2lysSOZC7EVaMVxDjlCcK+VzxDyEZdw5NSx8EkW4PCD3edwww0osPbIRG/XnCeQ1clScQzdcbEBjALQ+TnbUR2v9hDa5urw1UKh8TnmTPEIcoHxFSrssRlwBDFcJrRxODzncQ7kJrES15UxAB78EJSOc/CvFm4Q2diJkWX/QtFDR9IRCkFxcNEMHTE5EMrxEAD1sS5qrXEOaFSQ24kGcTjOdDEJxEBxRICIsWKhxPFmUKyxIOIFcRhEIDECaeqxKbqYMRcZZjCLeF5QpMO1MOfbkHEe49exPzrGsSYikXEH1h3xOfGycQR3drEICMxxPRBBcRdDEjElRKOxPNhesSyGsFETlOARfaNj0WsplhF/KVoRJ5s0kPc8sJE6wE3RSplg0WDImlFqJIERW8ncsPLCIjEybWXw2Rc9kPJV81Ei+7SRIESIkQ4WoNEbdIPRVzOJEUBoxxFLeqwRIpt50O0MNBCxKZLRLA/EUUvzm1FBbh0RVVeDUXBty5FcF0LRVBnt0T4PwpFSc2uRGJd2cTIU5LFU5kAxWx4lkTlbINE5CzoRO8SX0WUVT1FV9+8RN+VyUQDFkxFd8x5RVRAdEXES1FFznQURf1YOUUfmXZF9XR2RcBDWUX2vBVFV7EfRTxoK0Vmo5dEfBFSQ60wN8SObcHDHzcXxGBYz8QAj83EP3uGxAAfBUSNrZBEZYUrRNhNeMNk82jDmKLfRA2jRUVtSTBFMOoXRY5mD0Utp09FmaVhRQ707URR2phDzEjtQ04w1UTdhQRFFQZ2RYv7rEWR/ZtFW/U+RSdBpkTGJ8rDRQIMxJLGB0S48P5CYxUzQ0tNLkTgQbVEFcU0RMDz/UM83MpEcIoMRRGIDUVZ5HVEZAPGQ3YcAUR4OD9EfDpZRCpI9cMf6DzEArRXxBBVQcRcE65E/EE/RaxiXEX0GwVFbhdvRPT780TLhSVFiSk2Rbinq0U8X6JFmPOZRLk3zMQZGi/FKRE1xdXYyMRxfFVEMHOMRId+n8CzXq7BTlNqRMpzsUOW+XVEBPK0RCXorEObeMpDqAWpxB1PDMUO+5tCW+2hRLM9xkSYHmdFVk2iRWk0nUXJjWNF/baHw9lDUMW9/BXFMaqVQ/ujQUbTYnpGH9SpRmuy1EaiC8NGkbCnRlgEM0YG+oZELOChxQx1GcYfhh3GdQ7VxWVbBMVIvm9ErDB8RAgZUMR1M5LFcsDhxQQNwMXODgrFoBWtQ5BS4UNUqWNEZJnrQ1TgGEWoqcRFnqnZRTsjM0V0CbbEfGF+xY4xcsVh1y9EBal8RX5XLkV2TgbEE1I+xUwxtsTfTk1FXl7MRS0X/EXim8RFwBmYRTTw9kXpFRlGeU4jRnpXMUbcUG9GDrSaRm8r20YBohJHXuorR34UQUfTsEFHSEhAR9gIREcGhFVHSct4R3zKjkdQ3qBH80W2R5QMz0eEBOlHfP4CSHGXEUhIPCJIPC80SMMHR0hn81lILOVpSDzUc0jxf3hIjhN8SPK9gUh0qodI9AyPSAFxlEgcspZIeteYSPLim0iicqBI8DmnSOEcrEj2nK1IkOmtSIYMr0jsiLFI/oC1SLLnuUjI/rtI59G9SLawwEhxfMRIUaLJSAKlz0jbPdVIElfaSEz230gp8eRIYHvpSOzp7EhaOe5IUEHvSIg28khQDfdIsOj8SMI/AUleRANJPpEESQt5BUkKwgVJzOoESfYPA0kMLgBJ8L34SCHt7EgUXtxImb3KSBjnuEimuqhIQjibSLDhjkglQoRIwE52SL5VXUjSq0NI2IQwSEXdG0jhdwtImC37Ry4i3kdEncdHRnWzR/RxnUdOl4ZH0WNuR0vtYkeLAWBHd0RuRx0HhUdDuJJHmJmjR3alu0f1i91HTwb7RzmaCUi+bxhIcBonSDK4NUgMf0NIvt1OSBg8W0jmaWZIXuRqSEDlZkiDe1xIIpROSDATPUgQ6ShI0DQUSHrgAEincthHgtmwR9YkkkdQ/XFHFN9DR3J0KEfuYxRH8kfzRsYbrUZZ10dGx4d0RQ0EEcV7xK3FmCCdxcd/f8W3wnnFJ0t9xY2oC8WoIv/D2Ni/wwK278T24pnF/fOnxQaMH8Vi3VHEKuoHRdnF10U/ygRGCKsbRtBcJUZ10BtGBcgcRowx10WRNJxFD52LRajmGEXnUjZFGV2KRfYPykU/Kg1G9vTvRYMnt0Vp8aFFlISFRaZ7XEU0WBRF3IvSRJj760QIOCBECJ4nxKAZ1UL0YKFEANDLRHVrNEU+grpEUFyjwxSwEEW3VUFFXPGCRQKvfkUU4GFF1laYRfkpkkVOr7lFjIIBRnfhHUa8ujBGVxIaRhy7zEWmWJtFUo6kRSK70UUnCQ9GXB8eRrZpNkYo9E9GqZhYRm+tXEbk6ixGBqUERlJ9B0b5IjFGyHRoRrVjrUU8HbFFdOeNRca/BkUSH+hEPPtgRfY8cUWF5U9FhvrARHHKMMLZmXVEJoMMRfHji0VllcVFUeCcRQdk9ERU1B1ENWvuQwM11T9K+9BEfM5+RcgclkXGym9FsfAhRXaUskSR6v5DyEcnRNDlhURfvI5EJoJPRGf+l0Q1xFRFjEI3ReK5mUOMpyBEZKd4RKUMVURc3eBEolBDRddyaUX3L7REA2VbxBwCTcTBIt1Dc2gNReEmJUXI8BBFzKStRHkqd0MfioJEAXYnRcXUSUV0NAlFQQkWRGCilsSaitJDlmNtRY0wYkUB15VFkPSxRW/MX0UyNM5EF7s7RE9MBUWXxTZFYwwFRWvCYkT4iChE5PCfRPOYTEQEUG1CPLt4xCLjqcSBao5EIvFWRdMyV0UbW1tFVv44RU8150QkFoBF/HrJRTOYj0Wj/1tF6zY9RdhEFEVwOwdFG/BHRZ4ywUWT37JFG1Q0RewGJUVNKmtFLpNsRfHdJ0VPoSBFP7wfRYSaLUXgr3hFq4YdRXo1gUQt0cNEIkZlRBFCuMTMzxHFJkotxCjmGESvXShEEueORI9jgkTuSEDDlcUFxHlSzMRZjA3FtIQgxH+L7UQHy4BFb9psRQsA7US7pJJEK4qPRAUyGERJ5RvDvu6HxCUomMTYCprCT3hOROUvKEWwh19FYTwuRB1uCsVI7vvEPzRXxMldRcQ0bgZEXVkIRQtqBkXQV0BFU2CHRRVXgUV/CHlFiDyYRa6joEUoSgpFESkTxAtes0IvPJ9E4rOFRMW/7MJ8EX3E+tKQxHDRrsRSBsHEu2R3xE3sOkRMGKREnYZURNKgq8MmJN7ECXwVxYoxJ8UXJoDEdhkMRPbW50M6rwtES/XpRLDFz0TTAB9EVgloRJJq00T1eZ1EfY0qRAP2sEQYxJpEmIXSQ1kU9MNbJNHEpMN3xCzhJkNLHbzEEzbFxB3rMMSaGCDElYQIRIZohERspUrDIewlxRD1PMVOd5fE3r0+QmT8T0SKSmlEO3wuRP4ntUMa9qDDvtSvQxmLU0RZcqZEukOsRA1ErMH9X1nE9/fpxFGrqMTI+TBEc36kRClC7kQx9uxE9YcDRJWPkEBgpY7CE+mzQ8Ta20TzjcZEz10PxPjC1sS+KMvERuO0Q1H6y0Q0HJbDuaaUxG/jM8TefLDDydEdRO2JvETpm65EgAONRMF+E0SMSOXDlvtXQVbpHUNSzqzEqHoZxZP7HsUJKbnEuRkLwNu9gERKiLhEImTCRJB9E8NDS9fED1qAxNbi58MOpIHE4Lg1xMDkfMOEyfhCXM2fRK6VuESAV8FEjbPJQ7okRsQ1XWzEFRuKw87BU0TVc4dEEcTKQ8C1LMSpMa7EGXyRxAxghkMapkxEJzNTQ5spv8SCFTnFVKofxTMvy8SIFDDERSGERPnUqkTbXHhBUX+FQ32EwUMNihBCTHCVw8J5icSO7CXDzPLARGzf0ETPE2BEYVdcw0n/tMR9UerE1Q63xGLQLsRnGJNBsuawwoNbEkMTZGRELYcCw8W+u8S/TLTEU1/LxGhDgsSTBB5EZTfqRLZ1M8KxoUXFDJKUxZGfp8WhJEDFHaLTxP0SNsQDKYREZkBEQydOqcT/jQbFBn8YxcjPucSYeTFEpWtRQ+gI2cSH+6/E4evwxG+LGcUDRDfFanBJxejMIcVmSgDFyIWjxLBSBcWuFybFSaWVxKbfyMGkFTjEtTMExEN5w8OHKxjF/HofxRggnMRDYo3E0imXxIoVucSAm9vE37yqxF9tq8QF9kHECYq8Qa8LhcPbGTxDrcnswV88vMRBmbXEpyjWwwrOgMN+GDLERSaXxNGaC8WW3CTFxUJLxT7pkcVgaLbFW2vaxY+9y8US+q/FRdSixbukpMUcP7bFlSupxWqsn8XQJ9LF6wrlxUr2jMVGDSjFusM2xf8IiMVR2MTFoCL5xXkt+MXxHaLFkjCLxZk9sMVxvpzFFoKJxdmItsWR9v7FG2oSxh7NEsYXzx3GAAAAAOHXJ8YJJQ/G0B8TxvYp/cWU5PjFEvAFxt+S+sUFleHF+kLFxf7pxcVV9LLF9mq0xXmBl8VmuTTF5Is/xa0EFcV4qBbFRzmDxdVzd8VioUfF5U4exYcDZcU3ecLFV/bUxaeYssWURFXFC0QaxQB9d8UZjWXFWvocxXrYTMUIeUzFeGFNxbu0k8VZAbXFmxmQxUqmO8UE5DTFmxwoxeGtPcVGW6fFZGeixS1j8MTcOAPFaaWMxX+mj8U6IC3FpKSuxHuuGcV5rjPF60UgxTwzE8UDxPHDH8VrQ7wT8sOMXFPD5DH2Q6VnScSt34PEWXokxIz6O8S7GrfE2gwAxZC2lcT/4kLEWj7FwzTovMQ7w2bEzkzEw+9hysSCzALFyAEvxcVOUMV/u/LEKjYcQ00mgEOKoorEJQksxcvhGsVJta3Ecdx7xDdAlsTHn8zE6DntxLH+I8SpqjlEroYKRI0qnsPl14fEG0uuxB1/M8SJXspEJ00ORTbQVEQ/Ol/DhAPuwz42nMQjS+jENanuxFzkwsSkxoTETca4w9hFo0PjTw7ELml8xAqhjMSs0w3D78LlQ+OqlcN9OnHE2qnCxOWkH8VT+C/FXWmqxAyQksSHgNzE8y4sxdm4KMV2UBPFFiLjxDcew8McVjjDsfZCw+3lj0OyzXBE0TvURE3w/kSz/15DnVzgxChZ/8Ruoo7EJ1ITxPcVTsNlPlZCeQMaxFHpCcS5F4LEJ6BpxE3U8sJf75pE5VcdReifd0T5GYLDfG5exK1PccSae5vDlsg3xL8tBMNLd4xENqkARaAFQUWm9SNFifmnRL5rtUNmy1LDjEqExNBrVMTtaRdE+ZhAQlUl3sNfKjHDduWnxNSsxMTj/PPCK66mQwchksSU3wfFPEamxMfA4UIIIm1E6CB1ROf0U8RMDEDFuwkWxc+JAcXC8QrF52WJxCp5TcOHomXEd1G0xLSyjEJfyLhDjwynRPOVD0XyVFxEDsnQQmXyksQHMwjF37EtxOyqiETdh1lE4o9ZxJKVqMT3s2DDCzc5RO/YmUReT4dE5Xu2QwgimsL+N+DDthHpwjnXJ0NN62fEJLelxLrF5cPhtf/DmFAiw8YtjENjVMfDhbBuxMqu4MSSxNbEjjMiQ076wESrQh9DflYGxNMwlENDnMJDnr3Mwnx39UP+vKBDoFKGxGbIcUTgWBtFLGHeRHIUOkTgpZTENarvxMAqBsWjSALF2jwAxA2NLsQ0/xHF9zFUxV/YZMWSISnFu5v8xDNnxsSN8cHE4kyrxOxEhMQsOzLEI9quw1mflcSwkALF7cwTxYd4aMRJ10FEmAhARBCcWsOEgZPEWpg4xKEYBcSA9xLEfcP7wrfz6MHjyrxEEC9iReqraUW/SjlFvZWuRNuXjUT/wwJFuJbgRI9G4UTHy/JEKq7CREAj2cNkVOXEDMSKwywokENkoVDDP8IWRE/ElURc+7REVnXhRF8RIkTQFB3EGt7lw1NajUTxDxNFrVscRdO6GkX2shhFNxc0RZ1BKkQJwMHDY70tw2VWmMQ7RYrEFW9vxLJSwMMcHaHEPcUpxHlTL0XACURFUJTZRKAwIkVVPkxFH1IYRdzKD0UgfGhFGI6DRUC6UEVb/hxFUSF3RKI7RkROmwVF9ZYVRY8jqkRTFXbD1Z04w4pjoER2vb5E56LyRPzzcURL0kPDolVjw+n8QcTXQk3ENnmPxA0++MMDQWdDiOGFQqqgHsOLn8DDeYBFRCD2/kT/osJEqAHdRBMDK0VKUS1F9gC2RGg/OsRI97TEeuHmQyJWaUVEl5BFtpF+RauYS0XfKyFFCp3KRHtNJ0IhTjLEi62rwxaxfEQgoylEUGNKww9PbMQdBhvEgaWFQ9Bpa0TepNBEBuSkRPDhf0SgmzxC2OyAxCK3F8TK2MNDWno0RA9IecQQPATFTq3IxKwZVsQbWiFFhrOoRUmflEXtsQ9FhHBLRH+uHEXiPaRFIpqgRYq1mEXE33lF8e3Sw8lHVMWN4iTFjmydQnWxukSDK5hEh9PAwrn6osTRYaTEpD47RNdakUThx5nDyguXxE8uNsUDmB/FLkzpxApEwsQHk1dEKhM/RV8QjkVYj85FmxDLRVdSXEVr/TlEQdqrxBAXIsWzpNnE0A4kwxkmQkQfSJdGG2q0RkcLnkZA4pBGRNEVRuzVsETP4IXFkxkPxmwK2cVkkm/FgJiJwTSWEEW7xeZEwlslxIQGLMWn/zbFpV+CxT5jW8UEwOfDsLuJQ5CXF0TY7CtFkRGERUj0qkUGBK1FzKcdQ3CPlsVecNHFwDu5xZT8/MKhNJdFFJyaRXQTKUUgFGDE5GEYxcw0R0Syj15FhSiDRTDvjUUCcTlF2ykxRbILpUVOocZFtT7SRUJ5q0WQH5VFI55KRr2wp0a2rutG8cQZR+g9KUc+iTJHdjw2R77hO0eChEpHQrBmRz+bg0dIu5JH10GlR8pLukdq7s5Hts7mRzjEAUhcrhJIflomSBivOkjyCUxI9CNYSEz4YEhu3GhIL49zSIlmgEh03IdI9gmNSA+LkEjCwZFIWraUSHtJm0iMtaFI5GenSJgAq0iKr6tIFv+sSAOxsEi8zLRIYOu4SPK/vEgyN79IbqvBSCSJxUgoespI+GHPSA6r1EjqYttIKNDhSM6J50hNqutIBDXuSKK77kgpqO9IotDxSKD39EioffhIFMP6SI/I+0gA4ftI6rj7SBRW/EhgGf5IIO3/SH6RAElCUQBJUov9SIwn9Uhuf+dIU0jWSA4oxUh4orVI7y6nSPegmkhgNY5IV9+CSGZvbUh/OVNIOrs9SFYzK0h5bBhItzsISF9p9UdDOdtHoWvDR6k7rkeC6pVHDNSCR0Z2d0d7im9HxA5zRzltgUeUqYpH60+UR9Wco0f117pHkl7SR7Z05UfDBvVHGo8FSNLyEEj9ShlIVBEkSPJ7L0hHljpIIK9DSFjRRkjUI0VIAFU+SBjPM0jPxCVIUJwVSBrHBkjU0OpH3GXAR9Dnm0clUINH0rtjR0hCRUeETiNHEsDuRjawj0ZuxulF8BE7Rei3J8RWkifFDEdtxUxxaMXsiOzETLHbwnCiEkXURhNF8AjpQ4kcmMT11nXFFvl3xVZbNsSImwJFsT2oRa9RFUYMOj1GAAVVRn7FOUZyiQpGB++0RTXLRUWWDEpFWy1vRY4cSEVh5NpEGLNjRWaLqUUA0eVFMLQBRj7Sn0XqJjBFnDacRAidUESAdFdEsDjPQ4B9lUKQpwRDQIWNQqAtMESsQEFFVb5ZRbQ2C0VoOGZEDCqexOArtsMu76NFn5/pRZZR00U5osFFT26JRbi7skV3uwpGqTI7RsxcU0asfyxGZZ4HRpub4EUYJcZF2k3eRe2IDEZGTC5G1EI4Rv5kL0ZXMjZGXlEzRgsHH0ayKg5GlQoQRq0+OkZsq2ZGfmODRvPPa0YT5KhF2cqBRVzwIEWu7NhEy3xNRSe9XUUpj5JEoQVQxE0fDcT08QxFTG1mRdCGfEUsKIJFzWMuRZY70URphNZERoU/RYwXYkWwR0hFoT5BRQcjQkUP0hxFuaPfRAoaskRkQmdE19c+RBBvUkR2NbJEe+7hRGemRURfc7tEpmIpRVNZxUO0nq/Cd/vDRBZA7kSGTxVFvB8gRZTMOUUkqRlFHT9MRACHCkRAOwBE0f4XRDaKhUQUxiFF6RhiRWNAIEV6FTNFVIWCRWfmfkXphBtF6ybfRBP0xkSeTttE81tsRXY2XkUv5DhFXU9bRfjIIUWFdOFEZ5t6Q2sfBkPIMcRELbymROjazcPA0c7E4GXExPWDt8RMoaDE/Ei7xHHs4MQ9URlCIUEwRTX8O0XQTyxFar14RcJiUEUKOGBFLHLFRYEvcUUELW1C8FG7w2v1s0N+CrlEMNO5RJIIPEW7J2pF6gTRROYFn0QqAx9FFQlBRT/0CUWbJNJEzRnvRPxMC0XfDYFFk7lwRZaQ5ERzLU5EFc6jxBxhc8Vim4XFyXIHxes8FkNeK5xDtt4pxACajsSlkxfFOb4HxcHEHsTWNKZCtvkpRJ9PXEQ9+gdFYulRRYMKAEXYRIxDIEdbw2zC5sNidyTE74GVQmjusURV2TtFqe8sRXRthkR7Bl5DPylqxHdxCcXsTyPFpKIKxTN0xcTlBhnDFPPeRFpU9kQtqfRE/epJRTB8ZkVQxhZFCbaYRNTRyUTKdbhEgx8yQ6wPHcQ6ncHEM6EVxQ5s7MTli3vEyj2cxDTK38RZXorEOqmTw4zIf0Nj2rhBUHeBwkVfzcLI7oTEe0oBxL11EMSwNXzE/jpiwqKKnUMSV1bERyoCwtaOCUVZr+5ElKK4Q1dLusPr0vVCaOhhRE3l+UQreAxF4CyDROtmDsRuD/XEF/gBxdC/NMStLajERxKSxN/+pEO2vRzECh9MxG7faMQF1fzEDWopxan4FsWXi5bEF/ozxJx/ZcSx8EvE/IJpwx2Q70Mw+ZNAwR8zwvJhaEMAGHpDGtg2wlZ1tsTFAVLEfUhBw3cKfMRlx0JCHvUeRBNHh0PdVLtEHygPRQ5YC0W8SBtF2fjqRG9sgER9y0lEAYTdwtZTr8PumFPDpnEaRAT38ESqllLD1zQBxZFb/sOaJXlEonjgRD0OMEUO5vhEwU7NQ6BmH0RZwoZDCT6Cw6PYX8J9IizEhRPGxNxA48T3oV/EQ/67Q+fLm0QubRZEtUt1Q7X4nUPeW+fD9Z5lxDE9tcSEf67EAj+bwltPcEQFAYlEt9LzRD72xEQUPBdEJNa6wzklcMTQ34vElyvVxD0b98OjlFlEawhIRAcL60OlKeRDgYoKROUCyUQc5cJECSiwQ10jhMRLRzjFmjJQxcE0DMUy69HE5AgwxM69NUS+jaTDtUSexE3cB8Ry1AVCxYzVQ3MIo0L+2/zD96PtwlvnNETMwolEmLOIRJ37KcOebPDEB4Z0xFPfZESza7hEFLcFRNiVnsRPj53E7Ws1xGv1pMTqW9rE6AQPxXfw3MTqdiDESVuJRDAtNEX6rvlE3CGQxJb1p8UDaZDF9b/6xPmKJMXC6c7Ema5Jwy+PmcPV/pXEGor4xEYnwcQdH9tAmx9fQ5u81cQOpPnEwjwCxeBIPcXi3mPFKVCExUtSg8VHU3bFcbrmxKUfRcQQvAPFAi0axRnWvsT7KZfEMNVExP5YQUTYIAdEVJ3Xw00p1sPbimvEbui9xNL4wMT+p8PErpeNxNHYsMSy/efEewQFxD43R0R1jrhE2iRhRAlOV8QUr6XE87qYxKTv1MQRtfvEWY6OxMuRHcS7/NnEOQE3xTb5XsUw3H7FFC+pxQFOscVeJI7FEj9txfLUfcXdiJfFa4OExdlNIsUiWTTFDg6lxRHxlMWKw0vFeJd7xQNjsMXEGNDFfHbWxbdp8MUrf8PFhXZ4xTUiksWaSKnFf8GUxRfbq8Xx5u7FxuwLxmGAA8bAb/7FWDYMxgAAAACTbxfG7owOxu34Bca9Te3F5nPxxQIQ18V90cfFxcq3xUSat8UFUbXFL3u7xfUXu8Vv+n/F/uZqxeu4bMVzsUfFbJlzxXVWQcWPTkHFiTKGxSwHjMXywavF0tG1xd87osVq43TFLHnPxCC8jcQ+6ezE12y2xGj698RxNzjF22ZFxRKfVcU4oIfF7vqKxdrAE8VVhsDEfnAbxaTLLMUykm/F8qOwxRZvoMVglmTFBN48xQ6eS8VhC3rF7qQqxRS4msS3hIrELkZdxPxDPMQfUU5EakX+RJgTlUTex7rCBtHeQ7OuJETelXHDTG6YxCnRCsUQhzLF+nFvxQLDZMVhHF7FnTUIxXLRB8WgrbXEOXeURKlMxUPUCSbESCSMxJSCD8VMhhHFYI4ZxDQ790OA0M1DAT1IxNh/psQZaRnE4UH3wZrEU0JIBofD3RxRxAG2tsMexNBDqxjFw/C7x8SMERXFxNQSxdeOGcVKi6rE+Fmaw+TakMQQtczExJ1dxO/GisTLTQHF3MkkxSTzOMXH8QbFKKLVxFTfg8TPtFHE5f8qxBoTB8QxBmfDKZlZQ5y3/8OY2dTEjUozxXZlScUsai7F9mdUxMkSxcMD7IvENaGqxGUnrcRnM6vEjUrbxLnXgcQItAlDvhBqRFr71UM29f7D4VhWxNmVCMQxcVHE39fCxC9OocQqY9fD1R0BQ0b6HkTvqFZEM/GSxISDGsWzHRXFkqa7xN/DCcQwahjE7ixhw19QYcRsHnzEDuZhxCwGssRGYrXDodqXQnyx2cIZ/91DnpDxQ/ZaxkPYFwRDnmQlxIg3fsQP2adCD/M2RC8PwcLga11DscMfw221gcQXBNRC3GQnRBWPjMNT743EfZBHxLNRQMRjphzEjjuWRFLXzkTkPbDCssmixHuVx8R+ECPFGuYSxYL/zcQjjO3EjrGwxPNOHcQBCGdDZUEwRLfSrkRETBBE2G3nw5gZiUN/J5DCYUrUQsMwv0IKYqPEgI2QxAxtmcMehx9AtFDWQg/AUkOV1FRENivoRI7NCkVN5bdEY94mRPVMC0REJNXC3AsIxFbnt0Ls6UjDBLqrxJ1OfMQNlI/Dr6fIw2sCP8MDD6nDR7+ow9YgH8TsVqTEYmRbxPwUiESvv8BEQnhhRGQwsEQN6PBEqs3LRM6HqkTX79JEAcylQlwBAsKYig1EUGaPxGbEvcRbd07EOafAwqFzlEK8E8bEVT45xeoaX8UOHlPF6s4OxWwpAMWN/7rEo+t5xJP6W8Sby4/ETjqTxJenlMMAwerD34CqxDUTNMW5A2bFYu1nxcPNDMWxUp9EkjotRSgW6ERKApVDoHQPRBhK9USzmg9FtU4kRfx4EkUicBlFT4ReRWKpKkW+gURE6Dv6w1ZDeUJMHgtFZA0TRTZKgETYqQXD5bZOQ7ZaGEQEKo7E9lk3xFPEaUTM0rlC1tuMw/kRN0QG66JELkXSRO23sEMkmwHFlaEgxZeTusPpSCZFiEODRYzPckVD2b9EmFifRGE0TERihVjEJ6tkxJ5lB8W9pSzFvbBSxV7aHMXG+BPEIh1iw/cSz0T9Zz9F+JIIRe5GCEVPZSdFOeIORa4lDUVLaVhF1fqKRXSBe0U6x4BFtwVqRcDiIkXKwxpFLbQtRe/AIkV71mREuT8NxLiqTEO7HZFEjAI9Rap6Z0W/o9lEBPIJRDCDKMIY7OZDv07tQ9wRLEOJrsNDLA2OQwGdrkQP1x5FaXMlRe3LJUXbyOpEJ2V3RPwYk0S9eZJEdlz3QIor08T69r3ETEOsRG1Bq0Ux48lFXAeNRe5J6kRI/sdClP2uQQpwmsTVPefE8o44xHNpKUTgPS5EZjALRM6Go0M/7unC7K4NRN17vUSAKghF0H+NROTaX8PjcTfEWqdhxM1OrcM/nxpEWutjRCCVQMS3oQ/F8lMWxBJ+l0SgzlVFqaC1RUbhmUU0DOVEuMF/Q6yr6kSEAKdFE0m6RW+ePUVQ3z1ERymwxGiaBMUQm7TEf3JYwvnoe0QcdSjDbusNxZiyHsWUxtbEpSv1Qnwl8kSDuXNE0s/cw4WtKsXSXH3FtrJaxcwD4cRZEvpENdiLRSuelUWYMqlFF42FRQdHvUMYBifFbY4vxZhImMRBCS3BRNSiw+BHksT/2PLEk+SZRpyMhEZvXwVGriipxDxovcWgCx7GprANxgQ5qsVy3gHEzOtoRdZNTEUAQ/xALOB/xYpnrMUyVy/FTSRQxMC7CELEszZEaiNeRJi0nkNnkIRE+nJMRVPllkXNWdtEOfdpxdpt78WEU/DFDzaUxHzkjkXXMupFyfXHRacYJUX3FQxFRxVpRVKRnUU1ULVF4ANvRW50x0Td8zhFFBaNRTDXl0WbJ1tFTwL7RP1flEQQYzVFiGL8RYBKhUYXD8FGy3zmRmISCEe/xBZHMKciR0jRM0d/90ZHZydaR0pacUfPCYVHeEWTRzCyp0f+HrtHcBjPR/aG60ePIAZId6MWSLqbJ0jIrTVIM0Y+SCrzSEiIJVhIp65rSGMTgUjhO4lI3iGOSPvkkEhowJRIQn2ZSCVPoUg4/6dI+z6sSGoRr0i0PbBIndyySC5wt0ik0rtI1mW+SBriwEgCU8NIfNbFSP3PyUizyM5IPkfUSDZD2UiQvd9IlhXnSD9W60jm+e1Ipg3vSE1q70hUV/FI4p30SDYy+Eg6S/pI5lv5SGTh90iwafVIdS/zSMim8UhgiPFISv7ySCt99UjSDvdIsEH1SJVr70hxyuNIgivWSPv1yEhcsLxICJiwSF7qpEhWW5dIkUqJSM13eUgepl1IdvtGSBZXNEht9iFIrEoRSAe4A0j+b+5HYj3URxeauUcKxKBHEQaNRx1ghEemN4BHWMN5R9m2fEc8GoBH3pKIR/QFlEeg/aFH7uS0R1P3wUcad9BHlk7hR4kF70fZuvxHTVAESPrDDUgsSxhIPk0fSH0LJUiT2SVI2PMiSF7lH0iClBlI8DQPSNeYAkh6euZHaTTCR63Gnkf8hYdHSEhyR3ikTEfxlhxHeTfURneDXUZ97qZFuPstRD+MlcTIw1nF0B9RxXU2BcW4dSpEkTBiRbrYfkWGwidFMC2dwh5y0cTEjk7EQGqRQ6Kw0USbD5RF1kbwRdd/Nka/GlZGUa4qRqy6BkYGi7BFEr9JRT5mWUX37E1FSPeJReANn0U0QnhFesqvRUpf3UXubbtFTWFmRYyZcESAPOBB2LKVRG91UkWs5oNFeUM/RVCVeEQAFCBAwpqFROoOBEV5cUZF1tRFRYg240OgnXXEm0kHxduqecQZqkFF4suVReY0lkVj04ZFCF+6RUGY9UVqLBpGaD06RkQPMUZnZwRGTXfERRRP9kVMZC5GH8Q3RuesLUayNzJGcjEjRhlIAUbSyuBFUfPDRbiukkWpIZ9FYQX3RQ0kMkZsR1tGsAJPRtGNIkZhcjZGk6U/RUY8dUWcJCVFnSmzRP+X1kTeqnVECrYRxKsRv8M5viNFfu6CRSRIP0V5DZVEIp3SxOYmsMTlJ4xE3nQ5RTJvlUUsmqxF3PuTRWOxW0UBguxEP6+bQ7zGYcNsewjElic1w0BaGUTaM7dEzdgbRfcDi0RzGpjE5c3Qw61QYMK/iJHDCMlFRAWUZUSuNrtEufWURDjjiMPWiDTE33yBxFLOPsOqoR9EN/kZw0Rp1cSL4DbEYjk3RVCrhkU9z5dF8uGrRRfskkWNEyZFN/uiRPl1CkU4ly9F/3lERYwGGkWu66JEFPjYRLtl1UQMzxVFtqkFRe58BURQV0JEvO3cRBertkTJy7zCrTDGxHf7JsUWW9nEN0E2RJjSC0UG7iBFhKFTRYigWkVYGCxF00icReku3UW/bbNFkTG7RWVgfkU6lIrDFlmDxLgmDcNIU/ZEv+oQReZ32UTzzBxFAwjmRNxLtUSJHw5Fom0kRR/85ES4r4RERSLdRMRRC0WkfUFF/TQCRT7o6sOi0TPDkYOKw9kOCcVrEijFIuKXxBOekENFgQFDhmIMxbrRV8VJp0fFz/rHxBshi0RnyPJEpNLtRAFRcURgGfDCbS8WRBkUj0SCxAbCWuiWxPsGasQ3NdfDtCkBRF1A6UQspzpFNGVeRccB80R/ZhnEvwsUxUXmDMX6WpbEXy1dxP0vjcN2laBEYqBMRU2uY0UebgFFgzJlRFmBRUTUKsJDd3zlwy9Iv8PPjWPCMYG5w4Y7S8QM3JrE7iPexHc948SihUDEttQKxF0NqMSgUfHDQecORCrYEkQRtpRD0nOlQwSGZ0SvOtbBpdT9Q/+3yURu+5xD03jWw5rqLEIS2MPEealBxVVCh8MdvC5FVPNIRYfgsEQbz9vD0q9qxLDpisOaZ5hEoNv2RI+aGERrS47EchS4xELruMI+aiHDs3mHxL96bkPrlsbDakScxK79scSstkDFYMpUxVHe8MR6xBrEP8VVw/pQFMSar4/EOFNmxMI35UMySTNE+QlRQnuREMPdn7HDaAEsxITXHMViOgTF2XXXQ1WEiUK/wj/Dkeg/Q8Cl5sRM+BrFFJibwzK2kERsifZEsebxRKUIbEM5FvvDaE8GxCkNg8LwMaFDhUICxGaCRsNQI3/EA28PxXNRXsNkBeZE7Z+WRCbPkkQFhqpEjSjSQlXjRURML7pE3ZStQ6ZjAMN0QuBAAUHnQS0jPMK+B0FEJFqRRPWcykSCV7ZEkv1IwzHqTMSjY2fDv0sORFU+B8Ro05fEw9kHRD8a70TzPIxEXWtgRLyLakTS2WRDq8glxP/vTsSNvcBD2evAw5+PTcR4SjdD973VQxKxFESqnjtEs1JZw+f4IsM1BpdCfgFwxDwok8Q8q9jEhyMfxRn05cQk1V7E+mJcxJ8/0kKT+hVCA9LJxJhxBMU/QxnFwaQhxTw6jsRfv3BDqgPvw48Q1cTlaO3E6YIWxKakFESFNazEk57fxMxgkkQrmSBFQmADRXa2rEMQAorEHH/ZxCsODMVFBLnEC4awxBiagsSY4SNDvOZBRHNpQUUHPqJFp8mQRXvnUMOFDFHFWXChxEtR1MTnvjLFGpfjxC+0iMQJZdrEMekwxTmG/sTG0s7DWonIw/R7BcXypjLFXVImxctUO8UaSiHFVuYOxQFJD8Vs50XFipEUxY2rUEPgVHxE9LhQRIyd3kMG9L7C4PwXxG952sJHUNxD43W+Q8iEZUSeLZ5EE/tARIHm2UM28gjEjRXlxAcI/cTabNHEKhtFxAJ3NMNEHtVCdX3IwqBPk8Rph0XEwo/HQlw02cOU5eHEa34YxWxdysQDuuHEOcEuxY0SOMVleT3FsrKMxQsauMWNJbXF56CYxXGlf8Xi0HTFjppIxZWy68Q83FHEsBsKxZDjOcU5XgbFvnI9xQNgj8Vseb3Fs4rKxfaw8MWXwvvF7mWoxcqcjcX9a73FL2fHxWkW08WJFgDGALoKxuL3/8Wh7PHF5ur6xdFTBsYAAAAAQ8khxrKEDsaTTuvFCibgxWRft8Ulv4fFM2+AxRrVmMU3aKrFc72dxUasncV8FH7FNJlrxXCOisXO7nTFBsGQxWeXhMVIxELFRAGFxVB3h8Xc6I3FceeixR8mlcUbNIbFoLoqxf0wssMvkh3ESCITxRtaXsW0CXPFszRYxY5aAsVloW3D1l9DxMPrrcSge3TE2XvqxIJ+FcXncK/E5tenxA/SNcWNH43FESt1xbmw58RKWzHFQQCbxa0bc8VrBN/EAsW5wyn9bMNAODFD1yIwRDTby0JPQaTEIEfRxPhngsMdjWVElGOgRIxI3EPmbSrDNbOxxC8eGcXV9HbF1rBRxdCx/sTmjgbFoW4mRJrPiEQyKrXD4z36w1l8s8RhuwrF6ka8xLHaZMSmBmTEuXajxKkVs8TZAj/EHvsCwcouI0RF3GVEx6aXQ+trKMPedu5BYnRQxPHPjsRN21jE6f65w+ro3MOOwmnEHlKhxAFNHMUnFjTF5NK7xIuwLMSQ+KHElP3axCflPsUVwjvFVk35xAEMisQi+QjDQdZXwcEos8O/lOPD35UJQxbX6UH1W/7DwqrvxFjeP8W2Hk/FmVwAxa3nt8RY+BLFUvvGxLovAcQ5wy7Enx/HxPg8nsRGjHpD/VAXRalSVEWUDCpFdL6NRM7QicQVFCvFgsVGxbNBCsX/OU7EINr3w8gVtcPwK6tE3fiWRK3x/MNVLc7EZgnYxP7ZlsNy+hzDto4cxGrUvcSXVpnEP++0Qi96tcF6a+RD5xpjRC2fmEM8D6/C/sHNw0O3PMRZZhfE0AAwxOJ/AsXSggvFDWyaw8GVncPL8ivE/KUgxF7sCMViMinFtsDbxNhrTcQ2dZ7EusHMxKHthMTGgijEMvjQRJxsS0WDFL5E7fJfxCO11sTtv7bEuXBixE3vOMRSbpnEQg2lwxTRC0Ox9D5BQkocRDjiu0SZH6xEl8mUQ8BzlUOL+WvE4/jwxA4PCcSeBP3Dj3ClxJzy1MQaicPEbr9Aw6w6jEQjt8lE1YX5RFb/6UQgC+5DvccxxMYJdcN8G6xCGaUsxDEct8REoLDEgmlBxHPnF0G3IANElo8GxEDDwcQXj6nEgqv4wrtRbURQM15EVl+UQn6dfUIxpjxEfGeRRNIX7kTP9g5FtzkiRX7n50SeaLlEpHBDRNl9VkCqKMlDs6yjxPvaPsXCFxjF6Uc6xKQcRUQC54VDqfrrxAGza8WSw3jF8++3xIA3q0PYDadDIvZ4w19oLsN6felDUTIAwxqaZUPmyCZE50XwwrR+vcQ+YPXEwvLcxFZWDsU3LXbDmGjvRN5350R4KB1ERWePQ8vcHEX6YoNFXfeRRbTLfEWg/iJFou0VRVShB0XnNHFEIbUFQ1yRAkTZZupERiDURP+rNURN+mrDr0kcxGKmmUSgM4NEcowuxEmQmEIJnFdE9za0RMBPH0WazNNEtr8dROzoB0ShTQFDlWryQ9C3ykQozidFvqhTRVMyfkUNy+NESyr9wu8r+kOWVvXDj+1RxDOFAcW5tivF8GUbxbY0LMVQQZzEAnyvw+JBw0Otg9RE7xYQRXd2VUXSZINFaOVTRSqjGkWniwZF8/YjRWKkMkUsWlNFrH+FRTmZfUVsgD9F/eL1RKcHA0UaQRdF787VRPgV4ERMu+FE2n0aRbSNYUV/MRlF0Im8RDKaXkQHTMtDfXHOwjK26sNtailEE2B1RLqamkTa7ydFQbM+RWgGG0VeZSJF/S4dRQrjzURyejdEpF8WwqQxMcSwb2DCfa4GRRZwokUSZq5FfSA8RVaj9kOgp6PETCzcwrzX7ENLVvTDJVhnwiSNvkMuzwzEiK/lwxSzi0QfcsVE/5XRRGwd0kQS5PNEYx/eRHTSbERGSZBDRQC+wlWuGMT3ZHLEbWo5xMDLTsTT5brEjk2QQ/ODO0UtfGhFqNV+RYGDgEV+JERFdascRb4aKEWfjzRF3VQwRUJChkNIWSDFUeNdxZcypcRa3qBEQlArRBY8PsMeWCHEOfzZxHuqu8ReEZfDNJ2Vw6kLiUJE11vDylARxGhuo8TpwgTFrL/ixMBWLMTGm0BFtFfERVJqp0VjEj9FIE6nQ0l6L8VcQYHFXLY+xVdVeMQ4++7Dqu/nxFjCGMUVF3nE2ASPwoy1GEYAsJxArC4txa6Z2MWqZ7XFMKmSxSh0i8WzNzDFsA2twwQohEMiVc/D7P9cxPCTU8TIjLJEf/s5RVAUDUNiJirFLjwXxQhw+sTYHfRD/AMTRfb6/cPHOmXF5E/QxdyC/sXiFUjFI38FRWq9Z0VKZ4dF+0ciRfj2m0NI62VF1b7DRUJVlkV7BlhFbDbLQ3zQNcRZkgBF+s1TRdSsR0Wp+4ZE9YumxDYbQUX6AfJFkUYiRmkyYUb0AIpG0jiXRizT0ka6ZQlHfpcXRyKNK0d7JTZHUFtBRx7tWEfqXXFHGO+HR7S5mUcMfatHni+9R5ws1kcmh/VH5nsHSDl8EUg8GBpIPoUiSBg6MEgnAUVI80xcSIUSc0gWKYNIam2JSH3nkEjjdZpIbPikSHoarUjuQLJI/H+0SO5jt0i7KrtIyJy/SCcLxEhymcZIz2vHSCpZyEiwL8pIG3rMSBgJz0gad9JI06XXSGQ53UiMQ+NI6W/pSKLj7Uhk9e5IoFHvSBZW8UhY2vNIWKP3SHs/+ki4EflIg8H1SFCr8Ugz3u1IAl3qSLoo6EivMOdIhwboSJp26UgFMulIoDXmSFci4EjKzdZIsn3NSFrSxEg/Br1I2ny0SOyJqUhNQJ1I3YyOSDDcgEhK7GhIzDlSSA64PkhEtixIHr8bSChVCki2vPhHHoDdR68CwkdqBqxHUwCbR0svkEcw8ohHM6qBRwSHf0cSp35HcLB9R+1ahUfFiI9HR6SaR0cCqEdab7ZH4s7ERwL10UeSo9pHCrriRw0L8UdHYgBIKKYGSKD1C0g88g5IaGMOSEzADkjY3g5IljMISMZ/+EcaSttHPUi+R9PapUeYPZJHwYaAR+OeS0e98wxHGkKrRgK+Q0ZoKcFFY+sqRfEOgMQyI2fFT7s0xZalNkQ1BqxFGbq8RaIsD0U9LsrEW+uUxe3AkMXoiMjESoQBRTwAtEVhAQJGzF0jRueSWEYQcV1GGsEoRp9puUUSDZtExE3Kw6gn7MOUKbdDkEYTRG8g+ETnMzJFarlIRd0OkkUMdydFYD8xQ1yuTsQQrspDGeJYRb81kEVSYx9FAPmgw0aA3sR8HsfDMIZkRdMgqkUg7olFmDvnRPDB0UO0I6FEotxZRXAYrEVD795F3q/nRR+/gUVaTJlFuBcBRoW1KEaSEEVGT+EpRlVCEEZWvO5FIcqlRZ5X00WJCytGBSBJRkI8R0bZmz9G7jM0RipqD0beNrhF4jubRaW/s0W2qP9F3cVIRgXOfkbUVlpGD2EiRv0RN0aqflZGbuivRuUiSEWMSChFSLgLQ70ylsQfoI9DWsvsRFmRGEXVtEVFs0I4Rctou0RtC6VEbNshxPtLncTzzupEGyQ/RZAFWkUxKJlFeFKfRau/gUWX3xFFP3HcQJWazsNzwf/CDJtKQ5HvkkTGkMhEHpcFRRdf/ET5RZvDhBqYxIvyYUNAwMJEj7IDRYySvkP0NnvDtHJQRG9S1UMz+DlDRFo5w7OLN8SUvyjEMvWBw0KE4cPmHgbENbb6RGJVTUUG5kRFIatJRbaFG0XdmQ9F3pH/RLt5DEV+bw9FX+zeRFPhtkRt3T5EBaKJRDxMoUTGYs1E4yYaRacm5UTwVVNEC+4LRKYoUUSbH0FEPhUrRCN9t0K76NzBEFPKRMNbcEXp2o9F7/yWRWO5xEX6ZMRFaMbARTuX80V7JMZFEZWARXSbLUWSPjdE4Sa4RJtx9UTV2CpFTvp0RTXsNUWMqTNFxkcyRakM70Sz961EMlKkRBben0RgUVFEruDQRNjbIUVOYlFF3KUmRUx9gMSVgQnFwQM3xED6KMIepNdDFC6uRI0nvUTNsYZEoMs2xFRaJsVRMh3FSNIjxD4TIUVXD0tFaEz7RORuyESfhlxELbJbQ/4O7UNwilRDfj6wxPa5qMSB9Y9DnMvORC1OKkVmEMpE8u2JQ3Jaj0PIJsJDoiQ1w69APsQYk3HDZpTTQVjb3UPO/dhE7OZLRZ0tgkUXa1JFyS3ZRGYiMUQfDa5CRWH1w5eYgMO3iCxCfoYFxD7398TVNTDFfJ3KxN3iZcRqoBPEHLBNwjTtZsQ8kQTEWZc7RAjSvUKZhxLEGRuaw2EvcUSfXxBEiMPSQXnalETZqTREqTCBwWNimkQPu7lEtCiPxNSSzsTklo1BIm7XRE6OEkXmA5pEXvv5QlQFc8QbtKDE+dsTQzw24EI2puPEQNYNxcbQZ8Mg7cpErtPZQ4PZAMMnl1nEBwTsxIYPhcS8zLHEad7jxHziCMQPhVpDyw7FQ8srmkRmdKhEidyUQuw9JUJj35REIl+5RDRoo0RGAVhEXgZvROxRjMOiH53EV8IsRFZ370NM/6XE2TQqxO5FRMSa8/3Es4aKxBIthsIP4KnDfXgXxJ3N3sROHd/En9Wgw6CI70PX009ExQFBxCrQ38Q/QM/EpbjYxH+AhkNPPBxFHKmGRKnOiMT1u2XEAmiXxL+bpcOr2oZE5FyUw+CjuMQweyLEyQomRA2AtEPRLxpEtccORG+NssMJK1NEJtirRMcouEM/3pPDh6gIRDVykMM0KPPECEMAxIKC1ESu97NEK/OrQ1cv0kPJ3U9ET3jzQ45xi8TO6lbE91WAxMO22sQ9v3fEtYxuxKQPVsSgXUZCY2BcxIuL+cRh3qHEFvWtxEtFVcQzqZZD+h2IQ2QkuENboo5Eg/mBQwDQN8SFjRXEtXmBxFQ5P8TU4hPEKA0BxUSDEMUYJJFD0hm9RP/nq8JW9KvEhlg1xB/O7EQGEKpEibO4xJ+pI8TaHMFCKqE9xOtHe8QxIRvCX0koRDYXS8QMV4XECj9exIHkqMSbiYNC7yf1Q36dL0TtmstEhIg2RcXsJUWo3DrCdkRKwwOz5MO60+vEJLyUxPXQdMJPdufD/DgIxbmI88Qa3KJD2nwGRJPAoMR2XA3FbJ4MxZ17MMX92hDFPIaixAF0NsQW5JfElVYCxb5HesRao8BD+brvRBesJkXh2wJFALehRNyhHUR1FaRDtOHHwr50IsICppJEuWjGREQLm0R6Iy9E2zyrxNr8MsVkVPbEyWIDw3tG3EJQAnTEshi+xPukB8VKCfrE8xOMxOy0SsQRz0PEbRDhxPFpH8Vp0zjFDQNexSu1QsWZvyfFqbB2xWjbq8XkEbfFgyGsxZoZocXkp6TFjhuHxal4TMUQ3gvFejf+xMlqL8WueTDFl3lhxT3tWsXwO1jFjAiAxVGdr8VcM/HFaQfNxdanmcUtfb/FQXrYxZuZ2MUyVQLGaqEPxo6yAcbNzujFTqz6xRGj78VQmP/FAAAAAGXQHcb3lfXF9/vuxS6B9MUcN7/FHLONxSRxk8VX8rnFNHGwxSYCnsVfG4rFRgh+xffcocUf8o/FIqF4xb/Kh8UiLGTFykiCxZhzXMUGPwHF50wjxepNNcUrwj7F8DWAxSTTQ8XswaHEx138xD14fsXe14zFm1hbxfLUO8Vrm0PESn3OQ6nOrMSOYAfFuVENxdDRRMWHXlHFcR8TxWUp8cSPAlLFvz+SxcjUMMVdDTjETp4IxTktTcVJkATFPCMUxGzsxsNcO0LEAzxOxCR5pcSIh/nEZlwyxTqaKcUmLNnEBJoWQ57mbkRDA2ZETsizQxoIJMPZ3N7EhZBExU/888SFHzjF2oHZxGWLM0PbOx/EGvN+xIv0AcVMgT7FGmobxZHM+sRuYPvEua0DxXvy+8RBzrzENMpxxPZYJ8N/HcdDJnY4QkokgMRwiazE6wUOxVq98MQjjP9BXmBwROKJTkRExzFD+1fRw8EjvcSOkPDEivuIxA0qlcNYgBjESgw5w9zHh8QAPi3FrgYWxdAYl8Q9ODBEl0OXRFUI0MMsiubEkSmgxHixRMRKV/fDmFcbxKEFk8Q9DanEUS9NxFaXsMLMtorEJQewxAQ+CsQgcx3Eu4ikxPsmDMRLVD9ECmTKRLEbwESbAF9E/O09RBRuRsNavVbEyVy4w59/7cIrG2ZCAt8ZQ3sfLsQQ8ZzBZAn5Q47slcOCgzXE4kmzxBQQG8T2CxpC54R1w3OBi8QvRpzEYOxrQ+4tjUSTiQNFYBoIRS2/bEREDeXD4HDOxNUO/MSIP6TEW6yjQ6BqRMO78SXFDdjvxBGVD8S1txDEDv+ZQ3qYbsMlVN3Ev94yxb7PF8Ul0o7Ec00exKomSkI1GRDEguNOw02rYERx9YhDHX4HQx5hrUNQ0hRE6OegRGtxqkRDJ2zDoHH9wnPDjESbnapDZMocxJG+TMSVhRfEm/LXw6xJNEQ7qjFEDXunxDDeKcTUAY1Ebs49REOLYcTc5gHFJueWxLoRn0Nx74tETBvlRJ4jAEXA3jBEEfhVxHYmV8ROi0jD27nPQ0aeokIOI6TEJ+auxGpKIcTNfE9DSZhCQ4YYUMTKlLLE0p/xw/8MkkTRUNFEaJdsRD/L2kK79o9DAdk8RCeI6kSX4xxF7xpgRSMFb0UzkQ5F7zWJRDr4HMRKy7zEEbjBxAgC28R53d7ESFLjxD/vw8TMAZjEZsSxxDnU1cTSRBrFszkPxSzdg8TJY6XDI2UgxGD0rMTvPvHDetI4xAPhucSormTENC46xCzYV8SZe17D8SuhRJh+qEPeF1LD+jA3RBiTHkQBMfJDkKIFQzjGxkTp4GFFtNx+RdhGYkVsBANFmwYeRCruuUO5w0REWZ2FRIIbn0Ro+tFEdKHcQ0CPesQhpirEdf+hxO4nh8S8ltVCPmmhwzwEpUI19EVEZOyCRB2HG0VNFdhEAQhhxBpnhcT/cnlDRZUSRaV7ikWg0YpF5XgiRSlJE0Vp8+ZEmhkwxFJFUMSFT4rETdVoxC2MV8S9HczEXDncw21mS8IbMjBDSEODRNbrFUXtY19FZyBWRd8vekXKA6RFQ1uaRex4gEWB0zNF4L34RC9YJkW35VRFOXZARZg6A0XuIOlEjB6pRBpUBUR7IPND4PGVQwyePETXUaZE/PHfRPaTMkVAQ+lEIjk6RH/Sh0T1AKREFb0NRGntP8R/1e5DLOYWRbV0D0X4GAdFotIRRR/ytETkUoVE92W+RH8tU0TwXwpD4XAcREUslERRK/lEBOAlRappWEU/hWZFqwUGRfxJcESOKoDEQFxjxPlXqUT4fONE/MgRRcaWDkXFBjLDGeHpxGcB/cMuM0BETx+FRKhSBUR+6oHDNNv/w+Q1HkEwIBJERy4ERPLITMRHDSzFcwU7xVgDpsQy8DtDQzyfRGdXQkVJQ3FFqBlRRaVxZkU85JhFQ1CwRde+qEU2PApFfURTxAuT0cSMf67EWq6vxIBLRcQG7adE0dkmRPJ9g8TgPcTDUS0wRK4nk0SvePpEVGCPRE59+8Nwys/EQWAIxejcFcWUpQXF97LMwCZz7ETgqXJFd7W7RXYap0Ud8yVFu4zHwymxKMWgVBTFciMfxInetUNds13E6iFGxaflQsWsi+5Cpok+RVQ+IUWP7nTF3Tr6xSvRlsXJ4CTEqrqnRLwuREU+2QJFuMbzQvSY3cNg1ELEtOg7RMq83URNEgdFBFDxRAghnsNVsSfF1nNPxYa5IMVcbPvER20MxbXKhMXgP8HFBu3AxRyIzcRHfTxFJgSRRYaIV0XUU/NESilJRXQsrkXsV/1FaNrnRebefkUga1xEDHLZQtxIxkSOjD5F3w05RayWw0Qw3ThDyIWoREYK3kXWzT9GLD9aRt1lUEbBADtGv1tcRqPThkYrRMZGKjMAR1s4D0e8tiZHP+c7R91DUEezIGxHceSDR3eNkUe3OaJHBjazR+MlxkfQ39xH6kXwR5dT/Eec4gRI11MOSNLnHkhwpDRI6glISKprWEgFAWlItrR8SFZsikheoZpIzOeoSOwUs0i4ybhI2Ci8SLiPwEiS3cZIGl7NSDpO0khaN9RIGBfVSIDH1UiKgNZIYKrWSO6010jrUdlI6UfdSMCu40goO+hIvPrrSHNP7kjUae9IWIzxSOkX9EhGRvdI0S36SCXB+Ui4J/dIsHTxSIbo60g8HedIRvfhSO4u3kgMO9xI/+nbSLZK20js0dhIPIzTSEwzzUiQA8dIiG/BSANWvUhwiLhIQk2xSMAyp0juHptIZHSNSCu3gEjWdmtI/s1XSLxJRkjsvjVIjPAkSE01E0g6awFItl3jR6DFxkcWY65HgtOcR8BWkEc0roVHwGlzR7UHakccp2xHfGZoR0E/bUf0C3hHdniER9Xbj0cC2JhHgoaoR5+4tkfB2L5HelXJR2os1EeZR+RHZA/yR2K9/UcvgARI9MsFSN7+BUhaaQZIS5MASCok60fB3NFHN6e7R5HYq0d2rplH3i2CR1BHQ0cdr/ZG+eSVRoBKKkaTPctFJI1uRXaPBkUWNjlEd2aeRNd6ikXTldVFZBy2RQYNB0QfVY7F9meTxRwd3cSqHaVEetePRWxE7kXNRx9GLMwoRhkUEUYIKQZGaAK7Rbd+M0XQ3mtDx1V0xS3Ci8XlIUjFvvibxJJzEEXTs4xFybCKRQCMGkV2UgdDP/P2woCO3ERDl4BFRl2zRYKIkkVcjutEQPwrxFinLsMi8UlFJgPMRRGV8UUVzH5FgG/ewqiJNMTS1DNFya3URTzu2kVxiNJFi466RVSgs0XnIO1FWSo5RpEIXUaaYEpGVYcsRr5gB0YvfQZGtzUGRjWH+0VQVydG3aBaRroIbUZo91RG9FscRk/0zkXUDVdFqE2aRVGPDEbWnThG2+VxRs4Va0Y5qSlG/RM6RlCCbUZoFr5GNPcCR/gb4kZC6MZEGF8KRD6+LMTDMSxDI/oQRcdJQ0U5XShFmySTRGxKlMT2sMFCEXsJRc57F0VBMppF176wRRHmfkWw7oRFSySHRWgVW0XSNRtFxqWRwYA7c8RtW61DOGebRAZQEUX/iyBFzKycRPFHbkNCONHCiGZXQ3wwxURwbkBFM2h0RW8a3UT88YrElQOGxIJApcMeIl5ExjQDRRcE7kSmtRtE19FZQ2lY6EQfKiZFSRpPRR/EJ0VbkoJEz5+ARBbvhEPGyqdDUdfARL2g+ET3GMNESdU4RGnswEQ6MRJFb8MLRRstAkUhzK5EWUczRENPBURB2OxDnfEhxHmRusQ4i4/Ea2o2RL8APEU9eG9FpFlURZ7bSkVAoWJF0SBWRbkmoUV5EuVF4EPLRa4ftEXmGZJFRagORWE5a0Q5OBBCKlzqRJr8LkWNhdBEHb02RarQU0VJbk1F68tmRUbiM0WnYYlEpIpXw2gl2kPn+7pETVMjRX6XM0UWWOpEKs/aRKwWTETmJb/CJBQFw4WP1kKTfwNEjq6HRPFFAUQ629TDsO1bw1whn0Nzeq1EaVjDRNRx/kRNAApF1Q1uRAH/iESmiwxFGJTjRPSs8kN7XCZEbh0qRAmGT0QCeQ1FOlYgRahtTkVP/R5FWuY5xPgLDsV+cLLEYBKoQ+dockSA0XpEqRK2RPhrG0U2mVtFiBNPRSKcJUUD2clEcpqZQ258eMPo4MrDcFlQxIPiOsRs1tHDDrAHw1jCKcQ39CrFkf0gxUYz/8SP9ErFvUEjxUxbE8W1xyTFTEpuxJERIsRfXrvEltDXxOfWTcSs24TDZRdLxLQ3PsOOP3vDq1lpxCWRWMO6I7REDD65RLWipES74npETXpDQuRta0IQiQ3ETKRcxFGjWsTIO+TEgIaExOpAAETeT9nDEE62xFCEQsSh145E2S5qRPfFGMS3UJvEHeLxxHa5s8SrNFTES6DOw06bSkRNPUFEXtQjxL/aAcKiYAxFbOQPRd89WkQ8OWFEujW+RCNd1UTi24REDfuORBDIl0SFu1ZBYrt5RGFeAUUdQ/FDzU2Zw5eeSkN70aPCTxUVw8mMk0HeNwDEHMFWw1Q80sM31UXEEb6QQ2ReGUK+OQjENYemxImK5MT4kILEFONQxDyom8PvMyFEh2Q3wpftx8QhHF7E58ghxD2XYsQzr3ZD1LodxOM8DcUentbENm0tRBRcLkQUBkPChBqEREbW3MNfPcfED49zxFn1T8R6t5fE2mQqw6V63EOY+XrERZ82xHJyT0Q9JaVEEAUFRKivwMHtwY5DuKunRNUD8EMpmKzDrtkoxClfwcRXfEfEVuF1xJnVEMWqRu3EXDu5xL20DcWzBp7EtBOrw/qIz0KkfrBEavX9RNRf7URYFAVFHmRzROpPoMQ3fNLEuZ7CxM/visRX8iBDQ7eGQ2ARfMTBS+rDKQezRCvSdUSQuo/DGgDswxYluUTYg0ZF3pacRDtAykMF87VDJQGaxKa6GcUMf/fEw138Qn2FYkNsxgVD6EGPRLt9JkNUYfpDoUGmRCmjEkQ8QYTERIMQxUHQ28Mb8X9ERw+ORI3e60MLHZPEso6TxH0ejMNhcYHDeVu5xP4BAcWvUilD+U7JROH2qUM/W4DEQR2kxOJ+0cTUXKHEiw0OxA/ZaMRAS7XEaxIaxWKLIsU3EAfF3JgxxEOKuERkZAJFHT7JRDqc50Owdy7DJp0OwgwWHsT0XfxAHIWyREWOTETEJohDVW2fw2lq18TISQbFa4qIxPfUaMNUeFjE+3K9xB4M68Qa3//EZHEMxTK0QsXy9yfFlSn5xH1kC8U7YB3Fr/M6xS4AMcXC6yDFDEd2xZW4uMWY4MbFYS2exdwjSsU3mGHFqkiFxUfPg8V76m7FucP2xBGqicRz9OPE3IaNxSOzqsV+E4nFCwiIxarnjsXH+7LFZSurxYs4g8XCL6XFwwvKxfS0s8UeB8fFiAIAxoT9B8bp/OfFC4TdxfTw2sW9PMXFzz7qxQAAAADv5wvGh5rWxTDX58XucuTFJ1S1xdt/mMWtDrLFy7GxxdlQk8VxEHrFdiA3xTA+dsXrGajFNvyaxTOjncWJCprF24KsxZRnn8WO2gjF/QJkxHfuX8S9YrXCT16lxBdCb8URnVbFExkHxVVSMsVTM2PFzwnkxJunocRr293EM5iTxPbiIsXJOnrFJVNMxUHVMMUbyHTFD46VxUWhgsUiJULFRgpAxV9eSsXD0bnEk0oTw14HU8PwaKzBSXyaQ3QLi8LqP4/EuQWlxDKBrMRFLq3E5D2pxB4wrMSGyhHFaSgExbAPL8T++c/DlhCGxJy/r8SDqrbEAm0nxVmDo8Sk0eTEo6dYxf6WE8UVEgnFvfISxQwLYMUiWI/F99JSxZ6JEMWhlcnEhvwoxEOOC8NCmB7D3ig2xLXT4sOa4RvB9dgbw3XpdcSCzI7ElIO9xGEf5cRZ1lLBfcVyRETducFFKcHEXLMOxShtGcXDEsLEkuUrxPjzP8Tc/NfEE9OOxOpJdEOy0FbElyTdxPEC/MT9bGvEla6SQ5Ovb8QO+DrFILQZxWPMp8QMZ6fE91fAxD6o/sQ2bfbEeTbOxGwt3MMcxxRElxFDRJ1B5EOvQsvDZgZsxPuN8UP30x9FlddARdZU4ESVKgLEk1y5xB6ZHsXM3U7FR12pxOyWE0MHnuvDtYchw/uRu0PPdbhESUP7RCn2TUN2KETErrL3xJIcG8VHPf/EFe3hxFe17cQmXefEvWAcxBCmncCnSKhENePmRJi1S0SK6CpDJP9rxGwNx8Q3CPDEppupxJ23OsQoaDrFaE5exZkdzcRBDqLEdycKxKNgDMO7Z1DDXAzHw7Cyj8TunQfEB/5eQryEJUQouqHDX0K4xHbihMTaqhDFwn7vxGcZbUPm1jVEi2sQRI7rwESvcdNEi7iURBdGBEW0VsNEbPQdxE4AHcXiWTHF94vixJEn0MMVYyFEfz8pxMbawsQkdQFDoESqRKWOUETrYXPDxBAuQ6sbgEQmelVEBrSHRH6f1kSaCGlE7Jn+w59QJMTJ5QDEFVAqQ7UL10QjsbFE0Sy4Q6WWP8RqC93EPNCTxDceAcKpeQRDsBkkw1tpXETacOtEn0qwRChWq0NcpCREPbdmRJq4nUQP2MZE1lcGRei4SEUUn9pElusYRH+V0UPxgW7ES3LfxDTCnsR0Ba7Erdw5xU6Ni8WcHoTFTHVSxSfsB8UCMpDETSfgxLZsM8XZCS3FcMujxA6yhsSrzUPEqHQ8xArd8cR0ftTEJFatxNFlmsRfdkfEJKToQ1ZEQEP1DEnEEEUXw88jMMTHLBXEKxdrQwqaq0TMNTdF3q4tRXOU4kRIOKVE4wZIRLB45UMhJsREAKAdRe28n0QWD3LDEsTExNBuO8U52+bEaQPDwxQrPMRQ6T/E8UTqw97HlkQrOCdFkcVxRHp8HMJIxojCyC+2xMuJcMTIeCBEdxW6RBQ5MUVg+2xFnEQSRSMUOkQkl49EcZ+ew5g+1sTdLA/FyBL6xPZ02cJgJxRDozpyRC5bBkU34QtF5H8MRcNzbkWaYLdF87meRXFWUkVY91dFDQxmRQvLb0U7DF5FN6LpRI662US7OFxFmFpnRc1BhkQk+qjD0T1fRPyv8EQeXApFBTHMRPrjSkS1oUxDSL67QmoG8ETNfBJF/CeHQziGOMSkc8hD5KHtRBIHjkQpjAJE5m/sROlpI0XIRhJF5h8pRWm0K0XyZ/VEkfTIRPEtFUTTPhVDgVcMRd+Ff0X79ZZFeluJRXrDEUWwISxEOQGvwuNgmESwHZVEwwjcw8SswEPO4lREJDGORGGu6kTV/QNEAdSTxPB4wcM+CtdD2qsyQ9Dl1cMmdo7E29ACxeS+F8UmuNTEg4hkxM5coMRmdzPFgtkqxZaoFcRPBNlEAcv8RA7+r0T4MBpFNCaHRQ/2uEWaVd5FvYK/RQPliUW207ZEgMIMxf68QMWbU23ErTfJRLHnt0Qs9mdEqUmyQd54q8Tyum3EpQ0aREKackRH32ZEXwQYREquA8SS7arEa5qzxMZynMTY7ZrETtIyRLYjTUWURHxFrARYRb0C/kSvZgNEWH87xD0f78Q8e7fEXQvrwktpCUQEbBPE92wNxR3iw8TOQgREWBb/ROHps0SqjYXE6Dm5xa/uKcVe4yzEXNXMRKEGlEV4XKlFgLJPRQWy3ERGgZdEwr0SRRY9UEVMlW1EdfNLxSmLkcXkqInFUAAAxUCsbcLfu0vFvnXFxVutv8VAL5rFlfsfxGBQl0WSPcRFGgC9RYxuqEWQSmtFtUzNRerOE0Z6FdxFDKJpRVrz5MTR9GbFEgkCxHyi4UKbHx7E4GDfxLATX8Xo7HfED9x1RYmCA0b0q0BGVOwhRnQL1UUhn/VF1PQRRvFlNEb2oHlG6rWsRunH0kZsqgpHBlAuR3uYR0eXM15HZYJwR7hMhEdsnpNHMhKmRzbLtkczysFHsDfJR6zw0UeCVeNHkMf7R25xDki9dSFIdPsuSEV+OkhwXUlIbOpeSORkfEgVF49IiBSeSH7JqEgWFrJI0jq7SADqxEjKos1IAk7VSDjf2kjjc95Iy0LhSB295EhkDeZIdFLlSN4m5Ui8VeZIdY3oSFoh7EiGBe9IP2/vSOb67khm1/BItPDzSDGh90hIG/pI3PT4SDV79khq4/FIM1XsSIAp5khoyeBISkzbSLC31ki3IdRIMonRSAoIzUgSj8ZIrKq+SK4RuUhcELZIFey0SFa9tEjAUbFIbgmrSNlRoUhqzJVIiPWJSHLEfkhMp2tIIlxZSP+6SkhyFjpIDFsqSO7FGEgMRQVI6G/oR5LtyUd4n69HfV2aRxwGikcmQn5H5KppRzeXV0f9T09HhuZLR76vSUdVXk9HAV5dR0DBa0c2zntH/KiHR8QHlkd8UKJHKpupR/CptUfiP8dHbt7aR/rT7EdSL/1Ho7wCSJC4A0hKWwJI3hP6R1346Ec0yNZH2CvERx4+sUcDyZZHfvtqR/9GIkc59cVGExp6RgwXL0bTi6lFguYqRfj1gUUSa7ZFXcIBRuSz80Xg2IZFwmTbRHqbKcULO6zFLKFkxbQYSsTNLTJFMlWsRUxK70XYwzBGwj0wRiTy1UUgeS1F7BnSw6S1/sRG3x/FzXlVxQBWrMUOJDHF3PDpREEqqUUPrBBG76rGRV6byEQurhDFIl0vxYyIw0Swa6VFJ62FReCG6kMaWvXEMbYbxYzyMES2ZG5FgiKSRZoKYkX4XMJEbIScRBU6hUXtsBxGcolVRklONUbBSs9Fwu+aRbMwrkXQQ/hFaos+RuMkQUY+ph5GtDgRRuXeFkYuaThGODtXRoZBPEaYOCFGPUYzRhXhSUYmuj9GUC7xRdj2U0Xk8FZFOBnhRXBWREbYpnVGXytpRpmQRkZkdllG1aiARmpxu0YGgPhGXXfhRrczukZxSwxGaWM9RNTwAkVtLzZF0yxVRUfjEkUPhGVE9UuhQ6A/Z8QNSzPEamDnRJ82I0WAlYFF5TqiRTzmVkWQzixFt5kVRZgxnERZyAJF5c0bRQYuzERECwlFhi3wRPV0j0S4QJ5EOH3kQzYfzMQCAg3Fisybw+Vj5kRGDBxFLBAyRQcTHEU2PllEc3orw13sS8TApUXEpJZOwzNR+0PUW3hEkZZNRFNfKEUqTYpF1QWBRZR5BkWydC3ELx53w+X5hkRwvsxEo4gWRYv/C0UxpLpEux6SQwnWO0RMrBFFuOPeRGkEj0RW7N9E3UHBROo/+kOzBsdDL2EZxKyeC8U3yQnFkBhjQtLeZUXoirxF3+mvRRGkfUV2s5BFOQ6pRSBxqUXcXbtF166URXO5IEVrUO5E/AbLRD5q9kQGDPZEUTc9Rb91ZkWb+pZEEmiURIi+K0VnaSNF19wKRRQKC0VFqAVFGcmJRI6Sb0RSGfhExWtIRXEGeUUBAPpExHYYxMocncQt6cJDDP23RLyYoUQHV4REhAezQ8D9NsQjRxXFv0kixYP8lcQOruBEte9ZRU7rDEXGJkVECAQ0w3R2h0KwVdFE5PUWRUOxjEKQ9sbEQCu+wxJFqEQKEVdFp1koRdRHlUTlkJ5EI8ftw4e83MTpP+TEzMgrxDQmf0RhgqZE713ARG3XU0VwkrBFeSyqRSPsfkX//zVFEYaYROZfcMPhl7LEmX8uxYTNRsWtETfFtfcPxa5IDcSi5WPEOAGtxIKOXMSsUlPFpF55xa97/sSFaBPFQw7rxHgHGMTbviHEtJiRxBtzncQw/AzE2lw8xF6vIcQD0+nDN2W5w8XmTsNtosfDinw+xMS9A0NZS6dEqsoRRHbrEERJG/vBINDOxGGd8cT01yDF+EQtxXhWD8QzzyNEt1FMRNjvIUQ0e8dD5DGDQmS0xMSNEgHFpGmTxNMCFsQz2GrER3UhxBoCeUSSlLFEl0kzxIC7EsWQIYTEfSFCRGsAi0SwuaZEWKzMROituUSId6lDPIj9w3vKbEOW8U/Dr5UdxMeBN0TCBu1ExwYMRfDB+0TTvo5Ejja7whbxqcQNgRDFolB6xEKgWURdFBVEdBgVRBPNFMTLARfFQ+kdxV6mxcR/xdhBjOlsQ9Gw38OCFJjEGucCxeltGsW+hBnEvEM8RA4CF8TK1hfEMD0twybTGsR8YmnE09deROye70SjoLnDInGgQ4gIhkQcgsTDG7a+xMxEDcWIyxTF+EKRxK0FMkTswUJEI+2LRB0zs0TsFmlEFMSaQ+rmhcP2kp7EsUeZxMQiY8QBqBbE+hKwQ19TO8I3yddDJm5VRK6fQ8S2lO3ErvmgxG4an8Q0/SHEGWsbQ4c0FMMKJ+xDU1zERHrOAkWqvhJFKOWRRJWgv8Sogf3EprpyxFzzIcRrpBDE8iLkwlByhMMtZKXEOHxRxLxs4MPdeprETRLFxNU3sMRF0J3CAhUeQ4UWJ8MjssbCJCGBw/mejkPJeBHCsJQIxKpvwsSmUvrEvrm9Q7O2lUR3mJ5EZOAURWsoD0VwBn9EgPPExPaPzcRyyrpD3pMURF2AzcL+aUzEZTZhxFg6NsTf9GfE7KFqxFAdncRZ6ynE8ejhQwoIzUNs4mTD0YCGxDjX1MRKCobEk64AQ/fXA8QQbKPEQYrexB4Z68TuFsTEOPWpxHoHRMMAakVEUtSRRNCkU0NYIIXE1kggwotnr8LmIs3ERm5OxIwd9MPknFjEtgqJQlO/YUQNlwpEApmExC8wCcV8bwPFoRTMxIo/x8TcpNvESITXxAazMsXXtGzFH8pOxaolKcX17QLFBOTzxGuhAcV8QgXFASAvxRF2isWhK8fFR4jfxZfykMWS9gTFKTbrxKZfHMXPM4HFaFtXxZgQocRXRAvE4/YyxR79mcU1gIPFOJSRxeYXpcUIyrjF6Bq/xd/apMVidLPFQOTRxbvAssVW+43FoBKZxZe0yMUbotXFosS7xbGbvsW4vbbF/MHMxaPs8MUAAAAArRcDxrLC2sUVh9XFYbaxxVdJg8XwQIPFSteFxXwWT8VyFUvFfI4kxcRRAMU2XVnFypuCxSeUisW08pLFknyqxZPKwcWmrYLF9BnrxBLyz8SWvJDEouPswxbzEcVMqGfFYzIuxWy4AsVgi1HFB4kzxT2Oc8QgjMrEHncXxcxwT8VA7XvF2no5xUE2+cRkCjrFCTmOxeZgksXr/0TFOD0bxJToEEPDxQ7EhHoaxEOqBsRy3cnDirWiw0UNA8NUaTjEJGFtxEH0wsMsPKTDO2vVwySOOUTnS/lDDN7ExCG+xsT3ponEQ4+nxNRD5cRO07bE3lEhxY6k5sRwYwnDdljdxBT3EsXpoQHFpwi8xAzFB8VQmF/FIqEixSkU+cQL2P3E/AgoxGwwQ0R3P5JE8pQHxHoBzMQRTaLExTZ/xPALgMSP2DfEMJjgQheqe8H4+uRDSFGHRNXVEURuKC7EVCjrxFvIHMVunYLE8socRChQXkLJwMrE0n4ixVaEk8RxsynEH+FgxPcJosTReMvENxVexKk5rMTJJEzFWt9HxVdWuMTE2oLE3+uKxHLgvsReMbjEf7KvxNp70MSn+1vEHRMpRCydikQiWUBDNJZhw5uAiUTo0CdFj9McRfcQnkT0ZMrDMoKbw9NMoUIKmt/EHzAUxUdswcRNFyXFSgExxVqf2cRzb0XDSb39RHbvz0RuN45Ed8voQylPb8QO+MPEzj7AxFpRm8SrRKDE0cnhwm8ogMOngc/DLHeqw/ZbwsQ3I2bEsnYSxE0gEsSOI9nDTJCxxLcQ08TOiCzF99ZBxfrFR8Rv4QXEF76VxF0k8MQS1RzF779gxFqdB8MAjyRCc/+lwz4F+sNzxVPE6egVxR7s48QglhnF8+lSxT+juMTzEF3DjDOixLahAsWzn0nETc7DQqOkn0QGZxpFZPH0RHKARsLZreHEEO9zxIIVP0OIA+hDeZg8Q5Pu7cNY5IbD4t/kQt9ysD+r9xnEg24HwjAJ00S0zOlEviqKRBz7ckQ3drdDQuCaxDACy8S3qXnEabQixOZjkkNzMoxDSixlw82PLcRbSgjFIIQdxUpUb8S+OulD5IgNxCeKtMResB3DQ4BzRMoqi0PsmAZE7eWwRJptqUQsD8BEifB7RO3ShESlbtfD1sAmxfcm0MTuwLLDb9xKxDUlX8QYrZ3ERwtLxfjHrMUozJ/FpTw5xcJfDcVVr8HEbbdfxOZ8qsTWzBnFT472xFWpjMQYenfEC/7Hw2utMsTLnKLDbtWTw/eWLsQIw5vDfijmQn3IjcNsjpTEUr01Q9RAZkNfI2PEWMcHxDTSj0OX2shEfhjoRNBQRkRjEh5ESpjIRLhKr0R8JbFENwEzRZGsFUWoPpJBBIKaxL1j8sStX/zENA8vxOrWKERoV/BECsYMRbHGLUVnL4NF85wHRX+emMTIVsDEUX98xCxKSESnNUNF6SohRfLRhkRD6ohEQkOlRJZjusJloJLDXSmtwzpX58SVaSjFl0wPxSBHYUNtdc5EvjHDRC6O2ERGNv1ERlL8RIrCP0Xi6K5Fhz+wRRbhOkVzpLdE3rTaRPi7LkVaG4ZFL8h0Rd2fAUXEScVEUbAORY0tqURNzibENkQ+xJXqokJPHYhE0s0NRfDbNEUkVxVFEcxTRCyElkRc6htFOK6BRPgx1cQM2tjEZKy9RDgwVEUdsh1FwAvXRLtZy0SxKrhERJzPRFjC9ER++pVEav9fRCHpZkR7yotET89uRcswukV5/bRFYbCwRVDbgEX+17REbW5BxOpcgMMf9YFEs2acw2bgzMPBqOXCq69PxE0i7MMS5yHEDT+mxFo6B8MCPS1EPjgqwlUFT8SkuuHDrZHxwtNDoMQkVgrF0Tv+xE48rcQUrPrEKsqcxP7kXUToURJFYN4aRWtfMkS+1AhECfFkRcZ/0UUw9vZF272eReKwlkN11vfExv8JxYCmbcSwB4zDYYMbRLxZRETsx4/D3Bk3xK2NGMPMDShEf4p/REZzDETLjgHEq3BwxE3hp8TqG9jE+GCbxD4RuEMwgNtEo4UoRf8YOUUkz+REYIWuw14DA8Uo4QTFBBaHxO3uNsROlGzEX+C0xNF7usQPJ5zEyW+bxAtSSUQVr/xExZoWwv8qCMW7bzbFUH8LxSRk5URva9REI+VvRFQ7QEQbh0BFIHZCRUIh/ESWffFEwrnnRGaqyETIQ6RD8bIUxeTBjsUU6G/Fig0sxbBqEsUpTpbF/pTuxUgy0MUWfI/E/EyGRWAsxkUMUrxFRmuKRUQOsEWyVyBGHvNVRgBIKEb0ttdFKgNKRDocicUYo0PFqskIxPSVJETYlTHDEoBSxJZqikS9gLNF5IQGRgSDFkZnpRFGV8CURe0jnkSaRdFEwGBuRfjkmEXf4e9FpiNFRqrDqEbNe+ZGzaoYR2QIPkcUq01HFoBcR/ExbUe1b4FHI7WNR75Qm0fVuKVHPIKpR3NVsUe9j8NH2p7bR6Rh9EdngAZIoD4QSCigHEgOhi9IC7tGSCSgYUgu1HtIJmaKSMRulEhqtp5I972rSGANuUh2oMRI9ubNSBaI1kh4Ad1IFG3jSDRn6UhwAu5IMn3wSEq38kiwgfZIklz4SBVh+EjivvdIOJb1SPyC9EgzFPVI2HD3SAwp+kjuaPpIS6D4SEgi9EjCtO5IqkLpSDyf4kiMYtxIMcHWSIil0UjPKM1IUOXHSFgKwEiS5LVIENatSOG2qEiyl6dI6g+oSITap0grHaVIEzueSNMUlUhw6YpIEOKASAapcUjuGGVIPsdXSESJSkj1Bj1I60AsSJT7GUhOMwdIfQPqRyuMykdYtq9H7ZmYRyTdhEe8r2lHjG9ZRxCiRkdk8zRH5looR/uvI0d96ilHipEqR2ozM0d0vzxHpPNLRxkaakfGuoFHTOCMRwiumEdgCqtHVgvER2wR2kfVcupHJjj3R5dm+0cq/v1HmVL8R2zq9keopu9HEEnbR8beu0ev4JZHPeJcRz3PG0euostGmrmQRhPYXEayrRVGsnrpRWiDI0aGsXtGVwqARoFQKUb8QB1FFnKjxYYm7sX/H5jF0C53xF2IOEWMZaxFsE/FRcy640XGfu9FY7mxReCdgEPnbJLFV+mzxR7v2cWeB9DFnGCZxTN9QcUwQAnD2C2IRREK9kU3zedFXVqeRcDD+ER7RXtEpv27RKw6UEVIR5BFg5JQRZoAOUQM0dLD2LeURLxmKUX7OTxFFP2URChvmMTsJK3EWrIHRYSx0EW/BRdG0nokRqaC+EWEoLlFl8TIRfoUDEb4myFGHlUdRriwFUY8qvxFTWcCRv3kIkbGdEpGaPhxRlNXe0a8xlZGxqQmRs/U/0XczsBFqBSpRHy7BcS6WzVFG18LRh0wfEbOy4BG415TRj1tZUanTo5GMB7eRsHGFkeONPxGpmW/RqxqJkYhdmPFffB2xZvbP0X9xmRFrZswRVSCMkTbT1zE2druw1CtTkQEYchEPJcvRf1AG0XSuf1E2s4bRUUmokT7zy1ESoQtREXQgcToMEjEjdEDRdDVTUW84n5F4lFxRXSXskSrfprDndfBw4aQUsRSErPEOpdfQ02DEkVj1gtFqn+yRNUnyURWsP1EPNTVREgf1UOX0PlAG+CzQkR+90Ll2sFEpj/sRCsQ/ESQ6TBFWpYlRepEA0U/ngVEWAFdQ0gekES44u1EiIcnRepeB0U6I8hEwpePROneXkS3gPpEHLPDRANcmsPe2wvC5hSWRBPXZURX5yNEtARXQ58sfcRqxpDEQOVJQ88II0Xg2pJFqxKmRVbpg0XQzJdFEBrlRQFg7kUpCLlFtEprRa3l60Qpi8tEDEQCRR6ZIEWfBzZFrSldRZeoikWXGSVFf+zMRH1aWkWvcoNFoaQTRXXUqEMCSG5EPnD9RIrS3kTCYaJE+2wLRLfJREQQ/5RE9VKaQ1ZxnsRknA/ECmMoRBecykOJln5EAwgKRE6lLsRcQr/EMaSMxPqFCMTUvclCJqLEREPkv0TWztxDpeU4wwbUqMN2DPPDXU38Q4lkEETog5LEA71cxAlnNEO9y7ZEvnSDRDNgqMSHR6zEb0jpxEUw4cTyJELE7i4HxHT9uESkpElFGYQsRXNlKEXE5n1FsZhZRemFvUSfpXJE2ooTRH+Kg0Ncvr3CXkjhxE6cUsVxlGPFeklyxdYRHMUBk6nEKxq0xETYiEMU1SjEqnQqxcs2KMQZCWhDfw8BxFHR0EOo4p1E7S9JRAFXpsNG35FChJvvQ9wDrMKQ9HjE4zhxxOyjLkQAeblEpfkcRCL670LeIlZEADHMQarNJUFanVZE2s/Yw+GSscQITr/EYqvvxA1cIcRzJ0pERe6cREq7a0QZRJrE7yYUxSiTIMW5vR7FaSRLxESWZERry/HCVhmvxHgtHsNLqJNESbwjRL9jlcNM7/bCoKQNRB4KWERn6ZdEEbnARGbX3URJRbVEtTY0wzVdHsSHoYrDUjgqxKfjUMRbgOfB77K+RESv6URnJSpELS0WxEwj1sTwzzHF27YNxUZ+UMNZDDnES+vYxMpaAsXqbjfFA1QJxdx1C8RTvpRE1bSbRJeyRkPurznEm2LZxGCyBMVhNlPE8ahQRIW++sMAftTEcPFGxG15PkRHPxJESooYw5VjyET7bhxEP7ZbxA9TaMQdk8zEy9XTxLtp6sTE2bjE8Q2Tw7Tqd0Ty/jpEZgyARNHNrkRtMS1DF06BxE+RasRWh3vEBkD8xMWsHsXGFQ3FQvvLwza97EJbcsXDaSQBxEfgmsTGpQ/FuKzoxIu/TsT/VsxCeSt5RDUE9kKwo/LDH8JDQ71TZUSBpdREbN3WRNrKGMPSUV7ER8OIwMPE8EMucWRDykpBw42RDESGO4hD2F/rwyS7EcGlZhLEGO91xB0WrsRcSPbEo7fNxOgDh8RGtqfE3DUIxW/+J8RMV39EiJkXRC8encT9IjPF2ux8xNnkWkR+kEREwZmURDccgEQJGyJEzhyBw9k6hsPbzqNEooAWRN+alsTSx4DEa0+4w5nRXMS8RPTEdomjxNOLvUOvTjVEEEfnwiIneMQMpaXDeO00Q9IjzcMi3trD9SmaQ+AgDcTckrfE0vOExLK6OMTeg0NDTxMwRDWfDEQkNJ9CNA+RwHx9pMOqt/PERWdwxFAiuEQLN0xD9cSbxHHzycQKTQjFr/izxBhgJ0PWdtJEm5E4RI7k/8TvCTHFu7zUxDCFp8TvewTFDGMWxdRZJ8XiUmHF0tp5xWaVUsWMLwTFwYbJxJUwBsWeKUDF7LhaxSa2PcVJFjnFMTebxZNrusWaSHbFs0j1xG9UKMTN6+DE8TFGxUiNMMX4lR3F7TVoxbGYpcUMqHrF2GhMxZjAY8XuwY/FqjDAxUb2ysU/L87F2CTRxV2/u8U94prFatlSxUqjJsVw33TFwDKBxeC1isU3S5vF4vG8xVQJ68XCl/TFAAAAAGMO58Xt1c7F5cm9xbuylsUZa47FaEyfxZ9gg8WcGWXFXgOKxVtZjMVawZrFZS+exXvIjcUH9IfFm9eJxS+hnMUhWYrF98UrxSX9/8S4iSvFgKE0xW4GTcVYbmTFZ+o7xXlV0sTmLNbE3jg+xTYK9sSJzYnEyXoExcJrgcXQuavFfjOAxWaCAsW1zQnFQYdVxTltVMVW7zrFAUTLxIBc6kMq6hdEbJn7wiOtRsRaip3Ecv3YxDtMg8TQs4PC/TVSwz6PYEOJXi5Etyn0w2bM6sNXj4ZEf6EywwsnccTwENvDoQGuw4Y1UcQvpgjEWvuuxPT0MMW/xIjEEpw/xEARvsRh1MrEK85bxID9gsNg9m3EfD9GQ34EfUSaAH7DcB32wyGVOMOdlv9DOIIMxMzeJ8VllTXFSpkZxXXircSE8inE3ElJwpLdLUOdrQfDcbUWxDoHQMTpEXjDE92IQweLhMPgbEJDtKDrRISzb0R5VivE6Ca9xOAJVcSbwhrEWWOYxPciq8Q9iu7EIJeuxFAKKcRyRazEgmoAxSjiocQjE47EP7SoxLcRuMQGf5jEaMeKwlD43EIR2y7E++nSw+/SAURm1/BD7kKmQ/KqsUTy1CxFPjsGRT2zAkT/zKXEzADcxBkdVsLUHdVC7YOjxAQZ9cTeX0rFFQk+xXERhcTexljEU6LRwzlSWMTlfJfEyk+2w6moe8NrOjjD9DUlQ++ZlkR50k5E2guJRNQyS0ToWFLEEcXIxAhEScWeAALFDAyew7wKI8RzeSvDyr8hxOg5tsQQr/DEv4XnxGWfPUSVnL5EW7bMQ9tqlcMTg/fE7I2txBYfg0K6AkFEWeW5QkVZ1MTyN5vEFa+4xFlRv8RJabzEbtMsxZGFJ8Ucqr7EasYpxBArzcT2A+rERvKxxIr+vcSTLejDV6CmRAW4EUVcaJdE5EaSRMp3FkVIlMtENX8jRJUqgkR0fNtE8mClRCZ/FETlwpfDqr2axG1kFcOBS6pEPSeJRIgknEJ3LaDDW6BWxEXfrMRgdGHEfmVjw6Y1wUI59abEj2pCxRZsMsVHxBbFoWj0xARLmcTm1IlCr1Cewzd5JMWzAzHFmTckxOo9KULeSePCXdCLRGUZuER0wgNFSbHHRF/uCkO/cyDExHQfxUbkQsWHXrrET5yUxPXUA8UGWyvFijo8xYpjacW02HHFx0uaxIs7akLIC1PEOumFxDgQccP+5lzDleudxN1w6sRqGR/FVNXQxA+bocM+Y4ZEF96MRAPuUsTw6HfEaVBrw3sv5MKAE0HEIegfRAY1JkXTHxNFtQf2RNTdykSaerhEOpm2RKZiZURhQSREueMNRWdEQUV/sLdEIq03RG7BgkSSGMpDrydWQtFIbkREyJVE0wDMQyrsUkO5m/xEjkRpRQabQ0WxryNFBW2VRNSjy8SA38vEDt+rwXxOxUT/FlZF/1E7RaKDbkSd167DJIbFwq18JMSHienEgvOdxGL9ssSc8hTFdYb5xI2ckUNrBBRFgPgxRYrKDkVkQNlEB/arRMKmtUQX5VNF0KSWRUtef0WV7RpF3SDoRJMJC0X8f0xFdWONRdjNhUUF2gRF9jadQ1Zm50OvkYFEjhqWRDtlk0J6w7nE+ZuzxL0Yu8N2RxZEmK71Q+5G+0N6JLFEN3SgRCl5HsTLdLvEQfWsRGxoiUVLJ5BFQyNtRVwwQUVfDhlFNDH5RGW4yEQD2AzDqRqqxFpEwMI8ObNEeEJtRUIXpUWcfUdFwmjRRGvV1EQJo6tEkSoXRMohMURLM99ECOb7Q0qWF8TiiVXDuy8SxCVP1sH+ITZEIEE+Q2F0DUQtxghEJpxmxBnhCcULV+nEx0HQQmzPmUN2O0LE+VuCxEmv3ENGYwhE7SLMwX6XI0QwN8ZDiTuLRO3KHUXOXFxF6CipRfqhv0W4BKNFfGg8RVt4W8RGbDDF0K38xDULfkTTts5EwY8GxCyggcQG/2jEh3GnxFNUyMMmOq9EzkWpRKK27ENvqSHEtMadxPXbk8RM8o3EF61DxGIHuUNQhQVFCqZRRfQiAUUhnHHEy/JkxZqEk8WOJVjFLGygxA0hysK0IfbBmLB0xK12v8SescfDOdYvw5s0YETy1ANFj270wwDWPsVtlBfFVsxcwtqTN0Wb4HFFMP/AQzQvAcM3y4xEjte9ROznFkWb8HRFJn15Re54ukRANDFDenBTxLPKu8R+OzPEBAgNxQlCkMXAFLLFJraxxZ63GMWYXPZEVPhGRe6Q+kTQ98ZEWMEMRE65b0UreR5GfoQbRknI2kUhXBhEM2FFxeTeEMXYFtTE0CAGxXd8TcWcjVTF0teIxOjTnEXvDxhGXMoiRsIg0EWK6OpEFimQw0i6GcXd9xfFCOY1Q6BNd0MqaEPEDnH+RQWXikYqltNGNV0OR95AJ0fnw0FHZc9KRxVTVUfmv2NHPLRqR7T4dkexsIRHTXCRR4EAnkeE2KxHCey+RxEOykeI89VHbnnmR9N//0fJWRZIIiEwSHLERUj+nFpIcR5uSLSmgEhtnotIDu6XSN0JpEiyiK9I4CG6SKMaxEjTSc5Iz9TWSKQr30hLZedIbqHuSBRR9kgGH/5I7JoBSb90AkmwDQJJ8GsBSaPMAElRggBJDmIASdLF/kjWU/xIgNf4SC5R9EgSpO5IPMvoSEjC4kjoJ9xI2hvXSBVc0UhTZslIPz7ASFhztEh7AKlIJJChSL4ynkiAE55IGGydSMI2m0im/JZIjSeQSLswiEiRbYBIRNlySFEHZkhonlxINyVRSB3zQ0ho9zZI8GgnSMMUFkgDJwVIoOfpR8Ijykc2+6xHqsqTR1F/e0fIB1ZH9mE7RwS0L0clpSFHFNARR1DxCUdzzglHCC8LR0yPB0cniQ1HOt0aR1iDLUfIukFH1FJSR8ZLbUeI/4tHRF6lR3hDvkdqj9NHttviR9Yw8UegSftH1AEBSD8zA0jw4QJI/YzxR8trykdG8p1HklFtRyZRMkcLLgdHIvTIRs5PpUYecI1GAOqARvXYlkYLMaNGU/KFRlJ6DEYTeqPElFfgxYmy7MXzAZXFMCVZRJjKgkUUXIBFPZdgRZJz40TAVuRC1O3QxHEr1cUXbxzGyqUKxmyf6MXcCtXFWWKGxRAT/kMeXFxFemytRQT8lkUhFdpE7GKSxPTEocRAySRFdgzTRfgBvUV84e5EkEj4QkhWdcKKk0VFsHHHRY2cn0U5qApFOOY/xKj3TsQ8NfVELzvQReZ8LkZF1y1GnNPlRdRUl0UN3KBFRKfkReE2KkasNClGd57nRSMuu0XXcNNFSJ0PRtNOMUZWwDNGoPs4RrufWEa+ZkxGHJQDRnLzJEUCTfbEVtkRxcCIS0R6QtNF8qJNRh/+gUYYc3BGZKpqRsGDh0ZETcJGQVsNR3nSD0fOPfVGlqddRjlUXcS6bzTFCY+CxdRy9ETViwpFpAiRQ1IgDcUJRBbFd2Gdwyw9y0S65BhFiPYtRe8bF0WQhcJEcGGlRJbPwEL5c0rEylc3wtdoIMN8FUvEplJiRMQyzESRlGtEMPGJRKlvKEQlRPbClxCHwsTilkPXjaBDs8vQRLd8Q0UNXRJF8nC+RPbOEkUsdVJF1PAnRYqa7L+jolbE0CdFRPAU+EQpxoJFWcGnRXfdXUWaYadEyFTDwyNZtMKy7bFEv6IoRbNIHUXWvalEmAisRKBzWESoVHxDfE0fRLSes0Pxd75DyzCRRAEamURHk1tErl8TRC7LO8K3XR3DMeIJRPaOjUQVGv5EocEkRbWLIUXKTiFFVz9oRTxaj0VBW59FWEbURexu50UluqFFU1wNRQeDfES398dEmYY2RcLVQ0VluSFFygseRUBwWEVNhT5FzX+XRHl7aUQm9h9FV51RReh1z0SjIY5EjxocRSHVAkWlls5DhZq7xHKeTMUnmVnFtqfHxKVL2cP9lKRDLd+WRFZSFsRrKjfE4ZRaQyShu8OHHITEp6o1Q8UvMEVmlkBFSH3bRIcHBkQQCNzCnbZhw5tqFkOq+DfEw6DBxFYTJ0PkA4tEyZ75RPQVKEWWn+xEeKgpRG/3y8SwcKvEUNeHxEJIscQFSptDs+i5QScLCUTaC1xFeAONRTytV0XEV0ZFp+rqRPcpl8SsQCTFcjRQxanWb8V7iiHF9zyxxKem2cT0He3EPjkRxTEqJ8U+qxPFtfM6xTyOqMS8Ax1Edf0vxApYs8OhX1dE9TvHw4Y5YsQ/dKpDUp2dRGf2N0MmyaLDEL/SQy6CEETShxTBeOmIxGv/DcRxCGNEU77IRNhwrETC7OxEHvCcRE3fDMLyEgVDE+QrxEF81cSnW5TES+zpwwKtCkQZCcdEYlbFRJK7x0QBRTDEmrJJxTypF8XyAXPEIliNQ1qqAUXJhLlEvhuExOhmacTBlEhEai2KRECDikQ/JwtFgaVEReKaN0U5qgVFIGp3RPif5UP3VeRE3fcDRUaK60M7ceDDJsTMwsNg/kMPEapD7NotRCEIj0R0DZjAmPuWxFaHl8RP5pbEa+C2xH816sNFsnLEpzccxRMH6cTf03TEflGUQ4qakEQRiblE1sOsRNMAa0RYcWBEgH9fQyXl+cNdotHDzNMsRCOPwUPj3EbEIW5+xACF10OHReFE0W1OxO1s3MSuTzLEprFNxNt1vsSRK0fFgCYkxdchwcTCKYLEhQhMw0xTAURZxrfD58Z4xLnt1sPF3kjEWpzYxKxN18T7uQXD8SYaQ9A/NcRZR8rEKsKGxK9+ksOvaSjE/g21xPtl5cReo/7Esnz4xDUNmsQu90jEmJMcQ1aHW0PQgp/DH2DjQsqcEkL+NxLExu4kxF8fgcS2cL3DbfdBRDg98EMs+cZDvugKw9pal0K+VoxEGMdqREKj10RkPsVEaNDEQ1MVQEOTc1LEmS24xLWkCMT5KEJDfBIBxI3f5MNcNQZEKZZlRPfP5EG+2vPEJOK6xBfF8UOpYkhESDoyRL2YgEOFr3rDAX1YxKIDnMRn5mnB6WOlwjXdzcR8SnPDNBkPRUVe00RLfVzEhQEBxcpKO8S88V1DqaoLxLY7GMVzPA/FwpBlw9WnJETFGRNEWaIwREjm78LWYWTE8mWyQ2wFb0S7ZU9EYvoxRJidskOw5LzC/PHCw4TpucLx5HPE0dfRxOiRuUPhQMlE+im8RG10h0RoTKXC6vLJw3A4N8S+Ue/DLagRw1IzzsRt3xfFInGUxE8yBsQYqLfE1FIixQaPScULLm7FUe+JxbGCesU2hRDFZfm0xIbz38TBjRzFH8xUxfN9Z8XBFBvFmFvExP7PKsVf7T/FGHsjxc/D48Qe+ufEMqMyxSMgNMUAByvF9go5xVhQh8XV6I7FW2+CxU/5XMVf6VLFcX2ixW6XusWvMbLFBZ6ixQS/jcUBRpDFaed3xXIM5sR6wADFi1Q8xe3JSsUxoWbFbryFxUK7wcXxLN3FzPLVxQAAAABGj9zFLsu7xQDVnMVsD4zFS+i3xUcb3sWC1cbFN1i0xYI7tMV3A7vFSvy2xchsnsVeyZnFN5CbxRptl8VS6oTFPwx9xd0tbcXHrGbF+PRyxbdegMVmElnFCRkCxcJ/kMQ5CShDcIoxxPUS8sQww3vEDv8CwrKWm8QasoPFLE6ixXVBcsWTAzHF5fQvxUF888SVkZTEKvzZxDJspsTSb2bEXLdnxFczLsSdJI7DPwc3xDzpksQtmgxDF080Q6fbWcQahL7Dw0wBxOW3+cTiy6nE67vUxOZ9/cTSEXU/gCDJRLr2sUSTrCFELCFVQ1Cl98RWBgbFajhexCtnOsQBtyvEBUwOxPkZqMO1n67E07efxDA5dUP2+cFDwZFFRMGypEKutefD3Gbov3OGg8Rg36/EDmfuxNEwssR5LC1D8WfEQ7VnkcMdmGrEcSfdxDY4LMXDvyrFayaexMbAvMNtHwTEhKFpRNKnDUQ2vrPE1HjwxMzkMsRrwQpD/kI5xEVGiMSUz+DEsTgHxaGYpcQb8lnE6M6+xOSh0cQWr6fEZWajxN6VpcREBefEBhDUxPAMGMQoJ7bDaQhgxHhBIsSQIyBCQ+aOQysMqkMfD2BEmBJfRGpFDEQa5oJDpSzPw1fU0cMoJWLDhgdsxALp48RbUmDFROSJxYLlxcQYwA3DU5nVw8uutMR8ZjrFZIA1xSEfCcXVQ4DEDGgTxNO4F0RjeDhEhKCyQrzvgUMEklXEgJGTxBuNLMVUJy/FGmHAw4UZJcRNnEbESFsExNmQgsQNzJXE4tSwxFFgCkN3G2dEYfuFw9AJ00KxG53DpGMExDSop8Lm2+JDoiGqRDsLcMQmkOPE9hABxHwpRcShrsTETpL1xOuIyMQ/oPfE9HiDxLnbRsOC2grEsKlEw8PNA8Ronz3E5eeKw3JVY0TRaCtEyrsKxA6E6UN5zXVEuARXQ+CqIUTsRftEKVzRROdu8UP1I89Du2UXxFUtt8Rf0dzDoszuQ73dX8PAXV7Ese1Zw8A5RkQVU6pETRuNRPdCLkR7h1LEsdxFxWoMUMXB1A7FXsRcxLHhCcS+SQnEwBUtQilWi8QdiwjFbF0pxIPNiERrXDxEK/WKRFdXkUQF6rlEoAb0RGzQbsNSE5zEXU5VxDhb0sSac/DEohDCxJdDD8WzJWDFBKZBxVWhVMSahVLEVpR1xIAL38MPjqjEQVUSxT4FAcUw0W/ENcSsxDVI+8TjqxTFsjHCxELs5UNHTwtFqqg5RQ7CFEQl6UbE+Xuww5MPDUI8kvVCevhhQ0lIq0TcqPZEsdMRRan2IEVc3R1FhacWRS1YFUXIXeNENSHdRGbtG0XeiMBEIi6DwmZSm8NV/4BDOfdDQl8CiUGFIKFEQekXRRCUEUXWjgpFZAkqRTDbpUSr7mXExLvuxFUyF8W64WjEUWCyRCtfCkXxFxlFryraRGFYRUQN5JdBhxRQxDdDvMSZtljFM1dfxcCztsSPYybEK/f7wgiIkUTFjupE3vQfRXFIUEWSol9FQYZMRUui/kThIs5EjzflRFAvJ0X+y09Fg4owRTLZJEXwwQBFVeWxRJzM80Rx3f9ETuC8Q9vNvcMl6mxEAj4gRXFeEEVCgyhE8HmYQ5S6A0N6GEDEIJacxLhKLsTSN5TCsDfPQu42CkNa7INDUkUlRc/RnUVDZo9FLB5tRUOtYUWcTiVFi9O5RBAF4UQ/AM9EqZieQ7AamUTdgDhF87RyRRwVi0UMjB5FKxjBQ1mrfj9OSUjDMNqbw4sd1UL+aL5Ez3nWRLldUETe3jhELt1KQxLvFUQp/AdFwAYJRbBMD0WuaQlFuWDfQ+lwd8SRwePEC9R0xC4bB8SEK4LEd1hqxMSGqURCClJFG7wLRfeYnkT1z9/D9nOJxIdw4UTR4JxFVHjTRbICsEXV7udEamgCxC/cZcTgXvZDEJGbRFK940TKb+hEAzy1xPq/I8VhDd3DDhIpwzUrrMRAZCDEwC/Sw8AGf8SifcvEGyEOxXa71MSXRGHDsaLfRDzoP0Va6yFFQuK6RJquIcSGCkTFDyB9xUW9WsVC2rnE3DPGQ9PpAkRCKY9CyZdQwwYaFcSrUBBE+zwNRMe8RsQSAC7E2z3bxAXqC8VSuX1CbJ4HRU4fVUVPillF5hKEQ0CVT0On7cBEgkkzRRj7YkUELIxFw3d9RU44IkXkUhZEWCBkRFyiGkS+/UnEnopdxf6p3MWqGwnGYsnGxWxMWcTbYvxEXdmIRFjPzMQC3DPF4Ia2wkauY0UhD0FFiJ8FReKNnsS9aqzFKFSExbY198Ri7wjE/YnsxEG1msWwkl/FqBe0RPP1mkXurNRF7ofRRT20J0UTp9PDzE6PxPF7QsXug4bFAJEfxRC4vsQ4tIDEdrwCRZO8KkavvolGCpvBRnWyAkeOhR1H5S04R2JAPkf+kENH4FNNR0ynTEfzUllHUglzR4DSh0elcpRHrzedRzvwoUdJEalHrXW5RzJW00exMfpHXdcQSHnXIkjy9zJIxhJFSOz+WkjBU3JIaoiESCHWjkgyxJhIIC+jSLaGrkheZrhICIfASHrCyEjew9FIKijdSCzV6UiT7PVIqp//SBL2AkkMnQVJ4qkHSXx9CEnLkghJXC4HSWytBEn+kQFJ2t78SBDG90gu2/FI/aLsSBlS50i07OBISLfaSEhC0kiIjcdIVnC6SJIJrkjMj6NIkQ6dSA61mkiOwphIhA2WSGHfkEijhopIyBmESAZwekhuom5IVL9lSBnuXUimhVZIOstMSPqUP0iJGDFIPnQiSGd7EkjaHQJIWNnkR+gpxUeEyKhHILaMR7bkbEdmHERH0nEgR6PtDEd/0QBHJ+31RobG6UbMVN5GgRbaRi1vzEbyLMVGkQ/RRq5z6Ua/aABH344IR5j/I0dUF01HAWB+R0Svl0fQwKxHBJXER3Ss3Ec8TPRHKMQDSA/pCUhgFwpI/bkBSKDC20ceo7JH1FSPR6TfZkegJzpHzk8WR+38Bke/xQRHykgFR6iE+EY1jchGuotuRsyyQ0X0E6jFFgPIxQ0CGsXy5PJEmArBRbN+5kXIEbBFo5wNRYjEAsWiFIzFhoKPxS9Lr8V3e/HF2//hxcqQrMWOqVnFcvoJRBWpjUUitvNFk2fIRUD4CEVI+SzEjsYZxSmv28QGRdZEsgVQRRE130RlzXrE400dxUhwtERYFLVFLnHcRcO6nkWAvlREkB0CwxX2akXxtfBF6AYVRl2aIEYtagJG6gi+RbiNrkU6AgJGPRckRsAUCUZl9OVFL7OTRTclK0XuVLtFOk8eRka7NEZhfjdG2RozRjSBOEYxXyRG3BK2RZDUwsSE5ovFGDAXRPa//0WpeIBGFGeLRtJRcUaia4hGmP2iRvq74kb6yBRHxbYGR9R21UbwBFJGBH/exBJUtMQio45E2kamRVdo/UW2+DdFkiIKP9sXBsURFhnFfraXRC+UeEVNZ4ZFPFBHRZ5x8kRdh55EvbyMRKHszUDEwqzEYi24xO7P8MPeAKPCE+ddRDjDq0Sn1x3ESuP1xDqXzMTyWYXDbhCsRGrR3ERonN5DFzyiQxnNp0TKQ/tBFiOGxKZZaEQE1lRFTHNgRY/ogkT9RpfDQ+2/RKp0IUWlkVRFLiuNRaKWTUWNT4pEja+lw+OwOcEf3qFEVVInRfgAMkXvlrlEEEelRPaaikRMajlD7hsbRPNeikQmM4bCA8iKxNyqM0EGtstEwleMRMqyf8PungXDHVS7RE6KQ0XMmJJFHP+rRWp3jUUn3y5FyT9QRRuIrkXfKsRFBJi9RbmavUX/t6NFFRpVRZrdEEWOmblE8B61RHYX+UTGSvNE1H0KRY0KTUUZM4dFTwpcRd5O00O18KTEVeHFQ2C7zUS0hNREUdIxRV1cKUUDBP5DA35yxE0jxMQrDCfFD88YxbfzpcRZh1PEXGKERGbPpUPXsJ7EZduaw8XDZkSNxbJEQ1WNRKd/JEUJmoFFrdlCRU3zR0SZtgvEr865xOClvcRBz5zDJkERw4TsmETXrSdFkX8xRfKQR0WGaAZFMwqQREo/AsSvSzTEfCKAQ2wGycM5ENFEb4knRaKIu0RA7B5Fzd1bRVeYJkVmYApF8BLERPAhiMSOlwfFUL3WxA6kJMWZ10LFDV/exN8/MMRGGgjEpOmgwzc5IsRkbHzEeowIxV3nKcVGdoDEnstyxC+MwsSfOXzDsdhjw13g5cRKlxnFhNiQxMo8zcMGlQ3EzyOfw51i28MZDvxDDTunREZFikTLER5Ei5chRB383EIwk6DDmwSLw6yDaMREppDEgN7mxKiEGMVIdL/ECinWwpGTKEToOBxEcwRAxKxXQsScwdrDTu7yxHQprsSrBXZE45zwRCTrIUVWRzRF0sUsRHOwD8QBOJdEv0slRUUXEkX7YAlFCekWRWQ3F0WhCRFFDkinRHjeQcTR7kLEnW6XRAKsnUSsZnLCjHE2w223qEQEF/NEM5+4REMp/UQhyfBEVy4nROq6v0O56kJE0fLOw/UIm8SS5oTEEgzIxCBpvMO8bppEOcgPRe4BH0V2n59EuKXpQ/MQc0Q+ThdFIaIZRSoYsERZw0dEEdapRH6GBEVm9BJFYfq7RP1NLMF0XrVExkJtRBqpBcW2LTzF1PAlxcny9cSKiDTFV8ruxHuNAEQDyzhEd/fRwgTP+MOpY2nE5U+RxJC+KsT7GFfEJuVbxD+BlMRRcRvCwPmVRJzDY0R1/zZCQvZwxEyC08Sxd+DETnK2xFG7cMRurJJB+ODTQ+XVhkQLWChE251WP4Sli8FDqJnDYqm8Q2XjU0TL65TDo7i5xO6nHMXkrOvE24fOQ2l9kUNYMP5Bvw3AQ0LfxsPlp/TCPiQ/QgtZdEQCY+dEtKmUQ0jUV8NU3NbDiymCxC1avcMF+OZDAK9nRN+c0UQQRM9EJGfvRJ/pNkUDkKlEenN9xGCkw8T1wp/EfK8VxI28ZMMWba1DJPw7RNA+/sI2iy/EZOicxFOtN8UBgQHFgCHgRC9zM0WcNYZEyK0uw8cIDUOrRcHCZaBuxNGb9sQ0Qh/FggmGxCTw8kOgxglE/KILw3c6acR/TrTEWRk6Q+H+/kQuqBdF/7u2RGZLwsOukXrEbb1JxDHM8cP5kJVD02gSRE+vAEQxPAVE/4fdRBGyPUU2J91Ehx9XRIJVfUMyKC7ExtFFxNBWvMQ1FADFcT2CxP5kzcNIYFfEF+W9xH7pHcVz4k3FzJJfxTdXUMXG/fLEXkCyxEMlCsUXvQTFNO6dxPiLqcQawA7F0QvUxCeKvMQM/uHEVdGyxD2Yu8SrbhPFk1N/xdeel8Uh2IzFiqMuxZj3xcQF2wfFwJB0xRQ3hMWsJTTFxOB9xRZVksV3AlfFt6A5xYBVT8VnIXbF7DaAxTsKKcVyUSbFd6B+xa9EfsVJa3TF4MNpxSdxmMXPbNLFkAfWxURq0MUAAAAA7LLwxToXxMUs2JXFgC+FxbF9usXZk+DFR9/JxUIGpMUne4LFYltGxR+aDcXcaBXFDhVBxbQLXMUDCh3F4f8XxY6Eg8VMQZfFuktwxQozPMW7YCrFvW+lxFmbh8Rs0//Cx1FkRKfEisTsJ0DFFuY5xcigDMWi7DPF1qZTxajoN8UwChPFYqj9xOJCvsRFTh7EimQnxPYPrsMyxKLCURdMxM1UrsQrw0PEKjtDQ1wq58O6FHVCqtJyRIg/MMR0OP7EewmcxPZYtsSSforEDdSSxKjdKcVti+/ELpKbQqw+qkSINk9EdXZxRFU48UMsbBfEs4mXwtBC88E23RTDpDAQwyEZm0LvkvvDX2fRxI4SxMQ+wKnEJjsWQgOPhUPX177E77BZxFHoe8MVQyFEeX72QyN7icSNfr7AQqyORH+v5MFZgcTEo4nxxNuJ+MQJkirFgbMwxQSlxcRoGgDFti7zxG+vN8QjsWPEi+OYxH01JcRYTEBD6CAmxK78W8SXilTE3z/VxM/nzcSnwXPEIDm5xFsBKMUJVwvFndCAxDLXYsNYjyDDouKLxMlDvcTq6o3DOLQ7RP5uK0Tj3BpExY89REmSA0MiIuXD5gAPxBOnNMTSiSXEZBmaw2n2hsNsaTLE+uRdxEO3bMPEAg3DGo/4xPY/6sR2oVfErnd1xODfisQB3ebECFv5xGEf2sRVu5XCgfIeRI/+J0RhZHBEGcOBwzlyMcSP7JzEGy2NwkfGhEMVL8fELvzCxBmTFMU/XCbFLYmrxHJFn8QYc6XEtc2hxKdhnsPiL0JEyOaVQlgUJUQlinpEQhECRKdLbsL/A8PEYl8lwncIcUG2wPHErSIsxBpc8kLlrsHEsz8wxdPehcQfiPXDIW5gxNd9QsOpB3PEhAisxNz0iMT1j2HDDt2kQ1qBikNuLnpDwjLUxH3dMsWpHw3Fe/zexKZjhcTPnN9Dv4WCRFoVAcN2W51DcxR2RO5cq8NL0MXE7c7JxBJ4lMSUXjbEX6iAwpS1bkSZmRhFeTMcRS6Ki0RNQofDzlPgxLE298T2a7HESL6Sw1BNCUNv/krEtbqawyBeh8PXXI/E7Eo8xL+fj0RfDeFEjJP7RFsU0US1q7ZCY3lNQ3G/S8TEiw/FNzR5xFaGJcQGUhnFtOY+xeQ7F8VprhTFPoYfxe2sjcJ3J8JETgsvQ+nIncQ9dhzFwyE5xSnbMcX+AOXEoPzixNPSCcW25sLEiSssxACid0QJFfZEogUbRcr5p0QuZRBE1RGSRJv6D0Tg7YhE5tr8ROfB70TP1pJE7evtQ53GHUNXj9VD1y0uRLr6n0QxtANFXkP3REGuqEQpRThCeaGOxMvLr8RGD13DPvUgRBMyRMT2NcfE2VoIRIvJWkWVYoVF1+5RRTRtl0Thz9jENN09xRucIsVoj/7DhbPqRCqaC0UScvNEpt+oRARbR0Qrv3BEwAXEw+j0xMQyrijFMvp+xfOqHcV2Ac7DSClqRJ7uJUXbmTBFwZwdRTYMYUUjR5tFYVy0RRbMk0XIvVtFZ5/iRK2ZO0QIuQBFriH7RNVR1UQFZQJFMeOSRCsK7EIEE+dDLXVdRHZRY0Q/6LJEWen/RMbi0kQa1iREUJTXRLabQEWxQs1E/rTFw7XS6sG2gm1E9H7rQ9/SN0QM7atEk6s9RQaqqkUBu5lFLpEzRQL1AUWZV31EQSOBxCy3HcTtMQ5FZt1QRZkeXkWO4ndFxZA3RUfj8kR744FE4aFLRENx50SFl/dEXPq1RN+2aESdHuhDYHuTQ7aRFkTHuLlEvDejROARC0RQxYJEIi9RRBeXdUSh6A5FxDS2RP/+7UOpNIzCQR8HQwWr4EOCvGVDTobSQ6xOvkSNDmNFBLUuRdazx0RSSdVEmJjeRFwgN0XWLlZFrTcSRfM0OEQPLsLE0zQkxetu38QC1GlEAQ8VRXsibEQl+zpEgUMDxH+vwcRz2YRElLsQRdGLKcS6Lh7FEEchxbCLFMUXB8vEk22yxDd6dcNl5PFE7QmIRatVwUXfXJpFJpaZRG57NMWeS53Fl4NnxekH58QWvenD80MURNIpwEOcGKZCcOCrRJfoAUU9mutEX8oRRJKFDsUaXTzFWIkfxTY8l8REHAhFkkhaRWRj5EQZyIJDbSnYxCBV7UMckiVFVJmlRX68z0XQrp1FPqhORcCunkE59uLEhLEpRFLLaESyrLjDIXkJxaAQlcWOLZbFnSZtxXbkpMSM1QhEdPekQ2iiB8QAd3vBtiEWRdRNBUVYIkdDRKpLxXBOmcVs2sbEtghERDg/iEROLjBEzTSVxGJDcsUkwYvEWydZRcaeakWkwL1EReq2xOu7GsVmzfjEJB7mxHbjRcV+0dzFhuYNxus9msWGbOvEoJx0RPwnuUW3wxRGFFhORuSfrEZgZvBGGrUURy5GJkeKMCRHasAlR6dtL0doIj5HfKZSR1G7akfLFHdHzjN3Rxb5fUfIPIZHgDCYRyq5s0fE9cxHpk3mR+H7/EevQQtI12gbSKjCL0j21ERIrWFaSMHmb0h7DYJIdGmNSLA8mEiICKFIkd+nSMsbrkgQTbZITmHBSOunzkim9NxIbeHpSHYt9UjMTwBJ4l4FSfoXCUnmbApJ7G8KSV3QCEnGVwZJulIDSdjf/0hmCfpIgDL0SFw/70jCKOlI/uHfSKAd1UjA+sZIbPa4SK47rkjFg6VIRiegSOr/m0iQqZZIusSQSFlZiUhcq4FI/0h2SCI8bEhpFmNIBEFdSI9eWEh3Q1JIFHtKSEDkPUjiQi9IMsQeSNb6DkgYPf9HgRrgR8QwwUeM+KNHZymMR7iRZEfu1DdHOL0XR/gEAkdM6+JGDf7QRqrxxUbmIbNGqBGlRk/Ho0aNR6BGVmycRl5FokbGoKlG4E23RtDzz0YOGAdHmwIxRyuBV0fstH9HYvuYR9QztUeLBdRHDkTyR+bAA0hUmAlIbKEFSDQs9EckytZHOzO7R3AnnkfmloFHUiZZR943REd/CkBHvPk0R2VqD0dVOrNGLC78RQzwQMUGEPPFXivNxWDAe8R1+JtFXYTBRWjWw0Vyza5FKA1cRTgAcESiid3EYiMdxdPhJ8UhtnDFxU2NxbntZ8UkClHDBviHRYOa3EU0idNFDgCXRS8V4EQA8B6/dPtJwyK8sUMwcAhETUgnxUj/gsW2UI7FRG+exBTsnEU0zL5F/fpVRRBZ6MP8w6TE7HY/RQ/FF0Yz/FdGQS4zRvaSx0XVLnJFWJOCRRoUwEVqlR5GTBomRhj2s0WmNlRFjid3RZYHzUXTDyNGdsg6Rr5+IEbIBgNGunP5RfyD3EWPPJpFEIBPxDcQgsV+B47EpAnBRUuPg0a5ebFGVN+ZRi5ehEbt2J1GJMntRsZcLkf5ky9HQpwSR8eUm0YAuPNB8suIxSg9gcUUimtFZmoURnz1REXrvnnFs4mSxX1Sr0ROEiBEaqQMRS9/dEUFG4dFTl2ARQfhMkVgs+1EfqHNRNK49kPP7OzDE5czxBRHnMMx9otDENWqQ9OyEUTpA+3D0fKWxMJm7MNCzDFEVsgVRaSVXUUbpe9ESPZOw1a5f0PyXXHD/Mb/xCvboMQc7ldEhXbbRFNQf0RL8p1EMth5RSPFl0UvxkRFvSzURMWAvUOerQfEHgfHw6HZy0SuYU1FVu1DRWM4G0V1xNBErwsPRZ5yFkWOyA5ETRygw6GxgUQC0/NE9l+pQnj+s8TvsI3C4a53RKCcOESnWLtEn+BfRclFmkVVfZlFT2mXRd4ykEWMLFNF2pdYRa+eukWC7NVFgvukRXppf0XqgINF2U6CRboolEUoG4VF3MMVRcHSFEVqwjpF46JVRTSvVUWzjE5FRnV6RY9gMUV5ETdDnScaRKosKkUlTy5FQtL2RCq/r0R+95zBOKyUxCjcpsMuJgFEbNPaQ3s/zUMFH6TE8hBcxLm5Y0Rke0NEawUbREmEKETcFRBFfFM7ReVGHUWlShhFdrHWRCabucJ8j1bEBgtkxGJEAsU+2FPEZ7O5RCMLMUVaQWBFUh4MRZzbS0Q11WrEmXquxLyVQ8SMKljEqisKQw2ntcOGoH5Ero1nRdYnZkUqP3BFIklbRcAC4USuh5pEzZO+RFaGRsRQ40fFFucXxYimnMTi4bLEd9afxGFCn8KPtoPCl2/nw4bVw8NOzHLD+XozQdHEB8RylS3EVcVmxAYcEcXVO//EGLxvw3rrDkLR4a3E45cCxWZB1cRSGozEkJgjQ75fKcOcxifDCk3nRC57NkU6V+BEH6JYRKHrB0QB+0TEN7vVxPR/BcVKYfnEwhkXxYPPM8UiGADFOOQ+xFIZikGTBrdChN/UxKQ/S8VQQPfEiXifxN2cncR1vN9Bo1gaRHDhF0MmhYFEvE26ROANCEQG7WZE8YsTRfyRIUUnafVE9pqTRLfHBUTdU1REl4XMRAbpEkSn6NLEKTvwxATghMREvdnDh+i5Q6E1zkQUsfJEVHpTQyM+NsLeQrtE8G3DRFdaUURyNItE4wTZwfwYDMUhBczEOzz1wxsgKkTA07xEMR5dRCjtOERrDAlDXE8PxKwfUEOQkA1Fo2gtReBjvkRHEEdEehimRIAxEUW2rExFmrVoRf9IdETU2qbCn021ROzngEPFirvERCAbxVXZ+MQ23QfFHo/exBMgPEQoWsNECIP1Q2md7sOj8xjELpGsQvbokUSdCHlDNd4AwjI+7EG+B9ZC1jtFRKkWckMAeg3DYuYNxJ/pAcVAhznF3hHOxKU8/MAEXa9Eai28RH45+ERiIRdFKzOTRE/j4UObRjTDdMpQw9w3NUSyEX5EJ5+RRCVxFES79QDEDMs9RIpMl0TljNtDH5qqRLfdhUTuTDFD0vWqw+PexMPS3klEiGRkQ0GIFMN8WKdDhfWlQCqdR0QNIpZE+Q8/RAv8+kRB/+BEa6VPQ8kB80RvmUBFyfFlRDUy88QJUkvFNIwDxXU4eMT8Y4/DsWQYRK7hA0Rgu6XCuT4QxP8o78QnrkzFmM7sxPEFj8Rp8TnFmklvxR5G3MRqA4zCTRO0w27snsJQYh/C4HBTwaN5MkQxHadEWV+FRNDnQkT8lylEThYYRKWGWEMxuKpDGchbRAJsHMTNdcvEGBr+w0eQ2cPs5k7EsAYGROS5p0QgqL3C/YX6weO1F0V9x/dE+I9NQ6lkpcPiFRHEgbuEw135T8QfMfHEaT7ixJUEyMRP89vEGPCMxIL8pMRbdxzFrvwxxZGaIcXm78rEWgCaxPxzDcWejyjFS2TfxIxNtMNJUjbEu0ydxJP40cS8vVHFWpNKxXw39cRQ5J3EnazdxEWQOcWYM4TFGheAxZjzGMUbn9XEXxFYxRZqnsUhdknFCvA6xYugZsX9R9nEtzpMwxyup8QD0EzFtbpbxUErHMUUhyzFr1GSxXFwmsXjwYrF+liIxYaZl8VwDcjFZKjkxVUK0sXvpOPFAAAAAOYSycWtfrnFp/6WxcFsfcUHBZTFW+qaxflQjsUdMmbFSE0DxaUMLsRQIRfEkwtJxPUgx8QWYL/EXQu7w9GU48TMaH3Fw4JlxUd0k8Q+CsjDyBarwu7YZMRIOR3FUFy8xHOxosQXpS3FFfKBxedAmcU4X6fFcbyQxUAwQsULgyTFd4UZxbnuAMXygcnEbeiixOoZccE9Kr1EmcSERNoPTcT/WBvFqMrwxB3cy8TerbXEfFPeQ+qggUSRJ67D010IxBTrGcTBRA3EM8lARFDpj0MQTkHEJV/ZxGkLtcRPxJzEuZdwxMyzG0TwHxhEOJ0dROooEESMsoTCwxQnxGQQiMT97/fDCzJBw5RBu8JpJKjDkXcdQrcIO0RFX1fETRUaxDhbTMLoMhJDbs+KRPmMTsQPC8HE/S+aQ359KES3zm7EfA/8xJKVlMRyfU/EC5oNxa2J6cR4iLLE4/M0xUu5KsU6mJfEqikywx4w5sIp9YdD1Ebew0/kLsQy84hDtOHewySUrsT7lX3EcLADxGFTzcSxrdrENTR/OgfcLkTNzlNEtltHRE8Y/cPmHB7Erta5RNyNNEUwoh1FfBLoRKC5TURXzoLDfl4mw3QVq0OeT+/DHsm9xKQ+wMRqiAPFpy8zxeq9GsWOfsXDw3Z9Q5Rd+MP44xfEHpJkxPpbNcSYo9rDYNCnQwkpT0PPnydErWytRO/2F0SFPZdENEG7RI9qjUT3SALEk/EOxDAmtUTCSA5Eu+5UxCk5I8UYNFXFxyu6xJ4mRMTdHsnEg8YAxWYql8TXjxVEOLykRF22IUVqc0ZFeZIARU3e2USKwMnD49ovxNO4W0T0qVXE+gy0xNBhUUOKQ0xESFD9w0MzcsO8S+tDJ0ZGxMPcb8QzM8DEDtQFxfLM/8SLV5/EK0Wqwya8l8TCkHnEEe4fxLrAscTlK7zEx3iOxIkWfMQEaH/EOlSvwxNfA8TWpQ1C6nj2RGnYDEVqlidE6ODRxBLlPcWZ1eLEeJExQqgXycOtdhHEEZF+Q58Bg8PGUvPDmH84w83w8sIciw7ETYinwxd0oUOWdkPEQZ/rw1qDYEMpiYLDVI0HxJZEIUFP+wJEoJpaRFWg5EQYPQdEgXkQxBNRwcMvjqnEzWjExOO6rcR1CDXF0g5yxQFTQ8V8bdHEKcezxFiuisTcG/3BS6Ofw+OTTMTEJ7rE1WLLxLkMrsRD7nTDcykxROYTRkNp6AlEAesUQwuiOMMOrbPC4ns5w3KJMsQlz9LDJGYFRb254ESGIQREWOPQRJtdE0WFZOdEBW+QRPtgGkRy9IdEMzmvRMLbmkOcghbDVFq3Q10EXES7Wq1C5ShqxOiItsQaDY7EI+Y0RFonmUQzyrhBsIpgQs/p9kS1Cj5F3ygNRVRSkETp8q7CZO0nxFH24cPVzx5EIzICRYfl40QJU4BEYmcqRMeFhsNDpcbDUA+yxBbKQMUApAbF+OqixLBCocN9rl9ETqlURNjv0ETk2BRFfKYZRcTrYEW3W6BFypnNRXr1tUVrpppFFeCPRa/+HkUO8SVFhb8oRVCGhESuzW9ERpTURLtH1kRZDpxEVkSgRDDy1US/BgNFFtwBRb0NzUS8T+BDHqYfRFksC0XfXdNEl10IxBxYV8StVWNE4hWCRNjQp0TbBQpFMmYFRe7gYkURW6BF7Q13RTXw20SotalDPLF6xPQfPMQCgTVFsxqzRSLHo0WaNVZFDG1KROkcOsRSiFbEZOmNw9gdlERsjL1E7U6ARAlRpUQfZlpEInkMxNomL8S72WZEGA0HRc6KnUQLBQvD6XOrxCxFxsTVSIREUW+2RKVjC8SHDuDEeYCtxCCwrUNfmLhE2XkiRZMeO0WbMYVF7gx4RVF070TZfg5FtwyCRcdlpEX8Cl9Ff1akwwLxMsUliyvFui9MxESBUkRFNNRE2B3zRFfQHsRDo6vElc0FQ3jvBUTYVABFdh5dRTZFnURGf7/EIYUdxTMkPMVPhevEhRQPxNiiwkQbVYxFg8muRaXSm0XESUJF1TPaQ3FWJMXM44vFRVYnxVHXTcTWpqDEfYsIxbQ5KcVxkh3FmJn6wj4vKEW7qCpF7uFSRDj7zcR+oNzEJ7I6w0aDgETrSEBFqklcRUcEFkQQgALF8KI3xVpIUMVANkVEzJl3RNnUAUW12SJFAUbyQ6kv9cMYGUPE1Ea7wxREiENpW7fECMJOxUoVZ8UqZxPF1Bq9xIJXCsVwzVXFSu2WxbaCWsWufR5Ei6kDRTtUcUSyOQ/FnGO6xcs3dsXAMLBDlMFrRcTFhUVnDR1FXskBRcjD/kRsVEJFkFR9RWykW0XGBpdEtwWNxDqnfsSNoOjEnhZixTYamcUsPvzF2lYNxmo7vMU/zCXFP9oYxN4gCUUq6IBFohzSRR4uR0bDZZtGGTe+RiCS8kZLDwdHfXAQR4YxIkexPStHol00R4R5OUeXkzpHsm87R3EVRkdj5l1HlHmARxUbk0dVB6NHPx2vR0Huvket19VH7GXyR9haCEigqhlIYIArSPqBP0ipxldIHL1uSLOvgEiC24hIwn+PSC8klki+1p5ITweoSCltskjst71IT+PJSIsJ10hQAeVIDBTzSDdW/kjiKQNJaCgFSV32BUlewwVJgcIESXa9AknSqwBJTwz8SEzI9kgEFe5IgMnjSD4c10j5E8lIbg+9SC5Ps0jal6xIbNmlSALSnkgpaJZI586MSP0thEh+KHhIYrRrSOqHY0iCoV1IhJxYSBaqU0iKhk1IPrlESLfxOUhmWCxIItEcSBIKDUgf6PlHofbbRys7vEfyy6FHlgaMR+VraEeVSzlHH00VR1mvA0cu1uRGejevRuLoj0bCE2pG01A9RsJiP0Zac1pG2GdhRnjRWkZFrGVGGsdpRhvigEbEt5dGsmvKRuiOCkempClHF5VIR/DKd0eMypZH3KuyR3ZD0UeU0+VHvnPwR7a67kfYoONH+ePSR1pYvEe2qqVHyBGXRx0nj0eGc4JHKBpXR0KOD0fiQ3JGThiWRBKAkMUqQU7FEFJYwxYmXUXLyrpF6OjURWiil0UMapNFGnK3RQvUk0XbpiJFqgBuxMi1YMWWrZbFrO5mxQCwqj9YTIlFxS8kRgCILEYmCa5FaD/fRMw/f0RSECRFyuaCRQDiAUUYeXfEIDtBxS1br8XfKhPFlaobRdwyZkVUXBJFWMR8xSRH8MXSeIPERj35Rc49aUas1INGzmwcRmfeYkXWdNpEv8WERVWeBkbcrwxGSzr6RXqOgUUcl01E8T5lRVo78EUsYiFGv7Y5Ro/QD0ZQdqlFIcRaRdT0u0QoQyTFGiyuxdA3KMM6dflF76GHRubOsEZoTqhGsouoRhfssUYQN+tGUDUqR+kMOkdw/iJHJX3JRm2o50XhQlREmCHSw2Sm2ETyzHNFXUKExAbj2sUjjBPG1u4Vxr7IN8S7oRJFZDNaRS0oRUXqlatEVjGrRI94lURUyA9E2fuDRC+V50NsSP/DrAqKw+PLhMMsXoRDIKvSQ7cYpUPDXu/DnCZYxM96i0TZuSpFBQ4dRTnGHEXmnARF6sR/Q30uSEMpb55ExlYvRIM7i0NOPi9E1E2DRAJ9ekQ3Pq5EfT5YRQDKh0XChS1Fl1JIRN5FCMNlNyxEsKuHRESH3ETdSztFt6wmRT1Q8UTFFLBEe2gkRXqXY0Wrm+VEIaz4w+BSScQwf4FEDpuZRE/picT5WdDETHRQQlcJ70TrcVNF0E6URVaRtEWDLJVFd05NRQKddEV1vopFHhB3RVGAnUVUL7FFzGCGRYcwUEXvIX5FTwB4Rc0qeEXbvZZFJ7FmRVmGZ0VLkZtFx/OxRWKFqkVZoE1FlrYERQ+b+URHAURE79tORA0oLEVIe2pF7aoJRUnn2kJ1fRnE+lBTxBvXFcQuRPRCe4T0QpoSMUQdcZ7DUYDlxDbH8MNoZt1ENypoRRqmGkVtz1VE4iZKRNSTSkR5nlhEP3biQzSDhcTWjgzFmZMyxMP8AcNnqL5DnxM4RShKZ0XZ8jNFnGKMRPzAUMNJbuLEFyhPxS4G6cTJanbENDo6Qwm8m0TVkRFFu+CCRYzNbEUDSWZFzJxMRR3yS0RRObrDGghfROhoHkRocvnE8+FcxeyEUsU11UjFEsFrxeNUJMVPz5zENR3VxNUxAsVRrBHFZtDLxDUDNMRxx1HEbqnvw5/x+MNQLU3E4tYQQ28jk0Sx+5VEhUkwRC56gMMsV9/Enj5DxK1/IkQtR95C3YbkQ6XouUQJQHtETd/XwiquikNrFS/B0MhOxBkZnMRtDEDE20f3w8YliMToG2TEnfQtxB9NlMSFjY/EiiZ9xEi15sRSVYHEDrQSRDTEEEQNizJDR0MMQwr5XsRvW67EoEE8w+9GNESGzIlE8yGjRKZj+EP2KdTDIw/dw6VQgEJZok9EnTHNRAyV5ERC+i7DNQ4pxbn3XsWS/hXF8vbLQl8n90SzyQZFntXGw0LdMcVNKPHEaJg+xOIYpsTbkYPE8gocxCZYE8WJbtXERcBNRKVtzkS7qO5EoqMdRIl4mcOozg7Dn9gTxNRVA8RY8nhE0W2xRH60jsMFQNbEnoi1xASVecNsi4VDv46pRLFuRETThFvEKp03Q1ZP5EBp56HE5xDlxPRhY8SL4GBDT6pxQ4m3cUQAd4BEaGTpQ+eP8kNIvU9EG0JXRBX51URKWx9EXR4jxKeMDMMMMWjCfAsORNIelcHPLWnEGhZMxKPOrsTV2iLFC5GwxFlaX0TsKRtFJCAFRcwSukRpsSNFG3oSRZkXrETW/oFDKfmbxInZysR0SYvEWTSzQycv6ETyPElESCrwQmgpOUSgMGxDFTQwRHiwt0SvZqNEZahpROqvbMOc3erDPaFBxAbBAMS5UZdE8ZqfRDGjz0S0UAhFE+3hQyxYhUT3hyVFOp95QokSnsTVz6HDJmfEw8m0w8RdqU3FtRQoxbuTesTwhkHDxUQ+QmrBoMN8WMLDJ3jZwxzxD8QnWcrE1GnmxAwPjcQMUy3Fwam7xV/4yMWY1FfFjcrbxG1fEcRyASBEGZ2wQ22Fv8Mk7/NBLoNZRE4J0UQLe0lFvzuFRXGYF0VX51bDuMlgwiHiFcTI0R7F89rZxP/zJEILqpDDFMgywuzLrUQ+qhdEvAtXxAanDUSuWIREKgv+wu/3WMOJQTVD2A1mRGCFJUPnjurEF/M4xW3nXcXS94HF+Ms+xfyY2sQd3xHFUOMwxVdvK8XbgxLFG9sGxVfrIsXV2AXFNlfpxOpH38SLKOrE08bjxMz1iMQwrz7F/q6VxcI7gcVffDzFtwu/xLnCz8MQxATEXiPFxE5sJMVLNz3F46ZixR91p8Ub7YvF9xNLxTKfccW7QT/FKfWOxDa2CsSFxA/FD5U7xXlBCMXpkBTFqmhkxQ9BasWdoVTFyUaDxZgToMUP7qzFwFa5xefvrsXsdKnFLCrLxQAAAABXQ6HFhwSlxV7ChsX1sErF2/0pxaLoLcWyIU7FsgUsxTb6o8Q+c4/EGDNuxEhXRsRGWgHFkF3gxJK+0MRkQ0nFC6OOxbM/PsXqN5jEc6YHxDlQncJnVfPED9tGxX63UsXRDVDFCGEnxcjMF8X7HzrFeZdJxUgFCsWP4vzEgmYzxWDqO8UZfRPF1DXLxIQQu8OwnoBE0A9xRNgmFkNb8sTEcD4axV6SE8XSbSTFUpfVxKGmz8NXDKnDPXINwsBK3kPUwh3EZCXOw67o2kOMn+ZDgYq/xLALNsWOk97E5Hu7xNtYeMN6oF5DceYwxMANgsSNt4XEH4QRxM15Z8RdCQfECwA4RH8cQUQsEMrCjT2uxNTVzsRf3gvFU5MwxG5/pkQIN4VDx781RLdGgEPAUa/EspJmxFqWWkMwxL5DRQ4QxE8o88O6XmVEQ/sxw5WR48Rqco7EZkrExKy0FcWPsrXEkyZGw/HWUsTxcaHENu67xGxnxcTy7ItDfPc5RCS1rcMxoTjEKecMQ3W2HUOk6zbEtwiWQ0gjLUQmFNHD3346Q+OyRETT8wdBFr/HQ/vXuUQEz55EWX0QRE+NqkCT9zjEFcp3xJSyNEIF5bxDe8OJxFG9r8QKIoTECfaZxKSfBcVisgfFluJwxDLVh8QbO9XECi8CxU0o1sR/anHEiL1ZRCnK8EQy4q5EMYCIRDnLPcTIW7XEDBORwxVDjUTZ7opDl6LgxFZ1iMRU/X/EyzmgxOYRr8Q69tDEtbLrwQvsZUR+VMfCaziLxESqTcR1dQpECNd6RIaFzETf8Q5FrKYARE9JzsJw0TzEKJS9xNZVNkTMj4pEDw4kxGPMucT+CnHDk+SBRKq1j0TBxJ1EQYOEwiZvfMRgKuzEZhEcxcYq6cRg24/EXTt1wY1njsQdFwXFcoc8xHMNikGtC0hDV+KHQwGGHUNuc3/EMny5xCe2isQKdjnE6znCQ30/WERzs2pEvirXQ8t5zsTL8yrFLbFBxJjE+MOyURHFnzYMxWitIMX3WzLFNc6GxMVNcUOEa/zDhcwYxKlcf0QJl8bCiPGaxFTaU8Tkv1PEDC7UQpKVhkR0/6BEZiyGQ0KMyEPhhAZE0PzQwxUr6kMX2bdEvI6EQ6Gh/cTuD3jFEploxYcgGMXEOMzEUWCNxHtxo8RnW6zEdQHFxJ2qgsTWa+zDCjNqw9XKHcRzNTfEhElPRDjMkEREQe9EC1XaRIxbAsSmxa/EVh9NxLhcCMSWRLLErd70Q/aoDUVxx4dEnBJ+RAEIokRTKjhECpiaQ9o4EUJI+YlEH4FBRclkHUWsnHhDFIaSxLvwacSyFjTE7fRoxM7AYcRzRKjEqq2Bw+cH7kSK1DVFi3ooRbE19kRqw2dEgFQ8w6RuWEJ0kk1ElHeIRMWteUSpNpNEEFQVRROFOkXQOwRFJpR7RLrSdsSPHBrFS2sWxcg8YMXsbVXFmGqfxDUYXUQVky5FGzUVRRCtwkR3JMVEYcPHRK6RCUUdkCVFbUuDRbGeiEWk1DRFV+RzRcUsS0XjTAlF2BQtRRPq8EQ2LSZEnHmUQ8/OmESZj9tEm/6cRPk3Q0QggBREcm8AREHalkTRIMpEz92LREtJkURmkYtEKM/iQ9fHnMPCVXpDEErTQgI1v0Kr7/5E9OvpRHzJS0S4dRFFZ4ZxRZvcDEVJREZA6d98w6k+f0Tq3HdF9nzIRS5xrkU/STFFQCjcw6G/5cQKwf3D3YdsRJG2B0XqrwtFhWIJRJ/EbcMSQ8LB8ddVxI4kp8R/Kq7DFrS3RAWO90QhUbdCvq/6xGY3PsUQMgnEhAS8RLGK2sNYfRzFrD8dxcqs7cE/7MpEuYsERTjzrETIztdEKL50RQ3UiEV8gYdFMxSVRXnvhUXq6MFEX3XPxF29DsVRYvvBGnErRZxiZ0XQURlFNTn2RGA7YkS1F21DUYjkRAj66URisyhEnuTgQzuWlsOXdY7El/+FxHdP/cSzvs7E4tvxwo8IokSuGz5FLh0vRUfyA8PW0VbFXkl1xVuWEMWBdrbEOQkWw9o/yUPLpIbENdsWxeX8H8UGj/vEhg+GxN+tAkRk98ZDjwmHxJhquMQyvhFEmV9QRdHXaEX7rzVFvmPERIflg8TbdVHF2z5axX9VGcVhI8jEnMj7Q/rZeUQAgmtEvCCew+wY/kMAK1VBqPCtxDT3EMUii3bFfZoNxdIm1EMuha9E0oGTRHi4icT6OXXFkWePxSqjgcUIQwDFBq6/RNCFfES+RrvEEp1FxXLIU8Uv6tPERLJLxOC/NUSgK7FEmNRmRYfgwkVq2o5Fbn4aRYq7KcR6HqzER/Y+RJgzAUQaKbDEVOqdxaJVB8Zkyg/G0gwIxl6dxsXTA0zFQagBxcDUyMEI0xpF9shDRduXr0VzMPZF87hLRjQWiUaS8MVGhvgER6bFEkeGax5H18IbR5DvD0cR6BJHQgcZRwq+I0ep1UBH6VhXRzGPbkeGXYFHziiGRzMpkkd676ZHFue6RzjP0kflxO5HzXIGSItuGEjGOi1IBixASLCzT0hwrFtIMhVpSIKAekjYboZIo1+QSKtNmUij16FIkvGrSDMPt0h/5cNIUrnQSE1o3Ehw9OZIZHvvSCyx9UhO//lIBd/8SH3u/Ugs0PxIWoj7SGlY9UgijexIYubfSK0900j8iMhIxPS+SD6auEhwUbJIvLipSIv/n0gOyJRIJvWJSBM3gEjYCnBIVI1kSG8vXUjGgVhIOlBUSDiNTkgiZUZIPAQ9SAcLMEiLsyJIcPYTSIb5BEhmKO5HiFvPR5EdtEeFjZlHmXaFRwlGaEdwXkRHY5QeR25+B0duR+pGFuenRnAUYkYgEi5G/p4SRvDcGEbUiiZGxpUpRgTbE0aYJ/FFltDnRR1BBUb5zh1G7ThNRggoqEZseNtGnvr7RpMyGUesTEBHWepxR7bkkEelm6dHKJG4R+ByxEce58hHEvbER2z2u0fMKrVHjSK1R2ArsUcrLZpH/CBiR4DbA0e/UlZGW09bRfIRn0XsuCZG8K1lRqpQWUbgjkFGFkguRjsCAEbiYcBFjlC1RYG4jEXogZFEn44Uxbd/lcV0RHbFBamxRDrXz0UAUxJGe9UgRqd6C0b1HYxFNGCVRARXDUXrTaJFW06QRbr7WMRbkbDFqILmxfHIasUqsQ9FLsxCRdI/l0SnYIXF5ZELxlFqk8XfwYRFnglhRomQiEbM/zZGGvabRfCetUM0hkhEx6yjRWK29EWIFLxF6EiDRX2OSkVCXppFMlQKRhsIIkaD7ilGKW0dRgjW9EXtkjJFZHEGxLIynsUxyhPG6CWyxT5LGEUG7XlGjK+6RvC+qEbIVJlGCiW1RsSc9UYqoSxHvdQ2R6zWH0fLstZGs0jcRYoJg8POE57ES1QZRRatwUWmwGjEnt8gxrYDLsYT/RPGEps3xeXRlEUGwblF44kZRXbJdUWNKQ1FmxKwRB4AM0QCvKDEsaCgxDa3j8OBBh7EKTuuw5P5dcQfwebEJwDkxO3Tk8R0ByvEknGkxCmUnsLAcCxFeF88RbwhoUQthCREXpECw4zxKsSE+ilDYAAyRDdyF0TnJIpDfLDsQy7SzkRN9xRF4zMjRVfcC0VtaN1EVcSeRB51KkKQkpxEC348RQqPMkXoiSRFykzuRBPz1kTDhp5EVpSlRIoYC0W2b7ZES/IrQ7g5LcTB2ZjDxC7VQ0AoAMSykKjE+GOuwyLu/kSpIHZF1VFwRawzh0Xgw5ZFOSplRb8mhkW1K8FFzA+uRdiKkUWeEotFTGthRV6rSUXhY49FgO2XRVWqSkVl9W9FlAh7RfdfbEVdSoVF53Z3Rc2PhEXAcltFRUMaRWZJKUU9ohRFFsrFRPxOFUQGFylD/ePCworjjcRcUmfEeEX+QyVfgkQ4aihEKHJRxAEErMRRHfbDv6iqw6t+/8GLbbpDWVQzRXGCgkW/5QxFGApXwnPzuMQS74rElRmTw5iy7cJMZcHEVTilxNPV1ELUfPbC1IKARNY86ESpfVZEBaDrw4O7JcR0nqBC+4dkxAlfAsPYsWtEQ7taROXP7ERbSFVFfyOgReKDc0U4FRZFUFoNRYblk0P/H8fEqZmZxIjlYMRiYs/EUxD1xBHg3sSKSLbErUMixQ7fS8WU9OHEyv7UxJN8CsUPTBbFD2boxExM4sM9nG/EDEzBxFTVBcQjWY1D8tNcRPJ6GkRBHRpDXbZ6RGZk4US1R+fDSvkHxbtDmsMkWixEY9EWw8oaVMTF7EHEUudwxFTEEMQXGE3ExQKlxPo0VcQrCvlCuz+FRIELA0NQ5jjEJC7Uw5CdSMTJa8PEB1d8xFrM9sOVryFD+0SyRITkwkQbfgVE0WK7Q8bJP0QihNxDvTWrQxoh10MKwitEnxWIRBgxb0ODEJ3EqK+8xMY7psP/wLtEx5z0RLgbvEQm+ipEO/aOxHGvNMXKdEzFXVDSxFcUTMPX67FDDVLFwkwZ18STiOHEkhxvxHL+xMRq8czEfTPBQ3v530NsncJDZoEzRTmHIkV2I4tEuDAYRGnnE0TOkuFE7RPRRFkuNsF95ZbCpiorRNxoCEPLHpDEgnABxVuWqMTDx2bEaJ1JxCWo0MOx+5XEc1IMxORYN8SVcyHFhG4/xe7r/sSYP0/DlnYvRIt6hES7dTFEzzHJQy2/nER1mzBFxSsSRUCOsEQ5VRFECL0SxETfk0P3EYpD0ideQ1Eg20I3E3LEEOm+xIsxv8SrXAPFvai7xP3jt0NNkbpEgi6XRHajjkIsP4lEP5b+RHT26kTUpcREtxZDQ+KlocSQw/PEezalxNnA50OZy7VDRmW7xFUc5cTfybXESQGjxH/GWcRD2rTArDuVRPqRTUQBTSLDqsuKxAx4/sRwmmPEvY2Nw3ZbpEJ528dE5OARQ+/mrMTr06REh13fRGfai8PMO8rEOMQMxf7vlMQtP5HE5Me8xPb0bcTStcXDAdzAwmasS8SV/QbDHIBeRPfWMEQ7FHDC2no8xE8WAURV4v9EVt9cRHdRA8XPXPDEwad/wzcyYUNknjhEQOj9Qyc3PcTzSJPEAUW2wurKGUR7XlNEnjnuRJllB0XUk+pDpq8/REnv60S+9npDmYnExLydYMRTIIRDxMcCRCgGc0Q7SYNE8ApfQ/ua+0N9PZ5DYBxYxDuC08OTaQFE7fTIRHbFcURabLDEzZ0nxdppUcUpzIrFR4yDxSpHNMUIxTPFdho6xQTaJMXErQLFW8q3xFNYCcUm2fTEOC1nxE57ksSa/unER0ElxV6k2sQxCwXFhJ9dxVrNMcW9cx3FkNEExc+6nMTQXjfE8mvDw/8J4MQM84DFBBKBxfXCfcUWuH3Ffw9PxUo6OMU2xB/F9sgpxVVM5sTVidXEocUTxUoJFMXZRFbFd4uDxe9yN8UmDfPELJ5OxcVwrcUttrfFV8GTxcmhg8XzPoDFYz+cxevGncUAAAAARHTGxa7kr8VDpnvFRxEixWWf4cQAnfjEd50UxWClycSC7aHE8AbVxAcVdsQNdN/E5X8vxe9CL8UYPSHFk/Q4xZqMSsX3dSrFlhdVxaO7O8WNcCHFcicjxbbrKcX2K0vFE7cyxbDeBsWRsKfEcUlPxGpdysMa41ZDNEKSQ230DUOz565DhC1KRCbZtUQ5l8dEupy9wQQVWMSRAN7D8/mKw137vcMVnZbEq/iTxGPtLcRegobEuGq3xOS2mcNC7yTDcIBHxGuiAcRqIMRD8HgDxJbqRsXQx/HEzCYDxFs0tcNrc5pAHhCNxPYLCcUjLyrFPdHVxEbFZ8T+eyrEP8CqRAbe5ESERJZCu04hxTmqh8UDyZXFoeY7xWXZ7UOaw3DDfbOGxJgDsML50gLDXKWTwxEX+cOfKa5D86hORNT8A8PI2OpDrs+7RAQhl0ND7+jD9VQCxMpJQsSdGoTDbtMiRN7N5sPd2OfEPiHfxEEc+MTNZzjEiJVpQ/ukUcKhgVTDXqOhQzGHvEShCG9ECLS/Q8yiBkQg2YXEjhPnxGsSpsP8PxZEzeU7RIuySkS+hjdDqPnPw17zEsQYSDLE4+WpxDMNz8TzfyrEnhBkxN/FoMSOCUfEXbt2Q6TcQkRvFiLEptOJxKcLOcSZsH3ElKjYxELo48QitJ3EAytZQ7O22ESxYpJEMsQCRIVVKsQGAd/EpzDixDfFZsQ8zBHEkDoHxcCbBMVFmwfFIt4WxaIassS4T1fEoY8TwfFShEFUDFjErnNcxBBRxEJNwLlErQK7RP4Nr0Muyw1DWSxexCi50cT+99/Et0I+xaZYCMUCvzXD3CAHRCaxC8T8WrrEpR7kw10rOsRLSurEDBcOxXL2gcSzrvHAbLIuxKAji8RMFdbEMr2GxCU0a8RPdtfECd6Ww/KlYkRBZ3xEiLnfQ2fJPMMXBq7Ew+saxRnIAsVO5b3EZ+YmxPBmccRLYd3EpIsOxDmhL0RYI0fEJAbIxLGQc8T/k9nEaY5oxJqpPMNL4OHETlj2xOoJX8R+Hs7ErUsJxZ/0T0ThUsNE5+Ptw23HaMRsX8DE4qFvxKe3skKMJ2VEB1MtRJSQOMJBwoFDX7oNxEi3j8QVvDpDVajiQ1s7z8TrQnzF6otsxQyBxsRfLIXEe1+4xPe+yMRmJqDEqyJ+xDUWUsS4/nXE7TVZxFd1HsTgIL/EpUwexMIk9MLyQltCzWuaRJdrwMPx7xjFBu/yxH3O6kNrz/pDYwkaxC14SUKz7jpBeCqqQ5I1V0SvAjhEMiuERFfibkQeICJE/9G4RFOEiUR01RzEAK7vxLzaD8WIgRPFduMRxflXpsTwgYnE2wFOxF2nIUS6GspExwqqRBPFrMFOo7TEUi3QxEi+E0QAclFFVnRaRe9N1kQ2ZFBDnbyZQyCEr0RFe8NEGV6+Q5bts8QE60zFvfUBxUHoDsNncbTDBTslxAsTwMKnPepEE00dRcLJ1kTbHuJE1VgJRScaGkWKBFNEyTafQw4H4kSdnltEvRHNRDIEI0XVmjpETXIJQ3LbPUQyqJRE8t6pQuJn18OuVhxEnMl9RDo+AkT09S/DnVI4xM8JfUI6OwNF7D0RRSo3ZkRI0Q5DHNm/RFtjMEXIHzhF8h/qRMIXKcK46oFEfvwXRYY7akRffX/CWlfHRIHTCkWeozJEvNYSRIr//0SerWRF2YWGRTtRKEVCqBFETu+MxLpNBsVuoV3EFZIKRLP4kEQTaPREsXLkRJq9QkTZkvBDzH9tQ9CL5EIFJCbCpW/3wlhSXURhw3lDlROexH7ZEsUQbubE4V01w3RQSsQhaa/EaiMuxHCT0USlFEJFp+IdRedSeUQ6Qa7D+NaeRGevXkXteo5FGSiCRXq6LUVV38pC03QCxfFGtsRBf7pELERwRXtgV0W4i/5Daod9xOd25MJoCYhEBfsvRY19H0UyUAvDskX8xBJvEMUNOs/Eo24UQ5Gwm0PG1qpDx80BRTVeQ0X5TipFDKAmRMOBF8VxaLTFWWHFxa7YMcXs73dDLE6+RMWZU0Sy0ErEQGJSxPAbw8DSVYFESy5cRJOVfEF0NIPEfDsKxc8+oMQchP5EodGXRYgJi0XBBgNFSVuXwxH9BcW080zFKXJSxX10JcVSqvDEqFOoxHhRocToyfhDjmffRIyqBkWeZAhFVCgoRMmN18SU6kfFCHpDxJoHK0UxgFhF4LuSROxzHcX2B4rFzKI3xdDYgcSWJQPFtRnVxNjVXcIlHJVEsbsVRTNuAEWJcDJEWNsdxCjPN8TQmnlElXdVReBeTEUJnwtF741pQ0jWM8U7lfLEfHchREQx3MOG7UXFcivDxTCb+MVyuPHFtIbdxU39vMX2KGrFPi+wxLBtPMTM2aVEVJ7lRMD7/MPqbohFxj38ReRbdkZIY8JGIJjkRhcAB0ejvwRHrPDzRn4O3kbCfeBGOCoAR3DIEkcQziZHbts0R95LP0c3aUpH9AZUR6lbZkcK64FHn0mSR7fooUcoebdHPFLUR54p80e4MQdIW6oTSB5EHUi11SZIv/o1SCtpSUgceF5INilySPJogUjd54hI7DmRSAGYmkhYjaRIBvuuSNiOuEjYEcJIIRrMSIrf1EgvHtxIZArjSEi25kjS4uhIZP/nSOS15EhtSd1IiWfTSGC0ykhMdMJIqA68SDwatkje+q5I6NSmSEgbm0jCW49I0euESBAUeEgi8GlIgXJfSMs5WUhkv1NISW1OSDKBR0g0bD1I80IzSGBtJ0hu0RhIFHoJSPCp80d6Y9VHagG5R/Zcn0foEItHLHB3R7JWYEf6+0ZH8NgpR34JBUcYzMxGyGyORhFON0YT4xpGfZotRpypO0YYq0FGSIAuRlQaBEadbbhFENReRfx6gkXvfuZFVPgQRq50Okar5oBGGT+RRsbfqUZUK/VGuaQkRySASkdICGxH7WSAR802iEe1EpFH8vyXR1oFoUfoOa5Hel21RygZrkeQD45H/Us5R/Y52ka6OoRGLZWFRkrPwUYCmvFGour2RmqkwUZjJHdGylVARhJuJEbC/BFGkxUMRjNyvUVVtepE3DsIxZ6ugMXAsITD9ru+RXbUPkbOgkBGk8qyRR/ph0SAPrfDniYKRUEp2kVekO9FOpOORQQfxcS4LNXFwnCTxWDSa0MCQNtEaOXgwzSK+8Wr+1HG/P/vxa/T20QYUElGLNuYRs7qaEaLuPpFtCtcRfjxNEXSrclFbyfWRWY9mEXNkdpEc0yexLrk6kTikd5FGPUuRrFUS0b2uTRGPUgfRk4PwEWgWJ5DQk+sxYf7H8bIq7/F6Lkkw/SiN0ZLjLBGgESsRkocm0YRKZlG4c/GRix3HEfr5TVHrSYdR3DTz0bU9xdG2s7PREM93URyW41FHP3FRTYrjkRZw97FWwMixuuKLMb5M9/EWsLqRW6CD0btXARG6BicRYMrYkWHPWFFIJddRawUUEV9ofZDTJfhxO39lMRFn1XEAwCww/MzkMOk56PEzLTKxHDbscRjyazDBXJSwylmNcRwmTNE6CMTRatKwERd1wBEGyLnwaLNSsT2d2DEgMsdxPGAgcONkg7DhlFDwy1WcETTtvVE7z2eRFeXO8LRO0lEVVNlRY5aSEVMUMREvP3eRCzB2USyvxRF+rUXRQxCKEWnoipFZM6tRFNodUQoGZxDiX3gw1THjsSBhOrE1i3mxPToo8QgnwJBgG+oRHYiGEXNRHdFMVloRbLMaUX/671FoT/PRXNIukUVR8JFs06URb1oJUUVCxlFQ1dBRSW0X0XkGIlFAqabRSDgO0WQvBtFb55PRVtFMkUatg9F+eBMRDUBZERZ0vREjFMERZdTMkXFJ1pFZhd4RXgoIEXSMcPDMXDIxBgNv8Q4DuXDshu7RLgzGkWrfQhFwlDMQ4D4AcV1PxTFEqaww7l7L0XzsUFFQWkIRYMWDkWjjs5EfEobRGswk8S13dDEvZOexKqdF8PkYgVEyTkPRGer5ES6O2dEwh+ZxFL3AcWVuwbF/j+6xMlSjsQumAhD+msVRJdc1US6pYFF95GERRQWX0V0IS1Fdww5RVwa/kS0fAzDPZ/Bw6axWMTYH7nECXMFxFPVR8RfZDDFy8Q8xWhD18RujQ/Cqk7VQ9eKN8QqA6/DbOnuw5zw3sQVwQvFgMKvxJQtoEQXDAtFCXGXRKGKp0R98qBEpvCYRIG/FUQ3AHvEun6SxPijN0S5ykpE76P2xGzKCMXon5vDpHlBQrrtpsQdOsbEHqkKxD/PIETN05dCBDHQxFRzXcTNIVlE1AIYRavjx0QiPqnE6LINxdk/qcRDaJLE6MVoxFjO+8Nc7YPDJmeZQ0WhBUReJhFB4/euw0jGkUJ2qm9D7Tn8Q+x1G0SQmQNDcISrwjIZvMNpqUbEyOTkw6rVUEOX6MtEfDABRf7QGURY4HRCN6GUQyYOMUIOkWTEzhuOxNFnlcSR6AHFUnz5xGiX08STBKrE6RohxApqUcS6XXjEhEzaRNNJgUW3klRFe3CORQwVj0WoWMlEfZGaQ3MGG0Ir/YlEmvcbRcBWn0TQYlLDA8PiwiBAIUSBosZErWGdRFoOmETLyepE+Ca5REkxg0QI3cHDRS+TxIZVg8T3qQDFFkP5xI9rlMR50jXEiEoexA5gGcSV62rE2/uDxCC2ZMQCGhREAGfFRFy7tENKXsvDtK87xAsIjkS4yvBEPjkeRCwZysJu5SPE2pCqxLKYw8Q5MajEmhh4xJp7FUNKyQdEO30tQ21/I8SLZwfDWJXrQ1aqjcMxMgbEG79Xw6oCMkMMNHpDu6TJQzrGq0TM1PFEzJAxRLgwWcQ9LFjE+OyRw1QjS8RgIn7EbqZQQ3D3BkQkt5C/mv1lQ4YTu8Ne+5jEJxADxfKEIMWa3YrDvPSZRAJAI8SqaW7D0LXIRP4duEQYPf5DPDJ+xIr9bcMZOW1E5DAPRPeLQkMxdzdDvM6JRNnt3UIHwcDDcUXTREbZEkXD9MlEfpniQxY1M0KdH1dE0BEORcbr0URvSxhERkOoRPYN1URDvOlExwgARdI1nUQHUQLDNIjDwjpel0RRCqJEew2PQ/tCYkOW/UfDgAQ9Qs6UxER6pvVEQJYoRErjJMRJarhBmk6RRBvN00Nu1lfEOcmQxFFwd8NaOTZDcsY6xKU07MMDUkbCTeMfRNSTGUR+Yp7EdQbmxL22yMTxgxjFhnktxS+nAcUA+xrFFTIhxasF/MQvuOLENCsuw0GO+0Oe7iXEYzt/xPANe8Sm+8jDNhYGxCFyLsSE34vEP94ixRiCzcTs4wzEp1tWwxIZ20IeyIrE8TOSxE4FbsS2plXFl/aAxdHEHMUPSfjESHAcxfIFC8XVWyhD3cgIQzhcQsTaNJrDkeMixJ//fcRgeDbF9jCfxVX8fcXlDRDF7AcoxYu6lMXitcXFvnGoxcWEjcU9ZZDFwJ2oxWsuqsU8wZDFAAAAAIK2usWMBo7FW6hMxWKMLMWZHwTFXafpxJJx+cSEFNPErpMVxXzrGsWDBAvFb0cOxXVXKcUCm1TFpmQmxW1l9cTa8FbENSS6xJu0SsULS4jFKR2Vxeq0b8U2zjzF/O0Lxb8pD8UXrALFzu0XxPk3xcO4x2fEm1+DwrrwtUR+bRRFQNshRVO7KkVNmzxFlrzERHmBysOP6e/DSg+6Q02nRURWFD7EzsDZxNdiOcRkBKJDo2+CwhZhgMNjl05C84UOxHynk8RXK73Da0WcRPVGHsThmLDEmnP5QtKxa8MPCNHDKvsjxNV8UMRdZqzE3LClxHs3AsS4y7fEHtQxxHB1GETY2Q/DHy3ixFGLTcWJoUDFJKXLxKPak0QeJ2RE8yCbxF65lsSSwC3E6Z8/w9W/gcQ7+VDEwl+lRPxbgETZejzEo8Krwr88oEQ0h4BE1N/OwuCNNMRu4o7D4Jc3RMRjAsGmpwDFm2MHxXoW+MST6JTExF+mw0F7gcPgCLxDwdGGQ2CWa0QxN85EjUE1RLwEP0TAF4pEfI/ZQ/pKKUPXaRBDDGLews7KAMTjQpLEEu9XxG8cbj5qE3lDz72Iw8U478Se4/vEEeB9xNUHzcOMk+fDofZOxMuVt0Pc7m/AdkXUxPTE4cQ1iX7EypmDxHQH0cSbBKPEpb9+QzMJ5ERSEJlEEHcgwzciksSqdJjEyz6AxPZzscS5IcXEnvAixRr16cSNtgbENKe8w5jQ7kKCaoXD9zIQxPymtsS3TDfFh9EZxV7+PcQA8t5DZw42RO62t8NysbfEdBvZxGutj8RxRW5DB34tQ9Mit8PEd9LDLrQ8QopzUEOBMCHEj9jCQyxSHEQVfwPFwaSRxbl7e8XjKIvEEV6zQwnLD0SF+lPEn8HnxJoKvsTIc/rEWq90xDRCTEMX5fdDE1cZRLLLt0PteBvDGoiMxGeovsSSNhPFKPQPxT86n8QAdb/E8RDZxGwsjkOmA4VEI4VZxJ5TvMRt99TEKEEUxFN640QUd69E/l8Tw8ofpsPMzErELxz/xO4tJUAHovVEkSxPQ71uM0PbX3pEdiPLRPrQh0QiKv3D38+HxETo1MSkBo/E4shCxPajDMV8nzjFyCoixZYsGcX3LwbF4knsxBcZlcTWEWTE6C2dxOolqsQtVlPEp173QqrxC0QMCjLEXvIPxSCP0MRDycrEorFRxHvtEUQdniPDSZebQ/Yx20Om1ozEyYsbxXb1qsRNuzNEtSR2QyCy6MNF+ELEBBmUw5vZB0QBfiNE81PLRI9DL0VW7idFoMYXRdrlg0RUFpXE5gjpxMUEysS7surEdwwVxTnIhsQuiJVDvwQzRBov0UQ6mM5ECuHTwex7AMU6SjLF8BoPxd4mb0JdSGVFFCuURf9ZJEUEN0JECqCyQxW5c8Kaam3EFmk4xYjzhsXCfpHFuKJRxd5vhkNHtudEOjcqRElQGsQ7nx1EPp4QRZn/7kST2vFECuEoRUUNZ0VmhwlFmWYwxBgRUkORUEBE4GaWRPMZSkVGXA5FQwjwQxK//UN38gZFPTn9RGTLFsPITAbEZNTYQw2KmUT2bp5ELTf7Q6rgW8NyiolEZEcTRRyvm0T8hhPERNCWQ/9lNkUrOYRF6o6RRWZAO0X61dFE5k4IRcyx9kQdxR9ENtQfRNrY90S7fhpFd4A7RaoJYUWWVFZFtr4yRW+OTkQfKL7ER1vkxES+28QfxqTEIY3lw65CJ8R6q33EAD3ywyyagsMsqdzCPm18QwPhc0TdMKhEUj6Rw8CBCsSkc9bDF1edxIqFksRp+aTEG4yTxLp2rsQQXqrDP0PBRPTPMUVV/SxFuBRrRH/BDUTkG8xE7z5MRQBUdkW7A0pFgfZ4RKoNZ8SR1YfEwM6QQnYNv0QjtwFF0DPzRDYml0TtRXjDnaKbxBDD/cNd77ZDHh2YRIfrh0SuIWfE2MwjxW9rFsWw86vEA/GIRCSGVkW9K4VFRDmURbZ9gkVfeRpFW0Rgw63j0cQAYAnFDfMkxbEsosRx3F7DOa/qw6ZY7MTrmkLFM05sxEW+j0Set7pEELILRN7oz8TcrTPFf1ksxeHUg8RHkvFESy1dRS8dB0XiepXCzYvNxF80DsUq7QjFDTT3xC+Nu8THEMHEIJDdxKCSGMSQUYFDzcp8RMwXF0QE28REPBAyRCdvykS+AkVF7ONpRR27t0VxmcVFCkiDRXHTFUWwEbZDEBOIw+prA0Vrc8dECBaHw+zNmERErlpFkxGURc+UcEXAudZE3EcmxADEwsABWEpFyANeRUcvMkVUTM9E1MipQ4DjIkTsgZ5Ekg41RRWTGkUUZN3EN1WPxcy0osWH/J/Fd++wxeWppcXfimPFPEMPxLdmDEUSZNFEGMNsRFSqoUSNffZDwIynRSNXPkbRaopGBi61Ru+o1UbLX91GMl3TRto60Ea/DcxGJZ/3RkdKD0cRqxhH+i4kRwmjI0eS1yhHNI4yR/g2OUfBuklHECBhR/6ggEe/VZRHZKKsR5XjwkcVxdNHe5zfR76h6kfvYf9HFjUOSLCZH0iwYjFINZVASNjATUioCFpItWBpSIZTe0hUSodIWOORSPSym0gcHqVI7kGuSNjhtUhVtLxIvFvCSNgAx0j2cMhIFYbISFvCxkgCYsNIbiC/SKABu0isZrdI5raySLziq0j3KqRIjkObSBgbkkjpHodIxHR6SKqsbEjiiGBIVuxXSJC1UUiZe0tIRKBESBLOPEiUczFIzrEkSKjgF0hbLApI/T73R+Bn1kc4mbZH5xmXR+kKgEfT21xHQh9OR6TRQEeiMy9HdHwbR1Iy+kYYUsBGFgSMRkAJR0ZAwj1Ge7E5RsJRMkZUyBhGCkTbReCBkUWiUDlFyKCORAB6y0K+w0xFSXimRQ44pkVe2rVFzPvtRbAkX0bHQLBGf93wRn2GDEdVTxlHFB0hR1zRJUfxdDRHBoVKR+J5b0e/gIpHUn2OR9HueUc+YjRHmIfsRo2hvEb6Gt5G6nkPRzhGJUcDISxHgLcXR3IJ5UaK55RGvPU0Ro5TJ0bOQx1G1CrvRXBbiEVgvRbCIvgSxcTUrsPIoGdFwFcERmZNHkawSfpFfktTRbaCiMSgTMbDGtyIRU775EXFc8NFIE4ERTIhIMU1wSDFeOPYRIwhb0U9aQ5F34eJxZj1OsY8CAbGYLJnw+gIIUb+YoJG6kQ/RniBxEW9p1VFAHKIRWLACkYj3hlGElKERSQmF8R2XXHFAKgwxQbAU0VRevxFGuAkRt7rC0bIUM5FxB6HRcq5eESbe4vFsG0IxvhChsW/6KNEIYM0RhL7m0Y+Fp5GXGuNRkpTjkaze65Gqt37RvCpFUddNgVHyv+7Ri+V80We4HZEELyIRGqoNUVjg8tFDB0YRUBvrcVmkgbGkEHuxb8128QEVMdF6CgXRjtOLkax8BRGFG6sRdYWbkUwzutEI1LNRK3JBUUz9YhE7WFExGSIicS64orE8/WnxCcwlcQrrbTEXcx/w15gfURduNFEo8ILRT+m0UQU1XVE6vO6RIFTukRkL1FEg9yiQv5lgMTRl33EBvyOw3TSnUNNnIVEYNOsRLDYykSzXeZEGAkhRJKPvMRncdvELQPKRBN1TUU4FPdEGo+7RFy7X0QWGfpEBVtKRVrLOUX1milFerZdRDHbm8MXFr7DXfFbwzRJ5sMtoMrEkN0Oxc8Z6MQ05shDkS0xRVj1KEUeHSRFzTlaRQzVjEXACeFFIFcGRqoE4UUtwaxFS8NPRQPvlkTbwZdEmrEbRdigTkVgNi5FMVo9RY7WJEVWXQBF7JgmRYep2ESmFK5DUpKoxJP7eMQG4tJEejYsRbw9LkXuQw1FAiQgRaVdOUXS9KlE8J6OQ0UVvkOtTIJEAlTeRMmI00SjEsRE/f63RCLR3EKDmrLEhJnSxEpPxUS5q5pFuOCXRVniRUUUND9ExBKkwmShjcTD0fDEl+byxCgexsRNxaNDTfTFRBDmNUV9vVBFKaB3ROi5u8SXjwzFrMKYw73cbkQpakxEZTlCRKkWoUSaZ25FxRSgRRL/oEXb42VFHmbfRFQakUSHtajD7tPDxP9QKcUT+3XFANgWxXhe5cNt6vjEENVTxQRCIsValZLEt0m0wo28UMTyd33Exz49xIV71sQ7GRDFl+YSxXglJsSWWz5EsWXwQ60uw0SX8uxExBKDRFL6TkRDDJlD4NKswwrVIkLp5cFEjIs9ROfwjMR8QJ/EJhUQxAq5icQnDOTEdlyoxFBrlUPgL8dEnQHXQh60ukPtKQRFusQ4RVXwLkUJ0H5BQBwPxVmzrcT0KxHDUGXfQvuhsMEdMBDE2CF0xAzAo8So1YPEL3IhQ7LIp0Q9GdpD86R1xMcaAMTWzBREMgxpRCX9JUPXqjnER3ifwzENakIBltdDFySWRGhyUENjDkbE06ONw69q+EMJkJ3ChVZ2xHzaCMTDmi/ECZ6CxLAvmMT4cu3EMgEHxaDWAsVC5QXFiNeFw70/YkX1+mhFgM8bRULdL0WGq79E68yiRKmrgETumCzEkS99w/apU0T+Mk1Eqaz6Q7fBs0MwpMNE9OX6RK/3pURq5MtEG1qhRHTYPEQZ4d3CZCy6xHnOpsS+blrEHMKCQrmqaESOmUdDwrUvxKTPBMSz8/TDz98+w/wWZ8QJOA3Fz9SXxCU4McRq51DExOK8xAy/6sNBGJxElB6bQ3vOecSBk4PEB4oXxGf7GsRM2uJCkSohRHkZmUSMcrdECAGBRMmG1kM79D1E5RbERMPtT0RoaUHE8EbPxCp8L8QDT9JDYH4yRLUGhkTci8ZE9OQIReu4vERgjGVDAvhPRBMkkURfwSJE8euiRJhzokSqj5jDdlUFxGMTokOnYg5DwdGbxMt1IsVLG8nE0AufRHNE0kRrVRNEahNpRNx/lUSG+7BEwmxhRH9HmkSg/u9E8xtgRCktO8MlT3XEn05ARIU/+ER5Z3pDCOApRNIb8EQfWepE68avRHmwdkQXtKrDA/JSxAgL6kM6lStEotYoQ18WB8Tb+7zDVvyNRLT7FUWUAd5EdhuLw0JkYcQH9vdD6d2ARBySrET0K85E5rmxRBvPnkRCv1RE6VlURHoRjcJLmiXEUGk/RALXU0RFG4LEAyXfxO+kg8S6YpXCsXRHQmFUQ0Rr8DxEEVzgQluZJUN2do/EFuqsxMYEAsMGl77DQzGYxHZMcMSj/PvEDgo6xSiO6sQubfXECIavxD1eRkTHRFdE+aPLwyYFtMS17WbE3ubEQil1yUJgqWNCPyyPxIkLlsSah0nExWFJxP0JIESSgqTDgVLcxDaC4sMIYITEEWENxTn/f8SHSBBDaaWhw8be5MR0EiFDACATRfeSuUSH751EhRjHQ+7yBMQZgd/EmAGLxaWToMVehYfFYHGCxcReasX9rX3FDmOCxZubfMWpd4vFMmGixfS4qsUbgI3F+/iPxQAAAADIFWbF9BINxRluEMUEUBbF5qeyxBFp9cSTjSLFT0Q5xb9cZMUxcVrFS2nvxPTgP8NhG7vEH50ixS8MNcVPLhDFuJmWxMgiwMR7yybFsbKQxd/ApsWlpJXFwMRTxfx1F8VPUR/FFU8zxF3yh0TcQedCnjAGxPLYWUMM6BZE+x6lQwMgVMJfoAREyR/AROIs1ETtAZFESKIoQ+jjVkOoHB7EZIsaxT7IJcVGCo3EqVtbPbRursNLkcDDD8QTxLGvzcQe1DDFZRwjxOEPdESZltLDVeWgw8BMiMNyMZ/CzQ4GRFUul0RiTaZE/+4bRPlZwEQa0IlEMR7Qwj94l8OBHovE0r+GxN8xWsS5QR/DKkj8Q0GflkTZcYJEh/A0w8rbNcKwEDRCeS0DRMYW1sJNQZPEaio4RIU6EEWtQjpE1dkfxNwiLkSftfpE9eUnRNVtv8Sr+hHFjg+FxAMxKENY05HEGskXxblZO8Ul8h3FZgWSxKaiTMS9iaJDCd3IQ4M0kMO3LGNE/CV8RKSqXUMMa4dEYUgGRXgiA0UY56FERX2hQ+jfJ8QazBLFgYdBxZZl/8R9IbHEniCHxLve5cTMDzDFzPsVxZ3ujMT3PC1CGpiLxAPHvcQ7vTLEtUKkxD/V3sRcaDfEkhIQRHnLoEJYwZXEauikxDF+HMQR2h7EftJPxLNSqsQ5UZrEVf+8w0FaRsSXuIDEW8TtxDLR5cRXZqvDsswYRKT+0kQEyS1E938hxEPrYcQrrd7EPWXCxDzNU0L4aKlDOSr4w5jDTsTQhJPEoPHAxF7eusSM8UPExbDPQQ7GckS4n6hEsxYtRL8YisOPcQzFwb8IxajAIsLmqqBDyBiOxMIFF8UHnvjE3gmQxBnZ28GTokJArg+RxIs8bcTixLnESBPUxBiWkcQrEofE+0Saw+rxHUOKu8FC6Qx6w3TnPkPg0QvEI4EnxQrALMX90ZHEIddBxCpnZcSoVEPD17t/xMSyq8RsAzTElP+yw7JsV0Qu7YdEYZOlwsjThsSJrozE9wibxLC6IUNUHyxF+iG4RFwbDUPaXi9EB2TWROTlAEWJsqNDGVQQxNCjq8Tob+3EhSrBxG0SH8Uo6WrFenpqxWCcScXKblPEWhikRCaiJUQU+hjExDtrxKmRXsSOyiDEYC2NQ/SGt0RSarVE312nwxAg38PZW5TDZdV9xMg7akNRpnlDq7n8w9sbksMOtZ9Dyu0WROGog0MDBJlE1jnERAtjl0RDc3REiXeXRDiqC0W4ThVFohYKRVnhDUXUkrxEiWhpRKi7BESTcgfE4tCsw1wfXUTW45ZEQOmAQ9mILETGRvZEscXXRAcD9kTHhhxFHgyxROvZn8OCOzXCehC7REze1kTeBfpE4uwXRbDXTESq1h3ER7wPRHOsekTS1DLDUssNxRftcsULlznFjRPvxFmS28OkASVECD+XQbR9nsTCXRvEhTLiRHgRCEXtl/FEh48ZRWn3WkVwFGBFRj5fRIIukUP434NE8QNPRHuFGkXPJjFFwnnQROsNrUTFMCNFF3lVRa3apUSudyDEmmo+xKJxmEPclaxE6mDoRMrHQEQmGbhBh4CERNVDr0Q1oodDI9Cjwq6VkUS9J9REdiI7RWdSeUXDk0xFtFcDRc+Tl0Qi64hEzOi+RGP2IkXMMVRF4z14RXAWY0WuOthEF/Y6RBW1FURNiILEj9jJxNgRccR7da/E05K9xHLJFMQnsO3CH0tJwufIOcN5dYnDmIN6Qtqtt0OsRIVEdhE5w0xZlsRjmSHE4wrExNWqqcSXwRnEK/8WxMG1T8Q935tDhcAQReo1LkWQHyBF0/soRC3op8MjY/REnfeZRVi7j0WUlRlFvzyDwxqPOsU4GjDFFbB5Qv+PPEUbwC5FwkZBRC0+B8QKeg7EvVsNQQk5NkQlQf9DA375ws/i/8KnGRfE4MfZxLUv1cRPYKTE+Ijrw+fSB0Uuq5hFoK+qRZlLJEWDTSHEpaQ+xaATUcWi0+HESYrMxNzNwcSivL3E+/r1xMmyO8VWtpXFWns0xWq8NsN8bKHDcoA2xAvQ6MRBKCHFyaXjxC4E+sNo4DBE2lTjQ0L4zsQLckHFF9k7xQ6FHsVDdvjEJmznxMnPjMT/jMfDMNxVxFlgD8S7lXJE4ozIRAhIlUPRLirEvLNaxICzQ0QVviNF71dlRQ6LZEXnW15Fk8N3RXHDjUXjoKBFgGcbRWqTxES4JQZFYrQFRbvqgUUCPqhFCKajRWt6TEW0fSNEjKKZxPgqJMSoHbVEKAbbRL5Km0QbxuxDTvqSRLQQw0RAOYJEFBmYRHiPBkRSWKzEoDZsxfXZkMUoF5jF9FShxVgMZ8WB5K3EQwb8RB2wqEX6GoJFnHYoRS+aLEWwqU1F7Km0RQPgEUZEmDtGD+h4RqK7lUbA2qVGhEq4RkPSuEbEbchGvuPoRoz1AUcJ3AlHJc4NR1UWEEcVCRZH57wfR8L/Kkd+nDVHFSg/R5ZcV0cnXHtH7V+KRxq7lke0Ip9HNGmkR47Xskcl2stHwrnrR270A0gRXQ5IeMcWSLLkHkjWgylImXk2SGd3R0gmy1lIWsFtSLhdgUi8bItI+YqUSNwYnEjOJaFIDrGlSHHeqEgKQ6lI4AGpSAz4p0gKXqdIPnSmSEBEpUj8HKRI8HugSJjpm0gvlJNICYWLSKj1hEi+1npIfHdsSDi2YEi9fVZI1BRMSDzgQkhVmDpI8KExSNSrKUgnQSBIlJYUSPgnCEizDfRHvNXZRzO/u0c0vZlHN5B9R4z3Vkfoi0dHXHs5Rwr/LUcYcRVHav/pRpkyuEbMFJlGkuCARpPBW0aOM1FGH4ZcRvMdVkbcKjlGr4n0RZJSPEUQ69rDyKvyxJz5AMUAMJ7ElILpRLD+R0VoHBlFWiOTRacgLEYyfJhGwPW8Rsz+wEbLV7lGlnu4RjqWuEYKqsdGQp77RrToGUfyAjVHwNY4R9XKD0esicNGpPKeRpK4zEaAXRlHyJQ9RyCSR0dMNDJH1oIMR9fr00b+xZlG/PtjRpqxOUb4Ox5GpuPORaBJrUS4ofDEEFV6w/7efEUSBSBGMJZDRvCTyUUobKJDzpsOxR5zZMSvPmpFeWyaRUXkGEW8JN7E6k6IxXqm5MRuyidFEauGRYqNHEXoHpPFxDBAxk6TBsbcKoPDJbovRkOsnUZuT3BGGPTwRT/2FkVlGopEgqW8RULSCUZoNLpFfP4xRHvIPsVkM4DEjuE7RdaV4UWRpR1GzuEVRm0n4UWAd09FQDe2QuPThMVXdxHGeaa6xTy5/kRwuUdGJVSrRl2qlEb3EWpGT89QRs7VbkZn4tVGGgwGRy+n6kb+JqhGRFQGRl9XEkWkE61FYaISRvIoFkb2rI1FFTtHxSOAt8WCt87FlNPsxAs3okXRSu9FnTYPRgpQ9EUWCshFZFWVRRb3LUWN7xRDNuhdxLAuO8TxMzfEhcanw8lvqMI98OLDvLCIxMJyf8TF58vEBaFxxCqEmUTb4P5E+AfuRByG40QuIb5EYsy/RFOHq0SjBVBEOkteQ2sJqMTfpKzE4xh+RDmiLkVX+UdFRZ45RQBy8kTxfotESOUqRMXk5cG9SAbE+yqRQ6plo0JxQbHEIicfw6ztPkSEkMVElMhaRVeQQUUcBwtFSi9KRMTzK8RlkpjEWx9bxAGOOkOKsfFD3LhQRJxSq0TFZgVFNDxuRTOTbEUHtxdFqE9NRVKup0VVmdtFgrPPRTexiEVbNyBF5aa3RDGVlUQpHhVFo69xRe1VjkWqgSRFE/klRJT0VESo4o1EienhRP+EoERGJNdDIZP5w3lMNMTNELdEyTIdRbqIBEUszYZETHvoQ6BWakQuV8pDSagIRGyYpES+srdE1nBARIGjk8QxpQHFOypNxA7mPERtqAxF46AKRSrkA0VOgmhF4mKJRXhoeUXy/dFEpI7SQ5W5HEPvSD3EzQJKxIC6g8ST1B1D3QXRRLNQvUSYbIJEJyaZwWrRYsT1op7EG+T5Qsp6BEWw8fhErLX5RBnGJEVbpXhFhQl1RVSUSUVviCdFRvUMRN4QQENqQ4REzQd4ROsUmUHNJx/F/s10xXgaB8W0+eTEwAI9xXbSI8Vd3cvEWKEZxBKVGMS3emnE2rVhxCjyu8T7J5TEAlcfxBBCVsI1r/tCSBLbxGUs88Sq4ozEx9DexBq31cTo0ibEINebQ3R15MMB2sbDjCNRRACt+kO3eyjELgqDxGXKacTLX5TE2v7kxB2HEMXnkVPDi6T7Qy97RUQb5itF8BocRZ/Xt0Q5DY3Cz/IAxQjTvsRD3l9DC4I0RJZDI0SkjN9DsSBxQ+A0NsQtRO/Eib66xHVTckSyJgZF1tzCQzLWN8Q5aQZEWfQZRctFL0VdZdNEihOdRG0DXEQHEdTDX3ouxEa/OcTT0I3E0ryWxKhRVMQm7WLEghYKxePpA8Wk723EDjmWw/+WXMMnfI3Es5i3xIJwAMSytkRDuO8xw+NLuER18jBFbXVpRL3vmsNL66XECCMbxKhvv0SAwjvDse0PxdMXlsTCU9dDiBteROdJ2ENYzJVEuc7SRDen3ULTmCvE5mOrxM2uHMV1ZSHFLmQexT/5wsSwJ3lD+NXdRKN8DkVLCwlEC1vDxCWhpMTBShrEZD6lQ8CwrESCPdPD4M9DxG28NUTsjfNEeNKgRFQzGMO5n3RDAfOtwgY6l8QLyLLEKY27wsjtVEOfdI5DGGwBRLej9kM+JoVEBWLDRDZZqUTVKftDRyaDQySfhUR1D9lE0gpDRHnQxkNFrShE21qvQrIMEsPhs5jDxakPRJfVAUWfMzNE58X/w5eiTUJWMNxDaa7RRGRiJ0UXaqpE4Kruww6rUsTxuRfExDyVxHxiy8Rce3TE+PA0RJA3BEW5EJxEpjPWQ8aP5EMz0TtEcboRRMbuMEQqGaVE09gqRO9JmUMqEYzElo/PxNsEM0SvMRlE+dffw/a8h0Kii8RDmM6EQthj3kPzSMlDOpKHxPijJkNRJDtFKPN7RZDZQkWYHghFTt4cReSPO0UzpkJF1vruRPNXOMTCSpvEiWyYwlo5hESQsdNEw+KKRJAiKkSIfo3D3DNpw1nQ3UNAb5DDsDAlwwfW9UM2ZXnDI3CKw4+zv0MXzkpEBrxnRGgGyURTQuVEABgRRCDVskNM7UPELBELxcodsMSIkNLD+E8jxIvAJcPjyCPEBGYvxXyWFsVQzcXE7nPyxD2TSMRGPOpCds+0wlwqEsSagVHEJFLnw1Q3Z8Tr5nPEOi9WxHsT5sPwx7fDG+X0xPkNkMR71CvE79ITxTKQh8SyNXdCYddHxOBiMsRGdanDBRn4QyNU2cNvhJfEoJVmQ9gENUP4OsFDPCYBQ8jyo8SMZAnFbzx5xa3LpsUq06jFItHCxRUHqcWsZ0XF/8IJxVROFcXJODnFAShQxc6Ia8X1WUbFTKZZxTlagMUAAAAAes1jxSFiLcVW6TbF+pe1xKbvWsTZ0QXFzn4SxdeHIsXThTvFqlgTxR25L0NrwCdEsviuwSaVgsPhR8HEPQQHxQ/nFcUIaf7Erj0hxboBVsV6VlXFDQlGxa8EDMXsTAbF6GvWxEzAFUNMMAVEd5sARNVJuUTMeJRE/Q0Uw6tsi8SRnsDEB/SKxO4X20O5aQZFctOYRJL/t8MCZyjEKiZ3xCcyj8Qox4vEIvBIxPMqxsRf2P3EIfSLxAXVO0KVZZDEzDXnxHcMQEQylH5EAlqqw3/7XcRkNpPD5Al1RBAG1EQT/gJFzW9+RIRMgETTDAJF0FIPRfrNBUUP6j/CSUWHxOvcFMIAIJpEc4+wRDsC7sL498TErhUAxfU1KcQAXH9CxYgjRLjOl0QDtGJDGj7wQ8yPz0SCveNE18xORFQBjUPgFYBEzul4RBDnkcN+auvE4fHtxKpH7kM21adE56fqQinvtsQwOPfEFU7HwzB0kkMPt0FELuQrREQBjsT0tyTEyQCJRAD/d0Q6UTREey5mRFqHIESPAapDMHKYQ9J2DkSbnqRB7dHUxE4XFMVd8S3FyggyxckWBsWby+fE4GT5xHjME8Wh0njErQ8IxIPX9sQAYwfFPCyyxGE/TMR+OoHCpqfhRM25VkXL80RFeKPfRKOg6kGLIgTFe2UTxYo74cROq87EYMgxxFM1S8QLs47DBEMWRGhsbERvPaJEOAweRNgSj0QRSAlEH4KhxNCsYMRNR3bD1qaEw/PPEkR/DoREXGaEw/jxTMSk3BPCFH0pRA5BYkSR1SdD19SAxH5JmsTJTAzEurZhwxP1m8IBkrTETR5QxeRYUsUtkgvF3IE1xFdAHcPUM/TD5yOfxNMgUMT2WGZESMF7RLrXYERYrTxCWJrUxFK2A8VqJuHEsLClw7RQPkRcBgxD7k3gxMt9AsX+zvnD+PIYxJmk+MQb5+PE8Yt4wyrA/sPYqbjE7VwNxbW/8cRvowjDPeAhRF2db0Ry+4hEfCJpRJSLcMO5bs7EEtsDxWCv2cSea45EOvAoRdQCBEU9qZ5EGnSuw+rCsMTAjRvFqxMBxetKu8T7T/PEflPJxDwx/MTH+zPF0yEGxaQB3cSc1JTEttYSRD94HUPKi5fEVcVhxPQzOMSyAJjEAs1OxAH7wkLb751EanauRP2QwEQolwZFOKTJQ9H2UsRtHwzEcaK9w87CkcMAbZNCGazNRBVPGUX6aSZFaAcARZzMiEQsuJlE1u62RHRWDUWsfUBFZpYmRf/CpkTlvK3D/grHxMri/cTLxg7Fm7WfxLSmMERmB/FECuWwRL5ohUQ9UPxEM5ymROZQIsKGS6JDxC+FRPE0DURBmjFEh+w3RQn+WUU+gcdEjACFRLvjVkTVjn/EiXZUxHMhBUMN2SbES7uYxFE3wcQBNVdDLHIDRR4JAkVO9bxEGuutRHm28ERasxhFJCxyRcFpcUXJnBdF1iDmRPXI/UTXLi5F7O/jRBgKZUTKLqZEr8rMQzwuKkQaJZlE8ew1RBFjfkR6Xb9E70jhRO/ZKUQB3fXDaYQoxLYKdMO+2j9CyRRgRDb4qUSf9MxCma5CQ1WHuEQYOPdEfMLwROFVD0Ut27VENqhoRG3ZpERi649EdjJHRDHdlsOXTp7DPg+5RMkQbkWmUJJFkcB3RcYFEEUrjNfDCVkBxfUEP8Tp5ITDd9aMxHSz7cOsHhvE7DELxb/BAMWu5oTDxcNYRAs9OUStTVjCh4c0Q7oGb0PqYK9D3O0HwhcJXsQV2hBD38fHw0BFnsRCpcDDjDyPQ9HKSUNA7rBDSE6JRPKPhkMGZ25Ez8c9RdFWS0VxIFdFclyWRT88QEXcfNHDVm3MxHdsE8WDm+bEWv/3w1N96kMTSy/DHz+ExESOHcQcWHHCKrL9wjf1EMQNo8rE4VFJxYL4VMVywQfFK2PuxHBCp8R0tVxDPfMFRKhAPUTTqtFEULoARUwtRsSjuHnFxdeSxWTVXMV6LqPEWsbfxJCaWMVTsWLF4YIGxQWakULW7DPEBrmexLwLx8OOEM3E9Mq4xJ7aQUOyLahE/3UGRVY9AUW1S5ZEjLzJw74fKsW653DFy54+xR0sBsW/xbfEqHmlxLdMU8QHlQVE8pPLQwHKB8RL3ILCW7a7wsd1H0Veb2hFfx3MRcIr6kWA4ghGtJIDRo7zwUWIuo5FrZRdRSIrPUUeWVRFYNEaRSwuqkRStEZFRAusReZe4kVI38JF9SxERfCJ2kNsZ8HEAPrRxBTS/MQlFgfFZocMxSDRdcU0dKzE1M+sRB8tAUWxBBpF4D57RNAbjsOWTLjEM//XxN3QvcTgUR/EIB9sQ56ieESoFVxFUDSJRepoikVy7YdFijQIRXXmC0Xxp4xF/hyxRYDN30UQXRxGUN0YRvioUUYsm5FGPOOhRuQ4zkY3E+NGo7TqRoPU/Ub0//1GwBgAR+tpBUcGKwJHdyD8RkrKBEflihlHUUstR9VgR0dawmRH5kBzRyYwfEfc7oJHD9qKR+irmEdlU7BHnF3LR+mS30c5dOpH8m/wRx7r+0f4YgZIuhsRSGoUHkj6VytIGAs6SM0oS0iQTltIesFtSMNDfUjfcIRIQHmJSLZAjUiiu45IYAiPSLEUj0iU845Iqo6PSFSQjkgcUYxIwoGJSMA8hUiXx4BIXOt1SKapakhWmmFIXUFXSK/tTkgc3kdIMrE9SGObMkgMSShILhoeSHDME0g2BApIwmQASImV7UfBXdZH4dS+R5TFpkdOmoxHzgxjRwDvRUdqqDpHulwmR243EEdh1uJGzlCZRr8BUUbibCdGKIVJRldAUUbiyFZGfyRbRpSsVEZYIUNG+5wKRohtckWo+1/E/G8exYYi6cSgA7jE0D7TxEDRX8SIW/lEI6+NRUckFEYi83BGTIeIRjYmdkaWlWBGEm9RRkdZMkYDpVpGymqaRmKgyEZ78NtGesDERpYenkbBXYdGRhO1Rj0EDkeQLTRHYfFFR2QWPkcVKSBHCrT5RkQ0uUayp5tGSHKMRnhFVEZhtAtG++uKRdABuENHi/BEZKW2RTzAEkaYnS1GAJYIRqbTV0VzsejEpK0HxSwWPUUkT9dFUoiYRXxOrcTINOHFdFewxaLAh0QoE4xFsLRIRY2AesX+sz/GxfoixkSi7sSbuyhGPyudRstSgkYaRCdGSBenRbbEiUXbxQZG+uEYRmhXsEUmdoBEctJexeTxgMXabhxF60bYReDXEEaFsB1GOXz4RYgfk0WAs01DjrxWxao+uMXS9ibFvkg4RWjlI0bzK41GeHCARquAKEYCQQJG/kwNRm4KjUbnddpGwl7NRnuKmEb2xAFGSJQLRVTqikXEI+BFdPsjRj5A+UVkVw5DOhpwxbfdFcWsLQRF2O3cRWilB0YncwNGPKLuRSoxrEV0CX1FM4cKRehRIkTO8E7EdKBNwyFPicPxthzEn9GlQ0Sxp0QnQnhDh7GexHpuMsSk8rnAqpNwQutWr0RbthZFyL3jRMIgZETsuktEUnvLRN0O4kSw9RtEGy9kQwlJ9MOO0ozEI3SDRAPidUVxIpBFBKKBRQ0SKkW6F2FEGvcmRF7blUShu7VEnpTzREhQkkTJ37rEHRlfxAygOEQYwgtDtdF2RDDGmUS6mDFEyZoFRMRE5kMRXtxDX0kJwUfALUScUtJERJYlRTcfcUWiOlJFbbgRRb+0J0VA5j9FqWKNRZ633UUQ5/dFJlquRe/tGUW2paZEvM+2RBZF/ET6DyZFFZgoRUtiU0VdgVBFvqjBRBQll0RpeJFENIVoREobSENHXwbDCw4uRKWdTkSD56pE362iREie+0MCHuvDMiicxBkw6sNvnjHEDDY3xBdxikPZwHFD2mrmw70NG8XI0WvFI1YNxeL3sMMaMAtFewSXRbDsmUWvL4pFMOpGRUceEEUTMkNENo0gxCNomENS22VElFHRRB252kQYNa5EFhL8RA/+o0RbYkjEP1syxWZsR8UUrwzFxIrFxL00osLif1RE/HX2RK3aZ0WcC51FBCaERV+y9ERefMpEZp2cQ5p7pcTLDR7EbZBAQ82ZH0Q5p6NCsiPhxCrSwMSrrd7DRNSAxN6/ksSMypXEqb6dxC4OBcT2XDBEjGCnRJz5QUL+3grEPX55Q0w4VURuKLREPTN7QwmDYcSB8kPEkGzRxEYSCcUb6NfEvBUmQCxnBMGFLevEslnmxI2lscRvMPXE7SUixbTlEcV9U77E+GJExOA+3cQpkObD7ZTKRAmuFESsAFlE/+QgRHhf08Pj4rrDrjyCxFdWr8TMhdHDSgMBwzcpCMRTYvbD5eqnQz/uJEQDKHjBVluLxFU5kcRX+J9DebZbRLPYqEPmpblDgceeRHqFrURD8BFEUddZRKTo+0Q+/9NEy2e5Q/CXQ8QWB5HEOPKyxEH0BsWostvEaqHFxFYx1MTR27LEoF/FxCky0sQqyQfFdrPXxIdTJEQT41NFZuJSRVqe+UR2FRZF8qPgRNAQH0RmEjzErRzzxOJ+7cKs8YlDjfjqxNto0cS4OhRDIBcgRPIdocNBj25DD0OvRAqYGcOTsKrEIJdQxJKtUcR9uELE8pYFxLLcrcNULoVD83JmRD7vq0QPfGdEPUe+w+07z8PRhYjDVHGPxJvJKMN42FLDhkEUxOSLKEQY7w9FWUE5RcNmpkSeiSFEpo4lRLRqTkOBNSTExfA6Q704iEQQqgVEho9tQndtOMTcxWbEPES0w64GM0QvMGZE00YOxC0jk8SJDEVE+STdRPmAu0TTtahEqyMeQWIN0MO7F0bCCs5ywvnsAUW/FDBFV3M8RAa0v8LvhvtB9ymDRGeTC0VBYvBEboENRIV4JcTUm03EiIuMxIeGpcQV+u/BWcqTRHdZGEUvYwxF7z45RA8kAURGwZBEsXh5RK2DREOe/0HD8CBzxKNubEGEEJNEVx+Sw6kQC0M6RqJE8lsZRGgkikNOfQFElqdJw1nblcTldyLEXUOLxLQLhsR/bKRENYNoRbzMpEVce8lFt/jmRRnyvEWovVJFzsQ3RZjuEEVgXYdEIph8RK8gnkQT0s1EcbWQQwjaG8RTU0/Eu/OLxNuDC0IHdPpDFDO2w5epD8QboA/Er5L7QuC4UUScUPRDQRUrQ0sRNEK11ehBfFJIxI7XtsOgZ0lDiianxH6gKMWA9w3FbYLPxC+MccSyzd9C9s02xNsdoMRrkAnEOjqSw6MvgEMt2qVDrM6+w5FUB8Q9OEvEfNNyxIz4j8T7R2jEoBVLw8ZZy0O+2YNEwv0oxC20ycRkqlrELngDxRjkncQu6TFEimGHQwgr6j9kOTXEl4BEw49fpEQrFs9DIhYCxIda48QdWhrFVIHnxNnIBsU8eBfFSRhGxa6MjcWReYjFd0mRxWmZpMW2w2bFdlr+xLLx6sQgGSPFn3QyxfJDVMW7+kHFtKUuxVCVW8VAIGLFAAAAABCOeMXQNoTFoStRxTCtwsTtj/LENvDfxPu0jcQ9Fm3EsoCOxHGJQ8QNB4vEGcDyxOWyHsS8adPDEWuoxD9cF8XcIA/FfObHxIDr5MQwFJDENnBhxL2nWcQygiBCs10HRKDUa0Ro1ZxDT78fxIexDkSsbrlEmCYJRGsc70JnXepDHcgrw1XRq8TV92TDmFO2RD2MaEQWZL/CUamwwwNN5EPUDuZDlqm4wqbLkcTkhPvEDsSnxPjabERdFyBFuQBQRPuzNESQlcxEE9gfROcJZsMPjmBCTD+IRGctj0RLTndEruv0Q1ZEosOUFxfEIguYw7UU6ERd//RE1SAmQpQiuMP8LcNCakqyQ1rBbsQO2grFeqjxxBODjUJ6XIBEkfM1RF+zikTxFr9DZNgFxEjQosSHOpjEfFpfQ7wEe0MAcJPEuwUPxSNhxsQM9wDE80AUxNCXZUQBmiBFpR76RLnUE0QLXdbDXQjUQ/f6k0Q6x7tEMWb/RMCGTETNFBRDc0SORHYqn0R2r1xEH73/Q3kS8sMgW03EGBYAxEzQ4sO+1ipCRWqXw/9wg8Q21b/E0PMLxSMxDsV6iMLEJVYIxJ/JqMRETMzE1k5SwhUlPMP7NufEn6kFxQFFFMRl8qtDmmoRRCzkrESjtAVF98kNRfhM80Q3vy1CHN6VxI3PaMQWqqvEmT6GxMvTucT+QcXEDBUAQ/a47UTvCUpFDUX9RBENZES97G5DhpjIxHiftsSPROfByJPJwA3XQ8ROmkTETX6XxFQ6y8QQ71zE6bkFwsOJTEQtKIdE05kfROfZw0NqaI9Cq/UyxL4xDsQekM9D77IpRCISWsLKuG3E/Qzuw6a3P0MLgaJCq7tFxC7ewcTUAqtD7ZkFRW0iD0UXt+ZEJCYAQi2WpMSShr7EhQC2w25ji0TF0rZEOfCNwyRSJMVxYwfFYRvKw3MnUsIsi6rEw/CExGtXNcM3ppHEmPIrxQ9PLsXJEHbE8Siuw/FMmsMWY8FDtaXwRIpYJEUwT5ZEyTvBQ1s0EcQBfvzD+xdMRLOblESQprBEyYrhQyA+RsSImeXEA2/UxN7R4MQY4lvFhy5bxX6ZHsXiLB7FpFa9xHc4lsPthk7EaHSBxGv968SnWFPFxnMjxb242sRDWBPFq6rVxCnQNMRVa4LDgj+nQ6xnt0MN+oVEPX6JROd08sOVocHERPxmxGXOeUQrrgdF4zwpRZdtHUUtrgRFBwJhRFKAw8QdC+7ECeZUxF/XkT8iM59En3nUREW2YcMVJhLF73sMxSElmsSnx7vEWqy5xBEfiME987FEiqWWRAYJ5cNzzzTEzXCrw1dihsQIIZfE4S7SQ2rm2UQFpI1EskaERDPD40S/pydE5+Jow0FMokS91FlEOdcyxAKqqcMP+G7EdJipxIyPgsR3yDJDZKHsRDK+7kR2tYpEs7eOREBGYUWgA6xFk3a/RUQlwkV63ZpFiYReRUhMHUUNgRpFEr/5RKvqOERtGTNESIkwQxwChEJPOj1Eo0qwQ5DFgUTcy/9E9XDQRDNJGEMkmirEqr2Pw7Dzk0NQMKrDGBtgxF6ZX0RP5o9EmVNeQ3fMA0S8055E+kDlRAgCJkWADiRF8q4YRahrA0UdtSLDBk9LxPRuV8M33g2/wZlARAmnKUVjGopFnn93RdOS0kQhwhfEP9jdxB2ZUcSyJCtENSJFQm7RuMN+7HbBEm9mxMRi0MQAH1PENqVJQ4ux/EPmGFDESrS8xE+loMRfJNjElO3UxJB+18QvkTPDku1pROP7GEO6ZnlD+P5QRIYbB0QmbBHEH8Ouw2X/PcSfWr/DtzZwRR6XyUVIII5F6KFBRVUDvkSNMNLEMk7WxDoXTsQ7ojdB2gwqRAi+8sMYYinFS7JZxQeDrMS48N1DCdUdQk9+qMRbFxDFUpdixbWTkMUp1FXF6WsSxS1r1cRb6JdEdRNZRcULV0USmutETpgmQ8WpBsWlkn7F5HVdxcXcFsXq2OjDptPXQsblY8RCY5DEYnKkw9TcFkWigzFFVwAuRPo6u8LbeqHETMs9xKClBkXMwYRFjamQRVv4NEVrqM1DS/+hxLgFI8Up02PFfZhdxZCmNsUMNurEqbf2w3yKDEQcGPZEvwsGRR5uBkPiFZXEzVSLxJd4l8T78lpFQki9RWbp60UuFeVFqFm+RUZwuUXxHHtF1K5mRSkhcEUyymJFAgyCRY87XkXPA5tF8knQRfRa3EWTJpNF1Nc5RJwEgcT8X0jEiCumw1pgY8QKpOvExY6BxRoZjMUAYcvENboYRaPXUUVMzv5EfHv6RDR3LUSASrbDogMUxLA0ZUO7P2NFqdLBRRwM20X0GAZGy+z1RQKRwEX1TYlFXaAPRagxWUWaQ4lFzrSORXBbzEXQBshFsujVRY2NEEZyfkxGbhCRRqaWwUY6BuVGR/LnRh4K5Ea+Dt1GmIviRimF9EZAvP1GVIjyRjSo6kaFQQZH7CQiR4CzNUcH40VHHixHR5ScQUehZlNH+B50R4aRjkds/6NH/Ji1R69swUcs4cVHrq7JR6zJz0fubt1HSpvwRyluAUj5mApIrcgTSJhkHEiGzCVIXFExSEiyP0iKw01I/ABaSHoNZUiPC2xIsFJxSGdIdkiHa3dIRyp4SHv8dEh4+m9I/25oSIowYEhXDVtIxiRUSCwVTkiK40ZI164/SMiqOUiGCzNIQrQqSJR8HkgiOBNIfEYJSOgJ/kd6belHJLXaR0f+xEew4rRHkFihR9qOkUfMV4FHME1hR5NfREfi2jJHAm8aR8Hz5UZi1J1GhbpgRlSmIUYUBRlGUmEwRtJ0TEYIN05GmAY0RlC9DEZqj+RFdoapRQxLRkU+PqNEWPtIxBR/RsQgGpNDeIgdxDiLDMRCG1FFMe0BRuCQKkZEJEJGq18dRjN+zkUtWaxFvoeORWeppkXaMcZF/EkxRkUmh0a+jn5GVudIRjo6O0YODXFGp97ORhKdHEcBdzlHaiczR2yLHEca3wFHjOvRRhw5sEYOIKBGIOaXRiTRckbqJf5FdtQqRS0tMkWCUctFpC5ORlIAe0Y6TypG+V6fRbPt1ETugnBEWFB/RXNGnkVG93NFgEOdQ4DJoMV406TF7gd/xFeUGUVT5vhEMsNnxRsJKcauMSbGLkygxSnNn0UfUHRGNHZsRi6sI0bA5eFF+Ke9RaWNJkb622FGvSEWRiN/AEWtFWDFgnKExRgn3sMl6phFspIJRvVGCkbN1vpF8WyZRWBF0EM/s1bFYePXxRUomsWZCA1FrOcdRrPCbEaDNTtGll7lRXRInEUrAztFv1YsRkfLkkbTWZlG5AaCRv47zEX4eZBE6YF1RYKYA0Z+cRlGCHvGRRJCmsNBKo3FvECTxUZf1UMki/NFZNQgRnctH0Z3ys9FD+9eRZc+5UR4cDnD3G/CxAq/J8W7aBjE+VbOROD9i0VuqZRD56Odws2kgERN67JDVVLOxIEB3sRBs03DoEgYRBbFqkSGjQ9FgZIhRWHo6UQsyZVEGgsJRWQ+WUXJp9FE2uEgwwB3lkPbhGNEB37RRFe6JUUivwRFK0ynRG5hsEQUgUdEBp+YREDLH0WufAxFWPaYRIsVfER6z6ZC1aydQ389yES/Tl7D7CfHxHbHn8R+lWvEDBBRxOGEm8Ti1BvEO6Y0QzJiqUQK+RxF9icjRS2PXUV0jIJFZun5RPaWPkSOXutEmtpfRSpPtkWWQdFFqv6JRd618USiQv5Eohk+RcI7gkV4xI9F8x0tRXkznEQETPlEa2oSRSsUL0UtOCVFBy7PRPe/bEQ6i0NDg1JTRNXRoET4IB5Ec/XVw0ROo8N5qdtDHdIgxNAtQcTUXTLEeZ+FxE9eScOeQibEzFKyxMDg98SKTBbFp2iCw+R550RZ7g1FdodTRaZLVUX12jdFEtruRLJHMER2aftAiSzTxPoxxsT86ZXDQLeARIGl7EQRU1FEq7uuwxkzOsQ+BXXEcTm3xIGh2sSKRTLEcYMrxHiJecTt6svBZGUDRVqiiEVcqppFSlFvRQjli0QhwOxDi2R1RDpf7cOXy7zEDPzsxHUHBsXgSsPEcgTwxEqu48SkhwLElPgrxESETMR6RCjEK5bBxFuYysTgCp5D+hcORVhes0SMnCjDLc6EQ5z+Q0Rc0SREysDkwp1vKsSNbABDzx2FQ/buMUOVQafDVLrrwhoLP0S5kTXDlJYRxC6JJMRt25jETr3kxCLU68SR9LrEZMFAw3HV38Lslg5EdfFvRWJvMUXGu2FB1fGoxPGmAMXM8srDvJuuREAAlUTxEE9EIvszRCQxPcKV3iHE6VnQwhZK7sEBHNPDe9BAw5ufFMSgDETEnw+/wd9UWURM5JJEyYiiROS7q0OcAOXEyN8UxV0PHMS0cbFE7pv9RD72GUQUMqzDpdiaQ934ycP2p6LEoImdxDnxt8T5YgLFLZRHxVwoOcVS5AHFY1ePxMqQGURUbg1Fm3keRWpuk0Q2GYhEhZHHRGrcokQH2DxEcoFXxGH1U8QWpaxD6moTxChUnMQFAppBjbCbREWdK0TvTChEI4TgRIkTr0IibxrFtG/9xGVEJkMRwwdFI3VTRRCHUUVcJARFoaSaQ/+YbcQA0yfEFe/iQySfxERMZwtFT8hURMd9aUNke0NDSVfVw6Ex+sP6QlfET1kFxA7EjMSAoZ/EtjK5w1RIIkQQS8dDpLMWw58/sUMHFx7DiS3swyFqNcN8z8xDvTCqwsNJRcTXFNRDdfqlRKSoI0SecoZE1qG6RHAmhkSS3L9EhIVnRHaPgUOhC5ZEljrOQ7D6DkPvBdpExFSRRLXVrMLgyfPDveNbQ8YSqESvg5REOcERRHV7Q8Mn0YTDy7L5QhYjNMT6tAbE4UY6QxTWpUTTDi9FPEUCRXGHa0RfuzpENrneQ+5yZsKNohJCi3gcxObrT8TZSoJE0gemREHNTERU3blEyv2lRF8JYkRDPr1Eg5AHRershEQweYdDxlgHw37aO8TLKOLDGRm7w6VCCENlet9EbPZ+RWHrikVAf3pE8fi0w2ZSxERhyxVFjFoYRab+p0TPC3ZES6yKQ2eTOMTMDBHCoyQUwsBoyELebqhEZ8ZsRDCHKcSjT6fEGtQhxMNZkEJO5WDEYyCtxCzgtcSzg+HEylkaxbD/FcXw8o3Ea+IaxDkp08QbqBnFWmzJxOUEg8QmbcTDIqx+QmRe/0Ltya7CtaSXw791FkQ2i2REW1Orw0+ShMRAnKDEUfXpxH/J4MSJPQTENsGORFnkrkQyyrFEZDHOQ+TNlsQijj7EpRyrxM+cnsSySEBEIHPkQ56xP0MuWJJDKSSHQuJh6EQCGBtF2TfIRJU4VkOzSsjEz5EBxaIjAMW3mQLF/RQIxYAEVsVF+HrF61ZCxQIyPMV8MCXFC7HaxL7cssRW8vLEE/8DxYATKsXZCmXFHsxlxXRNdMUFVl3FRDlexQAAAADJoh3FXUA7xUvcBcWOGBPFPRUMxe6AnsSe1XXEVUsoxIEiFsSzo6nElLJUxUsjUsXgHR7Fx6IVxYFJMcXOfVPFMrcdxUBfH8U5YP3EKUQrxCxaaMRDbsHDnIyxRHWaPUWwaExFMXp8RIX4GMTmJcnDAB1OxOJoocSwZsrCe7GyRJtQEkQ9ckbEALPoQ/UF90QxqK9E0FyBw+eOq8K5qQ5EtEQyQ2NwS8RZlNHEsQShxAcJGsRHv5tEx3KgRBRTdsOYiKzD4bpCxAKsZ8QFFZbDWegARHzpK0Q3fdxCpvn1wZFx/EPc6opDbfbfxJpkrMTfv2REXeiSRCy+Z0QPF/RDonW/wRImY8SNob3EsexUxIjMg0SlLQRFGMiuRP24t0SteYRE/HuZwnYx8sSTCoLFZexPxWDLmMSiuJzEPexYxWqkgcVykOrEuK1SxMJ8jMMivkZERROvQ761P8NpuitCnT84RN1Dl0Nbxy/EAhLZQmEnjURXqPJEY/4fRU50v0RWl5ZDAqsjQ/5Mw8MXPTTE6Rxkw6camsTQxuzELa6OxN0VWMRRSgfE4H6Aw/ImV8RkZAjFikHixGsCl8T9OtbEHFj9w+kQokQPasBDpMvjxHsItcRQFBVDVZQRRE9pxUJygB3EuzPFxLqHocR2ifzDb6HLw+ZgNcO1loPE3vh2xCsGPcQiBbPEWAxcxC9igkNtzfxEMJcBRUQriUT44xNE0o5txLrGsMRUb8rD2t2OQyPL18NQ/qbEm7XjxB1ID8W8jeXE3tyfxKJ+dMRCuorEMtCuxNNZAcTDiwlEyeqzQnnQisTR2YLEFBj2QxBPrkQ8slxErBuBRN6TjkQ9xBJEuC4pRPm6vUKJoPNDEur0RIEsoEQmqIhDqW0Ww3nBzMNqcQHE5M7bw3Ji1cPd5xrDw6L7QyLNjUFuBI/DilSDwxFAgMJCi3vEYJELxdQ7ssQkRl3EQLIOxStjUsUB6+PExGxtxFFnqMR10YjE29qFQ+FD7USCxXFEQrgCRL9GiEQWaElE6CtmRB42JMNMSa3ETLvtxBEMxcTYtlXEXKlYQ9ZEBUTVM+PEoNxBxXAwC8Xxw9DE/XnCxB/PrMTsSwrFNqAZxSUjx8Tuh/zEkOgdxTEHI8U0DVLFJQ4ExfO1QUOnf65DJEFqQ99KdMMthaLEw8dRxH4DssFswQTEjdeixMvewMNdk7tEnZEbRazho0TrOrJCwo15Q8mMj8TxqwLFJrmAxOXRAMQHFjvDPOVsRKCMCkP53irFA/c+xWLRC8P71adEGesURKAHCkS0t8JE8L0IRRChjEOSQhbFcrcYxVGnYMRnsI/BUdFiRGibLEUvLkVFcAukRDRbH0S7oIZE5h+6Q4ZheUSr+dNEB+s0xHGj5cQjIp7EmyTtwzj+GkTnB8pEA2UfRTezCEVjechEkwwzRDBv1ET09VhFEMswRf/HEEWZXEBF8M9zRUfmZkVcLl9Fn0lURYc0v0QyWAnCKGAoxPP6A8RZB2BEa9tVRP+rKUR1hOtE94AVRfmMtUTWYNdD+W12Q53bG0QesYpCEegMxRsamcQLQsBEeA3iRHfyfkR9k65DwvOxQ+DmdERYjT5E/LJTRNZnKUVP8blEF9VUw0qGwkQvlGxFSZJtRRC5D0UWZ99EN/EERdkCfUTLzSzEUyk5xPgUC8RCX2nDIYOGw7TXRMQLanfEX2WAxAz8GMSejaFCcx5RQ5maSUREWPVDc6UhxAroJ8NPfDPEHsHkxHgrEcX/g87EvNCfQytiiURjDmpERuqBRE9aiESUHVjEwEDNxHPTIkO8ubtEELeERWyk1kVKTIZFxvooRPdejEEnmqnEKLi8w5r9tkQf2ZVEy/aFRHBpjkO++X7ERWfUxJQhBsTmFiREOB1+Qx2XY8QadpTEa3iPxCAN+8QxBKHExDwrRJ5BukQmeWVFD2amRccKi0U+9hFFpnvZwok80cR3yfDEfsCPw0WDYMO6t53Eej+hxFUEkcOahb9E2Z3SRNItBUUo0RtFV6qaQwrkpcTAi+zEa/PywxbPGUWBsGdFvLhTRe1mtESFzJzEYk0oxc/FN8VSLmPFKmeTxZa3l8UDvWfFbWi6xEyc2UNP48ZE7PbnRGTiSUNFrfHEXZABxUg4iMQBLkVEedAARsBrAUbC9qJFrA8tRZtTWkWWYIpFFWGPRWZ+u0WWMO1Fpv0ORtYmD0akbQVG1VDkRSaau0WQpERF4BAsxKhXfcQoYLNDC6WKRLPNrURQi6tD2A1UxKjx5MRo1GPEybE/RTk0ckW4vbBE4Ny3w6Dj2kJOlWlExGiDROWwIUUnBJ1F3O8KRpTIJEYUZhpGK6UeRjwuFUZMOQFG7qXiRWHr1EWsaMpF/gamRXfCgkXmpKtFXEbURdDvB0Za20xGqrKCRnQFmUZbDLFGYaO5RjqGuEa828FGJxrGRpKbyUZk1tZGViLqRmzN/UYWIRJHewcoR6C2LUd4Zy5HPXApRyxSJEd7vzVHXgJdRyyKhUeIJJhHOm2hR8yPo0d9ZqVHHuSnR6fvq0fEKrdHA+jGR6jG00dCReBHDADoRzc87keCnPZHpUABSGryC0gIfRlIxucnSPzBNUhW6j9IweRGSMF2TUg10U5I3kJLSKPbR0i3qkNIBndBSDinPUi9wTdI3v0zSPY+L0js4ipIELgmSJQSIUgikxpIUOQRSLyfB0gn2fpHr5jnRxcN00ekS8BHDz6uR+FJoUdgtZZH6uOIR6IhdUfao11H1nlNR/4sN0d2SSNHiCgKR8ZexkYsB4JGGBEnRrxCLkYsci1GUVwcRqPLG0YyVyBGKT4bRtiR3kXph0tFINNzQUg78MTI3MDEYNmIxOIX4sRkKKDEpAAGRAg1BkUxX6lFqZsLRoJ8F0Z7X9dFxKs4RfA6FsTK55bFzQF6xf4rF8WwtdvDZI6aRRQe+UWFtAlGhpECRqTiK0aY3ZZGChfWRlVGCkfkIBtHuDkPR1C39kaqJMpGWV+oRpGtnUZ0fIxG5HNyRjArLUYen5FFC6JURdodxEXATy9GPCplRsRSNUbPmsVFVsaCRNxx0MO+rG1FEkO/RaQRSUUQw5zETMOpxWjzz8V4EDHFzaXqQwyVpsOnZpjFuL8bxt7RD8YaXBnFS77XRctpVkYaG0pG8gjsRdC6+kRnvQdF9ZH8RVaPPEY8TRpGA71iRS6fiMUsi/bFSkc3xRBFFEVCLLVFNxHVRUsdlUVmVXpFLNa6RJpBJsWikZPFng8uxRiEJUTVnLtFpqFGRqfRNUag3qpFIOXqRA9jyUSCe8xFh11NRjj7WUZnlkFGoOHJReqAi0RK5lxFkkzRRSQkBUYQiOFF0fibRMFpAsWYLt7E8Ab8QjBynUWGggpG+BgSRqcTFUa8GupFUEmfRawiekVQyy5F5wndRANwCUU4a4lFXzK/RcnWBkb17ulFkSgvxHU4SMTlmOPDSlJ/xBVAe8TdqFlDOjp0RFWesERUntREBuDxRHj/x0TO9PBCsMWkwzu070Q8UhBFY89YwkAJ2sNhlLdEr7c0RY4OIEV3iBBEHQe6xLTZSMQehWBDDb0GRAjE40R4yQ9FYFNLRNVN9sOcJSLELxBnwy85TETnixXDxoX5xFJSKMU9/xbFCgCRxM2oz8T7hRPFmu6CxH9kmUQQmTVFV0sKRQ6Mt0QXgmZF62uRRTyRcUX4M4lFAD1/RYh0WUVMNV9Fi64ORXY3akTXsuFE6kgLRUO4DkV6OldFDe5mRR6rNkXkkDtFaRU5RQdOVUXiQV9FRGr+RCUX0kTyjcZEH3unROBiwESE6lhEjVKkxBUJ/cT9IlBEq6zcRCnUJURZaYrCxWWixPl2UcQq7WPEZanpxEtljMSyNdLD5luIRGh0X0U11VRFjJsERVhI+EPgNBHEKp+Gw+IRFMQZuIvDZ0obxJziicTHYKfDSwebQ4B53UN6FejDf2kUxZrWZMXWKkTF4+yYxNXLhUIE2cVEVYEnRQsu4kRrnpxE0IgORU3Ye0UC5mFFlGLyRFdhXEJF2IvEz1D+w+yFJMSsCs/EAvIUxZjlT8VbC1bFbMRKxfTyHMWKvbfDOcSXw3jAvsRVqLXEtP7VxJ2YDsVElJTEIPkwRBBKTERJ/tPDbUBiwJXR40SJjBdFxbiHRJqlQcTmhVbEOyp/w3aGDUSXVRZE5sIrxISYhMRe+cHEH/CJxJ33t8MouzjDdxC0wAHBykPT5JZE+CAXRX8nKEXxi5FE5rcMRSAbBkV581HENGgTxW4THMWAdE7EuXfkRGqVKUVa8PZEWEjSRE3FlkSjiGHC0b+bQ/fVbkROPQTECUOdxB/qhsT7EJDESQY2xNeD5kPlCIZE1ZSrRMu0x0RZ5IVDrf39w4tDNUNbV39EOe7rRI+ATET+daPEkHeCw/ecrkTetIxE5VbHQ01HHMQ/bgPFmJeIxfEsisUZx+rEmZDBQudm4UTX9g5FhbxPRIzTV8QL3/bDoZeoRNkN3UQ+lk1EpU9sxGak6sTu2ejD5Ow5RHd+nUNcq8rDqrGjQgsY10NiwbFD1YqsRDMrRUSa7KbEvjgGxX6ngsQLZltEzOUJRdOtN0V4XSdFYkaoRLLLxcJ+GxbE+XkKRLYK0ESIH+tExY6gRJ8BrERpQ/NEb5C2RIAlgES9QjnEOeDvxC7HGcXarCDFA/z7xIQYjcRDLJdDwEMhRIPNXUQq3ZtCtXigxAmuw8T17cpDKvfvRCGrwMF1l6DEmgGAQ8iuu0SxEeNEoyFcRGBCTcQPJTjD1CWkRNoV3ER1vi9FYgYHRXGALsQKooLEC1MOxPZsg8TqpNnE+jDxxIupScSlDBvDD9QXQ6ckZUOSg7XApnGFRJfhgUTaLehCIAYLxJ+2lMSseFFD0OCuRFfrm0ShYDFEWA4VxBpx6cTvdLLEUmtEw7XAuUJRZSNEJOG4RMHA0ESkDt1E/ylLRDcCNsSNAnjEiZI1RAZLGUVWZDNFzUMGRbD9eUTLgJhERhuNRAUjE0Rul1NEdfuaRDY010SvZTTDP1EDxW0kK0LPgPpENIRIRWLxIUW0A1pEdLhvQ8nrT8Tw4x/Ef5Gsw7BjpsQoxwTEbCKXRCXZJUQxMvTD4ZopxF4oG8O91oDE7oT5xJGrAcU2jxLFtYL+xJM/w8S1s+bETsQExXD/BMXC9D/FA/sixf2scMRXbsRBr+ykQzfsXUShuC9E6asmxGgb+sN/IzrDMr29xEq6I8XjnQTFbRCyxPrMdMQNtk/C9aCoRFZJpUQeJz9DdRUfxCSxA8UlFgDF+6fLxFc53sQ5spNCIFkBRBBvv8NWJiRDh6vJQ5Eqb0RjSWtEawLfwt77zcOPTG3EHwK3xO9+gsR6PGTE+1qjxBZUAcV0PlXFjbdTxc51G8Wqx8LEUIdvxBh5mMRaWfzEdroHxfjIusTa2c/EMIYFxfiePsWHSFPFKY5gxVDIRsUAAAAAVgYBxbC7qsRkus/E05wSxVBascRt3a7EZJu9xFSIq8SH1pLEelIExSH5PMVz0znFYQwPxfkPf8SzY9PE4mcMxby9I8XDv0nFvKnoxCGmkMRqB6DEOp9CwxSHmkRiMjJFiQkPRVbXLcQnnBLFGsoOxRzXAcXeofLEnbFyxDgfAUTWCitE0Vl4RC2HF0Xf8xtF/4dXw/rh68QNFF3EvULIQ+gTJ0SdqlLETGKUxGvgksRo1oXEiy3Zw+/6jcT/sqbENZ+sxLSegMRrHFRDfI/BQ+wnJUMDmLPCxuuWxGtUqMSLt9pD5DgARP/eKMMFbm1ETTmiRKxdkkSWVklEO3oNw5QbGMRyEh/D6TnmQw8vYUQKWldEi5Hfw1tCBsQLuI9Csd/YQoBilENSw0jEwtv8xENOA8UvpIPEDUJcxLDHEMXcLuDE7PGHxCjLm8RGQhvE07mOxA97+8S/0qfEWHvwQ6KKU0RKfjDEOiBqxFCNLcO7NzdEu8CwRMDsj0PaVZTEQ6AkxDzJzUO8//ZDVqATRHuTd8QqPDTFKXGyxFklHkQvRqREBVfZRMTw00TWxq7DGL75xExtu8SjHaTElQeQxGgOLUTBFP9E4WrRQwxjU8TX9z3EQCtJxLiijcTPa7HEH54NxUEmOcXQIrfEm13GQ4PJkkRShsLCO7hZxNn+B8Pc/J/D+DvPw6esS8O5yHREBqPORC+y00SzGxFF6r+rRCdDLEP/RufDEeIJxPhO9cP3b3vEw/mRxBwFucQ13rbEkeFXxLFVrMKglc5CkxxjxF4PssQ8wlvEbmrWw822gcRJkADF7gm/xHmKJ8SIEKrEPK6UxDNs0sNJcYXE5yQCxAgbKkQfgKZEta83RZ3jDEXfEKPDTfp7xMHF88OY8ebDc3SBxHu0+8TVYi7F7svUxKgFqMM1hG5ENcxLRPAuJMS7a3zE9jvSxK9ACsWMv7DEfWV6xB2SBcXIw7rElsenQ3y+eEQNSXREv70LRFplpkTslh5EmMNvxHzMMMS6KlbEkmjLw1Qa6MP/cNvEbFcxxa0CTsUAfFTFtntQxY9ULMUiDEfFnRkzxR+O18Tgz4LEQTDCw2p0mMNv7svElF0/xcPN4MRlUz5DWaNQw6aK6sTCE0PF9ZXwxGkfc0RGsKxErggcRMq4PUQhjsPDtQzPxHSEisREZqbDJ3hnw2xSoMMpjezCYKQ6RC/dmUMSXJ/Ewafpw+c4BETi3eNDGW+hRKcuyESu+YZDahPcw47PQcN+2ajEsxwjxcNod8SX38VELY//ROfhtkRtF1hEeUOBRDtQQkQ7N9jEA9tTxX7dtcROaZ1EBmTzRKCXCUWHS05FTCoYRevfbkFK6v3C0p4+w2MWfMT8JANEFdc4RAn1hcSfuq/EWI/Ew2VsRUSuId9EVgNPRd69Z0WNboxFnzqQRZTyT0XnnkxFFRnuRAlfj8OOybrB6ncORYdRW0XoEmJFuw97RVlGRUVaMJ5E0FoUQuYnDsShBL9DktWGRFUetEM7irxDbjBTRJfYe0SJ5VlEusvzQ96sG0Tw0upEwcUNRHJWXcQxZFVE7O0YRVyrKkWe6NlE4Jx9RIgazEQu1qlEeKcVxGR8NEQqZxJFeKKnRE76AkU5JZVFGJm9RYC1Z0UrCKpDK5UCw4OKRkQAOWNA5E6bQx+SIUTwAYLEw0MVxfD5HcUqwx7FRHIjxU84vMRukt3CNNwjxGO1WMSC8jRDre+cw5qUqEPl/nJEIFfVwzNKmMSZ3ZLEMmYSQyAK60QUJdtEb6j5Q8RYlURdbZlE9haZw+HDvkQ2k39FnGuBRfTFZ0Vb8NVEjx5hxGn7xEMSTB9EH+WsQqXIp0R3RydEqiyuwntwOcPd58lDQ3eSRNgDq0TbyFlERPsRQwPsp8PPRtHDwc5tQ/njQEMZ1PJDPDgiRSnkXkUYhIxFnyGMRcXHt0Tifx3Eh+iexLCEp8RivLzE0qUmxGkNxMNLnsvEZ63qxF0c+8Pyw/ZE7b6+ROryOcT8xFrEyuEGxCTwhMPlmZ7DcdvVQ0CrBUW4V8VEATv1wtgkssShsxDFpU8cxT8BC8UZcwnFw4o+xfXPPMXwnbrEZcGvQS/yUETTaGREGlYyRB2y0kJJp4XEk4GdxJp2D8ShFhZDqPmERCfX0EWnc7xFjmvyRDDXJkOdBk9F4AdgRUpulkUc8N5FgH0KRsebHkbUAhVG7UrRRZqDhUVHGC5FAJM0wZjEnUNXJdVEXX7DRCx7JETAOtPDYKE3w8A2QkQI+jhEfP8KRX/rmEVPCEBF0KsTRPiyqkNEAABF0d2uRXQY/kWxPRhG/ro6RllZQ0ZKxB1GkujVRS6RhUXE22pFIfqPRb1Gv0WfweBFw1aeRbAg/kQU8ARFVHiORXQv/UW/yFtGNhWPRk2JpEb8XbVGZJ67RhwSykYb29VGuL7fRviI20a+JNhGMEjpRuOFA0dIcRNHOkYcR6xGFUd6awtHQV4RRx1FIkcFAz5Hs41iR/D/gkc69I1HJvuMRxrehkfGB4VHazeLR+ivlEfaTZ5Hvs2oRxxQrUesJK5H9HiwR1p5sUfvbbZHMpDER5rL1UepeulHaoEASFr/C0hHbRVICW8aSND3HkgLSiJIYk8iSLMUIUiGRyBIlmsgSLRDHki6LBpILloVSOMpEUgC6A1I8Z8JSPBoBUjy3P5HDIvuRyKq3Uc1uc1HTtq+RxuMq0eeOplH6gKMRy6HfUckJmpHw01RR945OUfyYilHoh4dRxxREUdik/tGtuPTRsnpr0bu3IVG69pKRsi8S0azMGdGEq9ORjLPLUZiWRpGzpMARvg8sEW6+LNEDFnYxPQEMcWa/v/EjGFSRHVIv0Tm07REwulnRTzs40WoeBJGPRgbRvHE9EW/3YNFGOOLRNA7NcWQh9zFMv0zxrr2JcbmWKnFqrBhxPgpRkXC0LlFzhH7RW0QYkZCDLlGwq/vRlTwAkeF+/ZGmN/RRkB7sUYtYKJGTmKZRu7NlUb58YZGaHlARpOmAkYAPsVFxj7iRe9KNEbbFldGsQo3RgLw10WUJHxFZuaFRchh3UVwswRG8ZK5RRCIJ0TMn4vFPP2Bxf+EG8X88oPEG+LYxIf+6cVrg0LGYWIfxqBeasWCw5FFcm9QRkdbXEbroi1GTvPnRdcBPkWyfIpFNSIJRito+0V+d4pFwIn9w5RyQ8VUW6LE7F3iRJ/mmkV256BFtgIoRRBsdcN0sSzExBY4xPMkb8Uh2oXFdP6VRGKA7UWjvSpGOo8oRnMa/kUkmoNFEGy+RDq8mkXMrwhGizwIRrLI8EVT/pFFET4jRZhRXEUKVfdFn0EmRjTA/kUNA/FEomU3xf2MEcXqJWtEVnmKRfd4x0Wvz/RFq5XqRRYm2kVStsBFbTVrRYLZIEWJEOdERot1RTd8wUW6yw5GCLMyRuUoEUaJXPFFx6KARTCWO8RXJLJCrnBLREJuZUTgFK1E0AmgRKbFlkR/e8VEbYrfRMHH1kRYvodCiDArxfw+JcW2+4XDkA5cQ1pMj8NxvsZDqcjRRBwsn0TVAxnDpOLSxOaOScTp5AVF2flKRXATLUVDtg1FXZr2RDxHjkTKG+xDU3VxQpqHIcNhSkrD3ChZwCiiOsRrK0/FirNLxZt5wMSgfZbE4nejQnZiF0WS7nBFH25XRX+670RI1E5F7Q20RQbnskVLgMtF33y7RXh3S0U7iSBFmbMyRY1AEkVrTEpFFytwRWh7Q0UvvkJFndBVReA5eUWmBYlFZeAkRVdHnkST4RpFefISRa+XC0VR5DdFVCn4RKMKUUT+9kVEOP4cw+taHMVvjNHEbccTRCsaI0SmAqBD4w+mxDneDMWnkfnE7N0uxcRlzsTowBxEYUmqRBWfN0WyXGpFwa8JReBizMNHWSzFz63vxC5aBsSdhIVDzRhaRNNvvEPKzMpD0IdERHYrHMJL/2DEfR+PxGuussThN7PEBc/6w7h5AMM20yzDPrHIRIokNEWHfCZFX04HRRxcI0UxSPNEltSRw6cKqMQ+l+vEM5sSxe99H8V3aSbFKjAMxaSwCMU5pSbFp4lXxZzOaMVkfZrEdOdBRJUesEPq7fdDFHB5RKOsiEOPBenD4stBxOJjiMR90IDETsZexM1d60LCcdJEui0CRQA7XkSohQbDu3GqwxlnTkIo4E9E+SPDQ2G72cM0pv3EaP80xd61McXWACLF15PKxHP/oMTTVDXDRSTnREL8UkV3I+pEH4ANQ4sAJ8RnixbFk6c1xSF3/MTCc/bD0GFNRJEcpES82ylEVIntQwFcpESqHotDak+ExBe/fMKGLPBBpts+xOoggMT/TYvEmv1YxIC2jEI+YTVEQd0NRPvIpET/orBEMDutRNefGkU/2wpFBjrYRFDGm0SOGZzEj98CxafyCcRr9IjDdG2BxNlypMRdpxfEfESUxO0L7MReZ13C2209RJ1eMkSa3dpERBGwRLEyqcOJNzbECcRJRCdyA0VsBsdEWLdOw8Hf2cQXlMPEjcpLQ8X+z0RBtYREFRn0Q4BCU0TM8lLDoMufxAk1AMVcw/jEUxQ2xCbAnUL0cVRExW17REvcg0TANLpEdTqcRFIXYURXpGlDC9WSwQ/1PUQil3BECIenQyKKBETjY6FEWRgNRIk+jkNthSzE5yDXxB25usT8yEbEm6btwYseh8QelJXEhVXPwpwskUTZidREAyaRRGMQp8MbUifEsNC6RPdQtkRLB0/EdOKqxFbVF8SBit5C8wLxw7ZeFcV0AhXFWCgMxLPacUR8UghFI8AeRZNYj0PKb5bEFiYKxI0GFkIQvW5DkH/vwxpRIcQDD2fCcTsxRLiMq0TUyjlD08u8w68SzEM+TnJECNvJRAZzJUT+jMzCiwwjQ986zEN8omxEDq88RD50hMPKr1fEhMnHwzZh/ENKxV9E0+agRMlM8kTJ7B1FwccGRYgEOETMYAHEnItFxOac+0P2ahRFAs8qRcYRnUTArY9EVQf6RLDK7UQsyxRF8ksdRZNHFEXIyt5E25LAQk9lnUSdBhFFHbAtRVameUW5zz1F9vcHRde6nkSrZ2JDdse8QmCMacS2uP/EfzJMxPxoYUOBOdFD4QpFQ0qe1kIO4PZCKZfdw4pXi8Ri0SXFCHNExcE5vsR6v2bEJ4oZxd4MIMXzRBXF1M4mxY8Tr8SPZSpEghCWRGtmbETKkXZEMxt5w8D2BsNXtc1DnUBixH/5I8XoIzrFXmvExB5Ew0K7DklELz1KRMjL60NigA7EDN1RxDsdoMQGvdvERjOSxOFktMTsFhfEYxCZRMh8k0RI5y9EZyb2Q+Yz4UM/Xl/DoyIKxebPOcUuvR7F3RIzxbm0F8XpAY/EQJ2pxMFE6cTPuRDF/RMmxV7AB8WwRi7E4X1GRK2hxENCoJfEaREtxfNtMMVe2AHFARC3xDqIwcSqlM7EKsALxVEDTMXI4A/FAAAAALmQAsU5e4XE30sExV/rAMVQwtzEAmPKxK+Wn8Rnbo7E+5yUxEZJBMUs4EDFSnJIxYA6S8QV7whEjX5Qw4JYp8OJbS/E6HTRw8kShcCAJf/DY9mYwqnPpUO/LnJEB03SRKuNxsIWACPFTM9HxVQFzcT9lxJDRYC5w0v7hcSWtPDDeG0AwwlxI0REAvBESys8RHCk78RG/xzFZH+XxO7LnkSf/45EHnoTxB4FKMRqwLbDV82YQ45LvkJg3KLBWEYaQn4hrMMC+XpEek/LRMxM+0M9EjJEWprYQ32W4sTb4BPFcseFxJlJgENfBv1Eq2gERS2HgUQwg/FDnhtyxFUxGcX84NDEMIoVwxEqDEP75qvBo9ZhxA0pZsSqefpCUfGYw+FQJsRdmqJDJxGbRPMOAMPVWK7EI7cQQvLIIkKtMyXEE4M6xLeOq8QM5CnEpZGgQuBfjMNmOnDEDKk1xKPtdkIPeSHDFk6wQ17GjURZiFlElzY1Q8N0o8TrhCTFjj4CxVYwRMM5hTpE0kNyRJ5TFEMC5NDEa7ArxD8i70SVxCdFTrz1RNFthkT/FQrE7FMFxQIo4cTRtT/EocgwxHXhFcSTIXRE8UVyRDc6bUPBAv1CECJIxM1cBcWUVjXFqT8kxTI+QcUnHCzFUDxaxME9VkS09D9EIX0mw9XmUsIYAFfDhxQqxAf5p8QVNyfEV7KOQ9pvPkRaEShF66s7Ra6h3EQ1unFDRNZ+xLwZi8Q8SAjFOpo+xfP7GcUcIbbEjpsZxDiPI0PLHWVEtkNIRGZuzEMAaItDnAIMRA9VQURnjnHCI39nQmixkETJKUZCyAypxDB7esRM1LjEh5PoxMdvU8SfshDDsAXWRNbpLkUs2StEEFHRwwUcBER0zEJEgdeww2vuzMS2sxTFQ3iYxMHQT8MjYIVDw+w9RC7xiMRQ4rzEQ0yJQ6t2AsKUV7HEHnwOxIS+vL88ko7DxoQcRO3n+EStkTZFbWq9RBbQPkSn37NEMepaRIICNESP+N/DWSfMxOah18T69QDFOVgFxW/VHMWVYlHFCBSKxc2qkMWxBpPFp7NUxX9p7cQ9KCTFGPAixQdOksRjecRCU5Ysw64OHcS10DRErx6HRMqEVcT6zgrFl1OVxJutjkRz0cREBHEzQ23ym0Gy2QdEEW5RQ5glP8PNqyTEgjWhw3D3d0TnnXlEy5wjRPKxjUSfs4JEXlzPROtODUUgj7pE1ChRRGBCMET4dyFDZxyvxO5iGMWCC+nEE7FAxG+ESUNYV7BEs28ORabwK0VliL9EdBtpxLV0vsR/cLHEn2QLxXzEssQuSKtEQdswRU1m0ESAsKxEe+4eRVDFn0TS+nrDbBYaxJvWOcW/1lnFH0wJxHN+O0RmYg9EA+OmRLNkCkUhouBEw3sGRbwt6kTHFQRFRYqKRRxChUWEZkpFl3otRV1J0ESDV5NEPG8jRa4lf0VmRIFF2LmARTYOekWnqExFmXkmRdCb1ETLTnRE4giYRG57UkQKuNhDBY1VQ/q6zkP5M5JEQLJ6RCxi5sLxzqZEYs5bRYcaSUXxJiVFWscLRcl+LUUplzVFORHhRGxTnkTVIL5EPBGwwseRYcPyjihFl6FxRRfOcUXLeYRFMYiURc46YEXrnS5E8WtQxI0TE0Rx5EtEUFAvRDJjAkVz071EbvF8w/zpccRoPYDEIjXAxNNes8QgognEq7OtxJ55McUEkLXEQ+c2xIoYMsRreMxAyKXPxEoiMsXVA/PELy8NxNvvtkTx3g9F7X26QxY7CUNLBBtFux0ARVy3x0TDV1xFtbo0RUIEfELU0K7EGt0Dxa0sK0Ni4t1ENMQSxMYvu8QaiPzE7dYFxYnmrsS69wNBKNnhROsO6ETqabBDGuI2xK7hPMQC2IbEKBIjxDh2cUTaXBZFNgaERYEaiEVeKUJFQfnbRIYYBsVonIXFO0Uzxff/I8QInO/CqFioxKcxHcWXpD/FS9r2xCFEZMOJsOhEnVXPRIBxtMRMHzHFNTTWxEE3JETsoPZEWB7ORFpKq0S9HlDD+uQWxeXdX8V/x03FmH73xBN3ucR9lKnEEAysxN2vZ8QVUJhE4w0hReTD50SouFtE5RtMRMB4pkTsp7FEGnS+RG7q4kTWejdEzk8ixAPg+8T8WXtF465PRaVEEUUyGFFFGvCRRU7fpkXSv9ZFna0KRo+uG0Yu9wtG0PybRQCym8FKCNLEyQOgxEUxXcSAw5XCuEQMxFuHE8UI6y7FoI72w9o6Q0V6VKhFYv2WRZoyXEViqnxFaUxRRe4X5ERF0UBFmrWsRU8AB0bjJitGoqotRotEJEYgSgdG61a1RWpsR0WAfC1FIOtVRda1nEU1mLtFqi6IRXytKkXEplVFg0vlRdlMQEYBfHNGEuCJRtY/l0bTaaJG1NiwRrf8vUaZfcVGRSzJRiei0kawmONG3v76RvyQBkdqzAdHJroERxIQ+EaqafJGWV8MR14jL0dLRVFH4r1qRzose0cfhYFHsguARzyqd0dqA3tHAMyGR4AfkUcUg5ZHwCeYRz/ukkfznYhHhBiHRyBdhkcTuohHAQ2YRxCtrEemab5Hm7nMRyMC2EfCbOFHcFrlR8ao5kcrWO1HrhT0R9J2/EfGxQFILkEDSIzWAkijkP5HgOP4R3sw9kcWKu9HEGPmR0742ke2/M5HgorDR/batEfqr6ZH8ACbRzfsi0eMUXlHjlJhR85bSUcMKzFHlqgaRwWrCUds0wFH8iD8RnDI3EZR9KpGTIeCRsqmWEYvM15G+6pPRimsSkZmUlxGnk08RvYMEUZesNhFBA19RU8BeEQmVZnEaczmxFx9qcRYLMnC80MKRXsjkUWmdrNF2fXzReSFLkZ0O05G5xAsRlu820XY/kxFhLt2xBwhO8UuLK3FiLsJxqn5wcWztzzEUpJCRQD7pkWiCs1FdIEcRo9AS0aFunpGRc2hRtcIvUYLtspGS/O2Ru5LmUanCpdGMhqSRh9qhUZiRUtGGpHXRfK1v0WJJCJG/6l9RrcdmUYmkHlGSYEgRldwrUV06IlFYjUDRib7IEaQiNxFeLJJRElfqsUcSrfFgLNjQzyCRkWd7tFEweoaxbo0DsYQVRnGzATdxGdcA0aFsV1GPVRcRvfeGkaKSZFFsbN7Rarm2kWjbQVGSlwARu67lUVAMZfDih1DxUCO0cN0e41FA//DRb/C00U3+7hF0oRlRaATgUTgDh7D/giwRA8xEUU1VwhFs5qfRQmAIkbqhidGAEvZRTXtTkV7O+xE3shnRT6U3EVI+/5F5QyiRVgzU0TYBA7EvLyORUop/0VcxRdGJXUoRleasUVcdjRE9IfCw0hJzkRJjLtFEJTZRaeelEW3xHRF5fBWRR9zgkWuEaBFUkVhRT7dMUVKxUlFM2OmRVALEEYiD0tG29I8Rp50BkYIcL5FdKB8RcUlj0VEyInCQ4v0RJ3OAEW8IcREjFB0RC61lkLOGitDqKLfQ304IkTE/wNEVbJ7xLgUDMV1RGHEobGBRGG0ykSdXmBEdShVREKsJkMARGPETTCcxAXVkMQ4I4NErSxxRZ/bl0U+EGBFmWYoRZXVJkVq8BBFV6v2RMzkdETlRB/Doz7wQ3Bw6EStYCrE/2BcxSco5cR21ZJDLZzIRGjeQEXxxj9Fm78pRTCNPkWLP55FooLxRQ2OxEVtGJ9FwI6oRWbKOkVjm9xEeH1mRdm5iUXSq3ZF/yB/RW1mnUUhl89FfrrCRSURnkWKtJ5FwCE9ReCFKsQ4f7rDH4yqRAtL9ERhM0tFBtYzRcPuJUTrYdnDe0xLQ3zm9sOZE+vElnOzxAwRjcQ2AiTE/q2MxB2GHMVf0OrEQMXExANmnsQKw05ErdN1RKOVDUS8sghFV+YsRWQpu0TDYa/ErhwSxbGlFcSfGX5EOSkiRbQ4MkXDwc1EPMpIRIAuYMS31CjFqWIAxWDg68P1UyREl6HcRAZlDUX9Ek1EnHVQRMzwIEXuXytFXHxJREGAr8Nl0p9DByLawkhzNcQpQ0jEkB/jxA2UQsXIeGDFW9U1xYja28TXY57Ex2fFxOcAMMXzbDDF0wryxERO48SvpCnEUSjKRC5uJkV+pAhFinYORCPkzcRFb5TEz/9Hw+WLn8RTEuzEUAeGxJe3gEJQg6VDbyurwn/jQ8SzUE3E/9c3w8moR0SQlIJCZC21xF7GEcUAKkbFaV73xNqR3cRABPrEH/I/xOkPmUMhnIbDcIzUxLX1B8V3NfHEM8eIxM0KI8QtfKlDnrVmRJ1J90OuC6TDdti6xNDgBsSVeoNE3Y2vQ1pzeMPLBLbD5krBw3y74MLGgcJCByXjQwODFkQWPGJEt3AtRG6OoUTARuREiQptRE2OgEQqEbdDhQeLxLugKMRysHXETJT5xD2VncQkfIzEz8opxaStecV6vQ7F5QL4Qhn6SUPXn2tEv5KgRL4xA8TBNbXDIfmnRJgqqETRmT5EUUUBRBo4DUQft/9Di5aVw/x0J8SVetXDOD/iQIQygUSisUxEOV9sQp9Jv0Q4TOpEJ58eQ9dG8sRuPB/FdduGw+YzbET+sjREq4CrQgOsNsSG1gLCcWU3RAn6lUSLQI9EA7EdxJ2Jq8TSeQ3DpDgnRC6uSkRHUW9EnNoWxMc2zcTKbfPEGO4kxfH3BsW76Y/EuKOOROlmrkSxshbDbmsAxObbvMJSsQ9D+5s/RK3ln0RWDLBDNs19RNQGDUXjo7ZEiWe1Q0P2q8Ngpt7DvBYJxDCyu8QzwHDE5Q2EQljh+UMAJlhEpmKrRLovlUSJHg9ER4JWRJCPWEQAs5JEwzuWRAIh/UOZ585DoQVhRPOo/kRpTLREU/JpxMrs8cSfjrTEk0hDRL1SBUW8ysJEf9dlROETykOrFBNEHdJeRJkoZETwK4BE06hDRCitY0Qpx6tEIBzQRJwV60T4G8lE9ISuRFGNwkRHTQpF0yj5RMRHdkTzqI5EjF7bRE4YbURnnglE2tXJRPHzi0SR9EnBTkL9wr8s5MFGy3pD8hqYxHrfXcSHuR5EkDlnQWEEo0Qc0QhFfRjRRFcBuEQ3lBpEKYI1wpj8/UPdr9ZDUsZrQ5U1CEPeWR1EVcm+RIC0bkS1qzpEfe9WRH9qKETsPgnEzecIxSJv/sS9xBjE0Wy1xDqCD8UVV27EBzgNw/nANEOaX+5E8Zw9Rc/KykSwPxVETGdnxEgnfsQ2FI1DmSFKw1c7SsQB2KvE3emYxABNN0JwRUNEy+TUwnHjYMSMeobEiZAxxFYx58FPYZXDXWpHQ533IkTberpD3ETHRIRzOkVHPxlFYE0XRB3RHsSZy2nECcsJxQkTTsWLLPnEpN+JxKf72sTpI4HEen0lxGmcvsTMBfvEOUkKxfzuDMX4Lr/EarUEQ2Lu6UGYf4vEXKDQxGhSz8QhUqXEC2GvxLuZ9cR0fd3E0slhxGbJqcT1cM3E11j8xAAAAABhHGTE0jCHxPwT8sS2ahDFVbsVxRTkssSz2JfEcmKbxIf1ycRx2wXFU5Iuxf37CsVKgWTECjikxB01hcQrxRJEaToARaAPEEVo2UxE8sh1QpIpA0I/8njDXNb0Q3xJb0RekBhEKdrEw0Uem8Q2ejlE/vEKRVl1BkRdir/DGOMmxB1mxsTamznE/+1BRMk4LkNHcnfEIVsNxehyxcRC2o9DFFGiw/ZjYsSTfJ/DaPYLRCS2nkMlVFHCsqQbRLshEMSkB67Ehoakw3cfhMSnPLPE1KasQ8VQPURL+MDDq+KKxN8BecS7OQBEC2mLRMlqGMN+63HDloVuw31QBMXQ4SvF14TNxK7Jr8SP7p3EXZ6UxIrCOMR8KJFE0ALMRFwhp8PqH9HEOyuhw5Wi/ULkqgjFzR4DxV9LpcTCfuzEIMaVxDTBU8QGkS3EN/8Awwn8IEQFflNEOndhQZTE/8IXnpzC/3AnRI5N4kTomcpELI0nRA6vS8T1c9bEItiexNCblMM2h93DnLKrxHkRrcQBm2bE58wgRBkM/EStE71Ex9zPQ3TuQsT5vCrFUIiExfMMc8UarhLFM/wlxGxTBMQlgYhD8z0hRNYz3sPkpBrEAs5uxH6yv8QvhxvFkiT4xAUejsSW7MHEvSTZxAM6sMTeSHfE8llwxPZkqcQGZPLE22zExMxv8cTi/+3E+LB2xM8XgsR0OiFEDwfXRIY4UERhBLfDNzy4xD1UgMP4imLDioY5xX/OgsXjYUHFv/zlxGJ0ncSdnTzEgzMTxPo208Oyzy7DG3OUQyLhm0Rf0VBER7uzQ54b1USM9NFE2fMNwqxRGcQ8NVHEmkWzxOQVqcRQBJ7Eem0awu8vDEUVkdZE2SPqQoZ4aUOf/TpEIMOFQ4aACcSjlYPE1UPEQ6C9BEW/6rNEPvzKRKDARESYFmfEmgRERIiFBUXuaZjD55+KxGf/UkSbnJBEkxGoQ6MqREHWooVE7JwDRFk0msTB07rDRxANRLZ7g0QEOgVEv65VxHadl8T0ydfEgs/dxNya7cSPdSTFchBOxcXRHMUomNLEhmKHxGc72UKJNmrEDUYOxYngF8XDENXE2gS/w/MHGcRZmkjE75kjwX5cvMM0pmrEgitXw/TeTUQE1YREl4kHRGstBMOP7QVChfd0RCBD2kRuJ3BE9H3Rwuh4sEQ5gjRFsggDRQIvs0Syut1E7n4tRT5KH0Vw60pELLnpw0YRrcSpz3XEXvfJw5mr+cTroEjFpD2IxAvv9kSIcFBFeTtQRTIJckXComxFwby9QwnNLMWKoxTFJrqbxPuFG8Qde5JEiMFpRc23ZkXSDpREdJlHREN8GETVOWfE+D2qw2r9p8I1qLnECWsHxLFDgURt4y9Ej6tURLKmI0WvzUZFxE1hRUVvSEUyYudDcxssRJDB80RyjbNEj16YRLSDzkS6MtNERyS8RNmRzUQj1uNEhQIORbsUK0VnckFFr3tMRQFgI0UC9pJElug4RIhBKkR9CDVEwuYRROXgZUMXZ5REU1gARcCjC0TkDUjEmycDRPCeDUVXVD1F4DLKRK5DK0RzKb1EWybkROydRkRdJb7C24hPxOTRbsTBGeFEkKp/RarNjUXNBnZFZ1Q+Rdh7/0SEaqZE5hVHREKnhkTXhjBEPgUrxP8TZEIgk1ZELm4/RBXkT0TFzo9EgdB8RFxtzEMUgQpCbhdOxNiEI8XZNwTFU1Lww7YnskFLOb1EXJxGRFf/tsRZDYjEWCaxwmosCURHEq1E+fxIRA3QH0MgBRNFSu5JRd9xS0SA32PDrIFKxOxWR8XgPjzFIUNFxLz6iEQ+ENBETpzBxENGXMUTf1XFifsvxX858MQZmZ/EcaGDQ38ePEQRIqnD3gxzxG8d38OGtkPE0XWxxEI+yUMyuC9F/9VxRdteRkV0L4NEs/lVQ6f0oMS4z+jEc6Qgw3HVVkThalNE3Putw2f/ncQil4zEGbeAwjFr9kHeVP7Dtn9BxBlxucT8y5rE1c0CxC5owENf/qREvLtHRGUEPsTDsDHF3EKAxZmRicV72ILFj3cXxSdBlMRR9jLEAraOQ+QrfUM/84BDuh0aRLt3wMOOhaXE6++Ow2H13UTZRSZFvJAARe8CvERzg49DUY9uxK+VD8WFEDjFYPASRQgUOEWM5HJFZWuuRX/vl0Voy8FF0ckDRph1B0YL0wNGntnURQCx4ER4w/lDcoDqRJcaB0UY1xtEP5wVxb/tYcXUEubEDAeCRPMckkWENQVGJ43WReh+X0USMh1F16JbRYge4EWfzRxG+mFGRiNxa0abym9G49FSRpsZJUYij+NFBVabRa7Bf0UWjlNFPLgeRWBdi0SQ58pDsDoSRKzfG0Xx7rlF0u4eRgpNXEaosn1GfsKARlyjikYm5Z9Gkv+jRp9qp0YrEqhGabWqRnlkwEaeduNGf1IHRz2dDkdHvwVHgwb4RvXE7EavhABHrQwiRy5tTUd6L3FHcHZ+R+UQeEemYmxHlBVkR0yEakdlXIFHlvmOR2KOlkcOapNHSbyJR3APfEdetmVHfvdcR1wYaEcSwnBHSxyBR75Klkf4S6ZHaYeuR14ZsEe2Ba1HauitR2h/sEe4bLdHt0LBR7ZZykcces9HnJzSR5rm0Ufl4stHIJvKR37syEcM1MRHVvO+R86MtEdqpapHUfChR5VimEdcY4xHhPWAR82rbEeZ0FJHomJARxr7JkdzFQxHxpf4RstC1EatIMFG5jq0Rgx7k0arO1lGF10fRgdTFka6lzVG9CJPRkHtW0ZIdm5GjGxQRvg2B0YmQLlFm04MRSbBAMWqyETFJl8JxfDMHUPn8QZFT9GcRTjtCUbYfD1GB7dfRiuVgkbrNI9GshV5Ri19L0YqhsFFEwphRDapbMV8PKPFHR6bxZB1mMRxxMZF9ZUtRm/GL0aAcElGGtZ6Rurhg0ZUBmpG6CpHRqLvaEbavJxGTnSyRlLpqUao8JxGi5GPRniVYkYc1h1G5jXBRXUg3kWIKFtGIVGSRpDLk0Zm31hGlC37RXCs6EWF+R9GQQw4RmFZEkbG441FSCQMxQawkMU8VvHEqqclRRqWaEVssvvEc+zTxayA5sU6yyrFOXfYRV4Za0ZY/GlGXvU6Rii6E0ZGKslF2T/aRZHTGkaq+xxG3+rlRYa6TUVwWS3DwpSCRJ2cg0X4BvZFQ4oGRoy1q0XsvHJFFNhIRYrm6ETQ9ixEwl7uRCd/t0VvBhJGlvQfRgMGGUY9v+RFNkpjRZTLeUQQZgJFBAygRTH1t0VCha9Fz7dZRcw7rcOQ9UPDeuSxRRIwFEY2egJGfpWkRZiSxkQ28QRExMMORQtEv0XZ2w9GNE4JRlhax0X+bnxFaBE+ReL6MkVQNi9FaQO4RGawM0V0baBF1kffRbX9K0ZA/UBGdDo3Rtvg2EUT7l1F2zu7Rfps7EX9WN9FQfhrRKpCjUTG5mzCmoAKQx0/EkPpaIBDdzr3Qwpv8EKTI5nDGkCHw0/rWENg8c9EMkNDRaJdZkWZ/QFFh0hwROzshEQBLgFEC6uSRKHGq0SxTjBEL31iRJlpJ0XXslBF604DRTbPpUR8AjpE3jt0RE+yu0RgdylEbR0rxJMEJMKYE4tDv3mhxATS38KDvxBFDxMsRXrEPEXUDhNFl1fURAu+QkW6uKJFj8H0Re1SzkWs9V1F3aKGRQPzg0WYSxBFo0c4RRI9kEXjAoFFICgbRaaLAEWkA4VF8z+bRYohMkVYeQZFIxEdRfOyWURcdLVDmbTARO+fjEQSSJJEQxifRIWTNkPft3jEoFVYxHthjENK/evCAHlOxJjvYcQLQ/PD2ZTnwlghqcRY2oDE2ZZ4RJK1u0T8jgpFp9b3RLAi5cN24hjEkmcQRHPdokSfEkNEVXoXxN05vcOnII9DgI2lRChjOUX2qT1FooIFRT0l4kNdxALF/OXrxNyknsPheI9CZe/7Q0FiDEVKUidFAD8VRZHre0XRppVFItEARQaX88TrSyDFPTKIxGCgB8TMo0nEM0rWxBqDHcXRmiTFe4cbxYSQBcXCQg3FP+QQxZN89sRnSsTEd1P9xLQjUsWZVUvFM4ytxHhkMUNFUT1EyiZ8RIBgB8QkXhjE4CqURAWz6sL2NRHFB3ofxa2BJcQYq4tExNOBRExNP8Mr1sfEV2/wxFQ23MM8+xDDBD63xOpAtcTL2fHEqqhuxAAuhcPwhbDECTqAxNL+fMRC8QXFdUQkxaIIC8XpPU/Ei/bKRBiKmkRLJTTDuL9ww3OwBsSzvSjC5xevwweSqcQoa+bD11FNRO3No0RsWWdE+gkNRFpNO0TUWwhE/WR+RDa7XERiGZdDIzcWQwkqFETG9LFEaWXoQxNk8MPMSIjEc6Yoxcx+DMUtkIjEP0YLxUDEMMVXzPvEydrSxEspFsUGY9bEH5tbRL9dkEQTJPHD1/6YxAgFBMWFJ/fE+QAqQ46ldUS3lExEfNJdRLdMFkQmmUxEqF6YQ5+Eh8O0IRVEw3qgROhr0kRHjXFEE6XDxDiMxsSZmQDDXrOqQkcW10Jdw9PCYybXRMknSEX3eQ9Fzd+ERC8ce8SDCwnFJpHqxCgxisTF1DpEEUeARITAVcNLwAFEVhD7ROsG6UTEfI1E4QIOxB6/48Q4GqvE452yxKu8UMT9yinECAgMQ3jYokQQaDNEgSg+Q4zZvkOdzRdDH+mUw4fJDESy3gZEGj2iQ8A2oET1TrtEa36aRMPnTERGxTVE2fiGRM/K/cKqkDtDdaK3RCbCgkQ+hNpDD8vSQmOFX0TZRPREAMApRbELBEVf3XZEGnkcRDVdTMOLKzzESM5vxKPxNsRr70TCFdn+w0TDjsQGXbjEXKfSw0DBmESxrnBEy40JQgmP5sOJPVzDtmdGQtsR28POyRTE+Euzw5bUDkMReWRECq+fRB4F10TC64tE5Q8IQTI2EMNH3INEhMf/RHs3dUQSTHRCMtUSRAuEVUQVb9VDP+uLRGzJw0RHxVhCIQdOxAmx/8O3hYZDUqy9xFj7Y8WDNcDEoCYNxH4aSMOZ71lEvxA+Q4oRGMR4ZPvDmVSbxEFWpcS9V0fDm21yQ4p5NcR1oNjESgLOwjYfaEQmFYtEp1ijRBmpH0TJ9QHCc2GuwyH3ZMS8EOrDF16Owvr2asTgIZPDW9R+RIa0KETkJApECMLqRCD3cUTB7Q9A/V92xLTj48RHLQPECc5dxHOMZsS25YbDtu4AxEL/r8MAbHlDnbxuwy2nmMSni0HEdYj5wvHou0FKZYzEY8IAxQBHdMR6pqlCU/QpRHeJzkSZU+tEXHNtQxEj3MQh5urELqTVxOm7U8W5n1bF4LdNxO5TBcMRIsfDhBdKQ/cgD0OxHQjEpKG2xJBdC8WEICXFqp7bxJwDC8UnOoTFM2KAxX8oDMXvhY3CF5JZRD8UgUK1J3bEPP5wxHVBPMSkMqBAApvywxPd58QAAAAABJycxIl11MQvNMvESqAExfw618SEedrE45kgxamOPsXanh3FIM9VxMbUmsKnIVTDromTxACg+sSlS2/EIWWIRFTKC0X238VErSs3RExl/ENPTq/DL6iExGFNlcTwMEFDCiIHRbPAFkSrcWbEWQ0dRGOhxkOTPzrD+GNSRJ/CWEOL7RDEFLYeRH2/bESbXSpE8dRXw9miHsW27SrFrfnZxF/dmMSlDg/E5oE1Q0eC7sJ7uYXEoc+dQ6ZDUUTldcXEJIb7xEjPssQzLgnFy93axA7wn0JoDK1Eno2LRIREyMPjETzErmK4QnKf5sOjPV/EQ18HPiHAUsS0bATFhBzqxPjr+8Qvv73EEZobxOdVOsTWKhXEMbuXw4l+VcT/rfvEQTLfxGl0ScMpRYHEr+wExS+WF8XFKn7FA9dLxU2kHMRfjQREsN3uQUzjpMM8WB1E2RBZRLpeYkTYM4FEx4mNRMt3y0SGpM1EFV3tRLSaw0QX+ABEUNWNQwThS0SVlMhDOMvoxDI9T8WZuRzFfFqAQ35220QN6KPDSNn4xHXtpsSihszEdF9DxUpzTMU7xCPFyr/Mw0wOLkRe/B5EINaqRA0W/0NGzdrD+MiuxBffxcT1KODEPUHixClinMNC6tBD/FvIQwWyWMKLVO7DBX8FQZv4YsNn2wzFKqH/xIbBUMStgwzEXKifQ0iyoMOxmM3CspzAQ/NiGsRh9mzEuv3rxOhdE8RqAxFFKSyjRPjar8Q4GgjFsUsNxaioPcVjAUDFhNAIxbj7j8SZ9h3Eib0qxNl9rkI06DdDM+w8xNs1D8SqPlrEptIAxVm1A8XU4rjENHabxCISrcQ0jNvEs52/xNGWm0P026lESrhJRMk+TUP9DVzBRrTyQaQGXkM1LbPCzPhkwwIchkTWCKFD2RY+wrpgzUTy7p5EiDmQRIrDFEVDxGJEdX1PxJEMSUQ6YuNEgk94RLz6K8PLKmrCUC3bQ7gDZ8Rj4nXEvO4yw+CSjsM1KoPE658PxZi7AcXBCf/ENloXxaceFMX04PPErkvIxPX4NsTMwRVEaxSbQvxhOsQ0/rPEvr1mxLwyH0O4GyLEAa2IxPJzx8SwSDjFPgU0xSoH38RgyAfE634PRBlx+UM9M7jD50Cswni4pUMEkA5DaPx9RPLgFUW9kgxFyrzQQ/p2qEIxE75EZRf6RFRPxESfzpVEQJ3eRHBbh0ShANDE0P4QxS0H+MQ+h7DEzphLRNietkSpSyPE69eOxIAFiEQO2jFFf3MfRSca80Sv7BlF5L2+RNBZRsSWZX3Eco0DQzeaAkPoAObCWw/ZROUQhEVhDkBF+pdnRKoVfMMdEzLFvQBzxZlAxcR/mhpEl5b0ROZALEX3qPdE9MI1RAwZn0QAh/9ErSUuRaX8j0XpGT9Fqo4cRNOnTETN3J5EdUenRBWN60QxWxZF+eu5RNUxccMN1aHEWUJixJGOl8PlxhtEWc/LRDI/pEQaHibDRCM1xPCjTsQe8HLEw7DrwzXiGcQbfxbD90yBROH/aUTM6u7Dvf69xGiIt8TxkKhDoydeRD88/8PDOJLEsrwbxA0/XkN6tF1DUPTbQ9SeT0SEQRtFBuRfRb+oNUXrK9ZEt0BMRBsJx8PubjzEAVEXRDzYh0T3bknDzBwHxeWzycS37iLEF1xHxLzDb8QOA47EOpd7xA/BMMTJlg/EkDuVw3jW3MPvxjnEqUwexNHyhcTb3HNEujFhRSmzN0X8WhNFEr8URZxGtUQwS0ZEQI+3RBALJkUB+1pF0q4/RZkprEE0HyHF9iwXxVKIP8XNeEnFZLPTwzSyv0Qc2IZEdZH/xD0MYMXdWw3F6jRaxMZ0lELWghLESxc8xG/lHMTHfLPEZODexMe8OMSEY/1DsFtTRJYY+kR2N1NFMtX5RDV9QcQJ9T7F0u84xVU56MTpSdjChVE7RXMyR0U/HphEXzMLxBMGNMR630pEhukQRYnfxESlWYDERlUTxV9YyMQGaotEyfk8RdjkAUX34FlD219yxHiS9MT4zWbFibyHxWIFYcWMMWLFO6E1xXRG28QrYq3EehkTRFl490T4F/JDAciDxCG1wcSgrcTEV00AxJimkkSgD95EizMpRKxtScRLZwzFeRUexYSLicT1pM3Edpu5xO+0cEXpD4FF186uRdE+0UXk3OBFvnLURSnYVUVQNN5D6JynQ5KdFkRECJZEbRsJRYIh8UTo3xXEYER0xXDfH8W8X/5EIAm8RZwG60V0kNJFPJrMRaaBvUU3RatFzXXzRcgZN0ZzW2pGAw2LRmA9lkYqEI9G1NlmRo4aO0Yonw1GDEjjRZ7S3kUQD9VFtLazRfa9QUUQ3JREaKTqRLXbw0XQdjdGzsRzRvgIhEYQ3YJGftN/RrfghkbE6aBGA8mpRk19lkahDJBG8RurRlhnzEZLo/FGO0kIR1ixB0fsTv1Gurv5RgbZB0eAdyBHXrtGR975b0dfY4NHHO+DR+TQe0e5o2xHuuNrRxaUekefoItHavmXR4HVlkcs94tHIMRzR30IWUeXp0VHGEVBR9C2Vkf9CHJHkSyIR6wfl0csX6BHnridR4l9kkfclYhHDXeJRw9zlEdiz6RHIRSyRwU8tkdD97NHoXmtR8jsqEeIL6ZHityiRxArokfsKZ1HHTGWRzBxl0eAq5RH1A+PR8x+iEfmjHtHDJxsR+o9XkeJi0xH2EA9R+LLJEfhNgVHINrmRvf60UYZF7BGjAOORjJcWEZgXhtGwZ4cRvWENEbI0DhG4r0rRikiFkac3x9GoTsfRmXGzEXhIF5F3bwERaSC+MMCjOLEgHeawrsZAEUZDnJFZIHFRXwRK0YGaWxGOm+NRkr0l0bguaNG2zufRqp+e0boFD1GniHwRUbWk0U0p8xFRZYfRs8LSkbxYnxGwICDRqK2gEYj84hG3EWSRlldkUbGpnRGsCZjRpo7jEZYeLFGIvnaRl+d6EZ5G9VGGU2zRvEzhUbpMFNGA7dZRsk8iUYUm6lGqHOcRosKV0Y5SQVGJObcRT7MJEZaHk5G1ZczRnPWoUVwb9DDgJs3xIQ6jEQi1TtFZUsqRYB5c8SlwMDF4L3IxRBi4cS2kcRFFNFhRtCJb0ZevBFG6EVGRakAU0V6TepFzHgYRtoSGUaDQPtF1hmXRfvTBkUQy8NEnD1aRVcaukVOzfVFrBXtRdypnUV3SmlFPvFPRXtid0UiZ6JFTtO9RTbh/EViBCxG2mAjRvNGvEUl67FEtyOTxDVw1MMKu81Ev8VGRY7GukSZ+9LEEi0GxeeJu8N6ASFE1nORRTuWAEba7qRFiismReBOIUWMEmdF5Rq4RVJj7kVNIf9FpKEDRmhrBEaAUfdFbEjjRbOavUWDjZpFUPB1RU5hsUXWXB5GG3Y+RmUDQ0YuSUtGkL01Rmiv7kV59ZpFEqbLRc6FEUbEGQpGLjPRRVHYu0TfEgPEYi9BxGdNRMLtAFLDozsGw/4N/ENxNGZEqSF3RLGhq0REOSdFP3FURWuLWUVxNxFFmGhXRO8v3kSimvFEZAINRR7wVEURMFNFXhrfRHxMhkQ77A9FLwkORei5vkS39UhE2+WhQ22+10Ogxs5DUOJdxFN+CsWxuqfEq1S0w35zoUTnqmtFtFZqRZZhOUWttSdF4z48RSYjtkUt6t1FJczQRTUQoEXN+L9EybyrRHcLZkVK/WFF6e4SRTSUKUUNj2VF/bxqRf43JEXi4vpElevMREOl+MI+H7TEjfrtwwx1i0RzTRRFV/hGRcmXjEQN03vEd2jNxCtX4sSFcEzEAjQ3w5JGJURrjE1ENW1JxGAO3cTdbaTEFUBuQxIIE0QZCpxD15kKRQRaR0XqsA9F1vXWRCC4NMMYt6DEQQmIxDxfg8QvLGLCWbIfREnumURTjYxEJeMWxApctcRgHIPExWyaw3F790PKRDfE6XvGw1S2E0VmQ09FcD4fRR0gQUVuXndF6r8fRVFF8EQv6SJFv3HzRNN+QsT3nh/F9iLZxCUhMMQPXsPErc9lxTzlicVt2kPF1t/7xEjlqcSBH7vEPWAqxXNUO8U8j6zEINJnw4MgTcR46SXE4gfjQwHSUUTTo5DDz5Xgw7nGxcOAzojDYifARDtkIUSEnJ/E3DaqxJDxw8Lo3sVE4CyeRB8ovkF2qnHE0THhxJZZesS5iz7DyE/exMhbv8QFk7XD1NMYRE0JjkRDKnLE/bfMxFPK2cSFWFLFPDlPxbng58T7ipLENiWjREq/B0VrkN/C4MxmxMHr4MRcsuXE4XDgwaxYCkSo66zC3drZw/Hx7cE+CDNDB9KhQ2buqETDI3ZEkRsoRN4kHEQygAPEXBn6w41/90O+vYpEnFkFQvYYicR8XTHEJ0+WxIjZfMRcZ1FE3j0EQkTFLMXFXG3FzeYmxfYXtsQuKVLEh+olRE+Y+0QUsIpEFWQqxBPdisT+5s/DizxwRF17NURcQVHEDmg/xKIKPMOluLNEQN02RVoyBkUwUdFEiKr9RNshF0X/hiBFrxSlQ0zz08R7qdrExvoExVWBY8TjKtlDSYbERJZVS0XSlkdF+ThHRVROMUXnM25E8Z7zw1/EuMSqz07Exwp3RGhTk0RKuqtEKzkYRRCpAEWcJmBEya0Zw5oydsSkOvzCgpdPQwyHa0S8RfZEwTnNRFwfgETVttDCgzmVxDmpz8QUJJLEwMESxGWkKERH5L5ELR6iRGjquETbrZREOPIARNTU+kL2LolDjX/9RKKboURhXRHEhXKBQhXtDUPBhPxCaRn5w9uSTcSY/L1CW2SVRKnQ6kRGjOBENW3XRNxJFET64OLDI6h0wz6PKcTy5pPElIuAxGLnIMOy6o9DyfCLQ+/yk0QvPqlEmGcGRGNRDsOUoJHDyJ3uwanrsMOrvrHEt84AxaZNncQCnPxDIu9DRIyXLESrlitEBy8Zwpm//8OIYgHDlypXROrcV0PGUCnEBlG+Q2deA0Wb2/ZEtuqGQ4EYvb/lIQJDByR2Q9LCj0TbBSBFdJQCRYiX2cQImc/EmKGfRFRx8UTkTQtF+GABRdd3WEOk7pnDj0TFQwbLIsPuPuzDTdm9wxw1WcR2t0XFHY5fxZ6dDsW405bEqcMtQwb2Aj8DXZvEyZalxE3ftcTYqgvFZqTjxMv+zMQQZ4TEdKYmRHD+Y0Qkm0vEwtsoxNgff8Tt5rnE0BkgxCanosQvq0PDL/F9Q/763cKa4aJDU10jxGbv18TLK8nEThJTxCCDnsTPcLLEHQcqxO+cdsM0SnzE/pU5xRN1WcWnY+nEo1/Tw/dYFMT+7qLEy2HoxEP6LcX0HyzFg0toxFhUjsQ4/FrFW703xSTSlsTbmp3EnympxGhXXcTUWPvD30yExNwr68RxEyPFTF3uxOsrg8Rg2yLFwv5bxWRSNsW19LrEmK1Uw6oKK8OefZLDyt70wx5g0cTtBJjEVxzAQRQ5hsQoY1vEAAAAANTKR8UoIRbFkpPOxORxq8QrVLPE6iolxQdBUcXMCFbF4zLExE6NE0R8+xhElRLNQbNWvcNvfRLEEwjpwgxYD0NjgxrDqrY2QnVbT0Sly4FESHolRBAgX8RCQhHFVw0BxEEVyEM5K7TEWWRYxBk6kMMbOF7EAzBqRCR+DkXfS8ZEQALsRPrUnUTDjRjENA4CwlSOaMPAdf/E43oBxTbzbcRNNWvDVZRMQ0JICkTk1EZDXDKIRMQ4NUUW8KZEFFNfxH5nHsMrrCBE5S5JQ57U3ULZ2oNEx9q0RP1MTMNgfvvEdnWvxMqWB0MaARxERpiCRGfCB0PhLbXExQa5xLIaCMVSdPvEIDM6w5zrFkTr2N9CakPVxKsyPsUtDxHFNFaexKoz8L8b8vlDvtBbwqzPuMNtqB7FSl5lxQlq2MRdfq3DBllAxJ/EwcTmAK7DI6OzRGWRFEVt8A5F2L9+RPmPHUIoqijEixmxQwm2J0WsWEVFqS/vRGEmkEQjHLBEVvzNQ/1mj8RjmdrEpYYExE50ukTXh0NDYxgcxbeG+sR+cibEhfDGxKEC5sSM+dnEAas5w88B7kRVcxtEDWE+w3xrEMRkRkHEHpGdxD48x8R/EYXEbKqmxIylScTGU5LDUyw0Q7trT0RYEVhDNSrjv0zhiEQr7UHCsLNOxOGXDUQ/uoVE66jzRM59mUSAdkhDFHlJw90RBMWyz93EqlSexOa2vcRTNWNECusNRR7HIEQlYujD32ShwzmqqsTTaC7FbNcoxYvmq8Re5qVBazIhQzy6JUNRQvFCYF5yw8njl0ORJRvEetw2xdWlO8WYXrjEDCpAw4Xwx0CRjNjDwkVGxCC/dsTtI6fEPOjAxOmDucQX8rvEsaJkxFwHbUPB2KlE+2N9RF/ohkS+WjtDMRoMxYaXvsSWmmTDV/XRw5X5b0MKMaJDbnumw5NsjUTgu+lEtrlhRF1UBkS0Nv5DXIh7RMDdvUP4FCnEY/04xPKdhcTYiN/EGzhDxdYcQMV5MAvFY2wcxT3mWMWLUETF3OWBxAQDG8LPjQFEy1C9QgOnwMS8MkHFTKouxTd9vMNfw7hDAZGnQrLGDUOGCk/EWT31xKGCE8XLCcLE9bw1w1wkAkMjex3EtKvGw0cv2UNPHKfCoCFCQ/Zzs0S/8MlEOg8/RAwseUOaf4hD0m6tQrlEqkNtD4dDNZv8Q4ZCUEQzfKfElCQMxZlolMTyrILE04i/ws9orESYfKBEYFtlROMoxkSPqvpENU+kRA6Me8JrNDnEtjo9xCwHvsPDFW1EfNIKRXUe8UQQiAhEprRSQhny1kTcHeZE5i8/wvLzOMSmPtDEDvUzxR6cGMWuKdvDg0DXRJ1gNUUmDEVFA7AzRUxQK0UA4y5FV40ARS87M0Xdo1pFWXzhRKysI0S3THdEhijfRNd5EUVE4zNFBPAdRahdnERg90JDKjHdQ6vSrEIc1CbENS2AQs6YEkS1vRhC6cebQ8QqFUT0fYDEDxfQxCSHs8Sajj3EicypQ3d8zkNsjLBDg8IMRH4tQ8NyNTBCbkioRI2AjkRAi43D8y/lxEBxqMR0HBDDe860RPIBLkUsbFVFadlBRc+QtUQTUZPDz8sNxHUiq8OfvanEd9wxxDEttkP9rT/E5QRCxRRnDMVUoEBDC1UeROmHHkMn3pjEpSEsxYVGPcXkgAbFh4xixHxFDkTa+HdEG7IMQ4OD7cQmQt/EUyHqRO73aUVKj01FizYdRSTTvUR6bHhDXesCQ5YTREWea6JFz7lJReYuPcRkanzF77pOxa5sHsRKaNXCFaX7QtvBZkNiNzjEmJQwxdCYVsV308vEk5AKxLtulkOFpEXDRfiMxDXdhcSQXZfEAwupxKORisT7WZZDukkjRX+8gkX3rYJF2+1dRBHKT8UXII7Fuh06xZuNqcQyII7EjyVvQ4ZSN0Qy+izA/TsFxGanT8TWHGTDXaxVQ9PPG8Q3Sw7FFrgYxewpU8SZDOdE/BKARckcZ0WKfS1E73oJxdX7PcV+jlvFFLddxQX0EcVfSOzEQ+fGxFmzGMTdS6HEgQbHxNKKsL/zGpbCSeOlxAAIFsRNgaBEgDMZReZyDUUT3rNDXlLYxE5QIcXChzDFMXQ/xYkhicRN9MHA3FcIxA7iG8Tz1phFgKmIRTb1u0V+wtNFrIjURfyLmUWoFORDgLumQro2PkV0YoRFLqZ2RfhgrkQgZrHELIDAxECQ9ERprdJFLHQuRkaDG0abYrdF+OuXRVD+qkW+WwNGVCIpRqtsVEa90YdGvC+TRuTykkZwKn5G6FExRrEW8UXqMPdF8GELRnu7AEapMaFF1ObDROy1ncQA3KlCFxKDRfxNDkZg/2VGOM2BRnHYg0aihodGaoyIRrYxhUbNi5JGu3yZRl4HjUbvCaJGsgPMRns5/kaj0wlHFSoBR9w78UYZMN9Gvzb0Rh9JHUf+eEBHYl1lR12RgUf0I4ZHdDyBR3lJdEfzPnNHTxiBR45yj0ee2JpHFHiaR0YAj0d2OHNHMFVNR7wdN0eG/zRHzrlKR8yUZ0e1wYlHY6iaRwJ8oEcoh55H3siPR2p7gUckzXZHvTKBR+wskUfItJ9HFUOpR3bgp0dqr55HhXKTR6HeiUequ4JHEsJ+R5FWgkfLo4BHnrt+RzsFgkcJ9oVH9W+FRwQqekcD7WlHEftbR2ChU0c7LENHhX0uR1sgHkdoTQNHItbjRhRC20ZEw8FGM9CcRiLHXkarZRZGvy4WRrOCO0aUEUhGNBMfRs6pxUW+iGBFgFPoRBCRN0Tw6/XE9mcJxbqEmcTatAPF/F+axILaw0TAEmNF3MHTRSrTLUZMsHBGOviTRmwRn0a+FJ5GeyeZRtR+g0ZUn15GYqFlRrIofUaMDaNGwH7gRvtd/UYFo/hGHh/mRoMeyEZu27xGO5fARkgtrEYeHJtGaHu5RlEl7kZpzQpHYf8OR5MyDUdMCANH12vbRnLxtUZ+AqhGm6C8Rknb0UZyMNFGQwumRtLzQEYZwBFGiUxDRooGgUY0LIFGLcAuRpa/HEWYrhPE3xUGRYrqm0Xk4spFFOCGRLQDosW4aa7FAMpfw4MB70VaIE5GVGt1RjbAWkaOrABGYNRNRUP5ikXrVwpGxDA9RulOLUZZIt5FkGWhRcT9kUXHm29F5F1oRZq6akUmTGxFzdd0RRT/jkXgz6NFdai4RdS51UVCXvFFgIUKRjLK8EX3v89F8VqpRfzk9kQJa13EMbTLxGYJssKnGY5EmG2xRLgd60ICawXFovL9xJQQlkN8QNREnq8GRc4ukkWnhnBFzsD1RBGpiUWk3tdFAtv5Rdwz5kXG+cZFz+nIRbj7AUaQtBtG0GEWRlVrC0b8qAdGz3cLRsLfLEZo+3JGvoh9RuXVXkaYRTRGd1kQRtjO/kUZoMtFFE65RWz56UVqyc1FV1doRVzOoEWIYAZEuvxKw1SBDkTAbQvDcMkLxe7MMMX0T1jEyTCiRGWH8kQ4khdFbBwRRXvqpUT5EJZE1GlTRCKw00R07N9EsgNGRDSwgUTDsAtFPe43RU4W5ER2AslEWgjORElYmERud85EsyMNRUEisETRBK3DZcqbxMtnAMXhvKbEO4+FQwQegUTZpiRFNXttRWkIhkXGaZdFoUyKRSHawkX0N+lFBmGaRdoBMUXbcC1E4OL/w5T6dURZaD5FYBU/RewzCEXdyQVFgQNARcAQdUVibT9FRFOYRAmGi0ONVPRDDVI9RG05r0Shex5F4bFkRW2t0kR0IpjEzsvxxPjNJMVm3KbEbnQ4REZ4t0RF7eZEEtsrQLBAHcXDgU/FJPzqxB63yUMPPntEoucCRbaBV0V9LPFEA82dP3nJtsSYFwPFBa6fxCWposTwdkHEHiP+Q1PBxkTAXglF4b65Q4VvNsWuS5rFp8+ixeyZKcUfFazE7m7SxA+lE0S8g1BFgveBRSKEg0UjfZxFWf5sRS5Jh0T1uBDEc+fJxFceFMWBFiHFmr4JxXzQi8RpLC3E9EQbxbjGccX9AyjFQs+7xGoogcRrB8zCxTPHwxUx5sTUw8TE4ZOjQpLg5UPpkpFEAH0dRTjqSEUlWuhEKosBw/LlRcT1EYnE2tzmQ3KFL0N29a/ES4o0xGYtgb90S0dEkT8Kw1yKDsUEyhzFLdMKxXXoA8VJgmXEUH+jxBtcxMRvUypDFAWyRH7st0TWz5HExKUdxczevcSvKv3ETwoHxXauz8OPKXfEBOu4xGCLjMMoO2fEeDUIw8nIUUQma8DDuJMvxLt5i0MgyCJEnCyvQqztosJUEgPCVrABxNJ/AkTJ2YlEZEUgRH72iUS+k5BA6e5LxGc8W0QTfSBFNAzqRAcG1EOdH5pEuSLbROecBES/GzxEXz94REauJ8QCv/zE9vvBxLZ5gcMLjrtCMOkrxCVwYsQCyABDQH0qQ+5y1UPICvBEbc0uRUAVBEV1OJ1CiFGww9k1NcO888JDDWkoRTWyUkUFAhtFW4EHRcIW8kSTTPJEPomdREorFEN48sNDtjUQxA4pKMSZ23xEoEqJRA1xq0SNvLJEzYKfRLhnFEWTCRRFcQG9RK7JcURKVxVEy+6dRKOhmkSmrDBDXYwgw9M4A8SdE2vESyuHw5G4qEILFltEWDusROqhmkTt1wtFG5UlRc/LvUTKlUXDWvyXxB96IsWM52LFzSlHxRRzucT8X9dDx6+6RPX+EEUoOQpFeheKRLgZiEMgIS3E+5UmRPic/0TzUL3CiYNjxAI2e8TxR5DDNHLaQ/RXBsR9WHbE++98xC4jp8NKpJtEtspIRZICOEXDlwJEd/1gQ0A9oEQTL6RESn0TRJaCBETNQ4VEYur8Q48qKsL/ztbC7n2dwSPtHkSerZtEJmeJREGZYkQXlMpDZ05zxNLo5sQjLfPD8lLOQ1dAt0DJngJEsdZmRJG1ukPMQujD9eDZQxKsh0Tvhg1EnCWzRN39ZUWp9JtFjOQNRSwYVMQ49FrEwaU2Q6s5lETQP8FEQVbxRL0O08PN2CDFdJOAw4iJcUT/YqjDu9PvQwuTi0TyptLCZtaARFfGCEW0fb9EgnxDQ6zwqkID0CrESc3hxCLutMQaV6rEnYt3xNSoZcTrqM7E/gYIxRsHFcUJrkvF08k8xccuGcVboBbFTOiUxEya80MbVFDDvk/Iwz2xkcEJpXXEvXyVQ94eG0NT86rCYiFURKC3k0QMSsNE1yUGxMglScX3IIrFysdAxUpmoMRpb8bExNQLxWQ/B8XcA8nE4iDCxJjT88Rp27nEO3T0QgPawEJQrPzESbExxTooGcVYFTzFjbknxQZkssRzNAzFBhU7xbEI9MSd/nfECdZBxD4aj8SPcpvE5BG5xGxt1cT9o+7ESwbexKgMwMOwqQbCaUY2w+Ij28MNegnE4C3eQqpzK8TxMMPEwXVqxKhf6MSLjkTF8hHwxEnR08RcV8zETeY6xAAAAADeyVfFitIYxWI/58T0377Ey24ZxV5vF8Vjj8XEadqHxHWdGsN9owHEnRGWxAfSE8TzONvDM5rTw5xKcMOIRQ/EC5fiwz1+3cIA1ErDImr/Q++Uk0Su4QjEwg3gxFyyosRY0OXEDLVCxE4chERpZhBEx9uWRO8xHUX8yNJEadiqRC6m50TU157DqleZxHgPD0Rkc8xDL26fw66tgUNkjQxEv4SXQmv8icO7yh5AiSjvQyxFkkTA3gFE5n+pxM+sgcRsTWREbVq+RC+nGUTBRtxC/9M9Q5MeG8THywzF78Y1xVK1usTI0ylDFK6QRDFRDURZ44zExSAVxHc6HsT1F4nE7PXsQmER5EPg3xxEz7Rmw5xoIsXh8hHFhj/Mw/jktsKHJsrDmIJyxEktTMSSFI/E/wv/xN9TlcRbpWnE1W/8xBhQK8U0KdTEHXEWRMW7HkWKgTpF/ZWWRAM/vsPVGcfEqUkSxWh+LMTftLRExifJRGhuDESVsWlES6KhRI9wdURrJllEib/xQim8+EPDxXFE2/Oxw6s/iMQECNjDe1HCxIlzA8XVR9fEyovLxByA6UMuYUvDIPAAxXrPJ8UAGDDFGjMaxYhHG8UKHsnEW6WyxA7VhsS3HCjEWY04xI2O4UMogD9EBoiPxFvfmsQBDLjDQswnw1dKP0SuG+JDSjByRGRYZ0TtT8PDwA3Ow+xxBcWHGhzFupc/xMsphsRNiwDEpAGcRNFBFUSma7fET7WZxCHv3kNJl3VEZx0BRL0FlMPHKqDDGTIoQ+0LA0Qj6tzB4AOGxDhdekPyLo1E95CUxL0rEsXVNZjE2hW0QmS0SkNvORzEwFw1xDF8cMTz5g7FaM9CxailMMUWUCnFpnwJxVtF3cQjM2fEXLoYw7R5L0RIQAFFyQcyRAd1AMQoTrbDKjCcxBLHrcQBNlnEi0y3xB5RNcRKFPdDH7eBQtq7J0Q+6X1Ej9GEQkFuVMTL3AbFm94yxfbILsV11BzFyJ09xW36X8XLuCrFstGdxJMOm8QupiPFhsKnxNdlLcKMCWDExs/WxAKNAMWJBQPF/A8IxT04z8Q8kqzEeTc9xM+ZUkQWOOBEXOLVRJwcREGgddnE1Qr0xEA/7MSUjd7E1c4yxK0akURl5KJEv/hHRFrAcESWTN1C6hP5w1kWT0R66RJFXcXWRD25YETK09dDMS8+xL3uWMStNKvEg3u7xHS6scMFcdLDZFXIw4N7H0IvS9TCya1+Q+mFnUSqjplE4+7YQ1zccEOvtQJEcVI9Q2QE80P7gQlF+gE7RURX90QTbFFEWBwNQ9ho90Nj4lFDzF/zxIN1PcW7oizFzhh6xFq+iESVvfREkMs6RZiDgkUTVJlFVTStRRvZmkWsDXhFFh4/RWNFE0Veei1FG9wtRS3M5ERyJpBEPlzERORI40T5WOBEAcK5RAGShkQjMoFES4sGReO1EUW9yRVC21uLxPxwR8QE3SjE4/RtQ6XO9UT3Sk1EuBFrxHOBh8T0TQDEBLaNRIbPxERTeIxEypD+REiqJEWzI/ZEm2XCRG0YhURrzyZE6+CewwSl2MJNFElExKHURAq4MEW6LhZFMepNRPtw+MO8uoXEhp52xHKdRUT7b3VEZ3ChwRSNWcJaqmPCqxutxOGEt8T8fBZEInqaRKR5kkSGwzRECgYkxFGCBcWaMvfEWvd6xIqxksNivPbCciPBw59+icRHO8TE+JbIQ7FXBEWjstZECAh2RAdK1EQrXUJF/wXXRLPVk0SpbyhFAoGzROkoZ8RCjRrFb1QuxUv3QsSC4TxEB2e7Q+9qKMSZbcbEmD8ixYxgJ8XNlTjEPd81w0kbw8MheYHE+q8lxdayR8VxEBvFWbAaxMnXS0S7MpVEgfkmRXdEeEWapEVFK0Jbw7XIjMXSypzFglQYxbqvo8MetDrEUui4xO4g08QoR4bERvIkRB9MTEQyENLC1em6xFuEPMX9ymHFyHIWxccaYsMeQ3tE9lgdRM8kJMOC+6vEmQNfxcGMjsXmB4HFS8A6xVXqu8Q/IpHEIAenxAtRmMNwvgDDaJ/7xIp7JMUpkc3EsXNwxLDIlkPBz/JEhHoPRR9A9ESrhwdD7/UQxVcOSsXxvyjFJJ4Mxfs0rsTT3T3EllmoxLSWiMPrfs9C8+wDRoTX4EUeXXVF7KzVREArukNYHtTDirC0RA/JTEXiVoBFzktFRcAfTcMobEzEwKW5RAzOukX8eiVGBvk6Ro6HPkb9Ih9G5TgGRsY/Ikb3clFG9HFzRkVZh0avKJtG8tifRgRvZ0b+HiVGG3i4Rb4VIUXkMa5FSkTVRRQGw0WkAktFiB6WxNBVv8SIPEFFrvYERst7REbsumBGAq5bRqwYcEae8YdGGWySRi9rkUYrc4VG2peARnpMkEb7E6tGaI7eRqb8BUd4awFHx+nsRmLQ4kb0MetG3fUPR2siOkfkZ2NHTHN9R8w1g0eqj4BH/e9yRzosckdbJIFHuJ+PR6C6n0dYe6FHBdiUR+TffEdMTFRHTOE8R9nEM0ex60hHc6VvR/a9kUci+aZH2oGvR25tqUfpeJRHreWARxZRb0fanXhHlN2OR/FEoUfNtKhHrcOoR7UrokcNy5VHzd+MR6y6g0dCqm9HhKtiR9sQYUdL8GpHKvluRxP9c0cSH3pH0jl9R1ajfEesPHBHXNhpR1wNYEcSCUxHBI00R47iHUfRzQxHlJX7RjZh4kYbIM5GDQS1RqxrmkaglnFGlKg9RgAKKkZ3nxRGkDXyRcYJtEWSMD9FYKykw/ruEsWUuAfFMB0PxWDBW8Sg7wZDgB8cQ8gi4ESMWrNFctIKRk9gOUb04UpGIcNRRkLYaEZu42FG+z9gRrfGVEZcaGtG0eimRrh46UaYtBNHsf8sR67nP0cauz9HkIY3R115JkfohhRHQr4PR/tDDkdKQBRHMKIlR70zQkfGTlBHbvtFR1wXOEdQCShH5uoRRwK0/UZ2JvhGidv7Rp7B70aVZM5GUjOfRsAfgEbMB4ZGvi6WRtLpnkYYoYVGXDATRvtjvEW97K9F1O7SRSw1+UW0eZBFwPe2w7RXLsVAW9zEqg+6RZJ8XUZ7mWFGJtQ+RoC2A0Z6SKBFTJPBRRE0BUYmlC5GEJVORmX7PkYR/hFGsmrdRe3i8kVOkeNFjqyVRRGsjkXSGUVFGMCgRVZ9/UX78RBGfDMvRjngFkatNf9FzWLHRRuhXUWA05tEmKnYw+LC5MR8TybFh1MlxUU+AMWXjBTFKFIyxdDExsTsW9pDcXQsRalFikVg4zpFMvI0RMoMh0SXtBxFJKdtRX2JnkUuo+BFwOfCRWH1eUV6IXxFNMOMRXKm4kWKohlGavMjRrjWLUZvYzxG3LRSRn4WbkbxwYJG/hZ2RjnQQEY0PxRGj48CRkmVCkZ3vAxGDAblRd9jmEWyZUhF9UJPRdcNmkWJA/VFJpdYxMMUMsQWtLJDzZDrwt2M88TK9eXEMND2QnhRPURGTBpEriedRFHY8EOzBflDpbrBRNm+FEUWRd1EPlzCwWacAcTUYbDDi+qLRFj+4kRgkNZELLbGRK0WhEOP/v7D6q7DQy5qLERG35PEpZ/dxHpCT8RdtSpEjaAZRS1n70T3cZBESQQGRa76gkURVtxF6gHdRcMpsEU0S5xFZKUBRfuiIsMaM5vDp5qCw5+khEK9mO5EY9x7RWwQkUUdHXdFwZAGRc/FrkTNYqFEf+LBwm+GP8ToQqBEnBFBRUffNEV9BrBE1CxERFbQlcMevPrEPTkLxNEGl0JW9eXCY/iLRLlWKkS/HQFDAWcCxFCH7cReOBPFfYasxJT3jkTykhBFoxEDRQ9BLEVIBdtE2OAWxElfDcWq6EbF7fT8xOwSEsRC2bRDOjKTRKMagETfNqFDnUxfxFtEG8WI+FDFFNWPxTrxX8X6SZXD9GujQU1uhMOh6HRE1lMXRTDb+kSzl4JEMJmtQ3H3MsT6eIPER93TxDP7JsVQwwrFhr7lxN/7A8Wi/LHE1b7IxFmSGMVizbTEoKeFwxoNnsNtiflDxSi4RFbw00OlW3DEXsqxwwvyy8IamhnCHBAcRC9ik0R+7bhEOTkvRIPmqEPDYgXEBnJIwEJl7kOVC4LEZRVAxG8LbsQIZlPEmi8exDsCRMWm4ovFNVlCxefCJ8UoDhDFQmqmxJxOvMThHHnEGkBiwspGh8N5Z0PFmiijxVFcVcVAQ2PE8fHZQ13aA0Vgn95EqOwkxGmHfsRy9bzE+Ql/xJTWtUQ3rxhF9hLdRBJjQkRpcy/DX0VjxCjblMN0dalEVEmcRLiVHUSLoBNE+NB7w5lhBUTZmV5E8uVwxON7isTF/FpENvfZRO2UdUQ3QtJEBENLRaRf+ESsNozCERDkw6CL0cOAjbDCz5RARLSju0RUGNJEoTtzRNk+NsSOwAHEyRpgQ4hJG8MxKnNEcDrPRJdkdkS6f8dCO5EjRL/hs0TmXh5EYeKhRFpcGEWKiuJEn0CPRDzdaUSSXr5DARcqw6wp6sOeiFREF3STRBLDBsNlJ0NEikhiRBdvccOrh3PDUfsKxLLkhsOP2HNDsRLSw62nmsOm+/dDPn6+RAJ+20QNd4BC9IfFxEVmA8VB6fPETFOfwmJGwUSbgqRE4EiSRAMPikS0bqREa6LTRKmSjkTe9BzEJz2NxB3AXMQVu8DEHGnvxMRtv8RnT23E0wZzw96ThEQtUNVElkxIRH0fQENlxGTEfLLlxBNnn8NUOvbD4mEWxLznFsS3toTEz2KrQmbENcPQNFXEk+VLxMPpA8RvwnJDmLgLRUXwdkVn+RVF7FeQQ4bb9kPmjddE6JnNRB2xAUMPxVTDyo+LQ42QlUOf67rDGkmwxNH0rcQ2XktDWwVxRAkMwkNKGFdDjHqpwVRTpcTaK+jEP6ikxDLvy8TeznTEc2ZVRNCFw0RcS6zBx7qfwvuw40Qrne5EEuHERJ/JDEV3vYJFG7x1RcERUkTWslfDwJXWQ4nVwERXL6dElZ9NRK5rCEQiHLTEgNmKxKW2IUS2F/LE5S1lxRIFO8TpWNPDhkPrw+u5r0RFWu9ExpjrwZkqvMSSSLbES2nNxE8d68M7ExpEyhwYRHT50cP8XH/EwaiCxC4808S1PDLFYzcHxRtfk8MCa5LCrzMhxOyKBsMqr5TDCpc/xLXgHkSp3FrDkmyZwzJAn0NprbLDe+0iw8WrREPj7KhExXI7wpp1I8VkeoPFjoCOxbPLA8V1meLDor0nxCTsLsRzV/LDLTW9w3ujtsF5vfbCsd4KQ9x3xUMKZMPELGVAxcWW58R+gKbECN8uxT4uV8Vy0UbFHnEyxdF4J8WvePjEmXmkw8cno0H/5ETETJSwxNbftcTTTUfEF/1HxBIENMTUwyHErucnxP6tzcT+XETFagqhxFmZLESCL5jDaGllxFg4jMQfxhbFGcwNxYJH3sRSjO3EHA6vxBDt88QAAAAAjQ8vxXtiKcXJjO/EKxAKxaAdLcVKRYzEZq53wt+NZsLBOCbEAW/KxMqQf8TKSzbEdpirxKLFgMS2n8HDjWcVRB4XjEQJUSTDc1eExLN4MkNkHmBEfMJjwwkWkMT67wfFVzPtxKImLUOK2jlEX/qNROPrBEXZt6FEias3xF0gEsQOxENCJP/0wwCP8UP/2JRExu9wRNgolURjaE9E/uMAQw1Qf8R7t+/EPuvoxGDLDMUarjfFd8NCxayc6cRBgf9DvuTpRE7IlETROKXBfu8gxLpfh8SgeKrEMej8xF3EHsWTOBHF8S2qxHDbnsOJyFnE0INtwleHBUTInN7DswsMRB5vlUMBKkzEa6UAxF/GzcSjkiTF5t6uxC/ux8RuBy7F7DZDxfzPKcXu98XEPyarxNBsGcQZ/kVDZiB0wwZuNsNQrQlE6pWURGWM40T7IwhF8LASRKscG8QS76VA8hn2w5jOv8T1b6zEaiUKxLdcQcQYpcDDPb/+Qz6SO0OwyFREoM9TRCaF3sOWZEDEiMLrw48sz8OOK4pDNwiCw8DmZsRgGCFEhwaQQ6sdb0O4gu7DCXQAxTqrxcS6KtTEzn4ExeL9EcWNpqTE+hZbxBDibsQm4KDDbxQ6xAYvLMStJiVEoKScw/EsBsXjmbnE9+PYQj730UTqNxZEuwaYw7U0J0MBq4zEhVOMxJIIe8R3ynDEx18oRMShDkTH4pzCpqWoRHOCHEUU3BdEWF7TxHuaXcTKJbtEvXFBRRinE0WRO9JD3bmyw1UPq0OmMvRD4im1xOUt2sTVxSBCETTkw5+AtMRavmXEKLNGwyY7E8MBb6XEiR/4xD6r/MRJjy3FGBE7xW9G38R78JLE9Ts3xFbResQcKBDFA3ksxfKkJMU48iTEQF27Q5uxb0EoVQJEtL7pwgGTgcMUjcxE98O7RIID9sNThzbEMpHTwyXQY0SzdwpFNRKnQ2LQ0cS4RCbFVkRUxbL4PsXkvQ3FionuxGmvDsUZQTfF3lEHxdwECsGpygLENwd1xGah/0OyI21DjOZyxO6rv8QO/Z7Ei82ExGUluMQTDRzFnFUTxfyHEMSLvSVEmPTeRBzxrURGc1jEsNbcxNmy+sQp2wzF1cPoxA2WO8OmObJE8kvWRJtuykTwD+ZDbLb2w6f7YESivl9FUat4RXZ2BUXaDE9EDyFBxJM/5MQhUgPFYsjAxEgIE8LYHbvD/va7w/j+RkRC09dDWzkTxPVhFsRzMCrE2R+4xLPZk8Q5uptEt48iRV/gC0UV5DhFhV1KRfR0zERmK/VDN4IcQzJeOsOWZEnE+BAVxW/QM8Xun0zFGL0ixZQGLESP0SFF4E03ReYKc0WD+ZZFfkrGRRy22kVjbqBFHNNORZua50TVc5dEc6MKRTsSOUWgghVFIzcJRa656UT03IJEDUW1Q2/od0Mp5R5EbW3DRMboFUVYRC1E+jSbxM6i0sQNtdDEZ1DWxC1CU8SwvpLEeNQXxTmL2cQY+H3EsIrFQ8/1BEVc4BdFHjkaRW3ZOUWH/SFFA7qhRGc0ucOR6CfEmu3vQSoo60RuT2pFa09dRcJkTkVmawJFLJ/qw+xu6cT1pcvDgEU5RA2a3ESlBx5F3KqLRJbSj8RBx+3EtRWbxDPhHcRkejBEGq4XRIbADMR+GnXEEJiMww2OtcPPZ2jElJ47xLgAo8T8TwnFjfX9xBL3BMRxOwREvGGvRA/azESnFsVD8CFGxDmXy8JmWYJFdpuzRUG/HUVIAANEIIO0xKmUKcUsXW3E/WQvRP5OVESE6NVDN1bew9NtncTyp43ElEF2xOJv2sQ1UIfEn6Gfwxsik8NSPqTDUjC4xNzGF8WGBhvFsac0xI+rD0UfPEtFa48cRbzKnERBhUPEeIQSxS8XfMXSFWzFYOD1xHxO1sTxDjHFoiVMxa3NHMVNpIPEzfmpRLaz2ERBVwZEJ24RxAMBxMQkW6rEuqDowpIbsUSEjAtFMErYQ6wsJMU4xnrFqMqYxdvYp8V8YJTF1iwgxYI6ukPURLNELRUyRMg7oMIF+snD4rjcxP/fUcUgPhnFK6QyQ75fF0VT5TBFvCchwxhrKMVy5x3F/03CxOFs+sMdxDvE3gexxDU/fsT+MEfD7m0txItkncNKs1PDRYiExMIitkX/bFVF7ApVxApHK8XA8idBfOYfRTQtnkWQ4otF7N3FRDAeMURHszlFACbcRR/MPkb3W2BGK6ZFRuqoPkZoKjVG+NM3RnJCW0YUV45GH7WpRs/6rkbB7rdGzk6tRiOZh0abhhxGXLW7RTYBo0VeB6xFwrZjRYBbhsJE/kPFIGFhxeiRmUSsse1F8elcRl8cfEZwiXJGxr9jRqKLaEYEm4JGPLaIRp+sikbQp4tG3RanRu9fvUYNYtlG0kr9Rpk//0YyNfpGDenwRv9X/UZ3YRdH/lQ1R281XUeORX5HtUCHR3zZh0e4EH9Ha2R2R/b3gEeCdY9HMFaeRwp4pEfOrZ9Ht3yLR59VaEcL909HK5hMR5OkZEdqsoRHkOuhR7XmvkcyDshHcJjFRx6TrUeaM5NHtpSIR4eZjEfT7KBHgWW2R2RaxEfmL8NHUuS2RzqfqUdiXZlHsEiLR94XgUeM6m9HOVpeR+zpYkfIInJHjXh9R0oPg0eDEYJHtBSBR2KsgEcvAYBHuG57R+j6cUdfJ2RHW3dNR7nVM0el2iBHuOkPR3yXAkeCAuFGR+68RgDKqEbIOZBGFDBrRlrFOUYoEANGPWenReDMZEXwSH5FuOmdRJR+BcVUd4DEcON3xFiDrMSI3xlECDZxROQDaUXXEdpFCqAARoKPE0ZqQu1Ffe+KRXoEiEWMF5lFKjq5RaN3E0a2n15Gu0iwRit+CkeBZDVHW0BTRy6GaUdbBHZH1kZ5R6aDe0eoYnRHnuRxR/0yg0dHIY5Hy+eXR5G9nkc6BJxHsnGSR+j1hkdGnXdHPbJbR7WjSUetwj1HgswuRzCeF0fxYPNGXpreRiSK6EautPZGvpnrRjoCs0bGImZGKzQvRqKFGkbIhB9GDOtERqGw0kVQcDZEEJOwRDwxV0XsmCJGwPR4Rtp1gkYQvGtG8TYrRqEd4UX2c9BFC18DRgVmL0ZmY0NGyys0RnQVLEZUhPZFS2KCRYS/G0XzuIhEZjUbRN2nUkQc9lVFweGbRRoMAUZneE1GNCo9RpZQOUZLrQNG4/w9RZxgy0MI7vjEDI7wxFSm0sRNGgvF9VMRxSmUQMVpwIbFliWQxTy+XsX8p5jEONW+RLw28UQbFOhEa4kvRPk6tEToUapFRCnQRR606UVcv+JF5sSmRepviUUm5q5FyRgGRmiWG0aJmyRG2OggRopVLUYrJFNG2HB7Rm0ljUavYZNG+XV/RleIMkZxi/1FrKjIRfKs10VxswZGpm8GRr6ErkX3CbhF9O7URc1u+UWHWx5Gcrf+RU4rG8W2sw/FfMeoQ9iKxEQGIqxEHAbfRBkbtESirIbDbs71Q8pc0ERCu9BEMVgTReKqO0Vq6RdFm4xjRAHuwkQlu9ZEIqiERO04cEQ+bHtERI3gRIECnEQnEDLEmqvdxPj9sMQogdXEJ+SBxHV0lEQQ+ClFyip+RWewbEUdZTpFUENxRU0yjUVlAbNF0dnKRfjblEWF5UlF50HcRCr5e0TZQ7dEkezvRDn/50T0OwBFEKhGRVTjdEWYIYZFStEURWMK4cMRZVvE7ZvFw9UdssNqHz9Es8IZRQ3vXkVG/w1FqJ8bxEZmNMX/aZzFt984xUm2mUODxQtEvW6wRIwCUkR7xYrEJTflxLh95MSpXW7EdHysQ0a/KkVXGodFltpZRfm4N0VfPO1E4GHNw+nC3MR2uR3FEZDfxJujLkP+kbBENkfIRMb2cEQ/byXEWKQ4xRAcc8UxitbEiuvpw6/6rsSdU0BEB1Y0RTbQHkV2n+VE3C4JRVn9+UR+ggbDPWTgxMq1G8W3+fzErcO9xDW8JsVquCnFzISMxKDkZMSN+RPE4MaJwwGdb8Tq9GzE3aNaxPk/wsQn2ZHERiBoQ4zl00M2NVzEXhU0xNd0HcLo07zDF93mw00vdcS8813EZafyw/iLaUQeccpEoDO8RNuFEUX8M61EwIdfRCUVNcSyDyTFzTiIxC9FpMQL5nrFZpVyxXdSD8U6FgTFgVp1xCp3/MN0gtPEwTv2xCzprsR2aSDF9oGExQqWa8UTjcPECAAXRD00wkSCyLBEqXcXwtx14EEqKSREdsMGRFxxTUQFroZEP6i+RLFrykRKHgNEBTmXxBN1v8TLGH1DXKGqRFsdCEQWei7C566OxN9irMSxm19CrT8NxN1rEMWPRgfFp8eVxIbAk8RCZ4HEHjS+QxqJC0QgPEfEbeBGxMbBt0M8G8BEWVYWRaFSG0X5sadEOCATRKhVysJNckdCwAiuRNhcEUTJ6vND8z+oRNDvWURqgglEAzmqROpUDEVZaWdETTinwgBHIERibyZEqdFdw5/+ysMvre3DqMxGxBuZb8TwMHXCXwCiRHQROMJsrzbEQ3OsQ1Q28sNtoqjEC+u1xKBnoMSrF5TCrjopQvDgmcOWwV9DxPavRIDLIUVG98BENb4qxGXswcSO+9nEDkUnxA50A0XFLRNFbPMGROUEDkPHKuND1euXQ0r4DURbWUtCAz6AxDdOaMTtb5LDwycGREL5kUSTpw1EYKAVxAYxmcN/LjZEGtDeQ0ioCMPi/ilCP3trxHD6cMSTo6PEesCSxI2u5UI71JfENxGtxEpfTcSzPJvEyuxexJuHhEOVcA5EQvUBw2BzDER3ss1EgHiiRM3blEMtowNEZR2xRPhSj8IDKf3EPQDFxEIdDkPB3HRER2KuQyqxYMSQhhfEkyFmRPdGXUTPhmrDIRk+xDQAgcQVy9TEZEa/xDUzssTZBb/EasAtxCkqIkQ1HprBvDUuxKSYzUQB6BlFfKmFRK2wyMP+QhXDygXRRHxR60R9LuJEKfOTRAPHRkReAqxEyR2ORASJ/0T04wBFa3tcRCGbD0WOJMpEq54TxRLsRMT5+bREbe0IRLV6ZkQS4JxEW2QExEpxOcUDgkTF5jk3xc3/+sSd+k7EULHnwkW5L8Ss7brEtsQNxJJ9zcIOS6PEf2/LxHXIhMIH+0BE/rsAQyR/D8QHgz7ED/rrxIwMG8QWD09Dc62HxG1ihsS781PEPoCUw6XYJMSJM8/ATXbow1XN8cTJyYjEAR2lxNuijcRSuVvCpLGtwZbZb0TnaRFF7lOZRDKTGsIeEee/3WW2QXiwpEM2fiPEx4YjxayZLcUH6vfEEzkXxdcxTMUx30LFt3LPxM6HjsRPteLEKY5IxEwvicPi7s7EUiMexSTeGsVm+LTERdw5xM5SlcRIYvbEny7rxDS3DsWtCKrF8YazxZK84MTsIF9DdODnw8jQqsTczgzFW2EQxYequ8RSn57E+wiXx
[truncated: 327,375 more chars]
