# Supplementary material for: Structural dynamics of melting and glass formation in a two-dimensional hybrid perovskite
Source: Nat Commun. 2025 Aug 18;16:7696. doi: 10.1038/s41467-025-61410-z (PMC12361452; doi:10.1038/s41467-025-61410-z)
Supplement: Supplementary file 4 — Source Data [file 41467_2025_61410_MOESM4_ESM.zip › Source Data/NMR_Source_Data/PbBrPerovskite.1 - 13C{1H} VACP MAS 10kHz, T=136C.csdf]

{
	"csdm": {
		"version": "1.0",
		"read_only": false,
		"description": "T=136C",
		"origin": "pf_cp 13C PbBrPerovskite 61_1 1r -  labo200\r\n$$ 2023-10-01 18:14:00.489 +0200  CEMHTI/florian@florian-port2\r\n$$ S:/Bruker/TopSpin200/data/pf2_TBennett/nmr/PbBrPerovskite.1/61/pdata/1/procs\r\n$$ process C:/Bruker/TopSpin4.0.1/prog/mod/proc1d.exe\r\n S:/Bruker/TopSpin200/data/pf2_TBennett/nmr/PbBrPerovskite.1/61/pdata/1/1r",
		"timestamp": "2023-10-01T16:14:15Z",
		"dimensions": [
			{
				"type": "linear",
				"count": 4096,
				"quantity_name": "Frequency",
				"increment": "-6.103515625 Hz",
				"coordinates_offset": "16531.33088 Hz",
				"origin_offset": "50.32777667 MHz",
				"label": "13C - Frequency",
				"reciprocal": {
					"quantity_name": "time",
					"label": "13C - time"
				}
			}
		],
		"dependent_variables": [
			{
				"type": "internal",
				"name": "NMR Spectrum",
				"encoding": "base64",
				"numeric_type": "float32",
				"quantity_type": "scalar",
				"components": 
[
"vEnwwKyEMcBSOA4/5UHPP3qWST+y3Ve/MsUPwBybQcCN/lrAjDF4wN69kcDCrabAwfivwOuhrMAIO6jAfACuwDmhtsDwGaPAQHMewEw9G0DunwVBCLVOQd5WYEGw1DRBo0nRQOGhH0Bl2Xg/BULOP4cWGUDKQsM/eMtVv2UxJcDVCL2/zbQoQE4U5kAqwQhBYReZQBfnJsDLkxjBp/RAwRFpD8FhKhDAYMSRQFXWC0GzKRdBoaniQBaJC0D475nAy15KwZ0jlcFVu5zB9zliwdUnlMAk5mNAuLepQFfbNL8gqi/BZouewaSwu8EJLbPBqlCgwe7vmME67JjBIaiIwdOHL8EzpBLAazeSQBF5vUCQXwJAkzg8wMtfkMAncdO/UlceQL7fZUD6nMg+KeODwIR6qMAMImu/Z0vPQFzDP0H1k0ZBMJoOQd1XtUB5Z71AzakQQW16M0FKvA9BakwVQGVcq8DO6CPBdkAvwSiiDcHixLzAQi8lwJcP4z+A99dAU9EWQW02wUDmn4bAutmFwblEvcG7tpzBZu/SwJTVxUA7MQxBff4AwH3lnMGX9gDC2mP7wYtIkMHT3Je/io4PQY/oCkEaQB5ALq/FvzV9oD8VzQZBRQhQQVVxGkEXRku/NXlAwbxZisGhz2fBKS/swLY8E8AtGlDA8DQUwcZresEg6o3Bb9hfwXzIzsDn/Jc/pjrGQBXg+kCAW9tA2a6DQCoYsL0jfbbAX69BwahqjcG0haLBU0yUwX1AR8HSXn/AS6dxQA7S+0Dh4tZAdg9yP4nV1cB60UXBW55PwS6i9cCpk8Y/e64tQQOjhEGFy4lBTLlgQbFIHkHc7+NASdHDQOZVsEDU2XRAEZaPP7vHZ7/VJwe/rv4DQHy9ikC4RU9AgbUCwKA4DME7qUPBDGMWwTac178SRLNA4yDiQK/DvD/kr+LAXr5Ewf61KsGaM43A8nCzPs0cob+twgjBkAd3wYE9c8FZ1r7AyOLvQD99iUG23o5BNywsQd0LFUBWTme/gE8+QMxGJ0Gkvn5BYAOAQZNHOEFXjL5ASmITQB80ij8ftFI/rPr8O+Yu07+VhGHAj5mpwHub8sAmaDPBVcSAwTpTpsF8+rrBdP21wSoKmsFGLGLBUucJwQOHYcDcxto+2NkTQPznsj/m/fy/nzjDwNOuDMGJuA/BHjbxwGPhzMCpstXAbRjtwK2cysDWVALAdVeNQCBbIEHuA0JBXFknQU8l4kAVi4hA3EUpQK+0gz+tGsy/SkSIwB6eisCIY1U9w1T2QG20aEEhGoRBCCZKQbj+tEAQx+K+lplxwL40tcB6bAnBMaJQwZ5Jg8Ezy3PBCoQMwTKGEr/HkXVA0RKUP3Up3sCminHBRC6TwTScfsHHuSvBhA3bwG39ucDM/sLAZDSowApuLMAhX4i+juTVvt7IbcA8AALBNE0pwbH+FMGmtp3AWLmiPnBngUDQwJRACmawP2hhtMBd72zBfVG1waQSx8E8FZjBcC3iwBWAkEBeVQlBk4gUQGBQI8Ekx6PB8TCrwchcRcEbrUk/KDAiQWNKOkGg+OVARHj6P2meib4pS4w+9ldJP0q76r5GfADANzguv2/lm0CE5j9BuIp3QSJeOEFho3M/xDozwWtVmcEDv6HBVgV+wR2KIMF9wb7ArmqTwOSGocAsNMHA8GDhwIdDAsE3mRbBI48rwWePQMEdzVnBF+B5wfedi8HunY3BtcVwwc3gF8FJLC/AN2oxQEE8rUBVK6hA6hxkQKTAxz+T2L6+kcUawD5zkcBmT8jAKUTnwCcBAMHqvRzBGXZTwTZ/iMFa7JTBqTJ4waZt+MD+E/M/5PkcQTnlXUGosmlB3A9gQRWsU0Ey1DdBcBbjQFDre76AbALBRNRJwdhXK8EvJTDAJbD4QHLQgkE8cp9BOUmQQWvTQ0HGkZxAWebnv1aix8BuBvPA4gPKwAQmgsAgEDfAHBtgwCh9l8CD34PAXD6lvtYBpED93wVBtxXCQBiE2b+AtDDBVgmIwVasicFzn1bBtroZwaTMBsGsbBHBE+oKwdKWrcDMDEy/ip7IP0pKRb9dQdPAk2A9wdkuTcF2ABPBXx9owN2Ecj/hX4JAosDyQNdhTUHocJFBLeebQWAVWkFESfI/pZYfwa6+eMGHh0bBUid3wJAXcUBuHsBAwEtVQGZ3aj6NBpw/1j3qQDZSeEGS7qlB5cGrQbqCgUG+9PJArXnUv/pEGcFApm7BjZeGwUBTbsFdyBjBy8gLwM5MqUDAqDNBNd5qQVZ8dEFIoVBBVIcHQdlGO0BJ7cm/Mj5awAbgJsBLuZC/Ae2+v5LclMCyjhDB4ek7wd0PMsG51QbBSdnbwFiXDcFLQ1rBlKqOwWCukcHnPGnB6Dgfwfux/MDrWxbBKpRBwUBXScE88hjBNASgwCVED8BaUzTAW5CiwErTuMCl9EnA85+rP3B1ikDsFltAgtFNv9stssDhoAXBGs8LwfZ8AMGPzuzAw3TVwP9Rn8BEoRrAMoYbv6gkpr/kX4jAHj3cwMUXysB0zB7AcH2LP3ST170Vq+rAKKuEwZVrp8FSiHzBdVI3wGJVKUG06IZBt4BUQUeZb0AkqJDAiKTIwFBttb/fl79ACZA3QXKSU0FdzkRB060oQUHoB0G/SaZAQ4uwvuOk9cAkzGzBayebwZVsocFhMIvBlfhGwbF/5cCic2PAbylKwPx4z8DtX0TBzaCNwfqNnsGyxovB5CVDwaVU4sDaAonAA0lXwAyh4b/A0ytAtKYWQefMcEGY5HtBSWohQbDyaj6SPhnB+IJ5wX5EgsH+OkHBj5qDwLc0zkARGo9BHEvaQXXR+EEHn9pBIkaMQURk10BtBf8+nr2dP/rizED46SVBh/cIQbwlYT/6wwPBRjxSwcT1MsGB5JbA0XECP5r3PL/dVBnBa1axwbBJ/8GEtAXCS6/NwS6YTMGOBbi/MCksQJMZ07/fUCrBfTaPwfeMlMElD0fBEcV4wLYCsz90JP0+9giawE7sGsEHVSHBOD+5wPN9Gr7KiT9Ah/0iQBZ5RD+CYlM/xktlQN//0ECA4r1ANBGwPrUF88CFE0zBnZA1wVc7d8Bt3qdALJMtQQ4mLEHRRN1Av/1YQNP9QUAFpqtAdQnoQEn0sEDYMP++FXIIwf/IbcGS24bBRaZnwbRvIMFOFc7AIwGtwG+10sCmkAXBN4cWwagvIMGhoTrBvHB3wTvfosF0y7fB40SdwTEqGME+2H5Au5dmQUi8g0Hp9RpBH3SCv9ooDMFUlBnBSfylwC+8gr+rzdm/0OPhwBhMRcGjdEPBxa+twBVHgECBohtBzi/4QGTKSL+i2S7BKl2NwW22mMEqloTBgJtKwV/GDcGUs6jA+m3ov1ThPz/4Q6Q/lmGrvlkFJMDVf1TAG1z9v1P0VL5apA2/e3t1wFLu+MC2rgbBXfRWwDB7ukB1SWRBFDyJQfLYUkGQWKpAgEe/v+46fMB3XAzArjZqP59qGkB5OJg/HpXwv4Ivp8BEYvrAGzoWwU8PHMFi5wfBzzOrwFvRgr8zYihAqoheQLMKEj8XV53ARxEhwTUuPMH5WAjBMpTNv/ylqEDCUfNAbyEiQFT9EcG9W7TBCsr3wQAY7MEcl5PB7gltwHCqz0A+s9pAlPe3v07zNsHeVnnBxEEywcIfA8BToYpAhF5DQNaYlcCbcUzBnGt4wUvLRMElJP/AEDwKwQbYgcG009PBq0H/wV7p28EcPmnBAitOvlvt8kCD95pA/+nGwEqemME449jBLsbYwb/8ocHssCvB4MVBwPgCjD4QySq/n2pmwF7pusDETb/AB/+TwI5Ua8DIHpHArMPTwD4k78AJLZTAFCcKQLG4IkHSd3RBu5ZsQRHZFEFcPwxAMZc7wCcPksDWZW7Afe0VwEZVrL+qYF++1PriP2PZg0C4U6FA9+xBQItrwL8wzcXApoAGwZev68Cyro7AV5vmv31uiL7LX4M/ujhUQFZmy0D1egFBPojMQO28pT/lpY3AQUnmwNzCsMAiPKe/2A/dP5TXmz+x4Nu/dQJWwIZpAb9Qrc5AJ/9XQQsseUHpcyNBHmcovxzGPsEyFpPBnYSNwchUNMFYEUfAiQApQMi/b0BndTc/kwBzwM+a08CB4LnA94Xkv8Y7QECWFrFAKh2AQF56nL9ZNwHBYadiwdKGj8EW7pbBNPyGwcNYQMFdJJ7Adg8eQJr250Dplt5A2W7YP0N0qcBTRxbBpp35wACAz7+URp9A7Or/QFsa1EBScGBA/7ICQEXOTEAzXpRA3Tw9QD8ePcBxZynBGkx7wdVOfcEhQkPBtyAIwSUM88CKvRLBWXsnwV7FEcF7iq3AKTwBwPU5lb/8FyDAQyNXwIc1vb/NjB1AJJCcQHR8D0A2c7jA0CpzwclxosF8DYvBoSvowL+KqUDSKmlB8YCJQbIoWkFC1/JAXxZwQJp/rUBYGUxBfPmyQSlz5UGx79VBXTF2QTryrL/7iX/Bc9SuweBJjMHxi/jAB5+Avj/GZ74Dp9vAm/BjwRs/gcHIwi7BrncjwB+rJUCMeUI/mGjRwHXtYsEwyozBW8qAwfqGS8FkEjPBKOZMwbVufMGccorB9UaCwSaLY8HAQ1vBAg9+waqfmcFZm6TBKIaPwdzuQ8FiZOTA6iTPwKd8NsHPMpnBRLrDwXkPuMHcfWXBk+AgwFVLzkBnyAdB1XCIQL/Ntr8K7lHA8FbvPoUu1ECLCRlBNnC2QBXVW8BgXEPBvJVywfckMsFdTXvAWkR8P97gTD+S4zbAVCrCwPFPzsD6+qLAldSdwCnX58DUXh7B9igTwSZqbsCd6GVAwBLwQAN9oUBUMq2/5/SswJkiBsCCVftAK1qRQbqerkFTCYRBut3DQIp2JsCLC63Ak7BHwN0TiD6vo94/9/PXP5e/I0DK3a9AifYHQZ+EAEESRCNAGqGxwMKMOMGkHkLBqdQCwW5CccBp5znAkJDTwJeBTsH9XZjBA2i8wbk00cEMC9LB6d2xwWO9TcGpJI4+XupBQRDFhUH2bDdBV4wRv+p1RcHWvozBZWRtwWFX8sDxMm+/5wQHQP4k8j8Ve0o+ApMJwBNNtsDgninByf1vwUYMfMFdkTTBUhZxwKBY8j+f2vE/Lo5DwOw//sAjwvLAAM+Ov4pF4ECEBilBs7XVQEJP8r8kxhPBQNkzwfAAC8EABLzAQxTIwJ9tEsHzninBB5HswEymFL9Q1J1Apo6RQJ2A279ZBArBZ6UZwR+DAcDM9iRBa6ucQcZlm0HGsRRBQnqqwEtmhsHb0KHBED1/wWFyBcEQ4A/A1CuFPUchub6AJla/jGoaP49idkDBLONAn8sEQdpMzkCis/Q/gHeDwPLlJME0sXjBj7GVwbK9lcE6SnDBsIMHwWyn0r/39ARAcijaPm0pxMCg8GXBTOKhwSAYq8GmMpTBSdFmweTLOMGU+SPBVUcRwVug2cC+d4HA5u08wN5BnsAq3AzBhVsxwWzWDsHqQzjAB6U8QLoSfEDVSIy/Fw8IwQwmRcFoJw7B+n5SPr6YEkGE7ENBiqn3QDimpL9JkRnBNh9VwVCWOsH838XADl5iP+vG70CROTlBZlUxQS8Up0DkWnnAofozwboWOsGXN2XAI0QLQeHRjEGrhYlB2IjsQN7ExcDUBoTBV5ufwco3jsHn+1jBbdUXwW44o8C20x0/AdTMQNOyCUGPso5AxPKKwNgNOsFejzPB+9IYwDd7C0GsdFdBIif5QJAjg8BWDErB9CImwa7OAEC0F4NBhiu7QWXim0ET9g1BkJEVv7ZbcMAxCMW/o2GOP3GsLz1w25nA98ohwdavSMHRVDfBhmsLwUlGzcCbdaTAjRaHwIWqVMDNAlDAXvafwLK+AcGLZCXBkxcWwVfypsBt9j2/HgVAPq3RhcD00z7BRbaVwV2OpsFMX4vBNo4owXBFRsAV7DdAmOjVQOEhA0EQWOhAWbeEQKSwnD5VkOe/jkaCvhzolkDTjydB6gxdQY3KVUHx/yZBLVD1QIHP0UBplMpAre2hQJoI/T+Htau/jhwKwA0vYD9bPMZA1VUlQd7OKkEOCfFApeVtQLDTAUDeGjlALBmGQClzU0Bi0Ai/I2KzwOr1EsFJFBvBTSL2wD+FpMCpQ3bA2TKQwKSi2sBn1yLBwLJcwXtihcEU6ozBwCl/wTt4RsFNlRDBuhH4wGtWB8GwZQnB/L2cwJnJYkAJ2lpB2oyeQfOZi0EuctZARUfowNnzisFW15jBrdZPwfk4ZMDA5oFA5PfqQFP430DbZapA64F+QAwbQkA3aNk/OBbovkQKQMDWjqfAG6newF7XCMHRpSTBVYA6wX6gOMEY9xPBPLKtwFtB+L+AlyS/CYkCwFGWnMAwVeXAupnwwPWFxcDxZJDAqrd0wMjyh8D92pjAHayGwH6cDsBFR5s+VagDQPvrFEAkt8o/fFGDP8yuvj+K1ihAAURKQNyG9D/sIGa/nPtewKrIZ8A1ntS+fyWUQEUhA0GFu+ZAlw6EPzu8+cCBj27BYCGFwYjmQ8En5ITA23lqQDLWAUEjuQhBqDrSQJxukUANIHhAPVuJQMXXjEDwtkBAk5hsPugJGMAvFS7Aw1OrPufou0DWczBBAP5HQcSIC0FfaKY/uH6wwML168DGnTfA0H+iQM/LLEEvEBpBlBehP9L8HME45onBvQeJwSyLKMFp0BPAU8woQAH0MEDuK80+f6pLv0dhXj8yfXJAPz2UQLiPqD9Xr6PAWT0ywVyPU8EX1CHBHNNawKaTZkAtkvpArbXwQLGQK0A7LKTAhvlTwTsHlsGS153BOiKDwdyuMcHVuNzAd8WpwHBrqcD3dIvAIHKJvwU8RUDyhY9AVg66PpZ3BsEE4YnBPiCnwSJOisHlLQ/BVztlvxzsTEBlEVlAmpAeQP0lN0CE+oVAFy54QE2Enb26CdrAhxNPwa9cc8EgBFDBid4GwcbJg8A1jWi/f+oTQJWs00CUcTBB8uVKQee0E0FzN7E/QLrcwD+YLsHfVgfBPnmZvzlx2UBp8D1BIMZKQaQQH0FJdaJA6tNevzc54sAchkbBRjx8wQO9iMHVMZDBA6imwele0cE0Hf3BaZADwqov18G+N2zBTtLBv1FS6EDnLxRBvK3TQG32WEBDu+s/KZxPPzKNE8A8GADBLvZRwR/WUMHaF8DAVXCTQDLiQEE4pDNBGSIhQAswCcFvUXzBps2EwWn/V8EXwizBM3kowVXtLMElsP/AAtrvvqm9FkEcA4hBeXyWQYQgb0FFEgVBI+roP33ndcC3dxzBlQqFwShVtsGsU8jBHTCpwYgXQ8G/FB/AiQE/QP6k0z88kqbAhN5YwUKlmMFwaZrBK1ZjwYuttMAwQm5Apkk0QeuhcEEul2VBym8hQXJpi0CWcDK/0O+DwPT/0cDzKxXBz0dNwdTBfMEq8H/Bh3tCwRS3rsAwOTo/f6I8QMGofj2L1LrAbDktwRo5PsE08RDBQ1yrwBHdkMCc8gLBAJ5lwa9IlMFxhIXBZyECwU/1YUDMbkNBrTtNQRIniUDe5hzBzb25wSBG9MH53u7B+O25wYd9bsHEgQvBd9HRwP4LBMET5kjBDdKPwcibt8Fbbc3BzHXDwZtqlMFXyhbBoEnOvpGmlkDWNXFAEf8bwB+nK8EKWovBk9mhwYUCmMHtvXDBkJogwbnQqcAwiuS/hxaovfu6dL5wvrC/X1b0vxikBb8nNyVAKuGuQMjXtkDWxBlAm2U3wLtP3cCRCOzAhhmSwCyToL+hVsC+LCQjwID8r8BeMbzAOYT9v2p8nkA0ozxBmWF/QUe9iEFdDoRBJEd0QXsaTEFm1+hAzjflvxOGRMHTgp7BcOOjwXyoW8GN1j3AGNXQQNLcL0Hc+CNB/b7fQKueg0A+wBNAKcvhvXt+psA0sE/BcmylwY4xw8G3Da/B15FjwU44p8Azo5E/YI1NQP67EUBmF3o/jsRtP+9nvD9HkgI/uBZVwMdsEcG7ll3BUNNtwaEcPMFbrd7ABy59wCR8lsDdxwPBhO04wTGrP8FYow/B4KWDwPvrMT8JJZtAuZARQSWYX0F1qZFBzPSWQbJoV0Fi9xRA7CoswfVzpMETdrzBcqCgwcxcW8GiggvBDjHtwKoHFMEUEj/B3eRTwWPmQcG2UQzBDXSEwOnm5j6mQ19AiBtvQPaYiD8hrz/Av6W8wBp/ucDLn0zA2GFWvy+NyL8OLLbAoOwhwZqkJcFVm4HA0RnVQEb4gEG0jJZBexRRQe0GA0A6ZQbBFhlWwfO/NsEgapDA2vJmQJaBFkEr7CtBWWLsQCYjkD+IcJTAL1TMwKH1MMBvcHJAii39QJBNmkDbtbjAEb6UwU3+z8H3ZLvBiMRMwWhyg7+/8qtAXSCiQE28BUB0xLg/N5yFQKPa0EC3B39A/Q1jwCjlJ8Febx3BVR8kP7X0fEFGzNZB56/iQUdttUHq5ZBBEOivQYyYDEK2T1BCA7KEQvyxmEIWsqxC8b7MQs3X/UK+Kx1DSbA7Q9B/VkPzmmxDHDJ+Qy01hUPI8odDX/GHQywciEOyToxDvAaWQ4LRoUNwL6hDsQ+iQ6/YjUNDG2JDzhEqQ8E1AkMbvtlC75DCQgTCqEIKdYNCDtA2QoOyAEI6pulB+awIQruAJEI0rTpC65VSQl5NfkL9JqNCcVzPQju790IkswlDM08RQ/09FkN8sxtDTdghQ0WBJkMgSyhD2uwoQwGCLEPgcTZDlKVGQ205WUPsjGhDUtRvQ06IbEN7l15DpT5IQ5DzLUN5txVDUg8FQ9d3/EKKf/1C9vYAQ4U7AEOJSflCIYv2QkxrAkPVtBRDrPEuQ7J4SkNZ6WFDL1R0Q3gpgkNVH4pDE5eRQ0TDlkNlRJhDAcCWQ6jClENh8JRDVQuYQwJ+nENFxp9D/4egQ2eRn0NBEJ9D4bagQy1SpEM7z6dDLH2oQ5aEpEO2qZtDqyePQxoLgUMC+mZDrUdQQ8o1P0PIUjJD5hcmQ2zVFkNqEwND643ZQsqZsEItepNCWQaFQk7xgUJKKIRCYCSHQj2OiULfbotC1ImLQncmh0J2rnlC/bpeQgEsSkJRukZCYuNSQuc+X0JMtlhClLs3QpZRCELd5cZBvpe7QUIb8UG7+h9CQuU4Qvj5MkIVXxJCP5bUQUOvm0GjbYZBig6FQYirfkE5tFdBTXEuQWlMLEFB0V5Bwm+RQQZonUHbAH9B/zgBQSLskj436UbA7J5Lv/MNlkB6ahFBaI0cQQG99EDYX7xADAneQNB1IkHix0VBm3suQesGz0BnS0JAxmuXQHcsQkGkSqpBjNnTQTZmxUGNRI5BkDYuQWJ0+0CdCwNBken6QKF2UUD4N57AmrxEwXbnYsFdWSDBriZ4wMUvdr9USUvAiJP2wB+FHsEStPjATVtwwKCJEcAHOqjAV0shwbL8P8GO6A3BkxdmwH8K1r+6IrvAkYJOwRlJf8EVgCnB9gb4Ph3KDkEwUu1ApJ57wGKUicFuv7bB3/6KwS4Dv8DxSgZAS8ibP8h0ycDnIE7BKFtLwSpk08BMpkW/zK46v4S6xcBETTbBOOApwbU1XcB+6JJACMjaQE+ehj8F0g3BX/eCwQzUjMGf9F3BBM4ZwS+0AsGn1RXBC6oqwWQ8I8EevwbBFybfwFCJzMDN2KrA1acVwHZA8j8quohA3B4CQJg8g8BQdxfBSS4LwZK6E77ZNUZB1KaxQfdsxEGQMJ1BKNQ5QZqbk0AvXSe+IA6FwKruCcFvMUfB9N5PwROYD8HBKB7ADkwVQGZ+KkBfGKa+Rt0kwLgvbr9E8nFAXjHqQLH4vUDtDaY9aTCywN1QvsAaURi9FlsAQcFZQkGpbhFB2V0+P0yB+cC/4EfBCNxSwVVYTMHr2V/BG0iGwV5clcHerYrBlRtOwTnE9MC8LYDAAAgXwDconL+hBXc/r2CEQOwg2EAU2+1AUCfKQD7nl0AWmWdAZj4PQMNCer9jcs/ATXxEwaikbcGTmz3BUoOJwOhwbUDQ8/dAuLvDQBZ5SD9YHYzAnyfPwCJ9qMBXoyXAd5zWvg5NCj9m1Ts/cD0iP1MFBz2Lm8C/HmZowBrrnMCK/nDASL+BvUnqikAhU9RAn6ijQNKvHj84PnbA2xmkwO0MBcAKnmZASqEGQWufEkFndZpAKG05wFyzJ8GGf2XBiaNJwVdEwMDhyRhAXscLQab6JUENn+ZAXavRP7WGQMA3ZZLAwZhRwN5RmL/FT/6+r8Tnv4AvesDCsp7ARR+FwJdGGsC4Pr6/+ZgewCowm8CX+9zA+/fnwKtmv8CUupTAj4ufwNg/8MB7xjDBcbBZwZG+XMGqLT3B1UMUwboF/cD/bgfBDTAiwWrTM8GZvSfBo8L/wAq+qcBXponAD+q3wJMTCMH9SyLBfxgLwamYi8CHlhw+v26iPwutOMCRnCvBJzuOwQ14m8GW+GDB72eIwF3Jl0AsoQhB+UPKQKimlD9sTxbA+s2mv5e/bkBKjBZBUdZAQdUCIEHgKI1APXrevx5OsMABrrDAb4kawA3w2j/yFY5AwmmHQGJAlT/RKUXAxvTDwJMVx8CNn1PAf1mBP88ukEDcpbZA7zySQHk5A0ARVle/lupjwMFvtsA3dMzAHhqNwPuaMT9lOO9AGPJMQdyRXUHoUSZBN9qwQIGsXkA6EsVAobEyQUmlVUFzrw9BTIZBv06EIMGG1UnB6yXZwKEmQ0BofRhBn6j6QEo7YL/fMyrBS/d0weyGSsHRMpnAzbuYQJizYkGiRrxBLWoCQvlGGkJrLxRC6kXPQSJYCUERetjAf+5Fwed80cAslZpABpdJQSVkMkFgBBdAGMDPwAuPD8FMUZPA2T2rP2HbOEAgYqG/9d7ZwCbr/sB4azfAP5KTQOF7A0HYP51AHdgUwM4x4cCAk5/Anr7wP20N2UDOr3BAKmHgwEbXlcH0hrbB3ol1wRZqT71fiGVBpBCiQd1wgUHfGt9ALZB7vmTslb/RsFVAH4wOQTstN0GvWyBByvHbQDdOokAFM75Az6gDQXGKFUGXj/BAeXFDQI8KAsCt/bLA+JnZwIbNzMAzLrfANzqqwFOci8BwH7K/Ci6FQLy2LUHXhXlB3Qt3Qa/WG0GkrnA//DTXwJuDH8FulAvBJY7GwEP40cCNKDvBsOycwUvpzMHckszB376XwTqUFsEFIxHAEVeOv3rNsMDXUDvBCUh0wYD/YMH9MRLBeEFawPMOHD9yCBNA2KctQGm/UEDAB49ARHK4QPU+xEA49pxAZ7MBQKU9CcD5E+LAe7E/wUi/fcHgio3B25mJwWaHdcGPql/BkqJowYuhhcEspJHBL3SCwR/bIMGAB8m/ksSaQHRHrUCMyq6+cxERwcHheMHGh4DBe9MowXOeEMAj5ZpABZQMQZ+vJ0HpjUNBHVd0QUPJk0FFI5hBk71qQQont0C515rAQfpPwW3hf8Fiz1rBaboDwcEfK8BWjks/nv7LP3A/Dz+poma/RZbZv3/Ixr9WDGu/Dt4Cv8gnN7+/TqS/aOLLvzjWqb9sR4W//S0AwBxopsC3RSPBvPduwSnohsF242/BOGMxwe0sDsF/JjnB+PqZwSHP48HY1AnCw0wJwsA36MFIlbLBo9ONwYCHf8GhpXDBK71KwfyODsEvrcrAzW7ywFDFRcGMMofBe7GEwfV3H8EwWxa/rXSkQFyWKUA0H+XAag2TwQ6UwsGUmrHBy5BqwSIU5MAyDVrAKoFMwMUuVcAvPKu/eBoDQE5ZZUCe/iw/qNK+wEkvSsH8R3vBGlNqwSoGRsHEUEjBQ4R/wZ9unsEoe5zBnXlQwS5AGsBiS99AqxomQbd52UCpQjm/GeXywDyqLcH4BCrBA1MRwcGiBcG56hLB7MAywWecXMHBsYbBcGufwWburcFwI6LBzUNjwe3djMBjucNAiWleQWVxikELuIpBOdCCQfmQekF9mWRBXtEgQc18C0BOyd3A4ONKwZUdOcGvTInA/YuCQLC96kBq3SZABVLrwBO5fsGMconB2UsgwRiVoj9MzyFBU81BQRg080AurkM/zB5kwKEFO8ALA/U/bDIDQaPBUkF1tXNBqrRgQSHeI0GM9qpAzQvbP6za9T83LOxADNeIQdvZ3kFz8g9CYDUfQg5GIkKa6yRC/EsvQsYVP0IxHkpCchZIQu6AOkKDhitCa7UkQmlvJkIwcyhCp1wjQrvxGUIyWxhCZ3UoQnVbRUL3v1pC3zpTQj76KkKtKO1B62CsQUc2u0GGPQRCP78qQrDSMkLyfRZCqTfYQUegp0E+E7tBPEH5QUjEEkJi0AhC01zCQdYsVUEh9gNBe6YzQSJ2kUEFLLFB0jKUQaauAkEijG7Atuw4weq2TsE9UBfBpnedwFiwE8C62gjArBwtwKcn2796pfI/9sPeQI8HKEFsFxZB6zkjQL1B7sBmrXDBDqZpwVULicBSGT5BRXPNQRTb7UF3BbRBm8gZQSV1bj3ChsC9azUBQeC+i0EQXaRBWxpwQaDspUB469y/wGuzv+IskUBNySRB3AwsQcrBp0DoiBzA56DtwC5/6cBWxUzAmgjzP15ptUDTCPBArPD6QMhT5ECdFLZAr3OLQOtKl0DJDQBB0MRVQd7mjEG+ColBTzctQX+I0z9wz6DA2/imwEAkNz+QKgZBu4RMQU/QP0G3KQNBhHCsQHKAuUCi/wJBR+oSQbJ4x0D9tsO+3G0AwexPXcEfoIPB6hiBwaxzWcFGfRLB5GpJwNosUUBKc/9A1kQSQRkV1UBU4yFABaMPvxmynL/MzFy+dZEMP24SR75O2QjAE7WDwDv8sMDvCN3AUn4PwZewNMGVtkLBaAohwQwqq8D2F8a+MBkaQAyrNkBwHVFA39bCQAxaLkFC3lxBLsElQQU0RL7O6VHBPeqnwTK5mcF0lx7BUO0gv+47pj+dAbbAPkGDwbd3usGgs7PBe4yBwS6mJcG0jQ3BEm8kwTD6GMEuYD7AWgz9QMj5hkGSh45BTOQZQd8wN8DVKEXBQp1hwZCDDcHZrYq/cxeTQB+f0EB30cBAV36rQIe5skCMgcZAzWPIQHh6sEBMq5BALeh6QHgre0D5R5NAqcrOQFrjJUFhi4RBv/a9Qehk6kH5YPhBK9/oQZE80kH+h9JB0IP6QSbPIELVHkZCdXpfQoSoZ0K5F2NCTzZaQkm8UkI0ck1CuvFIQhMcRUKRA0NCGXdBQq+bOkLcniZCwaICQjdYrEFOr0VBJeIQQdKnT0Fuya9BlI3/QaigHkJksjJCuAtEQgHMW0KogHtCFc+NQurwmELh5pxCEu+bQnZfmkK3V5pC6k2ZQrW6kUKbcX9CBcVJQlNmEEJmW8dBWU6YQW6kjEFaUY5Bs1WKQZQVeUE/NlhB60Y7QVjrEkF2N4NACyGFwMioVcEYAZjBWRKKwXHD/sC6IZZAk4hpQZlNjUG0/GNBHtMEQanogUAUVkRAg1Z0QFiwfkDcbT1Ar20aQGAii0BGMwxBRp1SQX1iaEGkHj5B4wHkQOVXTECo1rM/BXT1Pl0c5b8hI7vAe/QWwUyUGMEMj7DAH3Snvn1u3j88Hoa/Iry7wIZJ8MAHJUXAAr6cQElgIUHnyvNAe+Oxv0g/JMFQfkHBU8CwwMTAfkB+lQpBaeSdQCTAccAGyiPBwIobwRgldsBQXbQ/eei9P8SIJcCrAa/A/rxCwHeUSUBmqtxAB+5GQAl12sCwkXTB0odnwW2lTcBQHThBIzmfQU+UiUFQf+pAGLUNv9oskD4zlg1B+jiOQRwKnkF1IVZBdbJoQCnjPMD1QHDAPui7vyo4O78KHmHAvkzzwO5SE8Fkyt7AtXVVwGcDEsC6zq/Ac0MtwUj3Y8HsnlTBHQcNwY0gasCd7y4+3JY3QKDUs0CjMgZBBSUVQQVs1EBYGYo/wnZ0wDnsjMA8DoK+hGiiQGs/4EA294RAOpL3vTTRCb+UpqRAT85XQaV4jUE6oVJByUXePzemFsHITFPBiUoBwW4ziz8Nv+dAs9/ZQIWiAUDtnd+/xm2Jv10cKkDSxppAxmMBQHO7nMD5oTfBBohYwcWnKMGdGbjAW9hOwBnKksCjrALBaXAwwRomOcGHmifB1hQWwVdrD8H9jQXBk+DIwNEQLcCIknA/4QtDQMG4WECfG1JAME+HQJQmyUAIx/1AZnPxQPjjo0DqTRpApuqcP3O3uD8lZj8/NFlUwGm2KcHIbovBuPGUwQT3NMFi+BxAqbSDQduswEHz0bJB4ORYQe30VEAcJEvAAkqHwIDG6L+a5v4+MCptPgWEMcDo3d3An6omwZcsQ8H1XUHB9RAjwW+N1sDEmg/Alx/dP/zpTUDiWGk/iQ6RwHCpJMFPy0zBowEhwU65TsAAf3ZAqgjgQLNHjkCR/Py/xK8AwXZFH8HSt9nAXF+Hv1NVSEAB/B9Ar+xiwHYxTsFhEbDBHg3dwZKS3sHDR7PBIaFPwTi2H8BgvLFAsT4KQb3N0kAlVO8/k3jrv8+uC8AdybE9Ox/MP7aCeL8/9v7AJcOAwUk6pcHDmJjBz2RNwbsOw8BYUQjAdOQpv7xVxz+KO+tA19J9QdRDtEEgdrRBr7twQYydhkA2VGrAHmGhwP508r/uWh8+CqdXwLxVP8GutKPBO1y6wc9el8H8Xy/B6b6jwGf4lMDe8gLBvaU1wcmyK8EGac/A5U/gv5xiqD7iGEG/bTU5wNPFZ8DY0RjApYxMv7PKQr+1dhjASY5mwFIX8L9o+mRATtctQRxwhEGGDY9BRYJlQYpd9kClzCQ/W9WWwNuY9cCJQg3BOhkVwameH8EPTSvB3CEnwdA8/MCF6izAQelcQMot6UDuKrdADzvdvzzhPsGh5ZzB8fClwdzHdcHIL/LAMr0bwGxwB8CzjonANJCIwEmdfz/tcyFBh12QQbPBoEGZ4XJBAqPNQFKYyr9PFsbAfjj7wOK8BsGlsAjBAsrZwLiuxL9KetJAanFcQVVUeEEjEiFBMXejPv6C+sDo5RfBFg6DwFnTj0A1GS1Bdpo1QaxAxUCkDve/hCUYwa8rYsGTz2vBgMM1wdqnosDoyfQ/FSTcQHyh/kDNHLVAYBQ6QM6QQUAFT99AVRVDQdlSZEEWmihBEFAiQJ8gmsDsT9/AiNtewFC8xT93rihAbwkhwMJGL8H7CITBES1mwVlvmsCvJeFAdh9rQRX1Z0Ee4vBAJiLkv+6nDcHOoTjBcuwpwbjQB8Fcr+vAaS0DwQPIKMGl9FHBtI9owaKUYMHg6T7BwZEWwcu39sB4meTAs0/bwM0Tt8A/LnLAGtAuwKDZksDivBXBCR5cwV2bTMEgUWbAkR00QYb7wUE7vttBGziTQfD1F0DfHyrBBlVMwflwbsCfGBZB+o6LQeX/fUH0Z+VA+7ICwOaa0sA4BsbABDWKwLxzfcCfCJPATmhGwMn0HEASBB5BhA5dQXfTH0EoTXS/uaxWwXHnpsGOWaTBaixxwdXiG8EHYAHB1QAYwdgBK8GA8hPBTNG/wEWnf8AutKvAfhIPwRUBMMG8JAfBAhvVv9nurUAjPwNBNM2RQK1ZbsBeGkfBP+GNwfXSj8F8bV7BovfuwOzeRr9/Ho1ABzfcQF8UzUAGFoZA1wsjQIWLYUBmteZAq5Y0QTL5SEGmZBhBB/V2QJtEGb8Kd0+/OrI7QJ3V4kBByfNAItROQEm2YcDdrQPBElf+wDZLVsAYxQFA8UqQQDazMUARldq/Xc/HwLisDcHAcxLBGKn8wHJWw8Cg5JTAx1mKwMrutsABbwvB9o9AwbRAW8EixUfBnO8SwY61zcC8w9jAFSsowUqDcsFIX4rB3WR1wQPMLMEeIt3AcsG1wHPLw8C+1KnAQQC5v58MfEAL5dpAi42GQCXsQsBzQSPBbgZFwVLgAsFhQ7O/1OEgQEdhDT8kZ7LAPOIywSMHSsElDiHBYZvTwGuJn8DKgpzA2DBnwOCtVj+hPeRA3BE0QTDUH0EoM4NArlXyv8NTW8DXo0I9xNKKQEmNf0AaHzfAXUFIwYxCk8HqiYPB/BgIwfYGmL9+TDS/KP4BwcJalcEZysvBSR7FwdrjjMHubBXBdieFwG2+OMB5h0rA9cIRwHyQtT6u50JAEGF2QMCbKEAUr6U/tisAQAonpECsbApBCDIYQda1uUDsHvK/TQgtwYNyjMEzXZ3BIWOEwamCFsEmgjO/kHfYQAq+LUH42C9BSz8FQfO9oEC13S9AI3rFP8GoGr3pZ1zAw1QHwfdNTcEgGVzB//MhwYjqasA+kARASVqLQFYOTUAu75I/SLBeP0AsMEBO5Y1A35gyQBzjVMD15j7BxG2awbrCtcGVp7HB6nufwZQXkMEjH4bBQdlwwaF6QcFrzQ3BfNDwwJ+WFMECdUzBqPxrwWMUTMGo/PDAqaouwCDx9r+fSKvA7PsTwauXDMGdJw7AT53mQMdFV0FN70VBrA+jQGWBK8BJJKLAE1Dmvniz70DY701BIzBCQYtMy0B9LqS+2ymJwIKfoMCkepDAQ4CUwGi6pMCSy4bAekVOv67GZkAv+LtACGR4QGDkrb8pBsjAxT/uwHD5jcCZqrc+uIeAQA2ftUDYz9pA8uMSQezEQUFg7ElB/UH7QIC38r+k7EnBP4mawVULnsFKM4DBe1BHwf1GPMFNhE7BL4dJwQSyEcE15ZbAPG6JwAkaMMFf0bbBaVAFwiEIEMKlaevBdeuRwbJHGsGjKP7AIyM6wdEUcsGJiFfBvXrBwHN2XUBXIiZBdpJIQfdIMEGPZwNBXrKoQDPiwz+mmnPAYB0awQ/nTMFZPSXB2f3/v3KvDEHvOYhBaO2ZQVd2eEG22A9BYx5TQOOl3D7Sb+89O194P4jE/T+XL0ZAcuCUQPaz0EAvQftAFmbzQMRFq0Bh88s/onQjwKhNwMBDrQPBxEgVwVAWHsGTUSjBSk84wfheR8EzzUTBsZkfwWvxqcDRgOE+63GhQBnl1EAJHqVA09UbQMPEhT/mlhZAKMqvQOnNAUED5QRB/KjEQAgsYUBo6htA4ZpUQK2amEBiR55AzfpVQPKhoT/BCCE/lvkNQHICnUBEPdJArVa4QMLWKEBAtMe/HLi5wAXjHsGSqmDBIAmLwRi0kMFkb2fBAdHYwGRbBUCWrf9AaWoDQWvzUECXBl/AUmMBwTesBsGQO6DAhJ6OvaQUg0BEob9AW8qaQC9d1D62dtHAAipbwYBCi8E9U2vBgna7wMojlkBrhSZBP6HdQMutkcBYjYzBwavEwXS9sMHTGE3B11tTwDN0lT9H8nY+9BsCwJbSpL+ZgUdAPe3wQHzB6kAIHKc/qv3ZwL9CLcEmA9nAOqGAQMJtfkFiebZBx0GxQR8UfEE5/fJA36BBP1cSfcCsH9/AYwoBwd55uMBx/I4/7Bk1QVd6pEHy8LxB4XeOQYQMqEA9Jf/AgTt2wcXtX8Hm9rnAtU50QMSwHEH/HSNBtqLXQGjiNUBUcng/ILKYPy7w3j9zZlk/20nXv4mcisAjB6TAXGdQwPwpST6/hD1Ah81JQCKdDT/9fVXArk/OwEsU88D4ouLA1VzAwNnlnsDBp0/AoPoGP1GG2UCdl11Bu8eRQajmhkEhbRlBIttlvZm60MBjerPAJDcyQFoTZ0HBy7pBUJXJQSVtnEEwoBdBhtg5v+CL+cByECfBlOkMwQUyasCpU3RACVM6QYtJiEH6WYtBzfBAQQd1O0A2KMXAw9w8wRqdT8EI1jPBbhwRwX9p+MCbqdbAJ6+QwINgYr9txCxAYXJ/QGSK/T8J2QXAI8m0wCKA3MCGm8fAJ1G7wEs59MBQcjbBIuNtwWFGdMFs4zXBK1aIwDW1WUDnVA1BNPYhQQCC0ECHNcG/THY/wUJJqsFNfMrB2furwbLLMMFZpnM/UUkDQYjG5UAUbvy+AE0UwQbYXMGGNUzBbZYUwRB9+cCKrB/BvNdWwWsHYcEziCHBait2wFuxcz4eFsG+czd9wBdPwcDgRGPA+2ITQFJQ4UBhR+BANJgzQGP+lr+6mla/tX1rQPHi+UCPW9NA8lAKvxjeDMGe+DrBxKjQwK1iQEB3KhpBlLUFQYYn0j7JLfvAGkEjwTbIsMA+6MY/gtORQE8ehz6EehHBUDiPwfhfq8F1lpXBNuVEwWCeucBogam/HLp+P0q7BUA4tjNAYmlgQFyIhUCK/41ARjxaQIR8uLxgmsLAz+hOwXJKh8EX32vBdeHMwMJudUAxyxpBwaXkQN8oEsAYekjBWXeKwXSja8G79AXB0lOBwODlncAvYxXB/tVJwRPjOMEeJeTAVgVTwIyZRsB1WrfAiZznwJ0YisA+txlANgoIQUcHFkGQEIJAwEN/wL7jHcHBHTPB47wbwZwDFsHLZ0fBVfuNwXJErcFeM6zBm12Oweq7VcHEpCzBy4ciwWtfFcEIwMzAOvHhvwoH+D93dAtA3kKNv0iYpsBVZNfA60qIwOuRHT8ZK5VA+vGwQLz0UkDvp+S9uG85wLJRnsC4BfTACT9BwWnYjMFn5azBUIiqwTuwf8HNL/3ArwWwvzF3F71+BZXAT4NJwTPsm8GB7a/BgVadwfQ7bcGXuSbBBz/0wPtiocC3QIq9PDUGQfC+kUGJocdBF17GQU5EjUEH3fhAGLWTP+OVxT/Fk/1APuB1QaknlUEYOX1BQjQTQYGlQECfPPQ8TXNzvnYP5b6ATiXAeia/wK+X+8AwMb/AeXhSv9JbiEBYUK1AbQWFP1wW5MAGWHXBiyujwXYurMFQraHByiOVwf9mkMH1hZHBoyuQwXK5hcHBcGLBWmsrwfC52sAbVTTAopSEPyVUiEDk+8lAW4jaQPuCuUDD815AMwSYPohjTMAoCcPAjZDmwE/br8BaU2q/ypGiQBoQHkHDVS9BcozqQErqTz5gFPTAqiBVwZxVd8GQ32jB3ShGwawxK8GL7SLBoRAkwXYsG8FxEPTAKz6EwHWChb59ZilAq01zQFtoXEA3gCZAQ9sQQGJvI0CL7SRAzxaUP1wuAcBkbrjAih/9wAJX18AGoA3ACpZ1QN7pEEEdF0JBM8dWQXmwYUFcRmlB6wpcQUVQIEGdCVFACAR8wEx968Az0nzASx2yQEGLhEGQILpBT1azQX0CdEEsc8VAHMsnvw0ngsAp273Avs8KwTivSsGYk33BEop9wcUkScHSYgzB/RL8wArQLsGrxnbB+iGKwQZ5Y8Gs4PvAX+cRwLgvpr5Qe4i/SDAVv7Meh0BuWUJB6reOQSsNfkEDx7FAdFT4wIyqgcEVLHXBRfbuwKCJED69Iaw/YtB5wAkEGcGj0ArBIV8QPx08TkHGH59BeyiFQXt+tUDd4J/AD2EAweMMEMD16dpA9ng8Qe1dDkEn0SY/loDhwAqtHcEBlAHBnde0wFcawMBSjhLB0Ek/wa2iM8HuvdvASa0FwLDhTL8OkY3Agaoswfo9fcERl4PBf0VGwcZAvMDyQfg9mJRjQJCYc0Bo0rU/090SwHXZsMB0qczA4MR2wIjztD+u0uFAjtomQTp2J0G1ygdBTgzhQEOI80A03RRBAVYaQRMA5EDp1kRAO7CDP2ZmckAiXipBuX2KQUfKlkHI2FZB6hNvQDpCo8A4xRXB6VESwVrD8MAcguzAAjQPwTrSH8FTbAfBx66awOVx8b9niw3Azxq2wM3+FcGS/x7Bz9PQwAp2vL9botw/xOGlP4boyL+YvITAormYwIH8hcAsH5DAQbXcwGeQJMH3uUPBVpcywQL/98AtpYfAz68awCUEEsADASrAKB1CwNa8k8A6gBTBcPeJwZYOzsEaGPPBS8XhwY2mosHQQjTB+ki4wGWtp8BaiODA1o3YwG4CD8DYf55ACe0rQXKyQEEndBFBTlqfQHRdOUDMbGJAJcmYQInIZEASM86/cUwewU5ylsFNo87B/xDqwbog4cHzHrHBoStAwbChmL6gTA9B2+xBQauOB0GqgZk/M6yNwI0XmMC5bQe/RLlnQKTfOUA0MWfAf4w/wUgngsEZkVTBS+yhwA+bLEAjdqFAhKy+P99SgMAif8/A1qx3wF+44z/qpc9Aaq/5QOwwz0AbbadAdEnBQJz3BkEcxSNBCZ0aQdyX2EAAiD5Ad63pvvHSVMAxSLrA+3vpwMXnxMC6KLe/n1uqQNf1IEEK2wxBqfSAP/mIFMF2dn7BJ41wwTh0AcHfbw2/azIaQETYxL2QPYzAvbe1wEdqEcD7slJAYJnaQNnCzECfw3NAZYkeQP4Db0CddKdAiINIQEZtdMDMhkLBinl8wcagLMFc3ms/tO1HQUu9hkHvEDlBSR2jPjYcI8HYFG7BKAZQwQcf7cD+8ta/8wYKQNSBcUDrwldA8RJlP6H3YMD70grB0vJHwRNNVcF28zTBDJcCwZ6GsMC/jVHAoVZdPklRxUDnk1ZBR52UQbkclEFwQU9BYjyeQLE+t7/ZHYPAATaCwM/lb8BQEYbAvTuCwA1Qsb/BJ3ZAsnQLQc7UGEGCN6hAlfOnv48Jr8DK3pTAD3opv9+P9j+tabm9DNmwwJitGsG9PQXBJqPHv00Wx0C8KRxB8NrgQGD2zj4RlrfAh2QKwW3CDMGP8gXBQVMJwaQcCMHyFc/AkT0WwMv/3j8A+EdAeiWDP2ezLMBFAKrAdXm4wKXwr8DSitbAjkIcwSiZSME8AUbBXxkRwRKTtsDR2sjAF0I+wVMXmMHntKzBcwd6wSd5IcAsLTlBnyafQT6jm0FlPkhBSVCNQJT22r18UCs/0VGxQAyJQEGGG49BnXOsQVUksUF/lJxBqg9vQTeyJEFXDu5AnZDSQHi3w0CxsIRA7yf+PihlLcCRlTLALyxDP7WBpEDzg8JAsOK5P+4Gz8DjmUXBdio+wTOvqsCoLCZA/ZXRQN61m0BSh0o/97X2vnlIZkAtGCpBTZ9yQctIUkE9b6VAywCBwEWzFMGGuwrBYleHwBQ/fz7XExZAnYgOQIB4sD+e3uM++nzLv3/YxcCRdlTBEP2kwTsGycEXXsnBXrauwVkvkMFr74DBas2BwfqUgsHPxWLB1IUWwewHgsA60ZC/SdQMwE2wv8Bg7w7BxpTwwFe7V7+IJAZB1hlzQZk+dUG9/v5AERZjwH1FWcEOmYvByFhhwbK1y8BIMGA/zPxyQIS+vT+CtYPAMhMdwY5aUcFIXFDBueAkwQPY0cCHBW3AhiFVwITgvsDv6yfBnRRmwWdkcMF58DrB31fNwKDxPMAYLHvAfvQIwaqOTsFgdk3BKc7xwJzCJ7/DjBxArSiQv2NLEsFDk3zBuzKBwT8wIcFxnAbA9boXQPTMvj8rt+2/rQI7wH/5Ej/MBc9AXk8jQbhTD0HwdoNApgp6vZjdaL4JgURAXOvAQGS0oUDWNAu9hJm7wHmhB8HSb9fAe6pNwAdnAsAlubHAzfpKwaJFoMHa9MPBilfJwapdusG5ZqbBiDuXwVckjsE+LYfBRR55wboWUMH4nwrBanU9wG4KCEBdu2JA3Hdsvx27J8F9zqbBkV3TwZBYv8FYN23BPRuRwBqwqD8Z0w4/m3iSwOF7HMG5LkLBgdY8waijLME/PibBVsAdwaim8sAAt1rAmRmbPizlwT6JlInAyM4ywTkFeMHJlV3Bs/HYwNr8yj9sINdAukHeQFvxg0CqcMM/c1doP8IlsT+bFWs/luCbv4StWcDc70LA859ZP+E6y0CEphtBFYEDQTs/CEDM/azAllwrwRM8QMEfWiPBRPLywME5vcAAy6vAdjekwOtdlMAcSonAZkKgwIyN48B9OxvBslwywVhwJMG/AenAv91jwIh0LL/9ZT4/52ufP/wJ7z/PhURAnUiGQESwd0Bk24c/kBh+wAxiGMFN2FPB+ZtVwapVGsGA92bAQDQWQA=="
]

			}
		],
		"application": {
			"bruker_topspin_parameters": {
				"title": "T=136C\r\n13C{1H} VACP MAS\r\n\r\n-- 13C ---\r\np15 = \t1.0 ms\r\nplw21 = \t15.2 W (30 kHz)\r\no1 = \t4050 Hz\r\naq = \t30 ms\r\nde = \t10.0 us\r\n-- 1H ---\r\np3 = \t2.6 us\r\nplw2 = \t50 W\r\nd1 = \t1.0 s\r\nspnam0 = \tRamp45-55.1000\r\nspdb0 = \t-11.2dB (opt) (=-5.35dB-6dB, 22kHz)\r\nplw12 = \t18.0 W (50 kHz)\r\nspnam2 = \tspinal64\r\npcpd2 = \t9.6 us\r\no2 = \t870 Hz\r\n-----\r\n*T_reel : \t136C (1.1118 * T_reel + 4.7554)\r\nT_reel : \t190C\r\nT_set : \t147C (0.7454 *T_reel + 4.8778)\r\nT_shim : \t43C\r\nFrame : \t700l/h\r\nShim : \t'extreme' (3600l/h)\r\nflush transf. line : \tyes\r\n---\r\nshim : \tsondeCP4mm.2020\r\nSR : \tReferences.4mm/#901\r\nrotor : \tPF + ZrO@ cap\r\nB : \t2760\r\nD : \t744\r\nnuR : \t10.0 kHz (MANUAL)",
				"auditp.txt": "##TITLE= Audit trail, TopSpin 4.0.1\r\n##JCAMPDX= 5.01\r\n##ORIGIN= Bruker BioSpin GmbH\r\n##OWNER= florian\r\n$$ S:/Bruker/TopSpin200/data/pf2_TBennett/nmr/PbBrPerovskite.1/61/pdata/1/auditp.txt\r\n##AUDIT TRAIL=  $$ (NUMBER, WHEN, WHO, WHERE, PROCESS, VERSION, WHAT)\r\n(   1,<2023-03-27 15:39:39.505 +0200>,<labo200>,<rmn200n.cemhti.cnrs-orleans.fr>,<go4>,<TopSpin 3.6.3>,\r\n      <created by zg on data set with UUID 'e1207cb2-cc9f-11ed-95ea-000af7097849'\r\n       started at 2023-03-27 15:04:16.748 +0200,\r\n       POWCHK disabled, PULCHK disabled,\r\n       completed at 2023-03-27 15:39:39.503 +0200\r\n\r\n       configuration hash MD5:\r\n       8D 46 5C 87 EE 21 82 24 84 51 48 3B A3 DC EE 76\r\n       data hash MD5: 1496\r\n       E6 4A 53 51 89 03 6E B3 2F AF 73 88 28 69 BF 10\r\n>)\r\n(   2,<2023-10-01 18:14:00.509 +0200>,<CEMHTI/florian>,<florian-port2>,<proc1d>,<TopSpin 4.0.1>,\r\n      <Start of raw data processing\r\n       efp LB = 5 FT_mod = 6 PKNL = 1 PHC0 = -97.14883 PHC1 = -80.8 SI = 4K \r\n       data hash MD5: 4K\r\n       52 A0 54 1B 3D 43 22 C7 5B 79 FA 66 C7 D7 88 78>)\r\n##END=\r\n\r\n$$ hash MD5\r\n$$ 6E 90 D2 AC 8B 7B 64 6C 31 00 80 9C 4E A6 F0 F8\r\n",
				"audita.txt": "##TITLE= Audit trail, TopSpin 3.6.3\n##JCAMPDX= 5.01\n##ORIGIN= Bruker BioSpin GmbH\n##OWNER= labo200\n$$ /mnt/oldCentos/racine/NMRData/data/pf2_TBennett/PbBrPerovskite/61/audita.txt\n##AUDIT TRAIL=  $$ (NUMBER, WHEN, WHO, WHERE, PROCESS, VERSION, WHAT)\n(   1,<2023-03-27 15:39:39.505 +0200>,<labo200>,<rmn200n.cemhti.cnrs-orleans.fr>,<go4>,<TopSpin 3.6.3>,\n      <created by zg on data set with UUID 'e1207cb2-cc9f-11ed-95ea-000af7097849'\n       started at 2023-03-27 15:04:16.748 +0200,\n       POWCHK disabled, PULCHK disabled,\n       completed at 2023-03-27 15:39:39.503 +0200\n\n       configuration hash MD5:\n       8D 46 5C 87 EE 21 82 24 84 51 48 3B A3 DC EE 76\n       data hash MD5: 1496\n       E6 4A 53 51 89 03 6E B3 2F AF 73 88 28 69 BF 10\n>)\n##END=\n\n$$ hash MD5\n$$ F2 8E 8C 3C 92 97 91 0B AF 95 03 3A 5E B9 25 9A\n",
				"pulseprogram": "# 1 '/mnt/oldCentos/racine/NMRData/Local/lists/pp/pf_cp'\n# 1 '<built-in>'\n# 1 '<command-line>'\n# 1 '/mnt/oldCentos/racine/NMRData/Local/lists/pp/pf_cp'\n;cptppm.pf\n;cross-polarization pulse program\n;with tppm decoupling\n\n;set:\n;d1:       recycle delay\n;p3:       90 degree 1H pulse at pl2\n;pl2:      1H power for T90\n;p15:      contact pulse\n;pl1:      not used\n;pl21:     X power during CP\n;pl22:     1H power during CP\n;pl12:     1H power for decoupling\n;cpdprg2:  tppm15\n;p31:      tppm pulse length (~T180)\n;cnst31:   spinning speed\n;zgoptns:  cpdyn, cpfslg, vacp, dipshift\n;dipshift: cnst31\tspinning speed\n;dipshift: l6\tnbr rotor periods\n;cpfslg:   cnst24\t(right) offset in H for better decoupling\n;cpfslg:   cnst25\tLG offset, use setLG\n;vacp:     sp0 ramp shape on 1H\n;p2:       dfs pulse length (500us)\n;sp1:      dfs power level\n;cnst1:    dfs f1 frequency (1000)\n;cnst2:    dfs f2 frequency (70)\n;cnst3:    dfs frequency step (150)\n;p10:      rapt pulse length (20-50us)\n;pl10:     rapt power level\n;l11:      rapt number of pulses (5-20)\n;cnst11:   rapt + frequency offset\n\ndefine delay zfilter\n'zfilter=5*(1s/cnst31)'\n# 36 '/mnt/oldCentos/racine/NMRData/Local/lists/pp/pf_cp'\n;#ifndef cpdyn\n;'plw22=spw0'\n;#endif\n\n\n# 60 '/mnt/oldCentos/racine/NMRData/Local/lists/pp/pf_cp'\n'plw22=spw0'\n\n\n'in0=inf1'\n'd0=1u'\n# 1 'mc_line 66 file /mnt/oldCentos/racine/NMRData/Local/lists/pp/pf_cp exp. def. part of mc cmd. before ze'\n; dimension 1D; AQ_mode \ndefine delay MCWRK\ndefine delay MCREST\n'MCREST = d1 - 30m'\n'MCWRK = 0.333333*30m'\n\n    dccorr\n# 66 '/mnt/oldCentos/racine/NMRData/Local/lists/pp/pf_cp'\n# 66 '/mnt/oldCentos/racine/NMRData/Local/lists/pp/pf_cp'\n1 ze\n# 1 'mc_line 66 file /mnt/oldCentos/racine/NMRData/Local/lists/pp/pf_cp exp. def. of mc cmd. after ze'\n# 67 '/mnt/oldCentos/racine/NMRData/Local/lists/pp/pf_cp'\n;----------- recycle delay --------------------------------\n\n# 1 'mc_line 69 file /mnt/oldCentos/racine/NMRData/Local/lists/pp/pf_cp exp. start label for mc cmd.'\n2 MCWRK  * 2 do:f2\nLBLF0, MCWRK \n  MCREST\n# 70 '/mnt/oldCentos/racine/NMRData/Local/lists/pp/pf_cp'\n\n# 77 '/mnt/oldCentos/racine/NMRData/Local/lists/pp/pf_cp'\n;----------- FSLG -----------------------------------------\n\n\n# 81 '/mnt/oldCentos/racine/NMRData/Local/lists/pp/pf_cp'\n;----------- set power ------------------------------------\n  10u pl1:f1 pl2:f2\n;----------- dfs or rapt ----------------------------------\n# 97 '/mnt/oldCentos/racine/NMRData/Local/lists/pp/pf_cp'\n;----------------------------------------------- 90 degree proton pulse\n\n\n# 101 '/mnt/oldCentos/racine/NMRData/Local/lists/pp/pf_cp'\n  (p3 pl2 ph1):f2\n\n;----------------------------------------------- delay\n\n# 109 '/mnt/oldCentos/racine/NMRData/Local/lists/pp/pf_cp'\n  d0 pl21:f1 pl22:f2\t\t; attention: pas de declaration de puissance pendant les pulses...\n\n\n# 113 '/mnt/oldCentos/racine/NMRData/Local/lists/pp/pf_cp'\n;----------------------------------------------- cross-polarization\n\n\n# 117 '/mnt/oldCentos/racine/NMRData/Local/lists/pp/pf_cp'\n  (p15 pl21 ph2):f1 (p15:sp0 ph3):f2\n\n;----------------------------------------------- decoupling\n\n# 124 '/mnt/oldCentos/racine/NMRData/Local/lists/pp/pf_cp'\n  1u cpds2:f2\n\n\n# 129 '/mnt/oldCentos/racine/NMRData/Local/lists/pp/pf_cp'\n;----------------------------------------------- acquisition\n  go=2 ph31\n\n  1m do:f2\n\n# 137 '/mnt/oldCentos/racine/NMRData/Local/lists/pp/pf_cp'\n;----------------------------------------------- write\n\n\n# 1 'mc_line 144 file /mnt/oldCentos/racine/NMRData/Local/lists/pp/pf_cp exp. mc cmd. in line'\n  MCWRK wr #0\n  MCWRK zd\n  lo to LBLF0 times td0\n\n# 145 '/mnt/oldCentos/racine/NMRData/Local/lists/pp/pf_cp'\n# 147 '/mnt/oldCentos/racine/NMRData/Local/lists/pp/pf_cp'\nHaltAcqu, 1m\t\t\t\t;jump address for protection files\nexit\n\nph0=0\nph1=1 3\t\t\t\t; H pi/2\nph2=0 0 1 1 3 3 2 2\t\t; X CP\nph3=0\t\t\t\t; H CP\nph11=0 2\t\t\t; H pi (drain)\nph31=0 2 1 3 3 1 2 0\t\t; receiver\n\n",
				"acqus": "##TITLE= Parameter file, TopSpin 3.6.3\n##JCAMPDX= 5.0\n##DATATYPE= Parameter Values\n##NPOINTS= 13\t$$ modification sequence number\n##ORIGIN= Bruker BioSpin GmbH\n##OWNER= labo200\n$$ 2023-03-27 15:39:39.506 +0200  labo200@rmn200n.cemhti.cnrs-orleans.fr\n$$ /mnt/oldCentos/racine/NMRData/data/pf2_TBennett/PbBrPerovskite/61/acqus\n$$ process /opt/topspin3.6.3/prog/mod/go4\n##$ACQT0= 1000000\n##$AMP= (0..31)\n100 100 100 100 100 100 100 100 100 100 100 100 100 100 100 100 100 100\n100 100 100 100 100 100 100 100 100 100 100 100 100 100\n##$AMPCOIL= (0..19)\n-1 0 0 0 0 0 0 0 0 0 0 0 0 0 0 0 0 0 0 0\n##$ANAVPT= -1\n##$AQSEQ= 0\n##$AQ_mod= 3\n##$AUNM= <au_zgonly>\n##$AUTOPOS= <>\n##$BF1= 50.327758\n##$BF2= 200.15\n##$BF3= 200.15\n##$BF4= 200.15\n##$BF5= 200.15\n##$BF6= 200.15\n##$BF7= 200.15\n##$BF8= 200.15\n##$BWFAC= (0..63)\n0 0 0 0 0 0 0 0 0 0 0 0 0 0 0 0 0 0 0 0 0 0 0 0 0 0 0 0 0 0 0 0 0 0 0 0\n0 0 0 0 0 0 0 0 0 0 0 0 0 0 0 0 0 0 0 0 0 0 0 0 0 0 0 0\n##$BYTORDA= 0\n##$CAGPARS= (0..11)\n0 0 0 0 0 0 0 0 0 0 0 0\n##$CHEMSTR= <none>\n##$CNST= (0..63)\n1 1 1 1 1 1 1 1 1 1 1 1 1 1 1 1 1 1 1 1 1 1 1 1 1 1 1 1 1 1 1 10000 1 1\n1 1 1 1 1 1 1 1 1 1 1 1 1 1 1 1 1 1 1 1 1 1 1 1 1 1 1 1 1 1\n##$CPDPRG= (0..8)\n<> <> <spinal64> <> <> <> <> <> <>\n##$D= (0..63)\n1e-06 1 0 0 0 0 0 0 0 0 0 0 0 0 0 0 0 0 0 0 0.1 0 0 0 0 0 0 0 0 0 0 0 0\n0 0 0 0 0 0 0 0 0 0 0 0 0 0 0 0 0 0 0 0 0 0 0 0 0 0 0 0 0 0 0\n##$DATE= 1679924379\n##$DATE_START= 1679922256\n##$DE= 10\n##$DECBNUC= <off>\n##$DECIM= 800\n##$DECNUC= <off>\n##$DECSTAT= 4\n##$DIGMOD= 1\n##$DIGTYP= 12\n##$DQDMODE= 0\n##$DR= 21\n##$DS= 0\n##$DSPFIRM= 0\n##$DSPFVS= 20\n##$DTYPA= 0\n##$EXP= <SOLIDS1H>\n##$FCUCHAN= (0..9)\n0 2 1 0 0 0 0 0 0 0\n##$FL1= 0\n##$FL2= 0\n##$FL3= 0\n##$FL4= 0\n##$FN_INDIRECT= (0..7)\n0 0 0 0 0 0 0 0\n##$FOV= 0\n##$FQ1LIST= <>\n##$FQ2LIST= <>\n##$FQ3LIST= <>\n##$FQ4LIST= <>\n##$FQ5LIST= <>\n##$FQ6LIST= <>\n##$FQ7LIST= <>\n##$FQ8LIST= <>\n##$FRQLO3= 58817\n##$FRQLO3N= 2\n##$FS= (0..7)\n83 83 83 83 83 83 83 83\n##$FTLPGN= 0\n##$FW= 4032000\n##$FnILOOP= 0\n##$FnMODE= 0\n##$FnTYPE= 0\n##$GPNAM= (0..31)\n<> <> <> <> <> <> <> <> <> <> <> <> <> <> <> <> <> <> <> <> <> <> <> <>\n<> <> <> <> <> <> <> <>\n##$GPX= (0..31)\n0 0 0 0 0 0 0 0 0 0 0 0 0 0 0 0 0 0 0 0 0 0 0 0 0 0 0 0 0 0 0 0\n##$GPY= (0..31)\n0 0 0 0 0 0 0 0 0 0 0 0 0 0 0 0 0 0 0 0 0 0 0 0 0 0 0 0 0 0 0 0\n##$GPZ= (0..31)\n0 0 0 0 0 0 0 0 0 0 0 0 0 0 0 0 0 0 0 0 0 0 0 0 0 0 0 0 0 0 0 0\n##$GRDPROG= <>\n##$GRPDLY= 67.9839172363281\n##$HDDUTY= 20\n##$HDRATE= 1\n##$HGAIN= (0..3)\n2000 0 0 0\n##$HL1= 0\n##$HL2= 0\n##$HL3= 0\n##$HL4= 0\n##$HOLDER= 0\n##$HPMOD= (0..7)\n0 1 1 0 0 0 0 0\n##$HPPRGN= 0\n##$IN= (0..63)\n0 0 0 0 0 0 0 0 0 0 0 0 0 0 0 0 0 0 0 0 0 0 0 0 0 0 0 0 0 0 0 0 0 0 0 0\n0 0 0 0 0 0 0 0 0 0 0 0 0 0 0 0 0 0 0 0 0 0 0 0 0 0 0 0\n##$INF= (0..7)\n0 0 0 0 0 0 0 0\n##$INP= (0..63)\n0 0 0 0 0 0 0 0 0 0 0 0 0 0 0 0 0 0 0 0 0 0 0 0 0 0 0 0 0 0 0 0 0 0 0 0\n0 0 0 0 0 0 0 0 0 0 0 0 0 0 0 0 0 0 0 0 0 0 0 0 0 0 0 0\n##$INSTRUM= <spect>\n##$INTEGFAC= (0..63)\n0 0 0 0 0 0 0 0 0 0 0 0 0 0 0 0 0 0 0 0 0 0 0 0 0 0 0 0 0 0 0 0 0 0 0 0\n0 0 0 0 0 0 0 0 0 0 0 0 0 0 0 0 0 0 0 0 0 0 0 0 0 0 0 0\n##$L= (0..31)\n1 1 1 1 1 1 1 1 1 1 1 1 1 1 1 1 1 1 1 1 4 1 1 1 1 1 1 1 1 1 1 1\n##$LFILTER= -1\n##$LGAIN= -1\n##$LINPSTP= 0\n##$LOCKED= no\n##$LOCKFLD= -1\n##$LOCKGN= -1\n##$LOCKPOW= -1\n##$LOCKPPM= -1\n##$LOCNUC= <off>\n##$LOCPHAS= -1\n##$LOCSHFT= no\n##$LOCSW= 0\n##$LTIME= -1\n##$MASR= 10000\n##$MASRLST= <masrlst>\n##$MULEXPNO= (0..15)\n0 0 0 0 0 0 0 0 0 0 0 0 0 0 0 0\n##$NBL= 1\n##$NC= -5\n##$NLOGCH= 2\n##$NOVFLW= 0\n##$NS= 2048\n##$NUC1= <13C>\n##$NUC2= <1H>\n##$NUC3= <off>\n##$NUC4= <off>\n##$NUC5= <off>\n##$NUC6= <off>\n##$NUC7= <off>\n##$NUC8= <off>\n##$NUCLEUS= <off>\n##$NUSLIST= <automatic>\n##$NusAMOUNT= 25\n##$NusFPNZ= no\n##$NusJSP= 0\n##$NusSEED= 54321\n##$NusSPTYPE= 0\n##$NusT2= 1\n##$NusTD= 0\n##$O1= 4050\n##$O2= 870\n##$O3= 400.26\n##$O4= 400.26\n##$O5= 400.26\n##$O6= 400.26\n##$O7= 400.26\n##$O8= 400.26\n##$OVERFLW= 0\n##$P= (0..63)\n0 4.8 0 2.6 0 0 0 0 0 0 0 0 0 0 0 1000 0 0 0 0 2.125 0 0 0 0 0 0 0 0 0\n0 0 0 0 0 0 0 0 0 0 0 0 0 0 0 0 0 0 0 0 0 0 0 0 0 0 0 0 0 0 0 0 0 0\n##$PACOIL= (0..15)\n2 1 0 0 0 0 0 0 0 0 0 0 0 0 0 0\n##$PAPS= 0\n##$PARMODE= 0\n##$PCPD= (0..9)\n0 0 9.6 0 0 0 0 0 0 0\n##$PEXSEL= (0..9)\n1 1 1 1 1 1 1 1 1 1\n##$PHCOR= (0..31)\n0 0 0 0 0 0 0 0 0 75 0 0 0 0 0 0 0 0 0 0 0 0 0 0 0 0 0 0 0 0 0 0\n##$PHLIST= <>\n##$PHP= 1\n##$PH_ref= 46\n##$PL= (0..63)\n120 120 120 120 120 120 120 120 120 120 120 120 120 120 120 120 120 120\n120 120 120 120 120 120 120 120 120 120 120 120 120 120 120 120 120 120\n120 120 120 120 120 120 120 120 120 120 120 120 120 120 120 120 120 120\n120 120 120 120 120 120 120 120 120 120\n##$PLSTEP= 3\n##$PLSTRT= -6\n##$PLW= (0..63)\n0 0 50 0 0 0 0 0 0 0 0 0 18 0 0 0 0 0 0 0 10.4 15.2 13.18257 0 0 0 0 0\n0 0 0 0 0 0 0 0 0 0 0 0 0 0 0 0 0 0 0 0 0 0 0 0 0 0 0 0 0 0 0 0 0 0 0 0\n##$PLWMAX= (0..7)\n1312.5 416.7 0 0 0 0 0 0\n##$PQPHASE= 0\n##$PQSCALE= 1\n##$PR= 1\n##$PRECHAN= (0..15)\n-1 1 -1 0 -1 -1 -1 -1 -1 -1 -1 -1 -1 -1 -1 -1\n##$PRGAIN= 0\n##$PROBHD= <H140172_001 (PH MAS WVT 200W1 BL4 15N-31P/19F-1H)>\n##$PROBINPUTS= (0..15)\n<31P-197Au> <1H/19F> <> <> <> <> <> <> <> <> <> <> <> <> <> <>\n##$PULPROG= <pf_cp>\n##$PW= 0\n##$PYNM= <>\n##$ProjAngle= 0\n##$QNP= 0\n##$RD= 0\n##$RECCHAN= (0..15)\n0 2 0 0 0 0 0 0 0 0 0 0 0 0 0 0\n##$RECPH= 0\n##$RECPRE= (0..15)\n0 1 -1 -1 -1 -1 -1 -1 -1 -1 -1 -1 -1 -1 -1 -1\n##$RECPRFX= (0..15)\n1 0 0 0 0 0 0 0 0 0 0 0 0 0 0 0\n##$RECSEL= (0..15)\n0 0 1 0 0 0 0 0 0 0 0 0 0 0 0 0\n##$RG= 2050\n##$RO= 0\n##$RSEL= (0..15)\n0 2 1 0 0 0 0 0 0 0 0 0 0 0 0 0\n##$S= (0..7)\n83 83 83 83 83 83 83 83\n##$SELREC= (0..9)\n0 0 0 0 0 0 0 0 0 0\n##$SFO1= 50.331808\n##$SFO2= 200.15087\n##$SFO3= 200.15040026\n##$SFO4= 200.15040026\n##$SFO5= 200.15040026\n##$SFO6= 200.15040026\n##$SFO7= 200.15040026\n##$SFO8= 200.15040026\n##$SOLVENT= <>\n##$SOLVOLD= <off>\n##$SP= (0..63)\n120 120 120 120 120 120 120 120 120 120 120 120 120 120 120 120 120 120\n120 120 120 120 120 120 120 120 120 120 120 120 120 120 120 120 120 120\n120 120 120 120 120 120 120 120 120 120 120 120 120 120 120 120 120 120\n120 120 120 120 120 120 120 120 120 120\n##$SPECTR= 0\n##$SPINCNT= 0\n##$SPNAM= (0..63)\n<Ramp45-55.1000> <> <> <> <> <> <> <> <> <> <> <> <> <> <> <> <> <> <>\n<> <> <> <> <> <> <> <> <> <> <> <> <> <> <> <> <> <> <> <> <> <> <> <>\n<> <> <> <> <> <> <> <> <> <> <> <> <> <> <> <> <> <> <> <> <>\n##$SPOAL= (0..63)\n0.5 0.5 0.5 0.5 0.5 0.5 0.5 0.5 0.5 0.5 0.5 0.5 0.5 0.5 0.5 0.5 0.5 0.5\n0.5 0.5 0.5 0.5 0.5 0.5 0.5 0.5 0.5 0.5 0.5 0.5 0.5 0.5 0.5 0.5 0.5 0.5\n0.5 0.5 0.5 0.5 0.5 0.5 0.5 0.5 0.5 0.5 0.5 0.5 0.5 0.5 0.5 0.5 0.5 0.5\n0.5 0.5 0.5 0.5 0.5 0.5 0.5 0.5 0.5 0.5\n##$SPOFFS= (0..63)\n0 0 0 0 0 0 0 0 0 0 0 0 0 0 0 0 0 0 0 0 0 0 0 0 0 0 0 0 0 0 0 0 0 0 0 0\n0 0 0 0 0 0 0 0 0 0 0 0 0 0 0 0 0 0 0 0 0 0 0 0 0 0 0 0\n##$SPPEX= (0..63)\n0 0 0 0 0 0 0 0 0 0 0 0 0 0 0 0 0 0 0 0 0 0 0 0 0 0 0 0 0 0 0 0 0 0 0 0\n0 0 0 0 0 0 0 0 0 0 0 0 0 0 0 0 0 0 0 0 0 0 0 0 0 0 0 0\n##$SPW= (0..63)\n13.18257 0 0 0 0 0 0 0 0 0 0 0 0 0 0 0 0 0 0 0 0 0 0 0 0 0 0 0 0 0 0 0\n0 0 0 0 0 0 0 0 0 0 0 0 0 0 0 0 0 0 0 0 0 0 0 0 0 0 0 0 0 0 0 0\n##$SUBNAM= (0..9)\n<> <> <> <> <> <> <> <> <> <>\n##$SW= 496.703794149417\n##$SWIBOX= (0..19)\n0 1 3 0 0 0 0 0 0 0 0 0 0 0 0 0 0 0 0 0\n##$SW_h= 25000\n##$SWfinal= 0\n##$SigLockShift= 0\n##$TD= 1496\n##$TD0= 4\n##$TD_INDIRECT= (0..7)\n0 0 0 0 0 0 0 0\n##$TDav= 1\n##$TE= 420.0895\n##$TE1= 420.0895\n##$TE2= 0\n##$TE3= 0\n##$TE4= 0\n##$TEG= 300\n##$TE_MAGNET= 0\n##$TE_PIDX= 1\n##$TE_RAW= 420.0895\n##$TE_STAB= (0..9)\n0 0 0 0 0 0 0 0 0 0\n##$TL= (0..7)\n120 120 120 120 120 120 120 120\n##$TOTROT= (0..63)\n0 0 0 0 0 0 0 0 0 0 0 0 0 0 0 0 0 0 0 0 0 0 0 0 0 0 0 0 0 0 0 0 0 0 0 0\n0 0 0 0 0 0 0 0 0 0 0 0 0 0 0 0 0 0 0 0 0 0 0 0 0 0 0 0\n##$TUBE_TYPE= <>\n##$USERA1= <>\n##$USERA2= <>\n##$USERA3= <>\n##$USERA4= <>\n##$USERA5= <>\n##$UUID= <e1207cb2-cc9f-11ed-95ea-000af7097849>\n##$V9= 5\n##$VALIDCODE= -1\n##$VALIST= <>\n##$VCLIST= <>\n##$VDLIST= <>\n##$VPLIST= <>\n##$VTLIST= <>\n##$WBST= 1024\n##$WBSW= 3\n##$XGAIN= (0..3)\n670 0 0 0\n##$XL= 0\n##$YL= 0\n##$YMAX_a= 3490749\n##$YMIN_a= -3577461\n##$ZGOPTNS= <-Ddec>\n##$ZL1= 120\n##$ZL2= 120\n##$ZL3= 120\n##$ZL4= 120\n##$scaledByNS= no\n##$scaledByRG= no\n##END=\n",
				"procs": "##TITLE= Parameter file, TopSpin 4.0.1\r\n##JCAMPDX= 5.0\r\n##DATATYPE= Parameter Values\r\n##NPOINTS= 8\t$$ modification sequence number\r\n##ORIGIN= Bruker BioSpin GmbH\r\n##OWNER= labo200\r\n$$ 2023-10-01 18:14:00.489 +0200  CEMHTI/florian@florian-port2\r\n$$ S:/Bruker/TopSpin200/data/pf2_TBennett/nmr/PbBrPerovskite.1/61/pdata/1/procs\r\n$$ process C:/Bruker/TopSpin4.0.1/prog/mod/proc1d.exe\r\n##$ABSF1= 0\r\n##$ABSF2= 0\r\n##$ABSG= 0\r\n##$ABSL= 0\r\n##$ALPHA= 0\r\n##$AQORDER= 0\r\n##$ASSFAC= 0\r\n##$ASSFACI= 0\r\n##$ASSFACX= 0\r\n##$ASSWID= 0\r\n##$AUNMP= <proc_1d>\r\n##$AXLEFT= 0\r\n##$AXNAME= <>\r\n##$AXNUC= <13C>\r\n##$AXRIGHT= 0\r\n##$AXTYPE= 0\r\n##$AXUNIT= <>\r\n##$AZFE= 0.1\r\n##$AZFW= 0.5\r\n##$BCFW= 0\r\n##$BC_mod= 0\r\n##$BYTORDP= 0\r\n##$COROFFS= 0\r\n##$CY= 10\r\n##$DATMOD= 1\r\n##$DC= 0\r\n##$DFILT= <>\r\n##$DTYPP= 0\r\n##$ERETIC= no\r\n##$F1P= 199.294336109833\r\n##$F2P= -133.861479528761\r\n##$FCOR= 1\r\n##$FTSIZE= 4096\r\n##$FT_mod= 6\r\n##$GAMMA= 0\r\n##$GB= 0\r\n##$INTBC= 1\r\n##$INTSCL= 1\r\n##$ISEN= 128\r\n##$LB= 5\r\n##$LEV0= 0\r\n##$LPBIN= 0\r\n##$MAXI= 10000\r\n##$MC2= 0\r\n##$MEAN= 0\r\n##$ME_mod= 0\r\n##$MI= 50\r\n##$MddCEXP= no\r\n##$MddCT_SP= no\r\n##$MddF180= no\r\n##$MddLAMBDA= 0\r\n##$MddMEMORY= 0\r\n##$MddMERGE= 0\r\n##$MddNCOMP= 0\r\n##$MddNITER= 0\r\n##$MddNOISE= 0\r\n##$MddPHASE= 0\r\n##$MddSEED= 0\r\n##$MddSRSIZE= 0\r\n##$Mdd_CsALG= 0\r\n##$Mdd_CsLAMBDA= 0\r\n##$Mdd_CsNITER= 0\r\n##$Mdd_CsNORM= 0\r\n##$Mdd_CsVE= no\r\n##$Mdd_CsZF= 0\r\n##$Mdd_LrLAMBDA= 0\r\n##$Mdd_LrNITER= 0\r\n##$Mdd_LrRANK= 0\r\n##$Mdd_LrZF= 0\r\n##$Mdd_mod= 0\r\n##$NCOEF= 0\r\n##$NC_proc= -7\r\n##$NLEV= 6\r\n##$NOISF1= 5\r\n##$NOISF2= -5\r\n##$NSP= 0\r\n##$NTH_PI= 0\r\n##$NZP= 0\r\n##$OFFSET= 328.4733\r\n##$PC= 4\r\n##$PHC0= -97.14883\r\n##$PHC1= -80.8\r\n##$PH_mod= 1\r\n##$PKNL= yes\r\n##$PPARMOD= 0\r\n##$PPDIAG= 0\r\n##$PPIPTYP= 0\r\n##$PPMPNUM= 2147483647\r\n##$PPRESOL= 1\r\n##$PSCAL= 1\r\n##$PSIGN= 0\r\n##$PYNMP= <proc.py>\r\n##$RDF1= 0\r\n##$RDF2= 0\r\n##$RDFWHM= 0\r\n##$RDINT= 0\r\n##$RDPOS= 0\r\n##$REVERSE= no\r\n##$SF= 50.3277766700001\r\n##$SI= 4096\r\n##$SIGF1= 40\r\n##$SIGF2= 20\r\n##$SINO= 0\r\n##$SIOLD= 4096\r\n##$SPECTYP= <>\r\n##$SREF_mod= 1\r\n##$SREGLST= <1H.CDCl3>\r\n##$SSB= 0\r\n##$STSI= 4096\r\n##$STSR= 0\r\n##$SW_p= 25000\r\n##$SYMM= 0\r\n##$S_DEV= 0\r\n##$TDeff= 1496\r\n##$TDoff= 0\r\n##$TI= <>\r\n##$TILT= no\r\n##$TM1= 0\r\n##$TM2= 0\r\n##$TOPLEV= 0\r\n##$USERP1= <>\r\n##$USERP2= <>\r\n##$USERP3= <>\r\n##$USERP4= <>\r\n##$USERP5= <>\r\n##$WDW= 1\r\n##$XDIM= 0\r\n##$YMAX_p= 431331701\r\n##$YMIN_p= -46090163\r\n##END=\r\n"
			},
			"dmfit": {
				"from_filename": "S:/Bruker/TopSpin200/data/pf2_TBennett/nmr/PbBrPerovskite.1/61/pdata/1/1r",
				"save_date": "2023-10-01T16:14:15Z",
				"from_title": "T=136C",
				"origin": "pf_cp 13C PbBrPerovskite 61_1 1r -  labo200\r\n$$ 2023-10-01 18:14:00.489 +0200  CEMHTI/florian@florian-port2\r\n$$ S:/Bruker/TopSpin200/data/pf2_TBennett/nmr/PbBrPerovskite.1/61/pdata/1/procs\r\n$$ process C:/Bruker/TopSpin4.0.1/prog/mod/proc1d.exe\r\n S:/Bruker/TopSpin200/data/pf2_TBennett/nmr/PbBrPerovskite.1/61/pdata/1/1r"
			}
		}
	}
}
