# Supplementary material for: Structural dynamics of melting and glass formation in a two-dimensional hybrid perovskite
Source: Nat Commun. 2025 Aug 18;16:7696. doi: 10.1038/s41467-025-61410-z (PMC12361452; doi:10.1038/s41467-025-61410-z)
Supplement: Supplementary file 4 — Source Data [file 41467_2025_61410_MOESM4_ESM.zip › Source Data/NMR_Source_Data/PbBrPerovskite.2 - 207Pb Hahn echo MAS 10kHz, T=190C.csdf]

{
	"csdm": {
		"version": "1.0",
		"read_only": false,
		"description": "T = 190 C",
		"origin": "pf_echomas 207Pb PbBrPerovskite 343_1 1r -  labo200\n$$ 2023-03-28 15:29:24.069 +0200  labo200@rmn200n.cemhti.cnrs-orleans.fr\n$$ /mnt/oldCentos/racine/NMRData/data/pf2_TBennett/PbBrPerovskite.2/343/pdata/1/procs\n$$ process /opt/topspin3.6.3/prog/mod/proc1d\n S:/Bruker/TopSpin200/data/pf2_TBennett/nmr/PbBrPerovskite.2/343/pdata/1/1r",
		"timestamp": "2023-03-28T16:43:45Z",
		"dimensions": [
			{
				"type": "linear",
				"count": 2048,
				"quantity_name": "Frequency",
				"increment": "-15.25878906 Hz",
				"coordinates_offset": "38832.04147 Hz",
				"origin_offset": "41.87411196 MHz",
				"label": "207Pb - Frequency",
				"reciprocal": {
					"quantity_name": "time",
					"label": "207Pb - time"
				}
			}
		],
		"dependent_variables": [
			{
				"type": "internal",
				"name": "NMR Spectrum",
				"encoding": "base64",
				"numeric_type": "float32",
				"quantity_type": "scalar",
				"components": 
[
"BVApwcgrGMEMQce/2lOhQHv/rkB7ZAZAEbZFv+ojHMALAJDAumjTwEZ508BQfJPAs8t7wJnx1cDkmCLBu/MdwYO8sMB7A96//zAJwJuWk8Das3fAofbwP/HEDUHqS0VBPMc7QZIUI0HcFR9BhZceQRQJ+kAyFFVAy4DEv47cj8DIBJDAifHTv1wGRUBKZ/VA258WQSMO2UBPDps/D1pZwKFGZsBeuiA/i7+wQLFsykCszKU/I5rEwCtFGMEarZzAYt+TQGThKUEKhuFAt7hJwLyRIMGyXMvAbw2ZQBo6TkEQNjBBB285QKPCt78+AFdAaVJJQZttiUHz7VdBjQLIQPLxFECkRlZA94yoQOgciUCAVqw/QIJ5PtW/H0DiE7NApE/LQDCdlUA8hEVAJBdEQCSoTUBYqMg/VGOav+4yAsArxos/0urWQOjoNUFqdkxB3bMvQZwH2kCohDY/hB7MwDtaP8F0C1XBsfEjwepPssC7PxTARiVjv9lOnz47//k/880sQOqltD+GmAy/BSOYvtR6WECYHwpBmyJHQeotVUEuOj1B8vQVQREW6kC6DdZArB/yQCaHBkG55+VA4q59QPZnyj+VGxtAL0yYQKxjfEAvXO2/DigFwTmqEMFjNS3ALMeoQMuCD0HoOAVB7hYAQWVzKUFL/VBBpKAsQXubZkBUsWrA3mTNwJV0l8AdqBvAH5QywBpPt8DvpQXBpZHswLzF5b/xx7ZA1wMbQf6fx0D3rS/AxpEmwehCNcFt9tzA0q5YwKLcksBozQHBXjsVwdtt7sCE4rbAEMDDwCkM08CvM5DA8EV9v9rszj42DI2/5o4KwKrPRbyhp1tAx6l5QMqDyj5U4mfAmS2WwCJEP8DXYyy/7P+2PznNXUBe0nZAWYaYu+Mu68CqMknBnLAowQOwMsChVWlAX/94QJI6rr2NKEHAKH4owH47Gb/WBaw/zydMQFCVh0ANX/A/FfiZwAX5O8HqZVLB9gYHwVuiUMA+7xXAfrxiwCJ9rb8MgpxAo7obQZwcEUHa6LhAumauQCmWB0HW9R5BlcvnQBpPgEAaI4lAJtq9QNeBakBRGQbAcBeBwOK/EED4hStBF70xQcFZCkA5s7/ANZqFwEkKjEChYwVBhWImQGmrvcAjHfnAyeUkwESp9z9Aog4/O1hiwEIvjsDR4cy/lnLBPi6Pxr90pKnAPebhwMpzucDu8UvAcI5Tv2XoFj/zn04+v1UhwLd8vMCYSdXA8Yp9wFyvoL8vRSzAZIL4wPdGOMGjoCbBnHbMwLCKe8CHrY3A2zGnwF5BeMD9tZ+/Pwa+Ppfuyz5uEr6+NoMPwClOy8BGmjfBjzlTwV6nA8EPqo4/XiEFQb33D0EYRZNAhwW1vk+nVsDBhaDAeW3IwEtk0MDCvabA801mwMR5YcCq2Z/A5h3IwNWfysBT5crA66LxwNLQEcHitw3BPhnJwO0kbcCK93bAnw/cwPyaI8EogTnBF4Y2waYNRMFvOX3BKrqjwbKmr8FHPYvBFFoLwY0mzb9yeVi+8ZsfwADYEcAlLVRA0OMWQZzCAkHDc/u/ra9PwfLwcMGm89nA4fphQGDZ4UA1VjNALtdFwAoUpMDBCWTAYHQRwBtNbsDk+t/AEsEWwcJBC8FU14fAeEr2P5JWsEBvOVBAEgM9wBbW0MBAEibAyYHLQBVZUEGZellBV6Y5Qe89QkEZhWJBIvE4QbGHBUAXev/AOC8nwRXDqMBg1Ze/C5WxwBaee8FUz7DBxdaUwd7yBcGfK0U/kg+NQDZIjECT5KRAq/EPQRDxZkH+z45BMlaDQZ4IKEHuw3FAnxrQPV4Ljb6v9B+/VHlIwNrsrsDE4HDAe4KcP48DYkBCnmK/HBwDwUDGKcGQCMTAF+ajv1NdKcCy4f3A6nQNwX85EsAKVp5A7fyTQBdIHcCfE/nAUvjGwCmr+L/roeK/1jS0wPlQ6sBrCnXAtgSzPr6fzrx2UDvA2Y7Mv652sEATIDZBc2wPQaoxMT9eQnrANwk1PspC7kAsCw5BGjctQOKYk8DLn/DA/dr/wCGFM8ENQYXBxyaIwV6e5cB5MwFBVF6MQVQScEFyHqpAG02+v+zAhr9ZRvE//OcbP+sRpMCtZhPBQvrdwKuvBb8dgH5AgKZ5QGCdD0D3jDNA8tWkQEUsuUBeek5AS8hxvusB/b8YFArAa2oCwHg6Ur8sNUNAEzztQItDzECfeyjAsoFUwZkFcsFfF6jA93HsQFKUN0GQaL1ANwl5PopeEkCkogxBGZYmQb6MhkBkyyHAaGGovyrR8EA3O4BBq9WOQa8tWUES9uZA+3uLP1cGhcAZTdfAzX6QwP6DjT97pqVASQiRQFz+3z+kH94/n2OhQO9c3UC92WBALD01wLHWvsBifyTAfSKeQGf3N0FLrVZBWaMaQbYC4z+Pw7rAAILuwJahor+bmdZA5kXcQIt8acDTHIPBu6ObwQvlJMHuC9k/ER7BQNa2BUBk5BfApnr4vy0yMz/1qK4+cPUwwKYLYMC4bRM/upy1QFO03ECXg5NAS2dgQANvxUAeDyBBokUvQfbtA0GCPoJA375WvW0VkMCZpxTBUL5KweA5UsHfwznBz9IhwYsVDMENLLTAdKQYvpAjn0AXxMZAIlNKQHeMkr8wOWnANe1xwJU7IcCOtbu+mjgZQC1CikAw2WZAyIdLPx24Qb/xMsA/JoO1QNiQ2kDBeRpAuH+awDrGHcG5BifB398CwQYpq8DHWSDAUPwKPmwncD9AAqy/nfWIwDZjNMC9XZdA41dPQSx3X0H+VMVACp9SwFktyMBgPSvAkjq9vH/SbsD5iCjByNxMwQAc/8AJ+Wq/fT9EQHl1lkCXQ/1AJLVFQWDkSEGOGbZA+tYtwC5sg8DBOCdAFcUQQaxX40CVpLO/hN3nwNrMl8A1ZzNAb84PQSKTQkFqrGpBfp6BQXC2SUHRIjpAP0m6wGqMlsCV57tAVGlqQY8NLEHW2JrABUKkwXDNzcGuGpvB3T4CwUalWT/HSnVAW2DEPp1J3MBcRknBfwQ9wR4dpcAt4ZI/AovwP73znL+IcxTArxQ3PuTTjz9b4H7ACls7wZHQYMHabAjBCUm3v3Io0D45JeC/uaulvw4lZUCzNdFAa/q+P5kbCMEEDV7BGhsVwbMqUz9i9AVBz38cQYft50DiD2tAa5rPvWb1SsDZnUjAPviAPwDHv0CIjNtA+2IdQKKLU8C3EcDAu3uawIrfzr+c+hJABlzGQIt7AEHYE6hA6Mirv1k62sAHruLA3QxwwD+E/b8lbWrAD9KkwNUQL8Csa98//FhEQDY8w74+PIzAwI6JwOdbHb/ibxxAIzkYQOVhpT67hvq/t5WJwEX3zcD8wMnADYgUwCqhXUAJktpA+e/HQMVKhUDwji9AaSAiP/SbcMDR8urAz26MwG6SrkD+v2NBaNFYQVkGiEDgRZXAyh3ZwHG3msAPp6HAP87+wPPIBsGroYXAVg4evrMiCsAx8gvBoodKwdCOGsEU3jjABsgFQIoFWkBOcgZAjIoDwCDhG8FZK4nBq+uCwdExg8DjCD1BhISTQRVwMUE4N+e/8TYHwREVxcCo5vq/yooSwPbftsCGGNrAmLyFwFBbxr+4bfq/0Vl6wDE5jsBuGmnA/8WAwGqUxcCbCOjAzB6PwF47mD/sTrRA8hGqQHlYML7pqwHBFBZhwZaoYcFd8/DANX7BPziT00DVSJVA/3GpvzuCvcBbserAkAQFwYmBLsHKQ0bByrsGwXnY/T533gFBsjwSQVb9qUASClBA48DUQKTkRUHl52lBn3g3Qb/iwECwKgdA847BPm/hi78TUXvAQvcAwcnRQ8FW5mnBzXNUwZHc+cBUcou/dkDmP9oq8b+8mQ/Ba+RJwbFDDsFtpVm/yxOVQPoNf0Ac6yS+LocXwBbZk77VqHRA6MHQQNcn10Aq6LFAQ4CAQIj8AkC4r5C97c1+vwlodD0yVNQ/wQjKP3qlUD6D/4Q/KVbLQKwuTUFeAlpBNaXEQLg9ZcCfpMjAo4G0PtRzBkHxOAZBuWvdvH3m+cDo/OfApQwlv14BW0CtuY0/qzcYwCSopL6il8NAidEMQZZALUAcXvLApotKwdveBsETUPE+lAPTQDXS4EAEOYVAQ+uJP19H378AZ6LAy+wCwQw9C8G4dqTAaPKFP8iOv0CCk8dAPVvoPxrPTMDV0HrArge3Piy/kUAgASdA+HG0wFgwWcFIT2/B6AgwwVw0BsGQzSTBCiRBwfXt8MB7agFA/14GQRBt0kCDj5k/Ij1DPzLk2UBSykFBU6geQR9j/j8znpHAGQrNwI2a28B0whXB2uA8wUBtGMFyCg/AGx2fQMMG9kAarNlA0Ne7QLm3uUCyWItA7MBxPtGcksBpTufAS//YwAzxb8Bv0ck/B88CQRIBSEGCFClB65lEQL5YZsDjjXHAhgcePwJK8z9jeoDATTRCwUlsXcEXuNnALDwYQC7arkD8hwc/JO/5wL9+YcECqn/BEvdZwYtRAsEkgADAOz+AP9jBpL8PRsvADg4LwZvauMBV8MO/QNIjwElMLMGOqaPBWem5wVN1fcFpZ07AecW0QFMFqkCerfy/byAKwT1VCMGqCADAa4anQHZjAkHmOdtACOyjQLpwr0AXJOJAp0cFQcWSHUE5w0tBejVzQag6VkFg6NdAgHcbPwK6fj+Dv+NABIQ3QV5nCUGvDQJAk6knPxnRBUEXNJ1BiVjOQae6vUEOq4tBiR5FQaGiHkFprg9B0ZYIQV3PB0E3fAJBVOnHQKoAH0CIDAPA0p/NwGTcJsFMN0/BTsE3wUvYoMBYUUZASWrzQK3M5ECosb5AxocAQW0hMUFh4A1B2c4fvf5uDcEJLhnB+1IgwKxvgUDDK0xAI5lhwNFyGMGaBzbB/cExwVqwNcG9rTTBuTYMwRSTh8AsQ1e+4XItQAGY0kAgr0RBJjqJQfc9kkHNIoxB6pmkQfi69EE9hjBCNeFbQncNdUJQiYdC5lqiQnTf0EL5oAdDjJ8qQ7U3TUPBSWtD5YSAQ85ghkO0NIhDzmOIQ84kiUMqCItD5rmMQ8ctjEPiYYhDNEeCQ6mPd0NxP2tDVdBcQ8TTSEPCDjFDeR8dQ66OE0P9YhJDt1cQQ4RjBkNPIe5Cpn3WQsmG0EKrrdVCD6bXQkon0EI4usRCzme9QhYEvELSGr1CToW9QhxUvEKtOrlCj6C0QkwtsUK6/bFC2uK1QhXTtkJQhLBCKlqmQuDqn0IKsJ9CHCigQvdvm0LP7ZJCToeMQn6riUJ5QIVC9Bh3QuI4YUKX+1ZCrxRZQt7WWEI5UUtCXfg3QvYgL0Ja9zRCmyA8QimQNULAbiBCrAMIQjlj7EEXithB5rbMQcXvvkGVcKJB2y1XQWbde0BCQpHAJRn4wDkQo8Aylfu+pF++P9OrIj77Co+/j5NkP/Tgs0BSWhNBlnsBQd1k7z9oWdTAHTlVwRkRcMHL8SzBc+YmwCRjukBkRipBUtQeQeMcl0AZks2/BmmxwDlJvcCNq5XAPeKawDVF4sA89grBGqTawMrrK8BLqKC/Ere+wJMwXcEsjovBk3VFweb92b/MRddAGQL9QM45QUACulTABWbywIsaCcGGPcvAt2H2v9o79D/ua8Q/30KFwNPiP8FOGojB8I6HwTVlV8G2tRnBTXTowKKP7MDz4i/Bb1iQwWLZzcEg2OvB8hTVwd6plMFVOA/BgrM0vz1biUDEdYtAq95hv3qV/8Ag7CnBgMSkwKotokBEMEpB3PlWQbYCGUFKU6FA+dCOP3s0GMDdfEPAiLQhQOlvRkGhFI5BHOY4QcqKCcCapzDBQ0T/wNEigT9u6ItAF/eAv7Q438BBbKnA0CP/P+WbvUC/9RNAPZlnwJDxj8CtWhI/mm7TQEQ+GkGSTB1BVY4EQQADkEAkF5a/a/ugwCt3UcBUux1Adiu5QDVGQEBADAjAW5lJwCtFST8DUIVAB947QHT1sD5YUTRALVQzQQMrl0EP8JdBSr41QfJAoz+44+DAjWZPwQVtgcHT9F/BevKbwCW60kA1WDRBv6WGQOg/E8Ej/YnB8b5NwSuHir2+RilBX7NFQR0J80B+M1dAiINgQMZjvUD1WtpAfni6QHbSrEB2X8ZA35KjQPsrFL8yef3AvL0Wwa16U79A6k1BOnKmQSuRg0GL04FAUd6qwEq/h8AaPKVARPJiQTeMfUFz6CFBLWEdQDepyL+y7AC/Juo4QO1wnkCW6JRAW3aBQFZup0DGKOlAkRbfQJg1LkBGVUTAsfrTwKBA4MCac8jAtSquwAh0KMBvR1xAZ4UVQTVrGEE2qmtAelWMv5OhBUBx8zVB5vuPQSKQhkFd+DtB/kwOQV155kCmm5U+T6NGwVkaqsEo+YTBM7K9vxKsKkE8QjFBS8SgQF5SZEA5ehFBWQZVQZQ3EkGItM6+DkrwwPDNJcEkoF3BxKWgweQPusFxSIfB+q1hwIeF30ADjARB1Ud0QBeokj+nIEBAb2TGQPtT6kCNiLtA0OTzP04Ap8AMc1vB7POKwdnrLcF8ETFAv9xWQZtpZEHSSw1BupywQGle0kDt5LdAy2gcwMUdZsF05abBMYONwZ89IMHtIbzAx7T3wP4mOMHePULB6G4EwXh6FcAe5ss/S0hWvmTgB8EFhJXBTBO1wYkJdcGMufG+/lBAQedbcUFeTR5BQZATQN6qgMDfIRHBVyBHwV0ROcFax7LAPvmDP5k54D9lvaDAaj1gwUhFlcFjEonBwdNBwXajy8B0JDG/pWGOQCZQAUFMJyZB1+JTQXYVikHf75pBit99QalC/UBkGrY/OcUrPht+ZD/TTBXAGJ8awa1EZsFJjjPBYnlKwDZLB0CXvsM/oeUwv9w1qj4gUHBAuVejQFZOLEDY0IW/P1KCwHhB5sAkTCrBpacywU0gvsD5gLI/8+YhQDbMvMA+QYbBM2qbwQ7YNsHcZoi/9XocQOyguL98PMfAke3qwAryy8DyAdLAT0vxwERF08AQr1zAMJlYv0DkHb++n6e/Qo1Cv4hyXT/wZQVAw2syQOgJZUCoNTRAVKktwNlJScGM1qHBO0aVwRpnCcFlKc0/E/CnQDbXmUDRhPpAblGEQcEfw0F6ur5BFo11Qffr0ECg4VxAv8CnQACm8EAvmwZBaTASQYZdIEGvVA9Bk6mQQKW8sb8N4LXATN77wO9fHcGs3UHB9JlJwaN5IMEW6uTAFcQAwcHiQ8GzYlrBlTjdwOM8uUB3/XxBUPWBQX4nBUFw/QW/FnGDwJgkGMB84aI+SqrLPi1h7L99plPAPF6mvwkafUC0FRNBVP8jQc+Xo0CqJYvAC/lYwTA6lMGLG5LBt3hkwSY7A8GRbea+RIwKQTf5iEFiCKtBNR+WQbNEIEH1GSi/jsEEwWQ3KsEIVRfB1MwJwY6xJcHIrlXB12FnwTSWR8HvmRvBAKwYwf4XSMHtDIDBZCeMwTXGicE7J4TBIqNtwTgBHsE2i7e//qDHQNPUA0H1TplA5S+6PykbKUAux8lAFl3bQJpPMkAwy46/IU6qvuSSJEB33OA+3Z4RwXXKmsFh7qvBmFxrwZWw4MDI8LvAogUhwbLfRcElUwrBz7X1v/6bJECIRG5AmqeFQKl3oUAwcnlA886Tv0XS6MAETw3B8FRVwPTMvUB1UldBOliEQf3ZgEFU51pBHqsVQbJtQEBiF23AJgH9wEFZAsFAAL3Acu2GwL+ImsD/TdPApfTNwJlhAMASjLlADwlQQcMKe0EqZFlB5AgkQcOlEkHI5R1B8iMOQVUXkkCio3K+6cbFv9psnj6oBvM+XBuLwKsSLsHJPELBPtOvwJEMZkCvUN1A9WEDQB8QrsCyaATBu6eZwE6RnT4wSu0/uC/XvkOFC8Cw4cg+r4HGQGhXHEGrHsRA7nKKwBqoeMGZRaXBU4KNwfJ3KMGCL4/A8VSYv0qLuz8Cm6tAyncWQQy2N0F+BT1B3q1JQQe3Z0HT/XBBDFlBQW1G2UCr1iFA7Y2+Pm6T9r90ib3A1yQUwbf/BcExp3PAHNrWvlC7xL+sJ5PAIx2LwN++9T4nl7RASq/UQB0AX0ClPUy/RWqOwMxi98A92R/BNA8PwbvegcANAJk/5xQqQDPikj5/khjA+rRfwILWocCKvAzBw0NDwUG+OMFThP3AnIvYwMgSIsE03kjBHe/4wJLr7D/JnNdAI5njP8dO2MAqLRDB5CCDwKjkMb8G1JjA2CkzwfmmKcG4Bg/AATiVQO29IEBXd7HAQCMnwcJZA8Ev1CnA8fS7P9VAWkDhI11AF7fmvt86D8E8YIHBuE1cwZwjxr+cSCFBASE5QSqhuUDD1HRARegaQVUAbEGCwR1B8OaVv6+hscB/SNw/H1UvQZscJEHgzQ8/43bVwLYApcC6mni/6uwMwBdD2MBlgbvAd4YSQELfDEEckMNAkpuvvwdfUMBXLBlAFT3TQL3BJkAjyXfA4H3pv9dmIEHY46ZBBYSoQQwZUUFJvMBAYqhLQFZ9rb3iL8fASroXwQ6dbMCxzuBAxh0tQY1G8T9X6kPBDSycwaJDhsEhJTDBo+EIwdOb9sBh4mbAhw44QFnBpED8GDu/eb0vwQ/Dk8HGlZ3BrFt8weCXB8EqiJw/3AsrQQSGcUEBfzxBBGmCQNYFxb/DDALAyeVlPXXShj9zV+A+5h3kvhp/37/CIorAYbvDwNA0OMBjfrpAY4lXQeteSkEabIJAjyJXwOvBI8DTrIVArLQVQedNIUEilB5BHr0xQVM0G0EoLt4/gqL/wO4LD8HjFfQ/kXlgQecIakFloo5AtxAXwMa0ikD1QI1BNYqtQVhaLkFMVVfA4r/ewI61qD6rdcBAeXmHP5eBHsHO8HzBclVKwQj7wsDyuA7AtxHNvpbaRkD+jvhAjUUQQeaHpECkDuQ+iNLyPSiCgUCz7fZArSoBQZBTwEAePklAFweJv+si6cDBvU7B+GVYwRwT+8CHhTw9FYeQQLwVWUAMk4q/sZyawKDGicAoFg9A8jdPQSUqrEH85aZBUhMkQYnSDcBmQuDAzulTwKwLyD5jxT3AD8Igwei+OMHVOJDA8llgQH9Sd0AL7CXAp1v1wKa23cBK9orAjzKVwCWGqsCDLye+g+shQavxgEE/PitBAzicv0X28cAtaUHA5HqlQB75zEDGK6K/XrckwWA7TsGHbf/A4fr3Pu79A0EIPz1BDXcAQcHQUMC1XHrBhtGawSOPKMEWamxAEms8QTTcD0FiHxQ/rcG8wHTDBsFAURjB+ZsiwTqLBcGzaXDAZibYvjykGMC1pAHBeb85wXudEsG6oDPAR7I8QIEduUAkc7VA0RIVQDm9jMCNADzBOZNqwX0sM8FjEcDAkqy8wLXJQMFAVJPBkK2UwfuvSMHKm7DArSjMvz+1Fb9JfS6/kY6tv9QJFsBJbfa/lLWHPz9mdUBliZk/FzwBwY3Mj8HUkaPBG/hcwZecjMAZUbk+fACMv6cUm8CaquLAoyjnwKZWw8Cpy2bAoiUwP0igu0AZuSVB/rJcQdgLhEGZEYpBiwtXQaMCnEDm/W3AZJDGwNz2sr9AyKtAyyD7QJyvpkCrzuM/xAGPPwJr9j/3tbU+dyWZwFl8JMEYbTzBCkcAwdUm5L/vPypAN7AwQOgIgL+3IcbAPf8owYRGU8G/0lzBTPo1wS+QnsBL/3hA+JckQVLSGkHeEjdALfl2wJ4ZnMAc+5G/jZbDP4Amh74H32jAsKFvwMbtFL5KW01A/xB0QL7/Z0DyeaJAZ2zLQN7wXEC6EmDApHoOwc6GAcFy+EXAVOM+PqQOCb8i2+2/hji9vjfqKEBHUYRAGd+dQH7+C0HHcXdBCgWXQenvWkERhUJA7rt/wPclKMDlsTVAZ6mtQFR/hEAZeVtAqj2nQP/QrEB9Lpy+Kr4VwTAiZsGEfDjBwv2NwLdgGz+cwpo/zvktv34MOcBmi5/AFubOwLotvcDDTFDA52yPv2jR67+SMnDA2jwmwMFXQEAYaxRBtdU1QQKtBEHzzR1ALdWLwMlFQcF91pfBdBmmwZ9Lb8EO1KnAjzN9P5RnVz+tGPu/m0YYwEI++L7+sui9sSgQwHxJOMDRcck/pPMMQTSITUHMYi1BAWW1QLeR6D+GBzk/GIaKP0+/3T+DaBBAb2/WP8H3cb9cXofAAkajwBGGP8BatNe/pnGVwDDhFsFlBhXBOZT+v71u0ECbeAZBxLhXQCRI2b8zc/u/RbYXvt6Cg784H13Ab+/zvypKjkBjfgtBX8edQKZSR8AyjrTAtQYnP7gN/0DcreRAssxRvzfazcBjDn/A/1DwPyuvU0DuWma+6jMAwFD7EkDRFQ5BPF8zQcBgB0FFWLdASg7RQInLAUGQq61A9Tj9v6JOEcEhBTDBg9D9wCLFg8DI4D/AHLqCwBPhhMDeglS/CWKcQEKKFkHKoiBB8Hb8QP251kCX1QNBuDUXQXWNvkD1COS/FVzxwH0pxMC2YjM+BdCGQF0tPEDmT5E/oxmRQJ+rNkHaUmRBVxQaQZOxKUAtkOi9UpZQPkuJS8A5xz/BsjKVwQRleMFrCbjA/dYyvyYSysCj0nvBkwGOwVZBJMG+aAXAh7bYv5OH+sCJYEjBxt0rwRG5hsB+lDdA3xYAQS7gF0HKIZ5AZ7i1wDPYg8HYj5fBcH0pwaIEsD+f2ONANOyIQM7oIr9Cbya/+BOAQGjo70DLrL5AGDSuP+p12r+CIY+/Z7PcP4eFjkAxPLlACI2pQOJnKUCpDAPAf2bswAe9LcF+XiXByxPDwDnD5L+oNSPAVZckwRaln8FV8LHB6h9GwTEXXUCQ7ExBRA0YQThn1D7GPBLAn06eQOFJV0GopldB25W/QAxiDz9VSClAPb7iQHfwv0CaiBO+b69SwPGSTz+0nMlAoSqTQDICiMA="
]

			}
		],
		"application": {
			"bruker_topspin_parameters": {
				"title": "T = 190 C\n209Pb Hahn Echo\n\n-\nplw1 = \t176.4 W (80 kHz)\np1 = \t3.125 us\nd1 =\t0.3 s\no1 = \t14000 Hz\nde = \t5.0 us\nns = \t2*1360\n-----\nT_reel : \t23.0C\nT_set : \t-C (1.1118 * T_reel + 4.7554)\nT_shim : \t28C\nFrame : \t700l/h\nShim : \t'extreme' (3600l/h)\nflush transf. line : \tyes\n---\nshim : \tsondeCP4mm.2020\nSR : \tReferences.4mm/#901\nrotor : \tPF + ZrO@ cap\nB : \t2760\nD : \t865\nnuR : \t10.0 kHz (MANUAL)",
				"auditp.txt": "##TITLE= Audit trail, TopSpin 3.6.3\n##JCAMPDX= 5.01\n##ORIGIN= Bruker BioSpin GmbH\n##OWNER= labo200\n$$ /mnt/oldCentos/racine/NMRData/data/pf2_TBennett/PbBrPerovskite.2/343/pdata/1/auditp.txt\n##AUDIT TRAIL=  $$ (NUMBER, WHEN, WHO, WHERE, PROCESS, VERSION, WHAT)\n(   1,<2023-03-28 15:09:09.144 +0200>,<labo200>,<rmn200n.cemhti.cnrs-orleans.fr>,<go4>,<TopSpin 3.6.3>,\n      <acquisition in progress>)\n(   2,<2023-03-28 15:29:21.485 +0200>,<labo200>,<rmn200n.cemhti.cnrs-orleans.fr>,<proc1d>,<TopSpin 3.6.3>,\n      <Start of raw data processing\n       bc TDeff = 1000 SI = 2K \n       data hash MD5: 2K\n       0C 6F 11 54 AD AE 12 C0 DC 39 5E 34 C5 E9 F4 1D>)\n(   3,<2023-03-28 15:29:24.070 +0200>,<labo200>,<rmn200n.cemhti.cnrs-orleans.fr>,<proc1d>,<TopSpin 3.6.3>,\n      <efp LB = 15 FT_mod = 6 PKNL = 1 SI = 2K PHC0 = -82.475 PHC1 = 0 \n       data hash MD5: 2K\n       F3 F8 AD 13 2A 33 EE 00 74 59 3C D6 2A 67 E5 05>)\n(   4,<2023-03-28 15:30:04.774 +0200>,<labo200>,<rmn200n.cemhti.cnrs-orleans.fr>,<audit>,<TopSpin 3.6.3>,\n      <user comment:\n       TITLE=T = 190 C\n       209Pb Hahn Echo\n       \n       -\n       plw1 = \t176.4 W (80 kHz)\n       p1 = \t3.125 us\n       d1 =\t0.3 s\n       o1 = \t14000 Hz\n       de = \t5.0 us\n       ns = \t2*1360\n       -----\n       T_reel : \t23.0C\n       T_set : \t-C (1.1118 * T_reel + 4.7554)\n       T_shim : \t28C\n       Frame : \t700l/h\n       Shim : \t'extreme' (3600l/h)\n       flush transf. line : \tyes\n       ---\n       shim : \tsondeCP4mm.2020\n       SR : \tReferences.4mm/#901\n       rotor : \tPF + ZrO@ cap\n       B : \t2760\n       D : \t865\n       nuR : \t10.0 kHz (MANUAL)TITLE_END\n       data hash MD5: 2K\n       F3 F8 AD 13 2A 33 EE 00 74 59 3C D6 2A 67 E5 05>)\n(   5,<2023-03-28 15:30:05.062 +0200>,<labo200>,<rmn200n.cemhti.cnrs-orleans.fr>,<audit>,<TopSpin 3.6.3>,\n      <user comment:\n       TITLE=T = 190 C\n       209Pb Hahn Echo\n       \n       -\n       plw1 = \t176.4 W (80 kHz)\n       p1 = \t3.125 us\n       d1 =\t0.3 s\n       o1 = \t14000 Hz\n       de = \t5.0 us\n       ns = \t2*1360\n       -----\n       T_reel : \t23.0C\n       T_set : \t-C (1.1118 * T_reel + 4.7554)\n       T_shim : \t28C\n       Frame : \t700l/h\n       Shim : \t'extreme' (3600l/h)\n       flush transf. line : \tyes\n       ---\n       shim : \tsondeCP4mm.2020\n       SR : \tReferences.4mm/#901\n       rotor : \tPF + ZrO@ cap\n       B : \t2760\n       D : \t865\n       nuR : \t10.0 kHz (MANUAL)TITLE_END\n       data hash MD5: 2K\n       F3 F8 AD 13 2A 33 EE 00 74 59 3C D6 2A 67 E5 05>)\n##END=\n\n$$ hash MD5\n$$ A4 61 AE 74 2D 11 BC 3F 72 FD E8 63 69 15 29 4D\n",
				"audita.txt": "##TITLE= Audit trail, TopSpin 3.6.3\n##JCAMPDX= 5.01\n##ORIGIN= Bruker BioSpin GmbH\n##OWNER= labo200\n$$ /mnt/oldCentos/racine/NMRData/data/pf2_TBennett/PbBrPerovskite.2/343/audita.txt\n##AUDIT TRAIL=  $$ (NUMBER, WHEN, WHO, WHERE, PROCESS, VERSION, WHAT)\n(   1,<2023-03-28 15:29:35.925 +0200>,<labo200>,<rmn200n.cemhti.cnrs-orleans.fr>,<go4>,<TopSpin 3.6.3>,\n      <created by zg on data set with UUID 'b9d02d68-cd69-11ed-8253-000af7097849'\n       started at 2023-03-28 15:09:09.145 +0200,\n       POWCHK disabled, PULCHK disabled,\n       terminated by command 'stop'\n       configuration hash MD5:\n       8D 46 5C 87 EE 21 82 24 84 51 48 3B A3 DC EE 76\n       data hash MD5: 6246\n       3E BF AB B1 7A F3 DB 59 F4 79 C6 F9 75 F5 B1 E8\n>)\n##END=\n\n$$ hash MD5\n$$ C3 CE 37 61 E1 26 39 70 A7 8B B2 94 1A 66 16 65\n",
				"pulseprogram": "# 1 '/mnt/oldCentos/racine/NMRData/Local/lists/pp/pf_echomas'\n# 1 '<built-in>'\n# 1 '<command-line>'\n# 1 '/mnt/oldCentos/racine/NMRData/Local/lists/pp/pf_echomas'\n; Hahn Echo under MAS conditions\n\n;set:\n;pl1:    f1 power level for p1\n;p1:     T90 at pl1\n;pl11:   power level for p11\n;cnst31: spinning speed\n;l6:     number of rotor periods in echo delay\n;l16:    rotor periods shift in acq\n;l26:    rotor periods increments\n;-\n;p20:    sauration pulse at pl20\n;pl20:   power level for saturation\n;l20:    number of saturation pulses\n;-\n;pl2:    CP f2 power level for T90\n;p3:     CP f2 T90 @ pl2\n;pl21:   CP f1 power level during contact\n;pl22:   CP f2 power level during contact\n;p15:    CP contact time\n;cnst24: fslg (right) offset in H for better decoupling\n;cnst25: fslg LG offset (fslg), use 'setLG'\n;-\n;spnam1: shape: dfs or gauss100\n;p10:    DFS or RAPT pulse length (1ms or 50us)\n;spw1:   DFS or RAPT power level\n;cnst1:  DFS f1 frequency (1000)\n;cnst2:  DFS f2 frequency (150)\n;cnst3:  DFS frequency step (100)\n;l21:    RAPT number of pulses (2-20)\n;spnam2: RAPT: gauss\n;spoffs1: RAPT offset (+350kHz)\n;spoffs2: RAPT offset (-350kHz)\n;\n;zgoptns: 1, solid, cp, rapt, dfs, no2p1\n;d0:   =3u\n;in_010: =1/swh {f1}, calculated in program\n;nd_010: 1\n\n'l0=0'\n# 46 '/mnt/oldCentos/racine/NMRData/Local/lists/pp/pf_echomas'\n'p11=2*p1'\n\n\n# 50 '/mnt/oldCentos/racine/NMRData/Local/lists/pp/pf_echomas'\ndefine delay tau1\n'tau1=(l0*l26+l6)*(1s/cnst31)-(p1/2)-(p11/2)'\n\n\ndefine delay tau2\n'tau2=(l0*l26+l6)*(1s/cnst31)-(p11/2)-l16*(1s/cnst31)-d10'\n# 73 '/mnt/oldCentos/racine/NMRData/Local/lists/pp/pf_echomas'\n'in0=inf1'\n\n# 98 '/mnt/oldCentos/racine/NMRData/Local/lists/pp/pf_echomas'\n;END ATM\n\n# 1 'mc_line 100 file /mnt/oldCentos/racine/NMRData/Local/lists/pp/pf_echomas exp. def. part of mc cmd. before ze'\n; dimension 1D; AQ_mode \ndefine delay MCWRK\ndefine delay MCREST\n'MCREST = 30m - 10m'\n'MCWRK = 0.333333*10m'\n\n    dccorr\n# 100 '/mnt/oldCentos/racine/NMRData/Local/lists/pp/pf_echomas'\n1 ze\n# 1 'mc_line 100 file /mnt/oldCentos/racine/NMRData/Local/lists/pp/pf_echomas exp. def. of mc cmd. after ze'\n# 101 '/mnt/oldCentos/racine/NMRData/Local/lists/pp/pf_echomas'\n# 1 'mc_line 104 file /mnt/oldCentos/racine/NMRData/Local/lists/pp/pf_echomas exp. start label for mc cmd.'\n2 MCWRK  * 2\nLBLF0, MCWRK\n  MCREST\n# 105 '/mnt/oldCentos/racine/NMRData/Local/lists/pp/pf_echomas'\n# 106 '/mnt/oldCentos/racine/NMRData/Local/lists/pp/pf_echomas'\n'tau1=(l0*l26+l6)*(1s/cnst31)-(p1/2)-(p11/2)'\n\n'tau2=tau1-l16*(1s/cnst31)+d10'\n\n;---------- saturation loop & recycle delay ---------------\n# 120 '/mnt/oldCentos/racine/NMRData/Local/lists/pp/pf_echomas'\n   d1\n# 122 '/mnt/oldCentos/racine/NMRData/Local/lists/pp/pf_echomas'\n;----------- NOE transfert --------------------------------\n\n\n# 129 '/mnt/oldCentos/racine/NMRData/Local/lists/pp/pf_echomas'\n;----------- dfs or rapt ----------------------------------\n# 150 '/mnt/oldCentos/racine/NMRData/Local/lists/pp/pf_echomas'\n;---------- first pulse -----------------------------------\n\n  (p1 pl1 ph1):f1\t\t\t\t\t\t\t\t\t\t\t\t\t\t\t\t\t\t\t\t  ; 1 pulse\n\n# 158 '/mnt/oldCentos/racine/NMRData/Local/lists/pp/pf_echomas'\n;---------- tau delay -------------------------------------\n\n\n# 162 '/mnt/oldCentos/racine/NMRData/Local/lists/pp/pf_echomas'\n  tau1\n;---------- second pulse ----------------------------------\n  (p11 pl1 ph2):f1\n;---------- acquisition -----------------------------------\n\n  tau2\n\n go=2 ph31\n# 1 'mc_line 177 file /mnt/oldCentos/racine/NMRData/Local/lists/pp/pf_echomas exp. mc cmd. in line'\n  MCWRK wr #0\n  MCWRK zd\n  lo to LBLF0 times td0\n\n# 178 '/mnt/oldCentos/racine/NMRData/Local/lists/pp/pf_echomas'\n# 182 '/mnt/oldCentos/racine/NMRData/Local/lists/pp/pf_echomas'\nHaltAcqu, 1m    ;jump address for protection files\nexit\n\n# 193 '/mnt/oldCentos/racine/NMRData/Local/lists/pp/pf_echomas'\nph1=  0 1 2 3     ; Hahn Echo (no CP)\nph2=  0 0 0 0  2 2 2 2  1 1 1 1  3 3 3 3\nph31= 0 3 2 1  0 3 2 1  2 1 0 3  2 1 0 3\n\n# 203 '/mnt/oldCentos/racine/NMRData/Local/lists/pp/pf_echomas'\nph20= 0 1\n\n\n",
				"acqus": "##TITLE= Parameter file, TopSpin 3.6.3\n##JCAMPDX= 5.0\n##DATATYPE= Parameter Values\n##NPOINTS= 13\t$$ modification sequence number\n##ORIGIN= Bruker BioSpin GmbH\n##OWNER= labo200\n$$ 2023-03-28 15:29:35.926 +0200  labo200@rmn200n.cemhti.cnrs-orleans.fr\n$$ /mnt/oldCentos/racine/NMRData/data/pf2_TBennett/PbBrPerovskite.2/343/acqus\n$$ process /opt/topspin3.6.3/prog/mod/go4\n##$ACQT0= 1000000\n##$AMP= (0..31)\n100 100 100 100 100 100 100 100 100 100 100 100 100 100 100 100 100 100\n100 100 100 100 100 100 100 100 100 100 100 100 100 100\n##$AMPCOIL= (0..19)\n-1 0 0 0 0 0 0 0 0 0 0 0 0 0 0 0 0 0 0 0\n##$ANAVPT= -1\n##$AQSEQ= 0\n##$AQ_mod= 3\n##$AUNM= <au_zgonly>\n##$AUTOPOS= <>\n##$BF1= 41.872579\n##$BF2= 200.15\n##$BF3= 200.15\n##$BF4= 200.15\n##$BF5= 200.15\n##$BF6= 200.15\n##$BF7= 200.15\n##$BF8= 200.15\n##$BWFAC= (0..63)\n0 0 0 0 0 0 0 0 0 0 0 0 0 0 0 0 0 0 0 0 0 0 0 0 0 0 0 0 0 0 0 0 0 0 0 0\n0 0 0 0 0 0 0 0 0 0 0 0 0 0 0 0 0 0 0 0 0 0 0 0 0 0 0 0\n##$BYTORDA= 0\n##$CAGPARS= (0..11)\n0 0 0 0 0 0 0 0 0 0 0 0\n##$CHEMSTR= <none>\n##$CNST= (0..63)\n1 1 1 1 1 1 1 1 1 1 1 1 1 1 1 1 1 1 1 1 1 1 1 1 1 1 1 1 1 1 1 10000 1 1\n1 1 1 1 1 1 1 1 1 1 1 1 1 1 1 1 1 1 1 1 1 1 1 1 1 1 1 1 1 1\n##$CPDPRG= (0..8)\n<> <> <cw> <> <> <> <> <> <>\n##$D= (0..63)\n0 0.3 0 0 0 0 0 0 0 0 0 0 0 0 0 0 0 0 0 0 0.015 0 0 0 0 0 0 0 0 0 0 0 0\n0 0 0 0 0 0 0 0 0 0 0 0 0 0 0 0 0 0 0 0 0 0 0 0 0 0 0 0 0 0 0\n##$DATE= 1680010175\n##$DATE_START= 1680008949\n##$DE= 5\n##$DECBNUC= <off>\n##$DECIM= 640\n##$DECNUC= <off>\n##$DECSTAT= 4\n##$DIGMOD= 1\n##$DIGTYP= 12\n##$DQDMODE= 0\n##$DR= 21\n##$DS= 0\n##$DSPFIRM= 0\n##$DSPFVS= 20\n##$DTYPA= 0\n##$EXP= <SOLIDS1H>\n##$FCUCHAN= (0..9)\n0 1 0 0 0 0 0 0 0 0\n##$FL1= 0\n##$FL2= 0\n##$FL3= 0\n##$FL4= 0\n##$FN_INDIRECT= (0..7)\n0 0 0 0 0 0 0 0\n##$FOV= 0\n##$FQ1LIST= <>\n##$FQ2LIST= <>\n##$FQ3LIST= <>\n##$FQ4LIST= <>\n##$FQ5LIST= <>\n##$FQ6LIST= <>\n##$FQ7LIST= <>\n##$FQ8LIST= <>\n##$FRQLO3= 55806\n##$FRQLO3N= 2\n##$FS= (0..7)\n83 83 83 83 83 83 83 83\n##$FTLPGN= 0\n##$FW= 4032000\n##$FnILOOP= 0\n##$FnMODE= 0\n##$FnTYPE= 0\n##$GPNAM= (0..31)\n<> <> <> <> <> <> <> <> <> <> <> <> <> <> <> <> <> <> <> <> <> <> <> <>\n<> <> <> <> <> <> <> <>\n##$GPX= (0..31)\n0 0 0 0 0 0 0 0 0 0 0 0 0 0 0 0 0 0 0 0 0 0 0 0 0 0 0 0 0 0 0 0\n##$GPY= (0..31)\n0 0 0 0 0 0 0 0 0 0 0 0 0 0 0 0 0 0 0 0 0 0 0 0 0 0 0 0 0 0 0 0\n##$GPZ= (0..31)\n0 0 0 0 0 0 0 0 0 0 0 0 0 0 0 0 0 0 0 0 0 0 0 0 0 0 0 0 0 0 0 0\n##$GRDPROG= <>\n##$GRPDLY= 67.9837951660156\n##$HDDUTY= 20\n##$HDRATE= 1\n##$HGAIN= (0..3)\n2000 0 0 0\n##$HL1= 0\n##$HL2= 0\n##$HL3= 0\n##$HL4= 0\n##$HOLDER= 0\n##$HPMOD= (0..7)\n0 1 0 0 0 0 0 0\n##$HPPRGN= 0\n##$IN= (0..63)\n0 0 0 0 0 0 0 0 0 0 0 0 0 0 0 0 0 0 0 0 0 0 0 0 0 0 0 0 0 0 0 0 0 0 0 0\n0 0 0 0 0 0 0 0 0 0 0 0 0 0 0 0 0 0 0 0 0 0 0 0 0 0 0 0\n##$INF= (0..7)\n0 0 0 0 0 0 0 0\n##$INP= (0..63)\n0 0 0 0 0 0 0 0 0 0 0 0 0 0 0 0 0 0 0 0 0 0 0 0 0 0 0 0 0 0 0 0 0 0 0 0\n0 0 0 0 0 0 0 0 0 0 0 0 0 0 0 0 0 0 0 0 0 0 0 0 0 0 0 0\n##$INSTRUM= <spect>\n##$INTEGFAC= (0..63)\n0 0 0 0 0 0 0 0 0 0 0 0 0 0 0 0 0 0 0 0 0 0 0 0 0 0 0 0 0 0 0 0 0 0 0 0\n0 0 0 0 0 0 0 0 0 0 0 0 0 0 0 0 0 0 0 0 0 0 0 0 0 0 0 0\n##$L= (0..31)\n0 1 1 1 1 1 1 1 1 1 1 1 1 1 1 1 0 1 1 1 16 1 1 1 1 1 0 1 1 1 1 1\n##$LFILTER= -1\n##$LGAIN= -1\n##$LINPSTP= 0\n##$LOCKED= no\n##$LOCKFLD= -1\n##$LOCKGN= -1\n##$LOCKPOW= -1\n##$LOCKPPM= -1\n##$LOCNUC= <off>\n##$LOCPHAS= -1\n##$LOCSHFT= no\n##$LOCSW= 0\n##$LTIME= -1\n##$MASR= 10000\n##$MASRLST= <masrlst>\n##$MULEXPNO= (0..15)\n0 0 0 0 0 0 0 0 0 0 0 0 0 0 0 0\n##$NBL= 1\n##$NC= -5\n##$NLOGCH= 2\n##$NOVFLW= 0\n##$NS= 2720\n##$NUC1= <207Pb>\n##$NUC2= <off>\n##$NUC3= <off>\n##$NUC4= <off>\n##$NUC5= <off>\n##$NUC6= <off>\n##$NUC7= <off>\n##$NUC8= <off>\n##$NUCLEUS= <off>\n##$NUSLIST= <automatic>\n##$NusAMOUNT= 25\n##$NusFPNZ= no\n##$NusJSP= 0\n##$NusSEED= 54321\n##$NusSPTYPE= 0\n##$NusT2= 1\n##$NusTD= 0\n##$O1= 24740\n##$O2= 0\n##$O3= 400.26\n##$O4= 400.26\n##$O5= 400.26\n##$O6= 400.26\n##$O7= 400.26\n##$O8= 400.26\n##$OVERFLW= 0\n##$P= (0..63)\n0 3.125 0 3 0 0 0 0 0 0 0 6.25 0 0 0 0 0 0 0 0 1.38 0 0 0 0 0 0 0 0 0 0\n0 0 0 0 0 0 0 0 0 0 0 0 0 0 0 0 0 0 0 0 0 0 0 0 0 0 0 0 0 0 0 0 0\n##$PACOIL= (0..15)\n2 1 0 0 0 0 0 0 0 0 0 0 0 0 0 0\n##$PAPS= 0\n##$PARMODE= 0\n##$PCPD= (0..9)\n0 0 0 0 0 0 0 0 0 0\n##$PEXSEL= (0..9)\n1 1 1 1 1 1 1 1 1 1\n##$PHCOR= (0..31)\n0 0 0 0 0 0 0 0 0 75 0 0 0 0 0 0 0 0 0 0 0 0 0 0 0 0 0 0 0 0 0 0\n##$PHLIST= <>\n##$PHP= 1\n##$PH_ref= 46\n##$PL= (0..63)\n120 120 120 120 120 120 120 120 120 120 120 120 120 120 120 120 120 120\n120 120 120 120 120 120 120 120 120 120 120 120 120 120 120 120 120 120\n120 120 120 120 120 120 120 120 120 120 120 120 120 120 120 120 120 120\n120 120 120 120 120 120 120 120 120 120\n##$PLSTEP= 3\n##$PLSTRT= -6\n##$PLW= (0..63)\n0 176.4 0 0 0 0 0 0 0 0 0 0 1.4622 0 0 0 0 0 0 0 28 0 0 0 0 0 0 0 0 0 0\n0 0 0 0 0 0 0 0 0 0 0 0 0 0 0 0 0 0 0 0 0 0 0 0 0 0 0 0 0 0 0 0 0\n##$PLWMAX= (0..7)\n1380.3 0 0 0 0 0 0 0\n##$PQPHASE= 0\n##$PQSCALE= 1\n##$PR= 1\n##$PRECHAN= (0..15)\n-1 1 -1 0 -1 -1 -1 -1 -1 -1 -1 -1 -1 -1 -1 -1\n##$PRGAIN= 0\n##$PROBHD= <H140172_001 (PH MAS WVT 200W1 BL4 15N-31P/19F-1H)>\n##$PROBINPUTS= (0..15)\n<31P-197Au> <1H/19F> <> <> <> <> <> <> <> <> <> <> <> <> <> <>\n##$PULPROG= <pf_echomas>\n##$PW= 0\n##$PYNM= <>\n##$ProjAngle= 0\n##$QNP= 0\n##$RD= 0\n##$RECCHAN= (0..15)\n0 1 0 0 0 0 0 0 0 0 0 0 0 0 0 0\n##$RECPH= 0\n##$RECPRE= (0..15)\n0 1 -1 -1 -1 -1 -1 -1 -1 -1 -1 -1 -1 -1 -1 -1\n##$RECPRFX= (0..15)\n1 0 0 0 0 0 0 0 0 0 0 0 0 0 0 0\n##$RECSEL= (0..15)\n0 1 0 0 0 0 0 0 0 0 0 0 0 0 0 0\n##$RG= 2050\n##$RO= 0\n##$RSEL= (0..15)\n0 1 0 0 0 0 0 0 0 0 0 0 0 0 0 0\n##$S= (0..7)\n83 83 83 83 83 83 83 83\n##$SELREC= (0..9)\n0 0 0 0 0 0 0 0 0 0\n##$SFO1= 41.897319\n##$SFO2= 200.15\n##$SFO3= 200.15040026\n##$SFO4= 200.15040026\n##$SFO5= 200.15040026\n##$SFO6= 200.15040026\n##$SFO7= 200.15040026\n##$SFO8= 200.15040026\n##$SOLVENT= <>\n##$SOLVOLD= <off>\n##$SP= (0..63)\n120 120 120 120 120 120 120 120 120 120 120 120 120 120 120 120 120 120\n120 120 120 120 120 120 120 120 120 120 120 120 120 120 120 120 120 120\n120 120 120 120 120 120 120 120 120 120 120 120 120 120 120 120 120 120\n120 120 120 120 120 120 120 120 120 120\n##$SPECTR= 0\n##$SPINCNT= 0\n##$SPNAM= (0..63)\n<> <> <> <> <> <> <> <> <> <> <> <> <> <> <> <> <> <> <> <> <> <> <> <>\n<> <> <> <> <> <> <> <> <> <> <> <> <> <> <> <> <> <> <> <> <> <> <> <>\n<> <> <> <> <> <> <> <> <> <> <> <> <> <> <> <>\n##$SPOAL= (0..63)\n0.5 0.5 0.5 0.5 0.5 0.5 0.5 0.5 0.5 0.5 0.5 0.5 0.5 0.5 0.5 0.5 0.5 0.5\n0.5 0.5 0.5 0.5 0.5 0.5 0.5 0.5 0.5 0.5 0.5 0.5 0.5 0.5 0.5 0.5 0.5 0.5\n0.5 0.5 0.5 0.5 0.5 0.5 0.5 0.5 0.5 0.5 0.5 0.5 0.5 0.5 0.5 0.5 0.5 0.5\n0.5 0.5 0.5 0.5 0.5 0.5 0.5 0.5 0.5 0.5\n##$SPOFFS= (0..63)\n0 0 0 0 0 0 0 0 0 0 0 0 0 0 0 0 0 0 0 0 0 0 0 0 0 0 0 0 0 0 0 0 0 0 0 0\n0 0 0 0 0 0 0 0 0 0 0 0 0 0 0 0 0 0 0 0 0 0 0 0 0 0 0 0\n##$SPPEX= (0..63)\n0 0 0 0 0 0 0 0 0 0 0 0 0 0 0 0 0 0 0 0 0 0 0 0 0 0 0 0 0 0 0 0 0 0 0 0\n0 0 0 0 0 0 0 0 0 0 0 0 0 0 0 0 0 0 0 0 0 0 0 0 0 0 0 0\n##$SPW= (0..63)\n0 0 0 0 0 0 0 0 0 0 0 0 0 0 0 0 0 0 0 0 0 0 0 0 0 0 0 0 0 0 0 0 0 0 0 0\n0 0 0 0 0 0 0 0 0 0 0 0 0 0 0 0 0 0 0 0 0 0 0 0 0 0 0 0\n##$SUBNAM= (0..9)\n<> <> <> <> <> <> <> <> <> <>\n##$SW= 745.87111409205\n##$SWIBOX= (0..19)\n0 1 0 0 0 0 0 0 0 0 0 0 0 0 0 0 0 0 0 0\n##$SW_h= 31250\n##$SWfinal= 0\n##$SigLockShift= 0\n##$TD= 6246\n##$TD0= 4\n##$TD_INDIRECT= (0..7)\n0 0 0 0 0 0 0 0\n##$TDav= 1\n##$TE= 474.1288\n##$TE1= 474.1288\n##$TE2= 0\n##$TE3= 0\n##$TE4= 0\n##$TEG= 300\n##$TE_MAGNET= 0\n##$TE_PIDX= 1\n##$TE_RAW= 474.1288\n##$TE_STAB= (0..9)\n0 0 0 0 0 0 0 0 0 0\n##$TL= (0..7)\n120 120 120 120 120 120 120 120\n##$TOTROT= (0..63)\n0 0 0 0 0 0 0 0 0 0 0 0 0 0 0 0 0 0 0 0 0 0 0 0 0 0 0 0 0 0 0 0 0 0 0 0\n0 0 0 0 0 0 0 0 0 0 0 0 0 0 0 0 0 0 0 0 0 0 0 0 0 0 0 0\n##$TUBE_TYPE= <>\n##$USERA1= <>\n##$USERA2= <>\n##$USERA3= <>\n##$USERA4= <>\n##$USERA5= <>\n##$UUID= <b9d02d68-cd69-11ed-8253-000af7097849>\n##$V9= 5\n##$VALIDCODE= -1\n##$VALIST= <>\n##$VCLIST= <>\n##$VDLIST= <>\n##$VPLIST= <>\n##$VTLIST= <>\n##$WBST= 1024\n##$WBSW= 3\n##$XGAIN= (0..3)\n670 0 0 0\n##$XL= 0\n##$YL= 0\n##$YMAX_a= 2717697\n##$YMIN_a= -2913507\n##$ZGOPTNS= <-Dtop -Dsafeacq>\n##$ZL1= 120\n##$ZL2= 120\n##$ZL3= 120\n##$ZL4= 120\n##$scaledByNS= no\n##$scaledByRG= no\n##END=\n",
				"procs": "##TITLE= Parameter file, TopSpin 3.6.3\n##JCAMPDX= 5.0\n##DATATYPE= Parameter Values\n##NPOINTS= 25\t$$ modification sequence number\n##ORIGIN= Bruker BioSpin GmbH\n##OWNER= labo200\n$$ 2023-03-28 15:29:24.069 +0200  labo200@rmn200n.cemhti.cnrs-orleans.fr\n$$ /mnt/oldCentos/racine/NMRData/data/pf2_TBennett/PbBrPerovskite.2/343/pdata/1/procs\n$$ process /opt/topspin3.6.3/prog/mod/proc1d\n##$ABSF1= 0\n##$ABSF2= 0\n##$ABSG= 0\n##$ABSL= 0\n##$ALPHA= 0\n##$AQORDER= 0\n##$ASSFAC= 0\n##$ASSFACI= 0\n##$ASSFACX= 0\n##$ASSWID= 0\n##$AUNMP= <proc_1d>\n##$AXLEFT= 0\n##$AXNAME= <>\n##$AXNUC= <207Pb>\n##$AXRIGHT= 0\n##$AXTYPE= 0\n##$AXUNIT= <>\n##$AZFE= 0.1\n##$AZFW= 0.5\n##$BCFW= 0\n##$BC_mod= 0\n##$BYTORDP= 0\n##$COROFFS= 0\n##$CY= 10\n##$DATMOD= 1\n##$DC= 0\n##$DFILT= <>\n##$DTYPP= 0\n##$ERETIC= no\n##$F1P= -2891.92894170899\n##$F2P= -2990.32340721405\n##$FCOR= 1\n##$FTSIZE= 2048\n##$FT_mod= 6\n##$GAMMA= 0\n##$GB= 0\n##$INTBC= 1\n##$INTSCL= 1\n##$ISEN= 128\n##$LB= 15\n##$LEV0= 0\n##$LPBIN= 0\n##$MAXI= 10000\n##$MC2= 0\n##$MEAN= 0\n##$ME_mod= 0\n##$MI= 50\n##$MddCEXP= no\n##$MddCT_SP= no\n##$MddF180= no\n##$MddLAMBDA= 0\n##$MddMEMORY= 0\n##$MddMERGE= 0\n##$MddNCOMP= 0\n##$MddNITER= 0\n##$MddNOISE= 0\n##$MddPHASE= 0\n##$MddSEED= 0\n##$MddSRSIZE= 0\n##$Mdd_CsALG= 0\n##$Mdd_CsLAMBDA= 0\n##$Mdd_CsNITER= 0\n##$Mdd_CsNORM= 0\n##$Mdd_CsVE= no\n##$Mdd_CsZF= 0\n##$Mdd_LrLAMBDA= 0\n##$Mdd_LrNITER= 0\n##$Mdd_LrRANK= 0\n##$Mdd_LrZF= 0\n##$Mdd_mod= 0\n##$NCOEF= 0\n##$NC_proc= -7\n##$NLEV= 6\n##$NOISF1= -2980\n##$NOISF2= -2994\n##$NSP= 0\n##$NTH_PI= 0\n##$NZP= 0\n##$OFFSET= 927.352\n##$PC= 4\n##$PHC0= -82.475\n##$PHC1= 0\n##$PH_mod= 1\n##$PKNL= yes\n##$PPARMOD= 0\n##$PPDIAG= 0\n##$PPIPTYP= 0\n##$PPMPNUM= 2147483647\n##$PPRESOL= 1\n##$PSCAL= 1\n##$PSIGN= 0\n##$PYNMP= <proc.py>\n##$RDF1= 0\n##$RDF2= 0\n##$RDFWHM= 0\n##$RDINT= 0\n##$RDPOS= 0\n##$REVERSE= no\n##$SF= 41.8741119599609\n##$SI= 2048\n##$SIGF1= -2936\n##$SIGF2= -2950\n##$SINO= 11.54236\n##$SIOLD= 4096\n##$SPECTYP= <>\n##$SREF_mod= 1\n##$SREGLST= <1H.CDCl3>\n##$SSB= 0\n##$STSI= 2048\n##$STSR= 0\n##$SW_p= 31250\n##$SYMM= 0\n##$S_DEV= 0\n##$TDeff= 1000\n##$TDoff= 0\n##$TI= <>\n##$TILT= no\n##$TM1= 0\n##$TM2= 0\n##$TOPLEV= 0\n##$USERP1= <>\n##$USERP2= <>\n##$USERP3= <>\n##$USERP4= <>\n##$USERP5= <>\n##$WDW= 1\n##$XDIM= 0\n##$YMAX_p= 360259018\n##$YMIN_p= -37735078\n##END=\n"
			},
			"dmfit": {
				"from_filename": "S:/Bruker/TopSpin200/data/pf2_TBennett/nmr/PbBrPerovskite.2/343/pdata/1/1r",
				"save_date": "2023-03-28T16:43:45Z",
				"from_title": "T = 190 C",
				"origin": "pf_echomas 207Pb PbBrPerovskite 343_1 1r -  labo200\n$$ 2023-03-28 15:29:24.069 +0200  labo200@rmn200n.cemhti.cnrs-orleans.fr\n$$ /mnt/oldCentos/racine/NMRData/data/pf2_TBennett/PbBrPerovskite.2/343/pdata/1/procs\n$$ process /opt/topspin3.6.3/prog/mod/proc1d\n S:/Bruker/TopSpin200/data/pf2_TBennett/nmr/PbBrPerovskite.2/343/pdata/1/1r"
			}
		}
	}
}
