# Supplementary material for: Structural dynamics of melting and glass formation in a two-dimensional hybrid perovskite
Source: Nat Commun. 2025 Aug 18;16:7696. doi: 10.1038/s41467-025-61410-z (PMC12361452; doi:10.1038/s41467-025-61410-z)
Supplement: Supplementary file 4 — Source Data [file 41467_2025_61410_MOESM4_ESM.zip › Source Data/NMR_Source_Data/PbBrPerovskite.1 - 1H Hahn echo MAS 10kHz, T=123C.csdf]

{
	"csdm": {
		"version": "1.0",
		"read_only": false,
		"description": "T=123C",
		"origin": "pf_cp 13C PbBrPerovskite 51_1 1r -  labo200\r\n$$ 2023-10-01 18:13:40.709 +0200  CEMHTI/florian@florian-port2\r\n$$ S:/Bruker/TopSpin200/data/pf2_TBennett/nmr/PbBrPerovskite.1/51/pdata/1/procs\r\n$$ process C:/Bruker/TopSpin4.0.1/prog/mod/proc1d.exe\r\n S:/Bruker/TopSpin200/data/pf2_TBennett/nmr/PbBrPerovskite.1/51/pdata/1/1r",
		"timestamp": "2023-10-01T16:13:55Z",
		"dimensions": [
			{
				"type": "linear",
				"count": 4096,
				"quantity_name": "Frequency",
				"increment": "-6.103515625 Hz",
				"coordinates_offset": "16531.33088 Hz",
				"origin_offset": "50.32777667 MHz",
				"label": "13C - Frequency",
				"reciprocal": {
					"quantity_name": "time",
					"label": "13C - time"
				}
			}
		],
		"dependent_variables": [
			{
				"type": "internal",
				"name": "NMR Spectrum",
				"encoding": "base64",
				"numeric_type": "float32",
				"quantity_type": "scalar",
				"components": 
[
"GRG8QAAwrkBShjlANNEQv0n+gcA2S+3AXvInwSM6R8Gpfj7BjOkCwVk1GsDzHyxAQ5WOQHwBDUDnvAjAotSmwFXfjsAtkHc+Jd3TQEs3OEHybE1BwUArQfck40AGGJFAri6QQFHS1UCtxRNBXychQVYRA0GJUopALpDIPitn5r/3M92/GVFyvm5jvT/uSkZAHJOuQH2ZGEG1oHBB4B+fQb9rq0HfUpNB73NDQZuuvkCFGxBA6QamP3c8hj8ZszC/zGaBwFuJ1sCIe7rATJUUv3gS3ECask1BPRltQX9uUEGJyh1BxgTyQMPjzUCY7J9AUufgP1frSsDyVADBn54twakWMcHKRxrBXav/wFO81sB+I6zAMJtZwADeYr/z37I/H7Q5QMXvekAKv6VAhPzXQBZR8UCsTMVAvMQiQGzYrr9k3DDAqYLTvkW3dkCqF8VARdZmQMHJRMCgDBvBH9c6wW2e+MDAe5e/bKgyQJpIeT+GqKPAsH4lwX25HsEb3kTAjGrKQH+YSUFQN0NBeTe8QAMHEsB3vPzAU60OwaQGx8DNXA7A8aOCP52gNUDLr2lAB8eEQGRzmEBQ/LdA48TuQLUJJUHVCmVBKoWUQScZqkHsBqNB855rQdu5mkBc/9zAhV2IwY1WtMHq1rHBrHyLwWIRNMGnGNjAQKylwKporMBK0qDAePsnwChtcj//gT1AjlWBPxg2mMC/djPBvzljwS/pNsFdXIbANPBiQLkXAEGz9wBBUP2xQBHWVEA2jCZAbeYKQNEikb6JArnAPnFMwQWUkMFt3JjBSxd7wQPEHMEXJnHAoZatP6V0v0DwKipBzlhpQZFpfkHndlBBytnPQI1XXb9O6rHAvAS4wJaSGMAQ6do/G819QEtJbkDLMAtAtYRnPzF33z4ExS88hUu2vwS9gsACc+XA5Y0awUP7MsEQsEDBuhBGwbYfOcFzkwrBlnJrwKI0uz+Y7GpAllBWPy3pxcDHBlrBz+OJwYe5dsFInCnBZ2vwwIR4GcHFq4HBQcO3wVs5x8HQsqDBa6YvwURZIcBry6o/D3oKPfsqd8Dn+9/AvVLwwM/OssAY9BrA+a+NP44FlkA/LPxA4SUZQc22CEHVL5lAIttBPl65GMDLv5i/aY82QCjV00A90uBATYNWQI04EcAL5NHAjwPxwMYLtcB2nj3Af9mKv/CFAb4dCUE/0o/lPxAY6D85RV+/n3LRwFaQT8GgsoLBwaxbwQ13qsDhua5AOk1gQawFikGhvXFBTDohQcC7qkDEwD1Af5pOQMZNnkCGeMtAJxG9QE2TNUDEkhrAXjcCwS9oPsGINDvBQpfkwOXQVT7JFfZAb8BQQaFleEFoWnxBJPBsQRAXUUGyjCVBVrXRQDsAF0Cj0oK/W6AxwJ9sS8DoGVDA2X5lwLSoX8COFb2/onRNQGQMFEHR3VlBSyhZQdqCDkGYHBxA3LXlvwj7tr++7x5AwrbIQPYfzUAIuwlAHDt7wJ4W+sARXd3AAsvfvzOqkkDL1AhBsWMGQTaznEBuI9o+PYsvwATmb8DYn1PATqI5wG0VbcAud77Ao2EQwSJjQMEQoGXBY6l9wYoohMFoW4DBZPdbwXwlEcEJeRjAq46SQOV5EkEq3BBBwDpvQMJ1osDrdWPBTlelweK5t8FA+avB6KiNwaHBT8EMCwHBdt5PwF6ahD//sX1AiFOUQL/sKEA8rNG/MPrlwJNdTMHsrYnB4WubwUPIlMFqgWjBMFoCwaGHvL8MI0lAYXOJQAwhGUCCURe/PkkZwEv38b+DQMA+WWY0QKBAgUBmpWlAHnUNQHjLBz/imGq/rWkEwJtFP8C2o2vAo+KHwNV3osBANNfAQREWwQ3/RsFFG2vBZ3NywVRqXcGHCj7BGjkrwXaeL8EcIELBarVNwdWGQcG8LRzBS+fUwMBKdMCcIvm/fzmbv9AztL/QQwTA6GkfwMuf+L/Fj1S+NFHkPzqSAEBSWMC/HmkPweocj8GnQcDBxI6/wWYZjMELzQfBGGUWwBGmMsC8CRTBZjeKwUW3q8EXvpfB38sywRVdI8CA5hlAkDEBQO0N3r/2sJjAqnFtwDiH7j+bJRFBOStZQeYKR0HPj8hAMLt5v+VZj8CaRv6/TN2KQBhAEkFSV/RAPRstvyvnM8Hg14vBVtl3wYSk3cBBoBNAjQjQQDryhUB5Sb2/JW3CwLo5/sC9xRLBfgNLwZX3kcG7/6rB2GuGwSsmbMBStkFB0SyrQY3/k0H9vcJAU/3IwI2XEsHyQc6+OFJVQV5vr0GjF55BHCQdQYx5YD+1pns+/mQDQYmek0HhN71BZ1WqQbo6bUE+ExxByzAHQW7EBkEhZqpAYJQUwHnLMcHy53XBpNRAwU5gZcB3HH1AsHK4QAwTC0DBN+y/aQ+Fv9b9skBKF15BYrmOQYTqZ0G7fsZADMKgvwP5SsBOUSY/X6DBQDm8/UDyUIJAO+BcwJcGIsGDF0bB+L8ewfuDsMDGyy3A/mRawLMZ3cB/xS3BfZZRwZxaT8H9PjXBFXQawfamDMFTjQfBouz0wKcnrcC43uK/kb4AQLe/fUAC+hxAZLoswHwdG8HXWnXBH46EwQiLRMHBWYbARLl3QKRXAkGe3uRA304kQBoBAMAGkGHAjSjHv2pc5D9iH3FAICBYQC4AA0CG2QtAkmSXQDKu/UDlzQhB002XQMx9AcDlSO/AoAD6wJP5MMD7y3NAYeLTQDt+OEBSdrLAmrZawRophsHfml3BMMn1wLRXDsDY398+as2TP+viC0DgZZdAQQj5QLYGEkEo5utARJlEQI8C9r9088DALiQNwRyTJ8FPNirBXFoDwYzaIcDIjqFAjdcvQaJLOEHxVK1ALkaSwCfDUcF06HnBCaoywaVsNMDZdZVA0jf/QHjb2kBLKFhAJCi+PFdbBcDsME3AtcV/wE4oksCpdI/AB55ewIJyA8BEiai/Id8NwDw8m8CV/AXBTNY3wQeHUcFfIEvB5B4owXLZ68AcvI/ApKA/wHSDVcA3ip7AbXbQwLzc2MBh67DAxAB1wJ+qUMDLQJbAmx3wwKfwHcFTASDBEpTpwHawLsDMTuo/u2aUQMgPm0BThStA7EBOv8+Pg8CTEbjAZ5ybwLdg5b+sWuM/H9NjQLXlAkCRPhvAoSX5wH3DOsG0R1LB0oNUwZdnYsFQ74bBvoyjwe/6ssHqI6TBVDVswWtB48D/IU6+H3SIQDKlxUAx38ZAYcKYQOad2z+WwDfAJtr7wLYDNsFKS0DBF24jwZleAMGN6O7AcE0KwageFsH9jd7AXH4gv1BE40DahjxBgZkgQZzCBEDF0wPBkn99wdNvjcGwKWXB9a4QwQzSpsDtBYPA/V2QwIGti8BJ/SPAwoY5PjX/CUCAmA9AR3JiPyZTtL4Fo0S+If+UP26SCECxUI4/+2v+v4B+qcAzk8TAb8E/wFqkUEDTzBtBnbFVQX8dS0G2lghBQl43QOkXKsDQO+zAAKMxwVBMUcFchz/BXy7gwEZlFj/Sx/JAYowrQV7lE0EF6rpAb4CWQPZ//kDiDFZBopx6Qfi/KEHPdaa/JLtfwWwbosEGXIbB/FfUwKaLPkCr/rtAg4CVPz+e1cDY3TnB8nUnwRLkkcBQewpAA6nSQO9RBkEDAxZBxXIxQWXIVEFyvWRBEYVIQZ5e/ECMWdE/wwOPwBtpD8GqgSzBJwgTwc8vhcDLQDxAla8VQX70QkEvpSVBsuWyQOTyqD+HhV49jQa1PwjrIkBgJTY/+HmEwCbCEcE51SrBoV7zwMf68r9rWT5AP0adQBT+kUAwUoNAnKqbQDSBwkDf8L9A3QWFQJQmGUAqqFlABLX/QBNxWkG7QoBBm85FQV8IgUDMbn3AxSfNwH29zb9Ir+9AKMF1QXtEjUEyUF5Be7PrQB9ULkDpNj5Ah6b3QGJ9WkH3bINBFaNWQSvuqUDfUILAgBsgwZscHsFCLqLAETZ8vQNnUz90E0XAgrcAwU5kDcHzfk/A/0CxQFSFL0HbfAZB1dZDvx7yG8GbBjnBTWyWwF2ss0D7tjpBfjgYQdUY7j/4eZnAjOrFwIs8fsDmvnXASl4bwR66m8EWtNHBhFDBwS0SX8EmEyDASioaQHfcwL+hMhjB1ghjwRywPMFwz6LAKbrYvuNF9L8jyv3AJIxOwXV1RsEIa9zAyWV7vwCvUz+LywPAbH/KwCdAAcHOOMXAk5klwDtOQbw1DWc/tlPdP7+mg0BL8fNAnfkdQdlaDUH7Sp9AE/KLP1N0yL2jwd4/EuSPQOm+uEBjRqNA9j+CQIR9ikCPcrJA2hS1QLE+MkC29A/A7YTEwNzOtMBkzPy+7/jAQDfGFUHK8uFAzggHP6SIx8BidBnBKLoIwXxxmMDQBEe/Y53tPzWfREAydWNA4HxzQEq6eEBIT29AKWtZQONWMUC62LE/i/2mv2JPpMCiZQrBxM0awcYE28DyQXi/gO+fQE2q9EAIo6lA2LBSv9Bc68CaAy3B0SUZwQn5kcC0l8A/3+e2QEnNzEA1znBAFR3qvgFmgsDpz7fA/pK2wEU+rsDRksvA7doFwUYIGsEeHv7Axms0wPECX0BXguVAkfW1QCQoBL4MC8/AY6EYwfEwC8GxYOLAbdYNwaGWd8E+1r3Bf/7ewWb7vsFAb0nBa+swP6naHkHIy0JB+44LQc81SECe3t6/4NSiwICe6cBjRgXBCSDqwCVldcDbKEc//BlxQMsfREDeMT2/5zSSwEpCqsC+ACDAGk+wP3kpRkAn0do/2HASv42X6r4KZk5Ay8UCQSDRJkEB1PpAguEHQC89GsAGQBnAqoDmPzLlzEBEyutAEIhpQAWEBcAXxrbAVfibwFk1Dr8QGIJAk1HHQGVYrkCAN1NAt+DXP5AAoD/P5po/ZYgCP/Rbab/cN+2/TWJFv45lOkCbMgJBJ6dKQYKCZUEbWkVBrCPxQK6H+T8JSSbAHQmxwMyl9MAHNyLB57pUwYQVfsHDRH7B56tDwZ0xvsCz6qc9UpY9QNcj5j+34OS/NrygwGvjw8Dw7azAtV2RwN/emMDUkrrAO9/PwBXcxcAUP7fASRTQwDqlCsGE8iXBtOsQwcl0dMD72lRAP4ELQTmMH0H/4f5A7MbAQOEL3EAseyFBrBdGQUmoKEE8zY1AIIAwwE0z5cCaV+zAuTyowPIhacCaRmLAXYtUwLPqar/kc1lAibHPQAXboEA+OYS/QMLwwBAkEMHgXFLAFwjOQN5lXEEyNmBB37fzQBli/74jO6LAtM+MwCwUcb/bKL0/zft4P4hUs7/FXlfA8s9wwAENTsCX3jbAAH81wKhWH8C5nO6/tIgswIFV6MCVVHzBNu7Gwbhd6cFscMnBWfFlwWR7LcB461dAiaG7P3J4rcCUZzfBUC9GwaaGAcECmuu/ufszQElGjkBcH3tAzB4wQPHDzj+cor8+yqFsv82bub/swEi+eWk2QJnKyECMnQFB52zmQD81gEBJneg8J79LwAF1lcBA/IDAvYOjv7ehOkAfk91AiL8KQbJs40CejmBAW2KGP5+rFUD4KthAXzQjQeRjAkELtQy+D+IfwXAmZcFTVBTBqCYFQFPBN0FZxjxBlOYwQGPeCcGkzlrBZw8Swff1iD4RXbZAZKrKP9QLHsF3VqTB6Z+2wbPDdsFYB2/A2qKYQEmGw0Cw8uE/7gl4wDmM9sBWEh/BpzdLwSnyh8E4qqnBEQ2zwTwel8GnREHBKmiwwLDyKMBA4pjAeWAqwU6OisEI16zB2u6pwbn7esFg5M7AcjhSQBHZJEH5k1FBzH5NQaT0Q0FouVBBPsxjQUO8TkFnc+pAqUIgvw2nvsC5jI/AVKFNQIN0N0HWqFpBcuD3QESJ47/D0+jA7zeKwMuRkEBV9ztB64U0QRkjZUCteJnALKTYwJ4NHL+VKw9Bsm1wQfPjZUFisxdBTpi0QNghvEBrxglBMzQeQQCY9kATuINAwqVHQJnqz0DiJDtBS0NeQYdqJUEOXTxA2GBXwJ1hnsBvcCDA2c73vbIsp78VY7fASgIZwVwjEMF/uXLAckgdQPolo0BPPgFANgShwL/VQMH7hnnB73howbuQHsHV9nXALBS5P2XIgUDMzjtA4xSlv0HZvsBhWvLA8ZqGwG7CIEAEbgBBvq8BQYJyFUA1xaXA2MwNwc4pxMAxd+E+4oelQCLMd0BzlzzAvO0swezuccFy2WnBvnc4waajDcHGw/LAEGDTwBz8m8A8vFTAgGiDwBWD+sBGGTzB3Bk2wUSRj8CPE75Ao9pQQbKRM0Fb4D0/7VU/wVQ0mMGsQYjBrgYSwV/Y7b+Bc88+DIKuv3BOJcCuR2M+v8TDQPaPK0FDHCVBILGoQAP4gr7OWem/qJXgP5OA+kBzYkZBG3pSQfSMJ0EABsFAFZ1pP7bam8AynjPBDgKHweY4nsEospbB1mBywa+4NcH0jxnBrSQfwRvqLcEoQjLB410zweVZSMG1tXbBNQiPwdKxhcHpxifBMsbBv0uhp0A7h7lAv47fPt6qysBiZBPB+zLHwI0G0L2h7oVAvCRmQBBYEb8GYXnAyEciwOB9dUDMHEBBly+PQV3Rm0E5MI1BOMZsQdq2SUHidzBB3QMQQYPgu0Bn9QhAnr6Cv9ZVNMAI3FrAZoVrwMWnjMBjnbnALyXywJAREcFhGxnBKe8FwXp1osCt2F+9tyCqQFvNEEG+PxlBuI7XQDQR9j/x4zDAPkC4wN4y1sCPscLALXqPwK1IAcBJfaE/9liVQI+p00B48qtAuI24Ppmx4MAhNlzB1tCFwSpdZcEpw+7A22hvP76+5UDCOwlBmC2WQLdgFsAe0wzB3P4ywcfFBMHtzAPAmwRiQMSKn0BJ7OM/xPFKwNoytMDV6FTAoFgGQJH1xEAp/J1Afnvcv7W9H8GtPG/BfdFowbGYMsHPNRrBCOBTweRQpsEOVdrBapzcwaYnoMGTZ/LAPFSNQKnWOkGxw1BBln4gQfQTnECrLVa/fRXFwNcnH8FeSSvBfmvywHS1wb/yqZlAWXcKQY4lFEExCQNBQnf2QGYzBkGN5gVBXKafQFVRF8BlhC7Bk7qAwUz+ccH5IBfBHtZ2wL3DMsAyztbAT8s6wVOhScGHNvTAowEAPY96i0BM5o0/xnANwVH5n8FQvdDBGnzBwRtNgMEMwsTApC7GP/fdtEBr4tlAveq8QEunPEAl9hfAa7YVwS2efMEaqZjBNeOQwWTPYMGamxbBIALDwEVAhcCTqRjA0LM+PpYiSEAVlaNAeoWrQOdMkECUFXxAVUGFQHOGf0CZGcI/UGxwwNYuGsEV+ETBnbsSwaVMj78t4vZA/xBNQWDaRkF5JAdBYwaNQHCOGkAU7t0/JsJNPnWSPsB8qLnAVbiewEPcbj+RQhRBZGdqQTeETEFL13xAhEzXwOE6S8F/tSfBRAnvvzPS9ECOgU5BWltGQZdSCkFcP7dAxHDEQJAXFUEcp0hBHfFRQZGiIkH2B5tA1gUTv0W+gcCuP5XAwkYzwGQ7sT33BQdA4M3eP1Ryt78SK83A5K8zwey6X8HQX1zBAXEvwa0x1MD8+N2/ycRRQCzIA0HePExBCM2AQZJOi0GmXYJBKXdPQUwBAkHR8i9ADCL2v2FjjcAUTmDAXVxZP81L10BIXytBBXQbQbjtSkD/cMfAfZZhwSwRisExx3zBIxFIwTD5IcGOhQ3Bdp/JwE2EY76uVwlBL8R8QYKrg0EsgQ9BcetJwJVQV8GaWojB51JdwYj0/8Cz44jAxW+KwKaRwsAZs8nAXgpxwAG8Xr4ovrw/ldSJOrw0XMABxNPApv8GwS/JGME/gi3Bqd45wRjgGcFfhlXAERazQP2WSEErj09BncHIQBf4UsDtaBjBIfsOwStGVsCxEOo/ds8FQFWfK8A/LQnBuwYzwcBWEcH6loTA66J/PzmFtUCHITRBrmOVQdU/0EEdzelB0gzLQVOvgEGY1eJA8USFQGxgBkFrbnBB6v2IQdn5M0EERbQ+HakIwUGgH8HTxIrAaBEvQFkVo0CiI3A/Qp/IwLpKM8FLmzTBiXwHwZH13sBFJxTB7wNfwVuOicF5j4LByt8/wb5w7MBz16TAuaOiwJu+lMBHktm/rjZMQOCk30Co7dtAOz49QCFfsL98ofa/A0dGQH01OkE19ZlBF2KxQVWFnUFPR2BB8cAEQfQ7jUCNaBNAGkBwP0+vVb4YxBy/XssOP5m5TUB9fbxAZHvSQBV0iEA3iaG9X/Z7wFVYncDgrR7AdiDGP201hEC3MElAwvWEv1TSs8AsLObAVKqCwOzQGkCSTw1Byg88QQpaIEEY/aZApgplPqLDP8BGpJPAorTHwHx1D8Hzsz3BRNREwXkhAcHdNQg/R0UjQa1ig0FdHYJBBhQkQapR+z8pu4nAlkHBwNRKaMDe4Pg+FSxxQDCLp0D1GrxAG235QKqJS0F3TqZBAAPxQSVqFkLVNyJCdT0bQrdsD0JWFRhC0zdOQirznUJWBOpCEd0dQ4F0QUNn9FtDn3tvQxPQgEOiR4tDtcSWQzbLoENiBKdDsZypQ6G0q0PNQLFD4ru7Q0YgyEPV289Dm1nMQ2PfukOHOZ5DjWJ6Q3TcPUOdQQ9DsondQmxLrkK9kYVCaWw+QuZV/UEvA7dBtES/QZJrCUIKwktCEIaKQnLDq0LLTsdC4YffQuwX+UKHrgtDDswcQ9pYLUOYETpDPkdBQ02MREMmeUhD4l9SQ3UtZUNbXH9Dr5+NQ625mEM+AJ5D1jycQ/8glEMnp4dD22RyQ667VUOMRzxD2J4nQ1o/GEMTGA5DQioJQ5fsCUOnIRFDETEfQ1OJM0MFo0xDeLloQ/9Kg0M8zJJDRWeiQ4/2sEMJs7xDIAbEQ7uixkO/+MVDy3HEQ0rbw0PfLMRDoLzDQ7XhwEP3zrtDuhe3Q9M8tkPvKLtD4HLEQzvGzUNcQ9JDcjPPQ9Y2xUNHQ7dD6GeoQw4WmkMsEIxDGWN7Q91wXkPo0UNDigguQ71EHUNRIA9DUsAAQwUA40LYc8dCpre1QqmfsEKhsbNC6K+1Qi4Lr0KpC59C2pOLQqW1d0LzMmVCRuxYQq+RR0KBkCxCsjoPQlEq+kF43vtBU84LQhTGFUK4AQxCYp/XQYLUhEFhhxFBGGEAQfDoU0Fb+qlBsU/cQR6O6UFuus9BGUydQSV+S0EQx+JAPbp3QIGDV0AfQ6JA16v0QLhNFEER+QdBYvimQJsEWT+sbCLAUlZowMzuLsBSFqu/B71Jv2LfnL9pb9a/u3aRv26S3z5FKA1AonNcQB7Ni0BqfLpAvQIBQR8YHUFTIA9BeSGJQD3rMcB2LAvBTAshwXHTw8B1MTE/NOHTQOIAFkFXghVB0zAFQRMZ5EAMepJAzyZuvzQtC8FVZGvBZMJewYyxjMDUXSNBRF6zQf9C0EEA66RBxZc6QbyFxEBBMOFAsEo2QdMUVkHU7hlBfMAHQANnasBke3DA3z5dP8mtq0A3mbJATYLpP8xdxb+KDqu+AJ+qQBIULkGKxjRBLj63QFQDzL9Shp3AGDX+v3f1hEA5Y/9A3trPQG+B4z8Rx5i/6gQbP2Ivp0CcOe5AICBxQKRedcBOpQ/BBHXDwPyHj0Cr3oFBiiaoQSMGdUFJnjRAQIQGwbBVP8FvEe3AayuePYoOhUCLvAJAbQZ+wHPvDMF+bQnBf5hKwFOWhkAiLRVByA8aQZ0oq0DhSYy/pG/VwNd6FMHkeAnBvLS6wKpgMcDzju++/WWkP+a+VUBrc7hABzbcQKv1gEAweoLAtVRywYquu8H1sLjBumlDwdLmlUBe5JdBlE+6QYvQgUGIokpAlij4wL0CM8E2dPLAwbfUv4Xr5D9KW6o/dCSWv2I/TsCmqoLAwLqWwH/KtcCbdrXAZdoZwNI+lEBwAUhBSFaCQeBgUEHNrJRAe+MvwNh/VMAR1XxANHFlQXK6p0Ex0p9B9LBRQah8s0Cq4Mk/+WA0PzrSSb9Pb8PARNFmwRvzqMG25KvBzAFswfgKncB/KQ1A0ONIQGR7ib/NusvATB0RwUOtBcG4Lb7AVr13wDb8J8BHY6C/AS2AP4wJW0B6BolAdFUnQGGy8r5+PBfAEyGAv8gWUkBO2PtAB3cdQbc9A0HRkJBAq+3AP8J1YT9PDw5AGYFsQD+GckDcZxtAfvsiP7S3P7+qUfi/NqxwwIvcy8AC1wfBcAcBwTIGf8CDfyZAo14KQZQ9MkHYYxJBo5GMQHJoD74h3hbAQAITwNNcxL9dLbm/Phf6vzkF6r+7lla+NwgMQBeIW0CTuAZAl1+Kv2PeWsCVRAzAcD0/QDNaF0FuYlNBFYs8QWnYw0AWauW9m1RNwGTbAMA3acg/4YmLQMlcjkCm2RRAzvfzvFrTkr8GEKO/Parpv07Bb8Dl+MzA8iQBweTK78CnuKLA8cMlwO38w7/zzu+/qcMIwNgfWb/OaABALHubQPPvu0Bst49AoRbqP0kMvr5N05i/z9WHv3NXab+JAX2/h9YOv6VMiT9D21BAUZl9QGw4pz+ExInAku4ZwZlTJsGrT5PAwUCvQLgvY0FmSIFBpIMfQadoI79cmxTB1xs1wWKQ3MAxNyS/2ormPzKVCMDjVSLBQDaFwY1AhMFRSgfBATaJQMXae0ELfKRBJgaFQQyBtkDH6vrAE5uZwWByyMF9G8TBLs6XwdrDM8E/PYfAIbAFPhCnyD8iTKc/qoCQP0wnCkC2EoRAAOi0QHSDrUBgpVtAXkulPwOYlT/WvYBA6DYHQY45M0FyEBRBSwkGQA4E8MCo6m7BmEeFwVfCSMESvMDAOLbxv9gQUMCcChrBAziLwcSLscGh16vBjct9wRvhBcH7uh/AJYaNvvhisL9Ug2TA/deEwNihyr8S1F1A+3oEQRHhGEEynbBAnIMjwOh5KsF/WGXBI547wUwnpMAKV4k+AbzFvPzoy8B1GmbBRH+OwaZxUcHtjgXAixEQQT8RX0G/HStBkDAiQGlQl8CyxeLAjRCdwOBt+b8GUPK/lB+rwPpdGcGrny/Bl479wMKV+r8hb2lA2W3LQGETvUAAcHlADeAHQGm+oT9OUWY/YPYVPzeJSj9atDBAOrHrQEovXkHNMp5BQ66tQS5Ti0FIaOVANHC9wA9aicGS07TBv6uowdEQcMFq+A7BQs7awGORGMFZ4mPBiRyFwclMYsEd8P7A1oYQwJWUX78bfofAqI0NwUL1H8HShrHAJPcNQMzuA0Hm6whBh7ZNQNVGe8C7xATBMLn9wCbDisBh8hy/ZUipPzQP7j+Xzh9A0LR0QHKwmkCbZYdADg0RQHiLgz99riVA3VvVQEUWI0GBcBlBOE6AQI51WsC/JPbAFM++wHKKBj0X2KZA0reoQPP9bD6YrLLApvvlwLNLScAedktASvPLQP70V0Bhw4TAffU0wbgFYMHnXz/ByUwHwfUS48DkXgrBdQIpwUxNF8HIH4nAdtAgQCys2UDMDbxAE3KzPqzz0cCQuzjBM0pVwS7CTcFtnjvBsoQnwWEzBMEhdoPATPXVPwyD40CgEB1B660MQYcmq0CNdxVA1EoMQBQPp0DCZRVBBL43QbJkG0HF149AqaLRv3AXvMDGO+LAbzfNwA3AzMDUtgvBXvVMwUTxf8EPZnrBedg2wapBwMBfaFrAVMG+wLDdQcF4cojB74h9wVHx4cD4YbtAgxWFQaQ0okGHz4FBSQ4GQQSW+z9Mpka+Lx05P9RJlj/PdbW/FWPMwOr4JcHWrSHBMZ+iwHcN/T+RveRAQf0AQf2VqED4ArE/whWCv837fb96ZSQ/mRoTQOdcIkBg9pU+hJWmwJDoYMGoI8bBvCQHwih2EsIxk/PBnf6EwZi7Sb89aiBBcIE6QWRqrUATgUDA8yX2wDl7z8D+0vq/1FqiP16LBD+3sD/AtjO0wOd0l8C2YmO/szs2QHVieECBxBdAaFFCPx6WhT9qLR5A21n+P9sYMMBkzifBUXSDwVndecHTHd7AuE+wQGcvckHksItBVyJRQWII1EDLkDtAcUxWQBDgqkA+AaVAd+2XP8hQmcBu2xLBzdMUwcLuoMCohNo/cPEIQXJRX0FnOolBEAOOQWe8e0G1GUFBrloPQWTnDUG6xEtBeV2XQXABwUF4sc5BDpPCQfEas0HRC7hBkNjWQVHp/0Gpdw9CF0MXQr7wHULUIitCDAU9QhZpRkJ57ThCnDITQht9zEFTuZdBuiupQZYW90FSCipC7dRHQgf9SkJrbjtCY0IpQpOoH0J2XB9C+y0jQq+zJ0IUqi1C4441Qs70OkLDhDZCmQomQqcjEkKrvQlCGgkVQnYbK0JtUzVCRFMgQoEE20EPKlZBD4q9QOKkCEGD84xBThrIQfz4wUF2aHVBraKNQAzzq7+4bxo/21jWQM2aKkH8xQxBx5osQBeWKMAGAVPAd62ePlSihkBEEpJADHGLPzfYMMC6+TDADjwiQOBkKUFDEoZB7JKNQcT4V0HuYuhAFfwrQLYC1j/snmBApC+8QFAE1EAmy6FAuK4LQIj02zqfq8c+w+uDQC7fJUGA1IZB/OmlQSAFn0ERnl5B/ZWSQMYjocBZfT7B5sllwZHhScFq7QTBGr9bwFVBIz/ZrmVA/MG7QKlr/0CkMh5Ba2cuQf2pI0GV8/dAEvOLQN9+yj+QoJE+AU3ovVebxL95h7nA/o5NwfFHocHwcsDB5aOxwa0hd8GpEuzARmPwv3/Z5L7+1MC/r7QNwDAbl7+AyKs+woYMvu75X8C2m/LAgLoIwfdlh8CRjVtAW9kTQRPGBkHIdpY+jt0xwSwtoMGh/rfB4WCnwQqWisGiGG7B8glUwb2pIcGgAofAke4WQMdxqkBxzMw/pc32wL73i8GvCbDBXVmWwTxeIsFNk4m/FZyKQI9RqECe/m9AVVEVQHnH/j/1KP0/47SZP0+v5r4zBAPAFmkqwAoIE8DRkd6/ckjLvxw8w7+VlBq/BVTZP1eMlkCONNpAN+jTQB5GdkBZdQm/HPShwCmnCMGKUiXBVMchwT639sB3HFbA/eYDQFU34UBOrSVBplI+QeG9TEGASmlBtEGPQZbKr0FdwMhB+8TPQTIQxUEffbJBYOKjQQKOn0HdcaRB2c2tQSrPt0H7YMFBJ3fLQYqD2EHUEu1BKKwHQlKnIULvikJCrY1jQpMLfELoeoNCFxiDQsslgELZ/HlCOUtxQpLWX0KmQ0NCPCIkQtk9E0Ie9xxCnho8QuqXWEI9a1ZCjHwrQqv21kH/3XlBqLiNQcAiCULviGdCAsuaQnSlqkI6Y6RCPDSWQgfEj0IKHZdCNgqmQhSzsEITKa9CLEiiQhsSkUId/4FCbq9sQknhVUJpMDlC62sXQnFL8EHAT8ZBpty0Qbtns0EYybVBr1+1QSbgskEWurFBf8KzQb6RuUG+SsVBZDzaQd6y90G7/wlCxEEPQkbPBEKpM9VBX3uQQX+KIUHaI5JAf1nVP/RbED/MLgs/YAW8P4s8SUDJBI9ANOFpQA4thb7UEbzAIX8awT+eBMGTmMu/b2HUQHdcL0GJMAZBaCJzP9NssMBliLbAsh19P5IsHkFJpmhBJo46QTh2Y0BCL3DAmy2lwEwVQL5U8uFALBQ1QWK7IUGWIaZAUGs4P2J/Wb1HEUhABbP9QPesOEGlEUlBgZk2QcivFkFW9PhAimXjQMMr8EAhjgpBcAIbQcFhE0H33cFAduCxPvptwMAV6SLB41Akwbjt28CAljjA1InBv8lke8BqNAbBpM84wZC/L8GGMd3Aj/H0vw0Aij9gZVw/yXSxv+pkS8A4hyHAsHJfP75gtUBKox1Brag9Qb/1MkE9YwhB2qyrQEDyVkCxXl5A2Z2pQO+w30Da8sRAQ2utPwVD18CfJHXBtEKnwdEbqMHodXXBnJK0wCZDqUCUAmtBfkejQbGrqUE8lohBddEZQfvJ9z+zCyDAXevcv08OWUDqYBdB+bdJQRl2LkFVCK9ATKYDv8V2gMAQp3fAGIRsv6pPR0Ay7dpApiIXQTA2JUG3BA9BQraqQIKiRj+pQyTAqv9BwPA0ZL+TmNg/gkMfQAWypj9j7ps+Fmr6P1Fyx0B58x1BrXINQe1dDkDi4L7Ap1QTwSRnacBxQANB1jyVQbvYo0Fkw0lB5NKQPwZBrsC5LDzAARSoQJbAMUHEtgpB/xKKv2ufMcEgZGLBmekJwZJcnz4v3Z9ARDqvP3zNAcFIZYXBvVaTwbX6RMFLaBHAYN3BQLs0D0ETAsVATx6MPWoFxMCHRh3BxykawUzNssDBqCo/QbjJQDVCC0Ew4eVAmSlpQDqylj82fLk//XZAQK63EUBQnVHAVCFGwQhGocH73qrBOTtjwcC70b8zzy5BV56bQU7Gu0E89MhBHMPSQfLJ2EHIW9BBugC2QbCJlkHtvIRBYDOFQaV7hUHVAlRB8ZKgQECMrcA8dFHBSntlwYsZGsHWdTnAHYnkPwxCUkB01GFAjR+aQCoZ4kBQs/VAH6yEQDU9SsC+bCzBzVNtwbY6Y8GThDPBm5AVwWDEH8HDdDbBGnsrwQJ63sDtfg/AY+7aukVn478BNLfA3KcCwUBr2cBntCrADeBDP//hHz9CfkXAd632wOluI8F9xhXBNtS/wNlu2r/iaCBAn1PJQBm6EEEs1RdBpgLRQFvgIz+e5rvAk0wlwWDVPMHA0zzB3mJMwe7KecGmlJTBGAuWwS5HbsEwVw3BxVeGwJ9KUcDGW57A6Ta2wApoLcDu615A80kWQR4zOEFuIxNBh76dQH5M8z8hTqA/ip/HPxIyWz9wDnG/WMjbvwkKJz/3TbZA8M4fQQgJGkGo5GFAuN2swEsXRcE92V/B1Ugvwd7q08ATIozAXLanwAzZ+MBPRh3BqSMiwVmFB8FaTJnA50ybPy/0FEFEioxBkwS0Qb0HqUFMulhBEoJuQLCRJsDXQdu/WWeyQJ96aEGZwZ5Bk8aYQXdAXUFMTvhA8h93QG6CJEDGDAxA8IUuP2cULsC1buXAyncvwRhpSsHYbTzBq8USwX3G1cA8BMvAcTQTwexjZMHKoJXBxbeawbWWb8HE4e7ADHEav6IkKUBd7RNA2ruNP+X/2T8ngYFAi+ynQAjsF0AvxYjAV2ApwQr/OsF/8MXAQr8LQL906ECUFa5A+u23v8sv+sDgKRfB7RzjwE9fssC2bAzByyN1wVALmMEBMWLB3Ledv0MUQkGBmIRBMr0EQR3g8MDG6KHBa4GrwfXBLcEKEIJABhhjQd96ckHgiBVBLOUkQPXqkL90ZQbAkqpQwHAmzcDWYCLBB6YzwfLn+MDKY6C/uO+TQD9F2kBfV6ZAepUJQHlpqz795Sc/e3QIQDK1WUBTFYZAiASsQDDa+EBwgy9BNoxUQWZhT0GVcBdBtVV9QERaob/uO3bA6GkawIp/N0B5NCJBgkuDQcTDlkG5cIJB3Q8jQeuSZ0Bd3FK/v/xGwPuTuMCOKDfBM+iewS1B18EamNnBzbeTwc1zhcCovQFB+1Y8QQuEvEC4l4fAPdszwdhRM8ELZcbAqLXxv40GIcDCvvDA4XFIwar4V8GMmSTB+GHPwL2ivcB4txPBgNZVwa6KaMG/dDnBC8XawCk6acBSKFDAbkJvwDhnA8AQODhAMfkOQU16SUF2fkBBxjALQZ8KvUDs7rlA9HTyQLA1BkHh2chAtUUIQHKogr8/Rku/mngLQEkekED/ES9A3lJswLgDPMF/x4bBnHJ/wTzKGMHh+ne/sr22QET6/EBEuqtAvjCwvsAT3sCSA0XBHMdwwavCasHYwzrB5fHkwJkaDMBi7yxADcDtQCDyOUH232BBLNNQQSSY+kBNc42+MuIAwSHvRMEmw0HB/PkXwYDn+cBsDA7BPZs3wZBbR8HlyRzBv8SbwDv/7b+BDJLAhW9RwTKIusHTVO3BIxnowRzhtMGrNWrBIoQMwQ1HusDvuYLAmij/v7Wmdb1aZMu+3JeGwAznG8HNHk/B6aMnwTyNLcDX0sFA+dQoQcjMBUHe8c8/NqyYwI3Y3cCCmZXAMpWWv8iYB770rDbAuknxwKO2L8HS4jDBShgAwZgNdcDPpiC/uK8dP7PqFT6xX5q/uI8owAyRZcDau3jAnj5+wCUEocBVKwfBdF9owa7aqsFQOsnB8OWywY0DR8ELNWw/XC83QZpOYUHCjwRBp7fPvzPSF8GMGTjBd4gHwXAVkcBZZWbAgX3IwGamGcEa3BvBBqGgwLwlMEAbsRtBEiNNQbmzOUEDXAJBYpCkQMJNgUDBUI1AxmSXQLhfaECaN1I/2S41wLwduMAd0MrABx1pwBK0/j8ZTwtB8jxbQaEbaUGDfCxBZ/uHQFmG0b8pFIHATeQVwNZ0zz8UdqJAVFLHQKmKp0C1xmhApro5QPjyV0DdlItAjTChQOy3pUADsaNAggKjQDeKmkAIzG1A7Zy5P9L+y7+qQZPAmL3bwJQiAcFwqQHBXjrawA9bh8BYuYe/ymOGP9torD4nYGfAMSsPwf2VRMEOCjDBe0urwFKnrD+pAp5AnMNYQFHp5L9MltvA2o4Nwd8u88CtuKzAEV+SwAc1rsB3TczAR1O6wHsDgsDRQUTA2IGKwEJt3sBAQv/AslaewNL+yD/5qP5ACN0kQZb49EC98TRA2F+2vYmBGz++3ytAZEsEQJk5TcA8uSrB3ulvwaQQRMG7dlPAiOrUQNhHQEEpdC9Be0TOQH7MU0D6RIVAxTXuQLn0EUG+AMxATYTtvA4m0MDNJBvBe5MRwRYK5cCnMOHALxghwYT1bcGgTZTBFwqVwWwgaMFYYevAVR8dP22M4UDTiCJB7BwVQfH6r0D+NIY/aW+7v4ssZL+BRMw/XStTQPbHB0D+48+/H3SqwN9WxsAh3mvA/yGDvWKwsz9cfki/vmijwJQ7BsF6bgnB/EHRwIcOo8Apw8/A0jclwfTnX8GDaHLBmMxdweP9RsEa9FDBjGB3wR7xhsHCuWbB0DP+wC/MB7/Ds21AFyg5QOhooL9QzZ3Apc2vwLS4XsDwFOS/8SQwwGIAu8DHkPvA+KKzwAtVqD9IXyBBk1mDQaTQkUEsdYNBpVlhQXNmWUEOPGxB9/hzQeCZTEGGP/BALNQNQKrg1D7LoGBAGswVQU0OV0HIJj5BrhaMQJG2qMBlJTfBaXgnwbWFTsD9JadArQUQQc1MrEDB11bAFWA6wRQ3asFJtDnBREnHwC2RYsDaDMDARVs7wTTtgMG7F3zBufcuwcRpp8CAJhbASd5BwFMllcCLi3HARwMxP9+PxkBCjwhB2UWkQPGkMMC53C7B4c5xwZbJWsFc8gDBLnCMvxqgpEAWFiNBpPplQe1wjEFAfJZBvVmKQU3eVUG4kwxBpDi1QPjBoUDVAMtAIsP6QDiX/0A7wMhAbEdOQFBr9r3f3izAuI5pwJCvGMB8gYo/IAm5QH3XHEG8sDBBF5gGQd4RKkBNNHbAUiQFwQ/GEMEmq8XAj3O7v1WAMEBfiJdA7Z2AQJ88xj9bAmC/SvvDv3JocT5jPmJAGRPNQK9D5UDWFrdAJkJ2QMpidkBSRtFAyT0iQcFrNEGfCvJAFR1Nvj2mAsEYmEDBoosjwQDInsCDwOy+6pUAP78dp7/B6B/AA3gjvismskBddzlBCQBoQab6VEEAhB9BjEnpQHTry0Dz17xAz4Z5QCGwEj6m2kvAwqZZwLraer0wCoJAluidQIXaFz/2d97AOjVQwZHtWsF+AwrBLfJ3v+38rEDJcQtBi4QeQVwjLUFCtz1BlBc3QYwZ+UCRHpg/Ms6qwGHB/8DdRaPAmEyxPwOP5EC5IAhB5QGgQKRfBL/bGH3A6iMtwCj+OkDyfSNB3E19QZL7i0GNqm5BFn0aQUigi0BUwck/eZcbQOUBu0CBdQ1BmDAEQUrbQUA6IpPAb5AgwSfNFcH9BRXAiGPeQDzxRkE85SNB3Ka4P46cCcHa+F7BvZtCwWZXv8B9zoe/kyn1v0wHDMGFOYzBjVy3wfZOr8H3B3jBa3HywAE8CMAGAVy/Vj4pwPX6mcAFC6HAjYYjwGJh2z9Chr5AQvoFQXoO/kAKp5hAA3ghPt9eecBVF7PAwFOLwNY0mr9VMOc/YBRBQCUFF0DNSrU/R5MKQDz2qkBe8htByt5RQXegXkGIQ0hBQ2MsQXAyJEFL+ytBve4kQdgf5EBicMQ/p0dmwF7Sk8BlGSc+hfMOQX5likEXkKhBxuKWQTlxSkFUu8NAuxgIQN1TpD+MmQ1ACNw8QDeoC0BgVMO+7QaGwOgxAMHKDSDBNUsCwSHfub/jQQpBNqqQQXnZr0GHII1B+kzXQPH7qsAyvEvBafBOwTpXAsEan07AFL/sv55Ne8DIr8nA8pC9wJjsLsAofiY+9pdev1zG2cA7x23BMFmiwdfOnMGRGUvBFtkqwCwEyEBvLC9B//wnQXH8v0CfGmW+UAOwwJXj98CUB83AAjs7wOMUeb3HKYy9bIg6wIvsw8CRLdjAVtWDwOVhSL+yTCO/1JKqwLAeQsEHBnjBKdc3wXJ5u78LwANBrZwtQbNKkEDbYcPAWZ5Twdj0PsFyiXLAlsiWQP+h7UBC301Ac0ZqwBQ+7MABnKTAeCuXPxaZ5UDx6hdBwW/7QHR8h0C7FjU/yrLgv2KANcBNM/S/IJDnP+oL/UBbPV5BSQaCQUiTUkEBRcxAbHjLPgUDhL8Jyv8/mSqwQCEuoEAubgC/P/3twPEKKMHQTOTA+X5wPn8CwEDKkbZALu49v1BoFsHDDnjBkQ6FwexIV8FFBwLBjFkZwBxKM0DO6M9AN2DoQG56iECtyYu/WX+hwMXfc8DGLEpAXTE+QczwgUFALkdB870IQP15C8Hz4WPBB3VOwQE8AcGplJbAkjuiwI8C6sCcwvfAvP2RwO+43T6bZGdAS6g7QK1Yjb7e8SvAgjEPwM2qDb46AVM+JuJowFkTLMH15IrBx3SdwWRfhcEl/SbBPROKwH+qBr92Dy8/ak0mPnj6tb8iG3fA7ZTVwK2sCMEZi/zAVh6IwOM2hD+NnrZALAgHQdifHkFhez9BrHh3QamAl0ElkJtB/M1yQYGb7kDRIoI+VAMswKKjPr9CvUdAfLGYQN11C0CUR0nABdv0wFblC8FZxtPAeMpgwJSFpb/KoWU+mQopQGWI1kBTFCtBwN8zQdPDxEDx407AdPdDwYZLf8EmQkrBASWhwNy14D9jjYBAAtr5P9WnZb8G8Da/5l1iQC3KFkEeDlFBW+FBQZZZ7EA+SQBApspwv97xyL7NCx1AWIGwQJG87UBsHAJBYc8DQSTkAEH9BudA6xGlQKvN4j9wnRvAsiTbwEVMNcGuv4DBl6unwXSwxcE4EcvBXkuswWb7WcGtIIjAhkhEQKqxvkB3lpFAa2mgPxaqVb8OLVY++VeGQOYaE0H1AUtBlZdNQe2RFUEsVGZAB+7Rv44UWsDRkVS+eyLUQBoYUUFjFmhBCaUOQZ7+nL+Y5SHB1qRJwYjTAsEZ0d6/ZmaGu0tZwMAccIHBlha1weNam8GSwvbATKaMQOES+0CgiUy+5SBcwQRXssG+S5XBeuaPwDtDM0Fe9ZdBEtd8Qe1sy0CiI7a/4Zs1wOG6OT9D64pAHAOUQMH5I0A+9+A/ZJSFQCcH9UBOGfdArUn7P0fi48BWjlvBh1pYwRkJ8MBA86S/O9/0vrrIu8BxC0vBNsBnwR/jBcFVcShAtkI/QaGjZ0FpHyFBsb5IQLQ5hb8D5wi9iFSVQCFbGEF/6jxBDKsyQb6fEUG5Q+pA3vjOQJSfv0AsNJtAYj8YQHtUo7+fnKPAa4P0wPrl88B3pZ/A2J+tv6hGET/Uiaa/+OHSwNPMQMGHuVTBSF/5wJtGQkAVIWVBf4ClQWmGnEG0yEdB7sllQNSKU8Bw5tjAkkr2wF+P8cCBnd7AcbuzwBF1V8AiPYW/MzMHvgf/yL9l0ZrA6Y4EwbJJJcF04CbB0TkQwYTE1sCBpXXApLA6v+E6zT8DZ8Y/rYnvv8y98cAMikLBNa4/wWKJuMC4zm1ABpwuQeNaL0He4kBAbQYQwbnLlsGNG6/BfLuNwc7gHcEpq0PAPlfXvayLGb+8w/W/0WDGv5RFhj/tdYVA4zylQBElE0Dc137APjwywSyMfcH243zBZTQxwcBihMDU2rM/gKczQGNdmL5lkLjApZ0kwcsENcGRMQbBKexFwIu7CkAHJrRACVndQKS/2EDFH8ZAP+a0QBA5nkAMAmJA/9KSPzQg57/YEInA+hWjwFgpa8C6OC2/fk0DQLs4GkBkewe/+ImxwBgOG8G9niHBeNLFwNV4476fOjZAWQYDPwf15sDnPIXBBXG4waG7vcHhHZzBjF1dwcqmHsEwNgzBtMQSwfPnF8G5qBXBNw0cwfj6OMG2c1/By2howZsUMMGHRl/A+fejQDvrLUH6fjdB2Of9QFK3ckCGeCBAhDyjQEzvGkGzMlFB8RJSQbDxH0HFDrJA+xrmP6IFF7+t6AnAdh9pwJL7nMAqoZrAfjsYwA/sCkCPYdtAGCYRQbCJ60DnrClAobYFwOXfb8A1DaS/Ad1VQNA7yUDNeo5AgPcQwOEbKsGkToDBAsV2wQVrEsFLyBm/kwjEQHODCkHn6ulA3HeFQG+QqD/7Or++WlOTv2UoyL9iH+2/TrICwIj0E8CeXTvABIVnwKA4R8CsnJk+YF3oQO80gEEV87VBo968QeEqjEHPveZAx2kQwGAM1sDQpKzA8/2mv14auD8q+go/I0o+wB7vu8CsJKrA2ex5v6wbmkANRAxB+goNQfeFqkBRCTQ/00wKwAXyv789ahpAG1XuQC7GK0HRuiJBRGmyQHO3kb/ds+DAh/0cwe7KE8H5Xt/A09uowEhvpcAlbbjA1uWhwHq22r/8yG5AfmUQQeMoPEFV0C5BQ6ztQEHgVEB3/g0/WfXhPAZhwT8jWn1AnrW9QGbOwEBdLWJAC9Npv0VgqMDLYOLAdXKqwNIvzb/abB0/QTHAvzDK8cAjglnBNJ1rwQq6DsGRDYo/1UAYQdr7PUHkawNB5p0zQKtPqD6aSO8/FGeHQEsJS0BIDxLAv2AGwcrPGsFyKXLAj6u6QOBVQ0HNfiVBqtG4P/Au98B7vB/B/4BSwBAw+EB4bnhBlppxQQ6O8EDcF9u/uvLmwIxB8cAwU6fA5IJxwJ+LjMCqKK7AdHuSwLUmqr9ARBZApa19QIIDOkCCs4g/b8GLP8mVd0DwPfJA+ooRQcJu1EBJnY0/epWYwDloDMHzri7BWzhQwR1ohcHgQ6zB5FLKwephzMGAK67BxLR7wW/ZIcGizNLA35iewD0igMA9+0DALZEewMa7VMBwnbHAJf32wGmeAMFpOMXABFR8wL0rhcDVKwHBJWVdwRyVi8FHSXvB7q8OwQNJgb9qrFBAHcnrPzWdTMBQJPLAGusFwckky8BOAJvAU83NwCCWJMHwLUzBOXcsweUxocBkzK08gKaIvs9O1cDig2/BWRSZwVIDgcGwHgbBtYTevyCBCb8jAoPAHi/xwDnEx8Cqz9U8ShvcQBmnEUF216RAEgPOv0A6u8A1NZjAdQLYvQaAakB9nlxARpTcvcd5bcDdtZbAvCRUwAWS5L+NKNS/e5L5v/Rser4dsY1AiBMeQcFRQ0EL8BRB8EVOQEUnjb+kcDo+mvbPQDC9UkE5pXNBt4A2QY2OnUBRSfM+vjB/PhQPH0DE4GpAEWUIQKb5v74DeP6+OdVRQKn/DUGNg0NBRc8rQdlWskB5RxU//eVgv91zwj8GCaxAlGkBQUP3EEG+OBlBWFUrQSYmOUE2iB1Bl+aFQINAdMDstCLBb6Q1wQcf48C89Cu/TQNoQMNSakA5I0A/PjfvvwD+7b8gAQI/35A+QA=="
]

			}
		],
		"application": {
			"bruker_topspin_parameters": {
				"title": "T=123C\r\n13C{1H} VACP MAS\r\n\r\n-- 13C ---\r\np15 = \t1.0 ms\r\nplw21 = \t15.2 W (30 kHz)\r\no1 = \t4050 Hz\r\naq = \t30 ms\r\nde = \t10.0 us\r\n-- 1H ---\r\np3 = \t2.6 us\r\nplw2 = \t50 W\r\nd1 = \t1.0 s\r\nspnam0 = \tRamp45-55.1000\r\nspdb0 = \t-11.2dB (opt) (=-5.35dB-6dB, 22kHz)\r\nplw12 = \t18.0 W (50 kHz)\r\nspnam2 = \tspinal64\r\npcpd2 = \t9.6 us\r\no2 = \t870 Hz\r\n-----\r\n*T_reel : \t123C (1.1118 * T_reel + 4.7554)\r\nT_reel : \t170C\r\nT_set : \t132C (0.7454 *T_reel + 4.8778)\r\nT_shim : \t41C\r\nFrame : \t700l/h\r\nShim : \t'extreme' (3600l/h)\r\nflush transf. line : \tyes\r\n---\r\nshim : \tsondeCP4mm.2020\r\nSR : \tReferences.4mm/#901\r\nrotor : \tPF + ZrO@ cap\r\nB : \t2760\r\nD : \t754\r\nnuR : \t10.0 kHz (MANUAL)",
				"auditp.txt": "##TITLE= Audit trail, TopSpin 4.0.1\r\n##JCAMPDX= 5.01\r\n##ORIGIN= Bruker BioSpin GmbH\r\n##OWNER= florian\r\n$$ S:/Bruker/TopSpin200/data/pf2_TBennett/nmr/PbBrPerovskite.1/51/pdata/1/auditp.txt\r\n##AUDIT TRAIL=  $$ (NUMBER, WHEN, WHO, WHERE, PROCESS, VERSION, WHAT)\r\n(   1,<2023-03-27 13:29:24.284 +0200>,<labo200>,<rmn200n.cemhti.cnrs-orleans.fr>,<go4>,<TopSpin 3.6.3>,\r\n      <created by zg on data set with UUID 'af5beb9c-cc8d-11ed-b8f0-000af7097849'\r\n       started at 2023-03-27 12:54:02.308 +0200,\r\n       POWCHK disabled, PULCHK disabled,\r\n       completed at 2023-03-27 13:29:24.283 +0200\r\n\r\n       configuration hash MD5:\r\n       8D 46 5C 87 EE 21 82 24 84 51 48 3B A3 DC EE 76\r\n       data hash MD5: 1496\r\n       2C D1 28 8B F5 09 37 40 58 C9 77 45 35 C7 F3 55\r\n>)\r\n(   2,<2023-10-01 18:13:32.489 +0200>,<CEMHTI/florian>,<florian-port2>,<proc1d>,<TopSpin 4.0.1>,\r\n      <Start of raw data processing\r\n       efp LB = 5 FT_mod = 6 PKNL = 1 PHC0 = -135.05 PHC1 = 0 SI = 4K \r\n       data hash MD5: 4K\r\n       8C 2C 81 59 E2 03 FF 3E 98 52 B2 08 68 52 B9 33>)\r\n(   3,<2023-10-01 18:13:40.799 +0200>,<CEMHTI/florian>,<florian-port2>,<proc1d>,<TopSpin 4.0.1>,\r\n      <pk fgphup PHC0 = 10.15977 PHC1 = -24.8 \r\n       data hash MD5: 4K\r\n       A0 84 72 7E 4E 10 71 BB D2 FD FE 69 64 9D B9 BE>)\r\n##END=\r\n\r\n$$ hash MD5\r\n$$ 86 F3 6D 15 11 0E 6D 12 11 03 18 0F 9C 51 AB 9B\r\n",
				"audita.txt": "##TITLE= Audit trail, TopSpin 3.6.3\n##JCAMPDX= 5.01\n##ORIGIN= Bruker BioSpin GmbH\n##OWNER= labo200\n$$ /mnt/oldCentos/racine/NMRData/data/pf2_TBennett/PbBrPerovskite/51/audita.txt\n##AUDIT TRAIL=  $$ (NUMBER, WHEN, WHO, WHERE, PROCESS, VERSION, WHAT)\n(   1,<2023-03-27 13:29:24.284 +0200>,<labo200>,<rmn200n.cemhti.cnrs-orleans.fr>,<go4>,<TopSpin 3.6.3>,\n      <created by zg on data set with UUID 'af5beb9c-cc8d-11ed-b8f0-000af7097849'\n       started at 2023-03-27 12:54:02.308 +0200,\n       POWCHK disabled, PULCHK disabled,\n       completed at 2023-03-27 13:29:24.283 +0200\n\n       configuration hash MD5:\n       8D 46 5C 87 EE 21 82 24 84 51 48 3B A3 DC EE 76\n       data hash MD5: 1496\n       2C D1 28 8B F5 09 37 40 58 C9 77 45 35 C7 F3 55\n>)\n##END=\n\n$$ hash MD5\n$$ BD FB A2 32 2C 25 2E 0E 2B C3 C2 E9 CC 7B F6 B8\n",
				"pulseprogram": "# 1 '/mnt/oldCentos/racine/NMRData/Local/lists/pp/pf_cp'\n# 1 '<built-in>'\n# 1 '<command-line>'\n# 1 '/mnt/oldCentos/racine/NMRData/Local/lists/pp/pf_cp'\n;cptppm.pf\n;cross-polarization pulse program\n;with tppm decoupling\n\n;set:\n;d1:       recycle delay\n;p3:       90 degree 1H pulse at pl2\n;pl2:      1H power for T90\n;p15:      contact pulse\n;pl1:      not used\n;pl21:     X power during CP\n;pl22:     1H power during CP\n;pl12:     1H power for decoupling\n;cpdprg2:  tppm15\n;p31:      tppm pulse length (~T180)\n;cnst31:   spinning speed\n;zgoptns:  cpdyn, cpfslg, vacp, dipshift\n;dipshift: cnst31\tspinning speed\n;dipshift: l6\tnbr rotor periods\n;cpfslg:   cnst24\t(right) offset in H for better decoupling\n;cpfslg:   cnst25\tLG offset, use setLG\n;vacp:     sp0 ramp shape on 1H\n;p2:       dfs pulse length (500us)\n;sp1:      dfs power level\n;cnst1:    dfs f1 frequency (1000)\n;cnst2:    dfs f2 frequency (70)\n;cnst3:    dfs frequency step (150)\n;p10:      rapt pulse length (20-50us)\n;pl10:     rapt power level\n;l11:      rapt number of pulses (5-20)\n;cnst11:   rapt + frequency offset\n\ndefine delay zfilter\n'zfilter=5*(1s/cnst31)'\n# 36 '/mnt/oldCentos/racine/NMRData/Local/lists/pp/pf_cp'\n;#ifndef cpdyn\n;'plw22=spw0'\n;#endif\n\n\n# 60 '/mnt/oldCentos/racine/NMRData/Local/lists/pp/pf_cp'\n'plw22=spw0'\n\n\n'in0=inf1'\n'd0=1u'\n# 1 'mc_line 66 file /mnt/oldCentos/racine/NMRData/Local/lists/pp/pf_cp exp. def. part of mc cmd. before ze'\n; dimension 1D; AQ_mode \ndefine delay MCWRK\ndefine delay MCREST\n'MCREST = d1 - 30m'\n'MCWRK = 0.333333*30m'\n\n    dccorr\n# 66 '/mnt/oldCentos/racine/NMRData/Local/lists/pp/pf_cp'\n# 66 '/mnt/oldCentos/racine/NMRData/Local/lists/pp/pf_cp'\n1 ze\n# 1 'mc_line 66 file /mnt/oldCentos/racine/NMRData/Local/lists/pp/pf_cp exp. def. of mc cmd. after ze'\n# 67 '/mnt/oldCentos/racine/NMRData/Local/lists/pp/pf_cp'\n;----------- recycle delay --------------------------------\n\n# 1 'mc_line 69 file /mnt/oldCentos/racine/NMRData/Local/lists/pp/pf_cp exp. start label for mc cmd.'\n2 MCWRK  * 2 do:f2\nLBLF0, MCWRK \n  MCREST\n# 70 '/mnt/oldCentos/racine/NMRData/Local/lists/pp/pf_cp'\n\n# 77 '/mnt/oldCentos/racine/NMRData/Local/lists/pp/pf_cp'\n;----------- FSLG -----------------------------------------\n\n\n# 81 '/mnt/oldCentos/racine/NMRData/Local/lists/pp/pf_cp'\n;----------- set power ------------------------------------\n  10u pl1:f1 pl2:f2\n;----------- dfs or rapt ----------------------------------\n# 97 '/mnt/oldCentos/racine/NMRData/Local/lists/pp/pf_cp'\n;----------------------------------------------- 90 degree proton pulse\n\n\n# 101 '/mnt/oldCentos/racine/NMRData/Local/lists/pp/pf_cp'\n  (p3 pl2 ph1):f2\n\n;----------------------------------------------- delay\n\n# 109 '/mnt/oldCentos/racine/NMRData/Local/lists/pp/pf_cp'\n  d0 pl21:f1 pl22:f2\t\t; attention: pas de declaration de puissance pendant les pulses...\n\n\n# 113 '/mnt/oldCentos/racine/NMRData/Local/lists/pp/pf_cp'\n;----------------------------------------------- cross-polarization\n\n\n# 117 '/mnt/oldCentos/racine/NMRData/Local/lists/pp/pf_cp'\n  (p15 pl21 ph2):f1 (p15:sp0 ph3):f2\n\n;----------------------------------------------- decoupling\n\n# 124 '/mnt/oldCentos/racine/NMRData/Local/lists/pp/pf_cp'\n  1u cpds2:f2\n\n\n# 129 '/mnt/oldCentos/racine/NMRData/Local/lists/pp/pf_cp'\n;----------------------------------------------- acquisition\n  go=2 ph31\n\n  1m do:f2\n\n# 137 '/mnt/oldCentos/racine/NMRData/Local/lists/pp/pf_cp'\n;----------------------------------------------- write\n\n\n# 1 'mc_line 144 file /mnt/oldCentos/racine/NMRData/Local/lists/pp/pf_cp exp. mc cmd. in line'\n  MCWRK wr #0\n  MCWRK zd\n  lo to LBLF0 times td0\n\n# 145 '/mnt/oldCentos/racine/NMRData/Local/lists/pp/pf_cp'\n# 147 '/mnt/oldCentos/racine/NMRData/Local/lists/pp/pf_cp'\nHaltAcqu, 1m\t\t\t\t;jump address for protection files\nexit\n\nph0=0\nph1=1 3\t\t\t\t; H pi/2\nph2=0 0 1 1 3 3 2 2\t\t; X CP\nph3=0\t\t\t\t; H CP\nph11=0 2\t\t\t; H pi (drain)\nph31=0 2 1 3 3 1 2 0\t\t; receiver\n\n",
				"acqus": "##TITLE= Parameter file, TopSpin 3.6.3\n##JCAMPDX= 5.0\n##DATATYPE= Parameter Values\n##NPOINTS= 13\t$$ modification sequence number\n##ORIGIN= Bruker BioSpin GmbH\n##OWNER= labo200\n$$ 2023-03-27 13:29:24.285 +0200  labo200@rmn200n.cemhti.cnrs-orleans.fr\n$$ /mnt/oldCentos/racine/NMRData/data/pf2_TBennett/PbBrPerovskite/51/acqus\n$$ process /opt/topspin3.6.3/prog/mod/go4\n##$ACQT0= 1000000\n##$AMP= (0..31)\n100 100 100 100 100 100 100 100 100 100 100 100 100 100 100 100 100 100\n100 100 100 100 100 100 100 100 100 100 100 100 100 100\n##$AMPCOIL= (0..19)\n-1 0 0 0 0 0 0 0 0 0 0 0 0 0 0 0 0 0 0 0\n##$ANAVPT= -1\n##$AQSEQ= 0\n##$AQ_mod= 3\n##$AUNM= <au_zgonly>\n##$AUTOPOS= <>\n##$BF1= 50.327758\n##$BF2= 200.15\n##$BF3= 200.15\n##$BF4= 200.15\n##$BF5= 200.15\n##$BF6= 200.15\n##$BF7= 200.15\n##$BF8= 200.15\n##$BWFAC= (0..63)\n0 0 0 0 0 0 0 0 0 0 0 0 0 0 0 0 0 0 0 0 0 0 0 0 0 0 0 0 0 0 0 0 0 0 0 0\n0 0 0 0 0 0 0 0 0 0 0 0 0 0 0 0 0 0 0 0 0 0 0 0 0 0 0 0\n##$BYTORDA= 0\n##$CAGPARS= (0..11)\n0 0 0 0 0 0 0 0 0 0 0 0\n##$CHEMSTR= <none>\n##$CNST= (0..63)\n1 1 1 1 1 1 1 1 1 1 1 1 1 1 1 1 1 1 1 1 1 1 1 1 1 1 1 1 1 1 1 10000 1 1\n1 1 1 1 1 1 1 1 1 1 1 1 1 1 1 1 1 1 1 1 1 1 1 1 1 1 1 1 1 1\n##$CPDPRG= (0..8)\n<> <> <spinal64> <> <> <> <> <> <>\n##$D= (0..63)\n1e-06 1 0 0 0 0 0 0 0 0 0 0 0 0 0 0 0 0 0 0 0.1 0 0 0 0 0 0 0 0 0 0 0 0\n0 0 0 0 0 0 0 0 0 0 0 0 0 0 0 0 0 0 0 0 0 0 0 0 0 0 0 0 0 0 0\n##$DATE= 1679916564\n##$DATE_START= 1679914442\n##$DE= 10\n##$DECBNUC= <off>\n##$DECIM= 800\n##$DECNUC= <off>\n##$DECSTAT= 4\n##$DIGMOD= 1\n##$DIGTYP= 12\n##$DQDMODE= 0\n##$DR= 21\n##$DS= 0\n##$DSPFIRM= 0\n##$DSPFVS= 20\n##$DTYPA= 0\n##$EXP= <SOLIDS1H>\n##$FCUCHAN= (0..9)\n0 2 1 0 0 0 0 0 0 0\n##$FL1= 0\n##$FL2= 0\n##$FL3= 0\n##$FL4= 0\n##$FN_INDIRECT= (0..7)\n0 0 0 0 0 0 0 0\n##$FOV= 0\n##$FQ1LIST= <>\n##$FQ2LIST= <>\n##$FQ3LIST= <>\n##$FQ4LIST= <>\n##$FQ5LIST= <>\n##$FQ6LIST= <>\n##$FQ7LIST= <>\n##$FQ8LIST= <>\n##$FRQLO3= 58817\n##$FRQLO3N= 2\n##$FS= (0..7)\n83 83 83 83 83 83 83 83\n##$FTLPGN= 0\n##$FW= 4032000\n##$FnILOOP= 0\n##$FnMODE= 0\n##$FnTYPE= 0\n##$GPNAM= (0..31)\n<> <> <> <> <> <> <> <> <> <> <> <> <> <> <> <> <> <> <> <> <> <> <> <>\n<> <> <> <> <> <> <> <>\n##$GPX= (0..31)\n0 0 0 0 0 0 0 0 0 0 0 0 0 0 0 0 0 0 0 0 0 0 0 0 0 0 0 0 0 0 0 0\n##$GPY= (0..31)\n0 0 0 0 0 0 0 0 0 0 0 0 0 0 0 0 0 0 0 0 0 0 0 0 0 0 0 0 0 0 0 0\n##$GPZ= (0..31)\n0 0 0 0 0 0 0 0 0 0 0 0 0 0 0 0 0 0 0 0 0 0 0 0 0 0 0 0 0 0 0 0\n##$GRDPROG= <>\n##$GRPDLY= 67.9839172363281\n##$HDDUTY= 20\n##$HDRATE= 1\n##$HGAIN= (0..3)\n2000 0 0 0\n##$HL1= 0\n##$HL2= 0\n##$HL3= 0\n##$HL4= 0\n##$HOLDER= 0\n##$HPMOD= (0..7)\n0 1 1 0 0 0 0 0\n##$HPPRGN= 0\n##$IN= (0..63)\n0 0 0 0 0 0 0 0 0 0 0 0 0 0 0 0 0 0 0 0 0 0 0 0 0 0 0 0 0 0 0 0 0 0 0 0\n0 0 0 0 0 0 0 0 0 0 0 0 0 0 0 0 0 0 0 0 0 0 0 0 0 0 0 0\n##$INF= (0..7)\n0 0 0 0 0 0 0 0\n##$INP= (0..63)\n0 0 0 0 0 0 0 0 0 0 0 0 0 0 0 0 0 0 0 0 0 0 0 0 0 0 0 0 0 0 0 0 0 0 0 0\n0 0 0 0 0 0 0 0 0 0 0 0 0 0 0 0 0 0 0 0 0 0 0 0 0 0 0 0\n##$INSTRUM= <spect>\n##$INTEGFAC= (0..63)\n0 0 0 0 0 0 0 0 0 0 0 0 0 0 0 0 0 0 0 0 0 0 0 0 0 0 0 0 0 0 0 0 0 0 0 0\n0 0 0 0 0 0 0 0 0 0 0 0 0 0 0 0 0 0 0 0 0 0 0 0 0 0 0 0\n##$L= (0..31)\n1 1 1 1 1 1 1 1 1 1 1 1 1 1 1 1 1 1 1 1 4 1 1 1 1 1 1 1 1 1 1 1\n##$LFILTER= -1\n##$LGAIN= -1\n##$LINPSTP= 0\n##$LOCKED= no\n##$LOCKFLD= -1\n##$LOCKGN= -1\n##$LOCKPOW= -1\n##$LOCKPPM= -1\n##$LOCNUC= <off>\n##$LOCPHAS= -1\n##$LOCSHFT= no\n##$LOCSW= 0\n##$LTIME= -1\n##$MASR= 10000\n##$MASRLST= <masrlst>\n##$MULEXPNO= (0..15)\n0 0 0 0 0 0 0 0 0 0 0 0 0 0 0 0\n##$NBL= 1\n##$NC= -5\n##$NLOGCH= 2\n##$NOVFLW= 0\n##$NS= 2048\n##$NUC1= <13C>\n##$NUC2= <1H>\n##$NUC3= <off>\n##$NUC4= <off>\n##$NUC5= <off>\n##$NUC6= <off>\n##$NUC7= <off>\n##$NUC8= <off>\n##$NUCLEUS= <off>\n##$NUSLIST= <automatic>\n##$NusAMOUNT= 25\n##$NusFPNZ= no\n##$NusJSP= 0\n##$NusSEED= 54321\n##$NusSPTYPE= 0\n##$NusT2= 1\n##$NusTD= 0\n##$O1= 4050\n##$O2= 870\n##$O3= 400.26\n##$O4= 400.26\n##$O5= 400.26\n##$O6= 400.26\n##$O7= 400.26\n##$O8= 400.26\n##$OVERFLW= 0\n##$P= (0..63)\n0 4.8 0 2.6 0 0 0 0 0 0 0 0 0 0 0 1000 0 0 0 0 2.125 0 0 0 0 0 0 0 0 0\n0 0 0 0 0 0 0 0 0 0 0 0 0 0 0 0 0 0 0 0 0 0 0 0 0 0 0 0 0 0 0 0 0 0\n##$PACOIL= (0..15)\n2 1 0 0 0 0 0 0 0 0 0 0 0 0 0 0\n##$PAPS= 0\n##$PARMODE= 0\n##$PCPD= (0..9)\n0 0 9.6 0 0 0 0 0 0 0\n##$PEXSEL= (0..9)\n1 1 1 1 1 1 1 1 1 1\n##$PHCOR= (0..31)\n0 0 0 0 0 0 0 0 0 75 0 0 0 0 0 0 0 0 0 0 0 0 0 0 0 0 0 0 0 0 0 0\n##$PHLIST= <>\n##$PHP= 1\n##$PH_ref= 46\n##$PL= (0..63)\n120 120 120 120 120 120 120 120 120 120 120 120 120 120 120 120 120 120\n120 120 120 120 120 120 120 120 120 120 120 120 120 120 120 120 120 120\n120 120 120 120 120 120 120 120 120 120 120 120 120 120 120 120 120 120\n120 120 120 120 120 120 120 120 120 120\n##$PLSTEP= 3\n##$PLSTRT= -6\n##$PLW= (0..63)\n0 0 50 0 0 0 0 0 0 0 0 0 18 0 0 0 0 0 0 0 10.4 15.2 13.18257 0 0 0 0 0\n0 0 0 0 0 0 0 0 0 0 0 0 0 0 0 0 0 0 0 0 0 0 0 0 0 0 0 0 0 0 0 0 0 0 0 0\n##$PLWMAX= (0..7)\n1312.5 416.7 0 0 0 0 0 0\n##$PQPHASE= 0\n##$PQSCALE= 1\n##$PR= 1\n##$PRECHAN= (0..15)\n-1 1 -1 0 -1 -1 -1 -1 -1 -1 -1 -1 -1 -1 -1 -1\n##$PRGAIN= 0\n##$PROBHD= <H140172_001 (PH MAS WVT 200W1 BL4 15N-31P/19F-1H)>\n##$PROBINPUTS= (0..15)\n<31P-197Au> <1H/19F> <> <> <> <> <> <> <> <> <> <> <> <> <> <>\n##$PULPROG= <pf_cp>\n##$PW= 0\n##$PYNM= <>\n##$ProjAngle= 0\n##$QNP= 0\n##$RD= 0\n##$RECCHAN= (0..15)\n0 2 0 0 0 0 0 0 0 0 0 0 0 0 0 0\n##$RECPH= 0\n##$RECPRE= (0..15)\n0 1 -1 -1 -1 -1 -1 -1 -1 -1 -1 -1 -1 -1 -1 -1\n##$RECPRFX= (0..15)\n1 0 0 0 0 0 0 0 0 0 0 0 0 0 0 0\n##$RECSEL= (0..15)\n0 0 1 0 0 0 0 0 0 0 0 0 0 0 0 0\n##$RG= 2050\n##$RO= 0\n##$RSEL= (0..15)\n0 2 1 0 0 0 0 0 0 0 0 0 0 0 0 0\n##$S= (0..7)\n83 83 83 83 83 83 83 83\n##$SELREC= (0..9)\n0 0 0 0 0 0 0 0 0 0\n##$SFO1= 50.331808\n##$SFO2= 200.15087\n##$SFO3= 200.15040026\n##$SFO4= 200.15040026\n##$SFO5= 200.15040026\n##$SFO6= 200.15040026\n##$SFO7= 200.15040026\n##$SFO8= 200.15040026\n##$SOLVENT= <>\n##$SOLVOLD= <off>\n##$SP= (0..63)\n120 120 120 120 120 120 120 120 120 120 120 120 120 120 120 120 120 120\n120 120 120 120 120 120 120 120 120 120 120 120 120 120 120 120 120 120\n120 120 120 120 120 120 120 120 120 120 120 120 120 120 120 120 120 120\n120 120 120 120 120 120 120 120 120 120\n##$SPECTR= 0\n##$SPINCNT= 0\n##$SPNAM= (0..63)\n<Ramp45-55.1000> <> <> <> <> <> <> <> <> <> <> <> <> <> <> <> <> <> <>\n<> <> <> <> <> <> <> <> <> <> <> <> <> <> <> <> <> <> <> <> <> <> <> <>\n<> <> <> <> <> <> <> <> <> <> <> <> <> <> <> <> <> <> <> <> <>\n##$SPOAL= (0..63)\n0.5 0.5 0.5 0.5 0.5 0.5 0.5 0.5 0.5 0.5 0.5 0.5 0.5 0.5 0.5 0.5 0.5 0.5\n0.5 0.5 0.5 0.5 0.5 0.5 0.5 0.5 0.5 0.5 0.5 0.5 0.5 0.5 0.5 0.5 0.5 0.5\n0.5 0.5 0.5 0.5 0.5 0.5 0.5 0.5 0.5 0.5 0.5 0.5 0.5 0.5 0.5 0.5 0.5 0.5\n0.5 0.5 0.5 0.5 0.5 0.5 0.5 0.5 0.5 0.5\n##$SPOFFS= (0..63)\n0 0 0 0 0 0 0 0 0 0 0 0 0 0 0 0 0 0 0 0 0 0 0 0 0 0 0 0 0 0 0 0 0 0 0 0\n0 0 0 0 0 0 0 0 0 0 0 0 0 0 0 0 0 0 0 0 0 0 0 0 0 0 0 0\n##$SPPEX= (0..63)\n0 0 0 0 0 0 0 0 0 0 0 0 0 0 0 0 0 0 0 0 0 0 0 0 0 0 0 0 0 0 0 0 0 0 0 0\n0 0 0 0 0 0 0 0 0 0 0 0 0 0 0 0 0 0 0 0 0 0 0 0 0 0 0 0\n##$SPW= (0..63)\n13.18257 0 0 0 0 0 0 0 0 0 0 0 0 0 0 0 0 0 0 0 0 0 0 0 0 0 0 0 0 0 0 0\n0 0 0 0 0 0 0 0 0 0 0 0 0 0 0 0 0 0 0 0 0 0 0 0 0 0 0 0 0 0 0 0\n##$SUBNAM= (0..9)\n<> <> <> <> <> <> <> <> <> <>\n##$SW= 496.703794149417\n##$SWIBOX= (0..19)\n0 1 3 0 0 0 0 0 0 0 0 0 0 0 0 0 0 0 0 0\n##$SW_h= 25000\n##$SWfinal= 0\n##$SigLockShift= 0\n##$TD= 1496\n##$TD0= 4\n##$TD_INDIRECT= (0..7)\n0 0 0 0 0 0 0 0\n##$TDav= 1\n##$TE= 405.091\n##$TE1= 405.091\n##$TE2= 0\n##$TE3= 0\n##$TE4= 0\n##$TEG= 300\n##$TE_MAGNET= 0\n##$TE_PIDX= 1\n##$TE_RAW= 405.091\n##$TE_STAB= (0..9)\n2 2 0 0 0 0 0 0 0 0\n##$TL= (0..7)\n120 120 120 120 120 120 120 120\n##$TOTROT= (0..63)\n0 0 0 0 0 0 0 0 0 0 0 0 0 0 0 0 0 0 0 0 0 0 0 0 0 0 0 0 0 0 0 0 0 0 0 0\n0 0 0 0 0 0 0 0 0 0 0 0 0 0 0 0 0 0 0 0 0 0 0 0 0 0 0 0\n##$TUBE_TYPE= <>\n##$USERA1= <>\n##$USERA2= <>\n##$USERA3= <>\n##$USERA4= <>\n##$USERA5= <>\n##$UUID= <af5beb9c-cc8d-11ed-b8f0-000af7097849>\n##$V9= 5\n##$VALIDCODE= -1\n##$VALIST= <>\n##$VCLIST= <>\n##$VDLIST= <>\n##$VPLIST= <>\n##$VTLIST= <>\n##$WBST= 1024\n##$WBSW= 3\n##$XGAIN= (0..3)\n670 0 0 0\n##$XL= 0\n##$YL= 0\n##$YMAX_a= 4362806\n##$YMIN_a= -4318606\n##$ZGOPTNS= <-Ddec>\n##$ZL1= 120\n##$ZL2= 120\n##$ZL3= 120\n##$ZL4= 120\n##$scaledByNS= no\n##$scaledByRG= no\n##END=\n",
				"procs": "##TITLE= Parameter file, TopSpin 4.0.1\r\n##JCAMPDX= 5.0\r\n##DATATYPE= Parameter Values\r\n##NPOINTS= 11\t$$ modification sequence number\r\n##ORIGIN= Bruker BioSpin GmbH\r\n##OWNER= labo200\r\n$$ 2023-10-01 18:13:40.709 +0200  CEMHTI/florian@florian-port2\r\n$$ S:/Bruker/TopSpin200/data/pf2_TBennett/nmr/PbBrPerovskite.1/51/pdata/1/procs\r\n$$ process C:/Bruker/TopSpin4.0.1/prog/mod/proc1d.exe\r\n##$ABSF1= 0\r\n##$ABSF2= 0\r\n##$ABSG= 0\r\n##$ABSL= 0\r\n##$ALPHA= 0\r\n##$AQORDER= 0\r\n##$ASSFAC= 0\r\n##$ASSFACI= 0\r\n##$ASSFACX= 0\r\n##$ASSWID= 0\r\n##$AUNMP= <proc_1d>\r\n##$AXLEFT= 0\r\n##$AXNAME= <>\r\n##$AXNUC= <13C>\r\n##$AXRIGHT= 0\r\n##$AXTYPE= 0\r\n##$AXUNIT= <>\r\n##$AZFE= 0.1\r\n##$AZFW= 0.5\r\n##$BCFW= 0\r\n##$BC_mod= 0\r\n##$BYTORDP= 0\r\n##$COROFFS= 0\r\n##$CY= 10\r\n##$DATMOD= 1\r\n##$DC= 0\r\n##$DFILT= <>\r\n##$DTYPP= 0\r\n##$ERETIC= no\r\n##$F1P= 199.294336109833\r\n##$F2P= -133.861479528761\r\n##$FCOR= 1\r\n##$FTSIZE= 4096\r\n##$FT_mod= 6\r\n##$GAMMA= 0\r\n##$GB= 0\r\n##$INTBC= 1\r\n##$INTSCL= 1\r\n##$ISEN= 128\r\n##$LB= 5\r\n##$LEV0= 0\r\n##$LPBIN= 0\r\n##$MAXI= 10000\r\n##$MC2= 0\r\n##$MEAN= 0\r\n##$ME_mod= 0\r\n##$MI= 50\r\n##$MddCEXP= no\r\n##$MddCT_SP= no\r\n##$MddF180= no\r\n##$MddLAMBDA= 0\r\n##$MddMEMORY= 0\r\n##$MddMERGE= 0\r\n##$MddNCOMP= 0\r\n##$MddNITER= 0\r\n##$MddNOISE= 0\r\n##$MddPHASE= 0\r\n##$MddSEED= 0\r\n##$MddSRSIZE= 0\r\n##$Mdd_CsALG= 0\r\n##$Mdd_CsLAMBDA= 0\r\n##$Mdd_CsNITER= 0\r\n##$Mdd_CsNORM= 0\r\n##$Mdd_CsVE= no\r\n##$Mdd_CsZF= 0\r\n##$Mdd_LrLAMBDA= 0\r\n##$Mdd_LrNITER= 0\r\n##$Mdd_LrRANK= 0\r\n##$Mdd_LrZF= 0\r\n##$Mdd_mod= 0\r\n##$NCOEF= 0\r\n##$NC_proc= -6\r\n##$NLEV= 6\r\n##$NOISF1= 5\r\n##$NOISF2= -5\r\n##$NSP= 0\r\n##$NTH_PI= 0\r\n##$NZP= 0\r\n##$OFFSET= 328.4733\r\n##$PC= 4\r\n##$PHC0= -124.8902\r\n##$PHC1= -24.8\r\n##$PH_mod= 1\r\n##$PKNL= yes\r\n##$PPARMOD= 0\r\n##$PPDIAG= 0\r\n##$PPIPTYP= 0\r\n##$PPMPNUM= 2147483647\r\n##$PPRESOL= 1\r\n##$PSCAL= 1\r\n##$PSIGN= 0\r\n##$PYNMP= <proc.py>\r\n##$RDF1= 0\r\n##$RDF2= 0\r\n##$RDFWHM= 0\r\n##$RDINT= 0\r\n##$RDPOS= 0\r\n##$REVERSE= no\r\n##$SF= 50.3277766700001\r\n##$SI= 4096\r\n##$SIGF1= 40\r\n##$SIGF2= 20\r\n##$SINO= 0\r\n##$SIOLD= 4096\r\n##$SPECTYP= <>\r\n##$SREF_mod= 1\r\n##$SREGLST= <1H.CDCl3>\r\n##$SSB= 0\r\n##$STSI= 4096\r\n##$STSR= 0\r\n##$SW_p= 25000\r\n##$SYMM= 0\r\n##$S_DEV= 0\r\n##$TDeff= 1496\r\n##$TDoff= 0\r\n##$TI= <>\r\n##$TILT= no\r\n##$TM1= 0\r\n##$TM2= 0\r\n##$TOPLEV= 0\r\n##$USERP1= <>\r\n##$USERP2= <>\r\n##$USERP3= <>\r\n##$USERP4= <>\r\n##$USERP5= <>\r\n##$WDW= 1\r\n##$XDIM= 0\r\n##$YMAX_p= 269136808\r\n##$YMIN_p= -23433849\r\n##END=\r\n"
			},
			"dmfit": {
				"from_filename": "S:/Bruker/TopSpin200/data/pf2_TBennett/nmr/PbBrPerovskite.1/51/pdata/1/1r",
				"save_date": "2023-10-01T16:13:55Z",
				"from_title": "T=123C",
				"origin": "pf_cp 13C PbBrPerovskite 51_1 1r -  labo200\r\n$$ 2023-10-01 18:13:40.709 +0200  CEMHTI/florian@florian-port2\r\n$$ S:/Bruker/TopSpin200/data/pf2_TBennett/nmr/PbBrPerovskite.1/51/pdata/1/procs\r\n$$ process C:/Bruker/TopSpin4.0.1/prog/mod/proc1d.exe\r\n S:/Bruker/TopSpin200/data/pf2_TBennett/nmr/PbBrPerovskite.1/51/pdata/1/1r"
			}
		}
	}
}
