# Supplementary material for: Structural dynamics of melting and glass formation in a two-dimensional hybrid perovskite
Source: Nat Commun. 2025 Aug 18;16:7696. doi: 10.1038/s41467-025-61410-z (PMC12361452; doi:10.1038/s41467-025-61410-z)
Supplement: Supplementary file 4 — Source Data [file 41467_2025_61410_MOESM4_ESM.zip › Source Data/NMR_Source_Data/PbBrPerovskite.3 - 1H Hahn echo MAS 10kHz, T=185C.fxml]

<?xml version="1.0" encoding="utf-8" ?>
<NMRFit>
<FitParameters>
	<timestamp>2024-10-15T12:31:33Z</timestamp>
	<DMFitVersion>20230120</DMFitVersion>
	<FitMode>0</FitMode>
	<FitModeAsc>Fit 1D</FitModeAsc>
	<Sdev>39.02919415</Sdev>
	<ComputeParam>
		<ShapeSize>4096</ShapeSize>
		<npasab>64</npasab>
		<ssbMax>10</ssbMax>
		<QuadStep>15</QuadStep>
		<EtaStep>11</EtaStep>
		<CptThreshold>99</CptThreshold>
		<CSAStep>15</CSAStep>
		<MinCSAStep>50</MinCSAStep>
		<GaussMult>0.75</GaussMult>
		<SWMult>4</SWMult>
	</ComputeParam>
	<Dimension>F2
		<nucleus>1H</nucleus>
		<frequency>200.1502011</frequency>
		<line>
			<ModelName>Gaus/Lor</ModelName>
			<amp Fit="*"  Error="18.31231">1012.00533</amp>
			<pos Fit="*"  Unit="ppm" Error="0.00042">7.73621182</pos>
			<wid  Unit="ppm">0.03497373453</wid>
			<gl>0</gl>
			<T2>45.47284088</T2>
		</line>
		<line>
			<ModelName>Gaus/Lor</ModelName>
			<amp Fit="*"  Error="19.25992">1377.800586</amp>
			<pos Fit="*"  Unit="ppm" Error="0.00032">7.689285241</pos>
			<wid  Unit="ppm">0.03497373453</wid>
			<gl>0</gl>
			<T2>45.47284088</T2>
		</line>
		<line>
			<ModelName>Gaus/Lor</ModelName>
			<amp Fit="*"  Error="23.94985">2539.88071</amp>
			<pos Fit="*"  Unit="ppm" Error="0.00020">7.63589964</pos>
			<wid  Unit="ppm">0.03497373453</wid>
			<gl>0</gl>
			<T2>45.47284088</T2>
		</line>
		<line>
			<ModelName>Gaus/Lor</ModelName>
			<amp Fit="*"  Error="23.58703">2320.043978</amp>
			<pos Fit="*"  Unit="ppm" Error="0.00021">7.602717631</pos>
			<wid  Unit="ppm">0.03497373453</wid>
			<gl>0</gl>
			<T2>45.47284088</T2>
		</line>
		<line>
			<ModelName>Gaus/Lor</ModelName>
			<amp Fit="*"  Error="19.60349">731.8827006</amp>
			<pos Fit="*"  Unit="ppm" Error="0.00061">7.082708304</pos>
			<wid  Unit="ppm">0.03497373453</wid>
			<gl>0</gl>
			<T2>45.47284088</T2>
		</line>
		<line>
			<ModelName>Gaus/Lor</ModelName>
			<amp Fit="*"  Error="30.57664">1571.826844</amp>
			<pos Fit="*"  Unit="ppm" Error="0.00039">7.04080789</pos>
			<wid  Unit="ppm">0.03497373453</wid>
			<gl>0</gl>
			<T2>45.47284088</T2>
		</line>
		<line>
			<ModelName>Gaus/Lor</ModelName>
			<amp Fit="*"  Error="32.93550">1726.814403</amp>
			<pos Fit="*"  Unit="ppm" Error="0.00043">7.012185279</pos>
			<wid  Unit="ppm">0.03497373453</wid>
			<gl>0</gl>
			<T2>45.47284088</T2>
		</line>
		<line>
			<ModelName>Gaus/Lor</ModelName>
			<amp Fit="*"  Error="28.88994">1312.541137</amp>
			<pos Fit="*"  Unit="ppm" Error="0.00047">6.982057196</pos>
			<wid  Unit="ppm">0.03497373453</wid>
			<gl>0</gl>
			<T2>45.47284088</T2>
		</line>
		<line>
			<ModelName>Gaus/Lor</ModelName>
			<amp Fit="*"  Error="20.86239">589.9451057</amp>
			<pos Fit="*"  Unit="ppm" Error="0.00079">6.943618152</pos>
			<wid  Unit="ppm">0.03497373453</wid>
			<gl>0</gl>
			<T2>45.47284088</T2>
		</line>
		<line>
			<ModelName>Jmultiplet</ModelName>
			<amp Fit="*"  Error="6.08658">498.2435515</amp>
			<pos Fit="*"  Unit="ppm" Error="0.00052">6.770929051</pos>
			<wid  Unit="ppm">0.03497373453</wid>
			<gl>0</gl>
			<T2>45.47284088</T2>
			<J1 Fit="*"  Error="0.11680">7.759449194</J1>
			<n_J1>4</n_J1>
		</line>
		<line>
			<ModelName>Jmultiplet</ModelName>
			<amp Fit="*"  Error="7.96358">509.1150889</amp>
			<pos Fit="*"  Unit="ppm" Error="0.00067">5.430281645</pos>
			<wid  Unit="ppm">0.03497373453</wid>
			<gl>0</gl>
			<T2>45.47284088</T2>
			<J1 Fit="*"  Error="0.16296">6.389159862</J1>
			<n_J1>3</n_J1>
		</line>
		<line>
			<ModelName>Jmultiplet</ModelName>
			<amp Fit="*"  Error="13.58881">3053.247887</amp>
			<pos Fit="*"  Unit="ppm" Error="0.00015">1.550270162</pos>
			<wid  Unit="ppm">0.03497373453</wid>
			<gl>0</gl>
			<T2>45.47284088</T2>
			<J1 Fit="*"  Error="0.04938">6.395638989</J1>
			<n_J1>1</n_J1>
		</line>
	</Dimension>
</FitParameters>
<GraphParameters>
	<Dimensions>
		<X>
			<min>1801.35181</min>
			<max>0</max>
			<tic>200.1502011</tic>
		</X>
		<Amp>
			<min>-90.39948565</min>
			<max>3131.320936</max>
		</Amp>
	</Dimensions>
</GraphParameters>
<DataFile>
	<FileName>PbBrPerovskite.3 - 1H Hahn echo MAS 10kHz, T=185C.csdf</FileName>
	<FileTitle>T = 185C</FileTitle>
</DataFile>
</NMRFit>
