# Supplementary material for: Structural dynamics of melting and glass formation in a two-dimensional hybrid perovskite
Source: Nat Commun. 2025 Aug 18;16:7696. doi: 10.1038/s41467-025-61410-z (PMC12361452; doi:10.1038/s41467-025-61410-z)
Supplement: Supplementary file 4 — Source Data [file 41467_2025_61410_MOESM4_ESM.zip › Source Data/NMR_Source_Data/PbBrPerovskite.3 - 13C{1H} INEPT MAS 10kHz, T=160C.csdf]

{
	"csdm": {
		"version": "1.0",
		"read_only": false,
		"description": "T=160C",
		"origin": "pf_Rinept 13C PbBrPerovskite 96_1 1r -  labo200\n$$ 2023-03-29 11:15:56.322 +0200  labo200@rmn200n.cemhti.cnrs-orleans.fr\n$$ /mnt/oldCentos/racine/NMRData/data/pf2_TBennett/PbBrPerovskite.3/96/pdata/1/procs\n$$ process /opt/topspin3.6.3/prog/mod/proc1d\n S:/Bruker/TopSpin200/data/pf2_TBennett/nmr/PbBrPerovskite.3/96/pdata/1/1r",
		"timestamp": "2023-03-31T07:06:17Z",
		"dimensions": [
			{
				"type": "linear",
				"count": 4096,
				"quantity_name": "Frequency",
				"increment": "-6.103515625 Hz",
				"coordinates_offset": "16531.33088 Hz",
				"origin_offset": "50.32777667 MHz",
				"label": "13C - Frequency",
				"reciprocal": {
					"quantity_name": "time",
					"label": "13C - time"
				}
			}
		],
		"dependent_variables": [
			{
				"type": "internal",
				"name": "NMR Spectrum",
				"encoding": "base64",
				"numeric_type": "float32",
				"quantity_type": "scalar",
				"components": 
[
"aswjwJ/jc8AOTey/uTsIQNLCw0B/HghB5YALQWGb4kABGIlANut0P2CcF8B7uKPATlTWwCTr2cDkW7bA4nSBwDXVHsBhQ5S/eAtBPo0X2j+Uvj1ANkNLQG3G+z/iWGk95JKAv8GoQr1oGiBAC7mSQPerfkBqzXc+hz6QwPly28BbhZTAxCGbP0R84kB0CxJBIIDBQMZL5r3MqbHA5Z/vwGZbvMDYGT3A2oyIv7p4c7+zSci/3QO+v7T3wr5EmkE/bQU1P1E6Nr8IoxrAYC5BwEIHAsCqz0q+C1WkP90j6T/kc+I/+/vnP3bfBkAuoAVAYx2QP9kOKL9MzhLAIe8vwPFj578py1G+iCOUP806B0CyVFRAXyysQKgR/UACSBhBb5QPQSIJz0AnKXBAMvYwQI33d0CbTKlAm/aLQIY4573B2dXAnf8+wXZeT8H8YhbBWf1kwHjqrj/gm25A+OGAQBkBeEAVXYNAUxV8QKt+9D+bXRfA/k/pwM1XI8HD/hbBUU22wA5O1L83+Jc9DAGMvwkgXcDBYZHAF75MwPyH7r7tLK4/1CksP7lcCMDS6p7Auz+2wCnLbMChZ0m+ssw1QL0BhkCAU4NAtUx0QGngiUBzJq5AupbDQM4Mp0CUzilAHMsDv3hzLsB4cj/AMVjCv9alAT+a9+A/O4/OP7mr4z5AIkW/x/mRv/MOwr5P/5Q/CfI2QPnfhkBbkqJAHBeyQJuou0AZ3sRAAFjSQF2J5kCd7PxARYQCQU0O5UDOVYhAhonJvlPBscDhKRTByCQewRld58ANnzfA3bMoPxW8rj9ZBm+/UFuQwPyc3MAsKNDA7/dowD7o773QvAdAkM8ZQPUo3D+yfOw/Sst4QIHA6UDWyiJBnnYnQfIE70DiiBdA1WgbwHZnmMBz74HAnwzTvzqSCz6dkQC/FvJlwKXR6MBZjg7BxWfYwJffnb+hH6ZAKJ8UQaR6D0EH249Af5rXv3DazcCbQffAG/W0wPwAAsAQ530/MVESQKSeC0AB7Og/qaIEQIfFOUASw2VAFgJgQJTHKkBosNk/oceQP6U9XD+dgFk+ZLq0v8ZsdsARkcLA8vDawMeZsMDr2iXAR4MqPxHOPkB65W9AbaxHQDqBzD+x7tO+JyEswOl6ncA9UtDA1XPYwEcBrsA8fUjAmQqNvzKE7b6JkbG/Khk7wHQtbcBaDELAs9q9v1RDDr9risW/X/CQwCWIBME+WTLBFi9DwdMlPMFAYC3B2EkgwTbVDMFUn8DAIZCMvx0knEBhMRVBR+AZQRKcnkD/wTHAP14eweiwUMFDfjLB3D2/wDphQL9vwPI/Gg+7PxrxCb/hGQDA8FTuv+viNr+8dMC9TgKNv+4DX8Ap7LrAJp7WwEbIs8Ae1VXATXOSv9EReD6su5A/g+8cQL0imEBmCe5APCcOQfCW7kABri5AEW56wBuZHMFSLETBwXciwTCLi8BhGytA80cEQa0pLUEcOSZB3eMDQXLwu0AWBoNA4fo1QHZe0j8dSYA+FW2Lv8C697/LkQnAAZYDwG3WA8C/NgXApze3vw96Fj9p/nFALi/XQJoE8UCds6pAZySnPzdY5b89m7q/dvAmQP4mAUE82DhBDg0yQX2b+EDjPY9A6rxvQIcOrkAjztxAreapQL+9pD4GiKrApKb9wMUfvcCiY7G/fKGzP6X9+r4ixcbA47I6wUhwTMGvcgvBbmQewMX/3D/Vxvk/SuqYvP9Q/r5WxipAs5cAQX8YO0G93ShBmZqgQJn6or/PuonApK8rwPNv0z/g9KtAg4/OQP7MqEDd/F9AxIgKQPmvcD9pb1a/79kswA0oPcACmqq+ymuGQMEA8UB/8NhA24kEQIENPcAXQHLA4cqOP/NRCUGzSU5BmLAkQSLNDUAy4rLAjVruwJa6CMDJiclAoqY9QZ0pM0EuUrpAvcFLPt/GCsD6Lqe/TKYaPYtbCb8HdzDA08CFwMP0NMB2Ty8/XV1nQFifbEAfJLA/wIr/volyMD90/ZhA41UMQYbnFUHO2b1A3uKTP4VbkL9Pj2M/62WxQMZcEkG7Ng9Bi+2iQOXQWj2ftGbAcxukwGYCssCBrMfAZELtwG4EBcGwBQXBdUb7wJvOAMHz0xbBQvcwwR1/MsEVQQnBVXB8wLKsPz84T2dAfjeEQGTMR0BQ/NU/7utTPu1dsr8sHDzAdA1ewOWw9L/Mftk/O964QNH8A0HBYAVB2DPrQI1I8UC9mR1Bx79KQRarT0HUSxFBF28kQPETH8CPkSvA6uPrPxnf60AZ+hlB+W/pQPEsQ0BtRYg/OzBQQAtn8EC9VRlB82PcQBvNbT8FSnrAzOKEwOk3YL5lhIBATSiXQCDSxD8b1QrApCAawPFT2T9u+t1AiVILQRUFokCgSbq/DbO6wDRlmMCvFBY/+tSvQM1HsUBuo9s94JTnwDAYOsEW8SjBFaWrwAlKgz6pa0tArWovQHjpyT7i6ALA2yBvwHtKl8DvcaDAdniBwMinrL/ShhxAgnatQFKmsUAsfBdAJSUawDldvsBAo8vAY5KAwInCh79XrMY+TlEovl2svr9Vf/2/2W6Rvylc8j1Mpuw+zhn3vipZ4b8QuPy/7Xwbv52/uT8ZAypAsLIJQJOH+z78h2e/CriKv22F/b6RPiq/tto1wPET18A3iiXBum41wddtCcGJeUjAtwgbQBbCsECo+KZATWskQDvwf77fTr6/Kthgv2mv2z6+UHQ/nDPjPYs8qb8t0ui/W8KsvuCNMUBDBL1AwWXpQKYTyUAR5XNAvrDWPzztlT8xnwVAReA7QLSnDEBHsq6+FkFSwBdXlMC6SVfAayubvjDCGEB0qzNAAqs9P7RRDcBiN3fAGndIwP7USb89mps/hF2mP1L4EL8BvD3AtiqIwJJSeMA5TSzA+twGwFiANsA3JYzA9FitwHubo8CxFnHAUjAgwOamC8DJRCPAagUbwLppSb8V+wVAGgyUQPUloUCqoTVA8w4XvyMBO8CwSinAojSavmNd6T8+2a8/YggTwBBH9MCoQEDB9/1ZwQUeScEzpyfBkP8Pwc9/CMEw4ALB3incwMLpksDbuR7AbWT3vzxtUcAnuKrA46XJwBlXo8C0ARDAAb4XP0GB7T80YJI/CNsqv4wCD8DKWSvAqbL0vxoRpb5MRdk/Vt10QPcZsUCtJb5Aem2GQJVUZT7AkpzA7UQUwTleNMHFuyfBCnr5wA4Wl8B1QR3Aawm7v6qQ1b+twTjA1h6bwNEA3cD2q/3AfePZwFnVW8CsK04/uqhoQAc9XEDcJhk/jEknwD/9aMBLV9K/OVPhP7DRbEDt9RNABGbfvwLXt8BdDN/AtMSXwE/vTr82nAlAHSkmQJVkkj/rYlu+H2MFPo1gCUB+14tAbnunQPEjikBgbSBASrqJP6ogET+bRNw+2hu1viIcEcC0i5bAKCbJwLq8uMBgljvAnSGaP84xmUDK+sJAckaOQGYGLT+ohU3AciyjwNThgcCvRIi/mxa/P6ZqsD8wKei/pZDEwPydCMH/KOHAmpgZwJboDEC41llADi0zPl1RqMCEVA7BRkz5wBqpC8BA+pVAKLUNQc8DBUHjJoNA+pxIvxn7aMCjQnHAF3gbwEBitL8ytsS/4jgSwA3/JsDA8wfAm6bFv7vPAsAOyoPAJajdwLw5C8FE3P7A54CVwCV15r7RyRNAUuj4P6cYq79HHa7AtEvywBnDvcBABGG/r4SmQAxuFUE78xtBLWbbQJO5OEAwKqc+PGzSPg5eJ0DxBKxAJ/TpQMkZ/kCIAu9AW9rCQD9FaUBxrDk9pP6AwIaZ4MBJherAqL6TwLVVqL4eZUhApMiCQKqRMkBcbos/MBlNP9frCUDKk2pAC+1jQAOZwj/eoFy/xe6rv11MgT/Z0ZxABVD4QAQ1+kBAF7FAimZJQMGoMEDMKpJAxwLXQPV93ECwRoZASa4Jvj/mccD/naLAH1CCwIenBMAUbuG+J2C5PkOLMD9MFXo/aGKcP1aelz8/FXI/jYiIPzdyA0DEYGlAA1iYQIqeikDI7hZAYqHaPTpBYL9zVyS+FM6FP8EXWj+vw86/BLKowFqP+cDDyu/AvOCUwHTjob/WRTY/u7ZuP6A4KT8A8Js/m3wZQKF/HkDvpwq93JeOwIWS+cCI9NvAZRmKv2Lz0UBQEjRB2MAeQUIfY0CrzmLAO1DfwCwLscA3md2/7OAHP/RbQL9Ij4jATebawMbgycA4HlHAvGN8vjx9Rz8Sg1Q+5u6lPt0zQUAGiPpALKZBQQonUkF1ySVBid62QCiu8z+Miog+KH6uPW3FMb5QS4W/+T+9v5jdxL3qvERAKhDDQGJx0kC9sXRAMciXvjTBLcC1VdS/QEPwP8mgn0Be8alAYE07QKut3j2ZWUa/AG88PxITQkDowINARddcQDguDkCBhfE/sVcgQIvNJUA+2TU/ih8twJ2XpsB4n4bAtkQnPwJf2kCzfClBIEgeQUiouUDoir4/bTTgvuJHFj7Am6M/9CyNPxgVa740QD+/uxejPzlJqUAlUAdBq1r4QPy3I0DYMZTAMGscwWpFIsGUgcLAjFkMvyIMQ0BHo0FASL8APsoCWMA1cqbAMXeGwMKVI78Vc4RAkYwEQbRsIkF0jxBBLIW0QJHM7D9AwrG+9+QUvlHqwj82yy5AcRsGQHSTGb5grB3AkPBawFS6PMAxKA7AfGgUwNyPPsB6tS7AYQPfvlKOTkCI87tAaRapQDsvwD+R1TPACEiJwF1Lzr9NAlRA6bvYQN1Ux0AqqBVAdp7Sv/yxI8ClrEE+v/SKQHlw2kB92cVARHlYQIUrCj9Sh4i/n1zov/S8M8AYnonAZiOlwM5BfcD7ayC/sJk8QGCihEBxHNY/yOhSwDSB/MCw2hnBz5IAwfNtmsCpbBTAPVvrv8oKRMC7zJTAByWrwDW5lcB/SDnAGPUav0fivD+YfCZAVaALQIJiVT4POhrA2PuCwIhSX8CrPuS+q/5uQLYr4UAUX/5A633HQKfXMECkf6K/UryfwNCk/MAGKRjBxQcVweSj5MBzvm3AJQYRv2WIQD9r2oa+qWsrwFJDmMA3jaTA8E1nwLJsbr8k+Po/N6qQQLMP0UA89fRAVkjpQA4ko0BfaNQ/sCLCv2qVOsA15gzAXbwVvz/G0D0yNom/OBdUwJwCmMA1tYDAtea6vw2flj8rjglA3fOKP/A2a7/KkRvAoAE7wOSDPsAeP1fA/Q1+wFa8bsAMMdi/rOvkP62am0D+Y61AR7MrQHn4BMDGd8vARQoBwed/18BfaGHAE1BPvqzb8j/1UhRAOHehP4r/N78fPDPAjPJ5wNUQQsAldYs9/9WMQA9vAEGUyhJBt8jtQLBdgkCWgpw/847XPmf02j+mQXRACW6lQLQsnUCneE1A/RZkP3mYjr88HgTAnwu9v/yHRD/TAYZAn8fzQLkbGkHeNRZBZgbqQA0An0C2soFALiKnQAeH9ECGzRlBgdMcQSbJAUHtNbRAOFZ1QM2SbED53KlA8m//QP2kKUFAzD9BswQ1QRYECkFpB6RAmfkwQJhLQ0BoZrhAcC0LQSOVEEGLALFAgRUfvsdSisCzq3rABXR6P+Ga3kAuWBxBMpzzQPsaIEDR4bO/kR2gvzieDUDqcaxATHqgQMi3gj+h9ljAgPSPwNejoL8lHXZA/EzdQCfjvUD8txFATkI6vxiEVb/php4/eektQPwoyj+uhqy/MjU8wJ3gEL/AgqpAEdoxQb0nSUF6IwFBQfEdvj0788DgaSnB748HwZoIYsCj8oA/hRpEQODdHkDPN8Y++5r0v1rUYMBgdHnAq+UywFvCwb6o5BxAe0CIQMOzekApC8U/2B+1v1soR8Baky3Ae7J5v57e8T5l+Rk/NisHvq8DoL7byGo/A+kuQC90QkAqKXA+CG+iwByvH8F5xDDBuRTZwDdJjz9XlAtBPWBFQawXLEEfcLdAB/3qPuZ/KsCt8VfALyVNwNhgfcAO6MfAcu4RwVniLcFD4SPBmrLnwJgcQcB2r1E/SnpAQBqHR0C2lM8/ZAy1vrmMvr8mAly/N8jCP66vkECYYMpADZ+tQN6g0z+UHmDAwyf0wIX8DcEp1OXAABuNwA4+RsAbkZbA66UIwQUNQ8Gp7lLBdBsrwVMgwsAunuO/3VOwPhOQpT6sHHW+7G/APichIkCMip1A5US0QGOtb0CfmjU+vhg5wPkHZsBgRNy/guGSP0EgM0BpP/c/tFeGv6Frj8CostXATtHewK2yucCtLYPAl8YWwEKt3L79Jv8/W0SXQC4K20Cn6OVANLWmQHnJxj9hCw7A7SKQwHdQk8BY6UTAWxCkv4Fz4b5zV1u/GXPkv1FI/7/PJia/f+EEQJ3YoEDsmNdAz+vKQEKPhEB6Rb0/xf63va8DYz7mjfE/2hpZQANZUEAkt4o/gewEwIpqjMB0fY7A7SYSwBeGMT+77iZA9zQZQEYl1D6vI/m/dPVXwBSXYsCi1ErAu5ZRwPcFh8C8FavAdn+uwKfYbcAaQL++N6BTQFRytkAJarZAH4RRQCvl+75yGXbAAuejwAvkYsB/ank+xbqIQF2Zw0A9h4dArLpmv9zC28BNPCnB7LoiwUrOxcCyToy/ujobQOdzVkD/gS5AMtUeQEUHaEA4GqxAioe+QISgiEAxWIQ/GRLkv41PKcDeMOi/D0yMv7wtDcDmdqXAcc0DwRE9FsFf6wHBdhS7wF5FksBDa5/ADeC3wKWklsBRqXu/xeV5QI/d3UDwTbtApQx3P694ocALqBDBE48YwUDI68CMQZTAdlY9wPHEJcAUvjLA72c5wGnXOcD9lUzAOIZ2wJiti8DuZ4LAcO0zwOdbib9IENQ+MvWjPyMq0j/5v9s/lfO5P+aOIj8gkh+/By/Qvzj2wb9wPZK9F9bzPxBPSUALLD9AQGP5P3vklT/sr5g/d+6iP1Uwiz3GnTbA20zEwOlS7sCOSbDA03zBv+pzwD+3wYc/8ngiwBbWxsCyZNDA0ekfwB8kVUDX5d1Agh28QC5ekT/kO3jAlsDCwN4unsDt3BXAOjIXv1fb5L7H2lu/ONa4vsdJtD+EHF9AjXaUQGKDjkA5Q1ZAquDZPyVmPL/z64rA8isIwQqNNcHl9S3BkRDdwLs35L8V3ZI/KO0/PiSvR8BsiKPAcqFEwPXyEkD6EehANSkAQdx/eEC6GQbAnVWywLn/h8AsRRM/ORmsQJI26UDOGL9AZUhLQD07RD8pfD+/rs8AwDUdY8AqQp7AdW6rwPqwk8D7MmbA01NVwPV5c8CfHHXAa3IYwFBrcL0FMnE/Lw2qvwJSzsDb2DTB+B1DwfjO98Ctafq91pXQQLbAEUF5n/RAn/+QQF93CkAMwoQ/61EAPPGi8L8iKIHAfKGbwDpJZcAubq2/0UDHvuVw5b9kGIrAVnGswAlaZ8Dctaq+VHKwP1vx/75Xep3A5DIIwbw2CMEkCKjAlfTrv5G+rr/MXYLAwR/owHJp+cAtNqLAi/22v0Mc4z0w+56/aEpXwKCoVcB1grG+kUVeQBYtoUBtrFFA5/tLPtKvfr+auIM/ZfGNQGD6vUCoTntA6pVaPWVIE8CWgJ2/ygPrP6h0W0B4uqw/Yu9EwCh6vsBq+YXANY7ZP25u+0BscyNBLd71QOA9LkCsq4C/FjnXvwoX0r6JUrc+Aisnv8rCHcByUULAir+yv9CErj8uZkZAlRMjQDPzpz7TTee/y3cnwBV1E8Dw5vu/x0ITwCljOsCgOTrA2zkDwPz5m78LZNq/iEN/wC285cDBmhrB/FEkwYawDsEiicjAFYs8wNrqQD+QMY9ANtjpQCtSAEFt5cBAGpkNQCn6rr8PwjbAgcT+vxT/iL4DCZ8+HhaTv2wndcAvMMLAhuzZwL0iy8AhSrjAaz63wCfTvcCS3LHAvXuJwGPmMcDlP/2/ERYMwO5bLMDLRyHAz7bNv07gl79f/zfAwy/lwDTdScFvnYTBw9OGwddCUsHKO+TA+AKxvzwuB0CfLCxAKXxmP5ukA8DB25nA2RXDwNI6o8Anke6/IY8eQIi3wUAcluZAJJOtQCSHyj+Ani3AaLnDwL7SAcGCdQ3BcaYIwdJ66cCpvqjA+ApEwMXeyL/LwK6/CMwGwJG9KsC1TQPAYOWdvsdqtD/Heuo/+vxIPwef8b6NKEu+888TQNPgvED3SANB53LoQL/EPUBCZzTAIivtwAQnD8HDm+rAS/yBwDvPmr88jpC+aU/IvylnhMD13s7AaDHowC6PxsArE4bA/pouwGPuO8D8A5bACOjUwNIv6cDq1cDAPBVswKvt1r8pSye/cE4JPpjEB0DhDr1AQqwkQefyTUHYvj1BPnTzQPiqIEA0YDm/Nrx+v367Iz9khAlAOFYTQNbmuT/KAUA/uQszP50xBz+NeIC/aiWFwBxW88DvRxTBtSAAwSr0kcADZ3W/+CGFP0upjj+dEV8+UscUv7z1h79XuuK/FnpJwBbim8DWqMPA/m/MwKerwMDRiLbAL52ywNyHnMDPNyzAwRlyP6D0jkARmrhAn3p2QOweUL7SxnfANACgwHsMVcAFwwa/TGWZP38oND+O9L6/w1x4wDzmo8DJDZfAUNU7wF66tL5JZBVAcoCKQFDBm0A6mW1A2KHMP11tPz1TRdI+0201QCbmwUCY2gVBadAOQSxXBkH6JARBZtcYQQ4uQ0G/pHhB6DmcQYT1ykEy2gtCOFtGQmfuiULjnbZCpRDkQnlABkMsyRRD+k0aQzljFENVRwNDQtvVQsHPo0JERHlCEfVKQhBSNkKM6i1Cq04rQhhyNUJDW1lCboCNQi7MtUJAV9dC2Z7lQn3+3UJ/aslCfOy2QvZ+s0KZ/cRCBUDqQov3DkMVNSxD3dxHQ3DmW0PDuGJDlq1ZQxbBQkNS0yNDK9gDQ7g50EJQIadCOMmPQgnvjEJfwJ5CHpe+QqbF3ULxa+tCxufeQofWvkIkuJ1CsjmNQvODkUJd7p5Ck2ykQkdVmkLOColCfpKBQtYSjkKDWKdCBJm4QjbZrkJwpYdCnbMmQuLApUETKUNBHrlsQXQJqUFpQMBBOIaqQW01fEGVPjZBKYkdQZvsHUFjGRhBhfMFQVei+EBFDw5B250yQUxFS0FO8EBBeFkbQb4m9EBYL+1AR/QMQUs+IUE9SxtByT36QDP7vUCD7KxAZgnDQDb30kCf5LJA/rNGQPP9wT5uE6e/J8DVv6nCr7/Cp4e/pLAfvxb5Cj+t+ChAUcmdQDUjx0AzTr1A1UiRQAyJTkBYMChAeuUXQMHZzD8noPW8Xzb0vyt+RsDCzlfAje9dwDPjicDljLvASe7cwPRHwsBHM07Ay/9gPq/FGUBoUipACP0DQNFgFEB6coJAFcPHQBI+4UC+Y7lAa/trQBSfKED6RFNAw0iGQDLMN0BG892/1vH9wKaWRMHL7kLB3xr8wJg0DMDPluI/z881QA2gCED8Kbc/EoSpPx2YaD+V1Fm/zlBlwF6Or8Amq57AIHkVwPypCz2NhrW+nWB7wJWDBsHzlybBHYH/wA6s/L/WZZdA+fQUQdeBKkFc5hZB/GncQHo8dED8yQA/TsEkwL+ui8DpznLAiHRKv8K1UEDj+MdAwhXXQNHOmUCuVfg/Dj6NviTnib8S4yy/cP2nPj0rwT+wGipAcWRdQHtyWUA24wlAduDvPYjU0b/aWwTAdVOAvwn5KD/ay9c/nNPEP8HoST8R5Qo/vWOyPy/0N0DKOndAcWpiQO19/z/snjQ9pgvEv6TfHcBj3TjAR+k2wNQCDsDXYXu/g8BgPtifkD7Oab6/sZePwLNz28A0S9bAJ/dlwBLUTD/NwnFAgN9fQAZBsD4pElbA5KOewPdbWsDIB3U+IUduQLsapUA8SIVA6/HlPzDZyr4xx7O/4oidv/F0Kb8uXyW/is7Uvzn7V8DNC5fATQyPwLVdA8BZ5es/LgStQMwx10C0NKNA5HLZP4AYj7/6Xbe/kO9QP4OgckBeH6ZAWc2BQMvQvT/mv6e+rrbbPSlTGEDwyZNAt7yiQAflY0C4Lq4/ne+nPe7rcD6Si3M/khpsP+/nsr5MxwfAqKVHwNK+KsAwGpy/5/vzPRuNCj9gVKk9iaEnv0orm7+WQda/Yz0awG1GYMDcLpDAw/eYwMZRg8AgUTjA3AXfv40Gbb8UP0C90u65P2FCZkAQTbNA7FrLQKUpqUA3SjlAH3TePlpEe788bY+/UIsgv5Qlo77TK9O+cVuxviZTKj9qLDRAS+GpQNHJ10AoisBA9kdIQCyUL782jGfATE6KwAA3LcBn1QM9noUKQBcmIUBLCZs/6nPuvn2deL/c18E+ZQk5QBrUnkDsrKZAQeBaQHK5Jz9iocu//pMcwFM0B8DlL7K/aytIvzOi6DweNuQ/s8uXQP9UAUGXTyNB9U4dQQ9i30DQ3ERAih/XPCARgb+XEIm+lNZzP1fbpD+AyDA+gFb7v0CQhMApVq/ATmGywOc/kcDCDTTAVzt5v+Ml1z6up3o/h0UhP/gCt77bScS/egYiwDoqTsBPJ2jAD2puwLkcV8DM/hrA5fCKv3QkJz5c/mE/tyCQPz91wz8hnzNAUp+gQPXd5kBvU/5A0WzMQH4cS0DKMmk+Bw72vpwzzT+5w6FAhiXqQJGGzUAazxlAQm4owBUHusASw6rAz3fJv2lnTUCTiMlAEKXEQJJySkDzXz6/ugJhwMnJh8A492bAK/9NwHT4icC289fAGzUQwfAgFMEs49XAthIQwKEW6j+OPGBA98wMQBmRYr/w/GvA8RSVwBX7ZsCcsr6/czcGP67W5z/k6hZAQtYQQA3/rD/DMx+/XBZZwMsTvcBsh9rA9JevwM4JIMB7FBw/QfgiQECESkCYrFdA52eCQPSbpUCvZ7FAefiDQOTykT+Xb9+/6m0nwOvRX7+1TQtAYdOKQPP3iUDymS9Al07MP/a2FkB37JRAo4zRQF2jx0ABvG5AZZlrP4eFUL27Rpo/hdowQLJN7z9gFCrALaMRwdi/XMGYVFvBxSYLwbqp2b/9xlJAR3J7QER6Vz8LPUvACDyswEp3ncCHbkDAZbjMvwfu5L/GjUnAKp6LwBbqi8DhAkTAKqmGv38ZgT/zLzlAV3SVQPaKyEAsY+lA0TjrQNjoz0CYrapA1++QQFM+hkCZaW9Aa4scQAj9kz6UReC/UTkUwBCHQr9GVAxADX+cQDS9v0DXFq9A8kmQQEM/ikDNwJ5AgBenQGEbc0CGZz8/k8kJwEGZKcDwhcE8gCCEQHvgy0A4johAXL7tvyHADcH7nk3BLDM9wVWY28A+t42/2vokQGURWkCf1ClA+q4FQHxpFkDXcyRArsezP6p/yb9VjKvA5GADwXKyDcH77ubA5DyGwCGudb+AVsc/pFYrQBky7D8G8ZW/kCe5wL3xJcGis03BiII/wbSzA8HSp3LA2f2Gvxrfh78l3TbAh3uKwKDwc8CmKZu/BiIMQEbonED6zslAbMTYQPfX3UDOHdxAbQLEQFeciEAhztI/GdE4v6yM878DeOe/GZKcv15LhL/9Vq2/J2+tv6D4/TwQaEdAvLjgQJh1IkHhVTJBQ+kYQf1iu0DZnW4/Bm2KwIoQEcGGMUXBAO9Rwb2LL8FzOs7AMgaYvzy1MkAbEoZAeGNDQJpXET/sgOi/LUJOwECSZMAvtEzAuE8YwJ2gn79HA8K9Vj3EPiE/I7+LlFrA4ETjwKNTH8HMTyXBjz/4wAJjVMC+H4U/75BwQMBCkUC67YZApnp0QB5makAYhU5AYaHzP8E5Dr4iW+e/z2b0v2Mumb74EdY/MTj5P4SNL79AYK7AxGUdwVCVM8EKXQvB9Ix1wDSv1D6ud9I/0aLGvjLNbsAYvLfAzUCewIa39b/x9Kw/HwNCQCC6K0C5PK0/fhsZP76fpz8K9k1ASVWpQAin0UDK+9NAewO3QJshiEDAYyRA+8ttPx1Jqr4WeVa//vLWvoB3Hz8Kx8s/CVnqP5qXnj+2Ytw+5IOyPlTiyD8ErnFAjV+5QGAGxkA/boNAuycYvubSo8A8sAzBCKwYwXVW3sA5RQXApuk8QHYCwUAs/cFA+uxdQE2EJr6RlELAVJqEwFKQZsANuBbA9la2vyCwqr+Hhvm/ktsrwH8SM8A8bdK/ExCIP5S2nkBdVQ5Bnxk0QYnhLEGHHvNAMk5OQL3BX7wYNQ6/MqSwP+C1gUBHz7NA1PayQKjZpUBYKMhAiCMeQaWBfEFTK7hBh3X5QRlmIkLeDk1CgaR1QszahkKThoNCmIReQj8WIUJbastBWGl9QS5tRkGCw0JBHRMzQY9D+UDUkmpAoOj8P4yShkD/cglBcyE3QVLlIkGBAaxA+twnPq6OGsCteeG/0m9PPjtAiD9lGcc9GZKsv2BEtb+8tKc+0fkbQMGxPEBJnJo/9zXFv7wsUsAohjzATnKLv3/KaT/o0hJAU1xcQLJ9o0A9peRAetECQVpD1UB7/BxA+MIrwE5Zw8C/XMXAZwtXwKTwQT4/zRRAhO4PQPYmMD8zw4G/dxz2vxmD77/d1ZW/XI+KvmEDgD6V1M6+tUY8wItz6MAegz/BBihtwRhUYsEeWSLBdxWgwJYAub8Q2F2/EvwbwBs0fMAZcmbAvZOyv9Mckj9hExNAnHK+P4jDDb/IKCfAqtl7wJZ1jsDzdonAsNpXwBcnxL8MsV8/UUozQNWoR0DEIMs/+zo+v0k+DMCZWdq/IqzJPh7+NUBwdpNA6Mm1QJZo2ECu/AJBDX0TQbRfCEHlhK5AJKhwP6qIOsCLF4nA0bo4wIEEZbwXECZAgSt9QF+3gkBbulJAS4e+PzGY0L8/ArXA2ooOwVe6EcFxC6HAHLQNQPTbGEGX8lxB5QhbQUBwJUGcqsRAwn08QBHHlD9Hsr4+ymHWPlOF5D+gyJpAoTsNQcnOPkHub0hBAJQrQcIxB0HTA/5AR4MbQarMP0EjcEBBnvgIQbZDPEA3SPS/EF98wJskasDgpF7AuViswMJvDsHTbTTB+JccwYZ1hsAVsy5A/MTmQH4T5UByAGJAU1Q7v6/sSMBKq1fAJRxAwGBlcMAs273AhZgFwb/yGcEhMRfBqoQLwZYpB8Gp+grB5DoIwWfr48BCg53Amn5hwLgDjsBRkvLAWNkuwe/5PMHC+g7BnsZkwN1Uiz9AuwNAWQazv3M+5sCvPjzB7rxFwQuNC8FLUEbACcqrP2AkIUAeBRM/iwQewOrAhcCwqk/AYNQDvrCBWkCId7BAPE6oQOwuRUDwRcM+EDmiv1NlZr8lRbQ/qzmSQMtk3kDPduRAfXWXQNJPMj+pM0HAe8eRwO4yVcCh1vq+dw3pP0Yk+j/zH9K82NEZwMo7S8AwGte/dWJYP++nE0AGIck/hjj2vgk40b8o7YW+fCFJQLZXxkDKHtJAEht/QDDbKD/DAtu+qOUGQNw530B/RzZBEG9YQUivYUGQz3tBQ+qjQdbh3UH9wQhCOLgQQiCNAULV48ZBoSqMQZEeVkGWwkpBSd1SQR6PRUHgXhVByWivQHaQQ0C6AGBAHCTRQCdsKUFsK15BY+ZzQVrDYkHsbSpBjWqkQH59lL+UxsjAo3UDwbY7x8DrYsu/uyc2QEEdjECd+RBAoeXfv0q+lcAWsY7Au4azv36DCECtuWZAEYYNQPDFGL/mbxfA8WLRv/9wZz+WQT5ADOkgQP8BJ7/gSJPAEKfUwIG0psD1aGi/BP56QHe52EA8Wc9A6OFsQIJiWj5SphXAit5VwMgmU8BZJk7AkoJ2wLBqpsBCy9HAQrbcwKTLr8BxTBzAyOaSP1vQY0AqqVtA3vFLP1rkJMBgAYHAo9Djv4iyZUAUaBFBphMyQcYNAUEkF80/l9aEwPrcsMDiPwHAkSxOQCA5tEBiQCdAOrqPwDaHNcEAdFzBvSAswR7rnsBrSym/RXgTv4eShsA2qwnBuEAtwW5JIMHuqvTAcb/AwLFOzsBQkgbBlFUkwT/2KcHxbxTBnunnwCTjvcAIRMXAerH0wE5MEcFj2Q3Bjw3DwBdmrr9Hu05ACQWkQJXbQEA5pfm/cD3QwE3c6sDOkF/AzP4rQGSX4kAitdlA2poaQPLZIMBF8IfAAYzuv8OrBkACE3lA893dP6nTKsAHRbXA9laZwEv5R78Ht1FA4IGXQFb0Y0CRvfg/hIzmP6nCLEDgrA5AmRq0vyLL4sBZvDHBMqoiwS3djcCRtQdAeziWQPP9wz9UvpPA7fULwa4X98DVqDDA0ZDgPwo4BUB5d9+/dyjCwC/12MCfHDLAUMNKQF842EDW8a9Ab9/yPrIhmMBYPdzAXmefwIWaG7+UbmxATw/BQOjcukBsx2VA/oOZPlghMcDnUIvAYh9xwJGdxr+JQfk+sgyuPl3kJcApytXAhOsPwVIC8MDrgTTASsoAQIsTc0AOfdU/ZYoNwJMRi8CJyCnAv7z+P3C10kDm4wZBmo7iQE/aiUA1BxZAEuQAQNSpFUCxvt4/RfbGvkmWSsDR9qLAtE+twI49l8A6SYvARzGmwKg64cAsFw7Be9gcwWGNGcFkegrBIHzswImVusAzS3DAZYmVv/6zsT9uA0JAI7lEQAhLvj+ONYS/DTdYwFbJj8AHJnDABz+Xv6qRH0BKo8BAAt8AQe4u+EDat6dACbrKP56u279OOF/AqshZwGzH+r++MOm8KTzUP7BhMEBesk5AcrhIQLMKH0DEcJ8/gsINv0QaLsBHj5rA4wzIwLr8ysB0t5rAk2kNwCxUhz57g4s/Sc4DvzaCe8Ddo+rACCcNwfko98CN9KHA1V8wwGZeCcAOrkHADlmAwFhIesCN2DjABVwVwPlXYcD8T8fAGbUJwRMmCMGbmabApE60vA2wlEDwgeJA8xXoQBUsy0ATIKpAo+p6QH+pmD8c5EnAxY/3wBEsIMHkxwDB1IMJwF00okDSxyNBD+k0QRa0CUEcv4dA9/UFPzDqq79Wbb2/DQAqv3hp7T4RZtg/6jVCQDUfj0DIVrxAeBfkQOp3/0BMMgBBF7vSQF9AVUBQW52/RKavwJzZ7MB8kLfAG76EvzXZkEAs1QZB1q0UQWYu8kCy7ZxA0ZI1QN3j6j8oLa8/s4pHP89muT3IB0c95k61P+9jhUDiC+lAE8YUQU9EE0GlzeBA6U5wQPotQD/Nm36/q12mvyyURL9liK++Yr8yvzL15r9Shz3AolxVwMIVKsAHHcq/k1iiv83jH8A+O5zAdq7ewFUM5sBv6KTAUBv9v0AT2z6woUI/yNg+vwu9JcAitU3AHXEHwPAWcDzW/gZAAJdnQGDqlEBnEatASJenQFlfYECxUBe9juaEwBFt0sDZcbLA7V3CvwoHQED4wZhA0mcQQEgPUcBM4AjBBaYqwdqxDcFZQZjA0DNhv/tKnj/zzeI/5m33P5pQKUC3WHRAhweVQG6ikEBBmVpAMgTkPyNKmr2HDQzAoYOSwOUD2cBxPvzAJanlwNuwnMCkTxHAIAE+v8HZcL8F8xDA/dZbwA+6YsBUcy3AlWTsvz43479BCCHAZ4RUwANXVsA0gBfAGERiv8qDmD54uic/HbgtPijNXb+gmQjA9WlVwI5hgMD+ql/AYr+bvxutLUAHyeVA9D4mQTfiLEG73gFBYTpkQFjILL8Fmi3Avu79v0ZD/z7vrzVAFRtcQG22+T/UyQy/GuEOwLrIzb+CYss/8BXHQLu5JUHYk0RB+cU1QTXNA0Ff3I1A7L7DPwcf9T7afKk/umBWQAMrr0CNQtVAtyjIQPSEhECIg1M/x6IuwBp7rsDF/tLAgn7AwMtHhsDksvm/2c6AvZs1eD8fE4I/ktyXPpPJKb/VJ5K/f8j8vrFvuj8F04RA4OzOQDBa60A5K9JAvPicQA0AbUDiR3hAaZuoQEpT2UCPgupA85rSQD4hpkDguYFA3ppeQJ/yPkCxvvU/pE6gPnF7ar/UKSe/tTWvP8LFhEBAksJAEOHFQJ+0m0A3WWFA+qVTQM69hEAIiJpAlbCCQCv23T8oXou/kJgxwO+BGMAPiy++bykyQLhZrEAir99AAnvpQBfPwUB5h0hAaU6Gv8iTpsCakPPAKZLlwOFZi8DwBYu/KfrYPlPFU7+WiH/AJ5nhwDOiA8E9muLA1EmQwA3w8b8XJki+u6ePPpg7zb6X/grAfticwEUgAcHUCivBfjc8wZvQL8Gd8xDBv8DmwIZTysDQl8rAT+bNwDTcu8BMqpHANCFBwFug6r/3xIm/QeDVvoz5qT4FA1M/mrfSPuYukr8y3UrA0ZyMwC98d8AjqeS/2OELP00i1j/e4Yw/9OySvopdXb8f1Ag/8MRuQDry5kDqURBBGSn6QDn7akA9Kvq/Au/awGBXEMEEBffAX1BzwGQbFj/VT0hA1MEpQK+UQr6QgFfAXFubwHzBf8AZ4uy/v86PvhCJAr8tqhLAKKuJwLCBqsAzN6bAAYiVwFuiksAQYZ/ASpqmwJzvlMBjbl3A/cUYwEpDAsDmHwzA6q0AwOl3ar8n0T4/Pbv7Py7mB0AY1OA/D5oNQIonikBZ0uhApkIPQcPM8EBBeUpAukjevwaxhcCopjLA9LuPP6rUk0AOnatADnVSQI5kyz7kcoG/ksv5vY3oAEAXoGdA759tQPxxLkDzXe0/5XD3P4yRN0B52H9AN5WaQIEcrEAPl7pAePrBQOWvskCVjIFAYEThP73jvb7j9rm/c6eev3Y+Lr7hOZU/Z+wjQLmYhUA+IMFAZcT1QJnhBkFFfgFBEBfrQGaN50BNywFBEfcPQQeOAkHrJZNAEyFFv3YCrMBAg9XAoAF+wOvCiT94U7ZA6GD/QJM4/kDyNN9AorTIQMScuEAXzI5AqoHdP0gf1r+883zAGyRswG1FjL+WwgFAXaxnQOVxOEDVOEE/Dj50v9U2f78XCP0+CxUVQIAeUkDT9TlAalzIP3ecvr1C79O/VX8/wITFfcCNZ4fAPeNZwO9YuL/mv5E/DJJaQApIkUA2F4VA72kjQKDJ7z6ipJ2/rVn3v40Ixr8ZUxS/M8QHPn/ZT73qpIe/bksDwP1F/b/uCey+WbbeP0SKSUDrKi1AEnQ4P6RPmb/wNqi/ENhWP2D9f0Bme8JAW1a3QBv1VEDXsgs/BGWGvwoHmb8kRm+/f6rCv5gET8C+QKTAebC7wIy+mMDjnBXAc9eMPtocAUDmFRlAoNmpP2eTib87T47AfVn6wEczGsHkeAfBocaEwN4g2D8HistAn1f4QDzRtUAMMuA/3bT5v0fqjMBbNcDAQSnzwP/gEsFARhrBKaP6wKUlfMAqqUQ+VS8SQLXFsj9bwaa/ne9fwB9sZ8BpmADA3nHzvpxzFr+dVxfACI2MwGTzpMC2KInA4JUpwOqkq7+8ZTO/5ZCTvlXwlj6N9zc/46VDPgUjyL8QIGvAVxSUwEDjY8CFS42/5HOPP4aH/D8MAu4/S4ETQPsGi0DAG+hAeZEOQZal80As225AV9vDviW9EMDtDK6/G/4QP86JjT+wUhy/UIRJwEDng8CdfxnAa6tcPyWFUEBs/1BAHVm4P6TOuL6hRWe/Qt45v1kWsb97umLAyjG8wDvwwMDItjTA/yoPQK4yu0D0lLBAIZ7VP9PbKMADj4fA+egbwAzzDj8eFts/kVxTvt5ycMACe83A3dvhwCNt3MBGVwHBVB81wTu2asFXI3DBGZMswfeUasARNyFAE6KWQBkxPkB6NpE+pb2uvQI7LUB2us9AH7kAQWUhukBBcI8/PSNFwLyck8DaImnAK4YKwBfPBcCKT2zAtmC0wM7wy8Bj7q/AlcR7wKTIO8BzVjzAuIVVwBPyScAz4gLALtAIvwT2AT/31SQ/hesRPqIj176P4kK/zVqMvy2C5b99/jbABslywKpXfMB6vkLASf26v86ISD15B1o/SttMP7iNdj6pgoa+0017vhE27z4jedo/sBpAQDhmbUBQXVFA9mfDP2b3jL/f127Ap7+uwLEHu8C9jaPAKmh9wEN8R8Bm/j3AkS1ewB/PicDTVaLAm56swMQ1n8AFym3A5EPvv+ELqb0gYVo/QBPsPl7qhr9UszbAWWZ9wDb8dcD1oC3ALLWhv6foFb50tdk+uasoP8j4Vz+lnIQ/L+2EPyByJD8KRvi9JtNxvxt9tb/ycJ6/N1qevjYsnz9FvkNAZWKQQErKmkA2019AtgIsP0Z1IsAYyZDATxaDwCOqqr/nFBVAfA2fQN6yrkCMPYZA5h0tQEAqGECHDVRAE3SHQPDuY0A3KVk/JKgowL9slcBYCW3AImy8vcblgECyoMVAmrunQAdmDUBgRSS/B326vzd4Mb5HMbw/jTijP0Ay2780OMzANo8jwd0lMMEhLgXBdHN2wPU5gb7iWBg/Zmaav0Wfb8ArWpXA6JgywH6MlD9DI6RAkGjlQG/11kCxCJtADQBYQLV0ZEByTKpAFyLsQNF+BUHhLfVA8s28QDfYhUAu+FNAeUhRQByTW0AQ+U1Ak4kmQP/xAEDuaec/BtHkP88lpz/GS+i9r5UJwLXuasCNdl3ArbiWv/8oD0CgqaNATPrGQHmfs0AU6pBAQaCIQIx2oUBSk7ZAFcmVQFLXuD+t0C3AOsGqwI9jj8AD54W+E06gQGWYA0F4O+9AiHtOQAtcCMDDcr3AnirawPx4q8DXq0nA5cDGvzzsU7+JEo6+fd12P8HwS0AzVr1AAlQEQWYfF0FSQhBBupLfQLQ/b0Bc/q+8G0ZYwOiir8DPQb3Ace+ZwPP9MMDeQte+YYLoPyPCbkCUfaFAzzmqQPOuhkDumfk//Gnwvphb4r+BdZ+/BZQbPwoYFkBRwSRA2Ux/P66Hrb/oqjrABskxwAYQrL8xd4A9pWyXPkk9Or+HXwHAO/cWwIoPnb/UCVE/A7ElQPB9R0CPyw9Az3crP1BrDb/OqB+//JgIPx88DUBEOlBAZwUyQOMlVD/z7rW/2U0NwI3GuL5442tAK5L8QL2mHUGyAghBvHifQN3U8j/oOaw/axJVQCeQuUBNV8xAhs2MQMcJtT//spm9XJ+eP74EjUDXIuNAvrbzQE3vx0Cva5lAO2SZQAYNxECmOelAdgbgQPsCskC4XpJAJQWoQHfg3kA/tvBAMNKiQMzufz1jfpzAyCvbwM5IoMBTdau/fpyLP69jLz9pjrm/mbIpwNbklL8K5xJAjXymQNTCr0BeSlZAeCl4P82sFj/yuCJAcw+iQAYpvEDhKYRAkA95P4F1wb/CXgHAzKxfv7mLDz91oY0/+1oQP9fj+74IC7i/2mwDwCTIGMB/ihrA8L4AwMjmob9ryyS/7B4nv2X6mr/Mvbm/Lv+wviGgEUDsZ6hAjxvaQEevukDjRTNAzvkXv9qbMsBGQ17ADqVgwM36eMAm4pbAiaqmwGCOlMD+c0vARNnfv4Ihj7/BWZO/cZuJvxfI8b6I9PY9xe1ZvuwuwL//4BTATCZgv6FNREAF1uJAEfXtQHLRAEBbIOrAQN90wesghsHkXybB6nNHPUbgBEH0DR9Bch6oQFeqs7+HmaLAcEVqwNQ6nz9I7MRAKnEHQQ7V+kBqhbFA1kw5QEldoD7t3RDAsoSQwJWDsMCHAo/A2X7Sv6H1xD9WXF5AkrJjQJGNI0A9Gu8/iRIYQDJ0dkBj3qlAsnW7QKAhqUBrYoBAm94qQGvL3D9eC6s/kMCqP6kTnT8IbL0+fV3Kv/+0hMBLPMDAB/65wNXeWMDa7Iq+VSCYP2/BoL5uwm7A1rjHwBeesMALBO6/cO7lPxIEDkB80Z6/rQK6wFKo7cBQL4TA3L8HQOZh3kCQo+NAuhBHQLgtt78LTT7AqfOCv42o5T8vTB9AhC0qP+5rjr+EnuY9uvKSQCGaE0FksSFB65HBQEhQ2r17U2zAr/sDwPJpTkAyAPhARm/8QPfrZ0CLnOO/VcmWwAFMg8A3iue/UmcCv5UDm79eMSbA0LMkwKEWwr5vQS1AbiaRQPQseUAFA6Y/Xd3bv52oecBwuZ3AwCuhwEMIjMDJpTzA0OOLvwbBhT4KV1M+U4WPv2txDsC3AaS/jVcMQJrq0UCn2BFBgdgDQa+smUDQw74/sX8XPyhFCkD+b4ZApdyUQDY8UkCBE98/o4LbP8alQ0CDl29AC4TmPwX7JMBA79nAfy7/wErLq8CVFKK//kNlP+38JL/vHJLAtor1wLyp8sDb1JDAKWtKv9uZvT9H8wJAY00UQBzzYkDdY6lAYIm2QLI0VUDLH56/Dj2wwLiJ3sDkFp/AQBOkvxWbwD9UQvA/UQmkPndMt78oDve/b2F2v3+ZLj9P/wdAp6hAQFM1WEClrU1AKVwWQB7FYD+Tqe2+mOwPv8RAmT8B4YVA5GLWQPYL40CGRJ9ArTrCP48hs7853R/Aeeftvz8VF79wPTM+oWeoPf7U1r4FlC2/aEDjvuHpNTt6JTs+WuQ+vtiwh79DnQzAoKBUwNFAhcCT4Y3AW7J5wKyMJcAOnGG/C5UVPwoIqD9qzKU/1qaIP8y9sT8YzC5AAZ2cQDIK30CWAPdAKL7GQEjfHEChnhfAupDIwIiI7sCJ2KzAu0ijvxB4LUDIgJZA5mWMQFkmQEBaSwhAKoAPQEATE0CjUFE/B5YdwB1EvcDmRuTA3xShwF4Zi7/6zso/TkI2P4LRRMAi+dDAtbXKwHec7b8veYdAcUcBQQCj90DrwpNAvncDQKbqE0BGfJRAuvnCQFH6iUAVHVq+soGNwP19p8AvZAbAoFApQK0Qu0BSisNAXu+VQJy6f0A/capAWof3QOekEEHF9/lAip+QQIHzbj/SPru/mpcewH0PNcD/gD/A474mwJFehr9m5bs/RnxlQG//bUAI27k/CSn7v4c6ksDsOqrAgRSbwMGVlsA8WLnA1jztwLOB/MDlW8PAJX0kwDW+bD9b0S1AAzEaQMZ8UT+RHoe/LMw4wAYpncCT3+LAoKwJwefGBcH1RMPAK1Y/wJwCar9LSIC/il8owGNNecAIvEzAkK8bvxqXDEBZblRAnckLQLPqbb3CtsC/rqV0v9hPqz9ub4FAudS3QKEJtkB9f3tAdXOJPzRx+b+GZIHALYaJwCz9JMDmHXs9xLHhP33fij/8J+S/BeOcwD/xvcAYBoDADUACv8Jm7j8Xh6g/rvfHv9QyiMC6nYvATPXBv9TBHEBb6aRA5Y21QCbbo0DVCKxAPYnmQH1nF0E/aCFBj1n9QBS/bUBYeeK+OM8xwE8mP8BloQPA3kKSv9NLJb8pC4++Imw9PvA05D6UZdw8RoN0vycvxr+mey2/x+niP8DSkkBkzMFAF2yrQDx0UUDIlsU/R1K2P+eELkBLdIVAgUCUQAxhgkATkFFA2iQuQIp97T+G+Oa+P4qRwMSjEcEL5jrBoZoowQ6mxMCuB42/367RP9jwVD+fshTAYiSqwNaUycDH/ajAwPpswHStPMB8AEvAgU1ZwGIhJ8C6aUu/Fd2LPyw9AUBDa+k/wHqnP2s7uT8uxxxA2+FhQDXVY0CVswJAIznavv2lIsBOGU3ARn0QwKOBCr8kdzE/baURP5kqbb8QNz/APCKPwM1ykMBn/DvAhviZvt0jHEAtqo1AlpioQF9LokARKYZAXfU8QD92yD97w5I+h8X1vr7wsL7PBic/G6zkP+O09D+gWoI+Y/U0wBJfucCWDdnAEwacwGsJTL/m1V9AExDDQLkMykAblp1AlKdVQLqSHkC6ARBAwWj5Px6Wiz90tea9ILKFv26Sr78W2bO/NU3fv+hhIsBOeUbAKy8YwDoBpj0HRlxAKhG9QL2hvUCEPVlA/WWdvbApCsAy9LG/6PnhP4SCpUBzJs5A8yGSQKz8JD+9szLAer1awAEeJL+hjX5AjQb2QPxQBEH6gqxAiVBEPw=="
]

			}
		],
		"application": {
			"bruker_topspin_parameters": {
				"title": "T=160C\n13C{1H} R-INEPT\n\nl6 = \t15 (1.5 ms)\nl10 = \t15 (1.5 ms)\n-- 13C ---\nplw1 = \t100 W\np1 = \t3.25 us\np15 = \t1.0 ms\nplw21 = \t15.2 W (30 kHz)\no1 = \t4050 Hz\naq = \t30 ms\nde = \t10.0 us\nns = \t512\n-- 1H ---\nplw2 = \t50 W\np11 = \t2.6 us\nd1 = \t0.9 s\nspnam0 = \tRamp45-55.1000\nspdb0 = \t-11.2dB (opt) (=-5.35dB-6dB, 22kHz)\nplw12 = \t18.0 W (50 kHz)\nspnam2 = \tspinal64\npcpd2 = \t9.6 us\no2 = \t870 Hz\n-----\nT_reel : \t160C\nT_set : \t173C\nT_shim : \t40C\nFrame : \t1500l/h\nShim : \t~max pressure (blue pipe)\nTransf. line : \textreme (3500 l/h) --> influence spinning speed\n---\nshim : \tsondeCP4mm.2020\nSR : \tReferences.4mm/#1\nrotor : \tPF + ZrO@ cap\nB : \t2760\nD : \t742\nnuR : \t10.0 kHz (MANUAL)",
				"auditp.txt": "##TITLE= Audit trail, TopSpin 3.6.3\n##JCAMPDX= 5.01\n##ORIGIN= Bruker BioSpin GmbH\n##OWNER= labo200\n$$ /mnt/oldCentos/racine/NMRData/data/pf2_TBennett/PbBrPerovskite.3/96/pdata/1/auditp.txt\n##AUDIT TRAIL=  $$ (NUMBER, WHEN, WHO, WHERE, PROCESS, VERSION, WHAT)\n(   1,<2023-03-29 11:15:40.523 +0200>,<labo200>,<rmn200n.cemhti.cnrs-orleans.fr>,<go4>,<TopSpin 3.6.3>,\n      <created by zg on data set with UUID 'b64dfbfe-ce11-11ed-96b4-000af7097849'\n       started at 2023-03-29 11:11:38.687 +0200,\n       POWCHK disabled, PULCHK disabled,\n       completed at 2023-03-29 11:15:40.523 +0200\n\n       configuration hash MD5:\n       8D 46 5C 87 EE 21 82 24 84 51 48 3B A3 DC EE 76\n       data hash MD5: 1496\n       24 4E CA DA A7 C7 7C 12 2C E8 E5 D7 27 02 12 84\n>)\n(   2,<2023-03-29 11:15:55.263 +0200>,<labo200>,<rmn200n.cemhti.cnrs-orleans.fr>,<proc1d>,<TopSpin 3.6.3>,\n      <addfid DC = 1 of\n       94 'PbBrPerovskite.3' '/mnt/oldCentos/racine/NMRData/data/pf2_TBennett'\n       96 'PbBrPerovskite.3' '/mnt/oldCentos/racine/NMRData/data/pf2_TBennett'\n       data hash MD5: 1496\n       33 39 62 48 A9 E1 69 45 69 AC CD 5C 04 D6 4D 27>)\n(   3,<2023-03-29 11:15:56.322 +0200>,<labo200>,<rmn200n.cemhti.cnrs-orleans.fr>,<proc1d>,<TopSpin 3.6.3>,\n      <Start of raw data processing\n       efp LB = 5 FT_mod = 6 PKNL = 1 PHC0 = -137.6 PHC1 = 0 SI = 4K \n       data hash MD5: 4K\n       C8 41 99 6D 60 C1 EE 87 3C 5E 00 A3 39 A6 B7 93>)\n(   4,<2023-03-29 11:16:12.032 +0200>,<labo200>,<rmn200n.cemhti.cnrs-orleans.fr>,<audit>,<TopSpin 3.6.3>,\n      <user comment:\n       TITLE=T=160C\n       13C{1H} R-INEPT\n       \n       l6 = \t15 (1.5 ms)\n       l10 = \t15 (1.5 ms)\n       -- 13C ---\n       plw1 = \t100 W\n       p1 = \t3.25 us\n       p15 = \t1.0 ms\n       plw21 = \t15.2 W (30 kHz)\n       o1 = \t4050 Hz\n       aq = \t30 ms\n       de = \t10.0 us\n       ns = \t2*256\n       -- 1H ---\n       plw2 = \t50 W\n       p11 = \t2.6 us\n       d1 = \t0.9 s\n       spnam0 = \tRamp45-55.1000\n       spdb0 = \t-11.2dB (opt) (=-5.35dB-6dB, 22kHz)\n       plw12 = \t18.0 W (50 kHz)\n       spnam2 = \tspinal64\n       pcpd2 = \t9.6 us\n       o2 = \t870 Hz\n       -----\n       T_reel : \t160C\n       T_set : \t173C\n       T_shim : \t40C\n       Frame : \t1500l/h\n       Shim : \t~max pressure (blue pipe)\n       Transf. line : \textreme (3500 l/h) --) influence spinning speed\n       ---\n       shim : \tsondeCP4mm.2020\n       SR : \tReferences.4mm/#901\n       rotor : \tPF + ZrO@ cap\n       B : \t2760\n       D : \t742\n       nuR : \t10.0 kHz (MANUAL)TITLE_END\n       data hash MD5: 4K\n       C8 41 99 6D 60 C1 EE 87 3C 5E 00 A3 39 A6 B7 93>)\n(   5,<2023-03-29 11:16:12.327 +0200>,<labo200>,<rmn200n.cemhti.cnrs-orleans.fr>,<audit>,<TopSpin 3.6.3>,\n      <user comment:\n       TITLE=T=160C\n       13C{1H} R-INEPT\n       \n       l6 = \t15 (1.5 ms)\n       l10 = \t15 (1.5 ms)\n       -- 13C ---\n       plw1 = \t100 W\n       p1 = \t3.25 us\n       p15 = \t1.0 ms\n       plw21 = \t15.2 W (30 kHz)\n       o1 = \t4050 Hz\n       aq = \t30 ms\n       de = \t10.0 us\n       ns = \t2*256\n       -- 1H ---\n       plw2 = \t50 W\n       p11 = \t2.6 us\n       d1 = \t0.9 s\n       spnam0 = \tRamp45-55.1000\n       spdb0 = \t-11.2dB (opt) (=-5.35dB-6dB, 22kHz)\n       plw12 = \t18.0 W (50 kHz)\n       spnam2 = \tspinal64\n       pcpd2 = \t9.6 us\n       o2 = \t870 Hz\n       -----\n       T_reel : \t160C\n       T_set : \t173C\n       T_shim : \t40C\n       Frame : \t1500l/h\n       Shim : \t~max pressure (blue pipe)\n       Transf. line : \textreme (3500 l/h) --) influence spinning speed\n       ---\n       shim : \tsondeCP4mm.2020\n       SR : \tReferences.4mm/#901\n       rotor : \tPF + ZrO@ cap\n       B : \t2760\n       D : \t742\n       nuR : \t10.0 kHz (MANUAL)TITLE_END\n       data hash MD5: 4K\n       C8 41 99 6D 60 C1 EE 87 3C 5E 00 A3 39 A6 B7 93>)\n(   6,<2023-03-29 12:00:46.150 +0200>,<labo200>,<rmn200n.cemhti.cnrs-orleans.fr>,<audit>,<TopSpin 3.6.3>,\n      <user comment:\n       TITLE=T=160C\n       13C{1H} R-INEPT\n       \n       l6 = \t15 (1.5 ms)\n       l10 = \t15 (1.5 ms)\n       -- 13C ---\n       plw1 = \t100 W\n       p1 = \t3.25 us\n       p15 = \t1.0 ms\n       plw21 = \t15.2 W (30 kHz)\n       o1 = \t4050 Hz\n       aq = \t30 ms\n       de = \t10.0 us\n       ns = \t2*256\n       -- 1H ---\n       plw2 = \t50 W\n       p11 = \t2.6 us\n       d1 = \t0.9 s\n       spnam0 = \tRamp45-55.1000\n       spdb0 = \t-11.2dB (opt) (=-5.35dB-6dB, 22kHz)\n       plw12 = \t18.0 W (50 kHz)\n       spnam2 = \tspinal64\n       pcpd2 = \t9.6 us\n       o2 = \t870 Hz\n       -----\n       T_reel : \t160C\n       T_set : \t173C\n       T_shim : \t40C\n       Frame : \t1500l/h\n       Shim : \t~max pressure (blue pipe)\n       Transf. line : \textreme (3500 l/h) --) influence spinning speed\n       ---\n       shim : \tsondeCP4mm.2020\n       SR : \tReferences.4mm/#1\n       rotor : \tPF + ZrO@ cap\n       B : \t2760\n       D : \t742\n       nuR : \t10.0 kHz (MANUAL)TITLE_END\n       data hash MD5: 4K\n       C8 41 99 6D 60 C1 EE 87 3C 5E 00 A3 39 A6 B7 93>)\n(   7,<2023-03-29 12:00:46.400 +0200>,<labo200>,<rmn200n.cemhti.cnrs-orleans.fr>,<audit>,<TopSpin 3.6.3>,\n      <user comment:\n       TITLE=T=160C\n       13C{1H} R-INEPT\n       \n       l6 = \t15 (1.5 ms)\n       l10 = \t15 (1.5 ms)\n       -- 13C ---\n       plw1 = \t100 W\n       p1 = \t3.25 us\n       p15 = \t1.0 ms\n       plw21 = \t15.2 W (30 kHz)\n       o1 = \t4050 Hz\n       aq = \t30 ms\n       de = \t10.0 us\n       ns = \t2*256\n       -- 1H ---\n       plw2 = \t50 W\n       p11 = \t2.6 us\n       d1 = \t0.9 s\n       spnam0 = \tRamp45-55.1000\n       spdb0 = \t-11.2dB (opt) (=-5.35dB-6dB, 22kHz)\n       plw12 = \t18.0 W (50 kHz)\n       spnam2 = \tspinal64\n       pcpd2 = \t9.6 us\n       o2 = \t870 Hz\n       -----\n       T_reel : \t160C\n       T_set : \t173C\n       T_shim : \t40C\n       Frame : \t1500l/h\n       Shim : \t~max pressure (blue pipe)\n       Transf. line : \textreme (3500 l/h) --) influence spinning speed\n       ---\n       shim : \tsondeCP4mm.2020\n       SR : \tReferences.4mm/#1\n       rotor : \tPF + ZrO@ cap\n       B : \t2760\n       D : \t742\n       nuR : \t10.0 kHz (MANUAL)TITLE_END\n       data hash MD5: 4K\n       C8 41 99 6D 60 C1 EE 87 3C 5E 00 A3 39 A6 B7 93>)\n(   8,<2023-03-29 12:02:13.289 +0200>,<labo200>,<rmn200n.cemhti.cnrs-orleans.fr>,<audit>,<TopSpin 3.6.3>,\n      <user comment:\n       TITLE=T=160C\n       13C{1H} R-INEPT\n       \n       l6 = \t15 (1.5 ms)\n       l10 = \t15 (1.5 ms)\n       -- 13C ---\n       plw1 = \t100 W\n       p1 = \t3.25 us\n       p15 = \t1.0 ms\n       plw21 = \t15.2 W (30 kHz)\n       o1 = \t4050 Hz\n       aq = \t30 ms\n       de = \t10.0 us\n       ns = \t512\n       -- 1H ---\n       plw2 = \t50 W\n       p11 = \t2.6 us\n       d1 = \t0.9 s\n       spnam0 = \tRamp45-55.1000\n       spdb0 = \t-11.2dB (opt) (=-5.35dB-6dB, 22kHz)\n       plw12 = \t18.0 W (50 kHz)\n       spnam2 = \tspinal64\n       pcpd2 = \t9.6 us\n       o2 = \t870 Hz\n       -----\n       T_reel : \t160C\n       T_set : \t173C\n       T_shim : \t40C\n       Frame : \t1500l/h\n       Shim : \t~max pressure (blue pipe)\n       Transf. line : \textreme (3500 l/h) --) influence spinning speed\n       ---\n       shim : \tsondeCP4mm.2020\n       SR : \tReferences.4mm/#1\n       rotor : \tPF + ZrO@ cap\n       B : \t2760\n       D : \t742\n       nuR : \t10.0 kHz (MANUAL)TITLE_END\n       data hash MD5: 4K\n       C8 41 99 6D 60 C1 EE 87 3C 5E 00 A3 39 A6 B7 93>)\n(   9,<2023-03-29 12:02:13.510 +0200>,<labo200>,<rmn200n.cemhti.cnrs-orleans.fr>,<audit>,<TopSpin 3.6.3>,\n      <user comment:\n       TITLE=T=160C\n       13C{1H} R-INEPT\n       \n       l6 = \t15 (1.5 ms)\n       l10 = \t15 (1.5 ms)\n       -- 13C ---\n       plw1 = \t100 W\n       p1 = \t3.25 us\n       p15 = \t1.0 ms\n       plw21 = \t15.2 W (30 kHz)\n       o1 = \t4050 Hz\n       aq = \t30 ms\n       de = \t10.0 us\n       ns = \t512\n       -- 1H ---\n       plw2 = \t50 W\n       p11 = \t2.6 us\n       d1 = \t0.9 s\n       spnam0 = \tRamp45-55.1000\n       spdb0 = \t-11.2dB (opt) (=-5.35dB-6dB, 22kHz)\n       plw12 = \t18.0 W (50 kHz)\n       spnam2 = \tspinal64\n       pcpd2 = \t9.6 us\n       o2 = \t870 Hz\n       -----\n       T_reel : \t160C\n       T_set : \t173C\n       T_shim : \t40C\n       Frame : \t1500l/h\n       Shim : \t~max pressure (blue pipe)\n       Transf. line : \textreme (3500 l/h) --) influence spinning speed\n       ---\n       shim : \tsondeCP4mm.2020\n       SR : \tReferences.4mm/#1\n       rotor : \tPF + ZrO@ cap\n       B : \t2760\n       D : \t742\n       nuR : \t10.0 kHz (MANUAL)TITLE_END\n       data hash MD5: 4K\n       C8 41 99 6D 60 C1 EE 87 3C 5E 00 A3 39 A6 B7 93>)\n##END=\n\n$$ hash MD5\n$$ 47 95 22 95 E7 F7 E7 16 4C 62 15 19 27 BF AB 4B\n",
				"audita.txt": "##TITLE= Audit trail, TopSpin 3.6.3\n##JCAMPDX= 5.01\n##ORIGIN= Bruker BioSpin GmbH\n##OWNER= labo200\n$$ /mnt/oldCentos/racine/NMRData/data/pf2_TBennett/PbBrPerovskite.3/96/audita.txt\n##AUDIT TRAIL=  $$ (NUMBER, WHEN, WHO, WHERE, PROCESS, VERSION, WHAT)\n(   1,<2023-03-29 11:15:40.523 +0200>,<labo200>,<rmn200n.cemhti.cnrs-orleans.fr>,<go4>,<TopSpin 3.6.3>,\n      <created by zg on data set with UUID 'b64dfbfe-ce11-11ed-96b4-000af7097849'\n       started at 2023-03-29 11:11:38.687 +0200,\n       POWCHK disabled, PULCHK disabled,\n       completed at 2023-03-29 11:15:40.523 +0200\n\n       configuration hash MD5:\n       8D 46 5C 87 EE 21 82 24 84 51 48 3B A3 DC EE 76\n       data hash MD5: 1496\n       24 4E CA DA A7 C7 7C 12 2C E8 E5 D7 27 02 12 84\n>)\n(   2,<2023-03-29 11:15:55.263 +0200>,<labo200>,<rmn200n.cemhti.cnrs-orleans.fr>,<proc1d>,<TopSpin 3.6.3>,\n      <addfid DC = 1 of\n       94 'PbBrPerovskite.3' '/mnt/oldCentos/racine/NMRData/data/pf2_TBennett'\n       96 'PbBrPerovskite.3' '/mnt/oldCentos/racine/NMRData/data/pf2_TBennett'\n       data hash MD5: 1496\n       33 39 62 48 A9 E1 69 45 69 AC CD 5C 04 D6 4D 27>)\n(   3,<2023-03-29 12:02:06.592 +0200>,<labo200>,<rmn200n.cemhti.cnrs-orleans.fr>,<dataserver>,<TopSpin 3.6.3>,\n      <changed status parameter F1 NS from 256 to 512\n       data hash MD5: 1496\n       33 39 62 48 A9 E1 69 45 69 AC CD 5C 04 D6 4D 27>)\n##END=\n\n$$ hash MD5\n$$ 17 13 13 BC 4C 3B 13 3B FC B8 65 C1 ED B1 30 ED\n",
				"pulseprogram": "# 1 '/mnt/oldCentos/racine/NMRData/Local/lists/pp/pf_Rinept'\n# 1 '<built-in>'\n# 1 '<command-line>'\n# 1 '/mnt/oldCentos/racine/NMRData/Local/lists/pp/pf_Rinept'\n;Refocused INEPT\n;Phase cycling: Elena et al., JACS 127 17296-17302 2005\n\n;p1     F1 90 degree pulse\n;p11    F2 90 degree pulse\n;cnst31 spinning speed\n;l6     Nbr of rotor period for pumping time (d6)\n;l10    Nbr of rotor period for conversiong time (d10)\n;l16    Backward shift for full echo acquisition (d11)\n;l0     Rotor period increment for l6 or l10 scan\n;d0     incremented delay (2D)\n;d1     relaxation delay\n;d6     1/(6J(XH))  XH, XH2, XH3 positive\n;       1/(4J(XH))  XH only\n;       1/(3J(XH))  XH, XH3 positive, XH2 negative\n;d10    1/(4J(XH))\n;\n\n# 20 '/mnt/oldCentos/racine/NMRData/Local/lists/pp/pf_Rinept'\n'p2=p1*2'\n'p12=p11*2'\n'd0=1u'\n'l0=1'\n'acqt0=-p1*2/3.1416'\n'in0=inf1'\n\n\n# 30 '/mnt/oldCentos/racine/NMRData/Local/lists/pp/pf_Rinept'\n'd6=l6*(1s/cnst31)-(p11)'\n\n\n# 35 '/mnt/oldCentos/racine/NMRData/Local/lists/pp/pf_Rinept'\n'd10=l10*(1s/cnst31)-(p1)'\n\n\n# 41 '/mnt/oldCentos/racine/NMRData/Local/lists/pp/pf_Rinept'\n'd11=d10-l16*(1s/cnst31)-de'\n\ndefine delay dfsfilter\n'dfsfilter=5*(1s/cnst31)'\n\n# 1 'mc_line 46 file /mnt/oldCentos/racine/NMRData/Local/lists/pp/pf_Rinept exp. def. part of mc cmd. before ze'\n; dimension 1D; AQ_mode \ndefine delay MCWRK\ndefine delay MCREST\n'MCREST = 30m - 0.500000*30m'\n'MCWRK = 0.500000*30m'\n\n    dccorr\n# 46 '/mnt/oldCentos/racine/NMRData/Local/lists/pp/pf_Rinept'\n ze\n# 1 'mc_line 46 file /mnt/oldCentos/racine/NMRData/Local/lists/pp/pf_Rinept exp. def. of mc cmd. after ze'\n# 47 '/mnt/oldCentos/racine/NMRData/Local/lists/pp/pf_Rinept'\n# 1 'mc_line 47 file /mnt/oldCentos/racine/NMRData/Local/lists/pp/pf_Rinept exp. start label for mc cmd.'\n1 MCWRK\n  MCREST\n# 48 '/mnt/oldCentos/racine/NMRData/Local/lists/pp/pf_Rinept'\n# 52 '/mnt/oldCentos/racine/NMRData/Local/lists/pp/pf_Rinept'\n'd6=l6*(1s/cnst31)-(p11)'\n\n\n# 57 '/mnt/oldCentos/racine/NMRData/Local/lists/pp/pf_Rinept'\n'd10=l10*(1s/cnst31)-(p1)'\n\n\n# 63 '/mnt/oldCentos/racine/NMRData/Local/lists/pp/pf_Rinept'\n'd11=d10-(l16)*(1s/cnst31)-de'\n\n2\n;--- Recycle --\n\n   d1 do:f2\n# 72 '/mnt/oldCentos/racine/NMRData/Local/lists/pp/pf_Rinept'\n   10u pl1:f1 pl2:f2\n;--- DFS --\n\n\n# 78 '/mnt/oldCentos/racine/NMRData/Local/lists/pp/pf_Rinept'\n;--- 1st F2 T90 --\n   (p11 ph6 pl2):f2\n# 93 '/mnt/oldCentos/racine/NMRData/Local/lists/pp/pf_Rinept'\n;--- Pumping block --\n(center\n   (p2 ph2):f1\n   (d6 p12 ph1 d6):f2\n)\n(center\n   (p1 ph4):f1\n   (p11 ph3):f2\n)\n;--- Reconversion block --\n d10\n(center\n   (p2 ph5):f1\n   (p12 ph1):f2\n)\n;--- Refocusing --\n   d11\n;--- Purging pulse --\n\n\n# 114 '/mnt/oldCentos/racine/NMRData/Local/lists/pp/pf_Rinept'\n;--- Acquisition --\n\n 1u cpds2:f2\n go=2 ph31\n 1m do:f2\n\n# 1 'mc_line 125 file /mnt/oldCentos/racine/NMRData/Local/lists/pp/pf_Rinept exp. mc cmd. in line'\n  MCWRK  wr #0\n# 126 '/mnt/oldCentos/racine/NMRData/Local/lists/pp/pf_Rinept'\n# 127 '/mnt/oldCentos/racine/NMRData/Local/lists/pp/pf_Rinept'\nexit\n\n;-- BE ---\nph1=0 2\nph2=0 2\nph3=1 1 3 3\nph4={0}*4 {1}*4 {2}*4 {3}*4\nph14=0 0 2 2\nph5=0 2 0 2 1 3 1 3\nph6={0}*8 {2}*8\nph20=0\nph31=0 0 2 2 1 1 3 3\n\n;-- FF ---\n;ph1=0\n;ph2=0 0 2 2\n;ph3=1 3\n;ph4=0 0 2 2\n;ph14=0 0 2 2\n;ph5=0 0 0 0 1 1 1 1 2 2 2 2 3 3 3 3\n;ph6=0 0 2 2 1 1 3 3\n;ph31=0 2 0 2 1 3 1 3 2 0 2 0 3 1 3 1\n;ph20=0 1\n",
				"acqus": "##TITLE= Parameter file, TopSpin 3.6.3\n##JCAMPDX= 5.0\n##DATATYPE= Parameter Values\n##NPOINTS= 17\t$$ modification sequence number\n##ORIGIN= Bruker BioSpin GmbH\n##OWNER= labo200\n$$ 2023-03-29 12:02:06.592 +0200  labo200@rmn200n.cemhti.cnrs-orleans.fr\n$$ /mnt/oldCentos/racine/NMRData/data/pf2_TBennett/PbBrPerovskite.3/96/acqus\n$$ process /opt/topspin3.6.3/prog/mod/dataserver\n##$ACQT0= -2.0690094219506\n##$AMP= (0..31)\n100 100 100 100 100 100 100 100 100 100 100 100 100 100 100 100 100 100\n100 100 100 100 100 100 100 100 100 100 100 100 100 100\n##$AMPCOIL= (0..19)\n-1 0 0 0 0 0 0 0 0 0 0 0 0 0 0 0 0 0 0 0\n##$ANAVPT= -1\n##$AQSEQ= 0\n##$AQ_mod= 3\n##$AUNM= <au_zgonly>\n##$AUTOPOS= <>\n##$BF1= 50.327758\n##$BF2= 200.15\n##$BF3= 200.15\n##$BF4= 200.15\n##$BF5= 200.15\n##$BF6= 200.15\n##$BF7= 200.15\n##$BF8= 200.15\n##$BWFAC= (0..63)\n0 0 0 0 0 0 0 0 0 0 0 0 0 0 0 0 0 0 0 0 0 0 0 0 0 0 0 0 0 0 0 0 0 0 0 0\n0 0 0 0 0 0 0 0 0 0 0 0 0 0 0 0 0 0 0 0 0 0 0 0 0 0 0 0\n##$BYTORDA= 0\n##$CAGPARS= (0..11)\n0 0 0 0 0 0 0 0 0 0 0 0\n##$CHEMSTR= <none>\n##$CNST= (0..63)\n1 1 1 1 1 1 1 1 1 1 1 1 1 1 1 1 1 1 1 1 1 1 1 1 1 1 1 1 1 1 1 10000 1 1\n1 1 1 1 1 1 1 1 1 1 1 1 1 1 1 1 1 1 1 1 1 1 1 1 1 1 1 1 1 1\n##$CPDPRG= (0..8)\n<> <> <spinal64> <> <> <> <> <> <>\n##$D= (0..63)\n1e-06 0.9 0 0 0 0 0.0014974 0 0 0 0.00149675 0.00148675 0 0 0 0 0 0 0 0\n0.1 0 0 0 0 0 0 0 0 0 0 0 0 0 0 0 0 0 0 0 0 0 0 0 0 0 0 0 0 0 0 0 0 0 0\n0 0 0 0 0 0 0 0 0\n##$DATE= 1680080495\n##$DATE_START= 1680080254\n##$DE= 10\n##$DECBNUC= <off>\n##$DECIM= 800\n##$DECNUC= <off>\n##$DECSTAT= 4\n##$DIGMOD= 1\n##$DIGTYP= 12\n##$DQDMODE= 0\n##$DR= 21\n##$DS= 0\n##$DSPFIRM= 0\n##$DSPFVS= 20\n##$DTYPA= 0\n##$EXP= <SOLIDS1H>\n##$FCUCHAN= (0..9)\n0 2 1 0 0 0 0 0 0 0\n##$FL1= 0\n##$FL2= 0\n##$FL3= 0\n##$FL4= 0\n##$FN_INDIRECT= (0..7)\n0 0 0 0 0 0 0 0\n##$FOV= 0\n##$FQ1LIST= <>\n##$FQ2LIST= <>\n##$FQ3LIST= <>\n##$FQ4LIST= <>\n##$FQ5LIST= <>\n##$FQ6LIST= <>\n##$FQ7LIST= <>\n##$FQ8LIST= <>\n##$FRQLO3= 58817\n##$FRQLO3N= 2\n##$FS= (0..7)\n83 83 83 83 83 83 83 83\n##$FTLPGN= 0\n##$FW= 4032000\n##$FnILOOP= 0\n##$FnMODE= 0\n##$FnTYPE= 0\n##$GPNAM= (0..31)\n<> <> <> <> <> <> <> <> <> <> <> <> <> <> <> <> <> <> <> <> <> <> <> <>\n<> <> <> <> <> <> <> <>\n##$GPX= (0..31)\n0 0 0 0 0 0 0 0 0 0 0 0 0 0 0 0 0 0 0 0 0 0 0 0 0 0 0 0 0 0 0 0\n##$GPY= (0..31)\n0 0 0 0 0 0 0 0 0 0 0 0 0 0 0 0 0 0 0 0 0 0 0 0 0 0 0 0 0 0 0 0\n##$GPZ= (0..31)\n0 0 0 0 0 0 0 0 0 0 0 0 0 0 0 0 0 0 0 0 0 0 0 0 0 0 0 0 0 0 0 0\n##$GRDPROG= <>\n##$GRPDLY= 67.9839172363281\n##$HDDUTY= 20\n##$HDRATE= 1\n##$HGAIN= (0..3)\n2000 0 0 0\n##$HL1= 0\n##$HL2= 0\n##$HL3= 0\n##$HL4= 0\n##$HOLDER= 0\n##$HPMOD= (0..7)\n0 1 1 0 0 0 0 0\n##$HPPRGN= 0\n##$IN= (0..63)\n0 0 0 0 0 0 0 0 0 0 0 0 0 0 0 0 0 0 0 0 0 0 0 0 0 0 0 0 0 0 0 0 0 0 0 0\n0 0 0 0 0 0 0 0 0 0 0 0 0 0 0 0 0 0 0 0 0 0 0 0 0 0 0 0\n##$INF= (0..7)\n0 0 0 0 0 0 0 0\n##$INP= (0..63)\n0 0 0 0 0 0 0 0 0 0 0 0 0 0 0 0 0 0 0 0 0 0 0 0 0 0 0 0 0 0 0 0 0 0 0 0\n0 0 0 0 0 0 0 0 0 0 0 0 0 0 0 0 0 0 0 0 0 0 0 0 0 0 0 0\n##$INSTRUM= <spect>\n##$INTEGFAC= (0..63)\n0 0 0 0 0 0 0 0 0 0 0 0 0 0 0 0 0 0 0 0 0 0 0 0 0 0 0 0 0 0 0 0 0 0 0 0\n0 0 0 0 0 0 0 0 0 0 0 0 0 0 0 0 0 0 0 0 0 0 0 0 0 0 0 0\n##$L= (0..31)\n1 1 1 1 1 1 15 1 1 1 15 1 1 1 1 1 0 1 1 1 4 1 1 1 1 1 1 1 1 1 1 1\n##$LFILTER= -1\n##$LGAIN= -1\n##$LINPSTP= 0\n##$LOCKED= no\n##$LOCKFLD= -1\n##$LOCKGN= -1\n##$LOCKPOW= -1\n##$LOCKPPM= -1\n##$LOCNUC= <off>\n##$LOCPHAS= -1\n##$LOCSHFT= no\n##$LOCSW= 0\n##$LTIME= -1\n##$MASR= 10000\n##$MASRLST= <masrlst>\n##$MULEXPNO= (0..15)\n0 0 0 0 0 0 0 0 0 0 0 0 0 0 0 0\n##$NBL= 1\n##$NC= -5\n##$NLOGCH= 2\n##$NOVFLW= 0\n##$NS= 512\n##$NUC1= <13C>\n##$NUC2= <1H>\n##$NUC3= <off>\n##$NUC4= <off>\n##$NUC5= <off>\n##$NUC6= <off>\n##$NUC7= <off>\n##$NUC8= <off>\n##$NUCLEUS= <off>\n##$NUSLIST= <automatic>\n##$NusAMOUNT= 25\n##$NusFPNZ= no\n##$NusJSP= 0\n##$NusSEED= 54321\n##$NusSPTYPE= 0\n##$NusT2= 1\n##$NusTD= 0\n##$O1= 4050\n##$O2= 870\n##$O3= 400.26\n##$O4= 400.26\n##$O5= 400.26\n##$O6= 400.26\n##$O7= 400.26\n##$O8= 400.26\n##$OVERFLW= 0\n##$P= (0..63)\n0 3.25 6.5 2.6 0 0 0 0 0 0 0 2.6 5.2 0 0 1000 0 0 0 0 2.125 0 0 0 0 0 0\n0 0 0 0 0 0 0 0 0 0 0 0 0 0 0 0 0 0 0 0 0 0 0 0 0 0 0 0 0 0 0 0 0 0 0 0\n0\n##$PACOIL= (0..15)\n2 1 0 0 0 0 0 0 0 0 0 0 0 0 0 0\n##$PAPS= 0\n##$PARMODE= 0\n##$PCPD= (0..9)\n0 0 9.6 0 0 0 0 0 0 0\n##$PEXSEL= (0..9)\n1 1 1 1 1 1 1 1 1 1\n##$PHCOR= (0..31)\n0 0 0 0 0 0 0 0 0 75 0 0 0 0 0 0 0 0 0 0 0 0 0 0 0 0 0 0 0 0 0 0\n##$PHLIST= <>\n##$PHP= 1\n##$PH_ref= 46\n##$PL= (0..63)\n120 120 120 120 120 120 120 120 120 120 120 120 120 120 120 120 120 120\n120 120 120 120 120 120 120 120 120 120 120 120 120 120 120 120 120 120\n120 120 120 120 120 120 120 120 120 120 120 120 120 120 120 120 120 120\n120 120 120 120 120 120 120 120 120 120\n##$PLSTEP= 3\n##$PLSTRT= -6\n##$PLW= (0..63)\n0 100 50 0 0 0 0 0 0 0 0 0 18 0 0 0 0 0 0 0 10.4 15.2 0 0 0 0 0 0 0 0 0\n0 0 0 0 0 0 0 0 0 0 0 0 0 0 0 0 0 0 0 0 0 0 0 0 0 0 0 0 0 0 0 0 0\n##$PLWMAX= (0..7)\n1312.5 416.7 0 0 0 0 0 0\n##$PQPHASE= 0\n##$PQSCALE= 1\n##$PR= 1\n##$PRECHAN= (0..15)\n-1 1 -1 0 -1 -1 -1 -1 -1 -1 -1 -1 -1 -1 -1 -1\n##$PRGAIN= 0\n##$PROBHD= <H140172_001 (PH MAS WVT 200W1 BL4 15N-31P/19F-1H)>\n##$PROBINPUTS= (0..15)\n<31P-197Au> <1H/19F> <> <> <> <> <> <> <> <> <> <> <> <> <> <>\n##$PULPROG= <pf_Rinept>\n##$PW= 0\n##$PYNM= <>\n##$ProjAngle= 0\n##$QNP= 0\n##$RD= 0\n##$RECCHAN= (0..15)\n0 2 0 0 0 0 0 0 0 0 0 0 0 0 0 0\n##$RECPH= 0\n##$RECPRE= (0..15)\n0 1 -1 -1 -1 -1 -1 -1 -1 -1 -1 -1 -1 -1 -1 -1\n##$RECPRFX= (0..15)\n1 0 0 0 0 0 0 0 0 0 0 0 0 0 0 0\n##$RECSEL= (0..15)\n0 0 1 0 0 0 0 0 0 0 0 0 0 0 0 0\n##$RG= 2050\n##$RO= 0\n##$RSEL= (0..15)\n0 2 1 0 0 0 0 0 0 0 0 0 0 0 0 0\n##$S= (0..7)\n83 83 83 83 83 83 83 83\n##$SELREC= (0..9)\n0 0 0 0 0 0 0 0 0 0\n##$SFO1= 50.331808\n##$SFO2= 200.15087\n##$SFO3= 200.15040026\n##$SFO4= 200.15040026\n##$SFO5= 200.15040026\n##$SFO6= 200.15040026\n##$SFO7= 200.15040026\n##$SFO8= 200.15040026\n##$SOLVENT= <>\n##$SOLVOLD= <off>\n##$SP= (0..63)\n120 120 120 120 120 120 120 120 120 120 120 120 120 120 120 120 120 120\n120 120 120 120 120 120 120 120 120 120 120 120 120 120 120 120 120 120\n120 120 120 120 120 120 120 120 120 120 120 120 120 120 120 120 120 120\n120 120 120 120 120 120 120 120 120 120\n##$SPECTR= 0\n##$SPINCNT= 0\n##$SPNAM= (0..63)\n<Ramp45-55.1000> <> <> <> <> <> <> <> <> <> <> <> <> <> <> <> <> <> <>\n<> <> <> <> <> <> <> <> <> <> <> <> <> <> <> <> <> <> <> <> <> <> <> <>\n<> <> <> <> <> <> <> <> <> <> <> <> <> <> <> <> <> <> <> <> <>\n##$SPOAL= (0..63)\n0.5 0.5 0.5 0.5 0.5 0.5 0.5 0.5 0.5 0.5 0.5 0.5 0.5 0.5 0.5 0.5 0.5 0.5\n0.5 0.5 0.5 0.5 0.5 0.5 0.5 0.5 0.5 0.5 0.5 0.5 0.5 0.5 0.5 0.5 0.5 0.5\n0.5 0.5 0.5 0.5 0.5 0.5 0.5 0.5 0.5 0.5 0.5 0.5 0.5 0.5 0.5 0.5 0.5 0.5\n0.5 0.5 0.5 0.5 0.5 0.5 0.5 0.5 0.5 0.5\n##$SPOFFS= (0..63)\n0 0 0 0 0 0 0 0 0 0 0 0 0 0 0 0 0 0 0 0 0 0 0 0 0 0 0 0 0 0 0 0 0 0 0 0\n0 0 0 0 0 0 0 0 0 0 0 0 0 0 0 0 0 0 0 0 0 0 0 0 0 0 0 0\n##$SPPEX= (0..63)\n0 0 0 0 0 0 0 0 0 0 0 0 0 0 0 0 0 0 0 0 0 0 0 0 0 0 0 0 0 0 0 0 0 0 0 0\n0 0 0 0 0 0 0 0 0 0 0 0 0 0 0 0 0 0 0 0 0 0 0 0 0 0 0 0\n##$SPW= (0..63)\n13.18257 0 0 0 0 0 0 0 0 0 0 0 0 0 0 0 0 0 0 0 0 0 0 0 0 0 0 0 0 0 0 0\n0 0 0 0 0 0 0 0 0 0 0 0 0 0 0 0 0 0 0 0 0 0 0 0 0 0 0 0 0 0 0 0\n##$SUBNAM= (0..9)\n<> <> <> <> <> <> <> <> <> <>\n##$SW= 496.703794149417\n##$SWIBOX= (0..19)\n0 1 3 0 0 0 0 0 0 0 0 0 0 0 0 0 0 0 0 0\n##$SW_h= 25000\n##$SWfinal= 0\n##$SigLockShift= 0\n##$TD= 1496\n##$TD0= 4\n##$TD_INDIRECT= (0..7)\n0 0 0 0 0 0 0 0\n##$TDav= 1\n##$TE= 446.1399\n##$TE1= 446.1399\n##$TE2= 0\n##$TE3= 0\n##$TE4= 0\n##$TEG= 300\n##$TE_MAGNET= 0\n##$TE_PIDX= 1\n##$TE_RAW= 446.1399\n##$TE_STAB= (0..9)\n0 0 0 0 0 0 0 0 0 0\n##$TL= (0..7)\n120 120 120 120 120 120 120 120\n##$TOTROT= (0..63)\n0 0 0 0 0 0 0 0 0 0 0 0 0 0 0 0 0 0 0 0 0 0 0 0 0 0 0 0 0 0 0 0 0 0 0 0\n0 0 0 0 0 0 0 0 0 0 0 0 0 0 0 0 0 0 0 0 0 0 0 0 0 0 0 0\n##$TUBE_TYPE= <>\n##$USERA1= <>\n##$USERA2= <>\n##$USERA3= <>\n##$USERA4= <>\n##$USERA5= <>\n##$UUID= <beed48d4-ce0f-11ed-906f-000af7097849>\n##$V9= 5\n##$VALIDCODE= -1\n##$VALIST= <>\n##$VCLIST= <>\n##$VDLIST= <>\n##$VPLIST= <>\n##$VTLIST= <>\n##$WBST= 1024\n##$WBSW= 3\n##$XGAIN= (0..3)\n670 0 0 0\n##$XL= 0\n##$YL= 0\n##$YMAX_a= 1151622\n##$YMIN_a= -1046686\n##$ZGOPTNS= <-Ddec>\n##$ZL1= 120\n##$ZL2= 120\n##$ZL3= 120\n##$ZL4= 120\n##$scaledByNS= no\n##$scaledByRG= no\n##END=\n",
				"procs": "##TITLE= Parameter file, TopSpin 3.6.3\n##JCAMPDX= 5.0\n##DATATYPE= Parameter Values\n##NPOINTS= 6\t$$ modification sequence number\n##ORIGIN= Bruker BioSpin GmbH\n##OWNER= labo200\n$$ 2023-03-29 11:15:56.322 +0200  labo200@rmn200n.cemhti.cnrs-orleans.fr\n$$ /mnt/oldCentos/racine/NMRData/data/pf2_TBennett/PbBrPerovskite.3/96/pdata/1/procs\n$$ process /opt/topspin3.6.3/prog/mod/proc1d\n##$ABSF1= 0\n##$ABSF2= 0\n##$ABSG= 0\n##$ABSL= 0\n##$ALPHA= 0\n##$AQORDER= 0\n##$ASSFAC= 0\n##$ASSFACI= 0\n##$ASSFACX= 0\n##$ASSWID= 0\n##$AUNMP= <proc_1d>\n##$AXLEFT= 0\n##$AXNAME= <>\n##$AXNUC= <13C>\n##$AXRIGHT= 0\n##$AXTYPE= 0\n##$AXUNIT= <>\n##$AZFE= 0.1\n##$AZFW= 0.5\n##$BCFW= 0\n##$BC_mod= 0\n##$BYTORDP= 0\n##$COROFFS= 0\n##$CY= 10\n##$DATMOD= 1\n##$DC= 0\n##$DFILT= <>\n##$DTYPP= 0\n##$ERETIC= no\n##$F1P= 199.294336109833\n##$F2P= -133.861479528761\n##$FCOR= 1\n##$FTSIZE= 4096\n##$FT_mod= 6\n##$GAMMA= 0\n##$GB= 0\n##$INTBC= 1\n##$INTSCL= 1\n##$ISEN= 128\n##$LB= 5\n##$LEV0= 0\n##$LPBIN= 0\n##$MAXI= 10000\n##$MC2= 0\n##$MEAN= 0\n##$ME_mod= 0\n##$MI= 50\n##$MddCEXP= no\n##$MddCT_SP= no\n##$MddF180= no\n##$MddLAMBDA= 0\n##$MddMEMORY= 0\n##$MddMERGE= 0\n##$MddNCOMP= 0\n##$MddNITER= 0\n##$MddNOISE= 0\n##$MddPHASE= 0\n##$MddSEED= 0\n##$MddSRSIZE= 0\n##$Mdd_CsALG= 0\n##$Mdd_CsLAMBDA= 0\n##$Mdd_CsNITER= 0\n##$Mdd_CsNORM= 0\n##$Mdd_CsVE= no\n##$Mdd_CsZF= 0\n##$Mdd_LrLAMBDA= 0\n##$Mdd_LrNITER= 0\n##$Mdd_LrRANK= 0\n##$Mdd_LrZF= 0\n##$Mdd_mod= 0\n##$NCOEF= 0\n##$NC_proc= -7\n##$NLEV= 6\n##$NOISF1= 5\n##$NOISF2= -5\n##$NSP= 0\n##$NTH_PI= 0\n##$NZP= 0\n##$OFFSET= 328.4733\n##$PC= 4\n##$PHC0= -137.6\n##$PHC1= 0\n##$PH_mod= 1\n##$PKNL= yes\n##$PPARMOD= 0\n##$PPDIAG= 0\n##$PPIPTYP= 0\n##$PPMPNUM= 2147483647\n##$PPRESOL= 1\n##$PSCAL= 1\n##$PSIGN= 0\n##$PYNMP= <proc.py>\n##$RDF1= 0\n##$RDF2= 0\n##$RDFWHM= 0\n##$RDINT= 0\n##$RDPOS= 0\n##$REVERSE= no\n##$SF= 50.3277766700001\n##$SI= 4096\n##$SIGF1= 40\n##$SIGF2= 20\n##$SINO= 0\n##$SIOLD= 4096\n##$SPECTYP= <>\n##$SREF_mod= 1\n##$SREGLST= <1H.CDCl3>\n##$SSB= 0\n##$STSI= 4096\n##$STSR= 0\n##$SW_p= 25000\n##$SYMM= 0\n##$S_DEV= 0\n##$TDeff= 1496\n##$TDoff= 0\n##$TI= <>\n##$TILT= no\n##$TM1= 0\n##$TM2= 0\n##$TOPLEV= 0\n##$USERP1= <>\n##$USERP2= <>\n##$USERP3= <>\n##$USERP4= <>\n##$USERP5= <>\n##$WDW= 1\n##$XDIM= 0\n##$YMAX_p= 290203814\n##$YMIN_p= -21572352\n##END=\n"
			},
			"dmfit": {
				"from_filename": "S:/Bruker/TopSpin200/data/pf2_TBennett/nmr/PbBrPerovskite.3/96/pdata/1/1r",
				"save_date": "2023-03-31T07:06:17Z",
				"from_title": "T=160C",
				"origin": "pf_Rinept 13C PbBrPerovskite 96_1 1r -  labo200\n$$ 2023-03-29 11:15:56.322 +0200  labo200@rmn200n.cemhti.cnrs-orleans.fr\n$$ /mnt/oldCentos/racine/NMRData/data/pf2_TBennett/PbBrPerovskite.3/96/pdata/1/procs\n$$ process /opt/topspin3.6.3/prog/mod/proc1d\n S:/Bruker/TopSpin200/data/pf2_TBennett/nmr/PbBrPerovskite.3/96/pdata/1/1r"
			}
		}
	}
}
