# Supplementary material for: Structural dynamics of melting and glass formation in a two-dimensional hybrid perovskite
Source: Nat Commun. 2025 Aug 18;16:7696. doi: 10.1038/s41467-025-61410-z (PMC12361452; doi:10.1038/s41467-025-61410-z)
Supplement: Supplementary file 4 — Source Data [file 41467_2025_61410_MOESM4_ESM.zip › Source Data/NMR_Source_Data/PbBrPerovskite.3 - 1H Hahn echo MAS 10kHz, T=160C.csdf]

{
	"csdm": {
		"version": "1.0",
		"read_only": false,
		"description": "T = 160C",
		"origin": "pf_echomas 1H PbBrPerovskite 992_1 1r -  labo200\n$$ 2023-03-29 10:43:29.466 +0200  labo200@rmn200n.cemhti.cnrs-orleans.fr\n$$ /mnt/oldCentos/racine/NMRData/data/pf2_TBennett/PbBrPerovskite.3/992/pdata/1/procs\n$$ process /opt/topspin3.6.3/prog/mod/proc1d\n S:/Bruker/TopSpin200/data/pf2_TBennett/nmr/PbBrPerovskite.3/992/pdata/1/1r",
		"timestamp": "2023-03-31T07:04:44Z",
		"dimensions": [
			{
				"type": "linear",
				"count": 16384,
				"quantity_name": "Frequency",
				"increment": "-7.629394531 Hz",
				"coordinates_offset": "63168.86457 Hz",
				"origin_offset": "200.1502011 MHz",
				"label": "1H - Frequency",
				"reciprocal": {
					"quantity_name": "time",
					"label": "1H - time"
				}
			}
		],
		"dependent_variables": [
			{
				"type": "internal",
				"name": "NMR Spectrum",
				"encoding": "base64",
				"numeric_type": "float32",
				"quantity_type": "scalar",
				"components": 
[
"XUs4PayLUz0mQhA+kX49PZ3vDb3DQjG9DJNfPbn8lz3QRIk9f0g4PsqhGT68Bf89iGOTPT0K8D2g+LE9w2SlPdjwlDsNT/M81la0PIMvmT0/pH09f2qwPA4tGL3arNo86beRPfrtZb2L21I9q612PZ3vjD36fhI9yeWMPbsnjT0HX1g83bWiPbTIrD2TGAI9/WWbPQfO4D0gQb49Lm7TPR04tz3/IXc9V1vAPXxhzT05tKM9FyZTu0kMaryKjhA9yVQ7Pmx4uD2+HwE+PZtNPaW9xD10k/M9DAILvYMvdDzRIts9EOl/PXql3LxqvFa954zou7fRBj6qYLE9x7rdPeoEiD2Pwis9yeX8PQWjkjvmrm+9wMoZvB04+zxTdDY96NmoPI9THDyvlEc9BoFdPf5DHr017zK9SS4JvX77Cj2mm4Q8Vn16vYSePbyPMc+8bcU6vQu1hD1bsVe9G54APaabPDyrrRg7CtfLvAfOTz1ApLw9wMqxO13cwjyO5I09/WWXPUFg3j0N4Ag+1XjnPZduOD3lYWm8arwWPd/gDT2WIXA9HFqBvQ1PMb1m96A8SFCQPGgiDLtTdKk98rA4Pc2qYz3hCxe9XikdvYEVCT4i7Ds+nl6gPQKaGDydEZ288BbmvSeg2TvzHxA9sp3ZPYbJsj3NqoK9+Q/5O4tsAz2z6h096GqwvewvWb0nMbC8XdxGOmPuIj1liLE93bWNPbbzAz67uJU8Z7MYPQbwdruHhXq7v32pPD0KtztE+sY98dKUPeOlJ72Gpx+8Dr7svOaugbwdOAs9qvG5PT7o4T3lYRE8s3vVPRdIFr16Niu70LNvvadXErxE+oG96pUDPs/VjT19rli99blKPCegyTsHPTs7XrrlPDYa9DzS3g696GqKvdLeu70OLSq8x5h3PfYoGD0CmsC8gZWDOhlzj73xYwa9QxwtPU1ixz36fgw9sOHZO+m3LzyGOE48YcM5vdEibz2Y3eY9Xdwkvd2TgzyTqQy93EYHvd5xVr2+nxQ9IY5HPZLLPT0mUz085IPuPNejCD3WNG85G57APQrGGD6hRco92c7OPamC+j3o2QY9mndCPd7g7D1j7sa9H/R4vS2Q572+n4m9hjj2PEYD+LoMcV49Q4tKPbbzDbxzRqy9UPwwvK1p3jlfmCQ8orTJPbQ3mj1cj948MsS7PVuxij0tIUk90SITPfaXAT2utno8d5wEPTlFkb2gGpI9Gi8pPetRED4N4FE9iPSEPXSTWr33dUo92woDPuMU9D2si788CD2LvMh28rzVVkI98BaYuwG8jD2MSiw9SzfpvZT21L2ze6k9rfq8PautYD2VQ6s7toSsPBueSD1EaV+9kssfu5jd0zt1AgQ9rdh9PTQRnD3arOa8ryUcPCuHRr2giUI9OOdXPpjdsj3XEqw9+u0lveELnb0u/7G8U3RgvRxaIr35D4G8k6lEPfCFuTtliCE9mZnWvQG8Z731uca8SL9FvU5igr3e4Ps8/7KDPcSxLroubgu8LbKsPWNdXLzqcym90t42PejZlDxSuI48+u2LPMSxkrwCGiI+lpAPOujZ1Dz023M9HPwUPnnHzr3x9Iu9H2MgPZf/ODwawEs8fozZPHe+gr38h5A8dCTrvHNGJLyJ0p68oPgJPNiBuj0ep+w8nRE7vem3k70ExR2969EDvgislT19P589TtHhO2NdfLuk36O9BTRBvJOpJ74pOrm9pSzzPIVrHz5LyAU+2qw6vTkjYL2Yu/Y8pb39PLUVsb1j7lo7tDcOPWkAUb1xrMW9yHYmPJOpDL2yLpE9IY4hvXjpTrz8h5g8aCKkPYZJDT5qvMS7t9F4vaTfAr2QMYQ9Lm6ZPYPAiL3u64s9fowVPs4ZGT41zbc8BRJGvTLm6rx24N29TkCbvbiNqryWkEc9R3JVPWHD0zu8dFO8IY4ZPWTMRb1Ftpg9xY+hPXo2hT2Dnnu9Yn8Qvh/0nLvlYYO98rCBPcuQLb6DwPa9rwOwvW6jN709Crm9aJFhvSuHer1pb9a9w9MDPI0oVz3tfCu98WO8vO+nrb1KezC+glHRvGNuAL5lGRK861GQPQBvjTyeXqk77zgdvAAA+T28BSI9kX6PvKUsk7x3nOq8YHY/vJoI6D399hE+uB6pveVhoTltxSa8SnvfvTm0or3z/eS8ayu7vc4Ztb2Wsio9RGlXPeLHhz08LDg9yqFJPQis7DxOYsA7bVaxvSxD9LyU9uK8hA1VvfW5TL1aZOu7waiFPYy5K7sNT5S9rWmYvSjtPT16FP68iPShPUI+Tj3MXYA9ibD1PMiYir1YqI08glFHvSSXmj31KPw7LSGrPGuaV7s6ktK9A3gJvUT6+TwgQXc9v+ymvJyiiT0pXIS9S8hfvVUwnjxkqlw9tFmivXiLIb7h6bW8FtmjvaW91z2V1Ck8s/shPhgEnryh1pq96Ej+u0kuur2944Q8HoU/vQpGS73TK9U7waipvXnpGL3fvqq8b/DFOlD8xDw9m/G87zipPEs3abvNO769Qs/JvSzU1jzzH8a8ONZFPaZ5BT2si9o9KqmZPb3jLj1nxAo+NqvpPTF3fTxxG3u9Ple3PO5aEry2hE49tDflPZSHUz0Hzsw9BFbzPSk6wjxE+pk8jzHXvOtR/z1EaeA9mEyFuxlzI721ppk7Z0TNPYhjST25a5E9TtFkvlaOF75XynK8kX5vPS9MdL2lvT09s/sDvpCgFL7dk5g97zhRPfHSyby1pu28xykCPTY8DTxbsaA9+Q+DPVN0rD3dk288PZtHPce6Jj25a7A94lgXvSk60r1O0Uk9jQa4PJwzLL2AJpq9ad4RvWdEKbwdOCG9H/RCPUCk0D2QoGw9w2QiPLq4zL1RSZ89FmrhvTLmVjxliGM7/tQtPs93PT7n+9s9wMryvc/VAr5NYmQ9+lyNPNCzGD702xs+yjKYPN7ga7vh6Se9c0ZsPeY/Bz5Qa/C9q881uwIrbz0RpUO9PZuRvPfkQz3Huqg8cmjkPYofwj19Hf09yeWvO0mdLj0OnLu8DU+7PLwFgD1Qaz69eqV4PUW2gj2pgqE9qs/ZvNGR3LoW2QY9T433PKik+T1tNKq9VZ+rObfR2Dy0WQ2+iUHZvQdf3LxkzAU8kA86PJduGj0/xrs9coogPaFnnT2vFD0+5dCUPYLiuj1nRI89PzXFPfkPrTz7yyK93gIJPSbC0r0i/YC9eqUsO2J/tr01756946VvPT/GNDxX7Ks8CYr3PJ5eYT0PC1k96GoFPWB2xT2dEZQ9XUvUPCcPwT1z12Q9DwvhPNSaor0vTME9qDWhPWfVqD3CF4Y9MCqoPdJvEz2giay9VZ8CvgfO0byEDeG90EQ4vEMcrj3+Q+g95/vuPYansT3WxX89/rJHvT7o0Ty5azm9ih+rvTqSxj3c16S9+n4ePVMFaz1AE6k8zaqRPSzUuT2t+og9gy/ZPeauHD64jbo83LVEvOvizjylLK09zTs2PKyLdT3TTVS9N/gHvn6M2bzh6Qk9ad7nPVmXTj5d7UI+Z0S2PfH0mrtif4E9x7pQvILizzz2Bqq9E/IPPe2eFL3IdgC9cF89PbpJ+Dwy5ho9aJGHPdNNvjyze489jSgIPqikwT0RpYk9R+GWPL/soL08Tgi+L91WvR3Jkb32KI69+Q/gvdzXDr4HXzq9w2TGPHlYKDtZhvi7dQKauKkCQb5z15u9N4lVPWEymz3rUYC87XxHvULPdjyUZao9qvHCvEcDpb1nRBm9x7oQvOhICr1nswK9S1mCveYdT7zWVpw8mbskPRx8KTy5ayG8Q4voPKCJdL0pOiq9g8CZPZAxij2gid89y386Pt0kDD7/IZc9vONSPY/Cwz3kgwo9MLtDPSeghD0KVzU+q60ePUhQBLzecRK97C8jPL4wnT0dOH89VTAKPOwvA7ykTkA8TfOmvLUV67yFWkM9j8K/PQG8BT0UrpU9xCCdPU7RUbsv3ZU9e4MLPYhjxTwYBIY7hVqtvW1WBbx/SPu8Ad6DvYvboL0+6Nm8wTmKPb/scj2NKBc98WM2vZLLmL0nD229QBPxPMzdCz4HPfw93LVkPAMJtr2ezYm9jLkvPaOSUjzjFHW8GkARPlfKCD6k39I8ysNIvTQRAL2oRiy+KVy/PFWfvzw8Tgm9+DGSvLgNFL4PC9W9x7qDvYtsbL6I9Mm92T0RPXDOmDsbDds9RNh8PTCZtjy62iw9fT8bvXvy/Lxv8A08ETb8O5F+d71mZj69F0hqPfkPkbzVeIe9RPq5vOYdjz0zooQ9845pvX6MJb0Cmsy97C8rvV+YrD08LJe9z9U+PIR8kDqKjho9cvl9PXbgRj3hC7M7h6cVvSGwAr3/IZ09nxrzPapgHD3swBs9w0JPPWneET0Zc4+9Ne8uvYhjib3r0Qi+d5yqvIR8ODyCc8c9h4WqPVZ9vL3XEpq8n6uVPKjG+zxif+k8eVhWPWSqwz3D05886+IEPavPiD0hH5U9QKTnPTF3tbwMcfu9y3/svFmGvD1MFbC9rdgNvcBbDz78qT09lrIUPAPnJLztfJ49iPSFPZJckb0wmRa+FL8wvuCct73ysDC9PXnVPVsgGD7hCxm9HhYKu/OO/7xE+mU8P0YqPgIaJD6WISI9yqEnPbWmwL0SgzK9UUnuPfP9MD2TGPQ8wvWePQU0lbyvJSS9zbtEvruWjr20N1Q9pnkPPXQkrz3UmqU9liGHPbpJMz43+GY9nDMaPcQgLj2+MGe99UrpPDysBj7njDA9B1/sPFgX9zzW1gE+5/v+PV8Hl70fY4G9B851PSxlhb2iI8O9mMwZvqHW2b3S3qC8O9/HPDOirDz/kCI9i2zvPPyHVLsep+g72IHTPJOH4j0py729f2p+Pf+QPL3eAo28HcnlPFpkMzxbsRe8V1uxO200tb1SuIm9CBvuvT5XCb7/Ib28Y+5wPRuepjxbsV88cmgJPIC3hr2QMZg9dJOTPfFjrj38qRk9gLfePRNyAT767UI+y/9TPm3FgT0jSs884JyUPaIjYz1tNFA9INLbvGeztjylLLA9yxCwPYY4JD1kzB28MsTWPVWf/D2WkGe8s3tiPFpk87yezXK8NBHGPPMfMj10tZW7f9nFPAisKj24r5q9SS41PdO8h72/7B45ih9TvT0KlD2w4ew9iGPivdV4Br74MQY9JsJIPWiRBz32l1W8lpBNPccpkD20N0K9JsLyPHgLqj3swJU8QfFbvc9mFbuWkM89PtcEPhNhvz1zRqq9owE4vRe30bakTry89gbLvJvE1Lw3iQm8PE4rPiuHtjxLWSA9xtytvRUdxb0OnLy9QKRBvRWMsrzY8ES8xf6CPNJvR731Soy9/BhNvW1W/T2fGuo9J6CnPbKd2D1Z9Tk6fR18vf+QlrwIPYm9O98/vc6IPL1gVNG96bdBvYSegT1Iv508LSGevaZ5Sb0lBtE88rDEPe84TT3rUYo9K/Z9PVbs3T3MXYM8kly0PV8HXj3gnIG7fR2Yu14pnb0xCJm9zMxUvct/CT5wPY89uWv8PehIFjy/7MI8duA8vYEERbtgVLQ9O05hPZp38DzZPek7CD2bOYtsRzu/Doa9gZU1vfKwDr0DCVQ9taaVPISesD1DHKY9e/K1Pe+nmT11AuM93NcTPdQJqLqqYGA9z9XQPQrXvr2ynXU9ih+LPDf4Jj2meTe9VOMBvdJvbz230eA9d5ymvHNGDDxiEAq9uI2OPHgLXD2aCHu8Xim1PXS1Az35oJM9FmrRvO842D2sHBq8ZDt/vfHSrTteuq+9DpyrPE+N8zyJsOE5JJc4PgaBgj36XFk9ak3JPepzbz1qTaw9mZmpvL1SXD1Nc0Q+BFaXPcSgOz71Sms907wXPX77kj0rBzw+VZ+ruafoQD3TK0c9ZYgjPUoMgrv8h6i9veOYvc6Iqr01zcG9wTk7PG+BhLqrrdg7ke2PPQTFYb21FdS9Y+6hvVBrdj3OiJg9DHG8vC6QGr2ASAU+rdjzvML1sL2+MPS9coquu9iBuz2ad0o95WHRPQskhz2EDdc8mSpiPehqBD4Sg6E9LbKFvLx0Nz06kmM9+X5yPFMFh73Lf6g76+LDvTarg72vlGu9K/a/vB04r7ycous8exRMPUtZxrp4esc9O3AyvY0GVj1+exk+FtmuO2bVWb0lddm94C2UvO0NvjgHzrA9MCr5vB04K72opJ891edYvZ0RXbxWfd09CyRgPVI4AL7qBJk9dJOoPVfbOT5cIBG88dKZvI0GED1TdCI9IEGxPeHp0z2cMw0+oWcvPUXYODyNBiA8qRPkvOm3mr2giay84XqgPb8OHDyBBAc9CKx8PCh+ZLy7uIW8i/0XPaJFmb1yisY8VFJdPVkXozyqYIw9XrrNPK+UlD0LJDi82T0PvbpJ9Dysi5E94li8PdSJKT6vFB0++aBTPRrAAzz2l5s9rIvvvIxKnrwep1A8Yn+TvWsrlT1CPkA9z2Y9PCegsL3arA69YOW4PPfkYbyfGpw9SFAEPCegsbwxdw27hVozu4y5uzxW7Hs9ETYOPbuWyDx6pcS8sgwZPIjSvT0klyW9t0BgvTMz8D1Z9WU9TWL6Pb/srju+MHk7gy+ovdnOBzxqTeO8dJMUvaYKkz3mrkG9qz7HPOU/3D230dA7F7eNPdXnmz20yPI8WmTKPUATWT1E2OQ8M6LFPfs6lT3xYwI9AU24vAaBtbvF/tw9zbsKPnC9DT6xvxI9TYRVvML1wDy6uPc9wMqCPY51vz2HFim9I9uSvS5uG73gnLU8hA0LvsEXE77AW5C7PXlgvCnLoz2t+iK9jQYQPZMY5D0DeCu814H7PH0dqDt2YAO+f2revcKG57yJ0jQ9bUUTPrn8MT0VHa49l266vKK0P7xwPdw9TBVCvQ4tcrzOGVU96gT5vVg5tLxYOba9Tx6/vSXkiT2taVa9Nxrgu7fROj3MXd49l/+SPa8l5DpCz5I8t0CsPcGosDyMuag94zYYPVyPxD0Cmgw+4QvJPUdyJT1Ncyg+nl4nvf7UYD3u6y8+cazuPdLejT2aCDc9awk3PVtCnjzAysU8CyQ4POAthT0ofrC8cM6IOtobBDyNKJ27oImovEwVWj3/IVM92/kSPlz+T73vOKa93SR4vYenmb2SOvU8JQa+PYqO8Lz4wpK9s3s6PLKdf7zzjtM9Y11qPd21Ej1WDt28U3SmPUi/FT2yHQM+9pcdvEtZDD0CCfq7EFhRvDtwpj2jktq81JqIPU5RIT6opDQ9zojOPAWjcj3Idoa9R+GpvVg5DL1bsX87xf56PbBhHT5eurM91edYPdY0Pb2281U8JQYZvfHSCr4LJN+9+MIMvGSqYLqPU1y8NjwVPdXnpL35oOG9W7Epvekm+71NhM06nRFhvdMrRbsawAu8VZ/rvJYhXD1IULy7ns3tvb8Ol71R2nU9qvFEPScPxj0f9EY+GIQhPoPAYjzh6Y291VZMvNtojz3/kIo8wTlzPBrAAT3zH5a8Gw1gPIxK3b3o2fQ8ZYiiPVdKEr5Qa4i9glGZPOELE7ymm6W9YOXkvQyTA71dS3Y9BFbtPZ2AtjsaL108Q4tAPYXrhD1OQGu8fvv8PV+Yjj3sL189R+GuPW+BJDzswDk7Yn+kPdEiBD5fB7Y8ldQJu55eMbxJnaU9oWc9vf7Uk70ZUea8aCKnvRlznL1uEju9qKSuvDqSxL24rwU96NkuPX9qFL3l0OU9cmgBPv+QOL2k3za9Di2lPfKwuLy2hEg9GJVYPbN7sL0zM+K97C9zvVHayzu9wZQ9ibA3PThnoD3BORs88WMoPem3ST0hjuU8tvOgPc9moD1kzO07R+G8PZLL7D0nMQg6/BjOPecMID4+6BA+8fQKPYVarD0McZ899Ns5PbG/RDyqYOi8liHMPSoYt70ldcK9e4PvOmb30LzZPVm8EFhPPRE2sDyQD3y9/kNqvIcWBr5yiqe9mZk5vaD4Eb25jYU9SL+ZvCL9lD2Kjlo9lGXQPGWqFj6F2i0+kjoqPqOSBT5+DCQ+LGWzPZdukrqNKO26nzy4vHNGqT1yaDI++MIMvBUdNz3D00k9muZQPkfhqz0rZc08DHHBPXKKljxuo7o9FR20PbrawD0RNts9rdhbPTPEpD262tE94seOPSk6Nj5Q/KM9BaNSO14pK7xkO4w94ljUPajG2z3tDTq95/sxPcnlxj1NhNG8J6CKvX0/rb2+MIm8YcMlvd9gDL4xd0O99Gz2vKwcmruxLqg9arwkPakT9L0/tRS+jEqfPTXNp7xlqhA8LNSivQPn2r1SJyW+EhSbvUs3cz0XSAa930+FvdQJar3jpQU9AiuzvBIUlj2uR6k9eViJPce62T0i/TY7X5hWvd0klz27loo9WBftPX2dHT6tWGQ+XdwgPch2Mr18YUS9Iv00PYMvxLwGgT08+n4qvSv21zvXEnC9ZvfRvcBKE76TqXi9FmovvZp3vL1fBwY9t9GXPczuwz1hw4k9YhCQPDjWXTxVwZA8nDMQPTLm7z3WxVE9IEGnvYC3sLxaZO492/k6PXxhlD2k3x687slXPa+lLD7gnEU9N/gEvW+Bjj16NgO8YaF2O+kmi702PKY9G54YPc07DD50JKg9yjKJvRPQHD0CKz+8ehTmPGSqJj7HmPQ9ObQRPqs+tzuMuf+88dKrvVkXp7wcWty8XW39vfd1wr2jAQg9kKA2PWJ/qT3QRA8+ukn+Pf5DDD3DZCg9gQSzPfYGrD31ueo8+Q8pPAKamLvzH5A962IGPmneAT4eFl49owE0POjZ8D0Waro9PzVoPZkq5L1+HYS9WyDJvM3MAD06kh29KTouvSuHJr3gLbk9NjyxvD+k8j0YlbY9PD0UPmuacT0dyZI9Ne8wPo51lD37y1o95/sPvdY0JT0V+6C9TDeRvATFFzyGyRc+b4GPPaMBaj2vJTg9IY6dvJXUqTuQoBC9HHyfPf6yYT1SuPI8uWvqPTCZtD0VjLY93nFCvBiVz73MzNg8dQIqPNBEBr25/DU9j1OTvZvEwDvf4Ko9VMHlPdLeCD00EYy9UGsau5JcHruWsry7Upb0PVpk2b34MYI8bqNxvcoylL3F/oa81jScvas+27w5tNw8o3B5PeY/BLsHzqE8SnuFvWgiSj0KRh+9Z0Qrvu7J5L0kl4K9x7piPVUwIj2bVS2+7XwLvfypxL3tDYq8F7cxO5+r7TpzRlQ70yvVu6YKJL12T2i9Q62AvWKhMr30bMa7E2EjvLRZhT24HrQ9arzqPRQ/eD13LQm9RUeOvW3Fkjz9ZYe84C12PWuax7wehRO8LpBgPWezKr2taYk9gQSAPeHpdTvh6Zg9vcGrPEATgD3Lf5E9ONYdvdbF1TygiUC8ecexvPYGt7yI9Hs8dk84PZtV4D1s54M8nzzsuq8lQD1IUPC8yVQXvS6QTj1j7tI9ZMwrPRiVNr20WYG8oIlIvOJYuD2yjBo+y39SPYlBAr1s56k9RbYLvcZLZT0T0OS7uydvvJCgSDzoagY+yHbXPTF3H72JsIG7mSogvYeFaj3Qs6M9toRWvRniWLpGJVc9xtx3PbuWoj3LoRM9hVovPXvywT0QWEk82qwkveOlEb2pE6y9cvmYvaZ5o7y8dAO8liHGPNGRoD0UP/K95q4xvUT6DTxdSzS9LSFjvfH0orxX7KM9B85fPcVt2L1ZF0k9K/ZLPY7k0jwzoi69X5g6vRPQFD0i/Vi9Y+4KvWne4bzF/gy+taabvYan77xpb7Q8yHauPPUofLuWstY9kKAYvc4IP74sZYK9fT9PvfRsar0bnki99Gx2PEFgkj3G3JU8tMhWvd9PRTx/2X07lrITPkmdlj1gVDQ9CKwCPRBYdz3snuy86nO7PccpnT39Zee7MzO5Pd21FD14C8w8nl4tPVtCCD3Zzj893SQ+PSlcr7weFr480ZFsPS2hZD42PFg+O9++PcGolDyjkrQ9hJ6AvQskyj0noLE9kKCWPQisiz2eXik7QWBPPfs6cLqY3cc95j+HPWzn0zyTmFY+K4eZPfOO07oKRqw9gZUrPA6c6T2q8WK9IY6pvR6FCzwldSq8Vn3evSzUxr2TqWK9wag8vTVe0jyRXPI89UpdvRrAy7y9Uqw9rBwUPqOSoz146co88rAEvdV48TyBld29PmgevvmgR7s6kgE9SFD0vD0KVz1p3oQ9xCBEvYQNhL0Ovli9urhlvXnpgD2Kjpy8V8ohvhx8q71kqvi84JyaPdPNBz5Di6o9L0xGPOwvuzkVHY690SIHPdCzcbwu/2O9RpT2PF1toz0MAhU+oPiFPT55s71eqTi+MZkAvQFN/z0Ovqi8q63PPf3lBz72Brk9taa0Pe5aYL2944+9vAVKPFIn/z35jwg+iPSru30dnL3Qs6G8MzOHvSEfUr3n+yE94JyDvf8hwD2hZzM7zTt0vVsgRT2k3wg9rkdBPIjSVD0l5DO87XzAPUhQSz5H4TC9gLeZvXZP8b3AW3q99NthPRcmO7ygidC8toQ6PbgeAj6fq8m8exTQPbNZfTyPwg28+lxVvD7oV73ix5O96+IYPVRSF7yNKEs9VR8WPlP0Lz7RkRU+zaoTPXST1Dz2KBA9XP7zO2iRZz0LtSw976cEvYannj0zM3O8HFoiPdLeJT55RwE+2T0pvDC7Fz0f9D49WCgIPnxh8j3nanc9K4eqPJ+rdz1E2NQ8+aCJPScPtz1yeQI+1ed6PUCC7jzHuui7vjA7PYGVEz1BYI+9tvPdO/JBgb0u/x+9KcuEvOOlk73swIy9wvXgPJduCjyNqBM+y3+kPYJRDz0Q6Wc8/IdiPeHptz2ppJI80m8DvTkjorzIdoq8PzUUvT55wT0i/Qg95dBGvUT6TbshH9A84elRPUOtFz0FEkS9uWsxvZ7Np735oLU9SQwSPFTjsz0LJGg91VbHPYT8TD5Agh8+XI8KPNBEpDzk8oY9SnuaPf8hvz0i21I+ZMyTPUmdgD03iaw93gKhPEFgTbwqOhK8R3I5vJAxFzwMkwE9V1spvHUCQjynVwg+2c7fPVTjFz3u60A8HOsKvQ6cPb1rCWu9fa4MPV1LRL2fGu+7QKSDPEKtJT2rPuq9XP49vfVKAb33dYC8ksuCvTqSPb1d3Aq9TkD3PP1lizxApDe8HTjbvHecWryyDLm8IY6ivdqK8bwkKD69qs+5vOqVq717FAS9rWmeOsSxtj2DQC0+KhjFO4jSyb28dKQ9/fYwPlgXaT2lvUc9nRGFO0Ylfbz1SrW8002kvSGO1b1VMIM9b4HDPawcnz3GS5k9WlMlvhlRSrxmZrI8lpBtPeELuzyJsIc98dIdPI2XzT1B8eU9pN+oPcL1qDt3LV+9OgGePbn8/j3aLCY+RiWkPRcmz7zAyvG8CmgsPYGVcb2R7f09QxyPPOeMlT14en89INL/uwKaeD1IvxM9P8YMvN0kHjxCPqq9HOuHvfypwz2d718+MLsSPo0ozj29Ut48VMFwPG003j3Y8Mw9cD21PY8x8T1XyjI9RpS8vb8OhL0OLbm9ryUkvQdf2Lq1FQu9d5xCPOwvm7vV+AM+xkt3PQAAAL124Iw8BvAQvTXvhb0EVkC9rwMHvU2EXb2TGJi8Vg6avV1tzbzkgz48gQS5PL8Ox70GgR28i/1NPZ2ADrxDiyy93NfFvSQG7T1EacU9MZkOPbfRwDrctdw9gCbWvGKhwr0GgaU7R3InvZhM5L0nMWg7fT+EPdobkr2WIbC9AV4rvn0/bbzTvN29MJk+PRnzVz5MFas96Ej6vCEfWD0+V9s9mN2ZPapPSj4f9MA8DpyavRPyBz1PHvQ9B1+EPTvfTb2HhTA9Nc2zPV66tj1GlHC9oIm0vCEflT1++5S9SZ3FvSxDSj1Cz8M9s3tyOgaBrL3WNDe8+u1NPYJzrjy/fe07OgGBvFmGODrjFGc9vHSKPf+QAj1fh0s+qKTbPSxDZj1HAwg+TJUEPh/0WD2L2789pN/2PVz+bz0wKtM9L90UPe7JU7zG3LU4XP6GPRiVtDxMFQ69p1fGvWEy373AW6i9M6IMPMX+jD01zZA9/fZTvQ4twb36fgo92oqZPcX+SD3Qs0k9awl3PUATYTygGoO9j1O0vYqO1LzD05s74C3cPApG+byFWh+95/uJvJjdRz2VQ+Q9bHgivbfRsr3oakG9+zqAu39qRLyYTLQ9vcHoPeRyBz73U3s8Q4s0veELCT3mriM+nREFvaTwR74Foxa9G57OPF3cJD4Fo6I81sUTPSxDVj262pq9gLfxvTvfE71Xyha9XCAJPWlvoD1v8Fs9Y+5CPRUdmTzOiHI9Yn8UPvgxpjpK6os9OgHmPZjdW72s+va95dCivQfOGbopy4w9ZtVBvYy527yyDBm9ETaMvDJVqL1uEoO5cD1ivPrt+7wBTcQ9rrZ+PXDOWDz67au64zbOPItsKb01XlS9HhYSPRgEBD3njCY9yVTBuvwY0L3xYyQ8cM6FPQU0yTxcj3C9xLGOO8sQvL1xG2M9c0bgvHqlcj3ecZq9ppsePUkut7yHFkG8qvECvP8hYb3rUXS93ZPivXJ5L76utjy9+u2fvN2TZ73AW1y9BoEpPQbwJrz0bDa9sOGzPdO8pzw1zbs8H/QQPsqhpTxcDxk+BFbnPTPElTzGbQQ83gJBPNLeVL2qYIS9tDcuPq3YVzxyigw9l262PCZT8D0y5lY9toSoPd2TbzzTK7G8hA0vvC5ukzxnRHe9BoGFPOau+T05RY09s/sbvjqSWz1wzuU9lpB1PWPuurvc15K952p9vWTMpT2WIc66CYqxPQIr5zuWIQ49q88pPZtVbz2+n9o8tmI1vfVKwL0tkHA993WQPMQgUr3UCYE9xm2NPdobKD64jWg9bVYxPb8OjLuDLxy8nzwUPWQ7pz3OiPI8mN2jO5tVt73Ygcc84tglPltCID2fq626juQivI7kMD2yDLW8CBsmPMe6Vj1okcE8rWk6vQbwaL1rK6q9GVFcvZtVFz11cQ+9gLckPbx0l7wcWqQ7XwfOO3Gs4zw0gPC9yVR3vamCibxkqiC7DJNRPVdbW71Pr+C8A3i/vHA9fL2JsIE8tabOPTcauj0HPTs8eAsUPUdyAz2U9kC9CyScPN2kMD4W2bQ99GxmPGq8lD1nRAs9+zrwOrEuQL0Ab6G8rBwuPZYhPj3BOeO8xCAIvMzuHz2CUWM9S8jIvWJ/rz3sL409iPQdvfRsGL1uNAa9ImyNvScP8b27lpA8MCo7vRX7Ob2d75+9JCjOu377o73C9Wg72HAYPsnltj0ExY49cM6gvIGVQ7r/IeG8IY7/vdVW2r3C9QQ9w9PRPTLmdL2fq7G96Ei6vCSXgzxz1xI6VTBGPQaBgTxMN549fGGCvMsQvzyvJTQ846Wru+HpCb2xvwg9R+E0PXnHoj2ad1Q9PzXlPaROmz2HFoa9LbIpvdBEBD05tIi6cD2mPFXBiLtvgWQ8eAscvJp3VDzx9BY9Tx5mvFZ9LjuhZ8e83Ne2PRbZfr34Qia+WmQZPejZNLz3U+M8fGHFPcL15DxbQhA9ILBgPXUC4z1ikC4+dZOFvTtwQD3k8lk9liFgPaHWfj3wFoi6Vg6BvWKhDD0HPWu946WSvbdAjT1BYFO9hA1vPIC38D3Idj683uBLPM/Vxj0o7Yk9AAAUPe84X7017wg98WPcu2TMXTwKRqc9pN8SPYofAb335Fm9ns0OvR3JN72hVh6+pptAPXsUHr3KobE8+8uKPJwzgD2KnxQ+ufwHu5F+Yb3e4F89I9uSvf+Q/jpJLh871XjFPeHpRb3r4qq88/0uPcDKkTw+V/88dfEcPqg1yj3dJHI9ZDv3PJaydj1AgiI7OGfjPU2E2T2ZKsi75IPcvXsUuL27lpe9Abw9vMPTy7x6Nre8xm2ivWkApL04Z2y9mggPvlrTLL3l0GI9ejYbPVTjtD2rz6E9DHHMO++n3jxE2Nw8nl4pu1UwMrwN4AW8N/hiO8zuETyMufu8qvFyvL/snrhliLY9ZMxzPVdbjb2XbiI9duC1PVz+o7sT8pM9vp9auxovib1liBu8377ivRdIk73uye89ObS2PTSAwD2+MK097MDdPM/3E7ueXik6BTRbvQbwyrxMpg69GATiPZi7tD1rmrY9vVKOPJI6jbyUh508/yEAPnxh9jzZPZW8Yn+9vCJs+DwYBNQ9V+yzPJjdu7xQ/Hg9/kOKPPW5lT0Lk2k8SgwCPuFpLD6SOmc9pb1/PVN02T2KH8M7i2yxvYJzTjybxE49bHjqOz7oFb3JVA2+kxgcvrx07zxDHB+98/1svEfhqjy62va8DJMxPSh+wj2ASII9cooOPaD4Ub2NKEG+ecd7PSDSsb3f4Li9JeSDO8eYeT0Fo4y9eqVivUs3c72O5NI7wag8vJf/zLzY8PA8eqWGvV3c9jzqBGg9SQw8PY0G/Dx3viM9Kcu0PTarOT43Gic+/kPtPXlYKDyHFpE9R3JRvS0hiz1aZI49vjCdvK16MD4qqeu8NO9YPECk5z2TGEA93EbkPWDl8LsnoJ+9e/LYvHsUTrzDZGY9vHRZPVz+Zz0OvvU9RGmJPd0klD0+V4u8gLdQPBE2qD20Wa09CBuhPdVWbL124NA8uWufPS/dRDvkFI084sccvYVaEz3KoRm9oUXmvYVag7xVn5o9XronPf5DIrxa06y8K4fWOmx4ejwJ+XA8CyTovEKtWz0KRqW8iNLpPRX7izqBc9a7k6m6PThnKr31ueq9TWLcvOOlq7snoNk73SQtPrByGD2ad7i8juSiPehZBD7gLcI9io6oPDOiGD0qOp49EOkfvQ8L3D32l4E9hxZtva36Hr3f4Js9S8jHO95xRL3Sb9s9EhTyPUVHGL0vTAq9hsnEvKJFj73cRqm95IPmPPjCgD2JQYg8VZ9jvUVHiL2itMc8pHDFPC2yBTzRkUo9cRtdPTYa/LyvA509NICiPQBvtD3fTyE+CKzjPSv2hT00gJ49d5w+vZm7mjyIY5y9m8TQO6rPXz0IPRM9/fYlvSGOpL2n6LS8guJHuFz+1zxXylI7+lzJvPypB70v3aC8aysOPcBbQr3Ese66OUX/PCqpEzt0JD09WDkkPAN4k72JsBW9e4MHvQ3grbpaZGs8oPhvPfJB4T1gVEY+Yv8CPsQggj1DHEU9aryBPRxaCT76foo8VFKIPb4whz2At4Q89NuhPbzj3z3uyXo+c0ZUPQfOh73EQiu9O07cPT/Giz3jNtq7tmLXvPH0gryV1IA98WMuvfTbLT0yZi6+lIcWvsqh4L2vlD28yxAtPh3JID4lBjg+l/8KPpXUmTzS7xE+pnlnPCEfYr0+V6K9XW3PvfrtuD0oflS8FftrPMVtUD2Uh8I9oInPPZMY1D0lBq49pnmdPTEIhD3vOKG8zojiPLUV+7kMAu+9vVJivfyppT3KMkY9qDU1Pe5a9D37uhc+VTAivQIrSz30bCC9376HvRlzc72Cc6q8bhLLPFdbhD3OiAq9MlU+vaRwHz2eXmO9AAAQvlN0fLx/ata9bValvGBUqD0HX8k91JpYPScP7T3ix9w8o5J6PI7k2r0lBhO9ejaLO3ecejzRAP47t9EgvKK087x0tVW9wvVIPNnORT2rPhc9ke2wvSjtqb0Sg6m9HoVnveviir1eugk94liPvIlBAL3Fj6O9uB4dvXGsA734wjC9Dr77vXUChr15Rxo+DeDBPaFFNrreAvG8kA8QvbuWar335Ak9iGNdOpduJD0gQSE9cM7IuicPez3fT3k9rIvLPWorfr1oIia+BMVVvXVxwL3fYBy+1JpGOwKabr3f4Bs9yJgTPKFFbrwyVWy9L0ytPSoY0j3dkx+87MAZOy/d8LyNBoe9glExvYv9M73r0Qe+DALnvArXI7pPr269/IcKPciYtzxAE589woYHPJtVpb25a8E8PD0kPoLiR7wqqZU9BEVtPr1BNj6KjhQ8t9HEPMBbQj1fmEQ9ETY0vPjCWD0Cmmi7ak1mvh9jrL0sZZU8R3KNPKutmDoBvAW99pe5vWSqKr180K88E9ANPlUwcj38qRE7xY9HvSSXt7w0Edo8yqGnPe848j3f4Jo9nzxiPTm0Rr0v3QQ8uK/BvXoU6rx2YBG+mN2EvbQ3FL2946g8fNBrPBIUjr2w4em7PCwAPZI63TyO5Go8TfOmPJCgqLycMxg96NmTPdqsqr0mU7E8JzHgPaOSqr0Ab/Q9D3qSPJXUkTz2Bje9App4vYVaczyWIY66DpznPBE2iT0pyzo+fa4QPupz4D0ldfo93uBFPf8hYT2EHg2+Di1AvfmgQz3WVqE93nE+vUaUqb0ehXE9NIDSPe7J5z2U9oI93nE8vYBIL72ynQW9bVYjveauuTxQ/Ca9zTusPXuDlb1txZo8aABvu36MublOYsA7GARCvYEEqTzLfyg8+8utPSh+lr0OnMS9hJ6xPZ8alT1ApN+8xf7ZPU3zJD0noHE98IVpO5f/TD1seCa9uWvSvXUCirzjpX+9nl47PWDlCDzG3K29E/KxvNejcLpjXZS83NdRPK+UrbxGlLY7c0YUPbTIsT0OvhA7GeKKvVdbWb0eFqq8pnkfvECkv7tIUKy8e/IRPnccDD5txb66ETbfPVMF/T1bsb09jShLPUKt5T07cII8juQevfHSA72uJX494ekZPe18Xz1LWfo8FYwCPDC7TT3D0wc92F++PEOLhb0jSp09YaF8PeJYdzw8Tgo+l+5HPk7R4T3mHQe7cax7vMgHM73kg8K8/5ANvtbFqbwEVt68RiUFvNejTD1VHw8+qmD8PcNC2z3r4ma8jZcOvAFNvDzzH1I9FfuDvPHSlTz/kDY9xksPPOVh4brgnC+9XrqdvUw3IT2kzmU+zhnSPeM2Gj50tRI+eekpPnsUiz3l0Lo9Y+5au5jdHz1JLh09a5pRPXL5s7y28/A9EoN+PQMJwT1vX3+8ZaqavcrDXr3JVFG8RbZVPewvaz3ZPek7liGNvepzCT0ehYg9+8v2PJMYpDtnVQg+ldR7PbWmCz2Rfhk9IY5VvJOHaT08TgC+z2ayva+UXz1z1709vUEbPk+vtz2IY1U9NIAfPPp+MjyHFiW9X3Z5Pbra+jstIes9Szd5PSZT172+n8K8eHo3PSDSgzwFowY9V+yDPULPhr1Cz629yHY8va8DkT3aG1i9coqPParxjb35DyW9SFCuPUtZxryezWq8YqHGuylcgT1SuK09YqEGPqTfJjxFtpQ9E9AePWx4Rz7rUeI9Qj5wPJf/8b2utoi9F0iSPUdyHT3z/eU9kjrCve84jTxg5bw8+u27PEtZ3b2d76y97MAVPnZPkjxH4QI81jSTvFKWJb3dJB68FybDuwaBJbwWat08UGtAvSO5g71zRuq9nzyXPeoVBT7FbfC8qmDEu0RpN7xX7Ji92/lwPZLLF7xkqjA8w9MSPnVx9D1GlIw9+MKePY0owTz2Bve8Xrp/PYlBwz04Z509WfWdPIj0U700ERw9utqWPayLuz3XErK8z2Z1uw8LtbsxCAk+XimePT5XaT0B3rK80SLEvWdEI73OmQu+EMdqvTCZKjt9rvQ9375EPaYKbD3mHcC9lGX5vb4wjL31KLM9BoHWvcrDOj2IY4g9dCQ/PRIUab2MSg69EhSPO3GsGT1WfTI9TBV4veOlPT1z11q8MQjgPEYlzL3QIn29fNAjvL1SrT1U43M9e/KSPV1txT3F/tY95/tfPQ+cg7ujkqe9i2z2vYlB+Lwubl89rraWPR2n/DzChvU9bhKfPOzAETxPHjg9WtO8Op0R1z0nD7k9OgE7PcV+Dj4ExYg976eaPCGOpD1zRuc9G56KvPRsgj3AysU8dZMMvbq44TyMSm49AU3hvcsQo7zKw4+9l/9CvaYK/ryOdYa9vHQ9vSNKxzxrmr49hxZ5vPVKzD23QKI9TmKQO0w3ir1CPgq9cM4qveqVg73baNC8sp0HvPjC2r1XW/E8AN5gPSBBMTwB3qQ9UPzsPLTIhrx2T4A9HqdSPruWuD12vr29owEOvYa4C77mP4+993XRvWZmkry8dJM84zZiPSEf9Dl7g8C9Njy2PdzX7j3Kocc93gKbPTLEOT0BTTQ8c0Y8vV1tZTzx9M49KhgVvTarLj0MAuc96+KhPadXwjz8GOM8ZKrIPd21gDyezSo6VOOxPECC6rwsQya9BFYLPq+U+D2U9qU9sOHIPdto3DwZ4jg7Vg49PIPAML22Yqw9B84RvCNKEb0KRks9PujZui9MqryTh/U88dI1PZ885L2ASIM8L0yGPECkjT2fq+U8KhglPQrXo7jNqp88e/Kwu9y14DwbDco9BaOivO18u7xZ9TO96bfvOpwzCL1QawK9FmoQvvOOT71U45y9ayvGPLpJ/LtMpko8CkaBvNv56T3Y8PA9juQSuyZTBbrZPce9qs9HvYbJyDyiIxE+aV4IPjCZWD1O0Z89PQqTvBX79zyXbiq8GJUUPbNZRb02q7m9hVrKvRiVjr2ZmYm7hA2nvXGsz7z3U9c99+RxPamC6j0W6iw+LNQSPYqORj3OGZG7bVa7PQAAzDx9HTg6TKYLvq8D5r3UCUg7ad5TPYvbaLtqvFw8qQIMPsSx1j0/NY89ZtVXPfUoOr2MSjw9dy0vPaOSjj2oNVc9N4mOPfypIz2jcPQ9iv3xPUHxwzysi+s8p1c2vbraFr4Ggc69dy19vQuT8bz0bLa75BSKPUACTT4CK089/kM8PXo2oj0wKpw9T6+9PXnH4TxSlme9h4WuvUfhNL2bxLC8ZRmSPE+vFDvecY48K4fOvbgexbu62jK9MsTNPAxx4j07cGa9vONsvLwFQD3k8oA95T/xPfkgIj42q/w9/BhRPfd1Kj2rPgO9FmpRPU8etrsKRqW7Iv0evABvHD7fIJM+dXEiPnh6Sz3lP1S9ne/PvEaDXT5eKdQ97MDFPfrtdT0Exb+7gCZCvUmdCj2Xbpq9Z7OyveLHiDvC9Vg8juSXPVKW7D2VVCY+T41zPbPqM7vo2WS9tmIBPfwpFz4XN4A+AwkSPpI6CT3P1Yy9RUfCPISeuD15WOM98kExPfJBCT3dJDY8VFLcPciYuD3wFqc9W0J8PRE23DvzjrM861HzPd4CxTy/fUc9IR/VvQyTE74Q6es8/fa5vKfoq71JDFg9aryXvZAPQrz5oMM8ImyovWKhWL2ASJ+8yxCQPbKdkT3IdvM98BZYvJ88CL1Cz7o8yAfLPRdIjLwa0QO+io6oPY9TYj0FNJG8l/+EvfjCiDyY3Uc9Z9USPqYKUD1JDBM+7Q3oPW1W372NKKE8RbbDvLwFmjzDZOs9sS5UPT0KX721pgG8C7UuvOTy471eS4u9YhCivZVDY72iI0G9WDnPvbFQwj228xM9dCSfve18Z7x++xo9IY7FPS5uC7w+eYg7zggBPnEbrz1+jEm8gnMWPdBE+LuI9LI9cawPPlWfXz0ExZO8Cfn7PWPuejywA4E9TWLaPZ5e6bx5xwI+xLFEPb/sZry7J6A9sp2/PaW9ITsawOu730/hPHPXYD3k8rM9ApqaPYbJNDzG3Lm9ONbGvRNhh7x24FU+fa6WPCjtmTz4Mcg9KqnXvPpcrT0l9Qw+AwmaPHEbT72coh+9fox5vZ88sL2NKKO9HHwJvE3zzL26SXS8Apqou7/sXrsVHQI+XUtYvPkPyTvqc9k8YqGJPXDfAD7MXcu6LEOkvAc9ezsK19M8VTBivKdXSrz8GLW91efqvD75AL4XJi09mLuvPTTv+D35oKs893X0POkmwTwQ6dO8iv3lus9m5TswKn89Di3qvBIUa72meTW9t9EoPFK4qj1cj6Q9WYboPaROYD3/kCI9lUO5Pczu6z3mPwY+RiXMPTqSS7qJQQ69qRO4vUW2GT0arxM+4xQvPd/gEzxRSac9MCp1PYxKNr31SjO9CkbDPdhfrj3/kAa8mSpqPfHSCj6V1Mg9E9BSPVBrTD041q082T2ZPDy9TD0fY1o9nKKPvF5LKDvwhQm9ldSlvX9qFr2cM+E9liHuO0fhwrxtVhU8MuYYvUATiz1IUIk9L92wPHUCn71v8F08g8AOPef7fz3qBFw85h2zPbKMET53nCI9jSjPPWKhmD2Gp9e6RiUvvbfRaDxm1ee6odZ+vVN0lb0Wai28M6IUOz7ozL0ldaq94zaMvW40nLzpJnm9+aD/vCh+bLsSg+Q8ryWRPZHtXD6ze9Y9wvXkvOALZT1PHh68Qxy1PYLiGT2V1Cc9I0qLvIY4NrzVeAG9Vn0avURpoT04Zwk+LNTLPciYlz03iVm8utrKPFuxIz25/Ce77zi+PQwCRT3YgSM8j8IBPZi7TD0BvF08kVz2vIGVL72/7Du+5T9AvaUsTz0EVp48cayzvNjw9DneArw97snjPCSXvzyDL5i893WMPTVvGT7hepy8a5pnvQukAL7YgaG93gLQvdnOBz1seE49CYpZPeXQKj1eusG9+DGRPZwzjD3NzAg+7uuYPN4C5D3ixyk+VFJPPZ8alj0eFqK8m8SQO34dCD0Zc2e82F+6vI9Tqz2RfpQ9EOmnPR4W2jxtVh27p+ihvWJ/xb0Q6Zq9lpDevTLEMbsNTwu9RGnGvfs6dD1VMJM9OiMGvZ+rDbu6uP08lPY+vDMz/D0awKs8Z7PzPZ0RTT01zQk9WyDlvFBryjtseNA9NV6mPBE2rb3arOo71lawPLPq7D2L20g7KO0dvVRjAL5Q/GA8LpCxPXxhLj3uWpM99ShgPbpJoDyWsqq9cvlbPb99CT2pghW9z2YXvThnRLrjpdK9I9u9vLsnkzy56ww+WmTMPeYdgj3haSA+Jw87PsrDTr10k5y8ObTBPQBvuj0Ovqg8cvnvO+7JyT1R2kU9VFLVPch2oT0KaAq9xf7+PFtCJj1Qa8Y84lhJPXZPqz367Vk9DeAJPZp3Rj3MXTs9Lm63vHNGOj3b+bY8ih/ZPe0Npb3C9ei7u7gdPMZtEL37yyY816PAu5hdHL5DrQO9Z0RVPT7oFT5rqw4+YOUGPmezFj0u/xG8yJiKPZp3oz2coqw9orQRPfHSzbxseEY9FYz7PaTfJD0Wavg9CKxWPS/dFr1/SLM8ZmZGPSnLJz7F/jA9nzwuPeY/Ij11AoA9pHCcPfH0Dj6BlQY+c9c4ParxXL2F2he+aQAJPRe3kr35oGW946WDPfW5WjzNO4w9U3SIPSXk3zzeAuU9gnO4PSDSET08vd09cmgAPpkqID2Gyeg92qy7PRgE0D2pE8s9NxqkPHA9sjx6pf09OUVRPa8DeT0xCII9GsBdPZAPJD4zovY9IR9ePYJR8bzVeLk71sW5PXxhir0/pH09u5ZwO3sUBjzIdo29ZExGvlFJXbzSb/C9UdrLvVN0/Lzx9BA9k6l6PMrDnrxns6I9844hPTJVar1jXRc+OaMdPiV1TD0zxI49Di1iPUKtwz10JCM9gLcKPSegCbr0bFY7X3bRPXDO/Dwy5nY8z9XRPV1t8D1TdJE9w0LTPViogj3e4Hk9Gw0Au73jJDwN4PM9/Km+Pf5Dkz2HheA9KjoEPruWaD20N+A8yxCevbEubjs/NXQ92hsCPXL5bz1SOBM+FYxSPCcxuDzUmtU9JfUCPvyH1T1Agr48hA3/PGEy9z2hZ9M7yjKSPX9I5zy/Dly7bcVEvarxfj1VwYS8k6kMvWSqcDzwhR09yAe5PXS1HD5E+gc+ZQgfPmez8z2WsrE9LSEHvPjC9LxaZBM8kX7DPW4SCj6+n+G9kW0PvjSAtr3Rke69aryrPWgiDDvUmp68exTfPeELw7wIG9I9cmjFPRIUqzxhw0O9/fYNvtzXtb1SlnW9uWvJPJVDLT5R2nO8ONbQvWUZcj0PC9g9eVi4PS2y2D0c63I9kKBoPPkPuL12T5M9j1MOvYMvfL3WNI29l27YPetRrD3mHas8N/haPdZWBDyL24o9IMEBPhxa6D1VMKg9fvvKO2Ey3byrrew9xtyJPNzXUz3KMtS8rraaPOM2zj2FWoe8EOnXvS7/ITzysKI96SZLPUCCSL19P228XUs4PJdu4rvAyu+9iUG0vAu1mD3OGQE95eEVPsDKgTv1KLw8OUVZvWKhLj3vuAY+0ZGJPZLLm7yNl468Vn3+O9EAqz3HKbk9iPQjvNbWCz4RpYw9pgpKvbbzBz29Ut48ih9hPeOlfb0ehRA+b4HlPfrt8j3henQ7guJxPURp6j1WfXK9CWjivLEuyb24Hs+93EYpPo/CYT1ZF5M8U3ToPVN08z0ZUfM9+Q+HPeOl4T0LJEw9ZQgxPmB2Tz0dOOc89Gw+PVdbWz3NTAM+Gi/EPehIQD5N85E95IOnPdtoULwkl4Y9S1nVvQgbzrxX7KO8oWeCvZF+S7zImLs5cRsRvUYlN72/fek9QBNDvVfKvD2X/+o9MCqVPe+nAj19roY9Y12UvIGVtz0zopw9TsASPkmdyLzG3GO9yeV7PfFjFLyC4ke4d5zvPfCFfT3qc7E9TtGtPJwiVT46Af896pUmPXGK3z0TYWk9V8rhPVpkCz59P4w9MJnGPGnekz25a/k88IV3PWUZZj0juby6HqelPWBUVD6oNbQ9v+yeOGPujrxoIiQ8f2qsu6HWjj0zM0m9m1WmvaTfHrw2q747eHrSPVg5DD6I4w0+6OoRPkwVMD2Enis9C5NxvHh6FTwzouS8M6K8PajG4T2X/zI9bhKfPOJY6zzP1ew9z9VqPe18ozxCz8a9V8qFPQpGvb12T9q8iGOFvM/3mT1Q/CA+bhKiPbEucD3AyrU8rdi4PbdAuz0GAUQ+003yPaTf/rtm1Vs9usksPnechjxioZI8FYyKumdE4L1uIwa+LSHDvMgHfz01zR89v31/vQmKk7xR2iM8caxdPXJo5j3fT289R2EhPudqU7wExa+7F7ehPSlcz7sD5yQ8XrqoPR3J3j1dS8w8Qj5Iu/+QsjwFEho9lUMkPl5Lqj1iIRE+HNoZPvjC5DsMAqI9iHQYPrG/cD0S8te9+u3fvKmCdz0i2+A9QKRfPVioZTzmHXe922givj7oNT1SJ789o3DhPfyHwDwN4O29mLvkPaFnpz1F2Ig9wFsSPXecojmAt4I9zMx8PRx8pTwIrJY9yVQ7PQIrBzl/2de9tRUpPekmbT0RpSW8NIAXvNy1xr0XSCo9FR2ZPEOLYD1tVv27gXPbPfAWNz7NO4E9cM54PBue3jyDL0y7bqMJPvJB1T2cM9Y8qmBMvArXST0dOOe68WNEPFN0xj3+Qzq85q6GPdSaCj0RNoQ9VUEePvgxvjyBldk9RPr7PWx4ID3ysOi8OSOivPwYZT0pXCu9yxD1PY515T3snu49z9W2vMgH7bvfvhI9SuqEO1RSVz0xCIY946WbOyqp87u285W8f0i/OZLLNz07cM45bqOHPX77pL3zjs+8aJGNuySXt7xztf+9qYJJPLlrnD2+n8c9c0ZSPf8hGb2adyA91Xi5uxe39D0nD2c+bHhFPi0hSD690jI+I0olPXPXDj2QD0Y9sb8UPPFjvD0ofuM9W7EJPZVDq7tuEjM9/eVIPpp3LD2eXiW9QIK+PTY8FT78h9Q8b4EIPSUGqbyAt9Q8309dPA96fj3cRs09lpAXvdXnCrtseHa9p+gaPWKh2jzcRpW9fa6KvGEy3bwgsF49jzHbPEOLiDwAAFw9W0LPPULPLrxMN5c9sgwhPTAqhT0XtwY+UdpdvY0oB70VHdU9whcAPq1YCz7tfBc9nDOoPcX+9jyqz2s916PzPepzzj0NT3A+RwMoPE8eVjvZPck9KctCPX0/2T0juUA99bmOvRiV/DypAiE+0004PYhjbT0mwsw9eHoePtQrjz18Ybg9fGGKPVHakL1Wfb67B1+RPdobxLyynU87y3/rPUrqWD2mmwC9UdobuiegiT0hH/S8JlOtvY0GGDzHKYE92az6PJjdiz3WVoQ81jTPu1OWDb1/2fA9M6LQPVTjhTsqGMW9aryTvZ3vkzw3iYy9hxaJvPs6MLuiIyG8sT8EPnZPaD2q8Y09QfHwPSJ9MT7lYcE7CmifPZI6aTyTh389BoGNPffkybwwuwU9fNCnPOMUnboYBMA9Y+5qPaFnUzwW2f68INJTPS5utj08LH69sHI0vTPEETscWoI9ksuDPF+YHDyBlRu9fT/kPdV4ITzoagU9XI8yPL/9DL6ppIm9vrAVPp8rBT5n1aw9Gi+tPKfoTD1FtsQ9ad79PXsDNT5W7G89yxAvPcDKbb3jpQE+okWEPRIUvzohH4W9L0ynvfH0i73P91G9n6vFvDy9UrtqvCQ+Di3TPcZtND2yDBk9xLFQPQdfXD0tsr09MXeSPdzX+bxVMPq8/tTPPX/Z5D3l0D49LpDgu0hQyLwqOpI8Lm6/vULP7jxGlPq8aryUPPyppz0j2yU9PQrVPdxGUz3zjhO8YHYDvdEAtrwAb4G8e/KUPc2qOz1oIiw7KVyVPfWoMT5MFS0+0LOfPSEfqDx78uU946WjPOYdl731Sow9zO4pPOf7UbwDeFE9HFr3PQgbAD1GJc28D3r2OnZPXjtFRyq97Q3uvMKG+T3b+Zs92T35umB2B7zjFO28sgztvOOlt7wLtWg9j1MSvaOSwjzEwiU+2opDvbByCLyrraw8+aDHu0fher1JjBY+Tx7ePFWfLT09m7089UqAvXxhrrwdOE09GsCnvETY2LyOZAA+YHaAPfrtkj2WIWa9zTs8PTf4Ajw8Toa9tMhavSGOTTzQRAg8Xdzmu1yPwrkB3gm+UriXvc6IejzHut89FfujPQ3gdT0qOqY8vHT5vUoMhb1eKbA9+u2XPC/dCD5GJTk9ObTBPXS1Iz3njDo+g57tPS5ulT2SOjE9f2rDPUW2Kz4Cmhc+aJGvvYofhT3yQWE9dLWpvEW2cztokTU9G57gPYv9jb0tkPA8a5q9PQskBD2itAA+eVgtPnDO4j1Q/Ps9eAuYPHPXLD1fmLW9EMdAPa626jxGlP68vHTfPJ3vhT1/ate9/rLmvbIMgb31Sh89orQlPdqsvjw41mW8KcvbPZm7kj0bDZ89wai8PNto/j1yitY9+u19PezA5Tyb5qk9WfUhvCJsq71uo8E6MzMSPvs6cDv5oDE9Gi+LPXh65T2C0Qk+HNoNPkMc0j3WxZQ9LNQuPXxhzjzImMs7JzGYvbKdl7zBqNS8kxjcPAAAhj2Enqw9wMopvR/0Oj3BFxI+s2pxPt8+HT5qTc490LMCPkHxZT0zojw8sVALPeQUij2F69c9j8JFvEs3/TyJQaA7AiuAvf7U3734MaA95INAPYY4t70ubhW90yvxvd0kFr1c/kM7qRMAvRgEeD2BlWO7GlGaO8E527zl0Gi96nNLvdSagT0/NZ490QDeuU+vWD0xCOQ98rCgPSL9m71NBBG+caxzPOjZhLybxMA7KVyzPKHWIL1Wfe47P8Z0PdLeMD3baDy94zbmPE+vNj2YTMQ9BMVxPTQRbD3baBi82qyTPWuaaT3rUcQ9aCLMPRueXD2nVxA+iUGIvCuHOj0bDQM+61G6PYJR7z11Aow9xm2DPe84uD01XiA9wTnVPcoy9T013g8+K3YJPs/VHz7u2j4+u5ZiPZaQPT01Xpo9pSyXvBIUx7x5x5u9EceivWNdwT1lqhA9aryFPbPqrz3r4hQ9iNK9PVD8HL0IrBq9tRXzPJOpxrwN4IU8A3h/PaUsRz2aCDs7V0oePhUdyj2yLh8+0LOjPVN0Sj0G8Hw9x5hzPLG/Tj2BlSO8EMc0PdCzGTyeXps93LXrPbdApjzmHUc7TYR9PSbCCz5RSfY91sVnPUOLHD19LiA+OTQaPsxd9j0+V588nYC+PBDp6j0yVYQ9CKyaPSoYxj0kl6c9rdgbPapxET4GgZk8f1kjPhbZjjt7g6g90SKtPdSa1D3WtBo+4xSTPaZ5aT2X/5A8pgrIPbPqBz0qmFo+zaoWPr/siT3f4Iu7n6t1vWKhh71p3gg+SYwUPs9m6D0RpYg9QxyHvWgijr0xCPq9P8ZcOkOtnT3tjRQ+F0igPRovyTxZF0E9hA27PWdEsj20Nw6+rwP1PeQyiD4mwhk+nl65O7u4Az1yaKm88x/ePCNKcT3oSK29t9EAOi5usz1lGfI8/KlzPTCZ2rt8YeI7R/JAPpYhgb0ZcwI+QKQDPgpoND6X7iw+J6CqPczuqT2k3yY+pgrAPaFnqz1qTRM9bVYlPbPqLT2SyyU9KVy7PFn1Qz3A2wA+lUMTPJwzFz66WiI+Xdz8PSlcb7vRkQy93STHPQG86Ty8Bdo88kF/PcoyHDxdbUU9LNS6u6HWUr2QMZM9V8ruPN7g67xWDpC9kjopPF1tKT0YBKG9E/KFPPHSiz15Rw4+ysMEPdqsIj01Xtc9JeSfvQ1Pez3x9LA9ufzPPPVKCb02PGe9z/ezO/aXjD1LN+W8V8qePLByuDvjFN084zbHPY/Cwj0OLQs+fOFPPjCZ/j1j7mi9rWlgPScPszyfGiE9qz7qPdqsJD4qqTs8JQatPBzrMjyU9uY7ewMAvt9P/TwqOg4+ONa+PcKGyT1bsY893MYePrPq3D2dgKK8tmIvvag17Txdbd49MKpaPrGuaz7h6RA+4C3APPkPhbzRIru7YcPPvLn8NT1oIjo9OGe8PQaBiTwqmAY+ak0hPtGRkj2DwO89YhAKPqUsbT3Lf789wTlXPa4lej3Fj3E8eHqKPcKGrj0kl1U9EhQLPX9IvL35D2m9rdgzvcsQgzwTYUu8PldFPYmwxTw0EXa7aW8IvQ8Ljr3aLCI+5p0jPnnH2z1B8as8PuiXPX9qZLwy5tw9+SAhPoj0Nz3HKXw9dLWdPdEA/jzXgey9f2rIvPAWJj3BqM49okUMPYxKdL0BTUy8BaMoPXNGAj6Fa0U+DAKuPYmw5D1K+yE+BvB8PhiVUj3ecSK8hHyQOxX79j1g5Y89JJe4PXgLJj79dgs+5b9OPh3Jtj1FR6Q9vw7APU8epD041rE8pptIPRt8ez2AtxY+JQaUPfJBRz7yMAw+MubDPY51ID41zVU9cugGPih+TLxc/l89nxojPi7/Yz2bVVM99TkIPj35Vj6U9jY+eVhYvLx01j1rCdQ9LEMYPSxDvLvS3ii8K4cGve7Jtzy2YiM9WDk2PTXNQT1ioQI+UI2+PXec4D0ldWK7NqvSPUaU3j2TGBA9ufwGPij+ED5ioV68N4kRvGb3Pz5bQtI8EaU7vSqpCz6HhYY9XP5Jvdv5ijwgQYU9Lv+HPR046zymmxC9yHa+ufpcVT2k3wg9zhl3vSL9yT0fYzc+Lv/XPRNyEz4cWpg9pb3nPQu1+T1Q/FA+1AkiPjOzHD6IdDo+bbQ2PtEA+D3V5ww+ZmZIPqROMj2+MLk7UpbtPSq6Aj6NqEg+Dj5QPjSRCT5wPUo9VZ9zvTY8Rz0+V5c9+zraPWbVfzx++7o6x7r+PS5/gD6fPEA9qz7WPcshAD6xUNe8f1kvPs27KD4l9Ro+K4fRPcxdnD2DL3w8ih8bPI0ohD3P98A9hHyXPbuWnT27uKE9yjIFPpfuSD5sZ1Q+coq9PTJV4D3+1Ko9dXHtPfFj8Dykzhg+kxjOPR6n6Lk3+MQ9ROk1PiDSsz1O4iQ+r4MXPpyigj3vOCm9SS5TPbq4uT1jXfC9FfsPvYqO5Lqfq827ETYkvaCJWL0kl2E9rkcbPVHaszynV4Q9jLlbPV+Ysz32F28+0YA5Plsgaz0+6HE8tDeQvVInzDwJCgE+jnVTvfdT/7xpAJU9FyamPbQ3Bj0YBPY9CkZFvPTbsj0+6J096GqXPRWMvjwMk8m7D/ocPv5DKT6FWvY9AbyRPTqSEz1wzow9ZvfIPVtC8z1lGSQ+kX47vehISj2wckA8PzXiPPOOUT21prY9jSgsPsIGGj6CUTk+mSr2PVWfsj23QAI9exSCPBSuwz2xv1Y+kjpKPkkdCj763DM+HTjBPW1Wrz2ZKgi9l//APKpg1j19Hdg9R/IPPmL/ST4OLQo9VTB+Pas+pT03iak9kX7GPbn8AD4yVUs+PVuzPlsgSD6q8a49Di2UPfP9pDuNKA09qEYzPrq4sj3Xoxs+h6cLPf+Qkj3OGdU8+zoQu9X4ED4pXFM9/fblPWHDJT6aCAM9wvXEvP5Drj1rCZk7qaQWvE8ewz11ceI97J6dPSxDRDzY8Hy8z2ZFPKI0ZD4xiGI+uXxoPo0GBj5K6rS8BoHjPaIjAz578g4+1sVuPuM2Nz6I9GG9CKwWvcE5EzyEjSY+LTIaPovb4z0fY8679GzaPLUVMT6opDE+LZBqPSXkIT4072I+8rAtPl8YFD7r4ro9WtPdPQu1Ej628xc+S0g7Pjtw9j0QWEE+IzkHPvH0AD7snvY9iOM0PjMzVz6kcAE+mZnxPLpJdD2uR5Y9Nrw+PjMzc7y6uLU97K8SPrwFkjtvcEk+fZ04PsepdD5jHYQ+uzgEPkKtObzgLaA7NxqwPLiN3j1UYxU+jRcvPsEoPD6CYkY+c9cEPqUsCT4yVeU9NO/kPRsN0z178hA+ZSoRPptEQz6db1Y++Q8rPgbwkj2pE7M9UI2aPVTjYT1v318+j9NvPu2NPj7SbxM+KctWPdEAkj2PMbc95IP+vHuDBz7zjv497MAXPq8lYj2VQ/M8GsCTPe5rCT5aUzk+Gw0LPrQ3Sj0c6xA9ne9MPn0/Oz2+n+M9ibAhPTcaHj3grTs+LNT2PVtCvz19nWA+bhJ4PvvLMz6iNAM+lGUbPs6ZHj7KwwM+iUFqPXL5sD15WGQ9mSqvPexAYD7cRts9ZtVQPlWfTz7qBFA9U/QbPglo6z1nRNw9GWIkPpJcuD0nD7U9FD+wPSxlnT05tJw9Gw3hPZYhxj3fT4I9nzzLvS9MID1y+ek9SNAePlkGHT4MgkM+ZQgDPg1gAT7aG5A9AG9lPS/dwz1gVPk9uC8EPi7/+TwepyE+qs/ZPBPQ1T14emI+Yv9yPvrt9z0/xuA9dQLCPXlYOz4WWTg+Jw/RPbEuOD7fT+o922j2PZp3Zz6Yu10+/6GXPmkAzz3fvqg91kU/PluxFT2HFrw9SzdJPpyRZz6fK6g+t9GwPim6WT4iW0Q+7lpxPptmMT5dS04+XwcyPv22lz45o38+AqtVPgSFjD6nV3k+V8rRPVsgOz7IB0U+6SYpPjy9cT5+eyw+PuhGPiXkTT7Wxfg9GAQHPqFWJj7natg9J6AyPjY80z3aLHI+nk1pPgrXLT6ZKsw8aQARPq+U6z2lPV8+8jBBPgdOTj4mMfs94xTGPbBhSD40gDg+waiAPjqSpD1UYwY+GASCPct/Rr3WNN88mSo+Pbn88z2Bc/c9Qq24PZSH2j2vlO09zcyiPRWMbD0y5o47LEMyPUTpSz75oE0+guKHPuLHIj662gw+3nHTPUrqOj5PHsA9tgQAPrZzVD4+qIs+BEWgPsiYkT0dyZQ9+8uWPF66oD1JDKQ9TKbiPbN7bL2Cc0K92PC7PdxGpT3swM49vw7SPU3zYj2AJr49tFmEPTlF57y9UjI9aW9GPd6CGj52Txc+b/BwPmlvKj6VQ3k9uB4pPrByID4TYRs+rrYBPsQgjDzwhag9VbAQPnA93T10tQU9pb0LPpmZ2j3P1Tq98PR0PdSaCz4dyRQ+6NkMPgg9Cj5Pr5E95ww+Pu7JSj5m9+y8FYwGPS0hLT5HYVE+bpIjPs4ZUz0QaQU+nYBSPfTboz1B8dI9KVwFPZf/jz3F/o09OgHqPRZqtz23wBQ+ONaBPrn8ED7MXfs9IzltPvIf+D1kO2E9MyIRPqK0zj0ukJk9TtGOPUdySz0MAjU91sUBPs27LD6giaU9cvnLPbaEHD0B3jQ+i2yLvAskIDxJDN89wnVGPuXhZD767Zc8D/omPsBbpj0kFxE+4foPPkYlVz0noH09h4VuPbmNgD2nVzs+iUFmPmNuUT6Hll8+TWJ8PnL5Kz6oNR4+TtE7PqW9Sj6vJTw+LRBrPhNyND7MXdo9jLk+PgMJAz57gzM9MLvbvDEIdj1JDI48Y+6JPQRW8jy3QJU9LbL9PVBrFj7EsU696oQcPp8aHT6XbhM+CYojPtnO5T1DiwM+2hudPfyHsj1Ke+I9CkYfPoxK7z2coim99UrpPH2uGz5seNo7tFmKPUkMtz0Hzqs9y384PZvEmz3027O8Z0TdPcNkPj42PII99+TpvBlzqD1oAGs+Dr7mPYcWLD6w4a099gbFPfypWz5s53M+nZEtPtY0Nb2oxkE9MZkGPh6nQj3ImCk9j8JtPqrxIj70bAQ9xY/3Pffkkj2t+kA9PE4xPsxMYz5RWhM+FD+GPX0dmDv/IVG9XH4nPn0/cz3dk++8VONPPVBrOj43+Fw9kA+KuyCw4ruJ0p89klwSPoy5kD2RbSA+qYIaPngL6DxLyAE9RGk/PJm7kT2PwrU8Gq8MPtQJfT42PAU+NjyhPLx0Ej6t2C4+FtloPe+nRT580L09Sur+PUtZvj3OGZY97lqwPXS1uj3q8xo+CfnpPYeWMz75jzE+UI2lPf320j1E+pk8mEyyPVUfUj4jG4M+r4NaPi9M/D1hsjg+ONbXPQ6+Rj6UZT8+O98NPuLYFD4tsrM9A+caPvqtkT56NgQ+e4OfPCzDAz5HYQY+caz3PA8LFz0u7gk+dKQrPk+eRT4eFuo8qmCUvLQ3+DlcfjQ+ukkuPgMJtT2I4wc+J6BNPpjdhD2fq+G8vVKCvDEI3j2SXIQ9DPFtPnJ5bT5/ajc+vp/Ku4Vanj3beS4+s/sYPnctjj1YqNg9RwMYPse68D16pSw+Iv2OPTy9qD03iZo9858EPhPyMz0wu+A9Gq8zPsDKSz5+e1g+xEISPmBUOj0zohM+DwupPbWEcD3vpx8+R/IlPhSuGT7PZuE9bcUJPrbidD7hC1k9ad6EPb99Mz0v3Q49bhKTPQ6+yz1d3GI9EOm7PFKW4T1X7K89INJFPd4CiD3Kobo9O07hPRgEZj06oxQ+Vo4cPu7rwLn4wgw8IY7ZPayLnj2oNUU9BFbsPX77wD1E+m27MfczPv5DCT7jFEU9sVCjPUHxgj399jI+2N84Pu5aBT63USc+KH7sPN9Py71j7qo7QxyYPZOp/jywcgc+JCjKPQxx4T1s+Bg+mN0tPdEA5T3/kLA9R3LPPf1lEb3qc6A9G55+uzlFSz3Umps9mSoIvFD8fj3QRJg6jSi8Pa36hz16NjW9j1MEPsNCTz1xG1Q+YcM5Piegsz02qxo+LGVBPLPqr7zix4y8hsnkO48xyzw/pH896+IuPHQkPT3NzIY9EaU9PZyzQj7yMDs+mgj+PaFnhD2k3/67WYYoPGmARD6DrwA+CyTOPaabqDwtso08cD0KvS5uYb2HFmG8V+wvvN9PFD6jkkQ9aW/EPZvEWD2nV7I93gKZPQTFoj1Q/Ac+JeRzPNO8zD2BBEE+MkQwPkW27D1g5YI9eiUxPrUmXT4bjVc+jnVJPTVeuz3ctek9/Ie6PXJoZz3OGeA9r5QUPoy5sT1OQPM7cF+vPUkuRT2/7AY8LSGmPVD8pT2w4RM9zohSO+18jT3EQpk9hsnTPbuWZD13viE+MQiiPZjdczvIdlY9ZtVfvRBYvz0fY0I9io5mPTxOLT23QMA9Vg7OPfwYzz3x9EQ+ldTKPQzxAj7XEn49tFkTPdAifz08LAo+urgyPrfAGz6xvzg+bAkFPkdyAT73ZAE+gy//PWb3tD1+e0A+xm0aPSZCKz6xPxs+F0gAvQbwxL3xY+A8/KnkPdxG+zxlKhA+/IcUOxQ/DL4PC9k8NjzTPQUSkD3gnA89d74ZPeFpKT7IByk9cD2cPaut1j3TvOM7hVqTvV1tCj4xCMw9owGAPN9PlTzNTAc+pSxEPvKwCj6dgKI99gaqPXGK+z0i/fY9Qj5oO1KWbz0xiAw+XI8zPnJ5Wz61FYW90ZGKva4l+z2rrTQ+h4VgPsDKxz1DrRY+t9EQPr99OT6mCt09kKAMPcKG2z0DCQY+juTjPbIMlD0NT9I9Xrr+PcUPMT5y6AU+nRHSPYSe3TzA2zY+p1d7PtGRij7nDGI+TmLAvKZ5ij2EDSs+O18JPsGo5T2944Q9n6sPPqCJ6DzImKA9V1vtPSv2iz3jNmY+j7FcPsJ1dj7dk9M9+lzBPELP4jw8PS4+vOP0Pcbcaz2HhcY92IErPOLHmD0y1Vo+374FPhiV9z3c1yk9NV4qPRZqwD27lgA8RiWpPKpg6z2lvSk+EOniPdY0pj5CPoo+jvVCPu18nT37ywY8UI2jvO7rnz3C9Xg9WmRRvXEbL71YqIo9DeA3PerzSz72F34+FL8tPlD8qj0Ovmg8ZDvWPe5JSD6U9gI+i30yPta0Bj6ZKqk9NBF4PYMv1T0nsW4++aBmPhzrLz5y+es9cSwKPnh6xTs0Eb09nk0UPu7rKD5cj449EMc4PYGVwzxKe7O7Lm7PPBKDwj1m9wo9dXG5PYC3+DwtIX89uB6DPcSxuj2fmho+xLEqPqut9T1DrRY+ZvfsPYQNsj2qYEw9v+yoPZ5ewj36/iQ+RgPwPH/Z0j3vJwc+WDkAPTSRIT6WMhs+rIvrPTqSEb1ApCA+iUG7PY0GEz6PU3I9TKbnPQ4tSD45tEw9TYQlvXDOxj2kTpw8J6ABPfYolj230YA9lpCiPT/Grz3mnSc+PM4HPu0NND2Bc/U9YcNZPk5ArzwOnBc9G40tPtBE3T2g+Cc9WYaYPX9ZKj69Uis+YbIpPgbwQD5E+pE9sS76PZ0R2z3TzVQ+g8C6PZ88dD1LN7Y9rWnwPTRvVz4/xuE9ZMyWPfyHMj3TvPo9tvPpPdZWAT4GgaE8MBkVPr4wMT6lvfg9jLnmPW4S/j2nV0g+B19XPpJLOD5Q/Pc9GJXoPWPdPT4Cmks+Z0TlPfmgoT2cMxY9Qj6TvUI++LyrzxM9I7lgPmdEjD0pXAW9Qj7pPYvsAz4W2ek9fyqGPkXYDD7qFTQ+WmTxPRbZrD01zU8+AbwUPlMFQz6aZk8+vjB0Pn9I7z367bU9t1EsPoYnRz5PHvI9dXHdPYeF0D3CBiQ+gQSUPejZWD3tfBM9RiWVPH4dBL1L2Qg+c0b3PeM2PD5FR8E9hskfPnNXQD4OLV4+OiMUPmq8aD5Wjl0+zoiAPfCFYz6jAX4+YaF8PR/00D1R2nU9f9nDPSqpiz478Go+aV56PlZsez6VQzo+0DMtPpmZlj26STw9Ty9UPsE5HT6oxsc9bhKrPTa8gD4ltYY+SZ0zPgRFUD4bjQ0+gvMaPjCZMT4LpE8+YUMlPlrTEz5okcw9uI2ZPRxawz2q4Fw+uaugPjjWXT56doU+LSGbPtFRkT76bX4+BvDjPZ5edz5nswq7F0iYPYJRWz4sVFE+mLu+PKpgAj0k14E+si6SPeM2aT65fFI+EMfhPTm0wD0p3CU+h4U6PtcSMT78h0I9NIDCPR9jpD2g+H4+TBWBPWq8Fz4mwqg9PL3iPQpGOj6yriA+S7dPPjSAQD78mIo+HhYFPoBIFT5wTkc+wNshPo/CQz4W2UU+cE4iPv7DTT59f6c+DHGBPqLjlT6rLZM+6nNnPue7iD4NT7E+7ECZPqs+ND7GbTY+sb+rPQU06D0T0DQ91jS/PYbJfj1IUO09WyC6PZtmBT6L7Gc+0u8tPiBSIj5SFmQ+/rJgPsoySD7wRZU+QbGXPtCzZj59P5E9nBHxPZtmID6ayI8+fT+HPk1i/T2Muew92/n8PdV49j2KHzk9Di3WPHKKCj5rmmQ+qDVDPuJHAT7lv0g+ZuaNPjhnXD7mHT8+tSY5PuFpjj6hxU8+eHolPrHQJT4qGD4+1fguPqdXVj5sSYY+7Z6JPkjQCD68BYI98BYFPgHeuT1Di809BaMuPnEKfT6otSg+XimAPW00cD3Qs30+KwdOPoeFZD7C14o+WZdiPtxXWj4KV0o+ppuoPZAPsD1O4kE+HsWIPkHxqj6Hheo+qo/aPuwecz6CYpM+COyTPqttjT7k8qU9dy27PaRfIj7GXI0+JoKRPvhCFj5CLVA+5/sePgukDj7xUk0+FmpgPqTf+z0ep9o9kW0GPnLoUT4ufyA+RUcxPnnpuz2AJvg9YpAbPssQJD50E1s+UUlQPqUsuT60d5c+VFJfPtAzRT7MLpk+U3RsPv5D4D1g5fA9bDiKPjmjNz4x908+PCxDPpumhz4zc4E+8dJhPv+hmD6fGk0+8gGVPhkixz4ERVE+EhRvPl+HVD7P1So+4YsKPvtLNT6ZWZo+RNhFPlpkVD5mVXo+j8KfPl1tIz4VjNE9hI1IPlMFuT2rrRI+vnCLPtpKmj5MpkA+EaWOPlI4Oj5WDi09OhKdPpR2az6uB6I+/gPZPjwsqz7r4l8+BDT+PXvyED6dEVQ+Ty8zPmQqOD5YuTo+DIKSPi0yXz4zxCg+8dIsPkJPAD7EQoQ+k5hwPiZTqj602Y8+PpelPoijiD7GbUQ+iHRFPjY8Lz5p73k+5X+zPtCEtz5qzXk+KG0aPp5e2D1pb9M9wRdOPn2uLj7WxUM+awlePrcAgD4obVs+XOCWPtgBlj4y1Vk+ZdmFPgrGTj5iv4I+IltmPj9GTj7qBGQ+X4eVPkiQoD487K4+nPObPviTmD4l5JQ+Gx6+PiRXnD40EWE+fa5zPsDKdj4Wal0+UCuuPqzckT4pS0A+NrxWPq1YdT6ACJ0+Y+64Ph0JmD60CK0+qMaBPo1Xuz4NYLo+4NyXPluxJT76fko+sHKRPolB0T7+A5Y+NJFzPsIGdz4/dYk+VKPUPj9Gtz71uak+qz6NPkfyBj60N0E+3XWIPi/MUj5OwM4+EAfKPnVxkj5GlHQ+e/I3Pjd4ND5Sp5g+6AiXPrcvfD4jCqg+kymjPkx3gT7Ksng+EGmhPi6QlT7WhYU+NNG8PjpSnj51cYs+7hqMPjA7jz5c/r8+TsBvPrRIjj5bMZw+BrCePlnXrD6KX6k+jYarPo1Xoz6mm9M+tSa8PoT8cD7kgx4+hHyBPjdJqj7RUa0+NG9rPsdpnj4aL7M+FuqZPtzXXz5u45g+PleXPttKgj7v55Y+qvHTPsgHqj6C0ao+B463PgYSiz7mboA+qnGiPiJ9JD75IAM+Dj5kPoFEyj6VFJs+jmSmPsoD5D4zotM+evaEPj+1eT4BjYc+2U5gPlKnkj4u7nc+57ucPjVvoz690m0+3JecPm9wsz7u66s+TGawPigPij6ffJE+7U3QPhH23z4hX8o+lMejPn47gT5nM6Q+YpCrPqz63z6ItKE+9oaUPmhA3z4NYOQ+IR/TPpjdoz7CNYk+TCacPvnPpD64r+M+z5W6Pq1YyT68Y+Q+ZqalPu4roD7cRrw+O/CkPtO81z5glPw+ZEzkPtGAuj6wIbY+qg/APvZX8T6SC98+t8CjPi5ulz7pZoY+pf2uPkLtzz4uP/4+ejaVPkVYgj6fvJo++eDnPkbUuj5sp+I+f8i1Po+CtT6O9dk+0YCvPjl0lT5fB7Y+k6l3PntDtj6krhU/j7H5Ply+AD+AZuY+6yL2Po0owz7RwO4+/vLHPp1vvT7AysA+GfMIPxPh8D6TWN8+s/u2PkEiAj9hQ+M+4yXOPj2K0z6at8g+cWzlPuhZ6T7WdgY/rwO0PqIjoD7dJIw+aW/ZPt0T+j7OSOo+OWPgPm9f6j7JhQc/k1gGPxS//D5dvBk/56r3PnDOBD/2yAA/fR3oPqh1yj5KKvA+cewEP/KBED9g1AU/rAvkPpQWCD+iBQ8/ITAPPzqBDD+CkSA/K+cvPzY8LT8C2gQ/5XAdP0ey/j6x//8+QTH6PiV1/T5LSPY+LMUIPxT/Iz95hxE/vpAoP44END+/7DE/FTtCP/trLj/VBx8/ElQvP+uRQz9n808/AM9LP9cDUj9osVQ/D6tpP/C2XT9GBVk/ExBcP8rScj+Qr48/na+EP+0chj/8+Jc/wVegP5mqlD9w758/1ResPzMDvT8x98c/7mriP8JG6j+zGvo/clkJQDrRGUDwPRdA39ghQPLoKEAePyRAmXo1QF6BREAKVlRAgWxiQBDpbEDvWG9AAKd7QKJvg0BmEo1AcDGSQGsKmEAcJp5Ae7ifQGF+n0Dc2qFA74elQMiboEDAa55A3gGYQFLsk0C0Z5JAvUqQQOcIkEDC44tA/h+LQK14ikAQVY1AAj6OQGMxj0ChI5BAAbKWQEA4lUBeSZhAhFCcQEd1mUBEVY9As2aJQHxZf0CoZXBApZxWQHZ+R0DsFzpAUqcdQDH/C0Ccs/s/qTPlPykcyz88XcE/XvqhP6dnjT8/BHk/ZiZFP3haTT+oJEU/mcolP2/wMj/sfj8/0SI4P5RnKT8lZDQ/EccuP0MtHT/JpRU/JCgtPyLsQT8lJlk/IDJZP7geST9eKSc/psorP6hESD+wMkg/vyxHP7dAQj8hP2M/aV5vP1W/RT/jBSk/eVgMP86oBj8h8AI/k6nXPn1/sT4lxrg++Y9wPiDBwj5UEoM+c5eBPggbhT6I41I+Ad62PjlFQT4VDFw+gtFKPq3pVj5F2Dg+T68UPhJyXD4BDbM+Aye2PuAcjD7YH60+o3BmPmb3Vz5gdoY+n6udPisHxT5XWyg+jDlUPiyllz6jEkE+AG8pPlFJHj4EVlQ+ne92PhseCj4Ve3I+NG9wPptEaj6SOus9B848PlMFND694x0+b4HZPRbqND6ZOyQ+HThxPtUWxT7t/GU+hF6yPnNGrz7Pt4k+UM2ePjpSoD6zu7Q+ksvAPiuHxT4ElqQ+OFbtPsd6zT4Vu8I+DQ/ZPqQwpD4rx6Y+pvm+PsmUFj8bPOw+CqgBP9wXED8Abx8/a0tKP+d7OD/ZLl4/V6poP+DNaD9AU4I/fvt0P9b0fz+vhI8/WQeWP7Eutj92YME/lPbNP9Dj4z8IvOk/rqfjP4xJ6D/SL/I/OAb5P2LP+j9DvQFAf6oFQET6BkBnkxpAAtISQJmhEEA6aQxALlcEQFL49z88zOM/Lq+/PwhbsD+Db6I/J1CdPyUkjz9EaYI/rNpdP7YzQT93HDs/yLhJP9Y0Kz+1FQI/ynILP4w57D6T2Js+iXC/PuXh4T4l5Os+aED5PvES6D6OJNI+tIjhPkCTiz4UrlQ+S1nfPdxGkz13Lb89s3uCPfgxWD24r6y9aJGNvUi/i72Kjna9eemBvc9mvby/fUs98kFJPVbs5z3VeBE+wTnJPbivK73UCZM9K/YJPt7gyT1oAGs9CfkyPZ2AJrpH4Ww9yxBNPQaBFTw2q167mZmlPKaKCD7DUxy+ZmbvPSPKDD41XuU9sdAhPhqvFT4V+9M9VONFO0hQfLg/xnw9AwlOPeVhET6rz4k87C/QPYj0Sz7wBQA+zoj6PbQ3ET5LN689UPzdPce6pz0yVYg8xktPPpCgyDypgv08PE6xvFkXIz3gC/s89+TRO/32zD0AAEo+VuxrPXBfhj1MphA+xLEhPlYO5D0eJxg+1VZkPbdAEj2Zqgo+pPAPPgxCiD59rvE96GpBPXKKND3xYxY9UUnOPWJ/Ob3QIns8OhIxPslUkz09ChM+R3KJPVdbEbvgLdQ83STAPSSXRz2dgE497loaPcQgnD2UZYg9RUciPj7oWTvaClA+RNjfPRe3EbwGgYe96SYLPZdumD0zMxU+I7nWPdJvyT0T0JY9ObRovHgLGL13LbQ9ak22PdLemD0qmAw+Lm4lPnvyYT6TGIQ+rkddPkh/kT6q8Us+idIGvU2E/bsWaoU8tMimPa3Yij1if789MXdYPpsmhD6snAY+RwODPUCCwjsdydc9TsAWPuauKT6Enjs9ad6OvScPRT3HOho+JlOHPQ+cCb0ibHi8z/eRPcgHDTy9Uvk9lcMBPm1WPT0gUh0+RcchPuHplTnVeGU9okWwPRrA57yitM88YTLVOs6IUrx6NqO8ke28uj/GED5Iv928IY59PPyppbyHFss93+CjvCGOnD3e4Fc9oiOtvGTMXbsExZg9zTtoPXnpojwYlYQ7mne/PadXDj6SSwA+ZvekPW00QL2HhZk9m1XEPbFQFT0T0B69XP6Du+ALbz1cj6s9dk8EPpCPBz68BWI+c0Z8PuJY1z20Wa09xktGPgTWUj6bZhs+XilrPtbFHD4Cmtc9m8RePbwFwT21hPo9+8sZPmHDQz7M7kE8zogCPULP2D3neyc+kVzgPczMSr20WbW6LEPMPNLe5T3qBEI+F8giPpg7YT4+eVI9gLexPZ88KT7snqI9eAulPQkKCT6KH9w9Szf8Pd2kEj4judY9G40JPo0GvT1Ftoo9hPw2Pu0NPj31Svg91AkkPg8cEz4W6mg+54x7PpMpTT7Kw/89wZdJPpHt8D0OvtI93ZMVPpT2HD7WxaM9aW+XPSPbAD4bDQI+FK4TPpoI6T1a0zo97zhyPrIunj2Sy449MubZPTarBT6HhWk+T69EPhDpYD7gHAM+Dpw3PSZCFT5if7k7oPiQPQrX9D1Vnxs9aryZPbPq4zyX/xg9ImzqPUACKD53nFw9Gi89u8bLYD5MlTQ+Nd4rPmJ/pT2NBhY+XrpTvSV1GjwHztk8NAAQPhc3cT7TTUo+hesrPlTjez4irI0+7Q3qPAn5yz2PsSM+2oo8PinL1z1YqE09e3IKPl4pIT4wKm09ysOHPZSHuTyadxg+s+ozvDoBtTyUhw09yjKVPZXUQz0XSNg9WmSwPfYGb71EaU29NBEIPSoYqz3vOBQ+eWkLPovb3T02qxg9IEGJvMNCTTvvyRo+fT80PrRIFD6qYOo96NlMPATFDzpokU27DU9vO9V4tj2LfRM+oInzPaOSYD2KH8s9nDOyPEkMwjty+ao9uycvPIY4hj3LfwY96SZRPQIrgT2cM2o8f9mUPTcatD2/7KI9SnsTPNhf8jwwqgg+toTAPbdAND20WYm8dQKsPRGl1bxMN4m8DIIvPmS7RT4RJTk+E9CEPsSgez6iNAE+nzykPbZiLT6xUB89U/QFPvAWWD0v3SA9ZMwVPYcWrz1DHBu87uvTPW/w5T3aik0+UVo+PttoGDzoSA0+Lu5TPpT2qD2I9LO8G54SPdhf5jvtnpA9Vn2PPS7/GT2DL4w64endPeAL4z3n+7k9Q4sGvWHDQzxJDKI8SntBPjf4BT4RNjI9/tRRPhGlGT7F/p49uB7iPY2XhrwgwQQ+aBEHPp3vwD0NYFs+KqnwPfpccz3Y8ME916ObPapg+D2b5hQ+cvkfPuwv/D1MFVg+EccOPrBhQz6UZTQ92qwEPi7/Ez4BTYI9k6m5PaJFCD5JHV0+70kGPgbw8z3u65Q8/kNuPRQuHD7z/bk9mSoOPdjwFj6ad749VMFIO1n1Ej5m97s9/tQcPaUsuT2GOAA+pnnXPRQd+D02a5Y+GeLYPZYhcj2MSrQ9Iv28PXS1Wb2oxnu9u5YAPbWmGz7nezQ+07zGPfypbT367dw9NqvIPaOS4T2NBvk9MlXgPYy5wD26STw8+8uCvNqKwj2uttY9r4MYPqg17z0qqfc82N8tPih+2D1Crf89mZk2PsVtaD6kzjM+0ZE+PtbF8j2uh5o++MJkPq3YED7nexE+eAsuPor96T3P5jE+rZiFPhdISz49ihc+K3YPPtSJIj630T4+wBuiPuAL6j2U9uM9rkcGPkFxVT7uWro95dDCu0alED6Rfj4+CBurPYjjCT5Pr7Y9wheOPQUSej0ifXs+22hmPt2kNj56pSQ+CCwiPkeDGz5FtkE+O180PocW2bqUZcg6D/pXPl1tQT73ZCg+cnlZPhG2SD57FKY8LZBoPBWMND7HOjA+uklxPh6nYD7cV4Q+W0LCPT0bcz5QfBQ+5INuPR1JJz6utko+mEwmPg3g+T2HBUk+RpTlPd0ktT3z/eg96Td1PsG5MT5K6o09Zvd4Pfpciz12TxY+OOdWPnccXz6RfvQ9+MIDPvVKxT23wFs+mohqPqLjgj5JjGE+0m/TPbN7zj3A2yc+XdyuPeSD7D1g9oY+KUtbPnSkJz5eutI9HHwiPrE/XT7lP2w96EiHPWDlID3Y8B49FtnZPfU5Tz5hQ04+as0vPjSAGT4nMbc9UrjwPfIwDj4p3AQ+22jdPcZtnT72Ro0+AAA5Pg8LzD1Q/G49L0xyPZhMtTzvOBs+foyFPXql0z1XWzE+gQSFOsDKoj2WIYs9nk2HPpR2kz7Koa0+EbZhPjMElz6TKQw+iNJKPtjwUT6QIDk+OGdaPlrTcT4yxFA+Qr4lPhbZQD5fhy0+ZZk8PlOFPD6CUQk+w0JdPd++8z1zVxE+ff+APhkzhT6DwCc+ne/hPRzrvD1ku0w+V1ulPsmlhD4x9zM+QBPSPUeDLD45tM899Nu0PXS17j0bnmY+a5p1PemVaT5Slmk9NxovPv+yhT6kH6g+guKoPtosTT7vuFk+RPpVPit2RD7ix1I+T68LPkKtTD7Kw1s+/IdgPfUozT2TGJY9yHbuO8DK/z3oWTY+fNBvPnDOXT5wzjc+QKS2PsKGcz50tVE++Y9tPvJBsT630bw+WTWjPk0EJD6CUZE+CxNrPkMccz7NjIc+yPaAPiX1RT6/fSc+3MZcPiVkWT5wzkg+xKAmPjoBVD5PLw0+rfpIPuauCj4LJA0+3MaLPo71cz7ImII+z2aYPicPpD7ZPXM+6oRDPgoXlz565bE+oWenPta0fD59v2w+eamBPkV2nD4SA4Q+TPeYPiexdj50k7M+jVebPgHNqD4u0IQ+ZZl+PhQ/aT4oLZQ+iGObPvc1tT4Orcc+9NslPkku8j2jAV8+wMqyPqDJxD7TK8Q+R/KfPoFzYj43mrE+AG+EPnC9fD6q4KE+o4GRPhPhrT5A05c+dr64PhH2gz7cxlA+G556PhKUbz4vzDc+Ir2RPq2Ylz4bHro+SW7RPg7toT4Xpn4+4zafPvG0qj5YOYc++Y+0Pgooqz6DALU+7ECvPvdkkD5jLoE+X5hVPs/mJT4sw5Q+dDXNPoLzQj4PepQ+Q4uuPmsawj5CT8o+3VOWPhkRvT6s3L4+YHaZPkYlqj64nsE+cM7SPjPzsj4s5bk+OcWNPksIqD6bJpg+O9+uPg7+5D6At90+P7WnPpAxnj5RCZ4+CsadPjyspT7ACtw+dKTTPkuIvT6C0ag+xpzpPo9C3z7F/m8+WzGoPvsLzT6R/sg+Dm0DPy7u7j6FWtM+6gTYPgNn3D4yJrQ+8EXIPiEfzj72Rqs+3Ea/PmiilT4rJew+sEEDP85ZBD+tWP0+JXX4PqV9DT+GuPw+7Y3KPhli+j524M8+85/UPpfu4z4wigk/a7oQPxbZwT7AG/U+ydS7Psqh/D4KaA0/EIkHP4OPGD/lP/U+BIXdPjx97j4hrgU/CzXqPjxuDj+JAQA/q63hPqpgvz6I4/o+/EkLP2CU0z5nRPs+MqbaPk6R5T7qRBk/Hlb1PhJU5D6dAPs+j4LqPlwAAD9X+wg/yVQNP+PlDD9W/f4+eGsFPy5uCz/vqQI/+/oMP66WFz9Rugg/3FfcPkACxj5OEbU+zbuoPguk4T5Ryco+yeXvPgi9HD8xtxg/Bx/7PsHoCz+/zCQ/u6cUP83q7T52/ts+vSMGP4us9D7PdwM/x7oPP4lwAD+x8Ac/XgkNPwIrBD9/ihY/xBEgP08vCT/GfA8/U9QTPxmCDj+JMOI+dTHuPhh1DD+Q4BA/a2khPy8sFz8pPAk/O18WP74wKj/hCzc/OUUqP1SyHj+cQi8/JxEhP0nMHD+Z+Rw/1pQ1P52vVD9sWDM/3Jc+P8jWMj8vfTM/V6o4P+jZPT+//UE/zQwuP1a9Jz9Vn1U/SF83P+OWLD80ABo/O/8+Pwc/SD+WsFw/tFdRPxVsUD9tBUQ/ryM3P4vbJj+R/i8/qQI6P/LwJD/BmWM/u+dgP8HoZT+d7z4/j0JNPxUMUz9+jGM/R7JSPwXyWz9vX1g/r2NBPzx9OT9u8kg/yTQ9P/gRSj/WNFM/iRBHPwhMYD+oFX0/Iqx6PyMqaT/UGlY/OWVfP8jYXT+fel0/0n5jP634ZD+qz1M/UudZP2Z1bT92L34/1rRuP2Ssaz8LpGI/kvpqP3R1gD90RIQ/cZyCP48Sij/j1Ys/DwtkP98vdD+T2G8/BXR6P9MNij8wOZM/oceGP5zTkT9jHqI/9iiWP2oNmj8q6KE/q9+YP7pJlz+BpZE/WEiWP6/DoD/jxZ0/AbynP+L3nz/R4YU/2W6YPwZAmj+6Co8/U4SYP7KNhz9JPqI/flyZP8SBnj/wVpc/7wiPP+F7jD+4L4U/tjOXP6TerT9Xiqg/79ipPxeWoz+pg6I/o0GfP9Q5pD/B2KM/XjqwP16Ktz8CSrU/IqyiP19orT/MvbU/ewS6P53vtT9d/Kg/Q8y3P5/svj+i5LY/1IqpPz5pvj82HLU/L5y5P6B4sT/b6L0/YnG/PwD+wD9UUc4/osS3P3BPtj9EuL0/+6rFP/RczD9oodY/nTHTP6qxyz82y9Y/qEXXP5WD4z/CBt8/gVPuP8sg5D8i++Y/nSDlPxXc3T8TMe8/WzDyP8E38T/gq/U/z8XoP2ngBECj0fI/GVP4P4f2+j9eafA/6m0CQHCOAUC8tPk/GvcGQFR6BECBvAZAD7QNQI5ECUDT9AlAvToKQAhcEkAzag5AvRoVQAjNHECwARdAC80TQODUEkATEBdAx2IdQCzbH0CF6xxAkKclQJv1K0CviylAayIsQEN8IkDsvytAh3YzQJeuN0DKmT5AMg4+QJJDPEC+r0NA+NpIQOdMR0C7F05ABMZPQGM1UkBKI1JASFhcQFJwZECzmmxAz01tQIIqd0A+hIFAn+yAQLJBhUCGzYpAPuWTQME9kkBvUZhAZbycQJuNn0DlXaNAM1OuQHUltUDJgMFA6rvLQLk31kB5D+NAxJztQDaG/UAETQVBXVsQQRA4HEEa4ydBxCI4QQWgR0E7vFhBvlZwQaLEhEH1g5JB5hqiQXkYtUGzEcpB7v7gQRCx+0HzyQxCJ0EdQrsyL0JFpUNCWtNZQnh/cUL0doVCpymTQsvfoUIDKLFCeYDBQoch0kKcs+NCSXz2QmnbBEMF6A5D+R0aQ0MoJkMKiDNDUYtCQ1V0U0MmP2ZDJip6QyjqhkPKgY9DYO6VQ7JVmUPXGJlDcFOVQ0w5j0OyU4hD5NqBQ1E9eUO0OHFDnWBrQy7jZ0NwtWZD1/dnQ3CKa0P1yXFDydR6Qxdeg0OGxIpDyimTQ8mOm0M4vqFDbviiQ9DcnkNpDpdDt/KNQ131hENSynhDV1dnQw8qVEO7ND9DZZspQyPrFEOdNgJDWDDjQk1gx0KkDrBCL/icQiPejEIMCn5CkQZnQqROVEKE6ENCzww2Qu9XLEJlECVCuiMhQuGJHkI1+xxCxmEbQrAlGkKl6BhCcKQYQpkaGUIWEBtCHCofQgRVJkJAYC9CFec6QoJhSUIzPlhC6hdkQopKZ0K4x15CVDtNQnAQOEKqfiJC8OYOQsJe+0GjsNxBJ4DFQcIBskHY0qFBo8qUQXfmiUHzYX9BWF9vQbyhZEH3zVtBukpXQdxqUEHRCExBHBBKQZBGSEGOAUpBbQlMQTIqTkGdG0xBCiRGQatBOkFkSCpBE1UdQbPcD0ERiQVBjzf6QAXO7EAGxOJA0UHgQGsz3UAncd9Afs/pQMm870CTcPlAw/ACQQ8QAkHmPvtAhqDpQIZA1UDNl8ZAdf61QF1orkB+AKRA+2qfQKwvnUB98ZxAOVeeQHjqn0B2N6NAlgSuQNVwtEC5nLlA4/nCQOU3zkBdC9ZAgZvfQBWF6UAIg/NAxDsBQSVyB0HwQRJB6JoeQZD/L0Hkj0RBxyFaQYiMd0Ff0I1Bs9mfQbjTsUFgKMJBDDPQQWz/3UGIgO5BIZoAQtkZC0LiWBdCqbIkQhEmM0IUK0NCxA1UQlNNZULgxXZCY42EQqwmjkI6Q5hCyJeiQpZgrUIdlblCqk3HQuwq10KsyOlCscr/Qv6xDEOy+RlDAdokQ9/zKEOelyND+7EWQ6VVBkPFtetC2/zNQpL+s0JsP51CuKmKQm3xdkJDWF9C4CJOQokEQkJWOjpCYMYzQqxULELhgyFCneMXQigPEkLbHhBCcLkQQt19EkLI0A5CVHYFQjwx7kF0t85BxNGwQS4tlkGMUX5BkyxWQRKgOUFW6CBBgVkOQfje+kBkQN5ALp7GQOVzukCqGalAb5WaQAMnjUCrtoNAT6ZwQDBjYEA0n1lApltQQDG3QkD1MEJAXsE0QOFrLkB3jSVAksIWQKGfG0BXKhZAMiUTQFf8DUCAKAxAtWUKQAaQAUAVRAFA+5r4Py9s8j9NY+0/nBHyP3lX7T/2l+s/GVPqP51B0j8cGtU/Q3vXPxSu2D+4zdE/QZDYPyX2yz9jbb0/FE/GP2n/zT/JNNY/jcbSP3bfzD8Ia7k/8lCyPxfHuD8kN8g/kY24P6ystT9GNbo/z6ekP/X6qz9ikbI/M6SuP8LGqD9VH6U/Q3ybPyUWlj/Ump4/1TewPwNnpD+WAqQ/fT2yP8QCoj8ylpY/E1GNP/bHjz/mvpg/cA+gP2wnmD8lFo4/79mQPwHNhD+fHIk/zI2FP4xKlz9iMJA/LISRPwmZkj/s3ns/8FWDPyOZYD8lZoU/vdGOPztOdD+vNHQ/k2l0P78saz+3EUo/50pqPyXkcT8y5HI/qTOAP863bD+ohnA/FL+BP/bGYj/chmU/vt9jP8y9Qj9zV1M/GaJdP+GaWT9Aolo/FUxqP/4UdT9d3F0/Nf5XP0DCVz9lSFU/EsNfP4KiXT8xyGw/iANxP/D0Zj/+Eng/K6dSPwNnXT8KV2c/etZyPwp3aj+iQz0/M6QnP7ZiQz/wpUU/ZMpWPzinUD+QAFs/8WNYP9z3Sz/IR18/c7diPymcYT+EnE0/qs88Pwc/KT+Ahjk/q74uP1rkNT+1Ji8/WqQrP4/RJD9apCQ//vQbP5THLj+pZBk/+jwUP1xeKj+hxTg/1nY4P0KtKj9Mlx8/fAEOPwJaID9r2kM/PO4cP3aPOD8QiRk/WwAoP6uvIj8W2SY/HmU1P471Ej8JCh8/cXsXP1c7Bz+0VxI/g8AjPzvuNz9g5Sc/r1QcP+1NFj+WUgo/PQofP1RDAz/fXjE//zAnP7jeFz85wzs/13JBP87IKT+2IiU/hP4nP1y+Lj/PZiQ/MCosP0w3JD8VGxE/M0INPx8lAT8ObfU+56rrPps1HD8HTvI+VHIMP0y1DT/GXOA++q0FP58a4T6vFNg+jRfiPuUBCD9oYg0/jJkCP/OO8z5+e8I+jIrIPgDe5D79NuA+2sriPtsoBT+aCNc+tVXePhmz3z6meQ8/9/X+PnkYtj5DnNE+VizqPgqGEj+/7gM/d632Ph3pAz8Kpik/kloQP2iCAD+AJho/v8wUPxBYuj7rItg+YqHdPtqs8D4x1wk/sdABP64H9D4z88w+ROmtPo51Bj+b1fk+8nDePrJdBz9gpbw++zrSPjacBT8C66M+4kelPo8x1D6zO64+JkKiPpbQxT6JsO8+FR3APpvEoD5G1L0+VCPfPqxL6D69AeI+Kpi8Po0G0D7uK+Y+jcbPPkR6tj5NBAE/hni5PhueVD5BgoA+22iqPpqm4z5M5u0+hsnUPgrGvT7swLM+sf+9PhNQyz52Pu0+dBOyPh04Uz5DXIs+qQLFPgqXqD4kqIU+gAicPrtnrD4/RrM+FC6IPnkpxT56VO4+5p25PrcRmz4mQk8++/qbPlqkqz5YKKc+VGPfPiZTrz5vsIA+DBOcPjSR3j6uh7k+fgyJPt/+pj6P8aI+cL22PodWoT6taYU+jSiWPlsCgz4rtpI+NR6sPghszj5c/mM+/7KYPuTytj7T66Q+Yx2bPkgQjT5GVJs+fNCmPoWayT7locY+r5SPPt0kij4EFoM+nRGTPryFUj5l2bQ+k+moPpQHRD4dOHA+F/e3PqWsyD441lY+LlCKPu94lj6pgiY+y9CuPiGfoz6YzHM+UviSPi2yGj5BYH4+4XqQPifPnz6xf7w+aW+XPu1Niz4McaM+9he2PmfVpj75YIQ+5/tyPtBEdz7M7r4+UnjlPjSR5j66iYs+3DV6Pqqgmj6S+qU+VV+fPr1BLD413nM+I4qiPl1Lfj4AQJk+yVSKPk0Esj5d3Cw+OqOFPoPvqT4Nj4Y+in12PuzAND4kqIk+uSuZPnC9eT4KRj0+JBd4PoenmD6SHIQ+sh1xPvTbhj6Q4I4+2X2xPhTulz5PL1o+S1mPPpwRaz4fI50+J/GzPiqpZz4Im50+v30AP5ZyzD5ZdWc+jWiUPtwXhT5uI3U+H+NXPhKUBz5Di2Q+0MSGPrDhij6yLhU+WzEzPl46Tj6eXmU+cD0gPmgRWj7hqY4+zTt2PjSARj59vyw+3FcVPhgEgz6PQqk+3FdMPlFafD72Bkg+0QAlPmxnhT7U65c+Lq6XPqI0Ez5boFI+OqOLPnuDQT7dpCg+PZvKPeYdcT6h1hg+9/UiPvrcCj4DeDE+BFZvPu8nlT6YzEE+WiSgPtQJFT7/oQg+iONYPgN44z1fmPo9lqEIPne+Jj4D+Fs+0DN/PgOJVj7+1HI++wuCPh9j9T3F7WI+wxO5Pkg/qD6zKos+FK6rPrl8PD7P1eI9mLvaPSopgD4IfaY+wNufPmsJZD7OCBU+wblXPuqzhT55h5Q+L8wpPtobNj6h5yw+v30VPkkMDT6NKAE+y3/XPZYyiT4aQIM+NQ2GPkalGT6AN0Q+Upa+PWfEKz7hOqI+9uiHPoZJVj5YKAM+bqPTPbieJD7beRg+wTkaPnecQT6ixQc+15JGPku3bD4iW0Q+SL8PPW3FzjyoNec9374KPqutXj50tVI+3w+aPiQoZT7n+9A9OOcZPsj2Hz4dSSU+hVraPYVraD509Z8+h5ZePu5rnj7J1DA+4elHPt3kiT4duG8+06suPvCFJD7gHDo+gvMHPn2uEj7mPyQ+fvtsPlHJZj6NBgk+d74YPpJcGD6JsME9z2YlPWuamT2pE+s9qRMivXEbzT05RUU+NwkvPhCYmD6C8y0+ZMxBPnQ1VT6cM0Q+qy1HPiqYhD6/fes95WEPPYJRZz32l7Q9OpKyPbByqD1ZlyQ+AbwjPn9IYz7WdIQ+dr5xPhCphT4Qx3U+MLtIPqYKhD7xY30+OTQvPj+1Az5QjSA+Kbo4PiBBfj7Qsw8++0tQPjvfBz5QvJ0+BNYrPixDnz3F/sY9jvUaPnh6pj0CKy4+/jJMPtGRWj4g0ns+AF5XPlHJMT7e8Sg+INJPPKikzjwcfDY++8tzPokwHj4T0KQ8F0g4PRWMPD1WfTQ9/IdYvakTHz7VeHw+CyRwPcGoOj19HZw+YUNgPgu1oz3qBBk+TKZHPsv/Rz41byc+mSrUPWfEPT6HlkQ+ZLsiPo7kjT3sL789ayvbPekmrT35oBU+JBdgPnL5Zz6HBR8+iUE6Pj/GUT45xS0+Tx4zPkT6hT1yaMc9gZWJPUTYUj0tMik+SL/ZPU3z+j0HzqE9LGUdPT81GD3ZziM+6tWBPiSXAT7xYyQ9UUkJPdVWdDzO99c9d60aPh4Wuj0Wavg97C/8PZi7Tz6fPHQ8LEP2Pbq4XT4kKNI9hsktPj7ouD0LtSE+fT9TPtcjXT5g5Q0+edgdPhIUZz5Gg1w+8rBUPokwDD59rjM+xksdPmTMez2X/6s9vVICPnhpVz4V+wk+ApqoO8E5IzwldV0+nxrMPclUTz3V54w9ObTIuaIjjz1eurY9tabJPeCc4btTBa88E9AuPXDO3DzaikU9NiswPij+Dj6vJW8+54xLPumV5j1wTgY+hwVUPs9VDz5iEHk+z3coPj7olD05tOw8WfXAPV4pAD6xLqo9ih/GPewvhz3vySM9E9C2PaRwBT6lvWU9KVwnPOhZBj4QaXg+TJUUPkHx/z2U9o89TKbEPWJ/Qz6kTrA9v33ePeF69D2h1p89xssHPvsLhD6HJxk+TkDxPZ7N+D03iRc+FR1RPYJRuTyitAI+tmIwPicxDj7fzws+GeLVPcL1RD5seDQ+v+ydPZpIgD4qqQA+cooiPjy9lz1c/us9U5aKPXnptj3njLQ8CyRQPG4Sqzx4epY9XrrRPfHSKT2bVWY+QWAxPi9dGD735Kw9q62kPbN75z22YuU9s3thPuRyFz73dSI+nRHfPRx8Dz0/NR47OGc8PZi7eD2Gye89YhDjPewvRz6/jhw+OSO+PFK4zjxRWnU+BgFGPi7/+z2J0gY++ly+PR04Vzx3vpY98BYou+f7+Tvqc449830uPgBv/j3OGV89uWudvCcPzT37ywQ+NxqaPYJRPz6WIXg9PZvQPYlSDj7tjTY+E9A+PbaEPDytaTA9H/S1PRliBz5X7Is8JzHAPRQ/KD6pkyQ+qMa2Pevinj2fvDk+dJNEPlMFWT1IUMQ9Pnk0PYMv5j0wGS0+iv3tPWNdoz0yVbs9S9kdPjk0NT60yJA+cgoSPkrqmz2Xbu89XimsPTa8BT6dAAc+K/YCPiL9jj3P1as9CBuPPfOOvD3RgEo+MYiAPn0/uz2jcM89AismPuTyGT14C2S7bqMfPVkGgj5kzB4+ZvdmPsX+Hj7dk8Q9lPb2O2BUaj2mCpU9/rL1PTJmBD7Gy3Q+cax8Pg4tBD7Y8MM9sOGhPPAWfD1ZlwA+qYLHPclU9T3ysPU9p+j0PE2EyTw8PRI+BFZaPv+QFT6jAdc9KdwgPiX1ST5RGoU+ZmYBPuoEwz2Zmfc9bUURPuqElT5mZnc+AO9GPk5AMT34MYA9GsDBPXUC2D0hH0k+uXwGPqHnaD6gibA9wSgtPniLfj4kl/c9OGdSPajGoz0hjvA9mapDPlyPDT49m9E9ZveXPTC7Ez5d3LY8NxqqPbge7j2qYOY97MCxPd0ktz34MWQ97MB1PRgE6D1liAc9SNAmPrNqhj4l9XQ+6gTcPeMUFz4yVes9hHwKPqW9qT0awME9YOXYPc0qBD7x0vI9cnkKPqutUT4qOhQ+KO1APhKD+D224hc+YhACPrQ3tD3hiwY+K4fxPTwsaD03+Dw+Sa6JPs6IZD5BYPk9nxqePUymvT1kOzk++zpKPbgeFz1SlqI9lGVIuxzroruVQ6g9LEM8PYlBoLtn1Rk9tabdPARFET68BVw+9Gz9PQibBz5jnaI+kjrePafoKD7F/tY9Z0QTPX77ujozM4c9Lv8PPa8Dsj0Z4tA8Lv++PdVW/T2+MCM+NBEfPngL2T2taZc9fowEPgisIz4mQlY+V9skPkymbz5Q/CI+kf5QPi6QSz59rvc92U4uPu38FT4tsoc9l/+jPS5urT3S7zI++v4MPiUGIT578oA9ONaVPJ8apz1z16q8zaqzvCL9gT2s+us9ak0+Pim6cD7023Y+Z3ORPuOlBD7jJS4+bqOtPAG8qTzMzEY9Qi0jPvHSHD46Aa49QeAdPtV4Kz5Qa2g9BFaJvZaQaT08LBw9zhk/va8lhz1m5jE+UpbcPbWmBT5TBek9OcUEPtO8iz2TB3s+CCw4Pg4+FT4kFwI+VFI7PujISD5E+qc9i9v8PXj6Wj5ThV0+Gq9JPlHafT7qc0g+5VCIPntyRj7oWVM+gmI4Pq6ldj4lZCQ+K+V2PkCk7j1K6iQ9zggJPrTZMT7Od2U+in1aPqAJLT4zMwI+XCCVPbS3gT5Eekc+MuaOPp+abj5GJXs+nk1RPjYrVD5z124+Bz1IPmRMST48LK895IMPPtobzT19nTk+0MQWPrpaKT4QWG4+AU0EPlMF6j3GS/89B84LPlwPWj6GpyU+ESVbPkOtEz5jbnI+XrpjPmB2oz0zM6g9/tRTPnqlJj4l9Qc+uWvtPW00QD2qcRw+N/idvcGoRz5bsQI+54y2PSZTLz2ynSk9io5mPT75Dj7WdIY+qQIbPspDND5Hcsg9PZsFPqkTFj5j7o49AppUPuoVKT7OGfk9UUlGPjtfVT4PC5k9YTJVPVCNqz08LCY+Yv9cPgeOjz5eOl4+bGcUPgyxmD7ygYk+heuCPeW/MD4awGM+xlxEPoAIgD6Yu7M9cnlKPoqOOT5CPhY9JsKPPTPEnD3ppig+6vMwPqkCJT69YwA+p+iEvPH0kj19P5c9MLuZPfyHsz2L2/A9INKrPUaUCT6GONU9EOnIPU+vdD15Rx4+GGaSPpF+QD4juZg9s+qFPYMvsDyMudM9K/bWPTLE2T2F6zc9kssfPaMBiz1uo489h4VOvdzXhby62uE9XinxPUW2ZT4lhpw+qDV1Prx0tD57cmM+iFI/PttoGD5K6jE++aAwPsGXpj54emU+Smp4PoC3hz7grVw+EWW1PvixlT7ne0Q+b7CCPvjCsD7MzGE+gEgBPgP4Yz60mZc+HpZlPlwPYD60t5g+PE4vPtzXtj1xG1g+Z7MzPgAAYD4NTyw+edhcPlWfrT3aG10+NV48Pk3zJT72KBU+FXtEPjTvYD6+H4w+K3Z8PoeWez6fqy0+WTWZPv8hbz6Sug8+JyBdPhE2kT5LmYs+5i5FPpf/dD6at6Y+cnl/PrUVUj62ooI+ayuJPs4IqT4mk6Q+fFCXPkhQaT7L/70+Bw6ePkX2iD7IB3M+8rCUPicP8j0oDwM+m2YqPtCzlj7DJJQ+vAVdPmRMQj4dyVQ+G55qPv+QcD6pgoI+Lv82PuvRdD78mBw+f9mGPu0Nqj6d0bE+f2pcPoxKcj6kH4k+BtKDPt0kaz6TGFw+5h2APhS/mD53rV8+V9uDPjQRcz7J5YE+RHpzPkACkz4MU4s+vjA6PrP7kz43WoU+MKqePqOBXj4q2IY+iPQoPjhnMD5a0x8+PD06Pi2y8z20N8Y9R/IrPgmK4z0pS0g+odYvPtoKQz5aE4o+JYY4PtvogT64jQ4+SS5LPsrD4T1Xyj49/5BBPrIMvz262gs+nDNAPcKGNz3IGEs+qQJJPjOzGT6cM2M+gy+zPkAkaj413mY+nCI2PmUIXD7BOWk+6fejPjvOcD4ibC49Vg4ZPmQqPz6WMiw+c9cuPoA3fz6k35s+S9mtPuJHID5m98o9SZ27PYLRLT7cRpA+exSxPv5Ddj7C9V4+copAPvpcVj65fCY+VCOHPsj2Kz6ad+E9NG9QPiJsGD5WfWQ+nxqiPcKGHz5Ld7U+eLqCPkkdnD7LEFA+uknsPVmGDT4f9Pk9Vk6xPjEZjj4KRiE+ke3nPVn1ND77y1c+v6yRPqHWnD7/0Kk+5v+YPlKndT7aGy8+EFiSPTcaGz48rFw+bPhfPokwFz4F0p0+Gi+XPh3Jnj7Umo0+NziHPqFWMj7YsJU+uxaAPsKGcz62Yjs+NBHPPZvVYj7P90A+2Sx9PsZtjD6t6Ys+r4OyPqqgnD69QV4+fxmUPnTkhT6V1Cg+bHh/PreRoD4LpFQ+FL9hPjd4Nz4vTGo+zpmnPhlRdj6itO89f9liPkdypD7EMWg+RPqlPkU2QT6Pwhs+AF5ZPsRChj5E+oQ+yJg6PqyLRD6Sy2Y+/jJrPruWXD7D010+62JFPh04Nj5xiuE9w+Q5PqfXeT5FWBM+GBVHPkqMhT6O9Wo+R3INPqs+Rz5Vnyw+UdoNPVFJuD2At4k90m9LvRrAAz3TzRA+ETaxPsL1kD7M7og9/KnHPcSgBD5m5g4+zhkePoGEOz4ca4o+AG+dPpfuRj75j2g+5b9wPpH+bT7/Mow+IEEUPuRyOD5kTM0+F0g6PrG/hT6MKHM+p1f3PQPnWD5E+oo+AG9dPp+rWj6AtyQ+ZSoVPst/Fz65/DQ+ksv6PX0uAT4CCfE9m1XLPR6ngD1qPCA+XUtHPu5JMz6DwPg9fh0OPmBlSz7lYWY+Y113Pu4riz6BVYI+KM+GPqMSeT6Mirw+LFSlPnDOdD7M7iM+hesrPicxYz4mE7A+Q22WPoOvlD75IGU+dmBoPnUxqj7cteY9C7XjPV1LWj6fPFo+UdqfPbUmKD6ZKhQ+uB7wPfKfcj5NhFo+wbkwPpI6DT6+n909+txOPqwc/D1wPRA+2b0wPkmMID4qKYM+eAt7Pggsgj52zy0+xHGsPiEOhD6vpUg+PUqiPrZzGj4P+jQ+moglPmEheD6pwog+AABKPvCWDj7x9A0+o5I8PilcTj5SeJI+cRtFPpAxlj1Hgx8+16M4PjOilD6utno+r5T9PSBSYj7c1wk+vHTRPQ4tVz6Bles9OTSBPsgYJz4YRIs+FqqRPl3LeD6X/2s+i2ySPfkPbT2ad7c94JzdPfixMT62YsU90t5uPdbWOT4zM2w++8sXPnNGgDwNT589RGlNPhsNsz10tXs9AppCPdAzUD7helc+cvkkPrRIEj7YX+o8Di0SO2BUwD0V+wE+vw4CPUVYDD5Hgw4+OcVyPrG/hT5Eem8+mZnWPYjSTD3J1Bg+hxb1PUpqST5fmBE+CflTPtiBwj3HKWo9yqHfPQfOGj6ezac9XA9oPpvVlz78hyc+kX64Pehqmz0NT4U+CflnPoLi3j15x+g9PL2nPYeFnD1Pnis+n6sPPpwRdj7ecVs+6NkSPqg1Oz75oBI+a4kjPrPqRj6PwtU9CKxIPj+1cz4T4UI+owEoPujZHj2IdD4+PD0XPv8QJD6DwGc+n6tIPqyLVT3NKhI+wNt9PgPnkj4aQF8+6nN0PkpqGD7zH4U9uxYOPphdDT5Cz28+c0anPcZtrDxfmHw8b4F4Pdv5FD6Fa0A+gnNBPg+LYj7nu4I+/BhyPptVZD5OUTE+duDoPdv5Jz46Egg+hslkPlbsYT1/asU9mLvNPZCPTT5g5ZY9IEEHPpYh4j2Zu6Y8jLnpPWnvPD50k0I+GWIVPvWoOD4tIUo+OgFLPk8vYz7Fj1U+v45WPvbojT5ak4M+a4k1PsrDIz6z6io+qYL1PZMpZT40gFg+VUEAPmS7dD6BBP4976dOPuAtbD7P1aE9s+q4PS5/IT6Ad4A+j7EkPtqK7TvZTkg+fOE3PvU5GD7ysC8+Xe0YPiM5Az79ZcM92T1xvEXYEDwibOw9lrK5PbPq4j2xrjE+yeVhPr/shjweJ1Y+NIA9PXL5b7u4r20+5/uTPoY4TT7TTZM9Z7POPWb3gj0tsgo+ad7cPWBUpjwJaP09kX5jvMX+oz20GYw+E/KWPQbwxz3vOOc9xlx6PpqIfj6V1DY+q75cPoAmnj33dSI9KVy7PHc+DT7vuBc+TmI7PpYyBT66uNY9Qr5JPiL9ZD1ioaO9VOOSPX0/+Tw73469SS6JvRovuTwRNrU9W0KyPW1WUz7F/to8yxDnO3/qSz7aikA+tLckPvOOmT2qT04+UI2JPoan5D2t6Uo+TDcUPpXU7Tywckw9ysNePX6M/TxZF4g9/5DwPYbJoj1YuS8+bHj6PG/fZz7ImBk+OSPUPSlccz2mefM9hVoNPg8LRz1Xyro95HI0PjC7YT7aG589W7HxPSBBij0E1ho+i9vRPU3zZD2C4mc9Kcu1PXGsLz5n848+TYRHPpPpij4hH0w+CmgEPkfhPj1oAHE9GIQpPnNGsT1vcDA+OSMuPgU0vT3r4rw96MgcPjhWAj5B8dU9YFTAPa1pCz5BYDM+oWcQPp0RpD1hsiI+fNAfPgFN9T22BAE+m8SoPBX7QzwPC4g9XweSPD55Tr0PenY8wFvfPW/wtj33U7w9u6dNPmxnZT6HhYM+pps5PhiVQT6/Dow9PmgDPmBlJD43CT4+dJPYPRX7ij1ZFzc8x7p4vP7U5z0IrLA8qmA0u/aX5z1okWA+a4ktPmznKT6jcP89toSIvNSaJr3uyWc9rfokPMIGGT7AW0C7XrrBPYPAqz3pJm092oq+PZhM2j1if4M9X4cJPjvfqD178vw9BaMzPg3gmj2vA8M9XdwqPY2XqD0gsC4+b/BDPe2NHD5VsA4+QBPjPepz9D0UPy0+mN3zPdjwiT2sHFw9ecf/PQZwOz4ehQ29j9MFPqjGDD5ikBU+hHycPb3SMz42q8E9ROkyPgxxUT6Zmdw9awmRPH6MGb31KFA9PzXOPaK0mz18UAY+qmDXPVB8Hz5i/wo+mMwNPt++FD3u6/w8+Q+CPWJ/yD24ryA+1efOvJwztj2JsAg+lGW6PXgLvz2Nlzo9k6myPHGs1T3+siQ+pgpEPe0NoD0zoiE+4lgUPtJv2T2oNYw9pnm2PS9MwD3KshU+s3uCPQ1PiT2q8dw9qYLkPXa+3T3zjuA9quAZPu84AD7swMk9ZvfoPPvLeD2BBMM9JQabPWKhvrwldeY8V+wxPeyeYD1fmNA8NV5SvNEiO7vn+0s9EMfaO7WmLT3l0O499TkUPkwV2z1ApBe9cF+nPBX70zwduBQ+ke35PezAxTxBYAc9S1nWu7ge8j2itJo96hVhPttomj2WIZs9y5ABPpFcQr03GtQ8l/8wvHSTrz2BlRE9TWJQvI8x9zrswMk8wTmlPQ+LCD5Xyig9MlUoPoA3Wj5oIoo9m1W/PdtoODzoaoM8NO/sPZp35z0JiqE9yBgvPt5xND0UP8Q9CfnuPQgbeD0swwc+DALCPUwVFLzZzv+8HhbcPcGXWj4rh/I98/3APYPAiz00EZa7GXMlPas+XT0JaE8+ZDvGPTF3Ez0DeMa930+ZPdtoQLugiUQ9kroOPnnHCT5BYCk+UifoPawcaj3c16k9i/0nPVMFmD0awPY9lGVkPW40kj3sLzs9X3ZxPdXn0ryz6ls8o5KBPdv5iT08LME9nzyDvfVKh71+jOk9YpABPnccSj6siwY+76cUPXVx17wOnPe8FyZfPY517T13nOq8+lxfPbS3BD7uydo94xTdPMsQ8z3pJoY9/rJAPvvLDT5JDNU9FQw0Pm6SDD6uNgI+MXfxPZvmJj7VeBM+MJlIPeI2/T14aXw+qYJDPphdtD5md0E+BRLKPX2uOj0ldd89zartPXxhcjsv3Sw8rWnuPOOlh7xQjQw+6pWePRQ/xruk3648lGWoPZ2Aaj3iWA88FybMvbwFwryiI0A++Q8xPh/0BD5JDA0+6SYYPv+QRj1kO9w9Xqk5PtLeEr0FNJg9owH9PamC3D21hHS8KO2Zve0NgrxkquQ8RdilPSoYXz0BvPI9dCSZPda0Fj7qlUY+ad7dPaMBDT5YuQg+ObQiPlsg4j1m9ww9MQhQPYLinD35IAA+KcuzPX9I7z2k8AI+S1nDPdxXLD6IYxY+ksuDPOauzj1pbxi8ZMzsPfwY0z1jXRY9Q4tIPRDH5T0BTUA9+lwMPrpJ4DzD05u7ak0lPfmgtzshsIu92T1XPS0yHz4xiAA+Qq2xPKikqj0FIxM+gQQtvJXUnD1ZF888XikfPch2YL0xCDK9R+EIPQBv571GJUU8dk+kPZaypb2Dnv27yeV3vNO85T2O5Bg+Yn9XPTwsDr0Mk949ibB5vLaEqD0HPec9kX7ZPRgmgT3TvIM7IY7vPdzXAT7wlio+TfPFPRzr2D2xLkE+/XZNPtlOUT6QD8M9ZmaBvTQRfjylLEu8x7rvvR9jDj3029c51xKCvCSXhzxLN/08S1kYPWB2r7uz6oM7/fZ9PRKDQD1utBo+LEPLPch2vD0A3lw+yeWyPYJRlz0TYQU9UrgOPmkAmj3L/1k+Suq9PS5uk7skl1E98kHRPd5xVD0Ab+08f9kFvfrtHz2JsOw9CJsjPuqVAj51AkA9LGUGPpi7+T3dJP68ZKrEPZvmAD7qFQM+MlWbPe18Hz2Wspg9s+odPslUHz4W2TA91AlYPUVHLz4kBu49tMgSPuqVLj2KHy09mN3UPUp7zj2oRmk+oWcfPmq8Iz7J5QM+OFYVPvtLUD4Sg/Y9mEyAvX77CD1AghC9Lv+zvarPY70noIm9xW30PPKwfD0nMUC9wRciPeYd6T1CPqg8QKQbvQmKy7xYObE9FK4JPvwYgzw9Ctw9+zqdPbQ3yD2xLtg9B87JPJXUoj3eArs9E2FDPDY8sbyCUYC9owHPPUW2lz1AEzc9HHzCPTC7Oz1oIrS85dCKPcsQ17zx9IA94C1oPDarwT2uR7s9CtdrvF+YQD2pE9C5ip8DPi2yiT0CGhM+gRUGPu0NnD0Z4m49G3zxu6HWlDvecTw9rfosvDCZxjyLbNe8ufwXvBNhzT2Tqcg9rrZ0PpAgRD4Xt1s91jSDPHzQsT00ERA9JChmPdY0gj2EfNw8vw4uPQfOnTySy0c9EFi5vJOptT2k34M9ObSIPD5Xqz0kl+k9QxzrPZT2iD2ZmVE8lIeBPdJvRT1DHMu8/5DOPBzryT0Urhc91JrmvOM2iD2MOTk+VTDiPZ3v9zxTdGK9Nc1jPUMcuD1MFYU92/ngPZH+IT75D/g9mEz0PdSaAz7V57U9yeU5Pf+Qhj3Xo4g9io7OPTTvVD3Nqq87CfmHPYJRKb2mm8Q31xI/Pj+GoT5gVCI+AN7rPfkP4D0QWNQ96nPdPPAWgDwwu4U97Q2KPN++/rwYJgM8Z7OTPSk60D2oNZM9/IdCPaFF9jwdOC88KH58vMNkKr3oaiu9gLf2PcPT0j1rmic+SFCtvZVDAz2t+os9RwOTPdob8T3baPQ9fa5ePV8HDj1vcAM+sT8IPsQxZj6lvbk9dCTcPejZzz2uR2u9gLcuvRdIWDxB8Y093+ABPsL1tDyPMfu8MzNzvas+Fz2lLBO9kxhQPdhfJD0fY7Y8LSGqPZ8anzwcfK89FZ1EPt++sj3l0A4+L90NPmB2uT0bjQA+BRLUPdy15j1Qa5Q9EMf6uvhTNT2xvy69xymVPY2XJj03+KE9ldRHPTMzhz1pb489YFQFPvpcXj7dJC49pgqOPdtoSLzz/Xw9CtezPX77kr32l2W8uB5lvNiBsj02PHW8ImyovAIry7zUCcg7ejYrvGdEkT2TGOM9GfMEPnS13j3+Qzc+rWl+PfJBJ7zjNvq7EbZVPkKtRj73dUY9ih+QPWBUwT0N4Pw9uWuBPFioST3MzNE9guKAPfUo1LyQsQA+PnkEPpF+qT0Waqw9JeQfPeU/wDzOiKw9HThjPrWVDD580LI9PnkXPsZL1j2945S8Yn/BPT9GND4x9x0+PnmRPf8hmbz/kCY946X7PJ+rTz7eAtI9IDBbPqJFKj7D02U97lqYPa3Y4D2vJYg9Hqe7PYC3hD3fvoc9YFTiPTvfRj5liLU9H+MuPs7Iiz4MAik+R2EZPgfOXz5nRDk+2+h1Pu7aXD6UdhA+y39lPiv2aD4cfDo+n3yRPmIhkT6EHms+fNBUPiI9iz4cvIY+PheOPj0Klz4IrEo+uI3/PeweOz4JCio+1kVhPjuwjz6JMDs+U4VMPgSFjz7jpXw+UcmHPkfDqj5HQ6Y+mTsePgskQD0yxHM+gZVfPn/ZHj71Sko+aCJsPotsJD5cfhE+VMG/PXxhmT3TTdA9RPryPdJeYj7c16I9PZuYPdv5zrydgEY7AwkOPZyinz13nFS9ETYIvejZCj7NuxM+a5opPs/V9T0hjtI9vVIWu4MvKD1okS27ayumPZVDqT3qc549guJ9Pe7aOT7uyeM9JJfUPTCqIj5TdHA91xJSPc2qaT4PupA+y6ETPrn857z+1P89oxIrPgxxnz2VQz+9oWeOPYvbAz49mxE+eUdWPuLHjT15WKA8uI3CPD9GBz4cWmA9F0jRPczuQTzAyus9Hha9PZI6ZT0CKwM9qKTBPevikD1WDq27bhLTO15LBz4noGm8p1c2PRX7/T0JirM8pE78PdXWYj7EsfM9lIcdPRgE8T16pWQ+DHFsPbByQL3whUO9+aC6PZ3vcz0T8r49dCTRPVHaFz42PFk+vp8yvJSH2TznjBY9qLURPuYdFj62Yvk9Qj7sPXxQOT6a5l07TfPRPWNuLT6qYN89SntNPYqO4D2DwOM9I4qQPggsbz6Sy1A+O98JPqW90T0dOL49zTsZPg1PBj7swL49i/0vvfCFJT0+6Dk8846nvMrDwT0RpXk9k4djvYlBOj0Fo7q8cYr+POf7AT0V+4+8XI/iu0wVhj05o1g+m+Y8Pk7RWD7k8nQ+UUmePWJ/Ez20NzQ+OTQbPo514D38qaY93nHLPaAJKj4eFqM9sb8MPmK/gT5AJDo+hB5nPmiRcT1K6tM9fa4EPqutUT5OUVc+YcPWPTNEKz5Hcj0+xkv/PAgb/D1fB9I9f2oMPV662j29wQc8zcwSPaUsCzxJnUQ9ejaqPUkMtD0WatA98dJNPmWIJD5W7N09wobFPXEbNz3tfAo+cRsQPjhnoj1/2f09z/ctPuM2WL07Trk9xY8rPVFJ/TwwqgY+e4OgPfmg8T1DCyE+nDO2PRdI5D0KRrE9f0hTPf5D+D2ezbQ9ZYifPNv5Fj1LyGE96+KFPVYOCT1dbWU7830GPrN7ljyiI6m7Urj2PJ5ef73pt689bhK6PYOe7T0T8rg9JKgXPtob4D0kFwU+vHQVPo/CDj5AE/Q9V1uCPYY43D2Dr0c+ETaGPaWb/T1/WT8+orR7Pczuxj03Ggg95/uoPZfuMT7n+7U9d74CPgWjMrtdbdY9CkY/PVMFpz3whQE8Lv9NvWlvlT399jM9ZMyyPawcojyWso8976cfPmHDDT5UwcM91XgCPjF3Dz7TK308n6tXPdQrlTxZFw0+UpaoPY0GCD1eqVg+I0pNPomwUD7zHyY95h2rPWdEeTyutgI+eAvEO2x41jz/Idk9mgjoPWlvkD1kO5k9m8QcPmbVZT2ZmUW9+Y8EPpf/vD2LbJc7/QcEPvVKRT2LbLY9qMagPW4SeT25a508bUUlPitlez3xY9E9kVz7Pd0kuj0OvpI9ih9HPQWSKD4DCbk98x8QPjqS2D0HPUY+L0z4PWIQUj0MAos9eHqqPYts6zyn6B49AO8IPvFjSD228009HHwZPZeQi72itCO9DeDZvA96HL1YOdS7nYDtPcPkDj7vJwY+x6kZPp5eVz07cMY8paw3Pqik9D1mZpg91xKdPZ7NTD5uNBY+ukkRPvAW3T0r9qQ9TuInPvFSBD4K6Ak+7Y0YPojjiz43+AI+W7HvO2/wET4/xlA+pb0pPRX7Kz0IrJQ9HFpsPMSxbjtE+kG9iPSPPWBlHD7BqAE+zogePvaX5j3gLdM9CmiiuvyHXDw/NcK9f2qpvV8HLD1Iv5k8iPRfPbQ3Qj0pXE0+vcHZPR9j8j1eKfY9QAJAPszMUD6wcr89XqklPpXUkT0Z4to9sHKYPUXYMz6oNQw+EaWTPf7DPD5YOY89BaO8Pa8DFz2V1FU9Qj4GPr6fRz7fT1089blcvVbseT0ukCs+WfXfPfUoxT0bDUg+MJl9Psv/Rj7Y8Ik9AitFPRlzdz3RAOY8TkDTPPfkSb1eKYU9PlfaPb991D2aiIQ+f9nEPZmZ+TzHKdY8ad6uPWWI6D3swCk9yeWkvXS1Lb18YTa91AlMvRpRiT0071w9Bz23PPTbXz0T0FA93SR6PQG8Rz1Slso95WGvPcllAD7z/eg88XQTPm+BGD2bVWc9okWNPRdIRD36fqc9B18EPZoI0T146fo8XI92PdxGnT3cRms8SvsSvlmG3DzWNE09wEoAPpayVD28dH8978mTvEhQFLzEsa487XxPvIPAiz2sHJw9vAVKvRrATz3iWG88wTmbPDXNNT2VQ5o916PEPRxrAz4BTVQ8XksIPARWxz1LyEO9+FMdPekm6z35oAI+BaNcvfW5Er1aZAQ+FtnmPUfhRD0DeKg9FR2JvJJLKT5Lt0I+m6aEPlz+Qz7RABw+ObRaPdjwAD5O0RE+guIXPijtNT7o6h8+Nxo0PXS1Lz0T8gE9f0jTPetRoDxokQ09arxsPVdbDT24HoU5JjF6PUAToj0HXxI9FYxFPhv8ez5cj+g99pdVve/JsT0xCJw7RwOwPO18N7waUSq8wRehvZMYkDyPU8g9A+eMOdv5yz0KRs099UopPOzAir0vTGQ9nKIJvTLmHD5CPts9/Ie4PHA97jwbniI+yiE0Pr/sAD6fGus9vjC7PXqlvLw3if285BQBPQAAKLzywRY+RpSuPSegaTx6pYy8r5SuvZwR5bp80FM7YcPPPInBDT4sZaE9yjJGPUfyDz4+eT4+vWMfPnEbGz6vlBc+MuY4PYR8Sr2sHIM9i9unvct/2b1FRwo99gYHPiuHgjw8LK49lrKePQ4thjznavs8XP5NPadoBz5zxgI+ZmZyPfOOBT5Ke2M8kX6nPOM2grz/spU9dk/1PUI+AL3Fjwu9ImzBPQn5gLxE+rW8E9C3PZjMEj4073A8DeDJPYjSuT2KHxs8oIkavYanTzyK/W89s+rBvdhwLL4T8gk8tMhiPdqsOj0Fo0Y9I0q6PdQJmj1tNDA+3SQQPlyPXj3l0Bq8yJhXvVN0TDxCPqi6dk/yPLN7yjz5oAe84Jx9PfCFkj0ehf+8f2rIvI2X2jyBBOU7LGW5PHsUir2Sy5y9nzzcu84Z+z13nDK8JJf/OvU5Cz6NBmK9v+zKPPhTir2xUOm9ZKpoPIDIHj6EfHA+5VAtPsqhST31Su08lPbkvewvc72ynd+8WfUrPUrqoT1CPkA9RiUtvJAxGL6TGNi9ZvcWvdqsOD0D58g9z9XBPTm0Wj0c6+o8Tx6WPWWI87vNOy482PBUvDY8uz1Jncg8CKwKvaZ5Z7s8vZg9fowyPgg9ET7BlyE+wFvUPR3J5Tn99u08dXGLPVD8yz3Fj8U80LNVPR6nkD2BlZA9zap/PTxOgD1AgqK8Z0QRvU+vSj3YgQA+F0gYPJtVxD1bQqQ9vAXrvRx8Pz15WEQ9MCrSPeXQZz52vi4+QXFOPi/dBj6h1pS8bVbNu5mZtT1g5X49lIdRvfUo3L36XMQ9mRkKPgBvPT03+Kc9dQI0PRNhi7yZKhg8JCi9PQbwFT4aUYo9MCruPTLE5Twubvu8cF+nPG3Fcj00EbI9ImygPHVx67szoow9N4kRPb4O+z0o/gQ+DeDwPbBytj2oxmw+pgraPQU0lz1SlrQ9jEpwPS9MxD2miiE+KVzxPbpJ6DwHX889EOkFvccpDr2ZGUY+nLNUPnZPTjxiEBQ9RGmKvYPAgjzGS+e7XimWPRbZ2jy/Dii9oInsPKIjC72V1J29UicuvfVKETyHhWK9i2ybvH6MlT2KHys8lPbmu4XrQb2/DsQ9/KmDPTTvaL3BqFy8sVD0PUOLgDxbMRW+MQgMvgis2D3M7uc9MlUAPWuaTz1GlLw9Gi+zPXlYAD2sHNE9XjoCPtXnvjyGyaC8wFtivVMFnT2qYJS7KVxTPRZqAz0ExV09a5pzPTwsJDxHcqU9E9D3PfwYhzz67TM8VTDIPfJBdz1HcgE98WMIPYMvEL1ns8o8+zqAu2b3gT2R7Tg9T68YPYC3Oj1rmru9fa6nvU7RxTw8LCE+KA8KPjhn0z0KaDI9846VPToB/D2pgvM9EaXivQ3gPz1qvFY90m9XvOwvJb0g0qG9l//YPFRSUT0G8Ic9ZYjiPQIryj2U9gQ9/KnRO/D0/jwNTwg+SS6fPQFeFD7fvng9fT8rPYxK8D0ILBM+7snRPUcDiLtmZqa9WDmEvPUoJj2lvWE9W7GkPQgbTrzk8qk9+n5TPtLe5z3VeHu9y3/Yu7fRjDz3dbw8Ubh+u53vyj3QROU9bjSJPciYxj0LteY9exSFPQxxpD09m5C9orQzvTjWxbpVMNq7iGPVPBDH1D3h+iY+A+cePX77Br2DwDY9PzWSvOLHkT0o/jM+9bnnPdQJ2D2WkNs9V2wbPhrAnT0QWBm7WKilOzMz472WkA87cF81ve7JQ73QRJA8WfUzPTLmKj0YlUy8vg5kPJRlODwjSuu7KhitPOM2jjzP1Y09ETZsPFpkP73mrrE8xCDpPSZTPT11cR+94eknvRPQXL2jksq7nW8LPmzn+j3IBwm9lIclO+jZaj0XSHC7oiPBPCqpmT2/fZk8+Q9hPNzXlT0py3A7BvCEvV3cnb0GgYU80m+XPce6GDyBlQo+U3RoPXEbwz1z1w0++zrZPfTbLb29UgC9DJO5uxzrKjxCre29Dpz3vOeMALyfPKw6ad6xO8NCwTx4ejW9JsICvU3zXrzc1/k8hqcfvDF3XbxTdKQ7g8BsPV4pDz2DwPM9yVTBPEhQTr3MXYM9x7qvPaabED2Pwu08GfMAPrn81zsCKwe7kxg0vG+BhDro2Uw7DPEYPqD4nTzOiLK81XghvFD81LxLyLU97Q0+uOSD1L0BzQe+BMWYPf12GT5rCWk916MCPaIjY71z10I9WyCoPRQ/nj2dgNM9dCT8PWq8DD5++zk+m1VvPI51jTwOvtC8qz5tvbCDAL5FR9G9mExtvIR8vz2bVew9klwqPqrP27262gi9vHSMPSXk6zzKoVE9H2MivWZmAr0ukDA8fa7SPWpNe7wwu9e7+MKEOwKaJL4Peow9gnMBPpFcaL2z6hs9zogavAIr9ztvgci8Qj7svEI+Br1SuN67QxztPWQ7v7zRkXy7guI7vXh6dbx0ta896belPejZuj1O0eC9c0bjPbgetT0i22U9u7iOPa36gDyX/709d5yePQ6+MLqcol89mZkBPXGK+T35oBQ+o5K6uj2brTxYqKY9TKbaPOAcDT6C4sU9gCZcPsL1kT2xv489YOWEPTEIDDwLJCg7xLE+Pb8OKz5wzso9cF+iPTC7ozyEDR88oWddPfp+IjxwX4Y9Xdy2vNjwJL0awBE9caxjPGiRgj1XW0e9NxqBvV66cbxDi4w7fvvSvEI+ML1m9/C8xLFmPInSiD0LJGQ9WmS/vS5u4zyL21w9ktw1Ph/jNT7+Qzq9JChAvS6QyDyBlZO7A3hrPM4ZWz2xLu89pE7UPTJVYr0Z4sS9yVR7vSzU+jujAYg8C7W2vLZiqb3PZge9dk94PQdfQr1tNF49xY9zPWdEsz3pt6M9zMxuPe2NCD7TTaY8TfMqPc/VuD0vTOE9ILB/PuSD5T2t2B093NePPa1per2U9p09GsAbPBrADT3zDkA+BoHpPKW9jTxm94i8z2bxPCGfWT556RQ+3+AbPToBdT2HFoo90yv+PQIJ7j1IUDQ954wQvJ+r3TzM7iO9VMH0vAdf9LyOdfE6tMi+PCcPET0jSiM8RUeUPVux0j3gC/M7q08gPqW9lT2FWsW9Pugzvag1mTzmP4g8taZBvXPXhL3S3r29c9dkPVdbij2pghk+IR+ZPVioHbwtIWc82F8UPWPuGj03Gig8hsl0vBIUL7zWxRM9gLfwu/P98z2sHLI8OSPuvH0/0j2mm4s9O07rPRE2mj0XJtM8t0AYPZRlBr3BqNy83EZVPe/Jhz1CPjC9EOkEPgG8uj0WasG8PugxPKTfHrzyQTc9OGeUPcsQnD2hZxW91jTPO7N7lj2mm+Q8CkYlPfRsBD180LQ9f2p8O5+raz0YBFA9YOUwPQN4L73fvma9Gw2IPLlrUbyMSha90m/Pu+OlS72BBMW8wvW0vEp7F72snB2+Ait3PV+Y1DyvJWC9yeVfvDartrx5WLq9liHMvWKh4L3l0LK7oiONPSuHj708LKm9KH4CvZyipzzWNN+7YhDCPbu4DTt2Tz68rItbvL3Bk7wjuQy8W7EhvW9f4z1txew9HFocPCjt373l0BK8y3+UPERpbT1s56A9e4OavQffPj7PZtI9MuYyPTEIDz7PVQY+z2aePYj0sT3ZrPo7mnfsuxiVUD1B8dM9exSmPSPbGbvFbdY92T2xPYC39D3tfAM9B1/QPIC3g726Scy7FD8hPsEoJD6OZBc+wTmoPSoYbTz35HM9NIDjPQu12jzgLdY9bhKXvF1L3r09m8u9FYyrPbN7/jy3QOq89Nv7vM9mJbwdOLI9RiU/vTXvMLwBvDM9O3CVPTEIhT2g+LU9rwOzPYy5wT0YhBk+KjoPPiBB2D3kFA09mEzZPXA9AD5uEh09RPpNu+5alT3VeK09gQTrPVFJvbtfByq9wag2vQRWVj09Cqq9UI0tva+Uuj1s58u74AvhPciYMz2jkgq8utrGPG9wBT4HX0o9eqXZPRuNBD7YgTO77lrivE2E4TxVn6s8XdwGPKMBDD1iEMi7fowvPUYl4L1O0Y28tMjmOz/GBj4+eUc+RNjkPcNksz3D09s83STqvHQkBz178j49Dr4IPUCC2T28dKc9nzz1PSv29zxpALe8t0DePNV4kbzlP9S8YOVWPcbcjj2adyc+HOsEPVgXdz3vuEw+BMWXPKu+RT7ysD49sHLkvO5aUD01zR89ih8tPiZTNz1eKUk9RpSGvJCgn73zjtO7P8ahPeviPr0juVw8eVgovFTBWL0Xt4m9xEIrPS7/Wz2lvek84li/vV8HNr3tDYa9rdiPvAg9Jz4TYTM+RpTgPdNN6rxB8U29jLmvvadXqjyNl6o9j1O3PT817jwUP4M93EbkPV3ceD3S3tU91jSVParPQz2iIx89DwtZPbIMuD124EE+yZSFPk3zET6MuYg98rDUPf1l5z1g5ec9dXEMPlN0gLylvcU9TfM4PSzUAD4IrJY9xku3OzJVfj2vJZS8wTnjPO7JczzVeEc91AnKPQyT3bwubmu96+JSPTkj7T1YqJU7juTSu8EoCT6CUQm7Z0RBPHKKjry+nxY91Al6PRovlj0awBE9s3sKPELPhj3C9Xw92T0vPbwFmL3oSGy90LM1vWPuvr3ZPaq91Xh5PcIXjT2R7aQ8GXPGParxgryrrYS9jnV7vSZTYT2si/49pT1UPgIrx7u2Yh29sS44PaJFgT3qBCa91lasu0s3wj1BYH09PuimPUOtkj2uR2E9dLU9vaHWgb367QO9u5aovRDHaL18YZS9FR2JOsbcRT228009WRfhPSCw0j14Czy9INKBvSuHXjzFjw09EMfAPSXkZz3tfNE9jnWwPczuNj4tsmU9BRIUvYofDT0tIYA9H/RwvRQ/lrzvOIY9eceHvY/Co71WfZe9mgiLO3UCaj06I468FK6HPdBEIL2zWUs9U3SYPTarrz3Qs089VTAqO4EEhbrqlao8W0KdPQaBgbzswLi9UGvQvQloZr1fB+o8Qk8Gvqz6bD14C+c9k6nVPTws5T1UwXC8L93kvHlY3j1riVM+pF8MPvP9RT5tNGk+ETYMPn0dLD1gVEA9RbZFvTjWgD3c15o9VR8GPhzrpT0Ovpg9idKGPV5LET5j7vY9HqfqPRIDNT71Sp09L0wZPqs+yT1gVCo9eAsEvYR8Yj1LN0G8QBPNvNEA9b2bVSO98WMMvOjZ7LyRXEa854zPvQRW8z34k40+lPaNPVx+IT4qmBU+Vn2TPe7Jaj40gIA9DJO6PYMvBz5JneY96NnJPe+n2D1xLAg+MzO+PU8etz3/spE9GAQOvQWjPD1pb3A7OpIzPe84Vz6bxIs9zF01PXUTBj7GSyc94XpMvetRxDy7lnw9cayiPaD4cz1mZsY8qYLtPfrtOz1BYIA9arytvdv5nL1kqiA7Tx6FvT2bvr22cwO+5PLkvY/CSb3uyW+952pvPcBbADvRIls8xlwIPvypcT1VMKo9juSfPZ5NBj7dtQE+yAfVPD153Dxt1gc+V+yuPepzhb3VeME8/BiLPPypjTyLbPI9wTm3vPvLHr3YgdM8mN3WPXSTND0+V9s6PL2LPTVe6jxioY48IttPPq16Dz6nVwE+JsJ6PTTvXL3u65Q8woYVPZ88vL3RIhs8yjIAPvJBjr3ywRe+tDdIvUrqTj1rmrM9mDsrPjlFJz3F/rI9fR04ujtwEz6hZxU9TKZkPV1t+D3C9cs9NjzFPDm0Fr2WkJg9hdoEPna+eT2kcAU+/kMSPh6FWT3XEri9hB4FPuvioT0sQ5w8m8RwvTY8Eb3DZAY9fR1EvarP+bxB8Zq94JzrPV1L6Dwwuwc8XP4JPYC3kz2rreQ8ke1cvc6IYL1d3Kg9PL1APTlFFzymCpq9/yH9uTOipDvUKx089gZlPYeFcD0i/Zc9uknwPIvsFz4qGNE86SadvVvCBj6dgH49MlXcPItslzxxrEu7Iv0evEkdA77TvIc822iGPQ1PkD1GlKo8e4PXPN2TFz02q0a8TkDvPRGlJT1VMCy9JChevXzQlj1MN5k9SZ3hPQn5aj0RNmi92qy0vfpciTz1KKo9VONnPZvEqT3Zzic+PzUgveYdb7zZztc7sp1FPUFxHD5AgkM+Yn8VPfHSfT2si9s5liGqPIeFJj3Chj89HOuaPLFQIzzGS8e7w0J5PWpNLz0wKsG8HhZAPRIUbz03+Bo8Sns5vc4Z0T1c/ns9qz6jPNk9ITyNBnq9zhn1vX2uojxhw4g99bnaudSa/ry4jXY8+u2zvCV1Zr1R2q+8NBFevaW9270jSl29/kOHvbIMoTt3rQq+rdhrvT7oJ72V1OU8EhTvPVInSj3gLa49LpAOvTOiqz1lGRI9SFDpPch2hjwnMWa9AbzJPD/GDD1ZhqM92qzmvPHSHz05RbY9MQg0PLpJLr2utqo8bGdhPne+Dz3XEtq8sb9sOoJRfT0ubvU9/yGNvCv25j2286I9VOOsPeHpB72R7QC9BhIAvULPyz01XtY9ait6PbdAVj3KMkU+mvcBPtbFlz2bxKw94ljcPZMpLT4JaNQ9jEqYPaIjHz2cMwY+F7dHPSj+fT7mLlA+1CuVO9to3j31KLQ8I7lKPczuCT36XK28ONbNvSegu71v8E08yxCzPLPqoj3Kw7k9PnmovI0oC73VVty7SvsnPiXkfz3RkWC9D3pivWUZRL2BlTs9ZKqiPVIn0LyutnQ9b19nPFRSmb2MSiq8OUUpvR6FYb2kcJW8RUc0vWSqLj1fmPw7YhCIvBueljyEfMU9f2pcPTQRjrxeKdu861H8vEKttTyezVY9PlfAPVRSVb2NKLU8rraKPFWfuz1rCeM9t9FAvRe3lL39ZcM8Yn+FPQibFz65a9Y97zg1PCGwAD4u/0U9C7Wfvb3BjzzPZju993WnPXEbMz262oI9FK6zPYBIB7yiRSi9fvuRvSDSDzzmrpm8v+x+vJp35LziWJy9gZWXPAgsKj4IG4k9CmgiO0Hxxzzx9Dy9844rPTtwVD1KeyC+jLnLvUvIhzwcayU+LSH/PBX78zzjpYo9F7fRPTA7Sz67J287l27yPQU0rT1gVIQ9JzGTPUCCRD2lLAk9K/b/vOLHeDzb+U49XrrZvNEAij13LQm9GCYTvL4wGbrf4C29DHHWPTC79z3u67Y9TWJwPDYa8Lsu/2G7N/hGvS0hu7xn1Te8rrbAvf7UkT2VQ8k9rdjvu6MBaj4hjrE9iUGAva5HVT1WDp09FtlovfpcnbwXt6k9lrJePdv5RL0s1FQ9wobbPTlFVT0ibNw8CKzAPDF3B724HoS9WmT7O4BIBz09edi72/m+OyEfFD1OQLo9+Q9hvXsUnjwMAtu730+NOggbLD23QLU9o3DcPWuaxT1YOQo9ehR6PcKG+z0RNiQ9VTDKu2HDo7y1pnk9MLvrvNSa0T3RAJ68r5SpvZay+T32lxk+7Q0AvWq8pDvImKM8BTS9PDm0SLvKoaM9kVzMPbn8gj1LN9k7mZmMPV+YTDzIB706Gw2APC0hoj0Jirc8ZQgfPno27j3pt5Y9cmjpPMX+Wj1zRiq9yeWzPIC3cj3whZA9bpIMPo/TDj5MFVq9ecf0vQ1PvD24Lyc+BFZjPln1pD2L/YW8fvuUPUfherpbsQW9jnU7vXo2q72meZ88sp3RvYlBILvctVq9/5DCPewvdz1hMpw976fbPdiBHT5AExc9h4U+vTJVwDt24KE9JzG0PQgb2j180Ps9SC5/PVuxXzz02xc9sp3Pvc4IE75SJxY98h96vLDh3L2MuZW9BTTxPMWPcTsl5NM73SQiPVZ9Yj1EaW09oxIVPr+OMD59rq89jgaAPVfsAT1Z9VG9r5QfvVg5FD0yxMM95h2iPZOpgD2PUwA9bTRgPe84FbzmHau9mLtgvcsQBz2pE8Q8RpQUPQyTP72eXnG9kA86vB04Mz15WMg8SFAGPbx0M7ynVzQ98/00PQaBFTt9PwU8HOt6PY2XLrsExSO+vHS6vWZmgj3jNjQ9ApqMvDC7M72jAZW9i9tGvbfRsLwxdy07XdySvJp3nLvWVha+LNSGPOYdnz0v3SS7zMzEvFn1ubw/NYA9ZRkaveaupT2xv/M9/WX3urN7/D0vTIq8dCRjvWNdPr2k31S9S1lWPG6jQT3J5W29AbzNPKTwJD4qOqA9gLffPeSDlrxGlHa8+lztu6TfCr3k8qs8NqtePb3Bpj0aL2W82T13vb/sijzD06u97zhVvDLEeT09CoY94elVPNv59jwi7Dw+DeDYPTEIoz09Coo9tvPIPaJFBj78h7Q9ary0O/+QTj0dOE09zF0LvVsgxz16pRw8gy8svVK4orwqGCe9ns2WPDwsxz0KRgE9SZ3gOxHHAD7zjmU9b19vPDOi+LykXyK+wFuQvN5xtD39Zck9RGlpPY0onbsCmvI99gZPvOJYOT49Cg8+FYyOPP+QfroRx6Y8VOM1PTLm1z3ecbg9Qq27PR6nlD0o7Ss90ESbPdto9LzaGyy814FtPblrmbtdS1Y9U3SoPNqstz1OYgC8/xAMvgUSvL2oxpu8aQBPu1gX9zovTLa9aW/ovDYrMD5rmvQ9377uvFyPtr1bsd+8J6CcPaFFXrzKMiw9guLHObFQn70K13M9r5SCPX77Wj1DHEu8V1slPRzrQL2siw29TfN8Pfd1/Dzkg4Y8TWJWPZvmjr0OnPu9NquRvafo2DzGSwu9HOuSvF8H3rt8YaS9l26BvSJsQLyd7xM9HhalvfaXgz3l0M48WyCfvScxcL3baCS9cZtEPuoEqD1oIoQ8S1kGPDLEcT3+1Ac+TfNyPRe3uT1mZhU+SQzZPaOS/T1nsyI8mubKPaK0nD0ibGg9wMqZvDojir0V+5O87usqPYr9Xz0UPxi9FR0RveTyPz0awGk9u5boPY8xd7rl0Kk9Kqlbvc9mZ70LJIi7XUs4vNJv4D2+n2o9jnUdvQ4tcrtOQIW91JoCParxJj05tO49qLUYPmua77yw4Q29pHC9vIY4eD2KHwk+jErmvIPAxjzNqrM9yHaOO86IAD2F69C9lGVOPUvIWT1zRl499NtnPUtZnD2MSsY9d76XPQ+cjT0HzmE98BaVPVuxPzz0bMa7W7E1PlrTnT1yaC09yPYSPn0dyT3zH7I89bnmPFfsuj041ow9ufy7PZkqFD3oSJ67YaF+vCnLDr2iRaI85IPmPLx04D28dLs8Imx4Pc4ZFT1/aiS8oUW1PS5ulT5XW/g9yJitPT/Gij0ldaU9HqccPUMcKz25/Ns8coouu/ypyD3tDaY8cRsTvXzQCz335N08GXMGvijtkb2eXmW9ppuFvXctPz0v3Yw9WDk4PZ+r1b1GJeC9NBGhvR6nlLznjIy82PBsvEOcBD4NT8Y9tFmJPYJzxroYBJo854y4OzjWsL16Nvu7iUFgvD/Gzb0+V4y9CBuQvZ+rlb2Y3fi9TYSZvOHpJT2Atw8+hqecPYj0yD0zonw8qmC8vU2Eyb17FKo8glGZPC6QqDy4His9jQYYPV5LJD767T893gKPPeviaj0A3mq8BvBKvQsksT15xz89Tx5uvP1lhzyCUZk9XUvuPS5uCT0N4L27SuqUvOXQYj1W7E090yshPThnXD3G3JI9a5ofPNO8pb1DHKi9FQwnvoBIgb1wzhg9ZDvTvPRsTj2EDfc9BFaCPYnSrjvJVLC9eOlgPQRFaz7qBDI9/tSYPKZ5dz0735A9FD/+vJ8a3r1VMFQ92F92O+F6Nj3WxbK9taZJvHJocbzXgdu8SntrPTLEaz1Ftpo9RiUyPpF+Cz0ldQg9q88NPaROcL2ezRI85PLSvVRSTb0s1Bq+liFAvXUCCD2eTRY+V1u2vY9T1706AWM9yxB9PZyi7z3iWCU9Fmp/PV66XT01Xqo8l+4FPiv2rzx/agC+qYLZvHGsW7y7J+E9ecfBvAPnKr0c6z49yjLpPfyHsT32l8k8SuqMPSqpoz1oIvS8d5wKPUymg724HoS90EQIvMNksr3KMgS71JpEvfW5dr0f9Fw86gQ2vVwPGL5U4wC+nRGuvWpN6b11AgO+RUeAPSxD8D1MtxY+07xZvYSerr1kqsi8MXd1POXQoju+n9Y9vcEbvWnex72jkoK9O3BOPBPyij1eS5i8TBUKPXo2wj3dJIY79gZfvQwCw7zBqDg96ZVyOx6nuLzz/Ri90t4uvcZcJr50k8m9m+bBvIXrYTyjcPU8OGfUu6K0bT0EVu89NBGhPbu4BD4TYcQ9/kMwvRt8Ybq4jR69XI/CuS/d+j2mCv48vp+rvZLL+zwmwpI9aCJqvZF+Gz3kAy8+HOukPQmKrzyMuce83ZOPvPH0Bz6I4wE+UGsMPXzQUT1wzpc9SZ0IvF8Har0KaLM95h09Pbivqj1yaEE8glEJPQKaDL0py5e9wMqcvTarrD3BF7o9AwmlPbQ31j2kTpE9XW2hPRueeD0D5yQ89Uo1PYj0z7z6XL29QIISvXPXpjyDwJ0922gGPrzj5z0LtXw9l26Cux9jrz1W7Fs9DAJRvVFJGz3NzBg9l//IPbpJZD2FWoA97Q0uPGsJubr4U6u87XynPCxDBLzP1fa7VZ+MPeoEgj24rzM8MsTUPQWjGj24HnG9X5ikPMcpAT5vAQM+mSp4vImwEz02PEE9S1lEPeMU3TrOiNK6bOeRPXDOBD0Jih+8Jw/vPR04WT3wFsw8OSO6PFUwQjylLDW+JQaivapgNr29wWO9jQYcPUI+ej2n6JS84seGvVXBqD3tDSg9mublPKRO4T3IBy29kDEOPvrtoT2PMXs98IXSPUTY0r2+nx69CYrMPQbwIL1mZr48FfsdPb1SbjxBYNU8XUs2PfD08T0Jimc8PL2hPXGsqD3Sb++7+aAbvSuH1jwMcZy7ih+pPVpk+7ueXls9fNCfPCGOhTxSltY9dy2WPRIUzj0qqQc9IbCLPRueAj1X7Li9GASdPRdInT2fq6U9jLklPejZJL01zTO95dDWPcNkJz4bDa09mSpIPKK0Qz2/Dlo9KVzPPA1PAb5v8GO9/yFjPeHp3TxK6pq9CySEvbraOrzbaFS9Hcm1PeF6mDwD5+w8mLt2PXxhCD3FfhQ+ktwcPvW5ujvctX49b19nu9LetLx3LfU9/WXpPbFQwzylvdU9JJfQPWWIS7wMk0m7Abw1vf5Dsj2hZ009hqfIPc3MHz6Bc/Y9EoM3PryFHT4Fozo9i9sIuyBB4bxrmhE9k6m2vOzATz1ApC89KTpsPX77AjyU9ka7QxxrPK+UYT1+jEs9xtw1uyV1QrxEadE9AiucPY/C6z0qGAQ+fR1dPinLEj4+6ME8yVS1vGHDYT3oahu8AU3fvRrApr16Nve8FK49PRE2hT0Qx/q62hukvPkPcb2xUCK+KcsCPXsUi73cRvq9kjoPvYXrBz1aZLO9K4dIvQDeaD3u67w81XhrPVK4jjxqvN+90ZGKPc6IMj1Zhvw9fvvWPPwYPj6ze069ufwPvOSDMr2+n8K8tmKavc2qHb3KMrg9Tx42O6dXOD3OGdk8fR2kPCEfFLt6pdg816MIPG+Blj2MSrc9Yv8QPmgA4j3TTd49WBd3Pc3MDDyoRgW+/KlLvSEfpLt0k5w9iPSbPJhMIb2FWnO8KVz/O30/QT26Sai9Xrq+vf+QljzS3hi95q5FvDAqabuw4QG8EOmwvfRsNrwLJOC8pSyjuxUdCTuV1Ck7dLWwPafoFr0TYYu87Q0WvMKGfzyC4tg9EFjqPTjWE70l5Le8NV5cvWb3oDw3Grc9vw6MPMBblD1rCZU8q60IPOzAZz0LJKy8uI3uvE5Akr1JDEQ9ZvewvOqVCjxjXcw79gaKPe5aHT7l0J09MzNjvXsUib3TTaI8rPrUPD5XGzxH4RS9iPSyPYhjgz3fT+08woa7PGx4qD0FNN89OSOyPL1SujwyxO087utaPUACPz5eurk8BvAsPRUd5T1LN+89ejbPvPMf0L1MN5s9z9WSPct/pT0731M9SL/NPFK4orw2qzY82qwhPqs+Pz52zzM+2F/WPd5xdj017789S8g5Pag1nj1Cz7Y7ZYjjOupz4bymeYc6A+d1Po71Yz7QIvc9o5KDPcGoSz6jAR49ufxrPXDOCLqhZ5K9PCwYvULPHrxSuKe9rWksvaCJhDzKMrC8/5CavHBfvb1IUJS8pgo2vApXGT4LJMg7KVzrPejZJz7GSye9pSx/PU8ePj1MJgU+xtwePtV46D0ofpE993UoPbQ3eLv9ZfM8RGmBPVz+MzxSJ6A7A+fMOyUGFT2n6Cg8u7iHPdy1Wj2QoPg7f2pyPY0G5z0dOIW9BMUDPV4pJb178tQ8g8AMvc071z1tNN89HoVVPgW0Gz6C4n09guKyPfkPWbxBgoK7ryWsvWznm72LfQq+vOPwPBlR6jyitJo9aCLYPaIjmr31SvK9vrAlvi5udb3OGcy9tabyvQbwtjykTvg8FYzivGJ/WbzxY+y8zoiSvMiYh72Xbni9Gw2oPDm0Dj1CrVE+Vg7dOwpoQjt4evu9v335PO0NXD15x4u9DwtKvn0/kr1JDJO9yHZ4vT/GwLw41q28N4lhOwBvez2/7Jw9A+cePb1Sbj0FEqk9b4GQvScxiL3YX9g9T68kvF4pXb3AW6Q8pN8AvbPqXT3+1Bg8+Q+DPVN0zDzUmvI87XxbvS5uNT1xLAE+e/IQu5kqCLz6XJW8lGWIuXecortc/oc8yjIOPZdujrwHzgc+UUndO73BnL1TdLM9r5R5Pqs+MT2bxLi8CKycvBE2qLwZ4sI9E9BAPTC7/j3o2TQ8RgNwvLWmPT0zMwk9Dwt1PD55Gj2QoHo93uBzPWNdmz2R7Rw8PCxivWbVQb3aG3y8N/jbPVXBILxtVq07kX77Oq3YGT3hepS7uripvLDyE74CCe484sfOPZI6JT3HutW94li/vHKKOr1g5Vk+Z9WEPQdfsj00EYM9QKTWPfJBTzlseCY+nDOOPEVH4j3fT1s9yqHZPU3z4j3hehC9pgooPfd1oDvLfyi8vw6NvUT6ZT32lyO9UwUjO9hfMj0XSD49mncMPcrDQrr4wgC9t0ASPWuajL3pt0G9p+icvKZ57z2uNg0+I9utPGdEb72hZ709oWeBPdO8vD3kg4A9ejbLu1InWD2EDZw9yAfdPJT21jyiRQw9HgUMPkKtKD4s1N68lIcjPb3BJD4JCgo+K4eXPVfspz0klxc90ZFMvY2Xrrsg0iG9hjgaPSEfRL3BqDC9WtOkvTlFQz2fPNk9vcHdPV4pYzxbQr47K4c+PhimiT54C2M+22govKAaAL4yxEk9ldRdPRzrhT0wmTg+dJPcPdobdD1aZCs9VOOFPGsrXrxcj5w9ryUsPWZmDD2BBOM9QWAVPOQUBTy8BaW9fT+yvdSJIL4awN+8O3CWvfP9hL2yDFM9j8LhPTf4Ijt++wS9ILD6vBuedj0D58g98WMwvS9MQj2mCk49m8ScvL/svb2O5Ao8WYYoPM6I+z2kTnA84zbaPCGwkrurLR0+HhbWPEYlBz38qcU9uydZPRzraD2vlBU9tmJbvY71Lb5pADO9toSYPDAq7z09Cp883EYDveSDNjzh6ZA9w2QYvTtwqT3/IZW93nGVvTf4vrwVHd28QWA9vC7/WTy4rzs9N/gkPQFNXj1liOM8Y+6EvQ4thryvlFe9ufybve186T2adwQ+UiefPa3pFz45I749V+ybPETY4b2Nl4G9hA0/vO7rkD3Fj4M9vw4cvBgEFL10k/m97slFveeMeLzV50Q9cM6wPXZPLT6LbK49HcmYPW9fcz2vA6m9R3J1vdZWGj2+n+M991N3vWezPL3XEkQ9Xil7PX77rj2OdRm9arzDvUI+KLw2PAM+8rB+vd0kHL1Qjds8mggdvRsNVL3TTV49JQbUPfP9AD35oKc67lpyPDSAiD3P1do8RPrPPc/VCD1uNJA82oq9PDXN1zxz1549HFoEPSegaTyoxoe84zYWPQrXc71xrN88VFJrvTVeurl7g+s8UPwGvSDSN7yGp9880ZE8PXS1mT2ZuxA+vHTyPZwzh72kTkY9vOPMPayLIT7hC1E92IEzO6YKfj3c1wE8Tx6WvMgH6D1lGXQ9mZkBvdobjLwpXCE9oBoHvJI6Fz2eXi89vHRBvSNKE71fB4+9hdoKPgc9Yz1kzDk9wFvyPVN0eD1H4cq90SLFvRPyDL5MN5m8NBHIPWiiAD67J7c9QfGjO+pzSz156Sa8p+hsPQu1vD1OQOM7uydnvZT2hb3/IUG978mPPTm0yDyhZ1O7ZDsJPZoIhzy1hFy8R+HxPTY8vD19Hau97zjNvCNKjT14C149OgF/veXQNL06AS07ZMxLPS2yOb1TdAS9GeJmPef7iT1c/vc8WYbsPHS1lj3zHww93+ANPvp+yT2vA7u8iPQvPef7gb1a0zw6YFS1PTOi+j33dXw9cM7LPTlF0z3aito9cRt9PdiBzz3VZxc+N/gQPnPXLD2WISw+qmCEvDy9Ir37OhA9lpCmPZHttj0s1Aq8GsBzvC5u7j202YU+mggpPvLBYD6VVGY+6pVOPp8ap7yCUbk8dQKSPYan7zwzM7Q9FD9WPBDH6rsv3bS8oda0OkLPND2mCko9v31dvB9jgL11ggU+E/KVPeCcDD4sZSE9EMf6uk8e1rtjXQs+WtNEvSL9Tj1Sljg+lUMsPvKw1L1XW9i9vHSoPUI+m71p3sW9HqcevW+BPDwCGh2+5PIpvUHxjT2EntU8wTlrvC5uC7znjDA8ldRlvTtwTrnFjz09TKaWPK5Hebx9vxS+XjpLvlrkKb4PeoY8x5j7usE5DT1Cz4Y7INLevapg5r3M7sk6cvnWvSlc1r19Hb+9nxonvMEX5b0IrKu9I0pjvOf7ubvz/ZM9L0wiPb6fCrxd3JI8ZvcivVXBHj0swwc+hqfCPXlY5L3JVKe9K4cOPPVKFz26uH28GATevfW5vL302x29YqHaPOm3Pz1Z9YW94liTvaUsazxhw9M73+AyPhov9TxwPZo9bqORPamCoD2QoHY9gXPXPcuhhTz1ub+9FK6wvdv5k71fB5a9QKQbvdCzvT0u/3k9FtmOPO18Qb3kg/67WmQlPeAtXr1wPaO9N/gaPFg5ZL3vOB29l267vRDp67zbaAy9P8a5PbiNqjzZPU89W0IWPG40mT1pAKM9f2rwPW3FRD3Hunw9qRORPQ3g3TzbaL89zO7UPdv5/rodyX28QxxFPvRsfj0sZQG9r6UrvpOH9b1ApG883Ea6PcnlXzt0JNO8QAIHvqK01r2RXFy9ejZDPMrDCr6ynYS9rkeBPDlFqzy0N8S8xtysvQIrZ7tAExE8HcnLPd2TRT0ofka9TkDyvScxxr07cE66iGN9PHJosL3OiHq9I7nQPQTFjT0B3og90QBuPAPnkT0/NZ47rfqEPbrasz04Z6A9NBHmu40GKD2K/dY9zMxsu1bsYz0UrqE9aW8YPH0d6Lu0N/i89iiMPcDKnj1XyrK6GJWjPZAPmL0XSIw8NBFEPvH0SrvPZkW8LbLtvOJYmr0Z4rW9bjShPaOSyrtDi5y7taYZu+CcE7041oS9g8BqvFWfnj3vp6Y8l//EvKmC4D1UwTA9376CPOY/BD1liMU99blsveSDMj37qXk9TtExPMt/fD1yio47FK5PPeeMgLwT8km8Z9WRPXBfHT5SuFw9Xdy+vKkTYL28dNC9gLe4vE5iuD1fB6A9XdwWvLN7Kb6286y91CuDPekmmD3F/uI8u5YKPcNk5rzgLRA8+Q/8PUYl6D1bsdc9E2GpPdtotz1ns/o9rwPWPWSqZT6HFsE8DU93varxnD2TqXQ9O3B+vZvEIDzIB+G8si6OvQN4h70ubqS9ukkEvZ88Gr2GOFa7HhZCPfFjXL3XozC7p1e/vbx0S7zOiNY916PwPcKGJ70bDbw8MDs6PjtOUbvBF568ObRAPBrAm70aLx28ke3HvToBbTy6uNE8hJ7QPcKGdzwldQQ9odYsPMh2ijxU45U8MubCPHEbWb1ZBkC+nl47vfH0KruU9r+9ad7BPWsrOD1ZF8g9Qxz7O8WPubzbaJC7+8tSPcgHLT2KjiY9lGWtPbz0Aj42qyo97slrvJHtED0V+0O8yHZsvayLAb1LWRS+eiUNvvJBwj0HPeM9oIm0vLaEpb0IrCw8NIC3Om3FsD04Z4A8Ad4KPClchL2Zmbi96SaBvTkj0j178iC8N4mRPQRWLj1PHn485WERPH2uRjypE0I96gSQvCcxhDxYOai8+8uzve5a0ryU9sY7RpS6POOlLb25a389g571PfkPzj1d3IE9w0L1PDPEnj1Pr6Q7kVzVvYY41rlCPsW9hJ7VPLIukj3fviY8E9AkPaIjGT1gdp88LGWOvVUwSrvWVjY9JeQhPUYlHbzdJI+9ZmaKPMsQszw6AY29PujFvaROsb1Z9bE8kX6AvZ8apL0ofrA8E9AuPRbZ2jyLbDe814FrPNejSLxrmnc6ryWcPKikHL2GOHK9rWnuu0Mce71j7hI9juTiPJwzBL2EDd87rWl0PbwFyz1qTRM8JlO/PXNGpDv7y7Y8n6ulPNxGg7r35L894lifvRQ/cD06kje91XihvC7/K73C9dE9Dq0oPp7N7T1mZvI81JpKPUATh71GJeU8XI8mPWkAob3AW7a90QDEPbByCD71ORk+Lv+JPct/5Dx0tb28dJM+PUhQpLzImFO8SnuePf7UlT2Hpwk9bhIfPUymljzheuS8RPqMPc2qjzpApD87N/gUPfKwkj0kBmG8iUFgOhzr372fvCy+30/LvVrT4L0awMi9XinPvME5wzwpXN89f9kFvC2yST1HckO96+JWPBKDHb5VMFg9yJhMPscpfD1Z9Rk7QfFvPXVxC7xQ6wE+ENgDPh6FUT0eFvI8IEEzvRzrZr0vTHY8Gi/VPE2EXz2Y3SE90m9XvekmcbsbnrG95WHZvBE2XDvRAGi9nRG6PbG/TDurPl89JXVwPWsr5rwwuze9KcsQvRGl/broSKw9gQQHPVpk27ysHBC9cYruO2FDQL6aCOG9gZWDvbiNeL18YS69UI1TvUOtgL2UZYi68dKDPf1lNj7G3NI95/uZvA96rjxeKUM9juQXPgU0sT02q5670yvBPMKGUz22hES9taZJPQ4tMD0nD3W9d5yGvXa+r7v4Mea8cRvJPNzXMT3+1Ei8z9XDPV66UbwOrRM++FOnPW/wHb0zotC83gLJOqUsUzwi/Ta7MlVGPUp7KT0bDVC8uB71O4hjGz2mCoI9KqnfPRDpFz3TvI09uI3iPBPyJ70V+8s8Qs8WPPYG77zUmha9Di0qvnlYwD2t2J49hslOPdxGy7wPepo8bjQiPfW5qT1n1Qc9xY+1PO/JHz1kzCU86beTvM9mnz2rrVi6eem1vSoYUz39ZZ09AU2FveYdXb2At7+9xf7ivc6IKr6TGB69s+r+PRxaJLzvON89DeB/Pb6fwz2g+IE98rDUvbG/vj3mHUM9pE6xvQbwyL3Sb7s8sp3HPXJorz0HPeg90QDyvE7RoTvb+Qy+t9EyPQDe4z0Hzg09W0L2ve84BL6tada84C0AvAMJMj2ynSG99GwkPadXartJLp88kX7YvbaEtLw41uW74XoQvWne3L2itI+9xCBEveCcGTx8Yda99gbPu/yHHD5EaQI+N/jhvX2u0b230aA8KqmPPewvC71fmFK9n6uJvIeF6T1qTZw9ne/XPA4tpj2Yu7898fQgPVUwVD3TK2W6a5o/PK1pXryKjpW9z/dLPC7/KTwUrq09ZRn9PSv26zw+6IG8rWkWPW+BOr3h6aQ9fT9PvXbgvLxMFbC9hJ7hPAU0zTwgQb28eVjsvC2yxL36XNW8gy+cu9nOrb2DwBA9WKhVvZT2tjxeugs9GeL7PerzAj6iI9C9BRJ6PeU/sj3P96e8L92fvdejcL2kcMU8taYxPAMJkT3EIJU9UUmLPa62erwf9AS9/rLKPRNhCz4Rx4Y9C7UmupyiszwAb4O9p+hoPBuecD2taX68FfsrvQ6cL70mwo48oUVwvdjwUj06AWs9GJUoPajGuzuyDMw9Qj6svBzraL3Y8HQ5l/+svFrTo72Wssw69Up5PMgH8TwMcYQ9xm2zPbzj+z1a0zg93nE6vLG/FL3/kMq8cRuAvc/VbL0Ovsg8RUfFPamCBb2oNaW9kVxqvYvbEDw1Xri95T+6vX0d+b0hjgE9a5oRPU3z0jy945Q6XI8EvQg9GT0VjOY9PlcTPQdfkb1tVsU8EFhhPdXn2T1uo8W8t0CCuy5uYT2CUSw+iGNBPvfk4D1y+Zo9+ly3PRx8nD34MT69+DEevJI6BT1JDDS9ZYjzO+Yd97x/2X08ZYiTPYantr0gQZS9E/KMvSGOpb0OnEG9MzOXvakTJD3AyvM9idKrPRQ/3jy+nwK9eqUQvdSaDj3hiwk+L908PXzQa7xPHq68m+YtPuSDkD2rPgu9GsDPvIEEbTxXW0u9ApqAvJyzA76bxJ+9zMw6PZi7bL0ExX89p1cRPggbkrzOGXk8YOWMPO2ejD1IUPo9mndcu8cpML1kO6W9Vn28vcnlyL3/ITO9dXGOPRovrz0fdAY+NqswPgpotb2V1ME87zjGPfOOlj0ldV69IR/xvVg5gDwSFAE9rByDPUymMr1Qawo8CKxKPfmgR71RSa89Qs9OPX/ZBbxApGu9/yGsvaW9iz3pJi0+yJizPT7oqTuoNQ29vw5MPDF32TxnROk6T41hPZjd3T2aCPM98445PR4WxryC4um9hxZZuQisVr3Umue99pdrvdto4Ltuo4U9uknUvOhIMj25/B+8dQIMvVdbsTqcM409y3+NvRpRtT3lYSE9jnVPvR6FOzzhehY9BaOyPRniGL0IG1w9W0KGvJwzYrzplea8/WXkvSO5hLwFNNU9A+fZPdzX8z2EDR29OGcovTAq8TyZu4q9eOlKvaRwrTv/Ibm9N/iiOwG8mz1aZIY9TkCkPQWjNj0VHUU9+zp4PMGoZL2lm/S7HoVHPXJoxz3+1Jk9CBviPMcpkryfPHS8WYaXPRsNlLyEfIA8tMgsPajGlD2ze+48/5CFvWUZJj2DL4U9VTCpPXL5DD6TqSI85/uOveYdC77oajm9PzWlvYNAGL4nMQg63vErPjA7Tz6+MKG8jZe6PAyCDz67lmA9r5QJvd5xXj2WsjQ8V+yuPeyesLwXJp29XI8qPGZm8rwPCwG9ImzcPE2Ekb1Di+a9w2SGvKFnK70Fowq9b4HUPKFFyj2dgEa7xCCQvf8hRz2meUc9PZtVOkKt0z2/fVW8GsDvvGkAyz0G8HI9lGXVPaabNj2fGtc8D3oIPqwcTD3+sve8QBN/vSbCZrvhepU9cugBPthfrD0J+Y09Y10MPRSubT3hCzc9A3hDvIy5u7sl5B09Gx4zPiUGTz0Z4mQ9XW3MPdY0CT0kBmG7SuoUPZ5eZb1XW229I9uuvYv9yT3dkys9UGvaOlBrojwGgcE8cawUPpvEFj6tWCE+TmKHPeJYkD3+sks8w0JTvUdyKb1uNIg8SnvDuv32gD16pW49HOv2vOLHLr230ag9b1/bvIxK+rtYOfg8sp3vPPhTh73QIn29X5hivX2uNrlif7E8XI96PLiNFD230Ug9Gw2sPJI6QT0pXI88RpQWu6Aak7yGp2u9KjqSukRpl7wSFMu8vVJgvQKaTr2Y3RW9coqUPeHpiTyJ0g49O3D/PQ6cUzzSb649xf6cPU+vqz0yxGU95WHVvCGwAL05tHA88PTWvHS1hL2QoNS8vw6Mu05AoD1pbwY9phsMPl1tmbwAb1E9XI8MPkI+VL1cjwy9INKvOyLbQz31SjG8ETaQvNGRr70qGHO9uK9RPZAP3j2V1KE8zhm1PE2Esb2lm/i8gLdcPcxdbz2I0so9eccZPSL9djvzjoY9Y+4WPQpGRby6ODS+NjzEPXNGuT0FNBe9Z0TpOxE2eD2ynbA9kA8iPbdRCT6X/5i8yqFtvZayIL37y5q84JwrPd4C+j0qmBM+Vg7aPU2ELbwJ+aw9gCbqvDF3rj0mU3c9T6+vPWlv2T3SXgs+6hUJPr4O+z1p3gk9TBWLPcRCCb2RfqW9wTmAPRBYST33dRw9W0KmvKYKib27lmi8mnc8vBBYOTxGJYE93nGevIAmNr0ukL89j1OIPVZ9yjyadzS9YHbPvbdAi72BBE08DAJrO71SwjwOnFM7G3xfPc6I6jwofnY9yPYIPt9PAj5FNgI+exQuOktIKL6Syx+93nF+PSSX47zlYXc9kKDAvNhfdrrRkVA9UPybPXKKyjySXLU9b4G/vZi7cr0RpdW9+0tcvrdAVr3GS4s8bHjKO6jG9z3PZi09CfnxvavPo70OvtA7i2wxve84nbx2vt87i2zHu7Q3uDzhC5O87MD9vTLEr714C4K9Gw2Bve7rsb1H4Yq9rWmBPY0GsDwhjiu9HOv2PK+U0by28/26KH6QvEcDFz7PVUw+E9CEvTC7zzwepzS98dJlPJrmVz3ysOg8zF0TPB04Q70Qx3i9jQZevVWfiL1Z9Xk8fT+pPAAAAACO5M89LpBGPaFFzrwRx4o7AU3fPbG/+j1kql49c0ZmPamCKz2JQSo9aCJqvSuHjT25a0s9iGOkPQKaSD0tIfm9ETbGvbgeN73RIhe9RgN4u2wJgD34Mda8vw6IvWKQGr7u2iq+LMMLvkfhEjxVnwm9D3rLvZjdMzusizG9XP6kvVtCsL0UPyQ9eAvGPWezCL22hDy9xLGlPQrGAj4kKLU9QxxbvGDlPr1xG7G8Y10GvXZPWL399tG8sS62PMrDUj0zxAG8B86UvbivGb06ATm9bcXIvZoIW70i22O98PTmvOye2D0W2RY+dYIBPpjdBj4ep4w8dJNwvBDprj3TTXw9TKYOvZRlXr0BTdG9YTLKvcqhzj0Mk0s9WDmrPVTjxbvQRIK9okUwPWQ7P7zr4ua8V8qOPEYlFbsPep89ejYhPRdIgDv/IZ08PE4xPScPS7tgVM483nFMvUOLXDzIdr474elbvZvEKr2fPFS9I9sdvZoImzp7FDo9UifguqNwYT1nRDE9TkBlvcoyvL2zWdE8UUlPvTws5LyuRyW9XUt0vQUSFDp0JNe8eek+PKYK2b399nM9SZ3HPY51Xz3tfB89I0oDvNNNpr1uowW+xLEkvXSTqb1JLjE9ZRk6PEVH4ryhZ0s8toTIvPD07jxNhCs96+KKPFN0ib146dq8UGsiPYY41jlbILu9YbIZvh24Lb7fT3e9lUMjPKg15b23QAi9rBzauyV1ZD2cooQ9F0iHPcgHdTxKDAg9Vn2qPGdESb2MSmo6GJWnPaIjAz3yQY69aytUvRElG75txQO+w9PcvUcDKL5yikK9O9+vvRzrg70pOre97Q3jvYhjtTxdbYY9B1+APP8h4b11AhG+dr5JvR04t7zHup69urgnvblr+bsyxOG8JeSDu40GfD2ZKrI9z2YFvJvEWL3MzMy7rwMZPZvmDr5d3DA9XP6uPTVeqD0Sg1g92hsavULPZrpkqtu9G57Ou39qtT3Chns9+8uOvMBbRL27Jww+QKRFPbN7Xr3mHaw9Qs/JPe+n+rzXEjI89GzWPfaXPTu5/Hs9XkuGvajGg71oAGe9FYwovWWI47oNT9+7MXfgvRWMOr1vgZw90ZHQvN7g+7w2q0Q9eOnTPUkukz3F/sC92/mdPc/VxrvcteQ7TfNOPXPX/jyfPOy6vw4gvuzAzr3ImKm9liFePQRWoj2SXCA90t7kPHL5B72w4ek7N3gpPnUCCT4RpfA9lIepvTAqhL0xd949TtExvH9qEL1JnZk9JCjhPY0oYz31KOS86pUMvef7cb13nGI7u5bxvbIMEz3JVIG62IEhvbTItrwldYE9rkfCPW/wxT32BtE9JQZDPbPqYT2284o9EOm3Pag1Fz7k8rU9O05LvWEye72+MGE8QxzCPRBYtbyQD1q9vjCRvMuhET6YTNs9Z9UvvfmgM71CPmi9LENsvL3Bl7tLyCG9y3+EvSbCBL3ecTY9Q62IPbbzaz3gnIY9b4F0PIcWL70kBnk9KA8LO3h60bxRSV08fa5WPPOOlr2V1Ii9BMU/vY51kbv6XNQ9X5h4Pffk6TxMN6Y9E2H7PME5IztgVHI7RbZpPVRScT3wBSw++FMXPUrqhLvqlZY8uI3GvEATyL1Ke009y6EVvOau2bz4MeY75j8EuxE28T20yLQ96gQGPd0kfr0hjv28bHi6uhX7l7xeutW8XI+4PdeBeT1a07E9VMHbPRGlkL0YBFq9woZ3vVmGOLrAW/Q9AisKPvVKFT1tVpE9YqEMvYLiVb0kKN47i2wXPD5Xgzyze589SowBPlvCBT4T0L89t0AWPehIrrsRx6K82/kUvUaURr38GMO8XinUPawckz3S3lo95BSBvFfKCD3D05c8HFp0Pe+n+jxeSyA91ec+PfptCr4bDaI9Q4vkvGBULj2O5GI9zO7GPdO8AD4Waus9YHbMPVTBXj16NmE9zTsyPUCkCT1YOfs9UPynPf7U3DyEfBy9RbbXPPOOjD0pOsE9RPo/PfJBrzyitCG9N/jyvB6Fp7xQaxS9qYIXPTm0aD3u68C6eVgIPJmZez0i7AO+gnOKvLivVT3vJw4+SnuhPdxG2z3swNg9DwvRPcJ1MT5YqNU8z9W6PZ3v57ppAA+8ad69vE2Egz3Fj9k8TfP0PbpJBz4gQU891sV/PZJcijxXygU+o5KlPTYaeDyfGjc8NV56u2Eyq73mrm+9orSQPdGRjDzcRuA9Yn+lPHsUNjycEfm8GlGmPAxx7DwEVtu9SuqsvAbwBr1bsdg9oiPWPScxqLuX/8A92qyhPSXk2z1d3OY9hxajvWDl9r1oIpG9nKLqvUi/NTySXLs9RGkvvNY0tzyOdbq95/tNvV1tLD4Z8z4+Z0TdPAn58706Ac26/fYBPfypqb3Ygbu8cmjRu/rty7zLf3S9T6+cve/JEr6vAxe9ZmY2PVHanz1BYBg+1sWBPdSaoT3V59q8dQIePdiBNb06AY26u5YgPAFNHLzuycY99NutPdNNOjwCqyy+JXUEvlYOO77x4wO+UGu2vUw3Eb0BTRw9jEoqu+pzVTwtIWE916PIvIMv5LzOiF49hJ4tvAU0b71W7Pu92orqvawcnL1GlLM9nzx2vRpRGr24Hv08TJUtPrTI5j0Zc6+916PYvNy10Dyxv5s90ZHnvSnLIDzOGZW8INJHPU+vHD3arEg9nxqbPOzAATy+n8C9dLWSvT+k+zx/2c49FR3gPZdurD0GgR09MyIRvv6ytL1Dizy8FfupvTXNIz3WNM88dr73vM/3j7wvTNU9ad7BvQG8Db2bxCg9WmRtPWDl8D2Mua88kX6HvBx8vbxyigw9eemCvczMXD3hCyM8bcWXPVFaMT6Enp89G3zyPUcDID3QRGi9dy2hOr8Onj3Fjyk8O9/nvKabZDz2Bt86TWLHPYFz1j0bnha9wFvFvVtC+jyjAU49xyl0PSnLOD3J5cK9s3tKvHo2gT0xd8W8SQwgvUI+1L0Foyo9mLv2uxlR2rksZSm8dr7jPNXnsjyfGrO9f9nuvZ0Rk72mGwu+Xim2veoEKj3P1VS9X5gOPU5iDL0cfE29r5S0PRniMj3NzCw88WMwPQ6+rLyPU6C8qRPevfTb8r36XAc91VZovUkuvzq1Fa49KO3ZvEcDGD1d3Ia8PQrXvDlFH7ywcmg9waikPAwCtzzChs09Y24EPoR8/z2NKA09DHEMPZrmcz3jNqQ9wFu0PDeJyTy0Nzg97usSvo/Chbzz/QK91sVNPGuaEz2sHGK8Gi/pPMrD7jwgsCK9exSfvag17TvPZlU8g8CqO36M772MSjK8XH4BvgRFHb5cj7y9zF1dvWsrQL0N4Ja9t0AkvYvbgT3fvga8XI+HvZmZy71mZgY82IGwPW/wpTxPr7S99UoBvN/gP71m5hi+KjqSu58azzteuiG9DU97PfkP4Tw9Cv+8QeAevjtwDb69Uta61CsJPc2qHz6EnlM9ibARPT/GrD1vgRS8Vn2uPFKWxj1j7io8/kPFvcGogLzpJm89LpClvbwFtr15xwc9KO1lvaRwNTxN83Q9vw4MPaik3j0fY+Q9NxrRPSnLUL1/2T27MsRLPcQgQj1Qa2g9FD9wvRlzdz24rzO8UpbXvYofOz0bDXQ9cD1avEYlsbwMk7i90LPnvffkET3tDTQ95WGlPGHDP71NYtA7CtcDPIZJAz7UmtY86bfgPc/3ID64HrU7XUvMPP1lFb0CK5U9L0y+vTvfjb0j2ym90QCQPXo2qzvjNhK8ne8nveLHLj0JCgc+GsDgPQrX5T1g5c09/tQ+PayL5z0c2h0+ZtU/PH77Xj1s51c9SQyUPV1LxDwNT9k94Xo0uw+cg7ucMzI9ke2IPQG8bTyQDyi94scwvFfK2jx7FFo9M6I4vcGoXDwbDfA8C5PsPYhj6D3snmw9L908PCeg+TwPeg0+DJMpuSxlnL1IUHy5Dr6IPUOtlj3mHYO8TKYDvssQizzBqPs9Y110PSZTij1Q/Ig8hskUO4vbLr2opM68guIFvS9MMD2XbhE+846iPY0otTx6Nvu8vp9aO4Fz0r1bsfs8VTAyvP6yXb2/ffk8fT8ZPphMoTz1SpI9aryzPbdAfD2hZ6M8XkugPI2XLryQDww9rwOyvfU5LL4lddK7s1n1OSoYdTug+PG6Hqc+vQn5IDp8YUY9pHDEPbG/mT2WkOE9nKKEPZwzPj0tsr09vw6NvR4WNj2tac493nH8PYmwBz3DZHY9X4cHPjjWiTyX/8m9woa1vaZ5oz2At9A90t5APeOluztns+q7dy2xvN0kyjzM7pU8w2T6PZI6/D2LbFM9W7FNPcQgGL2R7eg8ldRZvUp7B713LdG8/kOSvWgA5zxxrIs5q8+FO3/ZMb0jSry9nzzXvcIXiL3QIns9AG8xvEeDBb6PQhC+MJmaPLG/wD2XboY9eAu1vWgiRLySyyE+XI/MPcgHIT28BZK7+MLku2Ey8T3mrpk9f9miPdLelDyutu89DAI/PRgEsT2wckY9/IeePZT26jyaCIM8yHa8va3Ytj11cRA+RwPYO8t/sDwVHZQ9R+ESvO0Ni71tNGg8/WX/vIqOoz2aCDe9HOuYPekmlT34U7Y98BYYveF6dDvTvCM9c0ajPYcWlTxaZBm9xLF2PLQ3kj1FRzI8DU8jvv8hVbwkl0M95h3Hu7u4Ez0r9jO9E2ELvFdbaTx2T8+9u5b1vV66mbzfTxu9d5yBvcKGvr0XSBY9kxiEu8L1lr3Sb609b1/vPAmKZz2fqzM9NxomPTVemru+n8o7jQZ2vT2bJbxlGVo9kVxgvdCzfb3Qs569RgNovFUwrT1FNgE+TYS4PQKaAL0GgZA9w0LRPKHW3j2si9M8hslsPKabRLkc6xI++DHqPKUs3D3gnPU8iUEkPfLBIz75oMO8veMsPDQRbj0sQ5C8dCQ9vnQk17tCPnC8ibA1PfwYr71VwYS807yHvOOlZz1RSR28m1WHPBBpMz7G7RE+VOPyPcNkFD7IB8s9RUezPUrqIT7arEq8gZWrvCv2Eb0Xtym8iUG0PBPQMj2jktY9HHy+Pa3YFD4qOiY93NdFvZp3n720N3g5V+y2PYGVST3PZhE9QIK8vTcJP75d3Na8iPRTva5HDT0XSGg9/yHJPcsQXz2lveG8vcFPvRdIOL124My7CtfzO+XQYjwBTRg9+8sEvX9qlLyWkB+8aW/Au0fhir2xUCG9kDGDvV4p6r1uo5K9OSPNvSZTLz2jcGE90QCiPRe3az0RpWs9t0CMPb/sAL6itPe93nGHvbge6b3n+4m9Nxqwux6nmz1rmi29C7XrvSjtJ75/2UW82qxqvAaBlD03+Fo9vcEXvDlF+zycohu9dXFbvV1LyLqjktQ9ppuEOwIrjb0i/ao8zaoLPZyirr20N5K9QKRRvWgi4L2QDza+Lv+9vdV4k71/2eu9jEqdvUmdEL3Esai9V1uhuyCwrz3x9Ie9nxp3vBKDzr0sQzq9Jw87vECk0T2aCPo9DHEAvTqSFb3ctcQ8wMrRuxZqP73jNo89sp2fu7DhKTylvU29A3gvvdO887uGpyU9rItxPXKK2j0xd+E9LSF3PnctrL3GS8u9cvl/PO7rGL1WfW68VZ9RvSGwnz1yaAc9ufxnPMe6LD00gPM9yxDTvLaEPDsibBi8cYpkvZkqhb1okRc9xymCPPW5Zj1if+w9xLFsPXzQmzztfJs8AisXvZ0RjbxwXyc9V+zGPSEfxb3+sju7LZDsPTF3DbyNKG09ZvfUuwyTubtEaZ87pHAaPtqsgz3n+908k6mmPDhnjT3oSLU9rBzsPbwF9jwv3dg9cvmIPQfOkD0D57y7duBAPWsrNjtBYMk8ak2iPTXvu70T8q08dJNmPbUViT2WkKs8KO01vKFFdL2vA+e84scWvQ+cCb0f9PS8ZDsVvVWfmj1vgSo9vg78vNiBg7xioZa7duCsPOm357wo7ce9hevwvQ4tCjzSb5U9tMgePd2Trr1CPo69TfMAvWPusz3lYYG9cD1qvMbc9TzWVps9TBWtPcxdEb3wFgA8Q4toPeY/Fj0YBN09nDMCPCcxvD3vONQ90SKbPK+UtbyppI46Dwt3PdLe+DyynW09fGE6vTC7nzyCUZm8qvFmvTXNjT2b5qS9M7M0vmezOj0nMUY90yvpPJtVL7wG8PY7b/AlPEkMOr1yaNU8mggTvCSXJ72g+JG7FyYjPQU0kTpbQqo8i9uIvMSx3rx3LfS9lPZ+vYbJqDy8BVI71xJGvTPErTxVMAo7P8aEPeMUrTyyDAQ+SL/9PeM2GjxCz8I8NV4TvrFQg7wqGHE9Uid+PQUSOD2mCpY98dK9OzwsQj01XkI9i2xvPHa+vzzn+7Y9I0obO8bcBz3pJn09KhjOPZJcJrw1zVO9EvJxPf+Qsz2+MJk8wTk5PSbC1jtrCXm9qMZ/vakT9LzSb188RdgoPfOOvb3Wxce9U3QUvbfRwLp6NgO8GVFuPW4SMT0ZUWq854wou200ZD2JsNE8mN2fvToBfT3wFiQ9XimdvW+BIL0qOoY8RpT2ueeMIL1HA1I9TkBTPC2yRz0/xrA8u5ZwPaYKDD0Wan+9RPotPH2utruiRa490t6gvB4Wdj35D709eHpPPfdTe7yU9ro8AG+qPXQklD06ku49W7FbPUi/uj0mU7096Ej6vPd1eL02q167gZWzPClcuT2jgQg+rfoePRrAwzztDQY9SZ1AOwyTIT2nV0I9yHYqPbKd27x5xyk7O043PbwF6jzLoYW7BMVLPa36RD3ecdI9RNhQPWpNdT3GS5E9zarpPaFn3z0bnq099UqIPcxdTz2BBA4+rfqyPeoExj3XErI6xf5SO39qnD0zMwe9QIKQPT81fj2ZqgA+RcchPvd1Zj05xQM++n7HPcPTJj6uR389UPzYPQ=="
]

			}
		],
		"application": {
			"bruker_topspin_parameters": {
				"title": "T = 160C\n1H Hahn Echo\n\n-\nl6 = \t1 (100 us)\nplw1 = \t50 W\np1 = \t2.6 us\nd1 = \t0.9 s\no1 = \t870 Hz\n-----\nT_reel : \t160C\nT_set : \t173C\nT_shim : \t39C\nFrame : \t1500l/h\nShim : \t~max pressure (blue pipe)\nTransf. line : \textreme (3500 l/h) --> influence spinning speed\n---\nshim : \tsondeCP4mm.2020\nSR : \tReferences.4mm/#901\nrotor : \tPF + ZrO@ cap\nB : \t2760\nD : \t743\nnuR : \t10.0 kHz (MANUAL)",
				"auditp.txt": "##TITLE= Audit trail, TopSpin 3.6.3\n##JCAMPDX= 5.01\n##ORIGIN= Bruker BioSpin GmbH\n##OWNER= labo200\n$$ /mnt/oldCentos/racine/NMRData/data/pf2_TBennett/PbBrPerovskite.3/992/pdata/1/auditp.txt\n##AUDIT TRAIL=  $$ (NUMBER, WHEN, WHO, WHERE, PROCESS, VERSION, WHAT)\n(   1,<2023-03-29 10:43:18.648 +0200>,<labo200>,<rmn200n.cemhti.cnrs-orleans.fr>,<go4>,<TopSpin 3.6.3>,\n      <created by zg on data set with UUID 'b6c21f2e-ce0d-11ed-91fe-000af7097849'\n       started at 2023-03-29 10:43:01.459 +0200,\n       POWCHK disabled, PULCHK disabled,\n       completed at 2023-03-29 10:43:18.647 +0200\n\n       configuration hash MD5:\n       8D 46 5C 87 EE 21 82 24 84 51 48 3B A3 DC EE 76\n       data hash MD5: 16K\n       16 89 85 1F A2 01 1E AA E7 CC 8E 02 90 E9 BC 17\n>)\n(   2,<2023-03-29 10:43:29.466 +0200>,<labo200>,<rmn200n.cemhti.cnrs-orleans.fr>,<proc1d>,<TopSpin 3.6.3>,\n      <Start of raw data processing\n       efp LB = 5 FT_mod = 6 PKNL = 1 PHC0 = -159.4813 PHC1 = 0 SI = 16K \n       data hash MD5: 16K\n       E5 0E 86 7D 57 0C AD 93 6C A4 81 03 30 5E 69 F2>)\n##END=\n\n$$ hash MD5\n$$ 73 31 B8 84 8A CC 49 76 44 8F 28 B1 8D C7 1C A7\n",
				"audita.txt": "##TITLE= Audit trail, TopSpin 3.6.3\n##JCAMPDX= 5.01\n##ORIGIN= Bruker BioSpin GmbH\n##OWNER= labo200\n$$ /mnt/oldCentos/racine/NMRData/data/pf2_TBennett/PbBrPerovskite.3/992/audita.txt\n##AUDIT TRAIL=  $$ (NUMBER, WHEN, WHO, WHERE, PROCESS, VERSION, WHAT)\n(   1,<2023-03-29 10:43:18.648 +0200>,<labo200>,<rmn200n.cemhti.cnrs-orleans.fr>,<go4>,<TopSpin 3.6.3>,\n      <created by zg on data set with UUID 'b6c21f2e-ce0d-11ed-91fe-000af7097849'\n       started at 2023-03-29 10:43:01.459 +0200,\n       POWCHK disabled, PULCHK disabled,\n       completed at 2023-03-29 10:43:18.647 +0200\n\n       configuration hash MD5:\n       8D 46 5C 87 EE 21 82 24 84 51 48 3B A3 DC EE 76\n       data hash MD5: 16K\n       16 89 85 1F A2 01 1E AA E7 CC 8E 02 90 E9 BC 17\n>)\n##END=\n\n$$ hash MD5\n$$ AB 3C 1D EC EE 91 F4 93 B1 9E E5 26 0F 8A 79 1B\n",
				"pulseprogram": "# 1 '/mnt/oldCentos/racine/NMRData/Local/lists/pp/pf_echomas'\n# 1 '<built-in>'\n# 1 '<command-line>'\n# 1 '/mnt/oldCentos/racine/NMRData/Local/lists/pp/pf_echomas'\n; Hahn Echo under MAS conditions\n\n;set:\n;pl1:    f1 power level for p1\n;p1:     T90 at pl1\n;pl11:   power level for p11\n;cnst31: spinning speed\n;l6:     number of rotor periods in echo delay\n;l16:    rotor periods shift in acq\n;l26:    rotor periods increments\n;-\n;p20:    sauration pulse at pl20\n;pl20:   power level for saturation\n;l20:    number of saturation pulses\n;-\n;pl2:    CP f2 power level for T90\n;p3:     CP f2 T90 @ pl2\n;pl21:   CP f1 power level during contact\n;pl22:   CP f2 power level during contact\n;p15:    CP contact time\n;cnst24: fslg (right) offset in H for better decoupling\n;cnst25: fslg LG offset (fslg), use 'setLG'\n;-\n;spnam1: shape: dfs or gauss100\n;p10:    DFS or RAPT pulse length (1ms or 50us)\n;spw1:   DFS or RAPT power level\n;cnst1:  DFS f1 frequency (1000)\n;cnst2:  DFS f2 frequency (150)\n;cnst3:  DFS frequency step (100)\n;l21:    RAPT number of pulses (2-20)\n;spnam2: RAPT: gauss\n;spoffs1: RAPT offset (+350kHz)\n;spoffs2: RAPT offset (-350kHz)\n;\n;zgoptns: 1, solid, cp, rapt, dfs, no2p1\n;d0:   =3u\n;in_010: =1/swh {f1}, calculated in program\n;nd_010: 1\n\n'l0=0'\n# 46 '/mnt/oldCentos/racine/NMRData/Local/lists/pp/pf_echomas'\n'p11=2*p1'\n\n\n# 50 '/mnt/oldCentos/racine/NMRData/Local/lists/pp/pf_echomas'\ndefine delay tau1\n'tau1=(l0*l26+l6)*(1s/cnst31)-(p1/2)-(p11/2)'\n\n\ndefine delay tau2\n'tau2=(l0*l26+l6)*(1s/cnst31)-(p11/2)-l16*(1s/cnst31)-d10'\n# 73 '/mnt/oldCentos/racine/NMRData/Local/lists/pp/pf_echomas'\n'in0=inf1'\n\n# 98 '/mnt/oldCentos/racine/NMRData/Local/lists/pp/pf_echomas'\n;END ATM\n\n# 1 'mc_line 100 file /mnt/oldCentos/racine/NMRData/Local/lists/pp/pf_echomas exp. def. part of mc cmd. before ze'\n; dimension 1D; AQ_mode \ndefine delay MCWRK\ndefine delay MCREST\n'MCREST = 30m - 0.500000*10m'\n'MCWRK = 0.500000*10m'\n\n    dccorr\n# 100 '/mnt/oldCentos/racine/NMRData/Local/lists/pp/pf_echomas'\n1 ze\n# 1 'mc_line 100 file /mnt/oldCentos/racine/NMRData/Local/lists/pp/pf_echomas exp. def. of mc cmd. after ze'\n# 101 '/mnt/oldCentos/racine/NMRData/Local/lists/pp/pf_echomas'\n# 1 'mc_line 104 file /mnt/oldCentos/racine/NMRData/Local/lists/pp/pf_echomas exp. start label for mc cmd.'\n2 MCWRK\n  MCREST\n# 105 '/mnt/oldCentos/racine/NMRData/Local/lists/pp/pf_echomas'\n# 106 '/mnt/oldCentos/racine/NMRData/Local/lists/pp/pf_echomas'\n'tau1=(l0*l26+l6)*(1s/cnst31)-(p1/2)-(p11/2)'\n\n'tau2=tau1-l16*(1s/cnst31)+d10'\n\n;---------- saturation loop & recycle delay ---------------\n# 120 '/mnt/oldCentos/racine/NMRData/Local/lists/pp/pf_echomas'\n   d1\n# 122 '/mnt/oldCentos/racine/NMRData/Local/lists/pp/pf_echomas'\n;----------- NOE transfert --------------------------------\n\n\n# 129 '/mnt/oldCentos/racine/NMRData/Local/lists/pp/pf_echomas'\n;----------- dfs or rapt ----------------------------------\n# 150 '/mnt/oldCentos/racine/NMRData/Local/lists/pp/pf_echomas'\n;---------- first pulse -----------------------------------\n\n  (p1 pl1 ph1):f1\t\t\t\t\t\t\t\t\t\t\t\t\t\t\t\t\t\t\t\t  ; 1 pulse\n\n# 158 '/mnt/oldCentos/racine/NMRData/Local/lists/pp/pf_echomas'\n;---------- tau delay -------------------------------------\n\n\n# 162 '/mnt/oldCentos/racine/NMRData/Local/lists/pp/pf_echomas'\n  tau1\n;---------- second pulse ----------------------------------\n  (p11 pl1 ph2):f1\n;---------- acquisition -----------------------------------\n\n  tau2\n\n go=2 ph31\n# 179 '/mnt/oldCentos/racine/NMRData/Local/lists/pp/pf_echomas'\n# 1 'mc_line 179 file /mnt/oldCentos/racine/NMRData/Local/lists/pp/pf_echomas exp. mc cmd. in line'\n  MCWRK  wr #0\n# 180 '/mnt/oldCentos/racine/NMRData/Local/lists/pp/pf_echomas'\n# 182 '/mnt/oldCentos/racine/NMRData/Local/lists/pp/pf_echomas'\nHaltAcqu, 1m    ;jump address for protection files\nexit\n\n# 193 '/mnt/oldCentos/racine/NMRData/Local/lists/pp/pf_echomas'\nph1=  0 1 2 3     ; Hahn Echo (no CP)\nph2=  0 0 0 0  2 2 2 2  1 1 1 1  3 3 3 3\nph31= 0 3 2 1  0 3 2 1  2 1 0 3  2 1 0 3\n\n# 203 '/mnt/oldCentos/racine/NMRData/Local/lists/pp/pf_echomas'\nph20= 0 1\n\n\n",
				"acqus": "##TITLE= Parameter file, TopSpin 3.6.3\n##JCAMPDX= 5.0\n##DATATYPE= Parameter Values\n##NPOINTS= 19\t$$ modification sequence number\n##ORIGIN= Bruker BioSpin GmbH\n##OWNER= labo200\n$$ 2023-03-29 10:43:18.648 +0200  labo200@rmn200n.cemhti.cnrs-orleans.fr\n$$ /mnt/oldCentos/racine/NMRData/data/pf2_TBennett/PbBrPerovskite.3/992/acqus\n$$ process /opt/topspin3.6.3/prog/mod/go4\n##$ACQT0= 1000000\n##$AMP= (0..31)\n100 100 100 100 100 100 100 100 100 100 100 100 100 100 100 100 100 100\n100 100 100 100 100 100 100 100 100 100 100 100 100 100\n##$AMPCOIL= (0..19)\n-1 0 0 0 0 0 0 0 0 0 0 0 0 0 0 0 0 0 0 0\n##$ANAVPT= -1\n##$AQSEQ= 0\n##$AQ_mod= 3\n##$AUNM= <au_zgonly>\n##$AUTOPOS= <>\n##$BF1= 200.15\n##$BF2= 50.327758\n##$BF3= 200.15\n##$BF4= 200.15\n##$BF5= 200.15\n##$BF6= 200.15\n##$BF7= 200.15\n##$BF8= 200.15\n##$BWFAC= (0..63)\n0 0 0 0 0 0 0 0 0 0 0 0 0 0 0 0 0 0 0 0 0 0 0 0 0 0 0 0 0 0 0 0 0 0 0 0\n0 0 0 0 0 0 0 0 0 0 0 0 0 0 0 0 0 0 0 0 0 0 0 0 0 0 0 0\n##$BYTORDA= 0\n##$CAGPARS= (0..11)\n0 0 0 0 0 0 0 0 0 0 0 0\n##$CHEMSTR= <none>\n##$CNST= (0..63)\n1 1 1 1 1 1 1 1 1 1 1 1 1 1 1 1 1 1 1 1 1 1 1 1 1 1 1 1 1 1 1 10000 1 1\n1 1 1 1 1 1 1 1 1 1 1 1 1 1 1 1 1 1 1 1 1 1 1 1 1 1 1 1 1 1\n##$CPDPRG= (0..8)\n<> <> <spinal64> <> <> <> <> <> <>\n##$D= (0..63)\n0 0.9 0 0 0 0 0 0 0 0 0 0 0 0 0 0 0 0 0 0 0.1 0 0 0 0 0 0 0 0 0 0 0 0 0\n0 0 0 0 0 0 0 0 0 0 0 0 0 0 0 0 0 0 0 0 0 0 0 0 0 0 0 0 0 0\n##$DATE= 1680079398\n##$DATE_START= 1680079381\n##$DE= 5\n##$DECBNUC= <off>\n##$DECIM= 160\n##$DECNUC= <off>\n##$DECSTAT= 4\n##$DIGMOD= 1\n##$DIGTYP= 12\n##$DQDMODE= 0\n##$DR= 20\n##$DS= 0\n##$DSPFIRM= 0\n##$DSPFVS= 20\n##$DTYPA= 0\n##$EXP= <SOLIDS1H>\n##$FCUCHAN= (0..9)\n0 1 2 0 0 0 0 0 0 0\n##$FL1= 0\n##$FL2= 0\n##$FL3= 0\n##$FL4= 0\n##$FN_INDIRECT= (0..7)\n0 0 0 0 0 0 0 0\n##$FOV= 0\n##$FQ1LIST= <>\n##$FQ2LIST= <>\n##$FQ3LIST= <>\n##$FQ4LIST= <>\n##$FQ5LIST= <>\n##$FQ6LIST= <>\n##$FQ7LIST= <>\n##$FQ8LIST= <>\n##$FRQLO3= 317880\n##$FRQLO3N= 3\n##$FS= (0..7)\n83 83 83 83 83 83 83 83\n##$FTLPGN= 0\n##$FW= 4032000\n##$FnILOOP= 0\n##$FnMODE= 0\n##$FnTYPE= 0\n##$GPNAM= (0..31)\n<> <> <> <> <> <> <> <> <> <> <> <> <> <> <> <> <> <> <> <> <> <> <> <>\n<> <> <> <> <> <> <> <>\n##$GPX= (0..31)\n0 0 0 0 0 0 0 0 0 0 0 0 0 0 0 0 0 0 0 0 0 0 0 0 0 0 0 0 0 0 0 0\n##$GPY= (0..31)\n0 0 0 0 0 0 0 0 0 0 0 0 0 0 0 0 0 0 0 0 0 0 0 0 0 0 0 0 0 0 0 0\n##$GPZ= (0..31)\n0 0 0 0 0 0 0 0 0 0 0 0 0 0 0 0 0 0 0 0 0 0 0 0 0 0 0 0 0 0 0 0\n##$GRDPROG= <>\n##$GRPDLY= 67.9820404052734\n##$HDDUTY= 20\n##$HDRATE= 1\n##$HGAIN= (0..3)\n2000 0 0 0\n##$HL1= 0\n##$HL2= 0\n##$HL3= 0\n##$HL4= 0\n##$HOLDER= 0\n##$HPMOD= (0..7)\n0 1 1 0 0 0 0 0\n##$HPPRGN= 0\n##$IN= (0..63)\n0 0 0 0 0 0 0 0 0 0 0 0 0 0 0 0 0 0 0 0 0 0 0 0 0 0 0 0 0 0 0 0 0 0 0 0\n0 0 0 0 0 0 0 0 0 0 0 0 0 0 0 0 0 0 0 0 0 0 0 0 0 0 0 0\n##$INF= (0..7)\n0 0 0 0 0 0 0 0\n##$INP= (0..63)\n0 0 0 0 0 0 0 0 0 0 0 0 0 0 0 0 0 0 0 0 0 0 0 0 0 0 0 0 0 0 0 0 0 0 0 0\n0 0 0 0 0 0 0 0 0 0 0 0 0 0 0 0 0 0 0 0 0 0 0 0 0 0 0 0\n##$INSTRUM= <spect>\n##$INTEGFAC= (0..63)\n0 0 0 0 0 0 0 0 0 0 0 0 0 0 0 0 0 0 0 0 0 0 0 0 0 0 0 0 0 0 0 0 0 0 0 0\n0 0 0 0 0 0 0 0 0 0 0 0 0 0 0 0 0 0 0 0 0 0 0 0 0 0 0 0\n##$L= (0..31)\n0 1 1 1 1 1 1 1 1 1 1 1 1 1 1 1 0 1 1 1 4 1 1 1 1 1 0 1 1 1 1 1\n##$LFILTER= -1\n##$LGAIN= -1\n##$LINPSTP= 0\n##$LOCKED= no\n##$LOCKFLD= -1\n##$LOCKGN= -1\n##$LOCKPOW= -1\n##$LOCKPPM= -1\n##$LOCNUC= <off>\n##$LOCPHAS= -1\n##$LOCSHFT= no\n##$LOCSW= 0\n##$LTIME= -1\n##$MASR= 10000\n##$MASRLST= <masrlst>\n##$MULEXPNO= (0..15)\n0 0 0 0 0 0 0 0 0 0 0 0 0 0 0 0\n##$NBL= 1\n##$NC= -4\n##$NLOGCH= 2\n##$NOVFLW= 0\n##$NS= 16\n##$NUC1= <1H>\n##$NUC2= <13C>\n##$NUC3= <off>\n##$NUC4= <off>\n##$NUC5= <off>\n##$NUC6= <off>\n##$NUC7= <off>\n##$NUC8= <off>\n##$NUCLEUS= <off>\n##$NUSLIST= <automatic>\n##$NusAMOUNT= 25\n##$NusFPNZ= no\n##$NusJSP= 0\n##$NusSEED= 54321\n##$NusSPTYPE= 0\n##$NusT2= 1\n##$NusTD= 0\n##$O1= 870\n##$O2= 0\n##$O3= 400.26\n##$O4= 400.26\n##$O5= 400.26\n##$O6= 400.26\n##$O7= 400.26\n##$O8= 400.26\n##$OVERFLW= 0\n##$P= (0..63)\n0 2.6 0 3 0 0 0 0 0 0 0 5.2 0 0 0 0 0 0 0 0 2.125 0 0 0 0 0 0 0 0 0 0 0\n0 0 0 0 0 0 0 0 0 0 0 0 0 0 0 0 0 0 0 0 0 0 0 0 0 0 0 0 0 0 0 0\n##$PACOIL= (0..15)\n2 1 0 0 0 0 0 0 0 0 0 0 0 0 0 0\n##$PAPS= 0\n##$PARMODE= 0\n##$PCPD= (0..9)\n0 0 4.58 0 0 0 0 0 0 0\n##$PEXSEL= (0..9)\n1 1 1 1 1 1 1 1 1 1\n##$PHCOR= (0..31)\n0 0 0 0 0 0 0 0 0 75 0 0 0 0 0 0 0 0 0 0 0 0 0 0 0 0 0 0 0 0 0 0\n##$PHLIST= <>\n##$PHP= 1\n##$PH_ref= 46\n##$PL= (0..63)\n120 120 120 120 120 120 120 120 120 120 120 120 120 120 120 120 120 120\n120 120 120 120 120 120 120 120 120 120 120 120 120 120 120 120 120 120\n120 120 120 120 120 120 120 120 120 120 120 120 120 120 120 120 120 120\n120 120 120 120 120 120 120 120 120 120\n##$PLSTEP= 3\n##$PLSTRT= -6\n##$PLW= (0..63)\n0 50 57 0 0 0 0 0 0 0 0 0 57 0 0 0 0 0 0 0 10.4 0 0 0 0 0 0 0 0 0 0 0 0\n0 0 0 0 0 0 0 0 0 0 0 0 0 0 0 0 0 0 0 0 0 0 0 0 0 0 0 0 0 0 0\n##$PLWMAX= (0..7)\n416.7 1312.5 0 0 0 0 0 0\n##$PQPHASE= 0\n##$PQSCALE= 1\n##$PR= 1\n##$PRECHAN= (0..15)\n-1 1 -1 0 -1 -1 -1 -1 -1 -1 -1 -1 -1 -1 -1 -1\n##$PRGAIN= 0\n##$PROBHD= <H140172_001 (PH MAS WVT 200W1 BL4 15N-31P/19F-1H)>\n##$PROBINPUTS= (0..15)\n<31P-197Au> <1H/19F> <> <> <> <> <> <> <> <> <> <> <> <> <> <>\n##$PULPROG= <pf_echomas>\n##$PW= 0\n##$PYNM= <>\n##$ProjAngle= 0\n##$QNP= 0\n##$RD= 0\n##$RECCHAN= (0..15)\n0 1 0 0 0 0 0 0 0 0 0 0 0 0 0 0\n##$RECPH= 0\n##$RECPRE= (0..15)\n-1 0 -1 -1 -1 -1 -1 -1 -1 -1 -1 -1 -1 -1 -1 -1\n##$RECPRFX= (0..15)\n1 0 0 0 0 0 0 0 0 0 0 0 0 0 0 0\n##$RECSEL= (0..15)\n0 1 0 0 0 0 0 0 0 0 0 0 0 0 0 0\n##$RG= 36\n##$RO= 0\n##$RSEL= (0..15)\n0 2 1 0 0 0 0 0 0 0 0 0 0 0 0 0\n##$S= (0..7)\n83 83 83 83 83 83 83 83\n##$SELREC= (0..9)\n0 0 0 0 0 0 0 0 0 0\n##$SFO1= 200.15087\n##$SFO2= 50.327758\n##$SFO3= 200.15040026\n##$SFO4= 200.15040026\n##$SFO5= 200.15040026\n##$SFO6= 200.15040026\n##$SFO7= 200.15040026\n##$SFO8= 200.15040026\n##$SOLVENT= <>\n##$SOLVOLD= <off>\n##$SP= (0..63)\n120 120 120 120 120 120 120 120 120 120 120 120 120 120 120 120 120 120\n120 120 120 120 120 120 120 120 120 120 120 120 120 120 120 120 120 120\n120 120 120 120 120 120 120 120 120 120 120 120 120 120 120 120 120 120\n120 120 120 120 120 120 120 120 120 120\n##$SPECTR= 0\n##$SPINCNT= 0\n##$SPNAM= (0..63)\n<> <> <> <> <> <> <> <> <> <> <> <> <> <> <> <> <> <> <> <> <> <> <> <>\n<> <> <> <> <> <> <> <> <> <> <> <> <> <> <> <> <> <> <> <> <> <> <> <>\n<> <> <> <> <> <> <> <> <> <> <> <> <> <> <> <>\n##$SPOAL= (0..63)\n0.5 0.5 0.5 0.5 0.5 0.5 0.5 0.5 0.5 0.5 0.5 0.5 0.5 0.5 0.5 0.5 0.5 0.5\n0.5 0.5 0.5 0.5 0.5 0.5 0.5 0.5 0.5 0.5 0.5 0.5 0.5 0.5 0.5 0.5 0.5 0.5\n0.5 0.5 0.5 0.5 0.5 0.5 0.5 0.5 0.5 0.5 0.5 0.5 0.5 0.5 0.5 0.5 0.5 0.5\n0.5 0.5 0.5 0.5 0.5 0.5 0.5 0.5 0.5 0.5\n##$SPOFFS= (0..63)\n0 0 0 0 0 0 0 0 0 0 0 0 0 0 0 0 0 0 0 0 0 0 0 0 0 0 0 0 0 0 0 0 0 0 0 0\n0 0 0 0 0 0 0 0 0 0 0 0 0 0 0 0 0 0 0 0 0 0 0 0 0 0 0 0\n##$SPPEX= (0..63)\n0 0 0 0 0 0 0 0 0 0 0 0 0 0 0 0 0 0 0 0 0 0 0 0 0 0 0 0 0 0 0 0 0 0 0 0\n0 0 0 0 0 0 0 0 0 0 0 0 0 0 0 0 0 0 0 0 0 0 0 0 0 0 0 0\n##$SPW= (0..63)\n0 0 0 0 0 0 0 0 0 0 0 0 0 0 0 0 0 0 0 0 0 0 0 0 0 0 0 0 0 0 0 0 0 0 0 0\n0 0 0 0 0 0 0 0 0 0 0 0 0 0 0 0 0 0 0 0 0 0 0 0 0 0 0 0\n##$SUBNAM= (0..9)\n<> <> <> <> <> <> <> <> <> <>\n##$SW= 624.528886634367\n##$SWIBOX= (0..19)\n0 1 3 0 0 0 0 0 0 0 0 0 0 0 0 0 0 0 0 0\n##$SW_h= 125000\n##$SWfinal= 0\n##$SigLockShift= 0\n##$TD= 16384\n##$TD0= 1\n##$TD_INDIRECT= (0..7)\n0 0 0 0 0 0 0 0\n##$TDav= 1\n##$TE= 446.1245\n##$TE1= 446.1245\n##$TE2= 0\n##$TE3= 0\n##$TE4= 0\n##$TEG= 300\n##$TE_MAGNET= 0\n##$TE_PIDX= 1\n##$TE_RAW= 446.1245\n##$TE_STAB= (0..9)\n0 0 0 0 0 0 0 0 0 0\n##$TL= (0..7)\n120 120 120 120 120 120 120 120\n##$TOTROT= (0..63)\n0 0 0 0 0 0 0 0 0 0 0 0 0 0 0 0 0 0 0 0 0 0 0 0 0 0 0 0 0 0 0 0 0 0 0 0\n0 0 0 0 0 0 0 0 0 0 0 0 0 0 0 0 0 0 0 0 0 0 0 0 0 0 0 0\n##$TUBE_TYPE= <>\n##$USERA1= <>\n##$USERA2= <>\n##$USERA3= <>\n##$USERA4= <>\n##$USERA5= <>\n##$UUID= <b6c21f2e-ce0d-11ed-91fe-000af7097849>\n##$V9= 5\n##$VALIDCODE= -1\n##$VALIST= <>\n##$VCLIST= <>\n##$VDLIST= <>\n##$VPLIST= <>\n##$VTLIST= <>\n##$WBST= 1024\n##$WBSW= 5\n##$XGAIN= (0..3)\n670 0 0 0\n##$XL= 0\n##$YL= 0\n##$YMAX_a= 250696\n##$YMIN_a= -399100\n##$ZGOPTNS= <-Dtop>\n##$ZL1= 120\n##$ZL2= 120\n##$ZL3= 120\n##$ZL4= 120\n##$scaledByNS= no\n##$scaledByRG= no\n##END=\n",
				"procs": "##TITLE= Parameter file, TopSpin 3.6.3\n##JCAMPDX= 5.0\n##DATATYPE= Parameter Values\n##NPOINTS= 8\t$$ modification sequence number\n##ORIGIN= Bruker BioSpin GmbH\n##OWNER= labo200\n$$ 2023-03-29 10:43:29.466 +0200  labo200@rmn200n.cemhti.cnrs-orleans.fr\n$$ /mnt/oldCentos/racine/NMRData/data/pf2_TBennett/PbBrPerovskite.3/992/pdata/1/procs\n$$ process /opt/topspin3.6.3/prog/mod/proc1d\n##$ABSF1= 0\n##$ABSF2= 0\n##$ABSG= 0\n##$ABSL= 0\n##$ALPHA= 0\n##$AQORDER= 0\n##$ASSFAC= 0\n##$ASSFACI= 0\n##$ASSFACX= 0\n##$ASSWID= 0\n##$AUNMP= <proc_1d>\n##$AXLEFT= 0\n##$AXNAME= <>\n##$AXNUC= <1H>\n##$AXRIGHT= 0\n##$AXTYPE= 0\n##$AXUNIT= <>\n##$AZFE= 0.1\n##$AZFW= 0.5\n##$BCFW= 0\n##$BC_mod= 0\n##$BYTORDP= 0\n##$COROFFS= 0\n##$CY= 10\n##$DATMOD= 1\n##$DC= 0\n##$DFILT= <>\n##$DTYPP= 0\n##$ERETIC= no\n##$F1P= 21.1860379634165\n##$F2P= -17.8471228802835\n##$FCOR= 1\n##$FTSIZE= 16384\n##$FT_mod= 6\n##$GAMMA= 0\n##$GB= 0\n##$INTBC= 1\n##$INTSCL= 1\n##$ISEN= 128\n##$LB= 5\n##$LEV0= 0\n##$LPBIN= 0\n##$MAXI= 10000\n##$MC2= 0\n##$MEAN= 0\n##$ME_mod= 0\n##$MI= 50\n##$MddCEXP= no\n##$MddCT_SP= no\n##$MddF180= no\n##$MddLAMBDA= 0\n##$MddMEMORY= 0\n##$MddMERGE= 0\n##$MddNCOMP= 0\n##$MddNITER= 0\n##$MddNOISE= 0\n##$MddPHASE= 0\n##$MddSEED= 0\n##$MddSRSIZE= 0\n##$Mdd_CsALG= 0\n##$Mdd_CsLAMBDA= 0\n##$Mdd_CsNITER= 0\n##$Mdd_CsNORM= 0\n##$Mdd_CsVE= no\n##$Mdd_CsZF= 0\n##$Mdd_LrLAMBDA= 0\n##$Mdd_LrNITER= 0\n##$Mdd_LrRANK= 0\n##$Mdd_LrZF= 0\n##$Mdd_mod= 0\n##$NCOEF= 0\n##$NC_proc= -7\n##$NLEV= 6\n##$NOISF1= 5\n##$NOISF2= -5\n##$NSP= 0\n##$NTH_PI= 0\n##$NZP= 0\n##$OFFSET= 315.6073\n##$PC= 4\n##$PHC0= -159.4813\n##$PHC1= 0\n##$PH_mod= 1\n##$PKNL= yes\n##$PPARMOD= 0\n##$PPDIAG= 0\n##$PPIPTYP= 0\n##$PPMPNUM= 2147483647\n##$PPRESOL= 1\n##$PSCAL= 1\n##$PSIGN= 0\n##$PYNMP= <proc.py>\n##$RDF1= 0\n##$RDF2= 0\n##$RDFWHM= 0\n##$RDINT= 0\n##$RDPOS= 0\n##$REVERSE= no\n##$SF= 200.150201130005\n##$SI= 16384\n##$SIGF1= 40\n##$SIGF2= 20\n##$SINO= 0\n##$SIOLD= 4096\n##$SPECTYP= <>\n##$SREF_mod= 1\n##$SREGLST= <1H.CDCl3>\n##$SSB= 0\n##$STSI= 16384\n##$STSR= 0\n##$SW_p= 125000\n##$SYMM= 0\n##$S_DEV= 0\n##$TDeff= 16384\n##$TDoff= 0\n##$TI= <>\n##$TILT= no\n##$TM1= 0\n##$TM2= 0\n##$TOPLEV= 0\n##$USERP1= <>\n##$USERP2= <>\n##$USERP3= <>\n##$USERP4= <>\n##$USERP5= <>\n##$WDW= 1\n##$XDIM= 0\n##$YMAX_p= 417204308\n##$YMIN_p= -295530\n##END=\n"
			},
			"dmfit": {
				"from_filename": "S:/Bruker/TopSpin200/data/pf2_TBennett/nmr/PbBrPerovskite.3/992/pdata/1/1r",
				"save_date": "2023-03-31T07:04:44Z",
				"from_title": "T = 160C",
				"origin": "pf_echomas 1H PbBrPerovskite 992_1 1r -  labo200\n$$ 2023-03-29 10:43:29.466 +0200  labo200@rmn200n.cemhti.cnrs-orleans.fr\n$$ /mnt/oldCentos/racine/NMRData/data/pf2_TBennett/PbBrPerovskite.3/992/pdata/1/procs\n$$ process /opt/topspin3.6.3/prog/mod/proc1d\n S:/Bruker/TopSpin200/data/pf2_TBennett/nmr/PbBrPerovskite.3/992/pdata/1/1r"
			}
		}
	}
}
