# Supplementary material for: Structural dynamics of melting and glass formation in a two-dimensional hybrid perovskite
Source: Nat Commun. 2025 Aug 18;16:7696. doi: 10.1038/s41467-025-61410-z (PMC12361452; doi:10.1038/s41467-025-61410-z)
Supplement: Supplementary file 4 — Source Data [file 41467_2025_61410_MOESM4_ESM.zip › Source Data/NMR_Source_Data/[750] PbBrPerovskite_crystal - 1H echo 3 periods 60kHz.csdf]

{
	"csdm": {
		"version": "1.0",
		"read_only": false,
		"description": "Echo MAS",
		"origin": "pf_echomas 1H PbBrPerovskite 1003_1 1r -  labo750\n$$ 2023-05-30 08:57:53.063 +0200  labo750@RMN750N\n$$ /opt/nmrdata/data/pf7_TBennett/nmr/PbBrPerovskite.crystal/1003/pdata/1/procs\n$$ process /opt/topspin4.1.4/prog/mod/dataserver\n S:/Bruker/TopSpin750/data/pf7_TBennett/nmr/PbBrPerovskite.crystal/1003/pdata/1/1r",
		"timestamp": "2023-11-11T17:12:12Z",
		"dimensions": [
			{
				"type": "linear",
				"count": 8192,
				"quantity_name": "Frequency",
				"increment": "-30.51757813 Hz",
				"coordinates_offset": "128895.2943 Hz",
				"origin_offset": "750.0361897 MHz",
				"label": "1H - Frequency",
				"reciprocal": {
					"quantity_name": "time",
					"label": "1H - time"
				}
			}
		],
		"dependent_variables": [
			{
				"type": "internal",
				"name": "NMR Spectrum",
				"encoding": "base64",
				"numeric_type": "float32",
				"quantity_type": "scalar",
				"components": 
[
"MQj7xl6p88brkQjHurj3xgE818b/4QDHWDnpxiPKrMZbIOnGCqgBx4LzwcbDQsnGfb/1xi/dBMfnDADHAwnPxr3S2salLPfG6NnXxspD8sYo/gXHj1PvxqstB8ff4ATHIv3Zxln1/MYXt/zG8PTXxkAC9MZcD/XG6TftxhteB8fZ/QnHnPMGx8f6Csc4Zx7HE5A/x/dTQseJgTfHSFA2x5CPLMfmLjrHIDBJx/POLscFoyvHpPBFx606RMeCIjbHPH0yx30/NsfsgDHHmVksx3BOTseQoGjHJOhUx2cEUcfs3lrHSjtkx/AWfcdXymfHbYVDx7lrbseG6YnHQ9x1xw96asfEAILHpF+Ix4eFf8esHGLHqiBUxyDwS8elfVPHJJd8x9Pre8dFNknHTSJPxy7/b8d9f1XHhjg4x6jkR8fGS1nHrAtBxybCBsf+w/bG3oIix672E8eO5NfG5wzPxibCncYJ+XDGsdCPxo7kF8bkgz5EBTSDRakTPkaw4QhGaW/4xOHpz0U4Z3FGDHE8RlMFiEbKstVG1gUDRwk5HEdfhxxH4XoaRxQuQ0eOpFdHad4vR32dIUclxkFHBgFHR7ByUkdb4HZHin1aRx1JPkcC2nVHg++FR0WHcke+cHhHAhpuR/TbW0esunBHmKyFR1U/j0cDmIlH76d3R7bThke2k45HsOODR23WiUfOqItHEbZ3RzMTgUe9w5FHBnCNRxWsg0cWyo5HIa6fR9eym0f6nJRHN9iURwXUhkeY+35HuyeWR+lGq0fBF6VHMwKQR1xvjkcDSaJHgaSeRw+6jUc+KJxHQ9ytR4MAoUd1opRHu0epR3ZAwkckaLJHaQCgR2keuEfPd8JHiTCrR33dq0eoRrxHolS6R5CvsEe8VKdH4M2qRxU7vkeoJMRH/Gm9R1VQvUfL/7VHtpOnR7Q5qEc/Rq5H7D6nRwXyn0d6paBHRiWVR1SDgEdNZIhHsZCgR94ClkeFq4FH6kSPR/N/m0e6KZhHNe+WR6B4f0flUFpHsf+AR3PGc0dH4TRH2mxUR3h6f0dl2WRH6jNNR3yQNUe2ohpHaR4iRxJUJ0cp3BpHMOoYR6SOIkexEChH+MIGR8NCr0Y739pGwoYeR23WDkfmne1Gl24DR7HQxka2hEpG8BadRtX4x0bVeIFGDi2DRi0yokaoNWBGaiv6RTvff0VIv2VFWyDJRbUVoUUVjMJFQWADRiqp1UXUmr5FYOUgxFHaQ8WgiapFtFmFReauCkbYAZhGq61QRVpkb8V80GVGJXWVRuQDmkZtVoJGaW/+RWynAUfecVFHYr8YRypYO0caIIJH3HVwR7WVhUc1jZ1HE6GZR1jZokcS1LlHvSO+R5cup0eXf59HHUnAR8iHyEe5K7tHm+TMR2lgz0eaiLpHW5G2R73ytkdDa8BHXdzARy5QoUdCj5lHFP+pRxKUo0eYvZpHwHueRzpSpkdMJqhHm0aaR5Q2nEdjHatHFmqYR+xAgkf+FJNHCySjR92kkUd+24FHklyJR7Nqh0dQ/H5HVHKFR6PSZUcGwS5HM+JNRxuNbUfFrWNHvMV6RwS2h0f5z4FHzndtR/rtUUeIdFdH+wthR2IhRUceFkNH9JtGR230JEc9CiVH8nAvR4LiGUfaijVHas1hR5RlSEePMSpHvaMoR7paJ0fFfjJHbrQkR76fCEfRkR9Hq74kRzQAFUcEFkZH6+JaR7DhMEdkOyVHz3cWRw3gDUcXNyVHWTUOR2bV+EaxEA9HyIcIR3KKIEejgS5HynIJR0VYI0fVJzNHB98RR4+CLkc00RxHpoq+RgmKA0dMNxhHCFsRR/XKQUd9LkBHpoodR5THE0d1gvZGcdsIR1EJHUe5awFHRTb7Rg4t5UZ6NslGP8YOR7z0CEfmHd9GxlwsR+tiK0eNqKVGYpDFRpq3JEf1Of5Gkf6oRiBS9EZ8EA9HTCYERyxDCUff/gdHNNEWR5ayJEfl0O9GKTrZRuXQFEcsFAJHIn3RRqhGBkf0Ww9HNJHqRgWS/kbi2CpHeDoNRyJstkZkuxpHPVslRximmEaxUNpG0eIORwN4r0ZDbQlHxm0rR7WV20ZBYOJGewO9RnZPgkYsQwlHmxURRyXkzUYpnBdHcewxRzSADEeL2+NGNd7jRlyP/0bu2tZGwTmxRll1uEYwmUhG/7IfRtzGqEYpS6pG3aTKRhDY9kYs1KlGrJynRscpzEZpAKxGnYDmRlRSE0cMUw5HKZwTR0XH9EZ0k9ZGvvAeR5IcIkea5tlGKpjgRpMpC0cAb/VG847IRluxykZJLsxGH/TaRmD2A0dvge1GcvnORtHRIUfFjzZHW7HQRiEfm0ZAJMdGokWSRi7/mkZrCeRGs1nNRiLsw0YRtrVGT41+Rkfh1EbmPwdHDj6tRgYB1UaxkAtHWtOjRt++iUb8h+BGgDfgRmb3tkbKsrBGPL3+RrhvEkcEVqhGk5iJRqrP3EbUic1GpnnPRg1gx0a+n3xG2iyzRiAw8EYOLd5GQeDxRgU0vkZcD6BG4Bz9Rs532kZJDGhGj8JcRm/wdEa4jc1GGq8PR90T70YyZtxGbTTrRrwFt0Z8YbdGB58BR1DrBUfarNRGg570RudMCkc0kaZGxtzBRj7XKEcm08ZGne8xRvvL9UYSg8RGbTTgRdGipUbpN8dGMRmCRk3i7UbBVyFHa4nzRkmdxEb9ZcxGWZe9Ri0h1kaoNeRG+tyARqZ5QUapk+RGJ3EIRzMio0bhC11GROm/RjBqB0cnIORGO1+9Rthf60Z5WMxGSupwRuSDg0Z84dBGk6n8RvhCt0aDr6JGJgIMR1iX+0aEns5GfxkgRzcaxEYnD61FS1n/RgIaKEecosNGrBzfRtzG7kZtRalGc9epRrZzm0bHupRGdJO9RlP00kY7X8lGZRmLRj5XfEaRbdtGkKDnRsuhkkYc2oBGKVyrRhWdnkZKe4BGYpC/RiQox0Y8vUFGH/R1RuJHsEaeXnFGh6eXRoQN0EYEVthGyeX+RoQNyEa30ZNG/CnWRjQA1UZ1cb9GNjy5RkaljkaO9dZGB873RoQeiEa1FaRGzpnwRuXhyEafq8JGgvPERmxnl0YRpWhGpb2HRh1J3EbvJ+tGuXy5Rq7Hp0bFj1lGliF1RsBK3EYULrxGfGGpRkHgvUZtxUpGI7lXRt2kqEbDQnpGJyCVRvyYr0YNz4pGMBm1Rg4cx0YNT51G0t6FRq+UYUZjbpJG93WJRjLE60Wqz05G30+NRhNhKEYXSH9GorTbRvXK8kbKsrBGFmovRoj0nEbIh9FGgCZpRvgxpkagidFGyxAiRkRpi0Z2z/9G6OqSRhlzUkZApKJGYHaFRkeDl0bgnMRGe4OYRpduY0Y2Gm5GzF2sRoQN8kbVZ8FGDi14RsGozkbomQlHV8q9RtNNU0ZAE2dGfNCPRhV7l0YQWJ9GKH6cRrZzjEaeXqpGW0LPRjJVmkYTYVhGMQiSRgKauEY78OdGyRQGR7PZ60aGOOhGl3/mRpp3qEZMlbFG1InLRuCcjUYYBFhGQWBcRi2yeEZJjKNGSa6CRgBvPUYxCINGb197RojSd0Y4Vo1GBaNHRsbLiUY6gd9GksukRvOOZkapE89GvnACRxWM1UYeJ8xGn7zxRgskyEafPHRGVo6DRoLitka1ptZGWKjRRo2XrEYUrq1Ga4mqRotblEYDeNxG3SQQR8E5/Eb308lGuI2nRlCN3kaGeBpHvg7vRqD4u0bua+lG9Uq/RkI+v0aKfeRGzF2jRkhQ3EbvZyBHaKLYRizDhkYRpYFG6pUhRpJchEaYXdZGfFCxRkvZj0YQWJtG47bARm4j90b5/t1G6GqyRmD2wkZmd65GpN+aRuFpqUa0yFRGmghMRgwC+UY4VgJHs3t8Rpf/i0YgQetGcRvhRgPnpEaDr4ZGWLmTRjvwnkZ3LaRGKTrGRm1WoEYQ6U1GOgGoRrsWr0Z0JHRGb3C8RoMvxEY/RpNGAU3LRlTSx0YQ2K5Gw8LtRlgo50ae3sVGPL2xRj7Xj0bwdNhG9bnjRkp7aEadAJpGRhTIRmPdgUbegolGPE6JRn0dVUY+V7FGGAT1Rt++70YERZJGe4PXRQn5l0Y3+NdGaJEpRvp+BUb1OaZGcD2aRobJPEaPMU5GUhaRRuauW0ZrCQ1G6NmYRki/rkZYqF1G6NmCRqFnlUbt/MdGysMLRw3gtkZH4YdGxsvwRutiv0ZB8X5G7K+yRhsNnUa7OJZGNU29RkYD3Ea3UQtHA2e2Rj5Xp0Wh1n1GDpysRoqOXEbqFYlG001/RuoElEZvX/9Gsa69Rr4wJUZvcINGRwOZRqkTiUYFEqpGkI/DRlugtka1FWFGgy8/RrsWvkYG8LRGQ4s3RoQNgUaQoKlGYFR8RgRFgkZAk5lGktyARq62aEaVQ3NGKH6GRq1Yt0bgLcxGOTSpRngLqkY3GrRGoxKeRu38r0aTGKtGvHSIRvTsu0ZGJbpGtmJsRqjGsUbOmcBGsp1PRvHSXUYdODdGnDMmRgkK0UZttK1Gs3sHRjwsmka6uH9GqMZTRQKapEaiowRHqQKtRvHjjkaxLr1GWXXGRhsexUYbntlGQWCyRmB2L0ZAgpNGWDnmRt++VEaezSNGnxrXRuTypkYYFYFG6MjxRiDBzEbvp1BG22h6RtPNkUbnjJlGUrhsRvP9aEUBvDlGbTTbRsllpEb1KD5GOTSDRrPqhEbQM4JG/CmJRuM2/EVv8ONF7J7GRhsNBkf+VN9GsPLSRoZJ30a7J81GZKq8RkU22UZE6f9GqMbtRn0/wkb/EJNGliE7RrwFZEb6/ppG3FeIRhS/qUZv38tGTBWHRrq4aUavJZ5GkxhxRvOOE0adgHxGIzndRnlHyEbnjEtGlGWBRkXHsEYqGIBG7C+ORrYEnkYkBlxGENiBRjGIj0a7loxGHGu4RuzAkkbZzkxG7uuFRkRpcEbzDolGF6a0RnbPmEY5o7lGNBHoRp5eukYca6NG0MSPRrfRckaSS45G+aBfRrlrPUZcfohGjuSKRm+BskbdE9RGz/eIRgPnaUamioJGEoP0RVHaB0bHKaxGLEPSRg1gsUbTvK9GtEjdRrS3x0at6Z1GCigAR2VIJEcx9+xGhI2URiegNkZU4yFGvp+0RntytUbVeBhGm0SKRhKU9kbc18BGn7yLRjy9u0bmnd5GSnu2RomwgkbqhJ9Go3DORl1cskbImJlGV0qPRg6cXUaR/qpGlhAQR7FQCkeBFbRGiUGgRlP03UYDeOdGt9G2RhiVzEboyLBGrdjfRZ88gkZWDv9G2N+aRvwYdUaio+JGEvL4Rvup9EbfvptGEceeRRiVe0YW6sdG8w6qRo7kwUYj25tGfFCYRmrN+kZuksRGi+yfRvIBA0fvp9VGQBNtRmEylUbIGKZG6MiVRm9wn0byQe5GdcIRR4nSskZTloNGBnDZRvF0rEZCPmFGJJeSRoC3hEagiZVGuji4RpqIkkY++axG6pXaRlrklUbfvj1GIn2YRrra1EYBzbJGJ4+pRtXW+EYYBO1Gxf6kRj75n0bTTXdG7ziLRtVW+kaGp9ZG2puGRjjnxkageNpGjzG6Rt/P8UZ+uwRH8rDMRthfnkZokYpGlcORRijtrEZ4i6lGyBiqRpK6zEYIG9BGL12/RgropkZCrUlGzF10RkKt2kZSlqtGYqFYRpg7q0Y178dGtRXnRrG/+UYsQ2hG2hsDRtLvjEZkqkNGGAQyRrz0pEZK6mRGhHwSRlvCjUbegpRG61FCRuXQRkZlmZlGqvHLRoY410YKxqJGgCb4RakT7EWNBrBGV8rsRp3v+EYpuutG0zyGRhDHZEZYqL5GhriVRoR8WkYDeLhGtSbORrBhrUasi8dGL93bRvCWokZN849Gfa72RmkAFEdg1NRGGISaRsQgkUYYhJBGUI2pRincq0YD+IxGrkcjRoR8rEW2hIVGIQ7URsnUtkZ4etdGcZvuRlpkuUaQoNhG8sHDRnh63UUaUSpGA/jZRj81sUZiEE1GT6+sRg/6z0ZGlF9G0ytkRsNk10b+sqpGYcNiRih+t0Y3mqBGmEw/Rnnpo0Zzxs5GT569Rt5xwUYrh5VGNquURv3l8EYCie5GbiOyRh1JwUZzxsxG6SbKRttoxkYUHX5GH/QxRvwpjEauR5JGFftyRm1Wl0aZmcFGwZfLRiJsrkb/IZlGuJ6aRhlRbUYpXFlGW7GLRk8edEaR7ZpGip/mRt2T1UY0gMxGQq3JRraElkYXSKJGF0iaRqpgo0YRBxNHbTTyRpkqRUZ++8dGbVb9RibCxUY13vFGWDmuRvjCMkb9dplGFyZkRlInLUa8dLlGZnesRvwpq0Y6ku1G/jK6RqjGwUZsOA5Ht1HtRiBBuEa30btGOpJZRovbGUYILJhGCD2pRt2kvUboSPRG1ImtRqJFnkZNcxJH5WHFRnxhckPBqHRGPyT7RqWstka4r69Gu5agRuviXkb1ubxGTkDYRpjdfUbtDYhGqy3jRuAL40b2BpVGowGfRiuH2kZWjqJGZLuARv3l1ka9UvtG1jTeRuQDvEZKaq9GN3jNRp8aqUbnjHhGv2ypRlfsmkbcV5pG2orwRtxGyEbHKX5GXjqWRpjMg0Z5WHtGNjyuRsxM00YCK/1GHpbjRp+rxka9Qf9G3z7WRqfXhkZT9KtGJWS2Ri9MsEaSOsNG+u2FRpoIUUayHaZGtoS6RhqvrEaq8bNGZzPVRrlr6EYtIcFGvUG0RuYd0kYQR9NGecfjRpK65Ub4QrNGpb3IRkFxAEcEVsVGv31+RgdOv0YYJgJHQi3VRj0Kt0ZnM8tGFyaeRoqflEZ2T+BGQKTdRuMUo0ZOQJJGA4mrRlfb7UZK++dG4zasRj7o+UarviBHN5raRn6dkkbQs61G376URmpNREZfmGdGoeefRj81sUZ3LcFGt8DHRkYlwEaBc+lGhxb9Rl8HuEZ7lLVGJJcDRwG8D0fEoAZHTy/qRkMcvEZHg8FG1jTlRkCT6EYXSK1GiNJfRq+Ui0bBKJhG5q51RurzsUavA8hG2F+jRjqB7kZApBBH6nPWRggsrEYYlbtG52rTRvF0uUZAgnFGQKSYRi9Mu0Ym07RGxb4bR2hRRUc/hhJHjIoIR3WxFUe2895GLaG+RvwH6EZ6pfpG9SjdRvp+vUZxCu9G9coTR+XQEUelLAlHMlXBRn6MkEYBXgNHe1QqRzMzCEcW6shGXdyrRvAFukYwu85GwSjSRjAZ4kYJCshGxLG+RkVH5UZSJ59Gw9OMRqQwE0cQaRdHSQzHRtlOz0YAgLJGXwd2RlmXq0b/kOBGdz4BR/rtBkftDdRGjai1RhPhyUa+n8RGMma/RkML3UZzRvlGJfXjRmIQuUbRorRGJsLLRtBE90aZ+wdH76fqRk1i8UbLoQtHMBnXRjlFpEZvgcNGusmlRsgHhkYN4NRG23n+Roh0skYnj69GDY8LR3ct70YhH1RGCBupRs93F0fIRwxHLTLTRlx+w0aoJOxGjdcYR2UIFEfswORGqnHXRoSN7UYXSOdGGWLLRtM82kbdk/9G0m/sRmWI1kZs+O9GqeQRR32dIEddbeRGyIebRvHj8UYmQvdGJsK7Rivl8EaSS+ZGSFDMRl4pCEevA/pGsT/sRpsmBkc9m75G0QDKRg6t/0a+n5NGwZeaRuQDCUc5RfVGUOvfRnA9DUfEYAdH8w7GRjH3rka8Bd5GMCrGRnSko0bbigZH8RIKRyxls0bwlt9GtabYRhX7okYcmgNHCqgORxpA3UaHBftGU3T7RrZz/Uba2wdH8/20RgG8l0YrB/VGVGMNR2T7A0c6gdpG5eGoRoh0wEaCYgJHpnkSRz65B0cq+g1HExApR9V4GEe94wtHF8grR0OcHkc4Z/1G040FR2x4/UbtDfdGyoMDR5XU5UYQafpGa5oZR8iHCEfKIdVGuC/dRuxvDUd00w5HBFbbRuSyAEeQjypHD4sUR+U/5Eafq+RGOkEHR7OqIEeyDB5HzlkXR7ieJ0djnStHB84eRzTv+kYXN6NGns25Rio6CUeNqAdH9gbZRvU53EbDwvVGeAvrRvAW/UZKTAFHQi2tRiBS3kZw3z9HqVMiRzoB40YiffpGMma2RtnOvkYEhR5HjjUXRxjVGEdo0SZHvp/7RmOdCkeyXQlHMQiPRij+8EZBIEFHNd4aRxlzC0eatxVH9pcIR5PYB0cN4OtG03wER1XfLkf4QgBHV8q2RnplBUdcvgpHcZsNR1tCKEeNaA9H+Y8CRw0gH0fqBCJH2PAdR0MtGEdeiwdHzzcSR0TpHkdLiBhHBVIWR/otAUc6kuZGRQcdRzxsOke/bCNHrJwMR4g0CEdcTxtH+DEvR5WUC0fTq91GZ0QbR5SHN0d1sSdHNvwlR5r3FUd+TABHPKwTR+weJkfqBC5H0MQnR4Fz5Eaz+9ZGApotR+X/MUfEsRFHNAAYR39qDUcElgRHbCcWR3ctHkdhgzRHkX4tRwdO8kZEaQZHRTYkR672F0f1SjpHN7hERwyCDUcY5hNHZKotRyNbK0cUbkRHjvUvR94C/kbuWgxHQ5z6Ri7/o0Z7FNxGU3QQR7JdDUdokRVHUvggR4+TIkfB1yhH78kxR6YKL0fycCVHCD0jR/e1E0dlCAJHixsORxKUGEfh6R5HRtQXR5mq0kbwlvJGcF9BRxwaMkdlmRJHE2EnR8pDG0dfWApH/OkLRyZTB0dUUhtHgHcYR+auA0dlmR1H6aYXR2+B+EZ56SRHLCVBR3nYKkfwVh9HMyIdR0PLG0dLmRRHmsgTR+XhOkdQK0xHYJQPR6rgyEbIdhpHdiBHR/fkJEcVDCtHFH9BRyPbCEfgrQ5HqiBBRyYTF0dAQh9HW/FLR+uiKEc/RjlHCbk+RxTuAkf3JDlHGsBbR4/CD0dgJRFHRZgkR4KiHkeYjDZHJYYSR/vLCUeoBkhH3sI6R9UnMkc+F0RHip8CR0aUt0biBwhHLJRER3A9ckew4WFH0m9NRzBZU0diYS5HrwMaRxoRKke4jTdHAC9TR9iwMkeDwAtH8SNNR6dXVUcUrhVHFmo2R1asZEdAQkhHyjIeR6CJFEcGwTlHAAA+R6MBEUf6LRpH8z0xR52RI0db8SlHOgEyR9xXLUeSnDJHROknR+84GUdI0CpH42VOR0BCXkekH1tHtjNsR8GobUevVDlHGeIfR2PuO0ds501HnKJDR/YGK0fysCVHEhQ1R6L0Mkew4T9HpSxpR+wvbkdC7UxH9Yo2R6ZKOkfPVUdHTeJJR/4UPUf1KCpHxi04RwtkT0ftfClHak0fRwH8XkdgVGRHrRhMR9ONXEeqYE1Hpps8R+HLQEct4TxHCoZqRym8gkcRdl1HsOFiR6MwYUe02TZHZpVUR5f/dkfn+1xHf4hMRzPiQEdk+0NH/eVmR8BKa0fKQ0tHqEY5RzcaU0cBjXZH8nBhR9eSOUd/2TdHc9dLR4q9bEfKcnxHyEdpR4+xWUdw/VxHl+53Rzw9hUfS3nZHaMBwR0alY0dfh0JHVBJjR1lGgEc/NVxH2zlfR2bVcEfRgGJHR+F2RwhMhEfqk4BH/7KKR9luiUcmE1tHsT81R+5JTUfZ7oJH/MeLR84ZdUewYV5HJoJzRzfJikcuTotHGzx+R9qbd0c5NIFHnOKIRxdXjEfIWIZHxxqFR/b3h0fb+YdHq6+LR6J0hkdz131Hq02FR4BmhEc8LoRHPnmMR2dEekcyJlJHILBeRzrhh0f5D6JHUoeQRzXNTkcw+21HUTqRR9++e0ebhG9HMZeHRxrRk0eZ2ahHskynR0n9iUfTPIdHm9WQR5BvhkceRY1H1BqpR4Rtokfk0oFHRPqCR2ZXl0evBY9HL8yER/M/mEcM0aFH7U2PR4+CjUecYqNHVX+pR2A2nkcUrpJH+YCJR1cqj0eaaKBH7L6iR2dVlUe/rJVH83+rR6kiqUfI9o5HSZ2fRwBPrEcbzXRHLdBpR8wurEfEcbBHHuWXRzw9j0eGeIZHuVyTRxCpoEcpK51H7pqrRxEHqkdCz5RHiAOeRxRfo0eC05tHjAqsR30OskdJvaJHFbujR/UIskeolbtHvbK8R8kFuEcpurFHRXisRwvkrEdS+K9Hb/C2RxBJv0e1xrpHNT68RyKbyUcFw8JHmGy1R/lAs0fg3LBHW9G7RwE8yEf48bxHMIqwR5k5uEeW8NFHOaPgRy1B0kdlKM1HhSvPR1yvwEeitL9HhufAR3b+u0cQR81H7inJRxFlrUdMBrhHyBjOR+Xw00d/GdxHU+XfR+Zd4kccy91H4FzTR0bl2ke5S9ZHd7zHRyzD1kd9/dRHfNC+R1VQ0EfSnuhHK6XkRwEc4EeDYORHHenuR7mr8kdNhOZHROngRycP50efa+xHxvznR+H62EepE+RHnCMFSFH6A0jzn+dHLNTyR2+wBkhy+QJIXgoESO3dC0iR7gNIqq/+R3IYCkjDMw1IVxoKSACgB0j6zARIQ4wMSFZNEkiDcA5ISwgSSLgeD0jP9wNI1IsJSHdcD0i7RgtIkxgPSHXBEUgGIA5IH0QNSLieDUhQrBNIGlAbSJIbGUhsKBhII2kiSEk8Kkhk6yJIxn0cSDFIJkj8+CxI8DUtSIdlNEjxcjBIQ8wkSAH9KEgFkyxImxQqSMZsL0gIKzBIv80qSIM/LkhgZTZIiGQ4SOp1NUh74jVIb4E1SKNBM0i8BT5I+wpKSEZVRUg4Bz9Idu4/SDTQQkhDWz9I3+A0SDzsOkhtJUZIkQ09SFK2PUgJykRIycUzSKLzK0hO8jVIm9YzSFxPLkhDXChIGCQeSDXfGUgiPBRIf8kKSGAEAEj99uRHWhPYR7qaxEeoppZHr2VdRwnKIEfREd5GbTRGRnBOhMYylR3HL11ix/1lrMdMZtfHqET+x3j6I8iGN0LIMFpdyCAZgcivDI7IOwiayLZMq8hM7bnI9JvIyK7O28h+ZO3IGnj6yEpKA8ljxQnJCoAPyVo0FcmcGhvJzMofyRk2Jsmz8yvJf+0rySQkLsmQ1DPJjUo1yVEKOcndED/J+uA+yeUfQclptEfJatVIyVfYSclFUk3Jyp9NyUSEUMmY61bJYbJYyT95WMmr5VrJuRxdyYKxXslU+mDJbnZiyQtYY8nQV2TJIjFjyV5+YcmInGPJ7pVlyZxLY8llnWHJYkxhyZHdXsns4F3JEqJfyZ+LX8lcwl7JtgJgyU49YMmFk13JNa5ayZHIWckR4lnJL3xZycUvWcmq8FfJ5W1UyQvxUcmPdVHJyxNRyTU+Usl/OFLJ9fZNyQ4BTMlb9U3JyiVOyY+PTMl9B0rJ7llHyRaBRsni8EXJ9XpGyV25RsmnmEPJr8lDybiLRMmt6D3J2qA7ySJpPsmI5DnJt0k2ycJJNckVoC7JtVoqyYqKJ8kEGiHJgUkfyR8IHckiJBbJ4asSycYLDcmhtgXJjH0FybF4A8ls4PnIvkDxyOl158jcxuDIpb3cyM8Gz8iWicPIMJO7yLCCr8gwKa7IlkisyCoIm8hW/pPIPHWVyJnrishLqYTItKeDyMohcMiitFzIGlBUyKaKRsgBrUDIy5A7yOAtL8h9rynImH0dyNeTDciIIxLIC1UTyE6gA8jSnvrHEFj4x2Dl38cJ6sXHBdTEx5g90MfEUcXHxc+0x5dOuseV9LjHDu28x8Vv2cfJBd7HgWTYxyqY68fHevDHRTb1x+SjEcgPuivIqHY5yL6gQcj4UVHIMDpryA3/gci1jpDI6DCjyLeJsMiP8rrIBwfLyJLb28jKyujI06X4yDzyB8l4FxHJNgcUySsjGcnqrSLJCJwoyWLDKsn8nS3JopQxyWihM8mCBTHJyRAvyaLzL8mLKy3J43wpyab3J8nfdCLJ3BYbyfGCFskW6RLJ0AgQyaLMC8mJoAXJz/8AyaUk98gIK+jIQh7cyIhc08jNAs7IuhDLyLzDxcjm3b7IWY+3yMnEsMh22KvIttSnyAbIpMiZeZzIRwuOyG5ciMhOWorIZWGHyAN4gsj5DnzIkG90yIHjc8jAWm7IxS9lyLUGZsi7x2XIwQhgyBY6XciMSVnIii5VyPr8UsgivEfITZQ4yJI6O8htZkbIs4k/yPYGMcjgfSvIFc0oyMB7LMgIvDLI/PgwyEtIMMiMairI9SogyHIoJshoIirIxGIlyLiNJ8hGdBvIXM4OyFpkGMgfwxPIFVsLyG7EE8jJ1QnIv34EyFtyFshI7xDIfPAGyObfEsjq0w7Iy5ADyMtxDMhsqBLImmgJyPlA/sdIEP7Hj7IEyLEPBsh+/APIRcf4x0L+6cdLWfbHZ5P9x2R778dFp+/HXL71x3HM98cFcvvHRnTvx1xP6cfBGfXHO9Dxx+ti7Mdke+rH5wzZx+083MfRIPXHB3/2x/GS7cdq3OjHMkbix+EL38eVY83HJQbFxxIy6sfV9vTHdk/Mx7pJxsdHstrHY07RxwWDvceJAa/HG42xx2O9y8cm89bHudzLx4t9u8d+m7DHKfrFx0Bi2cdsB8fH/vS8xz6Xucee7bTHGXPPx4s9z8emiqrHGaK1x97ixMfWBarHeCunxycvuMcizLbHmySzxxoAtMd/iLfHmte1x9+gs8djTr7Hn2uzxxGnmseHlqTHhDyvx49zqcedwKzHCHufx5TnlsdC77LHM0Kxx2AUkcf4c5zHDt6uxxFWlcclZInHIAGfx4enm8fTzYzHUI2hx8+GsccCq5/HyuOTxzAZmcfYcKPHa9qsx4wKocdwn4rH0w2Mx0rbn8d5CafHhTqax8rDksfzf5THFduKx1C8jMcrVp/HyUWTx5Xyecf07IjHRRaSx1DLhMfzHYPHA5iLx1txiseDoIfHh6WIx/9yh8fqE4zHk5iXx09vmccHzpnH+xqfx41mkscAAH3HOgF6xxBYg8dMd4fHHFyBx0BkaseYTHrHecmIxxb5hscYpI/HNmuRxzNEgcfzjoXHJYSQxyjvhMfh6W/HkCBlx/GSZsdyuXnHHpZ9xwKrdMf4E4LH/3CNx1yAicfOd3THgtFpx3dcgMc6AY7HewORx8GZh8cbDYHHxtyExyncecdvcGLHRzJ6x73jhcdxG3PH5h1fx3QkSscFIznHe8NMxzMiXMfnjGvHnHORx0DkmsfHCYPHBSNqxwKrY8dRiU/HunhQxwjsZsdcPm7H8eNix7zFV8dySl3HXP5gxx6nYseqEYLH8y6Ix+PlX8edUU7HR+Ftx3MXdccbnmTHSYxZxws1csfHGo7HeqVyx9u5JMcc2jDHRHpGx8u/JcfDpC/HN4lax7geV8eTWD3HltAvx/12LscyZj3HPRtGx3UxOsdk+07Hknp9x9zXVcf2lwzHMqY6x+aubMekHy3HJSQlx0iQb8fqlWXHl+41xziWRseRflbHvGNMxyv2V8drmmHHqLVFxwlKKMeCoirHJWQ9x2NdTceZaknH9eg/x0McVMfcl1PHU0UpxzufOMeenm/H8RJlx+W/P8ddCz3HBkFPx4BmWce02TnHMUgbx+uiNccyREvHfb8vx4/TEceEniDH7c1Px1tCVcc8zjLHxIInx3i6GcdcPhjHkCBOx3B9ZsdtxVDHGBVUx1oTTcf95STHDj4Hx4XaB8fv5yjH3/5Dx68lSsct4VzH9/Vfx4aJP8cMQiLHY24Zx461HseZOxTHugkKx8jHJsdeuirHanwcx3ZgQMcwKkXHbZYdx3olFsdgthTHGTMvx68UVsfbqDHHJ6AYx69DL8cRRyjHvAUvx7oJLMfDUwHHyDYMx7SZG8esnPjGno0Axw6cJ8ehVk7HBeNIx9EiFse89BvHXsstx7VmIMeayEjHvQFUxwGeLscQWC7HAiv/xsxu08ZlyCvHINISx74w/sZaJE3HCFs5xyQG/MaDHv7GbGf6xrxFMMfASlbHS9klx/YGF8ewshLH9gYCxxwrDselPfvGnGIVx5WDS8c8fSrHcL0px8IGO8cyFQHHXosQxyexH8f8B6fGqnHUxkBTIccdiQzHMNkdx42GF8cXJsfGR3L1xoSeJ8dXLC/HblIixys2DcdfmAvH0QDtxt/P2cYq6SbHgnMnx+mV8sZOYhbHjdcZxzCZ4cYObRTH9zVCx21WI8dSONvGm1W/xo8CBscZ8yjHn2sVx9Qa6sa6uPTG0IQFx0i/6MZQ/PrGMOohxxEHDseYzNzG46X/xkL+DMf5YCHHm8Q1x6j1CsfV+M7G61HixmS72sbPZvbGiywgx2EyG8fY8NbGi+yfxoeFAMcXtyLHqmCzxjVeXsaz2d7Gi9vnxtBE48aiBRrHQ8sIx4Vr7cZG1CjHzG4ox3ZgxcZZda3Gsi4Nx3HbHcdfdvXG16PExuCcqcaSy7TG6rMOx9k9Jsd3LQXH0m/5xq8U+sbGy8jGQWC7xgAAucbgnLjG3oLlxsSg2cZ7crvGQs8Jx1wPKce47wrHrxTqxp7e4sYhn93G62L6xjzsCsevVBDH374Ix0ku28YCGvjG//Idx/Rb78YUv8DGCtcLx23FBcfP5urGNR4Zx/gCC8clBsvGtLfixldb8MZNswXH0AQRxysHxcbkA5jGAhq0xiGwkcZs+LfG7loJx/Ts+MaL7N3GbwHWxvhTlcZQDbzGVGMbx6NSBsfZvYfGgnO5xpr3Jsen6BjHkrrFxucM1sbzH+vGGeLPxvhC7sbarArHkCAIxx6F48aio8jGQ1wQx1SSJcdDC+zGD/rWxvD03MbXI7fGi+z4xg86A8c5I6bGoAnMxjF3BMeJMNnGxu3Dxnq2vsa+MMLG61HPxsZLo8ZR2r7GeiUQx7H/CsduEvnGaBEAx1N0zcZv8LDGecfSxgRF18aiNLHGSZ2dxvdT18bg7QrHIQ7vxmIQzMYCqwbH42Uax3uD68alPa7Ga4nYxsnl8cYsw7/G9Oy2xu+n+sa8NCvHveM1x08v/caVQ7nGUcn6xk0EB8cc69zGkf7cxpvEB8dK6gfHF7enxhBprcbqhCDH/sMExyxlisb5oNnGEMfrxuvRvca7JwPHgy/nxupzi8YFkqnGLn++xuEL38YDZ+jGi/0+xtEAA8bPVbDGrrakxi5/jsZMpsPGCKy+xrUVzsYtsvbGBRKoxp5eV8b67cjGMKrpxmbVY8ZwXxXGESWcxmiivsZdXMLGyVTDxlBrnsajgavGhqfXxj0bwcZtVrXGCyTNxpkZ2cZbwuzGpSzIxtxGhcZ2z6vGjQbNxiPKpMY0Ec7GbPj2xpi7rcYME57GB73Dxg3gfsZ46e7F1VZSxr1Sv8ZqzQnHil8dxwwC+8ZyipfGpgpxxs9Vj8YwGaHG1fjNxiFwAceGuNHGNc2ixlux6MbXo/bG2AHGxpVU4cY9+dzGidKzxrIMycapgtbG1yPmxs735MZVH7XGhgkIx31dPcfSb/vGQj6axgff2sa89NLGBRKaxg4tqMYW2cnGGlGtxjm0X8ZvgaLGWlPuxhqvsMaE/IrGl+6hxnJofMZU44XGAIC5xgKr2cYWWQrHUucBxwsknsbWNGzGDj6BxtejoMbjNqXGTLeBxs4IrcaDL8XGf2qExhX7rMbD5OrGIMG7xv6ytMa0N77G4WmfxlmGnsYDeIjG+n6Axiexucak8MTGpN+7xrUmy8ZdbbrGZZm2xlMFrcY6AYDGW8KSxlRjq8ZriZLGE1DKxir6A8elrLHGWKgexl66OcZlqpTGBMXRxsXt78bsHrPGLMOBxn4MqMZHcqPGqz5/xgWSmsZoImTGjuTQxZAgg8ZsZ5fGcM5Mxlux1cbMLgPHMQiXxkOLk8Zns4XGkxj4xcc6ncamecfGaQAHxinLlsWiIybGduCCxjA70sbRorHG8IVzxua/kcbxYzzGtRUtxliotcbNu4/GKcsWxktZcMbGXJLGm2aMxiCwdcbiWHbGoVauxqUsfMagic7Fi/2CxtVnqMZgVHbGZEycxmurmMYWanfGi9u/xja8xMYWamPGImxuxqyLrsauR6fGzoiExh/0mcZJDMTG9UqVxgAAPsaJsJPGkjq1xgW0o8ZW/dXGmMzjxvYGlsYvXaDGBnDQxr6wpMbImKHGU3S8xij+jMZXW5vGQCTOxu2NmMZKe4vGa6vVxpmq2sb/IZbGIEEixicxIMbUmnzGhVpoxsj2l8aqcfTGbhKtxu84Fcb5IJXGvjC/xttom8arPq7GXI+FxiDSi8XjNuzF3uBqxuJYK8Z78jfGxLF1xjC708WBc+DFIY64xjC7q8ZtNCrGTx6OxrgvysarravG3oKUxpmZmMaEDZrGJCiExqablMY1Xr3GIEFJxr8OgsWC84nGCsaIxsZL18NWDgXF309xxonBpsauNpXG6GoFxjF37UPvyY/F2IGRxuXhncbWxQLGGlEOxuU/RsYsQ3TFqRM4xkAk3cZcD8nGulq5xpXDqMYubkHGmRmIxm40oMZeKTTGvAVixnUCi8ad7zTGEaUqxpXUfcZrmq7GyeVZxrKdH0XTK9HF0l6LxlKW9cWnVz7Gm9WZxl5LE8YvTE/GsHKzxrPqY8bJ5fPFKjodxv1lesZwvYbGwFuExdVWTMUeBZPGaAB+xp7NJ8ZJLsvGhngJx90TvsbBF+DFOGeMRPjC1sUJaE3GgXPsxQaB4cWg+FHGexRPxmJ/tcVvgYbFhriLxjqSy8YtsozG6Nl9xnBfjsbKoRzG3SSMxRsNzsWeXlHGt8CPxvkPQMZB8TvG+6l+xgaBn8WLbDPFzO5gxoLidMZCra/GurjUxu+nQMaWITDG0ESVxsuhFMYMAt3Fvp9ZxlD8McbNzAHGX3b9xURpDcbzjgHGPzWaxSO5Ksb2hoPGVuxmxsrDi8Yf9GvGorS9xeCcB8bXEiXGfT/HxZXUEcWEDV/EgCY2xsRCHsat2PtF3gJ9xbpaosYyxFXFqRPwRLN7NcYRNjjGqMYtxrfRNcZAgvrFkxgfxuVhKcYbDSrG9pdzxtjwWMYawAnGzcwQxhniacYIrJTGc9cWxpHt/MLo2cjFK/Yuxtej7MX027XFY122xeoENsaze5XG+zo0xmx4qkSbxFzFGi91xln1PMaZmbnFMuZMxoanUcYpXKnFRPodxo51YMbXEhLGzcwaxm+B6sUwKuHEtDc6xqutn8YqOifGjQbyxQisYcbmrirGLpAmxvdkg8bLoQvGl27SxZayksZm9yrGK2VpxGDlbMZqTY/GibAMxjkjPsZp3hbG7ut4xXKKM8afq1jGGw0mxhUdScYYlSXG4JwAxjtOY8bEsW/GHHyLxWJ/KURoIpbFvHRXxYhjCUVF2KDEPXlYxfmg38RVn+PE61E8Rct/gkWvJQjFDr6GxZF+ncWg+DXFD3oKxcxdXsYs1ITGxCDSxYxKwMWGyYTFLpAMRaMBBEVwX6dEj8KnxWb3K8Z/atjFLENaxrTIksZ2vtHFZ0TTxUvIR8bDQsfFSZ1wxTeJI8ZRyYXGOpIaxsGoCEVHAyDGbrSRxruWHMVrCZnFm9WDxu+n1MVMplJFLENsRARWKsajgZPGhVoZxoC3FMbImFTGm1WvRPW5yEWZmRlCUUm1xDSAVMbBOWXGzF2TxKg1L8bS3q3GO05SxonSEsZxG7fFnKLDw6s+xcVseC3GEcegxaCJQMRTdKTFVOM9xXZPGkb3ddhFlUOBxcbcNUGopE7ECBsDxnvyxMUjSqXFIv1exQ8LtUJ80AfFBFYKxfUo1sUFEjDGCtcjwb/sfsTImF3GE2ElxuSDIcbFj1/GxksTxcZLd0Ot+iXGbHgPxhQ/GsUofvTEBoGVxFMFQ8St2LHF8IXfxV3czsTOiErF1Al8xUfhIkUjSrvFLbJXxk2EDUR/SO9F376ERSDSM0XfT23F/Id0xSxDhsUJaFLG5T/yxepz3cRns7TFqvEORZCgfEWJ0rTFeqUDxl1tEMZ4emXDOGfERVfKnMV24PxDYFQdRgfO2cRRuH7EFmrHRVYOnUWd7+9Fw9ObxEOtDcZ++0LFp1fWxXqlTETwFmZGTKaCxDQRR8bJVP/FZMyZxbx0zUV1cW9FUGuyxdSankWad2DFoAmJxm4SY0QNT3tFsHKExa5HLUZ24EJGTmKwxKpgXMUdyZPFAbwFwyzU4EXvOBVETWLIxF3cwEXNqoFFBoFJxQ96JkQG8B5GSZ2+RU3zEsX8qVVF+FMTRfrtQsZDi03G4JydxWiRxcTgC/dF46VlRnSTEEYT0BhF5BSHxQG818W0N8hEd5wWRkOLSkZE+mpGCYo3RhdIK0aI9FlGO9/VRTF33cS+MBnEysOqRapgakZqTXhGW0LKRaFn0UWO5OhFN/heRbZiE0ZHcqFF78mRxcPT70UibA1GaJEAxjlFp8SmeXhGcgqARih+H0Y7Tr9FFfvfRYvb6EQ3GqbFaQATRoa4lUZB8QlGpZvwRarxGkXn+5/FXI8eRqfoNEauRxXFvp8cRh/jokbG3FhGliGKRovsnUZJDEhG6NlfRs1MokYl9aNGGXOARjCZRkbc1x5GFtl2RZi7RkRDi2hFFyZLRdXnFkXIB8VFQKRBRuOlekZwXxBGTx4KRe+nhkVnszpFNqvkRUtIj0bMXQFGL0wGRKFWjkYVe5NGtmKLRUATOkacopVGN4lnRpMYcEaZmQNGaQAvw5kq3EUJ+TNGyeXHRR6n4EUkKHJGZDujRuSDXkZyigVGvVJuRkOtkUZXbJFGQIJmRlXBCMRrmrlFQfHURtLebEbpt+tFTfPYRjcaoUY3+HZFQxyGRhnRwUbGS4tGt9FYRiZTwUWC4r1FeqWbRvyHu0ZCrUFGqMYbRfd1DEVAE61FNc00RvLBn0ayjLRGlUOtRvpckEZJLr9FowHuRX0uzUZSOL1Gc9cERm/wTUYGcK1GYqFgRuviCkZHcmhGQKRnRqfoZUb9drdGIR+hRnh6gEb4MdNGdYK8Rv5DdUaXf6NGT6+ARpWyekbIGNtGOUW7RiM5nEZseJpGp+huRv329EarbQNH/BjRRSJs+EWGJ7ZG62LfRsE5DEeU9odGQ60JRa7HwkZ2YNRGsgxCRhzrhkazaoJGyAekRtt56kYHTolGnl6QRi2y+0a6uLFGOcWBRkCkvkZv8MJGyrK7RtAzxUb4seFGoxLyRgRWpEYxmZBG8HTtRkIt5EaL/aNGtZW1RlkGnEbmrlhGz9WwRnxh3kYl9bhGHhbdRo/C+Eb4QrdGdk+7RgE8+EZNBPhGTtHZRjcJykY13vJGI7kORy5//kahxepGMkTLRpmqmUarPstG4BzmRqMBwUZzxr1GHPyQRgE8y0aGCT1HKroiRynLz0YEBQBHbtITR+rEOUfj1EtH8bQGR3whA0c/RilHqEbyRvP9z0aGeA1H73gJR1joBkdtFhpHTJUPR3ST60btzQRHtrMnR1BrJkcftCdHUmcqRw0gCUdEugtHx6kYR9nOAEci7B5H11I+R+jIJUdp3h9HGlEFR/If+kb8hzpHCpcyR71jG0d9/z9H47YZR94C80afazZHN7hORzXNREfJFDNHxosTRywlKUcHHztHo5IqR9ZFPUfgHDdHbYUTR0NLJ0fIhzVHTNULR3BOAEfRojxHqjFmR0j/T0dVsEdHSa4+RztfF0fjdiFHMwQnR1K4A0dpniVH9flBR4bJHUdR2jJHu6daR6b5WUeapllH0zw1Rz1bFUeiIypHBsEjR652JUdiIV9H/lRuR7CyQ0fDky1H7c1ARxnRWEcbDVhHrsdYR8GoYEdw/VlH+aBUR0q7R0chjkFHTgBlR/t6bUfRAElH12M+R3+qQkdJ7lRHDSB2R/wpbUct8mZHYeOARy9MfkczM39H2zmDR1LnZkddC3pHrDyRR/Wobkev1FtHzpmORyBBkUf+VIpH26ijR2Puq0dlqo5H+Y9wR82Kgkde6ZNHLl+PR1x+iEe/rIxHZPuLR1ebjkcFdJZHWkSYRwlKmEfKA45HVNKFR4ofmEcVXaVHiXKfR/yYpEf1CLBH4UmuRyAyoUf5r5lHu3icR5E+lkeNV5pHeIuyRyazrEfne5tH92SqR4EEtkcYlbpHjFnGR/60wEcwubNH6tWyRw9LxEdEKddHMTfAR5fOskfRgtlHYnDdR+QDxkdW7tNHK2XTRycAxkfpZtFHH4PLR7raxkcFktxHfIHRR7ZitkekTsdH6bfVRxcmvEfDwrtHtrPeRwLa3kcduNFHH2PkR5d/6EfFj91Hg+/sR96A/kdx7PtHsY7sR+846kf8KABI+g3+R3MX7kdPbgBIKB8JSCwVEEiE/RVIO1ADSO7a90f/kRBIODcMSOCc+UcQWQZI3QMMSLDRCEh56A1IQVAOSE5SCUh+yw9I/gMZSGjhEEhk+wpIExEaSBDpHEipRBFIPVoZSD43JkjuGyhI56soSM4YJUiU1yRInMIkSFZdHEhZhiJI/jIwSKJELki62itIC3UtSOxAMEiHBjZI3VQxSIOvLEiVJDRIgIc6SBOBQkjdVEdIeXdCSK14RkjlAE1IQyxKSMOyR0iUx0NIxV9HSBdmUkjRQUtIjQdFSOGZUkhuE1VI9oZQSFmVWkiyTGBIUuhfSDLGZkg/RWdIiCJjSBtdaUiJgWxI+KJpSIh0cEjWBHRI3SRtSG0lbkhPz29IPZprSHQlc0i0t3tIluB1SOUheEjRqoVIppuJSIOvg0hh6oFI0UKGSK6/hkhzn4lIGzWQSHhKjki7xotI+Z+QSMvxkkiFWpFI1zKPSNI2kUhN7JdIHXGWSD37lUh3xaFI0/2jSERin0g5VaVIhfOmSM0kpEgq2aZIdA2nSN0rq0hfiLNIYN2ySCqRsEhSd7FIMbCzSOixukg5Zb5IExC/SO6RwkjiYMBIQ4O/SBx7yEhd681IrbDOSPbG0EgEbtJIyPfWSK0A2UhK0tRIGDTYSJ7O4UiKH+VI74jmSNpy6kjFD+1IPPXtSA7c70gXEPZI/c76SFrL9khF3/ZI+L4ASfK8Akn/zAFJN6oESWgNB0kAJAdJKqgKSW02EEnUPxJJaRQRSRK0E0ljRhtJZjYdSZTJGklVsB5JJREjSR5fJEmupilJgdwuSQFcMUl73zRJBa83SazfO0l6ukFJaolFSeW5SkmgqU9Jc99RSatVV0mNw15JB8tlSZw+bUn/8HBJEiR0SUAqe0n/QIFJ+kuFSWsFiUlfPoxJbhWRSRi4lUlVsppJM2ChScxMpkkiYaxJTQu1SdIouklAY79JNaXISYFt0Elm3tdJMPnhSYV77Em+f/dJSVgBStYrB0qubg5KyBMWSoNeHUodhCVKPIYuSnjzN0qPVkJKf+JNSnHzWUqzvWZKdv90SiEEgkrKA4pKo+SSSpEznEptdqZKve2xSvZvvUoIzclKNYXXSmZj5UrVvvRK/QgDSz+0C0v2yhRLIcMeS5IsKUv4MjRLk7Y/S2CPS0vwKFhLky9lSwh3cksvNIBL5l6HS3Kbjkug95VL3G6dSyHxpEvCUaxLx46zS4a5ukutpsFL/FPIS32vzktihNRLNQnaSyg530tbveNLHsXnS6F560uxtu5LPI3xSyUM9Et/SPZLIXL4S/J8+kvdVPxLExj+SxHp/0tD3QBMKLQBTDuIAkxNXgNMERIETMmjBEwDKgVM96AFTH0FBkwoSwZM6W4GTMSIBkwalAZMEoUGTG5mBkwPOAZMDP4FTILBBUx1gQVMpkMFTHEHBUwIyQRMwpEETLFoBEw1SQRMohsETMXXA0z+lwNMQlgDTLwAA0zPkwJMORgCTOCaAUyQEQFM0mIATBxj/0t/EP5LfHD8SwGs+ksg9fhLoQ33SwMD9Uvy8fJLL73wSzJ07ku8N+xLSxHqS1fy50tC1eVL8d7jS8AH4kvgNeBLNHneSyu63EuG4NpLUd3YS9uB1kvU2dNLIOLQS95mzUuUeclLpQfFS+/yv0v7ebpLMpS0S4Awrks4jKdL3qigS5+vmUtu1pJLR+uLS3cehUsiUH1LO5NwS+JnZEvKBllL3rhNS9PPQks1kThLOWEuS4VbJEuSnhpL+M8QS4sfB0vGfPtKEwTpSm3K1krbKsVKNZ60SucHpUqPJ5ZK4GiISqfUd0pc3mBKRdZLSl2bOEpl5CdKZtUZSqQKDUq28AFK9k/zScM05kkIX9tJB1/USTok0UkXT9FJvbLVSeD93Uk7qulJur36SWABCUprcxZKbAkmSnb8OEqvl05KIiNnSiPGgUoufJFKKTejSviRt0qfZM1K0LDkStrC/kqbkg1LwY0cS4iULEtv0D1LtCNQS/ZOY0tRKndLKtyFS1ZckEsQ75pLjYClS1rar0slzrlLm07DS8kWzEv4utNLKxXaS4gr30tduOJLy2DkS+015EunT+JL1Y/eS0sX2UueHdJLcdPJS3KSwEueerZLALirS5bcoEv9DpZL5D6LS1fYgEvwEG5LbVRbSyLHSUuJjDlLNmgqSy49HEu+6A5Ll6cCS5+k70o5MdxKXT/KSj0CukoalqtKPYSeShdvkkpBeIdK0P96SunBaEpL8FhKvrxKSgoIPUoZ5zBKfVsmSn+fHErnLxRKSwwMSgKjA0rqsPlJs9vuSdtV40kbHthJam7OScPOxUnVbr5JjXW3SWEVsElSqqlJqaWkSS5Fn0nm3ZhJlrySSWLyjUnNCYpJXvmFSRFLgkl1/n5J5fB3SfsjcElJdGtJmi9nSQaQYEmcy1hJc+dRSVRJT0l+vExJeelESZ7lP0nJAD9JiTQ6SQhPNkkMETVJjz4vSYBUKUkKOihJSnsnSTctJUk+8SFJyUUfSQmxHUnY1RpJTIEXSWfRFEmzXhJJjeYRSSmPEUlYrA1JqIUHSaIgA0l8lAJJFnkBSfnn+kiBfPZId+zxSNio6UiONehI/XXmSF+X3Ej4qtRIf8DQSJKbz0gB/M1INivFSEzFvkgcSr9I6BC9SGJpuEhzTrJI2FGsSDt/qkjsD6dI22GjSKoxo0j466FI5o+iSPAFoUijcZlIdeGYSOZum0jYCZhIRqSWSBF3lkgf65VIXP6SSPGKiEhBgIZIexqOSMzmjEidB4tIBqiKSNhohEg1noVIZ5yJSAD3hEhA/IJIxfeESO3dhEibNYBIkVxySGSLeEgMUn9InV9zSL7ve0h6bYNImRp1SCLsbkgiHHNIg39uSD63cUgHnW9I1qRqSLFQbkgr12JI5ANfSCBwdEifDHVIsNJiSOSTXUgbDl5IUohhSBe3ZkgqSWZI7b1lSJT1YkhbQFpIs3lVSNkdXkhEOmlItQRfSJF+TUhg1k5I4RpSSJr3Uki6OFxI9WlYSD8WSUiNB0dIxW1OSK/TV0huw1lIaMFLSPqeQEjDcj9IO949SP/wP0g3yUFIexM/SDCrRUhH8U1IyChBSP2mMEgCuzdIdlA9SGSrL0hUwzNIvn9CSEYkM0iKLihIka02SNocMEhJvR5ItBckSK0ZJ0iI1CFImlciSDNkHkgrdh9IQFIpSAtlI0jmbhlICqceSLIMIEhT1BtI4fobSJRmFEhhAgxI45YOSJ79C0imiQVI72gJSPIAD0gwyg5IGkAISKmTA0ii1Q1Ift0RSNggBEgzQgNIDQAJSIrd/EfgLe9HvTL3R3Wi/UcbfP9Hdv7xRwEN60cB/PZHBVLvR/Ts40f2huhH5EPjR+Zu50curvNHJDfpR96C50ei9O1HIizcR28f1EdDq+BHckreR9LP00dXO9hHDILhR9EC3Ud5ONtHWqTqRzaL5EftzcFHSvuxR6ZKuUclZMBHeAvBR6MSv0fF3sZHzzfNR9j/yUc7UMtHlJa+RyevrUch7r1HrTjFRziHs0cgAbxHFXvIR+cbvEf3lbVHI3mzR3vyrUd3batHc0afRxc3m0dttKtHcE6oR7wUk0co3pVHeraiR8xunEdZ149HPF2OR4NglUdXW5ZHycWPR44El0eteqBHxm2OR6dogUefPI9HzrmPR9o7iUfxI5pHLDSkR1JHkUfDU4FH7GCWR/4Ss0d2L6FHeXiIR5L6j0eiQ4NHfX9lR2fVhkdvMI5HQ+uIR/uriUcyJnZHUjiCR+kXl0edz4pH/GeLR6LUmUdlio9H4G2HR146e0ckKHxHW9GZR6DYjEeONVhHlrJsR5+rakcXd0tHFL9RR7G/TUcFo2BHMzN0R2RMXkfINnpH0w2BR3FsSEcgUmdHkrqIR62pUkdPbzdH1dZgR6Y5bkcnYFlH3IZNR3o2WUdseEVHldQrRwhsU0fkQ1hHXno2R84IV0ci7FdHT683R+/nYEc5BWlHqrFIR0NLXkcj+WBHCBtcRwBvbkefmk1H6Oo8RyU1VEdvQUBHfa48R+5rR0e02SlH8AU1R/4DTUekTjNHMXcuR/POMUeR7S9HXilKRxZZPUeHxS5HBrBaRwisSkfDpCNHJ7FHR9uoLUfqldRGSrsQR3QTI0drifNGas0kR2YVTke2My1HENgpR1nXFke4jc5GyrIOR/RbPUerfidH8JYYR+7J6kZ9v6tGwIoRRzysO0frohpHpygIRywlE0dGpTlHdcJCR7bi+0b+VOlGfb8jRzmj/0Y3eMRGydT8RgSFAUd5aQdHvHQGR3ct2EZBYOhGNmsAR/9yC0fuKyFHVFLpRq16ikaSurNGmEyjRtgBhUbLEOpG78kdRygtEUdUUvlGVGMGR47kIEcDpy1H/rIxR7iNFUesC+ZGId8WR01zJEcD581GVFK4RiPK6EaMytlG+u3TRp7NukZCz5NGbqOHRj0blUa7lvxGxLEMR7KdnUaMuadGL93yRgTWpkaGyV5GLTKrRuF6/0Z5xwRHLRDjRoLiFkdmdxxHmSq1RmUZ+0YyZixHPXnTRnecnUa8BZVGduBFRjjnuUalLMlGNrycRqfoDUevFBxHkCDhRr4w8kY++cxGak2JRnethUbarEJGxtyCRtlOzEZwzq5G1AmkRmBUjEYOvoZF4C3MRZkqw0YUv/VGQr6wRvwYakZJnWJGiNI5RvpcI0b8qYpGA4mFRmPukEUExc9EC7VBRjAZyUYi2/RG4ke1RizUCEaDL+xE5j8URtDEm0baG41GrBxoRmIQj0YKxoZGIR+FRnnYoEbUCYhGfvuCRqmTmka3QE1GzaoYRkOtiEZWjq1GSR2uRvypXEaaCJtElIcaRrgNyEb6XHlGdJMnRm8B0kYJ+dBGTKZ1RsuQo0YRJbdGCyR/Rqfoe0bW1pFGO1+SRnJ5hUZkO3FGdBOjRl8YrkaSOixGDeDjRXoUdEbWRZ9GcgqZRtcSakan6DBGt0B7RmUImkYHzltGCYrRRThnRMOUh03FDwv/RTAqrEY9io1GZvclRktZb0YD+J5GIn2rRnsDo0azWU1G9+QbRvH0GUbOGQFGhI2cRrx0s0bImC9FcF8vReVhWUahRbZFPug7Rtw1q0a+MK1F3gKBRWJ/mUbYcJRGLv+RRvFjikYwmfhF8rD4RQ96uEWoNX3EsVDjRVFJa0a94zZGhHzWRfypYUSOdZFES8hrRRKDcESL/ZNFZ0QoRlmGV0YHX3tGF0jIRWQ7hUVE6YJGA3i1RV4pn8WynVVGMDuARoanV0WMSsRFTBWQRWKh1kEgQZ1F0QCIRSEfDEXdk0dEYn+ZwxPQIUZDHCtGGVG8xZI6JMYlBonFaW8gRBnicEVliONClIfVRIPA0kU8LDxFxtzBRcQgLUaxvwVGL0xiRovbUEbUmkJFDeAbRhsNSUaaCK9F7zh7RvTbkEbSb43FJlMuxl4p80UIrFpGGJW0Q5f/yMQ8vRtGf2oZRr1SzkUVjBhGVMG6RQBvwUWTGGFGp1cpRtLe2ERm92REDi3ARR6FL0boSCVG3LUuRrgeQ0bIB59FjuQixEwVFMV2T+7EQWCvRaYKpkRwzgLGHqeIw84ZEcSQoCnGnDPixbKd0cU8LCzF8fQVRmTM1UT9ZR/FDHEFRtuKhUStaZ7EPKyIRnsDqUavlBpG8WMYxarPfcVz1+BFI7lARToBrcWJsLtF6EiSRQdfAMb/IZ3EhVrrRAUS0sVg5YLFR3IJxXZPKcbKw0/GXimbxGEy7UWjAVzF78kmxsrDwkKTqTLFMLtmxl92d8WUZSdGf2oIRnuDpUXPZtlFBvDeRcbcLUXo2RTFPCz0xAisMEVaZB5GNc06Ro0GDMW94zjGe4M3xYeFusQUrrXFveOmRT7oPUaSy5tFJAZ1RUYlkUW8BRJDC7UGRUYlxUVE+gVFQq2hxCbCAkWdgBbE1AkYxujZjsXD0+tFlrIURRUdwcX2Bn/FKhhlxa62TsVdS3zFJlMkxi2yacXP9xRGvHRvRXJon8Uo7bnFJ6ApxoLiEsavJVTEq8+ZxUCCL8ZPHszFK2XtxW9fccYqqS/G9Shcw3ql3ETQs0nF07y5xe/JE8W1pnnDMCqZxfaXhcWJQRDEw0JJxUmdAEN9HUBFHcm1xXQkBsYsQxfG7MB7xlRSLMZy+eXF8dJIxkvZgMYJ+aDGxtwcxmUZMMYCazrHig7Bxs6ZM0fHOvtGnKIbxSj+nUbTTR5GlcOGxs73X0V9P3JG4JxJRTEILMTF/m7FkDEbxSO5/EQOLbJDv+w6xaYKAcZU45XFc0a8RLIMzcVQjQDGm+a9QyBBIUUubrtEoWcLxakTfEW7li9GlIfPxYC3FMYN4AVG+Q85RN5xpMUFNBnFHpaNxlz+ecZrmpfFVn1Kxots4cXRkczEpN8rxpI6qcUYlVTCJeQDRFTjqUWGOIDF/BjjxZduQkQNT5vF6gRkxCCw1kX9ZbPFne/zxXo2y0PDQm3EZ0Tpw/RsusWSOnvGhxZCxov9rcWh1o7FjSi3xZVDv8UofpDFpb0ZxmEyMcb6XF3ETDeBxFMFHsZMNxbGOSPSxeCc58W945jFne+BRY/CZUWq8WPGI0qIxpI6scVaZGbG2gqbxo9TksULJBTFlrIExsKGF8b7OiTG0SKJxZoIgcVif1PGOgEtxmJ/18WAJijGJQYBxoMvqsWAtybGXwdGxgmK58UV+9/FryVGxmq8sMVE+m1FAbytxeVhScZJDBPGowFExhlRXsb/ISfG/Knnxc3MrMQTYWfFrdjhxVbsz0Qc6yrFm+aSxo7kacarPpHFDi2oxbwFosVkzDHFwMpFxTPEh8XTvATGufw0xtV4ycUwmabF5/t+xlXBjsaezRbGXW1FxtbFbcZbsZvFuB6FQ9++QsUCKxvGtMhUxnJo7cVbQgrG2/lUxiJsnsWMSsbFwFt1xs/3FMZQa67FPlf3xTvfCcZTdGDGmSrMxcbccUWF6zvG8VKoxr/sKMaWkD/GS1mexk+ej8ZyilnGv+xbxvdkkcYOPoLGodYjxk+vSMaQoFbG5j8axmsJQMYehWLGE9AkxlFJxcX/IevFX3ZbxmsrhMYhH3jGRNh2xoLiVsZYOVrGvVJ2xrPqP8YxCE/GTsCixixDpcZpb1HGsS4hxlwgg8ZDC4LGuWvLxZAPIsbkg57GhJ5bxlRSFsZH4V3GqMY9xssQE8Y7cEbGZmaBxlP0jsanV4PGiUFWxmsJDcbEINrFZMw+xn9qUcaqzz/GDWCixpahucZximzGFK5CxvwYVsY6IwvGFYywxXuDSMb+w7XG5PK/xrRIncZpb3/GUPxSxqROdcYCGonGCYpsxhWdgsbjJYnGYqGDxu7rlMZqvBzG2c63RImwFsZzRtzGiNLdxhUdZca4rxfGdKSXxnC9rsZE+ojGnYCRxv+Qj8YQWJjGYpCvxvVKhcYSlI7GZ9Wwxjf4b8YubmvGCKx5xixlGcZH4ZHGJfXAxlsgdsYeFmLG/BgexgRW6sUmwqXGSa6OxvMfasVZ9QTGcvlxxgwTosZdXMbGDU9Rxqs+zcVXW13Gsb9oxv+QlsbhacnGxtyfxm9wrsZwvaXG9+QlxUVHDsV6NijGyJgrRLDhz8W6SdrGCQqRxl92XMZNhN/Gb3Cexq8DD8ayDFjGV1tbxk3zocZfh77Gd74WxqFnEMa7J53GcD2RxkOcicbfYIfGzcyUxoVrwsat6YbGjEpgxpvmucaNhp/GKP63xtQa6sbtDUbGrdg/xtXW38YVjIPGXdwjxhX7ncYEViPG+FM1xr3S+cagiePGad6LxsBKjcaxUG/GoAmjxr3jBcfuWvvGMKq6xurzscYcWsPG6MjUxhe3hsZ/aqrF0l6Exm1W0Mb3U3bG000bxvaX/cU1XgjG2izIxjF3+ca/bLTGliHdxjk05sYtoZHGlHalxnJo2MZgVOfGR2H1xvMfscZc/mXG9Tmbxj9Gu8ZrK8TGf0jAxu18l8ZpXpvGNc3Axm4SssanV4/GEMd2xvaXgsYwmbzG3mDSxkHxfsaAJl7GSvv0xk4AEMfpJr/GDHGcxptVmMbam4HG93WExoLiMMYcWiLGBz2uxhiEvMZDi3vGYcOvxY0otUQS8nrG5VD6xs9VrcamCpjGb4GdxsZLZMZXSrjGBNazxkCkQsYQaa7G6Oq0xprmUMaYO7rGqnHkxkaUp8bfPp3GJBe0xhS/8sbpJuPGIv1vxpLcqMbjJebGD4uXxnNGosb2l9rGSR3Uxtw11cbOiKvGVGOuxna+2Mb5oH7G5wygxqaKHscCmszGyqFcxpRl+cbFD+7GxtzJxvaXBcdcfqTGpayrxqMSGscBTTvG2PAsRnJoMcZyioPGJw9UxgP47cbXEv/GE2Haxvmg1MYD533GW0KXxnql48a2c5XGke1fxhS/tMYhH/rGBkEJxwmKtcax0IXGJlPVxkmM2sYLJMjGnDP1xvYX8saeXqDG3bUJxiXkicbSXgnHIZ/IxolSksb3denGX5jixqmTB8dfxybHnk3xxgNJA8es3BnHVbDhxp5eBsdwXw7H9ajUxnh678bBuaDGcM5Wxvyp4MZ6paHG0m9vxsV+Ccds+O3GtoSOxsNCwsZ3LcLGLaGxxi2hsMbREbHGK3b+xgdfCseOddnGqQLFxo7k08aynezGfS68xn9qm8bc1/vGJeT7xs9m5MY/RiXHhkn9xoR8S8ZI0JjGE+HJxtY0xcb63J/GUdpIxi/M3MbEsRbH1Jqoxm3Flsbsr7vGHThtxgfOfcaSS6/GYcO9xs4IxcYdyaHGQWC0xmEy8cY3CfXGU3T1xqdo3sbdk9fGppsCx1IW88ZBwgLHgnMRx2NdlsZa01XGoHjyxpYQDcfK8hLHX4cQx3j6ucYlhrHG4ljexomwwsYJCurGSxkUxyX1/cZ4er7GPRvJxqbbDMcyJhfHJ6DWxvf1tcbXI+nGcE7+xvl+/8af/AvH8RIRx5nqAceitPfGK/b4xpT218bbSgjHrFw5x901A8eJsHvGDHGyxkHx1sbQs87G5t0Ix/3lIcfUKxjHzhnHxt/gNMZjXbvGXwcrxyCBKMfVeCvHfsw7x19YD8cUv+nGI/kWx8ZcKMefmh/HdiALxzy95sZ/2RHHNjw8x2lvEscTcr3Ge4PtxvV5I8fYcC/H5AMIx9Mrw8axEAjHh+cZx2Nu1MYYFe3Gu/gMxxc3z8biR+DGSioSx82qGMel7CnHM/MYx6TfBsdKajjHQXFLx4CIKMeJwQPHwTnBxiCw+MZZ1yLH/BjcxrHQqcamuQfHuJ4Qx8bL78bOiOrGZvf7xhc3Bcc6Eg/HTsAoxx6WI8fQM+TG7EDbxntDBseS+grHkb4hx1z+HMflP+zGUif/xiNKFMctoSfH4O0+x5smB8ePQs3GVMEux75fKMfkg/HGxU8zx8bcOsf8BwrHJaQ8x/9hQcfarOfG2PAJx/c1GsfPZrvGR+EEx68lSsed0TbHWpMxx/6UHsf35NTGQCQJx0DTI8fNKv/GqQIVx0jQL8dyORPHPugQx8MTG8cFYxTHXKAGx/5D88aNKCTHoxJCx40oEsdKqhnH+/pKx4VaP8dXSjzHkW01x2+BI8eN6FbHE5BVxw6+CMemOSjHXctmx8f6R8chDinHa0krx30dOMeyjDvHkroXx1pkGcfAG0fHuF47x8+VHsceBSTHJ+Alx9SaJcf6bRnHq88Ux7WVP8cZs0rHP3Unx2meMMe9QUbHHKs9xwOnOsc5RTfHG00zxw+LL8c3SRzHHicox4KiSsdWjkPHo4E+x9SJTcdOIkLHH/RHxy2hVceL/STH8EUQx4dFScftPFPHZRk6x9y1Xcflf3THa4lWx38qUsf3dVbH+LE1x0dyFcdCzxbHcH06xwxCWMe4zVDHJ89Qxy4uSscsQxbHPM4Ux4/xXMdgpXbH2yhPx4ZnIMfNOxfHFUxFx1mXWcehRUXH7B5jxywDfccAwFPHuxY/x4lBS8edb0DHR6Evxw0PL8eidEPHrJxcxxWMZscMwnTH++l0x5hMV8cX5kvHcxdKx7O7RccIG2LHQq1wx2meV8fXY0/HD7pEx1C8KMcCazfHexRhxzH3bMedr2zHGBV4x0alcMdkqlPHUGtfx4MAgcfJVF7H3DUvxwskY8d8oY3HbRZqx8v/M8emikzHnh5Wx6rxNMfMjEfHkM9mx/CFVcej8G7HgZWJx9OrY8dLd1DH+IJxx4nBeMcqOJ7Hw+K+x8kll8dW/XfHdbGHx7T3WceLW1LHV+yTxz4ZhseitFLHs4qAx4AmfMeGOFPHJAiHxxXsmceZ+YHHhsl4x+buhMdboHTHE5Bnxx3JecewIYDH8MV2x7+9e8dsuITHMeiBx9hfecc1XoDHtfWBx2yneseU9nbHlCVyx2QMccez+4jHJWahx1B8qMeoRKHHxvyXx8vQgse5q1/HbqN5x0AzjMffL4LHDEKAx7Ffi8eP4o7HEceQx931h8f5wIHH6pOVx4ZJisdpgEXHc9d5x9Eip8dYGZLHYsGTx+Tju8eRba/HVj2Wx9+go8eNBqLHEtSUx+fblce7WIvHVGOIx4Stk8cGcovHksuRx3uDp8fzro3HWpNix+wPi8cq6aHH3YSdxwXUn8c/1ajH5T+tx1Ufqcc4h5/HmaqZxwxzlsc8DJjHMXecx1x+osfMTq/HUyWrx2o8oseZKr/HcczMxw4erMd5B6jHpezBx5aBwsev5bDH0ASsx+3cwcfuS8fHJNemx4LCqcdWTsDH872rx8rDrcfqlcjHjIq0x7Dyn8cK6KnH/Amzx+Epu8ev46zH/zCXx1UQq8d2b7vHc7eqx2M9qcf297fHD7rBx94gy8eFS8XH8iGxx2L/tsfMjMnH4DyxxzOkmse6ib7HAA/Sx4Lzv8c9m9HHxQ3px70B4cczc93H41bXxzc4zce90s/H8JbQx35b1McyRNfHGm/Yx74f5ced8dTHomO8x7W118duEu3Hp2jpx0Tp7scu39fHQWDMxwIJ9MeCYvjHVEPgx1FJ6Mdtlu3HYrDqx3Ux8MfLEOrHn/rhx0lO7MfTLf3HIPL4x3Gb8cf81wbIthMMyGwH98e38fLHuYv+x/cT9MdgtPzHMmYJyJTVDsjINg3IjccByEIvAcjQYwjIbBcByDMUAsiLewzIragJyBgWCshQqwzI/3EKyEKuFMj6rBfICsgKyNT7DsjkoxrISHAXyIb5GMhNtCTIQo8kyInwGMjB6RTI/lQXyF55Gshz9yTIT98ryAMJKcgQ2SvIY80uyAePLsjv6TLIlYQuyG9wJ8jxhCjILzwkyKxrK8joqj3IhD43yOhaNcgDqE7Ife1QyHXCPcicMkLIB19QyJd/TcgOfUjIXllTyBUbX8jQNFnIbrNQyCuGVchc/17IxylkyHWBYcisbFvImQlfyIQMbMjEUXbIAst7yJSlgchsWITIYjGCyPDWgMjB4YPIr52IyCazjshThI/IQx2NyMd5lchst5zIgOeYyN6hnMhRCqTIiMOjyOy+qcjKQrLIXUWxyGAmssgsTbrI9+PAyL5owMgBTb/IkbzGyPckzchs787I7bzXyJlR3shZHt/IYrHoyCuV8chJjPLIrib3yKMB/MjGI//IAmoCyXnPA8mWqgXJ5GMJyZ3/CsmmdwzJ+HsOyWkCDcmGhAvJveMNyYxaD8nuNg3JHlkMyXZXDslFTg7JjwMNySGMDslZCg/JPpkMyc+WC8kwZwrJBo4GyZBwBMnEkQXJRPUFySIABMnKOgHJQ6z9yKow+sik3vfIZXD2yBfo88hDi+7IKrjsyGWp8Mh93+zIXTXjyA/K5MhavOjI5CvkyN/O4ciFm+DIxbfcyA7M2cjvINPIL7zQyL1B18jFr9TI47XOyOXB0MgDKMzIrxXFyNH6xsjB4cbIomTDyJDAwsjOIMTIsFnFyOYNwchwTb7I5LPEyMG3xsgiQ8PInxPDyLS4vsjL17vI14PEyKyzxshw/7rIJuK3yIRcwMi9qr/IfCG4yKoAtsjRkrHIRwGuyEQZs8hvMLHIzgioyH+ppMhz95/I5CqZyGu6k8iLxYzIIYCKyKaChch7gnPIt+BxyCsncMh7UlTIQytFyCpIQMiGxzDIGuEiyKPSEMhIUPzHC8Tnx5Rly8cQGLDH1pSUxx14XMedABzHksubxvpcycXHKazFgXPeRbbik0aw4elGgfNYR+pEX0fp5ktHcXuWRzK1oEftvJtHHRjKR93zzkdNgsVHfOHgR18H3EdRSd9H9tf2R8H34UdGpd1HeUfzRxB45Uc3mtZHtTXSR3nYzkdyudtHB53fR/v620e2c9ZHNzrDRwOpxEfXg8RH3bOkRyRIoEeB5KBHG41oR8uQMEePMTdHUvgjR/Tb9UbAW4VGsS7GRT/GiEVZFyDG+0sVx4qOUseb1V3Hsd+GxwnqvMc9yubHM3Pzx3oWBsikPhvIDlwryHauOMhCXUXI98NVyDdJb8ivc3/I/T2CyJbSi8hmz5bI8ZKZyOxunsi1BqfIESWoyKL0psjyqazIsPmuyAAfpchPH53IRAmfyPyZm8hnXJHIxQ6MyP21gsgzQ2PI3HdIyPb3LMjkgxHIih4CyAkIy8euJ4DHOaMxx8qhpcZaZIBGId8yRwBecEd61oJHDryiRy7Q3EdThfVHefgESOhqFkjhixJIA2gUSAE8LkjSbjlIzF45SBbpOUj2ljRIBBU8SHuUQ0gmoz1I0cFGSJF8TEiB1T1Inq49SF/IPkgB3S5IbaQsSDbLMEiJYCpIwMsrSIiDMEjVpzBIcD01SOr1M0hp/yxIEiQvSODdLkgDCSZIsCIkSDY7Jki19SFIW2IeSF18HkiSKhtIkjoWSJ/qFUgV3BdIiysYSHL4FkjoKRJIK2cMSKPyDkg8/BRIGuATSLguEEhStwtIqJYGSEsoC0jdVBFIqx8OSIpeD0jHWg9IH/QASA/r9UcW6gFIly8CSEwXBEgnEQlI2PAESBdYAkhXDABIGQLtR/q88EeRHQFIRFj2R2tp6kfuOvFHocXuRyKs7Ee0N/FHvKXlR/fk2EdjruFHryXvR7MK6kec4thH1mXdR/Qs8Ef67eFH9wTORxSO40cD+PVHs2rmR95x0UcX98VH7mvTR2Tb5kdE+NJHocXDR1db2kfAm9RHB323RxkiwEc2S8xH8Da+R4YHwUcExdFHuH7MR9psxkdg1M1H/EnBR0V2q0cusLRHS3nGR5awwEeCkbhHX6fFRwIr20eaqNZHOXS5RxcXtkdUY81HA2nIRyTIqEfgjZ9HIzm0R/ZmwUdS57VHAO+vR9yXvUcmE75HMXemR0+PmUew4aRHm6arR9PtrEf/wbpHlUOzR3Nmm0cLVbFHYmHHR+nXp0cqeJ1HOAeyRzoypkcQSZdHvlCdR+tRmUdc75BHz/WRRxpvl0eFC5lH4WmUR4TcnEcwCq1HzayoR6utmEe2s45HV+yUR4yZrkeYrLdH6OqjR7IdoEeihaxHu7ifR6aZi0dGFJJHCRmYR/lvkkfZXZpHKXyaR7Obi0fL0JBHAuuXR9QLkEc6w4hHenZ/RxK0kked0bBH/uOVRxFlhEcpq6RHrueZR5RFgEeotYtHaZ6CR8Eof0dApJdHuH6NR91Vhkdrq5xHTOaQR5E+b0dF9nxHXCCER0vZeUdnU4JH1TiKRz07hEcBXodHQj6VR5JLjkfqVYhHZwSVR0CTh0enKF1HwNt0RxUsiEdl2XlHsX94R5VjiketmI1Hn9yKR5cujEdn1YhHNquIR680j0fpN4tHIf+MR6oRlUdZVYFHGJVmR7PqeUduUltHd1xPR3eNj0cjqpxHi+xsR3PGOEfhulhHUdp3R3Q1UEedkURHds90RzNicEdtdF1HIttwR3IoeUcxaIlHEGmKR1RBWkc+qF5HkxiBRw96ZkdqTVhH+b5jR146X0cYFU1Ht9E/R8H5ekf7q5RHw8JdR05ROkfVeG1HBVJzR28fdEfYgYBHQWByR3oUckdlSFpH/lQxR3dcSUezKl9HwVdSRzswcUe+MItHjuR3R/+hSkd/CF5HfOFxRzJEQEfygTxHhgl3Ry0hZUdtlkBHfKFcR4i0cUezqndHC9NrR/HSR0fn6k1HtqJWR9djRUcHvWJHSZ1zRzgWUkdDS1VH97VVR8e6IEffvgRHk5gTRzUvJEcQKTtHD7pUR7eRTUfuGilHCtceRzMzM0dikDhHnLM5R5qmS0c+6GBHb7BrRz0KUEev5SFHtZUhR7UVQUfBaFpHqEZjR2HDRUdboCVHz3cvR50AOEdi/zVH61FWRyfPb0cGQUJH1acVR75fQkeBxGpHI/lFR0kMP0egiVJHcSwsRzPiIkex0ERH/McpR/jxB0eQICNHkA9SR6KjaUdjnU5H3IZDR827X0eyXTFHrscRRxgEakdRmm9HryUYR4GVLUdiYVxHgCZGR7/9P0f1KEVHJcZGR99+TEfAWzBHqmAYR1tCF0eH5wNHqWQCRymLFkcmwhlHjiQpR6oxRUd1sVBHS1lCRyRXHEci7B5H871ER357LUfj9gxHkA8rR10cR0eLvUhH2U4qRzjnBkekMEJHcqhyR6ZbKUcFtBhH9ag/R93TCkekzgtHysNUR38ZMUdMJg9H805LR87ZV0cRByhHmMz7RiVkz0Yrh+hGeEsRR5BgQ0dLWWpH3iBKRxoANkdp7zhH9hcGRz0b9kZOQCdHXM8xRyylN0cT4R1Hc8bwRm3WJUdHQztHNqsdR/22KUewshhHOlISR5aQTEcYBD9HTOYVR33/E0fhi9tGzpn4RmXIQ0eotTdH7msKR/dT30bqBOJG/FgzR4MASUfrohdHN/gKRxqvCke7uBJHI8ouR6KFFUcOvvxGx/ooR7VmP0crBx5H6NnxRnLo/UZ2YB5Hk6kmRw1gMEd0NS9HVJIER7cv+UYjygtHDpz7RlUwEUcToSBHRpT5RtJv/UZZNRZHQ+0MR2EDA0dPHuNGYUP4Rr9sM0fT6ypHtRUCR9SJHkcKBilH6xEDR3nYFUcMwj1HpDAfRza83kbF7e5GoxIbR+94J0e5fCJHsswoRyHfLkfrUSNHtZUhR9YFJUeppABHWfW8RgdO+Ua3wCJH0m8ZR6j1B0f5Dw1H+BMWR1ebEEfQBAtHs/sVR8+3GUd8UAxHPigERxLUAUcOrQJHNa8CR2DlAUf0LBVHlAcRRyBSyEY+1/xGvYFER+QDKEeSy/dGSa4lR2ZVQUdK+yNHI/kCR5byA0fycDNH43Y1Rz5X6Ea62v5GfNAxRyfgD0fplf5GDPEjR5APF0eCIgNHVR8RR/aoBEdeqdpGlPb3RojjIEeBxBdHwvWtRkVYuEYlZC5HIc41R9RaB0fF/vlGCejyRj1bBUefKxpHuhoOR28wFkdg5SlHdg8TRzTADEcF9BhHUQkLR4fFDEdvMBFHhHz9Rn3uCEc3SRlH0dELRxzaFUcOfjBHXwcYR6Rfw0YAAL5GfnsLR4cWEEcE1udGG3z6RiM5Akd9HcZGeWm2RhQ/0EYwGfFGw+QTR3/ZEEfACgVHEccTR1ygBUcp3O5GLAMNR02zBUcOfgVHL0wbR5zzBkeN6BNHPA4vRz5X7EYsVONGxAIfR9gBt0aDwDJGAADERvaG0EYi7MJGWRcTRw2PNke0dylHifADR6wcBEe2hBxH4fr1RpVUw0b3ZPlGDU/4RnSk3UZhssdGUriiRsNT2EbBaAdHAF73Rk3zC0fWNCJH8WMXRwxCDUeHBQ1Hc1cJR7gNy0Y+V3tG6oStRnS18kbmbgpHVOMuR77fMkcaUQ9HmnfpRlyPv0be4MlGvVLbRtGAtEbx48ZGxKDbRhgVqUaYO7tGNIDhRmUIvkZ7A8pGe3IKRweOEkd5R95Gb4GrRj75zUYbHvJGiDQFRw0gDUd0k+hGZEzcRki/8kYtsrZGcSzHRvGjF0cKhhFHZ1UCRwFNCkfNO/FGWtPsRotb+0Z9HbRGI0qVRg/67EYTshZHYYMSR0/eHkeb5jNHwvUYR01i4kb2F/JG5m4ORy2Q9EaF67FGSZ3zRpMpKkdQa/xG+u24RmiiCEcYVQZHXA/tRhRuF0edgAlHOSO9Rummi0aR7VJGnKKxRqI04kYibJlGHhamRjm01Ua6uMdGJWTcRp0R0EZ0NcFGOSP9RoR88UY8LMJGgDfNRlANwUbFD8ZGGq/nRiht3UZ0NeFG3MbyRj9G7EZ9fwNHlVQVRyiPB0cGgeBGsdDpRvc1AEcXSPtGoEkJR+tiAkeO5K9G+ty4RqFW50aze8lGEbblRnnH/0byMLJGWmSeRrwF1EZlGflG6Fn2RpYys0bWtJ1Geem7RiZTpkah59lGkM8VR2Qq70Zg9stGQJP0Ru3850YmwvFGFB3wRhzasEbM7sBGG57LRmKQhkacIqxGHoXqRg+LyEYabwpHPQo6Rzm0+kb63LZGcSwLRztO8Ea3wJdG2T20RntyqkZrGpVGMXfMRj8k+UZ97gVHDPHTRsGocEZ0pK5GbbTwRvAFsUYpS6BG9ajJRp7et0YdyZRG1XifRtVn0EbFj9ZGjEq+RkT6xkYG8JNGtDdqRsv/3kZCLfFGxLGuRnhpyUYXN7lGD3qkRtSa9EbQxOxGZ8TURkEgF0cepw5HlUO0Rh/jxUZyaO5G5IPGRkCTsUarvr5GmLu3Rjy9xEYbjdNGZ9WVRqkTM0bxY1NG+DGnRruW6kbASsJGaYCORpR2Ckc1TRlHmN2SRmo81UZlWR5HqEahRgiseUanV/BG5p3SRlIntkbtfOlGUcnnRhLy6UYVnQtHkssNRwCA00bTvI5GWzGsRsNT40YQ2NdGV8qwRm8BhkZd3GdGfGGuRuVh4UbrYppG374xRit2s0YVHdhG/BhXRpJLmkalfQpHRiXdRlwPyEZeuuJGo4GGRpaQZUb404hG5PI9RueMs0bLkO9GUUmURniLuUbz/QRHHHzGRgNnqUbcxstGvAW2RtjwiEbQRDNG8IUNRldsjUb9RwJHmTsdR5/8EEdcoA9HvdICRwgbrUYs1MRG8ZIER07AyUbu69FGJ48aR+ye80YlBpdGcazGRnWC50bDU9tG3gK5Rp8aN0boSE1GVmzqRsUP6Eb8B6BGhB6+RpRlt0Ywqp5GmnfTRsPCtEaqcZFGF0jbRk8vu0bl0KZGe1QPR0TYyUZVn9lFIMHMRm/BEkfb+Z5GuxaWRj5o1Ea4r7RGA2eqRhUdp0a2hJdGQWDZRkwV+0YK16NGvg5qRtVnkEYqGKBGTKbBRno21EaWIdFGYUP7Rkg/z0Z4eltGWuS6RqaKAUc1zbdG/tSbRrsnb0aRfj9Fke1wRafoQUZEaYRG5T9oRvJBTEZrmrBGo5KaRgKa/EWEnrRGLn8AR/RboEZNBJ9G1sWIRkkMLEZrCZJG1Al5Rnjpf0b4sfJGEMfmRrsn30Y/xvdGnW/JRlCNC0ebxA5HoBqTRgmK3UaMigRHiHSDRgFNhUbG7ZRGr5SORnNGp0b2BghGqRNYRilLAEeWkKlGglGmRo8TAUcdyZlGO9+TRpVUtEauRy1GrkesRuk360b1SohGe/LMRro4+UYqGLBGa5rmRnbg1kbkg11GEUeCRhc3k0ZgZZ9Gi+y7RmEyi0b2hqNGmojsRojS2kaNBttGYPbNRgU0uUYHvdlG+6l7RkymIkZy+dVGZDt5RnsUhkRwPcVGas3mRkymW0Zy6LZGT561RlrTbUY2vMJGdQKyRpkqikbRgMVG+u2rRhlijUYwu3hG1sXpRbDhikZRyepGJfW0RpT2yEYp3PBG9TnQRhG28kb7S85Ghsk5RnS1iUbe4MxG77ijRo/TlUYsZadGeqW5Rsoy2Eb1qNVGQKTYRuKYAEfsnvZG7Y2tRn2uk0ZgVNhG9qgMRxv8+EZX28FGdy3DRgIau0YRx69GkwfgRl3c4UY13p5GrXqTRq8liUbBqG9GYqGxRpXDp0ZDi1ZGE+GdRueMyEYwquVGqDUDRx4nl0Y6gYhGIEEMR9V4zkbTK29GHOv6RvjxAEfpJp1GK/acRjSRn0aze4lGXUtzRhx8s0bB6AZH6gSiRlg5/EXLkM1GhPz6RgAAkEaqz3tG3SRwRtqsWkbf4JRGaxqsRrUm1UZNMwVHCsb+Rq5Hykb3dZ9GI7mnRk2EvEZQ/JZG6SZnRlg5iUYERbFGNJG6RvYXo0a2BIhGaJEMRhQ/mkU8LK1GuI0RR3Zg70Zwva9GmMymRo0oqkZxm5RG3nEyRrpJPkYf9JJGHNqaRo7knUZJLpNGMXeqRqmC20ZIP4RGuB4ERs3Mgkbr4mxGJw92Rpf/xUYYhKxGW6CpRv+QuEZYqDxGyxAlRgMJk0bGy5lG9oaYRlz+gUb5oIZG1rTORtxX1Eb2BqxGb3CkRvRspUZtNLRGnxqoRtLeg0Za04NG6SZ0RiUGIEbY8NhFCKw3RgHNnkaZKqdG2PDMRoAmDEeX/+lGiPSyRs0qtEbFbX1GFYyLRgWjwEZYOZZGCBuCRvJBYkbKwz9GXjqnRptVj0aF6xhGNICbRovboka6SVNGItu/Rty1/kbRkdJGLGW3Rv+hpkY+6JJGbImFRg/6hkbmrsBG8WP6Rr3S50a0t8lGJkLWRl8Yx0baLKRGtgS9RhovzkbYcMRGqz7lRqFn4kbcNb1GtMi6RhWMrUYlhr9GaYCvRn777kUT0FdGFG4DR1/23EbmrlhG+n7GRWQ77UWezZ1GD/qXRnzQUUbUCaZGOhKKRvHSMEbvuJhG9FusRj/Go0Z++5BG5dBbRln1lkah1ohGLm4/Rsc6o0bywa9Gr5SwRgWS0Ua24ohG1ed4RieggEZxrCNFuWsfRu5aw0Yf45FGBFahRiV1v0aWIYNG6aaDRrWme0baikJG7lqBRmWInUaoxqlGpE6JRgwCXkaeXslGX4fuRiLsrEYYhJtG5PKMRrIMlEYN4NBGAivXRjLV1kYbDdtGOoGjRs9mpEZ2PulGeGnvRuQDuEZ+HYJG5dBfRq+UhUavg7hG2izaRrq4rEZkO35GHieMRnGsaEaPUyFGhqdtRpR2tkYVjM1GW7GdRtobZkZAArxGfxkBR2BUrUYpOs5Feja/RX77J0a1FRtGjzFQRlsgfUY6kl5G6Sa7Rnxh2Ub/kAxGvcGPRZH+sUaw4f5GO07RRsBbWEYrh25GVo7ZRu5roEYS8mFG8WO6Rvd1g0Yf9DJG85/NRmbV+0Z7ctlGFtm3RnDfs0aDnuxGu6fYRvAFq0aaiMRGRceDRlkXTkaU9sZGCCyZRvYGSUZH4dlGdXH6RthfyEbfz+FG4XruRuRyxUbPVYFGutpBRiZCtkYW2eFGRGlWRtV4wUVutJlG6ZXsRl+Y4EaDL79GNiuvRiL9uEYVHZpG8rBDRjxOo0aLW+ZGgQSjRqI0r0aGyf1GZRniRqg14UZseNpGbcVnRvH0g0YjSt5GkdzHRiEfqkZyCqxG9Nu0RrUE6Uaw4fhGAc3MRsG5nUa3wItGorTGRmIh3EYhjmpGKhg6RlHasEY7X6lGv/2HRpXDwEZrCclGB06QRnJ5tEYwu+NGvp+jRhlii0b8KdBGcD3aRgisokaZKopGMYigRntytEZU0rNGDU/FRkW2u0bEwoJGaKKVRg3g6UYR9gZHWzHuRuhqpUZH8phGiGOzRiv2dEYaQINGbcXqRnXx20YZ0cNGmLv2RmSqzEZs545G5p2WRlwPgkYjuS5GYFQLRlfKSkaMuaZGH3S7RsqyxUY8LORGmubYRizUrkYxCGZG1ecTRlMFg0Y8vdFG0t7VRpg7ska4DZRGcSypRpvV5kaUduRGR2GnRg96tEb/IetG1jS2RuLYi0bUGtpGzG7ORkyVj0boyNRGykPTRovbjUYLpNdG69HrRrTIeEb8GD9GeHqbRqs+2EYjW7tG3LVFRqW9iEbFj7dG7XxURtobPkaE/JNG9/WdRrDyoUYDeFZGgZW5RVN0V0ZhQ6tGZYiXRtMrn0a9UtdGDU/MRkvIhUbjpaFG99PjRg1gokZ3LS5G5INmRvmPnkbmHbJGxtycRslUbUZxG1tGXikzRlsgYkZ80LdGnDOnRgG8mkZLN9tG6hXdRuyeuEb5oIxG6SYiRmJ/nUYFI/5Gr6WeRlWfLEbarJFGIFKhRjqSlUaS3JVG1kWiRrbz8UYQqQBH3vG0Rs4ZtUaUdpVGSFDKRRQ/LUYG8JBGsb9hRphMeUYxmYdGRPpxRpR2mkZRWqFG+SCsRnQk6kaJsN5G4fqYRr3Bika1JsJGyHb2RsgHyEbdpJNGPZvNRmxnA0cGcOxGvWO3RtVnzEYF9AlHTYTlRnEbo0bWtNFGz3fMRhuNp0b95ZJGO3AORjvfUkZiIZtG0SICRiZTg0bqxAZHHTjjRhrAxUbzjrxGf8i9Rp0RCke7pwFH52rxRsh2GUd2YPlGt9HrRnkYAkcQaZZGZ9WzRjk090ZfmJVGEoOsRuFp0kYVHYtGUjjTRrHQB0cKxtJGR3LvRvJwA0ejgb5GgMipRqfo3Eapk+ZGg8DQRjqSB0dOUQpHWYZ9RhSuVkYbnrRGkjpZRggbMEabxK1Gsp26Ro2ov0ZGlPxGOuMSRy6Q4Ebr4kxGUidPRqAaj0adb4NG76e0RmuJ1EZAk61Gk5iURiQob0Z6FH5Gr4OvRmHD2EZYuf9GQq28RhWMRkYxCJBG/jK0RpYhw0amm7pGGw0/Rli5n0ZHcgZHLNS6Rov9xEaBFfxGphufRit2nEbKobhGmTuFRsG5ska3wO5GPmjKRliohEZEeoJGdOQAR0xmFkfgLchG2N+qRot9q0YLpJ9GajyqRtERn0bk8rNGuB6pRhrRmkYKxv9GVv3cRjf4ekZ4+s1GR+GaRrRZO0bxtAJHiGP8Rv+ym0Z7cutG8IW9Rkp7TEbL/75GLEPmRjvwt0b3081GoxIER1I44EYWaplGjmTuRufMDUddbcdG2N8IR+RyJ0eL7L1GjvWNRtvo2kZCT/1GPtffRq16hEbwhYpGne/pRjC750ZE6eBGAAD/RjTv6EZgZdhGmgjfRoC35kYGAeVG+7rtRlK4E0fV+ANHcL23RqMB/UabxP9GJlOHRgRWw0apJBBHUGvKRhDpoUZif/BGTTMAR05AtEYnsYlGzarFRr89F0dliCBH3FfqRvMO9UZoUSBH5p3ERsxdF0b07IRGBvCNRohSyEYUrgxHaKKkRolBwEalvSRHcSzRRiSXtEbI2AdH46WoRkRpp0YeFgxH6BkER/jTBEe+MPxG6nPXRlP0DUdnRBNHN5oAR9EiCUfF7eBGE3LMRj0bEUeyDBtHovQGR3ty+0YubstGkI+yRtRrF0eIdEVH2gryRvHSoEa0dxdHjmQUR7UV3EaeXhtHtiIeR2Q73kZW/eNGOgH0Rm4j6EZyygBHnysVR7s4EUe6CQFH3aQWRxliD0etWLxGkS0CR3LoH0eC0dJGIMHfRsiHCEcA7wtHYlBMR0tIRkduI/FGf5kHR7mrH0ct8g9H8gEXR8SCDkebpglHDSAURy4uDker/iBHcN8yR3etLkdyyjlHkW0iR+hZ8UYw+wNH9oYYR8oDIkejQStHLGUfRyABF0c3GhJHVR/0Rkku3UaiNOlG2oryRs0MB0fd9RRHGkAOR588A0dnswxH1tYhRyaCNkdeuj5HCOwdRwIr+EYIfR5HXvpMR+P2NEfuWghHI9sYRyUkOkdOgCFHLeEPR4Y4Kkcd+ChHUlYxR+yvTUfNajlHDlxIRwkKakdEOjFH9FscRzZrOEcvnR5Hu1Y9R8WtZEfWNC1H3488R10tdkdpr0xHaa8yRy4QTEeRrVNHzIxRR9GAN0eFaytHW8JBR/xHOkdGVERHRfZvR/AFYkeZGUZH8jBbR+dqZkeqcVFHb/BOR/M9dkf2KIhHTFV4R2DUZ0dzhm1HY65jRxVMWUc7MF5HpJ96R78Ojkcmc4JHJChgRxaZbEdQPGtHBBZjR1Ydhke3AJFHSb2GRzdYhEd5iYdHf1mPR0Akl0dDbY5HecmOR4+Cn0eaF5tHt1GQR0O8oUfWJbpHary9R9+etUc3eLhHuO+6R3nJrEej4bJHpP/JR2VZv0cDp7VHjxHHRwNnwkcFtLVHA4e5R7Cht0fpt8NHgbXYRyie00eARtBH9MzXR9Lv1kfGHNxHkd7eR/5S1ke/PdVHrLzVR5Gt10c/td9His7XR2VZx0eIg8hH91PNRySXwUfNirhHg4DFR6MBy0e+P7tH62K3RwiMuEfcBq9Hs2qtR+Oln0cw24ZHEDiTR1Y9qEe9UpxH8bKNRwl5i0eksI9HyGeUR8daiUdWXYRHc6aUR5QHkUeFK2VHRcc7R5GtN0cv3UZHkX5OR4DmOkcuLilH2zkgR3tyCEfOWQ5HHHxER5CgU0fjZTVHuE03R6YbOUfH+hVHBsELRydxHEfjZR5HfnsmR7w0OEc4ZzFHVYEQR+GpAEfXUipHzrdUR+M2J0eZGcRGnt7jRoofHEdcIAZHCfnMRgRF7Ub3dfxG4frDRlUws0Y7zsVG07ygRoy5m0YjOfNGquDxRu0NkEZikJRG8BZ+RqFnF8UhH5RE0ESHRqOSjkUi29PFh6ePRKpgfMW1hOLFFK5jRQu1QsXmrn/Gqs96xlz+m8ZSp7LG4fqSxtDE3saJcBzHa5r/xgKay8a24vHGLGUDx52RD8e1FSrHqdMcxxoRBceyzCrHeQdGx3DOG8fDkw/H2Q4yx1oTKsfsbxnHgy8px+94IsckqBPH/5AXx0FgCceC4v/G7c0Ox6zcFMcGQRbHiHT/xl66ncYpS5jGB07Lxmznx8YpS7HGeHp7xo0oS8ZMN5bGqmCExijtesYXSN3GPui0xiQoasVrmjfF8/0cxmBUwMVSuB7EhHyYxML1QEUbnjBGpb0pRTOijsW8dDRGUGt9RgbwC0ZXyotGY+6JRgc9PEYjOdFG7isIR/GSBkdvQSBHTDcdR42XHUd1wihH70kWR3EsIketui5HhN4eR+qzNke/fU5HjvVQR2srUEd9PzNHfwhOR3jLhUctoVxHdz4gR5CgLEdCLSFH6WYJR7LuBkcrB9pGXe2iRuSDkUaWIQhGAN7WxbEuwsWgiQxFXdwaxqforca7ForGm2a8xruWC8dTtBfHPqg2x5UDMccX9xbHE+E+x1aOQcfrohbH9bknx2JQNseN1yrH6tU5x1qTS8egyVnHGkBOx+FpI8ejEiDHuM0rx/v6IccsFC/H1Ak0x/lgKMeLrD/H8/1Dx7ZiHccmkxXHO18jx6nTGsf9ZQ/HoacPx4usEccMwgXHJIbnxjGIAMfeghTHBhINx4BIE8cfIxfH6nP7xtY0E8fh+i7HKH74xovszMZkjADHaxrbxmsJ5MYoPhnHVFIOx5F+98akTvTGs2r5xh9jDcfOiOjGxX6kxn/Z18a4HtrG/CmrxrGu2MYQWODGDi2rxnSkq8Yv3bvGNO/Sxq1p8MbjtunGD4vpxpMH48aLbLLGB062xiqp88Y="
]

			}
		],
		"application": {
			"bruker_topspin_parameters": {
				"title": "Echo MAS\n\n-\nl6 = \t3\nplw1 = \t9.7 W (100 kHz)\np1 = \t2.5 us\nd1 = \t7.5 s\no1 = \t-9915 Hz\n---\nprobe : \t1.3mm H122012 mode double\nrange : \t-\nshim : \t1.3mm_H13804_NEO\nSR : \tAlanine/112\nfilter 1H : \tyes\nfilter 13C : \tno\nrotor : \t1342\nB = \t3170\nD = \t2210\nnuR = \t60 kHz\nlevel : \t86%\ngain : \t36\n---\nT_set : \t-15C\nT : \t-15.0C\nT_shim : \t19C\nchiller : \tstrong\ngaz flow : \t2000 lph\nframe cool. : \t1000 mbar\nshin flow : \tyes (strong, air)\n-----",
				"auditp.txt": "##TITLE= Audit trail, TopSpin 4.1.4\n##JCAMPDX= 5.01\n##ORIGIN= Bruker BioSpin GmbH\n##OWNER= labo750\n$$ /opt/nmrdata/data/pf7_TBennett/nmr/PbBrPerovskite.crystal/1003/pdata/1/auditp.txt\n##AUDIT TRAIL=  $$ (NUMBER, WHEN, WHO, WHERE, PROCESS, VERSION, WHAT)\n(   1,<2023-05-26 14:56:28.918 +0200>,<labo750>,<RMN750N>,<cprserver>,<TopSpin 4.1.4>,\n      <new/edc PROCNO=1>)\n(   2,<2023-05-26 15:00:54.404 +0200>,<labo750>,<RMN750N>,<proc1d>,<TopSpin 4.1.4>,\n      <Start of raw data processing\n       efp LB = 5 FT_mod = 6 PKNL = 1 PHC0 = 93.5 PHC1 = 0 TDeff = 6K SI = 8K \n       data hash MD5: 8K\n       8D 7D A4 B1 98 2E 6B 2C 0D F8 52 37 3D 01 68 93>)\n(   3,<2023-05-26 15:04:16.069 +0200>,<labo750>,<RMN750N>,<proc1d>,<TopSpin 4.1.4>,\n      <pk fgphup PHC0 = 1.05 PHC1 = 0 \n       data hash MD5: 8K\n       DA DD C5 D1 32 1F 5D 83 8B 39 60 F7 44 15 23 2C>)\n(   4,<2023-05-26 16:07:31.183 +0200>,<labo750>,<RMN750N>,<audit>,<TopSpin 4.1.4>,\n      <user comment:\n       TITLE=Echo MAS\n       \n       -\n       l6 = \t3\n       plw1 = \t9.7 W (100 kHz)\n       p1 = \t2.5 us\n       d1 = \t7.5 s\n       o1 = \t-9915 Hz\n       ---\n       probe : \t1.3mm H122012 mode double\n       range : \t-\n       shim : \t1.3mm_H13804_NEO\n       SR : \tAlanine/101\n       filter 1H : \tyes\n       filter 13C : \tno\n       rotor : \t1342\n       B = \t3170\n       D = \t2210\n       nuR = \t60 kHz\n       level : \t86%\n       gain : \t36\n       ---\n       T_set : \t-15C\n       T : \t-15.0C\n       T_shim : \t19C\n       chiller : \tstrong\n       gaz flow : \t2000 lph\n       frame cool. : \t1000 mbar\n       shin flow : \tyes (strong, air)\n       -----TITLE_END\n       data hash MD5: 8K\n       DA DD C5 D1 32 1F 5D 83 8B 39 60 F7 44 15 23 2C>)\n(   5,<2023-05-30 08:57:53.058 +0200>,<labo750>,<RMN750N>,<cprserver>,<TopSpin 4.1.4>,\n      <changed parameter F1 SR to -13810.29>)\n(   6,<2023-05-30 09:03:05.618 +0200>,<labo750>,<RMN750N>,<audit>,<TopSpin 4.1.4>,\n      <user comment:\n       TITLE=Echo MAS\n       \n       -\n       l6 = \t3\n       plw1 = \t9.7 W (100 kHz)\n       p1 = \t2.5 us\n       d1 = \t7.5 s\n       o1 = \t-9915 Hz\n       ---\n       probe : \t1.3mm H122012 mode double\n       range : \t-\n       shim : \t1.3mm_H13804_NEO\n       SR : \tAlanine/112\n       filter 1H : \tyes\n       filter 13C : \tno\n       rotor : \t1342\n       B = \t3170\n       D = \t2210\n       nuR = \t60 kHz\n       level : \t86%\n       gain : \t36\n       ---\n       T_set : \t-15C\n       T : \t-15.0C\n       T_shim : \t19C\n       chiller : \tstrong\n       gaz flow : \t2000 lph\n       frame cool. : \t1000 mbar\n       shin flow : \tyes (strong, air)\n       -----TITLE_END\n       data hash MD5: 8K\n       DA DD C5 D1 32 1F 5D 83 8B 39 60 F7 44 15 23 2C>)\n##END=\n\n$$ hash MD5\n$$ 34 11 48 AB 93 57 2B F5 10 65 25 77 96 96 86 CB\n",
				"audita.txt": "##TITLE= Audit trail, TopSpin 4.1.4\n##JCAMPDX= 5.01\n##ORIGIN= Bruker BioSpin GmbH\n##OWNER= labo750\n$$ /opt/nmrdata/data/pf7_TBennett/nmr/PbBrPerovskite.crystal/1003/audita.txt\n##AUDIT TRAIL=  $$ (NUMBER, WHEN, WHO, WHERE, PROCESS, VERSION, WHAT)\n(   1,<2023-05-26 14:56:28.919 +0200>,<labo750>,<RMN750N>,<cprserver>,<TopSpin 4.1.4>,\n      <new/edc EXPNO=1003 PROCNO=1>)\n(   2,<2023-05-26 14:56:30.878 +0200>,<labo750>,<RMN750N>,<cprserver>,<TopSpin 4.1.4>,\n      <changed parameter 1 D 1 to 7.500000000>)\n(   3,<2023-05-26 12:56:55.969 +0000>,<labo750>,<RMN750N>,<go4>,<TopSpin 4.1.4>,\n      <acquisition in progress>)\n(   4,<2023-05-26 12:58:58.416 +0000>,<labo750>,<RMN750N>,<go4>,<TopSpin 4.1.4>,\n      <created by zg on 'AvanceNeo750' (RMN750N) by user 'labo750'\n       on data set with UUID 'cb2b6d46-fbc4-11ed-97b4-0030d62dd915'\n       started at 2023-05-26 12:56:55.975 +0000, POWCHK disabled, PULCHK disabled,\n       completed at 2023-05-26 12:58:58.412 +0000\n       configuration hash MD5:\n       68 91 D2 A3 BD AE 0C B4 B3 57 1B 77 BF 81 DD FE\n       double data hash MD5: 15000\n       C6 28 FE F6 FD 78 00 6E 61 DB 9A AE 9A 53 9A CD>)\n##END=\n\n$$ hash MD5\n$$ 0D 41 5A 09 D4 BE B1 50 A2 AA AF AD 62 D4 CA A1\n",
				"acqus": "##TITLE= Parameter file, TopSpin 4.1.4\n##JCAMPDX= 5.0\n##DATATYPE= Parameter Values\n##NPOINTS= 5\t$$ modification sequence number\n##ORIGIN= Bruker BioSpin GmbH\n##OWNER= labo750\n$$ 2023-05-26 14:58:59.241 +0200  labo750@RMN750N\n$$ /opt/nmrdata/data/pf7_TBennett/nmr/PbBrPerovskite.crystal/1003/acqus\n$$ process /opt/topspin4.1.4/prog/mod/acqdataserver\n##$ACQT0= 0\n##$AMP= (0..31)\n100 100 100 100 100 100 100 100 100 100 100 100 100 100 100 100 100 100\n100 100 100 100 100 100 100 100 100 100 100 100 100 100\n##$AMPCOIL= (0..32)\n-1 0 0 0 0 0 0 0 0 0 0 0 0 0 0 0 0 0 0 0 0 0 0 0 0 0 0 0 0 0 0 0 0\n##$AQSEQ= 0\n##$AQ_mod= 3\n##$AUNM= <au_zgonly>\n##$AUTOPOS= <>\n##$BF1= 750.05\n##$BF2= 188.600223\n##$BF3= 750.05\n##$BF4= 750.05\n##$BF5= 750.05\n##$BF6= 750.05\n##$BF7= 750.05\n##$BF8= 750.05\n##$BWFAC= (0..63)\n0 0 0 0 0 0 0 0 0 0 0 0 0 0 0 0 0 0 0 0 0 0 0 0 0 0 0 0 0 0 0 0 0 0 0 0\n0 0 0 0 0 0 0 0 0 0 0 0 0 0 0 0 0 0 0 0 0 0 0 0 0 0 0 0\n##$BYTORDA= 0\n##$CHANFCU= (0..24)\n0 1 0 0 2 0 0 0 0 0 0 0 0 0 0 0 0 0 0 0 0 0 0 0 0\n##$CHANREC= (0..24)\n0 1 0 0 2 0 0 0 0 0 0 0 0 0 0 0 0 0 0 0 0 0 0 0 0\n##$CHEMSTR= <none>\n##$CNST= (0..63)\n1 1 1 1 1 1 1 1 1 1 1 -2 1 1 1 1 1 1 1 1 1 1 1 1 1 0 1 1 1 1 1 60000 1\n1 1 1 1 1 1 1 1 1 1 1 1 1 1 1 1 1 1 1 1 1 1 1 1 1 1 1 1 1 1 1\n##$CPDPRG= (0..8)\n<> <mlev> <spinal64> <mlev> <mlev> <mlev> <mlev> <mlev> <mlev>\n##$D= (0..63)\n3e-06 7.5 2e-05 3e-06 2e-05 0 1.5e-05 3e-06 0 0 5.5e-06 0 0 0 0 0 0 0 0\n0 0 0.05 1e-06 0 0 1e-06 1e-06 1e-06 1e-06 1e-06 0 0 0 0 0 0 0 0 0 0 0\n0 0 0 0 0 0 0 0 0 0 0 0 0 0 0 0 0 0 0 0 0 0 0\n##$DATE= 1685105938\n##$DATE_START= 1685105815\n##$DE= 4.8\n##$DE1= 4.5\n##$DE2= 2\n##$DEADC= 0.5\n##$DECBNUC= <off>\n##$DECIM= 80\n##$DECNUC= <off>\n##$DECSTAT= 4\n##$DEPA= 4.5\n##$DERX= 1.5\n##$DIGMOD= 1\n##$DIGTYP= 17\n##$DR= 32\n##$DS= 0\n##$DSPFIRM= 0\n##$DSPFVS= 20\n##$DTYPA= 2\n##$EXP= <>\n##$ExpStatus= 4\n##$FCUCHAN= (0..9)\n0 1 4 0 0 0 0 0 0 0\n##$FILCOR= 0\n##$FL1= 90\n##$FL2= 90\n##$FL3= 90\n##$FL4= 90\n##$FN_INDIRECT= (0..7)\n0 0 0 0 0 0 0 0\n##$FOV= 20\n##$FQ1LIST= <freqlist>\n##$FQ2LIST= <hetcor.jos>\n##$FQ3LIST= <freqlist>\n##$FQ4LIST= <freqlist>\n##$FQ5LIST= <freqlist>\n##$FQ6LIST= <freqlist>\n##$FQ7LIST= <freqlist>\n##$FQ8LIST= <freqlist>\n##$FS= (0..7)\n83 83 83 83 83 83 83 83\n##$FTLPGN= 0\n##$FW= 2.4e+08\n##$FnILOOP= 0\n##$FnMODE= 0\n##$FnTYPE= 0\n##$GPNAM= (0..31)\n<sine.100> <sine.100> <sine.100> <sine.100> <sine.100> <sine.100> <sine.100>\n<sine.100> <sine.100> <sine.100> <sine.100> <sine.100> <sine.100> <sine.100>\n<sine.100> <sine.100> <sine.100> <sine.100> <sine.100> <sine.100> <sine.100>\n<sine.100> <sine.100> <sine.100> <sine.100> <sine.100> <sine.100> <sine.100>\n<sine.100> <sine.100> <sine.100> <sine.100>\n##$GPX= (0..31)\n0 0 0 0 0 0 0 0 0 0 0 0 0 0 0 0 0 0 0 0 0 0 0 0 0 0 0 0 0 0 0 0\n##$GPY= (0..31)\n0 0 0 0 0 0 0 0 0 0 0 0 0 0 0 0 0 0 0 0 0 0 0 0 0 0 0 0 0 0 0 0\n##$GPZ= (0..31)\n0 0 0 0 0 0 0 0 0 0 0 0 0 0 0 0 0 0 0 0 0 0 0 0 0 0 0 0 0 0 0 0\n##$GRPDLY= 68\n##$HDDUTY= 20\n##$HDRATE= 20\n##$HGAIN= (0..3)\n2000 0 0 0\n##$HL1= 0\n##$HL2= 90\n##$HL3= 90\n##$HL4= 90\n##$HOLDER= 0\n##$HPMOD= (0..32)\n0 1 1 0 0 0 0 0 0 0 0 0 0 0 0 0 0 0 0 0 0 0 0 0 0 0 0 0 0 0 0 0 0\n##$HPPRGN= 0\n##$IN= (0..63)\n0 0 0 0 0 0 0 0 0 0 0 0 0 0 0 0 0 0 1.35198267882399e+45 0 0 0 0 0 0 0\n0 0 0 0 0 0 0.001 0.001 0.001 0.001 0.001 0.001 0.001 0.001 0.001 0.001\n0.001 0.001 0.001 0.001 0.001 0.001 0.001 0.001 0.001 0.001 0.001 0.001\n0.001 0.001 0.001 0.001 0.001 0.001 0.001 0.001 0.001 0.001\n##$INF= (0..7)\n0 0 0 0 0 0 0 0\n##$INP= (0..63)\n0 0 0 0 0 0 0 0 0 0 0 0 0 0 0 0 0 0 0 0 0 0 0 0 0 0 0 0 0 0 0 0 0 0 0 0\n0 0 0 0 0 0 0 0 0 0 0 0 0 0 0 0 0 0 0 0 0 0 0 0 0 0 0 0\n##$INSTRUM= <AvanceNeo750>\n##$INTEGFAC= (0..63)\n0 0 0 0 0 0 0 0 0 0 0 0 0 0 0 0 0 0 0 0 0 0 0 0 0 0 0 0 0 0 0 0 0 0 0 0\n0 0 0 0 0 0 0 0 0 0 0 0 0 0 0 0 0 0 0 0 0 0 0 0 0 0 0 0\n##$L= (0..31)\n0 2 1 1 1 1 3 1 1 1 1 1 1 1 1 1 0 1 1 1 1 1 1 1 1 1 0 1 1 1 1 4000\n##$LFILTER= -1\n##$LGAIN= -1\n##$LINPSTP= 0\n##$LOCKED= no\n##$LOCKFLD= -1\n##$LOCKGN= -1\n##$LOCKPOW= -1\n##$LOCKPPM= -1\n##$LOCNUC= <off>\n##$LOCPHAS= -1\n##$LOCSHFT= no\n##$LOCSW= 0\n##$LTIME= -1\n##$MASR= 60000\n##$MULEXPNO= (0..15)\n0 0 0 0 0 0 0 0 0 0 0 0 0 0 0 0\n##$NBL= 1\n##$NC= 0\n##$NLOGCH= 4\n##$NOVFLW= 0\n##$NS= 16\n##$NUC1= <1H>\n##$NUC2= <13C>\n##$NUC3= <off>\n##$NUC4= <off>\n##$NUC5= <off>\n##$NUC6= <off>\n##$NUC7= <off>\n##$NUC8= <off>\n##$NUCLEUS= <off>\n##$NUSLIST= <automatic>\n##$NusAMOUNT= 100\n##$NusFPNZ= no\n##$NusJSP= 0\n##$NusSEED= 54321\n##$NusSPTYPE= 0\n##$NusT2= 1\n##$NusTD= 0\n##$O1= -9915\n##$O2= 0\n##$O3= 0\n##$O4= 0\n##$O5= 11276.42\n##$O6= 11276.42\n##$O7= 11276.42\n##$O8= 11276.42\n##$OVERFLW= 0\n##$P= (0..63)\n0 2.5 11.3 2.6 1.5 1.35 0 0 0 3.2 0 5 0 0 0.7 3000 1000 0 0 0 0 0 0 0 0\n0 0 0 0 0 3 5.2 0 0 0 0 0 0 0 0 0 0 0 0 0 0 0 0 0 0 0 0 0 0 0 0 0 0 0 0\n0 0 0 0\n##$PACOIL= (0..32)\n1 0 0 3 2 0 0 0 0 0 0 0 0 0 0 0 0 0 0 0 0 0 0 0 0 0 0 0 0 0 0 0 0\n##$PAPS= 0\n##$PARMODE= 0\n##$PCPD= (0..9)\n100 100 100 100 100 100 100 100 100 100\n##$PEXSEL= (0..9)\n1 1 1 1 1 1 1 1 1 1\n##$PHCOR= (0..31)\n0 0 0 0 0 0 0 0 0 75 0 0 0 0 0 0 0 0 0 0 0 0 0 0 0 0 0 0 0 0 0 0\n##$PHLIST= <>\n##$PH_ref= 46\n##$PL= (0..63)\n120 20.3 4 2 120 3 120 120 120 120 120 1.3 3 6.4 120 120 120 120 120 120\n120 120 120 120 120 120 120 120 120 120 120 120 120 120 120 120 120 120\n120 120 120 120 120 120 120 120 120 120 120 120 120 120 120 120 120 120\n120 120 120 120 120 120 120 120\n##$PLSTEP= 0.1\n##$PLSTRT= -6\n##$PLW= (0..63)\n-1 9.7 0 -1 -1 -1 -1 -1 -1 -1 -1 -1 -1 -1 -1 -1 -1 -1 -1 -1 -1 -1 -1 -1\n-1 -1 -1 -1 -1 -1 -1 -1 -1 -1 -1 -1 -1 -1 -1 -1 -1 -1 -1 -1 -1 -1 -1 -1\n-1 -1 -1 -1 -1 -1 -1 -1 -1 -1 -1 -1 -1 -1 -1 -1\n##$PLWMAX= (0..7)\n457.7586 0 0 0 0 0 0 0\n##$PQPHASE= 0\n##$PQSCALE= 0\n##$PR= 1\n##$PRECHAN= (0..32)\n-1 0 2 -1 3 -1 4 -1 1 -1 -1 -1 -1 -1 -1 -1 -1 -1 -1 -1 -1 -1 -1 -1 -1 -1\n-1 -1 -1 -1 -1 -1 -1\n##$PROBHD= <H122012_0003 (PH MAS DVT 750W4 BL1.3 X/Y/H)>\n##$PROBINPUTS= (0..15)\n<1H> <31P-15N> <1H/31P-15N> <> <> <> <> <> <> <> <> <> <> <> <> <>\n##$PULPROG= <pf_echomas>\n##$PW= 0\n##$PYNM= <acqu.py>\n##$ProjAngle= 0\n##$QNP= 1\n##$RECCHAN= (0..9)\n0 1 4 0 0 0 0 0 0 0\n##$RECPH= 0\n##$RECPRE= (0..24)\n-1 0 -1 -1 4 -1 -1 -1 -1 -1 -1 -1 -1 -1 -1 -1 -1 -1 -1 -1 -1 -1 -1 -1 -1\n##$RECPRFX= (0..32)\n1 0 1 1 1 0 0 0 0 0 0 0 0 0 0 0 0 0 0 0 0 0 0 0 0 0 0 0 0 0 0 0 0\n##$RECSEL= (0..24)\n0 0 1 0 0 0 0 0 0 0 0 0 0 0 0 0 0 0 0 0 0 0 0 0 0\n##$RG= 90.5\n##$RO= 0\n##$RSEL= (0..24)\n0 1 0 0 4 0 0 0 0 0 0 0 0 0 0 0 0 0 0 0 0 0 0 0 0\n##$SAMPLEID= <>\n##$SELREC= (0..24)\n0 0 0 0 0 0 0 0 0 0 0 0 0 0 0 0 0 0 0 0 0 0 0 0 0\n##$SFO1= 750.040085\n##$SFO2= 188.600223\n##$SFO3= 750.05\n##$SFO4= 750.05\n##$SFO5= 750.06127642\n##$SFO6= 750.06127642\n##$SFO7= 750.06127642\n##$SFO8= 750.06127642\n##$SHAPPR= (0..15)\n1 1 1 1 1 1 1 1 1 1 1 1 1 1 1 1\n##$SOLVENT= <None>\n##$SOLVOLD= <off>\n##$SP= (0..63)\n120 6 6.5 0 0 0 0 0 0 0 0 0 0 0 0 0 150 150 150 150 150 150 150 150 150\n150 150 150 150 150 150 150 120 120 120 120 120 120 120 120 120 120 120\n120 120 120 120 120 120 120 120 120 120 120 120 120 120 120 120 120 120\n120 120 120\n##$SPECTR= 0\n##$SPINCNT= 0\n##$SPNAM= (0..63)\n<ramp90100.100> <tcn55> <ramp.75> <gauss> <gauss> <gauss> <gauss> <gauss>\n<gauss> <gauss> <gauss> <gauss> <gauss> <gauss> <gauss> <gauss> <gauss>\n<gauss> <gauss> <gauss> <gauss> <gauss> <gauss> <gauss> <gauss> <gauss>\n<gauss> <gauss> <gauss> <gauss> <gauss> <gauss> <> <> <> <> <> <> <> <>\n<> <> <> <> <> <> <> <> <> <> <> <> <> <> <> <> <> <> <> <> <> <> <> <>\n##$SPOAL= (0..63)\n0.5 0.5 0.5 0.5 0.5 0.5 0.5 0.5 0.5 0.5 0.5 0.5 0.5 0.5 0.5 0.5 0.5 0.5\n0.5 0.5 0.5 0.5 0.5 0.5 0.5 0.5 0.5 0.5 0.5 0.5 0.5 0.5 0.5 0.5 0.5 0.5\n0.5 0.5 0.5 0.5 0.5 0.5 0.5 0.5 0.5 0.5 0.5 0.5 0.5 0.5 0.5 0.5 0.5 0.5\n0.5 0.5 0.5 0.5 0.5 0.5 0.5 0.5 0.5 0.5\n##$SPOFFS= (0..63)\n0 0 0 0 0 0 0 0 0 0 0 0 0 0 0 0 0 0 0 0 0 0 0 0 0 0 0 0 0 0 0 0 0 0 0 0\n0 0 0 0 0 0 0 0 0 0 0 0 0 0 0 0 0 0 0 0 0 0 0 0 0 0 0 0\n##$SPPEX= (0..63)\n0 0 0 0 0 0 0 0 0 0 0 0 0 0 0 0 0 0 0 0 0 0 0 0 0 0 0 0 0 0 0 0 0 0 0 0\n0 0 0 0 0 0 0 0 0 0 0 0 0 0 0 0 0 0 0 0 0 0 0 0 0 0 0 0\n##$SPW= (0..63)\n0 0 0 0 0 0 0 0 0 0 0 0 0 0 0 0 0 0 0 0 0 0 0 0 0 0 0 0 0 0 0 0 0 0 0 0\n0 0 0 0 0 0 0 0 0 0 0 0 0 0 0 0 0 0 0 0 0 0 0 0 0 0 0 0\n##$SUBNAM= (0..9)\n<''> <''> <''> <''> <''> <''> <''> <''> <''> <''>\n##$SW= 333.315518729909\n##$SWIBOX= (0..32)\n0 1 0 0 6 0 0 0 0 0 0 0 0 0 0 0 0 0 0 0 0 0 0 0 0 0 0 0 0 0 0 0 0\n##$SW_h= 250000\n##$SWfinal= 0\n##$SigLockShift= 0\n##$TD= 15000\n##$TD0= 1\n##$TD_INDIRECT= (0..7)\n0 0 0 0 0 0 0 0\n##$TDav= 1\n##$TE= 258.16\n##$TE1= 258.16\n##$TE2= 0\n##$TE3= 0\n##$TE4= 0\n##$TEG= 300\n##$TE_MAGNET= 0\n##$TE_PIDX= 1\n##$TE_RAW= 258.16\n##$TE_STAB= (0..9)\n2 2 0 0 0 0 0 0 0 0\n##$TOTROT= (0..63)\n0 0 0 0 0 0 0 0 0 0 0 0 0 0 0 0 0 0 0 0 0 0 0 0 0 0 0 0 0 0 0 0 0 0 0 0\n0 0 0 0 0 0 0 0 0 0 0 0 0 0 0 0 0 0 0 0 0 0 0 0 0 0 0 0\n##$TUBE_TYPE= <>\n##$USERA1= <user>\n##$USERA10= <>\n##$USERA2= <user>\n##$USERA3= <user>\n##$USERA4= <user>\n##$USERA5= <user>\n##$USERA6= <>\n##$USERA7= <>\n##$USERA8= <>\n##$USERA9= <>\n##$UUID= <cb2b6d46-fbc4-11ed-97b4-0030d62dd915>\n##$V9= 5\n##$VALIDCODE= -1\n##$VALIST= <valist>\n##$VCLIST= <>\n##$VDLIST= <>\n##$VPLIST= <>\n##$VTLIST= <>\n##$WAVEMAKER= (0..7)\n<> <> <> <> <> <> <> <>\n##$WBST= 1024\n##$WBSW= (0..7)\n5 10 10 10 10 10 10 10\n##$XGAIN= (0..3)\n670 0 0 0\n##$XL= 0\n##$YL= 0\n##$YMAX_a= 11956520308\n##$YMIN_a= -3550969025\n##$ZGOPTNS= <-Dtop>\n##$ZL1= 120\n##$ZL2= 120\n##$ZL3= 120\n##$ZL4= 120\n##$scaledByNS= no\n##$scaledByRG= no\n##$shimCoilTempK= 294.15\n##END=\n",
				"procs": "##TITLE= Parameter file, TopSpin 4.1.4\n##JCAMPDX= 5.0\n##DATATYPE= Parameter Values\n##NPOINTS= 5\t$$ modification sequence number\n##ORIGIN= Bruker BioSpin GmbH\n##OWNER= labo750\n$$ 2023-05-30 08:57:53.063 +0200  labo750@RMN750N\n$$ /opt/nmrdata/data/pf7_TBennett/nmr/PbBrPerovskite.crystal/1003/pdata/1/procs\n$$ process /opt/topspin4.1.4/prog/mod/dataserver\n##$ABSF1= 0\n##$ABSF2= 0\n##$ABSG= 0\n##$ABSL= 0\n##$ALPHA= 0\n##$AQORDER= 0\n##$ASSFAC= 0\n##$ASSFACI= 0\n##$ASSFACX= 0\n##$ASSWID= 0\n##$AUNMP= <proc_1d>\n##$AXLEFT= 0\n##$AXNAME= <>\n##$AXNUC= <1H>\n##$AXRIGHT= 0\n##$AXTYPE= 0\n##$AXUNIT= <>\n##$AZFE= 0.1\n##$AZFW= 0.5\n##$BCFW= 0\n##$BC_mod= 0\n##$BYTORDP= 0\n##$COROFFS= 0\n##$CY= 10\n##$DATMOD= 1\n##$DC= 0\n##$DFILT= <>\n##$DTYPP= 0\n##$ERETIC= no\n##$F1P= 22.09256572963\n##$F2P= -17.0016701484544\n##$FCOR= 1\n##$FTSIZE= 8192\n##$FT_mod= 6\n##$GAMMA= 0\n##$GB= 0\n##$INTBC= 1\n##$INTSCL= 1\n##$ISEN= 128\n##$LB= 5\n##$LEV0= 0\n##$LPBIN= 0\n##$MAXI= 50\n##$MC2= 0\n##$MEAN= 0\n##$ME_mod= 0\n##$MI= 1\n##$MddCEXP= no\n##$MddCT_SP= no\n##$MddF180= no\n##$MddLAMBDA= 0\n##$MddMEMORY= 0\n##$MddMERGE= 0\n##$MddNCOMP= 0\n##$MddNITER= 0\n##$MddNOISE= 0\n##$MddPHASE= 0\n##$MddSEED= 0\n##$MddSRSIZE= 0\n##$Mdd_CsALG= 0\n##$Mdd_CsLAMBDA= 0\n##$Mdd_CsNITER= 0\n##$Mdd_CsNORM= 0\n##$Mdd_CsVE= no\n##$Mdd_CsZF= 0\n##$Mdd_LrLAMBDA= 0\n##$Mdd_LrNITER= 0\n##$Mdd_LrRANK= 0\n##$Mdd_LrZF= 0\n##$Mdd_mod= 0\n##$NCOEF= 0\n##$NC_proc= 10\n##$NLEV= 6\n##$NOISF1= 5\n##$NOISF2= -5\n##$NSP= 0\n##$NTH_PI= 0\n##$NZP= 0\n##$OFFSET= 171.8521\n##$PC= 0.2\n##$PHC0= 94.55\n##$PHC1= 0\n##$PH_mod= 1\n##$PKNL= yes\n##$PPARMOD= 0\n##$PPDIAG= 0\n##$PPIPTYP= 0\n##$PPMPNUM= 2147483647\n##$PPRESOL= 1\n##$PSCAL= 0\n##$PSIGN= 0\n##$PYNMP= <proc.py>\n##$RDF1= 0\n##$RDF2= 0\n##$RDFWHM= 0\n##$RDINT= 0\n##$RDPOS= 0\n##$REVERSE= no\n##$SF= 750.036189709961\n##$SI= 8192\n##$SIGF1= 40\n##$SIGF2= 20\n##$SINO= 16\n##$SIOLD= 8192\n##$SPECTYP= <>\n##$SREF_mod= 1\n##$SREGLST= <RRRRRRRR>\n##$SSB= 0\n##$STSI= 8192\n##$STSR= 0\n##$SW_p= 250000\n##$SYMM= 0\n##$S_DEV= 0\n##$TDeff= 6144\n##$TDoff= 0\n##$TI= <>\n##$TILT= no\n##$TM1= 0\n##$TM2= 0\n##$TOPLEV= 0\n##$USERP1= <user>\n##$USERP10= <>\n##$USERP2= <user>\n##$USERP3= <user>\n##$USERP4= <user>\n##$USERP5= <user>\n##$USERP6= <>\n##$USERP7= <>\n##$USERP8= <>\n##$USERP9= <>\n##$WDW= 1\n##$XDIM= 0\n##$YMAX_p= 344521024\n##$YMIN_p= -9183427\n##END=\n"
			},
			"dmfit": {
				"from_filename": "S:/Bruker/TopSpin750/data/pf7_TBennett/nmr/PbBrPerovskite.crystal/1003/pdata/1/1r",
				"save_date": "2023-11-11T17:12:12Z",
				"from_title": "Echo MAS",
				"origin": "pf_echomas 1H PbBrPerovskite 1003_1 1r -  labo750\n$$ 2023-05-30 08:57:53.063 +0200  labo750@RMN750N\n$$ /opt/nmrdata/data/pf7_TBennett/nmr/PbBrPerovskite.crystal/1003/pdata/1/procs\n$$ process /opt/topspin4.1.4/prog/mod/dataserver\n S:/Bruker/TopSpin750/data/pf7_TBennett/nmr/PbBrPerovskite.crystal/1003/pdata/1/1r"
			}
		}
	}
}
