# Supplementary material for: Structural dynamics of melting and glass formation in a two-dimensional hybrid perovskite
Source: Nat Commun. 2025 Aug 18;16:7696. doi: 10.1038/s41467-025-61410-z (PMC12361452; doi:10.1038/s41467-025-61410-z)
Supplement: Supplementary file 4 — Source Data [file 41467_2025_61410_MOESM4_ESM.zip › Source Data/NMR_Source_Data/[750] PbBrPerovskite_crystal - 13C{1H} CP 350us 60kHz.fxml]

<?xml version="1.0" encoding="utf-8" ?>
<NMRFit>
<FitParameters>
	<timestamp>2023-11-12T13:21:40Z</timestamp>
	<DMFitVersion>20230120</DMFitVersion>
	<FitMode>0</FitMode>
	<FitModeAsc>Fit 1D</FitModeAsc>
	<Sdev>88127.3482</Sdev>
	<ComputeParam>
		<ShapeSize>4096</ShapeSize>
		<npasab>64</npasab>
		<ssbMax>10</ssbMax>
		<QuadStep>15</QuadStep>
		<EtaStep>11</EtaStep>
		<CptThreshold>99</CptThreshold>
		<CSAStep>15</CSAStep>
		<MinCSAStep>50</MinCSAStep>
		<GaussMult>0.75</GaussMult>
		<SWMult>4</SWMult>
	</ComputeParam>
	<Dimension>F2
		<nucleus>13C</nucleus>
		<frequency>188.5966198</frequency>
		<BaseLine>
			<BLmode>Polynomial</BLmode>
			<Baseline0>-79209.02597</Baseline0>
			<Baseline1>-0.410390127</Baseline1>
			<Baseline2>0</Baseline2>
			<Baseline3>0</Baseline3>
		</BaseLine>
		<line>
			<ModelName>Gaus/Lor</ModelName>
			<amp>1392140.067</amp>
			<pos  Unit="ppm">25.61652581</pos>
			<wid  Unit="ppm">1.165207226</wid>
			<gl>0.5</gl>
			<T2>1.448481836</T2>
		</line>
		<line>
			<ModelName>Gaus/Lor</ModelName>
			<amp>1119261.494</amp>
			<pos  Unit="ppm">29.09158505</pos>
			<wid  Unit="ppm">1.357223436</wid>
			<gl>0.5</gl>
			<T2>1.24355464</T2>
		</line>
		<line>
			<ModelName>Gaus/Lor</ModelName>
			<amp>1381758.607</amp>
			<pos  Unit="ppm">48.78522094</pos>
			<wid  Unit="ppm">1.224349817</wid>
			<gl>0.5</gl>
			<T2>1.378512479</T2>
		</line>
		<line>
			<ModelName>Gaus/Lor</ModelName>
			<amp>1417616.974</amp>
			<pos  Unit="ppm">51.57301318</pos>
			<wid  Unit="ppm">1.081925641</wid>
			<gl>0.5</gl>
			<T2>1.559979205</T2>
		</line>
		<line>
			<ModelName>Gaus/Lor</ModelName>
			<amp Fit="*" >885957.8088</amp>
			<pos Fit="*"  Unit="ppm">122.0551125</pos>
			<wid  Unit="ppm">1.207179642</wid>
			<gl>0.5</gl>
			<T2>1.398119586</T2>
		</line>
		<line>
			<ModelName>Gaus/Lor</ModelName>
			<amp Fit="*" >3770354.392</amp>
			<pos Fit="*"  Unit="ppm">124.3791088</pos>
			<wid  Unit="ppm">0.8673469388</wid>
			<gl>0.5</gl>
			<T2>1.94591279</T2>
		</line>
		<line>
			<ModelName>Gaus/Lor</ModelName>
			<amp Fit="*" >2589611.478</amp>
			<pos Fit="*"  Unit="ppm">125.4336512</pos>
			<wid  Unit="ppm">1.207179642</wid>
			<gl>0.5</gl>
			<T2>1.398119586</T2>
		</line>
		<line>
			<ModelName>Gaus/Lor</ModelName>
			<amp Fit="*" >3305936.982</amp>
			<pos Fit="*"  Unit="ppm">126.426094</pos>
			<wid  Unit="ppm">1.207179642</wid>
			<gl>0.5</gl>
			<T2>1.398119586</T2>
		</line>
		<line>
			<ModelName>Gaus/Lor</ModelName>
			<amp Fit="*" >1701261.148</amp>
			<pos Fit="*"  Unit="ppm">129.236763</pos>
			<wid  Unit="ppm">1.207179642</wid>
			<gl>0.5</gl>
			<T2>1.398119586</T2>
		</line>
		<line>
			<ModelName>Gaus/Lor</ModelName>
			<amp Fit="*" >327466.8618</amp>
			<pos Fit="*"  Unit="ppm">133.0244688</pos>
			<wid  Unit="ppm">1.207179642</wid>
			<gl>0.5</gl>
			<T2>1.398119586</T2>
		</line>
		<line>
			<ModelName>Gaus/Lor</ModelName>
			<amp Fit="*"  Error="190517.69585">508037.6058</amp>
			<pos Fit="*"  Unit="ppm" Error="0.21844">133.8772476</pos>
			<wid  Unit="ppm">1.207179642</wid>
			<gl>0.5</gl>
			<T2>1.398119586</T2>
		</line>
	</Dimension>
</FitParameters>
<GraphParameters>
	<Dimensions>
		<X>
			<min>30175.45917</min>
			<max>1885.966198</max>
			<tic>1885.966198</tic>
		</X>
		<Amp>
			<min>-482297.6188</min>
			<max>4288205.025</max>
		</Amp>
	</Dimensions>
</GraphParameters>
<DataFile>
	<FileName>[750] PbBrPerovskite_crystal - 13C{1H} CP 350us 60kHz.csdf</FileName>
	<FileTitle>13C VACP MAS 60</FileTitle>
</DataFile>
</NMRFit>
