# Supplementary material for: Structural dynamics of melting and glass formation in a two-dimensional hybrid perovskite
Source: Nat Commun. 2025 Aug 18;16:7696. doi: 10.1038/s41467-025-61410-z (PMC12361452; doi:10.1038/s41467-025-61410-z)
Supplement: Supplementary file 4 — Source Data [file 41467_2025_61410_MOESM4_ESM.zip › Source Data/NMR_Source_Data/[750] PbBrPerovskite_glass - 1H DH3 250us 60kHz.csdf]

{
	"csdm": {
		"version": "1.0",
		"read_only": false,
		"description": "DH3 250 us",
		"origin": "pf_inadR 1H-1H PbBrPerovskite 1012_1 2rr -  labo750\r\n$$ 2023-11-12 15:46:14.101 +0100  CEMHTI/florian@florian-port2\r\n$$ S:/Bruker/TopSpin750/data/pf7_TBennett/nmr/PbBrPerovskite.glass/1012/pdata/1/procs\r\n$$ process C:/Bruker/TopSpin4.0.1/prog/mod/dataserver.exe\r\n S:/Bruker/TopSpin750/data/pf7_TBennett/nmr/PbBrPerovskite.glass/1012/pdata/1/2rr",
		"timestamp": "2023-11-12T14:46:40Z",
		"dimensions": [
			{
				"type": "linear",
				"count": 512,
				"quantity_name": "Frequency",
				"increment": "-122.0703125 Hz",
				"coordinates_offset": "34839.03773 Hz",
				"origin_offset": "750.036496 MHz",
				"label": "1H - Frequency",
				"reciprocal": {
					"quantity_name": "time",
					"label": "1H - time"
				}
			},
			{
				"type": "linear",
				"count": 64,
				"quantity_name": "Frequency",
				"increment": "-234.375 Hz",
				"coordinates_offset": "10284.99898 Hz",
				"origin_offset": "750.0373 MHz",
				"label": "1H - Frequency",
				"reciprocal": {
					"quantity_name": "time",
					"label": "1H - time"
				}
			}
		],
		"dependent_variables": [
			{
				"type": "internal",
				"name": "NMR Spectrum",
				"encoding": "base64",
				"numeric_type": "float32",
				"quantity_type": "scalar",
				"components": 
[
"8kEPxNEAlsMS8nHEiPSHxGWZR8U+6BvFNBGVxEU2R8UOvjbFP0YZxWL/CMVmZpLD1XjBxJSHNUPfT2fEtZUGxQKa/sRJHRnFih/vw39If8IT8ppE1laGxHPGQsX3dY/FKljQxXREBMagieTFsowcxQ6cP8SdgApETkBbRDarRkO8BZJBsVCzQzkjOsQK16tD6gRMROf7z0QmwtJDSQw4xPvLmUSHFulD+aCGRCt2UUXjtglFQKTlxGdEqkScMxlFUOsERXiLQEX1SkRFx7r9RGB2QUUT4V5FJlOURJ0RkURp73ZFwaiVRTlFMEXXoyTEZDvhxNQJvkQxCB5Fv31lQzLmJsNrmkjFcugAxWBU+0RX219FVv2URfHjL0WkTkZEFK7WRKUsqUR80IHE0m8pRLZiQcQi/fTEecdYRYHVk0XJVHlDbVavxAc98USXbupEi2wnw4cWPkUMAtvDbVY9xdLeesQpy43ExtzAxCBBC8QMAuvDsq4RRfvLuUSKjvZE6Eg4xAKavMQbno7D2c5XRN5xr0QqGDFE7G+CRbGQnUVtVvFEDJOYRAgbvsRtRRnFZ7OKxbXmh8UjShjFp1cYxPCFUUMtstlE8dIRRDhnlMK282PEr5SjxPixAcUSFA/FlUMgxY0GykRGJQNEmN0oxUTYesUHTinFVv1wxRpvzMWAiJDF4ItixdDEqcVtFq/F6NluxUcDxsSEfEDEKVyGxJT2IcVHgyrFDn6YxX57dsXYwYvFDU9rxIFz1kMwKjvFWXWcxSCwpcXDgubFCsg4xj63Ssb5Lz/GvRL2xX/ZEUQXyCJFTy8hRYVa8kRkqqjE+Y8xxbZzm8WoBpjF2PBCRNJv8EQ7zmpFmghWRbpJJkTMXeVE/xBWRTQRdUW9Uh3FgCZkxdDEOMWK/XFEVn0MRsi2QkaYnQZGIEH9RGWI8MQc2kHFyHaXRFcsrkXfPgJGtMgWRoKzgEWEngTFZuZexeauR0R2IMVFMzOJRcoypsT4E7XFH7SJxSsHoEUYlf5FlpD4RVg5J0WZKhxEPzVrRZ3PAUZYaOFFQ5wGRVh5gUXY8NdFn2sXRikcJUY5tI1Fz2b1Q1+YtETJ1KdF5i6pRbhehUUQx7REqRMMReOlT0V/2ftEOpIJxBiVhENHMv9FjvVERsRge0ZsWHVG5g5BRlD870VTxZRF5q5FRfkAFUb1Go9G/DefRn95K0YT0EPFjWY/xjd4DMZnNQrGpvl1xkvZe8ZEyRTGqdPXRbp6rkZFtulGwbjURt5ChkZmJtVFsowVxSEfNkWwgoRGZ9W2RlwuyEYGEKxGQGS4RqjkokbB2cNGrLruRizT8EbbKNNGLo5zRrPqd0X/coBFD9ofRplZLUbipzxGl3/jRTnDIkZbIoBGUhZ6RlmmZkZpb1FG+SBORsnUZ0YRFlRGrdhlRgM3h0bMnWdGoJgORjeJHkUf9EvFW7EDRFSjh0UWWVZFtkSDRQaBB0ZJDi9GWXceRt2k60Uf4+FFCZkaRpUU2EVFR/vEKO1dxZ7NGsV+XRHGVt0oxsGXS8VyaBxGH4NNRiN5hkVrSR7GXfycxsaNjMa3cTDGN1rnxW6jzUOlLANDYTKJxXKoJcaWElDG9wQhxmVIpsVpABhFNO/TREVHP8WbRO/FpxeOxcdpl0W1BP1FQq1vRHYg/MX+sjjGVZ/dxX/qJMWrPn/DjmQNxblrfsX/IU3FHFqkQ9qsusSqoMvFBVKZxbDyesXXo/zDqKTiQ3GsYMWX7gjFdLVFRHQkiMRqTZpEn7wnRRbZmUT99pVCV9sORYGV+8MVjP/EFUzBxfiC+cVUY8DF2tvUxa5HasU8vZJB8/0vxQ9LtMUw6q7F+lxyxetRSkTqBJFE2MGFRbzFtkV3vp9Fh4VPRZT2SEWFa55FR/KIRXjp3kNWfY7Eiv3xRFHaKUR3vilEVFLZRLFQiMQZ4hRE8JZQRbYEQkUFNFHCksvNxPIf8kPr0TZFS9ktRQRWJEU9G2VFKtiWRUmMVUW+MIlFSzdQRbx0QkWitDdERUeyxCv270MhH9BELbKnxMSxIsQ8DpTFns2YxFpkB0XOmWhFWTWPRQO4hUXImLpF5fAVRmWoMUacYhlGY24zRYnSCEQjSm9EKpgSRbge6URIv8XDl25AROAtTkSSulVFKqlDRJOpg8TQs6zE+DF2xCh+LsT027pEmRkLxWGh+sMS8tBE4XqIRN2TR0OCczXFxY9oxaCJUMUwKqREwbkURbG/PMRBYBLFBSNfxVO0lMWpE3TFOXSixYMvEMSuJflEvPQuRQ6+AkWk3xPFe/LfxILi50J4C0REvp/qw63Y8sR0k5XFwnVExYcWu8Sh1iTE4xRLxVZ9GMWC0V7FCmggxQ3gucOz6ivFgGaPxfJBjMVKe3PEJChRxUYDZMVYOTrEEFivRNnOf8TzH+ZE6bexRHVxe8JgVMJCi2zDRBPhCkVUUojEVo5LxVDrHMU3eAvF3vEWxamCEUONBt1EfNB9RHolAsWGydRD8x8Kw2b3cMWhZ73EGeJkRD81LkRoIqhEVFKpRNqsYERSliNEETYSxDC7s8MPetlEAECARWDlJ0Uf4wfFiPSLQkCCxESL25lESL8HxA1Pw0OxUBdEJlNVw8zuO0R1AqpEHhZCRZwziESQoAJF1GuDRXSkiEX+1BhFdmA4xRUMjMVFRyvFWLlWxSJs1kTOiJpD6GotRL/sv8Spgi3E+MIkxOm3nUQ07/LE7MDvxBrAO0Kt+kTDCmgtxVWf6sRPr1zEO9/vw8qhWUSJ0hBEG54MRIof9sScMx3FQBMBwhnis8RkO7FEJlO1QmWqD8UXNxPFfR2gw9hfj0RBYOjEbUUgxfwYXcUmk5/F3VPLxdJeFMUl5PdDqDXGRELPhUSmm4fEBZI6xVrkUsUlhoXFWfWqxO+nD0WI43JFgLd+Rct/PkS946jDDi2IRBSud0R4C+xDG3x9RM07zUTNqlNFv73WRUs3yEUi/UNFW7GPwnVxHMUc64PEXxgYRSDSsER7g29EcM7jRJyio0SR7QpEyVQrxN4CMcSAt5dExf7rRKjGE0M4Z6XE/eUMxaFF+sTTzWBFHThiRc73XUXWtJJFV5uLRffkBcSjAezEf0jtxB4WUkMUP6lEHckBRNV4kUMawLlEe/KoRKik/kMKaA5EAG/BQx6F9MQBvLfEMsQzxHQkn8S4r8/EDwswxe5aJsUbnpTEP8b4Q3lHPEXdEwtFzF2ERO+n50TarIZDpN8CxLn848N2zwdFkA87RXh6IkXEIOtEQxz/wzcaYMRfBy3FDwtlxTGIScWh50rFLFSKxe84psQl5NpEguJ1RAFNjcTP9xnEWRcnxDy9icRoAOnEIY7axKMBPsUnoFHESFC8Q7FQA8RVMNLEzojIxI51ccNAglfFpLCVxWb3P8Vzxi3F6SZLxeLYH8XM7oHELm4vxHzQG0P5IDLFc0b/xDtw/cTNqv9C/yF9QN4C5cQgwRXFkVxxxWz4ZsX7S1HFvyy6xahGJMbK0kTG6LkKxiGfacU+V5tCtoSMw0Ktr8Rm97fEJXXew7x050NfmLZE7lqmQyM5S0VPLxlFO99HwzXvv0RqvLtEnDNTRRseJkVuErtDsgwfxeLHHcWrfqJF6QYRRryFDUZZBqpF1JrbRKROJMWWstfEeAsmRNGAakWidOZFFfvcRfNfokX1SplC1xK0xEFgPUTrEZJFL0zlRfOOd0S02YDF3LVwxBueX0X8xw9G9WjMRR6nCkTRAEJFT97yRWWoJUZ9DgNGCP2QRS/dnkRJDNRFXgk3Run3A0YaAJpFPQq/RNBEzET6fi5FGeKKRQLagkUzolRFCXk2RbRZkUPnjHjDe4NNxC7/ZUU+uZ5F0cIaRpI6OUbWxVpG5i5URtymIEa0d8BF5X+2Rf9h60UHPVVGS1mIRi5uNEaGOI7Eu1bbxbSXMMYbHHvGplmgxiy1wMapg5PG3SRkxQXDK0ZXi4FGohWJRqPRjka4XthF1fghxSJshsUs1N9FZvXFRtZUzUa38ZBGCniCRolRvkax7+BG4drYRqPC0UaI85VG+f5iRgroD0Zcj1tFKbpdRcPkMEYf40ZGAa0mRo4ELEZDfGVGv/6LRr+OKEbFT8RFoMnVRZJcLkY1PolGfjyTRgJpbkYDRz5G4Fz7ReU/z0QW2cXEsoyPxeM2AkM5I6VEGeIYRB4FOUVDbQxGNLFERrx0L0aNl6hF7usoRLHQM0XBl85FIDBDxc9VNMahhxbGocVLxnEK68Vtlo5FhukkRuoVH0W2BC/GE9K1xtyHp8ai42fGH/R/xS9MakSRfr9EUrhyxbhPL8Z5eG7Gf8hGxueM1cTWloBFEpSgReH6MsUO3P7FfBCqxWIQvkSuNtlF2F/MRJqoE8aoFUjG+nwZxqD4ysR9P6DEUZqHxXLKu8WC4nnFLbKaxHQkDMXfvkLFfKHlxV66vcXuawnFPCwaxD55wsRE2F7FBoHAxHPGYEW6WixF7J6cRNqbSkWrrWVFYhB2RMsQ4kTpJnnEUPz+xGHDKsWMuWHFvdJHxWurb8V7A3PFYhAYQws1DMWGuLjFnGKnxSlLO8V4C0BERiU0RTCZ4URZ9YdFD7qoRRd3uUX0m5dFayuBRbNZbcNjXbHEWYb+xAUS+MMAb7nDppuExOeMAkTeAqlC2or1Q7RZoUO30TDE+n66QqFF8sMAAMDBCYpURbF/gEWq8aRELv+9QzQRlURBYJhEE3I0RaabWUU0gMfEjzFpxJ8aJUWhViBFL8yJRQAA7MPoWVLFvGNbxfgxrMTUmk5F6+LlRDtOQkVhg4pFP8bIRUld6kVokalFJzGcRbDhBUUBPA7FVOOzRCCwc0VrK4pF4JwJQ6jGmUTOGcjEJCjewlfKCkOOdeHEkjrZxBbZTsNCT1DFMsTFxG+BnER9P5JEb/ABRW/wvMQFNEDFYpDAxcEoj8Wh5wXF6pWZxPgxiUQofvBD6SY0xa3pDcXXo7DEQ60Zw6g1TUL0Wz5FGkAmRWTMxcQAAKBCJAZfxGZmPUUHTjJFCBtEREHgKsV0NWTFRNhbxdjwsMSWoRDFVbABxTCqLcUGgZVAdRMHRVZ9JkPM7rrE5eEExUCkLcV+jIDF+lwPxf5DS8Weno/FarxAxeXQi0TF/qlEnl5pwkOLUMQOnPXEi/2Zw1Z9vETEsXxEcF+YRMxdo0NbIMXED/oKxXetW8VfmKHE46WeRLiNwkTqBPDEd61Wxccp2kLwFqDDdr4txbDh+cLc1y1Ex7o0xC0h40Qv3atEvHQDw+0NmsSZKhjCe4PjQ/VKJUSkTvNE6+J+xPHSo8R1AmpEbqPSREkMI0Xo6gRFB19YQ4LiPsV9P/PECKw+xOAtYMQi/dLEHGsPxVtCPkSrrelEDAKlRDY8JcN2T53E3LVFRd7g78MLJFjEv+zPxLTIDsWtaU/FQj7BRPd1dETk8uJEGw3YRJAPaMTkg/LDWRdnQ6dXqsOBleLEb4F8xMiYUcQKRsFDDr5iRRZqFkX2l/TEBSObxfMfTMQi2/3D2PDJREAkYkVfB5nEOGf3xMe6ssTrUTTE7lp8xQMJmsWzak3F2orrxPkPs8Rv8LDEUGsExc/VF8U/NS7ETCY1xc8myMXk8r3F001rxXQkBMW5a23Et9Eow2J/B0VHAxFF2T3RQ1sg0ERTdHxE7C9PxEi/v8Rv8LxE0t58RQtklEVj3YhFuJ4jRX0/8kS9QQtF6EjbRKmTdUWzaldFdKQkRYC3kERIUMzEWYbEw4xKSkTEIDBD+u0zREOcAcXuWknFaADdxHsUK0Ww4WtFGXOJRUwV00R5aQHFb/CdxL1BY0X4MZpEUpYjxfTbtMTSb/NEkKDcRGHDHkXHKcFE76cixCcP98N++z5ExEKtwuU/XsT67cvD3LWsw/ypA8SYTBXBAAD5RLsnL0NwX7fC9igEw8oyIETAW+1Esh1dRcVt40Sxv8lE377eQgn5VsReuj3ERPoURUJPUEUAb8hEuK+Xw7G/+8Qu/+zExlwpxV1Le8W7lifFksuHQ6rx0sKxLlrExymWRNzXnsS5647FUA1FxR90EMV3rTrFGtEwxc/mDcWZGSbF6bdVxETYSMPIB4TEF7d/xBJUl8XfD6HF+aB2xYeFgcXSL6DFhslcxZk7C8XpJgbFv+y+xEATrsRwzuTD4XrwxA8cBMXlYWHCN/iSRCjtU0S02QvFF8hcxb0SisUc667F0UDkxSH/K8YHjiLGvUHWxcGoMsWMuXPDrfqRRIqOGMQ3+MrEYv9wxdgfj8Wsi4TFxtwZxQIrL0OIdEpF7hqQRQN4S0Io7cBERgNpRR04KUWU9tZDLWGbxdgBQsVApN5EPTsMRuXQNka7Rw5GIDBKRUI+oER0tR1DYTIxRG1Fp0Ws3PpFCvcjRmOuuUVeKc9DNjw3xbgenUO0SJpFKikiRVBr0kM6kkzFNV4vxWnvmUU7Xw5Gvt/BRRTuo0WHhYZD0MQbRQDv2kVRyQBG+EJhRYcFFEXJVHJFr4PDRQP44UWXfwJFZDvnw4EErsRNBBpFOYWsRXtygUVWDutEkxjsRL1BTkX35AHCzcwCxerzKMULNa9FSuo+Rt6RdEZqK3xG4xZPRkw3CkZz13RFlVRtRX8ZFkZDi1lGS3k0RtKexEWbxBZEmojVxUy1FMZLmSTGjiWUxmPe0sYkF7HG9lcFxhjEmUUgQTZG4A1sRvAFdUY+qJFG8BbmRTHIjsVMpkBFuRuQRjfow0YshJtGdy6GRrfg5Ua49yFHSjIcR7gP0UZ5CJ5G4QlJRntSJkbegvpFG17dRXTT3kVJXR1Gsr13RtYEhkbn3JBGYcKjRlnGrUZU4zVG1EnTRcswHEadYHJGEpSQRpUjmEZPDo9GvCNlRqw8MkbhC9dFdQKcRR4WEEROwGZFke2mRUACvUUcGghGShsoRo9THkbL/9ZF+7opRUp7bcRXWyvEUji2RTJVfkQ5Q2zGsNJxxvotDcbXo5ZENU8tRvESoEUcy0fGDa+nxtGBusYw+X7Gxe3MxbyFUsU3+AZE9gbDxJI8IMaJgYLGVo5SxlJWlcV4+nJF2qxYRUrqVsQyVbzFd+3VxdGR2US0t7dF6hWCRbkrnMXsPlfGCqY1xhApwMV+jJHDKqmFxL3SpcXAW1LFtvPCxAAADETnO5bF4doOxghs3sVZdTnFF0gIw05irMRmVUfFJJd5xToBJcRqTd5EwRf5RD0KV8Mtsv1DWRdARU2E/ULWRQHF5i6NxYXaScWSSyvFHTgBxfW5AsQkBv7EULydxXbPMsX1OV7F0cDXxbDhvsWoxorEf1kPRVSBwkVG5aBFpF92Rbm8gkVC/p9FXxhIRYxKY0VokY1DZma9xLTIgcQ1zbvC+u27QwHNFUVx24dFc0YaRQmK10PtfOdEhjj+Q0p7i0R3nAJFykMFRfW56kRhslJFx6laRc27cUVVMBdFq60uRNDEGMU176jDDi0CxRcIl8XBOQ9Fin1jRcsQSUSWIT5E2hsMxZ+rDURlmV5FwWjIRU8e3ETUmsFE5VDJRWR7B0aseupFc0bLRPmg98TsL6PDf+pFxfs6wcR8YR5EIQ4BRd4CzUNkKmZFoHhzRcPkOkUzs3hFFmqjROAtNsRTloREDJO5Q+cMKcU+V+dDMkQ/Re84W0WV1IjELEMXxU3zxMSI9K7ErXoiRVZ9P0VrK8FEuY0KRL1SDcUqqe3Ekxj0Q7dAMkSmmwrElUPvRLnrVUUxiCHFmEyPxIC30MJL2WVFaBF+RSegtcO28/7ETQQ2xQPny8QsQ/zDEOkhxeqELMUERQzFEGkAxR6nUsQPernEdk//xAN4mcSC4jXEPmgjxVdKMMUmU0/FveNBxeXQosQojwfFyHaDxHKKt0Q+eUpEnk1GxdjfkMV7FJ3EsOHDxDQRJcXEIDhEYFS2w6+UtcJbIClDBMWoxJahOcVQfCTFL92lxHUCdsSAt41EVGOBRffkv0QCKxPEFmo8RRDpkESmm85EBMUfRHGK7kIzouxDpgqSRK5HDUQep4PEcM4AxFYOg8QnoHvEgZXURFOWDUW1Fd5Exf5ERNEipESsHHTENqvRxKrxeEQdOOfCl//XxCJs3sS0WbvEVOMHxUTpMMXAW3hD6nNtQ89mN0VnM1FFYOV2RF+YTkRm9xzEjMqJxbdAn0TUGoFFHFocQ6s+z0MAb+VDsb/0RAgb+sPu6+LEQKTaxCDSk8Rif7jEUKukxaTwQ8X8GLPBEoO1xAPnFsURxx7EodYSxPpc6cQjyhJF8fQ6Q0ACBcUl5K/EhidGxRnR38WvRQjGNiuPxTGIRsXM7jPEJJdnQ9jwbMQyVWfFmZkCxZtVA8RyeRLF1yNHxZhMrcOPU9dEJXVgRIlBlcS7uJHE2F+2Qd5xjcSPwq1DQfFZRI51QcQ9CoVE8AUBRargAkWsiyZFT6/MRFn1hcQBTebEIR8uRZrmWkXIB3pFcZtARdk9cUU9imxFz/efQ1kX00TzfaZFMQilRGez2kPdk1dD2huyREymB0XtDaBEClcpRScPxUROQKpEFR2tRGpNQ0SRfgFE6Nnsw4/CksQ3ic9E65G2Re+naEXImMtE70kgRbuWVERmZtLDm1XfQoXrQcRokcDEjuRCQ0dyo0TjNg9FeAvsRBZqGkV4Cw5ELSGvwoAml0Ti2BdFaW8HRbUVz0QVjIrBcaxzw0wVDEAZ4q9E1jRRRG/w6URyirlEqmCFxAfOUcMXt0vEY10SxZ0AFsWgifnENquqxAbwg8QUrsND7C8rRAroJUUl5BtEBZJLxT0KD8WgibvEpRtwxeXhUMVxrIDE8/1GxGfVr8Po2ezCodZPxdZWNsUfY3bFWmS+xfP9pMWdAG3FeAucxXZgN8V4C69EjQaZRKdoCsV4i07FcD1BxfTbwsQTYbDEoWfvQ9nOukSUhwXC81+GxVVfnMWPQpPFkxjnxdNNJsajsFbGhO0pxsUPmMVv8K/EGWIrxa8DEcWg+DPEA3jbQytl78Qwe6TFI0oZxe+ndMTix7BDDpw/xKZ5sETJVBFEGw0KRAibU0XNO6tEVn1QxJyRc8W1hPPEfsyZRQr3EUY2mvxFObR9RRPyOUNdbVfEjRdbRbYzs0UsQwlGQg+8Re5rAEXNzJzEDALKxDSAlUTgHGxFquC7RVUwqsPNKrTFPpeAxaTOLEWfq+dFGRHsRUtZXkQhsIVEiTCbRS+MxUU/tY9Fukn6RNzXSUNJjCdFunoERnEK50US8lRFIEGZw1D8AEUcaw1FFD8GRULPb0WnqIJFb/DdQ5duE8U6AfzERUfixHS1J0SJUhxFBoH3RUdBY0ZQfGZGS6hLRr9dC0aINJZFufw8RexvlEWLuwpG/hReRrfgIkZ78jTEAuvUxTvf7cWvNEPGyJiRxn9Jq8bmHp/GYgEsxq8lyERsOPFFkODDRUlONEbzvYNGbXaERsojLEbhy7FFGiBARnIqqEYnMJdGn8tsRvaG1EZxe0hHhIRqR7FvKkeb9IRGH3STRS5uI0LwFr5FojQpRvE0MkaeXk1G95NbRnlXikZre6ZGqZKtRs75mkYzBJNGtRVTRlYMfkb03LhGw1LWRvqdwUYKhqJGn7qcRs9VjUb/0FtGzwYRRlBr2EWsCxlFA6eZRWuJGEYMESpGc0ZZRi7fNkYBjeJFm1U7RE7RUsW2s4LFn7wbxZjdkMQSVKHFYlB2xss/WsYfY/FEV2oQRmeEukWWcg/GW/DFxuXg0cYWGoTG8nA1xldbEUOIYx9E3nEdxbwUA8YqyWfGXH5ZxrOqn8WfvHJFySWQRfKwiMWhpx7G7c2qxRzrjESF2vZF3uD4RHZP6cUcizXGLAUTxn/qcMVBcWXFp6inxUYDYcXl0KPFiNLCxE5iPMQXSNbEWRfNxIY4e8WbZofFy/9XxRt84MQLJOnEE/JBQjf4PMTxY7zDu7ijxLPqbcSrzw/EgEgVxX4dlcReKSHFA3hoxWFD4cUduAbGrwPQxXplw8XcRofE/fapw+wvtsW2cwjG/Firxaz6YsUhjuXExktpRDlFJkVBYHZFoAnSRTdJokUsQ2FFFG6IRUfh50QsZStEjQb3RLUVnkToapfD/fYlw2x4kERSuPpEJ0+jRQu120XEsTtFEaVdQ+f7yUPGyw1F858ORRx8ykTi2ApFwZctRbunFEXlv39FqQJbRfOOHkU9m1NErWnzxNV4U0S1prlC1XiIRBzaSkWmGx3FWDksxAaBkkR9HbhEBTRCRSBBr0WI9HNF0ERPRReXA0ZndQVG+eCcRdGRrEPpJsjEaCLLRKrxg0ReusPEFZ0ZxQpGW8SSy3VEayvpRECkYUQu/9/ETfNOwicPE0TBqFZEcawhxCSXp8ODL5REPtcaRadoCkXImBvE3z5vxWSMrsWk38jEi2zvxFKWn8QRNmZELv+HRGznh8TNqhrFLEMcQtERBkXfYCRFeqVuxLHQIcWpgv3Da4kjxU5AQ8RMpiNFZMxpRCcPq0KGJy3FVuxhxBxaEsUwqivFaJGWxH2/O8WQjyTFI0q7wWxnAMWHBUbFTPeJxXA9Z8UOnMfEZKqsw8ZcTcV1AinFB84pxG3FBsWLbNdCYqFmw67HZMXV+APF5dByRDXNo0MEVhvFHoUOxapgFEO0iJfFTWJZxUT6zsTFj7PEeqXPRJ2AGEU5I93EwShyxRE2l8SSugNFMCpYRe0N+USkcBVEEvJ2xZ7Ng8T+1F5EdCTyRK62lkNrmifE6oQCRehZTkXS3rRDS1koxdjwAkQZc0BFgnNORHecOMTk8pfDA3jfRIJzk8RGJdTE4xTlxD7XIMVtNLDCFQw1RcxdQ0MQ6YpETKYyRRniyUQN4N/EZYghxH9qnETD05PE3nGHxGEy98TIBwfE8rCQwsBbVsWEDU3FjEoiRTSAu0Ncj6ZDvjDBRCUGkkQWajVDATwPxYtsBMVxrJXEiUE6REOLu8RlGV7F7uuzxJH+M8UT8pPEuI2QRFsg7UNvcArFLpDQxCPbOcSSOn7F4el8xWdEhcVfmJPFunjTxUXYMsWz6l/EsHKAw4lBxENZhgTE8rCexBFHEcV8YQTFqmCZxPJB40PtfCpFcE4PRXDO1MOad3TEDr4QQ9nOYUQ1XhrCL0wWw7EuTUVzRmJEQWDpRJidkkXdJDREfNBLxAdfjETPZtBEZRmlxO7r4UTWtChFb1/tRD55t8Sio0HFzF1rxL1SgMQ3GijEy+GTRdMrzkQDiT/Fgy9UxTAqaUL7y69Ff0jpRA6+3ERn1bdEOSNqxC2yXUNMFUJFETYQRRPQPEN2vn9Ev2x2RZPYrkWyXYxFryVCRDlFnkTbaHJE2ordQ0i/M0S2Yt/Dvp9exG00sETZzpZEvp/Ww24SC0TKw69EIMEeRTy92kSaCCNFio4fRVD8YEWhxWtFDU+EREMc+0IMAkNDKH5GRdaWiEVYuStFQ5wKRTYrE8V2vsXESFAeRAWjIMWwcnPFYv8fxX6MiUOtaa7DLv9xw3bgIkRB8QxF847jRAAApcSUh5fEEOmHRAisPENeKQHEDi0yQwlobkSw4dnDY12nxMNCWMU/NZrFCug8xVTjD8UIG7zEeqXsw3Gs98TuazzFdCT7Q0+eKEUukNTDduDkxPYoiMR2T2ZEQWBnRL99yMSfPDDFjQYLxdoboMXHKcXFATyzxV1L4sUn4BXGfmwZxhNhYcWiI/RE/lQARZT2zsO89APF1efyw1n1ucGz6uPCeqVjxcX+9sMCK81Ei2zoRD+kf0LRAKVEeSmWRQn5ZUVjXeBDPQoWxR6FzMSlrBpFXjq0RcYcA0b86c5FHTgrRdEiFcTTvCFEJeRPRJFtmkXZzglGMVcfRsNT0UUf4wzF6Cq7xdqbH8WEfIVFowFYRUXYGkSiNCTF5/tixYqOxENowO1FmHvfRbZiF8Stad7E76eWRCmLrUWTKV1FETYYRIMvrEQwmcNFH2P1Rb2BEUZXW8pFqZMdRS/d20SItK1F6eabRdcSC0XfvolEKcvHRF1t5UNIUOHEDi0VxYVazcTz/U9FMCr9RUATFkZNRD1GykM4RvkPCkbGXIRFJsLExA8LQ8S0iOlF65EfRuUQ90WGp3tFtvNMxWOuAcZmVw/G9Exoxl3MtMZmN67GVMM5xlCNO8SdkY5F9oaXRZtVoUSLfb9FeeeBRhXNgEYbjSNGgIYoRs/VUEb0OxRGIsxERuj46kZTbWZHgnKVR789ekedf+1GBTRORWDl/cRHAzfF9oYjRUwGO0aig2FGpO5fRji2e0ZxXJhGxkyWRgAfgka3EXBGCFt8RtOcekZglqNG7NDORiV11karvdFGPrjHRulXxkbuurRGIPGCRv12JEY/htRFJyBnRVTSjUWw4TRG5t0gRmC2RUZp/jBGsyoHRuCcc0XecaREVTDpxEmMWcXpN4/F12Mtxpm5P8a6eLDFz3cSRqOyJ0Y8fa/FZEvIxhco3cbBGLHGrmcGxiwlkcV7FNRE16N4w+KnIsaaB5XGr8SZxtblCcZRWk5FFtm4RcDKhUNrSQ3GxR4Rxh6Fy8OQIJhFjHmlReqVgsWxMETGE7ImxjUvkcUJ+bTD7EBSxcarB8Y6I4DFm8RgwwrXl8Q3iXjFTQT6xf4DrMUSFJTElpCvQiqpG8VH8m3FAU1UxZf/v0R/KoFFdXEKRbaEp8Rj3QPFIR+iRHa+K8RMpi7FBdK7xcBb58VZdX/FpjnWxRovpMVG5bbFpptRxTAq28RJLgzF7fzkxdIvoMWrvgrFyxCnw1iofcMHXw5Fi2xORYZnz0V18bNFeemdRNxGk8KHFiFE9GyOxNCzFUSd7/VEnys3RWq80EQM8YtF+X58RT2b7kT1St1D7zjsRBPyGUS/fS3DyActROTycUWmmyFFQfEdRSkLlUWYzKlFLr+PRdERhUX7OsHE7Xx/QvjCj0TarOxEoEmJRQ96ekT7OvzE1TijxcBb78Qg8KhF5b9iRY51GUNH4QhFGMTFRYCm/EXnmx1GwwLQRQrXukQobTfFY112xct/kMONBkVFZjeERYPAMEVa0zxDBRLDRI0Gz0TXEq7DbcUKxX9q88Suh5XFPYoGxVfbIkUxdwBFo/BNRSNKXEXrUYtEteaVxWqNzMVJbqLFqmDixFTB6sR8oYLFfT9mxSv2EMW3wIDF824BxjmjLcX67U1ET68BRZFcbEQZ4prEduAcwgIr4USEnppEmSokRcL1WMShlpDF7K+rxd++JsOhZ99DcaxNxUwVsMPUmlhE5dCYxCuH1sM1zXrFykOXxfmPDcVNhB3EPZvixNbF+cPBKA7Fnk2HxfFj3MJLWXZDorQ3xJ5e2UIjuWLEgnMIxayLWcTNO25C7slXRGpNZcWw4R/EFD/qxOadrcXhi1rFHckIxXGs78QjShHE6gS1xBSuG8WGOEZEYOXJRE8eMEW1Fa1EdLXLRBIUgUQwmZJDCmgYRN0kiUR0k7RDJJeBxPCFokSCczlFejZSRe/JGcT1SpPEGeJARdoKbUV78ixFoPiExKHWVEJuo5zECtd1xARWrkK6uGNEibBjxEhQ1EQ4Z41Ekjr1w8sQtkSeTRVFS8iERMnl/8MubuVEr5TxQ0Hx00LsL11Ey5BQRRiV9ESyDK1DowFuxT812cTk8rLEcM6jRIMvz0Tu6zFFQxxrQD7o2MT7y9fElpBfxN/gh0PTvPPDDi3zxLZiAUQ+6KlD7C8DwyO5RkSg+GTF3894xQ6cZ8WL/UnFuxaDxUcyssVThffFcrmwxUcDKsWHp4vERgNoRB3JpUGMSuxEhji2wgbw8MS2BDLFLhA2xSGOm8Tdky9EbHisRLn8o0RVn2HEeViGxNxGp0QOLYpEzTtSRPkPOcSq8SRFSS60RWuaekVMJpdFNc0JRdLeIsS+MEnECmitRCZTG0QkqDFFZQiQRVKneUXiRyhFV1u4xMEXPMRVMPVEbVYtQ4XrqcR6tkfF9blhxQMJw8TTvOO/bhJ1RdobxEOs+vXECKxDRb4wQ0UcfCZFPug9RQIr/ETnjKjBtDcCRAU0REUMkwVFV0pRRcEX1kRU4xnEGx5Kxdob+MQjWw9FQxwuRWPugkP5fmrC5q69RKkT0L+KjopEaCI8Qwn5x0S02SFF/baORRbqiUUDZyRFNU0pRc2qT0OmeWFEhWtbRR4FZkWQD3BFtRXTwzwsRMSn6DLFzC6/xZtmH8VtViLFBaO3xA6c00P9diZFUrirRDvfC8SPwtVCA+cCRIXre0Ql5APDdCT6xOYdAMWBldnErdiDw+m348P35FnDkssDxJRlU8VfB2HFdcKExbP7FMUi/fpDPQqLQ4SeH8TJ5WHErkfhxJT2ysRYqMHE5h0OxTQRE8VtVu1CMzO0RP+yF0Ur9hPE1dZ3xSh+Y8VtVq/FQeD2xb7/DMaeXgvGyNjMxUzmisXaii1D2b2bRWrNE0WV1BdESnsDxL/s1kNVnzHEkjptxFWfkcQ4Z9BE42WURTjWMkXCF4REFR2DROCtc0Xz/YZFguIXRA3gBsXD069DDEKWRbl80kUUrs5FEoNTRejZVkTOiFzEBRKdRKNSkEXVZ9hF2iwRRtejykWI43RFhHzYQwWjjkNE6YtF8nAERpJLVUXRgCvFyAf0xJLcCUXaG7FFqz7mRaVMBEbJ5f9DgQQJRBoAjUViP49FCYofwVK47cTKoX1E9TkNRlJ4IkYaL7RF8rD3RAn5mkSAJtpEJsJjRYnSk0Rg5VrEA2csRdJeL0V0tYVChsmWxG8BAUXD5I9FxX7KRZtkDUb+UidGKvoZRhZqxEVkqudEv+zVROUQgUWmiphFsOH+RTOiFEapApFFWyDxQqgG0sVc/kjGl59/xt0jlsYHT5nGQ1xDxjtOfcXvOKFDaQA1xCbCqsOfq4JEeSmBRfvLPEZUYWNGu2f0RWZmy0RH4fBEryUIRcrBn0aArlVHTlmZRzeBjEfjziJHAG/GRQwTP8Z9bvLF/tQYQudMzkXOGXRGzRuQRmKfh0YzomlG0dCYRmvJsEZyiJtG6gWtRk0Tx0ZiINVGS2f5Rn3vBEdzRutGAjrpRqY54ka4v89GI5upRkfBTEZ6VOZFg8C0RfMfBEZEWglGQwtFRo2Xw0UcWntF6IiuRaxc/UUQKbtFZDtPRdXn38Ta6izGvaMgxlvg5cUT0ARC1oUBRqjGwEVsZzHFbWaExvzp78YYBK7GZvfPxc6I9ETA21JFU5YERYUrt8Wejo/GU/SmxudKUcbqc2nENrxDRY2XlMXdhBbGbFgSxvyHkMNeqfZFajwpRd/Pn8XfPjjGUqdHxovsh8VCz77DBgEWxSKsi8Vuoz/FidKuwzm02USMSt3EXI+1xcBbuMWGOJLEip8aRdY0yUQhHxzEke16xGfVj8Nn1ZtEWfVeRXxQckVt1kRF6bezRDy9+URZhnTEb/BQxYGVN8WVNAjGDc+cxVmXL8XQREjElrI0w63YsMRGQ+LFhHzNxb4fyMVd7TTFvrAcRYeWbEXZThtFvcG4RDf44UTGbUFFiNJIRbTIxEQgsLbDxksPQ1N0pMJpXiVFJJenRJvEH0VXbB1FlGU3RQ6+1kQHX4JFUUkBRQG8XUQ7cNxEmZmXRXLoMUXJ1DNFsyqoRfp+xkXBua9FaR7ARRlRykSadzpF+FOfQ8zMVcXvOAlEP8ZEQ5883MOw4QPE1jRhxSMKrMXUGlfFe4NyRbLMw0XD5GVFQNOdRWVoGEbGqzRGdfEVRpQHV0VxGzFEK2XhRKFFxkTeceJEW7ElRO0Nk0Th+k5FyVRZRF+YeESR/hRFsAMBRKD4acRLyM1E9gbNxOW/YsXDUwFFNMCARXGbKkV7g9dD/xARxTqBksWTmNjFyjJpxdV4YcOSXKxEwFtGxFTjBMUtsmrFTDeIxP6yYsUoftjEDwt9w1dbGsVbsVnEtvOpQ73BL0Mzok5EgEgJRGznqMSYTLXE4lgIxbgeH8XLf9PER+FYxPW5YsUtITPEJkKMRVz+IEUhjgnEuI09xRuNe8VXW3PEjmRRRU5ii0T1SsnEs+oBRHjpdsSvA6LERbb9xMgYCcWDwIjExtxjRN/gj8OxLvDEw1NOxau+LkWdgAJEio40xXuDL8ILtQvFhslmxV66CsXDU2rF4gemxXzQ5MQ3GsxDOFaBRZLLaUXVVvxCih+7w5RlxEPjdpVF1Im1Rfhxk0WFmoBFiPQbRa3YZ8Q072ZEaCKQw78OQkSiND5Fkxi8QzwsFEKvlHnEW7GKRJXUykS4r9VEw0JlQzLmMkQPejhEUUmwRGpNrkQkl39ASL/FRGSq+EPnamlEI0qiRIJzgEQbDUjDYFTCQkfh+kLzjovD16MIQ0YUdkUsZStFCtdTREp708TaG6/Eio4kw3lpqUUE1gFFGeIYQ5oInMRokQXEyeUfxDEIXsSk33REldQfREmdm8QA3tHEzF2zxPF0ScU0gAnEfFCKxRJUwcXxUknF1dbFxQs19MWPQo3Fr4M2xWwJhMVApI/DCYqHwxueDkRYqA7FQq3gxOqVDkVCzzRFm1VBRO7JxsTysKLEE2HjRDeJy0ScM+pDFD+IRKpg20R2YCBFKctARHa+v8M2PNFEkKDQRG1FfkUrNp1FZDtvRSlcXUSpE1REIQ4DRWb3LkU+6ExFujgxRdvoV0XFj3lDGeLfRA96DER46fbDEhS7RNqbUkWmeaBE6hVkxb4wP8V0JAVEK/brRNVnL0WixQNF4JyXxEi/skSJQYzDCtclxP8hJURMFchEzO4URRxaIEXiR0VFVcGAxIAmjsP7ugpFCsYORS7/bcSnV0nFJJfHw9xGCEVZ9QFFHqemRItsLUSCc77EF0iCxJduosIN4H1Eq60yRVpkg0Rp3lNEcvlvQ/AW50Qy5t5DONa6xIcWukQ+6DlCQWCNxG1WSsXNDJnFoAkBxSTor8VWDnTF7EAExTqSksTLfx7EutqfRM/VWEXGbctEYhCcQ30/5MR6tkfFClcexWdVA8XuWoXE2IHFxME538TRAD/Fz7eQxZvEc8WQz8DFc0amxS5/I8W24oXF/5AsxSBSC8XOGSDFENgYxZ5NKMW7JwfF0u9TxfixJsVZhmDE0ES+RBlRXsRDi+fEjEoXxfJBI8XG3ITEBRJ4xQ8L8MU2SwPG5CMBxjQAdsUJiq9EuWsjRSm6Y0UXSEpEne9bxGz4HsVpXofFTsATxfkP5cPSb8ND8/23xHecjkPNOw9FYcNMRYFz1kTMXVtDZveoxJyiQ8QqqW1EC7W7RVn1AEZx29JFi9tnReqVFMQobQfFAwlWRKutYUWdgPFFRfYIRlLWtEW7J77EluGWxbDhzUNM1ZRF2f2wRbjemEUNTwNEbrQHxYSNLkVQ68pF6+KnRZaQnUTXkitFj0J+RcYLtUUI7OtFpvkZRYofhsSvA19FYLbERRnzp0VbMWtFzF0IRf1l4UQQx3dF+EIgRQaBLUMXt3FCE3IAxRzrl0TptxdF0LOtQ7N7icRT9ANF8MXDRSv2AEa6yfFFkC8DRu18C0Ywu6BFXCCGRL4wUcQwO7pFfyhCRtghMEam28NF6benw7IMOMXjJfnFPyRyxo0mksa2o4DGYJYqxjw9KsW+n87DFC4fxWa3lMXeYHzFMXdVxOXQbETffrxFaf4QRuLHZEXzvdvF2znrxckUCEZrYiZHARCTR1sikkcDgCBHz1XJRYd2N8aaKIDGI6orxrWm68QXiARGFvmeRgzhlUYDWYNGi5s4RsxuS0b82Z1GZSmrRmqs00bix/NGDh7XRmPt00a4f+xGlAXlRs8NAEd6hOpGbeaoRlZ9WkbtDdFFIn0lRRlzpkQgAZFFDeDGRZXjDkaLm6tFodYrRbunZEVNhKVF4WlhRftLVMX/QRfGUHuIxnGqa8YOrS3Fz1UlRdqsx0WpAvDFaoy8xkj/2saMisPGIIKAxrpJ1kTwlr9FFtnJRBU71MWEbpbGY93VxqZ6hcaw4U7F4xRZRdjwz8Qn8VTGQ2tOxjNijMWmG0tFUzTfRY2GN8WXDivGzD0Xxgef1cVz1/zE5j+WxNQJVcVnxJjFuWsNRLn8NEVIvznF91PuxSV198WbZpvFSFBGxGx4lUSTqcLDvVJkxJyiQUQDiU1FrBx8RY51PUV8YbJE0m+mRPHSzURfBw5Fs+qbxLG/xMVU40fFedh9xTlFksVzRsXEjSgdQ7EuxsPheqnEXI/GxRfm18UDiQPF6GqxxJ0RXkV18XJF8jDPRagk9EXeQvJF+WDfRTMzWEVtxTBELEO7RBlzQURXyiPFrBxARBE2XkVB8axEKcsFRT2KbUXqcxvErIupxKs+MUXAyglFb/ADRIGEOUVqTfFF/aWXRbfRyERRyQJFLGWDRG/wNEWY3YZELbLUxBrAHEWAt49ETsAERfkPUEUdyabEPugJxe7rIMRokUFElPb9RApGN0XjdpRF+lzKRdQaDkZ4miZGNnwURvMOyEXJ5X1EaJHWxPW5rETS7wBFw8JPRaD4cEUwmZhEhsnXRHUCnMRxinDFNO/0xFfK0kOSyx/Dv32mRBnisMMl5ILEf9lhRKHWYkQPekvFQj6nxX2u7cXsL17Ff0jRxA96NkJYF33EzvfkxAffYcVn1Q7FTQSLxXzhQcW/7IBExynsRKK0rETPZnzFWuQfxeYdt0QBzV9FuI1mQt8+DcW2xKvFSoyCxSJsocSC4p9E5WHxQy/dFMUGAWLFWZctxU5ilcSCc8bCmDtNxdk9jsU0gGfEWDlARGBU20RDi0VFZDuPwn9q3EJseBpE6bcVRU2E1UN7AxHFedhPxV3tBMWNBojEayu1xHUxwsUWqoLFkKCBRJvECMWAt2zEaCJkRGneScQxd3PEJw/KxLT3nMVZ9a3EXA9WRf7Df0UpnKhF2hsYRWKhwkSKjgxDzohSw0+vBsQ9ilPFc0ZixWlvLMTSXgTF4JwxRBNhskRlCBTFKO1Nwz55PMQa0RrFPzUgxVIn/MTPZjlEa5rURJOpFkRyaMREyVR0RZSHAcTLf1DDR3K3xAgbFkNR2hFEGi8Nw7Dh6cDTvDvD4At/RF8HtESO9QlFI7nIRD/GLEPChu9DfowIRbbzqES9UhBEbcWGQ9V4OcQZIohFeamKRe5a4sIQx1jE0ESIQ+mmAkVDi5HEzoiyQsDKEURyaL3D7utmxF1tgcMjyi3Fih8txakT3cT1KKPF+zoQxRDpRcVftufFcL3ExamCE0QXt1HD8IX9Q5vmrUL9ZXnEnDMqw+LYf8VtxRDFBTSpRApG+UTHmP9EzvdtRJwzzkOkTnZE8WPgw18HvsMGcAtFdz4YRYv9CEX8h5jEJeQDwn/ZWUWGp3ZFO05TRfRbQkWbVTtEm+YBRJyRaUXhi1xF+MKZRdqsbkW8BYFF/5Cmw/JBDcT6fgBEodYcw8cp1cRRSc/ERGn+RLpJbkRyaC3EgLdYQ7DhK0QV+zFEsgwnxCDS3MQo7UFE14FbxKjGvMT6XP1Drdjrw68lbMPdtQ5EgnMVRX9IX8MlBrPEOUVdxOF6rcTDQuZEHUlDRXKKi0QVjI7Er4MexQ6csUSsHHNFRcdQRT81qkOpgrHDzF05xY2XjkOdgDJEz/czwyh+NkSuRy5FicFMRQbwhkQ1zQxFRiXdQ8PTZ8VwPRvFdj5nxb/sNMTlP/TEQ5wfxY/Cs0QofjRFhetbRMNTGcUMAjtD+zpERM9mkcS4LyrF1WcsxfvLZsRCPqzEJ6CFw3KKOERYF3dDTuIKxadofMVVMMnEs2onxUhQyMVfmO3ESa4RxTVePMWgCTHFZ9UXxW4SFsVvAaDFeWmVxb9sWsWHliPFfa6OxLUV/kRhofbCykMTxfixD8U7MIjFtgSWxVSS3MVwjhDG3MbAxYwoc8WcM9LELv8hRYT8XEVhMsdEDr64w4EEgMTwFsjBi+xUxSv2C8XHKepEgDeNRc4ZOkUD5/RDC7WdREeDU0XvOA1E3MY9xQdOdsXc17lDYYOVRS5wB0bOSOFFlUNcRdGRdEV1cXtFQJMeRfV5qUWNxu5FYy6xRfhCgUVOQBlEe/JHxYCIosU7Tu5EjLnZReVQAUXQM17Fz1VkxRKDcMQs1IZFDj7bRfu6YkXz/UZEMLs3RCSXQ0WEnlpFmfuERfjCK0XXo8hETQTORfGSIEZwX6RFN/jNxEfhpcSANwhFcL2aRexvl0WzexDE1lYWRF3tBEVWDpFE5PLpxB90PcXwFrzDlAdZReTDrUUyBM1FgYTWRY4kzUWrLd9F2c4pRQBvM0WWIaJFpYwHRpDvOUaWUg9GdfESRR9jmMUK1x7G8RJWxmrMisZ5mHPGdm8SxvRbc8VR2i/E92Qoxd1TxMV0JIPFzplSxRxrCMWI0k7EPD1vRWdE9UXhaWBFJsJGQ98gQEZkxCFHhVuKRxtGmEdk1FFHAkufRqI0WEWPMVhFFlmVRVcKq0UM8z5GhRqvRtDbA0cSMuBGTvCyRqxrnkZ5J5tG0/vKRoLS3UZW7tpGurjgRk/utUayDaJG4ke6RpRVtUbf/8tGPumxRn47X0a6mhZGpvkLRkGgGEYRlitGOLYsRsCbIEZxeyFGv64RRh/UB0Y45yZGUFwsRsxdTUZiEP1FtgQ3xSvl6MXC9dbEfa49RjFI2kXEcbTF7JCgxsll5cYE1brG1CsWxi2hjMVfmENFPmggRY0GE8aiRaLGTkHFxtnOtMbK8qXFsHIxRaFno8WhJVzG3JdbxkT6aMWrPt1FuA1NRTvfD8XBuQDGLh8JxgRFHMWAt4RENxoQQ9a0TMVrGgjFufxnQiJsbMQGgfzEWdfUxeEpDsaO9bPFYhCOxJAP/kO5/MvEKbpZxe84E8W0WYvE1AkowjYrN0VMFYRFWtM4RapgXEMAQJHFUQmcxYUrosUZ887FfFCoxfp+tcRQ/BDEfa62xMPTRMVZF4/FGsC6xVXBh8V5qYLF+NMORXvyy0S02aRF/+GjRTojmEWJAblF+MJjRc6ZmUVtdLBF5q6LRAfOQ0Tf4BRFXI+hRI9Tl8SnV3RFfR37RPKwjcSmeWvElrIVRS5u70Nrq25Fae8/RdV4ZEWvA7/EK4fCw+rzjUW2hJhFWlMsRZtVE0QAANTEW0L6RB04B0U9W4lFAIC6RYcWN0UFtAJF3uBrw4Y4PsO5/NNErfqKRNGRs0QCqyZFVd+QRRQOAka09xhGXM/ZRWq8NEWHFllE1jQXwwc9dcRg5ctEsHKuRLQ3psRif1FECKxMw8rDHETbaBVFCYpFRDNEGMXx0kHFZKogxcEXQkQIG0xECzUURcxuOEUofoxBM2K8xY41wcUKBo3FawmexL4wWUQ/NT5Fm+YXRWJ/d8TZDqTF5IOpxZayJsTUmhLEEOmSRK8lyMNSJ9LEAolfxVMFu0OVVEBFsOEzRV+YOsTvSTLF2/lzxajG7MQc60RET69kxHKKqMR/SOrELZB4Q71SPUXNqs3EIY6GxUFxFcV5R4/FXP7GxJCg30QdyRnElpDvwhNhjkQJihBF0m8BxHZPZMSI0nhEVZ/TQ7gee0RFtgnEcaw1xZLLRsVHYQ3FX3ZkxR4WCkM0gMPD1sUJxUATm8SR7dbEQq1JxeMUGcXtfDvF6GqLw1GJhEVxiuhE1jRXRHSkFkXiWP9E9+S9RCjtO8QFNOnDmEyixEKtfcWYzEjFM6LdxIcW6UOMOWZFt9HgwnnpNcWRfsTEWfVSxXvyBsU9eWjEiUGSRBxa2ERfB+pDUUnlxC/dQkVBYCFFS1nmRO0NjsM0gEnEWKgjRDGZikNnRElDxLG+xH9qKsRm1c/DqvHGQ/UooENqTaJED3oew+U/2ET1qHJF3oKVRQ96nEVQPJVFJJfHRFN0RkRCPmrE2c6ERNqso8TUK4lDPZsJRLsngcR2T1xERUeSQ18H3sMy5snEAprHxCLsZMUkl6nEq74YxXUCgcVjbkfF2hs9xQE8bMWitElEuxYRRbKdP8OoxqpEHNpKxSNbD8WFaxjFVcEkxVYOrUGxv2bEVo4KxYC3IMKNl27Db/DlQ7TIykTP1UzENjyVw/fkgcPP989E8JafRab5PUXqBPJERbYqRSqpp0TfvtbDK4cGxJ+rZURw36tFRYeZRRdILUVyaHlDZYiWRECCsEQAAPhEuA1ORXnHoUSHFlnCglG0xOMlJkXcdfBFYKWKRb99JcOfq2zFIY4hRL1SlUTl0PLCodY0wfFjjcRqvMjEE/IgReMlBUU+VylEk6nyw2/wwUPc1+lD46VzQ8/mDUVfhxvFCWj/xJSHO0WsiwxFfvuawtLeysT8qeBESR05RTeJLEW4HgtFjQazRW40hkVkqvxDns1SQ4cWacNXW0lFv6zMRWGDjEVX7CNEoUVmQ1n1kURoIqrEDwuGxC6QCMVtNCzF61EsxOCtLsVSlh3EXinLwF1LNkSSy03ENBGJRCZTP0XKoX1DXqlqxSLsocVqTZ3Eh4V6Q4vbhkTvpzBEejabwsL1sMSaSKfFo4FHxZF+DUX02wXEz/cTw7BylUTwhR9EoPiERMt/iEFa01LEPD2hxYQNysXKMmbEAbxORYAmCkUAbwlDjQbUxCL9WsXtfFXE7K9ZxbYkB8ZARDvGLPQpxqdXaMUo7Q1Daysew8bc9cH/ITlERdiWxM73/sTgrT/F6pXMxKg1Y8RN8zjEDAIORaYK00S30atEvrAWRY8xSkVQ/DNFRpT6QxbZA8UOLQjEa4mtRXViDkZpbwhGiGPERQ6cK0PmrgvEDi2VRP12KUUyFbxFVIEuRgAe4EVeKVPD9bmhxWGyTMUJio9EG/x6RUchk0XC9dTDVd+GxTSAUcRHYZdFin11Rf5DzkQJaHJE7muFRZd/v0WrrXhFOgEDRf+QXEScEWRFl44NRo03CkZI0JxFXe0vReviJUUnsR5FYbJhRYAmEkM6kmPDo5J6xIR88EIep1REfvsUxHDOhsQep0pEAV6cRYdFBkZSFiJGRMkiRiax/UU+qI9FrZiWRa8UgkWn16lFvt8RRmiRDUbVeL1FRPo7Rf+QvcSj0r3F+c9HxhH2eMZ7QobGbvQjxvFjP8UibLTE389gxdyXgMUt0OTFka2+xQ6trsXs76vFNqvIxJyzNkUGcIlFguIaRSBB4EVGs91GB11UR/frfEeEBURHVo6sRiNKGUaaBnRG8cSeRkW3h0aqb3lGaOG/RnUqE0erJi1Hl9YFR7rKvEbItsNGvDTlRh5eDEf8LxtHv+4IR8iW5kbomq9GddGiRtkOvEZrCbFGaf+mRrHwbEbRoBNGqAYZRoKTQUbAO19GLOSBRt5ShUaNN3FGu+dYRkM8VkaDIDhGpcw5RrjvHUZPz1FGf6hpRjysrkVUwdjCa1rbRfbXT0aEngRFbUaaxmzI1sYtUqzGKwcmxuY/o8R80JDECqigxVHJ4MXbqILGjwPGxvfkjcY++czF7slbRaYKHMQO/mbGXlmJxgNJjcXJFPlFbhQZRhuelMS0NxrGcJ0oxo1GscVif7XDzaq7xIv9K8XG7SLFlPaCxMiY30TAygjF3VUFxmp8BsZt1lDFDeDVwyO5wsRCPsfE6gT/xB/0/MTY8NBESS5oRRueCEWwcldFkf5bRVrTLEP/kEJEB70/xef7ssXq1cjF1gW7xdIvgcVbIB7FpHCdwthfjMS24sXFfwjixQLJ/MUo7Q/FK/azRLbEoUXne0pFVR9CRbo4skVqvGVF0ZFpRfUo/MLRkcbEBTQmRaROukTmHZHEUjguxevRGUWHJw9FoEmERaHniEVxGzdFvcG+xHuDpkReqQ5F0oCARZVDy8N78vZEdj7BRcxdKkVhw+ZEtnOJRWIhQ0XdtYxFOUUTRS0hn0NvASlFecdkRQPnYEVioTBE4scAxbKMkcUUvyjFHUkaReCctkQv3ZnEtRWgROn3j0XnKvpFI+oDRthffkWR7XxDIY7JQ2ezlETQIntCUI3XQS5uDUXtDZrDBFZOw4VaUURH4cLEgCayQ5MpCEWsixvE3aRvxcZtBsVgVAlFsowcRYJzsUTQRPxDw8IvxSqYqcXwdNfFZMzaxFHJFUWDwHpEiGOlxFmGJkS4jbbCDJMjxH2deMWn6PhCNis4RaTfYERBYBzFj7FrxbNqKsWX/6ZEiTBjRWTMXcEUnXbFuI1TxYcFC8UqqVzF6EiWQ8NkmsIhMBbFdCQ+xaFF1MRSJ+xEBpIMRcQxV8VLyCHEZKqwwlD8GMJfdvxEWYa8Q5yis8QRJRPFkxhkwzvf70TRAEBEBvCcRDJmLMXM7gbFCkZdRDF34URJLjzFuklPxSeg4MQg0pxEh5YXRQwCU0PChr/EwoajxEXHPcVSJyLFhycMxczM7EMkF2pFuI1ORVfKxkPaim1F2F+NRZJLHkUg0p9ChskGRDH3PEVmd4dF+v5CRc93OEV6NkdF8eMiRdBEvETNqg/FQj7AxFWfA8RwPR7EarwIRLKdDEXjFOpEuI2gRImw8UIXSOhDjnVxQXvyRkQYlfRCy6GOxLEuokPFbXBE7sn6RAg9FcQSg//EyVTBxCXkacRNhHfE5h2nvzlF+0MLJCZEYcNHRXYPlkX6XFlEUOsgRUi/sUObxDPFvONcxcpDekWxUFFFrrY6Q2eznsRK6iLEG3xdxIXrc8TC9ahE6pWyQYjSWMS1JgvFnLNOxW/wYsU7sMfFC7XKxfaXOsXPZqHEZ0TZw588IUWvA6rEjLlTRAisEkRNhKrEexSuwNv5KsQwKolDjzHmRMt/IESoxiVElUNvROM2osMLJMhCA+eexI0XBcXZPQlEDpx3xGiRzEQjm4JFV9sRReYdv0NioYZCHHzTxKs+78TKw0JCFtlERRKUiUWuthBFyVRnxBniEsRAE+NExf63RHL5MkXwFuBDw2R6xGBUckJv8LREH/TQRZbyyUX7eoZFNhr3xJi7bkMmwvlExf6LRPmgE0Sq8bdEJJepRPwYwUThehbEPCw0Qk8eBkTmP6jD5dC2Q2TMtcRQfBFFq88MRas+X0NgdgRFEaX4RMh2fsID54hDbwFoRfdkl0Xvp9VEt9EkRECknUSUpahFMDtsRc0qdkVxmxdFUPzaROjqmkXBOThFbcWDxME56cSitBvFyVQHxXNGpMR6pTjEYFSrxbzjZ8X99lfFBoGGxNEimcSPwl/E003uQy6QFET35I1DJ6DJQi0h78NeOj/FJyAnxWUZKsXDZOvEzapTxJuVkcV52C3FrHp5xcMCs8WjgQvF8WPkw2dE0sQhsJZDsi4OQ+7rhkTC9ZDEI1shxSxDTsV0tXjFILDbxHEb1UP4wsJEHad0xD/G78Ry+VfFvcE/xVwPxMU5JRfGysMfxoY448VEae9CVR9cRToBy0QW2dbDFK4RxOhIrcRv8D/E61EsRNnOy0OZmRJFWfUBQ13cUESPMSVFdLUaRRxa5kQ5Rd1EldSIxOoEIcVpbwpERCmtRfO9HUbPlzhGf5m9Rc/mRUVp3i9Ead7bRDRvXUUW2ahF7zjARZvEs0XD5BpFTWLPxK8lqMR7g4tEna+8Rb/9SEXo6hLF7J6fxRlzccQnoHtF8DTzRQOnyUV9P5FEmN2DQrRZPEVvAb1FAppQREymCsTc1zxFMwSTRcBqI0bQUx9GTCYZRWQ7K8X5D+tE5h0tRTtON0WOddFCecfmxGUZF8Xh6RFEEccRRczupsQdOLLE+DFNRVPlAUbN2y5Ga8kjRv1WJEamGQFGouOnRfJBeEWZaqJFYn/XRY1mD0bm3clFtmLTw5OYkcUAgNfFI8ofxmxYdcYVLEzGNBEQxsKGwcXYcFDFwNtXxTsOt8UMEwTFH/QGxMG5vsWuNhHGHbjnxYQeI8UA3uhER3LQRGfEe0UgAXFGZo4GRwlxLkdsEAlHczaERvIw5kUK2JBGUw0OR83EDUdogOJGvbMDR+RzIUdR6jxHrGxGRzQxK0ddnQxHQwQJR4UDDEcwOhhHGfsiRwnBFUcUzv9GQs3MRs8mska4j6tGO1+QRsG5gkbekRhGVMGzRdqKL0apU1lGROlsRvX5Zkb+A11GzUpPRpFtJEazmx9GFooYRmY1SUbMTGJGHmeJRi6/e0Y1bwJGFD+RRFUwG0YdiRFG15JSxUntqsYXh6XG/OcNxgU0H0VQawFFR3KgxJumN8aihKHGA/fAxl+HnMZ1QrXFYTKdRQaBtUKj0mLG7G+oxnyBE8YF0sJFHJwVRl3cwMQfY0XGJ0ApxgyTn8Urx4fFi30cxQWjeMVzV2HFGsArQ/p+ykSitJ3ESFBexQZwq8VX243FXik7Q7gec0S7p37F1ee5xR9jPcXYXyvFEOmVxJLL9kSNBuJEYFQpRUmuW0UBPCTFKmmIxR3JUMVAJMTF5VCpxZsVrcW/DqHEawlZwilc2sS1JoXFOsEJxjCq1MVhsnbFyHYgxOFpTkViUMJFPGzwRa2Y30WDzxBG6xHLRSlcUkWLbJ/DTQQwxR/0FMSOddFDpPAMRbu4C0Tx9LZEhjg0RXGsU0NwPfrDR+Gmw4qOYsSMuZvDXwd4RX6M0EVJ3ZBFDr4BxT55xUQw2aJFkA+RRRWMakUwKvHDpgq9xGuJSkX67QJFE2GnQ8Gop0TJVFlDOUW6xN7gT8T+QxTEJJcLxcgHFUU32oVFjSgPRQ4tqUXZfRZG5eECRs+3nUXxY6dEgZVZxP+QCEQImwZFqYILRbQ3tENhw6FELNSrRATFPsWTh/HD2oqdxLra0sSynR3EO9+VxHlYncUv3Y/EpnmfRQSFoUU2q3TEjEqhxSpaIsaio7HFUrhJxfYohMRuEiRF2hsERQe9Y8WEjRXFgZWgxMNkCESBc/JD3Ea7w3vyiUT6/gPFSR2axQ1PQMWnV41E+7oRRQWjmkOjcGbFF/fixfXonsUaL4xELbLFxDOiUsVQa5bDXW3iRJXUK0QT8qvEzlmaxaKjCsVaZGPE1jSrwxSuo8RtVu7EVONVROwvu0LRkXTD2or9w2Z3LsXXEtPEIY4RxB/0VUXfT5xEnLMIxUJPHcXctWRC0ZGfxEVYi8UNT2DFEoOaxI0oj8S/Dg3FQ4syxbrankPc10HCsgwJRPKwgUTdk9lEyHYeRdbFlkU9W5JFXCCGRTdJsEXV51xF4emdRAxx9UTLEM5EyeUnRJ8al0RNhKlEjKhzRZYh6kQawMPDVOOZw5tVg8TfT4VDHOtixGuakcTfT/5ETy9oRSUGVcQ1XsfEEOkGRbDh2USpgqlDO98BxTz9gcUIrLDEF7fhw5Axl0N6FHTERNhWxQu1lsSRXOLDzcyfRGBUiER78khFsm6NRc17rUWtWgJGq/6BRX4djkRwX5/DHgVXxcjYrcXuyV/EYTK4RNJvM0W/fe9E+lzDRL6fNsQV+yjFaCIKxV5Ll8TCdUHFqy1BxcDbMsWrLUPFvyyVxbietsXomYnF+LEZxb6fIcXAWyREdy3hwcQg8MSrPi/DHFrsxHKKlsN9He5E2hvvRFsgvkSZGU5FKA8JRarxkUT1ufZERdgeRHuDv8Lr4vPETx7NRN8+RUV1cZdDbqMLxVIn3MRGlAjF9gbQxB4WksTG3APECYrLRP+QVERtxZnEpb0Zw6Fnw0KPU8RDSD9RRU3zv0T4UwVE3EZDxHsUx8QWaoVEkrofRdjfOkXZPeZEV8piRd2TQUWC0QBFFK7XRNobjUSCc7ZEPlcdRE1zHkXRgClFEoMAxSk6bMT39UBF8rA+REhQBENNhN3EarwHxYxKncRd3NjEb/D5xEXYOMPLELVEVbA+RWezO0V/6mZFe4MPxBPQHEV5WPxEarzRRN7gdUQrB2tFwbm6RRgErUT6XCNE7uvQwnBORcU8LJLE4xSYxEs31MQlZB/Fu7iNwYeFwsS4je/E4XpmxJRliEQHPbhEHqfVxL4w0MTb+SrEKUsixZg7LcXc183D0m9FxGgi2MSt2OnEXkuhxXKKy8QTkI/FETaAxT/GNcUirIjFS9mLxdBE48QHPfLEh4UWxBKD68RDi9XEc9erxEU2C8XIdq7EQxzCRGZ3TEWEntDEayuOxVwPq8UnT8nFIj3FxUK+mcU2ywXGLRIYxqD4qcU2POvETfMmRAmKPURm1dPEOGf0xGb3vcTC9ZHERwMAw0hQMkWKjh9FGgCcRYdWikX5oF9D8dLbRD91q0ULJJVFrkcWRSopE0XaG85ETtGNRSASAkb7afVFhev8RRX7iEUkKMtEiPTQRN2TVkVdbcBFeAvRRYeF9EWM+ZRFrBwoRB9j9cSGOElF8x+gRX2dlUVCPpBDP7UfxTQRqMRrSaVF884TRl46mEUKRgNFWuQnRcZtm0UXyGdFR/JMRQFNnUTD05vCrAuyRbgerEUhH7RF336xRcGoW0Urh4FEzN0cRUku20OZmR/FmZkDxcshAUURpeBEDU97xJoIGUWDQFBFD3p3RdQa2kVkqtpFH/QKRoD39kXRUZ5FINKDRAwCxETWxdRFuO8bRu4aAEbjJYBFIbAaw5ahcMXwdP7FJNchxiL9OsZJfXjG890wxmEyM8Qu/43Ei9usxYnB38UukMTFVv24xXKKIMVNc7rFSP8Xxsj2UcWfPPZEurgwRfgxp0W8dEpGeZe9Rnwh7kZ7ss5GAouJRswsbEZ09MhG4L0rR3Uibkd233VHvCVnR/WFh0cIb5NHF4SOR48LiUedR4FHDDF2R+7bdkcTiWNHW9hTRxr3R0foqTZHI+IcR+y/BkeBJfFGv0zlRiO6x0ZHQ8VGnq2XRpBASkZMlpxG+b+mRlNEsUbid7BGKomLRjf4aUZLWTVGulopRnzQOUamq4FGveKVRmk+rEbl0JBGWMhFRnLZCUZWLY5GAXxyRqU9cUUM05TF0LMVxAqG90WY2zlGAAD4RD65psVoIurFobYpxmb3ccZtVhDGs/sWRbgNUUWP0xLGtoKMxtW4MMb/kgNGEhRbRm3FiEQeB0jGqKaHxiUGAMYUvzJFJsI0xAG8aMWhZ9TEJCiwRC2yw0Q73//DDeCZxRgVq8WQoL/ElUMTRC2yUUSRXPXEd5yWxdHRncXXEsrDb1/2RAn51EOdgJBEF7fgRNjwsUREaffDfR1xxdm9Bca/Tr3FoWf/xbFQqcWw4V7FyqE3xTkjOsVo4qTFxty8xU/vucXNOw7FTuITRdO8d0XzDmhFygOZRR6F70X4AtpF8XS9RbqavEWO9aNFZLsCRTws0MMEVt7D8eMCxf5DesFDi4xFn7w4RToSnEUMcSREMXcNRBcmO0Q0b1tFrwMjxF+YWERiELdEPD2NRXyQgkWn6GRFdj5ARaKjT0UcWgpFEaWZw/RbRMU177BDVOOXRf7DKEWRfmdEUUkdvW6jOUMbDZRDiXCVRf+yIEVhMldFcaz1RRwa/EXkMt5FfX8cRtdjAkYwqi9FPQrXQnS1PcRd3PLD4JwrRIGEIUX8qSlF3gIpQk2EJ0Vp3vXDh4VOxFInAMPplfvEhVo4xY/CqcPdtSDE+8tuRFi5cUXl0AlFpN98xRgmicXzvfrFUpbKxewv28M0EYdEJQasRE3zsETFD0HFfsyJxVHao8SV1IlC/BiiRN4C4cMf9LHEBFa/xErq2cQHPedDOSN8RN2Tp8N7FAjFtRW/xKNwzsTmHW7FkA/qxE+vjcREaSvFUpbtxJCg+kS2YkhFFtm+RGsJ7sS7uIDFZDsnQ4cWGkVLyN9DQeB4xXecVsS6uOXDldThxOCckUEHPXFEl5AHRHDOmMSAt57Eksv3xOOlQsXImBHE3bUEwf+QeMQdyYPFmdmdxaUsFMWcEezEtEh9xcmloMWdgLbDLbIQRd5xakSb1RtFm2Y5Rb4w9ESX/7hEYYOaRXWTBEWaCI5Ehqe7RK4ldMRIUKXEl/+DROCcc8T4wmTCYcMLRPaXIUWksKxF5q5hRZr3YkWfPPhEqRPwQsRCpsRMFSzFeqWVxD5ogUXuWlVFTXMxxayLJcWNKDHE8IW8RKIjI0X3dYnEejYrwGWIz0PfT/nEkktrxW/BqcWRfjfECmgoRB1JBEUXyAFF3gL3RCQoNEUsw1xF0q+NRQeflEXmrj1FHbg+RSO53EIRNpnEHHy9w6B4XcWgiUvFDwurRIqOBEJIUJzEDpxpxdLeKcWSyzHFs+qAxXi6ncXKcoPFs/tmxSt2ZsW4LyDFBTSuxNcSusRz12LEejYDQ+HpfUScIgTFq629xEp7acQmU8TE5q71xPs6sMFtNHBDm9U6RRqvV0Wze9PEY11cxP32dcKL/TdEi+xsRb3BmkVeaYpFFD97RQPnCEQ6kovEnKKfwwlockPctUxE0ESaRECCLkUCCd5EH+OYxb8OncVJnVjDWfUpRHDO8EN7FMvEBMWjw18HWERuo4VEke3FRLunJ0XtDbZEFfsDxKUsC8O3UXhFO/CPRff1MEXKw1LDEoN9RW3WS0Uu/5pEe4N7RH0/HMVQ6x/FqMY7RQWjHUWxLi5EvHQARaJFD0UkKIRE9UpHxLWVE8WfPP/EZMxnRPIwSEUMApRELSFfRSv2j0PkFIXDQs/DRE5AFUQaUaJDne/KREGxrEXJ5aREzG4kxQ4t+sS3UV/Fv32Ixd5Ck8Xx4ynFejaqxGznssS6uL1CDwuRxFz+68SxUJ/EPvk1RW8BDEUojwjFiQGOxSUGtsWTqZzF2qwHxYhjccTua1fFbhIpxFRSbcWoRnnFGBWBxfRsbcXw9HjEiGPuxOqEBMXFbX7EQIKiQYQNgkQSFJ/DtMiBxRDHTMVWDjNEJCgbRYhjxUSmm6VE6beSxGL/V8WvJbfEqDVXxYEE98Vpb9rFFD/mxSBS7MVTBRPFi/0PRNejdEQYBBJEWmQuxf7Dg8UFEkbFLu4cxe84OcS90jFFZMxFRTy9GEUgUltFsp3/RLWVC0U9m71EH/ScQh4FbMV/SH/CDm2sRcaL/0UUP/tFB85uRcQghEQSg4JEqMapRIWarkWJQe1FUKsTRpbQzkX67eNELFQjxem3v8RmZnJEkgupRfJwsUUPerREePoJxfP92MMqaahFU/TMRXlY3EUzoodFarzSRJVDHEVKO4dFY11VRWBU4kL2Bq5EZvdzRbYEBUZEWMBF5/vHRECkC0UibNlEM7M/RS5/TkVeKbZECfkARKfoeEOWkC1EJjF5RcsQc0Q8vR5FFQylRYXaqEU1bRZG2rsXRkgQ+kUKRvBFjwKsRWXZpEXmXb9FDjwrRnjLNkbL//1FLbL3RDSRcsWeHrnF4C0OxtVYTMZ7oz7G/8EXxtHAAsYgsMpDZMydQu08hMXL0MnFf9koxVpTmcWh1gPGDY/jxUh/u8WmCmjE3BeFRc07PUXBaOJFFD9yRvUJoUZFt4BGOQW2RZSHyUXf76dGkW4nR7BabUcaVJVHgj6uR5KLuUcsvcNHjc+7R+Q/sEf+trhH4UO8Rw6srkcFmqRHXs6XRxmujkcD/IJHO/5rR6laQEcuOBdH0MQARxkzB0eviwRHLRL6RgbgwUaZil1GxS+bRkt4pUYhrp1GYAatRl1siEZX21JGVk4YRuYu4UVpHhpGXF5iRnh6Y0btHDhGXmkRRij+wEX8GLNF5R9JRuFJQ0ZSFiNF/JhhRaOSyEWR3L9FA+ftRAF8BMZbwaXGQHKpxt6COcZqfJvFPheuxfyYssU9Ox/GpC+LxjPiSca4HoxEACAdRjE3nEW4bTnGXweDxmFjIcYERXHFIR+aRNJvmcQl5HvFnzwKxMcp50SvJavE1Vb6xTnjKsbDguHFEhTJxEU2EsVJHYDFRyGixR4WK8XlP3pEGsDqRNQaQkVLSDhFImweRYtsp0OU9jZE22j1xOCtPsW5q7zF0HPgxaT/BsYhzuLF1jRjxNiBC8TI9kLFgpHtxfLB/MUFkmnFGsA7Rd1TqEXycOhFyiHkRb/9uEUNIAdG1wHsRWIQ40QnoNFDqk88RcbLD0XfT7FD+u3HRILizURhw61Ev73HRX6M9UQwmW5EnYDWQnct+kS6WidFhE3/RXvy8UXix3xFQr4/RSegA0TgLaRD7MB9RQrGMUXb+e5CwFtcxDMz/0PtjShFCzUIRaut9kT6XAJFqYIRRGfVGcUJit/DMCqgxEW22EQAXnxFwRdXRfaG60Vu0ilGfCHpRehZm0WKjqhFmDtHRZ0Rw0RGJYBEQfFdxAfOX8QXyAhF1WefRQ4t8kOxUMbEn6vNwoSeXcTpJvnDrfpFxVTSaMXAW6vEWRfiRMsQjUTBOYPDD3pRxS6/8sX86azFcM64Q0w3gcOxUNfDY+5SQy/dMMSUZQTFnzw1xc6IhcXBuTDFodaYxKmC7sQIPQHFwoZyxXJoHsVjXYnEEMeyRFTjYUTmLmjF6nOkxcSx2sRCreJEA+dkRG/wpMSbRB/FKVxpxPMflsRd7WDFW0LdxIlSGcVCz2bE+Q+2xO7rzEOGyeNEY+4pRdXnn8QAAA7EFK6/QxuelsMi/ZbCnl7AROAtoEP4MYfEDr6UxIXrq8SdgLvFllCTxWginMSLbKfCOUXzwwYBCsX8GHPF/JgZxfaoFsXsQC/FVuzcxB/jN0X4wthEnzzARGgiu0RAkxRFfR1WRDeJMUWeXoNEb/AAxcNk6kEawMdD/BgyxfTbjMSZmUHDZve0Qjy91UQUrp9DyJg5RfZXwEXgnLBFEnJ9RRx8xUSAJnxEkVzCROvi1UQCCWZEfvv8RH77nkSSy4fDhVq6xAffA8W5/DRFCBsSRVTBuEPP95PB07w1xBBY+MRDnCPFH2M+ROELikQPC3nEM8QZRA4+TUUGgSxFTYQ7RNZWtMTu61DD76e2w/VK6ESWIfZDGsBJxBov7UNO0dLEKbrYxcWPiUNy+fdEDwvBw9obgMWYzJHFFB11xXWxmMWQz5/Fdxx/xZVDnsTysD7ECBtWxO7raEOTGAjEJeQnRIof4UQRNr5E3Ndhw1ygFMWoxtjE22hcxIxK78QwKtrEGlGLxP8hAcSze8REodahxG1WisTk8vxEX5gIxDwss0R2D4VFcaxlRIEEtMQT0DzDZ0SZQwAAGUXgHGFFBbRaRZVD6kTb+cxExzozRQU0I8TMzG/F2htyxO2ehEMQx3rCWLldxbG/1cQRpbVEak0ZRP8hkcMl5ENDklwmQ807ukOh1kLEvAU+xBiVNEP1yplFsi4URV66GkWAN0JFMub2RBX7I0QnD8TEPmhNxdY0bz/o2bxE/tQwwzLEM0Rs+CBFQws+RWezoEQfY1ZEz2aNRLdRm0U0AOxFQ60aRY0oC0Tx9DFF/5CERL4wT0TBqFbEJsIMRDGZisLTKzVEQILiwyZTF8VaZEvFEnJfxTeJicUJqO/F+wvsxZ8a9sTgHAHFTtGVxNqKVcOyDHHC3SRgxZLLfMWuR67EyVRrxJ0RJcVYqPjEt9GCxKU9IcU9eVjFbzCxxXWxo8X1KHzF4K2lxVN0U8XW1oLFCYphxFpkf8SlvRVE9iiGRLgemUR9HXTElPZaxAHeosQzsxvFDJPjxMt/aELhekrEEWWAxW5jpsWQoKbFVME+xbRIeMWFCxHG45YTxgN4fcV7FNvEZ9W2RKpg3EPeAufEYn+Zw6z69ENL2THFFR0PxXZPXsIPemhEeiUHRdBEcUVZl5xFl+6KRSXkq0REaU9F4ljLQ99PFMWvlPvE1fgMRXDO2kVJHe1F6XecRf5DuUSHhfrDj1PKRDCZVEXDBBNGmRk8RuSD/kWPsWxFnDMoRKabp8S7uIREHbh+RdxXJUXhC5hEXdzew0rqIkXDJJlF3Ib5RRCYlUVaZC/EL0xexPwpNkV0E7VFCKxPRdVnEkUtsnFFlMeKRWfzjUXR0aVFUqe0RVZ9bkTTKz9FjmRWRTLETkWGOOhELNRIxNqKccTtjWBF+zp0RBuet0Rs549EcE41RVD8/EX3lQNGh4cURpyiNEZbYN1FulqMRUwVnESiBa9FtsQ6RgEdgUYllTlGgIiORXNG1sTKIefFGtEvxh9jRcZ5Z1bGjQgyxpjMe8UdiaTFNBGJxTuwkcXAW23FH2PRxOXQMsT5IDjFyDbwxZFtpcWxLslE8VJ3RZeuh0UvTEFFKO3FRSGfEUaVQ7pFeuWTRZd/C0ZRmr1GClg+RxnTjUdJIb9HtQT2R/7/EUjYYBdI+Y4VSAAhEUh4zBBIHRocSDeLHkhSQhJI0kIFSGm39UdvUOdHMcTTR/vvvkfdUaVHFI6KR3G8b0eVY2pHw7JeR5LEOEfxkgZHcM6lRlMUqUZnlJtGaaBVRitWYUYY9UZGyqE7RuxgR0YoXhNGJkI6Rs27dUYovnVGogMwRos9Okal3WJGNU2JRn58pUZEqNJGI8myRvxn3UZtBd9GAL+eRgJryEXQc4LF8IVYxkwGNcY41ijFN8mvRajG4sSAd2PG0n6PxmbVVsb3ZI/FPwaORf+hRcU7sHXGI9qvxqC6h8YeFtLFuxZ6xYWrn8VK+yTFS0gGxQKrFcUehaXFynL0xXbPB8Y2mu7F8AVgxXGs40PdkznFbXS+xddjpsUrB13F1AnDRC/dPEXEsSZFZEwqRTinikXGba1EjuRoxQBv2MXEYA3G4pjWxbo42sX0bHrF846FxSGODcXEIMrFOuMCxsQg2MUldYHFDAJnxDintUWTqdBF+LGPRYT+BUYCGsJFxCCrRX0up0WpgqlE3gJBRCfxlUUKaJ1FImwkRT2KV0U+uY1F8WP3ROJHO0UJivtEXP7SxBpRqsRCz4xEw+Q4RbKdu0TrIrdF002/ROJYM0RJLvFEZvdoRBrAQ0UZYoRFnYDeQxSuPMUmU6/Euyc/RW+BfEUAbxDFUviCxbn8CcQdODvEzojew2pN2ESfKwhFyDbxRbt4EEaPAiBGNQ0gRqwLwkUNTy/AryUoxISerETplfVEkA/lRG+BzENQa5DEyeXHQzXN9URH4VxEWQZUxRcmvsTOiODEodaSxF8YjsW843jFKUsqxfhTA0J6NrDEHPyKxVQBuMUULmnFe/J9xfwYW8NqPE9Fo5IawlfsIsXTzUfFFD+FxbKMCsVZ9ZREwvViRKabJETlYSvF/yFYxQdfHcXD03nEa5qzQ4qOMMVdy0bFv31bxZm7JcUIG05DR3JZRIv9ncRLyL7ECCw1xWTM28R7FBBEDi2KxRcIi8XP1fbEdJOWxPYGq8SitPHEP8ahxDLEb0S62ixE0QDFRHoU7ETYX0JEuWtJQwG880QERRRFQq21w3NGEMVuNJ3EXH4Wxe/ngcXr4gHFBoF/xHGsvsRH4aJDowENxXY+McX0bAbFAprIQfjCGMRjXbRDHhbqRBgEE0URNmZEV1svxCuHSsTx0o3BodZ8Q++nKMSRftdD6SYTxDXNW8XdE0jFlUOVRMBKA0XaGx5Ef2oExcG5acVyaKlDbTTFRH/ZvUJK6phD2/n2RCXkRkXx42VFXksiRYcWiMTWNKbEb4FUw6pgvUTKw63EQs+HxM/3D0T5oJfEyZSAxX6MFcUT0KbEy3+SxIBInER7AzdFvHTRRCqpl0Te8RZFOOdYRb3ji0TV+DHF9GxExM6I9kScsylFJQaHRIofa8S62u3E46W7QtONjsXoyEnFWfWIRLwFqMQqmAjFPpeIxfkPuMXKQ9fF/Ie8xfDW6MWaN6DF6nO3xDSAT8T67b/E2T0gxbs4C8VVn5fDutosxetR78RoIrXEO3BMxLn8EsUtITPFQfGlxKfoaMPn+9TEWlMWxR90NsX7ugrFkKBLRU+eTEVTBQ9FCKwSRVZ9BkPEoG3FlAc0xY0Gh8RokfhEC6QtRbP7YEUkKJBEWmR7wgpGX0Q3+LlERGnPwlK4DEQjufLENV7yxDkjtsNn1ZBEm4SLRYLiQUQtIfPEtoScxBE2tMM7Tu3Di2x1RJoIj0QPi1bFG55QxMGXO0VokfxEkKAsxB6nNES4rzZFCldIRfKwCMTvOPrETfOuwyUGvUP6XE/EdXGmxLBywMPysBBCSQy0RFInHkTRAONEZdmhRSUGo0VqTRVEf9njROSUDkWvg0dFlrJ0RD5X9URlKhVFG3zxwgwCN8UzMyfEPzVgRDarHcXarBLFRqU8xbpalMWeXvHE4XoaxFZ91sR5x8fEImyhRHGsi0R0k/fEfS5txWBlOcUgwaXFv/10xUOLcESbxMFE+u06xZ+8H8UCCW7F9TlkxX3uvMUtITHFLSEqxcEXosQKRi3Eq8+rRDoBYURZ9W1EglG0xMU+osU4ZyfFA/gJRWTM/UTQRDDDcRvKxI5kY8UagKPFjvW3xajGu8UOrdHFNK/wxU5iDsbJZU3FJeRtRHccIEU/xihEVZ+IxN9Pl8S3QCRE6pUXxbyFmcX+Q4jEObTyRBsN/URa079E2ixtRVoTzEWlvc9ESS6HwyxllcNpb/rE7C/MRBCYzUUy5g5GblLdRbsWkkWLWy5FRTYVRbLMnEUlNeJFBbIRRo2GQkZ2z+1FJsImwyQo58RrCbREzB2kRd+gt0XF/tnER+FRxeXQj8QFY8dFSYwiRiW1yUUf9J5EKhhhRA4tCEVPL2JFuhqURdosTkX4UwdEQ+2cRcBb3EXBl89FbVZpRdqKrkWBhKlFWfWZRcvhiUUCGlRFXwcKRS/MJUVGJSNEfR3JRGorfkQo/iVFxT6zRb4fwUUawPRF8aMJRorf6kW3IBJGjVfHRXUCjkUaEYhFOXTaRSm8BUb6zQdGB19zRcSxmsP6XCfFUqfkxWIBUMZ4KWXGpyggxi5u4cXTqyvFVOOBxV1LxsXF7VjFWfUMxZCgCkTKMnpEuye0xLDhccUZc4bEcax1RVXBq0VjrpNFdz6fRQjsxUXchp1FwaiUQs5InkUuDs1GH7tTR2WFqEehfuNHWNcUSFtFOkimE1dI9jJcSH3rWUgFC2NIsMJwSHaCf0hhC3pIalRmSLQIVkjPK0lIz907SKvrK0hqmBtIWpINSO8VAEhyze5HRqvlRy6f2EecWrtHQ2OYR2rze0db+nFHuH5aRxv9KEdDnRJHhNQDRz6X7UaGyetG/gPQRtVW0UbMLOhG3CffRiSYx0Z1cc5GyCfXRvlf8UZPjwlHZVA/R4UrW0eObG9HeSBeRyH2M0cK0ANHpkrKRlaejUb4UrNGE6DqRvVozEa7Bx1GnS+txW/wbcXoOShGjwJCRrivK0WdDyHGcft7xsTCBsYH3yDFdXG/w7wFEsTgLaPEN/jxRDTvUkURRyXFas0IxtSJFcajgajFzO7FxC6QsMNO0cFCj1MjxXB9hsWDL8LEL0z3xKKjKsXLEHXEjCj8RI2GHEXVeAnCklyeRAWjJcVdXM3F2b0TxmpNvcU8/b3FMtUKxR4WO8XBF1zFKljsxTCqF8Y2GnrFHqc0ROm3KUR6tiFFQj4VRrXmxkVyqPVFqdPbRUHxN0VHgw1F+zrwQwPnFsR2YCpFJIZiRbNqH0X7OkdFXa2bRe+4nkX0bOZCPL2IxG1WhcOIYyRFutpqROeMtUVZlzxFZYiQRZ2AlUUehdZE16NgRDSAxURuo/hE4C3KRIbJzUQo7RVEHqfqRMBKS0VpXlNFbhKFxOCcgcUxCH7EVv15Rct/6ERvAWBFQXGpRadIOUawkl1G40VCRhUM8UX7ulRFih+LQ1tCpcRHAy7EvjCCRLx060NFRzZEQj4gw8sQL8NxinrExtwZxN7gzsQ8vWzE2c4UxUT6xcR6NovDcugbRT0bFEX+QwzEN/g9xcV+f8WjAYfFcRsNQoMv60Qep1XFPYoMxc2q1cSAt0LFT69KxaC4hcVHcijFhqezRBuegETtfJbES8jXxKU9KcVPHn5DHFrQw6MBt0TqBFrEL0xpxb3jP8Vg5fvEkxinxK3YjcS4ngfFldQJQaNw0UO5/JXEfoygxLyFMsWYHZzF0SJnxLTIIERzRspEayvJxCm6PsVzRgPF3nH7xGKh1sOFWlxFW7FQRSXk2kSQoOLEhHyAwnZP0kT5jzpF7J46RAG80cQ3CVXF5PIsxfgx5sIjSgHF7uvIxOU/68SWoUDFJlMRxfwYmsRKe69EbjSFROM23ERSlpFE5T+0Qwn56MQOLRjFkjqnxHgLvcTgnP7EWfUxRHxhdsRDC2jFlCWAxeyvEcUXt55Ew9ObwvpcAMU9effENc1Lw5Op6kSTqQJD+8taxMZLusR9P7ZEL91EQ3UCCsMKaATEkVxcxPdTxcQYBFZCYHaeRJvVGsVy+XPFMCpWxTrSmMVoETHFWfVRRGNdyEMi/UREH2OCRO/JLkVy+dJFip9kRTkjcsOmm+nEhslixV9HhMWezRxENV4KRVdbH8Q6kinFrdiBxZfuWsX0277E8/2LxM6IXEVOQIXEr8PXxT4oq8WGCbPFsVDkxUvI6MV4S9DFK8faxX1/kMU7XzrFWQZPxbfRhsXNe8rFIltHxQskTMUhsAPF7Q3axIoflcQMcd7EYDaAxXBfoMQxCNTD+zpoxQCvqMW8BUnFm8Tgwp3vT0XywRtFWyDfRLPq2kQukEZEns2qwtxGG8MgsN7Dy/8tRWGyCUUJistEJJc1xJp3ysQawBNEIR/cRMNkiMTfT3HEiUG8xCrpgsUep07Ef9kZRGczMUUdOGNE+aDexGTMScQzswxFoImaRFMFZcQxCCJE22iQwtERFcX6XIHErdgbRBPQksTr4gDE52rLRDhnX0XmvxZFtMjAxDC798ToSJBEh4VKREW2M8R9HZzDt9ECRBe3QUXgC2VFoIkxRVgoGUXfTyFFz2aFwqOSAkQsQ/tEokWDRQRWLUUJindDAN5YRE5RJEWKH1vDX5grxWB2y0P9ZQvFKTr2xJLLj8KCc0hETKYCxD81nMRokbfEh4XixMoyZEI7cE5BJQYUxXj6iMU6IxTFeUdcxQNJqcVdy0jFoUXBREfhj8Rp3uXEsOHtxMBKHMWW4YXFkA/PxE2E/kTctcxEJQbRw49TCsQzxA/FaW+qxXNGQMVxmw/FLm68xABv1UQ5RbdDDi0BxXGs2sS/7PLED9yFxWuJ5sWKrgfGiYEGxgaBXMXY3xDFSnvIxJtmAUUf9ENFv+w6xDMiCsX5D7vEGlEUxG00bkSYTOXDukmsQ+jZBEVm98xERiWeRLpJn0RyCjtFphs+Rc6IlsPjpS1EZ0R4RfwYCUbfT9hFNBFaRRE24EPvpwZEV8qyRHsDMkVtxaZFq68dRrbiCEaEHlNF3LVkw1yP5MSxUIlEe/KVRfV5gEVZdS5FgZVSxVdb0sSze4xFmDuxRX0d7UUsJaxFINIvwmUIWEUPC+JFexSXRfD0VEQmMftE6pUQRSv2m0WqcUFFUGvOQ0OtlURLN6dE1AmQRRwaoUUg0oZFxylXRT/G/EOitKbEy39WRN6CCUUibFBFmoiiRcinAUZKKh9Ge2MrRlBNGEYgAY5FK4fLRBsNIkVg1KFFoOkcRqlTX0Y0sTVGUlacRXctacNU0nrFNwmQxb0B6cX6vBnGesUVxt8+LsWKjk5Ens2QxFdKL8VudI7Fq62kRK+lN0X6/hDFremExZVDQ0OfPKdEFZ1cRRPQlkUK11lFXW0PRTJmCkVH4XZEoda5xJXUu0RRGmVGK1caR7segUfMesBHhD0GSLWyNEi1rVxIhIR0SJ+YgUhj9YlIvESYSLPDokgdkadIcu2iSANbmEgXP45IVI6DSB9McEjuplxIdihMSIAUQUiaVjNIQ1soSCVZHkg6qRJIIy4GSGZ+80egddhHEJzFR5JzsEcFGJdHpJqGR1Bsa0dTrElHQxMqR0bdGkeXTxRHKgEWR+yIA0fPxs5GyOe8RvHkrEa8lcBGZTkDR9ciOUdokFpHsS9fR7Z0SUcNnyVHk/gIR3u0BEd/eQdH/tQIRz7gB0cFZLNGgHfoRVtC0sPksoNFbDh1RrDhV0as+lzFXB44xm8QCsbY8HVF6oTRRWdVM0VIUHtF3gIfRmLQ80WdABhF7uuyxVDrF8ZjXb/FnYCYxJm7BkPix7vEm2YlxdAzTMUc2mbFvcFdxVUfGsVfB5DEINIfRFK4kkSw8iRFAppMxSaCw8XDpJDFyz/4xW4SH8a3gIHF7K8mxTf4IMRZ9RrFWkQLxsWPEsZN88rFhidWRYdFCkYrBwJGVGMrRYTN20U/5hZGfrvIRTxOsEUVHRBF9bnZRLraRkXFj5hEUGvyQ2B2y0PEsfxEQIJSRaTfykRjXSJF7fxQRbPqa0RDi4REAADKRcuQekVSp0lFZHuWRdhwV0XwBZlF+i3cRQh9oEUZUfpEZ0RjRTm0+kSgiQZE6Go1RdLvXUUhH1BFoWf3QwG80UM5Iz5FNxo9RUlMmUXesYlFklw+ReM2d0X4UwlG/LghRqQf4UXM7r9EuxZOxU8eE8UCmvZE47YWRfBFhkUyZmxFkxjxRCbC2ET/kO7DEMfAxMnlncQdOPfCLv+RxIMvr8R0k/3E7C8zQ2/w3kS288pEiTBNxUaltMXlEJfFo5JixGNdJEN9vyFF4C3DxMiHncVwvXzF+JOUxTVe+cRSuI3E2c77Q/wYz0SEfNFESL82xTlFssTjFD3EVOOPRDQRTkNMpsPEV8okxE7RS8Tb+dfE7us4xR4WYMWgeDHF5T/9xFtCzsLysLDD9SjMwvYGhsQu/1dEpnmDRGTM3cG1Jk/FVFLvxIJRzMQVjOTEI7mgw4mwisQKRirFi2zTRBlzo0SZKs1Eig4axU+eWMUrdknFRbaGxNcSn0Qi2/nBRNjsw0md88SBBKTEyAcXxCxlJ8RfmLxEb4GEwmPuDkQjSvPDDU8XQ+m3p0MKRuNEldT/RMoyaMR3LdTEP7UixTAqj8QwKp5EDJM5Q0vIh8EK1/PDCyT5xFdbfUSTGMBDj1NsQ+jZnMLKsm/FiOMRxZT2QsTXo+9E92SBRfEj00VvgTjEdQJZxXKKHMQf9KTEkjqVQ8IGAUXWNBdFqRMQQhE2+kSUZRrERGmOxXetj8UEVirFq8+LxDAqmURMpp7DRPrGRFNFsUVXbJxFlMe+RbIdHUVdXGfFiBLVxbdAaMXL0JDF9+RUxQG8N8Tpt6rEF0iVxRc3NMWdACLF2oq4xHhpVcUIrFrExY8vRTGZg8XXUr/FkCCIxQ+LoMWdUd7FX5gCxhMhyMVYuYrFCkabxcE5tMXx0lHFoqOSxTOEj8WP0ybFFmqSxM/3p0Px9BXFeemuxLvnhsXoWVrF0m/yxArGqcWC4uLFyMeQxeAtoEJ/qoxFblKFRRNhx8PNuw7FKdx0xQ8Lm8Tl0LNE846NxIv9vsTvyabEjLnGxJRlnsSU5UzFNJEIxTarlsNs577EzG55xUMcssRj7ozEHOtWRPypzERH4bLDZtXvw3A9OsQyVcLECL0TxapghcQFo3rDx7qUQyL9iESQD1pDuB43xPHSIcQExcvDTtEpRLUVq0TOGabEqRPQwk2EO8QAb/rEnYCCw1pkv0SjkpZEPYoXRdSJLkUFI19Fs9lqRdEiAUUc69xErdjyRGNd3MB3LYFDcooXRZyRe0X4QoRF2qzFRFFJ+sTYX4XErfqhRGiRDMVVn97E9pc3xXGbNsWjgQ7F9bmuxCDSiMRyisbEvcEXQa360MSSy9jE3NcpxIGV7sQVDBnFjEq3xJvEPMQ78A3FdQJHxV4p8cTS3mbEzog1xaD4HsWUhxXFtNkuxbbib8XBF6rD5q4URdxGrkSfPMLEWmTPxMBKjcXjNqjFnKJtxbfR4cSezUZE9UoJxBz8i8V0pFXFYbIsxWiRt8VxGyTGHPojxjlF7cXmnQHFQ4sLRXgLqsQpy+zEY12cwqikNsSGuCTFcmiHxJhMycTG3E1DPCwqRd5x9kR9rkBF91NSRXuDQEVuI0xFW0Lqw7zjbMOWoQtFz9V+RS9d2EXGDUFGKXwPRjqBE0VIUFzCz/eKRJjdQUU3+L9FgHfORW9f6UWWsgJG8IX6RLge+8Tu60rEVn3lRDnFiUWdEZ1DmSrDxMiYG0JK+4JF1Po7Rj6o6UWHFvlE5INhReYuMUX1yqFFyPbtRY7kUkVCzzREFC5tRVLnoUWrraJF9KyeRdy1vMPWND1F7Xw2RT2b4UR3vqJEK4fgRJjMEUVifyxFLm77xFFaAsXC9ejBGw1gRV9H5UUmEwNGWlPtRdMNCUbqcwVGkkuORXNGXMNZBgtF+HMERqNBLEajIRRGztnBRZSHBUSEfNBBaKIfxYWro8VPzxLGhHz0xW70h8UAb5XERUfKQ4JR/sTpJqVDWRc3ReHpTEVKDAdFbqNDxaiGA8YDeLrEF7d8ReAcbUWLW3dF7MDjRMxdTcTDJITFBsHixSBB7sVH4ZFEO8+QRhtGIEewiYJHzITER5nhCEiYRzRIrh9iSFpug0hkV5dIyTeuSMoQxEiBr9BIqtzTSK+P0EhVQchIhxy8SMtzqkioXplIhQOOSJiMhEhBSXlIL8xlSPVpVkj+sk1Ilz1CSGWgM0jEwSdIetIZSBDACUhk3u5H8VLLR9GVskc8xZVHH72DRz+OX0eGmE1H8wVIRzP8KkdVQAVHhD64Roqeh0YVjG5GXxeXRkLnDkcIbElH1LFYR8svU0eTGFNHa0lUR7w9U0clDjtHUz0zR4kgI0eKrvlGfCF8RrazEEZrCVNG/HeNRjRgWkagiQ1FkrouxtyG2sUT0LxE9JutRRdIIkR3LZ/EaJFvRQwiLUbFD4xFdYL1xSmrKcaGONLFpgoIxOXQYER5WBPFMhWdxTSRn8Uo/lDFETa7RLZiyERJLpXEMJmSwyxUdkW/DhtFEgMRxcmUgcVhUhrG/pS/xRX7b8Uk18TFFfvZxAU0m8TChtHFN5q5xZP4BcZgZavFPZvUxAu1k0V4KdZFSD/8Rf8QEUamedlF2NARRnkpsEV0k31FmTuCRZp3EkVX7ApFzO7uRAg9nkSsHHpEN4krRR7WjUX5D5RFkjqxRJd/IEU+V1dFdr48RWJ/S0WitLFF4liARdX4jUXkgyhFhqfXwp5eIUTZvTlF9NvVxJp3EsSmm4BFsgzxRJJLl0X86ZFFusmSRSV1pUSIYxvE8582RfW5xUWSnJJFFhnIRQfO1UWXv9VFQ2sBRsxu1UU6kgRF8WOixFn1KMUary7FD3r2RIY4VkUo/n1FuB7ARaik/URseHREufwXxL3BuMRGJZ/EEaXERO84tMSC4oHEXW2uRJyib0U1zdtERHoExdNr5cUt8rzFI/mYxbIMI8RmZp5EMlUoxJvEJsR5xxvFO99HwwaBGsVI0BPFVZ+WxNcSfERAE63Dns3DRJwR50Ri/w1FMQiZRSQG5kSezUDEe3IaxZyzDcXu61hDsOEVRLIdFMXPVQnFkA8GRADvA0VZholEG41qxSUkiMXgnPDEpE5axJ5eNkUMk9BEjQYtxV3tKcWGybLEhjg7xUi/3UN6JR9FkA9awySXE0X2Bu9EyAeFw1dsRcUgAZbFLm4ExYr9fsXClwvFtmJJxM2qEcQJ+aTERNhKxdXnlMRKe6/DV0oYRX2uT0XG3CRFfb9YRWlehUW8dDlFNBHKwz81iES9waLEdk/PxEp7P8RjXdvEEhRbxGneH0S/7B7CiGOhRA3gJ0TLEJ1EDwvPRBKDGMTJ5X9ECfmow5Op0kLUK4HDkVxAxK8lVMSR/pdFpX2HRb2ShMXEQhHEINJhROEL2ESfPPFEsPImRef7O0SFWq5EnDORREOLy8TTq1LFQfF9xZAxlsRkKjZF2IG3RCSX1sR0NQdFgRWdReMULkUnsVTF8sHDxaW9zMUKxiXFRPqcxET6aMUYJpTFPCyaxNosO8V4aV3FNV4kxbEuusSC4vHEU0XsxRPQk8VYaJjF377hxQWSrsWV1LbF5RDuxZJ6HcbmXybG9WjhxY0Gu8XrYufFHzTOxSkcpcVtxezFn6uExdMreMV18RnFk5irxfIwjsUDCYHFQg+UxUrqZ8UV3Y7FHOtPxRX7I8SjcGlEowEWRHlYHkV6pazDl/8nxfgTncVHA1nFNc2DQ8NkAsOMynfFsh21xVqku8UbDdXEGJXjxB6WEsWAt2TFuC8BxcnlvMQqqTvEFyZDQ7aEJEN0tfBEfNADwxniWsTwhYnDmSq9RPd1mMONly7Furj7xDcauEPImKlEU3QEwynLrMOHp4/DuI2mwkp7z8Pb+StFbVawxKTfJMUSFNTESL91w49ThsTF/sZDmEytRLYEDUWWIZVEmN0nRJLLLkViEBBF1sVdQ4mw3cMDeE3Eih8txJduhUR80N9DUifgwqik2UR6pf9ErrYqxIY4wMQ6kmbFmMwfxYvbrMOL26DDzogSQwg9gMQCK/vDcM4NxQu1HkSxvwZEu6cVxe0Ny8QaL/vEGJVUwZYhLETxY5hEYTINw+1888OlPVHFJXUSxZhMSsU/NabFTFWixQRFNMU5NB7FRhQDxe18nsRJDEDEzghDxYhSeMU6AeHEowGYQxIUG8St2PLExsuAxcuQa8U9CnTFyrJoxcc6h8Xo2afFM3PQxdxXv8UbntrEhJ5fxBzr3kQRpRFEFtnSRNk9zkQbnvZDQy0AxZkqjcRvgS5ECYpTRMcpTEXbaO5E+aBnQ61p9URFtltDliFkRAu11sI+6A3FT69WREr7jkVHg89Fo5LTReYdQkWt+i7EXP7RRGq8hUXNjKBFlHYDRuHpLEaw8sxFrxQ1RSh+DMQqqWtDvDTrRTcJw0XNTANFi9utxLbz3sRku7VFgtMPRnCfJ0buK5hFRUd8xMZtDUU6UodFzghhRV3LwkUofl1FTfM8Rebd3UVEyRFGRiViRce6lEXuSUtFsZCVRYDmuUU+14pFufwwRWlvP0XLENNEYOVuRCh+WsTNqgNETuI4RXXCrkUbHg5G9fkcRioY8kWSusBF5PKiRWGhc0Wm+U9F53u9RRt+JEYg0CVGbPghRS9MGsXp5pTFn7xZxT+1v8WZ6vfFgCYCxv5DoMVK6sRBZRmTRGfVB8P/kLrDDeBrRbnNB0aWoZlFpvltxaGWlMXYgZTE0l6ERVI4v0WYu8JDUPz6xBG2HcWyrpjFFF8DxoGkNsbGrQLGFuoeRaAKjkZFVghHMCtkRww6tEeMsP5HDoUgSHBOTUjPdoNIUlykSESexUihO99INjfxSFbd/UjFbwFJHh79SJK670jgJdtIOjbISJAdvEhq/bBI5IOkSCqBlUitJIhIE5qCSAbmgEhqtHhIYABqSL4IV0iMKURI0xgySAYNHEhctAZIsNreR0zZxUeku7VHHayiR12NmUfVj3JHY7YfRw4NzkanmJZGGOSkRmvryEazwhhHDjZLRzvGU0fZXm5HRtSSRxIMoUc0BKtHJE+iR5Gpi0fXIWRHqUI2R3iyBUcNKAFH/zAUR9o7BUflcKxGkvwSRmHDmkTEMcdFR/JRRokQUEa1JghGQj6gRaY54EUmE4NF1JpIxSN7McZ0xA7Gh4UkxSjtg0Te4FVEKhizxBbZAsWOdfHEYv+IxS7/9MTXoy9Fp1dMRZp3EEUf9MhDqMYhRBCpxMWz+8PFTGbyxb6w88WZmYXEB84hw7N72sPKMtBDCajmxQcfCMYxN9XFs+q7w4T8eUV5WOFFoAn+RQYBm0XNTBxGaT4FRpKck0Xc1xBFKO3ZQ2xnR0Wc851F/eVlRZYhKUXuayFFyAdqRX57xEVoEW9Fl+4FRf+yFEWI0tdEv+yRRHctjkXgi3JFrxRPRcpy10Xg3AJGDWCwReauakU9eVjDSQz2Q2b3nENns/rC7bycRWdENUXXkhJFc0acRHct30QHzn9FgjOFRW3FE0WKX5ZF0cDSRQlKJkY6QU5GhwUcRo3G4UW+n6VFILDxRBDHbsRrmiFEoiNWRT0bmUUuUJ1FZRnERKHWNkVz199E9bnCw8EXJsMMk0HD4zbnxF1t5UJz12REi9uGRGHyj0XYn41F7usaRET67MQpHJPFFK6RxMoyJ0XfvqREdCRlRUFgicNLN+DE0DM2xfYGjcTLfyJE5q5rxN9gLcWqz87EcL1LxR0ndsX8KRFFRiUDRLiN/kNeumnDbGdFxQG86sT+Q/3EUUlDxSBBCMWBhE7FKH44xDf49kQRJR5FT41jRPptR8WO9b7FvcGZxL6fisSutpJEgZXbwyitjsXVZznF8x9ARU3zbsJwPTpDVGM1RXh6r0QVHb/EWtOdxKIjzMTJ5e9CquBOxRsNoMKuR73DLNQXxTOiRMTBObDENJFSxYPvv8Uu/4LFnxr/w3lYdsTC9YpE/yHnRGpNxURd3CRFhDyXRbfAAUWfPABF8VIDRbivx8QzM9vEwvW8xN7g3cTNqsHEehTmxA1Pj8M/NTZFUUnNwsGov8QFEvXEwFvsw2WIw8L1KK9Ene+/RGB2ikR4estECflow4LRJEWZuyfFxf7wxCbC7sNjXeDDkA+FROkmwUKkcKTEDU/zxFpkhMTgnOvE5q4ZRAIr1cR/SEHFq8+dQzy9aUU13jhF2F8eQ/32N8Qy5s7Eb3CexSjtzcXBKHvFBoEuxZJcucRZ9SPE+lw7xd7xV8WyrgvFUjhHxVlGg8VdLfvFbqPExZGc2sU8rMTFgYQrxQcOrsXxo+jFIj36xSo6B8ZAsxTGYNQ7xuwPTMYBXjHGAe0DxizD3MVkDJTFpJ8RxnTzDsbBF9DFFhmmxTsfn8VAk6vFCBuYxfXKm8XeMYjFGOaExSNK/8M3+A5FgKYARcKG6cR/2RDFKO0PxVfKRsUcfBjFVg6DxJYhNMSsnCzFBaOfxdqsvsX/UKzFPZs7xKrP+MSS3CbF3SRCxbBhFsUZUV5EEMdYRLDh6cLh6bDEmEx5xLlrVcQcWizDveMixATF0MRtNHzEsp05xHctIUEIrOBDjuTSRHBfLURv8CXECBt6xHqlQMSTqWbFmN1Dw799gUSKjuRAdBMWxb1S0cS8dPzEvHTZxLFQmkTjFHpFgQRCRYQNz8GkTnDD7J54RFUw4USdgMtEhB4ORVsg60QNTx5F76dGRPUo2MSLbAzFu5Yow32u1sNqPBHFFiqTxUACjcXx0pTEi/3KxEhQk8RfmMrEbcX6RBZqlUQ3ib3DUGvKxGNdYsU0EW7EwTnDwjy9ikNzRt7EmSpUxaFnc8UKVzDF5r+TxQk5ssXP1b3E6Nk6xPYGxsTmvynFdXGJxaFFTMXVVs3E99NBxa+DRsW9UuHEQfHTxECCJMQ9GxvF5T/BxCopJ8UXd8HF2EGkxerVgsV0JOvFh6cQxujZucUYFX3FoImJRGKhlERZhthDXI8xxQTF88QehVdERPqcROm3U0S1pgHDjnUIRZTlK0V6FPdEIMFQRem3EUWJUo5FOpILRZjdnsSNBjpEQXE3RYQerkURZZFFnZGqRTVvnUUs1BREkxjaxN++UkUZYuZFxCDpRbZixUV80LxFKI8KRfp+FsQbDYBDwoanwwxTnUW6yZVFNhp0xPOOh8PQs/9EbRYCRn3dHkawofdFaNGlRRX7cUWUR7FFlmGLRd4CF8TWxdlEmsikRewA/UWt6etF6Tf1RfOfOkWfGqdEdxxURYyod0VUUl5Fnt4bRXq2GEVcj7VE9+SbRNoboEMVjJrDaW8HRWFyn0UtobxFMNsKRjcYFUbtTfFFj0KIRWmAQEUK18tFMuYZRinrQ0a47w5GDBOERVTjicTZPYfFINKSxVaOdsWXrgPGHUkyxoDmw8Xo2drEaCLcw2BULkRGJZZE3oIqRQpGt0Xk8qhFvVLeRKUs68SpgsXDqvGfRRHnAkb7y6tF/IfexAu1xcUKBsfFJmIUxikcH8b9xRDG1AmjxVi5F0XV1khGvh/FRsHfKUeNGIJHcI+4R7p59UdVoyhITNZrSK5NmUh/57lIFW/WSCOV8UiRJAZJiXcOSeJDDknalglJmmwCSSWI90jCIutIcR/aSBAbx0jC5rRITuKlSBDCnkj0L51Im36aSB1rlEjnhYtI0OiBSP+YcUjaTlpI02s/SCBNJkhPBhZI0UgJSEjA50cPx8JH6/2YR1W4VEcE5hpHMsT3Rq6/AEdysQ1HtswLR0RpGkcjOSdHTnBgR6x0pUcuPr5H8fy/R1tIwEfxjrhHZLagR1YJkEe8435HMbBoRwZBWUcXuCVHEuTiRgMHrkaZaaVG9pbBRkq6xkYUL5RGQdCpRqqhj0ZF+B9GGkBDxTQxL8acgiXGUrhNxTardERQ/NTEzaqCxa7HPcVSuKfEdCSnwg4tVMQFEhbEt0DnRAfOfUTiWA1FNIAJxR4WrcVmlwDGRPr2xS2y+cTCBiDFdk8SRB4nL0WqYMrEzcyxxdm9BMYwe7fFehTzxIvbaEXaLKxFL13RRfd1LUYiHRNGWQb3Rc8mB0aKDj5FiUEHRbNqCEWfGmdE+MJ0RMZcCUU9CnxFFcyARb1SN0WU5YdFWCjFRQN4tES945pECfklRaIjkkT1KLBEz3fKRc4ZfEUUP4FFNjz4RZ7Ne0VQ/EJFz2YkRVUwFESqz/9ED7qwRWur2UXD5A5FSL9txAyTT0QRNsBEe8OHRbmrn0XP1aFFdr6rRXjLEkbEYDhGdSJmRlQSQ0YFdMNF1CsXRce6tETKwx9FYpA3RQoX4UVBcdtFAd6hRYbJ6US0yDbC4zZmRFCN38OlvV/EokWGwv5DwkNiEFjE16PhRFz+jUR3HFFFCkYNRT5oZMWONcrFB9+nxa8lWMUFtBFF0QA+Qz2bOUR4CyTBsPJzxbuWN8XRkUDFhVojRCGOq0S9wfHEV1sjxeXQFsTw9H7FZDtfQWkAN0TuWnjFSFAuxT5oBMUkKG7DPlfzQ7paOMXTTVnF7N6hxcE5EMX2BndD9GzoxDf4/cQKaDbEb/DvxECCQsLwhTHDkjo7RDOzCkUnD5PDHFp6xfs6IENuNI1EHHzERKrPcUS62pJEQj6XxGEyNMU6o4/FsVCvxPTbzsRFR1DE9UoBRX0/IcSuxxrFJUaFxXkpq8UFtJXFS1lVxbdRCUWO9TBF4QvHQ16pGEWTKS5FzF2/RFXBgEQquhRF+n4LRTdanUVi/xhFDAIfxOAtwMQVjKpDx7q4QZI6AcPgLZDAgYR6RWginUQm03TFWXV6xUaUrcSNBqXE+aARxKjGQ0Ql5NHE46X5ROpzvcOk39rDtoQ8w6FFtkEYlQpEfntPxWpN8cQmwhvFPXlXxVfKNMUv3ajDXP78xHbgvcRPjWHEPE6ExECkhEReurVD/IcUQggbHsLD043EY+6BxRX7ZsXClw3Fcmi1QwWj3sP5D4PFWYamxas+6MTAyiTFn7wvxdGRdcUduErFxa3VxdUHAsbIB6TFtIibxTjW/cRUUj7FUDzUxQXjGMYaMSnG4I0MxojjEMYFQz7Gs2puxvq8NsbbeRfGo/IKxuHLEMZjTjXGgdXuxYLzwsW4DabFiYGzxT81psW1lXjFrkcXxX0uccWQD9PEKqmVRCQoCsSrvo3FWRfHxYSNWcW5/FHF5PITxdqbA8WEDYrEas18xfckrMVfmJjFmapvxU3zdkSoNcjEW7GmxdcSK8VbILXDPE4lRV1LdEQFo27FKql0xSbCEcWxv6bExtx/xML1zUSWsvhE6nOURNO87MR4etvEXilBxBUdGcRvgQJEHHyJQ/YoiEMRNm5ECKzgxEfhL8Wxv1jEvAWiQ8zMdMOfGk/Ea5pBREOtlcOVQ6vD9gZjRMxd7kSsHIdEaW+RRCGwg8TTvLzEpgoGw6rxPUWDr05FdfEpRdy1KkSqYDxEApoMREVHasM1XvfElHYKxU3zAMVpb9jE6NnKxJHtacXmvxLFTDcCxXJo7sRZF9fELSGfxBsNxsTG7THF7Q1+xMh2JkSNKKREaysyxMqDnMV9LqXF5j+VxTarX8VHMsPFDv6sxbbiQsX3deLEFR3dQ7gercQUP0PFvVJ+w662gcRwDp7FpSzUxDEIjEKvA+PDQIJJxfyHd8UOLZ7DESVExUdy2MWqsdPFf5nwxVRS4cV80HHEXrrtw0ATG8QYBMvEvHT8xJYhFsXfz6DFUVpvxSzDCMWvA3tEzTsYRNEACkRCrX1FwFsnRXnHdUW7J4JF+8twRS0yR0UqqfFEwdeYReoz7EXGzSpGn4sHRkXHh0XKIUhFh4VaRArXo7+GOJJFd1z8RdYUAEYGAc5FQXE7RSuHCsTIB+7EJzEeRcSxf0V9PxhF/7KbRG4SqsQeBQ5FT96SRRy8p0UgEpNFyeWiRGZ3GEW/jrtFHckDRtRaoUVrmhdEsp2hRME5HkWB1axFPKy4ReRUh0X0G5NFNV5URVRjbEXKw1RFu5Y+RaOSFEQwKs9EBTSNRAsk0kS4LyZFjagoRRSuNEWvlMdFnGLfRaQwA0YSVNZFgPeJRVrkV0Wfq/VDjxPTRcRiLUZKCkdG5MMQRki/a0RJHULFyWV+xaSf1cU3yfnFDi3wxe7a/cUD+FnFUrjSw3ZgP8WbZkPFbVZLRDcaYEJSJ6DAeekExWkv0cWvlH/F97XIRdAzGkbqs7pFqRMBxdb05MUmUxfGzbvsxbncBMZMdxjGOoGyxXNGm8SNqFBF9GwJRimab0Y+GbxG930FR2V4R0dvHaFHNVH9R1nfOEiKlXNI2IeUSD6Fs0j1mNdIze/6SJK6CUkGPQ9Ju/0RSR2FEUm2Pg5JLekISf/l/UhRuuZIVPbQSOC8vUghqbJIz+quSF0TrUgM4alITGGlSIWCn0jHwZZIx5mLSM/KfkiIRGlIt6VYSI3VQUi0ESFIq/YCSPUo0Ef3faBHkVWDR34kY0cvhE1HV3NHR28BI0dOSAdHsIoYR/TsUEdSyJRHruqvR+jxvkfxe8xHBIHZR+Gm1Uce4tRHUgPNR4qnr0deKYxHDKFWR2QiPEdkOjJH2ygSR7K0B0e87ClHDwMeRxBwB0fI9spG9ggdRrIM/8QRJRfF93V4RDf44UQbDSDD2gokxXqlU8WGyTzDs3tgRDws6cSGuHXF7Q0JxZp37USt2FfDae8JxWSq0cT9tqTFgDfdxb4QEsaKDkfFyjIyRCWGCUX2l03DvUFmxTtOy8WyDLvFIv2Sw6UsCUUnMdJFVzsORgaQFkao9T9GOPZHRo+CtUWw4YtFoedVRZ0AREVpHq5Fn9rFRZjMhUWLPYBFheu8RawcnUVtNDNFkVxaxN7xCEWCUSZFLZDnRGIQNUUsQ7JFKdw7RWQ7tUX2l91F8WPmRFHaC0WGOHxEC7WYxPD06kQT0IRFR3IvRSSokUUULqJFb4H0Qu94hcXfvibDydQyRSFO/0UERc1FPRvxRXURGkYrFl1GPJ1ORuX//0VvH+FFGBW5RROhp0U0kSJFfR2XRR/jrEXctf1Fsa7kRW/w8ESgifDD5T9GRBGlMEVSJwZFAbyKxGdEQMXx9ARED3qkREdhXkVAgqZEj8Itxby0jMW+34DFjZdzxXctzMSzagrFbOcXxBgEkMQfRYLF2F9uxNY0VcV6pfPEcRuXxDY8G0Th6QtFx7qQxJf/d8Vn1QlEE9DDRI7khsOuR2fEA2dmxTm0HcW+MGlDYHaIROMUHUTwhQTF/WUfw/MfosLdk8LEApoORPixUsXOCGbFqDXLxH6MeUJz1y7E376PxB04r8QpOtLCmEwoRTMzxkTOGcvEl+4txVInBsSNl4/EX0eTxQ4cH8WV1A/EV8oaxHWCJsUCq0HFsoxrxZf/3sR++wPFdk/fxJahF8VhIXzFLNS5xH9Ia0RH4VREmLt8RYzKQEVB8XJF5q52RcnUYkXEILDD7looRB6nFUVookZFtMjdRJT2OsSBBBzFowGRxNJv/8PMXY7EtmKvxLQ3hERXW7JE1xIaw5OpKsNuoyfE1xIRxWCUjcWCUfTE1tYnxW3FBkSyDIhEwnULxSxD9cQJeUfFF0igxFHJF8U0EffE2F+oxOO2acUYlVnForTdxFfKckJJLgdDLm7bQ8WPIUToaoBFOOcZRUu3csXjlOjFEhR7xWq8PsWjAU/F8WPnxCO5HMUQWFTFi9saxbtWu8VfR43FGkB7xS0QbcV71IfFI8pixfxHncVAAurFQGSZxWWIZ8XNKpnFrwP/xbpaE8YB/BjGctksxvxnL8YbLTfGydRExn/qasY7f2jGNMAGxulXF8aoBgzG020pxpR2DMZk+8rF3Aa6xbaEA8Y8zhjGjIrQxWQ7AMUkFxfFuK9UxfkPwsSppIPEoWfoxDhneMWze7LEC7UexLfRCENLyEnFCteHxeviQcV6pdnEO99PwW00ycRns7bDYFTxxONUsMWO5BLFfoyfxEaURkS+MP1EfvsRxejqRsV2vvTEOGfkw3sUpMR++6HEGAS+Q4R8cEVNcwlFXwepxE1iUMKt2JPDodaow0W2N8T4wkjEu5bow9QJtMMsZYjExkunQqMBPMRYOejD8/0wxErqF0XP1WRF5i4xRauteEIGgf3D7J4sxarxLsRuEgFEnxpjxJJcuMRO0eFC8PTqQwis+EOd73/EhA3BxOeMo8TNqlvEzMzOxHA9m8T1SnPEaCIMRL4wk0TarMbEeqW/xABv0kQhHxJEX4dgxdM8i8UN4NjEAiufQx4W40RnRClDeHo/xOeMJMQsg4DFe5RAxR/jBsWZmfnESnvdxGEygsWI9BnF6GodxSh+zcQjuaPEb3A0xShtO8W5a8FDNwkJxSnLvMQmwjBEayu2xLx09MTY3zTFNjwWxQs1YcVSlsjFN9qzxc8VhsU/JHPFv2wIRcbLgkUehcpE1AnFROm3k8RaZKbE4Jxvxdv5JsW8BRbE2/lWRaSOi0XS3rxEsT9LRR/jPUUvzB1FPmhoRe7rvERgVI7DJsK5RBvN7UX/8g5GufzlRWRMukVE+j9FXinTRBsNr0SC0TBFLbKrRcuQ10WBlZ5Fvh8eRXSTmcRbscvDemWHRX/ZkEUhn0dF7Q2OwqTfBsOO5BZFpgryRSkc2UXhC6xEpN+mRIGVoUSrzyVF0t4/RT5oREWze7lEHoWoRGznkkU/NV5FY+4Sw3/ZSUQSg+RD5VA4Ref7dUUDCYdFZxWARa62okUAb/ZETx6XxI/C18RN84NE96SPRXJKAkZFx9pFmDvvRSToCUZjHQxGsCHLRW/wlUSA5qRFjei0RXlHAUYuHwpGA+cgRWsJ+b+8dI3EgKYTxQisS8WblfLFKdo1xioJAMYcWmzFUwV3xJoIk8T1SirF69EDxQKaOUVns/LDhDy5xYYnfsXHuqBD9iiLRJLcnEW/jlpFvWM5xQoGB8bZLiTGqTMnxjmDO8bbaB7GWcYkxpmqxMUMk0XEGi8gRZOYj0WCYrBFqk/gRchYMEYeV8NG99NKR/RjqUf6COpHvRcaSO4bR0g8kIFI8uijSONuw0gbLdxIEJvzSIsNB0kN/BBJTloTSZ/EEElpnQhJTy37SPu+5UjuWdBI0RbBSEOcuEiTsrRIU6axSNn0rUhmDqtIma+mSHt2oEgp/5tISQmWSLWajUjOh35IM0NYSNXQOUjN4BxIgOABSCXo20cHm71HFWicR5bickeU5zhHZ+MQR6qYIEd+JEJHKVxiR5NpbUfZipBH0aS2R0DS0UcYWN5H/C/sR8vI7Uci189HZB+rR+qHj0cC14RHJmuAR5DHUUde+SBHq4U5RzMyZUcXrzxHe6L2RrZEl0ZriUpGxGBkRjBqaUYyphRGJeRkRX0/dEU3GoNF3gI2RS9MqETAyuFCrkcrxBlzG8Q3ifnDqKTGxFRjzcVC/vjFGSLjxU3EpcUW6qDFT43txBX7+8P7y3BEj7FfxRx6C8YDCcfF07yHxJLLokWLPZJFmwSgRT1bKkbiOExGmuhMRpYyK0aOdcVFHcngRIp9ckUpS5xFP4aMRWbmrEUmAs1FoHi4RWQMyUWZu4BFOTQJRdNN/kRYuUBFMLuWRbkrkkX54IxFyeXdRRAHu0VN83FFhknmRagkqEVXW7FCV+yPwsnlEcTIdiREKQunRbpJ/EUIm5dFkykoRQ6+pEP02/PDFR1oRRWMQ0WwssFF5OMERuj5LEYJKGtGxR5TRgi7MkbWdJ9F93UKRQ6+/EOvFDdFMmYvRXnYKUVu9IVFGlGzRbZzrkV3nONEyeU4xdMrR8TecRxF8VJSRcgHF0RLyNPEZ9WSRHuDaEVRWhhFfvsOxAYwr8U7vxHGHzTjxQbw1cQzogJFKpgdRfyHVMIZ4kpEVGNLxUCkKsUtslfEzO4zRGEy10RqvATDio5uREYDfkSWkM3EKjoDxf32t8RF2I7E1jQQxe84/MRjXZRDpSw7Q+M2CcUT0G/F+WCTxV8HzcRriTVFDHFkQ+F6k0T1ubTECKz8xJOYHcWQMRLF0yvWxHec+cQ9CvfDz9WgxKKjJMUIGzZECySgQ0md3MMK13XEWfUVxEwm/8V7Q9/F45RMxfaXA0Rpb5zEK3ZzxTZ8g8WZKgnFTBVixd++HcW3QJ1EysMARcEXbERp74dFIEENRafoAEN4ei9EGVHWRDm0pUSNKDJFkCANRWnekMRR2vND4JzVw9EArkL5fvpC+Q+lQ6YK8sSdAEHF2opyxXWCSsWwcm7E+u3rw4lBVMSPsSVFIv2cRFux78KvJarENxoQxJ0Rv8TfT+fEwvV2xOqVJsVxGzXDtaaYxN9gBMWASKrE5b9qxbdAHsVYOT/FDJM5w6ROQkTLoYzEke2PxHPXj0TEsTxFmgh8RR3J+UQN4JTEEfaHxZQ2icXu2gLFKcv+xDjWzcOQoMXE15LUxaqgksV6lHfFajxgxR4FQMWlPV7FTDeaxRDYeMW6STzFZLsFxVIWEcWL7IvFbhK7xUi/HMb1CCnGBEXvxSdxwcVzF5zFUriyxWy4McZ0ZE/GMhWBxiGOScbgnBTGVQEMxkZU98UGMPDFLNTPxZJLt8WQD8TFjiT1xSpYtMWAtyrFNBFXxeSDcsVhMnLFuXw7xfwYgcQ8vTbEtRWTQyNKA8TIB4vEwMrLxA5+isUPeufEC5P1Q3DOsEQSFNfErelIxS5/MMW1ppLFgLeJRHuDR0PuyXTFBgErxXZgKMWQoLHEguIvw4tst8RwPVDEcM5IxKFnmMSqYJbEGi/Rw/fkCcWw4anEe/Kgw6+UgMQFo1LE0t7wwmfVFcQufyTFxe11xbwF7MSqz1/EJCjqw2TM0cMrh15E5WE3RHDOuEQ/xlTEZ7O6Q03zbkJH4ZLDeqVFRVUfPEWq4AVF9bmwRJp33MJQa/XEFYyZxBbZPMQMggDFFzdpxakCFMW9wafDIR9cw8xdtMQyxM/E3bWKxIQNJ8SbxGhDfa5QxEFg+sR4+jzFvjB/xHUCGsS/fXlEoUXQxOfqVMWw4bXEJ7E/xWgii8VwPafEU4UWxcZLu8RDy4zFsb+GxQU0EcOLbAhFU3SNRI4GAkTG3I/EorQnw36MvcOjkurEsp2HQ1D8nMQ8PT7F2pskxbIdZMXdE+LFaysaxo2G9sUZUfjEEhSbw5kqckSHllpFWRcHxJ0R0cNlGSLE6GoJRJXUmcMsQ+NEwTkdRbdAAkVLN8dEtDd0RIXaE0VeKT1F1CuRQ8zuPUQhjtXCl27SwyL91UTh+r9FAgnyRUMcmUWhRedE5/u6RPXKKUWKDldFTy/lRUju/kXlkK9FAV4kRbgeLkXwlgVFR+EIRNobxEVu49VFZZkOReYdRUT5fvxED3o9Rcc6v0XKg8NF0ZFsQzkj9sNkO39ETXMdRSbCSEWVQ/JER2EkRWiRuUXdU/5FIR/FRZF+hkT1uaJEIR/IRCnLAkWJ0iVFsGEIRRSuq0TtfPVEzar8RJ7NmsJWDhnEzaopRQpoQ0VOwKVF7lrwRTFoEEabVSRGiYHsRZKLw0W/7EBFmVmIRZxz7UWPgsFF/sO/RdJvgUTNqk/FHLyUxV8Hp8UToc/FxGDvxYr96MXOCDXFZvcEQ3npJsRpXlHF2gohxSEfrMNj7vxEJlPgxDQAy8UJ+YDFq61MRVZOxUWV1E1FkstDxcmlKMYRljvGecdJxlfqFMbpxi/GWEgSxhW7AsbEYPTFT6+MxYeF+cTImBzFHYnHxd++CsZ1AoLFWOguRkX37UZOMDdH8N1kR4d/mEfnuN5HMqkeSE1UT0htJX5IS6GXSJwXt0jIb9pIdFX2SCQJA0mKDwdJ23UGSb91AEn+SO9I4YLZSCJ1yUhbub9IZru5SITFtEjaQq1ImdamSKodpkhYFadIZe+pSFjgqUjUbaFI67mTSETSg0gfX3FImN1VSEwXNEivuBlIA/ECSJXM2EembZ1Hhv9iR/ZfOUfr2j1HYNw/R/wnM0e34ClHyYROR6tpjUc1wqVHdMy7R8pd20e8XPBHMbTdRx9/xUfjgLVHb0ymRytKjkc+MGxHl29nRyunb0ftlYRH7DBkRwLTBEfKg85GxyjvRrpq6kafC6NG0h4xRpM4BEaQYDJGY31ERitH20WoxqNEM8QlRPYGv0TfYARFUie0w6tPg8W9ksDFXfwaxiEQG8aUh7/F1AlIxZaQH0Sb5sHDtRU0xdjfQsUkKLPFV8oVxVdbW0XHGPVFb5AURkaU2UXSbztGS3k5Rlg5HUboyGFFHQmORQZBgEXVZ5VFI3mMRQ1PPUVjXRNFxGCyRQpGtEWAt/pEPzV+w6IjFMXG3GlEE5CkRYEV9EVwTtBFsZDWRbSIDkZvkAZG7byQRX5diUVUQcJFEaVzRB9jPMSdgB1F0+u3RVdKbUWNBo1Fw9OdRKTfokOHFvZEtoRJRTJmq0UPy7tFXZyqReBcHkZZNzZGhYuGRuJnTkZKKqlFTKauRGWZCUVWDgdEeAvgxDC7V0SPwitEFfudRLbiAEWt2LlENBEhRYXrjkTMXYtC7Q2eQ8ZtGEQJipvDdLXVQrRZI0TvOKpEnYD1xG8fxsW+8PLFl+6WxRWdK8VGJSFEyqGaRABviUTuSWXFOlKzxSj+d8WBc2jFoiOnxHuDO8RgVAxEq8+rxAW0D8UEVqZEwvVRRfCFOkVif4nEw9MYxaYKrsRg5afEtRWtRHST+kQPerZBsgzqxHecJcU8PRTFD3qBxNZWDsXAytPERiWOxNCz0cQVjDrErWkzxSXkfUQ5ReZEA/goRdLvhkXhC0lECBuCQ/aXhMSKH9PDbTTswyM5AUURpQvFmeqFxQ4cVcUPC/zEDHF0w0VHmsOvFAzFns2yxCqpgsSmeZbE22iNRPfTakWmedNEcvmTQ+JY5UR24CbEoUU0RHj6LEXn+5REcgoHxZvmqURbIGnDuC8aRYSePURyio7CGw1AQ/D09ER7g1dEjQa9xIxKocRvgQrEtDcCRDvfbEWNhkJFliGERccpEET3ZEfF9pdAxRWMsMSYuy7D6Nmsw9JvlcRRyWDFbTTIw5aQ/0RN8/tE/7KhRZ7NtES0yNzEFZ0FxQE8RcWdEYNER3KkRDSAN0PyQaNDxyntRPCFLUW289LEjvXCxVZ9gMUzM5jEvHSJxGIQnMRHAyBDowEmRHetUMXI2JHFB05MxbgvWsWX7nTFOtKIxUgQqcUTspLFz5WcxZtVY8UUPyxEG40oxWZVyMXYIQfGTmAexsFo18Vv8N/F46XwxXetNMWlPcHFJaQIxvhzIsarrWXGXro/xq24Lsa0uTLG2DAtxpvkAsacs+XFxu2uxS5ugcUnMYjES8iTQxOyisUM8bvFcgq7xXXCn8X0bBbFi/09w65H1UO8dHfEc0aixbgeWMUZUUXFVZ+sxJ88bMMeFpTE7tpGxa0pjMUYBFjEOTQKxQTFp0THKSZF0YAbxUfyPcWmCifF8AVOxVN0g8SWoSrFEOnPxD81nMQQ6QfD2PClxChtT8VLWQTFEOmJxE3zAsR0JLzEuklcxK8Dl0N/2WVEAU3BxIOvP8UW6iTF4lirxJAPjMQQ6azEJeSIRIxKXER5x45EjnWpw5Rlh8QTYcNCR+HlxJoIr0Q41rdEUrjCwzqS6cQ6kvfDEOm+xKut+MQzoiDFR4MCxSGwkMVLWSTFnKLOxPfk+MTNO6vEio5WxLwF5sS2YonEGsAbQrPZWcVK6lzF9GwzxYPAIMTjNnDEIEEhwzm02sQM047FJlOKxakTQsXB6JPFXA8wxd6CQMVZBkPF7C/2xIhjTcU7cAzFpnkJxLIMkcLXowjEkjqXRKUs2EQ4Z9VEEOk/xDwsscTDZNrEO/BVxcWP0MX6HAHGuW0Jxrlr48VutJHFQWAjxEp7u0TLELLEne/XQ9iBrkS9wYtEx7pYw0i/lURlGa1EIv0rRRzaZUW1lQlFoPghRNERCEXGS2hFqRMwRScxrcSpE8TDAbwFRZhMjkUMwstFDtzKRSAwSkX8BwdFE9CBRKTfMERi/5FF3EadRbjv00VYKOJF1yNNRcqyHcVMpj/FcL1uRXaguEVW/YtFnKIpRfTbE8SrrehEf9nCRUNtmkUjud1EoIk6RfyYLkUg0utEorSJRARWs8T2BgdEtoQqRSJsDEURtn9FCga2RXZgoEVJboFFYYOvRVl1u0VDCyhF78kQRUrqYUXTPCVF/BhTQv8hicOcM5JE1Vb3RBBpxkVvYQlGa8n2RapP8UXsHsJFFhnNRfypQUUsQ9RDAU3WRUSpD0YhDvhFmubPRJMYhcQaL67E3nEoRJtV38QY5ovFZIzIxUGxocXDU0TFeHpFw1Wf70MGgWvEPmgPxVRSqcQLtZfEGIRcxUcD08VPHs/Fc0aLRAe9eUXRIjdEDDHFxTdYIcYJClnGZHsUxqbKLsYjqjDGPvktxhfI+cVZhvvEzMx6xIjjVsWjsNDF3lEnxnxhS8Y4VkPG1fjMxSexO0VhEhJGVGMaRpdOdkYGAQFHAwhkR+abpkdSDt1HzV0USNUiS0jDi4dIykqqSGeXwUitLtJIvB/gSBNJ50ikiuZIkwniSK/n1kjjkstIjp3CSFGluEjfK69IYZOlSD/ynUjPvZ5I2VCkSOO6p0hxaKhIMPWkSIm1nkg8dpZIghmPSFvpg0iIo2RI595ISESjLEivygtI24HPRyS4nkdEsY1HO6iBR33tYkdzTy1HQz0dR/5KNUcypWBHxEF2R9GBlkeSfr9H6Y/iR/p45kdKZuRH+krVR6L7vUcjKqJHklSGRw3viUfv5ZBH6i2ERwJ7d0cpWkBHNLAcR/cEHUf3VANHbAe7RnM3kkYIa6lGbgKpRudMkUYGMDxGmwTNRdjfvkVEeqFF6gRMRKkTcMQ1TczFztkFxtnuBcZ2IPTFkpyExRKUC8VE6RXFSR1PxfES5cVCvp7FC7W1xEOcGkXMHbdFS1nVRdrKMEYS4zBGlhBHRsvhFUZ+vQtGZAyeRRlihEWaZntFNe+DRc3qiUWiI6VFEoNuRWWZRkVpwIFFnzyiRG9f28OWssBDCBvvRD2Km0U/tdlFr5TDRZQlmEUVu+hFovT5RXq2zkWgeKdFsKG4RaFndkWgibREayvgRIeWr0WsC6ZFJyBoRYhjjkSQD2pDhkl+RSvlzUUtsn9FdfG6Rdcj9UW15l1GfMFNRusiF0ZWffxFuXxdRaUsvkTdpCZFxtx+RbZiv0PASkFFX5h1RTLVIkXEsUZEsOGpxAAAVMQnsQ9F7lpiRAmKj8Iu/wdEPzXwRDtOUkXRkRVFcaz0xNyXv8U0gPTFO7DpxbKd1MRI0BpFzSqRRTk0WUXo2a5EcmiLxEPc2MVSOJnFmubRxJ5eNUT/ITfEppsbxXbgBMTjpdNDT54lRZqIYkUo7VdEPL2gxNzGbMViELzEdLXlQlio5UL/soNDDHH4Q5XU20T8h+TDutq2w/AW98TYXxrF61EOxW4Sk8KMOVXFYcMbxcllcMWjARZExktHRZvEoUQp3BdFibApRTeJ5URoImhEt9H8w8V+OsWynULF+u0FxSh+4cQbDeDAOGeAxHA9o8TwhWlCR+H6wzJERsXoyAnF5WFBw7G/ykTk8stDNe8WRF1LVMR5WNZEYHbLw3JoHcVjXXxCVv1ORRDpjsRbIJnE0QBsxUym6MSw4QlF06stRQTFMEXXo9BDYOVQwiBBMsVbwhzFe/JERPMfksI+V19EHic4RQ0giUWt+qdEhjgmxf8yGMVfhznFUwVexb9sO8XEsdHEmvcixRt83UNcjypFhI0HRfs6f0XYX1pFI7kRxfH0s0RF2LHEYpBkxa5Hm8T8GI5E6oQQRSbCmETvp7LDwajUxD7ocMWb1XfFDeAFRMGoMsRdrYvFmTsTxYAmoMQ73/XElPaMxf7UrcXpJqXFpvmSxW4S4sVvUAfG42XBxciHAcXimK/F23mLxci2mcUQmATGXkkGxrbzJ8bRkQrGhLz0xUERPMbChhvGMRcSxoEVS8ZVUBjGv24LxvG0ScZ0xEHGX5gXxkTJFMacYsnFQxyZxVWwicVoIm/FXP7ZxMBbQMTN+5rFcWy+xWHDlcUhX6PFRFhnxUJPAsUXJjXEhjgCxPptZ8VFWAPFvw6VRGQ7K0RH4XrEqLVxxYQeQ8XgrQ3FAABORPl+ekSYuyzE/WUXxPMfYMUSg2DFsi4Lxch2ZcUKRgfFXikpxaD4CcRZ9TlEsVCLQ8E5e0TfT3DFOTSLxQWj5MR6pdnEAG/txGx4NMS1FX9EwaiMRAmKhcRwzljEJlO0RGlv70TNTCZFOUVnRH2uLER24I9EdQLeQ3JosUKMShjEe/I2RAwTIsWHlhnFmF0Gxd2kIMXi2I7FuhqdxU8NbsVlGfHE389mxeweR8UX96fFjShGxQgbnkNtVv3EqeSPxaYbGsWk3xDFvp9ZxWUZ3sNQ/LjDBTRNxCv288PlP8bEXP7LxNBE9cSDwP/EGIQaxYj0VsUvXZnFbCeWxdCzZ8WxLurEBRJixRc3C8WrPmfE+X7mQ/MOPsWDQD7F2hsyxcVt1MK0yGZE3bUaxJ+aTcWBhFfFSnukxRjEpMXmHdrFhycGxoIi4MX0W5fFZRntxKwcMsPl0LZEsgwHRJ7NFMQ+6P1DtDffREmdo0QwOwNFXxh1RTOiHkXRIsVEjEqlRBe38UTiWE5FN9qPRVKnWUUg0sNDCkbXRADAqUUf9PdFOCcGRmur9EUdOD5FrPpoRJAxDkXVeEdE/XaLRarxu0XkckRFsp11RI9TkEQGgZBE2F/dxP5DAsToSCVF2IFJRFHagcSmm5TDPCx8RcXPxEUjOW9FIttNxJvmKUQmU71FV6ytRdtoLEW6ScxC/tT0QxU7mkWp06pFwEoGRVdbG0Tdk3fD0ETrRJ0RW0VNBJJFdk8rRbsnj0LV571EpSzrREI+SEOmm4hD7G+ERYOvs0W89KNFgRXMRds5/0XUixNGClebRUMcw0QZ4jhFSZ18RN2ksUVWPSZGrSnvRX77MES7lj7EYFSwxD81LMQUf4bFc9e3xZKLgcXgLYTD8rDgRPfkEUQSg8PEqDWwxPHS1UPJVOlDb/AFxckl7cW4zd3FOoFexd/PUUWY3YhFwRezxEz3AMbXsh/GVVBWxiNbMcapoiDGKO02xk5gGcZDS+/Fig5JxeHpscSxLrrFz/crxldKXcYDqTnG+U/OxWFDOcXsnkPFyxDLxYAmLMYFNMTFLv/gRRwam0atWOtGNuNFR0zFrkchPRJIQA1KSApXfEgP3I5I5XmcSIuBq0hHbrNIwBC2SLBhukjZ97xIgma7SA64uEh/H7FISxCmSMDnmkgX/JRIqeqWSNEInEgjK51Ij4eYSCzqlki68ZlIvHGcSOnXmUhiYJJIOhKESIrqakhCWU1I/qonSH8GBEi6dNpH/rPLR321qke0ZYJHcsowRxaRB0cX+A9HN7gkR86YJ0e0r1tHcPKYR2D5tkfP4b5HvF3SRxJi2EcobsRHx2GvR+rdn0fGLJdHjrCRRzI8YUdnbTdHwh4vR3tCK0cULy9HVUEKR7Xm2UbHyc1Gxsv4Rtwn5EYQ2KtGDZCFRhdmU0bfAClGBw4ERiuH8sN7MpXF4xTPxc65BMakznnF/faIRA4tq0St+sTEtPfQxYg058U7Dr/FjuTnxNeB3ETOWbNFY13WRbp460XkQyJGMmZCRpOJDEaF60tFUid6RPDWoUVOcRFGNpwGRkEggUXEMV1FTQTGRWbXAUYovpFFi2xfQ+7J08NZF8PDB19HRVfbjEX2179FV0q0RQqooUVVMGRFbqOIRYcWmkUYhG5FqEaPRexAGUUDCUlFjainRSmc/0UVHYBFt697wyL9HsXn+1NEpSxNRayLuUVwPehFt0C6RdFRFEa15F1GfX1rRji2YUbUGqhFTBU0Q1In0EKCURFFMtU8RZayhEU0gDNFNMCqRRCpkEWF6+tErWnaQz0KVcSkcCTFcD1CRKFns8HQs5nDyAekRN/PlEUTUGpFTtEFRGuJc8VHssnFQm2xxas+GMVtVp5EtvPLRETYWsQhDgrFsT9hxVBrpMS7loDEMLtFROmmCkWQDyJDns1WxDeJRMW7lrfEJYZKRUR6J0XEIEZFr6ULxTvwM8VZ9eXEbVaPxYSNcsWI4yvFxksJxI7kGMQDiQhFvVIAxOtiBcXSXgzF1sW4xPfkqMRYObtEH/SMRCL9fsNJnQ3FSzfYxBe3ecNkuyPFPKwdxfKwuERN80REyeWsxEs348ShZ0nFjYagxWsaZMVokV7FvcENxcDKzcS+MBPEfozExDf4DcUS8nzFcoomxYMvm8TwFmhFZmaHRa16CUVYOQBE7Q3sROwvT0W+MDlDxY+cxOvidETIdgZDz2aCRPjC1ETvuB/FA+eYw4Y4FsNkzJpEEMcyxXnpu8SgGodEOGdQRMQgqkT9ZVNELNTUxCXkw8TJ5R9ENV4cRBPQHsV2vsnElPZ2xMbcjMQ3GujD4enXRLdAwsFFtgNDUrjuw4y5z8St+iHFEMfaw0tIV8XLf1TEF6YqRUMcq8HqBLBD4C1gQ3zQScT35PVDYTJ9Q8/VLcWfvAXF92QSxb3jAkRNM4dFcopKxNJvAcWL7H7FzG6kxdt5g8UzhJjF6+LixaFWmMWpgnDF1yMWxV4pe8XHupfE+EJ0xcGoxMXlUKzFWtPQxfAFncWNhrjFfe76xZDg4cX6XgvGnUAUxglKtMWOhCPGLk40xq9UDcbieBnG/lQ+xlPFMcYgsPzFOTScxdoKVcWF6zPFrkc6xbTZAsVSJxrFYCXQxcnl6cWPQhPFPXlgxF3cGkQQ6fDE8PRhxeLYVsV7g3TF9+RBxfs6lURseIVEyqGlw7unCsUHXw3FfGGiQolBkMPn++nBBFbGw7uW8MNIUDjFEGlMxTf4W8XesZTFqz44xR4WtMTx0ofEeceRQzCqGsXOGUnD8rAuxJpmf8WP0xzFnzxmxZ+8RsWKjm7FIFIkxf5DtMT7OsTEVg7IxClcBUW6uNBE4At5RN21E0VHcudE7Q04RPd1YsTc1yPFad5XxUmdPMSbVQdDoBqJRClcJ8N1cenEufzfQz81YMSE/F/FXP5AxVkGRsWotQvF5PL2xFC8gsW8dF/EKhimRBe3D8SLbBjFE3JDxXJojcV0tULF/fZtQybCg8Q6kvPD1WcqxVFJjcQSg+DDPQoTxRH2isXnDDDF8WNbxeyeMMVtRRTFMQjqxJRlB8XtfH/DWRfexC0hw8MbnhbFPXlbxR4WPMXx0sbE/5DWw2q8bMNfGDfFvjAbxRZZisW7Z+LFuTz8xQZSDcY6gZPFOpIJxAbwOkSkTgJF/KmBwgg9HsXysF7FN4lMxbPqIcV0k6DDaQAXQ4A3U0W5a0tFPCzoRBgEwkTYX5FFqZN+RRpRjURz18rElrIoxFP0VEVIkOxFdLXgRWx4k0UPej9FtmIhRdy1+ETgbYhFne9DRb1SWUV05KlFgnMYRQxxLMTu66hD2zmcRQH8m0WpAi9F5q4VRGB2H0NYqF1ETuInRch21UUmk+ZFxU+ORUYUDUUCmjhEXdxKRTZ8i0XTK/hEIQ5fRTF3lkVIEIlFDY+dRattgEUOnHpFPXnfREHxzETc1/JEak2Dw4tsR0SutuLCSZ1IxOhqlsQJijHEUPyPRBx8jEVIf7tFTbOkRcGXmUUvDJJFWca9Rbgvd0WHhQJEe/INRf0l4EXx4/lFyHbfRYcWW0XplfrDe/K6xC9MnMSVVC/FGFXcxSl60sVHA5DExCDHRDTv2kR2vm9DFtmmxJi738R8YVjEne9Ixd4CW8UPei/FMQiBxE2EJkWTGFZFZMwVxAFtBsa/Dk3G/qM5xhE2OMa280nGA6cqxkDkLMZtxe3FF8iCxW60C8VIP3vF1Ekjxh1nf8Y4VmbGBrIKxjQRBcXF/o/F7vpXxmtKn8ZgNKPGXtpwxvUILMbFfhPG6WaIxYQOsUY45nBHA4zbR1QmF0hB5jVI/pJQSOzHZEhTfXtIAXyFSOEmjUillZZIJdSeSCYJokg776JIy+igSPPInEgyzJZI14CTSClLlUio/pRIWMCSSNLojUglu4tIO2yOSE5UkUh/UpFIjT6PSJZZikg0cHxItcVZSHSpMkghcBdIHlcISEIh+kdoMslHuNKTRy6AW0cz4iJHd9QLR8L9B0fuCw9HAAgyR4tbbkdWHYxHd2GWRw+XqkeR5L9HP+3GRwfDxUeTmbZHkgSfRxejikdSUGlHoUZCR5KKLUdIfxVHpDgURycRB0eQEAVHGyz9RgwS8UYsdN9GyDe5RutBokY8jYdGHdgmRsj2yUWEDctDPVunxYHEoMWat5zFdCT0xDY8MEUZc8pEbVZ7xdm978X/YcbFgQSQxK62s0UxCMFFXEALRqSwIkbzTjxGKM0lRgKaIUZXbKdFuI1WRWS7AEVcoANFr5QjRdQarUUpnIxF1MmxRfNOtUXRUcBFOtKNRXDO0EOxUCXEfvuTRJIcjkWNRrFFIxuwRaaKtEVPnnxFe7KHRYT8UkWDr0BFUifQw+OUIkVZ9d9E+u0zRf5DAUX1+ZpFLNRHRWpNJ0SSXK/EqYLARLfAMUU8PVxFdmB0RZ+8tUUM0x5GUJuKRsj2TEZ4+vpFtnNhRWQ7Z8NyaBlEAADrRKW9MUV/yH5FqKRXRWuJqEUkhm1F0m8FxVK4pMRUUhdDVNIlxfOOj8RZF+fD/KmZQzLmxkRMt41F8eM1RdeST8VbwvfFEXaPxY0G3sSopEZDjuTCRPCFc0T1qCHFeiWbxWXZrMU4VknFw9MlRDAZPUVU0mhFE/ISxUFgjsUTYRvDLGUnRHccgUUxCKzB8jAvxUR6jMV4+qbFBvA1RVn1yUQDCc/EDALAxHnpmERKe69D1AkDxQAA/8TWtB7FRdgGRMQgCUWASBBF4xRbxO84TUPJVJNEyxDZRK+UE0T+1JxE5T90Q4ts88RfByjEnYA5RVBrokQQxzq/3z4ZxWK/vMX8qWrFTmKnxAxxxENXymDECkaFw1HaIcSL2x3Fw1NVxem3fUTLf0REqvFERMrDuUVwX7xFYj+TRa3pL0XHqS9FglG4RA6co0NfdnNEN/hORFD8OEIovp1FFB37RJmZD0S3QI/EbOefQ3IKNcVOQJDFB843xPN9JUX1SmhF3NdCRd9PrkRMN4lAbhJDxKg1DcQ78ATF+lzaxKOS1sO+MPHDKTpuxBueokSdgCBEjZeeQ4R8QMNseLHEiPTGxK3pQsWCUW/EZveaxB4WGsNKe11EryWiRXg61kXxY1BEfS5SxQpGGcSnV67DKhiQxHDOGsTpJjzF5q6pQ+VhY8TPZrLEI0rVxMbtvsXl4erFP8apxUndusWNRrPF7F6uxffkrcO/7OBEYcNjQyNKksUeBfzFrPrbxb2SucW8BVDFXdysxBxrY8X39ZnF4K3BxR4WCMZyKKHFNACbxeUQ1cVvsKLF5ZDXxZ+rHMZIvx7GKtoaxv1WBcbAigzGA8cDxugIx8UdeJfFJYZDxV+HisVCPqnF8BbaxNY0w8QmU1XDBMW0xBwanMUAL5rFVFLnxP1l38MmU8nDHFoJxQyCO8VSJyDDoIl8xNZWlcRTFgvF1wFcxTMz28TAWwJFzO6NQw96eMS0yJXEGASRxJjdmMTdJE7ERUe2xGUZaETEsZTESupSxSxDzsQ6khLFc9e2w5ahJ8XRkdTE2huWxPXKLcVfB/rEU3SQwxBYn8RQjZfDuyelRPTbgMRIv+XEnl5RxHPXscRJDKTEFybrw30dWMMs1HJDsgx1xOCcJ0SEnidFvdIGxW1WFcX2KADFJtNWxQcOgcXNOxrFquBDxTtO0UI3+JrEysO7xJp3icQ9ChfCuI2gxMBbSsVjbjHF9OwYxSQoFkTbaIjEY10VxTXvncX4MZHFY+4PxRPywsRPnhrF9UoBxcQg9MMfY4LDkA9ARLRZDcRIf47F5dDAxOhqFcRR2vzEyVQ9xF3cxkOrraxDGsBLxKOSucTb+bDEYhDFxCh+TcU2K8fFglEXxiWGtsU5RSfFSuq7xOf7CULXIx3FxLEyxEOL60Qu/2nDtgQxxU5RPcVAk2PFRiWLxP+QFMRWfYVEROlWRRzrnEV80PtEBTSXRMgHG0QGgX1DukkqxMZtK0Xa27ZFq60DRkg/wUV6ti1FFD8exG/wlUIYhDhFKUveReQD6UXsAIFF+aAWRTXvRsRns4DE1JrBRPH0q0UmwiZFEFiyRPs60MIsQ4JEhRqsRR6nrUU8LGxFUidmRcNkDEXHKVtFX/ZuReF6iEP3ddxDjuSiRJ1Ak0XPZvpFM3OiRdjwU0W2BJFFajzeRT81wUX0bH5EI9uZRHJoccJDrQ/ElPZmw4JzCsTCF45Du6cYRXZgh0Wh1qhFJUaKRdqKTEX7i6NFmohxRbuWEEU1zalEjvW9RXPG1kWyDNpFOw6+RbGuL0XP1XfF8x+AxWEygsVke5XFaGKmxdOrrsVtRYXFe4OyRG1FK0UtIeVE4lgPRGZmPkSAJrfE/SWIxXwQBcbDhC3GpF8UxfkPi0XwBYtFGJV0w2IQgcXjBRXGIwpMxkSpV8bIVkTGKilFxtTa/sVh8qPFwbk6xfwpScWw8jbFka3ZxQCgKcajcFfG3ZMCxiZCqMW7J7DFq946xqEGq8ZlGcnGjce7xljYq8YO7cHGpa20xjinQMY9S49GeGpSR4lRpEf+vtxHRZsBSPM9F0gYrypI1vw+SLaAUUgz1mlI/3SASJpWhkhTMYpIvQeOSLIWkEgYxZBIzUSQSFH4j0hv3JBIeRWOSCFDiEgtioRIQQ6CSGgRgkjWIIBIsT9/SChRgEj4BYFImQJ4SAhLX0g4gkJIu2UvSCwiJkhm7hFI2BzfRzxdpke2do1HtFBsRx7WSEcONh9HANgLR7teGUcKGEBHK7daRykLdkcrgpBH8oymR5vRskccgMVHta64R72umkeeuYBHshRmRyV2Vkc4RkZHGKQsRy05HEdcDgpHSPgMR26KGEc2W/5Gf1jfRpHs20akvthGz/a4RqhGV0aYzHxFkxiJxDVedcVkOzLFXCCFQ4XaQkUUP5BElQOcxeGLMMZGdBvGFQx2xZkq1ERthetFY44ORn0uI0ZOEVFGyVRYRhgEFUYHH7VFhskWRZHtFETEMUpFMNmZRSq6B0WDwB9FrrYQRSpYiUX5IA1FwRcWRE5iEMLIhylF8XRLRdAzt0WbVbRFonTARZ0RlkVGlOFFdCSuRbDysUWI42BFPvkiRU1i7sTUmpZCEaURRQ1PlUVfWJpFh4WuRFz+BsWU5RbFlpCWRAKa0UXJJe9FFuqpRc733kXiWDZGREk9Rtx1TUYelgZGyAesRBiVMETDZKJDAABIRRsNVkW4ryZF3NeIRVmXi0U3+GxFWpOrRWneaUM+6BtE23kXRVtC3cQtMg3FL92nRLdA1kT7y27BexSaxFz+3MRFNkDF89/Yxc/VQ8VqTSpFI3mFRV7LJEXYX6/EPZtUxekmGcW1hPxDhI0ERWGyeEVVH3RFoWc9Rdv57sKZGZbFCmiGQ+dqZkWKzpRFVZ8cRcxugMXrUb3EaYAlxfW55URzRmZFXP4LwynLiEMzorBDUA08RZ3v7cSqT0XFi31GxS9MIEQKRo9Emap+ReeMQEXfvjdF/6EDRXVxBEUofuDDdQIBxa8DRcR1AiFFHhZKxAisAsQFNHnEc7X8xG+BzsQi20jFtmLLxPkPN8SHFh1EzapPwpAPm8T4wjzDO983RCBB9cPPVT5F5wyFRX0doENa5HdFQ+2JRWDlVkQrh+ZD5wwSRTwOgkVSJw5F8kGPw7By+EJ/2arEApqcREmdFkR/2bPEPzUJxR6FYcTP1dZDMuZOQ2Zm/0QOLYbD1XjpwaJFhsKQD6LEBFa7xFz+lcQ6EgrFmSp1xYdFnMXW1gTFTYR1RC0hf0KAt+xDCWjqwx90NsXswIjEvHRYxeVhoUH8GBNCQk9nRUNc+EWvw5lF5h2kRAuT6kSt2CVFn6uoRELPNsMLJBpEd5wSRezA+UEYJg3EphsFxfHSK8Qg0o/CVg4wxeJHIMXKQ1zFdfGvxVZ948W9QcDFs3txxeU/ScWX/0LFHFpGxbQ3oMUrduDFdBPSxezAa8VkjITFR0OFxWB2DMXoWWzFSnuPxd8+h8UGAbDFmZlqxSxUeMUxCADGt1G6xa16NsUbvOTFuvjsxeWwA8bo+QnG5DL1xT2b/sXfz6bFliGcxY/Cf8WJ8IjFy/82xbZit0Mf9NjD/faBxT5ogcUwmZfFsb+mxbgvSsUJislESzfMRFKWysQIm4HFfNA5xLByLEQ5ox3FPzUuxVdb88TsQC3Fl//Ew6yLBUQjuWjEY13CxGq89EL7OhxFL0wKRBZqbcVpAEzFYFSeQ0p7CURSJ+zDPL2IxFRSo0RYOahDyxD8xIAmAkTlYbzEDr7vxEaUlsN0JFlEF7ejxBPQkEOfPDZFXwewRNV46cKfq2HEEhSaxGKhPsOL/dFD1AkZRRDH2kIhn2DFjzEkxW8BRcVliEfF2/k9xSWGJcUkqFPFvVLyw5Rl5cS+n17EwMoFxLZiFUTBqJjDz9VCxCqpM0L028jEdz4DxfdTzcT35MvEeAscxdXnUcUCmoTFg0CmxW1Wd8VtVoPFPnmmxLWmDcVtxUTE1lYsRJ8az8NEaa/BYqFNxV8HgcUehbHEzapOxbBhGMVxrIdDrrZ2RPTbD8XV5yzEzoj0xNeSVsWB1aDFdFPyxctQQcbfoCrGrfo5xVCNkUQTYftEhxYZxJOYNcUgQcfE3bUKxQl5LsWeXq/E0LNZwupz9kSrPlVF3aQ7RYmwH0Upi4BFP0YYRXbg48RapIjFmSp8xC7/r0RMFaBFdv7BRXzQs0VB8WFFHUk1RbDhQEUOPj5Fp1duRZtEwEWkX+tF6gRjRct/ekQT8knEwTnHQ5YhzETe4FVFbcV+xNiBLsVZF09DqEYTRR8jwUWXbrRFsS50RNJvr0S90jRFO3CbRFsxDUVWfZdEUPxwRNVnW0VukqtF8DTTRXMXl0VoEVFFg6+zRf2lw0XYn8tFVg7oRC9MZsShRVhEFK7HQ4Y4osOHhfnEQII0xOc7i0VxG/hFA8nbRXwQukV6NjFFE1CIRZ2RV0X4MexECKwMxDSRd0W/fRFGwde/RQN4A0NKewNE0YA1xR/0v8UCWunFmVkFxnBO5MVWfVrFFK6ZxGHDV0SuR+HAjDkWRSJ9N0WzWX9ES9kTxUHx2MUyZpfFN5pkxfTbX8RyaPREU/QCxSYiEcb8pzLGMGouxsOkJcavdBHGpM7kxRfI0sUaL0fFmLu2QvvL4kSwcmvFY10DxhovRsaItEjG29k0xkals8WF2o7FTy83xi7gjMYAwKrGbMitxseptcZQXNTGbhL6xvsqvcYehRfFRdekRqyELEcAiGBHASCUR5C7skeKRs1HuRTvR5Z3DkiXgCdIMN5ASBtUV0hoEWFISLhsSF30eUj9k4FITqiFSD2nh0h1H4pID5eJSF2Bhkjzu4FIUcJ9SP8Yckh9tWhIz45fSMQlXkhnd2NI2K9iSLvuW0jJlFBIsrdGSPdsO0jK9zFIbVodSG19+0dMFc9Hll66R06+lUfXA3BHAgtDR8kEFkcPW/FGbmP9RqaxJEcEdkhHFH9eRzpXhkdFeJZH8V+nR3VJnUf5KIZHGSl7RyaTbUcKl1NHDAsvR0UYIkfpHypHiCsdRxdIA0d9rxZHR7kfR8a0GUfgNA1HJIfqRkQqrka/LGVGliGXRfAW5MSrz5zEpHAaRXC9KEXjpcxE4Jw/xaHn8cU87AXGpvlTxQn5AUWI49VFQ9zrRRCpJkblUEBG10NmRklON0b02+tF/Bj9ROFpk0WGOHdFT54IRbfRWETe4NdELu6gRdQak0XKQ6JFzTs0RMDKtcT5DwXFPlc9RedMkUXdFQVGNusURp+a2UUFoytFUUmURa7H0kVyqNVFawllRRzr0kOGyYLEmZkhw+0ejUWFWhJFXP6nQ+m3BsVrCUXE3+CbQl+YC0WkMINF2T3sRUATu0UD6ShGcG+KRqaKdEZUsgtGIBKzRclUtkQ6kpxEiv11Q6CJqkQHPTtF2T0URbDhP0VOQEVFyAcPRAAAS0WRfg1F6SY1RDLVBEWOdWPEyAcgxUg/i0Uo7ddF7snqRPFSOcUgUqfFBSOFxXlHSsViIQvFA3ieRKHWKkTWVjLEomOaxVGJ4cU2/JjFQs/dRJ+ap0UGEgVFsVDTw/d10cSpgrBERhQSRZduksF1cabEKO09xVuxsUToyCPFN/ilxKkT7kRrmqNEyqEdReCcAcQCCetE8JYyxYGEMsWGyb7E5WFJxCqpjMTlP9RD1xLWwy/drMS1FffD7MDRRP5DBUUBTRFF830yRSBBB0R0tZDFe5RLxVBrNsU5IzbFglGMxCbTZsWpk6zFyrKIxfmgV0NQfAVF5WGERJi7VsSCYkPFae8axce6dkTkg9FEqZNpRZ4Np0UhDhVFW2CsRYFVCkb2FzlFZmZWxIj0U8QqKTJFe5SXRQwC4kTQRAtFw8I4RZ+8KEV0JMNECtdnxBIUX0OjkjZESZ3gRNLeiEN4S5tFwEo+RXS1hUJO0UNENBEqRAKa5cSXbhvFy/8axS0hacR4eiXE4C0Qw6FFbUWAtwtFDAKfQ+7JwEQGgYnErJxARfjCB0XGS1XEVn0QxN2Tl8Iwu61FAprTRf22k0VWjrNFvcE+Rf8yDcWK/fXEMLtbRJoI+EQKxi1FVg7XRL3Bv8MPixvF1sXRwyoYwUNrK0jEKdxTxU8vJcXu62vFQJN2xbPqTsVXW9zEhjhmxJaysMTnzKLFM2LLxQEev8Xzjs3Ene+txFP0Z8UpulDFzF2GxarxrMVPjWjF2luTxRovbsUJ+T3F9aj1xaMSD8YKRnHFLn+VxZTlBcYQKdnFn0sRxniL5MXecZ/Fq60UxSGfP8WHpxDFWfUyxZ2RHsVSlvnE9gb9xDqBnsVD3KrFY+4RxfwY08IGAT/Fxss+xSqprMRrCcLE9/UlxQkKVcVg5d3EMYgMxWIhAsWUh8REBvDPRMpDF8VWjgHFJeQhxN5xsUQBTRREglEPRc1MIEWad1xDLEMfxYt9UsVaZG3EINJ5xC6QusQVjL3EXrovRGuah8Qep7dEB19oRFioXcQvXS/FysOlxBQ/9sOBBOHDyBgKRZqIHUUEVhhELbJbRGpNV0R6pRhEW6BIxf7UQMUmwq3EglG+xG/fWsU4FozFrWkqxa8lVsQKaJhEQKQTRLge5UR+jA5F3gIxRIPAGsPvOJlDLGUnRP12EcUeFsfExf4mRAIrd8NRSS1DZ0RBxOhZG8XOCFHFyPZAxYjjxcX5D6bF1fi7xXVxycRTdKRB8/0axfwYjESWslTDp1dKxZ4NjsWAt4vF5PKtxHST0cQ+V+nE4C0txY/CY8TfIKrFtHeOxaK0MsXSHsHFgMYQxtJ+AMZrK5rF5dBdxa8DCcUFErRC5h2xxAHePcWMSivFL0z6w1mXDsXQRAHFOGfgw30/gUNy+RvECBvuQktINEUnj6lFkCCFRe0NJkWR7ZZERGmnQ0muhUWMiupFgCbKRd5xfkVxrKdEUdoTw/jCpcQofrpEIqyVRSmcukVtVmxFfvsbReoECsRiob/EBvA2ROjIMkWt2BBFJlPhQ2q8JEOBc35D/tRMRZHtZkUzIoJF2goqRZLLQ0SLbLhEh1adRS9dNUUpOlBEKP4PRWznZkV4erFFP4aeRW1WWkUDeDZFg8CfROzA8ETh6aFEdLWZQ57N5USF69HCpE5wQwg9HcQWatlDPD0PRQg9D0U+6ENFf5nKRefMp0Wx/8VFvh9fReadKkUgsENFF7dCRerEpUWLG4RFfT8gRWsJs0QrZeLEdCSJxb99MsVaE6zFiLTfxR800sWfq1jFehR8xPwYecRJDDjECCwRxTF3zkRFdpBFrwMJxBE2bMUS8nvFzhkuxR9j2kTUGiJFutqXRCQXk8VglCHGR8E1xtXnKMZnsz7GSsowxtTrBMZS57DF2b0rxWIQ3sRRSSvFkA/gxUWWTMZf2GPGVp0gxkU2rsWlrLzFDi0OxpAfg8bBV6fGa2mpxiOZqsbbycTGbJjfxjOSx8atuGzGUrjQRYT9oUZxm+dG9KwHR2ddKkeJUVVHwwp0Rxt5l0eRRcRHQAb3RxcbEUjUWyNIoW0vSC3xQkhBkFVI9KRdSNtcbEhLD3lIVgGCSFVGhEgu/IFIcs1/SC5SfUiD3nBI0AxhSGwnVkgzLk5IGExKSOuQP0ihSjVIZi8xSOYsMUjYkSpIUgIfSDWHEEhlpf9H+jDrRwmR2Ef1BapHK+d3R4OAS0e4jSlH2jIWR/ej+kbWRgNHTD4gRyEYH0cW2i9Hjg1qR/9FjEeb4IZHIcZsR8ImeUc9En1HG5xkR05COkdttSZHYdowR8TZL0d6ZhNH3WsQR5uNIkewYitHC4wcR1U/8EagOYNGc2YIRj3KjUUpXBVFuydbRTkF3kVif51Fu5aqxGzJBcYbjSnGY52zxXZgLkV9/6JFEyEXRu9YP0ZeCVlGHUliRizUWEbzX9ZFxb63RfUoTUVKO6ZFzkinRbG/Z0VHcr5ErfopRXWC30XsL5dFUwXsRMiYZcQwKprE/tSARJ0RwEUtgQhGvUHHRdvIDka3gAFGAY2oRZVDeUWSi7ZFsi6TRafXSUUpXH/DE/IYRRQ/+0SXkINFo4EHRWmAG8Vx7L/FkstFxMgHOEWX7qJFD3peRUgwBUanyAlGd94bRrMba0YgUjJGorQDRVyP/ETjFHBFsHIARciYO8IMcczCCKzlRKD4cUNeKb9DEFhhQ7IuAMSYTBVB4zYIRCePYcUTEInFKqn3xFbsS8QOLU1Fz2avRTws6MO4b7bF30+HxbKdVMUkBvXDh4UIxBLy+kQtId/CxtyIxaRO88VXW8DFaKIwxW00+MOVFI1FCfnVRMzMvMRApKnEAglqxL+OBUXY8KxD4kdMxY9C9MXKofLEgy+hRLQ3/8QofoZEu5ZURM07JsPlkIHFx7qAw/1lu0NW/ZTFN3gkxXDOmMI5I3xEdCRBxDhnhcQWahnFpHAhxe84E8WxLr3EFlkhxZoIv0O3QElF7C/ARLz0CcVcD1DFzC6Sxe7rLsWdEQHE5q41xK+UR8SvlAFEtvO5Q84ZycMDeMvDFmqZxMbctcMAgAFFCKzORI2XqER9HTRFdQJiRGNuAkVHQ6lFksuBRWDl+US/fZ1EeVi4wi7/GUXOiNtER+EHRfOObEXCBiZFjMoCRZrmZURYqCtF/5DfRFrT30Q2q6PElPbqw05itURioebC5q4dw9GRlUSn6BZE+DGAxHWTBcX4wizE0EQ+RfH0okQubllFG56bRa1pC0VjXQlFW7GJxE1iUsSPk4hFlIceRbpJRkUAb1tFSR1QRdjfFEXQRAPFs3t2xTjWEcW9UnbEv+w6xPRbdUVI0GJFvUEgRQHeA0UB3jZF9+Q7RNEi2MSwchrE5/unRJhMusQPegTF+n7NxGUZ5cRVwQPF1jRFxZWUssUfdJHF6gSOxbBhGcUyZl/FL92QxaTfocViUJjFdz6fxRNhm8UuUNXFNa+GxeH6UcU+qIzF7mvAxciHEcZfGPrF081lxeF6asRjbrLFsdD2xTRv0cUjWQrGQo/PxbJdjcV0U5TFo3BjxU+vpMS7J6/E4C0nxeiIrMVNBJLF3ZNGxWB2vMTqc2VEK4dOQ636TsV4uo3FY+5NxSegLUTBqMxDClcoxXetEMUFEiTEPnmIQ2nvHEXvp5jEJfUFxaabBsXuWsZDLENiRBx8IUPqlbbDLNSCQ7dRGkVU4wXDCKyzxK5H4cQawHHESZ2/xFRS1cR++5rE1Jqew7zjeETP1YlEVn2Gw/+QSMQDCUpCkKCIw5VDR0RAE31Ej1M0wp5ezUQXt7xE+FOnRFmXEcWn6HLF7toVxem3y8MJ+eDCpSznxFyPwMRseJfEN/juw1668sTkMprFXI9axMKGs0P99rXDNIBWxRZq9sRGFDfFScyPxfhTIMWSOtnEiVIQxSZT38TPdzLFno2WxfrcTcWHFpTFUUl/xW8BasWyroLFcorOw9toBcWsHMJDTtHfRK36FsQ3mhXFDr4cxeJYuMQ8vVDFysPXxJAPgMW4HhzFUUmoxARFZ8XNao/F57vRxbJd6MVqfK/FpN+1xGo8M0WwcuRDLZD4wxSuYcTTzSLFJeQhxYSezUQAAA5Eppu+xCzUwsPGS3dEliG1RM/VekSPUxDErrbmRNiBwER7g3/Ddr7hRMfp0UUltQtGMzMhRkym4kWxLm9Fi/1VwwKaNkT5oINEPCxFRWKQgUUDyZZFR3KdRLdRQsVif3nFDpzixDWNj0UQaZZFW7EARZ1vHsXlYczEkDEWRYlStEU7zmRFGi9tRUp790Qf4wxF9OwyRbZi/ETRkbBD30+aRAgskEV/6n9FbjSCRQawikUTYWVFJKiRRatti0WBBLVDke21xBxrRcUG8IDELNR+xC/dqMM/NVxEYhCZRI/CkUV3LedFw5PKRf8h7UWzu5pFWmR7RastA0Upy5TDQr6SRd9+sEXVFtFFynLiRUHxpURYaLfFqz75xAFNa8VapKTFbwHWxS3hncUfdBjFg8BSRL6fmETsnlRDJ6B7RJF+60O9wZhExtzLRJvVScWHZQnGh4X6xPB0ckV78kJFDJMaxcbLr8XFfgLGpawZxrg+F8Z0BAHG28gbxsoSDMYLJM7FpgpoxQxxRMXBKHLFH0MYxvkPUsZvMFjGVTAbxsG5i8UT8jPEHFqvxWD2RsYK54rGtLeaxhFVscYjetDGDk7hxkDy0cYWeVfGGw2oQ6S/REZ0hZRGOhGiRmXYrkaMusJGv83rRqM6EUf8MExH9hKHR7+wnEfjObtHJnPpR49EB0ghtBZIUrQiSBxhKEilSTxI4YlWSEt4ZUh9jnBIqqdwSFRvcUiVS3BIIj1qSGZtYEh4PVlIFFNNSHGHPUha2ydIWMcVSI86D0j2YQtIuOoFSCPlA0iy+gNIpMwASGSD+UcOKtxHyh6rR9FihkeJoXJHY15HRxV1LUcexx1HOM8NR6SuBEervu1GieHRRk5aEEd/mUdHZFNQR1NFPUc+uFJH3DdiR3LKVEcDNz1H6q0sR7g1M0dQhC1HOA8hR6sVHUdvUBxHy98XR7h+/kZmJ9BGdDSCRu088UUkF5tFhPwQRhaKQkYb/PlF6SbExG7yC8b9pSfGB/37xSO5/8ScYoRFVAHwRW4UIUYEhXNGonRGRu1cC0Yh0AZGvZKDRSV1NEVkjIxFVNJ4RTtwCUVCz4JE/sNCRfKBl0VEWL9FnDNGRWneh8RkO1nEGeKww74fREXxdD9FneARRvzY2UXo6gBGeUfnRUmuz0VO0YtFXguJRU3zOkQ+eTjCEMfKxFCNkUTY3ylFFmptw7wFLsWCYjDFdCSAxYMvKkSpAnRFCobZRcEX20WUZyxGaQ9oRnIIFUb8qdNFIDBpRawLHsXJ5THFvPRERffkG0VgdoHES8iGxAdfRkUhsKFE+FOTwst/VsR5WHZEaCLMQ/rtj8QgQRfF0RFixeXQpMQwmb1EgCYGRCLb1sRC/ovFuXwSxsMCwsXGXIrF7C+HxEOtnsQHPd/D4C0QQ6ikpsRFB4TF0yvqxJ9awEW0CKFFMuYQRetRFsSnVzvFKO33RGgAYEVDi2zCZHuFxbZEgsW15o3FlGU8xYj0/US2Yu/DE9AkxHUCBEUUP0lFCkaCxNejm8UwmRzEjZf4xDF3DUIxd61B0ZGEQ8Bb2MMVjBLEns2+xOm3D8QUP07EYTKJRIv9xcIyVZpE/AcXRRcm9EThegDEm1X8xFn1tMTcNTrFaxomxWx4IkOK/WdETkCDw377FMXo6kLF8BZgw1FJA0QXt45ERUflRN6CDEWn6INERhQ9Rdej/EOitLdDDwvNw2neGcPOiJLDaCLcRL6fTsSAJp3EWRcPROH6IEX3ZGZFPuhbRDy97sM+edHEsVDLwzSAs0O2hJbE93W0xAU038Q7TkPEDwunxC7/p8SWkNLE4C2exCEf88TWNN7ENO/PxIAmGkUgsP5DOUV7xYy5K8X8h6LEZ7OaQlmGDsREaQrF2c6AROOlDEV3nDhFR+GURcX+MEWiI7BEF0jnRG4SccThuqzFHckcxcWP0sRtxY5CaxpmRcvQjkWgCRBFDi1eRHnHtEQaUSDEjQbGxEwV7MOEfKjErwPixP32SURa06BEsOG+xL+ON8UX97XFeZjPxfhCk8X/oSTF0DNexVpTvsUcegLGT6+1xd++oMU5dKPFd9ydxWq8X8WHlj3FhWs7xQTFAsUGsLTF0zxgxb8OzcSfPPjDduDgw/H0lMVnVZPFUufMxZAP8sWTWLrFy2GWxTD7kMXHKcLEFyYtxbbzP8V+TM7FuB6oxdSaasRLyBFEHHwJxQgsEMUXJqPDpgoWxOk3H8W+n3LDvAUrRc6IEkJGlPXExY8xQmznzcSLbHnEx7p6xECCCER0tc5EQfEVxDXvMMS7J6TEoxICxf8hQ8XXo7DCRGl5RKW9McSK/VvEQKQTxSL97sM+V83EDwsvRBX7XURvgRZEJCh+RCZTJcNYqC1DoUX+ROauncTvpyTFR3IFxIqOdkRDLYpFVv1TRVn11USLbENEbVZjxNLe5EObxJPE7Y0UxYAmPMWmGwLFcRstxTy9OsU0gLPDydSQxWWIT8XFj+PEHHwNxOELXcVcfpDFR+EzxRxa1cTP9xDFuJ4CxcEoccX/8onFvjBfxbIMfcV9rmLF/jJwxVWwoMWt+sHE0t46xOYdx0Kfq/3C6pWVRCXkQ8Jdy17FSa4mxXbgGkTEMXRFx5jzw4qOcsQubt3EQ0uWxYtsM8XXgWrFSZ2/xaEW+cUcvMfF3TUgxa36SsTjNtZE7Q0YRLNZ8MRd3MXE+zr/xJYyP8WkTuDDxssORRGl80RTlgxFfa5cRKfoEkTMbo9FQIJNRYAmgsHXEvrDqYIVxB6Fo8Muv5ZFc9e8RTXeikVGlBRFePpkRSNK70NQ/DhD0QB2RL+sskWZquRF4emURYNAIkXarBrDE9CEQkCCosNgVHdFEEdRRbwFnkO5a3dE6hUlRUKtO0UbDXVFgQRFQ799KUSVwzFF4C1wRRPQk0WX7ipFpE4WRDSRAkUXJtRFM8SeRVb9IkWAyIlF7hrQRRoA0EWRHNhFzoh4RbUV5UTjpchEAADDRDwsWsQ924jFImwgxGz4BEX1SoVF1AmvRcvQmkUIbMRFsLKwRQRWMkWWkNtEne/ZxMzdgUVLuRBGWVeHRbFQhcTTvL/DESWoxZdudcXdJC/FQNOpxbZi6cUs1EDFyrI7RU3zjkXEQi1Cfp0CxUymIERFtnVESZ3wQmXIg8WtqY/Fp1dzxc2qL8Xx0hNEr5QHxGQMo8UZ8+/Ff2oExiKsDMY3yRbGDNEYxhpgN8am+RjGZ0SwxYJzTsPtDQDEROmTxTqyG8a0KE/Gnh4bxmQ7asU8LALErsdxxY2oOcb3VYLGzomUxrOrmMbWZrvGWWbgxjAqwsbhumTGRVgbxfBlC0Ywij9GrpY8RhY5QUaY3TZG/LhHRlBNlUaxQN9GwScZR8acQ0d440dHOL9mR4X/m0cne7pHGoTFR1ZFz0cv5OlHq1EPSC0TK0hC+zVIy0xCSMOuSkijsVNIehlWSDT4U0hQb1JIFgxOSOmTQEjBpjFIHwQkSOEaFkjaSApISfnyR5Ok00cWgtlH6bLyRykw8UcjauRHuvHJR99/p0ddNJZHCCyURxXNhUc5A1pH6VYwR6PxEUcQKexGiGS2RkqKmUaw0qZG/mLaRhOR7kZnw9dGRGr4Rvw5GUfx0yZHJMgpRw14EkdfbxJHuz8aR6vOF0cqQBZHqmgJRzeZ/0Z7wtpGcA+zRpyDl0bcNXtGaOBnRsDKe0a5PHBGurh0Rd6RDMaEHkzGTSLwxZ887MHZDtdFYiHTRf8yEkaY7D9GdWOHRou9SEY1L59FNU1HRYrOnEV18RJFTYRLRT81nkQMAmNE8rB+RI9ThEU3SbBF5q51RZLLSUT5oB3E/WU2ReSDDkW1JudFz9WtRSUG0kXAm4NF4YuMRaTfoUUexZhFYiFARVMFTUQu/+/E2T3HxKTf+ETChm1EfT/UxBUdlMW1ZsvFoWfwxEKtwUOhRb1EokUERWlvqEWDz0RGfNBnRlpDgEbmPR1GCKzZRB1JGMUrh47El/9cxFWfJUQ0gBBFLv+6REHxC0NF2ApETfOmQ9CzK0SFWgNE8rC4Qx/00ERm9yjF8x+5xHlYAkWsi0hF2HAWRVioycTD0wzGXpoFxpE+wcWg+ATFGw3ixP+hIsXsL1TFHyOSxUHgmcUzMzbF844nRDSAs0OIYwZFKUtdRZAxokRHcglE1JqXxIxKYsRg5XDC/sMTxQJrzsVe+rLFhsngxKD4BcUExePEApqzxIVaj8TmHSfADpxNRHlYEUXMzD3Fm8Q5xXQkJcU6AS9E15I9Re7r0EQ7TsdE8WOSRKdXwsRs54TECKyIxDxOgkSTqd5EppvoQ9obkkRliOPB4zYGxGurRcXIhzPFf9m6xN0TUMVyirXE22ioQxlzEMX6/onFf0hOxeTypUT8KUhFXwdSRcX+i0QRJQBF002mRBDHXUUD56dEfT/VREku00TPZtFEY+60RA6ct0T3ZBFFX5h8Q5jdg0Itst1ExktFRZyik8Kd7y9EaxpJRaUsw0PlP1REvw6TRPHStcMYBIPEr5SfRJ0R0kRg5YVEw9ODxIjSRMSQoEDDRwMwRJeQCUTvOJdEKcvNRD15/MSadwrFHhZUxFYOhERjXSzDcF+HQarxIEVP74RF32CkRUPcxkVuo3dFl/+LxEVHfMQzovdEAivTQwFNqER+zIxF4li6RGBU3kNEaWdD61Hsw84INcX+Q/fEXdwfxXxh6sTgLTBDD5yDwq3pAcUcfCvFE9CUw6+UI8ROUSPFyBgmxa1phsVeurPEYqHaRNO8qcSdwKbFicHExfIwVsVSuLbEENibxZbyw8V0pGLFds8FxQcOlsXt/CHF7C9fxXDOEcVjXbHEPQqmxYA3Z8Xmbq3Fc8apxQHNG8UnT8rFeOnLxb6OesX4MV/Fc1caxXuUmcXGC43FeItnxQpXTMUNYBnFrIvOxLo4VsVeOrLFXxgRxQmKK0TuWvbDWmRVxJvmmUR1cYvDI9spxaD4w8RJHQ/F47Y2xcZLBcQZUdrAzpkxRQxxfERSJ95EZDvvRPmgN0ReugnEDAJLw8KGP0QrZcnEUwXDQ4vb3MRGlK3EJWQCxaHWr8QsZRtEqMYFRCSXf0Vy6GdF3EaHxGBUBkTdJJZDsp0KxeSD9kMo7RJFXRyBRXA91kQGgTzFA+ciRH77wkNYqPVB1kUZxaOBwMXT677Fdy0txdXnnsTM3V7FBz1ZxCNKu0EYhAJFcM7JRGpN8MS4jefE002AxHqlWsQf9IhDpnn3QmWInsTRESXF3gKQxabKscXmHYjFpgqexMNTO0VN84lE1JooxZHtrsQbfGHBece/xNNNWMQEVrhEPujxw2UZbsTsL7LErraMROAtEsSI0uHEQWCSRBxaPMNTBd/EJSTRxSx0GsbtTQXGojRnxVInJMSFWkHE4xSlxM07WsTQRA3FFD9AxMSxGEQB3qVEKTpaw7TZC8Xtng3Fmub1REx3iUUep+NE3SQqRQwTmUURpbFDXwetxBuNHUUBXpFF+tzFRdm9wEUj2zxF6SYLxGua4kRSJ+hEz3cfRd7g4kRg5bpEeAtmRRx8qUMg0uXEmSoIwwkKpEXtvJxFoJoFRThnhkSO5NXEQs/OREACxkVgFKdF1XiYRSbTn0Xo6ihFejbuRGIQ8EQrZchEuI0+RJWUgkXE4MtFe4PJRRfIVUXUmtBEjLk6RfXKikWio3pFvAXXRHVxw0TmHfVEENgQRYof50N9P9lD377AxBcmp0TREShFESUJRfMfAUUi/aBEP8ZuRHgLLUUyVUpFLAOlRXxQI0U6Eh5FM6KwRVg5bkW6iYLF46W8xYPvjsXEMZzFkDGMxeqEeMWEDXnFs2p5xV4p2cROQJPB4JzaxERpPsWvA+9DQs/yxMZtQsXHmHDFPRvnxc07dMTdk/BEo5KDRFFai8XAOwfGi6wHxnMX+MUIOxPGPEwZxt+eCMayzPPFgqKcxe+4TsWIUmbFLMNExUKeEsYcazTGd14Yxoi0ncXTvDTFIFJWxY/x8cVQbYHGquCQxqMiosapArvGgNbOxgcNxsbxtIfGNIAuxUK+nUVZNQRGLg4LRt+gm0UW2TtFFYyyRBX7EEWDgDFGh4axRq9VzEbAy+FGhL34RvNmI0fYP1RHtvRGRzCZIkfreTtHTHuSR6fX10cKm/1HQ1v/R5Y9B0iDEhNIi9kgSP6eK0ivSC9IIP0zSFDtMkiKtyZI+dcaSIFcFUiDXg5IPBIESMOC6UeKMsxH3vLMR3Bh4Ef6Zs1H/jOmR2kwiUc5w39HGA6QR+QSlEfqb4dHIyptRzUvR0eu1xlHgkL8RvSMtkbEwoxGIBJ5RoG1Yka15jJG6ebORQzxAkaL/YtGs8rLRraj+UbjxeZGkR3SRsmk80YDWPJG4M3aRmubxEYVHbFGRwO0Rk3ToUbKUpdG4MyaRviDsUZQDZ9GTEZRRqYK4cRZ9SjGkjqxxWuJYUX+1AdG9oZERtAEV0ag2F9GXslfRlgIKkaETYtFXUvlROLYWEVmxgRGyz+DRRKDMES5axfEwgYsRdcjoUXkw61FoqMLRYR8hMOBlcbEVTBCQ8gY4kVAZNdFm4TDRfKBzkVzhuZF62LNRXJ5kEW0CJFFhJ6nRMGoMESdgKfEPZtPxM6IvsOaiCtF7XxZRWBUlcScM/zEaytixNM8V0VLN9hF2HC7RU0z6EUBDRZGs+pyRmtpbUaenjBG8EW8RaCJEUV5RxXFMQiXxBcmT0UVjB1FPRtZRZCgO0VApDlF4JxvxNv5WMWbZgnFu7iiRMBbK8Ukl6jE1JoNxeeMAsSF6ylFy3+JRFInQ8UwO5/FJ7EExhCYCcZSuILFXP4VxHsUhkOxP0nFk6m9xfnPxcVUUmvFtEhSxfwYgkRa5IRFguIvxAYBa8XTKybFPuiBQ8SxMkWaCDZFk6mzxFMFbcUgUnbFSzdgxXEbJcXgLVLFWYZJxS5uE8V4C/JE1XiSReJYz0NZhlbE/7IfxS7/T8WyLgbFnk0UxXoUbMTk8tDEarx8RD2bf0WKH4REV8piwxX7T8TMTHfFO/BExSYCm8UXt4nFJJduxfd1GsXOiFbEGAROxfOO6sRlGfjEBz08xbbzysRaZEPDb/ApxBHHGERqTQdFo5JORehZm0UofiNFlPYdRcX+c0UjyoFFlxAARc2qL8TWVp9EuK/MRDLme0UBTdxDcoraQ3ZP9kOkTtDDNe+Yw451UEWkcINEzN05xZXUI0QehWtEqROlxCePVkXg7ahFe/I0RNZWucQnoN3DF0h6RA8LW0SGOMpEc0ZNRciHIkWmeb9EQfGzQx04J8MkBu3EBFYew6dXwkMvTOBEB188RcuQdEVsJ9JFxY+6RYRNhkUQ6VtFSZ0tRSZTukT9ZdBEm8SQROLHjUQV+0XEejYpRJaQE0Qkl9pEhHyow3gLjMSoNQDFfNA7xNLel8S84/7EgEibQ6g1mERK+wpFRPotQjoSO8W90ijFjahaxd5xQsSNl9bDTYQSxWBUasSPwqPE3vHBxWur28Vfx5nFvVKsxNMrysRZ9V/FPQqcxX2dH8UxmRDFak3nxM53U8WO5JvFdBNUxZ0AyMXtfKrFszu4xWvJQcZL2bHF0YAQxdJeP8WqYD/F6+Jixch2GsVv8EzFWDlkxRbZ/sPTK/tEmZmzRAmKEMXRogLFIY79xHbg/MPDQi9EfNBzwyCw3MRz1+JDxW10ww96LsUMEz/FtMiTxPyHXMRhMiJFqROERPKwKENbsdfEXdwmQ3DOC0WjkjbEAbwKxe+ndsMqqatE6NnExO5a0sT4MXTEXdz5xK36lkQGgR1EzO6lRNLeQMLl0NlEQm26Rcj2GUU9CsHE8fSBxBZq3sR5x11E/fZaRbDyTkXC9RpF8dKQxSSoHcXYXxpErAsxxT2bPcXJ1H7FevaFxbsna8Vukk3FQWDnxFtCnkN8YTJBibCmxMZLU0S30VLFyZSJxV+YaMRif2tEK/bUxPaGAcXCdTfF1dZrxeVQS8WwYT/Fqk9Lxem3XMXY8K7EWtNTRZF+F0SJwQHFCKycQQaBxcIj+YfFIfCLxetRhMRqzVdFKhiRRD2KK8X7S5HFKcvHxX5MnsUofqrFfS5ixfIwvMUEBfXFS3fExXe+E8RbQt5Ep1cSRBGlNcRK6r1E5/t5QwmKf8Tb+brEeVg+RFGJg0V7ci1FTfOyQ3NG6kTASnNF1xIhRbEuqsT4UwVEMsQvRDcaOkT+MnxFPYq1RU0EoEXDZKZFqMaKRWWIEUUnMcpERpRORK8UDUWDr6lFYOVIQ/OfC8UYBOfEGeKdxC7/pMRTdIRDb4HjROm3wsQ7cCzEVOPARPwpiEX+Q5pFLn80RbWmR0QDOK5F9pfgRXEsMUVgVEBEkA8tRbbzhkSxrkdFNZ7ERZ88YEXNqtfDp1dwRHUCd0UdOMtEo3BPRC6QAMTyQcfE+u1ZxBniTEQ7TnHDrrYCQ2PuGERriStF1tacRZUUmEUmE7pFQn6sRTXNTUSEfNfEQ62KRNXHA0Y5JQVG2X2DRUkuJ0R0NQDFyjI1xb89lMV+jHLFCXlyxda0qsUUrrrF6pUdxbPqicR9rqnEtoSDxQ+LccXUCXHFlpApxK42IcX16PrFne81xEcDiUQHX65EOUXUxG9wNsWoNY3Fdk/qxRgmCsYh3/PF7VwOxkdyBcaTR+nF+8vYxdlOkMXtDbZDrIuLxVLW5MVF+BzGUzQIxj+1a8UubtHEp6iixYyKMMZxmzrGbwF1xosLhMb4g6PGazrYxnes2MbjRY7GTpHxxbG/sETBaKdF4kdwReGpk0U7X05FrdhpxKK0P8QVHS9F5wwtRj8ke0aOJGpGp2eJRpLL0EZeEgRHgoL1RqikdEbpN+JFl27PRq/EYEciBaNHsG2oRyWpnke+bLFHZhHLR73W30fjqflH9GIDSDL9B0hrJAZILqkASLyh/keXXgBIbJTzRxtW20ffr8VHIAG+R4ERx0dJ9c9HBIa4R1iMkUePe2RH/xg4R5OhT0eRTGlHd3xiR9fjV0cCk0dHpa0dR08N+0bTzMJG376NRkIecUYyFWlGfV0kRv+QFkTYgaPFeViuRPIBQEaPcoNG16KORhttmEb8iMJG5T+0RtyXTkZOwipGXvo0RtERUEbIZ2VGHHyARkezg0aiI5FGGGQyRnzQUEXeMYvFrMvaxcZtREVt9jZGMnV9RnoFaUZdrW1GK0VsRjb8Y0YBDQdG2c6qRLZihERE+lFFwJumRTMiY0Xf4JBE6EjlRHwQnkVA5KhFduAERaD4BcVRSc7E9gZjRFwgE0WzO4lFLEPwRaTf/kWAt/NFUKu2Rbvnx0XjJZ1F76e9RRNho8JkOx3EnDOIRHSkXEXVZ6ZFMCrcRKCJm8Qkly7FIbAUROqVj0XMXZhFNEDnRTOzxUU8XQhGYh9jRi7vjUY17TdGppuGRX0dfMTjpU/Ed5wiQ3nHmMQ3+OdEz/cHRIh0SEVJnTBFMzMdREYlX8Q4Z9bEvrACxfdTZUSynbnEOgGexBlRREQvTGREduA0RK8UdsUwWeLFaADjxYZJj8Xpd4HF/Bi2xLbzYcQZc6TEeEupxamCFcYI3RrGz2bdxAIrr0T2BsfDYFQiQ3Gs5sSJQYzFj1PFxN++JEQfY67BcvlXw8bLM8XO2ZnFlhAWxcBbQMLr4trDlmGaxfOOIsURNsDEVOO7xImwFUXdJPxEUwVBxKs+EcTVeCrFpb3JxFfsrMQpXMPDW8IrxY8Tg8VPr4BDgnOiRIPAgkNnsx1FVMG4wst/JMUgMKjFsS79xc8VrsU456PFZ9WjxD0Ke8SV1B7F5WG/xHBfN8T2Bk/FuyddxPTbQ0TbeSFFxkujQ8bczMQ7TuhEtoSIRem3tURm9yBFs1l3RDtOSUU7cNVE1XgdRZSHJUPpJvtEJyAlRXlpEUUQWLpEfT+lQqmTHcWhZ6HESFA7RfKwC0XzjqdD16PZRIR8q8SEHgHFuB7xRGurLkVuEstEsOFHRBPQFMSw4bjE7MC5Q6cojEUhMJ1FYhDMQzJV38SNlxrEzTuVxDm0nMOPwvxEGsAjw18HKkQqqdpEEMdlRdt5ekXz/d1E4lhTRG4Sn8Na5A3FVn1ARL3BqET4wuBEvp8WRQwCkUSHp4zEXjoTRQDe00SnV6bEM6KyxN0kpsOuR5RExY/MRHSTMkWIYxXDOpIpxarxdsS+sADF+FM2xetiNsU0gLrE/sMORY7k20RrqzDFjEpsxR7nyMWqMezFa2uMxWgA7MReywTFDAIrQ5eQBUQ3iWXEfa6+w/+QiUSvA2dAae84xRQ/jMT+1DTECmjDxAIJ8sPc9e3FRXgfxtLemMWGyejE9gYXxbKdwsQXJmzF0yv9xMlUjcQLJNhCxCD4w1pkL0SQDx7ENBFoRA6tLEX40yJFaCJGRJRl8kSq8dJEmEzQRNbF5EQtstFDILD0xHbgAMUT8jHELNQoRZFcS0Vn1aJEcD2uw8NkKj5JrkVFuK/BRLRZAsVKezXE+FO3Qz7oGcP4U4jEIEH1RJXUqMQN4IXDNe9CRDXNG0JRSYZEl/8KRPVKuUMep/FEVOPaRIoftUR9roBEpb3BQnh6qkR24DxCw+QMRTMzI0QBvA3FayviRGlvCcXoyFzFzO6mxBe3ccPuWohEIEEkxVP0c8Ukl5DExtzjRCEOAMV56TTF5p02xSh++MRNhG3EGJWcQ3o2V8UPOq7FyWVTxRNyOMUmQirFxLGbxOJYOcQyVSzEMJlfxZJLAMXcRkNDaCLKxNSJAMWEfOjDsHI4w4zKIsUvXT3FGASWQb/snj9E6ZLFMkS9xaHWt8WidJ/FNID+xeU/5cUzs9LF4SmlxWuJUsXhC9XEK4cKxDAq7cP8qSXFwTm6xAAAhEMldVJEtMhsRKdXksQ+eYpEv31SRclUWkWSHLhF5PKLRYA3KEXBqOTCv+y+QyBBMEV2oJVFYx3PRchHp0XIdm5EYFQ6RK3Yg0RzxiBF16MjReau4ER9rmJE6yKmRccpKEUfdAHF3LV8xBPhiUXwVrdFJ6CnRIEEScRtxQjEItvZRJwRcEWkzqNF93XaRN2TP8OpgknDDJOARKFWAEXix5jDoWcsxaFnvkThelNFtMhRRUW2dkXQxBlFzvdzw+OlbUQaQGxFvcGsRA8LyUOd7yNFr5TARHctNcSGSQzFTYR5xDVe1USBRKBF+LFaRVg5/kQyVbVEBnCPRRUM3EWMiphFYOWnRGleBEVM1elFECnZRScxjMNBcTTFHgVoxScgZMXYMKHFr4P1xR1Jw8XKoRjF7kk/xWleYMWw8nTFQ4sYRNGRxMO2hErEhxa6xL7fjMUKl4HFf2rYxZgdhcUldVDEzcyRRNzXo8SNxpzF6fe3xU3E08XoGQbGVVAExphMEcYe5+XFAG8nxV+YPEM9ikTFQo+NxZXU6sVSBybGIY4LxtAzesVDHI5Ef+ouxRmCDMaqj1PGPjk1xgF8XsYfA57GjfbFxitF2MYTIaPGWZcKxlfKj0T1OSxFZ7PRRHJoF8SQD57EzhmvRAfO0EQ3+KZFGUIBRraiMUZKCi9GBvAsRiDBfUbR0cZGbWbERrFwPkZW/UHFarxLRVnG/0YePV1HnFt3R2UJVUcHhzZHpopdR+qQgkfQ249HZAStR/2dvUdgHcdHsWPAR9G1t0eNSLxHk1TBR83ruUeCH65HLASpR+4eq0dGYbdHKoG6R5HmpUesT5BH+ROHRzI8Z0dU2lRHUZlQRzfZOUfI/yxHQiccRzTYBEfOONlGQr+5RokynUYjSoJGryVkRnY+LkYCK2RFIzkGxeAcAsW946FFuQsFRqkzEUb1CjdGRjRyRmiRYkYMArZFppsWRWnAoEWBlaJFBaPtRdluTEamu0NGiQEeRvd1hUTgXKrFcF+Tw9cjpUWPIlZGbyFmRvGigUbloJhG7NCURqmyhUbXo1BGmvf9RRzaYkX5T4RFNxrIRVUwM0U3+KxEGi86RW103UUzc/FFa4m2RffkZcRRCZ/Fcay9xCQoa0VbQvZF887iRS1hpUXBF79FQfHvRdu5qUUeBahFJ7E6ReSDc0VApFvEufw9xUK+AkW284FFFV2ORetRIUVyisfEAACsxHgLPEXhKfhFGx5RRXolckUHXwdGDQAxRk3zJUYVnTRGSiqkReoEKMT5D23E1edMxGSq4ELtfITEGWIURfRs6ERN82BEliFXRQbw1sNCrcrEVTCtxL4wbcRSuPXEItvrxJ+r8UM8vbtF5T9gRciYLcSHVubF6nPmxbAhlcUS8mfE7MCRw4any8OkTgTFYUMZxbzFlsVi/+3FY90Fxsnly8SaCLREMubLxKI0ccW8dCTFWKidxATF30Q/xmZE2c7exFB8M8UMkyHFtMhXxQCAIMVWfcXEglEFRVsgvsQy5hHF4Xr3RIofC0NyeQLFK/b7xAxTj8U41gjFysOdxOvibsSixQfFWRfJxIVaQ0SC4kfE3ZNlxBPQo0TmP6ZEglHVw+AL6cTO9/XEzTuuQioYh8XGC5DFS9mOxbaznsVBYGDFtBmGxfMOo8XMXXHEZDukxIQNz8MBTajDFyZrw61p/sOSOgTFqz78xJ2ApEQnMR7EiGPPRPkPD8SI9MPDD3rfRHzhEkU5I91Ez2Ytw4eFekPKITpFgnNFRVuxhER+jA1F+DG6REkdFkUDJ55FQxxwRZOpGkUUHXhFJfU3RaW9kERTlgHEIv2iw9Le0UQHTk9Fr6UIRcX+METixzBEw1MPRTEISMReKVzFzF2YxErq9EPe8Q/F3NfZRP+Qm0V3ra1FCte/RT/GJkVliLVE6pWuQ0OLTMNPLwFF6+IuQxSudcRrCb3D4Xp2xLev/0QILDxFgCZaxBe3scMZ4j9F2qxGRIQNQ0Ryiq5CtoSFxOeMKEFbIO9ETtGRQxCYoMU3+KLFJsK1xJT2n8Q5RZ7EaW/wwjvfh0PjFK1E2/n9xKabTMVAgtnEb3BpxWdEKsUAbwpFI7lURJVDY8SSy+FE2c4XRXzQa0PQs0XEaCILxS4/qMVtVljF0QB+RAxxGUWfq7PEAbxNxfFSq8VTtMPFaYAZxQgbsMTRIiXFaJHpxCePNcWAJv3EVn0uQt0TDcUVHWvFTfMyxdO8Y0On10ZFXCCGRXnHZ0S/7FDEZmaqRD5XU8OezRbEqMYnRML17kTBqMTD7XwHw0OLCESX//9EqvHFRNXn80RqvINEKjqKRIeWL0XHulFFEzKIRdV4V0XgLcFEZRniP9jfJ0XfPkBF309NQteBWUT+Q8bETYT8xEVHQkNWfdbEkrotxc6IyEQCKyNFlpA2RdERAEU9Gz9Fnl7URFtCZkPkchNFKO37xM9mvsR3vh/EhVp3xLn8KEUGgYVCxymIxOzAfcTkg77C5j8swxgmh8Pf4APExCD4xCoYBsXsnhhE5AMDRQPnDkTznw3FN/i/xSm6fsVliODEeAsJxXzQOcThesLE3uD8xEwVEcXwdFnFPvkcxTqS7sSX/yBDns2yw0aUPsOcM4bEyJjWxEVYJsXKISfFW8Jqxfqtj8XOmYPFz9VLxetRlcVlKpXFF8gxxbivrcTMXRtDC7XbxABvZcUc6wvFSFCrxBPQF8UOLWTEf0htRB90e0XyQalEUwWPxFtC7kRJLg5Fi2yRRc/meEWxvxpEObSgQ6HWs0RNxIJFLEPLRbId50WGyb5FIEGcRPYoDkQZcwNEK4cHRcJ1ekUaUYhFvPQARS9M/ERLN91D844jRNjwEEWM+YpFHbh4RQsk4EOC4tzExEKrRF8Yu0Uk6KdFZuZeRXS1RUTMzMDE4ekJRDJVSESeXuTEd5zQxIv9kcOz6hpFHOs9RUvZAUX5oAVEdQJ6RPkP5EROYhZFFybPRCL99kERpb1BGXOZRFUwm8ToagTF9pffxB6FY0RwPXZEw1MKRWJ/+UQHzndE5j+kQ03z/EQ0ETVFysMkRd2T/ETKg6ZFi1vzRV5pukViEIHEqMadxbTIYcX/ED7F7fxMxf32qMXmXcrFNrwXxTtwmMRLyOHEj8KYxeYdjcTxYyhEpT0gxVWfEMWvFIPFdj7FxVZ9TcWk34REz/czwzD7nMV1Mb/FmyaoxR24k8Upi9DFFUz1xcvQ18XTzavFcSyYxWJ/gsVQDTfFgLfXxIR8m8W8o9LF2huaxUAT+cQawF3EkA8kRIQNrMW3QEzG389xxoiyTsZ+m3bGezPBxtp738bc5b7GaEIKxiQG8EToSK1FUpZTRQRWNMSrrQzFocU6xbyFDsU8TgnD3Ma7RSQIHkbc9fZFBFbjRZ4tXUaPgqJGt7GQRiyDlUVMpk3FWYabxBGWq0ZCPj5HxbdaR+5iMUcrXw1HdqDrRpSuBkedkRZHcC8qRwJKaEdS4HZHzLZwR3c0bEc4L3FHCseER8ASiEcRfYRH8QiBR31agkdpS4FHyLiJRwDYkUfEdIhH09V0R+Xhb0dXCmZHw7JfR2Ugd0dQpVdH7/gnR2WY8EZZR7pGHAuhRh/kiUZ2r4hG1vaXRpQnkUb/IT1GdXHuRGB2AcQ1XjRF1sXSRYr/AEbUSfJFYDQJRoEEEEZHA5FFUPyLxMgHc8UBTcRCZQgJRY8ChUWXLv5FNR6sRRGl0cPbaH3FiLSQxY3XzEW3kW9G0u+cRmJfsUY0wLNGSI/ORvgRokarfmtG5RAdRoq/AUYRlgRG9OzXRRlRvUVPr0lFne+CRXmHokU5I/lFVs6ERcPkD0UFElZEjSiNwu2Nj0X99gBG/5DmRaQ/CUZXm99FPRvIRaV9zUW8BU1F2qz0RIPAHMSvlHvEtMjqQ+m3jUTGXHVFvPRDRfCWLMX39WfFm1WsxELPHEW2hD1FrSnbRb2S9UUOjQlGzohCRuWBiEbLkExGHKvRRR3JO0ULJKnETYTNxArXh0SyLoJFqy0ORS5uS8Q41hFEBNYhxcWPlUPXo7DC1XiORLTImsOLbKrE845cxbiNI8XWNBXEaYBWRXuDL8I452fFcD22xaycCMVm9zpEhA27Q4vbXsSWIczEM7N8xcryjcWQIGbF7Q05xUmMIMXwBRZFn7wBRVRSGsXTzQfF6GqqRJQHDkU3+FxFcmiJw5YQMMUUP53EliF6ROELW0SnV2pDzhmRxKYKJUVDnK9FcM4IQWkAT8T4MRZEVn0AxJeQg8Tk8jzFQWANxSCw38SlrB3FUI3FxNhfmcQ3ictExpyERRBpHUXwhUvEZDuvQ9obXEKEHlHFe1TCxUFgf8XDZGDFOsGmxcbLEMUfY9nEhI1Yxf7DlsWSS6nFEccVxX2u5sLoSHJEds8iRVn1ycKRXG5DAd4lRcZLb0XChvJERUcexaUs1MRNhOpEm+YbxI2XYEQ6I4/E3STBxFTjpcFJLrfEFL8JxQBvyUNThRbFRUfLxFCNN0ThizpFR+GYRT45ukWPwgdFXP6bQy0heUR++9hEwRf1RMKGlkS843TE6gQSxCPbKEU4Z1tFwobWRPjCIkSY3YjELNRAxSlcy8NK6glFcM6JxOY/CMWtOpNFTgDARWS77EVYqHZFkjpRQ5mZ+kRXyoVElqEcRaIji0UsVCdFY+68RA+LNcUFtALFkDGSRKCJw0Q7cELFqDW+xOJYA8TjFDdEZDvbRME5L0TKocZEhJ7dRP6yJcRMJmvFNNHAxdNNTcVGJalEDwtJRGKhLEVzxjtFaW/uRKg1IcQbDUDF8BbUwxQ/tsMp3HHFhHzlxLuWWEQldQJDMzPfQ+Tyo0TOGQPF/YeDxbsnLsXtfGvFJFeCxUwmg8WXbqhEMJlgRCZCGMW7lpXEZjeTxSIstsXo2TbEDU/kxMlU1cNMlQLFFmoExdJvR8S1ph1E4lgTxH77AMSeXrFDmSpgw47kpsNeKaVEJzEYxH0/jEQ5I0LDN/ioxNEixcToaqhE+DEew2/wwUP8h15E8BanRFUwkUQnD2tEsVCqRL/snsMJ+R/FRgPww9EAXsNDrZXDzO4NxK+UmkTxYyTEW7EnRNv50sMRNg5EbqOMRCZThcNwPcrDdQIERH6MA8Qc/CxFX5hhReLH6EPr4g/F8IWjxMcp5UQKaD7EysOLxECkosQawEjFJlMTxDLmWsR9rkBFONZNRVN00MNYOUfFSYxJxZT2ncSlvXTFCfl4xTXN+MT1uZDEqMb2xIXrgcStafLEMua1xBliO8UHzlHF54xUxHBfK8V++zPFhrgexa1YOsVSlkvEYqGKw9cSksQNz4TFIQ4Cxeyet0QWaglFFK6YxIEE8cQzxIfEWChexS9dLMVEemTFjzGlxftLs8X48YfFmuZkxQxxJMXYX+vEe4ORxGFDMsXz/WHFJtMYxYenk0PYXwDEAADsQzarrkQQ2DZFgvMIReAL9sQWanlE5i4pRT5XnUSezcFE/YeEQ6rx+ERikHBFZRlURYv9E0WQD+lEWKi9RETY8MJIULxDqDU/RSaTgkXWBYVFnzwkRbfRKEM6kqfDguIYxWB2FcT8qSRFRGn4RH9Iv8Sm+TTFcoqDxMDK4USteoBFQJMjRdJvo8PXo3JEe3IDRRIU7USvA1fDnREvxQ8LIcSNhlBFt5GKRdERWEWNBldFLpDJRKyLy0IIrIdEvp+vRDJVsEJkzKjEXI8ERNEiE0Q8LEbF3RNJxcNkNMQXSDFFI4qbRYeWWUXGXDFFio7pRGq8wUSP0xhFCBspRdt5pkWdgJFFpop+RUmuakVK6gLEcSwkxVkXv8Sd7zHEgZUuxff1h8VhMo7EoIngQ+AtokQRxxbEZDu8xBKDC8WL7CjFbHiTxJkqg8UCWs/Fl66AxRNhtsTVeJnD8fSVRBX7wETFj/PEiOObxdgf3sX7y7DFCXnPxaD4zMWlrM3FRce7xYLRNcXKMq9EQeBQxZUU+sWh5wTG5HIDxoCmC8VSuEpFPnk4w9FRk8XbCgTGzmg3xpKLXcYFQ5rGGn/Cxqxa4sbg/LzGXP50xo2XzcR5KbdF8jCQRXVxLUUqGMVCIttWxeYdiMSOZDlF4zbARXEsmUW/rK1FKH57RbNqxUXQJG5GcF16Ru84wUU2q9fFQj5oQvy4mUYg0iZHXbxWR29ZRkeLdA1H65HURi5PrUbXc7FGvkDhRnH0FEf7G0ZHOQU2R+9HEUcFnAxHQcgTRzsIKEcGEC5HV5I+R/URWUeKDltHyWRERy9kR0eTuWBHVmxdR49iQEdpjjlHg2A4R7/sPUfb4F1H9cJJR8j4FEfna+ZGT67HRqA5vEaLzaBGrqeCRl2NcUbSfnVG8aNdRqE2BkbHqclF1ccjRjY8Z0Zsl4RGim5iRmAlN0Yn8U1GFewxRhdIxEUNT9VE374WQzkjIUX4wr5FJzGKRVrTvsQtYd/FKhiExRdI10SgiR9GQCKGRupTk0Zj/rVGgwDORm3120YuLo1GElQiRsPT0UXYQYJFbpKqRe2NqkUGsJNFNpprRbX1AEbFfu5FRqWDRcKGBcToWRLFOpK+RK9UkEW+39dFsXAoRnzBAkZMNwxGVt0GRlBr2EXItsVFfgwfRTarwsO2hEzE5IOpxLKd70E6gThF0aJLRbn8XUQibPzE7XwnxRiVxMKRLbNFoqO9RZwib0WtWO9FRdiDRqCKkUataVFGBGUCRr4wj0RlGQRElqFTRZjdbURhQ0PFEOlpxOmmlkVg5exDRPowxQENmcXNKifFxtzTxKCJqcSBBGfEyjLQw4Sej0Tzjp1EoiOZQ8qhH8TmP4/F7J7ixRPh2MV18QjF5p0HRd5xvERqTdvDAbxCxXkYosUVTJzFYFS9xJ8aV0Qs1PJDGw20RLra8kTIB9HErWkwRPqtv0UlZHRFSurgw00zlcXfj7zFih8gxfAWhsQQx3zED3oWxZFc48Rm1efEj1PKRG+BREIQ6VDF2U4KxZm7j0QZ4hrExDGTxcGXU8WBlaZEkKDCxOyAgsWa5vbEjSg3RBZZF0UIrFdF7zg9RPAW9MSUZRnFvYGAxfmPeMVDy6nFdBNXxZnqjMUDZ4fFFtnQxCNKRcQmE4LFRNhgxQPnssTJ5aREqaSMRG/BjUX8hztFO3BgRUAkY0XUybFFexRNReAtmkSYTIzELNQkRVXBqL+WkM7E0LOcxHBfI8VbQj5CLn9JRcRCIcQ7cKXES1mqw4AmwkTaishEvp/XRIhjGUUc66tEQj7cQ+F6bEPBF+lE7C+tRIcWwES2BCtF9hcjRTCZUsSWIW5DNV6YRA4t/kOAt5xESzc1RbTIykPYcDdFyIeZRSuHmEV80OJErTqzRVJ4q0WRfk9F3aRARadX2MTqlTrEHqfswy2yw8QFo45EMJnLROAtQEWUhy3EBZIexWNd4MSYu+5Epb28xNiBjsV9PyPENwleRYana0WBBCdE1AkWxDVegsMwKkzFAbwwxRWMFMRI0HTFkjopxV+YSsTaih3Cw9Obw3sUFMXYX4vEHhaARMV+MkVoIsNEnt4YxVOFiMURtj7FaryAw0YlIUU0kYxF6+KZxLToAcYXSL7F54zXxGlvgUQSFG/EVNIcxT0KA0Vd3HZDodaPxJ0ALsU7zsDF4xTQxH/qJMX3dd/EiNJExPpcJsWn6NjENc0Lw7ZiC0To2fxCeHolQThnhMESg+jE8PT6xHyQh8VCz0nFLbKOxJp3lkRE2O1E/tQ8RVdKCkX/sppEyHbSRCV14sNO0bHCj1OyxIXrB8Vj7l5Egy9oxLgeScQhsBbFdQKDxRdIjsWh1upExtzmRI51vsQMk4fEz/dRRP1l/ETu2hJFtoTMQ0cDhMNtNPtEtSZURWQqdkW0NxlFw9OrQbIdS8UHTgLFN/i1xHuDWMVpAIXEq60ExMEX/URoAPpEs3sKRF4pRcQG8I3Ei2w9RBzrGsRpb+7EFhmExbS3kMWE/CXFAABYQ0ATlsQsVGjFaQCixS5/U8XNOz5DcmjgxKdXssR/asLEfozvxOoE0cQYFRrFl/8QxDwsqMN80NPDmLuqw3A9EsOxv3hEmF0LRSoYhcOcM1zFkKCfRJi7tsR4eoLFo1KNxZR2ocV6tp7FDq1sxScP2cRsZxPFZKovxScx28Qxd1TFcWyCxcGoisUxd/jEQfG9xO18B8NU4/tEgZUTRJtV08P3ZAfF8rBexK62v0RCz2DEJQYJxJyi7ERQfF1FjDmeRaUso0W1pgdFW0LCQ9BEOEJMFTxELm5Tw3o2/0TJ5Z5FUcmPRdXnMkMqqSbFONapxDY8BUQ5ND5FJSSZRXe+n0TKQwnFbOemxN5gVEWkH6lF0QA1RQG8Q0QMk4VDNID3RH6MdEV1woBFAN5YRMIXCsVyaGnDajyCRbPq7kRvgYzEWDlMQ2dE5UTyQQHEs3tYxGq8RsSUh59EE9CwRK36IkVg5ZxDZQh5xZHtv8SgeJpF0ESIRd4CU0WqYAVFAF54RastP0Xx4xNFtLeNReCtakVKe5pF4tjiRUaU80Ry+efDGq8hxS7uvcWTmKHFlGVmxW4jccU7MLLFvPRYxZtVisRZ9dHDHFpaxIVrB8Xb+WJEcoogxCjth8WeTYrFS0gGxaMBa8U6AcPEvHTGRA6+GkSenoDFcQr3xR5nssWoJNXFEOn4xVRjC8bctdHFKcsyxWsaCMWPwqnFqmBGxdNNHsXUWurF6NmlxWxnLMXtDdvEI9uuxPOfwcWuVijGt3E8xv6yYsYWioPGySTExguz6MYJOs7GzI5rxks3e8VLWTFFIR9ARVn1GULKMkzDt1EHReVhaUOBBO1E38+lRX0dGUZBoMVFKhiDRWZm0UXYPxBGfNBMRjnjy0UTUMfFe8OpxQf/ckanACJHlL5IRy9tNEebNg1HEHjqRnddokaCImlGHWiaRrnLCEcLhD9Hz4ZIR8OTDUdq/NRGkL8CRwoHDkf4wRFHo4oRR/b2HEemWz5HI+JDRx4dLkclZjBHOT1PR20FVEe2KjxHr3QrRzS4MkeG7zpH00xARwP3GUePs7lGH5SsRvBFv0ZkiqJG93VqRmYGT0Y2HDNGV5sYRsGoJkZAIk1Glw6ZRtCDyEalfNdGiwzrRi3S6UabBNxGgVPxRlNl+kbaXK1Gv51oRnSVNEZrOjRGf0pRRoubx0X7y0XFP0azxfCF0cOy3ftFu6dSRry0XUa2ko5GJaS3Ri7vxEY587tGwrVdRl+YxUUU7uNF+wvYRbtn10V6NplF8z2HRdiBTUU7n4hFpI6ZRVpkD8Tsrw7FB86NQ192fEWXv99FqoACRokQGEZbAtNFRCmtRVtx2kUxd5RFzF1CRbZi30MxiEHFlqEqxdejSkSAJglFTfNSRGPuQMTL0KrF69Ftxfl+9UQsw31F1rSQRaoxIEb+ElhGRmNgRgvEcUZl2IpGaKILRoSNDkVrCS/EzogDxZSHjETnO45FXjoSRdbFk8QnMU5EIZ8IRVTBcMTQROfEibC5xF66qETvp0bEeqW8xPgxj8Sudo5F0VGaRQuTdcRhw/TF7fwyxktoBsbomZHFZzNRxX2/AsX48YnFBbRRxV1cocXtfOPFw2S9xU5Aw0PLkCxFTKY+RD+1b8XPVUXFILDbxH2uMkSZqklFvcG3RCt2IcXlYX3FQk9nxT7o+cNy6BfFSR0IxWz4bcUgsLnEeAtIRGgiwMT07FzFOcVoxaiGoMUOnJfErkcBRbUVCcSr/orFRUcsxEmd30SQMYbEhA3xxGneuERFtstEV8oIxRH2l8VAAoTFnDMHxTLVt8ViP4PFUUljxSj+C8WjkpZDDeA1xILiJsW2YgXEuskYxaikesQi22dEoImDRIy5s8N/WYVFi/0kRXetHEXgLY9ETtEqRas+xUQxiANF/yHaRG1WpETNqllE9pe2xJhMPcPQs7hEfa5+w9xGykTdkzdFpnmARMNkykJNYutEy6GXRWlvSUV8UJpF7tomRbUVW8OvA+DECmikROAtRUXlP1hF+DGxRIan0USDwKZE2hu8QqpgsMPS7xnFCsYoxcE570TgnFtETBUPRWAll0Xwxd5FFfvvRX3d5UXHupJFEoMGxcnl68NE+r3CpnmDQ39ITUS90iHFcaySxEW280AJirtDj8IDxVP0G8WEfCzEd5yeROhIhURzl6XFcxejxZvEeEOJwWhFPZsgRfvLjMQUrrfEzbtTxXEsr8Xfvj7D14HqRD/GFcWjAcnEPleLQiuHZkSq8UHFlvKUxUW2AsWI9OlEoPgnROyepcQg0hvELEOsQ7aEmEPZzk3Efvu8RP8QPkXfvu/EFmpsxZMYz8RTBbjERpQoRHL5CMXl0PLDIR/bRGJ/DMW6GpfF9leNxSQookSgeC1FIEGOxKdXoMT+1ODEHOufxDvwXMXRkRLFQKS5xHiLBMUmUyDF4QuTwLn8x0SDnvbEF0iVxT75UMUVjJbEns1IRI0GMMLNzI1EdXG8RHJ5X0Vuo+HDQIL+xOCcX8SR/mHF8WO6xGezjESBBEFEnzwswvYGp8T+1CjFF7eQRKbb4kVW/XpFFK5HQgmKT8O7liREhji6Q8BbQkRRSZDEvAXlRFOFVkWmCkpEWmSXxBpRGkOMuQ/E/fbYxJLLacT35KfETfPqw8nlA0Qrh9ZBJw/rQ8gHR0TBF8bCEoMYxd4CLcTk8qdEMsTdQ9LeyMTWxWXDxm0iRJMYWkRzRphEPzUew/s6fsRMJljFhxYrxCh+7EKkzgrFOhI1xWZmJ8W62pXER/IlxTMz88TLf5rE/sNBxVMFCcUDeJVEAIADRY51ecPlYVfEx/qDxTTvWMQcWoTEElTbxdHR8sVCftjFldQJxVHaU8SpE1DBfoxZQqkTaMRWDi/EdXFrxF1tU8Q+aEbFZQgzxZkqdsScMzTEsa4iRX0dbkWpE9JEdQKdRKablERdbdlDc1cPxWUZJcWMORNFporBRah1nkXx0qBFc9c4RSBBKUOkcIPETx6iRCcgKEWK/f9EB18oRWneXkWnVyrD0ytdw0CC50SJwSBFPnkeRcLGl0UVe01FWYbkRGgiwkQMcUJFWUaHRXuUJ0W+MIREecfpRHWCCkXRkaxCS8jzwyjtiETW1gRFi2yFRItshUWkTlFFih+cRBxanESuR9dE7zixw71SVsQRJQLFns0KQjy9fEQmU0dE9UohQ05Ac8R80PPB2kqcRWSMrkVpXm1FTKapRFFJa0VGlDBFqKTGxDeJsUQS1LVFj1MlRY/CSEV3nJLDVGORxWiROcUOnBXFK0eXxVtC2MVku67F9agqxSnL08S2hE/FBgF+xWHDgkTLf/NEfoyiRCGwEsPChmXF3PWsxfYXFEXzDntF6pW+Q4eni8RlGUjEUpbOxBdm7cWPswjG8VLfxTF36MVm5unFmPvRxfhCp8U8vb3EJeTUxAHNasUKBo7FMffHxW4jT8WBFQ1F+Q9RRN6CcsWiVArGBuEtxoUrKsZ3bIDGMcezxmvp1sYz8sbGVNJYxlO0g8UQ6R1Ex6leRVKnF0V+HY1E6NnjRBseFkVBcRBFgEiaRaoPzEXfj9pFF6aeRY71GkU6Mg1GGu8fRr8OXkXu68nEL8xPxVLnREZzdf5GBFYyR0zfJUcv/QJHwdiuRuiZu0aAhrhG+a7cRvSbNEfFBXhHqG5/R5wDU0c3QQ1HwfECR9H6K0fx+h9HuNcGRz8WEkeDeCpHBC07R0yWNEeV8yhHRwEvR3uERkcDSEJHEEc/R+xWPkdXbDlH7zgtRyrYJUdDLQtHzJ6vRiSXqkZrOr1Gr7SLRgfuGUYImxNGCRkKRtVWZkWpE31FjpUBRptVm0bCnRRHw/ROR9i4ekdqwINH2X1+R8zmfkeifYFHMKJHRz1aCEfpF9NGiw2lRrYyg0YR1ghGZEwCRVO0tkUMEQ1G8XQPRkfTh0ZESaNGzli/RjRA0kZgVaFGzIxbRgyzPUbPdS9GrGtKRpRFKkYKJipGAVwBRrlroEWbVapFyWUtRWTMC0WutmjEJtMixU+vT0WLnRlGRkUHRt8+4EVBAAFGKC3uRdEAUUXHumFF9gbfRLbiAMX+Q2PFR3LtxJaywEQ453VFXqlpRXUCN8V7Q5rF4C1fxSLbxcPOmXZFWcbRRU4RmkU7/wFGecd3RsFZrEbhaWhGy9D6RSQoLkWRfkfE1XiJQq8DMEWCYkRFdTGLReQUhUXaLFtFq634QiDSO0Rfdu9DaBELRb1Sn8TarPXEyPYexcVtdEIibFBElPbKRBsNYEJY+arF/QUZxmWZNMa4vgPGH/QGxVdsPsVMFf7EtEjHxSul58VuEsbFMGqixcyui8UawMPDBFZGQ3PXgsRApE7FSD9IxXQkhMRH4ZrCuC8QxaCJg8U8ToPFjZfSxLfR3cQ1za9Dt9HQxFWfA0Q3+L5EbiMJxT+k80PjNtpBIn0/xV66McNApL/Cj8JXxToBWcWk37HEp1dQxN4CQ8TFbXpEuB6ERapxXEXAShlFJw9PRU5AT0U9m6PECKypxaLFHcVT9HnFpDCNxTEIEsXWxSnF7J76xADe88Th6ULFkX5bwvvLBsPysEBD/FiiRWdEv0WMSplE+m1uRcgYjkV7AztFyHbSQ/VKf8TRABxEvcFZRIPAY0WbxPBEi/2KxOOlq0NQfAJFvrB+RUYlL0VyaBvE9Gz+Q30d/ERsZ2ZF4enbRNosX0UeheREwobTRNvoEkXXozFFDc8TRRe3ykRokQ1EUPyfRK+lDkX+Q5LEq60GRJ+r8UOCcxxEC7UmRKut/MPtfH9DCYrDwytl6UPxtIFFB19eRYx5sEVM5r1Fu7ijReqVMsSXbiTF/Bj7xGUZ+sS/feFEvAVGRHsUx8TmP5hDm+aORIhji8S0t2vFImxKxOpz0sTQRADEBz3DxKg1VcOvJeRC5IOrxEOtCcTOiNfExCAkxTwsmMOnV+ZDNquyw/wpREUUrtdCS8iexC2y3sTqcz/EImwwwwAA1EM7cIJDV8ogRBx8N8RFR6zEFfvXQzSAikTMzD5E4tgMxX4MysUA7y/F4QurRMNC/ET+Q/5E8fQoxHUCTMRns3pDorQDxbIMK8TY8JHE0LNcxTEI3MSoxnFEgVWVRetiskUwmdFE8304xcL1g8U3GpDEM8SVxYlBTcUnoJDEjuTHxDcaXMTEsbZErdisRJyik0LGSwFECKyexNEAIMTMXebEih+WxKUss8LOGShFg8BwRP3lRMUcfNTEwMpNxPu6EsXpt89Dj8IxRHct2UNg5YRELm6oRGNd6sTRAN9E7C+QRfCWN0XswFPEA3gzQ5F+u8HG3NXCPzVqxOtRHsSBBGXCxEKMxL3B8sSDwPTEUGt8xeG6kMX4wkPFSZ2NxKRwtMT+1JTEiTAgxct/MsXUGi/FbTTvxKi1AsW1pkfEw2QaxF1tBcRhMiTFNV6UxP1ln0Mkl9PEpPAGxZhdDsV0tWFECySXRKRwlMRYOfRCy38ixDy9tkNp3hnDdLXVwtosCcXq1YnFIR9yxWsJjcRNhA1BZtVfwzY8nkRwX5dCAwmxxGrNQsV1cWbFbiNhxVrk7sWrbYjFkCBBxdobZMNDHLlESupAxG3FyMQ174jDxLFoxJMpJsXQs3HEgy+8xEkuI8UPelZEbVb7RDXvOUV5x8lFcJ+mRUK+GkUpy1BEXwfyw5f/pEM5I1NFUGuuRY710kUobVlFW7HSRMrDjERDi2xDoUW9RIeWIUUA3mxFfgxHRXjpVMQMAiXEKH6oxAdfKkQvzIdFuXx0RSh+AsTherzEmEyKxOvREUVwDpNFl/98RaRwNkWAyCtFwgZLRSLbfEXaiv5ETfNMxEFxEsWF64zEaJFORaik7UQbnu1EOFYsRexANEVzRpxFtVWGRbS3H0VKakZFdLWEREATC8Ryir5D/Knlw6s+5MRRSa3CxLGJRdsos0UhX5lFtVWkRVInOEW3wC5FjxO/RdQaZUU0kQtFeYfDRZf/bkWDL2jEw8IzxVB8cMWfPJrFU9aNxT/Gp8V0k9TFbYXIxbpaGsXx0o9ERPqtw74fa8WmCrbDfKGJRXA97kR7VIHFhaumxQxxU8WC4rBEHDyBRUmdvkTWVgrEP8Z7xfkPjsVGFIzFbqPFxcdprsU2K7LFv06mxQAASsSL24hDAwmZxPp+tcWgicjFvVJjxXnHhMScMxJER3I7RF9Yj8U41h7GuukyxuzgKMa/7lbG0fGYxiQIxMaW4q/GBz96xluxVsW1poZFRPogRapgZEQrZcnCeemPxHA9EEWXf2RF4YujRV1cu0X+1JFFjzHFRH9IuEU1b7hF5h33RXOX90WjAWzDne+qxNkOBkbGHOVGiKQaR26UB0dGVbJGucycRtFhgEaKX6ZGktv2Ro1OOkfL4IhHnvKZR9UwgUcxqEdH/WYwR2/XQ0e7hlpHIMkmR5A/80a0lwtHJMA2R2a/QEeWOixHOXsiRwEWJkfxjDdHUkg4RwJLRUdWrFdHuzdLRz8FJEf+2wpHN/gFR9VY3UZWLtxG1iTLRhpAZkZGxQpGjdcdRkv3OEb3tY9FmgiLxJ5eeUSRPs1F/yGNRqCIFkeP4odHiBTGR8U17UfDG/dHudzjRzcpske9V4NHDo1YR87gKEckx/FGJHeYRrFfF0bFHjJGUal2RhOQUEZNw5VGdbHdRnb/1Ubqk8BG4niTRscJQEYlBi9Gnc8+RrexRkbWthpGUAstRoxKMkaad71F30+HRcG5DkX/kKBEerZDRVZ9SUUcfExFXtocRvvLNkaH5xJGNxrFRXbPxkWC0SFFlPb2QttoXEQsZb3D46XoxP7UMMOxLqVFjajIRb4OekVMphDER3JZxetRmEIQ2ItFDpytRWam3kXJ5SpG0dF1RsYrb0aZGWtG93UnRs4IHEUUPzZEZlU9RVx+OUVwTm9Fo4F0RbQZkEVIP0RFXdziRFRS18SaCDXFOoFkxW60AcWvAz3FjLlhxQ6cxsRSJ71E5q5SRRLyW8RgVLnF45QTxvDWDMYWmZPFhPwsxSj+HEXLoRfEip8Gxe7aZcVXG8rFBBaixdCziMTMXZdE+aBlRK1pq8RQ60zFcvkHxFP0G0W1JjZFAbzFwy5QvMXDU+fFSQyaxXQkA8ReOhLFfR1IxVwPc8WO5AjFIv0qRQn5JMVyqJvFhWswxZAPHsVhMgXF+6l9xH7MgcWM+ZTFpoqUxaFFV8WJQbfE/BjwxEaUiUSlLKZF3oKkRTeJpUTgnAtEImzNRDf44sRkKkjFSa4hxYlBFsU+6Nm/4C3Iw8ZcDcXMbrPFJtPhxe2eBsU8PTVFRPqgRE3z3kQ7sIpFTKZwRRBYMkUrhx5FObRuRKTOS0VEaYdDqMalRGSq/MOV1KzE91PXRJ5eiUN9HbBDIv2VRZQHVEXyQQFERPpjxOLH70Q5NDBF5RCiRV6prUVbgqJFWhOpRWneKEW8BRxFfa7ZRDy9C0USFLNEkA+wRCzU2MTfPh1Fvg54RMWPJ0R3nG5ETDeJwBxag0RAgitFDq0tRehIVERPHt5D+u3lRS5/vkVsZyNFItvpQqRwNcOAt0DC9+SmRMc6M0X2KAxDrByOw1fbJ0WDwNpCVONvxIlBhMN+jElDg0BXxWGyGcWe3i3FQj7HxL4w6cSEHgBFoxKkRbaEhsRA5KnF+yl0xd/gF8XmLhHFjEraw5ayMsSqz9tEMubuw+5aWcXdk/HEzG4CxfD07sT5DxPEOGfEQsZL4MTTK0LF1eeUxI2XL0VXWwVFCfnlxCLb7sTqFYrFZreCxVyPTMRJLhNFf0jXQ8EXbsSvgyDFZ7PKQjC7ScS2c0zFUUlCxQ1gg8U1XszEz/eXwzVvAMWR7V1FnGLDRY7kCEWn6HjFXCCCxeXhT8UkF0HFVv0cxSSXxcQQWF/Em+aVxOa/EMXoSI7DZKrtRIPAocTM7m3FN/hHxSO5PMVuIwLFZvegQ4C3ykQXt9XDexQjxeYd78M2PLXEeqXGxLdAAkJwziBD5dCaQ3syhEVmZiNFsp3XQ1KWkcK+nyBEe4MBxSk6z8Sw4RVFz/fRRKyLt0Pkg59E1JpExI1GmMVm5njFLSGcxFInW8U8vdDFj5OuxbNqDsU2q8jELbJFxA6cvsR3nJ3Ex7pYxCoYbcQS8mjFV+yOxABvScSTqYjEVZ/KxDf4BsT8GPNCSS4oxWbVQ8UV+1fFLNSJxdGR9MQH3zDFoIkgxEdyKcPCBhZFLCWMRZyi60TG3O/EcRshxeLHgcUyRDDFTtHrRDtwZkPL/y/FUdqoxF66XcRJHTTFiYGhxesRmMWhp9DF1jTNxCnLKEU+eZtEx6kmRUtZTEXsL9hETBX8RAU0k0S28wvFI7nFxPwYI0NRSf1CQxwaRe5aiUX/kF5F9cqNRe94lEXZzjZFvcG7RCbCLETG3I5EROmjRc91AEZ+DPRFvUFzRc/VnUSDLwpEWDnYxLNZwkTB+aBFOoFwRT15ZUWs+lZEM6LYwycxAEUibEFFn5ohRQn5/EMN4FvEzhn5Q6NwVUSezblEZCpCRQxxiUUVncRF/pTJRU2EDEVSuIpEsHK0w8oysMOV1B9FoAkCRTCqIUUy5uJEIbCKRKfXTkV78ipEfoztw3vy1MSEDcnEEhQSRe18LEUQx1DEO9/qxOf7W0R2YINFlpBzRbE/tUXhi75FoVZgRWz4X0UNz1xFrrZWxKI0CEU0QLZFAY29RdEia0VxrO1Eqz63Q4Y4O8V4ejbFmZk1xShtvMWSy8jFY26JxTEIE8UyVUfFxEIfxbTI5cQcWsXEz2Y8xVkGX8WOdW7FN5q3xSpYC8aDgI7FE2ELxK3Yn0MLNVnFVOOVxZBgq8UYZAPGas37xbS36cXKA9fFgmKJxfW5ccV7FK/ErBwqw9GRYkS/7FHFszvyxUs3McWkcEVDAN5qw/HSNcWlPezFbHgrxmezVsa2xFfGnNKfxhgVxsYyRrrGlMdRxhKDicXmHQ9EhI01RZAP4kTG3G1EbcX2Qwbw9cT4MQJEROkDRR9jsUWKn/FF6gTYRRz8EUUW2dNFp5cORhDpqUVF2C5EgXPiQ0WYE0ZeGrlGF9cKR6TOBkdZBbNGUSkzRjKm+EXauw1GM1KNRnXiFEcTaWBHykuCRw2nWkc1RSRHS0krRxF1WUfHim1HwvVVR8rzEUfP5wVHf8k0R8nNXkcTQVtH1eg7RwCoK0eK9yxHkvszR0yGOUe+QENHHqVOR5QVOkeC6xpHldsIR9uRDEci2/NGk+jURqRgxEZxTFNGyvIrRk3THkYAQJBF8dIPxMUeBMbJ1BTGJyAKxXHsgEXRkRlGMvTBRpUDWkfKyblHKCAESIgOGkjW1BdIdV0ISOC17Uc49rVHBYp+R468QEdsaBNHZDzkRpRno0ZiMIxGR3KgRo2I4kZXusBGl65ORlnX4kWwoRVGK0dRRqBJd0Ye1mVGOLYbRhDpA0ZJLtNFGtEUReqELkV0Na9FV1ucRXS1XEWCs7lFLCXERRsNFkY5JS9GybQsRt5x5kVLiKRFiQGSRRueEEQu/4XDVcGERFTSdkWgCadFbmOYRXVxMUWIYyvFWyA/xS7/c0SXP7FFjHniRWDl0UWhRwVGxotjRq35l0ax8HdGt1HWRbfRbUUZ4mpE/kPaw/pcBkWkzpdFKyXGRUWYvEW1FRZFE2FDQ4JzOkQwu4NDBRLFxBS/QsV++3bFgDdTxXo2IMVcjyZFh5agRZkqRUW8tJXFs0onxr7wA8YAL43FlGWfRCNKMUR0JHHEldRjxSHO7MXTvKzFUPxIxSzUp0RB4HRFxm0EReAcWsV3fpvFvw5PxdVWaES0Ny9FO3ByRIGV/8SVA7jFghGgxbgvKcUD5yBEO99dxAyCUMWI9BbFKcspxZyiE8OEntvEvGNaxdJvP8Voka1B+lxVRILiN0M9SpLF3360xdERg8WGeJHFw8I5xWGhbsMnMUJE2oqfRIQNqUTc17dEE/IdxBQ/kcQxCLDERPoLxch2tcSg+GvETKZexLG/HMUkl7XEMCqXxPKwv8TG3DnECKzMRKz6cEWL7MNF62J3RRc3VUWfPC5FzF38REkuScVmZj5DaW+OxOm3vcQJaGJE7C9NxD0KC8WI9ElE9pcpxV66H0RH8ixFDi2ywqHnF8W8BatEDAJkRZdu5kR6ti5FHqcHRQxCo0UYFS9FpF8gRZ8a2UReurJE16OjxMDbGkUbDXhESQx2xEW2+8TuWv7E93WDRI519UOn6ChDcvnXw6foYkR80DVFC7VyRES6gEVqfI1Ffa78ROXQrkPC9azD3NfwxDXvFcWGyTzDeWkSRZYhdETP95tEDAKHRHo2y8MQ6ZDELNRUxEfhKMTTTbzEzG5ExehIrkFaZPFEZmZmxCv2fURKewHEBMW7xacIAcbXUpPF7uuQRA96y0Q2KyDFOgEqxbaEkMMEFqTFYcNIxdO8Y0BzRvNEOUVdRFUwkkR5WGhCHOu8xIofqMQB3rpDne8rRLIdE8UubgzF4Xq4xHKKm8TsLx3Fy38QxBsNIsSjkobEHoUbxdAzXcWHhSHFt9GDxc+3lMXE8YzF34+CxRUdZ8T/IffEe4OTxJ7eHUVriRRF7zgXRWbV5cRCz6LDh5YxxZSHCsXn+5bEjSgRROqVokQCGlnFmSplxc6I78QW6h3FzfuJxVMFF8X1KLrEHFpOxVyPJMVFRw7F7Q32xI8xXcUkFxzFrBwQRECCsMRwPbzEpE4qRJhMC8RMphLDPlc7RIqOtkQs1KJDDJMLxBov7cIUP9vEImy0Q/H0gkPtPIPFF8hGxbZiX0NW7NHEHHwMxe0N7sQdyeTECUqUxRQus8Vhwx/FN/iBxF+YMETS7yFFCtegRCPKCMVWfdrEUwVAxarPX8S+HxVFw2RcRCcxvMOU9sbBeViowIoOcsWDL5vFKTrmxPpcJcV5x0/Fm6aGxW9f5cQtsg1DMLvIxAG8yUNjXVxAokWixWkvoMXvp9TEYNRexU3z3sQVHY3D5HI1xUPcpcVcfoXFx/qcxd7x58VoYsbFT41mxZ5eq8RKahNF+lwbRN9PZUPamwtFgRUJRXNGgURDi3JEVOO5Q6CJ+ETKww5FyjL3RHqlPEXU2oVFjUagRXDOe0UnMaFESS6vwtnOkkQQ2ERF9+SxRfkgrkWV1GhFx6liRfF0BEXXo3JExQ9VRX9qFkU3ie5Esp1URQG8lcJ1cT3FdQK6xNEAWsScsy5F6hWERfCFO0XeAj9E1XgSRVLWnkUa77RFGkBwRU+vCUUrhzhE/KnxRCJ9xkWBBClFzogAxc9VA8XUmmLEsVAzRUOcC0VQ/GjE2T2yxFRSfcTYgS5Ft9EIRY/CA0T8GFnExKArxamCNcTEsaLD8IV3xL6f9sMRNtBD2c57RSWGl0WcokpFWQYnRe5aDEXo2axDXW0WRdEiTUQpXNVEFB17RbbztUWDL+dEbUWaxUYlaMWcIg3Fe8OyxdCiccV5GJfFKhiAxau+DsUwmapE0ER4RE7Rd8SyDNPEqDWVw0tZtsLt/F3FB06txcbcs8RYqOnEguL3xEI+0sTx41PF+FOXxYDm0MVWDsHF6yK+xVvx0MUkKIzFdCRnxSzlC8X/IZ1CTBWlRLq45cQkqOfFGu+KxQoXn8WjkhREs1n2RH9IY8X86QLG64IdxoUa/sVy+TzGtnSGxsGppsaDwKHGcbtQxn4dksWXbo9E+Q+0ROM2kkM+VxHExCAaRLu4m0SV1F9EGNWpRYY48kWguOlFz9XfRY8x+kVzpg1Gi50uRk/vAUZqzShFLEMaRB6nuUVyaZZGBcLmRmmf5EatOKNGO18kRu1eDkbG/BBGxY17Ruyg5Ubmxi5HO4A5R5v+I0ePAu9GPrAKR8zeaEf6gI5HZRKAR8K2T0e36DNHe7RWR5Tuikd+YJhHmnOQR9P7e0enMFRHygtHR4fmTkeuL1tHzqFTR/czSUfYOCxHSWQXR7+mD0eLhBBHzzUMR0Or/0bs8PlG1raiRmFDfEbXgo1G4icCRvJwhEUr9sRELKWMxTx9j8U41oTE4YsSRb/MBkbIR7VGYF0jR2pthkcOsclH3TgISM38J0i2ET1IdgM4SN2AHEjj9fRHhEavR919gEcmO0BHXuEjRxpgEkfTjO1Gu3amRrbTPEaOVQtGExBaRp3vY0bxVDJGp6g5RhXdPEalrEpG4xQuRhPhfUUepyzE6EhuwjwslUUHH+VFTJcYRtY0LUbIWENGHUk2RuB8DkaEXuVF4tgvRcGo10QsQwTEhHyQwfMOP0WPk71FtxH0Rcqh4URCviPFLn8hxTSANz7cxoNFZIzSRcepAka+fyJGOFZeRsg3lkasHJJGybQ5Ro8x3ES0WRXCF7fKRI4GhESjASjEHckVQ9LerENnMy1FksthRB/jVsUzIgbFiGPBRE1iUMObRH3FfJCGxRSumkRaU4FF+u2CRbge3kR2Pk/FrYkNxiN7LMbRQMrFv44fxRovRcPkchlF+8sPxbZinMWi4+jFnCKgxf5UAcU4ZwdF0RF9RamC3UToSH7Fke2WxTlFwMR0JGNETfOOwX2uZcVc4IjFSzdYxbx0W8RsCQPENqsuxO84kcPjFK3E9+Q7xOXQGcUpS3fFpvmIxcoyrMTLEMfABz1XRLKdm0Tc14HAmgisxOvRM8Vcj+fEYOXTxBz8F8Vuo4nErWm2wzAqf0SUZTjEt9HWxFyP7MQlZAbFSurBxH77SkOt+ipFwvWoRXyhkkVXysPEgLdMxevi1MSVVAJFp5fKRW7jmUUMAiPDtNmgRSNKxkU0gJRFw8JMRVBrfUVFtg3ErByaRIeWDUWGyTrEvp9exOiqikV8YcZDAd6lRNy12sQ2q37FSFD4xLfRwMNmZpLDuWuFRIZJbUXgLeVEWDmURFpkrcRSluJEPE4rRWHDrERNhKXDih/nw0I+y8Q3GqBDZOqeRS4QR0XGSwnE8dJWxZJcAkTWNIhErjY8RdqKQUVj7sdEDDGKRc17nUVnlZNFkjrrRLWmusSO5BPFsHJuxCPbIUNPHj7Dn6utQHgLCESYTIREpN9OxBX7z8PLfwDEm1UZRM4ZK8U8zhzFr5QBREkMtURB8btEINKTRWznA0TImE/FgLdfxdzXLsVJrkDFL13DxXQkG8XjtlJFCflNRfTsKsWOdUPESuoFxZi72sQN4FfEcmi4RFfsr0H1SujEfa5AxAbwnkMy5q1EILD1RBgEVkF1ArbE46VFxF8HjkG62ujEg++OxYdFu8X1SkvFgCaxxFpk88MKqIHFZlV7xQDeysT020LFxQ91xapgjsVB4E3FiGNNRGZm/sODrwPFjcatxYOefUO/fSnEINKTxP8yCMUawOXE2+gCxeSDXsMv3R5FyHa+wpjd6cQpuizF4geJxTnFOMUaUaTEYqGQRHh6D8ReS6RDBMWFRN0kosRDnFjFEEfExczu5sTtfItELbKZw3o2DUQOvnhEAG9zxKabNcVrCRfF3STyw1iowcTS3rBCLGWQRML1+MJ++4rDjQZMxQrXqMWmGzXFppthxdGRNMXh6UvFIR8WxVmGBMQNYADFFfuWxK62XESfGiXEr5RFQoy5V0QCmgTFuI11xZaQ8MSCUQvFl/82RBx8hcPbaLHEbVYaxf8QQcU78LTFo0HLxcatgsWiRR/FoAkgxVkGGcUDeBvFjzHJRG/wocMeBTXFKctLxYQegsU5Y6vFWfXRw+84E8RttCrFs3tVxZ88mcTqc2TFsW7qxQF818U5o6PFVV+QxQIr98KFWq1Eb/CxQ7EuasSk3zZDNe+1REp7hERN85HECfnqxOHpysRpALpEO3C9RKz6dEQHX/pELSHfwSO5HETP96pELNRExIGV/MR9LhRF8VIuRUkdL0X0bElFh4WHxFFaBsXHuhZEfvvGRIR8iEUSlJlFD3o2RY0GJERQ/MXEgKZYxXecLMTP1aBEMfdDRXuDgkTIdgDESnuHwybTmkXMjPZFQbHEReQDRUWUZUtF0LNmRXWThMPXo8jEuI0wRMsQoUTD5HVFlVSPRX67lEX6bTFF7MCVw0I+RMQ8vUhETeJpRUkMzESjksrCtMiwRKpgJEMy5mZEAivkROoELEMHX+BEi+xPRbsncUVfmHhFFK7mRNnO0MS2Yp/CTtHdw3Vx+0KyDD9Ffe6aRYVadEWDwOtEcopQRCBSf8Xl4eXF6+JRxZ5NxMVf2J7F3uB1xRpAM8UK1/jEZveBxFBr/kOn6MbEGVHnxBgmjcSwco5EVg6QROY/rMN0JGdDWRe0RKD42cOPU+xDVGNBxWhirsUS1KHF93WJxRE21cRjXSHFJeRxxc4ZDMW7lorE7C8Lw/wYIcXf4D/ESFDXxVN0h8WTGPzDNBGpRB4WLMSsy+bFDysfxt/vG8a0WTHGf4pzxld6sMb+BKzG1yNdxlkX08TOCEhFpM4zRUrquMOSXKbEWCgFxdO8OcSJsM5ElrKBRXIKFUbfr0FGnVEVRn578kVNIvxFnLMnRow5JUbMbqFFw9NDwzLmuUUq+G1GkI/DRmR70kZcfo5GUM0RRtZWDEW3kc5F4zQzRt2DqkbRUBVH6FI1R0pL90ZTpYtGeQejRv3FIUd3wIFHD4t1R6zLK0dHKiRHjm1mR4vplkeLt6RHbhafRz6Zl0eqmI1HZWhxR1JfU0fc9V1HzPZqR5t1T0fGhCxHVk4UR+YtC0eKNwpHS6n+Rntj/EYRfQ9HrUAgR2whB0dc775GUga0RsKGa0Y3uCFG1jQPRhjViUWqYB9FMLvVRIPAmsM3ib5EZncbRnWRukYVrRBH86ZOR9JPjkcHn8RHcWIBSKi+IEif5jpIRntCSHM+LEibngdIFPvORylYm0cbLnFHPIwnR9fB8UZL2LtG40WMRl56jkav855GOQSARo3GWUaMalxG94Q1RudMB0a1RgBGXindRautIkXyQR9Fv33xRU/ePUasC15Gnr5MRiF/Q0agOPdFwkbHRbRIWUVif41ERpSPxMoyWMR0pCxFGq8KRbuWC0W4HgVCEQeAxXvyasQfNItFhToFRjF380U4tgxGsxluRtGhlkZFaIdGBjAzRiWGv0VtNLVEZmaSQ53v/kQOvhFFrwOiRMSgkEWR3GlFwaiFxDLExsQLNRXFbhIAxeviDkO30bXE2zmLxSSXV8VDiwZFGtGfReqV40SNhk/FayvlxaRQK8biGL/FUid4RIJRbEXChsvE8kH/xO9JhcVXiqvFjagnxbWmBEVu9JhFUwVYRX0/scQKxnPFZlVvxRX7S8ONqCpFmbuFRJVUA8VvgUnFDc8QxYmwO8Rn1YtEkjruRG00UsToSAfFgCZ4xfypP8VRSTrF080jxaHW68SQDyLEYqHgxMQgVcVxrElE4XoERP6yW8SUhxzFJKgtxU5RFMWw4YXEDJOqRHA9CMQ5ozrFBFb+xCXklMQE1izFqz5ExTy95sTSb5fDHcndxFKW58RnRO1EHFp0Qw1PL8NB8UFELSH3Q5qIN0X95fBF5IMxReH6LkU4Z11Fnxq0RF3cZkQXpl9FqnETRbmNg0SrPsNE/XYvRScPK0S3L3pFOOdyRRX740S9Uo1Es3uaxA6+UMIzooNEcmgMRX2uOEWsC3hF+X5gRQTWe0VlGf9ENO9cRO5JO0VQjRdFrdjARBovwcTvp5bCjLnLwsZLi0TmHc5Ew+RPRTqjCkWl/ZFFdr42ReAtFUWcM8BFdBPwRdl98kWhZ5lFqYImRf1lsETHugbEglGdQ7x0HcRlGQjEKbo+xSV1OsNVwZ1Em1WzRKmC0cIV+9tE7slTQ7UVk0N3vqTEj1MWxXbg6MPXkihFCKzmRHVxQ0OCcy/Fqs9KxWUqEMVK+xLFaQABxLx0IcRCz+PEnQA1xbx0p8SBhBXFrkf7xHgLKMTf4BVFdXGARAU0n8S0N9TD1kUSxR9j9cTyQcLENG9MxdejLMW289DEhJ6GxDlFhcS2845E7Xx/wmJ/lcSg+EjF6Fklxf1lN8UukLjEbhIzxQukk8XJ5YzErfqBRGdEF8SjkrrE8sF3xQ96JsQcWmTBTsBqxexAAsbYAYHFY12sQwYSBMOze/DE6kSLxXsDdcU/Ne3Ehqf/xJf/RMXKskHFT68YxLx0dcXTTdLErkelQx9j5EQQWDVE4em8xGBUFkSRXGDEQBPhwmbV+cRYOYDFa5oLxejZmEPzjn1E4QvERJp3HEQ/xnDE5q4bxc2qy8OAtxpEXdwSRD7oo0QDeFPDw2StxKrPfcTAW/LEjLmbw6pg2cS+n4PFmfuOxa/DicXXozBCLSHaRNLe4EOotR5FvcHHQ4NAOcUi7ILFFYwpxWnecsXDZBrD0m+rw6kTEMNfhwXFaW8yxUp7MsVMpjrFd36TxdGRTcU8vZjE5q7Fw8E5s8Qtsh1Cy5AmxWgiasWxP0nF1eeZxIy5i8Np3qJElIeJQ82ql0MzonTERiUoxfbXmMU87K3FZAySxbIsCMZqDffFi1saxQdfAMXl0NLESQykRM07h0QdOCfD8/2kQ8lUgMSSXB3FiPTbxELPPkN3LZBEK4dGRZ88jkQbDabEHqffRLraYsTcxivFpN+xxN21JMI3GprENV5LRUSp0EUpXFhFMCokRZhMyERlGZfE4zZ6woxKk0T9pYVFs+qgRRnROEVK6oTCwheLxJCgaES3UTRF5WHQREg/MEUUHe1EXCAFRZbyhEVVn7tFg++iRZtVQkVeus9EXksMRdnOo0XVJ8dFWyDCRIlBDkTamzpFqYK0RWQMhEW/bBVFY13SRGiRNEUXSDtFxtzNQ+f7bUX5j4BF5q7CROU/vkTImC3EXE+dxe5a8sQZUVJEnk0KRTtwNEX4wktFGq9XRafojUXpt6NDN/hiwpI6fEX5DzpFnl4pRbDhEkVm97RC1BpexV2tjMWDwGvFaV6/xbYimcX8R6XFK/ZoxXxh0kLAyqfEyAenxFTjGcVAE1FEE/I9xCopYMW0d63Fo/BdxTQRjsSYzAxF3NdLxOrzKcVWvbPF19KhxQcfgsUncbHFrgeexayLo8UI/YjFqRPXxOJY78S4ngTF8WNGxZVDrcTJJd7FszvRxdhfRcVw3w7F1xKjRDVeikQqGEXFoDgIxpvEM8aVIxvGlNZ5xk+OpsZZh6XGVGFkxqB48sWYTLFDTfOQRGJ/F0RXW2PEwNsPxVUfM8X3dQrE4FyHRT0b2UW6Ce1FRNjqRUq70EWDYAJGPCwbRisWJUYqaZlF7lqDRDysXEV5OH1Ghve8RtpcwUa0yZtGifALRmZmpUT8GMfESxnhRej4qUa+Du9GZ5P/RjFHv0Z5JwdG2B8CRtY16kZGTD1HYA1AR7Ge3kYZsXpGiVkIR3Lodkc87plH4RWVRyNDhkd8xIVH0lSBR7GgXEcsjC9HaAJAR5TWVEdEIjpHjtQOR44060Y1TsJG43SfRpbRmUZBwa1GCen3RhqJDUdnM+tGg9C6Ru8Hwkbks6VGkI+BRn67K0aU9mZDDi17xfn+ecXyAYrFke1wREmMk0XppjNGEsSORqCY5EaqQBdH4zZBRx72aUeqpJJHJZ7KRzRZAUiZaxRIW9wbSGKWGUjujwdI6qPaR99umkfGK11H+tQ4R3LKFEc/xthG9je5RmwotUYSk4xGRBpbRkoKXEa2xBFGQg/jRcHo7EWMiohF5AOaRX/oSkaJ8oJGZ2R2RrVVE0ZFB/pFxsvGRTMziEUqqUxFRcdfRW0WikWXv5dFdbG8RRxawUTkw5TFbhKCxa8DGcR6ZZlFOUXlRQNYBEblMCZGIwpHRnwAi0YsA59GxCBcRuH6n0Ug0lNEveMbRXvy6kTn+3lEFK7sREW2rEQFtC5FTcSsRd0kXkOxUNvEmEzxQ0T6KUQBTZtEj8KCxEAkIsXjpTtEvp+nRZCPIUVwTonFEZYlxpsV2MW4Xr/Fhqf7xAgbZ0WmypRFFK4Pw3L5ncVKqsvFbCfCxSoYbcSmmy5F69ESRYqOpMLBOa7Fiz2nxWneK8SoNTlFgQSyRPrcLsWMuaPFILDOxAbwv0SyDOlD7K9BxavPmsQeFkREufwcRaTfpsSjgTHFfNAzxbIMFMX2KJzC9aglRe38BUVUQU/FuA0PxSegjcPG3OlDKhhLxGNdjMN78ljDYiEOxYcFRMWvA5nEBz3mxO+nQMXuyWfEDU9PxJLLxcRYqJ/EpnnrQy5ugsRbwtXFgYSlxa3YRsUy1Q3FbqNtxD5XU0QawKJEN0msReyAo0XcNWhFF+acRRPyB0VJDMZDoIlQRF3cdEUsQ4VF8/0SRTSAh0N4C8tE2hu8QYqOq0QnD0FEZCo0RTf4lkNlGQBFuB5LRTVvMEVTBUFF9FuMRa/lmEUibHJFT543Repz1cI+VwPDJAbqxPvLQkQIrBxDcM7Ew9v5rsJcj5LD0m/hxLsnrkRbIEVFq76WRXZPPkUpy4pEW0JHRaxLwkWuxwFGVKOnRXuDZUQ7Xw5FexQmw9VWfEPc14/Enl4TRfUoLkSuR9XEL0xExKg1f8R46VvF6nMlw+AtbEX7OqpE0m+bxBgVBMWn6JhDhVpbRLTI7sOO9W7FtZXmxYYJusXfvt7ENBEuRNO8e0Nd3K/Ej1PYQ/H0xUR5RzLFicFXxYLiW8RQ/KTEvOPsw2yJBkUGEorEUpYrROTyeURK6jJEt9GAQmB2tsTR4oHFBz1XxZOpXMTChrXEi/0fxZyzFsVkO8vE1xJKxHL5T0NfmGTERgP2xP1lj8OTqT5Er5RFQgn5YMM7cDrEMJk6Q+dq2cRLt0vFyAecxMUPIsWjAfjEguKzxBX740NkquBBfvsHRQIaIsX8mIjFBXSrxX77z8TLkAzFeWmFxauteMSaCPbEFD8nxQrXscSYTMrEFfu5RFsgV8TtfBPEns0SxWezJ8U41gtEc0asRDwsksTAyqHDkX6DQ21WscNXyi7Erdj3Q6TfLERGlPpEajwIRTwshERm1UfCdJPYwr99e8RhwyNDDHFMxJVUAsUubgXF0RFgxQTFLsV0tWXDaCJFRdk9XEVEac/C2T1NxGq8w8RikE/FD/qAxdnOMcSY3WPD3SRwxHEsasUP+mjF5IMOxRpRB8XlP8PEDr6ExGWI3cR4esLEibAlxHGs70PGS5/DQj6QQ0w3IUNrCS3FPL2zxcnUf8VwPa7DZYjbQ4j0oUT8h/RAIuwGxbw0o8UsA5zFoKkAxpwiAMYfAwzG69HHxTjWhUEr9g1F2c6wxHEbg8TvOOVCWKh1Q/AWBkQrh5jE/yGGxQFeAsWcMzREMQhAxJvmncL1uX5EWYaexHvyyUQg0vtDnKL5xBovvsSNBrVE+q2BRdFAmUXysN5F6rOkRRx8r0Tegg5Fi1tLRXmYgUXIB1hFqKRBRUcDP0V8YR5EUGsyw/TbdUQ+aIlFX5ifRQfOP8S0tzjFB1/Aw799pkRukrJFiCPIRZmZKEWjAQhEdLVURV7Li0Wjkt9EcM7lRDhnOkU5Iz5Fvp+BRckUt0VAgjVFO065Q65HSUM3ibpEL12QRbmNicT5IEfFuK+txOTyjsSBBFnEAivRRKpgAMT1uUjEw9O/RArX8kR9HcBDyAfBQxE2BkRLN1hFljILRaJFqMRlmVdFrVjERW40gEWPwrVBFfs7xRjmhcXix4nFLJS4xUIPssU2vIzFeIsNxVdbRMXPZilEQYKBxK36UsR3nF7EguIJRE5il8TDU3PFE1BqxYSeEMXfT1HFJ6BlxC9MbMSpgnPFpZtqxTIVosVB8b7FK8fbxfiCvcV0dYfFdHWxxV8Hl8VxG63EBTQzRCcPHsU+V1jFa6sxxVPFpcV0k7pEU3TURA1P3cS2xIzF0zzJxaA41sVGhR/G/WVJxnsShsYqyqXGMuRixiXkI8WtaZNESzfyRMQgFMQzxCLFVMHgxKRfP8XV+HPFf9maxC1yvEWt+B1GhjjuRbGubkUspZdFToAKRrwlBUYyFcFFlpD2RF5LBEWgaT5GHYjDRg5M2EYrRppGw7MtRnLKgUX+QxhFRlTcRSl6VUYs88pGd2zmRvWZo0bX0udFJYZMRVyekUar5hZHzfMWR+jKmUbz39lFBmCRRpwTUEftZopHwyiIR0VWf0cnoXZHbnN/RzoBbkfBp1JHXsooR1ndMUdeyURHOzgpR4bJ+0bFjsZGj7OjRl5pc0bLYYlG5AO0Ri6f7kakqAdH28nKRiI8n0axLshG55zaRo6ErkbVp19GmWqMRau+K0WbVWhFJw87RAJri0UU//VFbbQ7Rt6ieEbLwKNGSf61RkcyvEb8x+dGVWkaRxqnZUfDwI5HhiGXR+yyrketrctHRr3fR/Ha9UczNQBIBdzuR5F9x0eE7JdHcL5nR13VMkesAyBHanUQR63JskbxknpGTcQ3RshnDkYlBjtGKVo+RjvwKUbIuElGEIlFRj4INEaJcP9FPP20RbfAgEVxrItAodbDxG1WEUUpetRF/eXbRX77XkU/NarENqstxWHDpERwvb5FVTD4RUZ0DEYXdxxGp+eFRokRp0aPQplGWXVnRoNvykU2vBVFWDnVRISeiUV8IbpFxtyFRX1ugEXtfGlFz/cTw2NdxMRtVlvFS1lGxbWmwUMSgzrFcD1VxTQRFkKtWGZF45RbRcEX0USDwLnFG60Rxgp3QMaux/DFliH+xK8DR8RGlBtFCBueQzC7pcREaYDFjiSSxdO8R8WqYCREWKjgRF1t1sSxUNTEK/YpxfixEsWQMZhEdy0PRTSAncQi7I7FEhR8xYxK6sO1FZNEGCYTQ5HtUcXXozPFl38AxQG8xcLpphfFawkrxSeg1UPYgahEarwcxBt888Qkl6/EJCiqw2HDr0RseEJDZaqYw9bFucQXt5XE3Eb/RHctSkXwFqDDlvKNxbdROsUhjrvExf6aw0p7H0T1uZhELpCUQ8NCO8XKw1HFmMynxVFJfcVdS0DDBMUjRc7310R2T5LDrwOeRE6iiUXqFdZFNe9DRdk9RkWaCARFyVQ8RVfKCsSNBsBDne/CRH+qlkVp3tlE001ZRfUo2ESAJtpEWKj1wZVDW0UVHS1Ew9MTRJCPCEW+n3BE4C1OxAfOyUP9ZdNEV1vNRDVex0T+Q2xET6+QRAskBsW24l/Fgy9QxH9Ib0SL27DEXI+5xMZLccQFIwxFH3R3RbT3nkU5I3ZFTy+CRbrazUX7y7JFUPybRTCZTEXM7svEL0wSRVpkhkUMcW1FkA/Kwp5eg8SutvpErfqGxD+1DMWMuePDUPxIw6mTU8VQjR3EHoULw2neskT5oBFEZ0SWRNv5LkMBPArF8VKuxX1/1cUxd3bFi2wVxem3EsVioQZFh5YLRV46GcWMSoZDnxqexFrkksV1kwjE22hTRa5HocQehePDtRV3xNqKkcPc1+LEwTmTxHNGO8V0pETFGx5bxRbZaMWWkHHFRTYTxQUjJMUvXRTFXjoAxXzhM8XG3IjFzvdlxU+eNsW+MAvFL0ziQ4Y4x0SDL0LENjzUxBe3McMnMRDDAN5AxdVWU8W6yazFcugPxYY4TsTyMA/Fp9ecxaMB/MMfY8TEuWtSxWS7l8W89FHFe4NFxMzuJcRhw9PEXrqyxMEoAcWoxqPDtRU8xfYG88Q8LBfFLOUGxScx8EPcRhNDhqcpxG4SgURHctZEp2g2RVRjHUUyVS7EFR2+xNGRBkT35DVEdXFDRaHnjUXoSOBEgRUbxYts3MTctcXEQBPVxAAA0sRKe/bEZ0Q4xe84Q8XbeUbFjSioxDLEUkUCWo9FQs+DRGznHMUg0ijFmEwZxY7kyMRxrENDKdwWReY/AkVX7DnFxsvRxciYMMUdOODEBoHtxLUVNMV4izTFnysdxa+DScWBFSTFcM44Q02EdUOq8YbEih+3xE7RPcSxUJ3E/rLrRKJFlcS89FTF5n+ExWgRDcX6/jfFig48xfXKtsXMjNPFuI2WxQxxqcSJQYFEwNsnRe18C0RioS7EoUV2RPypNkUH3xlFiNLrRLTIIMRnRPnD7us2RVg5DUWcogvEtvM9Q2IQvMOO5FJCO9+jwwisbMNDnFdFlCWARXmHqUWhlopFtoQ3RUg/LUWCcx5EyVTZw86I60RQayBFkksiRf7UgUT3U9tDhVoFxDLm0sNtxcRE+txsRZAPPUXjNjrEP8ZyxXbgCkTn+2BFtmKoRaYKZEVwzshDrwMHxWdEpEQ1TV9FxkvHRARWpcQeFhREsowSRdeBe0Q7TupESuoCRWgRCEVYqJxFZDtjRQU0aUVZF99EMJmVxHgLNsSAJjrEgLegxBKDJMSSy75EJzHJRLDye0UOvpxFo4FmRYSe4EQ1zZPDdy1pQ5+aFEVj3QhFAoliRSRol0VCPl1F0yshxGNuL8UjSmvFdy2sxGQqdcXTjZHFZ3OBxQKaTsSaiALFK4fXxM738cRCPirFCyRExIR8uUSopF7DExDCxaMBWMXF/uJEWDkIRTcJFMXOiKXElHYWxce678R9v4HFm8TOxWkA0MWHVszFuO+0xejIkMUHzifFJsKrRNSJAEW9wZLE3RPexeALZ8W4r0PFufwHwx3JHURWjijF082bxa0YvcWgWAjGZrdGxhpBlcYuT4jGHalgxtMrzMVWfe5EWtMaRV3cPMQdOLrEcmhBxVz+YcUi7HjFne81xCPKM0VyiqZFBRLaRX9I20UVjPFF9qYmRoHkKkY6AaJFYFTSQdO8SUU45y1Gsd+xRqH20ka4npVGVEHvRfP9gkQSg8BC+0sMRS99YEbfgLxGcjrTRlSTm0YH38NFVMHhRLu2PkblUPFGIe8CR5UDa0YjOXHFWiTKRSMRCEeQN2lHiFtZR7eBJUeCuzRHjq1SR9llX0dtvUJH4JwxR7ylI0cATydHrVA5R7MzJEeNVv1G6Ya1Rt0jhEaP8WdGIn2WRqAozEYFI9xGLDT1RivH10Ywa7dGufy/RtrM0kZyGLJGz7c5Rm4SEkVTxZNFLeENRkndCUZpQCVGQ5wwRse6CEbw1ixGHAtKRimcYkbazEFGBTRuRmlwqEaote5G10IoR8tALUfEyTtHlXNNRwdlTEe66GtHBxqkR7L10keGmelHMijoR7Ay6kfVkNdHa6mdRyCKWEcX5xFHIBLxRt4h8UZbEMxGYx6uRtmdmEbhe6NGP9aTRuXwREY07+JFBFatRfMORUVSuJJEguKcxOmVfMRZl1dFIDC6RfFSS0Utsg3ES5mdxekmWMUAb3xF8BY7Ro+TPUaItCtGYEVLRq72m0ZXWq9GPyZhRsX+8UWPU9pEBTSSxEdy50TqlT5FE5CKRXK5mUWWoZtFTuI1RUFgEcTo2QvFVbAKxdY0EsVnRFFDOOdZxY+Cm8XnatvCEWW9RSSXlEWxLnjE23khxk8eMcaX/6zF5p0+xUkM4kSQDzpDCkZ3xCRoqcUqKb/F8IV9xRZqksRWfVxF8gGeReeMdkSitJvFzhlbxRxaPUVl6o1FgtFlRZkqJMQdOE/F5JSBxUXYjcTn+2FEB84lxAukSsW4DUPFpSxJxAfOG8SMuefECGyExTaru8Xw9GXFuye/xMsQmcTh6aFDWmR7Q/32kcTe4F9Ev+zVRK8lA0XecTtFZ9WRRF4p+0TTvONDDeBvRNXnlsTBKEDFgXNUxOOloUQ1XuJEMlVQREXYp0SvpRbFW3GMxc27bMV78v7EILAqxOhqt0ObRIxFkX4zRZr3dkUyZkdFk1iVRc6IX0XtDXVFd5yzRCM5V0W/7KhEGeKbRDF3xkTZTkBFXjoIRZOH7UTvyZFEHpY3RbPqMUQqOqVEbqOBwjY8scPx9ApF3LW7RNeBbcQ1zYtE0t5Awj55gMRMpofEcvlPQmKhxkQLNUFFFybKRHA9m8RRSVdEAwkURKK0F0L1uVhEy5AbRcqhSEUIPY1F0q+7RaqgykXgHBpGv33aRUYlT0XwhRBFv31PxLPql8Qkl5lEDr6Iwx6n2EOEDVXEfa7CRDAqGUTqBIjEGi8MxWJ/D0QPeoTEaABrxEr7B8VZ9SfEfFAHRYJRfUR6JTnFeAtkxVkGU8X8qUPFvOP/xJ3vx8KdkWLFMBlnxautbkTkAwjFzaodxRX7i8E78B3F/AeLxbUVu8EgQc/EH2P9xOTyj0K4r/VEONaKxY8xxMWR/nHFbiOExbJMhcUG8CzFQs80xUx3jcXUiUPFQj4jxd9PCMUwKozEtNkPxWGyb8Uuf1HFR+ESxYcnEMUeFvbERUd1xZ/8qMVFR3TEIv2BRDGZgkNgVHpEtaYIxRkiicVxrIDFndGqxfPf0sX3dSvFH/ROxPmgy8Ti2ArF7EAqxfP9tcSBldDE003sxKs+AcUBPBbFAN5+xC5uIcTG3N/EnKLSxIAmE8XNO05DAivzREW2oERFR4PE/tTrxIJR3cNUwXZE70kmxfpcI8WIdC5F5q5lRfmgnkTImBRFCCwDRZ3vG8V9HWPFbVYdxfU5SsUvTKXFzhk6xUMcxMT7uhbF0ZG9xCVkMMW6OCzFYTKcxAwC60F6pezEqz7rxCqpA0MFNKhEFfujQ2Eyx8SO5K3Eo5LaxEL+08X9ZV3F0ESgxAmKtsR5RzjFdZOGxb4fQsVnRO/E+DESxUKtacQldQLE3EYgxY7kTMUbDZpEK2VhQ+YdtEQhsBZEMfcpxZjddMWC4mDFCL0axVWfPcXloZLFUjisxXnYHsXDZJ1EBoHNQx6nqMT1uVBE5T/Qw/ypEcUwmepByAeURCL9pkQldThFryUVRXVxo0SR7SdFNIBiRT81KkV1ArxEmSqAQ7ByWMOWshBEUieyRb2S6kXJpcpF6bdYRWkAP0PoSNzEuWtzxF66rMSrLUNFjjWdRexAOEUFEqBDzhmXxCv2L0O62pZEKH4GRCzUhURliIHE8dIfxAbwzUQ6ow9FJCi6RM2qIUWdgNxEjLkQRfyHVkR80G9E0ZFaRBBYyUKGybzD8IUjRP8hVEWYu+tEJCgmw89mZUNtVoXDjzE5RBPyukRpbzjDHTgRRA96RsMv3ZJEE9D0Q4vb9kQYJoZEs3tVRRQ/vESvAx9DxY/RwqUs5UTEIDBFhWsXRYa4HEWs+llFkouRRYdFqkUZc3tEFR0dxI9T1cS940LEmEwJxYbJT8XbqJfFGkB2xScxYMSw4QHD1JrOw1HJMcVE2O3E7J7VxGS7IMX6bT7FhA3PQ+hZO8X5jxrFk6lmxGdEskQ3idrEXilsxRIDNMW+n5ZDvw4oxWYm+cW/ztPF0YAzxdQJDMVCLTnF+lxBxdCzxcPuycDEtaYfxRdIbMW1FfLE4zYqQzAqJ8RFR2PFATy+xXbPvsVfmIrFYsEsxlF5lcbUSr/G0h6FxuEpCsbbigLFI7n4Q1+YwMMPiy3FqQI+xai1MsUf9I7Ew0JRxFygE0WQz8RFf5mSRcuQc0Uo7blFo6ETRhniOUYOrelFkVzFxHzhFMWg6SdGGZK/RgEt6kYinMBGORQhRqW9hcMo7RfFGWKZRYS8U0alnJlG0aGiRqU9NUa5/F1Fu5bSRH9qQEZ4ictGZ5TVRvtLO0ZtVnnFPzXfxHnZqUZOkC9H9w03R0DcBEdzZ9FG844WR6DgJEccHBVHzaILRxG+F0cIPSRHPbodRyDII0eJ+g5HM/LYRpoIo0abxYhGJz+ZRs6ZuUYizM5GST3ERg7800ZQG8RG5FKnRn1PmkYnYYhGAfxuRtEAzkWz+wHFoxJCRUyVD0bz3xNGBMXdRUItuUUtIc9Cf9nzRKNwdEVT9K9FtvOJRZ5NqUUNIDlGJZaBRquepUZi/7RGVv2tRvwZv0Z/euJGtOALR5iVI0cR7TZH9blUR/s+iUfjtsdHaqkGSNiNCkjcluNHYjWnR7ZrdEebtUBH5ZkhR4oOIEef6v5GcXzLRv6Ek0Y4BzdG3fUHRpuEC0ZOEahFlPZmRCzUgsT4MfdEOsHNRdJe30UbnmbDD3p7xVkXh8R4y5ZFQg/uRejZ9EW8dCNGaSBIRio4gEb3NYtGAgt1Rpo3k0XRkc7E7C87RfRsM0W6WkZF7B5yRdqsoEXq83BFlcMDRQUSrsRWfVrFzojdxNV4Q0QYlQZEyxDnw3ecOsV++6rEPP2YRfAFvEWR7aTDWyIBxnGbGMbCBvHFTBWfRMbLGUUYlRtFcvkPQzdahcUQuBTGxgsNxnsUgsV5xwTFCWj+Q+VhgETFDz/FePpPxQFNQsT4QjxFzoh8RGIQnMTWBY7FKO0jxbKdWcQyVYjDc1cFxaRfNsWz6kDFUrhcxA3glsR1cV7FKO2exTA7EcUwu4jE4xQrxMshDsWZe4DF9+QzxSDSCEUzRBpFBFZ+RPkPskRCz+NEbwFsRce6iMMMAkVEOgElw8E5e8URJWTFf1lzxWSq9sS8dJNDq618RE7AJMVvAU7F2opFxTMiGsXWxS3CuI27RKKjNUV7FAjE9FskRRe32kTyMDBFgQR9RW4SMUUW2XxEfa5SRZFtSUXOmUZFUOtGRX9q0ESR7ZhF3uBnRRG2BUUvTMZCTtHKxItsM0QMggZF4C0QvoEEQ8QdOKnEdLWRRBGljUS0yADF7loLRbDhKUUwmUhENqv7RBS/LEXtfMdDuWvHxHvyOkRIUGTD/IehxH6MR0Q6gSJFTuK0RfhTk0X6XH9FoqNnRQ/6tEXBl1FFQy2aRfaXQEUepzhDcmijxFBrCMTImJbEJBcfRdEALkSd77LEoBqMxDAqhEQjubRDfGGVRHnYA0XuWgFFxf6yxEyVGcU2PC9EKjqSQdeBYUR0tY9EQj5bxcCK38Vx7M7F3gKaxPp+TkRQjQLFSFA0xa7HF8VgVIrDYOXqxPu6GsVbQpZD9SjGRETpFkWWEH9FphsVRS2ye8Rc/izF3ZMNxavtpcXCBgvG+aAHxfp+qkK6uEHEi9tVxTSAB8MNT2fEecdrRHSTFUV80IPDcL0Rxekmj8Tx9BBEZtXLxAl5P8UD57/Em8SEQ6JFkUQJypvFEaWhxaIjlMTqlaPEyjKEQ3lYqEToagzFsa5rxUFxdsXmHQrF6nN5xFyPWkQAb/nD9Gw2QgFeDsX5IAzF8fSoxKUsCsVHYQrF/IcMw5duasNGA+RDYOXYxGgRUMWk8A/Fl/+5RD/G5ERCvgRFhevNRArXL0Sfq5PE/Id0QaTf+sRrqx/FCWj+Q0OthUX8KRlFTfMeRBGlS8S2cxzFoHh4xWRMf8UAgEjFxe1WxSQGeMX2l23DTtHnxGb3/cRbQonEaysMxbx0X8VrGhTFLEMSxRlia8ViEOzDmZmtQzAqecS/jkzFse6uxSopMcX7OrDFNe+txbBhHsVTdGjERiX1wf1l/cSwYVLF4QtNxW6jNMUibAPFWBf7xKfXL8X4MYjF2/k2RF+Yz0RqTbHEbjQIwy7/BcW02QnFQwtpxTmjmcVEus3FRLrAxf0lksUYJpTErdiSRNY0N0TqxJzFQIIkxQRWrkPk8kPEgQTBQ7ieJ0VJLj/CYn+MxFD8bESrrXBEV+yXQ1dbEUViELNEyxB5xIQNxsTOGYXE/fbHREehi0VLiIVF2qxSRRUdXUSBBLXDsHK1xJSHrUTc1+VEgZXIRJH+b0V9HUJFDU/3RGsJ6UNxrJNE5q5yRZvEskRyihzEkxg4xHEb8cSI0nVFcorJRVInh0R3nJbEqYLWxPTbT0R3nE9FWmRBRApoAkNuEjNET54qRQdfwkTuWnZEXdwFRbKdcUQ9CgXEFK7PQ13cssP35EnDDeCkxN/gkcTL/0PFWyA/xUOL0sQu/+REHHyBwxrAS0PfzzlFBvBsRVpktkT6XFtEPL3DRDAqW0Qs1L9ElVSERU+vgUVey5lFkCAExcohxcWmm63FeWmKxYEEQ8VO4o/Fl+5qxb6fYsXRkSxEV1s3xNQrCcSWssxBIR+WxM27AcVLyADFwXmJxYjS48S948DE6bfExGo8KcU9StbFz+avxVZsesUGcL3FNR6JxdvoM8Wdr9PFtPfNxWuaxMQbfPlE/IcbRY7kJkTYgU3EZ/OFxcwMzsUTchjFhHzEw++np8SU5RvFtnMnxQs1gsUdGAzGnj5Ixt5xdsbHmZ3GTVSqxvVKLsYzonzFeHomxYQN1cRCPg3F7EAMxdm9RMXecafFLbIJxA/Ls0WoBvZF5VD3RXctiEXS70hFGkC/RUwV1EX7y2BFQs8eRAu1i8TA25dFaVCXRkBj7ka0N8dGnn49RtY020OTGIFE9/X1RaYqT0aOVK9GUF2zRlrEcEYMk4VEVGNzxUNLrkW5rI5GHQi9RlokQEaKH2HFR2FhxcpxmUay3RVH2DAiR3SDzUamaZpGlOXRRsJuGEcU9wFHjsS+RiAw/EZnHCNH8/0kRwjNCUcPIwpHjOr+RiCQ0EazK61GKtm2Routy0ZBsdRGlvHKRu3dx0b8+PlGJvLzRjRgoUYetm5GUMtIRr5QUEbPNwlGhwUNRVCr1EXjFjpGr0NARtrK+EWvA05FzG4WxX9ZLcVy+e/C1AljRVcK50WbVRFGwkb6Rd4ROUZXil1GKJ2SRjAKmUZ5GItGr2OQRlrkykYwed5G3dTjRvHzAUcYtB5HVNlNR4grikfh+bNHoxHWRyme7Ec5CPtHzFjrR4hXrEfGG3JHcqIdR3zRzEamm55GtvNkRjs/I0bPFcxFbAkARafXCEXEQqVFjDnsRfP9bEX4MYrD8sEVxXgL/cS0WRlFUUn6RRElUUbqlSlG9chPRvN9g0Z4uoxGQ+tBRqgGnUUZ4sxD2F9oxWezhUTF/rJFgOaZRe18WkVPb5ZFA/h+RbWE80TY8BxEDpz3w/KwAMMWarrErdjMxEFg5UNAJB5FHhZNRW/wmUWkTtBDmB2BxU6RJcZKqgjGrfqHxbpJm0QRpYREZuYpxXBfqcUkKPTFZpcdxtDE1cUXt/lD9SigRKutVsQPC+rEJfW4xXqli8WbxKpEHTgJRe2NNsUGgabFpPCixVRS2sRoIuxC3LVixAaBbcUV3Y7FkssKxS2Q6ERqTctEnYDXxNKemsX/oVPFiGPzxKIj3cMW2azEfNBbw8zukMS0N4TEPugtxHbgsMOkXyhFB707RVpTU0Vc/t/DN/ifxTCqNsXcV3LFi1t2xV8YdMUCmjvFTBXIxBdIesTc15PFQ1y4xQWSN8UNT6rEtmKPw2Eyg8Sqz/dErBxgRGRMMUXZPVVFtRVhxD5X28EqqStDKhjMxKHWUMQyZhZF6Ej2RGleO0VlqgBCQr4fRZ88IkWfGjlEQBN/xBNyG8VTBfrEqLUcRehI4URVsDhFV8o/RRG2K0U5tLJEZRkCxYY4h8SI9HtEgRUExUvIhUTWxV1FbpIyRXxhYsNlGcDERGlDxD75GcXEsfrDsHJGxBoRgUVAAr1F9BvoRZBgzUVIkPJFUpZbRdEA7kMnMXjEowHgw2pNC8TqcwlE0ESIw7q4LUKgmgFFRUcKw5eQisTBuRRFHgVPRc6IskMxmYzEVg5NQuzAo0RE+pLEtDelRMWPzkQqGEfE6NkRxX9ZAsV2T5XE5j8fxTkjWcUMwoBFOpIURRBpV8V7A1rFjQbwwayLu0KVQ7tC1lYnRR4WqMSKH0nEUA1URVyPiEX67WVEnxo5xETpVcXCBmXFH6PPxfkPDcUCGg3F4C1ExPd1QsV+jK3EHaf8w+oEh8SdEYhE6nM1RJoIrMRWjjPFBTQ9RMzMxkRseA7FlPYAxb1S68TqlcBEmSqgRKsthcVXW7rEq60qxDhWN8VnRP3EHNohxUkdVcUhH1zF+DEixO18zsQLJO3E7sn1xKRwhcSNBiDDXI8fxfKwFMVns3jECWh6xLWmZ8QOLWrDMQi0Q6W9RUQEVszE9OwsxS7/YcKOdaVEQs/ORJT2lET1KNdEiPRRRK3YhkTo2SRERbY0RaFnakWJ0jRF0QCDRECCmkRliJvEDq02xbQ3YMVgVH3FbuOjxcEXwsNwzuHE+u25xGuakcQPCwvF/WX/xMnUDcXfvgnFyHaKxAxxZEOApmLFibATxV5LKMREejvFp1fjxFANYMWvgzXFUPxLxSN5ocUPemfFzcyWxA1PzUTb+YBE3NfxQiGOU8QMMYjFdqDBxUVHocVJndBD9UrtRI2X30Tpt8JEq60txdEADMT8h5jDowEIxUExgsUtYa7FlCXZxT6XrMUK6D/FwaiORPKwhkSL7AZFxW10wqIjgMTIdnTEiUHBxFuxr0L8GEJF1XhCRakTj0RSllVEOSPgRGuaz0MtsnvEl24HxfOORMXM7itEcM4+RaDJkUW/vZFF0t7KRIlBAMIbnv7DvjBBQ7wFukPysOdEcvnRRRQue0UnoAlBP8ZcxKkTzEQlZDRFBFaywyCwXMQ1zYxEd5yYxAFNBUV2vjtF2U5VRbQImkWSSwRFgXNkRJtVUUQOLZrEf9kfRV+HEUX5D5lEvAUORBzrm0Tc12VELpDUxK+UFUSmimRFUwVbQ8qhmcTNO75EmSoDRRDp8USFWoPCkxi6xIxKd8UK1wDF1Ik8RVDNgUXQs0FDVn0BRUdhnEWbRF5F9blGRLIuHkVvAXJF93X0RPd1v0SAt9jDBRKsQ+jqIcVLmdDFOGeKxSs2kcW+sFPFWhOkxcIGAMVGA2jE+MLLRBlzhkT8ByjF8x+YxJFcSMSQD1TFkDGhxbl8qsXoSErFrwOnQbiNu8QA3nJDBBaUxVXf88X99kPFHqflxK72t8UXJp7F4hjExQTF5sWJ8JjF3gKzxFdbA8Sw4azEVTCSwxxaAkS1FXPEAN56Q40oFcQwe4nFYWMKxk/PA8a289nFdeIexv2mn8ZG1KTGx6ldxq8FIMb/oRPF53svRTvfCcWd7wrFqvHKxDQRH8VyCj/FzhlmxawcvkO7Z8JFDLHPRcE5eUXsL5RF6nP/RSMZE0Z0dYhFm2ZCxdDzgMULJLhFEVWZRlA91kZJPc5GGbNqRlioI0X3dWnFYOUURCi+d0anp6ZGOFeeRoYYO0ZrCcFDX5hpxXKKRUVW/oZGgFeWRgDgBkar/pXFXP5MxbVVLka4nfZGneABRyOJwEa7h1lGCQpWRt0km0bPpZpGpjn5Rc0qnkUo7sNGUn8PR5qm50bAep5GDELDRtwnxUZsiKlGwDuZRqmDvEaCstZG8/7ARtigp0Z5yKdG5l7bRvNt1EZ8UHRGDtwlRp6eL0bnLFdGm6QiRiZTpkUVvR1GoXZNRiopAEbqlRBFXD6dxVtgrMWze/rEeWk1RZwzsEVWjrxFJ2AGRgv1tEUuLv1FjGpDRjAKbkbEwYJGcVt9RqjmbEZ1IZNG46aJRgeffEZ+S7ZGSCDqRkaECEe9sQ5HR7kTR+PmN0eUlmpHyUyfR8Nf3kdsV/FH4xnXR9kxpkeIm1RHufUDRyPJlkaz20dGRpQMRiFOwkVi0M5FkS30RXwhykWrz5VDw4LAxZwRfMUW2fFE0CQERuuxFEYVPVBGHcd1Rv0GlEakgKhGuC+DRhVdFUb1SoZEG3zZw146MEWUZQ5FCBsZRTqBWkVEaXJFQWAoRSDSy0OnVzrE0EQWRTtfCkWIY0PEpDC3xfhCusUehU3E+wuXRYTeqUVy+RJFfND9xf6SJMYOPtLF8XQvxWTMFcPaGypEwRfzxDbrz8VCjxPGP6Twxb4wacVwX5dDptuDRWb33kTXgW3FRKmFxce6yEKUh4BE14HxRGx4dMRP76TFmLvBxbTIb8UJ+cPETKa3xDmjPMVWfSTEvw6oxBdIy8R0tWvEmRkJxTm0P8UKRg/EETa1RB1JAsV7lCjFqmAuxfhTscSmeSfC6Eguw6vPIcSPwrHE+zpyRLWEXkXyQQ3EtoRIxGGyHcW3UYPF32CWxa1pGsXysLJEVg6vRGPuOMQWar/E9/VLxTysnMX6fjTEqy1IRcqyVEVbQqZDokUIRcpDkUXaGxVFmF1nRQrXp0TMXfdEC5NrRIvsGMUKBoDF1xI4xNobr0SJQRJFoWcZxJYhuMQPehRE0QCgRF4pv0TJ5dtE8x8mRFXBI0UJ+QFFGARORS5/jEWPQnlFkA+8RAAAFEWfPDREiOMHRbPqX8TfzwFFxY8vRfs6v8SaCCHFAN7CxH77lkNB8ZtDbKeLRWZ3VkUMcY1EgZUbRRcI10VZRuNF872hRd8+S0VokdFD30/QxGiRZcTzjldEc0atRFz+f0Xpt+tEFmpfREOtlcNqTQbFmLv6xFFJJcSsixND+X5axEMcJMUr9vdD4kcxRTa8cEVvgQpFw9PrQastSMWGSZXFN5oixUsZgEVyik5CgEgLRFI4b0XNO65DYFTuxMe6pMOL/YVExtzwxDeJ7UM0EQ3FBvBDxQBvxES5q4NFJzHOxL+spMVE6aDF6EgOxKYKHkSnVzNF2oqdw9zGNsX/oRTFoxJixb3B+cTzDi3FLpCixPFj0cRuEqrEbUUtxdnO88R78l5EoiOkxEI+8MPjFJ3Cj0JBxQ96xkOGp7vEUwVLxPFj10T+QzrE/kNaxUtZacV9HVLFbHgSxcE5qMQdONfEImxexVI4M8XZDpPFHhbsxHgL6kSQoADDUdpzxAN42MSitOHE+u2hxPW5rcQLtWbDHqdqxLraksPtDb5AdCRXw+EL0kTI9hlFcawrw5T2JsRdbStEyHamQ1kXE0RCzxBFGx4TRSGwnkNkqnjDYHbOxPmgCcXKofbEWKiRxIfnlcXEIBnF4Qs7Q2dEZcQpOv7D/kO6QtBEIMOrTxjF8dJ/xXWCicWhZ87Ew9O5xOVh7sTarFZECL0Qxfpc58QVjHTEQk8AxVZ9w8Q/RjHFKwd5xdcScMWoxsTE2hvXxIv9QMU73zHEXUtaxE3z9MRnxIDFs3s8xLn8N0X6XJtEbcXkxCcPt8XpN4nFo5ICxWcVlsWYDMbFgUSlxXFsgsWz+wvF6+IUxX0/GcRVn0vC9pfoxCjtX8QdyWlE+lzERDCZKsFIUJVEMsRZRGBU3sM170hDPXlyRO7r+EMV+yvEAisIxYlBr8SoNc1BVg6HRfJBwkXHab9FYJSGRUfhAUVmZpZE4QuvRBHHGUVzhqVF7Y0uRbFQdUW0t4VFYn9rRDCZNsQG8IVEFXtXRZ3vokQRpaHFnzyIxAbw1kStaTpE/xBERcBKf0WSyzBF8kGfw+AtaEPqlUdFBoH9wxrA4cTh6TNE22g+RZAgU0VkzKVDwoYFxNiBqMTTvENCTy90RW3WLkUYhAvFMzO3Q9O8C0TsL65ExW31xNm9DsWJQaHE5T9ERTsfj0Vcz5RFsgzfRDarMUUYJpJFcopaRRGl8cMDeAvBR4MlReHpRkX4wkREEccbxaZ5RsVApAHFkLGaxfnPlcUx983FG/xwxWRMHcUnoPHDfGGrROMUL8TV55dEJw8vRLpJmMT+Mn7F/kN6xfwpD8UnD6PE0t42xXcto8TFj+vE4JwzxPrtWcR1E4fFGOaHxSzUqkJPr0fFjiSqxffkR8Vz15DEZDtbxNMr2sRsZ03FDALGxfn+dMVs54pEcF8NRVtCaETgnI3FDm3PxSYC08XAWwXG0u9OxmdEasYpC5XGBiGExoi0ssU3+NpDZ0QZQyhtNkXP1UbEV+yXxMh23sMBTbzELGU7xVio/cOLm5BFtoTMRUpqxEXLEKRFW0LHRTsf/0VHg7lFtLcoxYkwacWcIipFj3FpRt+OwkbLH8dG/bZ7RmurLEXaLB3Fxq2sRWJ/R0YYVJVGIv2ZRiu2Mka+nyJFIwqUxRrAW8HekUJG/0CRRoDoK0afPOvEDBO6xYGz5EVLyL1GRoXjRq25jkYhzuxFAT4gRqoxLUaUdpZFP0YLxXsDEMWxbvFF2rveRo6U+EZGY25GCcqPRZcua0YLta1G+KKmRjxep0aMCaRGwyOXRkS6TUaYfTBGUgdLRirIpkbWZaFGUicURpMY1EWzagZGcL8gRhFnAkbF/hZF7lr7RHQkIEXTTXPFV4qpxXTT/cUmU43FRdgwRKjkq0W0aA5GC1USRhcI00VpXmxF+EI8RZ3PF0bRwEtG9FyBRtn9akan1xFGxDHiRUuoI0bt3H5GPki9Rt/AqUZxe1dG0MRURjSAnkZku/RGBZsgRwNAIke/TTNHmGxZR7EgdkcOhY9H9TWSRzTphEe/tjxHJcXfRsoya0Z0RDVGb2FHRpHNLUbDZAtFsm6RxSyDnMX7ywNF5ZC4RSwU3UV0RB9GFA5pRl18pUaIFJ5GgkOPRsQCC0a9UkxEmZkBQ1wgjUOAt5VFPui2RZ8aGkU+V+JEoVZuRapgbUXSb8FE7sl5xN5x9ETzjoZEodZ5xfm+88V7w4TFSZ0RRW3FTkWhRbHE5HKzxTGILcaU5UbGhxabxc07zUSKjtVE2hvHxLMZwsW7NiXGGgArxu4asMXiRzNFYj+xRSJsDUVRWg3FrdhUxbBhlMVSJ6ZE6pWQRYR8gEIDyZzFUE2RxbIMF8WDwKLENBETxZ7eQMWvFL/F+Q+Bw9CzKUQwqk7Fqk9QxW8BMsX2F73FyeWuxVInRsT35InEDj4GxTy9QEQxd6REwvUUxC7/Q8Vpb8zEMCqNRJJcBcWHp5rEpSxHxdHiqcUkFy7Fcgo6xXdtr8UND+3FbUUnxQbwm0QbDYBCSnvKxHsUykMf9ORDJJe3w40GTkR+jFhFmgiSRUK+oUU08Q5GNuvCRdhwN0UA3npD5INaRTJVq0UV+8FEyxAPQ2PuzEQHzttEPle5RFYO3UNAgtnEu5aQxGuaF0NxrEFEvVL9RHiLOkWz+xdFfGFiRAyTN0W1FWRFLTJnRTCZlsQPenJEgZWCRP7UlkTvOK3DhkkzRakCtUUi/RJFfNAlxP8hhUOfPNjD6nPlxDarmERwffdFhjjoRWoNnEVwDp5FZQimRdjwRENhMoPEJzGEQ2ezZsTSXgjFyxAlROzAE0To2VFFRoNcRSPbPURoIr7EWDm1xA1Pp0R0JNdBppsBxfRseMS0yNLDdy0bRGEyrUSWkDVF3ZOhRBQ/GsS4r+XEK2XaxFUwM8WCc4JEJfUIRb8O2sSgiWbEc0Y5xd6CK8Uxd4jEXUtEROLHqMTvODnEY12kw6ikdsPqlTpFMGqgReLYYEWAtyjEvrAVxf1lZcSjAZxCjQbLxCEf+cTb+UvF+Q8ZREHxucR5Rx/FMQhjxUYl1MQ6AaLE2c4fw03zMEQ6AU3EONZfRMgHBcNuNBjFsb+exJF+f8VQaxnFCkZlQpf/QER2vrBElGXowlb9XsWYzGXFrNyYxbBhP8V9vzbFvdIixb997MQ1XrrDbpJGxdYF88VRSWLFCYopxHKKDMTkFAPEukl2xKFWCsW30fzELm4ZxEfhkcRfmEzBSurxRDcaAkQr9m/EuWvcRMBbh0RIUAxE1ed+RCh+wkTkg6lE+FMdRHnpicRiodbC6GqFxHecbcXLUJzFUrgUxfKwUsReKRnERdglxQIrt8RpAL/DNqtMRNqKnUN24HxDGAQ2w0w3B8SL29nEjYYwxejZw8Q7cDHFUUm2xM07xcTSb63EA+f8wiBSI8WDLxPFSuokxJp3JEPz/abEd60txRElPcVJHXzFb99PxXKKQsUVHabEyVRvxOF6UsRJnSjDgQTsxDtfXsVeOr3F8ZLPxcMkpMUVO+PF9lffxdqbe8XyQQ7F6+I2w++naEQi7CDF7Q2UxAs1JsV++zPFZmYZxcuhC8RFR7JBGIQtRSAwS0XNKghFj1MVRa62z0TAyrzES8h+xemVacX8qQPEqQJ9RRAJA0ZrK+RFjaiGRbIM3kQgQenDjLlZRH4dFUW3QMpEiGN7RWw4j0V3HBhFhA1jRBUdPUS90hRF/Jg4RSv2N8JqTQtD3ST1xEp7gsTwlrNFm8TPRO38IcVAE5HDquBRRaFF1sJAE3PEApqzRNbF+UTmrnlEXrrbRHEbWkWfPJNFQj4VRe+nAMQnMaHEAG+Fw+F6xkRX7MlEA3j+xMuhg8SQD+zECmiYxMgHNcM7cE7E9NufxJfuOkW8o9VFNuulRa1YH0VXShBFne8GRVWfjUSdgBRERbZaRVdKQkXc1wZFqmBUwWrNEcUehY3FONZ0xZMYm8XP5mbFUZqFxbKMe8Xi2AzFcM4YxSjt9kQvTIBENqu3xCxUA8WezcnEKcuOxV46xsWR7QHFOUWrRHSkAEX5D0HDcayBxFn17cO0N6PE/SWKxSCB6sVPr6DFs1n+xDoBXMWfK4bFL10NxQUSFkSUZQrE0REcxdCEg8W84/nEDr4mRSGOD0TUGijFGoDrxcDKJsYT4QjGWlMIxoTtaMYqqZHG2Z6BxvvaGsZokYDE8XRMRZvmQcSvA9/E5b9PxQTFBsX7SxPFA3gJxO7rYkQyZjhFUzTGRa26mUUcfAFF+EK6RW9hHkaohsVFEoNgQ40otsVHcrnD7XxERt/gq0YgkqFGGRFMRiDw6EVHA1FFgLetRFJWGEavVJhG2OGKRt4CHUapEwjE2HA1xbgvCEX4MQNG9rdcRs83FkYsQ6DEyWVIxexA+UUtoZ1Gq57ERlQig0aJ4TFGxDEBRqD4IEanqKhFqUKfxVoky8XPZhBGIHDBRsB7AkdkvNZGpG43RhrA6EXf/4BGi5ywRr/NnEZLqa1GNouhRrQJiEbTHDBGd3w3Rp8LLEaNV11G/GmGRhMyEUZwDttFgjMKRr8s4UX7S4xFbVbhQ1Z9IcXy8JvFLp8Pxm1F0cX8KUzFaKJVRYcFH0a6WE9GatwvRsSRIUbIh9FFmSq+RQYwwEX2Rk5GycVMRvbXXEZR2kRGlCcPRkMNHUYVbH1GPwWxRgUSu0b/sGZGk+kIRlebT0ahxcFGmQn5RkkkC0f+tBRHfScFR29/3kYvvaFGnbGhRvhhw0Y8HPtGCrcPRy9EIkfZtRtH/iP4RqNhh0YI24RF3nGMxbP7lsV78qVEXK8TRnUCSUbl4RBGCYhSRsQQj0Y0AbBGq/6CRoWLEEbJVHJF6+IRxZ2A8cTx0n9Ens1DRUXHx0VJLohFCfm9RPOO50Nn1YdClGWORF5Lk8TfT87EMConxf3lhcWk3+3EdQJfRah100UibEZE5l3axQnZK8aKPfrFbImHxbFQ4cR6pezCkKAOxCyDm8VuEgTGSH8lxmsa/8XdNSTFrBxeRdu5mkXbaOzDaW+fxdbFvcN7cgNFxEIlRDXNGEWd75vExkuxxfWod8WPMdrE/fY4xc4ZdMX/kLLDu5bvxN0kRMSk3x7CZVnaxWGh/MWwYUHFt9GJxA4+YMXZ/abFmZlvxWurJ8UgQZ1DgQSpRMxuB0UT0JRC/BhaxaikZkNPr8BDmbuaxXWCpsV/WaDFerYtxUtIDcWkcB3ErWk2xWGDnsWy3ZTFWKiJxRnzT8UFoyzER/IYRS6QI0UHXyZE1Ak2RE8eYEUO/pRF27mfRcZtI0Xe4HFEmN2lxFInbsSEfGhE6vNBxfPfhsXD5CJF3EZ3RWIQm0SmCm5DLm6VRDXNoURX7AxF0ESJRBE2ZMPsLy1F4TqDRVbsz0I6I5dEmN2CRBWMvkT/spvDRiW1w8PThUSDL0ZEHhY6w8bcJ8QubsDEBoHLxAIJakTDwtlFVqzdRbP7hkVeuoVD/7IJRX67skXYH+pFcjm3RXj6fkUf9ExCDwsMxRniKENQ/M1ElrKMQTy9t0S+MAVEGi+hQyv2fUThemxEVZ+rwCEOWMVNBGDFTYR1xKK0E0SdAE5F/eUtRRZqx0RTdB/FtmKixRAYh8WGSTDFmMwcxadoa8X+Q8zE7J4uxECCBESw8jnFhsm8xBX76MRw3x7F7C9JROzAWcKrrWrFNBFLxScxAEOTqVZEe/JDRcNkpkPSb3vEf0jXw3Eb+kR9P1VDOSNmxEAkV8XOd2HFsb9qxcsQmsRQa+fE+LEWxWdEvMTdtQxEqKRWQ6wc1MRkO09DNO96xJ3v58TaGwzEYqHmwvs6VMSNKCzFm2YwxYLiFMVVMKPEdCQZxLFQjsToGYzFdk9dxXNGH8XRohnF9gb4xIvsacWWkKfEPCymxKdXhcRbsSjFjagdxYnBIMWze03Fnl6GxLq4K0TCho5EutqWw6ROPMTeAhHDYFSWw+pzXUTlYQtFeekoRHZPJMSI9APDhdokRf5DR0UnMdTD/5D9xIhjpUNuEjXFCyQbxVsgr8TOGb7EkouMxfU5AMVdS0LFHOvpxMzuC8UjuVXF8/0kxayLpkSF67FCQKTUxNCzscQy5k5ChslUQxxaqsS4r8NCrkedQ8DKIsXF7XzFUjg+xe84HUS0N9jCpN8mxCGOU8RuownDLm4hRPkP6cDDUxXFerYUxXQk0cSO5LLEV8oqw+m380MB3gjFLv8SxaFFVsUOLe7EhHykxKs+ZsWqYKfFCobPxaZKiMUQWJdE388fRfd1ZMSGyehEaJE1Q+AtIEQi/cZCPQpXwvMfykOze9LDCYrOxHZPbkQs1BpF+tw0RSBBn0V78nBFDAJLQwTWG8WEnq3Df2pBRQ4+jUVhw6FFEGl7RcsQN0RYqN1EdQKHRO0N70Rp3k1FUpYuRcQgaMMs1DTE9gaDRMEX0ESpgohEc0a8RHVx40SJsNnEMJlJxVZ970S6uERFuF7QRf9QgEURNtrEXP5TxWurNUW8dMBEsVATw9ob6UQEVttEphtoRZoIe0UxiFJFbOcTRUcDWEXHqVFFcD3uQ2dECcXeAlfE0ESuxHetEcXsL83EJzGqxAukLsVApIZElcMoRUs3N0UXJrtDCQopRfhCPkVwPTVFVMH1RCxlxUTP94dEehR4RJMpjkXImEpFecfBw1kX5cT+wwvFp+hZxc27gcV4qdPFE9DixSX1LMXk8jFEHcnxROpzwMR9rq7DN3hDRdvoVkXoSDbE872bxV/HncWONZPFak1zQuVhv8TKQy7FDi3QxGFDOcXWxXLFR+E5xWfzmMU+F6nFrNzNxT65gsWvJaxDu5bIRAroLMXPFbjFfCHOxXXCxMV0NSbF/fbxQw3gXkX1SvnCuB6pxeviv8Ui7OTFQOQjxjxsWcY9eWzG2BBIxpah5sUzsyPF3NeVQ0kul8PWxS7Fdr4vxXiLjsUsVC3FXP7PxPyHcES+sIpFRbaIRXQTeEVrK79Fkym0RbChsUWHlpxFCmiyQqoggcXWxVVDZcg1RpnZqUZJjK9Gawl1Rim6VEV24CbEfa6ORWLfO0bhmolGkKCYRmWIMUZPr47EjxPuxbS3bsU/dQZGT09ORk7A1kV80JbExEKSxcV+REWYLYVGHLqrRmTrlkZ4GgdGM+LpRWHDTkYMgg1G9ag7xRIDu8UtcrxFF8fGRlF68UYDZ7ZGSxliRse6SUV80FJFS+g/RgkKjUaDMIZGDg6RRlcqaEZdC0JG6tMZRs1bJEahpU9G0n5gRuDsl0ai1GJGlZTfRYYnoUUUP7BFDj5xRehqrsTix37F4WmexdJeCMV5KZNFR4MRRsa8PEYYdXRGehWNRmVobEaEHhdGyWXFRayc0kVDC7pFWbctRlRjOkb+FDtGlfQrRlPF4UUvDDxGcA2pRjwcv0b6jaFGxc/rRenV/EVy2aNGqFT3RqnKEEex4AdH+NH2RrF/u0bdJH1GCflVRg3gS0aE3CZGKilyRZOH6EQi20xGfqzCRrUG30a+L6tG4csmRkRplkXzn7RFWTcoRogjQUZT1EhGNY8+RniamUa7RslGvIWtRlWQUkZU0k9Fxtylwo/CikR/SMtEj9NgRbdRR0Xe8axFdHWbRdejvUTbaMDCHHycxFz+RUQxdzfE5i6Txc0MhcWmm4PEb4GKRVP0u0Vrqz1FX1izxbT5Icb/Mh3GySXMxfyHPENSFhZF7K8uxQPJtMXJZSLG+7pCxpGtHsZ4i03FnxoZRSQXHkXvp/bCnLMuxRLy4MQBTTdFtea+RQ96GEQduEbFBw6IxYpOj8VPr+nE7MDtQ0vZKsV9/53FoInYxFioWURK6unEo3DVxFi5t8U2a73FYv9txRsNFcVRSV3Ds3vKxMPkC8XTK2nE2hsuRHPXvcQN4LrErscaRd/gg0OpJILFYhCGxEcDiMT2lw7FTKY+xUYlmcQWWRDFgy8GxNeSCEVlqpDDPCwPxZXDpcXOGTLF7zhNRKuttkSAt79EwTm/RGUIJUXHOgRF2hv0RMc6SkXQs31EyxBxxNtogcTMXT/Ek6mBRFg57EOkH5fFcazgxJ+rAEUCmgNF1xLaQ89mAEXF/pNE9/UXRXQ1YkVIv1NEOpIHRFokmkWiIz1FIzk3RTzOJUVO0cDEIR+8wx3JzUP8GOhE+DEmQ+XQCERhMhNEZ7Paw1wgDsW62q/E+7o6RRIDxEXNe9dFWPnaRePlnUUvzIJFluGaRVuCgkVeKY5E374aREAT+0QtIf5EqYIMRTJVvEQFo2BFm+ayRLunF8WjAXvFfFA+xS9MMMSAJoVEV8qUxNERDcVeKe3E0QAdReyvEkXPZtXAINIQxbLdwMWdAMXF+/qTxXNGmMOI0s/EoIn/xCv2N8XbaCDFulpPxTtOzcRnsxNFmN3Lw0vIB8EehatD2qwPxYvbJsR5aUFFoIlexNCzLsWQcY3FsX+MxZAgaMVWfdpDF7dfRFfsLsXKIUHFvPQGxS5uQ8Sz6ofEguKuxJoIy8KcM55DlUNLQvpc2ETYgavDh4V0xLiNTsParC7E7uvaxIMvnsRDrRFEG55WwxgEk0TzH1rDbqP2xDEIysRcj+XEL91LxdNNqsWTGIfE0012xDy9t8TwFrPFdYJCxSGO/MQ2K3jFZaqWxNJvaUX63JlFv+ygRFD8GEKYTI1EGXODw451AcS4HgVC3gKHRHa+y0RMNw1EPZtfxK8lLEQYBIrDcD2YxKFnW0SCczlF5IMOQx24gcX3dazEdmAhxZZQmMV4eo/FMCq1xBHHLsRiEKdEBvAQxOwvJ8WpE9TE8dIExeVQZMWGyfRCWRcfRJhMVcQnMTBDE9AtRS5uHkV+jMLEDWBkxcNC1sRPngTFoedBxS4QYsVHgwnFTKYZxQKayMPY8HREglEZw3ctHsUNTwrFJsIqxfkPDcTbaARExLGsxP12IMXSbx/Cs/tQxb/scMVrmmrFMCpzxciHbcV7lKrFSzfRxWHDm8VW/TbFutpKQpg7P0XSby/DdLVjxMiYm8RB8aPDONb0RPvL1kOkcKRES8gKRRPQxEPAW4DCNV6ZRLWmYUMehahE4XqhREVH10S30SNF19KFRRX7oUUwO3RFr5SLRC9M1ESitAfEfT89w0wVkUTaijdFMCo2ReALZEXiWJBEbGchxe+nu8QXSPBEININRSDSfUQmU7bEEOmYxOVhWcNzV5dF+AK3RTOEh0VTBexEG54dRdCzE0WGCY5FxY9kRe0N6cSfq7ZEtaZ5QqROhET9dgtFNjy9RLuWpcQnMRrFQ62ORMPTMEXNO9rDio4yRKZ510IHPbbEK4dyxBrAikTyQY9DvUEiRUOLSERcjwhFawnvRET6KUWoRg1Fo4EuReM2nkOkTsDEWKhBRKIjK0WIY2NFQ4vRRPp+H8WfPEzFxQ+GxU3izMXEYM7FhomaxUNLsMWqz0LFRbYHRN0kmESLbD/EsVCCxHZPOMSmeUfCmZmzRAWjisSK/drEjMoSxSSXlEQgsKtE4UvHxYMvzcVIPz3FwIqpxXlYrcWrbfnFC7XuxQTWbcUK6B/FwMqhxHA9lkTG3BfEWVemxUndvsVB4KHFs+q3w+TyAEU8LITCulqDxWqN3MVS+ODFZOrgxeJYOsbv94XGTYJkxtrs58WKjuRDlGUGRciYxERn1SfE3ZP1xB6FnMQXN0rF4WlJxXxhUETRAHxFWRe8RUDTikWtWA1FkW1rRcXt6kXUidtF4Xqkw+JYasVdS7jCenYjRpZwnEZCf7JGjehVRm1F4kV/2RBFnt4vRagk+0XLf09GteZ1RjJ1OEYZ4o9FBoE8xT7ol8T1is1F2OEvRhPQCkbRkTzDajwJxYC3kEWIw3VGjZeZRowZSkZDiwhGgOYZRk1zpEVPnkRFkX6wxO1NrMXainVFFD6jRtv58Ua567lGyTQmRoqOBEaYXeBFb0GcRbTZIEYgMEtGEcU2RmcELUa/Dr5FeVhlRTtf8kXg3MFFGq/ORVFaEUZVn19GolQpRm5ShEWPwqVEjLmYRWYVw0Xc16zE082ExZaypsRw/cBFKI1TRhiVbEbY31xGtjSKRg0Qk0Z8wYhGsFIRRmezqkXX4/RFIRAPRplKFUYQiQtGZhXtReBtIUYcGiNG5VBERtmubkYhcANG/hSqRRw8nkX8+G9GUlANRzQoIEfYkQRHas28Rpmql0bLwYJGEWckRpvEFUaGZ8pF8SO5RUKPrUV+DMFFj9M/RsWeLkZSJ6ZEnKKuxPwYU0U0T2NGO/CiRpE9q0atiJtGFvmQRlVwikbaK4hGX1eWRkt3P0b3ZJtF374ERfJBH0Oq8UpEE1A1RfZXq0V84aBF9cpLRXxhokT0bA/F1AntxFZ9k8RHAzDEdLVNQz0KNsVBYHnEe3KCRb0B6kV3HAhFNhrtxQmqVMZ/aD/G6AihxbgvDMXbaP3EnzyDxFWftMWyDAbGczcaxlUBDsYcvLXF54zmxL3jrMNPnlHFjdeBxb99B8Uf9GpESa4ORfU5E8UhzpXFBSOFxdqKrsTWVgzDy5AExaTfuMT3dZvEZvcKxB04sMSn6HTEHbiBxV66bsUQKY/FEhR3xb/shcQYBBTFu5YUxFHaGURFR/LB5WHhQxX7rUSJQYpEcD0KQZVDjERTBbtEE5CKxdeS48UslKnFsHLHxOhIlMRsePrC0QAIRMDKrcMbnqdEkX4PxUCkiMQFo5LCfNADQ1N01USoNcVE8/02RSsHXkWPU5xFgRV9RcRCgsSEfDjEfNAhRXgLBEWdgKtEQIKqQ9EiA0QHPURFa6tKRUtZzkRMpuxE+8snRUVYH0UFtFdFsVCsREmdSsR2T/JEdBNFRTVe/kMg0pxE5IMuRBX7/cRdS7xDsHIRxRe3UUMBzTxF06u3Rag1dUS5fBjFJtOPxYxKw8QhMAdFCteYRQaBGkUVHWlF61FwRcCKqkVw34pFOpI7RXJ5MUWoRi5FK/YnxOm3dcXNO8bEZDthxI0ohUMIG65C1AkLRULP4kStaZLEq61oxUT66MTgLfLE7toKxXGs0sSeXunB5dDBRE7RH0V78hBCzO6WxZ+rg8UUrkvFIY7AxEyVJcVtxSDFy6GSxEFg9UI2PJ3DoAlTxaROC8X/kJjEFmrORFrT5kTh6fnDImxqxJ+8Q8W4r4vES9lrRWznvEQ177zEm1VQxaut58RIvwXEHcnwxOeMOsR3rQDFaCIgREVHHkThekrE6gQbxagGpcXzH8PEsVAVRd0krMRcj+HEh4XmRIBIo0STqQJB/Bjrwyo6ikTEsWbEvw6cQJkquMN0k+jCzvdzwrn8wsS3QI5EDpybxE5ivsSx/6nFa4lFxeSDgcSGuATFZia8xaoxp8ULJK3EMzNKxVVBCcVlGcJEzzeARVBrlkTu6wXFV8qaw3WTjMSDwA/F4foNxQTFmsQHX0jDibCvRFioxUOEni1E1AlwQ/JBlcQHzhHEkxiswxe3n8RtxSrFU3SdxLsnaURYOdjDZ7Pyw3VxgsTc12HD/BiWRDGZiERa5EbFCtczxZMYYsQT0AbEc9c2RE8e1UTjpTNDTtFRwtejoEKVQ8xE845VRCbC98STqTjFoIlgxccpZ8VwTjTFqz7SxKfXU8U6kkPF7J7XxDvfb8RX7KPEXP4HxWsaWsWVQxHF4zamRNjfEEUQx+TEL90hxTXvhsUGsLvFUGuXxVArocVvgb/FKL69xSXG2cVaZE/F+u3LQ18HZsTqFT7F4C0gxYmwOcTqlcrDMtVnxeXQ2sOIY49EorQVRCbCzsPysIdEMQjpRIMv9UTecUjEZvcOxTA7EMWuR41DBkGIRWgi2EWkH89FRUdrRdtoesSrPu7E46WLwpMYBENlGYVE1rRYRW4SSEWNBtVEObQ4QwDe7sTQs4LERUfCRPKwcEPRIoPECySlxBDHfkS0d4VFocXPRfiCrkUGATVFZveUQse6PEROooFFpb0QRYtbVUUo7dDEyVQbRCXkk0MHPdPE8IWJQ/MfJETqFQBFNICmxPkgHsURpZ3DjLkJREW2pES84/lERwPFxAgb0MQJ+Z1E7us8RYqOv0XtzYVFibBfROHpwkTsHkRFFfv/RHBfCkVgdjVF7J6sQ5aQf0Sz6lBFK4cNRdEAHkOnVyzFZuYtxTeajsUr9uTFzkgDxtZ0pcWYu37FAqsdxQgb2kM7cBRERUf+w+jZnMOWIXbEBsGDxSq6gMWKnzHF0ES/xBBYicIZYg7FDHFGxLHQe8Vf2AzG8bTExYKzlMUUrnvF0DM6xToB4cUpnLjFVTC5xM9mFUJ5x/bEEaWJxZWUkMWTqQXFyeW4xIv9s8R4ejvEO3ASxXuDusVvH+HFn+sPxlLWRcaG6XrGU9WJxiGfIMYeBWfFRPoFxOtiDMV3LUXF2IFKxVB8FMW0N1rE7C+rwkoMAMSt6UBFPdulRXI51EWitH5FskyqRQ86l0VXbA9FcaxnxOjZjMU2vDvFhF60ReDNdUYIzIxGVTB/RrUV8EXn6l9Fz/erRUgQHUYdZ3xGdqCCRtrbMUYVjBhEad6Hxa+U08QrNpFFw+I8RgYhFkZ3LQHCLq6ZxQi9FkUHnURGJCiJRqcIZUYYFeBFpHCARGGyv0Vu0oBF8WOPxaZbs8XctcZEbhJ7RtJPwEZZlrNGhml9RicxXEbUundGeTheRov7B0bOGWVGXF+ZRiJ8iUZ7g0lGMcikRa3pEcUgQbnEmnduxL1SVkMnYNJFJcQyRi6QXUXG7Y7FhPydxVYOVUSDQItF4BwDxepzYsUzIhJFu5YARrIdT0bWpVVGk5g6RkExiEYa35FGkwlxRrYE0UWFa0NFLBSbRWamDkYdqShGn8s3RpbwIEY1jStGSY4pRpdOFkZif3RFdg+vxUFgO8S1lpBGrIvsRrraEEf4aQFHLu/LRg6+hUY6EtJFquAeRSWGAUVRqQJGiLTiRbgNQEX8x9RFljITRvs6P0aU1ghGiGM7xcbtKMVc/n5FXJ5HRpqYgEau94xG6gWnRr9+zEZ3jOFG9mejRnPmLkbarDlF76fExM9mEcTJ5bREc0bYQ1UwE0VxG0pFHUk6RWlvUML5D4zEsVDyxM9mj8Sd72dCZKp+xW4SgsV3nN/EHNoTRYijlEVuo91DqGTPxbT3WcYWOU/G16MHxnsDfsUQ6T3E+MLexL0jh8VuI9/FEoPfxfX5s8UILC3FB98zRexAgUX8qZdE8JZ1xQpoiMUMEx9FoqMrRTMiHEUSA6/FOaP1xYbJdcW8dOLECYrvQvW54sQzRB7Fz/fKxN9PosRoEW7FwjWlxTcaoMWJsI/FLSH6xE8Nc8Vv8E7FcuhKxR/07ELOiCZFjnUvRA96ekTjFDlEcawTw94CoUNseCJEb/ALRCQo1sQME0jFsOGXxVKWU8WoNdjESL8FxRe3hsQMcQrFppsSRJRlQEP4Md7DR3I8RWJ/sEVHQ69FLGW/RI0ozURmZolFFJ12Regqh0XXoy5FbHiOQztfFkUjuapEPZs9RLKdg0PTvAJFHFqjRFn1wkSJQWzE/fadxKpgu8SjAZRDHhbwRNLeRkUOLd5Ds3uyQ5OpEEWlrDVFM6L7RMi2hUUkKHhE7J78QWDlssQr9o1E6+LnRNM8ikX1uS5FmLvKw39qZcWeXjbF1XjZQ+IHoEXhixdFaytARcKGskWYu89FGIRGRRNhi8TWtAfFTkBJxNej0MPo2evEe4PRxCexR8VDHAjF/fYFw92TZ0PtfB/E3SROQ1Z9TMSvA33EodbFRJT2PkOlvVlDJw+MxBPyLcQgQd3DA/gXxRAp5cX9dtrFB85mxSQomMSC4vfD7EBExZhMZcWrTy/FhevBQpLLs8OaCCFEk5hcRUVHVETjpaTE0ZFTxZhM3MS6SR7Eak1zQzXNn8Mlxp/FuB5wxX/ZkcNg5ULEPZttRHqldMOqYI/EvHQhxS/dpEQDiVJFKH7txKdXpkOjklpDiGPfxIxKGsOoNcDEzXuKxXZPJkPKQyhF5AM8RbivX0SmCuJD0t7ExHetd8V18Q3FI8okxZRlCMWwspLFu5YYxEHxu8NCPkTEMQjtxPypVsX/Ia3EpSwlxQ7tkMXysFHFyJgtRd2kDEVbsZJEETZcRDOiXUUkKCZFLhASxUCTPMUhH3nFTuI9xSzU5sTjpYHEt0C0xJyi1cSoxq9DawkKRYw5GEWsi4vCILCsxK3YGcXnjDbFGsBzQ3A96sJfmFzD6SbRxGKhDEQMkz9Et9Hww1WfycTtDYxEBTS/xFaODsWYu93E4JzxQmx4ykJhw5JEUI2nw+Ydb8N6pUzF0QCXxdiBVsUbnj7Fqk89xaD4GMWmigLFWKgoxawc8MRPHuTE8IUzxG6jQUQQ6QzFQJMWxUFg6cQr9v/Dqs9pxNhwH8UKxgrF/rLDxHh6ZMVqPIDFXOCPxRzrh8XFfqbF7Y3TxRJyW8UvTN/EV8p4xG1WZ0STqZJDcnk0xQNndsWaCArFHOvbRGx4VsTf4BTF24qFxG4S2EQrhzrEsVD9xCbCn0S5/FFFAistRHlpCsVGlJTEhHwORYNvmkW8hVtFSuo/RbieN0UepzhFzogkxOdq58OBlQtEFtmNRD7oU0Rm94jDXP5XxJJcNERd3FxEUI2CROELSUTx9JLEYUN8xZyzFsWk38pEzO5cRX2uJ0VtxYhEK2VNxIjS3sFFtnPEN3gTRSegaUPY8G5ERbZTQ6OSvkN++4NEp+gVxXqlZkTaGxTDDwuxRPAWq0QNT+PDgEguxUkMTMTrUajDXP5NROaumsSeXnXEvjBZRMj2DEWqzz9FpyigRfOOIUWV1OBE8sErRTOzQkWeXk1EerZwRexAmEUERU5FAwkqRVz+F0SQoOfEy/9ZxSV1O8VySqrFwob0xXgL1sV4euLE1la0w3o2jMSGp+dDZRkKw4y5C8NEaZDEvONUxQpXWsUMk8jEH/T0Q1pky8RB8dHE0ERgxTsfsMW0SG3FMhWKxdnO1cWLLKDF4kfKxdqbXsVm91jFzeqKxS2hccWU9gPFkCAcxfiTpcU4VlbFCYq/Qwn5QMJei4fFMCrtxUtZ3MXFT5rFjqSxxVfKDcZ2T2LGl45gxm00Q8Z/WaHFc9cyw6yLLcTfPnPFtNmKxfCFG8WjEgzFlpDexFWf3ESfGmFFzxWlRYNAN0XLkL5FC7XARb/MA0YeBbxFXwcGw/U5uMVZhlXFUKvaRSoJeUaaF4VGnOImRqW9u0WEHotFr+W1RdY0SEaF2pRGF6abRlFaWka/jqFFJ6BmxYGVnsVEuolFai0iRjRR7EXvp6NEKRyYxciYFcW11fNFQKJuRr8uL0YobYFF/sORRRfmskU9m+pEawnyxP32vMUaL9tEkf5lRmUZvEai9K9GIh1tRtm9L0Y8LHpGE5GWRrF/OEaW0KxF/+FURkLvjkZYiD9GfT/tRf8hgESGyVPFU/SMxdYWicXCdUfFwFvyRKdoSEVZNZPFmugPxgJansXYX7pE4xSbRUp7IcSxUODEuF6cRTcao0UCa5FFdOS8RcnFAUYX12NGvhCBRnSELEZzV0hF1Ik4Rc+mskU3ePpFf0ofRkdSRkY7fzlGsRAgRuN2kkVCTwhFnKIIxT7oZcWE3sJFiKLdRqCKEkd/CPlGoiWCRj3K3kWJsDVFqZNMxQaB0sWSumzFcA6sRR7nIEbvSbBFztkfRpxTHUYuEFdFDeCNxN21nsXTK2ZFXtpNRhWsgUbEgFpGPLyERkGRw0ZjbuFGlz7LRpTVgEbZDrBFns3aw9Y0F8OSOuJEgIiQReFpLEWPMVhFzF3jRCDS7sRLSJrF+m1/xYtsw8R56SbFduAcxVMFQcUPHAzFt9H6RLWmXEVK6i9FgcSqxT4XSMZM5mbG8pAjxmczP8XZzvzEFQxdxSmLgcXCdevFGjEbxqGnpsX4wlxExf46Q5yi+USbxPJEUpaRwqabxUS7lmpES0ifRYofqkS4ng7F8IWcxfgxlsX7Ov1Ed74RRHPGNcXtnpXFrek7xRsNqkRZ9YFDbbR9xSCB9cU1bybFIv3OxNhfVkPl0H7E4zYZxR1JSsXznyzFtoQ8Q2UZOsSmecdAj8K1RPHSf0SZKsxDpnkVxf+hBMX2BuzEl27hxETpFcUlBjjF93XPxJAP4cSY3dvESJCAxZayu8U/xrPEFzchRYZJREXkAylFAiudRYg0lkW+n0lFsHJuRSBSEkVO0ZE/RUf3RBgVC0XmHWJFj1MERZtVv0SxvyBEBgFARW6SZ0WvFDtFwagkxEkuH0MdOKfDPugRxNxGQ0Nif2xF2opLRS5u90RdSzRE3ZP+RD2bnMSpEwDEImyUREXHGEW1lUBF8gGbRcsQOUXQRCbEFYxiQycxgEMi/XJE0LO7RPWoL0UldZVFFupmRblrfUUo/ulFPGz8RVD8akXG3GXE4C1WxRZq7sRxrEnEQj4ARH/Z7UQFo4pEufwxRJMpN0XZPShFEMc6Qih+qsRc/u9Dnk1exbra9sQHzt3EnDOWRH77UkUzM/xE/tSZxLsnVMX5oKHFJSSxxb/sgsVm9y3Fq88Bxc2MkMXMLqDFfGEgxUi/gcM17xFFwFviRIMvVUWd76pEfa5ixCBBAsV84VvFiNI8xeU/vcTecZDEESXIxTCq18Xkg55D0QAcROAL8cScEfvEYFQQxLN7osR3LQ/EzpmSReU/u8R9LifFy38+RfOORUX0bGxE1JqGQlfsAcS2YsVEtoTBREMcjsSzWdZEVn3bREHxA0Uo7QHFutoVxfOOacXJVDvF45QtxRc3FsVKe63Eb19FxHUC5kSI9HHEajwFxcoy2sTQs6/EEMc2xYEEF8SL/ZVCs3uURApol8SvJaTC2T01RbfRkUR56T1F6nMHRZFtFsX3dbBDiGMFQ2znG8M6AZjExLHwxNqKGcSCUXtE61GCRH77RERUUi/E9Nt0xTcaEMPUGiJFa5qARGZm58RlCFTFObQHxV4pc8PHmOvEYcMxRAgb1kN0k8jC9SidRM0qVkVTdKZE5h1lRLlr3cM3+I7ElAcBxVtxkcUG8GDFpgokxVRjMMU2q03FWyDbxEw3ocTOiJrE3gKexL+ON8WHp4vDaJGSxBgmB8SzWXvEDi3RxEkMQkIEVp5CDU9XxZT2DcXHqSDFXD6dxQPJ2MXTa9LF/JixxUCTpsWRXGjF/BjXxLsnB8WF6z3ETKbVxLbzCsUu/67EjMoXxS0h28SAt3zEvOPIw+7rVsTO91dERpTfRMGowcQaLxnF1eeaxIcWjcOt+oTDQq3/RET6cEXNjJtFQIIrRWb3yUSTqUJCHPwLRXnHEUUqGLVEWuQaRRV7f0XYcBlFs2oWxUS6rMW1Fc/EOGfvRCAwWkXcteBDlPZAxEFgYcRDiy5EhskSRSnLNEQD5yfF3uD7w0md7EN1Ah5EFYyzxJI65cPF/qFEorQJReyvWkWnVytFw2RARbBy4cSrrbRD9iiLRMNkFsRVMKXEYHaPwfmgfcSaCPPEVg43xFdbSUMr9itEguIJRXKKO0WBhDpFHoWMRN8+LUXvODdF2huXRJ2AWMTCFw9FOUUYRe5JSkUBPJhFYn85RRDH/kOuRwFCj8IQxYx5oMWONZbFVTB2xWHDacUIrGPFZRkgxIC3/0RrmtNDbcUURYlB7UTuWt5D8x/Ww8QxicV0k3TFWYYYwlkXDUX6fgVFzF0bw9topsQpC4XFGbOzxVioDcWMCoHFrAtFxS2hLMUgwVTFzapLxeoEFsVcfmjFfjuzxRaZgsWe3mDFmExbxH9IZUReyxzFOgHFxROQ1MUbfPbFB9/FxTOkDMZogkfGd7xqxkw1FcaMyljFTtFBw/yH9MLF/gHFNd4PxRLyeMWKjv3EHcmwxLlr6MSvJWRECkY3RfF0l0V9PxVFu/iPRcVPyUVI0KNFK4daxNs5u8W0N9vESBCxRTTvb0ZW7p5GcTtqRl3t1EW24jRF6femRbHfD0br0VtG+MKURru4g0bIh7xFJw8qxcIGSsWNBsREWKjqRS/MEkbfzzlFX5isxAKaUkRqfOpFPP0fRq2pF0bJJdRFdy06RRlzQ0T+Q4JFXI9aw/CF7MQmU/9EFV01Rr1Rl0aQz41GxBFRRoFVP0Z+fYNGaGGBRsMET0YsQz1FtmJdxI+iDkZOgGdGVd+XRfYoDEULNV/FcB0TxvcTxsX2FxfFrwOmxCEf90Q9myVDhgn6xbcgBcZTBQvESvuLRRsN8EXsQI5FKH6gRKNwYEXP95lErPrwwxNyIUUr9q1F850GRovsDUYRtjlF0u8nxYXrd0SJIQxG7C88RlnmN0ZGhThGE9ILRk0EzUXlP0RCS7czxbGuT8X48cpFf5iyRrid9kZGdKlGJUQDRvUoJkQZcwFE2/lexEVHhsV69obFYOUiRDm0/0VEeGFGenYURq7nD0YTIeZFrIvjxA+LZMWTGMDDVRAIRm2FQ0YObV1G8j95RhLkp0ZK299GgRTXRreQgkYl9YdFBvAqxGZmhsMMcaxE8rC9REkuXkXvCYJFONYdReoEEMR2T57FWYagxQTWJcUfY0TEWYaSxdNcE8aVFLDFt9HoQ9wGoUXqlQBEgObdxTsQP8ZAQljGQj4IxqgGm8VH8hLFzF1KxYss1MXviQ7GttMmxiUEHsYMsaTFc0ZbRSDSaUQ3iWTFiUHqxL4wfcSHVoJFCqiXRQ3gJUN0NXbFe0PPxbn8Q8VoUYfFQ62UxOau0sSw4dXEm1WsxEKttMSUZchDMCo7xGezEkRO0f3EZaqQQ84Zm0Q2PBVDglFNRDAqX8RbQgpE3gLxw11tysQVjOrEZmamQVZ9tkOSXBXFWRclRLTI5sIKRh3FXW2Bw7KdE8QT4RzFXrpaxbQ3b8VuUpXFGq+oxa8DB8Uy5ovE8x+Ow/TbK0UJimRFrraQRH0/yESxrkxFQ4usRSkLikUVDBdF93XgP7wFIkRQa99EY12ORNVWRkRwPa5Eak14ReCtTEWtaTxF3SQWRXnHycP+QyxEdo+TRd5xU0Xu68pE5p2YRcoDmUVIPy9FHoUhROrzOkWoxgVEWYZ0xZyig8V4ehzFz9WCRLdREUUOLWhEHidoxSPbM8TF/o1ENrw7RdhfSEWPU49FH6PXRf5U60UkqNNFsozhRR5W20VMtyFFrBz6Q9XnvsMtIRfEMzODQgwCvUQyZgdFCteLwzPEAMW7lgTEEaWJxCEf9D8r9tbEvp+2Q0MLKcW9QR/FYHaXwyqpu8QukIPEQ4v8Q6g1jMSEjXfFr5RKxWIQWMFp3pnDJCjnxIMvTsSGp7XE3bWaxYj0FcXtDc7CAN5QRLraIETWxQXDj8KhxAe9T8VbQrLD1AlcxGez58T8GPLEiTAMxYzKUcWfq2HFL91YxJXUGURjXWLEeVjdxHNGxMOR7VRDIR8ZxTLEM8RmZtnEg++OxY51psSQDzTE5dDiQQIrX8NIUHhE8/1KRBDYJ0VrCTrFDAKxxIFzbsPNqklEsOGPROvirUSJsDPE5l2RxZHtFMX+1KjDi9ugxKK0vMRDi85EuI2gRPUoIcXjZaXFRpQixczujcMG8AbEBoFTxdbF5sTn+7TE/lQ+xQpoukPlP1bEhVrDQoT8oEUnoMnCLZD8Q0p7D0TQRKJEdk/FxIj01sS2c07FO18BxUvIO8T1uYLDXI8ARET6q8R0k97EC7XpRJtVvEQhsI9EowGuxDf4PMUwKldEiNLKRHO1/UP8h7NEbcWVxEi/mcRXW+5Ev+yxRGuaY8R7g2dDxkuUxHo2K8Pz/ZPEMCqixFg5s8Sfqw/EldRNxCcP0MQtIdvEFD8GxUwV3EKCc6XEjagcxc27dsVLyNvEU5YKRYEEJUPdEwrF1Xg5w0mdiEOUZUjE5IPsxIxKZ8XW9MnFWcbdxdU4xsWApjbFmLssxHPXksJvX3XFCtfuxC9M1sIg0p7E2orTxC9MNsUobUbFTBXFxJf/cENifzNFxDE7RQFNLkWGyaVE6pVaQ1HaDsXznxfFeHpRxDwsQkVUAbRF+Y80RZI6zcNPHgZD8IVBw3JoscNN8zlFjQZpRejIGEXx0i9E/BgzQoEE1cNRSZXEI9ufRHh6zkSBBJdEgLdKxBGlDUNAkxBF4kd4RYGVj0WgCSlF2hs2xOQUikTAipJFw+RbRdqKiUThekJEO85mRR6FnUX3ZG1F6SbERMpDD0XXo6lEMuZSRNqKuEReKZtDgCbCQXct6cOTGDhFBMUhRAbwBsMLtebBC5PpRBlRTkUjyltFlrLyRPKwGMNxGyXDpT0ERRWMX0XXo/BEbcXnRMWPTkVTdNlE/KlJwzMiJ8VyeZXFlGXHxHDOaMRmd3/F376yxaKjhcXQRLPEEhRfwse6h8RfB9ZE3SRkREi/mcPnjMxDU5YNxGQ7N8QbfP3EzapvQqX9qkVNczxFZ7OsxEalKMWuxw3FSC75xNXnscUehbvFVv2fxR6nosVyitrEv31XxO5awcSEfITEokWVxLivgcVs+AbFjSjBwyjtX0SaCFlEwnVqxQaw9cVlCLrFrwPjxQefIsZMplrG0n5sxgeuNcbua6DFRpSuQ8sQrkRoIsBDrxR1xaWb88TFbeTEVOPCxAAAIsSSOgfEPL06ROHp70TC9RdFSYw6RehqhUXoWcRFT6+ERFgoX8WX7gDG8kGuRI03TUZmN4pGOcV5Rk3EBkataThF2PBBRc/VvkWmii1GNV5zRuOWVkY7385FwZc4xdobX8WopFtFkOAqRq7WAkb0bIbCkxh4xeYdF8MGkg1GkO9gRv+wJ0Z1AsBEMCqBQ5vEwkVAE41F/IewwzVNa8VioTTE6GgNRjwMVUZrqWdGdHVFRkcSPUZn1TJGBbR2RiK7VUaZyhlGTSLaRQe94EXiBx1GUvYyRt2kd0W6yYxFqvGmRQUSWMQ5I1JFBFbkRXbgIkTzfVbFMubCxFfbQcUYBNHEPZvHRUU2M0Z6xUtGKbrhRSZTmUQCKx/E4li/w8V+EkWu1glG0YIVRg0P2kW9Us9FQwtJRbwF3sOBBAdF9FsCRuvxPEYuP1lGGKQ8RpJ68UVGpTJFKhhPxHctMEVE2OlFTOZbRq+kuUajYqFGRfauRRBYcsUBvJLFTtHNw8lUo8SrbaLFhHynRKVMHkbdZG1GV7t5Rg4eCkaC4pdCl248xRBY/sRQDdhFIv1GRvsLbkYAD1xGsVB7RrkLy0YyhvdGBfPdRrmrfkYl5KFFyeUrxU8vecW840hEFYy2Ratt6EWhVn9FexQlRS2yTcTWxTfFYOWIxbE/EcXQInHERPomxfSsjMXXY7LFqs99wwmKkUVXW/JEv+zCxYQcasaJ0GvGckhFxnvy3MU3GiDFY10ZxfTsw8Vp7wzGCYomxucsKMZQ65jFGsALxNto4ERJLidD6BnMxejZjsVTdFxEG55BRX3ugUWxP2jF+r7TxVQSzMXvOMnD2PCGxPMfm8ShVm3FyrIixQ969sFKexvDw2QSxMh2uMXaG3HFne/LQ3EbhUMbDZFEjErrxAgbl0TjNibEVg4WxVKWf8RQ/KjDJXWHxFkXMUQGwYlFZvckwzAZSMVrmjXELMNexeHpA8WWssDDW7HcxOMUFMW9wdHEw9OdxNqKMcVxLJHFzF2FxGurEkV9HUlFih8/RcZLLEUvHaRF/Ic/RQgbEEUepytFaJHVROMUxkShZyHEi/0FQrgehcTS3lJEhJ7dQkItS0VxrO9EFfsdRIR83EMDCVRESFCvxDVeEEW1JkRFoiM5RIDIIkW4L4lFImzwRLKdm8P0bMNE3nH3RGHDZ8Q+VyNDyeU7RC5uKEV3PhpF002CQtGiScUQ6U1EQk8tRem3FEWX7ihFi1ttRWXI5UU8jhhGx6nwRUmMdkUzM0VFyHbuRLTIrsTTTeNEu5aCRDVeOsHl0JLCcE4IRX2unkNpADjFjQZ8xHct+cOuRyHCUifZxN2TtcRrCXHDLGWfxKRwt0TVVn5EoxIbxRKD+cRhw4LEbpIsxXlHSsVnREVE/yFQRRovHUMrdgjFFtkwxLx0lMQ0EVbCQq1jRdMr1kTXo73EGw17xclUs8Stad7E2/mKQy5uFcQbngTFaW9IQ5duXETS3p3E7C/Dw5vExMN/2U/En6stQ3L5o8Q2KxDFIY7exDjWH0QmU29EFYwixOoEk8XcRkjFxQ+ZxUI+QsXKoa7EAd4MRSNKr0RrmlVEv+zfxNejQcV6NnvE7msqxeAL/sQJipvDfGE6RKJFCsWKH1DFRdiExB90A8X95QPFEoMsxHL5gsRokW3Bp+g6xMNTH8UcWhfFwRdCxPOOTcRZFwHECmg/RfCF8UPHumBDmggHRPs6FMSTqTtFIR+0Q4v9BcR6pdXEPnmSxNXnysQME0fFpN+WxLivmMSVQ41Ej8LFQi2hD8XlYRbFSntgxUtZ4cSC4pXE8IWFw4PAekQxCDzEK4dWQzOiU0UKRgzFpSw9xch2/sQtIdvErfqpxBdIFMSNBozFxzpQxbsWX8V1EwfFM8QFxKs+18EVHSPE3bWDxP+QqEQyxEVEe4Nfw0alGsV+HRLFuyeAxKyLj8M+eazEaW8xxfD03kPAW2RE4ekFxYubiMXSb+jEL93Qw2PdbMVfR8jF4UsLxsKG68WcM4fFRpSsxHEbBUPKsgJFx7qWxMoyY8WZKrrExtyRw+YdV8OI41PFram0xW+BpcTqlTpE7msQRaHWYkVs59REkKDuxBPQFsT5oB1EHTgFRdcSkUXC9UJFeuWKRcgHL0XRkUTEhHyJxD0KC0T0bABEnzx8RUGgpkV8UDxFxf6qxBJydsXrUUfFehR2xIhjhkRZ9V1ETYQ3xGSq9MTpt/VEt8C7RS5ubUUEVgBFJXWiQlmGRkR+jBRFj0I/RbUV30SvAztEiPTLRMSxL0V5R39FILBjRfUoSkUhjsNEI0oHRBcmu0T6XMBEyVQtxEHxvER1cc7Er5Q1xP+Q5kNs59JEu5arRKROt0Qr9ilETBV6RDYacEQpXFFEPXnww5XUpcOTGKRD61FdRdJeV0WXf1NFK2XqRN5xGMTPd0rFSUyyxUATM8Wcop7EkguOxcpDs8XWtEPFi2z7w5F+cUTWNLfEnRGSxMKG40QD5y7EXro2xYvsQcVB8RzFEccFxSPbOcQW6h1FqLU7RY2XCMUfo6fFULy6xRqvi8XNqm7Fir3gxY8T1MWK38vFWzEwxRsNvMRaZEbFFV2ExXsDGsW2hDjFvAUqRP+QC0WBlTHEYHYuxdu5s8WkzvXFTLULxoubJMbtrWLG/3B2xrHQSMY2K3/Ft9HFRCxlEkUj2xHDPE6dRO84tMTeYGjFpb3jxBxamESbRE5FpHBARXa+9kRSuGFFZneuRV/27kUGAVVFnysNRZ8abcUAbzLFbOdTRB+08kXUiUZG/NgxRqqP9kU+aJVFJsI5RU0i50V550pGDwtIRpAvWUZDjQ1Gz/evQ22W28XTTULEFRsHRkX4LUZdLatFuXxRxeM2w8Sv5bNFwehLRuiqJUbcxs5F5/tIRbrJa0X/YbZFCD2cRXxhgsKASJ5E/vLhRd7ickaN91lG898KRs6oDEa8NGJGgy9vRufsNUamiuhFPGy0RQFNCEbWlDNGfX0fRno2y0UKKKZFUtb/RRFHFEa4nnRFBXTXRZL620XfforFdt4sxlWfQ8WfGj5FEEdwRX2uWkVAArZFe/IqRgyCRkUND6LFE/KQxZ0RBEVcj/NFBXQoRu9JEEZWDslFN3juRZtmt0WRfrJEXrpSRfaIFUZKGxBGifAzRh7WG0a2YvpF0yupRTC7QUUQmORFq35qRpn5e0YncYFGNqtVRSjtOMYQCS/GJyDJxYRNv8XVeK3F4rgAxt0kfkSmGRhGb8FMRrxlCEYP+jFFJ6D/xLdAg8X+1PxDUHxeRpceqUYgUp5GUJ2mRms5yEbIXgNHHOwCR8qBxUbUSwhGuWs7xL3jDcXQRJjBUpY0Rd/ghkXQxApGWZfBRd/guESCYlHFYBSFxXgL6MQqOhJCZQgXxZ8r2MVeKcXFUrgQxAgsdEWSOm9FDv67xTw9dsaC4Y/GIHA3xvWodcXV5/7Earw8xRMhpsXMDjHGb0FVxrfgFcZuEo3FZRk3RZrmyUWmeZzE5/tqxaUs5cS62ipCN4kfRSlc5sR5B5jFiTD9xVP008VtxWDFbhKNxH4dk8V+jFrFYhB8xLKd28O9wZDEsh2gxXuDH8WF6/zEW7HPxBKUBEUmU7/EzarLQxSuV8NSJ45E2U4uRTCZKsJtNHbENV7ORLBhJkVPHkbEW7EXxOoERUXfvjJEPQqHQijtd8XR4qfF1ec9xYAm0cTHOkLFDq2Oxf/QssWad1TD8x8eRECkC8ToSDZEUpYbRcnlR0Vd3EVFrvbCRbZirEUmU5HDeUcGxZMpM8WRfitEnzycwvkPgMRSlkjFlrIwxCL9iUSHBTlF0oABRSuHVkNseGzEQWDaRJaQ2kSDnvxEQs8yRTVeLEXWNA9Fig5nRVMF+0M5I8vEeqWMw2Zm0ET6XAFEmaovRdzXaEXZvUpFnl6pRM9mT8QSg+fEke34RN4Cc0XXErJEKUtNRQ4cqEVxbMVFk5juRTe4lUWLbKBEryXExOVQgkVHA4BDyJikRPyHzET7yyxEYFTFxFioM8RwzohEw0JJRIAmgsK+MBpFaW+aRbpJgkULJDZEzF26RKkTrUTiWCfEjRcLxanCm8VbQoTFqYLDxN/gDcU739/D8WMHRR4nWkWQoEZEjuSUxHVxx8Sfq0nEryU+xIv9w0S/DoVEysNSw/VKHMXarDDEsgyxwfkPmUS0N/RDujgzxRWdGcUrh6BEXdx8RPP9rEPRIqTEBbRhxeLHnENfB4pE16O8Q4v9lMTwhYXDwReSQ2ZmBER2T6XENV4KxIMvqMQ/NYHEV1u5w6mClsSnaB5FcM4BRfCF2ESJQdbEhxaMxIenFMVtRUzFF0gJxbfRtsSjkiTEAG81ROYd6UQl5D3ESurgxOjIK0Xk8qhEA3jHQzCZwUQubvVETBXRRAMJl0T8GNRExtxVxLmNikR/WTlFZYj8RFmGHsRuIwTFRwMsxG3F80QawFNF5PL+RBc3OMUVHUnB7zj/xDqS1MQsQ9xBZQgARautzkTQIvHEpM4Jxccpj8Sb5pzEibCyxGiiZcWYTAnFibA9RAxxtsS1piHDpN/1xGnemsUi/UvFMJlKw1mGAkTlP9VEexRExL9sPsX8GHfFZmZPxeaubcTWxc3EowGexB9jPsXcRhfE+lzdRDhn/0QubudDGJWUxPKwr8R7g7/CJeR9ROeMAsVdXGHFGfNYxc077MS560nFPleTxQxxXMVSuK7Fjdegxc/Vh8V6ZavFWLkXxRUdAcRuEsbEmN3AxARWGMTheifFrsdBxR6nHsX1SgNEuB7+RATFosQf9HZEhHxkRSZTvES0N6zDNjy2xBlzgcXmvxbFuycJRRlibEWYTONFB06TRR4W20Qi/QNFnxpPwiO5k8SNKFXDhVqbRNgfo0X4wq5FVONxRHa+x8QAb+FCvHSGRDVedERWDsPE1wFxxcKXB8VQa45DjuQXRYYn1EUzojtFMub0ROqVZERApEfDfNCAROCcwMSS3DPFsi6ewjVeRkXXkktF8BZKROTygMSR7QlFL4y0RRiVmUS9UhbB9ShURAmKnsTUmlxEImypRMVt0cR3nCzFxEIJxBElL0U1zWxFMCoMReVhh0RTBdhEONYDRVN0iEQ5tAVFf9lnRIw5KUXUCSVFqMZNRNVWTsT5oATFAN5uxQLrt8Vpb4rF4seQxBQ/BcWIdELFTkDYxOf70USQIB5FMzPkRG9f98KtaWJEXI8iQxniEMW6SQnFaysRxQgbU8VLyLPDrfqNxNGALMUHTkvF2F9NxevRbcW4HqPFejY7xe+4UcVm1UbFvw5IxWxnBMUu/wDFwbllxXCOh8X/IazEF7e9xBDHOsTHKebDR7KVxU9epMVrK7vFMhXGxXd8MsbuK27GyCdhxniLGsYiW9DFLm6ZxOAtq0RfB55CzN0YxVMFxsT2l4JEO3DcxGkAKcU5RXtEROmHRXq2eEXYcDtFy5BvRcqhmEVm98FFDAKXQ4R8L8WhRdvEyyEXRXSEDEaHJTBGJtPrRaIj2kQW2S5CbpIlRchYm0UZM/dF0RGBRpZQcUbsTwhGTKayRKz6ZMQwu2dCf+rJRf6jDkZrGhBFAIA1xRnzFsUwatxFMNtKRtUYU0bqxO5FF6ZMRRyamUWccwxGGq/DRVBrlUQs1J7DiVKeRe+4HUbIlilGmugHRieP+0XJRVBGJGhwRjDqUkYG4RBG2T3WRW70nUU9W6FFQeCCRSxlgEX8R5BFOtIGRrDBb0ajcmxGRcfPRaPwe0WX/9vE2b09xly+AcYquApG3lFTRggbGEb3teVFrBzBRZJrDUaBc3rE3PdjxmO9LcaKH7tDo5ILRleswUXM7sXDB19YxB/0nEWuh65Fpb15w7UmI8VaE8hFchkARiK9DkZBcQpG4sf2RfjxyEWt+sxFQs8PRjohbUa9EjBGfyr2RSzDBcVTZVTG8ZIxxuQD3MWZmTnGqnEPxi6/xsV80EVFBEXZRVSB5kVHQ41FEhT0xAwCC0Rq6/tFAMBqRncco0Yt4aBGuN6TRtiQxkZOIP9GqtEAR69kp0bix0hGqMZjRXecGMS8dInEnzwKRLBhn0Wk8JVF3yCpRRc3VkVrCSXEP6TyxFCNAsW/fWPEJzG7xHXCp8XPd8/FX/ZixR4WJEUwOxBFmLusxZxRasZwnpfGc5dhxuG63MWvA5zE9GyexA4tlsW71gHGh4VOxgmZUsY1DcPFiv1lQ5i7PEWBBExFbVaTxQS2CcY8LILEzYyARWxnJEV78nrF5s4Rxh6n3sXXIyjFfT9LxOYd9sTctcDFkynkxbZiF8UgQTDFM6IkxbWVs8VAglDFhA1dxHqlosQ7TrhEp1fqxNBEv8QjuWZFWyAwRToBxUTSb8ZEoPjlRGpN9kSBc09F+tweRYqOJcVB8QPFTYS1wwFNjURGJdHDcD02xbxjasWBlU/Fw1NnxfP98MQNIIDFsi4NxbTIsETqlWBEkX47QxxaNkWe3r5FKD7zRW6jqUXChkdFdJPMQ5ayLETMXTPDtaZxQ3uDp0MSg4JEglGiRBrAi8SmecdATBXcRCL9U0U3eAtFI7nIRNQJhUS8BSZFtaZARRuezUSdES5FQfEERb8OKkUYlZDEO5+XxRsNYMWk3+JDQr4jRR5Fl0W1ppVEvp+ew4Va08PplWzEvp/2w/yH2UQGAUpFjZedRKD4gUXSLwxGLi6+RRhVg0UZcxlEKqnVRMt/6MRgdsNEMubURC2ymUNYOcNEorScRDy9lsMQWAzFDwskxbTInkS0N0JER3K5xG4Sq8OF6ydEGXPWRAdf+UQ3GrVEnBH6xMxue8X2aI7FeYerxXecCsVbwnTFJlNqxbx0gMTBqDJEaBEFxfjCy8QAb85EarzNREp7S0P5DwXECkb4xKutA8Xzji3EXI9yRCv2l8P5fn7EIR+wQ3S1F8SjARnFM6JbxU+N9cQ6kotCVTDRRCXkecQGgZXC7Q0Ww1TjwMQbnqZDXVwURWIQJESGyWXFE1AQxUW2K8SPUxxEnYCiwwukSEWiI/nCqvHqQw1PZ0PwFlDD4JyqxA6+tsTKwzLEsVC2xPr+BMXMXbrEIFIlxWTMe8ToaoJE+zroRMt/78R/SHVEGCYPRYYncUVnM4FFUpbPRHec3ETLEBhFIEE6RfP9wkRVMIrCnDNQRGx4a0X8GB9FJQYhQ7uneMXLEM7EaCKQRWNOBEYjShNDHhbzxPKwhsTRIltCKhitw6RwrcI4ZzxDrdjcxI8x7sRVMIpDuWt5w8SxlET2lxtEGfMvxQwCt0OU9utERhQkxVUfJ8XtfJbE07y/QzOiGER7g19EyAe+RNSaH0W5/LdDOcUZxVpTT8WEnk3ADU+sxAMJVMRgVJjEVGMUxetRzMSqYHbEjnWbxBPQUMS7lpDBxf7SwzwsWET99uFD61H3xPCWdMUjSiDFZKrzxKIFgsWezVfFxQ+cxZ+rw8Xix8rEh4WyxEYlsUNDHLREodYmxEw3GcVqvFjEeOlexFz+o8Ipy0REvHTWRGuaSkVVMMhEqYIYReyAp0Uv3Y1F847oRILil8NKe+LEILCvxDF3QkUTYcBF1efBReRyMUX+VCrFtFkRRKrxDkVSFhVFv44HRRWMskNqvGzD/rJnRE7RncSsHPnEio5FRZrIiUVvgYBEQ62axAn5xcSDwJJDhwWJRY9CUkXoWY9FeqXIRDC7F0S0yIJFKUseRf3lD0VrK6ZERUe4xFK4GkRokeBEYHY8RTXeNUXP1axEnRGaxDtwQ0V1cRNEUriWxOkm4cNDHP/DgLdKxMt/HkQYlWJEMXcORaAJEUVzV1JF9ahQRUmdS0UMk5VED3rQRELP0EQbnr5Ce5QJRdGAaEVBoI1FyPZIRaCJtMOn6P7EYUNTxeyvp8WLrOPFZpXgxbPqgsUT4RHFfR0YQ42XlcRdbbBES8gxRT81CESL/VPEDHHUxG4S78QUvzfFXW0rxL/sqEQm0y7FdBM/xclU+cQeBXzFjaiIxdxXRcUUP+nEZZkwxXNGFMX9ZbDE8WPQxHSTJsQzxJHEc1dfxcFXvsV/yHjF7lrsRJOpaUW2YpZEak3SxKOS1MX2RtTFA7jqxQhMCsY/pkHG06tuxlJ4IsZtVhzF4sdYQv+QbsRy+Y3ErwMbxehI7sR9P0vFrwPWxHa+d0QK16FEHFqQRB6WIkVJDBpF8WN0RfmPukW/rM9FsGFWRfjCkMS0yHbFOgGMRBbq6EXZrlBGDtxNRn478kUSFL5E/5BiRIHzX0VukgtGYdItRghsV0bYfx1GS1kKRKAJfsUmU53Dz5XHRfGyD0ZyeaNFSzdmxY/TT8X4cZBFQn5LRmurWEY7DvFFPE6ZRVbOn0V3nNVF8bSSRcgH6ETHKY/EtRWORPH0s0V3HBBGiv3XRcjHjUUyZpRFtZUoRuxASEb+4wNGI4r7RWxYJkZi8A9GixuXRSXkOEXvOI1FyZQ1RvyXjkbNSr5GqPS2RluRQkafPI9F4zbKwx1JJMVHATZGw/MFR3syBkerDY5Gf1k9RklON0YaMQ5GImycw0CEPsaRnMLFSzetRDgngEV4C8tESZ2bxFInuEQr9tdF54yPRXctQcKcohPE2qwCRo1Xd0YA/nRGb1BXRlCtTkZ0kztGvBQ4RvGUQkZUAVFGJWYARvlPokX7SydFIFIHxYDIBMV0k5XEQBNOxYOAhUVWjvRFpoocRgW0wEW3USXFEaXJw8iYD0S6GtxFuO19RsHHnkbvN7JGaf6hRmJQtUbkUvdGpUz6RqR+uEYzs/RFZncRRURpUURK6uTCne/uRKMBK0UkaJlFsPJrRZXUQUR3LQFDCmibxIJRlUTecQ5EvjALxaj1mMVWDrvFhHx+xOMUd0VOQPhEkW2gxc0KbMY23JTG9Mx0xv1lwcUQx3xEE/IERcEXHMVOYAXGIU4oxo0oLsZv3+DF0MQlRfmPk0UyxEVEjnWExacosMWItIrFPXn8wwIJcsQ/9Z7FHla8xc633sUOfqHFXik9xI8xY0TZPfTEZmYXxf0ljcWDL2DEbbRHxYqOl8V2z6XFAd6Ww3h6BEUYBLvENc1pxWEycMXTvIrFEOkdxFsxAUVtxZlE8WMORHuDCkVpAKhEhdoGxbKMgcVFx5zFyqGqxWPdj8Xr4jfFaADvwrDhuUPRAF7AGsAixeyvvMXEApbFE2E3xGB2KUSNF3BF7F6wRcc6YEWmCuhE3nGSRM53WkVs511F+n7Ow3SkFcW/DpjDO98LRYtbRUWPwgNFgLefRDImtkVnxEZFbHiiw/wY/8SlLL5EVg7+RDysb0W30TFFq08fRf8haUXjFOxEVFLNRLfRkEL3daXE4BwBxeP2msUXt0nFN/hwRIY4eEQiLIxFCD2lxIKRyMV7FF7FYOWqxG4SB0RJnTRFO3CxRdrsxEUQmMNFR3IaRhlzwkUjyhNF5h1PQ588wEM2q4NEQKTOxH6MBcQNzyfFvAWhxOpze8QzooDEiUGwxJRlPMXEoDXFqvECxKg14cQOvmxEN4lhQsnlr8LBOZdEdQK2wzfajsWHBffFfZ1exbDhUcVm5gXFaCIixBzr8sP0WyLFi2xYxUdhF8VkzLTEgRV4RYkBjUUvTH5EpgrOxE1i58QGgYTEpE6MQ6+UnETVVvzCwRcfxVZ9vsPjNlzEmN01RH6MjsTNO17D22jQQ3Qk50MbDahD7zjVQ3qldETfvm7Do5Lqw/W5cMTwhZ1ENd4LxTMzEcTTTeJDLEPbRBNhW0M41kXDB855w6IjkcQVjNnEFmpdxTmjc8X07E3F91PxxGua70NGJQDFpPADxcUPI8V5WCHFwBuaxa3pL8XQRPHE6EjaQ4C3n8TEoCDF3ZOzRMKGyEQ5I8ZEQk81RTOij0Tc16FCtoTPROzAAEUHX+5E9NuURM/3hUT2Bt/BUI2vw7bzR0U1jclF8w6xRQ4t40R2T7HEx7ohxRPQ0sSQDyLElPbGwhdI5MRjbg/FKVzPwgBvb8R3vhLFpb3pRIofgkTQs9rESL/BRCuHGEQBTcTDLNTtRH2dQkVGJX3DK4fQxOyepMT7y+7Ci/0VQ8sQycTgnC3FvjCpwnPX6cR++4jFtvObxKWb8ENAE+lDcayixOyvTMUQ2GHFA+fswtSatkL8qdjE76eFxC7/XcQ+6NHEO99PQjC7R0OASITFImycxTzOHsXXo4fF1WdNxbN7PsW30eHEZKouRDvfa8QbDVDFR+F6xISeTcL+1HhC1xLSRBiV4UTgLeBE/KlZw/7UBsRO0S1EVOMdxNiBE8SSyy9EibA+RVx+m0W3UVBFWtNGRd21HUXh6ZBE+i2DxW3Ft8Qi20dFNd5lRV66kkVApIZFF0ggw/7UBsVSJ47EGATuwzXvPkWiRZFFw9ODQzH3LcUUrrfCHckURUW2XEXiWPFEnzyiRJahPkU3iRtFd76KRSxULUXk8vvDAN7vRHuDLUXASpBFGeL9RDeJgcNQaw5E99NtRa62rUQwKuNEcvkPQmBU8cQ6ksTEgy+TxNk97UMr9hlEdXHExLIMJ0ROQF1FTBVdRdjwvEOPMc5Evg50RLN7UEQK16pEDwv1QcrDPkSbxA1F8IUARYxK80TaipHEEhTrxHZPa8VcPrvFBnDfxR2Jr8Ur9uLEqvEExJ8rFEUMk9XDBNY7xTarGERikBfFuXyPxV3tc8UsZY/E8IVlxL6fi8TbaJjDKTrVxK+UR8WIUkfFvjB3xZQHgMXItqrFE6GpxXVCmMUzM0/Fne+bQyzUzcTjlH3FCsZ1xUp7PMXPFZjFmMxYxW40AkRcj2pEJsJ2xC/MBMXBF3XFYbJdxUMcycVxrDzGl45cxkhQV8bxI8/FnKKKxPAW6ENkzBXFv/0wxRLy/MQG8NZDTmKoQ6yLSsWrPl3EN/h5RbBybkUsVAJFAc08RfE0wUUg0o9F1jQGRQAAg8RAE6HEyeWJRfRMK0bjdBxGNvzqRd4xk0U+6EBFklwLRZT2u0W2ZBNGkIA2RjkUSUYwGy5GsZCGRY51mMVOYi/FLCWORRQu/0We3hhFVmxyxX3d08XrUQJEVl0lRmL/PkYEhQxGlCXMRUn9EUaF2gFGXL7dRdGRrMLjlA/FNxroRKs+80UZ4vdF4keeRX5MiUU70AJGehY7RmwHJkYonjFGGdMPRtv5FEbvCQ5Gf2rORXqlFUWWEJVFS8goRqaalEZp/sxGUCvfRjufvkYe1ipG2+goRS7u1EVra5FG0UIHR1jIJkfn3AlHxV6fRvFSYkbL32JG61HaRRVMl8XYcDXG5q7lxLmrzkVK+29FWyDVQzvf7UQbXs1FA2kQRqOBsUXpNyhFcwbrRRyrPkbNO5NG9OyqRldarUblsaRGq82aRuoThkbxApZGzUyIRhAJLUZZxt5FzTvDRdAEiEWMebhFPbnhRS0h8kXlQXhGMZdhRne+mEUvTPBEOzCMxWq8VMLqc6FFLlAmRvRrjkaKbotGM/SXRpXUqUbWZMlG3TwAR+gpxkYStDNGjSiWRAAA0ML0bMVEQWD9w1Uw7kQcPLJFa+vyRZK6jkWfPB/Fhdpgxd2TOsU5tLjD4zYlxcbtxsU6ksPFATxRxauthkRqzSJF+Q+WxYTcV8a4bonGOfRZxpL638WYuz3FR2EmxbkrhcWAN9jFKfwxxro4LMai9J/FvVKKxOauoEXM7o9EQEKJxRW7u8VcjwvFOhI4Rc/mYEXfTxnFGuAIxjkFv8UldQrDQfErw2/wUMWzalDFq/6FxU3zWsQp3DPFkhyBxVN0UMVDi+jExks5xQ1PNMWFaw7FBoEOxbunAsVMN5nEsb8XRVfK1USsHKxE45RXRW4SGEXvpyBEXdx+xFWfwcRtBYrF8x/CxXIo28UsA5zFWXWHxRPQvcSxvw3FBRIwxS1hhMUg0lrF/6EFxciYKEXHKbxEVMEuxOwv/kR8ELBFsVB0RWkAt0NPnh3FrfqFxPfkpcQcfMLEX5iHxGGh9sR2T0jEpSy5RA4tMkQwmV9FqKR+RRBpD0XC9ZDErdgfxCk6rkOXfzZFObR4RTkjYEXw1pBFAG9TRY7kqERmZo1ETCYrxfgxHsTRkfRDzarKRLZis0XtfIZEhxaUxNGRn8QrdnPFc0YiRFMFlkQawFtB7J5YRINAaEUlpPJFpazkRX8ZwEUV+5lFaJGtQcGogUVqTXRFDFOPRcsQR8LP9zPCLv+UxDarJcXIh17FWtP9xLlrC8XFj4HEPYpZxQUSPsVUwXXFXCCERNEAikVN875ELSFFxKutW8WP02bFMTf1xaZ5tcXpt/fEfgwFxRxaGcUZc2/D4linQ49TcsX6fq3Eq88xRMGo3US4jXxEu5YAxNbFj8QbDUzEUwWrQ2nepUOJsJrE5PLUxBimg8Xx9L7DAbzZxG3FeMQRJTHFO3DkxOjZOUXn+5tEzO4hxL999cPx0gTFONaMxGUIQUWmeWfCB85lxPD0dsRNhJFEMQjZRDkj88ROQLpEIv2BRHxhOERns0ZE0aICxYCmWsVQfDjFi2zzxANnEsWEfKxDmSrAQ0rq0sR8YRvFNIARxJkqzMSJMHXFrWmJxR9j6MQGkglFguLbQ3/ZMEWzaj5F/tR4RNVWfkSFWqdDzarrwyO53URdXHtFWfXLRNcSjUScoqPEb4HexMzuMUN/qsNF/5BNRb1SpkSF2kRF/lQPRd4COUQcWpTEUVoFxX9I/8PChqtDqs/yxFKnVsVQjdbEFfs5xRX7d8Rdbc1EHOuSw5yiysQeFr7EGXPPxGiRJUOJQXBE76fkxIcWY8UV+/vE5/sMxTPEEsVUUkrFyoOBxSv23sQYBFbCDWBtxfyHS8X2l5rEJlOdw1Z9pMRFtgXEjzHnwrlrokT67cJEAG+/xCLsIsV++/3E2LCHxeTyl8U6AYPFFzecxQzCh8V2T5fEuklMxPdT88RrmubEDwvCxNiBM8Oze2LDXVw0xcWPn8TFj3tEfvvGxFFJpsRMFZTEM6IYxBgE9kLQs+FDRiWtRN4C+cSdkTzFDU+7w7biHUVMJsVFl7/CRVl1bEVy+bdErWkiRIeFLMRtxWbDAiuHRTa8QUUZc9ND6nM1we7r5MNWDkfEq63WRNiBvkR0tc3DFmrVxArXrMSDLzREmSohRejZVkWC4jfDxm2nxGJ/e8SUZdhEYFQ8RT75KEVMpipFvHSfw1IndMTh6dXDTBXLRFP0CEVAghpEcoqpRGWZEEU8TopE7lp6Q+kmtkRnRAHE+Q+5wuvig8Ruo71DYFQIRScxUkQUrnfEUwWxRKutcUX4MSZCL0wmw1sgR0ShZ1tDRNhNRc5IlUWxrm9FhB5cRUw3mcIYlb3EDNOCxdBEScVdy3XFyHaVxU9vnMXjJZjFxylSxZhMOsUjSk/Ej8KYRDCqIsUubnPDrIvkxOgZlMU8vW3FL0zuw/kP2kSC0QdFvg7kQ3gLVcV7MofFbPhixY8Cl8U2PDnF+pyMxUo7qsWVFJrF8BaIxa62hkPyQaJEW7GAxVPFs8USFF3E1xIwRAxxnMJWfbpEd5wgxFWfSMXlP0LF6kSHxX/ZnsUTUAvG4elGxuJHAMaJ0prFF7chQyJstENbsbLEDAK7xFInIcXdkx3FwFuoxOau10R2T+7C8IXgxK5HAUKOdRVFuY0KRSv2W0UQB+BF5i6hRYR8ysQofgbF1AkoxNwGoUUTkj9GuyciRnvypkVliOdEz2bpQ24SAz+1Jj1F9CwLRps1JUZridZFufwNRYy5y0JEafDEqLV+RR5FzkUCKy1FGMSmxZ+rv8UJ+VTESZ3QRVk3FEarbeNF2psfReJYOkWR/idG5CMURtP8n0XPZjpFBbRhRUnM60WNpgZGmsjHRWHDcEWA94ZFSrvZRRa5OUbUehpGSjsbRsuQK0a53DNGzM4CRjAZWkUsVHdFSP/oRYUaXkaAiJhG9SjORhCnykb+Y6FGCbkYRvHjBUYuD6tG9t8OR2A2N0f0EyZHKxfbRhdYlUYPa2xGrnYlRoTexUXecQ7EwgYcxQP4WkXPhhFG42XwRYJRt0WZauhF0v43RqMBL0Z+TNBFjZekRa9lWEYeB4BG6oWHRnQlo0YEFc9GL0zjRi1R8EZg9r5GzkitRrkcjUbzTkFGOz8gRiU1Ekbksr9FO3DHRT4XGkbc101GZQqNRsrDbUZMJilFwaiQRAfO90RpDxJGU9WKRlC9mEbA+qNGBtCbRq53s0bo6OtG5WDnRkoqy0ZfuEtGcRs4xV7LjMXP97BEiHRxRaWsGUU00aJF4oeNRe5rLkUnIAZFvp96wjtwEMQG8LXEZExBxXfcyMVNBNrF8dK8xLieRUVeqUxF+aCJxRWsa8b7q5rGcL16xuM2zsVgVANFeUcTRbHQfMUt0jLGkTxSxi5wP8ZLeQTGduAMQyopSUWzaihFZYhUxYxK7sWHFj3FxEIDRQU0QkXe8STFDpzjxcBbscUG8NDEa5qpRDC7rUT/IZLEzhlXxBDpN8Wmm1nFUjg9xZgd0MX218bFXH4NxZkqAEOI4yvFPtekxdUWw8VkO89D54wsRLByPUXTzTxFeqUsQ5+rK0XJZURF8x/iQ8GXecUcmoXFcM5kxW20OMUE1lLFjzF5xIVayMRkqvLELENpxc/mlMWdgMfFsh2PxX2u0cTpJmVFSqq1RY51ekWfvBRFf5maRZCgNkVtxVZEJXVaxGQ7F8SAJtrD5h3nweoEx0R6Nq9DZ7NkxMt/nEMW2ehEz/dHRS5uAkX/kJNENc0ZRXccVUWYO1dFrnaBRfptcUU2q+FEUclRReHpwkUFEkRF0805RX9qhsT1SlXEDWBLRVg5gUUMQpFFecdcRTcJFcVUUvPEJkITxTMzWEW62qRFuB5mRVsxwkXjxQBG4tjtRdFRrUWpggdECyRsRZm7HkNRSWVDas06Rd/+jUU/9YhFbwFyRZ3vckXWNE9EAbx0xfwY7sS+DuzEnRHJxDJmNcVL2QzF91PXxEs3TcTjpe9DPzXuxERYdsVDLQDGuby1xYr9fcVZF4DFHTi0xKabDENVn8XELKWaxce6IsV4+g3FbVZFw5T27UQ/xiDEYSF4xTDZn8WitCrF1edcxGezi0RDi7VEAprIw7iN0kNX2yfFfGEKxTMzOMUOnC/EWYZgRLM7jMVzVzfF+8sZxfVKosXmHazEqKTewr9sC8X0bI1EDq0VRYPACsIHzpHDv301wx4nLkVpXkTFXxgBxYMvFkTdkxvF6pW+RIBIokReS4HEqYLFQwyThcNrCXlCHoVLRK3YyESGySbEaysExWiROMVEaSfE7C+SxCoY9cPswCjFDU9HwyegIcSLfSBFjdeaRamCaEUbDcNEAG8hxD/GfMRwzqBDCugTRRlzwcS/DgLE3oItRSlctUTzH77EDIIlRYvbSUWOdSHDJeR3RINAGMWg+FDF8BbaxI2XksMIG+fEETZixLByiEI8vZ3EE+EDxRX728SDLy7EodaUxDMiIMUswwjFQBPNxD2bwMSAt6LEhsk3xUvZi8ULNYbFNjy/xBZq1sQB3h3Fm1XGxD2bAcWK/WrFBz0sxbraT8XcRhHFz/elRBfIE0Vif4HEgZUIxafonEReqU1F6MgGRehIvkI4ZwDFfa5fxTiWwMXveLzFglHKxTCq78UZYlfFxCDEQ8sQTUQ3GqLEeqUOxdNNssNuEqPDfT/Rw7pJpMSmm8TEYHZKRRpREETtjTbFrrbFxLRZpMRQazjEorRzxPs6l0SuR0nEgZXxxOMUd0SNBqNF12O0RYSeVUV5xy9Ed5xMRGUZLkQuEIhF4FyiRdAEwEXjlGdFpb0zRJ88uMNRSSdEn6ufRPrtKUXn++nCIME6xYEEXsVApFXFyJjbQh6nyEMRx4VE1VbcQqD4vcO+MNpERbbpROQUjUNH4RvFmN3dxBGlmUQtIeNE7MDlQxBYscSbVQ9EhJ6YxCLb+cKPMSdDtmJdRHUCj8SKH9PDvp8DxQ+cCsW9wZXES8iRRAbweETCBh5FqmDdRG+BmUR0NWNFE2EMRcL1nkS0N3xFSL/XRGuaukRwzmNF4Xr1RJkqoEReutlCtvPtwsbLMsWfvGfFfS6bxVesuMXroozFyeU/xT0K0MRliJLENjwKxV66ecO4ng7FU/QrxbbiI8UJim7FxLGtxBiVNELbaKjDmEzIxHZPBMTBqEDFsGG4xXVxU8WzO5TF6bdsxXqlY8XKoVfFtnMQxdJvKMWAJgvFwoYXQ8t/NsXUCYXFAiviRCV1o0UG8PJDvVLUxFN0+8SGyUTFaxo3xaaKyMUJaPPFUckfxl+YU8b3E8DFTYRZxHbgHESY3bPCnW9ixRgE/sOfqxdEUwVvxB3JrsSY3dhE3nE8RZf/O0XYXytFdYJURUp7cUV8YU9FgQS9RBIUAUQFo/XEutogRRDpFkZI3zlGGZMoRi3yq0Vhw5FE7Q10REACIkUldZ5FepTyRV9nIkYFIxxG1sVaRWWIO8URNhTEio5vRRkzJkY/NeFFM/OAxXcc8sWPwglEuesKRstwO0btTaVFWZcERbWmq0XEYOtFDYAARpE+k0X6fpvEQAINRR2YB0apk0lGhasMRru4AUXZPbJE/rK4RRKy/EVoAgRG2sr/RdcyHEauh0JGNFHrRT3Ks0UD5wpFS3fMRRfGOkZxq5ZGV7u0Rqys10Zzt6ZGS5k/RuTUDUZV4JJG6IkWR8CSMEfqzBNHlhHhRgkJoUb8d4pG8LRyRslUwUVdraJFrgfFReNlvkU1ntNFkc0CRuMlLUanaFZG60I5Ri0BRUY134tGKoiVRp0QiUY9CqBGecmURrHPiUaSWspGd04MRxcAGEc2wxVHydXhRpmaqUa3YYNGnYA3RqK0LEYY9RNG0dHkRSJsEkYunytGhG1URsBKaUZJvS5Ge8OoReFrG0ajoXpGMdikRtlewEZFhsJGN2nBRuOEzUZ/aOdGAsMCRw694Eb9lZRGwsYfRpLLtsRokZvFTtE+Rc45CUboiO9F/dYwRvv6vUWFax3FBbQlxf+hCUWuRxNFj8LFwrgNMsWR3FjFYhCUw2K/wkXcNWxFs/tdxbVVPMYj25PGdLVmxizD7sXu6x7FLbKdRD5X6cRjbg/GEBhZxp1PPMb+crbFZDuBRGIhhkXznzxFqz6VxIeWGcVv8LfEwFtPRSh+7URliMNDCsaBxfvL6MXoWVvFbHi3RDarvsKX7mXFYmGWxTf4YsJVQR1FK3aOxS4Qy8VRmqfF/XZgxZd/QMUi/dpDXW2Vw4hj5UOkcEfFh4Uqw+jqFEXrYhhFYiErRT0KJcR78jDAdQK+xDOiasW/7J3F6nOPxZahb8U9m1vFApoZxZXUycPgnNDEX3bbxcdJBcbIR8rFG3xnxU8ey8R/SOtEgDctRa8D5kTsQCxF831SReHpaUVPHudEVZ8VRBZq9URaZOtEWKiExApoBcV4CwTCpN/kRGgAZUXYcFFF2op/RJayv0Rd3ApF0ER2RIJRo0RHgyRFpnlVRTy9fUVlmb5F61FkRZkqfkSTGF9Fj9NyRRWdYUVs+BpF7MBXRMSxpUTppjxFih8XxAN4ncT8qZXD0QBJRcSx+0RCz4ZEm1XzRHbgjUS/jp5FiSEaRh9j7kVCrX9F4emvxLWmuUGgyZNF2c5PQ6FFtsGUh5PE4JzdQ8KGqER4C7ZEqmAuRHnHL8UIGwLFTBWcw3h6k8RpbyXFEoOOxGxnDkXQMzJFV8rWQw+LXsXRESrF+u1wxaROUcVs5+DErIvLxDtwisNjXeDDHckBxGvricWjQZvFXI+wxE3zrEQMkwVFiGPfxF+HK8W8dG/EAN5GRCEfz8QyVZfE61EgQ2srXsQu/ytEqRN8RJOpIkLL/wHF2T11xb6f8UQbDVbEfZ1cxXXxFMXn+5DFX/ZoxVrTEEQawJVEV8pyRCzlB0XgnLlEOpKuRNV4jETw9HxFc0YURfYoGMSjAQ5F8jCkxZaQz8W3QOTEcnl7xTtwXMSV1C7FzMxNxYAmWMSZu5FE14HsxC9M6cRbQl7FJlPzxJkq2cRAgmJDhqe7w5mZcUT1uYfEXinzxFFJFcTlYRPEaQAPwiUGFcRTBbPE1AkOxfCFw8RCz0LEKdwWxVfKKkS3QExEs+o9RATFcUQQx7o/SS4CxapxHEVAE2FDXweQxX77u8XGS/7Eo5KmRMe6nsQ73y/ELGWZwnKKTkJ8YdvEVn3LxDeJ2UOZqgrFhxbPxNLe0MRK6gbFZ7MexIcWAcRE+gnFyyETxU+vpcRSuLvEpSxHxXzQ9MTkg5ZD8rAgwyk6z8S4jdDEae98xSv2GMX02ztEGw2yRM/3E8PctfBDHNoCRd5xxsNTBafE2IEzQlIn/MRpr+7F3uDDxVpkr8S6yTrF/tQOxAwTOkUWavBEM6KsQ6rxOcX2Bk3FJQYqxVdKI8WbxLBE8IXZQ4Am6kT1yj5FAbymxOELLUTmvx9FwRdmRM9mi8VaZD7F7XxdxHEbmUSbRBVFXW1JRSexYEXXEtREsp3FxBbZ4sNVwSzEmbskRU8ev0VqDblFyPYPRYnSKMRbQoNEsPKrRaBJwkU+qNNFTlFLReF6CMWkTm7Esp23QyCw2UQ9Cg9D2ooexRxauEPz/RJFibBRRe7aA0VYOVxDz2aExG/wVcSJsLpE5h0ORbP7GkUQWMXD+0sxRTLmgkTXIwHF+7pZxSXkz8SxLvrDFR2TxFKW+MRrCYjE9gYxxNV4EUV/SP/CH/TAw2Kh10RU46hEZndDRciHVUWNBrDBWReoRN01CEWd77BEj1OVRL/sPkI1XsfEiPTOxAgbeMTb+QfFdJNjxR4FTcUlBlrFJyApxeFph8U+aE/FsOHZQqTfs0Sk3+xE001KRHJ5SMXe4GDFATxFxZoIccTx0sXEYTLlxMqhHsXChm3E+lyJQ+2ei8Uy1ZTFmExdxYeFWcXIdhXForTTwxUdAUQtspHEWyBXxZJLOsU8vSrFQfEuxdzXgUQRJWhFaW/wwPFjXcUH31bF+yl5xakCoMXACj3G6LlmxoTcKMZXGwLGJsL1xA8L0ETl0JfEJCjmxJG+nsX/kI3FLGUOxXnHDMXrUWzE844yRRZqXkX+1LFEqYIzRdSarEX3pNhFNwl3RdQJyMTSHpjFe4PCxNN8qkU9CjtGWpMyRsh2zUV24AdF8WOsRJMpOEUgEqFFMBnaRTXe60WfmsxF1GuCRfKw1URE+iVDupqWRX774UWEXtBFbvSFRZmqecWlLB3Fh6UERr3BN0aEfPtFlRSFReM2VkUc3AFGhboeRmbmx0W9QYhFHhZhRTSRwEUYVfRFu6fBRXf+hEURNlFFMCrBRfNuBEawchhGomMCRvkg50VfGNVF3yAvRrnrnkWC4olFLHQBRtCzN0ad0UdG4L2ARuqUnEZIgKxG6rN5RkIPwEUBzTpGCXrXRu6rGEcZSgJHTWOJRmkeNEZt1DNGorS+RYqORsQILJTFAwkBRbUmFEZCT/hFLx3lRRJUCkZ/KD9GQo1rRrwjYkbVuEpGVYCeRriuw0ZLd7JG5l6kRiOrp0ablK1GrdkJR4PHNEe6yC9HAuoTR2pswUZLyEdGx1oZRvkvDEa4rTBGUCseRpL6ukU83TVGDhxfRmGjRUY9ikRG73gpRrO7BEYnoDlGtfVwRj0KrEZbgMFGBnCxRghbsUaPgspGS1f2RmSK7UYy5rJGMWhWRmEDEUYZ4vhF6xGWRQBe2UVfeFZG8mE1RpvVM0YG8L9FhHzQxMBbqMQsQ4NFUGuMRPs6dsU4Z1zFPnlIRK+DaEUzhKxFS8ikxAmZTcZlSoLGtsKHxk5iF8Z1AppCCflWRP1lqcSeDcjFlWNqxug5hsbIWBDGFK6VxLUVjkX1ShFF7C81xVEJicVJDBrDxzpFRSv2mUXGLYXFGy0ZxsjYvMUQ6ZPDN4nrRGezRMSLrIPFIDAyxY8x3sT2lyzFs+qDw5S2g8WHpwXGy7+kxc9mzUP7uhjFDwsvxXsUwMSSXL9EtnNSRU3zlkPTvCdEMCqjRB4nL0XUmt7DDi0qwxSu3cSHlpXFgHeOxVLWnMXJ1GHFi31RxTXvw8TTTYjE2c7pxPCWCsZcrwvGzbuUxZyiS8MT0ETEhWseRTgnw0XXY7xFz2aLRYsboEWtaRVF6EiDxG/w7cSjAXREYbJNRRDpu0PWNNzEBTSPRGbmKkVI0FxFo9KYRZOH6EQGgdHDB18UxJp3QERGA+BEvcHfQ1dbeUPQswjFuI1GwkjQJkVriVlFqmCcRIAmnER1ccVEQ5wCRb+OFkWsi4ZEad5TRGEy8URp3oTE7utWxD5X90TM3X1F7msVRXC9UkW89KRFtnPxRfaX8kX/kFZFOgFDxISeA0Q3id3EEaX/RG4S+0OEnohEKqn7RLfRCESvlAfEm1XExAAAs8TmruzEPE4UxadX9sMJeQ9Fio4SRVg510RB4ClFXwc6RGznzcRiYYHFFR2yxPYGCURN89dEldTfRNxGhcSSOs3DmEySxDXNvsQIrOPEBTTGxLbzjUM7cMbDaJFzxNejTcX95T/FPzWuQkI+RUV3nI7DvjALxY/CNUKw4SnE2oqzxK621sR9ruTENc0nRCZTNMXsntDEfOFMxWRMh8VuEg7FNO9oxOAt+cT5D93DSurYRJXUQkXo2f1EsgwdRRQ/0kOX/3DCsp1hRWDltUXsL5NETtGjRKg1uMSWcunFDhwnxcvhj8XZzmjFJQZFxVa9n8U+uajFyqFcxUluhcWGJzPFP6T/xDtO/8RkqlREgAiTRSyUg0XV+BVFs3sQRHEb18TGS+PD7zg5RK3pEUUkKNxE1xIuxNv5NsTJ5WbFBFa6Q0kuIEWoJFlFt9GgxBiEIcWGp+pEpoogRZ5e6UKze/dEKUsVReTyf0TecXJEiGO1w1qkqUWze+tEsp1lxCo6ksTF/hrE7snrxBLDq8VeSx7FwpcBxYSeNcQyxFlD47YMxSL9U8V5WNnEC5NpxN++dsRB8enEpgr7xFdb88QIrK3E/yGJxH/Z5cPJ5TvF003ZxNSa/8S24k3FdQIhxZyzEMXOGZXEWfVlxBsNTETjpdtDVFLlxPaXIcQnMQrErseWxWcVscVU44hEldTPRNcSeETrYlhFvp/pRE7RI0TarErDVg6/xBxagEO84+bEibAJQy/da0UYBDxFiTBsRWlvakR3nJdEjSgqRSZCSUXoSJHEf9noxGb3j0TuSVZFyjL0RYyKyEWMyiRFNc3fQ7Eu4sM9GwhFnUCGRYoOV0XkcitFuK+DQf+yj8MeFupDNxrZRA0gokXu62BFlrLMQWQ7EEWKH1JF1GubRUkuQ0UYBCjE2T2Jwk5igEJfB7pEiHR9Rem3kkUnjxBFx7oiRNEAmkRVn0BFRNhrRQKa2ESkXyJFR+E6Qu+n3URv8DJF8Bb/xHGbAMVBYL3Edk+lxPTbHsWt6WLFzTsgRIMvGkU0EXxFwagbRdy1PkRCvj5FXP6jwgaBncRTdNJEV1vURAmK20Ny+RfEj8JVRGEy4cMaL7HEzhm0xI2XEMTRIiPDiGOFw3lHLMVB4AvFmN3vxEkudUROYprEoUU5xdQJ2MSWIb7DmnfBxM/VAMR7gyXFNO9hxTEIZMM+V1dFfT+wREAkAMVNc0fFLv+AxZ+racSzWWdEQWCIxL1SLMQnMQDFNV4LxS6QIEEhsBFFak1dxPOO+cQW2drEZRnmQ0LPq0T5D39ETBXWxDyOjcWfK2zFuI1bxSU1ysXTvPTFjagqxviiKsZ2vrjFv+xpxaZ5IcTjFF1EMYgQxfW5XMRm9+RA3LU4xPTbGcRZF5/DWmT7QUtZ3kOjAQxFJw9hRCcPkkRZhhjCNIAPQ5H+A8W7pznFLbIGxUcD2ESc4tJFDJMiRgqGBEZ6NtNEBMUtxVWfr0O+8IpFad4CRuVBQka+cAdGak1zROY/h8WyndnEzTtORWjiyEUrtpBFWQZIxdqKusQwKgpF0MTcRZefOEbKAypG3aQfRXlpKUXjZQpGRrRLRk5gEkY1TWVFjvUORbjNtEVyCtVFEFjGRUfyfEVDi+tEZ0QyRbBy9kVZBhFGsR8ARgr3DEbdxBdGUmepRR34mEV0k3dF2psHRa8lFUZ1EXpGWLmQRgpmhkaUZWxG/EcHRoi030XxEsNFfX16RgEt3kYOLNVGUAskRnuD8MSlLA9EYOUeRWz44cW5vYfGToIlxvKB2UXRYlxG6aaTRclU70QIGwxGVFJ1RtsIW0b0uzJG6MhWRlBbt0ajsdFGtEioRoPvgkZkfKVGwzLaRnWJHkejIjdHvLwNR9X4rkZvH11GeDrvRY8C7EXnGwVGi8wJRugZBUamuZpFv/0CRuPWVkbIB0xGWvMtRjWvC0Ytcu1F2H9PRhwac0ZV0JdGsd6xRh/ElkbsoJJGhSqRRkuoqUb4QZ1GQ6tYRu0NOUbPVf1FnzymRWy40EVTZRxGvaFeRl2t8EW1FZNEIR9QxEfh7cRdbWXE+ly1w2b3dMU7TnfFp1dIRSlL+UVcPo5Fx2mjxX+IZMbBCaPGtBd6xlDNzsV/ap/Ez+ZCRQ6cbUSTab7F3JcnxvO9VcbhCSbGad7JwzJViEUnMcNENc1Bxb7w7cVThTrF1sWVRbNZfkWZKlbEBsHcxUxXF8bw1rHFh4X4xK8Du0N0pCLFZ3PbxZAxg8UwKqVEPnk0xBzrb8UnMU/FmMxuxadoecUtIR/ETKZ4xFaOesVDi77EjmRMxW00wMK1FRvCa5oDRILiDUXvp5tFQq0rRIR8IsVtxXfFI7nsxc9mrMWL7KXFIxuZxUHxgMW30f3EayslxdEi38RfmJ3FGdFexaHWQkQkBnNFAbxcRUrqe0V/qspF060ERpjd2kW6+MJFlVSVRcZLJUXmLhJFF7dJReELNkUqOgJFSnuXQ78OD0VbMWVFImznRMbcf0TQROjDLbKHRP8hOUWyDNZERgPpRDVersO288FEtabfRGkAmESVQyPEysNcROLHmEKgibLE2IHHw4lBnUSt+pBDGIQORRZqZcPkgwZF+MImRR1JMkUQx9xEeIshRY1GoEUBPNtFy9DQRTZr60UNj71Fg8DiROfqVsWynRvEHqfURC2yq0TecZBE3EZdxAE8AkU9mw9Fs3s0RFN0s8QUP8nEFD+MxN7gQ8SPU3jEpE6pRPyYkEWEfBRFns1yRF3tdcUKRrzFjajExeauaMVHcs7ENxpYxMZLK0SgiaHE/yETxcgYI8XImLPEYcNvxD5XDcRLWZpEH2MYxBG2R8U6ATHFCmgBxXGbBsWrPinFQ4sBxRE2tsSvlM1EmEwlxD1528R/2V3EPvkLxX4dgUS0WTVCCD0DwwwTN8XuSVzFZKpMxHgLlEQwu+fDexSYxGTMW8QOPidFgQRlQ2J/UUOASJZEqDWExIvbnkS0t25FKTpaRFpTNsW0N67E6xGExYQNIcVCrf7EfoxXxcxdJMVJLgXF2PD4xPUKncXfIJ3FRNhgxYnSikNyaBvEns18xOMUG0V3rZ9FbAkHRXsUKkSOdTFDMlVKRDEIkEMWWQhFg0B8RcqhocMofhhEZ0SXRHPGP0UftJhFA2dFRUCkg0MvzFXFETYcQmq8OERDHIBE6FlNRXGK5kTM7u7EtMhQRHVxk8Q3GoJFt8B9RS5uG8OSyy/FETYAxaz63MS0yE/FrWkUxajGM8Sad9LEYOXVxLdRTsWnV5HFHficxeH6P8W+MOzEPE4vxbx0O8VPHrXEVFINRK1pfsMSFEfDUdpfxNSa2MQeFhDEjmQvxR1JEMX99unEQq0pQ0HxqkTP1TZC5dBaQ+au48R2Tw7FMDsuxXQTasU644vFcD2qw9qK4kS9UlhEorS5RGDlqkRj7tpBukmQwy5uE8WiI31EO1+HRYPAdESdEY5EE3JKRTAZa0U5RaREnzwGRABvQ8T5ICDFJXVkxOLHzEMwaodFBvDDRKkCEUXjpW1FP0ZCRTXeDkU0ERhFb4HqRIQNLEWpE7JErWnKQ0YUccXhqZXFVME2RGTMWEWz+11FWyBsRUYl+MRO4iTFu7ihw2GyaEUwKpZF+Q9ZQxPyv8TChjFFLpAGRXWTi8SWIShEktwbRV8YDkUKRiVFlqFcRUHgLEVuo4vEhjh8RFFJ5USbxMRDV8p/RcrDn8RFthLFHoWfQ1mG0MQTEIDFSV2qxTtwDsWwcrdEXI/cRHbPEkWvJfBD/6FsRWTM8UT+sk3E8dLtQj7oA0Q8TqtEdy1XxARWXkP+Q4JEQIIIxP32isQQ6TLF+aCTxWezDcUep7PErfqoQ1MFr0PHusFESQxSwzSAL8VCPk7Fe/LtxKHFQMXBKBvFxf6mQ9obDsQgsKLDrwNnwlZ9OMRzRuLEkVzuwwibIcWWstDFC6SRxdLvRsUxd3HEj1MuxAKaRsQAb6jE+lxZRDCZLcW7ljDFCKyow+VhfUQAb8NER+FwRIR8CMWHhcHFmyapxXlHwMWZeT/GkMBbxhaqScZ+TPvF2F84RCoYnkQW2XpExf4NRfP9bsT1SsjEnRHGxNQJnMSHhRJEz1UgRXRTmUUZ8w1FGw38Q7gebUR7VJZFduAeRR4WLcUkl2fFwMq+xMrDlEX0rAhGsdDnRXNXkEWmeWBF8kEbRCncHcX3UzpFZsYJRs6320VVn9NF8JZIReJY3cTP1SHF8WMwRXKZA0YUbrZFPuiLRPV5kMXlP2TEC2TrRa/jKkYpXOtFzXvDRSbT2UWzagJGCmYMRmt6BUbrUYxFIqyXRUDCykUXaAJGB5+ERRBYhMQtsmdEBXSERTRRj0WQD5BFf8jRRT91m0VRScNFFK7qRZzi4EV+DEFFUYnPRc/GEUYk11pGqAZ4Rlf7jkaZSnhGOQM+RiQXSUWGyZtFW4BnRrACuEbL4KtGCrciRusi5MVoAGDG+b7axVcK/cVMp5DGHXiexo0XysWV1EhG4leTRjMTEEZcDxZFEbZKRW+BuUU8PdJFIR8MRg4NZkbtPK9GAvuuRrRXbUY+GYBG1UbGRvquCkcYnBlHYPwGR0QJhkauRxnD3+A0xQukD0Xo2cxFJgLiRee7zUVCPppF47bxRVaOKEan1yNGWcb4Rbs4DUZbAjNGxlwWRgc/O0Yz839GpquTRtSakUZcfkhG0ys+Rk7iKEawUgxGIn0SRli5vkVx7NZFokWnRfTsDcXNuzbFKzaiRaXdK0Z/2W1FgjPLxeAc28VbIJzFCzWTxZc/9sW7ZxDGPCwdxWdVFEa0txJGOGeExLbiUsYYNazGlSObxhv+WsbvuILFYcOLRIR8JsStqZbFJ+8kxq7WN8arrQPGkKCCxM27uEWbZo9FMGqUxed7z8VPL5fFgQSmRGA2rkVKe45EPGz/xfO9G8bG7ZbF7C+8RMgHwsSffJvF4Xp0xYMvwsTdk7dD4elFw/jC1cQ4Z2nFvRKBxaFnlMS5aylDkxgYxZXUpcQIrDnF3gJpQ6z6aMTUmsrDApr1RLdRE0Vcj6dEk6n3RBQdb0Rfhx7F/yHLxEOcPMWGSWrF5b9GxWS7VsVuo1vFxm1Exbvnm8VgNoPFm8SFxIeFzUQDp6VFhic5RVb9RkXBaKxFZYjORcwux0WXv9hF+m2ERfFjiER0tcXD3ZNVxD7XDkVLyCJF6+ILRWPuEUVXW0ZFbGcGRaCJcEIN4NlDxCAQw8NCyUNqvLtFW0LHRcepfUV2Tx5CCKzcw0YlEkWz+51FSZ2SRXJorkQZc3lEKO2RRFsgscLmPyJEGVE/xZyiBMU1zT1Ez9XfRDLm4USaCPhE06tFRWsrRUUDeOZFlbQ5RhKjB0ZFNhdF22h4ROtR+MP4MZ7EIMFUxQRWesSDL6PEJw84Rfs6CkXGSzfCih/3xK+UusSpgtTEPujhxN8+O8U41lHFi2zTQ0i/lUSxPxlFfh0PxWVZlcXtvgLGak30xQfOMcVbIHnE8kH0xNlOH8X35ATF2/n9xJoI+MQOPnnFMCrNxEFgZcPWVhDFBnBTxTOzFsXLIQjFwvVAQ7pJXsS1FSrFBWPRxZCPssXTTSjFcugVRcuhBUO5ayjFcRv1Qy/dDsSGOEDEL93lxBgEocTpJjXEJJfcxATFX0MQWI9EyAcdw7FQD8RDHLrEJ6CfRMZLI0XEQpzEeHrlQX9q8MT7OijEzF31RJI6h0T/ITTFveMOxfjCTMRB8RXF+7pfxfKwgcXNKn3FSru7xaK0vMS3URfFDr7cxDJVicRv8PXCBTSFRLn81kQsQ2xEuB6ZRG9f38RGFHLFMlXaxP7DM0VK+yRF/rJLw4bJvEOYu67DPE6WxCzUnESyDElEm2ZCRZkqCEOsi03E6nP7xLlrV0RB8WNElUOdxMt/B0U1TTdFeOn0xEtZ3cQivYzFUictxbG/OsRYOTTBbVadwsSxCMQ2PBvEnYCfxOOlB8S2Ym1EuknMwsQgZMTGXC7F0REVxYVrhcVOYp3F5ANPxTCqS8UVDCzF7MBrxFKWIUSWsp5EnYDexHnpv8S0yLbE5h34RD0KAkUWap3ClpDIxMNTKsVQa3rDlIeExCCw+cQquorFgAigxX9ZnsWETYvF4Ys0xamki8RYOZRCmZlLRF1t+UPdkwPER+EkxEkuo0NtVq3D22jdxE+vAEVoohZFILBSxPrty0RWDntF000uRAPn7cTVVlzDi/1RxQPnAMRVsBlFGNWoRRnRREXeAvVDxtxXxNqsmsTptz1ECzWRRe84hUW2YmtEqk9rxbaihMXBuSHFkCAuxaNw4UPb+UJFhVq2xAMJlMRliPfDSFDbRJtVD0XfvolES8jQRBseEEWk3yzEHoXVRCv2cEUxd9rEO98PxWKhI0W6uOREFD9GwyDSrUSbxGJF/WUHQxGlNUMeFlhFJ6CQxDEI+ETwFhhFApqUxPfkEcMHzoXD5q7uxDCZrcTBqADFqMYHxMDbAsVMN4dEkX6fRKD42kSPwoXCG54YxAUjaEU1Xk1Fr6UMRZ8aW0R9P6nEQBNVxPW5/sQjuTDEq62KxIoficXgrVTFHOuOxEW2UcT4MSjE1jS/w4JzPsT35AnFFYw9xYJR/MSUh0XE61F+xTqBQ8VSlrfESFAkw4JiJMXix63F8TTNxS3hrsWdAFzFPVuBxe+ndsX6bV3FfntIxVTjTsXUmh/FYGVmxR4nVcXSr4LF3SRuxRbZmER4emdE8VIuxYwKkcUG8IvFMiavxYgjzcV6NvvFOGdRxladPMb1ysTFZVmNxYSejcPKodjE8kGpxUu3RsW7pwHFc0YURPhCBUWKjkBEeqXgRDC7D0RDHI9EaJEmRaHWRkVQa+BEgZUzQ/P96EPjJWPF5j+TREdBCEYUrkpGrdg6RmsJ20XGS6BEryXkwUI+kUQB3oLDIQ5NRYZpH0YibONFFD8gRAyxkMXrEaLFZDvfwIFVj0VJzJtF7MBbxLEuTMWI9IdEn2vIRa0aHEY1L7JFHOtSRBdI/EP4seJFAS0jRplqzUXfvlBFETaqRAF8xUUBjRRGfvviRWxJgEUPC4BEZLs6RS3ypkVJbp5FDHGSRLG/Y0W+jnJFVTB0Rb4O/UT3dbBF27ncRbiPCEYD+EFGdKR+RuNUfEZAxGRGQWAYRiePqEXKMqBFb0E8RrU2pEYIi6NGwvcLRvkP4cQlRsPFTXMaxk5AGsbYX07GnT+NxpZQpsVBQGVGCxTNRrIcs0YYFVNGrBzTRZf/MEXA2xZFK8fARfZXYkarHrRG+eDBRrWWtUYaoGFGidGVRqw63UZOyA5Hz94HRxg0sUYM09dF5b81xdosRsX3dUlFvk71RU4AgEWS+tBFfFDmRRKDI0YKl3NGeZhuRoC3HEbYH/ZFcG4wRqLUgkaNl5dGdGSWRn3egEYvrB5GtgRDRSPbokX2V+9FXxiARdGii0UAHs5FPeoERvHjB0YIG4NFpnmfRI3okkVJTLlF3gKOREwVbMX4Qn/FLMPOxWkeCsZxLOPFYhDYQ3ty6kWWwSdGQBOQRFGaYcatmKDGLKWvxs8VXcaaCH3FLv+HxI7kqsOYe7rFuL5LxurjhMZ2XkPGQXEKxSkLlkWsHKtFmZmpw48Cz8Ul9UHFktwSRQTFRkWKH6DESjvTxZAAGsasnObFPL05xRKDOsRhMmLFwvWvxTarNMWRXFzEv31VRISeicRqPHnF8x8kxAWjgMTlUFzFE9CKxFDrJ8XRIg/F/yF9waJFHESBlVPDuklUQyncb0XfPmpFCKxmRHPXh8Ve6ZbFexS5xSI9t8UxCOHEFyZbxDvfwcQCK8HENqtgxC/dLMR8YafEhrhUxSxlikRrmh5F0q+lRYR8P0U+V2RFoiPURaUs0UWtadtEW6AaRZyRakVlqolE2hsuRMxd+MRZlxTFnKLERGkANEUJir5EcD2FREkMr0SRXGBE6ZX5RPmgg0XwBXpFlAevRT6ox0VVwYpFXwdORX6M20QbDdRE7utyxPfkO0SMuZlEN4kjRDhWJ0VsZyVFFfsLQjcawECEfBXFu5Y6RFInF0U5RTVFLNRKRf6D00Wh5/FFcazgRc5I1UXoasBFak2jQ1Z9BETcRldEqmBrRaYKSkXMbhtFCtc7w3ZPqsOUBwNF8465RCXknsSXbvXE1jTyxKK0CcU41klEmndkxP7U10QXJjRF2PD2RGHDEMUULnrFsi6CxbUmwsUgQULFhVpTwqkTEMWfq2XFDeBxxQ0PgcW3QM5Dfa4uQ2kAw0O2hLzDiTBIxSWGg8XtfATFryUUxCXk40RaZGnEEKmIxZG+qcWbhIvFCD2DxeMlW8V4C0nFTJWXxRKDkEKCc6hEnW8RxbeAi8UK6I/FrIvQxIT8LMXysGjE8kFPQXgLZMTcRnPEFYwiRNjw5cQ5RRdEgEglRB90DEW5/Ic/mvdcxdy1/MSWkO/D8BbmxBBHM8W/fY3DS8gHRKHWbsSq8ebEpgoCRBJDlMVXG4LFYOWWxFXBCMJ24PNEBFaoRKRO8MJ6pelE2iwLRbZii0Q/xkRDSnsrw5I6ycOWkMNDf2rPRMbtFkX67YvDaAD3w1TBuMO4DW1FBz3MRJSHrUOeXmnEGJVMw7snWUSqYIxESD9mRb/sGUWIY1tF+SA6ReCc3sTTK+PEp1fMxIhj3cPbaIdEBaODxET6E0Tpt8PD3Nd5QwMJSkM="
]

			}
		],
		"application": {
			"bruker_topspin_parameters": {
				"title": "DH3 250 us\n\n-\nl10 = \t15 (246 us)\nl11 = \t15 (246 us)\nplw1 = \t10 W (100 kHz)\np1 = \t2.5 us\nd1 = \t1.0 s\no1 = \t-9915 Hz\n---\nprobe : \t1.3mm H122012 mode double\nrange : \t-\nshim : \t1.3mm_H13804_NEO\nSR : \tAlanine/101\nfilter 1H : \tyes\nfilter 13C : \tno\nrotor : \t1342\nB = \t3160\nD = \t2350\nnuR = \t60 kHz (fluctuating +/- 60Hz)\nlevel : \t90%\ngain : \t64\n---\nT_set : \t-15C\nT : \t-25.0C\nT_shim : \t24C\nchiller : \tstrong\ngaz flow : \t2000 lph\nframe cool. : \t1000 mbar\nshin flow : \tyes (strong, air)\n-----\n50.08mg (recovered 49.45mg) / 185C / 2 mn / quenched in lN2\nafter one night spinning 60kHz / -18C but probe issues (water condensing on H-1 capacitor) --> probe changed",
				"auditp.txt": "##TITLE= Audit trail, TopSpin 4.1.4\n##JCAMPDX= 5.01\n##ORIGIN= Bruker BioSpin GmbH\n##OWNER= labo750\n$$ /opt/nmrdata/data/pf7_TBennett/nmr/PbBrPerovskite.glass/1012/pdata/1/auditp.txt\n##AUDIT TRAIL=  $$ (NUMBER, WHEN, WHO, WHERE, PROCESS, VERSION, WHAT)\n(   1,<2023-05-13 12:42:50.038 +0200>,<labo750>,<RMN750N>,<cprserver>,<TopSpin 4.1.4>,\n      <new/edc PROCNO=1>)\n(   2,<2023-05-13 12:44:30.096 +0200>,<labo750>,<RMN750N>,<cprserver>,<TopSpin 4.1.4>,\n      <changed parameter F1 WDW to EM>)\n(   3,<2023-05-13 12:44:31.153 +0200>,<labo750>,<RMN750N>,<cprserver>,<TopSpin 4.1.4>,\n      <changed parameter F1 LB to 5.00>)\n(   4,<2023-05-13 12:44:32.896 +0200>,<labo750>,<RMN750N>,<cprserver>,<TopSpin 4.1.4>,\n      <changed parameter F1 PH_mod to no>)\n(   5,<2023-05-13 12:44:37.988 +0200>,<labo750>,<RMN750N>,<cprserver>,<TopSpin 4.1.4>,\n      <changed parameter F2 ABSF1 to 100.00000>)\n(   6,<2023-05-13 12:44:39.104 +0200>,<labo750>,<RMN750N>,<cprserver>,<TopSpin 4.1.4>,\n      <changed parameter F2 ABSF2 to -100.00000>)\n(   7,<2023-05-13 12:44:41.849 +0200>,<labo750>,<RMN750N>,<cprserver>,<TopSpin 4.1.4>,\n      <changed parameter F1 MC2 to States-TPPI>)\n(   8,<2023-05-13 12:47:23.853 +0200>,<labo750>,<RMN750N>,<proc2d>,<TopSpin 4.1.4>,\n      <Start of raw data processing\n       xf2 F2: SI = 512 WDW = 1 LB = 5 FT_mod = 6 PKNL = 1 PHC0 = 10 PHC1 = 0 F1: SI = 1K\n       data hash MD5: 512 * 1K\n       30 9A F1 97 68 EA CB 05 0A BC A0 48 82 B6 B7 6C>)\n(   9,<2023-05-13 12:47:28.604 +0200>,<labo750>,<RMN750N>,<cprserver>,<TopSpin 4.1.4>,\n      <changed parameter F1 SI to 64>)\n(  10,<2023-05-13 12:47:29.207 +0200>,<labo750>,<RMN750N>,<proc2d>,<TopSpin 4.1.4>,\n      <Start of raw data processing\n       xf2 F2: SI = 512 WDW = 1 LB = 5 FT_mod = 6 PKNL = 1 PHC0 = 10 PHC1 = 0 F1: SI = 64\n       data hash MD5: 512 * 64\n       0D 9C 66 2D 07 F3 08 FF F8 06 B1 2A 23 9A C0 78>)\n(  11,<2023-05-13 12:51:38.782 +0200>,<labo750>,<RMN750N>,<proc2d>,<TopSpin 4.1.4>,\n      <Start of raw data processing\n       xf2 F2: SI = 512 WDW = 1 LB = 5 FT_mod = 6 PKNL = 1 PHC0 = 10.6 PHC1 = 0 F1: SI = 64\n       data hash MD5: 512 * 64\n       DB 9A 97 21 58 42 89 A0 E3 F7 F7 66 8A CC 5F F8>)\n(  12,<2023-05-13 12:51:42.817 +0200>,<labo750>,<RMN750N>,<proc2d>,<TopSpin 4.1.4>,\n      <Start of raw data processing\n       xfb F2: SI = 512 WDW = 1 LB = 5 FT_mod = 6 PKNL = 1 PHC0 = 10.6 PHC1 = 0 F1: SI = 64 WDW = 1 LB = 5 FT_mod = 4 FCOR = 0.5\n       data hash MD5: 512 * 64\n       1F D6 5B B2 00 74 C5 48 BB C0 82 02 8E F0 49 45>)\n(  13,<2023-05-13 12:51:51.659 +0200>,<labo750>,<RMN750N>,<proc2d>,<TopSpin 4.1.4>,\n      <Start of raw data processing\n       xf2 same raw n F2: SI = 512 FT_mod = 6 PKNL = 1 PHC0 = 10.6 PHC1 = 0 F1: SI = 64\n       data hash MD5: 512 * 64\n       07 87 67 0B F7 29 B8 6D 4C 04 56 32 E7 7F 00 42>)\n(  14,<2023-05-13 12:51:51.666 +0200>,<labo750>,<RMN750N>,<xfshear>,<TopSpin 4.1.4>,\n      <shear ratio: F1 shift 1 ppm shearing ratio 1\n       data hash MD5: 512 * 64\n       1C F1 35 41 1F 8D 1E 84 10 16 5D 88 B1 86 24 1B>)\n(  15,<2023-05-13 12:51:51.696 +0200>,<labo750>,<RMN750N>,<proc2d>,<TopSpin 4.1.4>,\n      <xht2\n       data hash MD5: 512 * 64\n       1C F1 35 41 1F 8D 1E 84 10 16 5D 88 B1 86 24 1B>)\n(  16,<2023-05-13 12:51:51.712 +0200>,<labo750>,<RMN750N>,<proc2d>,<TopSpin 4.1.4>,\n      <xif2 F2: FT_mod = 2\n       data hash MD5: 512 * 64\n       9A 78 43 DB 8E 9E 57 DC 88 05 0D 92 B0 14 09 34>)\n(  17,<2023-05-13 12:51:51.748 +0200>,<labo750>,<RMN750N>,<proc2d>,<TopSpin 4.1.4>,\n      <xfb same F2: WDW = 1 LB = 5 FT_mod = 6 F1: SI = 64 WDW = 1 LB = 5 FT_mod = 4 FCOR = 0.5\n       data hash MD5: 512 * 64\n       B4 C0 10 0B 23 AA 6A 2F 19 5F D8 90 5E CF CC C0>)\n(  18,<2023-05-13 12:52:03.996 +0200>,<labo750>,<RMN750N>,<cprserver>,<TopSpin 4.1.4>,\n      <changed parameter F1 PH_mod to pk>)\n(  19,<2023-05-13 12:52:06.458 +0200>,<labo750>,<RMN750N>,<cprserver>,<TopSpin 4.1.4>,\n      <changed parameter F1 ABSF1 to 100.00000>)\n(  20,<2023-05-13 12:52:07.684 +0200>,<labo750>,<RMN750N>,<cprserver>,<TopSpin 4.1.4>,\n      <changed parameter F1 ABSF2 to -100.00000>)\n(  21,<2023-05-13 12:53:15.764 +0200>,<labo750>,<RMN750N>,<proc2d>,<TopSpin 4.1.4>,\n      <Start of raw data processing\n       xf2 F2: SI = 512 WDW = 1 LB = 5 FT_mod = 6 PKNL = 1 PHC0 = 10.6 PHC1 = 0 F1: SI = 64\n       data hash MD5: 512 * 64\n       D1 F3 77 E2 23 E3 C8 94 03 47 21 AC 81 74 8E 73>)\n(  22,<2023-05-13 12:53:27.856 +0200>,<labo750>,<RMN750N>,<cprserver>,<TopSpin 4.1.4>,\n      <changed parameter F2 FT_mod to no>)\n(  23,<2023-05-13 12:53:30.060 +0200>,<labo750>,<RMN750N>,<proc2d>,<TopSpin 4.1.4>,\n      <Start of raw data processing\n       xtrf F2: SI = 512 WDW = 1 LB = 5 PHC0 = 10.6 PHC1 = 0 F1: SI = 64 WDW = 1 LB = 5 PHC0 = 0 PHC1 = 0\n       data hash MD5: 512 * 64\n       05 DA D4 57 BA 78 17 31 76 25 47 F6 C9 F2 C8 E0>)\n(  24,<2023-05-13 12:56:18.181 +0200>,<labo750>,<RMN750N>,<audit>,<TopSpin 4.1.4>,\n      <user comment:\n       TITLE=DH3 250 us\n       \n       -\n       l10 = \t15 (246 us)\n       l11 = \t15 (246 us)\n       plw1 = \t10 W (100 kHz)\n       p1 = \t2.5 us\n       d1 = \t1.0 s\n       o1 = \t-9915 Hz\n       ---\n       probe : \t1.3mm H122012 mode double\n       range : \t-\n       shim : \t1.3mm_H13804_NEO\n       SR : \tAlanine/101\n       filter 1H : \tyes\n       filter 13C : \tno\n       rotor : \t1342\n       B = \t3160\n       D = \t2370\n       nuR = \t60 kHz (fluctuating +/- 60Hz)\n       level : \t90%\n       gain : \t64\n       ---\n       T_set : \t-15C\n       T : \t-25.0C\n       T_shim : \t24C\n       chiller : \tstrong\n       gaz flow : \t2000 lph\n       frame cool. : \t1000 mbar\n       shin flow : \tyes (strong, air)\n       -----\n       50.08mg (recovered 49.45mg) / 185C / 2 mn / quenched in lN2\n       after one night spinning 60kHz / -18C but probe issues (water condensing on H-1 capacitor) --) probe changedTITLE_END\n       data hash MD5: 512 * 64\n       05 DA D4 57 BA 78 17 31 76 25 47 F6 C9 F2 C8 E0>)\n(  25,<2023-05-13 12:56:25.912 +0200>,<labo750>,<RMN750N>,<audit>,<TopSpin 4.1.4>,\n      <user comment:\n       TITLE=DH3 250 us\n       \n       -\n       l10 = \t15 (246 us)\n       l11 = \t15 (246 us)\n       plw1 = \t10 W (100 kHz)\n       p1 = \t2.5 us\n       d1 = \t1.0 s\n       o1 = \t-9915 Hz\n       ---\n       probe : \t1.3mm H122012 mode double\n       range : \t-\n       shim : \t1.3mm_H13804_NEO\n       SR : \tAlanine/101\n       filter 1H : \tyes\n       filter 13C : \tno\n       rotor : \t1342\n       B = \t3160\n       D = \t2350\n       nuR = \t60 kHz (fluctuating +/- 60Hz)\n       level : \t90%\n       gain : \t64\n       ---\n       T_set : \t-15C\n       T : \t-25.0C\n       T_shim : \t24C\n       chiller : \tstrong\n       gaz flow : \t2000 lph\n       frame cool. : \t1000 mbar\n       shin flow : \tyes (strong, air)\n       -----\n       50.08mg (recovered 49.45mg) / 185C / 2 mn / quenched in lN2\n       after one night spinning 60kHz / -18C but probe issues (water condensing on H-1 capacitor) --) probe changedTITLE_END\n       data hash MD5: 512 * 64\n       05 DA D4 57 BA 78 17 31 76 25 47 F6 C9 F2 C8 E0>)\n(  26,<2023-05-13 12:56:29.339 +0200>,<labo750>,<RMN750N>,<proc2d>,<TopSpin 4.1.4>,\n      <Start of raw data processing\n       xtrf F2: SI = 512 WDW = 1 LB = 5 PHC0 = 10.6 PHC1 = 0 F1: SI = 64 WDW = 1 LB = 5 PHC0 = 0 PHC1 = 0\n       data hash MD5: 512 * 64\n       45 DC 40 DD 20 26 43 6F 03 A9 32 43 B1 B8 9A 05>)\n(  27,<2023-05-13 12:56:41.603 +0200>,<labo750>,<RMN750N>,<proc2d>,<TopSpin 4.1.4>,\n      <xf2 F2: SI = 512 WDW = 1 LB = 5 FT_mod = 6 PKNL = 1 PHC0 = 10.6 PHC1 = 0\n       data hash MD5: 512 * 64\n       BE 37 B5 3A 97 6A FD 48 4E 4E 35 7B 14 17 BE A0>)\n(  28,<2023-05-13 12:56:42.018 +0200>,<labo750>,<RMN750N>,<proc2d>,<TopSpin 4.1.4>,\n      <Start of raw data processing\n       xf2 F2: SI = 512 WDW = 1 LB = 5 FT_mod = 6 PKNL = 1 PHC0 = 10.6 PHC1 = 0 F1: SI = 64\n       data hash MD5: 512 * 64\n       E6 2B 52 85 0B 6E 15 B5 25 3A 49 13 8A 32 8F 2D>)\n(  29,<2023-05-13 12:56:43.203 +0200>,<labo750>,<RMN750N>,<proc2d>,<TopSpin 4.1.4>,\n      <Start of raw data processing\n       xfb F2: SI = 512 WDW = 1 LB = 5 FT_mod = 6 PKNL = 1 PHC0 = 10.6 PHC1 = 0 F1: SI = 64 WDW = 1 LB = 5 FT_mod = 4 FCOR = 0.5 PHC0 = 0 PHC1 = 0\n       data hash MD5: 512 * 64\n       F9 B5 6F A2 C4 5D 29 3B 6B 20 9D 79 0F 20 54 49>)\n(  30,<2023-05-13 12:56:50.378 +0200>,<labo750>,<RMN750N>,<proc2d>,<TopSpin 4.1.4>,\n      <Start of raw data processing\n       xf2 same raw n F2: SI = 512 FT_mod = 6 PKNL = 1 PHC0 = 10.6 PHC1 = 0 F1: SI = 64\n       data hash MD5: 512 * 64\n       A8 F3 58 B0 81 7D AF C5 1B A2 41 0B 11 3F DB BA>)\n(  31,<2023-05-13 12:56:50.385 +0200>,<labo750>,<RMN750N>,<xfshear>,<TopSpin 4.1.4>,\n      <shear ratio: F1 shift 1 ppm shearing ratio 1\n       data hash MD5: 512 * 64\n       40 87 F0 B4 FF 65 EF 40 5D 9F D8 92 7A 5A 3F D9>)\n(  32,<2023-05-13 12:56:50.415 +0200>,<labo750>,<RMN750N>,<proc2d>,<TopSpin 4.1.4>,\n      <xht2\n       data hash MD5: 512 * 64\n       40 87 F0 B4 FF 65 EF 40 5D 9F D8 92 7A 5A 3F D9>)\n(  33,<2023-05-13 12:56:50.443 +0200>,<labo750>,<RMN750N>,<proc2d>,<TopSpin 4.1.4>,\n      <xif2 F2: FT_mod = 2\n       data hash MD5: 512 * 64\n       9B 2E 0B 57 1A 1C 19 F4 7B 01 37 81 AF D3 F1 20>)\n(  34,<2023-05-13 12:56:50.475 +0200>,<labo750>,<RMN750N>,<proc2d>,<TopSpin 4.1.4>,\n      <xfb same F2: WDW = 1 LB = 5 FT_mod = 6 F1: SI = 64 WDW = 1 LB = 5 FT_mod = 4 FCOR = 0.5 PHC0 = 0 PHC1 = 0\n       data hash MD5: 512 * 64\n       88 87 B3 CB B2 EB 64 50 79 87 16 B0 D5 7A 9E 0D>)\n(  35,<2023-05-13 12:58:00.652 +0200>,<labo750>,<RMN750N>,<proc2d>,<TopSpin 4.1.4>,\n      <Start of raw data processing\n       xf2 F2: SI = 512 WDW = 1 LB = 5 FT_mod = 6 PKNL = 1 PHC0 = 10.6 PHC1 = 0 F1: SI = 64\n       data hash MD5: 512 * 64\n       D2 6D 06 85 A8 BA 7F 26 88 85 A3 30 43 83 4F 24>)\n(  36,<2023-05-13 12:58:10.334 +0200>,<labo750>,<RMN750N>,<proc2d>,<TopSpin 4.1.4>,\n      <Start of raw data processing\n       xtrf F2: SI = 512 WDW = 1 LB = 5 PHC0 = 10.6 PHC1 = 0 F1: SI = 64 WDW = 1 LB = 5 PHC0 = 0 PHC1 = 0\n       data hash MD5: 512 * 64\n       20 FA 4E 9D CD 41 C9 60 A7 B2 DD 45 B4 41 40 E4>)\n(  37,<2023-05-13 12:59:15.929 +0200>,<labo750>,<RMN750N>,<proc2d>,<TopSpin 4.1.4>,\n      <Start of raw data processing\n       xtrf F2: SI = 512 WDW = 1 LB = 5 PHC0 = 10.6 PHC1 = 0 F1: SI = 64 WDW = 1 LB = 5 PHC0 = 0 PHC1 = 0\n       data hash MD5: 512 * 64\n       3C 6B 39 21 89 55 1F 33 FA C7 50 3F B0 92 80 DC>)\n(  38,<2023-05-13 13:01:14.648 +0200>,<labo750>,<RMN750N>,<proc2d>,<TopSpin 4.1.4>,\n      <Start of raw data processing\n       xtrf F2: SI = 512 WDW = 1 LB = 5 PHC0 = 10.6 PHC1 = 0 F1: SI = 64 WDW = 1 LB = 5 PHC0 = 0 PHC1 = 0\n       data hash MD5: 512 * 64\n       4E 5B 0F 62 BA 78 80 B3 21 4F E2 59 0F 56 8A 5D>)\n(  39,<2023-05-13 13:04:18.703 +0200>,<labo750>,<RMN750N>,<proc2d>,<TopSpin 4.1.4>,\n      <Start of raw data processing\n       xtrf F2: SI = 512 WDW = 1 LB = 5 PHC0 = 10.6 PHC1 = 0 F1: SI = 64 WDW = 1 LB = 5 PHC0 = 0 PHC1 = 0\n       data hash MD5: 512 * 64\n       05 35 A4 00 EB 04 51 FC F7 52 1D 28 F9 4E 4D 6E>)\n(  40,<2023-05-13 13:04:24.793 +0200>,<labo750>,<RMN750N>,<proc2d>,<TopSpin 4.1.4>,\n      <xf2 F2: SI = 512 WDW = 1 LB = 5 FT_mod = 6 PKNL = 1 PHC0 = 10.6 PHC1 = 0\n       data hash MD5: 512 * 64\n       23 66 EF 4E 15 2F 4F AF 03 F1 29 1F 7A F2 46 E1>)\n(  41,<2023-05-13 13:04:25.233 +0200>,<labo750>,<RMN750N>,<proc2d>,<TopSpin 4.1.4>,\n      <Start of raw data processing\n       xf2 F2: SI = 512 WDW = 1 LB = 5 FT_mod = 6 PKNL = 1 PHC0 = 10.6 PHC1 = 0 F1: SI = 64\n       data hash MD5: 512 * 64\n       C5 E8 B5 68 A0 57 AD E4 AC 89 4F C9 CE 9C 33 DA>)\n(  42,<2023-05-13 13:04:31.979 +0200>,<labo750>,<RMN750N>,<proc2d>,<TopSpin 4.1.4>,\n      <Start of raw data processing\n       xf2 same raw n F2: SI = 512 FT_mod = 6 PKNL = 1 PHC0 = 10.6 PHC1 = 0 F1: SI = 64\n       data hash MD5: 512 * 64\n       DA 4A 52 EE BE CB A1 62 BF 41 77 FA 39 4F A7 67>)\n(  43,<2023-05-13 13:04:31.990 +0200>,<labo750>,<RMN750N>,<xfshear>,<TopSpin 4.1.4>,\n      <shear ratio: F1 shift 1 ppm shearing ratio 1\n       data hash MD5: 512 * 64\n       8D 78 CA 67 39 66 04 6D FD 06 F7 88 86 D0 4F 92>)\n(  44,<2023-05-13 13:04:32.021 +0200>,<labo750>,<RMN750N>,<proc2d>,<TopSpin 4.1.4>,\n      <xht2\n       data hash MD5: 512 * 64\n       8D 78 CA 67 39 66 04 6D FD 06 F7 88 86 D0 4F 92>)\n(  45,<2023-05-13 13:04:32.053 +0200>,<labo750>,<RMN750N>,<proc2d>,<TopSpin 4.1.4>,\n      <xif2 F2: FT_mod = 2\n       data hash MD5: 512 * 64\n       7B 38 08 5D 50 7E EB B9 F0 26 FA 82 69 20 B2 4D>)\n(  46,<2023-05-13 13:04:32.074 +0200>,<labo750>,<RMN750N>,<proc2d>,<TopSpin 4.1.4>,\n      <xfb same F2: WDW = 1 LB = 5 FT_mod = 6 F1: SI = 64 WDW = 1 LB = 5 FT_mod = 4 FCOR = 0.5 PHC0 = 0 PHC1 = 0\n       data hash MD5: 512 * 64\n       2A A5 43 7F 58 6F 9C 3C 4B DC 06 A2 15 80 6F 0A>)\n(  47,<2023-05-13 13:07:32.070 +0200>,<labo750>,<RMN750N>,<proc2d>,<TopSpin 4.1.4>,\n      <Start of raw data processing\n       xf2 same raw n F2: SI = 512 FT_mod = 6 PKNL = 1 PHC0 = 10.6 PHC1 = 0 F1: SI = 64\n       data hash MD5: 512 * 64\n       BA 5C CE 86 D0 AF 76 66 60 A1 15 9D 2C C0 ED 8F>)\n(  48,<2023-05-13 13:07:32.080 +0200>,<labo750>,<RMN750N>,<xfshear>,<TopSpin 4.1.4>,\n      <shear ratio: F1 shift 1 ppm shearing ratio 1\n       data hash MD5: 512 * 64\n       62 D9 88 C6 2A 1E 94 A8 75 FC D6 95 92 25 4F E2>)\n(  49,<2023-05-13 13:07:32.112 +0200>,<labo750>,<RMN750N>,<proc2d>,<TopSpin 4.1.4>,\n      <xht2\n       data hash MD5: 512 * 64\n       62 D9 88 C6 2A 1E 94 A8 75 FC D6 95 92 25 4F E2>)\n(  50,<2023-05-13 13:07:32.144 +0200>,<labo750>,<RMN750N>,<proc2d>,<TopSpin 4.1.4>,\n      <xif2 F2: FT_mod = 2\n       data hash MD5: 512 * 64\n       89 9E 23 F4 A4 3F 99 FA AA 02 CA 1D 28 1F E3 EA>)\n(  51,<2023-05-13 13:07:32.167 +0200>,<labo750>,<RMN750N>,<proc2d>,<TopSpin 4.1.4>,\n      <xfb same F2: WDW = 1 LB = 5 FT_mod = 6 F1: SI = 64 WDW = 1 LB = 5 FT_mod = 4 FCOR = 0.5 PHC0 = 0 PHC1 = 0\n       data hash MD5: 512 * 64\n       1A 52 7E 1B FF 2C F0 1B D0 C6 9B 45 4F 26 AC B1>)\n(  52,<2023-05-13 13:07:42.111 +0200>,<labo750>,<RMN750N>,<cprserver>,<TopSpin 4.1.4>,\n      <changed parameter F2 LB to 50.00>)\n(  53,<2023-05-13 13:07:42.117 +0200>,<labo750>,<RMN750N>,<cprserver>,<TopSpin 4.1.4>,\n      <changed parameter F1 LB to 50.00>)\n(  54,<2023-05-13 13:07:45.950 +0200>,<labo750>,<RMN750N>,<proc2d>,<TopSpin 4.1.4>,\n      <Start of raw data processing\n       xf2 same raw n F2: SI = 512 FT_mod = 6 PKNL = 1 PHC0 = 10.6 PHC1 = 0 F1: SI = 64\n       data hash MD5: 512 * 64\n       BA 5C CE 86 D0 AF 76 66 60 A1 15 9D 2C C0 ED 8F>)\n(  55,<2023-05-13 13:07:45.959 +0200>,<labo750>,<RMN750N>,<xfshear>,<TopSpin 4.1.4>,\n      <shear ratio: F1 shift 1 ppm shearing ratio 1\n       data hash MD5: 512 * 64\n       62 D9 88 C6 2A 1E 94 A8 75 FC D6 95 92 25 4F E2>)\n(  56,<2023-05-13 13:07:45.992 +0200>,<labo750>,<RMN750N>,<proc2d>,<TopSpin 4.1.4>,\n      <xht2\n       data hash MD5: 512 * 64\n       62 D9 88 C6 2A 1E 94 A8 75 FC D6 95 92 25 4F E2>)\n(  57,<2023-05-13 13:07:46.022 +0200>,<labo750>,<RMN750N>,<proc2d>,<TopSpin 4.1.4>,\n      <xif2 F2: FT_mod = 2\n       data hash MD5: 512 * 64\n       89 9E 23 F4 A4 3F 99 FA AA 02 CA 1D 28 1F E3 EA>)\n(  58,<2023-05-13 13:07:46.057 +0200>,<labo750>,<RMN750N>,<proc2d>,<TopSpin 4.1.4>,\n      <xfb same F2: WDW = 1 LB = 50 FT_mod = 6 F1: SI = 64 WDW = 1 LB = 50 FT_mod = 4 FCOR = 0.5 PHC0 = 0 PHC1 = 0\n       data hash MD5: 512 * 64\n       67 83 C1 FF 85 14 D6 A9 0E 7D 2A 8C 18 0E 0C D6>)\n(  59,<2023-05-13 13:08:06.165 +0200>,<labo750>,<RMN750N>,<proc2d>,<TopSpin 4.1.4>,\n      <Start of raw data processing\n       xtrf F2: SI = 512 WDW = 1 LB = 50 PHC0 = 10.6 PHC1 = 0 F1: SI = 64 WDW = 1 LB = 50 PHC0 = 0 PHC1 = 0\n       data hash MD5: 512 * 64\n       B6 D2 DC 6D 40 80 90 E2 06 70 1C D7 31 6A EB A6>)\n(  60,<2023-05-13 13:08:24.420 +0200>,<labo750>,<RMN750N>,<proc2d>,<TopSpin 4.1.4>,\n      <Start of raw data processing\n       xf2 same raw n F2: SI = 512 FT_mod = 6 PKNL = 1 PHC0 = 10.6 PHC1 = 0 F1: SI = 64\n       data hash MD5: 512 * 64\n       AF 80 44 81 71 3B EC 96 49 04 3B 2B A3 23 D2 76>)\n(  61,<2023-05-13 13:08:24.429 +0200>,<labo750>,<RMN750N>,<xfshear>,<TopSpin 4.1.4>,\n      <shear ratio: F1 shift 1 ppm shearing ratio 1\n       data hash MD5: 512 * 64\n       8F E8 D1 EF 79 2E 06 C0 CC 1D AE 87 0C E0 65 AC>)\n(  62,<2023-05-13 13:08:24.457 +0200>,<labo750>,<RMN750N>,<proc2d>,<TopSpin 4.1.4>,\n      <xht2\n       data hash MD5: 512 * 64\n       8F E8 D1 EF 79 2E 06 C0 CC 1D AE 87 0C E0 65 AC>)\n(  63,<2023-05-13 13:08:24.494 +0200>,<labo750>,<RMN750N>,<proc2d>,<TopSpin 4.1.4>,\n      <xif2 F2: FT_mod = 2\n       data hash MD5: 512 * 64\n       13 5E 11 57 48 C9 59 B5 81 01 19 A8 4E 8B 2A 19>)\n(  64,<2023-05-13 13:08:24.522 +0200>,<labo750>,<RMN750N>,<proc2d>,<TopSpin 4.1.4>,\n      <xfb same F2: WDW = 1 LB = 50 FT_mod = 6 F1: SI = 64 WDW = 1 LB = 50 FT_mod = 4 FCOR = 0.5 PHC0 = 0 PHC1 = 0\n       data hash MD5: 512 * 64\n       B4 80 33 CE 3E 79 D0 E8 98 BA D0 E7 4C 2E 2C F5>)\n##END=\n\n$$ hash MD5\n$$ 67 31 CA E0 28 FB CF 9B 07 EE C3 51 E6 D6 47 58\n",
				"audita.txt": "##TITLE= Audit trail, TopSpin 4.1.4\n##JCAMPDX= 5.01\n##ORIGIN= Bruker BioSpin GmbH\n##OWNER= labo750\n$$ /opt/nmrdata/data/pf7_TBennett/nmr/PbBrPerovskite.glass/1012/audita.txt\n##AUDIT TRAIL=  $$ (NUMBER, WHEN, WHO, WHERE, PROCESS, VERSION, WHAT)\n(   1,<2023-05-13 12:42:50.039 +0200>,<labo750>,<RMN750N>,<cprserver>,<TopSpin 4.1.4>,\n      <new/edc EXPNO=1012 PROCNO=1>)\n(   2,<2023-05-13 12:42:55.890 +0200>,<labo750>,<RMN750N>,<cprserver>,<TopSpin 4.1.4>,\n      <changed parameter F1 FnMODE to States-TPPI>)\n(   3,<2023-05-13 12:42:57.403 +0200>,<labo750>,<RMN750N>,<cprserver>,<TopSpin 4.1.4>,\n      <changed parameter F1 NUC1 to 13C>)\n(   4,<2023-05-13 12:42:58.467 +0200>,<labo750>,<RMN750N>,<cprserver>,<TopSpin 4.1.4>,\n      <changed parameter F1 NUC1 to 1H>)\n(   5,<2023-05-13 12:43:10.514 +0200>,<labo750>,<RMN750N>,<cprserver>,<TopSpin 4.1.4>,\n      <changed parameter F1 SWH to 60000.000>)\n(   6,<2023-05-13 12:43:16.713 +0200>,<labo750>,<RMN750N>,<cprserver>,<TopSpin 4.1.4>,\n      <changed parameter F1 AQ to 0.0020000>)\n(   7,<2023-05-13 12:43:44.301 +0200>,<labo750>,<RMN750N>,<cprserver>,<TopSpin 4.1.4>,\n      <changed parameter F2 ZGOPTNS to -DtwoD>)\n(   8,<2023-05-13 10:43:46.268 +0000>,<labo750>,<RMN750N>,<go4>,<TopSpin 4.1.4>,\n      <acquisition in progress>)\n(   9,<2023-05-13 10:45:24.647 +0000>,<labo750>,<RMN750N>,<go4>,<TopSpin 4.1.4>,\n      <created by zg on 'AvanceNeo750' (RMN750N) by user 'labo750'\n       on data set with UUID '098d8fb4-f17b-11ed-86ed-0030d62dd915'\n       started at 2023-05-13 10:43:46.278 +0000, POWCHK disabled, PULCHK disabled,\n       terminated by command 'stop' at 2023-05-13 10:45:24.644 +0000\n       configuration hash MD5:\n       68 91 D2 A3 BD AE 0C B4 B3 57 1B 77 BF 81 DD FE\n       double data hash MD5: 500 * 3\n       8E D6 9B 80 CC B1 8D 7E A3 C7 98 43 8A 3D 4D 4B>)\n(  10,<2023-05-13 12:45:41.275 +0200>,<labo750>,<RMN750N>,<cprserver>,<TopSpin 4.1.4>,\n      <changed parameter F1 SWH to 15000.000>)\n(  11,<2023-05-13 12:45:44.737 +0200>,<labo750>,<RMN750N>,<cprserver>,<TopSpin 4.1.4>,\n      <changed parameter F1 AQ to 0.0020000>)\n(  12,<2023-05-13 10:46:26.090 +0000>,<labo750>,<RMN750N>,<go4>,<TopSpin 4.1.4>,\n      <raw data deleted by zg>)\n(  13,<2023-05-13 10:46:26.091 +0000>,<labo750>,<RMN750N>,<go4>,<TopSpin 4.1.4>,\n      <acquisition in progress>)\n(  14,<2023-05-13 11:08:17.483 +0000>,<labo750>,<RMN750N>,<go4>,<TopSpin 4.1.4>,\n      <created by zg on 'AvanceNeo750' (RMN750N) by user 'labo750'\n       on data set with UUID '68ce3668-f17b-11ed-98b3-0030d62dd915'\n       started at 2023-05-13 10:46:26.099 +0000, POWCHK disabled, PULCHK disabled,\n       terminated by command 'stop' at 2023-05-13 11:08:17.480 +0000\n       configuration hash MD5:\n       68 91 D2 A3 BD AE 0C B4 B3 57 1B 77 BF 81 DD FE\n       double data hash MD5: 500 * 53\n       8E D0 1E 20 01 C9 09 98 FC 6D 8D CF 08 EE FC DC>)\n##END=\n\n$$ hash MD5\n$$ 64 3F D5 D9 A3 FC FC 75 CF D0 18 DC 8A 02 96 E3\n",
				"acqus": "##TITLE= Parameter file, TopSpin 4.1.4\n##JCAMPDX= 5.0\n##DATATYPE= Parameter Values\n##NPOINTS= 63\t$$ modification sequence number\n##ORIGIN= Bruker BioSpin GmbH\n##OWNER= labo750\n$$ 2023-05-13 13:08:18.143 +0200  labo750@RMN750N\n$$ /opt/nmrdata/data/pf7_TBennett/nmr/PbBrPerovskite.glass/1012/acqus\n$$ process /opt/topspin4.1.4/prog/mod/acqdataserver\n##$ACQT0= 0\n##$AMP= (0..31)\n100 100 100 100 100 100 100 100 100 100 100 100 100 100 100 100 100 100\n100 100 100 100 100 100 100 100 100 100 100 100 100 100\n##$AMPCOIL= (0..32)\n-1 0 0 0 0 0 0 0 0 0 0 0 0 0 0 0 0 0 0 0 0 0 0 0 0 0 0 0 0 0 0 0 0\n##$AQSEQ= 0\n##$AQ_mod= 3\n##$AUNM= <au_zgonly>\n##$AUTOPOS= <>\n##$BF1= 750.05\n##$BF2= 188.600223\n##$BF3= 750.05\n##$BF4= 750.05\n##$BF5= 750.05\n##$BF6= 750.05\n##$BF7= 750.05\n##$BF8= 750.05\n##$BWFAC= (0..63)\n0 0 0 0 0 0 0 0 0 0 0 0 0 0 0 0 0 0 0 0 0 0 0 0 0 0 0 0 0 0 0 0 0 0 0 0\n0 0 0 0 0 0 0 0 0 0 0 0 0 0 0 0 0 0 0 0 0 0 0 0 0 0 0 0\n##$BYTORDA= 0\n##$CHANFCU= (0..24)\n0 1 0 0 2 0 0 0 0 0 0 0 0 0 0 0 0 0 0 0 0 0 0 0 0\n##$CHANREC= (0..24)\n0 1 0 0 2 0 0 0 0 0 0 0 0 0 0 0 0 0 0 0 0 0 0 0 0\n##$CHEMSTR= <none>\n##$CNST= (0..63)\n1 1 1 1 1 1 1 1 1 1 1 -2 1 1 1 1 1 1 1 1 1 1 1 1 1 0 1 1 1 1 1 60000 1\n1 1 1 1 1 1 1 1 1 1 1 1 1 1 1 1 1 1 1 1 1 1 1 1 1 1 1 1 1 1 1\n##$CPDPRG= (0..8)\n<> <mlev> <spinal64> <mlev> <mlev> <mlev> <mlev> <mlev> <mlev>\n##$D= (0..63)\n5e-07 1.5 2e-05 3e-06 2e-05 0 1.5e-05 3e-06 0 0 0.00024625 0.00024625 0.00024145\n0 0 0 0 0 0 0 0 0.05 1e-06 0 0 1e-06 1e-06 1e-06 1e-06 1e-06 0 0 0 0 0\n0 0 0 0 0 0 0 0 0 0 0 0 0 0 0 0 0 0 0 0 0 0 0 0 0 0 0 0 0\n##$DATE= 1683976097\n##$DATE_START= 1683974786\n##$DE= 4.8\n##$DE1= 4.5\n##$DE2= 2\n##$DEADC= 0.5\n##$DECBNUC= <off>\n##$DECIM= 320\n##$DECNUC= <off>\n##$DECSTAT= 4\n##$DEPA= 4.5\n##$DERX= 1.5\n##$DIGMOD= 1\n##$DIGTYP= 17\n##$DR= 32\n##$DS= 4\n##$DSPFIRM= 0\n##$DSPFVS= 20\n##$DTYPA= 2\n##$EXP= <>\n##$ExpStatus= 1\n##$FCUCHAN= (0..9)\n0 1 4 0 0 0 0 0 0 0\n##$FILCOR= 0\n##$FL1= 90\n##$FL2= 90\n##$FL3= 90\n##$FL4= 90\n##$FN_INDIRECT= (0..7)\n0 2 0 0 0 0 0 0\n##$FOV= 20\n##$FQ1LIST= <freqlist>\n##$FQ2LIST= <hetcor.jos>\n##$FQ3LIST= <freqlist>\n##$FQ4LIST= <freqlist>\n##$FQ5LIST= <freqlist>\n##$FQ6LIST= <freqlist>\n##$FQ7LIST= <freqlist>\n##$FQ8LIST= <freqlist>\n##$FS= (0..7)\n83 83 83 83 83 83 83 83\n##$FTLPGN= 0\n##$FW= 2.4e+08\n##$FnILOOP= 0\n##$FnMODE= 0\n##$FnTYPE= 0\n##$GPNAM= (0..31)\n<sine.100> <sine.100> <sine.100> <sine.100> <sine.100> <sine.100> <sine.100>\n<sine.100> <sine.100> <sine.100> <sine.100> <sine.100> <sine.100> <sine.100>\n<sine.100> <sine.100> <sine.100> <sine.100> <sine.100> <sine.100> <sine.100>\n<sine.100> <sine.100> <sine.100> <sine.100> <sine.100> <sine.100> <sine.100>\n<sine.100> <sine.100> <sine.100> <sine.100>\n##$GPX= (0..31)\n0 0 0 0 0 0 0 0 0 0 0 0 0 0 0 0 0 0 0 0 0 0 0 0 0 0 0 0 0 0 0 0\n##$GPY= (0..31)\n0 0 0 0 0 0 0 0 0 0 0 0 0 0 0 0 0 0 0 0 0 0 0 0 0 0 0 0 0 0 0 0\n##$GPZ= (0..31)\n0 0 0 0 0 0 0 0 0 0 0 0 0 0 0 0 0 0 0 0 0 0 0 0 0 0 0 0 0 0 0 0\n##$GRPDLY= 68\n##$HDDUTY= 20\n##$HDRATE= 20\n##$HGAIN= (0..3)\n2000 0 0 0\n##$HL1= 0\n##$HL2= 90\n##$HL3= 90\n##$HL4= 90\n##$HOLDER= 0\n##$HPMOD= (0..32)\n0 1 1 0 0 0 0 0 0 0 0 0 0 0 0 0 0 0 0 0 0 0 0 0 0 0 0 0 0 0 0 0 0\n##$HPPRGN= 0\n##$IN= (0..63)\n6.66625e-05 0 0 0 0 0 0 0 0 0 0 0 0 0 0 0 0 0 1.35198267882399e+45 0 0\n0 0 0 0 0 0 0 0 0 0 0 0.001 0.001 0.001 0.001 0.001 0.001 0.001 0.001 0.001\n0.001 0.001 0.001 0.001 0.001 0.001 0.001 0.001 0.001 0.001 0.001 0.001\n0.001 0.001 0.001 0.001 0.001 0.001 0.001 0.001 0.001 0.001 0.001\n##$INF= (0..7)\n0 66.6625 0 0 0 0 0 0\n##$INP= (0..63)\n0 0 0 0 0 0 0 0 0 0 0 0 0 0 0 0 0 0 0 0 0 0 0 0 0 0 0 0 0 0 0 0 0 0 0 0\n0 0 0 0 0 0 0 0 0 0 0 0 0 0 0 0 0 0 0 0 0 0 0 0 0 0 0 0\n##$INSTRUM= <AvanceNeo750>\n##$INTEGFAC= (0..63)\n0 0 0 0 0 0 0 0 0 0 0 0 0 0 0 0 0 0 0 0 0 0 0 0 0 0 0 0 0 0 0 0 0 0 0 0\n0 0 0 0 0 0 0 0 0 0 0 0 0 0 0 0 0 0 0 0 0 0 0 0 0 0 0 0\n##$L= (0..31)\n1 2 1 1 1 1 300 1 1 1 15 15 0 1 1 1 299 1 1 1 1 1 1 1 1 1 0 1 1 1 1 4000\n##$LFILTER= -1\n##$LGAIN= -1\n##$LINPSTP= 0\n##$LOCKED= no\n##$LOCKFLD= -1\n##$LOCKGN= -1\n##$LOCKPOW= -1\n##$LOCKPPM= -1\n##$LOCNUC= <off>\n##$LOCPHAS= -1\n##$LOCSHFT= no\n##$LOCSW= 0\n##$LTIME= -1\n##$MASR= 60000\n##$MULEXPNO= (0..15)\n0 0 0 0 0 0 0 0 0 0 0 0 0 0 0 0\n##$NBL= 1\n##$NC= 0\n##$NLOGCH= 4\n##$NOVFLW= 0\n##$NS= 16\n##$NUC1= <1H>\n##$NUC2= <13C>\n##$NUC3= <off>\n##$NUC4= <off>\n##$NUC5= <off>\n##$NUC6= <off>\n##$NUC7= <off>\n##$NUC8= <off>\n##$NUCLEUS= <off>\n##$NUSLIST= <automatic>\n##$NusAMOUNT= 100\n##$NusFPNZ= no\n##$NusJSP= 0\n##$NusSEED= 54321\n##$NusSPTYPE= 0\n##$NusT2= 1\n##$NusTD= 0\n##$O1= -9915\n##$O2= 0\n##$O3= 0\n##$O4= 0\n##$O5= 11276.42\n##$O6= 11276.42\n##$O7= 11276.42\n##$O8= 11276.42\n##$OVERFLW= 0\n##$P= (0..63)\n0 2.5 11.3 2.6 1.5 1.35 0 0 0 3.2 0 5 0 0 0.7 3000 1000 0 0 0 0 0 0 0 0\n0 0 0 0 0 3 5.2 0 0 0 0 0 0 0 0 0 0 0 0 0 0 0 0 0 0 0 0 0 0 0 0 0 0 0 0\n0 0 0 0\n##$PACOIL= (0..32)\n1 0 0 3 2 0 0 0 0 0 0 0 0 0 0 0 0 0 0 0 0 0 0 0 0 0 0 0 0 0 0 0 0\n##$PAPS= 0\n##$PARMODE= 1\n##$PCPD= (0..9)\n100 100 100 100 100 100 100 100 100 100\n##$PEXSEL= (0..9)\n1 1 1 1 1 1 1 1 1 1\n##$PHCOR= (0..31)\n0 0 0 0 0 0 0 0 0 75 0 0 0 0 0 0 0 0 0 0 0 0 0 0 0 0 0 0 0 0 0 0\n##$PHLIST= <>\n##$PH_ref= 46\n##$PL= (0..63)\n120 20.3 4 2 120 3 120 120 120 120 120 1.3 3 6.4 120 120 120 120 120 120\n120 120 120 120 120 120 120 120 120 120 120 120 120 120 120 120 120 120\n120 120 120 120 120 120 120 120 120 120 120 120 120 120 120 120 120 120\n120 120 120 120 120 120 120 120\n##$PLSTEP= 0.1\n##$PLSTRT= -6\n##$PLW= (0..63)\n-1 10 0 -1 -1 -1 -1 -1 -1 -1 -1 -1 -1 -1 -1 -1 -1 -1 -1 -1 -1 -1 -1 -1\n-1 -1 -1 -1 -1 -1 -1 -1 -1 -1 -1 -1 -1 -1 -1 -1 -1 -1 -1 -1 -1 -1 -1 -1\n-1 -1 -1 -1 -1 -1 -1 -1 -1 -1 -1 -1 -1 -1 -1 -1\n##$PLWMAX= (0..7)\n457.7586 0 0 0 0 0 0 0\n##$PQPHASE= 0\n##$PQSCALE= 0\n##$PR= 1\n##$PRECHAN= (0..32)\n-1 0 2 -1 3 -1 4 -1 1 -1 -1 -1 -1 -1 -1 -1 -1 -1 -1 -1 -1 -1 -1 -1 -1 -1\n-1 -1 -1 -1 -1 -1 -1\n##$PROBHD= <H122012_0003 (PH MAS DVT 750W4 BL1.3 X/Y/H)>\n##$PROBINPUTS= (0..15)\n<1H> <31P-15N> <1H/31P-15N> <> <> <> <> <> <> <> <> <> <> <> <> <>\n##$PULPROG= <pf_inadR>\n##$PW= 0\n##$PYNM= <acqu.py>\n##$ProjAngle= 0\n##$QNP= 1\n##$RECCHAN= (0..9)\n0 1 4 0 0 0 0 0 0 0\n##$RECPH= 0\n##$RECPRE= (0..24)\n-1 0 -1 -1 4 -1 -1 -1 -1 -1 -1 -1 -1 -1 -1 -1 -1 -1 -1 -1 -1 -1 -1 -1 -1\n##$RECPRFX= (0..32)\n1 0 1 1 1 0 0 0 0 0 0 0 0 0 0 0 0 0 0 0 0 0 0 0 0 0 0 0 0 0 0 0 0\n##$RECSEL= (0..24)\n0 0 1 0 0 0 0 0 0 0 0 0 0 0 0 0 0 0 0 0 0 0 0 0 0\n##$RG= 45.2\n##$RO= 0\n##$RSEL= (0..24)\n0 1 0 0 4 0 0 0 0 0 0 0 0 0 0 0 0 0 0 0 0 0 0 0 0\n##$SAMPLEID= <>\n##$SELREC= (0..24)\n0 0 0 0 0 0 0 0 0 0 0 0 0 0 0 0 0 0 0 0 0 0 0 0 0\n##$SFO1= 750.040085\n##$SFO2= 188.600223\n##$SFO3= 750.05\n##$SFO4= 750.05\n##$SFO5= 750.06127642\n##$SFO6= 750.06127642\n##$SFO7= 750.06127642\n##$SFO8= 750.06127642\n##$SHAPPR= (0..15)\n0 1 1 1 1 1 1 1 1 1 1 1 1 1 1 1\n##$SOLVENT= <None>\n##$SOLVOLD= <off>\n##$SP= (0..63)\n120 6 6.5 0 0 0 0 0 0 0 0 0 0 0 0 0 150 150 150 150 150 150 150 150 150\n150 150 150 150 150 150 150 120 120 120 120 120 120 120 120 120 120 120\n120 120 120 120 120 120 120 120 120 120 120 120 120 120 120 120 120 120\n120 120 120\n##$SPECTR= 0\n##$SPINCNT= 0\n##$SPNAM= (0..63)\n<ramp90100.100> <tcn55> <ramp.75> <gauss> <gauss> <gauss> <gauss> <gauss>\n<gauss> <gauss> <gauss> <gauss> <gauss> <gauss> <gauss> <gauss> <gauss>\n<gauss> <gauss> <gauss> <gauss> <gauss> <gauss> <gauss> <gauss> <gauss>\n<gauss> <gauss> <gauss> <gauss> <gauss> <gauss> <> <> <> <> <> <> <> <>\n<> <> <> <> <> <> <> <> <> <> <> <> <> <> <> <> <> <> <> <> <> <> <> <>\n##$SPOAL= (0..63)\n0.5 0.5 0.5 0.5 0.5 0.5 0.5 0.5 0.5 0.5 0.5 0.5 0.5 0.5 0.5 0.5 0.5 0.5\n0.5 0.5 0.5 0.5 0.5 0.5 0.5 0.5 0.5 0.5 0.5 0.5 0.5 0.5 0.5 0.5 0.5 0.5\n0.5 0.5 0.5 0.5 0.5 0.5 0.5 0.5 0.5 0.5 0.5 0.5 0.5 0.5 0.5 0.5 0.5 0.5\n0.5 0.5 0.5 0.5 0.5 0.5 0.5 0.5 0.5 0.5\n##$SPOFFS= (0..63)\n0 0 0 0 0 0 0 0 0 0 0 0 0 0 0 0 0 0 0 0 0 0 0 0 0 0 0 0 0 0 0 0 0 0 0 0\n0 0 0 0 0 0 0 0 0 0 0 0 0 0 0 0 0 0 0 0 0 0 0 0 0 0 0 0\n##$SPPEX= (0..63)\n0 0 0 0 0 0 0 0 0 0 0 0 0 0 0 0 0 0 0 0 0 0 0 0 0 0 0 0 0 0 0 0 0 0 0 0\n0 0 0 0 0 0 0 0 0 0 0 0 0 0 0 0 0 0 0 0 0 0 0 0 0 0 0 0\n##$SPW= (0..63)\n0 0 0 0 0 0 0 0 0 0 0 0 0 0 0 0 0 0 0 0 0 0 0 0 0 0 0 0 0 0 0 0 0 0 0 0\n0 0 0 0 0 0 0 0 0 0 0 0 0 0 0 0 0 0 0 0 0 0 0 0 0 0 0 0\n##$SUBNAM= (0..9)\n<''> <''> <''> <''> <''> <''> <''> <''> <''> <''>\n##$SW= 83.3288796824772\n##$SWIBOX= (0..32)\n0 1 0 0 6 0 0 0 0 0 0 0 0 0 0 0 0 0 0 0 0 0 0 0 0 0 0 0 0 0 0 0 0\n##$SW_h= 62500\n##$SWfinal= 0\n##$SigLockShift= 0\n##$TD= 500\n##$TD0= 1\n##$TD_INDIRECT= (0..7)\n0 60 0 0 0 0 0 0\n##$TDav= 1\n##$TE= 258.1643\n##$TE1= 258.1643\n##$TE2= 0\n##$TE3= 0\n##$TE4= 0\n##$TEG= 300\n##$TE_MAGNET= 0\n##$TE_PIDX= 1\n##$TE_RAW= 258.1643\n##$TE_STAB= (0..9)\n2 2 0 0 0 0 0 0 0 0\n##$TOTROT= (0..63)\n0 0 0 0 0 0 0 0 0 0 0 0 0 0 0 0 0 0 0 0 0 0 0 0 0 0 0 0 0 0 0 0 0 0 0 0\n0 0 0 0 0 0 0 0 0 0 0 0 0 0 0 0 0 0 0 0 0 0 0 0 0 0 0 0\n##$TUBE_TYPE= <>\n##$USERA1= <user>\n##$USERA10= <>\n##$USERA2= <user>\n##$USERA3= <user>\n##$USERA4= <user>\n##$USERA5= <user>\n##$USERA6= <>\n##$USERA7= <>\n##$USERA8= <>\n##$USERA9= <>\n##$UUID= <68ce3668-f17b-11ed-98b3-0030d62dd915>\n##$V9= 5\n##$VALIDCODE= -1\n##$VALIST= <valist>\n##$VCLIST= <>\n##$VDLIST= <>\n##$VPLIST= <>\n##$VTLIST= <>\n##$WAVEMAKER= (0..7)\n<> <> <> <> <> <> <> <>\n##$WBST= 1024\n##$WBSW= (0..7)\n5 10 10 10 10 10 10 10\n##$XGAIN= (0..3)\n670 0 0 0\n##$XL= 0\n##$YL= 0\n##$YMAX_a= 287881458\n##$YMIN_a= -124780320\n##$ZGOPTNS= <-DtwoD>\n##$ZL1= 120\n##$ZL2= 120\n##$ZL3= 120\n##$ZL4= 120\n##$scaledByNS= no\n##$scaledByRG= no\n##$shimCoilTempK= 296.15\n##END=\n",
				"procs": "##TITLE= Parameter file, TopSpin 4.0.1\r\n##JCAMPDX= 5.0\r\n##DATATYPE= Parameter Values\r\n##NPOINTS= 69\t$$ modification sequence number\r\n##ORIGIN= Bruker BioSpin GmbH\r\n##OWNER= labo750\r\n$$ 2023-11-12 15:46:14.101 +0100  CEMHTI/florian@florian-port2\r\n$$ S:/Bruker/TopSpin750/data/pf7_TBennett/nmr/PbBrPerovskite.glass/1012/pdata/1/procs\r\n$$ process C:/Bruker/TopSpin4.0.1/prog/mod/dataserver.exe\r\n##$ABSF1= 0\r\n##$ABSF2= 0\r\n##$ABSG= 0\r\n##$ABSL= 0\r\n##$ALPHA= 0\r\n##$AQORDER= 0\r\n##$ASSFAC= 0\r\n##$ASSFACI= 0\r\n##$ASSFACX= 0\r\n##$ASSWID= 0\r\n##$AUNMP= <proc_1d>\r\n##$AXLEFT= 0\r\n##$AXNAME= <F2>\r\n##$AXNUC= <1H>\r\n##$AXRIGHT= 0\r\n##$AXTYPE= 0\r\n##$AXUNIT= <>\r\n##$AZFE= 0.1\r\n##$AZFW= 0.5\r\n##$BCFW= 0\r\n##$BC_mod= 0\r\n##$BYTORDP= 0\r\n##$COROFFS= 0\r\n##$CY= 10\r\n##$DATMOD= 1\r\n##$DC= 0\r\n##$DFILT= <>\r\n##$DTYPP= 0\r\n##$ERETIC= no\r\n##$F1P= 22.09256572963\r\n##$F2P= -17.0016701484544\r\n##$FCOR= 1\r\n##$FTSIZE= 512\r\n##$FT_mod= 6\r\n##$GAMMA= 0\r\n##$GB= 0\r\n##$INTBC= 1\r\n##$INTSCL= 1\r\n##$ISEN= 128\r\n##$LB= 50\r\n##$LEV0= 0\r\n##$LPBIN= 0\r\n##$MAXI= 50\r\n##$MC2= 0\r\n##$MEAN= 0\r\n##$ME_mod= 0\r\n##$MI= 1\r\n##$MddCEXP= no\r\n##$MddCT_SP= no\r\n##$MddF180= no\r\n##$MddLAMBDA= 0\r\n##$MddMEMORY= 0\r\n##$MddMERGE= 0\r\n##$MddNCOMP= 0\r\n##$MddNITER= 0\r\n##$MddNOISE= 0\r\n##$MddPHASE= 0\r\n##$MddSEED= 0\r\n##$MddSRSIZE= 0\r\n##$Mdd_CsALG= 0\r\n##$Mdd_CsLAMBDA= 0\r\n##$Mdd_CsNITER= 0\r\n##$Mdd_CsNORM= 0\r\n##$Mdd_CsVE= no\r\n##$Mdd_CsZF= 0\r\n##$Mdd_LrLAMBDA= 0\r\n##$Mdd_LrNITER= 0\r\n##$Mdd_LrRANK= 0\r\n##$Mdd_LrZF= 0\r\n##$Mdd_mod= 0\r\n##$NCOEF= 0\r\n##$NC_proc= 7\r\n##$NLEV= 6\r\n##$NOISF1= 5\r\n##$NOISF2= -5\r\n##$NSP= 0\r\n##$NTH_PI= 0\r\n##$NZP= 0\r\n##$OFFSET= 46.44979\r\n##$PC= 0.2\r\n##$PHC0= 10.6\r\n##$PHC1= 0\r\n##$PH_mod= 1\r\n##$PKNL= yes\r\n##$PPARMOD= 1\r\n##$PPDIAG= 0\r\n##$PPIPTYP= 0\r\n##$PPMPNUM= 2147483647\r\n##$PPRESOL= 1\r\n##$PSCAL= 0\r\n##$PSIGN= 0\r\n##$PYNMP= <proc.py>\r\n##$RDF1= 0\r\n##$RDF2= 0\r\n##$RDFWHM= 0\r\n##$RDINT= 0\r\n##$RDPOS= 0\r\n##$REVERSE= no\r\n##$SF= 750.036495959961\r\n##$SI= 512\r\n##$SIGF1= 0\r\n##$SIGF2= 0\r\n##$SINO= 16\r\n##$SIOLD= 8192\r\n##$SPECTYP= <>\r\n##$SREF_mod= 1\r\n##$SREGLST= <RRRRRRRR>\r\n##$SSB= 0\r\n##$STSI= 512\r\n##$STSR= 0\r\n##$SW_p= 62500\r\n##$SYMM= 0\r\n##$S_DEV= 305639\r\n##$TDeff= 1024\r\n##$TDoff= 0\r\n##$TI= <shearing done>\r\n##$TILT= no\r\n##$TM1= 0\r\n##$TM2= 0\r\n##$TOPLEV= 0\r\n##$USERP1= <user>\r\n##$USERP10= <>\r\n##$USERP2= <user>\r\n##$USERP3= <user>\r\n##$USERP4= <user>\r\n##$USERP5= <user>\r\n##$USERP6= <>\r\n##$USERP7= <>\r\n##$USERP8= <>\r\n##$USERP9= <>\r\n##$WDW= 1\r\n##$XDIM= 512\r\n##$YMAX_p= 47152883\r\n##$YMIN_p= -2500720\r\n##END=\r\n",
				"acqu2s": "##TITLE= Parameter file, TopSpin 4.1.4\n##JCAMPDX= 5.0\n##DATATYPE= Parameter Values\n##NPOINTS= 60\t$$ modification sequence number\n##ORIGIN= Bruker BioSpin GmbH\n##OWNER= labo750\n$$ 2023-05-13 13:08:15.834 +0200  labo750@RMN750N\n$$ /opt/nmrdata/data/pf7_TBennett/nmr/PbBrPerovskite.glass/1012/acqu2s\n$$ process /opt/topspin4.1.4/prog/mod/acqdataserver\n##$ACQT0= 0\n##$BF1= 750.05\n##$FnILOOP= 1\n##$FnMODE= 5\n##$NUC1= <1H>\n##$NusJSP= 0\n##$NusT2= 1\n##$NusTD= 60\n##$O1= -9915\n##$ProjAngle= 0\n##$SFO1= 750.040085\n##$SW= 19.9989311237945\n##$SW_h= 15000\n##$TD= 53\n##END=\n",
				"proc2s": "##TITLE= Parameter file, TopSpin 4.0.1\r\n##JCAMPDX= 5.0\r\n##DATATYPE= Parameter Values\r\n##NPOINTS= 66\t$$ modification sequence number\r\n##ORIGIN= Bruker BioSpin GmbH\r\n##OWNER= labo750\r\n$$ 2023-11-12 15:46:14.148 +0100  CEMHTI/florian@florian-port2\r\n$$ S:/Bruker/TopSpin750/data/pf7_TBennett/nmr/PbBrPerovskite.glass/1012/pdata/1/proc2s\r\n$$ process C:/Bruker/TopSpin4.0.1/prog/mod/dataserver.exe\r\n##$ABSF1= 0\r\n##$ABSF2= 0\r\n##$ABSG= 0\r\n##$ABSL= 0\r\n##$ALPHA= 0\r\n##$AQORDER= 0\r\n##$ASSFAC= 0\r\n##$ASSFACI= 0\r\n##$ASSFACX= 0\r\n##$ASSWID= 0\r\n##$AUNMP= <>\r\n##$AXLEFT= 0\r\n##$AXNAME= <F1>\r\n##$AXNUC= <1H>\r\n##$AXRIGHT= 0\r\n##$AXTYPE= 0\r\n##$AXUNIT= <>\r\n##$AZFE= 0.1\r\n##$AZFW= 0.5\r\n##$BCFW= 0\r\n##$BC_mod= 0\r\n##$BYTORDP= 0\r\n##$COROFFS= 0\r\n##$CY= 15\r\n##$DATMOD= 1\r\n##$DC= 0\r\n##$DFILT= <>\r\n##$DTYPP= 0\r\n##$ERETIC= no\r\n##$F1P= 0\r\n##$F2P= 0\r\n##$FCOR= 0.5\r\n##$FTSIZE= 64\r\n##$FT_mod= 4\r\n##$GAMMA= 0\r\n##$GB= 0\r\n##$INTBC= 1\r\n##$INTSCL= 1\r\n##$ISEN= 128\r\n##$LB= 50\r\n##$LEV0= 0\r\n##$LPBIN= 0\r\n##$MAXI= 10000\r\n##$MC2= 4\r\n##$MEAN= 0\r\n##$ME_mod= 0\r\n##$MI= 0\r\n##$MddCEXP= no\r\n##$MddCT_SP= no\r\n##$MddF180= no\r\n##$MddLAMBDA= 0\r\n##$MddMEMORY= 0\r\n##$MddMERGE= 0\r\n##$MddNCOMP= 0\r\n##$MddNITER= 0\r\n##$MddNOISE= 0\r\n##$MddPHASE= 0\r\n##$MddSEED= 0\r\n##$MddSRSIZE= 0\r\n##$Mdd_CsALG= 0\r\n##$Mdd_CsLAMBDA= 0\r\n##$Mdd_CsNITER= 0\r\n##$Mdd_CsNORM= 0\r\n##$Mdd_CsVE= yes\r\n##$Mdd_CsZF= 0\r\n##$Mdd_LrLAMBDA= 0\r\n##$Mdd_LrNITER= 0\r\n##$Mdd_LrRANK= 0\r\n##$Mdd_LrZF= 0\r\n##$Mdd_mod= 0\r\n##$NCOEF= 0\r\n##$NC_proc= 7\r\n##$NLEV= 6\r\n##$NOISF1= 1\r\n##$NOISF2= 0\r\n##$NSP= 0\r\n##$NTH_PI= 0\r\n##$NZP= 0\r\n##$OFFSET= 13.71265\r\n##$PC= 4\r\n##$PHC0= 0\r\n##$PHC1= 0\r\n##$PH_mod= 1\r\n##$PKNL= no\r\n##$PPARMOD= 1\r\n##$PPDIAG= 0\r\n##$PPIPTYP= 0\r\n##$PPMPNUM= 0\r\n##$PPRESOL= 1\r\n##$PSCAL= 1\r\n##$PSIGN= 0\r\n##$PYNMP= <proc.py>\r\n##$RDF1= 0\r\n##$RDF2= 0\r\n##$RDFWHM= 0\r\n##$RDINT= 0\r\n##$RDPOS= 0\r\n##$REVERSE= no\r\n##$SF= 750.0373\r\n##$SI= 64\r\n##$SIGF1= 0\r\n##$SIGF2= 0\r\n##$SINO= 0\r\n##$SIOLD= 1024\r\n##$SPECTYP= <>\r\n##$SREF_mod= 1\r\n##$SREGLST= <>\r\n##$SSB= 0\r\n##$STSI= 64\r\n##$STSR= 0\r\n##$SW_p= 15000\r\n##$SYMM= 0\r\n##$S_DEV= 305639\r\n##$TDeff= 52\r\n##$TDoff= 0\r\n##$TI= <>\r\n##$TILT= no\r\n##$TM1= 0\r\n##$TM2= 0\r\n##$TOPLEV= 0\r\n##$USERP1= <>\r\n##$USERP10= <>\r\n##$USERP2= <>\r\n##$USERP3= <>\r\n##$USERP4= <>\r\n##$USERP5= <>\r\n##$USERP6= <>\r\n##$USERP7= <>\r\n##$USERP8= <>\r\n##$USERP9= <>\r\n##$WDW= 1\r\n##$XDIM= 64\r\n##$YMAX_p= 47152883\r\n##$YMIN_p= -2500720\r\n##END=\r\n"
			},
			"dmfit": {
				"from_filename": "S:/Bruker/TopSpin750/data/pf7_TBennett/nmr/PbBrPerovskite.glass/1012/pdata/1/2rr",
				"save_date": "2023-11-12T14:46:40Z",
				"from_title": "DH3 250 us",
				"origin": "pf_inadR 1H-1H PbBrPerovskite 1012_1 2rr -  labo750\r\n$$ 2023-11-12 15:46:14.101 +0100  CEMHTI/florian@florian-port2\r\n$$ S:/Bruker/TopSpin750/data/pf7_TBennett/nmr/PbBrPerovskite.glass/1012/pdata/1/procs\r\n$$ process C:/Bruker/TopSpin4.0.1/prog/mod/dataserver.exe\r\n S:/Bruker/TopSpin750/data/pf7_TBennett/nmr/PbBrPerovskite.glass/1012/pdata/1/2rr"
			}
		}
	}
}
