# Supplementary material for: Structural dynamics of melting and glass formation in a two-dimensional hybrid perovskite
Source: Nat Commun. 2025 Aug 18;16:7696. doi: 10.1038/s41467-025-61410-z (PMC12361452; doi:10.1038/s41467-025-61410-z)
Supplement: Supplementary file 4 — Source Data [file 41467_2025_61410_MOESM4_ESM.zip › Source Data/NMR_Source_Data/PbBrPerovskite.1 - 13C{1H} VACP MAS 10kHz, T=70C.csdf]

{
	"csdm": {
		"version": "1.0",
		"read_only": false,
		"description": "T=70C",
		"origin": "pf_cp 13C PbBrPerovskite 22_1 1r -  labo200\r\n$$ 2023-10-01 18:12:12.009 +0200  CEMHTI/florian@florian-port2\r\n$$ S:/Bruker/TopSpin200/data/pf2_TBennett/nmr/PbBrPerovskite.1/22/pdata/1/procs\r\n$$ process C:/Bruker/TopSpin4.0.1/prog/mod/proc1d.exe\r\n S:/Bruker/TopSpin200/data/pf2_TBennett/nmr/PbBrPerovskite.1/22/pdata/1/1r",
		"timestamp": "2023-10-01T16:12:33Z",
		"dimensions": [
			{
				"type": "linear",
				"count": 4096,
				"quantity_name": "Frequency",
				"increment": "-6.103515625 Hz",
				"coordinates_offset": "16531.33088 Hz",
				"origin_offset": "50.32777667 MHz",
				"label": "13C - Frequency",
				"reciprocal": {
					"quantity_name": "time",
					"label": "13C - time"
				}
			}
		],
		"dependent_variables": [
			{
				"type": "internal",
				"name": "NMR Spectrum",
				"encoding": "base64",
				"numeric_type": "float32",
				"quantity_type": "scalar",
				"components": 
[
"3KEvQXHbOEDCBrfAD8gFwaKkKcAl7fVA35N5QYm1gEGmZhxBnUDwPzklFMA/psS/8aOPP6eXzj/OSJO/6wqKwPQLbcALVRhAGOg4QUF4mUFPD69BIfidQbLReUHHokZBExExQToBKUG2mBtBG8IKQZeACUEoQSNBdf5IQWCwWEHbpTlBHlfoQDIkO0CxkJY/Nzk8QPX63kApNC5BLyBNQapgREEi6R1BaQ/PQFlGJkCn172/X/+qwEwrA8HXQxLBp+/xwGmeWMCodTdAyyshQTsOhEE6v6BBKpuZQTqZW0HkArZAbxCzvyYji8BB4A3AdYFCQPcd+EAGzQxBIkyqQP6Umb+tpQXBkSZmwSrClcGGEKrBZnerwWeekcFbqTLBNc3qv6HfyUAuWBZBGqCwQMQAd8DFRWjBWkeuwe5CuMGyx5XB/FU4wQyRisDMLqM/c0+nQDFo/0CTABdB78MNQRqQu0BGtMU/Rdi0vxZqVb4yZr1A2dVmQZTwokEs1ZlBqhAgQW0kbcAN13jBHQiiwRWchsEcAhDBRwEgwF+Hjb91uonAkdoBwUNFBcEKNmjAdBRrQA//GUE0uTlBwb8eQXnw3UB3pphA3eRkQCT35D/f3gDACQLrwMH1OsEGQELBVUjywLgvyz4v0QJBYmBDQfueLUEUV6JAnKMJwLrK6sBKtAHBB+eIwLk8/z84L+dAML8GQWcNm0Bhcra/Pt/VwCYJ/sCMCpvA7Q1lPlUYgkC/FKJA+xKHQJSVfkDBQLxAYG4RQdvYL0HIhhZBp/+MQPVI67/DM93Ax3kgwacTQ8FODGrBvSGJwb8GkcGN8oLB7dlNwUahK8H3T0zB8/WVweG6xcHN88vBGIiTwcoDtcCLw+dAs6lsQbEsb0HD2xlBFS0dQLWldMA3aAfBwuo5wQBETsF/nDPBzpjKwEfhMj3ycZVAyJ+kQLnr9z8BPPG/qRJTwGvKBMADeIO/kb1SwI3sD8FQC2fBCtJuwZweD8Gz6tu8y9i2QMq6kUBpHsS/FvnHwBWjhMD2T5VAPhNkQRmki0GbqjhBSYykPnuCEMF3lDrBNVYHwbxVkcCamIzAHQgBwZpLO8HBmTvBPGgJwYkx1cAl6SHB+ZCUwdUA1MFqUNrBUoWUwYbYisCXB/5ADlFPQffwMUG9muhAei29QHFk6UAAEPZAUXlgQE5ilcCrQT7BVc9NwbCB1cAVbP4/A8HLQDz9RUCFw6PA7aw8waa1QcHsMNnAziicv81MHb94gq3AN3EvwXNDOcGuJrbAuokiQN6Kz0BO8B1AllLlwNGdfcGXfo/BK35OwXaPqsCK31u/fFDfv4BOssApFP/AwzTXwCSna8A5szzACHPiwN40acFgjabBVCSswXMZfsHFbeHAcRulPn48SUDOebs/Ne4XwPp1uMCgKevA063lwHOXv8Biv5HAxW9hwLBRVsBGZH7AKmqOwI/RTcBZVzI/3PbKQAyBLEGqOS1BmMuyQGLBEcDFxv7AQk36wL6ABcDvuKlA5vIbQVK0GEEe9eFAnwPRQP9UJUGft4ZB8c+sQfp9pkFhwmJBeAOeQB3ZKMBZbcTApQW8wDG4ZcCCER2/wFoqQKvlukBIoPFAlF++QCp6Cz96dc7AHj0vwdpHHMH5cEnALCOmQD6JLEEK1jpBalUYQeKH80BapPdAq0ULQVqM+EAObmZAqAYGwD5fvMADD7XAFrkiwF4prz2E/KC+2lxKwBNgrcC8BZTAxou/vyBB5z5eyf2/8hUJwSxfdsH/Co/B8L1mwZkZ9cA4Zg/APteSv0GAbsD8Ed3AfW8DwYbB9sC8TejAChwBwXLBEcHzIwDBoPhlwDbrGkAZscpAjNKpQMBbr76Dd+zAgsNDwW12V8FwAkXB9zQuwcdFIcHajBHByzfdwAkYfsAPjBLAY95vwAkuAsHq6E7B/GdywftnW8FCBiTBWmz1wLpQ+MCtNR/BeB5CwUQlSsGaxDfBV+QewbOiDcECIvfAnbmiwCL9Or3b2NRAweROQb+ZhUEtlodBON9cQUoL/ED7Ogm+Zo4QwW+fhMFZup7BUkaHwXWSDME/NXA+pnKTQDf4fD8NmBTB8gSlwVXw08HIqrvBk5RVwSL8AsCLU4VA4M0WQCzUsMCCaWHBj92OwclQZ8HHOrjADg1iQLb0DUEE5glBHr2YQAgMqz8C67M/rWmhQCUaF0HFBjRBIIUUQTfRr0DoyVpAp5ioQMTKIEHYjGNBe3tmQR8gH0GDMFRAJ6/vv3E7YsB5KRXAhN4mv49T+b5rawDAzM50wBziisCGVzPAAO8cP4u9qUCWPCdB/AVsQbQ2g0FP/mBBNZMFQeknGUC0WaY+IaiJQIsnRkFxqZpBISahQY8zW0HM7WBA7kOkwClYFMEPdiDB47AqwZkVTcFKD2nBllhGwZljqMBhkkpAAxHVQPWozT8j2RPB846QwXX9jcED1+7AZGTPQJXrd0En0XNBF3gIQRxMGkACSwdAnnXjQJYORkGRYVZB6oMiQRow1kAOPtlAZ88eQdg5NUF5z8VAj2OzwCbMksEJZ8LB7UCawcZ1u8DaxARB1OZ2Qf7+RUH1qOc/LLgiwQ4LkMGPwZvBGj+AwfvnM8Ew9wfBaGUUwWtKSMGcC3TBC/ljwYY8AMFTpABAfltAQS1KkEFpSJJBNVJhQX6wB0EFVHdANZ4EP2trK8AlzcfAXycOwQV3B8GuT43ABSNMPxZZOEBLt3e/ZaIVwZXTiMFVj5bB6VJNwb4fGcBoyttARVgxQQ+OKEEFNAhBD4P+QE5JDkGmtg1ByHeyQErqFb+PKdbApdwZwZ3kCMFygq/A7jpSwKmTVcC7+JTA0dCjwGLvX8B46eC+XRwTQD4IXECnt0hAq58lQC6PN0DxSoRATXy3QF202kCrTdtA+MmuQL3TI0AtErS/q72gwHkAxMD0rEDACr+AQKp/QkFSzYpBtdSGQTzUMUHqI2RABgHWv3knH8CrPp89Cmg9QA59WkBSODc/T453wKzABsEIZDvBMjJYwYnFYMHEsVbBtxg6wVXFEMGwstDAnjabwFHZf8Bp8DrArwPEvrPLdEAaFQVBjyktQQpCG0EwQaRASiqAv7Ffy8CL/RjBSY0swdneMcHGFTfBdwQ7wWyUL8F3FQfBU+yDwFCrRT8eX4hANOiQQOxvaj/7Uq/AEOU/wbdpd8FYjVzBGYnlwDMC2z+YnBBBxK09QU7RGkE8JpRAXinHPRwanL+62rM/4AXWQLhBREEWanxBRjx4QbsqK0HKgdQ/gIoewYF/qME/puPBg7juwZSVysHdXIvBJhIawQnCjMDN2/O/0EQBvwjMxj8//pBAit/eQH7E3EDxgmFAyLYHwGHa+8BvxD7Bi6NdwUMwZ8HXYmvBDqFvwVG9bsEAfmTBSZVXwez6VsGdD2zB7BeHwbsIksF3zYnBryVUwQ8i6cBs+IO/kBiEQCMx+0CJtihBZcRHQYsDU0HvxDpBMtTsQHnnhT8ZQ7TAu5cswTSFWMFrj2PB6E1cwSVdS8E/wi7BLckDwc55qcDGG2rAJACZwK8/CsHF3VPBnV97wfywZMHaCBvB3QuSwD6Zw79xrJ2/p0gJwIu9C8D63DO/Kct0P/7DYD/gbbC/lN+CwP3tmsAX5zrA/Xa7voqf9b6SpJzACOg8weP5iMHfC47B+bZjwfHMIsGgUg/BLSUnwYP0LsGOBdXA4qgCQFs2HEF7lxtBBgEVv+8xg8G75+HBoQ3jwRq7g8EwmV0+d3A/QVKgVkFkotZAG957v9FSTcAyxLI/mrgSQTlQckElAodBP3h1QSv2TEFvTSNBduDRQD7XTT8uaMPAYa4xwcZ5M8HcT8TA2B+dPxOo2UDZsQVBvDXdQHJBsEBA3M5AJhMYQdBLQkG68jxBiDr6QMPi2j9xfIHAw5r0wC1FCsEX4PLAMharwHSDNcBSh5q/7G/hv0mVqMAFkjHBcaaIwSiRpMHVFKHBouuEweY9SsH7vy3BAGxCwUl8ccF9/ofBt217wQxmLsHf8ILA2IESQD/2xUBpb9ZACteGQA1P9zwWqoTArbjXwIZ/2MD+m4LAV5seP4+RxEDdlzNBJjdtQbWLgUFygW1Bo0UrQdznjEANfyTAAysDwWFrLMH7Gh3BlA3MwHlpHMDSb2M+PleMPwCggD8jiqU/b6EpQFY1jkDjXqJAdGNJQLZEqL8DQc/AuRMYwR4mA8FRKh/AMaelQLHDL0GBtT5BsGr0QFnGXD+rhYTAGZuEwDv/gT8P1gRBmlBWQdJuVkFHwwlBtaUJQL5/BsDzvfq/7mvvP2vCzUCLNAdBOYTKQBgGiD9p7ofAtRXAwIwpA8D5qNxAGOCIQVu4ukHsvKtBu+4wQUQoc8CNRoLByGKkwda9csE6+oHAMBK/QDBKF0FiYa9A6iUOwOXNAsHaBw3BtRaKwMgGFEBeSfZALWogQRUvFEFWfsRAQyuzPyCygMBsoAbBeyIZwbgGyMBrCaY+s7rTQNSXEEFEYtlAPgg3QOKY7z9W7clAMahgQY2Fm0Fh9ItB9rb3QGtbo8BlKWbBs1yAwQGmL8F0RWTAbGkBQAHckkCss7RAn3TdQKKZBEERggJBVpW4QPFzOkDj1kFA7RECQXxngkF7fLJBH46qQYB/TUEU/9A/moCxwMg4nMCYW88/Eir0QDl150CCszW/nG48wbN5mcFHkpPBstUiwfFSID+MQfxA0bn7QIIiRD+ZdiDBp6mfwVzMysFiAMbBZ1GawW1tQcEcstnAbKC4wMFsC8GWDk/Bs8dxwUquV8EeKQ/B2YaCwAGNZr+UtiI/JeYJQKf3mEAAb+5AUmfsQMPzIkBi/8HAPXZnwfBUlMFr0IrBy4dhwc8KWcHbF5DBL//Gwfnf48FCtcTBAmJhwS+cNcBJPR5A9UpGvz2fFMGVcoPB6FqIwXC9LMFZNdq/jHqpQHHj9kCux8dAdfI2QCj+vb/pberAe/Zwwb4xuMF8yNvBRfrGwW9xbMHa7Fy/SjMvQUM7gEFGVVtBaU7oQGe1qj94mpe/sow8v2HDPb70KxPA+gXvwLcRU8HVTHrBBWJFwUynhMDcDpZAN2wNQRw0p0A00ZXA3zp1we/AosH9eoXBCrfYwI7lQECR7dRA4aolQKKsrMAwUTLBEaYqwUpjl8DqIxVAg6DNQDZj2kBCdcNAQyTpQPCGLUHjiWZBjplyQShqSkEjLhNBDXfwQIaY+EDDrOJA99UNQErC2sD8G3vB89mSwXwtPsE0r00/3BlIQZFhhEFOtDJBNjxsPqQsH8EfD23BQaFawW5sCcHdYwTAeZeLQNRBGEGZ7TZBDIn2QKSfG8CSloDBU6DYwXRL68G/PKrBDQjbwA1gwUCGzCpBakSwQPKZqcCxkG7BxBaQwSIrV8FoyoHAxa6vQDIwMUGGZylBBIWJQBkDrsBk5m3BPnOgwUjZk8GUSibBPheEPwr4MUEjcYBBhXZrQdSrD0FnFRVASEALwNX2V8CAdg3Au5ZPv1dbir8elWLA3WzewD6gD8Fhm/XAOcRCwP+RHkAKQKdAk1gzQFgpd8C/TSnBu0NIwbj/88AusNE/u+sdQWEuSEEHEhBBxZ83QADPob8bPpK/NO/4P2JJoUDDpM5AcunfQD2/BkFyJi5BRBZBQUFwEkGtuPE/vgjJwAuNKMEoDQvBZ4RbwFz+5r43CXfAXLZJwUWeqMEAdbvBEbOQwe7bCcFDHPy+OlJVQLF3hUD9JqtA8RIFQeG/LUHzARJBTKbQP5aqCMEXmnjBiUVzwTctB8HBORm/iXEvQK8loL0iZbvAebsYwaBgCMFWhZPAo/EWwKKrpsAMxkrB8nulwbQOxcG8OrXB1KiGwb1JOsFmHy/BzMh4wZ3etcFtXN7BgRPVwY0ikMFMR4zAMXgTQTP+jEE4wpFBjrVDQVwfdUDoih/Ae1KSwKjWXsABXgnAbeYzwLLkqsDWxfPAHnXywM65osAVbAXASa5nv/XqDsDJ9I/Ag9imwF2sSMDYXxg/oSdVQOn2R0Bm9+M+xGAFwLxj6r+DwLk/GBWeQKTgkEDZfQHABQtNwRRMssEMb8PBXA+GwTMEFMDWUT5BMF2ZQdSCikHcXhxBR8I5QPIhpD9oYZFAYrwAQZRW2kBAE7u+FFIhwfKAiMH1X5PBCvN6wRHCT8FSulHBn+NuwQV3acEp+xXB3VNEv2IJx0DPJuRAxssBQPzQh8D6DcHAdh7qvyF4gUDBkJVADv1xwJVFlMECWf3BowMOwoiO3cFPCkbBB29CQA1DSUE3hGdBEjwqQWvSi0B3PMy/4x2twELFt8DjlPe/5FqkQMP4SUH+34ZB6xl7QT9qI0EvRIZAKni7P/a3SkAw4eRALhoeQe2yE0GWor1AbbYpQBID7T8wQoJA+Vb9QOW9M0F5H0VBi9snQYWjxEDIGD8/wYhXwLCCdsDXo/Q9yw/WQE92PkGUK0RB+9PxQNhfxz+wchS/eXdkQCcMNkEJzYZB0uJzQZz63ECn1zjAuz8AwcZzwcCtmAg/Tx3lQKLHM0G6xFhBieR+QUKkjkFlMHpBCsbBQOg1FsFGlrrBt9zXwY5/icGRXMK92mBAQahhE0Gg+AvBgD/9wRiPNsJdaSnC4v2/wSuler9+p3dBg6egQfzpc0E0afVAJBhIQPMPUEDKmrpACwzsQOuKtkD5j48/U7R6wNq0w8CGuEXAKiKfQJ3AaUGwMaJBuByLQa0xtECxaCDB7v6uwYvJwsFlOY7BnNsAwZYiDcDqFUzA7hP+wMaQI8FAir7AKF5TQFYKN0EhD0hBnR+lQOWg0MB6OYLBXmugweSLkMESq1bB9boNwf1umcAwKg096oPEQBzaOUFkKk5BMdDsQHFre8DBl4TBy23GwW5nyMHo+4/BIfYAwY71Lb9v8E4/INJJwHKOEMHhBUvB+Uw/wTqS98AGATvAqKRuvU8eAT8A7xg/NMAbQN8v0UAQgDJBf8xaQf/wTEGrehpBr8TUQP3+q0AUVqhANKGNQLdA9z/Fvj+/wFsjvybrgEC2tjpBXF2PQZfGlUF5V1dBIuyvQMiHuL74Eay/dZHkPwh7x0CYiB9BAnpRQT9rhEFiVZ5BotyfQbGyYUEuwAxAu9Y1wYkCosEVIaXBzNRiwarv2MAJeoTA0v/vwH9OUcGUfnfBYBZAwb8VlcBr2vA/Apt7QGv6mz90I2rA4fr2wBpxGsEbmR/BuBscweO5GME8VRbBuGEYwR+MJ8ErN0fBWg9rwVGCfMG+Xm7BPoNKwaxMKMEAdBLBpe3vwBb5c8Duyfk/vJvaQEIWzkDi56W/Q79VwTSCtcHxALfBuOlPwWbXuT9/skdB+fB1QfqmOEGZ2ctAVVCFQHaAm0AF5KhAQUFeQAPp1D+6kpNARxJqQUtH30EsdxBCcGoCQuwakkGrreY/toTJwB8jyb9L1zFBg0GrQYy6qkEw7i9BaMIUwNifI8EO6hbBRJhOwDF3FEAXeGVArNzGP8IGvL6NKIK+CP0LP6B4O78y9prAh68PwbvoDMHBJxXAMWD6QHmHfkESzolBILI6Qf8QdUDdpJO+LtApQIHNNkGGV6xB+iTjQS1Q7kFs99NBahOoQe6LfkGVcE1B9HREQbmrWkEHk3pBQxSFQb7seEHjfE1B4WYmQSW1J0HRZF5B9H2XQWwBsEFnk55BaaI7QYtsqj6emh7BGKR1wYLtccHvaDTB9/zmwIYBtcB/Ku7AJZ47wWkAh8EGj6rBvRy/wbO0vsHIpKfB4w19wW6eHcHJpJzApZwTwMufDsCPgWPAiYiVwIgrj8AnADzAl792v90TnD4sQxc+8bK6v5pGfMC7l8zAek77wDQo9cD1kLzAjhVpwG1EMMAMkZvAXpkiwcCZhsHJYK3BLo+vwY1eiMEbXRDBJaauv9b0RECAd2ZAvOPMP6gGVb8XNh3AIkxawKKNkMDlt8XANG/9wJSBDsF9Ug3BzdYDwaxq/cAGOP7A7GDpwPznkMD86Wk/kbX6QM5dWEH4yXBB5iotQRBHxT91KR7Bjqaawf0SuMG015jBzcoOwZQnSUBJRDRBQa0wQdq6CkCTzS3BV2anwTunssEPH2XBqlHMvw4CCUGOgSxBR6KVQApXq8DOXFPB3RdswQp/G8HNbIW/I2rpQFVjRUE0eFFBN6EmQaZDzECBZVxAddFSQEk1uEBx1AZBogv8QI1oCEDBz+bAIvhywcJZg8HjJhHBUE1UQJMwXUENWoZBiWk7QUz1UkC6ehHAD0v1v4NPI0CPutNA3C/jQPTLkEDlcABArkcBQJN5hUAd8L1AdnetQP2VVUBwXw5AHRluQC7Y00AQePhA7aShQKMBjL4PNIvA6pN+wP32Az+4FbBArSnpQJqgrUClfEVAom2AQMMIDkEuB2ZBbbqAQQYESkEII+tA4ZPAQIhIQ0FkfsJBm8ASQtuJL0JTPTJCjCkoQq2yJUKmazdC/LdbQsI7hEIQH5tCSa2zQvsC00Jvcf5CGSIcQyGLP0N0lWdDXPyIQ/8mnkP+C7JDsIDDQ7640UNvlNxD+MbkQ2LH60POhfNDhsT9Q9N+BUR+kwxECpwRROU0EUTooQhEXxLvQ8J3wUOShpJDbgtYQ65WJUOe6QhDMvHsQuqcxkKlVJtCSeVxQlEWYULJzYZC9YivQpde10ITGPNC5usDQ5XfEkMA7CxDn2NRQyNyeEM1NYxDNfuVQ9hXmkPsfpxDItufQyV3pkP+vLBDEPm9Q/ulzEPeOtpDWyLjQ8We40MwhdlDHbvFQ39BrENAipJDhit6Q/KxW0P1mEhDs589Q212OEOkMDlDZpVBQ5piU0Mp9G5DCoKJQ9+hnkOakLVDBx3NQ9ow5EM0sflDny4GROhoDUSf6BFEZGMTRHcfEkRp+A5EfBULREN2B0R7pARETsQCRHbsAUQuaAJEVY4ERGA5CERvVAxE8/4OROtcDkSFlglES04BRDNe7kOExNlDVWTGQ2nos0NGXqFDTruOQ8aPekNCVV1DDwtHQ4LZNUNnZCZDdaEWQ8Z0B0PbbfdCuwbrQlQp6EKa0+dCahTiQjlD00JzI75C9b6pQo/EnEIHfZlCqYecQg+ynkJ7vphCyUiHQsr/WUL+5iNC6pT/QVvi9EFsqRJC0bE5QiVpW0JN+2hCfvNeQpdTQ0KNtB5CLf7tQaOPn0EZnjhBspXQQEYNzkBx+ylBNdV5QX3jh0F+H0hBnUmDQPBUUsCuD6rAXA+/vwmxk0DiJAdBvkwCQdCUuED+q6JA9hsAQUUST0G6VINBkwyDQbtiYEGhL0ZBMA9SQfygaUE4slNBzh/jQP1lyr/uQ/LA/RXVwOgIQj9qBBtBmHNkQZ4mQ0Hfb8JAlVRuP0s3zb3X4/g/FctUQLUmrz9gVTbAtAmowKnTE8BBAbNAHuZcQcCIg0HbsSlBhA2hvwyvSMFND4PBHNIcwQIbjUAbHplBKxvXQevhv0HX00tBETZOPqrnvMAGIeW/+PUgQSCqs0GWmeBBa2TAQeF7WEGXn0tAlWO5v+8nMj/XeslAMLUrQeJLNkHdrAtBtmuXQIpORD8lBkfAvOXfwIo7HMFanBTB7CeNwIMvTkB0WRhBeKMqQcGxwEBSeKK/87fXwF3oAME/ptHAPF2zwF1t7MAB9C7BH1NTwXZSQcGiDwfBlhGvwE4qu8DAixbBl7JVwRpUa8GPhUrByGQMwbm8o8DEkBHAMNk0P/7LkUAq0AFB6q8KQRguiEApS4XAouhMwSeVjME0g4fBCKdLwb/9AsHzhaXAaDJAwGgisD2EnIxAnub1QMm92UAIWy8/jhgAwZMlZMGjbmTBaeoFwTHITL/S7lhA2hsHQF5KF8DACqzA1adpwPMvA0AT2exAFF34QEXH4j9WnerARF1bwfDeTcFMX5nANsS9QNKKU0HgeFpB1BYLQdkdVEA+t/w/3x+fQHhmAkHD28tAU9Tqv7B2RMHc0Y3BDLlVwXzhSb9n+0tBip6dQVN0jkFYsDZBcGXtQM3aEUEQ01VBjbhXQZ/LsUBqRevAJU6HwS2hf8EKj43A0FsoQSKLnkEIx5pBoZtFQXbouUD5+IdAdUrNQPih7kAlxIZAak29v1ATj8CVdK+/H8y7QIizM0FWuhtBJdXeP+hx68BifTzB6dMgwSrossDYQDfApvo2wMWeD8BcXjxAThhIQXjppkGcw6dBMAslQe4yw8AkmZTBUJmawRpP+sBGtBFBQnGxQTLazEF2a55BecwZQaW9ZT6ZgbrAXnUNwU5yIsGgESjBtgcdwSn0/sC+aKzAXD4ywDfJCr+z6rY/NR1OQNuQkEC5U5xAiMyQQADgkUDSn8ZA+F4WQVa9QkEKfjxBTN7cQChtWr8FlPLAJ2MawTS5ycDjNoe+6WaFQCtHgUDbaPm+OqLVwLZeNsGCYlLBC1BIwRBBMsE+7CPB6pkfwTYLG8FU6wrBY87TwDCrY8C62h8+sIJ2QNCb0ECoveRARyOuQEu5F0DLf6a9Lm6lvWyHLUCo9NVAd84TQSTrCEFqzJ5Argc4P2sazL/I1oC/XweJP/y46T8KV1+/ejbZwCTDU8F7poXBzsBxwYbUEcHXwd2/C2RhQOPsk0BlGfQ/2hokwLtnz8AgjQfBpfgEwdMszMD7m0rAECkvPyKtfUA1BZ5AxBEOQF+mf8Dk5zbBS72FwcPGisHQNFPB8B3MwGHDAD/03MJAkXopQUulZ0Hv5YdBDrSBQeqpL0EXCDZATz5+wFnOqcBAguu+kebVQCz9I0EgGd1AJwClv5c8BsGFRxXB9EuGwLN72T9PbgpAPL6UwIhjZ8E+5aDBOOCIwdoy4MD67oFAYisjQQvYHUGG58JAZwNLQNUmR0D91ppALv7LQBK860C7ZBVBzC1YQeoPlUF3MqpBiXeVQRcMOUFahIBA/BilPrDBqT+IAmhAsT8eQMJ/gcC3qVLBMPmbwWeEmcEZl0rBNa1vwMGZakBMQQVBDI43QdnRZEG8vH5Bg/xdQd/v2kDNG0nAGx01wUKeV8EXExPB3SQSwEBDAUDe4GI/W7qKwL6cGcE2aDfB5soWwSaitcDbGTbAQCLxv7R34b/DQmG/D0ulPxCZcUDk459AJymBQIB3kD+oFTPAsc/bwNmVKMEijFTB2fFkweK7S8FF2ATBqYL7vypxiEDmzgJBWAEHQU2LpUDsL3a+kzC9wDSQI8EESkTBcjY+wctBF8HuarTALJSnv1sSIEC/RJZADXiNQJvmxD/eEULA5d/vwIM3IMFQURzB4tDvwD8FnMAA7knAykP/v8sQkj7p9qBAtNM2QUvHgUHyTHpBV9QEQTtATsCYOVrBsfmSweLYhMHeujjBjEL1wAKq5cBM1QnB/X0JwV7CpMBvgZw+nQiDQJ0BXUCd74i/iELDwAliBsE87PTASivWwDIiDsE86W/BRYyxwe4a0MGlFr3BmMF9wYL6ysAO3oA/2ZWKQID+hkBu4xhAT6/mPbNrFcBJpaPASAMBwZIjKcGlDEHBW2FHwZ0zQcGhNzPBVb8ewcZ8BsEoZunAlB3ywEJvHMFhhlTB3wCCwSwLhcEss1bBvH3owC6QLL2YnMVAYZseQV7vJ0HYwPxAdREtQOnXcMCq2BjBtKxMwYtJS8GobiLBo0njwBjtqsDKUqzAtVXOwI7c6sD8D+zASDjQwHOGl8DK4dy/NrsyQPiXAkEuqEhBhEZeQfFKOUEggONAp9hFQDXtlj/e8Uo/3760vb98LsDIx8TAFhkAwZd25MAY5KvADp3MwI8rRMFzFKTBJGHHwTztn8F2r7jAkqowQdF2qUG5W5lBSDDhQPi67sBWRYXBewmRwT0GdMGvGFTBMGJnwavFhcEmA4DBKP0lwRy64r9mn7pAAQQdQWe7KkHm1itBmZY2QTjyOkE1oxZB2lp7QPLAK8DPNt3AyA/VwDjnOcAlZpo/pro9QMVv9z+Pse2+W2I3wKzcqMCkSwfBMwZDwZTiaMHwMVXBrfwFwQEOK8Ag0t++hF5rwJ+bIcEhTmfB93RIwRoPksAOdpdAIawbQcyiAEGUdQBA6nRjwBzjqMCHZmHA376mv+PWjr933CPAyWQxwItsYD/LSQRBvxiDQTaqrEEQk7JB7POhQYfolkFYxKhBnAvcQS9MEUIncjNCsG1MQmNGWkJ6umBC5cRmQlSSc0JFvIVC47CWQvj4qEJA8LZCuK27QhTTtUJ0g6hCFY+ZQpzrjUKl/IZClK2CQudXfEIn33FCG+xqQpj4bULHIHxCV/SGQtN6i0I/RIdC5HN2QlD8WkLEIEtCBXdOQjDBX0JYKHBCy/NwQk0WXUItMjxCm2QdQlG7DUJitxBCGDYfQtFwLELRFi1CkDIcQvYv+EEX2qhBrAc9QTsfsUBS9m9AxMHIQHuEL0G4iWdBc8ZeQVaFDUFhg+E/1PpGwK3KHcCMyXtAmjJSQaCxp0F0d8RB64S9QTj9n0E0oXNBVW0hQRDglEDSXgG/UYp3wA0YgMAr1o+/aQ8iQDMriUC5W1pAduAFQKQvbUAPYhlBG2mIQeoopkHtFoZBnZm8QI8qxMDKI0nBP5YlwYAG+b+jCN1ANHg7QREKQ0GqDDdB1UJIQcrvd0G5Jo1BtayBQQbdMUFd9KFABbSGP23FS76lrBq/C5QhwKVFyMCcxxnBIj0fwRr/2MBDixXALn+3PsQgSz5NZI6/JJdbv+vi6z/aE5pAKtKPQN/+Xr/LdxTBE5GAwSo9isF250jBJHCrwJMprr7Kw5K9X7hhwEUe6cDXFgTBFlm6wGfDAMDMXSc+SR2Wv8g/scCAkibBusBLwb+QK8E2rJ3ArZkCQDvf4UB4ygZB6hzcQOM0nEC/vpFAXWS7QG9A00DLOZFA4scnvjx9icCfa3TA0ZInQFOoPEGpyIxBfU92QUdJtECiC8fATQRawaqsWsFqTQzBzbyEwHB+UsABfqrA34fOwHFMeMBVMKM/TpKYQPdFPUCDEHjAtGA4wQ6yccEKukvBTeTQwELP5r4yBjhAbhNjQMGISUCwEiRAB/+ZP0s52b/bAKnAmfHdwGnYiMAQ2CFAu4wnQfUygEE2E5FBAwiZQS9LtEHk+uxB0v8WQvXOKEIkYiBCiYUEQsx91kHieNVB0RoKQmSHPUKwym9CXnmIQrJ+j0LutZFCQtCUQj0tm0LP+6JCUnWoQtHSqEJO2qNCHIibQmmpkkJZaYtCel+GQs9qgkKbLXtCx7ptQkxtX0Kv2VdC8TZeQhyqckJX2IVCObqNQmIzjULHb4dClCqFQttTjkIwbKNCUi68QmM4zUI9mtBC/2rKQllxxUJ8U8pCylbYQruG5UL8GOZC6R/VQtjbt0KTpJlCrkaEQjS1dUIGUHRCSHB5QrSgfEKL0HhCB85pQjE0TELGvSFCao3qQdzar0GECq1BsZ/dQeFlDkIQWx5CVb0TQrGO70EYwsBBalq8QV/G3EEEZfhBHUDiQetbj0HYoIxAh4WcwLTRlcB1wo9ArLmFQflRxUFU4cFBHnmFQapf5UCARoU/ibAWP9+IhkCa/wJBv94ZQY4VBEE/fslA0YnKQMHtEUE4Bk9BcQxwQS/8X0GOKTpBMMY7QYzxiUGondpBo1kUQm4fIkIVhQtCGWW3QRK3NUHKgcRAynMGQURKYUEvQoxBvamAQS8gO0Ht1QdBBbgHQWBOGEGFC+1AIZ/GPpLcA8HpXkHBUFPcwGbnrUCP+IxBwdGzQRMFk0Gr6SNB/DGjQIVqv0CE0RdBW5ERQcjnsT8eYyTBrW+PwbpMdcE+F0nAe5I1QUOfnUG+yZNBXrExQawUjkAhHkZAGdvNQDv7IkEyHSxBJs8CQZgLrECMIp5AILHSQKwT9ECMybhAf8qxP30uNcCbTIrAetY0wHa+eL5PL8Q/Go8kQMoTlkCCFhRBzotyQddHmEHVAI5BaFIxQVviD0AG0IfAI1m2wHgaNsBDPJU/JaZZQMNzUECrDSVAaFB9QBjBCkHSJ3tBEQWyQfrAykFpHLtBUT+JQTWfGUEMqpBA0RKPQBmTEEFii2tBRRGIQXtiWEHMlsJA1rSNvumVcb83mo9Axgs4QRk9X0HHURBBufwUvrP70cCe7pzAQdF/QFvkVkFUan1B4CEKQSDCecB0UWLBqNmIwfC5XsGqtSHBaKolwYrbZsEXTY3BEkh2wVRT6sBJvf8/HSjcQFUvoUDFfnK/idjIwI/rAcFlmfHAdK32wFLWIsG/KFHBsdZKwTuP4sDcd8s//GkHQWqQG0Gvk7JAHOvQvXSlScCMGhvABaOtvgwCqL6BxGbAcK4BwS7DJcGbWQjBZjV1wDRAGj8sYx1AcxfzP2gRcz+H5bA/nJNJQOQ6mEBWhaFAjBmSQF9go0DTlflA8uU4QZCEV0F2PzJBN9CiQO/4Wr/Pleq/r3yQQFahfUEjXdBBvWrmQY2IrUES2vpASuq9wPl4VcErakbBl+bGwLs4lL5S+NE/EFg0PiEfLb/aCjJAXDsmQU1mjUEZz5hBb7FJQVxe5D8yZsnAW8rGwOau0T8BVjRBrlN7QeQPR0GNB6xAIc7JPyv/qkCci2ZBnr+rQXP6n0GjThxBteYZwL/U78CX34K/3URWQVtS00EKKuxBtHWmQdojwEB8YLjAPncBwcH5e7/MsSFBO0mUQZampUG7CIxB9pZJQVX/FkH7mxNBwm0vQT0fTkEJLl1BF1pZQVciRUGARx5BtsK8QFmXxz6/VK/AmRIawWIvI8HwxNzAw/O/v7ZTSECq8ZxAfQ59QJc/GUAawBtA9oaHQIqvrECv5TFAgVWQwAobV8FNXJPBpD9xwdyHdMAXdB1Bq/WVQZ6rl0HIj0ZBV8SmQGWYPUCpItZA45VIQTIgc0Gj7UJBxq2uQCP5Hb8ltTvALwzXv4nSMT9jLhBA5S9PQACYo0A19QFBmdUgQcuI+EBHg70+WqsPwZNMasGfN0nBk4dowI2o10DneEZBNcUvQcdxq0CSGoo/iDT4Py1B5kCPcUhBfbFaQftzGkFSR05ApZ3Ov6ljKMD8xxq/Hnb+P9ZkW0DlwIdA4ZnSQBy/QUHYH6FBMgbcQeuJ8kHCVdRBUqiMQbWt+UCapwNAlpEqQBEl+UAYWEdBdDU+Qcr6m0BTXKLA3v4/wfpqO8E/7ZzAsZ5TQAu05UC7l5VAaKKLv1K4jcDvx8i/PKXRQGOFdUED5aJBfrGjQTJ4jkE/lHFBhFlOQZdLGkFZP4RAD+wQwP4zxsD2n6/ASR3zv8Dbzr67UKTAFw51wXgcyMHRCdvBgFGgwWvT4cBfF4lASywSQd0nBUGMsc9AaFDjQBRnEEEX2PxAik6DP4S8D8F2s3bB1jBOwZ4uDcAcoBpBv4FtQWAsKUHuWn4/KF3VwLagAMFkTJHAbrSIv5/8a7+M2i/AVcEKwNIOaUBrMU1Bf8CgQUV2qUEVPYNBpksiQRe/20DRkexALu4LQQBu8UB+jGZA8BagPqhEuT8QSOpAoS5eQXH/ekGAByNBFtk2vsxqHsEiFGjBt/FYwTXnJcENPBDBhCY1watWf8Gfkp7BOXOhwY/ff8G/zP7A0UD9P/4yM0FxiYdBLYOKQa5CSEHEUqpA+MJgvVyPz77VF4tAgEAwQbj9dEG1umtBcmQgQVfKhkCOdTs+tqKTvyyUTb/35CG+dy3FPgDvtz/cFl9ArTC+QGmm7EAbjtlAP9aMQPnAuD/RkYa/LZFJwJt0s8BX9gjBlagqwfAVHcGtIaLAFO7rP8R53ECnF8dA91N8vyl2NsEkY5nBOsCawQx3LsEZoiRAxw5xQYtBrUEhJqpBtL6HQVJKW0Ea025Bw2KhQe3ByUFD+8VBMy9/Qft6PD/myW/B3GHFwVDzx8FHhY3BKzsDwcdpBcB+O9m/K9aqwCM7EsFC5iDBUZr3wHzIhMAgEtO/SHCav1PVAcAWOiHADILFv4jjdj/6BIZACcndQEvI/0A7189A4FwYQBKTQsAuBuXAXvHmwBJDCsDh4cVAxQJcQZNFhUGc2lxBsa70QFjoHkAmE7Q/EiSIQCyXAEHcdhZBJK7kQD64N0AbHt++WiQbv7wEHUCVY+RA+lI3Qe+rYUEbKWpBFfRRQUqbHkGF67ZAhjjSPy+Mmb9KaxjAJDcewEVWI8AMwU/ADKqDwNwlfsB2L+u/t0AVQA8690AoWlRBxOSPQZzppUGy/p9BaQpnQceSjUDsoNvAI2JjwVyGVcGkGIfAEW4BQQUBgkFPynlBwFP0QI2Ihr+PgWHAeGsQQE2AP0FYiJJB0ZyEQURi/kD5PuW/6fbgwO76z8B+fGvArXhbwO9g+8B+Z2zBzdOdwfelnMG9mmvB2ekFwYwJecAz4iPAq41PwDJkdsBSKEPAOw5wv0GRuz9emUdAQq1fQAF9J0BUkmo/UE1fv6a58b+pc8O/5/tDPoKBK0Bq9atAjQwFQc/lP0GEjoJBYASdQf5gl0Ea+ztBtLm8vzWRhMEmWtrB2SHmwbIMo8EyXcTA1cb4QMT4gkFripBBSSBpQfrMEkFI75xAIABdQDuAnUCitP1A4h8hQdrYEEFDVYtA8YPSv0GojcD+slW+Gm8tQaiqvUG8rfpBxNTrQRcIoEGRCRtB1yukQDqZ80DSA0NB+1o+QcxOdEDgzQDBja55wUyaUMEusNK/r6QtQUsjgEH2dy5BTBUoPSMyAsF8SezAFd0WQATFeUFtHsxBXRXgQUqfukEm62lBBzWzQD+keb9PX2fA23gAwGiSNEDGCAdBwfM8QXxFL0Hn/MpASP8oPwnYSMCUBn/ATjBPwA2QRsA+h4zAJ8e2wL/tnMDrYrS/Dm4tQAr/hkD8yb0/mQl5wDelAcElyQHB0uCAwBX7hj/RUGRAz8YKQLiPyL8JcpnAn3u4wAN4m8DMPGzA4rdbwGWBgMAprJnA5xy4wNfB9cDlETPBIqd2wZGej8Ezx4PBgPMrwRCZU8CUJQVAowJGQD1KKj8vHcq/9+S/PZog2EAdm31B3s61QYF8vEGVQo5BoN0GQQ1gnz5ySTTAyHapvo9qpUDmextBN9YoQQRu9kBu82JALfI8PzY8VT22Yv+934AOwH2d48A5DU7BTiaAwZFeYsEOuQDB+MKfv3n5I0DWVA5AqnHjvsjXLMCt2V/AN6GFwJHN0cBP0iTBTRtFwbibE8FEemq/CgwCQS2iOEGI6sBAczeuwAmNc8HbFoPBivb8wEa1k0Bj8lJB5fVTQSOp0ECohpC/q6aSwKSgPcCLG10/KphtQC8toECcOtRAqUMkQe5OcEEReY5BoAGBQSXNKEGObZRA8tAPQHX5lUAK5yFB0Bx3QTGqlUFS2p5BU4OcQcR7jkGP019BTpUHQem2bkC+0E1AVQQIQX4NiUG337xBSfq5QQBTfkG9ccdADr5cPRaqBL9f2Jk/eUcUv4uMDMGgFqLB3xrdweO4x8HI00nBozEnQDXlRUE33kxB1gTgQACg/T+6qjVAIYgLQcX5XEEAtkVBN8poQCnc4sBNv0XB9V0AwYcmbkBs939BjOGxQVIvpUGffm9BwZsxQeoLR0EnvotBrdiqQfCloUGNGGhBXEYQQfszEUHs3IBBwCzPQd4F+UHOX9RBN+pPQRcYLMAk9z7Bdb4ewaxLwj9jBnZBWnLAQfMXvkHAaX9B68KwQIkQKcBXDMDA8I2ZwNBEbr9WHlpAYkHRQH0d9EC+KNxAPn+xQHg7rECu3u9AHcQ1QTS9b0GXoYNBe557QUyKb0HbkIZBrQeuQa+b10Fg9d9B6yCzQVsqQUFp/yNAbcVivzBKMUA7sBhBKQtYQf/gNUHBiZ5AJ4/MvoQNib1yEc1A5YhzQWC6qkESUrBBK8uRQR3QT0H2vxBB2DDnQPoV20DDo+NAipX/QPsqH0EFiFNB2NuKQW1wq0HuqcJBpzDGQU3yqUF0UEpBp+i8vkl2ZsHJkMDBfZbFwVildsEJ+Ty+I+VlQRcSuEEs5MZB5bG4Qa6XrUEoDrJBhf64Qd02rUHCnohBy+82QVz39UAhht1AvSroQDunsECgmoI+2nPXwE0HOsF0oTnBX5/fwOgZWr+5K1xArNOOQAPXP0D7y/k+T58hwFJ3zsCp/zTBlPV5wTZth8FVN1zBZDzpwCePdr+Xbt4/B85Kvkn8lMBfTAHBsiQCwbZKpsB/WdO/yBifPmle7D6lG/M+M6QKQKaSsUC8ZQVBeV/tQFzPqT9SqADBHbR9wQmwh8FalBPBkUWPQKOgiUFkkK1B9+9tQYEETz46XV7Bv22YwdnRQ8FlOApANb5xQbuElkHd2ztBxkstv/Y7IMHPbynB7O84wF1T70BTKWJBj7liQZM0FkHTxYVASqsIQIR8fUAjGvpAxFwyQWEHRUG1MjBB71f6QGGBcEBFtj8+lGWhv9QJHT8QcK9AidYuQUiwVEHxyxxBLGUYP+/HLMGDgpnBo9ekwV1MacG7RozAZAudQER2FEHyP/1AiPRYQLQ38r1NBOk+eAKiQNBIKEGiL0lBJxsOQQmKWj8xuN7Abv4bwcr7tMDlnz5ABc8zQSKpbkEVoE9BdjfvQBBprz8tMmvAcNXzwDR4KcEbiTjB/MQLwS7eAsCrTq9Aff8JQQvkakA2AAPBEMelweNl1MED7bHB6LUqwaXMpj+Hnf1AORwFQbEQwkC9IaxAiyPuQHAdH0HOlR1BCRnPQFSSAEChZz2/+q19v7pao75hgwW/8dStv4R8J7/lsUtAGowMQXm1Q0FVlCRBajxkQH7sXcBRQcLA4ldTwM/3ij8Kpvc/cbwswAoXHMFpl17B3hhHwRGe+cCmYq/AjTgQwXAphMEJzq/BVF2hwYL6McGWkF2+cni+QOojjUDzHyTAuLEfwcW9Y8E43nPB2Ah0wQ8agMG8HYnB4oyHwZicZ8EN8yjB3YvcwNqMi8BZJxzAUqeAvv4D/T9IADJALSF4PzklMcCRXb7An4PJwJbCdcBKG4C/sozDvgYCDMCWsHDAW5Htv8EwiUAFHj5BPi+FQRxMgkHs7kVBUHsPQU0rE0GCz0pBzz5/QfMxd0GmjSRBsY8tQJslesCS6vPAzDoMwbRfDcH8KQ3BtEwKwRxoAMHO//HAKy8JwRVNO8HZ3nrBCDmNwfP9c8HVawrBEpRpvyumfUDnzHBAI4oAv8TosMCrJgPBnSfzwCJspMCbhTfAzF3Jv5XUQ74R1URANTcPQUXAgEFEza1B4lS7QdrQpUGuWnhBmVEsQW3xCkFAAhhBA9c6QaoBVEHR9lNBqT5BQXPaKkFAlxRBNZbhQABgPUAuHyrA2rTywIAcD8FEYbDAQJNNP1ntuUAbRr1AsOFbP+jqvsAuDiHBEz4UwY3XpcBUksO/f8g9v2Rs/r9DHRXAuY0GO4w5V0B933JAqBWdv/ykG8GT9X3BuMNjwbTPicDtQApBnnGKQb16jkE9u0ZBKunqQMKu70CYPUpBlRGQQd6alEH2O1VBfRW9QNgBsj//0QZA20DCQFo/EEHwnv9A4O1WQPA2DMCRjszASt8TwexIR8GUfIrB2+i3wX7k1sGt+tLBHPamwU/TQMGt6DzASA9kQAgUvEDtPYFAMKqPvrJGh8D6DprAsoz/vsK18ECtiHdBTwCYQVnCf0GgLQFBe/Kovm4rocC/XZjAuXy/vzDqxj9MhiRA+gwEQMdpyj+I8tk/VIGvP0xVRb8Kp47AlBbswDKV3sBBETjAyDYCQNRJaECk37i+cn0GwT9igcEjR53BGCSPwafrUcFltAnBwubCwIDon8D8N2/Ay5/Lv7qJIz/1qsw/ljJSP7xjZr9stx/AtoN3wG6CwMAfXB3BpQRswewPlcG+zpnBC2t+wf9OIsHwTovA9+RlvVIINUCfC6NAQnfXQBAhzkBUIjZAQyxowF4KIsEvoE/BadQnwa8NlsDqBHa++YCMv5t868DA123BCImQwUyCYcFCjp3ApIeCQCGOAkH1MNRAQdFEQFzPCECOTK9A5PsiQZziMEEGAaBA9me9wL47d8G0eYzBdIQuwcNk1D3m2wpB9vorQV/m+UD6FKdA3WTtQCJzYEGST6FBMkGlQbsTakF6Lc9AFK4TQKBom0DNADJBZCZuQfS/PkHb6GZABhGIwN5QycB9zwHA11F2QCZSsEDDpFA/WJjjwLhKS8HU1UjBwPv5wMCrKcB7g9i+ag2NvyyzAcBlSFy/sGEMQGaWnECgSKxAMDt+QFQSIUCUhQ1A8IYNQNFRKT9iUDbARozAwEBqrMAOLdI+PGAMQRs+akHxm2ZBtnwOQXOGJ0Ag0vW9n3qjP1jYZEALVUxANc1rvflgIsBEaXe+RhvfQH2KZkEgQoBBEZIZQX1fh7+xmAvBfucFwby0Z7+TUfxAvhtDQd5ZKUFjFctAhTt7QElmnEDKieBAPO3hQEGIiEDqM6U/5fDQPxrIwkDfxDlBVTxcQYluKUHego1A3gLpO2GyCD9N66BAEQsUQefwEkE+N4FArQlkwPRXIMG+9FXBr+VdwX5USMF/ZRjBQJuMwFvwGEDFLgNBImUVQQIZfkB4A7LAo0RXweBAYsGPy8rAIIq7QD1KfUEoj5hBdhSAQYSpLkF3cQBBGVoEQSg+E0FEsvxAaV+AQEFgTT6s+tq+kGAmQPnnzEDjTOZA0r9xQCxljr/UijzANjwbP6916UBEKjtBc58WQdwGKj+S+xrBsDJ7wcn5acGcYgfBYGXrv1zP4z8uDxJAyQX3P4MQIkCmKmdAcspPQFSjGD+eziLAUTk6wL4/nj/oIQFBuI5TQawPU0El7ANBZ3MLQAaBb7+Yuy++gw/aP7BShD+0l0jA7W3/wDFwFsHMLbnAxynEPkI+lkDiYJpAY70vQGkOQkDTnApBDLmQQa3Q0UFkS+RB5MLEQYvpj0EQVUxBVDodQVpz0kBoIpI+zwIDwXVhX8EVVT3BFM6Mv2RATUHpFa5Bvm2kQSRPLEFFdkK/bLjmwFTp0sBraxrAQxyjvQ/KEsCjgObAkZ4mwZk+DMGo5CvA2VaOQG2BDkEztw1BzZSaQBttoL8EFefAHzczwfx/PsFrYxPBDiyZwDvw5r+ZqkrAk10SwQNtg8FAsp7B0Hh/wdLPv8A3QJZA3hohQSUt80DV5ya+RuX2wE/zKcEy2gPBmP1RwJf/eT+YPExAk+mGQHRDq0BIX9NAoAjWQGhClEAsdKE/zUyMv4hjCb/PlyNAxq2vQJSup0CoJFY/L0y5wK21MsEo2UvBp4sowehh3sDHCqDAaeDLwL9wJ8EwDm3BZCODwRT7UcE8DKLARLKoQKSnW0HRcINBsgFAQfN9LkDJbczAHgMnwe4D88CNly2+lUTiQGaOIkE5TAVBNvp2QI0omb5HsTvAvxahwAMxAcEEAj7BFVdjwRJ0SsGk/+LAF4gAv2hBPUAceo0/RtSNwIVHFsEg1SLBi4XTwHMG8b+PU4E+6Xeov+HzhMCRRY3Apb1YvpSH0kDtkTlBZn40QSYjrkAZkjjAjeMgwYI9acFZKI3BwwWpwStmx8FDuNHBP0CswRgMIcEBtZRABgSDQdDdoUFMmYBBuLsJQZoWf0A5/K1AdaUzQQUog0FuBIZBZqU/QYXCrkAElqY/FG6JP1LXPkCu53dATUQMQJWDM78rZ+u/MBkxP1dKw0DuKTlBR4FnQaLUYUEBfDtBqvgNQar3x0BxPGpAbSWVP7q4fL6WECc/Xct2QIgb70A3Tg5B5wrgQNOcWEDVh58/H+QsQBgN2kD18SNBNushQUuR00CNVzlA07wVQHPOq0CQnw1BpMwKQZ/bVkBJ7Y7AtD0gwWfVIcHEybDADi0mPeGLSEC0KEZAOKflPx24lj+I46E/lMcMP05g27+NVnnAjlRBwFviDUAVdxVBF8RUQQ=="
]

			}
		],
		"application": {
			"bruker_topspin_parameters": {
				"title": "T=70C\r\n13C{1H} VACP MAS\r\n\r\n-- 13C ---\r\np15 = \t1.0 ms\r\nplw21 = \t15.2 W (30 kHz)\r\no1 = \t4050 Hz\r\naq = \t30 ms\r\nde = \t10.0 us\r\n-- 1H ---\r\np3 = \t2.6 us\r\nplw2 = \t50 W\r\nd1 = \t0.6 s\r\nspnam0 = \tRamp45-55.1000\r\nspdb0 = \t-11.2dB (opt) (=-5.35dB-6dB, 22kHz)\r\nplw12 = \t18.0 W (50 kHz)\r\nspnam2 = \tspinal64\r\npcpd2 = \t9.6 us\r\no2 = \t870 Hz\r\n-----\r\n*T_reel : \t70C (0.8974 * T_set + 4.54)\r\nT_reel : \t100C\r\nT_set : \t79C (0.7454 *T_reel + 4.8778)\r\nT_shim : \t37C\r\nFame : \t700l/h\r\nShim : \t'high' (2400l/h)\r\nTransf. line : \tno\r\n---\r\nshim : \tsondeCP4mm.2020\r\nSR : \tReferences.4mm/#901\r\nrotor : \tPF + ZrO@ cap\r\nB : \t2760\r\nD : \t770\r\nnuR : \t10.0 kHz\r\nLevel : \t47 (WEAK)\r\nGain : \t63",
				"auditp.txt": "##TITLE= Audit trail, TopSpin 4.0.1\r\n##JCAMPDX= 5.01\r\n##ORIGIN= Bruker BioSpin GmbH\r\n##OWNER= florian\r\n$$ S:/Bruker/TopSpin200/data/pf2_TBennett/nmr/PbBrPerovskite.1/22/pdata/1/auditp.txt\r\n##AUDIT TRAIL=  $$ (NUMBER, WHEN, WHO, WHERE, PROCESS, VERSION, WHAT)\r\n(   1,<2023-03-26 13:54:16.579 +0200>,<labo200>,<rmn200n.cemhti.cnrs-orleans.fr>,<go4>,<TopSpin 3.6.3>,\r\n      <created by zg on data set with UUID 'e884c854-cbc9-11ed-b2fb-000af7097849'\r\n       started at 2023-03-26 13:32:36.847 +0200,\r\n       POWCHK disabled, PULCHK disabled,\r\n       completed at 2023-03-26 13:54:16.578 +0200\r\n\r\n       configuration hash MD5:\r\n       8D 46 5C 87 EE 21 82 24 84 51 48 3B A3 DC EE 76\r\n       data hash MD5: 1496\r\n       72 0A E2 01 0B 2E 7D BF 6E A3 3C CF 15 3D 94 F0\r\n>)\r\n(   2,<2023-10-01 18:12:12.049 +0200>,<CEMHTI/florian>,<florian-port2>,<proc1d>,<TopSpin 4.0.1>,\r\n      <Start of raw data processing\r\n       efp LB = 5 FT_mod = 6 PKNL = 1 PHC0 = -130.95 PHC1 = 0 SI = 4K \r\n       data hash MD5: 4K\r\n       F5 3C 23 7E 03 29 42 23 66 A1 36 51 DA 43 62 27>)\r\n##END=\r\n\r\n$$ hash MD5\r\n$$ 75 06 EE B9 78 D9 D4 C1 B0 33 7E 44 86 5E BE 7A\r\n",
				"audita.txt": "##TITLE= Audit trail, TopSpin 3.6.3\n##JCAMPDX= 5.01\n##ORIGIN= Bruker BioSpin GmbH\n##OWNER= labo200\n$$ /mnt/oldCentos/racine/NMRData/data/pf2_TBennett/PbBrPerovskite/22/audita.txt\n##AUDIT TRAIL=  $$ (NUMBER, WHEN, WHO, WHERE, PROCESS, VERSION, WHAT)\n(   1,<2023-03-26 13:54:16.579 +0200>,<labo200>,<rmn200n.cemhti.cnrs-orleans.fr>,<go4>,<TopSpin 3.6.3>,\n      <created by zg on data set with UUID 'e884c854-cbc9-11ed-b2fb-000af7097849'\n       started at 2023-03-26 13:32:36.847 +0200,\n       POWCHK disabled, PULCHK disabled,\n       completed at 2023-03-26 13:54:16.578 +0200\n\n       configuration hash MD5:\n       8D 46 5C 87 EE 21 82 24 84 51 48 3B A3 DC EE 76\n       data hash MD5: 1496\n       72 0A E2 01 0B 2E 7D BF 6E A3 3C CF 15 3D 94 F0\n>)\n##END=\n\n$$ hash MD5\n$$ 82 ED 54 8C 41 21 D9 CA CD 4E 43 C8 03 DD AD 2E\n",
				"pulseprogram": "# 1 '/mnt/oldCentos/racine/NMRData/Local/lists/pp/pf_cp'\n# 1 '<built-in>'\n# 1 '<command-line>'\n# 1 '/mnt/oldCentos/racine/NMRData/Local/lists/pp/pf_cp'\n;cptppm.pf\n;cross-polarization pulse program\n;with tppm decoupling\n\n;set:\n;d1:       recycle delay\n;p3:       90 degree 1H pulse at pl2\n;pl2:      1H power for T90\n;p15:      contact pulse\n;pl1:      not used\n;pl21:     X power during CP\n;pl22:     1H power during CP\n;pl12:     1H power for decoupling\n;cpdprg2:  tppm15\n;p31:      tppm pulse length (~T180)\n;cnst31:   spinning speed\n;zgoptns:  cpdyn, cpfslg, vacp, dipshift\n;dipshift: cnst31\tspinning speed\n;dipshift: l6\tnbr rotor periods\n;cpfslg:   cnst24\t(right) offset in H for better decoupling\n;cpfslg:   cnst25\tLG offset, use setLG\n;vacp:     sp0 ramp shape on 1H\n;p2:       dfs pulse length (500us)\n;sp1:      dfs power level\n;cnst1:    dfs f1 frequency (1000)\n;cnst2:    dfs f2 frequency (70)\n;cnst3:    dfs frequency step (150)\n;p10:      rapt pulse length (20-50us)\n;pl10:     rapt power level\n;l11:      rapt number of pulses (5-20)\n;cnst11:   rapt + frequency offset\n\ndefine delay zfilter\n'zfilter=5*(1s/cnst31)'\n# 36 '/mnt/oldCentos/racine/NMRData/Local/lists/pp/pf_cp'\n;#ifndef cpdyn\n;'plw22=spw0'\n;#endif\n\n\n# 60 '/mnt/oldCentos/racine/NMRData/Local/lists/pp/pf_cp'\n'plw22=spw0'\n\n\n'in0=inf1'\n'd0=1u'\n# 1 'mc_line 66 file /mnt/oldCentos/racine/NMRData/Local/lists/pp/pf_cp exp. def. part of mc cmd. before ze'\n; dimension 1D; AQ_mode \ndefine delay MCWRK\ndefine delay MCREST\n'MCREST = d1 - 30m'\n'MCWRK = 0.333333*30m'\n\n    dccorr\n# 66 '/mnt/oldCentos/racine/NMRData/Local/lists/pp/pf_cp'\n# 66 '/mnt/oldCentos/racine/NMRData/Local/lists/pp/pf_cp'\n1 ze\n# 1 'mc_line 66 file /mnt/oldCentos/racine/NMRData/Local/lists/pp/pf_cp exp. def. of mc cmd. after ze'\n# 67 '/mnt/oldCentos/racine/NMRData/Local/lists/pp/pf_cp'\n;----------- recycle delay --------------------------------\n\n# 1 'mc_line 69 file /mnt/oldCentos/racine/NMRData/Local/lists/pp/pf_cp exp. start label for mc cmd.'\n2 MCWRK  * 2 do:f2\nLBLF0, MCWRK \n  MCREST\n# 70 '/mnt/oldCentos/racine/NMRData/Local/lists/pp/pf_cp'\n\n# 77 '/mnt/oldCentos/racine/NMRData/Local/lists/pp/pf_cp'\n;----------- FSLG -----------------------------------------\n\n\n# 81 '/mnt/oldCentos/racine/NMRData/Local/lists/pp/pf_cp'\n;----------- set power ------------------------------------\n  10u pl1:f1 pl2:f2\n;----------- dfs or rapt ----------------------------------\n# 97 '/mnt/oldCentos/racine/NMRData/Local/lists/pp/pf_cp'\n;----------------------------------------------- 90 degree proton pulse\n\n\n# 101 '/mnt/oldCentos/racine/NMRData/Local/lists/pp/pf_cp'\n  (p3 pl2 ph1):f2\n\n;----------------------------------------------- delay\n\n# 109 '/mnt/oldCentos/racine/NMRData/Local/lists/pp/pf_cp'\n  d0 pl21:f1 pl22:f2\t\t; attention: pas de declaration de puissance pendant les pulses...\n\n\n# 113 '/mnt/oldCentos/racine/NMRData/Local/lists/pp/pf_cp'\n;----------------------------------------------- cross-polarization\n\n\n# 117 '/mnt/oldCentos/racine/NMRData/Local/lists/pp/pf_cp'\n  (p15 pl21 ph2):f1 (p15:sp0 ph3):f2\n\n;----------------------------------------------- decoupling\n\n# 124 '/mnt/oldCentos/racine/NMRData/Local/lists/pp/pf_cp'\n  1u cpds2:f2\n\n\n# 129 '/mnt/oldCentos/racine/NMRData/Local/lists/pp/pf_cp'\n;----------------------------------------------- acquisition\n  go=2 ph31\n\n  1m do:f2\n\n# 137 '/mnt/oldCentos/racine/NMRData/Local/lists/pp/pf_cp'\n;----------------------------------------------- write\n\n\n# 1 'mc_line 144 file /mnt/oldCentos/racine/NMRData/Local/lists/pp/pf_cp exp. mc cmd. in line'\n  MCWRK wr #0\n  MCWRK zd\n  lo to LBLF0 times td0\n\n# 145 '/mnt/oldCentos/racine/NMRData/Local/lists/pp/pf_cp'\n# 147 '/mnt/oldCentos/racine/NMRData/Local/lists/pp/pf_cp'\nHaltAcqu, 1m\t\t\t\t;jump address for protection files\nexit\n\nph0=0\nph1=1 3\t\t\t\t; H pi/2\nph2=0 0 1 1 3 3 2 2\t\t; X CP\nph3=0\t\t\t\t; H CP\nph11=0 2\t\t\t; H pi (drain)\nph31=0 2 1 3 3 1 2 0\t\t; receiver\n\n",
				"acqus": "##TITLE= Parameter file, TopSpin 3.6.3\n##JCAMPDX= 5.0\n##DATATYPE= Parameter Values\n##NPOINTS= 25\t$$ modification sequence number\n##ORIGIN= Bruker BioSpin GmbH\n##OWNER= labo200\n$$ 2023-03-26 13:54:16.580 +0200  labo200@rmn200n.cemhti.cnrs-orleans.fr\n$$ /mnt/oldCentos/racine/NMRData/data/pf2_TBennett/PbBrPerovskite/22/acqus\n$$ process /opt/topspin3.6.3/prog/mod/go4\n##$ACQT0= 1000000\n##$AMP= (0..31)\n100 100 100 100 100 100 100 100 100 100 100 100 100 100 100 100 100 100\n100 100 100 100 100 100 100 100 100 100 100 100 100 100\n##$AMPCOIL= (0..19)\n-1 0 0 0 0 0 0 0 0 0 0 0 0 0 0 0 0 0 0 0\n##$ANAVPT= -1\n##$AQSEQ= 0\n##$AQ_mod= 3\n##$AUNM= <au_zgonly>\n##$AUTOPOS= <>\n##$BF1= 50.327758\n##$BF2= 200.15\n##$BF3= 200.15\n##$BF4= 200.15\n##$BF5= 200.15\n##$BF6= 200.15\n##$BF7= 200.15\n##$BF8= 200.15\n##$BWFAC= (0..63)\n0 0 0 0 0 0 0 0 0 0 0 0 0 0 0 0 0 0 0 0 0 0 0 0 0 0 0 0 0 0 0 0 0 0 0 0\n0 0 0 0 0 0 0 0 0 0 0 0 0 0 0 0 0 0 0 0 0 0 0 0 0 0 0 0\n##$BYTORDA= 0\n##$CAGPARS= (0..11)\n0 0 0 0 0 0 0 0 0 0 0 0\n##$CHEMSTR= <none>\n##$CNST= (0..63)\n1 1 1 1 1 1 1 1 1 1 1 1 1 1 1 1 1 1 1 1 1 1 1 1 1 1 1 1 1 1 1 10000 1 1\n1 1 1 1 1 1 1 1 1 1 1 1 1 1 1 1 1 1 1 1 1 1 1 1 1 1 1 1 1 1\n##$CPDPRG= (0..8)\n<> <> <spinal64> <> <> <> <> <> <>\n##$D= (0..63)\n1e-06 0.6 0 0 0 0 0 0 0 0 0 0 0 0 0 0 0 0 0 0 0.1 0 0 0 0 0 0 0 0 0 0 0\n0 0 0 0 0 0 0 0 0 0 0 0 0 0 0 0 0 0 0 0 0 0 0 0 0 0 0 0 0 0 0 0\n##$DATE= 1679831656\n##$DATE_START= 1679830356\n##$DE= 10\n##$DECBNUC= <off>\n##$DECIM= 800\n##$DECNUC= <off>\n##$DECSTAT= 4\n##$DIGMOD= 1\n##$DIGTYP= 12\n##$DQDMODE= 0\n##$DR= 21\n##$DS= 0\n##$DSPFIRM= 0\n##$DSPFVS= 20\n##$DTYPA= 0\n##$EXP= <SOLIDS1H>\n##$FCUCHAN= (0..9)\n0 2 1 0 0 0 0 0 0 0\n##$FL1= 0\n##$FL2= 0\n##$FL3= 0\n##$FL4= 0\n##$FN_INDIRECT= (0..7)\n0 0 0 0 0 0 0 0\n##$FOV= 0\n##$FQ1LIST= <>\n##$FQ2LIST= <>\n##$FQ3LIST= <>\n##$FQ4LIST= <>\n##$FQ5LIST= <>\n##$FQ6LIST= <>\n##$FQ7LIST= <>\n##$FQ8LIST= <>\n##$FRQLO3= 58817\n##$FRQLO3N= 2\n##$FS= (0..7)\n83 83 83 83 83 83 83 83\n##$FTLPGN= 0\n##$FW= 4032000\n##$FnILOOP= 0\n##$FnMODE= 0\n##$FnTYPE= 0\n##$GPNAM= (0..31)\n<> <> <> <> <> <> <> <> <> <> <> <> <> <> <> <> <> <> <> <> <> <> <> <>\n<> <> <> <> <> <> <> <>\n##$GPX= (0..31)\n0 0 0 0 0 0 0 0 0 0 0 0 0 0 0 0 0 0 0 0 0 0 0 0 0 0 0 0 0 0 0 0\n##$GPY= (0..31)\n0 0 0 0 0 0 0 0 0 0 0 0 0 0 0 0 0 0 0 0 0 0 0 0 0 0 0 0 0 0 0 0\n##$GPZ= (0..31)\n0 0 0 0 0 0 0 0 0 0 0 0 0 0 0 0 0 0 0 0 0 0 0 0 0 0 0 0 0 0 0 0\n##$GRDPROG= <>\n##$GRPDLY= 67.9839172363281\n##$HDDUTY= 20\n##$HDRATE= 1\n##$HGAIN= (0..3)\n2000 0 0 0\n##$HL1= 0\n##$HL2= 0\n##$HL3= 0\n##$HL4= 0\n##$HOLDER= 0\n##$HPMOD= (0..7)\n0 1 1 0 0 0 0 0\n##$HPPRGN= 0\n##$IN= (0..63)\n0 0 0 0 0 0 0 0 0 0 0 0 0 0 0 0 0 0 0 0 0 0 0 0 0 0 0 0 0 0 0 0 0 0 0 0\n0 0 0 0 0 0 0 0 0 0 0 0 0 0 0 0 0 0 0 0 0 0 0 0 0 0 0 0\n##$INF= (0..7)\n0 0 0 0 0 0 0 0\n##$INP= (0..63)\n0 0 0 0 0 0 0 0 0 0 0 0 0 0 0 0 0 0 0 0 0 0 0 0 0 0 0 0 0 0 0 0 0 0 0 0\n0 0 0 0 0 0 0 0 0 0 0 0 0 0 0 0 0 0 0 0 0 0 0 0 0 0 0 0\n##$INSTRUM= <spect>\n##$INTEGFAC= (0..63)\n0 0 0 0 0 0 0 0 0 0 0 0 0 0 0 0 0 0 0 0 0 0 0 0 0 0 0 0 0 0 0 0 0 0 0 0\n0 0 0 0 0 0 0 0 0 0 0 0 0 0 0 0 0 0 0 0 0 0 0 0 0 0 0 0\n##$L= (0..31)\n1 1 1 1 1 1 1 1 1 1 1 1 1 1 1 1 1 1 1 1 4 1 1 1 1 1 1 1 1 1 1 1\n##$LFILTER= -1\n##$LGAIN= -1\n##$LINPSTP= 0\n##$LOCKED= no\n##$LOCKFLD= -1\n##$LOCKGN= -1\n##$LOCKPOW= -1\n##$LOCKPPM= -1\n##$LOCNUC= <off>\n##$LOCPHAS= -1\n##$LOCSHFT= no\n##$LOCSW= 0\n##$LTIME= -1\n##$MASR= 10000\n##$MASRLST= <masrlst>\n##$MULEXPNO= (0..15)\n0 0 0 0 0 0 0 0 0 0 0 0 0 0 0 0\n##$NBL= 1\n##$NC= -5\n##$NLOGCH= 2\n##$NOVFLW= 0\n##$NS= 2048\n##$NUC1= <13C>\n##$NUC2= <1H>\n##$NUC3= <off>\n##$NUC4= <off>\n##$NUC5= <off>\n##$NUC6= <off>\n##$NUC7= <off>\n##$NUC8= <off>\n##$NUCLEUS= <off>\n##$NUSLIST= <automatic>\n##$NusAMOUNT= 25\n##$NusFPNZ= no\n##$NusJSP= 0\n##$NusSEED= 54321\n##$NusSPTYPE= 0\n##$NusT2= 1\n##$NusTD= 0\n##$O1= 4050\n##$O2= 870\n##$O3= 400.26\n##$O4= 400.26\n##$O5= 400.26\n##$O6= 400.26\n##$O7= 400.26\n##$O8= 400.26\n##$OVERFLW= 0\n##$P= (0..63)\n0 4.8 0 2.6 0 0 0 0 0 0 0 0 0 0 0 1000 0 0 0 0 2.125 0 0 0 0 0 0 0 0 0\n0 0 0 0 0 0 0 0 0 0 0 0 0 0 0 0 0 0 0 0 0 0 0 0 0 0 0 0 0 0 0 0 0 0\n##$PACOIL= (0..15)\n2 1 0 0 0 0 0 0 0 0 0 0 0 0 0 0\n##$PAPS= 0\n##$PARMODE= 0\n##$PCPD= (0..9)\n0 0 9.6 0 0 0 0 0 0 0\n##$PEXSEL= (0..9)\n1 1 1 1 1 1 1 1 1 1\n##$PHCOR= (0..31)\n0 0 0 0 0 0 0 0 0 75 0 0 0 0 0 0 0 0 0 0 0 0 0 0 0 0 0 0 0 0 0 0\n##$PHLIST= <>\n##$PHP= 1\n##$PH_ref= 46\n##$PL= (0..63)\n120 120 120 120 120 120 120 120 120 120 120 120 120 120 120 120 120 120\n120 120 120 120 120 120 120 120 120 120 120 120 120 120 120 120 120 120\n120 120 120 120 120 120 120 120 120 120 120 120 120 120 120 120 120 120\n120 120 120 120 120 120 120 120 120 120\n##$PLSTEP= 3\n##$PLSTRT= -6\n##$PLW= (0..63)\n0 0 50 0 0 0 0 0 0 0 0 0 18 0 0 0 0 0 0 0 10.4 15.2 13.18257 0 0 0 0 0\n0 0 0 0 0 0 0 0 0 0 0 0 0 0 0 0 0 0 0 0 0 0 0 0 0 0 0 0 0 0 0 0 0 0 0 0\n##$PLWMAX= (0..7)\n1312.5 416.7 0 0 0 0 0 0\n##$PQPHASE= 0\n##$PQSCALE= 1\n##$PR= 1\n##$PRECHAN= (0..15)\n-1 1 -1 0 -1 -1 -1 -1 -1 -1 -1 -1 -1 -1 -1 -1\n##$PRGAIN= 0\n##$PROBHD= <H140172_001 (PH MAS WVT 200W1 BL4 15N-31P/19F-1H)>\n##$PROBINPUTS= (0..15)\n<31P-197Au> <1H/19F> <> <> <> <> <> <> <> <> <> <> <> <> <> <>\n##$PULPROG= <pf_cp>\n##$PW= 0\n##$PYNM= <>\n##$ProjAngle= 0\n##$QNP= 0\n##$RD= 0\n##$RECCHAN= (0..15)\n0 2 0 0 0 0 0 0 0 0 0 0 0 0 0 0\n##$RECPH= 0\n##$RECPRE= (0..15)\n0 1 -1 -1 -1 -1 -1 -1 -1 -1 -1 -1 -1 -1 -1 -1\n##$RECPRFX= (0..15)\n1 0 0 0 0 0 0 0 0 0 0 0 0 0 0 0\n##$RECSEL= (0..15)\n0 0 1 0 0 0 0 0 0 0 0 0 0 0 0 0\n##$RG= 2050\n##$RO= 0\n##$RSEL= (0..15)\n0 2 1 0 0 0 0 0 0 0 0 0 0 0 0 0\n##$S= (0..7)\n83 83 83 83 83 83 83 83\n##$SELREC= (0..9)\n0 0 0 0 0 0 0 0 0 0\n##$SFO1= 50.331808\n##$SFO2= 200.15087\n##$SFO3= 200.15040026\n##$SFO4= 200.15040026\n##$SFO5= 200.15040026\n##$SFO6= 200.15040026\n##$SFO7= 200.15040026\n##$SFO8= 200.15040026\n##$SOLVENT= <>\n##$SOLVOLD= <off>\n##$SP= (0..63)\n120 120 120 120 120 120 120 120 120 120 120 120 120 120 120 120 120 120\n120 120 120 120 120 120 120 120 120 120 120 120 120 120 120 120 120 120\n120 120 120 120 120 120 120 120 120 120 120 120 120 120 120 120 120 120\n120 120 120 120 120 120 120 120 120 120\n##$SPECTR= 0\n##$SPINCNT= 0\n##$SPNAM= (0..63)\n<Ramp45-55.1000> <> <> <> <> <> <> <> <> <> <> <> <> <> <> <> <> <> <>\n<> <> <> <> <> <> <> <> <> <> <> <> <> <> <> <> <> <> <> <> <> <> <> <>\n<> <> <> <> <> <> <> <> <> <> <> <> <> <> <> <> <> <> <> <> <>\n##$SPOAL= (0..63)\n0.5 0.5 0.5 0.5 0.5 0.5 0.5 0.5 0.5 0.5 0.5 0.5 0.5 0.5 0.5 0.5 0.5 0.5\n0.5 0.5 0.5 0.5 0.5 0.5 0.5 0.5 0.5 0.5 0.5 0.5 0.5 0.5 0.5 0.5 0.5 0.5\n0.5 0.5 0.5 0.5 0.5 0.5 0.5 0.5 0.5 0.5 0.5 0.5 0.5 0.5 0.5 0.5 0.5 0.5\n0.5 0.5 0.5 0.5 0.5 0.5 0.5 0.5 0.5 0.5\n##$SPOFFS= (0..63)\n0 0 0 0 0 0 0 0 0 0 0 0 0 0 0 0 0 0 0 0 0 0 0 0 0 0 0 0 0 0 0 0 0 0 0 0\n0 0 0 0 0 0 0 0 0 0 0 0 0 0 0 0 0 0 0 0 0 0 0 0 0 0 0 0\n##$SPPEX= (0..63)\n0 0 0 0 0 0 0 0 0 0 0 0 0 0 0 0 0 0 0 0 0 0 0 0 0 0 0 0 0 0 0 0 0 0 0 0\n0 0 0 0 0 0 0 0 0 0 0 0 0 0 0 0 0 0 0 0 0 0 0 0 0 0 0 0\n##$SPW= (0..63)\n13.18257 0 0 0 0 0 0 0 0 0 0 0 0 0 0 0 0 0 0 0 0 0 0 0 0 0 0 0 0 0 0 0\n0 0 0 0 0 0 0 0 0 0 0 0 0 0 0 0 0 0 0 0 0 0 0 0 0 0 0 0 0 0 0 0\n##$SUBNAM= (0..9)\n<> <> <> <> <> <> <> <> <> <>\n##$SW= 496.703794149417\n##$SWIBOX= (0..19)\n0 1 3 0 0 0 0 0 0 0 0 0 0 0 0 0 0 0 0 0\n##$SW_h= 25000\n##$SWfinal= 0\n##$SigLockShift= 0\n##$TD= 1496\n##$TD0= 4\n##$TD_INDIRECT= (0..7)\n0 0 0 0 0 0 0 0\n##$TDav= 1\n##$TE= 352.1351\n##$TE1= 352.1351\n##$TE2= 0\n##$TE3= 0\n##$TE4= 0\n##$TEG= 300\n##$TE_MAGNET= 0\n##$TE_PIDX= 1\n##$TE_RAW= 352.1351\n##$TE_STAB= (0..9)\n1 1 0 0 0 0 0 0 0 0\n##$TL= (0..7)\n120 120 120 120 120 120 120 120\n##$TOTROT= (0..63)\n0 0 0 0 0 0 0 0 0 0 0 0 0 0 0 0 0 0 0 0 0 0 0 0 0 0 0 0 0 0 0 0 0 0 0 0\n0 0 0 0 0 0 0 0 0 0 0 0 0 0 0 0 0 0 0 0 0 0 0 0 0 0 0 0\n##$TUBE_TYPE= <>\n##$USERA1= <>\n##$USERA2= <>\n##$USERA3= <>\n##$USERA4= <>\n##$USERA5= <>\n##$UUID= <e884c854-cbc9-11ed-b2fb-000af7097849>\n##$V9= 5\n##$VALIDCODE= -1\n##$VALIST= <>\n##$VCLIST= <>\n##$VDLIST= <>\n##$VPLIST= <>\n##$VTLIST= <>\n##$WBST= 1024\n##$WBSW= 3\n##$XGAIN= (0..3)\n670 0 0 0\n##$XL= 0\n##$YL= 0\n##$YMAX_a= 5951795\n##$YMIN_a= -6153242\n##$ZGOPTNS= <-Ddec>\n##$ZL1= 120\n##$ZL2= 120\n##$ZL3= 120\n##$ZL4= 120\n##$scaledByNS= no\n##$scaledByRG= no\n##END=\n",
				"procs": "##TITLE= Parameter file, TopSpin 4.0.1\r\n##JCAMPDX= 5.0\r\n##DATATYPE= Parameter Values\r\n##NPOINTS= 15\t$$ modification sequence number\r\n##ORIGIN= Bruker BioSpin GmbH\r\n##OWNER= labo200\r\n$$ 2023-10-01 18:12:12.009 +0200  CEMHTI/florian@florian-port2\r\n$$ S:/Bruker/TopSpin200/data/pf2_TBennett/nmr/PbBrPerovskite.1/22/pdata/1/procs\r\n$$ process C:/Bruker/TopSpin4.0.1/prog/mod/proc1d.exe\r\n##$ABSF1= 0\r\n##$ABSF2= 0\r\n##$ABSG= 0\r\n##$ABSL= 0\r\n##$ALPHA= 0\r\n##$AQORDER= 0\r\n##$ASSFAC= 0\r\n##$ASSFACI= 0\r\n##$ASSFACX= 0\r\n##$ASSWID= 0\r\n##$AUNMP= <proc_1d>\r\n##$AXLEFT= 0\r\n##$AXNAME= <>\r\n##$AXNUC= <13C>\r\n##$AXRIGHT= 0\r\n##$AXTYPE= 0\r\n##$AXUNIT= <>\r\n##$AZFE= 0.1\r\n##$AZFW= 0.5\r\n##$BCFW= 0\r\n##$BC_mod= 0\r\n##$BYTORDP= 0\r\n##$COROFFS= 0\r\n##$CY= 10\r\n##$DATMOD= 1\r\n##$DC= 0\r\n##$DFILT= <>\r\n##$DTYPP= 0\r\n##$ERETIC= no\r\n##$F1P= 199.294336109833\r\n##$F2P= -133.861479528761\r\n##$FCOR= 1\r\n##$FTSIZE= 4096\r\n##$FT_mod= 6\r\n##$GAMMA= 0\r\n##$GB= 0\r\n##$INTBC= 1\r\n##$INTSCL= 1\r\n##$ISEN= 128\r\n##$LB= 5\r\n##$LEV0= 0\r\n##$LPBIN= 0\r\n##$MAXI= 10000\r\n##$MC2= 0\r\n##$MEAN= 0\r\n##$ME_mod= 0\r\n##$MI= 50\r\n##$MddCEXP= no\r\n##$MddCT_SP= no\r\n##$MddF180= no\r\n##$MddLAMBDA= 0\r\n##$MddMEMORY= 0\r\n##$MddMERGE= 0\r\n##$MddNCOMP= 0\r\n##$MddNITER= 0\r\n##$MddNOISE= 0\r\n##$MddPHASE= 0\r\n##$MddSEED= 0\r\n##$MddSRSIZE= 0\r\n##$Mdd_CsALG= 0\r\n##$Mdd_CsLAMBDA= 0\r\n##$Mdd_CsNITER= 0\r\n##$Mdd_CsNORM= 0\r\n##$Mdd_CsVE= no\r\n##$Mdd_CsZF= 0\r\n##$Mdd_LrLAMBDA= 0\r\n##$Mdd_LrNITER= 0\r\n##$Mdd_LrRANK= 0\r\n##$Mdd_LrZF= 0\r\n##$Mdd_mod= 0\r\n##$NCOEF= 0\r\n##$NC_proc= -6\r\n##$NLEV= 6\r\n##$NOISF1= 5\r\n##$NOISF2= -5\r\n##$NSP= 0\r\n##$NTH_PI= 0\r\n##$NZP= 0\r\n##$OFFSET= 328.4733\r\n##$PC= 4\r\n##$PHC0= -130.95\r\n##$PHC1= 0\r\n##$PH_mod= 1\r\n##$PKNL= yes\r\n##$PPARMOD= 0\r\n##$PPDIAG= 0\r\n##$PPIPTYP= 0\r\n##$PPMPNUM= 2147483647\r\n##$PPRESOL= 1\r\n##$PSCAL= 1\r\n##$PSIGN= 0\r\n##$PYNMP= <proc.py>\r\n##$RDF1= 0\r\n##$RDF2= 0\r\n##$RDFWHM= 0\r\n##$RDINT= 0\r\n##$RDPOS= 0\r\n##$REVERSE= no\r\n##$SF= 50.3277766700001\r\n##$SI= 4096\r\n##$SIGF1= 40\r\n##$SIGF2= 20\r\n##$SINO= 0\r\n##$SIOLD= 4096\r\n##$SPECTYP= <>\r\n##$SREF_mod= 1\r\n##$SREGLST= <1H.CDCl3>\r\n##$SSB= 0\r\n##$STSI= 4096\r\n##$STSR= 0\r\n##$SW_p= 25000\r\n##$SYMM= 0\r\n##$S_DEV= 0\r\n##$TDeff= 1496\r\n##$TDoff= 0\r\n##$TI= <>\r\n##$TILT= no\r\n##$TM1= 0\r\n##$TM2= 0\r\n##$TOPLEV= 0\r\n##$USERP1= <>\r\n##$USERP2= <>\r\n##$USERP3= <>\r\n##$USERP4= <>\r\n##$USERP5= <>\r\n##$WDW= 1\r\n##$XDIM= 0\r\n##$YMAX_p= 377313906\r\n##$YMIN_p= -29209434\r\n##END=\r\n"
			},
			"dmfit": {
				"from_filename": "S:/Bruker/TopSpin200/data/pf2_TBennett/nmr/PbBrPerovskite.1/22/pdata/1/1r",
				"save_date": "2023-10-01T16:12:33Z",
				"from_title": "T=70C",
				"origin": "pf_cp 13C PbBrPerovskite 22_1 1r -  labo200\r\n$$ 2023-10-01 18:12:12.009 +0200  CEMHTI/florian@florian-port2\r\n$$ S:/Bruker/TopSpin200/data/pf2_TBennett/nmr/PbBrPerovskite.1/22/pdata/1/procs\r\n$$ process C:/Bruker/TopSpin4.0.1/prog/mod/proc1d.exe\r\n S:/Bruker/TopSpin200/data/pf2_TBennett/nmr/PbBrPerovskite.1/22/pdata/1/1r"
			}
		}
	}
}
