# Supplementary material for: Structural dynamics of melting and glass formation in a two-dimensional hybrid perovskite
Source: Nat Commun. 2025 Aug 18;16:7696. doi: 10.1038/s41467-025-61410-z (PMC12361452; doi:10.1038/s41467-025-61410-z)
Supplement: Supplementary file 4 — Source Data [file 41467_2025_61410_MOESM4_ESM.zip › Source Data/NMR_Source_Data/PbBrPerovskite.3 - 13C{1H} INEPT MAS 10kHz, T=170C [castep].fxml]

<?xml version="1.0" encoding="utf-8" ?>
<NMRFit>
<FitParameters>
	<timestamp>2023-04-04T12:12:00Z</timestamp>
	<DMFitVersion>20230120</DMFitVersion>
	<FitMode>0</FitMode>
	<FitModeAsc>Fit 1D</FitModeAsc>
	<Sdev>78.006911</Sdev>
	<ComputeParam>
		<ShapeSize>4096</ShapeSize>
		<npasab>64</npasab>
		<ssbMax>10</ssbMax>
		<QuadStep>15</QuadStep>
		<EtaStep>11</EtaStep>
		<CptThreshold>99</CptThreshold>
		<CSAStep>15</CSAStep>
		<MinCSAStep>50</MinCSAStep>
		<GaussMult>0.75</GaussMult>
		<SWMult>4</SWMult>
	</ComputeParam>
	<Dimension>F2
		<nucleus>13C</nucleus>
		<frequency>50.32777667</frequency>
		<line>
			<ModelName>Gaus/Lor</ModelName>
			<Name>C3</Name>
			<amp>400</amp>
			<pos Fit="*"  Unit="ppm">23.5</pos>
			<wid  Unit="ppm">0.28</wid>
			<gl>0</gl>
			<T2>22.58834181</T2>
		</line>
		<line>
			<ModelName>Gaus/Lor</ModelName>
			<Name>C8</Name>
			<amp>400</amp>
			<pos Fit="*"  Unit="ppm">48.7</pos>
			<wid  Unit="ppm">0.28</wid>
			<gl>0</gl>
			<T2>22.58834181</T2>
		</line>
		<line>
			<ModelName>Gaus/Lor</ModelName>
			<Name>C5</Name>
			<amp>400</amp>
			<pos Fit="*"  Unit="ppm">131.1</pos>
			<wid  Unit="ppm">0.28</wid>
			<gl>0</gl>
			<T2>22.58834181</T2>
		</line>
		<line>
			<ModelName>Gaus/Lor</ModelName>
			<Name>C7</Name>
			<amp>400</amp>
			<pos Fit="*"  Unit="ppm">125.2</pos>
			<wid  Unit="ppm">0.28</wid>
			<gl>0</gl>
			<T2>22.58834181</T2>
		</line>
		<line>
			<ModelName>Gaus/Lor</ModelName>
			<Name>C16</Name>
			<amp>400</amp>
			<pos Fit="*"  Unit="ppm">128.1</pos>
			<wid  Unit="ppm">0.28</wid>
			<gl>0</gl>
			<T2>22.58834181</T2>
		</line>
		<line>
			<ModelName>Gaus/Lor</ModelName>
			<Name>C17</Name>
			<amp>400</amp>
			<pos Fit="*"  Unit="ppm">120.9</pos>
			<wid  Unit="ppm">0.28</wid>
			<gl>0</gl>
			<T2>22.58834181</T2>
		</line>
		<line>
			<ModelName>Gaus/Lor</ModelName>
			<Name>C21</Name>
			<amp>400</amp>
			<pos Fit="*"  Unit="ppm">122.7</pos>
			<wid  Unit="ppm">0.28</wid>
			<gl>0</gl>
			<T2>22.58834181</T2>
		</line>
		<line>
			<ModelName>Gaus/Lor</ModelName>
			<Name>C23</Name>
			<amp>400</amp>
			<pos Fit="*"  Unit="ppm">121.1</pos>
			<wid  Unit="ppm">0.28</wid>
			<gl>0</gl>
			<T2>22.58834181</T2>
		</line>
		<line>
			<ModelName>Gaus/Lor</ModelName>
			<Name>C24</Name>
			<amp>400</amp>
			<pos Fit="*"  Unit="ppm">123.8</pos>
			<wid  Unit="ppm">0.28</wid>
			<gl>0</gl>
			<T2>22.58834181</T2>
		</line>
		<line>
			<ModelName>Gaus/Lor</ModelName>
			<Name>C32</Name>
			<amp>400</amp>
			<pos Fit="*"  Unit="ppm">123.6</pos>
			<wid  Unit="ppm">0.28</wid>
			<gl>0</gl>
			<T2>22.58834181</T2>
		</line>
		<line>
			<ModelName>Gaus/Lor</ModelName>
			<Name>C44</Name>
			<amp>400</amp>
			<pos Fit="*"  Unit="ppm">127.2</pos>
			<wid  Unit="ppm">0.28</wid>
			<gl>0</gl>
			<T2>22.58834181</T2>
		</line>
		<line>
			<ModelName>Gaus/Lor</ModelName>
			<Name>C0AA</Name>
			<amp>400</amp>
			<pos Fit="*"  Unit="ppm">121.4</pos>
			<wid  Unit="ppm">0.28</wid>
			<gl>0</gl>
			<T2>22.58834181</T2>
		</line>
	</Dimension>
</FitParameters>
<GraphParameters>
	<Dimensions>
		<X>
			<min>7045.888734</min>
			<max>503.2777667</max>
			<tic>503.2777667</tic>
		</X>
		<Amp>
			<min>-40</min>
			<max>620</max>
		</Amp>
	</Dimensions>
</GraphParameters>
<DataFile>
	<FileName>PbBrPerovskite.3 - 13C{1H} INEPT MAS 10kHz, T=170C.csdf</FileName>
	<FileTitle></FileTitle>
</DataFile>
</NMRFit>
