# Supplementary material for: Structural dynamics of melting and glass formation in a two-dimensional hybrid perovskite
Source: Nat Commun. 2025 Aug 18;16:7696. doi: 10.1038/s41467-025-61410-z (PMC12361452; doi:10.1038/s41467-025-61410-z)
Supplement: Supplementary file 4 — Source Data [file 41467_2025_61410_MOESM4_ESM.zip › Source Data/NMR_Source_Data/[750] PbBrPerovskite_crystal - 1H R221 67us 60kHz.csdf]

{
	"csdm": {
		"version": "1.0",
		"read_only": false,
		"description": "R221",
		"origin": "pf_R221 1H-1H PbBrPerovskite 1021_1 2rr -  labo750\r\n$$ 2023-11-13 11:44:39.988 +0100  CEMHTI/florian@florian-port2\r\n$$ S:/Bruker/TopSpin750/data/pf7_TBennett/nmr/PbBrPerovskite.crystal/1021/pdata/1/procs\r\n$$ process C:/Bruker/TopSpin4.0.1/prog/mod/dataserver.exe\r\n S:/Bruker/TopSpin750/data/pf7_TBennett/nmr/PbBrPerovskite.crystal/1021/pdata/1/2rr",
		"timestamp": "2023-11-13T10:44:57Z",
		"dimensions": [
			{
				"type": "linear",
				"count": 1024,
				"quantity_name": "Frequency",
				"increment": "-61.03515625 Hz",
				"coordinates_offset": "35145.28578 Hz",
				"origin_offset": "750.0361897 MHz",
				"label": "1H - Frequency",
				"reciprocal": {
					"quantity_name": "time",
					"label": "1H - time"
				}
			},
			{
				"type": "linear",
				"count": 128,
				"quantity_name": "Frequency",
				"increment": "-117.1875 Hz",
				"coordinates_offset": "10598.03013 Hz",
				"origin_offset": "750.036987 MHz",
				"label": "1H - Frequency",
				"reciprocal": {
					"quantity_name": "time",
					"label": "1H - time"
				}
			}
		],
		"dependent_variables": [
			{
				"type": "internal",
				"name": "NMR Spectrum",
				"encoding": "base64",
				"numeric_type": "float32",
				"quantity_type": "scalar",
				"components": 
[
"ZYhLxZf/kMVZ9VXFSFD2xSGwIcYWajTGaJFxxfypPEZ3LUdGA3grxLWEXMRkzKVEdy2lxf1licVW7M/E0QBKxVuxi8WJsBnFdLXVRHEbjcJy+a9D/kO6ROXQ+MXk8hjGPE4ZRZVDB0ZYqKtFUpZpRVg5AEXpJrHC1JoGRKUsW8UMcSjFZYhvReTyo8X8GFXG8/0vxpF+QsZwPerFRbZzRLiNMkW4rytFMubuw5T2sMUg0pvF/7KTRUkup0UKaILEkxgQRhE2DEa5a9PFeAuixXPXoMVU4zLGB85RxYj0yUW9UsZFpptURCcx8MSsHNpCHcmDRW1W60Wd771F0ESgRblrwUWHFiVFGeJsxSQojsWppJDF1JrixeyerEUTYW5G8fQuRUKtecUv3ZLFLbIhxeALd0XC9dhEc0bERIJzjsVB8XrG6NlKxp+rKsbZzrfEwRdSRhWMmkRHcs/FnKIbRq1p1EX2Bs/FlpBvRXgLbEXBFyPGQxwrxQgbykXu63RF9Sh8xM6IC8a1Fb/F2/mmRRQ/bEZs55JG0m8TRiDS70OUh4XCryVExXnpH8ZxrDnG0LPJxVdbYcW1FdPEs3uoRWsJ3UX1KKTEqMaBxbPqm8RZ9aHEEaW7RaOST0b5DytGL90LRjGZkEUZUepEejarwm3FYsbUGrPGqDW7xQMJPEaDwNRF7ziTxczu+cUu/5fFglFZxHUCCsZTdAvGK4eYRVHa70X5fnpFrdgDxrPqScaSOv1FjuRWRkp7o0Q7TlXFLm6NxaRwKcUv3STDYqFmxGnei8U1zY/F/WV3wVD8NEXSb1dFoPixxQ3gUca30eLFmZlRxRx8mURMpppFILC6xMWPj0VJLkZGk6lSxafoMcYjuYDFv+w8xqIjisaHhRfGHFp4xbQ3mMSGyejFrItkxthfIMZUUodEiPQBRtCzncXgLXXGQs/qxfkPHsZ3nIzG91NVxsL10MQW2RtGsp0wRvpcIUa62qhFPCz+xWKhVsVg5QFGI0rFxcZchcbfTwrGZ0R1xTlFOkbzH6dGqROARL99JsZ/2RDGpE5nxtAzjMZp3vvFf9mlROeMasZFx7TGKhiTxZAPXsXQszPGAAAuxscpTcYofnnG0m92xkATacV78oRF5h0HRQwChUXS3nTFCmgLxrsnt8RE2HTF0EQ4xfTbW0WvA39F4ljnRUvIV0WJ0ifGs3tyxh4WlsVN8/5FXP4ERnecIsOsHBTGETYzxnL5M0U17xtGE2HRxQBvRMY3+OJDgEgvxCQo6MVrCblFLv+MRueMN0YmwhZEVFIjxmHD+cU4Z/ZFMzMGRtSa1kROQJHFVZ94xqJFI8bo2azDRbZnxXS1n8U5RXbGZMzbxsSxSMbTK8tFB84SRu5aKUZ+jNlFbHgaxiCwbMbf4BNFoiMJRtmsesRcjwLEi9sow1KWQcWNBjDFyjIixkmdNcbImBHGP8ZmxuaurcWjkvxF0030RSk6QkV1cdvDJsLeRLNZ7UTvyR/FXP7zxDSAr0Q5tIZF5h0XRffkmcShRcrFJXVBxiO5XETYgU9GEFjRxDjWW8awclvGH2NVxv7U+MTsL/lF+lyRRTjWGUZtxVBGPzWSRdEAykUIG/JFTx6uxffkTMajAXTFw9MfRUCkB8Z56RrGOSMqRU+v/EQ9Ck/FQj6MxQ8LdUMnoHVFEaV9xVYOfcRN8/hFaW+wQxdI3MUrh/7EL90ERf1lz8SpgqFFCKxYRixDpESz6rvFDr4cxT7oycTP9wZGBFZkRtY0GEajkgxGW7GBRWJ/GcM2GvRFne+9RSoYWcUi29lF0t5mRrIuAkXbaCDEL7v/RYhjKEaWskZGeAspRibCdsS0WYXEj8JfRu7Je0ZVwRdG/kMyRmkA10XwhTXFOUWHxaK0Q0WDnu9F3NchxC0hV8WQD+JFnYCcRVYO68XuWsJDtEiARtv5PEY175pFBaMBRpJcpEWadxzCUI1TRf32xUUHzllE9Nt7xXlYyEU8rJJGH/RDRp2AGkZyaKZGxLGDRjXvDEWjktJE3nFeRVdbUUTzjhPDnYB2RFFJ6UW4jSRGfNCDRfAWgEVJnYJFwag0xVN0ukV78oxGWfXpRZLL90TD04VGTsC6RgwCREYLJOZF1ecuRrsn60UMcfBFY107RhKD0EUIrIxE/kNaREI+rkUOLU5FVFKjxYqOPEV2TyBGUdoPRhE2fUYK12xGu5aeRaYKAsV/2bfFRUdexqFnx8ZkqmnGvw6+xTf4mcZs+JbGSL8+xm1WacY/xoXGUjjFxvWo7cbOCL/GPZsbxi0hOkYxiNVGTlEVR34MGUczIspGw0LpRlInBEedgBxGSFCcxKFnHEaP06JGzF3bRpVDyUZyCsVGUOvnRthwtUbD01ZGsi6gRQpG5UMG8E5FU5YNxQpGEsYnMR3GaJHJxZkqHUYtkG9GtaYERj+ke0Yc61pF0YDvxn1/L8fIh1LHgjNMx4w5rcZ3vhZGCNsaR2dEhkd3PKNH54y0R84ZoEcCWj9HSL8uR4X6g0dEqZZHQDO5RyIs6kcb/utH4ljXR+hZukfQ855H2lt+R2L/DkewsidHzgikR/nPy0e2AuxHSQwQSNw3Fkh/yQlIzVsBSA8aAEh97vpHFA7vRx7l3UcYhOBHuH7uR7EO40fnzPVHR0EOSHtzA0gKN+pH25nVR5/rq0eTaahHjLmxRz91pUe2hMdHLSH8RxMw8kf6fM1HuljIRxj1x0dDHLhHmii8R6mCzUeUVtZHhqfVR/IQwEcRpapH9QqKRwSFJUcmwtZGqs9ARkkMrMVmZubD5/uARo2XEkewoTRHn1oXRyegG0dGFA5Hxu3BRhqvnkZ9LolGsgxwRqTwt0bL/zhHR6FMRwis4Ua9UqZGItvQRmczrEacEWhGbTS7Rng6XUfua7BHaMLpRwgMCkj4cQZIr+MESIssEEgs5QpIm+YKSAroIkgRhjBI6Io3SPdkO0jyMCVI8eMUSPQLD0hd3ONHk2miR21WbUcwmRNH9gZMRhE2DEQ073RF+8vGRTXNr0YcKz9HkktKRwV0L0fjNiBHXxi3Rs2qv8XWNK7Gqz6fxmb3m8Z++2TGgEiVxUVHKkXWxVpGHqdQRh9jlEXcRj/FpZt7xinck8bn+5XGykOfxm001sUfY/5Eih8nRWuaB0VrmhXGjnUqxkOLFEU4Z5TE3+AJxuM2MkUYBDVGMLsTRXecakXFj6pG0LO4RpwitEZ0JNhGLbLpRewvlcVqvAjFTJWQxtQausbIBz3GwvW2xSv2o8VN89DFQxwrRXlYGkaO5DdGsPKhRvYGbEZfmHxEyVQRRLWm50XfTxNG7utIRXQkF8IPel5FCYrFRb4wkUQbfOlEyqFkRgwC40UVjALFZmbcRUOLTERxrBPF1lYSRiGObEYzs5xGw2SCRWb3XMYy5kZF5PLZRfHSCMabxBZGDWDzRj/GnkazWVRGBDR+RrIMKUWNKI1DutqoRiL9SEYUPzHGoiOhRaabO0ZyigzGrwMvRZJLjEY2q9BFGlEfRmFDpUZpb6dGhA28RjvfhEaMSupFUpahRrDhv0alvYtFoWcXxZRlqEWSy0NGvcGIRh6FskaC0ahGF7cZRY7kHsVJnQNGCD2HRScxiEWmCsRFN/jeRTC7ekZfdlRGAglkRhWMYkb67U9FV8qeRV3cdkRFti/Fih8PRgTFL0Z80FtGLhCaRo2XTEY8LLRFRUciRKTfnMWxv+7FWKh1RE+vekaV1IZGLEO6RViotcNYOcJFRGlMRnzQMUa94yNGb4GIRVz+Q8V80JlFawlURu/Ji0ZvcKpGiGMlRkRpi0WOdXxGQJOKRi5uEkb2l11DwRf2xBHHBkWK/X3Ffa6+RSV1okZE2EhFlUM7xA1PLUYc67hFfT+/xTPEo8Yg0m/GQxyzxHGKdsXqlYJFzTuwRZjdq8W+nxrDYcNnRczuAcVfmNzFcoouxmdERMbNO6TF0LNFRXnpB8ZfBz/GNBEqRlCNYEYK1xNFjLm5RdY0DEa4r8lFAU3wRbRZjUXBqAxF/rJNRrIMhkb2l7NFeAs0RGpN28R9rtrFyJiDxBrADEaDL19Gf1mPRv6ycUYf9CpGh6cORnNGiMW842PG1ef8xZvmLURcj1hG7zhIRsPTvcXarFbFFD8WRU8evMXUKxFFtvM6RjMzk0RFRzLF/fbFRGneL8ZseHXGPlcrRUkuI0XqlbTFvp+oRVpkLUZ6FH7EtMhXxpoIQcZJnbTFT6/0xH9IP0Ww4ZHENe9AxVD8dEUPnBNEUdpjxRuehkSkcD1FmgjTxV1tK8aEnoVEtaY5w+kmgcXTK21FM6K0QsZtJEWfGqdFcaxExqIjbcZuEoPErkevRZp3uEWWIZbEokUSxs/VB8bP97PEjEqexTAqjMYl5C7G7J40RVrTDEWoxq/F9oaVxs6ZmMZa0/bFv31exiGOgcZuNAzGImyXxj5XvMat6YzGQBO/xummicZrmmtFYTIFRKRwE8YpOvLDE9BEw6Wb9sUCKz/FI7n8xJvEkMV0k5DERiX3xXSknsaq8V/GyVRBQ2EyZcTNO4rFklwuRfaXiUU8LMzFnYB4xn77XsWUZfxFysPSRNY0DUb4wp5FmggVxp0RsUUi/abEliFqxl8HrkXqlVZFbVblRH6MMEbMXT7GH2NvxsL1O0Z3LZxGV1sxRgyTicWze7jFK/YuRpm7AUbNzAjGPE4pxQskQEZn1SNFGlEPxmdEHUUSFJ1FzojAxT7oucOopN5FWDn0Q6g1qcVMprzFxm2WxYJzRsTb+dpFQs/KRaYKNsVIUHRFgQSKRiUGT0YW2fRFf0g7RtxG40VTdHxFBvBuRqFnIUaSy4/FUrg+xOCcsUSBBEXEbcWCxd5xFsa+MDHFNc2rxIQNM0X0bOpF0QAwxtxGBsaDwEZFj1PAxf1ls0WBc29GXW2XRfAW/kVfmBZGQfHjRJayNMUs1MrFGXOfRIY4UUYo7adF9UoXxgisDcbVeNFFCXmaRv3220XIdjrFjLnpRbWmVEbxUu9G99P7RvTbj0UPnBBGPmiIRtO848G4jf7ECkbdRAmKt8UpyyPGFD/Gw87360Vd3BNG54zFRm3FuEakTnDEc9fqxdXnKkN+HYJFSurSxSWGlMaZmQ7Gj8JVRLdA4sOq8dpE1AkIxPP9mMVJLrdEbHjaRF3cdsTV5xZFF7eBxYGVg0TqBEVGXdxKRZjdmUVvX/VFldTHxeviDcaDnn3F5j8IxSh+jsVPHpLFhHwQRPHSDcQaL2lFVOMVRVfslcYc2qzG/5C2xPP9ZMRztX/GQILqxZvECEYgQY9FKjqARTEISEYVjHJGfvsyRh3JKUW5a8nEEFhFRf7UmEMRNnrGfNBKxsNC5UQXt4PFrIvbxXlYYMW7lsrFhHxwxrZisMZvgbRFR4OGRjC7T8Yr9oHFdCQ2RkATCcUo7a1EpHCNRViojcW2YpvF9+TRRIEErcShRXbE+aD3xSGON8ZMFSLGGeI/xilc78UdONVFwMrbRQn5AMVfmFxF0034RTvfI0UjuXxD5T/sRLFQC0U6I4LEpSwHxdqscsX+1JzFzF2jRCqpC0XarArFJlPVxFTjGcVQ/GjF8fQ6Rc6ILUZH4Q5GuWt9Rf7UKMSUZZDFz2b1RDjWZUQ071TGZLuMxhsNjMZseHvGH2PaxSXkM8RWfWZFcoq4RTGZisNj7jrGG54yxiJsmETrUdDEOSPSxNV4MkaPwmVFY+6MxfMfUkQMcTzF2/kGxS2ysUX1uSJFnKKhxV5LpMVCrenC6Nl4RehI9EXD00NF8rDmxdVW/MSF6y5GsgzNRVUwSsUK14PDuI3cxSPbMsbG3CFG91N+RhiV3ESV1LHFw9MWxh04T8WC4kfCFtm6xQPnFMbxY4rG2F9ixjy95MV0JCbG0m8vRTeJQ0ZOQIfFNc3vxb6fGkVKe73FSZ3ixUCC8EX5D9lEE9AMxj2b3cQ4Z/ZFAAA7Rv7U+ESAJjzGke0VxmNdxkUBzadG2IGLRjy9kEXTvDdF0ZG6RWdEXUVpAJfFc9dCxqD4O8bTvAHGb/CTxepzLUUYlcZFONblw11t4cWfGjnGUpbZxW1WKkYnj5NGVcGERhsNQ0aHFl1F+aCfRVN05EV7FBXGw2SfxmpNA8VAgn9GIv0kRgUSRMV5WNjFH2M2RfyHvER78lTGsHLYxfOOpUW9wbFFutpKw2x4fMblYSXGRbY2Ri/dN0adgLZEpnmRxVtCxMVfB6rFvAXoxT/G9sWjATTFRdiQRMQg0MTKMhhFx7r2RXDOoMU9Cn/Gl24yxiZTEUVm1V1GgnOaRWZmlsWNl/JF/Bj5Rdk90cWCUfHE9iiMxMiYlMaw8q/GwagLxgskzkWSyx5GtoQYxTtwRMZO0RbG7lr+Rfp+SkaeXgrGdJNPxiL9usUlZIHGxtytxuf7Ncbh6SFFrwPNRch2akUyVfRFZYg7RbFQ58XfTyVFZtX5RbBydMUPeirFMQicxEYlFcWuRy9GF0g0RjMzG0WAtxRFgXNyxUvITsaitIzGE2EDxlfK0sM6klDGQIItxhiVxEQQ6W/F8/0vxvwYScbiWEHGvWOHxgIrZ8Zn1SNF5IOiRY9TdEOMuQfFTtEHxkdyecXw9OrDpnljxZkqmEIKRgXFQj6WxeF6LEW0N5RFexSMxawcMMYu/5PF5dC0RbivK0aMuSJGw9OrwwuTacVDrRNGkxgPRkfhgsX2BoPFEFhJxCJs8MU7cBLGVTBaROau90UIrMhFiGOPxb3SgMZkO+3FqMaPRf+yiUW948BFEaVJxQDeTMaw4bHEgy+GRcgHbUR5xx3F6MiBxpK6psYhjgjGysOiw8oyREP/IW3E5q6Jxdv5IMbY8K7FnxqhRfmgd8RtxdrFnDNuxS5uAsbn+6fFB1+QRArXD8U5RTfFKVwJxjC7cMYPCxLGC7UGxETY2kV++25F2hvCxSxDpMU1XoJE0LNRRRE2PESlvUHCWyDpxEVH6MW2Yl/F/5Bexe7r+MXQs11FWmTXRdVWWMXY8FjFxf6uxUmd1sVfmN5FowEfRs9mrUWGp3VGbPiVRiBBTUa3QCxG6GqPRbN7msWpggXGS1mGwf1luUV9rhZETYTFRAPnPEQlBjHFgQQlRXql8EWAJgZGFK7fxBbZFsaAJnJFPZs9Ro9TWEVy+SPFf9lNxATFn8WWsvbFfowfRnBflUYT8gJGFR3HRaFnQ0VTBU/FGXOXQzlFb0XAyr1F8/2+RYofy8SXkIdEILBkRtZWDEZSJ4jE7MAERnS1AEaz6qnF3ZOZxRcmK0UlBgVGD3pnRg6+IEaFWrNDCfkARkYUp0Y0kYFGyeW9RTjWo0U/xhdGPQqFRW/wncUibChF3EblRZ2AkMUbDUjFSgwFRgMJskSiI/3FppuiRfwYXEYOLapEmSo4xPypMUb8qVRG5h0gRmkAI0YTYb1F7lqixX0deMW281JGXdx5RlD8rEWqYFNGbbS3Rg6caEZns/hFfa7cRW00YEX5D4lF3ZOrRa3YW0VuEo9FCtebRGpNY0R9P01GoWccRv5DFsXl0A9G+n6ORibCA0ZWfSdGi+yTRr3BBEYtsg3EvcEMRhgEGkYwu3dERbaVRSUGl0WJQdLF/IdxxpMYHsZQ/CRFhHwARAfOYUWMyolGdQJaRjPEKkb9ZUZGrBzSRNqKM8arPnvGg8A/xj2blcajgcHGvcEhxuSDN8YRNqfGX5hfxtMrYcZZl6LGwSirxgFegMYldWrFjnUARgFeskah1uBGIFKjRjXNjEacohVGU3RoRaK0eUZOQCtGDHEUxZOpGkZlGbxGg0DgRkCk7UbM3c9GqEbCRqyLt0Z+DJlGpSwGRqvPCcYCK+/FrdiPRC9MssU0ET/GwTlOxvOOI8WOdTVGw0I1xafXncbZvcrGi1s4x9ONUseVVBvHw9P9xoPArsVnhBdHAit7R38Kg0er/kZHvaMVR0S6LkcxCBtHP8bdRrcRQUfzH6JH8rDER7/9ykexLqlHxb5zRzQRLUd6ZQtH7sk/RzuwX0eP02FHn5qoR0/t5EcqGP9HvoAKSOZuDUijUgVIBdLzR5uV6kdvn/VHEOkBSDSQAUjC9wBIpewNSNh/DUgBzfdHkXz+R6OB+0fjNs5H22izR1csnEc70KBHuZzUR9Az5Ef029tHD8v0R+fcAUiiVORH6gS6R/ckqEeo5qJHuSu0R+CN5EeFi/5HjhX2Rz271UcDGKJHoiNuR9CzCEcExW5GY12DRq1Ym0aE/NNGy38RR1CrMUcSA01HKD4fR+jI70b5D/dGr5S3RnxhrUZsePdGJBcDR9zXxEbiWONGhM05R6EWJEfSb6xG62KWRnSks0ae3qVGHUmlRpahL0cwOaBHlEXRR3Zg+0cVe/1H9fnOR9++yUeV1ORHGLXwR1OGDUhthCZILgAtSOwvNkiIUzJIRAkaSD6oD0i/3AJIFczER1x+hEeOdS9Hb4HfRuoVoUbh+vxG5q4pRyl6LUdkKmdH+i11R/CWI0fEoOlGzO67RibCNsWhVg/Hz3cQx4A3hMbKMszFeOlqxSk61MVEaRvFXI8WRRUdj8UqqaPFtFkUxl8HhcbImD/Gs+oyxnqlBMbP1Y7E+n6Uxf8hy8WXbjrGp+jAxjwsb8aGpydFLpCgQ05igMTXEmVGbOe6RmTMbkbctUtGRGmURvd1mEaGJ8lGbpKSRlWfi8TFbXTD3Nf5xTQR1sYf46zG6EjqxUCCUsQcfFHEI7kARl8Hr0a/fYZGAgl0RjeJoEYIrMBFvcEAxttoRMUT8gpGv+wYRpCgVEXMXVNFAwkMRlYOs0UofrDFufz5RcQgyUZwXx9GJeQzRKROKEUBTSjFRgP4w02EEUU/xk1GQIKdRsGogMUawBTGmSpCRpYhyEU0EdbDy3+ZRp0RqUZX7L1FY+4ZRjQRRkZtNPDEZveoRWsJwkYK191FrIu3xdk9UUbc1wBGPlerxD/GgUYOvl9GDeCNRF1LR0YjObtGuI3ZRqRO7EbeAoBGkA8ZRlFawEYvXbdGFtkDRkKtxUWjATxGIR9URnNGNEbPZopGvcFURpHtPMUJ+UxFQfEuRjLm4kX0bOBFFR0hRaD4h0X5D7NFDJPZRZMpk0YMcVBGFK4FRu84UEbdtZxFUdoFRrbzUEY5tARF6EiOQ2srnEV3vplFtFkVRTvfl0RH4YrEqs+3xaMBTESiIzdGPQoLRoxKmkTaG5BFpZtsRoy5aEZGJelFXkukRbdAgEXr4oZFGAQmRct/mESBBDVGveMzRhKDSMXqlRpFgKadRqfo0UbpJoVGCyRoQ1N0skVns8JFGw30xVWf0UX/IUxGIEHZRIEEBEYV++dFZ0TZRBDpicX4wlPGJsKGxSh+9MSw4enEwoYIRru4DcJ1kwzGINKFxbq4ZcX5ftrFFR0mxvRsKcZJLufF4emRRe0NoEX5oJ7GIn2PxqyLL0ZWfXVGLpAvRvUoS0aQoL5FyxDXRb/sa0bIdvhFoInoRJF+20WHp5tF9gZbRVpkf0XMzLzFaJEDxqkTkkXGS3xGgDe4Rt9PrEaHpxtGlPYCRqg1DEYRx6bFB19OxjJVOMZgdifFTtFHRtcSRkV4CwHGH2OmRUVHAkVs50LGUI2FxZaQV0W62ibFMXeNxIlBmMQEVj/GRiWzxXo2y0Utsp3DEaUlxTMzl0WitLFFh4Uqxd++E8YnMfLFcRvtxdeBY8VGJc1EYcPjxIan18TGbQDF8/3ExW+BcMUbDUxFFyazxLHQmsYN4GjG8x+CREvI4cWHFgLGSnuBxVRS0cVg5ZpFy3/ORX0dmMX4MbjF4en1xNeB40XM7hJG5q6HxU2EMcb1KDTFYTKbRRKDpMUm04/GkX44xhZqvURJLsVFKH7CxZdussZ6pT7GBaMSQ8sQAcbJ5eHFNc2vxWZmbcZaZEjGmghbxmkAzcbxdI3Gq608xe7JvcUaL6vF0ZFMRK3YY8Wt2LXFO07lxautX8btDQbGryWMRAUSsMWz6ijGyHY+w/CFKcSsHGPGtRXnxczMQ0aTGDxGX5g4xhPhn8arzx1F6nOxRYy5k8RhMgdGoBqHxUI+xsWhRcBFMJkjxlBrfsWdgBlGK/Y3RPaXUEbjFCRGe4MyxpmZ2cT99kdGONZ2RnZP0EXdtSPGyeUHxYGVOEZuNBDE+aD7xYMvGUafPING6+JCxa3Y5cXAW/hFFyZ7RezAWcRR2hhG9UrdRQWjfsWopHbFejY7xNZWrMT9ZfdDak1jRWgAd8XecQjGTx6gRekmMkaEfOBE6GqrRU7RVUbC9XxFJQazRbz0mEZMpidGZKogxLivk8U0gB3G3ZOTxTQRZsWkTpbFfT+HxS2ylcUlBglGL90UxJVUkMb3deBDETayRQG8tUQIm4JGVFJTRhlzB0SaCA/FW0J2xSv2N8WdgJjFgEgPxdqKd0bBOalGRdi4RZT2YsW0WZ3FdCQzRY/CakZdbTNGkKCARc2qwcWC4mtF4QskR799/0aNKLVECyQfRk3zKEYrZfnEYhCYxMVtWMW2YlTGsgwjxru4g0XChhdF3LW+RUkMmkZW7PNFa5oTxULPYkVdbVlFhslExdqKTsZK6iDG9ShoRcKGsUWjkp5F4JznRSXkC0VtxU5EwMohwhniyMVXysJEsOElRSzUssX1SiZGRgNgRphMdcScoptEXdzmQ799z8XhegrGV1vTxQ3g3cQepyDFINKPRA8LtcHFjxjGnDOaxZ8a7cXeAr3GsHJixsE5+UW7uA1EjLkXxpHtaEUXSPZFHOuIRTkjIEa1FTxG5/skRhiVskUDCRrFiPRbQt2Tw0XfT+/FZDuixrEuysXAWyTF2T0WxngLpMTPZlXD3gL/xXlYjsaxv0DFwMrlRlKWy0WEjZzG2hsMxTAqWcVg5fLFGASORdxGi0VqvILF3EYpxmWIzcUQ6adEwFs4xV+YLcZ9P+PFEFjZxG40DsYCmhHGUGuURVn1GUUV+93FVMHIxFN0ZEU1zSdFV+yJRSGO80XAW6RF2T15Q0aUUsUrZe/F+aCLxY7kIkTTK6VEmgjFRdxGmUWHFgbGyeVSxh6niMTjNhtGH/QGRpYhZkUgsFbF4liNxWq89ENp3sHF4Xpaxq+Uccb95YDGlGUfxnbgkMUhjlXFgLcARNhfjkXTTUJEl241xhUdHcZAgjLFkjoJxoanK8W8dF9FCBt2xUFghcPOGSVFFK6nQ2zn/0WrPh5Gufynw/5DjMVHcqlE3SSeRPaXLcRGlCZFAbzRxapgjMZAExXFhxZqRhGlp0X1ufpEJ6AGRnL5o8V80JXF9blGRgmKAkabxCBEQfF3xQbwpsXlYZFEJQY5xY0oA8Y5RWrGQxyYxt/gq8UlBkHFnDMRxgmKc0Xvp+pFne/XxZI658UmwoDFqmBKxpXUAMa7lkRFcmhxxewvUMY0gB7GLSGbRS5ucUbZPb9FTYT9xfypB8aC4g5Gh4WrRnL5QUaoxmNFbhJrRWq8uEUdOChG4JzpRct/bMVbsenF4em5xc/3n8XLoQXDukkQRScxWMRrCfPFgLd7xpvE0MWXbhxGi2xZRhxrgkbx0i1GawmZQzY8A0ZCPmBGLGWTxem3esapE1BEkxhgRkmd6kWZKpjFFtkexDqSU0bIdk5FWyDlxSL9JkUpXHdFeAv8RKjGqcVOwIzGjZf8xfhTs0VIv41FvHQPxbbz38VWDl3FxkvnxLIuIMbGbUbGK/YHxJduakVPr/TEGeKkReLHBUbLf4zFWtNoxmB2S8aopFZFhJ46RnEbbcQwKhXF5q7lRWWqgMRB8YvFqs/1RVXBqME+6JfGGWKbxs3MMMV6FGhG4JxrRgaBxUUCCWrE16OwQxPQUEbk8rdFPCwTxt/gk8QRNrTETKZHxk3zD8YfY25CVuz/RHctIcW2Yk9Evw4JRsVtdMN/2bHFp1fURfrtCEaVQwlGtMhzRjSA7UXAyjFFJeRnRQisHMT1SslFPQoSRoy5oUVU45VE8kEYxtBEDcbtfOPFTmIfxqTftkRwPQJGyJiTRHuDBcb8qRnGGi/bxQaBSMYzM7HFhJ7pRUTYeEUdOEfEBoGtxbu4j8XmHU9F7XzfRAyTSUX0bKpF78mpxQAAR8YnoM3FR3JFRQAAiEUUrrfEMlWMxTC7t8QepxlGhetdRg6+gkWwcoxFays4Ri2yAEbgLYhFRpQKRXL5J8UwmZbFEhSTxYy5y8WNl7LF8PTyxPRs9sU2PDjGG3xVxdY038QtIUNFHFoIRgWjnsXpt8vFO071RZf/IEb5oCFGoWfHRYC3hMVg5crF/kP6w3ZPiEWmmzjFXrpXxpyiP8ZN8xbFhJ4yRjm0JUZGlMrFPCwJxmez6MXHug/GfGFSRSEfBUaTGARFxLGWxBWMwsXKMjPG+Q9sxvl+5MUs1LxFvcHfRG6j1cUuboPFCmg6RU+vukWYu7pFRpS0RYJR+cVkO4nG7J6axayL20Po2SxDp+iMRULPCsWze6rEZDsYRlYOlUWvA4tF3Nd4RhlzOkbM7gRGZvdzRj+1hkZuEoFGO98/RphMwUWk317E/kPqxawcmsOt2AxGxY9WRmQ7TkaCc0ZDdCRrxekm50UIm41GUdpnRgrXlcXLfyPGfozRRMWPxUWhZ3dFkKDERU+N90Wt+iTFkX5bxIlSmEb1yqpGm8RqRkOLU0Ytsv1E6bfpxfYGV8V++y5FEhS5RSJsEEVFR5TFyJibRf+hnkaad0lGpb2pRSEfIkak31JFwRe+xedqd8V3nDJEi2wQRpF+h0aGpzRGWmRzRZwzI0ZMN5BG3nEiRvkP4cWfGqnFi9s0RgWj3kX2l6XEJsLQRccpkkQqqSHG7zhVxClc3UUj26nF7loZxgU0mUXDZHJF3bUbxpwzhsUklwNGqMZCRrpJk0bq87hG8IUmRgKatMX1SkFFhjiFRvpcEkbKMtJFxLGBRlbsXEbTvCdGpZt0RpduIEbZzmNFsHIiRinLWkZgVB5G+aB/RQTFucX6XAVFTJWoRiPbOUbb+f7E8rDyRbByPkbl0FJGi1vDRjqBlEZB8fPEcM5MRb3Smkb9ZSZGuB4lRE8eSkVQazLF0ZGIxlg5wcaw4RDGukmSRdqsakWq8WFGNwmGRiXk0UXHusJFgZWjxGnvg8ZdS8fGRGmFxm+BXMWX/zHGns12xk3zY8YW6uTG7yfexibCScZUwTTGwoaExk2ELcbhCytGbHjWRs4ZAkdyyglHo5J7RvwY2cUW2WrGGsCUxhlRfsVJDFxGmubfRTOiGUYhjthGEGnlRjlFpkaEnlhGRGnlRaYKgEVPjedFlrJARtbFpcQHX2jGrwM3xZ3vgUU/NRbF5q4Uxgskk8bNO4HGLn+exlP0KMcXd07HI4pnx7iNaMeYTK/GOSM7RnZgxka47zxHPrmBR441b0e/PQZH8dJdxLZi38VQ/I1G8FYdR5L6W0d1cZVH+7qxRwf/qUdSVlhHZLuSRhKD0EVN8+hFKpjYRs3bhkeH1r5Hw+LlRz44AUi8NANIx3oHSOSDBUhUQfBHWwDVRy8dx0eBU95H+4oFSPjSEEhnJQ5IVFMVSJyDIUg3GQtIr0PaR6pgzkdiMLpHlKWrR50grkefq65H/7DcRzLVCEhDbQVI6BntR51P10d9DslH1oW/R4wqwEck18dHVMHJR3WC5UdMpgNIoFj7R0U21EfXEpJHKtgcR74fwEZTBYRGoeekRlvxBUfBaD1HKultR7H/YEcFEkdHxLEfRyDB4UabJg9HuM0VR6160UYKRv9Gqg9JR0hQVUfYXwxHibDURnXx6UbNO7dGsT+sRu389kZjXSdHZvc2RzvwUkcSlJpHopS2R66ntkdUgcBH/MepRzpyjEcpOq1HoxDeR1MEBEgDqSBIlrErSE7RKEhyCCtIZDwcSOZNBUiDnu5HX4fFRy7Qj0d3HE1HPhcrR2UZKUfBaGtHpDCrRzB7p0eM2YtHio57R0ndDkdO0a1FmZlxRce6F0bswCLGvh/xxmD2kcZ9PwFFXW0sRtY0z0Tx0mDGVMF5xm60l8ayjIXGv30hxSDShcVif/vFsp2FxYJRu8UVjLLFS1kvxnWCoMYLpJvGOpK9xpwzy8YyxPXFxymuRfW5VkViEOxFe4O6Rhbq9Ua1JrZG7Q2SRocWbEZeKSlGfR0zRmPuGkXEsc5DQKShRUXYFMbQRIbG+aCrxfYGx0X8GBZGHqcXRg+Lpka4jZ9Gih+9RR9jVUbaipBGw9Nrw2giH8ZIUNxE8BY/Ro0oD0a286lFApokRh6FiEY/xphFveOOxUFxpUbKQ/tGYqFcRsoy8kVYqMtFAd6kRW6jAUP2Bq/FSS7NRQG8XUU+V1LG7loqRV3cnEaAtxlGoIkWRt2TZ0bV5+rC/rLrxZI640W8dB9GB1+YxFD80EU6kjlGppuyxVuxP0Q7cJFG/yEMRnecEUaAt35Gf2q8wg1PP8W4jVRGbPiPRutRrEZyaMBGlGVVRjQRWEZF2LVGUVqPRhiVPEa30W5G4fqVRr8OLEbqcwlFwaiaRTVeFsWL/S3FSupJRrTIP0Y2PPlFDALBRZjd00SmCrbELpDcxR/03EUJeZxG5dAwRqMBU0YmUy9GvHS9RUCkjEb+1GFGs+oXxZ3vvcVJLt/DVZ/TRPP9lEQqOgZGm8QzRq5HnUXS3phFgZXLRTCZLkXSb09EaQDRRQrXT0aQoCRGSL+RRWWIp0XswE5GjZdbRhgERsRZF5/FuydjRblrCcXHKZrFQj4XRrFQxUZuI/ZGLv8yRueMWMTFj35GY13CRcZL/8XWNDNFliHeRJi71kXP9xNGibCPxcQgZMU9m4/FU3SCxWZmrkQfY7zF3NdxxMh2lEUbDYDF/kOixV4pD8U5tATFQ4vSxQ3gCcZjXa7FOGf0xDQRF0aCUXlEDAK5xgPnLsYGgSpGoUUzRgdfekYl5DNGR+GWxb/shkSBlUVGeekTRpMYBkbf4INFM8QhxN/gCEbS3gJGw9OlxW+BpsUZc51FPZt1RgCAt0YZc1VG6SaRw8DKxUWhRTNGDr5gRXJop8W30VvGlUOVxVXBqkUjStPFsOFpxAkKgkZPr4BF+8s+xpXUDcYG8OjFw2QExt9PzcTNO9bEvjCLxdv5SkW9wZdFjQY4RWsJo0XpJiFFbOcPxaYKksXjNprDrWkeRGlv1sVB8a/FcM7gRAWj8EUZUbxFzhmrxTjWL8a4r6PFlPYqRfW5I8arLcXGMsTjxViodcSEfDTG5q5FxRPQNMTwhUnEPzXCRVtC9kTh6TXF4scDxsRCEcYFNAlFzO7JwiuHKsZd3N7FWKgNRU5AA0XBOQvGeHpvxgfOFMaF62FEmneIRZF+CsYjSkjGguK5RXUC+kUPC03Fw9ODRLQ3iES62qzFyJhPxXVx78WJQXHG6EgpxutR0MUIPZvFAiuHwVpkicXixxTGLZDqxYVagsaSusLGJzE4xsKGB0SbVQ/F/rI3RQKaQUYjuUzFWtOZxtEAxMXIB2NGKcsgRm6jasa5/CzG9SjsRapg2MVlqhDGEaVdxV+YTMbvp6ZD5q7FwyuHLMZjXb5FdXE7RZFcfsPsLxhGZmaSxRX7x8WL/Z9FidKQRS9MxEWGp9/EOSPMxW/wuUVdbc1EmLtexvTbwcUgQW5GeAs4RlrTzsWnVxrEgCYMRnecmkRa07BFL0xKRvTb70RPr2jFWDmMReY/BEabVS9FImywxOhIAsVQa8bFgZUrxXecBkZ1cUdFX5jUxZoIo0UOLTlGn6spRa8lKEbkA4ZGzF0BRsrDsEXzjj/FtmIWxo/CecX1KPxEmSrcRa3YV8XgLYTFokWYRQwCbMYV+1zGRUcXRj0KoUXjpYtFhHw2RkaUgEVtxYrFGeIcxsbcH8btnhHGy387xpaQx0SKH6ZGOpJnRl+YqkXBOclFsb9gxRIUh8UXt99FT69DRpvmQUUVHYrGPL28RQyTJ0fLkJ5GglHhRIR8MUYsQyRFAivHxcsQx0FZhvjDiPQQxgRWTkTRkSZGsS5eRF3cNkWFWrtE5/sBxmUZ6kRKDAhGuK8zRArXDcY1XjnGrfqMRGiREUbaG1hFA3hPRQBvzUVuNAVGI0oeRnS1KcWdgATG4C0wRdQJjsUl5JvF8rAeRi/dxEMldejFO07BxAuTecXqBB3GXwdHxomwQcUKRm1FvHSfRURpPkbLoQVDyHZrxmney8WJsL3FTx5axiqpM8RvgfxFPZv9xHgLSEVj7idG3gKPRQg9C0b4UzJGONahRfOOb0V24EzEns06xRni9EXyQfVF1sVDxqabO8aTqUJEs+oMxtMr48UKaIRFduA8RJvE5MVliOvFRPqbRq+DtUZtNGfGw9NoxrEuZsWEfFfGzTsAxgwCy0RsCYNFeHpVxXQkNsZqvMbFUdpbQ3uDDsb4MTvGAbwFRQg9EEaSOrHFsgzPxcNk2EWKjmRCUUkqxjJVFMbBF+7FNICVxUmdCEU4Z5pFyAcdRZLLH0RK6rTFJsIIxjJVEMUGEozEAwkGRQN4IkYFo45Fxm0YxhBYN8ZtVgnF5IMCRRni+ES6uEFFz2bNRIxKikQCK2fFQs8bxgisCMbqlQzGFD+kxYeFDkVj7hZF7J68QxX7S8Sqz11FEFg5RU7R1cXVeJ3FeHqdxa36FcYqqYnFih+9xUrqyMXXEhJE2IEjRNtoqkU7cE9Gk6n0RS6QoEHRke5FxY9jRmgA70QBTbrFNc03xZRlYsZGJabGMJk6RK1pOkZioUZEW7EDRo7kU0bWxTFFQWAVRmB2KUbC9QxFJChaRce6UEWpgv1Fy3/KRcxdJ8X+1AjFL0wAxpT21sWw4Z1F91Njxfp+LcafPAxFrdjBRTVeZsX99lXFeHpBxZaQNMaAJhfGPldjxTQRAcZjf4DGQs9Txg96tkSFWjFGO3AHRi7/acXpJvHFB1/ARUYlIkaopKxFJ6CzRaCJEMRFtvPDjEpgRnJ5g0amCrJFoiPhRMgHtUQZc9dB2PA0w9toAMPOGTFF/rIzxUYlE8ZeKcvBcM4wRa5HXUUzM1NG/KnNRQyTRcUmUxNGVZ9VRo8xo8XarDjG2IGDRBt870U6AT3Ek6kXxkdycUW+n2pGjQZoRSo6nEUwu9dFxylGxY0oOcX1ue7FgQRoxkXYHsbtDVbFZDsvRIJRScUjSsXFC7USRfFjjkWfqwrGw0I5xru4DUTHushE/tQoRLiv90WxLsxFjLnLQxsNzMVnRAfGexQORD/GnER0tZ3FfoyJRAIrI0UQWM3FApqIQ5ayHkZlGWLDRNg+xoGVGcbPZlFFOpIORsZLz0VgVCVGYqEJRpayyEW4jaRFM8SnxZAPwkTUmkZGZmYWRDeJKcW6uPFFcvm5RXDOtsVVMA/GEaWFRZtVMkY5RTdEsOGJQ2Dl6EUCmu5FeemARkR6nEYJikVGxykORmpNE8Xo2VDFak27RVTjhUVApGZGy5CbRicxUEV/agXGg8B4xl66VMamCt7EeqWmRc9mMUUaL8fFDr6SxfyHbMWfqw/GY12MxKOSkEVnRAFFILDqxDLmzMXu6+DDrByGRYR8dEXYXxxGEOkIRln1VcXOiFXGRpQ0xslUCUU3GhFGL90EReQUC8aUZdTF/kPSRc6IzkXzjrND6EiERa1p1EXD0zFGu5ZaRhE2/ERIUKbFN4mBQyegicG5/A/GxykgxnBfp8UVHbXFBMUfxIPAakQIrFDFFtnaRfVKt0U6kgHGpgo2xAN4F0Z9ri1GJJdtRicPY0bAW9ZF+lzNw/VKyUVaZHFGMLsHRa3YL8YHzufFx7rGRR90kUZQ/L5FeeknxgU0Csa2hAHGm1XfRDcJmkZfmGVG1ec6xKyLucWqYDzFarywxV3cHcYFoxLDN/iSRU+v5MQKaKLE76ciRQloakVokW1FoPgvRvgxNkZc/jHGVg6ixgpG+8VLWcbDglHpRcWPm0V+HQDGa5q3RJYhX0aXbtpFd5wKRrWEeka9UkNGZ7MnRuhICUb+1AhGuI0SRqkTzEUlBgdGwRcaRR6Fy8XRAAbFUI2dRTOiTEbqBDhGjEpaRAn54ENPry1GbGetRvHSY0bk8qPF3SQzxgrXC8bf4LfFkxhkRImwRkbKMmhGWtOkRX77PkaVw7NGy6GHRl92aEZiEB5G1lacxQskzsU5RbtFs3sgRvKw3kUu/7FEx7q8xbuWYERQazdGxLETRnGsG0bu6xlGTYTtRG+B5ESxUL9FA3jTRTPELkZJnW5G8fQeRomwKUX5oJNFhVpORu18e0UPC3PGwaiixUW2OUbKMqRFUri+RTYa+kXwFgnG3uBExno2S0Xsnp5FguIjxggbJcasHApEvAXCxZ2AQsbBqFDFak3rRJhM40WAN7lGjvXjRocWI0ZO0YlEVZ9JRtV4KEbAyn1FJsKARqtPiUbo2Z5F3gI9RtiBpkbdtSRGoiOrRZ7NTkaKH11GZMxMRhzr5kWzeyrFkxgpRim6u0bDZNJF+Q9VxX/Z7URO0VlFoxKDRvKf70YV+3FGH/QYRY/CokZFR9ZGYOUJRj0KF0SPMbdEexRCxffkeMYgwYnGoUVWRAaB20Uv3QdGRPpJRpwzwkODnm3F6GqLxI2XIsa0SKXG0LO9xots08WEDaNFRiW3xXDOQ8bWRdDGvDQoxzm058aSXJLFL92oRe18l0WgeIVGiOMLR7JMCUdkTOFGowF8RtxGIMbvOKnGNIChxqwcQMZ6NllGhrjERkW2iUZCLbpGxLHnRsDKn0a2hApGyjIMxQU0Z8aHFqfGGJUgxhrAu8PvOAzG9NuxxehI3kWGp0NF9gYrxclUWMZqTQPHXqkyxz/1asdCPnPH6eY2x8ryIcdUUnrGCigERzXNV0dU0lJHYKU8R07R+UZRSVBGMlWgxStlcMaAt0BD7/gHR8I1fEfqs4tHxc9sR3DOP0cOPsVG6gRExpI6ksaUhwhGlGUXR12tlkcDGOFHzawKSA+qFUgR1QZIGx75R2dEAUjQwvdH3+/dR0Unv0dxW75Hzjn4RxJzF0gVPRVIbRYISJZSD0ghPg5I8GXWR9iwpEdiH5xHQCKkR08ezEdGFOZHtJfxR4gEBkh1EwZI5v3sRwiMwUddfJ9H5cGlR+W/ykeqz/1HNU0LSB5mBUhowP9HPhfcRyJdrEdVgYdHn+sUR+LYjkakX8ZGq34dR6/UTkd7w2RHFtmARxLUfUfq1UdHnLMZR5FcyEZBYPtGLeFdR5NpWkcukBpHgjMhR5NpaEcduHBH1sUgR5duxkZlmYlGv2yiRnecEEdZBltH/MeIRxqgh0f67ZFH9VmqR0ERk0fr0WZHM2JdR62YTUeX/4FH4PzLRyn8AUivhRZIncAmSJ3/IUhx/BhIHbkQSLp4+EfjNMtH8kGjRyQIhkcgEn9HnZGQRxwLoEdVgadH68LSR4e26Ufb2bNHJ6BxR8sQAUdnRJPFxlypxvfkgcVOQFFGJw+dRUp7H8WC4vdE/5ASRlN0SEZTdDTFi9tuxqFnesZg1JLGgy84xWsJN0aync9EvAWqxUs388Vy+UXGAU12xonBqsbEwqvGiHSExhbZisaitDDG6pU2RZAPHEbYX0NGk5iVRlZ96kboSOpG06utRhiVpUbTTUxGRGk/RGHDrcWX/+rFl/9gxBKDqMTfT4fFNBGYRVN0Oka4jVxGfGE7RrdRgEbSXrNGHOtqRcQg4MX3dTlG5/tlRruW6MTF/qrEDU8sRlfKOUZFR+xFk6kWRpXUqEagic5GfvvyRSNKDUbhegJHqCThRkYlTEZrCShGj1NARqRwI0ZuoznFAG/DxbbzfcHswCzGu7gkxvOOM0bkcoJGLSEsRmsrNUavlCVFLpAoxtO8ycWrPglGMQgaRuOl00Ql5BNFbHikxSoYQMZxrOtFnRGPRtMrOkZ/WYJGhHwLRm3F8sUXJvNEm1VGRjCZqEX3dchFCBs4RvRsOEb+1IRGNACKRnEbOUameSRGnzx1RnuUlUYy5hJGfT8NRUfhCsWBBOfFRdgXRu18okYIrCJGDi2wRZF+P0URNjxDJsIFxkLPA8aYTDpG375LRlRS4UVlGRVGEccqxAdfSEXr0Y5GONZTRnA9HkVNhEVFad4TRhNhkUXe4NtEdLV5RicgukaL24RG3nERRlHaz0UT0PRFHOvURb4whUWlvYtFEceIRURp/0Rv8AFG/lSxRkpqkUYwKtFEPnkYw7DhEcWWkOPFr5RFRfD0V0ZkzMtGLSHFRmUZcsXf4APFwRdvRv7UCESyDIPFduCQxRgEmsUDCSRGsHLARMlUGcYKRqXFtMgBxt9Pg8UG8LrFJQYkxj7oocR24BzDE2FjxOMUSUWR7exFo5LSRQ4tKsWGOJ7E5PL/Q5MYhMM2POFFlGWMxWTMPMZd3PBF7zgmRnxhtEVLyFVGe4MnRZhMLsb8qSXFDHGGRbFQIEaz6m5GIEGpRWfVuUX/EIxGyAc3RqTfXsRFRzrFEFi5Q4enG0ZyaF9GM6JUxN0kB8bBqIxFJQZKRvrtL0Ypy4jErIs4xgdfCMXplfrEpHAOxtnO80W2841GuydbRR4W3sV9ruzFtDcnxo0oKsZOYrDFKqmbxBIUqUVQ/JxF0ZGMRHQkGUYzok5Gp1dORSSXv8XZPZ3F4XqkRR4WgEUeFtjFF7f/xdobrkUHTplGXikwRjwsysVm1T7GPCxwxSCwMkOsnIfGqYJtxrIMWUX8qfPFk6kdxpXU5UU8LDdGgy9HRne+o0U6kqfFzTsGxvRsdcYQ6SrGsp0rxfHSL8YOvjzGcooOxVn1wcRkzADGB19Vxvd1SsZB8evFGVHawpvE4EMHX77FVux7RQzxiUbsL4VFfozVxY9TBEVrmv9EZ7O0xbrapMUbDRzF+aDvxNXnpsW4HvXFih+bxEmdHMVioWXGurg7xhWMsMUvzIHGf+q0xtnOQMYv3bjFowG6xY510UVHckJGtRVXxcBbNsbfvkLF5PICRrWmKUQ9CjvGexTMRRlR8EWiI3jG3ZNoxjXNi8Y5RVLGF0g4RS9M9sUsZZPFayuIRavPgcWh1ihFwaikxa7Hh8ZLyFfE8dJVRcnlf8RyaKHEBoGzxa3YP0U9CslFzcwvxhgVksbRAKTFKO2/RSlcf8RAE53FwRfMRfKwlkUs1B7F+8umRRIUsUW+nwbFu5ZYRUvIeEbfT4dGMXefRdQJRMWbVZfEXP5DQ/32o0XG3CBGA3gLQ2B2hcXbigVGhxbhRbKdP0V/ajtGmnf0RSjtp0W8BSpGUieeRX0duMN3LeFDyJhjRnlYkkamebfEUGvixLG/rMWjgajGDAJXxWPuIEZ9HUhEwajkwz0Kd8T6XGnFEMfIxbByC8YtsgTG/IduxpAPgcYT8pNFjSg5RrdAWsXRAG5FZmY8RizUisQkl7nFRUcOxfVKr0Ug0k/Fcmhwxm6jf0aNBu5Gzoi4RVz+AUZyaGdGCyR0xYXrRMbpt69D0SIDRaUsI8WtaUVGufxyRmkAR0UHPWfF2op1xmx4Psb8qSFFmSqYQy/d5sVs5zzGzF3bxeLHrkUxCExFqmDWxfP93MXoSI7ETtEeRjAqNUY1zV/FwFtUxSEfxMTMXTHGaW8oxfyHCMW3QHbGwMoYxt21hMSKjmDFrrZWxm1WUsZEabdEbhKrRYGVXkYFo7BGyjKUROm3QsbdtYTD1AmWRSUGx0UPCxdGA3hHxR/0ssUukBhGf9ndRWUZqkWEDURGsb9ARSZTScVwX4dCSS6nxIPAfkWlvW9GKcukRQIrCMa282VF3gI1RUYlFcYxd21DbjSORRrAO0QUPxZEaW8+Rm/wrEZGJRrGMDvVxlWfpcWOdZvFTmInxhE2/MXBOW/FAU1YRZ7NasVDHInF7lq6RPJBS8W5/EzG000yxthf8kXkgyVGCWjWxVD8MMX1Ss1FkKAoxb3jF8ZF2CzGAABDxuMUEcasHOjFufwNxmgA58SXbjJF+lznxZAxGMY730/FOgF9xDhngkWsHLhFc9dSxBovrcWR7UTFoIkIxTtO18XM7oHFhqfLRQrXUkYfYwRGx7qGxXPXzMWt+obFZDs7xW3FjkXo2exF0m8LRt7g4UXyQW9Efa6iRS0hW0W0WYnFpSwbxVn1g8UV+6/F5PKdxc4Z98XG3K/FgCZ+xX2uRsSYTANGW0ITRu+n5kPvpyZEp1eMRm4Sq0YHX1BFObQ8xYC3iMTu63HGWfWSxpeQh0SxvzRFsgwVxfkPEUY5tBxGibBCRm9wnUbyQR9G+zqQRf+QnkVE+i1GLpCeRvrt90UzM5tEXW3NRYcWIUVvgQVG3Nc+RhE2rMUQx0TGK4dSRVg5GEZiEMBEHTjnRI0ojUT1SvXFVOMWxmQ7w8XNquHFg8ABxnuDicUqGJ3E+DGYRUmdAUZgVFLFLbLbxQ1PR8V0te/FWRdXxM07dkUklw3GS1m0xVInTUZy+VJGe/KIRaIjcUUgsKhFwTmTRZaQT0PYXypFW0IbRlfKPkXLEMdEkVx+Rfpc5cUf9AjFSS44RkhQ3ERmZrTF3SSWRe84g0VLN+XFTkDhxQPnjMO5a9lEzar7xeU/RsbWNP9ELpCORQIrK0WO5CtGzoiyxAIrXMaBc+zFNjyjxbsnEsavlErG4XrSxSQoXkWRfntDHoVTxbpJrEUfY8RFdQLAxZkqzsXfT4XE2/luxMQgnEU+V79FDeBpRZaQ90Xo2ZhFVcGIxL999cTu64zFmExJxWEyEUXRAJ7ErkeRxbWmVUUg0tNF+8sqRQ8LFUTqc2VFJlOTRTtw2sXRkd7FU3TURXxh2EV1ApLELm5IxnsUDsYIPYFGy394Rv6y08RVMJRF9pcyRtVWTMRtVkHGfozVxcX+CUYUPydGSFBIRUw3n0W9wZtF7snFRcgHPkaZKgFGUUkpRvkPDUb1SjXF61EoRQKaSMQ+eaLF7R6PRk+ezEauRxhGdLXXxW60isZjbpnGcax/xkVH2MUUP4rF4enJxcuhBcNMFYLFWRcqxgaB78V+jG3Ft9EAQ/aXecXvyQXGUriGxfyHjMTPZotFnKIHRkT6s0WzWXXDMXcUxnvyCsZK6oZFgy8NRtXnIsXC9UbGVFJvxY2XekUHPS/FuB5NxUrqGMU5I0rE+MJoRgkKgkY5I6rE6gTOxRe3gUSV1KFEJw9/xdjwXMWUZYzFONZRxaFngUUNTx/E3NdRRAPnR0bqlR5Fr5S7xZkqNEXeAqNFHTi9RR04PUZAgnFGJCiqRV1tncVUUglGksuWRijtHUYCmqRFQBONRUw3D0YRpQ5GBFYDxpmZW8aiRRTGaW++xSGOWUZQjdVGurhGRpvExMXx9ADGC7XGxDkj8sTysKJFC7VQRsSxSkX1uYLEhHycRWEyrUWg+MFEp+jIRNcSS0apEyFGh4Ucxsbcbsaz6kPGEoOUxRNhK0bPZnVFNe8NxqmCfUVGlCVGmZnRRGTMAUVMFbRFAU0XRp2AD0apgkVFglEVRX77LsUCmgTFmEzdRUFgOUWDwGrEQj7YxNXnwMULJJTFKO3lxNY0t0S1Fa1Fv+xHRj75k0becRFGW0KkxadXYcbBOYvGi2xHxr6fosQ8LDlGeqVARlpkGUbIB4lGodZvRp0REEZJLjdGdQI6RRSuAcZ9rq5FwgajRhSuQUbx9MhFtDekRQIr1cVyaEbGkX4AxgTFL0Sh1hJGyAepRXuDA0VoIktG8fSlRkOLi0aMSjxG8WMSRqutvkV9rmbEaysKRcEXTEZqvBBF5T/sxfYG2UXmHeNFvp/SRBzrPUZ5x4FFJeR3xtobN8b3dZZFSZ0kRT5XJsbTK8vFO3DOQDSA0cWIY73FJJc/xN9P1cRv8NFFg6+0Rn/qlUbiWI9FqYJNRjSAjEY/xgxE8x+4Rdw1vUYQ6UdGhxa5RPVKckaWoahGY+48RnEbLkYYlRVGAitfRaIjH0bqcyhGxynQRUATk0b9ZYJGR+F6xBrA68TbaDDEK/a/xH2uWUbM3bFGHhYkRnecVEY07+hG23mmRo2XVkVpbxTF/kPKRIcWm0WxLkLFS1lWxO84xUVJnUxFSFDeRbQ3mMOJsEXGfGHQxeF6ZMVtxYLF7C8cxt4CYcaI0tbEJCgGxQfORsYhjnPG0YDMxt5g7cbJVDzGPL1kRtjw1kbfPt9GzggPRxFlB0dt1o5GfvvERUwVIsYWWYnGFtkOxURpCUazaptGP8YHR6pP70b8mKJGRGmSRinLTka+DvxFdJOuRWNdfMVeuqjGNwngxtZWi8YJ+U/Guyckxpm7mkVGJQVFH/RqxkalnMZSuOzGhVo3x0SYb8eW0HfHPlfyxvs68EJMphFGLhACRx4FUEdmZjFHU/TgRl3cokVK6njGfa59xiJseEQ4VqdGad4IR6i1OUdiUERHoqO1Rn0d3sXix3vGMsTdxsuQ68bKMitGtSZ3R/KQxkcAfvVH0t8FSEV4EUiZaglIWZXmRzg260cp6/5H/fUCSD37/UcLdd1HXSvnRyAREUjnvBpIf1kCSOd72UeUpdxHckrIRwIankdU45hHOzCoR3XC0UcGUQJIhWoISB43BEjuuuxHLi7HR9oKskfb2aFH4QmtR2YX1kdL2QNIlHYbSHWhGkhDSwdIgqLRRxs8fUek8EBHj/E9R1LWEEcTYSZH56p5R5Jamkfi55RHURp/RxaZakfxUkRHNQ0rR471D0fWNNNGV5sqR8yOhEedgHxHkCAuR69UFkcXN0pHdTFaR8MCNUeNFwBH/WXERqLjD0e43ldHNquNR7n8lEcR5WtH4fpcR5QlYUfjdiZHQMIORzfJLEfsHl9H4oewRwaB+kfh+gtIsGERSMdZEUjp1gVIV4rxR3uD1UeniLZH5k6WR/ZIgEe4b41HsFLER8K3AUi7dwJITPXoR4Yn6UfkksJHCQppR30/20ZRSR1BXdyRxuSDRsZHci1G1xK1Rj55lEbImCxG6nMFxGKh5kRlGaZFh4WOxQ4tksR3LUFFuye5RV6ppkagiXdGf0jbxdMracbTTX7G0LOTxlK4lMZ1AmXG5q6VxetRSES8BfpE9pe7RWlvKEaUZZZG+u3URgyC90YCK/xGrAuaRgRWSkbVZ4VGb1/TRfOO3cXrURbGjnX3xRDHPsYEVlrGMXepRTvfp0Y78ItGI7kIRiO5VEV6FG1Gc8aARsnlxcXix5jFv+xMRi9MvEVliEvFkxj8RRxaY0b6fiBGx7onRgyTj0bo2f1GFlneRrraOkbMTLhGuesBR6mkgUYcWsRFuWsNRqFFRUaxUJVF8BaqxcoytMQ17xzFIv3Gxbbzm0VaZCZGnl7BRceY9UWdgLxF/BgzQzm0yEQT0LpFb4EfRqIjCEYzojRFzaqnxEkuCsZrmjPFCBtdRnqlUkZwPUJGTKaCRgPnbEWmm4zE7C9aRsSxLEbarLrFAU24xb99h0UsQ0tGs1loRtLeGEYK19lFoWefRWpNBUZLN09G/fZERgAAL0bKoWVEYOV0RX/Ztka6SZxGhxYSRqg110WbxDxF5IMCxdv5AsaHhTpFduBCRp8aI0XG3FlFyeW/wtjwJMY8LETEm+YxRj55N0bHuh9G53uSRlsgv0arrQ1GkDGPRAxxcUYVDMVGNquaRhWMNUaNl1pGR3KaRq3YSUbqc71EgLeARKyLJ0Vj7jpEHOs3RqFWvEYJaHxGf2ojRki/EkZjXTTFjLnLxAIrlUUT0GRFmneNRuJYM0bV5znGSL/lxNNNikS62o7FUUmFRNBE4MWPwnXB4zYIRvOOd8XSb3/E9UppxMNkCcayDCfGkf6Cxjf4GcZHcvlCK2XxRItsqUWHpw5G0gCBRtNNF0aAJhLE5h3FRW+BMEUQ6bfC61EcRSBBy8Vp3q1Fr4OtRpm7AUYtIS9Fe4P1ReELq8SWIR7F8WNcRMxdy8J3nB1GSntBRuf7qUW+n1xGeIufRjarJUaPwhVEryWYxWPugMWGOJhFhJ5NRX/ZNMaLbCXGYhAcRbfRBkbBOetFUI0fxdcSfsUi29lEcD3Ixag1vcUNTwJGaJELRh3JJcMJigfFTYSNw1UwGsXQRP7ForQsxlMFg8OJ0iFGNjyVRJoIC8ThC0pGg55tRgbwskXwFrLFO9/TxR6Fk0TXo0BE2F8FxvyHFsbEsRZGTtGqRgskBUYnD8/FkjoKxn/ZHUTuWojFTkB3xu84GUW9UrJF2T1Lxmb3TMVGlDtGYGWSRhNQlEYdyd1EU5YKxohjQcZE2ErG93XAw40GEMTAWyzGObTqxXGsu8WL20LGOgFuxgUSY8bWxTvGwvXkxbaEhMQHXxjEQYICxG6jPUaqYEdGc9cDxktZUsYv3RjFhxbJxeGLhcYpXFjGQKTPxBPQZEQhjgXGTfMFxpp33MQVjDTGBvCcxhxa5sX0bDZFad4txYofBsaR7QnGeqVbxomwYsb5DyHFDALLROAtYESdgOZDBvD+xAIrN8SUhxXGHcmRxQQ0fEb7OjBFodY9xmb3YMat2K7G+u3dxSZT5cPtfOvF8dJNw9v5xMVvgcTE46XZRe7rX8YZc1TGWKhJRZJcFkUpOsJEduCOxRniksWJQZBFnRGFxTf4W8a7uBXGfGHaxaOSIsb35EDGyxDfxMQg6kXRIlvEAwmuxUrqEMV7FFLFPleTRAaBTkbu2rNGqmCZRvFjgkWw4SnDnYDMRdobuEXiWL1FSS7xRWx4qkRseKhF9Gw2RhSu10Sh1vxEYcOfRf5DJsX2BkNFRpRLRqkTX0YyxMdFuWu3Rf7D0UY2PK5GV+y/RL6f+kM1Xi/G4zZMxv8hrUVliJNF+FODxas+48VB8eHF5/tdxXA9IsXAypnECKyaxWpNjcbV5zLGe/IpRvW5WsP7qX7GmEx1RE8eIUadgMpFbcXOxJf/IMZrmivFCkazxaJFlsOIdLtGKTpDRs6IHsUMcWVGJtOERtGR5sVKe1zG374ORGPuRsX8GHPFLENnRhnie0Zpb3BFPlc1xp8rksbc19XFc9egxYhjSMaa5kvG5PIwxnVxR8WezSZF+MLcxbQ3hsb5II3Gak0zxqpgrERXWx1F/kPCxCzUukQZc+PFdy0HxiDSn8RIv2XGYFSexrG//sV++1pEFD8mxOjZJ8Yi/Z7FUPzwRGTM3cJCrX9GzF2wRpOpskSfq7fF2T1pRWsrTUY0gKlGxCAERgc9W8YRpY/FX5icRd/gq8OSyxFGi9vwRTSAAsY0EdLF0QBuRJp3LEU0ERhG/yFMRpmZucO5/GdEhjhHRmq8JES2hCjF8rBoRb4wGcWhZ2PEDU83RkATwkYVHQlFNnwFx7fRksZH4cJE5j+kw/CFocTHuhbGyVSDxY7k6kROYoDF3+CvRarP50XzH4rFKTowxthfEMa/fatFKVyPwZ88LcY73wfFxY8xw7N7ysXVeNfFrPraxedqd8VyaE3FduCMxm3Wt8bbaBjFlPa6RVTj6cU+6C7Gke2SxV5LDEUQ6UtFGeIsxRQ/oMWq8RbFp+gIQ7DhgcVuoxnG+aA7xXUCQUY8vZhGyAcPRjoBPcTvp67E46V7xeF6FMOYu95EodaExBX710XUmrJFnYCORJT21EW4rwNEcoq4xXJoEcWdEdXEYhCYxIeFasRz1zrFA+cGxrfRHMYHzvnD+zqWRV8HjsM3+OrF0m/HxFHJiEYeFppG5IPGRfYGvUVEabtFXwcbxuOlPcaBlePEqROixeU//MQYJoVFbqN1RR4WdEYBzZpGYTJnRqwcCUb67SvDeHpFRvFSmUb1KKZFBz3hRTwsEUbtDYxFfoxKRum3UkZrK3LFLEPoxd21FEYQ6UxGEMdmRSo6IkXx9MrCAU3MxQ6+0MXOGZ3F6pXCxK+UAEbuWuZFOgFBxR6Fy0St2B9FguLLxX/ZgcXS3iXGBMWQxgUSwMXtfKPFdk9gxs3MFMWIYwBGXrq5xO2eAcbcRpvFH2OWRIlBAEWQMZ/E6bf7RVZ9L0azex5FdQLMRdms+sIXSFbGLSEfQ5HtOkbRkUxEppu2xS5uhcWz6s3FGsCxxe84KcUl5BPEQ4uMQwpoAcZn1QPGWRdDxXGK+MWNBthE6SbLRcKGXcZAJKvGPCwlxtEiG8TY8BDFhxYSxjSAL8VPr8JFbqMRRFWfX8Uxdz1FVZ/jRCCwbsUPejLFw9OLxe2ejETEIABGowH8Q9k9gURioTZG2F8tRln1YUVRSQ3E3nFKxEp7g0SuR9lEhVrTQxPyDUWtaXZFyJiNRZoIAkYRpSFGEFg6RibC5kTxY37GPCw/xjqS28RGA3zFF0hnxtX4vcYOnGfFbhKVRs6IpkV6FGrFGsClRQDewkOPMSPGad4QxmezOkSZuwVGR3KfRQbw5kSSOh1FM8QVRf+QAEaMuSNFAG+bxUXYnEW7loBE+u2rxPP90EViENrFA3jTxYR8UUbXgWJG375+RcPTe8XqBAPGG56CxqU9q8ZSJ3/Gio5ixvHSx8XVeCFFYcO3xf32csYsVIjGrWkZxlKW4cTnat/Fj1NRxr4wRcbtnoDFxyluRS6QoEKqYITEFtkOw3nptsUc6xrFlGUGRltCxkXVeAPGxf4Exoy5q0U+6BFF6gSKxThnZMSI9N3FK/ZrxczMV0ZMpjdG6gTsxG1WmcXIB63Erdh/RHZPnkVeKZ1FHcmdxX2ursVZ9XXFiGMMxne+n0UFEnBGJsJ+RfwYB0XtDaJFFfsbRfW5AkXV59pFnxoVRoeFcsWIYwPGlrLGRWBUI0aUZUlGAiuDRlUwGkZJDK5FVcGqxcuhi8ajAUnGxykYxiQoWsUubltG9peDRnL550Q5RffFhqdLxVTjWcV2Tz7Fo3BVRmPuZUaz6kdFwFuURc4ZZUUGgdVD2qw6RFsgbUVSJwdGLSGnRDm0qsXNqtfFf2ppxuhItMXh6SZGYTIVw6FnycVvX+lFTmIARsgHhcTC9eTFeja9xZVDY0UdOKNF2/msRc4ZIUXn+xzGhA3Lxaab5ETGbURFXCARRgIrO0UgQWPGGBWpxi2yPcbUms5EvcHPRVK4K0Z3LTdGj1OCRVKWocX0bGLGMsRoxhdI8sWnV1pEayvIRdqslkVeSwdGoIktRr3BX0UmU9VFyAdTRnJogUTC9QjFcRumRjjnsEYV+4NEX5igRdBEQUbdJKrFv32wxkfhnsZ2vjPF0QDcRSQoHkQKRhVFGx6ZRucM9kajkspGlrI3RtnOq0UUrpFFYhDQRPMfEUbcRlxGMuZ+RbTIMkbNqoVGHcndxCBBcUJoIkpGWyC5xKOSkca8dEzG8kGnRLFQ68OHFtnF8kH/RIvb2EXjFB1F8IUdRZCgeESze0LExykVRkATgEYJ+SBFjSg9RSCwv0b7OnhGjQYQxcSxTUZcD6RG4xQZRb4wwcRseDxGb4F8RuqEgUb4U4pGhskARRni4MVTBbNFJ6AYRj5XLkYnoHRGSupURYAmGsWvlN1FHqeYRbQ3aMTIB89FGlEeRn0d8EVg5XFG0SKCRrIMv0XFbczES8idxcgHmUWq8UFG3SQGRpI6+UULtebEtabFxQdfAMWX/xrGHOv+xVYOMcU0gCfE0m/dRWWIN8UmwkTG+u0hxnQklcb5j6vGKO00xmdE4cSxLqJF9gZzRpd/7kYGcANH9FvmRj7oyUbAW1JGKcuQRQU0QcXWNEzGcvkLRX773UZnlQtHliEMR7Id80ZAk49Ga5oFRujZzENfmDjF1JqQRfVKHUaTGNxEOpIsxphMTMa+n2bGDeC2xuLHZcZTdJrFwErKxq8UMcdtFi7HF2Yex3PXFMeFaxzHBgGdxoj0tkb7CxhHsi4JR2WIDEfbaLFG5h2lRdCzrcVeKX7GJsKKxpm7FkNa0wFHdTE/RwTW/Ub7yzlGB85hxiGfScfdZGnHDm0cx6B4qMa+n4BGT36LR2Ym2keDvwBIT375Rw9r70cZkfZHpB/hR3MX4kcNfwBIIOIHSGkgFUi6KhdI2vsISFRiDEiolhVIuRsGSJxCykdEKahHnq2nR8iYnkco3qdHnILGR9W45EfoSgJIdIQDSINe8kfko9VH9SisR27yoUes3LNH+6vSR+lGA0hIkBFIcK4USJH+DkhZRvVHcirNR1/HikeD7yZHZKpQRx1nfkdKu4hHM2SnR1P0vkcTMrhHKhqSRwu1Z0dhw0lHuC9AR5cuZEeCUVRHMfceR0X2M0cf9GtHQTFnRznFH0d4ugRHBTQqR2wnUUcJqF1HCFs3RwZBK0dkO0pH/FhfR7unfUcNYFNHRPrORr+Oj0aMuadGtZXMRnlYMke2M4RH3AaoR0jf2kdPnvlHdi/uR3xh4EdsZ9dHiLLCR4sbpkeWcpZHH8OZR9a2o0ecYrlH0u/lR0aFGEjKoStItpIMSDc6z0ePs6BHvGNKR2WI0UY7cCFGtvOtRA6+sEXwBY5GTkDFRuGLmkYdyU9G9GwSxcWPXMbmHVdE7Q3aRVmGsEV7g4VGiTCSRtGiqUaiNL9GJJd/wrUmvMauNrLGs1lpxnDOK8YxCLrFJw9DRafoNUYy5m5G0yt6Rt5xT0YVnYpGAon8RqAaEkeLPQxHEOnFRmHDM0XFjwHE6SaDRbfRysXaiiHG16PoxFkXp8UhDrHG3ZN4xuYdVkaMObhG9UpwRh4WkkS3QEbFdr48RnUCIUbk8ofEiGMsRn9IW0ZxrJXF2F+axThnEkZXWzhGxtxoRggbq0aGOOpGXgsHR+rzjEZE+htGHHy7RmrNnkYRNnxFGi+1RPyHCEZz1/RFDJMlxWB2H8XSb7/DduDkxOCcNEa9UpNGBz25RUW200SxUEdFTkCzw6CJKUakTq1G1sVlRgPnAEb0bLZFGeJERb99LUVDrZtFNc1pRiWGg0ZN8+xFPCwZRmDlKEYpXP9ETmIXRiNbskYDCTFGvjCtxccpXsV3vgRGFD9PRhgEsEX0209F76e8Ra+UIUW2821F76cRRow5g0aC4ndGZRnSRbx0fkZGFKVGZDsgRjXvQ0bDQlpG/tTIRXGsK8SnVy5FQWBXRuMUs0Xo2YzE93V4RRSuc8VlGQzGLm4HxSV1vEUxdxhGvcE0RgibzEaezfZGJCg6RphM1UPcte5FW0JaRgRWQEYDeEpGfS6vRtVWx0bGS0tGKqmTRawcDUbImMNF4C1URQ4tdkZQa4pGP8YkRgKahEZDiztGt0DKRBQ/ykVaZM3Fw9NXxn9qokVy+QNFnxr/xBSuJ0RxrEDGSL+nxeqVEkXJVHFEZKpDRpOpnEU0gDfCJw8pRslUw0VVwZjE8BY8xnQkd8aDwDbFnBF9Rcnl90VDHNFFZMwORjMzXkZv8KXDpE7oxOAt4EUjSnvD1xKyRIXrscOIY7PFmghTRm60k0a280VFoiNRRWfVqUVj7sRFhHxNRpT24EVtVjFFglHXReXQikRF2KBErwMuRkT6L0bvp4RFImwkxdcS4MWLbEfFaytaRa8Dl8WzWWTG1Xi9xUdywUQ1zdvDduB8xadXXsUAb5NF+DEORUT6+cXbaIrFkssDRQPnzEM3iTXFlPYWxPyH6kXLfxRG5q59xV1tQMbjFFVFklwhRuauhcRkO99Dx7r+RQyTHkZm99JF002gxQ6+ScbGSwrG46VbxWTMDMaDLwTG1An2RaTfLUat+jxENe/ExY0GDMVqTY9FEMfuxb99rcWNBjJGlIcZxXJoEcZNhFFFbOehRZXUO0aWkDNGc9eCxN4CZcXWVqzFz2YlRLPqOEZpANFFjuRyRCzUgsXcRonGDJOcxtcSScYLJCPGDpwjxhiV3sWRfhvE/5AOxDtwfsTkg8hFP8Z8RIEEW8aCUTzGzO7DxRKDcsbREbzGnzyCxqmCmcUr9u3FEMdkxi7/AsbpJrPFm1VgxrG/RcbBqARE3EYjRp0RK0Yo7alFCKxkxfvLb8bP94bGne9Txq5H48VrCb9F8/2ARUtZdsVU49HFvjBMxqg1rUO0WQRGwahExTYa8MQaLx7GzF1dxmKhvsQ1XkbFnxqvRC2yHcU0EUrGG57SRaOS0kWz6g7GyVRBwQAAkEWjksBFgLegRSk6qsUxdxHFU3SCxXEbWMaz6mvFo5ICRfAWJ8YIrJrGQq1yxq3YS8UDCapEke0kxWuas8WHpw/G+lxlxffkIEa0N5BGvrClRgisWEa+MAlFKcvQReauQ0YGgY9F7XznRDJVBEVGJbVEb4E3Ru84H0bf4BfFQxwDxScxpsVCPvbFkKDARCcPUkb7S4lGo3BZRfYG60Vs59VGSL+BRlFJo0WeXtlE1jTjxUKtwURVwQpGVOOdRIPAmMXvOM/FsVDLxBDpO0VGlG5FLSGXRbwFlsX+1IHG374CRcqynkYpXH/EeAs+xgxxzMR7FLpF0m9bRjXvOEOutjnG8447xSh+HMRKe11GA2esRsX+isQDeM3FUwVORo51TkYwKgjG4zbsxeM2FkVuozTGpnkbxlyPE0baG0pGJlM1ROqVUsYzohLGBMV/xYVaYsYehXfGc0YSxhGlt8WaCPtDgnNGw0KtMsaw4YvGZDuUxqg1hMY6AT7GImwLxmUZYsJYOXREjzGpxUMcF0U8LLzEp+huxgskRMYMccLFyxCHRNnOz0R0JLdDVFLjRYlBAMUhsAHGv33ZRZduCUbG3GXEETYAxQ6c80NeKURGKO2VRvs6UMWxv0XGDHHkRNhfCsX+Q5LEp+gTRuXQIsWF60DGcD1axVD8gEUUrmNFBhKARTCZKsMldbLFayvORdEABkbu66DDbhK1RTqSy8PuWkbG6pWuxTm0dEbHOo5GoVaIxtm9vsYv3bxEOUW7Rd5xEUZfB+5ECkYcxiPbgUQMAoPEj8IdxQRWIEZ++5JFHqcoxYofv8XqBILFUGsaQ68DLsZioTvG7lqAxURpucVg5dTFecf/xbiNtMVMphZGAADyRV6pqMZSuMjGNjy9Q30/oUXBOe3FnYAOxrKd70LZzqNFb/ABxbDh18XFj6HFLm6vxX6MucV4ervFBz0/xavPs0XG3F1GaJEoRr6f2kRXWwVFPnkExW00vsXk8p/ErIsgxsiYR8bTKzXFSurSxX6MKcU5RY9FEaWFxW4Sx8UKRoXEJJf/QPaXaUVtVglGhjiWwz/Ge8YDCTvGoiPRxLG/aMVbIPnF3+AyxgRWqsVj7idGmndoRiBBAkaDLyBGUrgVRm4S48MMk4nEpnkvxYcW2cWC4kdCysOqRK8lXEUr9hNGXUtJRs93m0YJ+bJFzhnTxeSD8kVRSd1FurhVRVsgPkZlqpRFnKJDxczMtkVd3B1Gp1dKRFTjCUVOQGtGoWdFRuVhEUUVjDLFbhLjxSjtscUGgc3EDwthxffkgUX2BopGnzzuRSGORcUnMShEad4BxkaUFcYDeKtDDJMLxuSDXMbTvBLGjnVyxvhTHcbMzOBFVOP1RAxxYsZm95LGih9fxkT6t8XNzJzFpnmPxN5xF0bWVhxEldSfxVmGTEUi29PF1VZAxtO8X0Uv3SlGF0imRfs6DMVgVC/Gy38oxhsN2MTzH0LEkxhEQ/yp0URPr3TE+DECRcxdp8UMcTbGZtXPRCzUWsMJeYTGOSOjxhNhMcZXyipFibCvRQfOCUSQoNBE8WOsQ6Tf+sWHhezFKqnLxAIrP8WGOCrF9+SnxVHa28Uo7cVFFD/yRZ0Rl8UD5xDFqvHqRTf49EVg5VxFTYSJRR/0uEVvgSRF9NunRFYOtUUAb+tF8kFbRfypyUU5tB9GxLECRl1tAkZg5fDDU3T2xWznrcX5oAjG0m8zxkMti8apgo3GtoTMREfhckWk3wDGFD82xHlYiERMpjbGdXEixoeFCsTdJGZFe/IsRcBbcMSC4iPF2T2bxfHSLUXP9zRGu5ZYxbra0sXRkfREvAXSxVInHMXaGyxF7MCVxRcmo0RX7JNFAd4CxS9MnsXgLZC/yAedRezAFcXTvAjGxylUxuaud8axLibFTx4yRdej5MUwO4bGMKqTxjOiCcbDQkXFoIkbxqD4jsYtkHHGHqdoQZRlFEXfvtrFvHR/xQUSxMRa047FXUs8ReoEO0YIGxpFDeAgxhni+ET/IUhGU3QURIEEncQeFrJE1VbGxTXNm8OyDBBGBFa0Rc6ImkSRXG7Em+YhxcrDqkTS3itGldTLRapg2sX2lxDGHhaGxo2GiMZApI9FxylKRsRCCUZs5wZG0t7QRcnlr0Wk35hFIY7rRYQNf0WgierFAitLxaUsY0QPCwHFNBH6RZXUH0aJQVRFXinrQxe3EsYzojfGliHQxdcS9MVvgTzF7lpKRdob7MRZ9SfGf9mbxYEEdUWsi83FETboxb3BP0Ubnp5DtvOxRVux60XJ5dPFhsnCxTOikEWYTPdFSS6fQ0W2+cXheuTEkjpRxTF3ScZxrAtCkxgARsRCocVQ/CDF7zgnRl+YO0Y5tIZF7Q0FxlfsDsZwzsjElGVYRRe3OUaC4k9FnKIcxssQp8UK1xPF/BitRcEoi0bpJhhGXromxqWskcbZPeXFU3QQRccpfkUlddhFBFa+RW4SQ0U2PD3Fh4XuxWsrIsVF2CxF6GqZRaabVEWq8UpFVuzpRd5xQkUep+hAJsJlRqfXpUbJVJlFns3qReYdvka8dIlFA3hhxoqO0EWnaIxGcayLQ2+BdMaopD3GI0pPRSzU9kWBBGVEvjBFRZI6j0Zz1+5GrxTHRq8lKkaVQ81FX5gDRs/VNkbTTYdGAG/jRcWPiUXDZLlGR+FdRgDe9MUAbxVFSQwfRhHHnMVxrKTGvPSLxo9TSMV24BTFApoUxYVaFkajkmtGMJlDRi0hFUautkJFMuZuw30/90XIdsZFBoGbxZduNEbMTNxGBaMkRrDhm0VQ/JBGWfUmRvrt2cUbnujFlGVoRJyi30X1yo5GqSSMRiZTRcUUrs3F7MCrRcZLtUW6uMFFnl4JRW00vMVIUJJF/JibRpi7ZUYJ+dBEVTAKxNcSTkW9wetFguKDRfaXs8VYqI3FA+eCxU5AkcWZKuBFa5ohRrN7/kUgsPJCxtx0xhdIXMa9UivGMsTpxYlB0ERDHHvFNV46Q2J/r0UExUPGfS6ixmnek8acs67GVON+xhsNrEXaLNtGsdD0Ruwv0UbfT8JGEMd+Rty1wEWiI/nEt0AiRBDpVkY7Tj5Ga5oDRr6fsEaxLvNGhifDRixDfUYaL81Fp1fKwV+YoMUu/x7GxktbxcZtDUanVwpG9bkaRHlYoERFtj9FnxpzxnYgCseDr/jGDc8Jx2UIV8d7cmnHfGE0x4j0sMbP95vFTtFhRQP44kZ4SzFHMXfbRl92U0ZPr6ZF8kHPxbgeD8ZX7LfE0t4uRiGOgEarvptGrVjxRqUsi0bYgZbGCzU1xzqyg8chP43HaV4ex9EAJsWvFPVGleOQR6PhyEcbjeFHv0zhR+nGyEfT681HQYDXR5eu4kcflApIAS4SSEnsDkixTx1IUrYfSMpjFkj8KBBIvaIBSLYT1EdFZ69HbOeuRwHNukdU4cRHjjXcR5g79EcBDANIfT/5R9b0zEf1iLJHe6OjR4A3rEcX19tHBz4CSPtbF0gkFyRIosMVSHPG/Eds+MBHHraaRxH2lEehJ3pH8jCHR5eOsEfwNr1HWRXKR/400kfb6MNHmqijRwV0gkfRgHRHI7lxR8Y8i0fsIKpH1IuYR/XKT0fv+CtHUI1TR/7yV0dmJilHpsocRyIsNkdg5W5Hfr2AR55eXEezu1dHQj48R0tZF0dKux5HVGPIRh6FO0UwuzdFjEp4RpvmE0eMyolH4tizR4zZwEefOslH6nO7R3plnkf5D5ZHMSiZR/d1jEeqsX1He2OSR9FRxEeFK/9HZyMSSFc8HUh55ypIuP8VSFaOwEcJaGlH2lsRR+eM1Ua1BNxGdQLWRueM7EZJLgdHoqP4Ri4Qg0YukKRFgnMGw/UoesYSFATG5r+KRtCzkkbXkpBGSFCeRv7UBEbaG9xFxLFmRSDBj8bJVN/GTkB8xlUwHsV7g2NFSZ3ERf+yDUa2YldGxLGSRhe3dka1FSlGnLPARnmpEkeHFvVGZYjARqUsu0Xvp3XGBMU7xsuhE8Y9eX/GWyD/xTC7kUVR2onFVUGIxlux78T8GHpG7C+MRuU/fUZiobBFI7mORaFnVEYZc+NFy6EXRpoIu0YmwjRG+aDhxcxdG8RSluFF8WM/Rq5Hy0axfwNHDQ8JR3vytEZ3nDJE1laERG1WN0Y1zdNFMzOzw1tCqEWnVz9Gqz5/RYy5S0S3QJBFkxigxYj0m8PLkKlGwMqQRmHDzUUv3QZG2T05xD55gsWdAJxG003bRoofU0ZLyNVF0SKNRf8hs0Xz/UxGqKSiRkvIsEbzH0BGp+ieRT55DEaBlbFFLv+hQ9qKM0YIm6tGILBlRrWmz0XheihGvw6ERuau50VzRpbFcF8LRUMcD0YmwvJFmN37RVpkIUaGOGJGveMARg1P0UWNl1hGxCAURQ6c80MhMIdGJ7GKRhWM8EWPU9ZFV1t6RssQO0aEDX/ErraMRRKDCUbecXJF8kGHRHNG9EN6pQJGK4cKRr4wy0XlYapGmmbbRp2AYEbWNFtFH/Rsw6Z5j8QwmWZFJeRtRhNQu0avFI9GGw3+Rch2WEbyQaBGQxwdRmWIGUY7X5ZG78kaRm3F0kWlLFJGEOlvRXS1x0WIYwZGGXOHxjMzlcbEQgnFdy1xRRzrbkYc64ZFSS5Cxm4SrcUN4KXExCBNRm3WlUYJaEpFJeSzRYeFJkY+VyJGwagDRo2XWsV24KTEJzGURbDh0UX/IQVGGeIERRBYw0UJaMpEfR1ExiXk08SmeedDfozDxRrAH0XdkxPFhjiixdSa3EVtxUJFP8aExGDlvEU6IxVGNU2ERovbh0avA+dFmSquRXvyMETTTdTFWfV9xcsQ38RseOrERiXtxOYdicUi/WLFJsJ2RclUg0XNqiDG/KlAxrivy0SSyzNFke3uxRovNMZNhF3EcYr0ReoE1MPmHfXFeemuxX77WsQEVq5EtaYNxZOpssSQoCVGFD9YRrpJCMWutprFPQooRs07HEak3/5E5q4lRLx0y8RKe2NFBaPgRViopcUUv5fG309pxuHpYcXUCbbFM8SfxYC34MOKjlDFv+ygxbUVicV7FJRF+n6iRbWmjcUyxMNF07xnRZwzPMZYqBVEQIJWRczMxsVvX0fErraixI0G8MIPevJFjzH3RZyiGUbEsR1Gw9MpRg6+S0bY8K7FqMbAxtEiiMZiocbFLpCuxaCJ+MWKjq7FX5jMwrgei8VOYgHGDALTxNobbMTZPXXFZ7PyxBx8o8VpAFPGv+xtxiXkF8bUKwXG/WVcxhlzP8at2MHFSurUxcbcVcXswClFGCaLRd5x9kVrmhBGPnm+RXsUPsTk8s3FutoIxuyeWMb1KK7F/Ie4RVFJFcUwu6XFtmLBxQbw7sVWfYbE4C0ExnZP0sXKw/JEq8+vxSBBAcX4U5PE2IETRLraGkZTBdHFP8byxTF3BEb021fDurhNQ30/qUVTBQtF1VbkRQgbnsFliKfFcooeROtRFMbOiAnGrfoCRuELN0XmHT/G2c5hxqFFQsaXbinGU3SsxYEEzURp3iXF5IMIxvRsgEW7p4RGJ6B9RmbVSkbTvKFF91PLRP7UIkbecQ5GkX6bw+CcUcNrKzbFXW11xB04F0axv4xFdQKAxT5X08XmPxzGhxavxZ0RCUX7y2dGFYxLRhgEuMUpOuJEg8BTRt7g/UXb+fRFB1/YRDLmLsPSAABG/5DSReU/zEQ1zXvDcvljRXKKI0bKoRhGF7fBRXA9ekX6XOXFp1cmxjSAdUbPZsNG9GzgRcL1EEXImJvEl26YRafoNkZ24LbFhxbBxYLif0UCK7dFDIKHRoR8VEbuWv7FKcswxnL5wUW4HqlFlPYSxrByFEWMud1FfGEsxnctDsZz18BF/5AURmb3hMR7g8HFowE8xJ0RA8anV3bGkjq9xSO5pEQhH1xF8rDaRW4Sy0QTYenFBRLexbG/yMWOdTjGZ9WIxj55SsYBTSzFAAAoxUi/h0WLbChGgCYKxT2bscX8h1zFYcOzxcL1SMR56RpFBTQdRuELIEZGA+jFx7pCxgn5CsYv3SXGKhidxXo2w8QGEgDFR+HoRdY010TTvGXGgLcAxdbF4UUFo5LETDeLRRx8UUWfqwjGMJnyxeauOUWad+JFVOONxJvEB8bzjkrGq63mxcEXIkVwzhjFAbwRRZOpFEbzH7LFqYKPxgU0KcY5I+xF3nHSxCxUh8aNKI9FTWJQRjm0JEZE2GpGNBFixe0NwsWg+INFjSiLxSXkw0Ntxb5FrBxSxSQoDsWoxgvFfowtRd9PpcSWsi7GCyToxaCJbMVwzqhDY12EROqVSMaR7SjGMuZfRqD4M0YpXHzGbOdexraEzESJsC3F5WELxgxxjMM8LCBGoWdHRSL96MXRIjvFaJExxTJVNcYYlULG6gQ8xe5aCEbpt19GAAD+RbsnrcVKe4/FILC6REFg98WAt9zFFR2rxSV1hMbk8jbGiUEaxrsnhsbKMsLF2husxGBU0sXKw8rEXwd+RMPTy8MBTS5Gh6eORgmKV8V9v5bG5PILxu+nwMX8qR3GcM7uxXQkFMaL2+LFPXnWRXGsSkb5D69F/IdcRcDKtUWEnhFGCYoxRqikbkTnanfFLv+pRDhnvEUpXO1FhVqzQ1uxC0YtMotGAU2UxNqKZcWRXEpFo5JKxViot0Wsi0pG+aAnQ13c+MV0JFfEwMq5RQN4N0UehblF5PJGRv+yDUbZPXlEKhj7xYJzMcYbDdjEejYTRQN4K8UCmsZFj1MiRrUVW8UNT8fEE9D8xA+cgcaHFgrGak0PRf8h3cOVQ4vC93UQxkqMh8bZPflDCfk2RkrqCMUgQTzG4C1YxpwzM8YzM9vFj8LBxS9MnEVLWZ5F/tRqxoVaQMbiWI/E7zjJxaabzsUhjvXD3+ClRX2uJEYT8ilF7XwxxgwCBsbRkZzEPQovxQisLMT7y8ZEbTTiRSGOJkabxDjFVOPPxWsJ8UQ+V1tDrditxZyiKcbqcwPGdy1pRRIUHkZcj/BF1Jo2RAHeN8aFWo3GfGEMxhovScX3dVzFxkt3xU5iP8b8qfPF0yvpReM2TkVj7uzFsgzdxUtZ9sRHA5jDYn8dRY2XFkbx0gtG46W7RFgX/0TP9wdGutrKRXS1ZUUKaBdGm8SwRRNhN8VUUk/F52p7RJ2ADkYpywxFhA0dxngL3MU8vZ7F2T1JxM2qj8Px0nPGC7U1xjXNnUXEQo3FQIJRxl1t9cQawBNFz2YFxS2QZMWopL7EwaiExc/VCcYIG7hF844bRjY8zcW+nxrDKH6MRUFgx8U7cKrFzaojxVpka0W/fetFQj6gxC0hz8UZ4qzFPZsZRclUEUaCcypGpnkRRsWPQcVZF7nFHhY+RVFJHb93LfvFjShGxmKhKcZvX2vFc0YsxQMJH8Zwzo/GB18cxphMj0VZF0fEDHHGxWSqYEOjcH3EV1tlxct/zkW4HkNGHThLxaYKH8YBvBNGDr5GRhX7s8THKRLFf0h/xVRSg8WTqZJF6NmcRU+N70SbVW9F2/laRczuscQCK9dEHhYXRqpgAEUT0IrF/BjzxVdKrsYRJZDGY+7aQqrx7kXk8idGhesJRpyi40VCPg5G/kMmRkkuUka2hKRFk6kCxOU/WEW3QIzFJw+/xVdbIUTjNqzF2qzAxfFjvMRK6qzE0LPJRGJ/ucMXSJjFi9uSxRHHjsU/xjLGQwuHxm3FMsWiRZxFbhLRxbaEGcbsL3LG5IM+xvhTCka+MMFEPZt9xqD4w8UHXwdGJCj8RZtVo8Woxg3GZMyFxPCF08WTqfbFne/3RS2yoUXHusDFYn85ROeMJkZZ9YFGHoUyRrlrucS1pkXFqs/9xIXruUVuEj5GLEM0xWdEDsa0yGrFD3oqxVUw5kXklIdGNjxKRsqh/UQB3pJEINLTRSXkc0WASBdFokWURfp+tEWrPrFF4li3RCNKJ0WK/e9F003qRct/wEWlLNFFGAQpRoGVMkY1zYtF/rLxRfMfz0Y5o9hG9NsQRsh2NUbEIBxGXVyQxhKDjcZ0JB5GmbuGRt0kBUYPC01Fi2yrRcPTOkbYgUJGZ0TNRTQRmEWGOEVGfZ2lRq+lhUbNOwBGMZkARlWfOUabVZNGj1NZRibC5sU9CtdCFD+NRlg5YEVB8XfFPzXkRTXNBEb3daDFOFazxhpAk8a0NyTF5IO+xPypAUTjpStGZKpzRgibgEbfPoNGarzQRQIJXsXBqMRDQfGbxD0KN0T67aFG/XacRsbcxUVz11pG1sWQRpF+oUWq8fDFsOEhxs/3BMbz/QTF7us2RlKWGEbMXQvFf9mRRVWfJ0Zd3I5Fr5SlxGDl/sU9Cr3FR3IzRhue0EYXpqJGWKgRRbG/nsUl5DdFvOPSRQN4/cVgVGLGDwulxZtV38UK13fFwvVwRXGsS0SL/RXFv31cxki/msbqBF7GZ7NVxjeJUcV+jHXFQxxqxsxdp8UN4PfFOoHAxmgRp8YbDQjGyAcJxVOWgUWvlK1GY90HR+oVvEZ4CxhGqvGiRHQkxcUIG2PGmghXxt0kFEa6yfFGYFTsRv6yxEYc2oVGFmptRNQrG8ZeKUHGqRMXxkATjcXqlazF9+SrxehIokV5WABGns2kxZ0RO8ZfmFjFjLnDxUpq+MZS+EbHCtdPx1LWWsdSOE7HBfQPx55ePsa4HnFG0ETHRpYh70YFoxpHKVyPRhPQSMa0yHHGQ4tUxaCJ5kWWkEBGnl7CRgxTHEeotbBGqz7HxSv2n8ZOYiPHAQ1yxwJJeMcBzU7Hr5SUxiJbwEabBEVHgIaTRwJruUdWbrlH/zC7R/N/t0ceJcBH5Z/dR8Xe40ewUQZIO48gSGrcFEiAFwtI844TSNxGFEjSDw5IUXr7R3O300fq08BHzSrJRwqX50dyaP9HPM0ASKt+9Efxg+1HrFzoR8tQw0cm86VHOmGqR0TJvke6Wv5HtNgeSAxjKEjhWyhItUYSSIZ45Ee4ba9HQj5+R+ZuhUc4NqJHqZO1R0Je20ej8OVH0JPfR1io4EdYqMtHvx2vRwsVlkc4B5JHkwmfR212pEefnLtHonTRR1eKtEdS+HtHBZJhRyx0hEc5VIBHW6BlRy7/UEcjeVdHIa6CR1dbckeZ2VFHUpZGR6Tf5UaHJ4RGxsuzRpQHhka6uEhGQi3LRnKKHkeGyV9HwNuYR194pEc/xpVHbImERz25W0fuK0hHV9tqR3A9hkcUDolHiNScR/6D0kfS7hBIiFQwSDVuK0jAOhhI7zgCSKwrq0eJQUFH1XgIR8L1/kbR0S9HhklUR1XfUUfUmjZH4Bz+Rv1lSUZkqnDFOUUHRE2E7URbsUfFsHKdRjB7Bkf1yrBG8sGPRglofkUhjo7GUxaKxqOSR8ZWjo3GV8phxm/wZcT9ZQFGONbtRZLL/0LUCRjE7C88Rk7RoEYy5hRGVMHCRThnvEaqT7xGRiUyRjJVgEV0NYLGgQTTxnh6asaXbirGVFIpxpOp0sS1hHRFZvcExZXU+UTNqm9GguJZRmpNfkZy6LlGAICdRkmdpkbfPolG8fS8ReeMbEaxv7VGgQQHRn9qmkVseEJGsS4vRjzOnEaAtwFHe5QCR8/mxkbsL7NFtDcSxt0kisUDeFtFH2MmRVioVUVCPmlG2htgRk5iiEU0705Grkc0RnxhrsVSJ0hFK2VlRjkj0kVhw0JGeAuHRn6MdcUibLzFih9sRkLPgEYYBDBGIv0vRtCz3UWO5CFGzTuaRoEEpkZc/kNGqYKLRXGsBkZGlGpGW7H/RVkXV8Tu645FAG9mRuoVjEZ9LpVGUcmzRm3FjEZW7M/EDALZxUkMxEXwhVNGqvGCRmdEbEazey5G2PCsRZyiY8WQoLhEK/ZHxKYKWcbBqEREsp2FRpRlB0YibHBFi2x1RoqfjUYXSJBExEINxFn1JkaI0l1GlVSFRlYOEUY/xqZFDpx1Rt4CHEa1pjVFf9lURgHNm0Zi/4ZGHFodRkRpR8UDeAzGDi0mRb/siEY734pGEoOeRYVaU0WKDqFGF7ezRmgiGEZIv2xGxf6NRmiRp0UibMRFcD0aRR4W2sXQs9FF7Q2IRVdbOcZMFYDFVTAKRJ3vCEaotZtGPCzSRfTbX8UzMxbGbVaXxUMcf0bXEjpGjSgRRQaBIUX35MHDnYAORvTbIkbc1/FFaJFGRk7Ry0WR7ZhFNxoERQUSFMRpAIdFNc0UxoY4K8azWV1FguLrxYJzIsbdk6dD3nGMxf1lg8WHhQ7FMJnYxZdukkIXtxlGB857RmwJg0Yxd5FFjnWJxFTjBcReKZXFz9V2xZtVw8XAyi/G2qy+xcbcFcTD0wtEkxiwRfFjSEZVMIRFcopKxik65sUbDQBGcayhRb/sAMbvpx/GlGWIQ/7UQEUg0jPFFtnGxQrXjcXSAIBF4sfqRRX7S0K7lpjEmncDRqkT7kUjSpvEbcX2RTlFhkbZPS1G9bm+RVn1UcXHuhrGYOWIRM07EEbC9TDFu7iLxkT6OsaZmYnEFtlOQsKGZ8Rm9+rF8dIQxum3pcXWNO/DGi/zRVYONUXz/YpFpgobRkrqRMYRNmDGOSO0RWNdYMXTTS3GrwPRxbaEAMZyih5FPld2RlsgZEb/siNFtoS6xeAL90Ug0mhGBz3rxeFpk8Zd3BTGyHZ6xce6fMWUZcLFW0KCxXctMcWTGDTGOSM+xhDpN8LXowFGBTQaRu0NpkUi/XbE0SKLxDm0mERKe/PEyxAUxoY4AMaqz/XDH/RwxcgHOcWkTi5GQBM2RqNw5UTAyiXFFK6TxeMUacUbDWDEz2ahRYXrZUXpJn3FMQi8RH9IT8SvlAzG/5A6xbaEnMOjAaRE4sfSxVB8j8a9Uu7FutpCxTOinMR0JF9FYhBkxWQ7x0W5jQlGlPaExbTIiEVoIgxEV+wBxgHeEkSnVzLFMlUIxXDOCMRlGT/GX5hwxSO5rkUubiPERPrbRQ4tCEb8qd3FqMblxVD8WEMExQbGP8aQxuTy28UmMfpF7C+LRDXNZ8WoxhxGz9V1RsQgF0ZB8Y1F2hsMxMe6yESt2K9Fdk/+xDMzc8VwPepDz/eNxRpRHsXWxR1FOpKDxMEXcsVwzvjFdy2bxV4pu0RtNNRF8WOGRk5Ap0WU9kzGSgwGxvmgO8UGgYdFLNT8RYanZ0Rc/uNENIBrRaMBbESTqUJDne+PRRBYa0ZYuZ5GaytGRoSeKUXfvpbEFyb3xaTfPsIQ6aZGpayFRpwzJ0Y6ATNGL91YRZAP9kVZ9XnD4XpcxocWWcIBvPFFmN3ZRf32SkaOddFFaQBVxhcmd8YCK5tFhA1vRDSAFsZ7gwtGKctcRqHWzESz6qNElpD9RQTFBkbXo2RF/BiRRXKKDkE9m0fGYhASxpJcgkW5axdGzF1RRlD8ZEY5tIhFpHCFxEFg9UVhMjNGPL2yRM4ZA8Z8YeLF/rL5xczumcWlLDBGIv3+RSNKO8WY3YtEwvUAxXL5o8UW2bbEsHIsRT2b00UubivF93UrxoGVI8YeJ53GsVCtxqNwz8UvTKZEdy2NRQaBkUXEIEvGbhJuxggbdkW30dBFdXHZRR0460VGlFbF4lgHxmB2hcWsHPxFXdwfRjwshMXpJk7GHhY8xmSqdMXG3K/F5PIOxjjWjUXXgfNFD3qKxeHpa8afPDHG2F+cxYr9csZyir7ExQ+MRuqVzEVifzVGxykWRqROCcZQ/CjEtDd4Q03zqMXyQc9E2F8qxR6F+8UyVbDFFK53xPMf3EUlBrlEzO4VxY51FcV9rrZEwNuIRhlRWkaOdVTGbhJpxoVa0UU3+GpFQ4vSxce6KEQT0LTE8/1gxm3FGsZTBTBGLNR2Rs9mVcURNtzFnKJ7RTF3jcQv3TnGe4MNxi/dhEV24GhGVuxYRjtO8cQibEvGyjK8xKYKBsMepxrGnl6nxdEAFcZU4x3GMXcRRUW2scXWxTnGRdiGxcxd0cW/7GLF/5DCRawcGkRKe+PEYFSJRtGimUb026nFio4lxgwCb8UGgSTGWYYLxu0NvkK4jW7FQs/CxV3c2kXNOy9GwRemxPfk58Ukl5/DEMdfRm4SiUaoxq1FtmLHxKikxkQAADxGH2PmRVfK6sTTTTRGQxwSRjMzE8S2YgtGzhmLRfaXHcPJVBFGWmQJRvyHDEVtVs3El25yRLraSkXY8JTElrJsxLbzIUVj7nJFyeULRbIMl8UVHavFLm5nRY0GEEVIv43EDi2aRTC7m8VDi0nGZ0SpxHKKuMUrh0XGFYxexQDeQsO4HtFFWRcjRhX7xcVE+hPG0ZHMRRX7mUW+n5rE4zZuRR04a0Xu6xhFtRU7xARWFkXRkVJGOUUbxUymr8az6knGApq4xA3gbUQNT0fFwRcuxhE2hsVwPQ9GjQZ0RWWI78XZPcfFguK1xUKt0cU1zXvFqROQxPs6BUYj2xZGZ7OKw4C3oMTXo/BEQs/YRUW2FkY1zT9FqRPQw6MBPEVKe6lFi2x/RQBvk8UIm4vGdQJwxoAmJsWcM4LEpN/GxJf/7MUAgIXGCKwJxgfOaUQG8ALFAisExqCJO8at+hrG4QulxS7/bUVOYjtGguICRuLHqER4el1FB87JRamkjkTVeIVFVcEfRiv210NJDCzGliEzxrn8k0XM3YBGuI2uRP32w8VeullF6gQlRoSeO0Ykl83FILCtxraETMXvOMdF0LMSxjf44MU8vRJFINKFxYxKHsYzM5/FEceMRXbgPMS/favFtRX9RRPQFERFRzbGxCAcRd0k3EW62prEkxisxQKaqMMKaARGe4PXRHuDO8VSJxhFtvMRRUI+kMTuWhLEsi4gRhcmSEaWkE9FmneORcNkRkUQx7jFf9nlxZ5en8UdOCPF1jSvwwG8BcOQD9DFRPpFxpaQb8XpJmFEEcewxcoyNMRv8MlFqmDUQvfkMcV9Pw1G+DEqRqCJB8YldRjGbqMLRvJB9UV6pdTEfvv8xZ+rWcYmwoDFcD3ARe84ZUTLED/FbOdnRfpc10W8BfLDZMw9RDtOZUWWsmzEDHFARSPbBcWjkmnGm8QmxrWEeMWxv+xENV76RZaQ80UHPeFFFtmgRfp+IkZn1YNGgnMhRgIJ4kVLN/FEK4fIxT81HsShZxPFV+w0xqab4sWMuYtD78mrRbuWzEUpXPdEkjqBxVkXvcUkl3/A9GzQxVTBdcaMSpzFWYawxPJBO8VvX8vF+7qaxk3z5sXixwVGS1nYxTCZSsZB8QPEeem4ReU/REWw4THFV8pyw1iolcQj2zPGYHYzxSJsJEaaCDNFtvPFxPp+CkW30eBF+DFxRrfRMEYpy5BFp+hARTy92kSxUBdGSnuBRfjCSsaMuTHGqvGcxdjw9MSvJWBFO3D2RUCkEEYKaClGn7yGRh4Wa0ZMFa5FJlOTRYeF6kX2BhlG8rDwRaMBpkW5/BtGad4WRjCZdkUIrKRFPZtQRggslkYdOI1GyeVHRupzgUZqzfFGuyfRRvkPOkYRNhVGaiv2xZCPw8b0bOLF+aAhRoGVLUbAW15G/yFqRvjCOUZYqGBGqQKCRq36NUYXt8VFejYCRl3cJkYPC51Fr5QNRb4wi0XKw/ZFVg5iRrNZ9UOeTZPGgCbmxb4O7EQo7Y3CfR3cRT5XHEa1pg9GAwnKxGrNhMbqBAbGuK9XRSBB8UKL/SVEpgrARa+U90VYqIBG7knARtQJDUafGufFaryyxcGoQMWfqwFG3ZN6RlD8bEU+V4NFGVF9RiUGgUYRpRZG6gTMRH0dUMW1FQnGx7r4xarP7UQ9Ct9Ez9VKRQdfakaEDYJGpSztRTjWncSFWnPFgQSlxGHD9UVuI6tGMuaYRuELU0Q+6NnFq88ZRYGV00QDeCPGhA2nxdCzfcWHFlDG0LPJxbPqE8WiI7XFpnk1xtiBkca4jSzGOpIhxvjCV8YldSHGmDuuxoLitsZIvxDGke1FxhQdf8bjFCHFB06CRhZqtEYMgptG5HKsRqIje0Zj7g7F9Ntuxu18bsZGJSPGTfMZxlYObUQl9aZGPtfcRpOpykYhH4NGBaPcxbx0ycbxdL/Gad5Xxgg9i8RCrcFFV8oCRSGO9UNZF1tFF0j0xdnOyMZSlujG69Hexve1FMePsU3HoiNjx+eMU8fj5RvH/Id3xgBv4UUG8OZGP3UWRwwT0kYwKrpGoPh5RrpJccZJHefG+n4PxtgBvEZUEg5HaKKiRrbzkkZWfWZGFQzWxjTvdcfTbYPHX3Z0x8v/OMdFx7fG/tTURU6RMUdYSIBHesWLR0ndpkfMvatHb2GoR7N7tUe+cMRHhLzwRwzzAkgedvpHHlYQSAUyGUgJ6gZIxFIBSIOQA0hOkANIc0b5RzvO2UcAL9FHFvnfR3SE90fb6AtIeJoSSBWLA0hTdNlHuljJRwWDv0c+iLVHZbnQRydP7UedIQdIXvkkSNFhL0jl8SRIcvgKSNxVyEf5QKNHBUOUR6iVlEfT7btH9wTbRxrA90f/gABITXPmR8aL4UeIQ9tHqiDFR5LruEcdOLJHgWS9R2GDxUedL8FHBMXOR2me2Ud0lb5HmwahR3irqkcOnq5HiVCgR92zk0e/vW1HkZxfRwmKYUdcfihHl/8hR89VDUdXykBGFD8qRgWjx0ZAAupGUwUgR+vRY0c2a2pHBsFaR42oW0edkURHMtUiR8RgC0doIgdH4oc3R+ZOg0cyBqBH6Ii+R/O/7Edq/BJIHHwzSK52NkgUHxFIIozZRxApl0deektHxDFUR7tWa0fFXoFHomWNR7IMhEeAZlZHK4f3Rn/Z10XUCTDGEvLvxR9jb0bLf5dGgnO9RsiHHUecM9NGhjgDRrPqa0Wq8XLGLSHvxlaOkMb1uaTFibAdxbEuzkSlLPtFLv8jRvvLbkOcM1nGJlOxxXQ1o0YYFdJGKcvGRU7RMUU3iSRGOiMKxL6frMXarBDG7MDBxm1FsMYJ+fDF6nOFRFRSpUUFNKtF6nMZRRE2mkUQaZlG/XawRu+nT0ZlmZ5G2oraRr3S3UZ9Lu1Gxf6ORiuH+kVqTXlG9ShjRpHtJUYVnbdGtZXJRkCkmkZikMxGdKTURgYBjUZj7s5FduBQxZ8af8UBvEVFHTgMRluxjUXecQZGtnOlRnzQJ0a7lrRFicGjRh2neEbDZMRFlrIsRgG8MUXgLVDFrWlhRlFJdUbix5LFgLeMxbTISkUldahFRpR/RkfhkEZKeyZGJeRIRpf/eEYqGO9FUriuxHZP/kSK/XpGFurJRrQ3iUaASAdFd76fQ+auDka5/H9GDi2jRjoBsUbMXSJGQBONxXbgPESfGhtGWyB0RhNymUYhjk9GmZn5RT7o2UKw4bPFCmgexcNCQsaqYDPGj8ItRtCzFUZoIvrF+Q9pQjOiiUa+MOdFMzONxeM2ikWDLwJGosWIRk3zxkZm9x1GbVYMRqkkmkbysDRGYn+rRS2yEEYkKEdG/6GMRqkTW0bwFtDEo5KkxXbg8kV6pYJGRdglRq62KsXpt09ELbKKRkKtYUaeXsFF1xJURvvLGEYfY1ZFImzERVdbw8UnDxfGwRcqRdbF7cNif8lFI0p9RkwVkkU3+DpF76fKRUATvUWEfEDEyjJtxuSDasVliNVFqROoxNbFzcNKe+HF4xS1xbZi0UVlGaRFiGM/Rj0KRkZrKwZFlrKkRHDOBMVU42VFq600RWlvHMZWDotFCYodRmznEMafPAzGF0hExZCgbMU6kstD/7KbxFdbycQo7atFFyZORjEZiEY2PKNFKVwUxriNMsbe4FPGsVDLxV1LREWnV5TFiGPjxSk6OkUy5vhFjgYCRmuaU0b2hoVGLNQmRR/0JsYB3oLEJlMdRh9jpEU/NZzFyJjjxQHeoMU5tJTFs+p7xQu1esXgLbhE61EhRpm7CEYqqctEwvXQREFgbUUGgQXFEFh5RHUCc0ZmZnJGS1kWRqg1aUVF2BrGmN05xrwFykT67SdGo3BhRRIUw8U8LJzFa5pnxNGRmEURNjhFi/2zxWQ7a8UJik/EVuxXRR6Fc0UhjiXEq60nRscp6kQm07LGVTAXxgbwlkLjNjTGH2O+xeF6TMWHhfDFvjDJRPgxPUb8qd1FZtVcxmpNnMaASANFuI3wRWNdvsUD5/zFLm7bxSV14MX+1JzFSQyoxdejjMU8vQjGgy9lxhSuwcUCK+dFKH5KRtjwEEYPes5EcazrRAbw/EWcEedFhxZdxRovDsZm91xFs+r7RYenj8Vcj6JDbhJBRn/Zt0VioU7F5WEcxt++T8YXtxfGowGkxL1SGkbC9QJG8/1wRTtwNkXAW+LFak3ZxX0/pUTRIqdFcD2MRTqSMMZ4el3GRbbJxQ3gu8W9wZVFqmAQRajGc8UaL4NF/IekxDoBsUVNYlVG/yG3xeqVDMZJnczFMsQ0xv6yX8XV5yzGheuXxjAqecTV5x9GO3BVRmQ7ekZR2kfFI7lvxm/wOUWgiUtG0t6yxfYomcavlI3Fz2YYRhiVxES8BarEE/ICRgHeDkameTdFL92sxOELN8XbaIBCCYpfxbwFOca/fdXFAby9xKdXOsW5jQbFa5qJxZ0RXcWPwl3FL0yWxUvIjUVioQBGJJdCRkHgg0aw4RlEdy1QxgwCb8b67fvFcoraRTC710Uu/2HDaQBPxOzA+cTUmpDFa5qTxY0GaEXqBIFGfNCuRtBEOkYbnpbE7ziLxbPqU8XNqkdGtLeKRpkqyESn6I5FH/QGRuAtEUYehTVGvcHrxc2qVcZjXfzDXrqxRPjCeEXY8EFGhA2FRWDlpsZqTVbGSQxjRpLLC0UqqQ7GSnskRtVnn0Y2PGhG9pcQRp2AAEb3dQ5Gzao4Ro8xL0ZmZqbEQ4sbxhpRhsWAJlZFNIAgRtoKmUYOrYZGDpzTROwvu0QnoIRGsHKmRlN0P0YPC+lFbTQoRUT6IcZDrZ/FCkblRYR8wMT6XKXFU3Q0xV+YvMXl0BrFSFAkRfjCWEV7FAnG6NmpxiPbKsbXo6LFZMyWxoeFj8YjubzE0QASRkFgY0Zv8J1FNBEjxkcDysX4MbbEDHEoRRBYM0bvp4pFZaqGxYEEHcaQDw7G+FMMRjMzQEbUCWhEG57uxL4wIUUvTDJFzogBxlwgA8atacZEqMalRVTjHUV9HcjFs+q1xcX+IsZFRy/GCBstRgUSUEXiWCjG7MAdRe0NTsWhZ7nF9NufROf7tcWY3dPEsb/swlMF/8WezZ7FPnkVxrPq08NseKJFoPhJRcrDVkVYqOXE93XyRYGV5UbhC6FGu5bQxfjCF8Z0k0TFImzUxbx0Y0T/IRBGTYTDxUOLqsaRXPzFW7F7RtejGkboSObFysMCw2SqzkXF/rLE6EiCxbTIOkUr9gtGKO0QRrgeg0Wwcu7FZ9WtxSzU0EVwPcpDsOEpxZi7vsTY8BHGtab5RL4wSkbysK5FJ6CvRfRsnkTEsdjF7Q2ERe84OkaNBuDEE/INxcqhdUYrhz1GmggrRECkrUWxUFtErdgbxhxa1MT5oBNGLEOkRN4Cl8WMSqRFEaWdRRLy38VIUDTGe/I8xWgiH0bMXT9G+u2lRQxxCMVif6lEuK8ERu18v0IeFrJFPuhxRvfkaUV7gwhGexSBRuVhEkZUUihGke3QReeMREWDLxRGAU0KRvRssEW7uA1DlrLuxScPEsZUUv/F6bc7xfaXn0UcWsJFR+GwRWB2nUUeFvrEQKTfQijtxUS1pj7Gm+Y5xpdumsXix7zF8x8aRcSxLkU41k3FR3IARvAWFkZSuIbFYTKFxLDhCUU/xqbFnBF9RdLvgEZ52IRGbHhLRh6npEVMpjVGs1ldRmb36MXtDYXGI9saxrgelcQIG8RFJJdPxYvbjsb1SkjGzarPQsWPqcQdycnFDpz5xW/wLcZbsQjGTmKsxcnlK8XHKRJFp+gYRAxxrMSAt4DDJsI2RYhjMEaTh3BGQ4tXRoofGUbrUfhDRgPuxfP99sVuNBrGXW0jxu18/0S3QNxFqMZLRECkC8V7gy3GB9+Axih+OsYep+DF/kNSxQIJ8sWGp1jGtRU3xupzk8WtaZxFVFIeRo8x10XQs01F1JqkRcZtJEVrmh/FrdhbRa8D20Wt2F9EL7v/xTF3EMaYu8xFMzMGRrKdh8W/fZ3EX5jWRdCzXEZTBUNGQxwixhcmWcZWDsNFppuERPwYJsaezTLFmExxxfUoOcY9mzfG/KkRxKmCOEbf4C9F000iwzQRxEWPMSPG6+KIxrwFbsWoxtNE/KmxxF1tpcSbxP5F+Q9lRYy5MMaiI0nFEFgrRlKWvUUZ4jDGBMVsxsxd28RB8YtEufyXRMKGX0W7luDFS8hFxjy9nsX/kD7Ek4f1xEp7o8MgQVlFO9+fxEymvsUYJo/F000LxoSeCcZ2T0JF9bnORaFnO8XQs4fFNV4URhPQBUaOdQXGQKS1xc/3iUWfGmNFs3uqROY/Icb67YfG6nNlxejZiEUldbDFDwsYxkmdcEXSb+VFtFkJxU+Nd8TcRgPEy3+QRPyHzkUibCjEi2wrxeOlG0M/NaDFHqdkxRBYmUVqTT9GkX7HRW/wrcV1cftEI9s7RvCFIEYehY9FZ9WxxVUwZsWcoptF+Q9pQst/JMXgnNFEgXNWRTMz20QwmZpEXCAVRdEAwMUExXPF/rIxRq8DL0W5jQbGs1n7xQrXDMYdOCdD46WbQ4hjj8WGp9lF3NdRRYhjycXx0r1ErkdBRTxOIcV5WAzFFtmIRbTIKUacM6JD1sUcxtv5pkThesxFY+7yRIC3cEXctexEEFiTRV1tF0aezZxFqMaLRfKwREUwKqdFGi8nRjMzP8XIB3XGv307xgUSyMUPnIPFfa6UxRNhA8Xqc91ERdgLRvAWgka94zVGY13ERZOpD0Yxd1ZGAitRRtEAtkVSltFFgQRTRpF+7UWLbGfCt0DaRRx8g0Zm95ZGFR2eRty1ckafGmhG77izRmuamUZiEHBGPCwJRvs6QMbYX0XGFfuLRZvmq0ULteJFC7VlRv7UAkb2lzlFPlc8RmxnhUa7liZGeHrJRbivAkZbsVNFfT+1xQsklsXeAofF0QD2xHxhdkXb+QDG7tqNxvHSVsYCmurFDHEORu7JX0btfMNFPlcTRhuepEXRAF7DjQYMRm6jDEYtsp3DQBMRxAU0UcMIPZvCA3iJRl1c1UagidJFoiPVxd++rMWOddnESL+tRf32DcU+VwrGDwtxRd0kQ0aPU3hGZYiCRk2EWkYFEhRGecdhxXgL9MWuRyFEN4l5ReF6+kUZ4nBGLn+BRjcaGEbzjgRGVMEvRpmZ2UNkO1/FowEjRslUR0YEVo7E2qzGxW9f58Qrh+7F3+DBxcZLhUW/7BHGWQaaxrQ3GMYzonzFEOmHxeF6RsbHujDGcooCxWQ7J8bG7YXGsp2pxhlR1MY/NVnGtFm1w+tRlEVgdjBGNwmpRn9q/kZfh99Gt9F5RkTY/kXzH1LEZKpVxvwYl8bIB/XF7MCVRewvHka7OINGCtdIRuALa0XAyoVFVTCExdEiosZseI/Gl//AxD0KHkbBF2tGXP4wRvvLzsNg5f7FAhqKxjQABMfLvyHHJ08wx0r7Vcdf2GbHR+FPx8aLJcd5R77GUGuyRKMSnkbPZvNGt4AbR/d10UZcj+RFxf7WRUFgZcIibDzGG57AxQlodUb9ZRJHfnubRpp3ncYhDv7G1VZCx3FMpcdEKarHk2lpx5Cg58ZeKctASZ26Rmz4NUcyhHJH8aNoRwGcgUeKDqBHvpCsR1XfxUeRzdZHdRHrR5EuDEjjVQhIqZP6RxXLBUj1GQJIdDP1R4FT9kdn0/VHKD73R87o50flgeFHfDD7R6fIBEjIuAVIYmEJSDmFAUhsONVHmte9Rz5oyEfumtBHmSr0RxHlE0hAMhhIiZIbSIBoH0iNBhRIO08DSKC4yEdqDZ1HieGrR+Ydv0e7VttHyJb0R7cxAUg51QlI3BX6R3nY3ketmONHB47aR3Gb2UdqnOBHtwDgR40340fsXtdH2Q7IR0EA0Ef4UdVH2V3FR0iQx0drq81HcF20R1vRqUd/mZhHKbpfR9AzRUdYuQ1HkI+iRjVN2UZVH6pGTDcHRvCFrEYjihNHN1ohR/zHT0e3UW9HaNE2R/Mf6Ub4QrlGsa60Rg+LwUaJQclGKhgGR67HYEezO6NHO5/URwCABkgK5xhIeQgmSNOrLUg7bxFI+t7RRzfao0cPC4tHz+akR56tyUdTFMVHACCvR2ociUdpQEpHFG4FR2q8PkYdOEPFjSjTxapgVkbrUf9GdxzaRhcm8EY0AMtGdCQHxCzUKMZfmDLGO3Cixl1LZMa+MK9FgZVHRsDKB0apE6xFXroIRuoELUaEfOjEpN82xjkjzkW5jQFHQeDcRhQ/lEUbfGHEYFTOxWBUXsak37jFO9+rxXxhHcaEDYnFXilHRQMJMEYldUxGNe8GRvyHxEVAE1JGl3/ERmo8qkbWNIZGXrqoRqTwl0Z84adGoInERpQHg0bHKXNGih+HRthfFEaR/oxGLTIDR01i20YXt6VGNe+cRgN4LkaCczbE5dCQxYSezURdbRNGxzqXRhfIjUYT8jVFLSErRlKno0ZVn7FFoPirRd0khkZoootGSL+sRlZ9oEZkqjRFhHwcxUkM/EW947ZFeHp1REwVgEVjXZREy6EBRjAZtkbxdJlGidInRhNhKUZ+jNdFaW9AxM2qT8KMKPlFk6mnRuxA/EbUCb1GV8oKRmq8rkUYlQtGLbIiRiCwT0aWkFBGMlV4RTqSG0XgC/VF844DRsGoYUaWsilGR3KRRC5uuUUdyeNFB1+YRYGVE8WKjkTGTmKAReAtnkZApN/BVMFtxgc9M0W3QB9G8IVBxTvfI0VJLrNFJlMFQxpRmUZ6JcJGXinPRch2EEZ46WpGKhgaRpSHGEYofgVG/WX7RdhfV0Z1AilGmbseRRrAn0VlGR9GowE6Rv32CkYHX/DEGw2AxMWPBkZFR5JFAisjReoEikUExQfFhsl0RIMvJEX2l+HFVTA2xWHDq8T4Ma7EKrqWRooOoUa4rw/Fqz5nxkW2CsaAtzRF3+ANxocWcsb4MebD5WGNxarxssVcj4bFpE4lxmkAk0UehRNGiPRnRYnSBEYFNJFDTYT9xKK0/0RNYkhF9SghRuF6FMPV5yrFke2DRrWmM0bpJk3FiPQjxbwFCsUN4AVFPzX8RcbcDkZ6NhVGn6sIRrUVQUb4whBGC7WGxfOO+cVj7m/GZvewxnzQw8U9CjdFldTZxL6f0kXTTYFGV8plRpJcKUZwPV9GqmBSRjhnpEOYTHnFjnVZRas+u0VN885EZRmIxXecGMaYuz/G+aALxkmdtsVW7NfEgQT1Rd4CFEY/NVJF1sUNRWx4gEXSb+/E9UoBxp5eBUXaGxxGONaTRV66uUTKocPFWtM8xsbcx8W2hIREYn/pRautGUbqlcZFzaozxfkPjcU176ZFTtGDRbiNrkSitI1FS1mCRW/weUWqYKjFcD2SxdXnykVVMDTGZmagxm/whcVeKR3G14FexsWPscMOLXJDY+6sxXVxh8UJ+ajEH2P6xeqVuMa89JDGNIA3w4vbqMNrCaXFE2HxxSqpVMbM7inGN/iSxYbJLMWvlJ3FONZAxh9jHMbUCdhEfT+3RZCgaETWNMXFecfDxRx8iUQtsoNFAbzVxO7rTcab5ibGBRK+RWpNO0XmPwDGwoYXxUVHDsUcWtbFYqGuxaHW8MW3QN7FmgiVxSEf9EJIULhFfvs2Rch2bkSSOlXFLGW9xYPAWkSNlz5F07yNRaJFKsX5DznGH2NexT81DsXBOTNF4ek+RtcSJkUW2c7Dm1XxxdZWJcbswG5G7lp6Rv1lt8Nz17LDxEIJxjLE48WQoFhEiUFExnJoWca8dKtEj8IJRkT6dEYMAgtGJeRQxgyTOcaUhzhG5wyKRkfhqsSPU17G/kOAxSQofkUzMyvFJChOxaK0f0Vns0JFnYBSxb6f3MXAyq/Fe/L4xNQJxsUv3UDGiUEuxo5148UPep7EtmJrxcbcCMbe4GPF001+xVrTPEOEnihG9pcfRh3JPUZCrShG7Q1+Q2iRCMameUnGysPCw8oyNka62qpFVTDaxLQ3uMSqYNTDLEOKxYofwcWkTkDFqYK5RYGVeUZQ/A9Gu7gNQ4MvJMUkKIBFLMOfRtGRFUYg0rvF9GwWxPgxnkQehSBGyeVSRpAP2kTqlaLEnzyWxUYD+MXk8ktFfoyNRoy560MukOLGcmhlxSLsv0YIGwJFwagMxpm7G0Za5KhGzTtrRnnHSUXG3LVD4ljhRZhMZUYG8DNGdk9CRfkPqcQc657FYOWcxYof10W//Z5GvjAsRm6j28Xz/TTE/tR4Rht8fkYpOjBGxyl8RmsJDkbix/jFM8SbxZSHrcQhH/jFRGkaxq3YNMbRkd7F8rBERTPELkaNl5JFJlOwxq5H6cYv3ejFxm0ExIJzDcbmHWfF07wSRktIgUYzol5GEOmdRUCCjEXWVqxDOiMYxiUGAUQBTcpFvw4ERXVxu0P4U4LG9NuFxlyPkEUibBtGj1MRRmJ/VEbJVH1GVg4CRtLedMUVjOrFc9ekxfaXt0WuR+lF4li3Q9bFbUMAAMrFak13RXBfJ0Y2K4bGTsC2xo0oaMZwzj3GBaPCRBBY2cQxCKjF22iKRbUVG8VDHKXFqz63RK62DcYs1GpE4C3Qww4tYkTysIhEA+dgxcE5A0Z5x6VGGARARmNd9ERwPRpFhxaTxZLLCsbjpatFFK4bRibCBcaz+5zGoiN9xffkD0ZJLr/EWKgFxUi//0Wt+hRFrfqExV66dUUdyUBGLv/DRfpcFcWHFqfFbjSgxWiRpUXPZu9FgQTVRD0K60UvTDJFE9B0xeOlp0XCFwBG0t5HRtGAjUaMuY1FI7nkxJoIOEbOGUtGbHjKxGSq8MQzoohF/kMyRUMcIUYG8HpGyHZ6RRX7k8U5tLZFEFhmRqyLT0V5WITFCtejQXnpLsUZc+nF2T3ZxbByYMU9m6XEUdr7Q5YhjkPKoUHFXW1Fwkp7ncV6Nq/Ft0BxRpf/YkY5I7xFz9VIRriv9UXXEjRGqvFYRqW9FcUTYdNEWYZfRhdIJkbQRCxFZKqsxf6y98XKw+LFpnlRxkOLF8ZLN/FF/tRsRjarJEZZF7dDCtfbxZLL78QOLRrFMsTVxZtVo8Uc6xXGglFJxL/sZkaYTJtFuI32xKYK0kX4wgRE6NnMxUvIh8QyxL3Fxm3GxfD0/EVhMktGUI1SRslUEEYhjn1Fw9MYRjMzV0UlddbFm8TKxSuHGsbZPa/FVZ9zRVN0FMVWfVzGXilaxuVhEMYV+w/GDwsHxobJMMZXyljGgCbgxSbCBsRbQj5ErkdBxTar1MX/IZHFZYjjQqrxxEWcM/5FUwUKRi2yeUYJimJGFtmCxShtlMbBuYzGVn09xoLiN0U3mopGl/8dRncticT+1MLF93U0xsX+UcY/xmzGdr7nxbpJCEUZUWbFukkhxrTIBcYPC0HF3bUMRSqpkUXh6XlFUI2JRWbVw0WPU6REe4Mbxb4wKcTfvq5ETkB7RZ8al8ScouPEBFaGRfFjEMU+6FHF0m+XRKTfvsSRfrVFuWudRd/gJ8b7y2LF1xLYRfRsesV/2a/FLbKXxVTBQ8adgCrGlGXcxUymokWjcFVGi2y3RKvPlURnRKlEryVbxjGZhsZWfUDGpSwwxsL1HMbaGwhFyjJERnqldMXUCYLGmnd4xeVh5UVeSwjFaKKlxrTZnsbqcyHGUI0AxpkqJMU9mwHGS1msxlD8d8axvyzF7sk7xYy54cUKaLLElrKwRd5x2kTfT5fFN/glxhX7V8ZCPsTFZmYiRfTbl8NHAx7GMQjoxbEuzEXdtZpFfa6mxMZtPEVZhthDcD1aRIVapUU3GrjF/5A0xjf4MkTG3EVFliE3xiPbIcYnD99FqDU9RWJ/ycW0yA7FN/iCRK62oEWO5HLDKO3RxZvmi0V5x9tF+u2XxWfVAMY4Z8BFR3KZRkdycUWLbFjGEoPIxSXkD0UQWNFExymqxbwF/sVioYZEEFh5RYY4QkU8LAxGRGlCRrZiqUVtxc7F5BSFxKs+lUW3QNzFHhY2RQYSi0YvTPJFb/CdRK8lysUnDzbGb/CVxN/gl0UfYztGGXMxRjojEsVB8VtFz9U9RhbZHkRVn//F/tSSxdV460X1Sl5Ghes9RcDKUcRtVq1FksvXRNSaEkUSFJ1FzMzsROwvw0U4Z7BF377eREwVEEWGONbC7C+1RWdEBkbAW7jEhHzExdobmsU7343Fp+gKxgUSFMZ4eoHFd5wuxcrDFkX35N9FxkufRRDHxEV9rkJGR+GSRrKdQkboarNEGlEHRhKDhEb+stdFsOG5RJRlL0b3dU1G1jQ2RhlzXEYsQ8ZFne9TRZ5eBkYc6z1Gy3+eRnNGUUaC4ufEzO4VRdqshkXmrnVEio4+RocWPUbjpcvFxm2mxQ8LREZOQF1G+zqYRTjWy0WynS1GPL0ixJCgJcY6kvvFurguxsWP98Vj7rpD7lomxb8ODcaWsnjG4entxNosqkZmZihGaW/4xFrT9EXrUUZGOiOFRmrNoEZg5Q5GIbCKxMDK4UNpb1zFaAD3xIXrkkZTdJlGyVRxRN2TR8UAb0nF2PDkxBiVrMUH34DGYqHmxSGOx0V4CxZGMCpgRkHxfkZqzZxGkVx1RkwV7MTYgSPF8kEtRpi7VUZxG+dFmnfuRU3zBEbNqtlFajyYRujIqkbzjovEcF8Rxq3Yt0Tl0D5FNIBbxS0hS8VLWd7F7ziBxgMJnsV9rjZCAICRxibTocaCcwnG7Q0+QRKDoMTdkxrGqmCMxYtsf8WWIXnGIn2bxlMWh8b99nHFcRsfRocnkUZ6NuhGQBPyRkal0Ea90rtGglFGRsWPccN46WbEXP6FRTC7J8PswDnENxo7Rnnph0ZJnXlGih/lRbfRNcZN82zGwvXcxf1lM8bvpy7Gs+oaRs072EYOPr9GDeAlRna+w8UN4JrGBFboxpduMccRpUzH0eI2x66HSseidFzH2qwnx76wx8Y7cA7GsgxVRmua2EbREaNGiGN9RtV4cUa1pglFTKYKwxbZBEZtViNG6+J0RiNKX0az6t1FV1u/xWq8N8dcD5nHTPWYxyq4p8f8GKfHTXNHx0RpY8aF6+lFsdCzRjpSBkcNDzFHyNg0R1k1O0fdBIdHIFCnR/ZGxEcKt+pHcxfpR+Vf8keX8AVI93X6R1oE8Edd3PRHHsfxR3+o9kcQOPRHoNj2RzAq+kf1Ge9HS0kASKQQDUjd9AZIa1r6R88m60fcNcpHBtC2Rztw1keblftHam0KSJS1IUjDYyhInVEXSOY9CkjcFfhH0IToR7mL3keBtb9HJ4/FR2gC5UeyHf1HcH0GSAPJAEi9ogVI4GwMSPurAEh7svtHu9b1R9ku6EetSfZH8WP/RzXt/Edi0PVHcijfR4sd0UdMJtdH5+zQR2B2yEeW0tBHUjizR2VZjkfWJZNHedh5R2lvPUdUUh1H76eCRnBfDEZlKptGmZltRnPXfUYklwVH5wwWR0hQ+0aPUwlHCYruRtqKPEYjubxEc0bMRRQunkaGyeVGfGHxRgBvJUevVIVH/YXBR1o0Bkh1IiFIloEfSEGgGkjsbw5I/bbmRz370UfVeNFH9WjkRw3wBUij0v5HrCvLR0QpjUe0tyNH2+jvRgWjy0ZNBLFGz9WbRgskrkaYTAtHBSPtRoQNREZliKVFEhQGxlTSncajcHvGJzFjxjAqEsZApDJGeAu5Rst/ikZaZAlG1laiRTjWPUbSAIFGTx4KRupz7UXNu6JGdCTmRrKdckYep+jCaryAxfYGHsbTK7nFjnWDRcE5/UXMXWNGY11PRhDp60Upy7JFsOFJRV4pxUUW2SxGbGeHRpvmu0bq87dG3FewRh3JZkYr9oFFGi8dRv8hiUaQIJdGliG9Rv+QjUYc60VGHifLRiEO70Z4i5ZGpE4sRmdEl0W9wWPF76cBxrbzhUSynTFGNBGPRiGf6kbUmn5GjnUtxdhfREZv8JJGHha4ReXQokX+1BxGFtmARukmwEZXbL5GBMVxRsqh40UzorRE4seIRCcPTka+H49Gb4FNRm3WkEbmHaZGXUs9Ru7J80WlvdNFBoF9RQ3gHUbHOodGxtxyRqkTn0ZLN85GxEKURt++UUbecW1G5WE8Rj0Kv0W1Fc1F6gTURfdT30VlGSdGfNBrRQWjhEXzHzdGhVp3xQAABMbLf0FG+v6wRpLLhkZwXwfEI0rFxWq8YEapJIpGF0iIxVuxicWyDBxGrBy6QwN4i0JPjXRG/kOiRPVKNcXoyKVGD5yJRoqOdEUehddF3ZOLRcGoOEUdOAlGMzMCRpdu0EX35M9FuK9rRTvfB0amm0lGhVqdRc2q30VrK0NGw2TqRMbc9cSg+GVFtvMVRZf/UMOEDcHF4JwUxlz+R8X4MaDFiUFwxSxljUX3dTDFutqqQz0KfUauR8tFuziXxhDp4cbqcwTGlGWoQ8nUgMbCFwrGl24SxNnOl8X8h/RETtHbxSDSJ8Vg1KFGfOGJRgmKNEb8qdlEqDUqxpLLn8NCPgVGOUVRRizUN0YHzjnFzO5FRY2XYkaXbuxFarx4RQ1PV0V4enVF308RRvypTUZ0k3dGGi8yRlD8rkVApIFFm8SQxY9TCMUpXLVFT685xueMn8ZWffjFgQS7xSXky0R6pZRG1xKqRgdfPEaNl9pFsi4ORk8ejEXLf6DEMXfdRPP9AEUcWrTEFK5TxVFJ+8XSb1DGsS4kxtqs1MVYOf7Fn6stwiL9BEa/7EJFtMh2xG1WAUVuNIBDY+4bxh6nK8aZKiTFi2x/xcsQ08UwmS/GxEKCxvH0lsW6SYpFF7chxNJvb0T5oC1GKcsERjLmAMY8LALGOgFdRNobDMTbaAxF2oqjRVFJpUUA3lLEPzVixoofBsYzorbFnRGfxuYdM8ZUUu/E9pdPxqD4OsYhjmXFGi9VxVXBrMWPUyrG1VZdxlpki8Y6gZTGKqm3xQIJ4kTwFpbFnzw2xgn5nsbI9qvGdQIxxoSercRAEzVFCYovxWEyC8b8GEPF6gQExF5LFMZRWpvGxtyTxueMxsWR7cTE9SjMxdGRRsYkF5vG/5BVxgIJbsU+VxTG1sUdxpf/DcYxmYHG4XoyxgG8UcU0EVbE0ERQRTC7F0U0gA9F16OIRDXNi8XnjATG+Q8FxpAPskSZmZ9F7Xy/Q9Eib8Vpb2LGq88VxoSeCUVVn6NF0QCJRmHDhUbQRBhGfvteRURpkMY73xTGSQyNRizUYEY9Cj5G6gQeRoY4NsTfvrZFlGXMRXQkicUzopTECkb9RJYhjsJtNOhE4lhLxUhQCMbuWsJCgnNIRq8DdUbaG4ZF5h0IxrdA7sUCK5HF8kEFxtV4hcVjXXBFB87ZwzqSF8ZwzlbGoiMkxhWM2sQ8vSZFU3RExejZT8ZZFyTGONYhxfd1EsYRxxHGNe8wxRxagsX2BplFUic7RrpJ0kUklztFL0yeRJOpikQ+6JHF1AmsxbBy/kXb+URGk6kyRfOOO8XChhtFglGrRbIMYUWDwDpE+DEcxots5cUi/Y5F+lyrRY0osUXdtQxFdXEHRthfakaEDb9ECkbtRFyPqEVfB37Ed5yERfYGTUZp3ptGejZYRgKaZMUj2wvGiPTdRZ8an0bkgynGnKL6xl66sUVThZ9GLNTKxTVeIcZB8Q1GAN59RqHWNEXRADfG3EYnxhNhy0SWIQNGqmAGRrfRMEb4wtxF9+SxxRe3D8YK171FMYiERhKDoMN4C4DGIEGRxVn1C0aGpytF2qw6Q+LHNUYr9uVFs3uYxQisYMWyDBHFYFTaxZhMY8ag+FXGYFTixF4pIEZikJpGgLe2RT81tMbPd67GtaY5xUtZ7kT4wpRE1XgZRhNhlkZkqm5Gx7p4RDJVOEWvlE1GVZ/LxIlBCsb4wsRDRPoZxT55yEX7OpZF4ticxntyi8Yo7WnFsOG5RP32Fkaz6nFGke1vRuf7B0ZH4ZLE2/lXxqabIcbz/fJFzoi8Rc9mGUWlvalEU3SMxNzXRUbNzJJFewOMxuhqu8Z2T9XGNe8YxjC7j0VU46nFgQTdRIC34kUN4AXFMsQxRUCCkEXsL2PFPlcTRSh+cMWq8RbFhHwgxZRlBMUV+8NEzaonxX0dzMWutkZFN4keRp2AhkReuonE7C8HRk1i4EXYX+jFSQw3xuHp1cRpb2jFWRfDxZAPFkZQaz1GU5aLxZjdDsbMzHxF9pcnRvOO08Mi/fTFv+yuxVWfW0SrPqNFne8PxYC3wEJnRB1Gmne2RbRZFUUr9gPF4sd4xQxxKkbYX2xGOGdgRb3jgEWkTktGyVQmRslUDUVJnUDFjZf2xa+U3cSjkjhGarxORtGRjEUKRmVDs+oYRtjwYUZdS0RFuWsNxW/wHcWfq5fFHoVHxWgiBMWJsN/FutotxgwCwcWV1FHFA3irxH9qdMVU43rG30+9xJCxg0Z3LQpGbjQURsDKIUR9HRbGzO7lRbTITkX99gPG6NnERW3FNkY0EeZEBz35xQxxKsbgnLlEm8RwRRLyTsZNhCDGIbAfRqpgVUbHKYRF16OqxaOS/sWaCM/FTx7CxZ88fESd76/EBvAQxrQ3kEU3+DxGi2yfRN0kXkUZc61FexQCxmHDNcYHzu3Fak3lxTOiMEUVjKpFHhbqxF3cvsTJVGXF8kELxd/gC8U8LA3GzF37xPrty8Pvp0PG+n43xgMJusR5WPBE2F8OxcWP18UK1zLG3LU+xjOiDcZiEFfG7J50xvKwWMVkzANGvAX8RTCZykOPU6TFt9GqxTvfa0VbIBtG/BiDRBGltcT+1A9GTWL2RR/0DcZTdJHGSR2TxmuaPsajkvZFO05vRnPXPkUibK7FNV4VxpLLD8Y3+EHGIY5exh6Fu0Qj2zBGnBF5RVFJUcUyVZ7Fg8BmxbwFHsVILvfEoPixxBzrLkXwFqZF0QCWRLDhUcXc1wLGX5igxRSuV0SEDafEio6kRIXrscMXSBzFNxroRXh6JcHfTzvGUPzYxI/CMcU1zTvGz2Y1xSPbucPGS7fEjLkTRYhjGcZ24EHGSzdBxbTISsVkqspFbhIERiQoDsXvpwbEI7kgxclU+cU9mw7GNqtsxpLcrcZj7pXGdLX1wynL8EULJDzFowHixSUGg8XP94fFke1rxlWwrsb99kPGfvvOxQskJMVDi0zEpoqTxnSk28YLtTrG6SbpxIqOAsbP1S7GSFD0xHEbj0WRXP7C9igSxqW9X8bXEvrFH2N+RNnOl0N4C/bFZmZXxqW9ycWhZ3NERpSmxJ5e00WDLxhGLGWVxYmwWcX1SqdFWRcHxe+njMW+n9xFLbJ5RYSeFsbKw4JE7usmRn9qnMXHKS/GoWdbxTqSt0V5x9lFsVAXxiJsOsYYlZRFak3bRfkPu8Xh6RTGQIIqRtXno0ZoIuzCrwNDxnS1y8VSJ1zFIv3SxbivBsZYqDXESQxmRXEbTcNbICFFysMvRvYoh0Z78qBFhsnUxTwsAUZkOwNG1Xg9xRUdMkZmZnJGH2MTRpaQLEZDHOvDbcUKxmiRj8XJVI1FHOtBRrlrCUU8LAjFL90gRpaQ50VgVEbFeHq1xXBft8V4egVF+X7oRQn5mEXcRh1G7MALRrbzbUTG3GlF/fZ1RaFni0V3nAJGoiOnRYlBtkUawGdF4xS9w/FjhEVm96pFU3SORXgLyEWF68lFglGZxGdEJsaUh5nFfNCTRG/wrcTTTTJEawlxRXnpokWitM9FbVZTRoNAl0YaL+dFJzGIw2lvX0bgrZdGpSyjRRNhgUVxrCdGUGuORaikekX+Q0ZFowHAxU+vnsVwPZLEeVj6RcNTrkZ2YJJGw2QwRrlr20XqBIbFNe8wRSt2rUbRIhtGUdo1xtEAvsMSg4JGSFAfRg961kMehQZGJQZJRsEX7sTRANjFGlGqxZyiJsapgm3FJCjwRbFQI0ZlGSLFyqFaxqFnJUb35MNGKVxvRISeycUVHelFqz5yRiQXoUZbsYtGWYakRV66JUWkcLtFW7E7xczuKUQRNmdGyxCzRbivW8U0ETLF4zaGxbaEWMW4jTzG6gQ4xpaQzUUJij5GKcsnRqK0BUa5/PtFhsmERmfVI0b67aHFDwtdRX4Mq0bjJYNGUPwIRLZif8SoNe3E6EgqRRuNo0ZoooZGhsm0w/hTE8UFo/LEufzzxQwC08URxxpEFmoNxpr3jcZkzOfFZRk+xnqlt8ZqK3jG93WKxZXU0URwPZDFpE4YxhGlx8Vp3jHGfa6AxtSaNMZ9HfpFjYbWRjvO0kb02+xGQOQMRxKDtEZCzxtGaQClRb6fdsXqBCjGwoZDRZ1vi0abVU5GjLlfRhE2mEYwuytGqRMIxZful8ZQDc3GZYgIxi/djkV56aZDiPRzRd2kpEbr4sVG1JrqRZayjcY9GxLH+hwkx9CEOccV3V7HC+Q/x4C3IMflISrH2b3WxhUdJcVCPtxFEaV1RlD82UZwPZNGuK+XxWB2MsZZ9QnG7lqSxFuxhEZYOaFG5AOTRkwVi0ZOYhjGyPYxx8Cbk8f3tcLHjzOzx/e1ice7FmnHVOP0xtobtEVH4XhGONYrRv1lRkalrMpGzeokRyTXQUeqsYFH3nGmR6iVp0cubsNHmgjkR0RJ2Ectod9HX4fvR+sx7Uc7EPNH8875R7P7AUi76ABIyRT1R7NK/0eBZP9HljL3R7YiA0jiuAFIbfTrRzV+5EeAl9tHazrMR1pz4kdflwpIrIwXSAPnIUjRcSlI1OkWSFJn/0f9VuFHpyjRR3+Z6Ue28/pHd/z5R5kqAki4zwZI+EIRSFEZDkiyPQFIP8YMSIapFkiZShdIJ0EXSDzNCEgojQFIXE8GSMw9BkiQsQVISd0ASNYl7EdOQORHL33eR5W0xEcnz7xHS/mwR7JMdEd1MVBHZLtbR7AhJ0fbeRdHp1fnRicxDUZp3jRGHPycRjNEiUbhabpGsdDuRnbgmEb67f9ForSfRS2yYcU17zXGtoTYxTOiHEbBqOdG0/wLR7JdDUdpHkxH9GybR0+v4UerLxlIWDkiSL+tEEg+GQdIQcD+R0zlBEjsPxNIkwgTSDcaFUiu1wZI813BR5VjhEdkOxtHpE7FRh04AEdfxzFHIEFURzQRO0f7ehhHFur1RgKaHkaDLyLGFtmvxvVKyMb3dWDGqmDAxawcqMXDZAZGkX62RlB8h0bRkRFGAAAkRvRsdUboSKpG2PCgRkmMkkaY3ZNG9Gx6RpRlEEYDeNvE5h2lxfVKKcXiWBdFbVYDRkYD3EX2BnlGTeLPRnGsgkZF2CBFNxoUxqMBIcYxd0VFzogjRgAAf0Yc2sZGO1/qRsnlvkaaCK9FRPolxavPHkYeFqZG4frORv+Qv0YJ+XBGJkKfRmQq60ZRSbhGEccoRqJFBkRdbbnFMuYexiqpH8Wmm1hGB19ZRiDSmkYhDtxGppuSRS7/bcUHznNG1CuKRk3zFUbRkfBFxm0hRtqKIkacMxFGEaWURq160UZxrI5GrByeRQpoAkYVnb1GLFTjRlWfy0YgUqpGTKYuRrRZpUVd3MhFRUeCRQwCM0b3dfVGXrr5RgUjhkadEV9GL90iRoBIiUUPCzpGpnmbRnbga0Z9rvZFyAe9RWq8/kUubntGvAUPRuU/8sVOQIlFwFsGRvrtS8Zm91TFE3K+RnBO80bUCZhGlUNLQ0dykcR0tS9GGw22RWlvcMQdOE9GT688RmgiFMWjcHFGFD+tRpLLF8VVMHZFxDGXRhLy50XqlT5FUwWbRUfhfsXarLTFfowtRQu1DkaSyx9GeVgURSxDvENp3mJGlpA4RkOLOMUV+/FFdy2DRqZ5f0X8qYlERgPqRYqOoEUZ4kjFGXMfxpF+9cUqqePFQ4s6xp8ax8SF65dFL91kxas+l8PecZxFrkf/xQDe6MZ80LnGuWurRbByoEQdOB7GxW3MxA3gh8WTqbJF9bkQRuCcEMZ7g5FFLEO1Ruyvukbn+51GexRaxZf/L8adgLxFHOtrRvU5i0YwuwBGTBWExGDlhkVeS6JFguKBRQWjjEVH4VpFXUv6RUwVI0bNqjNGw2QpRjqSN0X1StnCukn8xX0dasZgVKpFy39LRiuHvsW1phvGZYgvxhGlVMaF65tFkCCiRvjCZUbKw3pFcmhZRe7rIEWdgFLFKcuQw2ZmFkU+eYTFqDXLxUymvMUwmSjG+lwBxpXUFUXmPxTEq63KxZ5ewUQHznlFlIeFwmUZckTKMlTEAwkyxm+BlMaqz1nGhJ5FxiCwScaaCBfGBFalxrdAl8ZrCe9FTYRjRmSqoENz14LE1JoARkdyacR46W7GeVgFxnecusVNhDHGehT4xUkMLsWwcghEZ0QPxjF3jsaiRS/GdxyBxvfkpMbjpbfFfR2gxGBUzsXrURbGHoVfxraEJsZ0teXFNIBgxvyYjcbz/YPG4JwJxglockV80GtF6+L4xZYhs8Y1XvTG/Ae0xtjwD8bV5zpFsHICRohj5USF68nEz9UCxTC7Msat+sPGB9/sxtejZ8arrfhEr5Q9xe/JGMb5DzbG7MB6xu18TMYOnETG8BZLxkmdysXIdkPGhxZwxi7/LcXiWJ9EH/TsRIQNH0Uu/2FD0t4wRSDS70TLEMHFZMxHxnlYksUExd9FoIkcRfAWfMX6flXG8w6ZxpaQ2cWQoHhECyRARrFQrUZYF3BGnCKHRlUwZkWn6IDGxEIZRS7/eUYnMTtGjmSJRmDlVEZCzw9GQj5FRk5Ao0XtfK9EpE7iRTeJEUXFjxPGvAVExlz+e8XvyQJG5/sfRqTf7EWU9jNGTfO8Re1898X1uRfGmN0FxuYdIMZcj3LE16OmRcqhZcXsnkXGGfOFxhuecMYK16PBkst3Rg6+D0ZPr+jFNBHOxd2T38VioVLGidKExVmGOMToSN7E/tQQRotsN0YpXK9EfvvyxZXUm8VFtiNE6bdnxc/V3sSVQ/FFnzzsRSzU4sQZc8fEQWDHRRUd20UHPVJGzaoNRtejNMbUCULGf0i9xaJFpkRgVBdGTKbURVHazUUkKA7F6EiwxeVhVEa9QYNGj1MsRWSqTMUMcR1GkA/KRjd4lEbKw5xFvcFXxHxhLUZFti5GCfnNxn9q58YUrqFFio4MRfP9jsYXSCrG1jTpRUcDAUYxd+XF2oqVxrraX8ayDGHFQxyTxDwsjkXSb2hGvw5MRrn8h0NApJvF54z2RTC7OEbNqhDGFL+nxrUV28UbDYxF8/20xRPyEcaTqeJDzhmxxAn5osVhw9tE9NvJRdY0gcXC9XHGTx7ixQRWnEVoIn1Grem3RmQ7u0UeFmPG1sU4xlFJncSxvxhF/kOCRWneU0YHX6hGglHTRct/LcautgJEtaalRSSXzcWdgK5EUiewxFux1cUehTVGjEquRX6MJcYTYQ7GE/ItxpF+68V/ajxC5IOeRHJoJUWZu45FnDPcxdVnvMaVQyLGp+jARSL9BkUoD4FFPuhZQo7kMsSiI91Fxm1ARSh+fMQ4VoPGxzq4xlTBOMTKocVDfa6qxS7/zUXk8mdF2/n+Q5I690WutgpFDr4cRZduLkXqBBjFMLsjxSxDXMN6Nh9FV8rixYC3rcat2KPGH/R8xTSAu0XlYadFGsD7RUCCI0bZzndFCtejxa1pcsVRSVHFRPotxuHp1cM2q4VGmZkaRhIU+8VZF0TGGi8ZxXe+h0ShZ4HFliH2xPkPDUVCPjBFBRKaxZayPsbAW4LFcaw7Rfmgu0XOiHpFxCAIxvMf2sVTBZdFzTt+RQu1FkVF2KRF76e2Rd4Cy0X9ZZdFNqvAxYXrOMZXyk7FmnfURE7RKUVGlP5Em1XnRNqKJ0ZxrDJGyAdpRYEEIUUHX6hEbHjaQ21WtURrmnfFINJSxh4WKcZlqhjFnzxMxLra2kS6SRDGDHFXxlg57EUNT/NFj1NcRUkMmEWFWpPGI7mNxrx0M8SmeQzGLEMcxUXYNUYjSnNFke3kxXBOgsYOLR3GjEpaRjhnG0b3dS3GM6KExPd1VkasHJ5FJsK0xR4WysUbnoLFCD0MxmZm7MVhwxdFiPSDxMqhJcW9wYdF6gTUxH9qaMWbxP5FXUt4RZOpMsYYlVXGP8YixtCzmUP9ZRZGMJkexfRsPsb6XEXGqRMyxoY4sMWEnivGKcsmxkYlJUVp3jHDnxopxpvmLMaJ0jbF2T2PRTY8sUXF/jJE847txbQ3zsXr4pjFLEOAxhBpjMYCKwfDxktJRjhnUkY/NSpG5j8MRcE5L8VseOJFyjIJRhx8UcXVeKvFmneExG1WucUukB7GbqPpxeqVO8YlBirGawl5QWKhvsSX/8bF2IEExjojDsZ/2eXFYTJQxmIQB8bhCx5G1XiERsQgKUbnjJBEVMF8xRPyQcVCPjjFWKjHxXBfvcUofoRES8gbReTy58QwKhTGEvJ0xrlrMMbn+x/GZMz9xUfh0sSZKnzFY+7eRcDbiUYOLUbFV1s8xi9MBsTSAADGeHpqxtCzGMbysNbFRwPARa3Ya0WC4ljGw2R6xRIUE0UhH4LFL0wCRWfVh0QBvAHFMzNzxBKDMMXl0EJEBaNyxE+vRsYIm7TGeraixtiBAcb+1NhD7zj1RdSa6kWqYBjFbOczxpvmmsYExVnGwvWYxAdfREXZPStGWfWPRWiRj8aiRZDGduAMxbTIlsSnVxPGNjwXxvW5MsWCczZExCCMxYvbV8YHzjvGBFbmRBov1UUcWtzEukkqxnbg/sW30ehEpgqIxQaBBsa7lghGrrbIRag1UcYLJA/Gz2YlRHVxn8W9wSfFxEIVRlOWj0VfB+ZEqYJ7Ru+nB0bJ5TDGQs9XxutRvMX7y+pFbHjYRQDe7sW/DsjFibBRReSDFkW94wTGl/++xQbwVkZPHlVGoIkAxeaubcWiI7lCC5N5xNhfTsU2qwpFY+74RZkqEEUSFLfE0t5gxGB2zUVbIGxGyHYyRVpkd0UExaNGtaYRRqrxikVoAHFGrdgcRhsNQkataXlG+DF6RR3JWcV24ETFXikbRSegsUSmeXPFfT+LRTojiEWRfsfFiUEAxdtogMKcovXF9gbHxeJY78TJ5b1F7zhzRq8lBUZLyBNF6NnCRSEf4kWmmwZGlGWwRYmwoUWt2CJGO07HRScxLEXNO0ZFawkJRX2ulkWQDylGE/I9Rvgx5sKL27bFfGF+Rb99tUVoIhxFryWaRZMYHEY9CilGo5LiRZyiTUbgnG9G2qwSRSoYZUUubplGzhlcRsNkAsXaG5xDuI2uRFInBMUwu6dE2IGjxRSu+cXaGzzDs+qTQ3L550VFWItGHUmTRg3gkEacor9FN4nzxQrXCEbsr8hGJlMQRtv5KsW5axlGTKaBRpOpyEUukJBEAU02Rr6fLEbe4EtDliH2ROyePMQ6kovFodacRc6ZgEa3UYlGOUVzxaROHMabxIVG/sOFRnDOisUxCEzEAG8lRjeJLkbb+R1Gpgq4RYqOvEQCmipGmN1CRq3Yh8Qr9htFXW2zRZrmUcVX7I/FyxDxxRUdu8VpbwzFgy/Ixd/gt0XWxZhG07yNRkCkT0axULNEKhi1Qy9MIEbLEDNFRPrLxehI5kXoSKRGzaq9RWQ7CcYfY8rFlPa8xQ4tNkWq8R1G7C/jRCbCRkUbntpF3+CLxem3f8aeXgjGBvAKRTMz28UKaA/Gm+arxU5AkcY3CarGXI8lxuyeTMVwPZzFS8guxslUIsZO0RjGCmgVxrx0jcUOLRJGj8IARx/0B0foaqVGrra0RsZckUZp3rFD4C2axS2yXUMpXM/FhxYixr4w60XuyUZG8/00RSoY40XZzvlFMJmoxdJeq8aJsP3Gq62VxrmNCEagCZxGJsIjRtAi80T/kIZEtmK/xbo4vsYTITbHqdNWx9PrOcdrCTnH308kx6s+x8YsQ8TGuziXxl3cEkYzIrVG9Sh1RtMraEblP3RGnDNixGezesYzM3bGryUExqutckZsZ+pGcawQRm/w38WF663GMoRqxxOyscd7w8PHgQSmx9XnP8e4r77GMubuxScPoUY+VwBHh5aFRn4dhkUyVU9GUhYlR8RAgkc2vJhHFjm3RzkUrEeXjoZHgGaiR0KvxkexcM1HyNjiR3FK9UcRNvtHMPv8R+y/Akgq+gdIWkT/R+cb+UeyjgNI13L6R2cT7Ef82OVH3BfSR3ft0Ud88OxHrLsBSIkgDUjUuRxI+W8gSPO+GUjn2xlIy5AQSCbx+0dZVe9HsFLmR1Tj8UfloA1IEJkZSAjcGkgj+w5IE0EMSFTjG0iaFxdI2qsSSDIVIkgDhytIk9gwSJKrKkhZ1xxI8x8aSLGPFkgTYBFI8KUPSC7gBkjc9/VH+WDrR/ii0Ud/Sq1HsAGjR7/dg0cULjlHO7A9R8u/FkfTq8BGBnDSRta0k0YepzxGPQqjRkYlvUYULqpG69GeRjPEE0bwFqbFUI0Kxvp+IsZLyFnG0t4Jxh04f0W+n61GQGQKR2CUCEfKoShHnAKJRwrmwEen6AJIU3QdSDozFEi3IQVIdNUDSFj5EUikDzBIqgAySEblG0jmDgJICHujR1lGPEcExSJHZDsOR+5rHEcNj0pHZMx7RybTfEfhuipH1ImoRhzryEWRfoHFyVRVxvpcncYV+xTGO3C4RT2bv0Uubg9GHie8Rm9woUYdOIFFOUXTRftLrkZ6FP5Gb/DMRnVxcEahZ2pGlPYCRkwV5MSkcIfFmneixUT6dcXmrk1FlPZERo51j0VH4XrFXik3RsrDjEbWNO9FBvBSxXJoYMalvdnFY+7GRX2u/kWIY3NGV0rZRoA3AEe/jq5GrdhjRQHekEVg5a5GiRICR7Gu5Ubl0GhGn6tWRiSX20YFEupG6hWgRr/sIkY0ESJFSuqIxdLeEcYIrL5F9FuDRmTMHkaCUapGorSdRkp7C8V0tU1F1rSARvYGV0bwhQZG6Nk+Rjy9hkaitAtFAU38xaYKHEY6ktBG4xS/RuHphka7uJdG/xDLRj0K5EalPddG0ER3RlkXr0VZ9QlGb4EARrq4RUUeBaJGTDceR+Ct30bBOVlG3EYNRq8lXMUN4NHF76fWRRiVg0ZwX4JGvHQ+RktZvEWzezBGidKZRnxhmsSQDzrGETYkRu5agEXNzB7G000/RoLR40Z4erVGK4clRlD8uENseBpFdy2BRajGB8VfduFFrfqdRq62pEX99olFT57hRiGfjUaTqYJCPZtJRk+vLkZ4eiXFveM0RX6Mu0VeKZvFP8YYxgbwzsQxCEhGkymJRhSug0XLf1RFxCByRpRlOEUwKsnFY+5GRvaXikZHA7hF/7ICRmsrSkbeApVFGlGgxQ3gm8VqvIzEyHYGxvp+NsaJsCHEDAJrwyxD8MWSOtHFqYKhxDC74cWiNJrGfGE2xY7kakbz/aRF3LWsRSXkc8R78rLF3SRpRlz+jUWL21DGVn2+xIjS9kVJrqRGljKMRr1SwsXe4HfF0EQmRhlRckYi/VRGYn/LRXzQqUWKH5tFETaERautjEW9UirFzapLxfwYK0U2PHFFih+vRfpcXUSAJhbFi/0lxAG8X8Z+jGLGtabBRSDSjUVMpqLE/KlxRMt/KsYQWDrGtMi4RUCCN0bHulxFmnfMRH6MfUVvX1fFxY+ZxetRgkXPZrVDD3r0xcBbmsVyipbFVOPjxTMzo0XWxW9GhJ7HRYenD0XHKWJFA+eMQKZ5P0UTYZdFkxjwxc3MtMayjKrGp1eBxj5oncbuWg3GUUmTxagksMaBBFTG4lhZRkLPdUb8h2xFtFmdRdk9tUUQ6TnGojSBxmsJn8V/2S3Gh4Wixt8+ksYv3SfGyJjbxR04cMbYX3jG/Bg9xmNdm8Yy5pDGoiPvxVFJHcSX//BEW0IYxocFocY0gFXGWDkwxvgxgcaOdWjGwMorxhX7e8WrPolF0QAyRcX+M8ZxLNXGmLvQxo8xfMbdk8PFDi20RWZmDkYHzo1FWyCZRG6jz8Xfvn3GjRfAxtqbqcapEyDE7J7gRZOpAsXP1Y7EyJiTxDOiwsX1uc7Fdk/sxSoYZcScEXVEfa4Pxu/JG8VVwQZGO9+pRRIUD8T9ZQ7G5j8XxlUwgkRVMJZFwFtcxeF60sXzH5pFhxbjRSBBIcRXytrFMLuHxu18Usb4MZbFkjoRxIvbSkYnDyJGLv/nRarPZUaMStrEGJVgxRc3hUYl5GhG3gIMRkW2KUYV+w5G1sUuRtQJ6EWU9o7F8BZsxf+Q2kU8vYhFn6smxt5xUMYQWM1FfNCxRiCwUkbSb4FF4enxRdobPMN8YSPGejahxX9qfMV3LanFgLcURRIU30NVn+PFQxzTxSV1NsYldYbGklymxKRfnkZAJINGZYiZRVZ9rkFAgjPGlrIQxkwVpEXBqDxFS8g7RX/ZRkZK6jpGmZlZxCZTFMbsnlTFA3irQ3STeMVlGVrFRPqtRFFJjcT7y7DFb/CBRWJ/qUVGlCpFZmZ1Rglo8EVCPubFgZX5xTeJMcbk8tfEke0TRm6jGEZHcrFEwFuKxsVtTcbJ5SpGa4mVRln17UXgC2/FcD1eRfwYFEaTGCNGZ7MrRpaQr0UdOCdGItthxa9DB8eI47jGi/1BxZF+TcZHYZnGGsDLxVRSoUVSJ4RF/yGPxd++McZAgtzFjZc2xXEbq8VkqjDEO3AvRueMiEaFWgFGp1dKxIvbzkVApNdF4zY3xtzXqcYjSsHFowHaRTy98sTqBPLFm8TQxWx4K8YAANzFj8IRRnvyS0aEDZnFSS4sxr1StsMtstdFo4GNRlFJpEbjNopFN/glxoanRcZ3LYPFz9XGRFwgAUS4Hg1GhVqBRnL570OFWgTGP8YcxFpkE8ZtxZTFMLsiRjhnmsWnV7rFIv3yRa+UoUWV1ONFyHb+Q1kXM8a1pv3FGsD7xeXQR8bx0tvFne+nwkT6gsbaCtTGLNToxSEfdMJ2vu9EVZ8YRmezekUv3ezEvHSRxbIMlUVc/iFGe/IbxiL9AsYjuZJFqvGSxWBUHsVOYiRFLm4vxSnL0EQnD6FFvAXixNobpkXf4CNFiGP9QwWjAsRQa5ZFyAd1RaRwMMbS3rDGm9WdxvyHM8Z24JDFG3xdRb99IUZAEwlGn6stRMeYd8VCz8bEYqG+xSxD2sXtfOlFuydERuviZkWTGLbF/KkMxs4ZzcXPZvfFDpxTxWua7UVlGQRGE2GTxKJFMMavJR/G/fbFxQ6+eMXmrnlF4AtjRBDpjcVa08xEio6kQ3h6ncSNKIFFvHRTw4tsrcV/2c1EjnU5RWNd3sVVMO7FmLvWxZvmG8a5/GvFRiVFxOpzHUV6pS9GI9sbRq622EX67dNFguKRRXVxr0WDnnVFPE4Rxj0Kdsb4wgjFzO6dRfW5qEUy5gJFXrpAxgaBCcVApA5G5INaxRrAy0TRIrvFjMrDxtMrMsaq8eDF6gTyxWiRMUaUhx5GJ6BBxbwFE8bJVIXGzogGxVi5kkautipFm8QHxs2qNUaotYRGJw8bRP7U/MUvTB7Fsb9MRMbcq8Xr4oTFyAf9Q8uhBUSO5HZFRpRWxDxOMcbBOWPFx7r6RUdyeUKASAzGsp0FxibCYsWTh/FFE9CORQRW+sXeAhbG+MI+xn2uAcYBTSTFmgjDxXZPjsQzxCFFbHjixERpL8VNhB3FkX67xF1txcHY8BRFnxovxKAah8UkBm1FE/IhxAHNnMa5DYXGQWD1RHqlBEZwPUtGRhSGRpp3wkXG3DXDmbuIRag1bURhMjXFGVF6xC2y1cXTTWjGn6uxxSJsTEXqc4PFzO7zxQ1PJcYl5FbG6EgExk7R38XWNMHFWfXxxfdTQMaEDVvFQfEMRqW9aEaWIStG9gaXxPIfcsUBvFlFXrodRY5118VLWZ7FBvAeRWWIg0P4wubFCQqAxqvPgMZ9P2nGOiOWxgrXIMaiI53FbVaVxaD4Z0bqBHxG1xKmxQUSlMS30YpFgQQgxgIrYcY3+F/GVn3MxdQrCUZiEN7Fvh+Fxq3Y50QBTZREfoy3xVTBYMXc1wXFaW8cRYJRScMjSpPEI9uHRVn1ecNeuiTGyHZ/xjQRgcZFR1vGfR24QrRZiUbLf0pGDJOJQ5F+EMZ78lbGMXdVxWiRUUUtkO5Fv32BRnsUskXjNgvGqYKhxEVHuEVioZ5E3SQexdGRisX1KKDFB849xag1t8WhZ0XGbhLrxRovmUW9UrJF846XxautKMbEsSpFaQA1RqYK8MXixzTGSL+9RcGoQMWTqZfGhA0nxjqSY8XYXwnGVn0SxTOivkUV+z9FBRJARrivjkaUZVhEFR0dxj2bPcZjXRbGDeAVRYj040Xe4NtFjEriRd++kEV78sjEs+oKxjlFJ8RxGyRGAwmoRVCN10Rg5YBF/7KVRYC3skUi/S1GtgSBRsbc3UXDZPLEq62wxKkTjMUofoBFYFQGRmsJ2cPdJGxG1xK4RpI67UUeFhhG/kMrRpaQyUWrrWRGWfU8Ri7/RUVwzkRFgQStRR6nNEX021PFBMWXRdiBLEYFEuDFY+5AxvdTX0V9PwFFgLcJxkvIFsZs55PFhJ4MRlHaX0Z3LTlFKA+LRE8eGUaF63RGWfUdRrEuTsQRpS1Fw2TkRXA9ckW8dINFIv0yRTvfx8QIrNTEHHzLRX77BkY9ChdDZaocRaFF7EWMSoxFmEx5RcRCDEboyIFGS8hURm3FzEVKeyZGokUCRmsJKUTNqhdGSup+Ru7JQ8PMXSnGmSryxcE5BsYV+5PEgy8ARWWIt8VnRH1FbOdjRuzAHkZXyg1GOpITRtcSZEZeOq5Gz9UtRn9qhMR9rhVGRdiBRgpoF0ZtVvdFveMMRhWM5kXRAEJF0ZGaRe18NEZd3LxFt9GORfRs/kXl0KpEbqOZRB3J/0XP1YdGGARrRl4p68XjFKPFRbZlRl665UXqBDTDPlctRhx8S0bqlV5Fb/AFw0Hxe8Uo7R3EdJN8Rkp7RkZ/2d3DfozBRBcmM8SPwv3EGXOTxYj0K8Zy+afE22hsRQN4qUUDZ4dGXH6cRp7NmUa8dGBGVOMFxOyebMQ5RdtFFyZHRQyTmcT8hxVGkss2RqFF6MWn6GLGufwPxvaXpcSAt85FFR2PxeauKcaHhepEMsRRRQgbHcbI9obGHqe6xZFcfkMTYVPFlpCjRffkgURWfYvG61GMxhzr8sVJnfLFuydVxiegF8bAyoHFUidcxURpd0V7FFdGZLvfRuoECEdjXWhGYqEmRdobvEUdyZ3EJJcaxnA9qkNioSJGf9lVxf7UF8a7J7fE2PA9xnlpnMZQaxLGyHakxRovLcYhjpPGxX6YxriN6MWt2AJGqDVORkW2E0QLJH3GOhLOxs07/MZH8iHHz6ZHx0s3Kcf99vzGporoxmkANsZ78tBEjEpexSGOCEZdbcdGiNJ7RrraekRvgYxEDwt1RXgLCEXtfJ9FN/iCRG4SA8RRSYFGGJWcRTKmCsfMbk7HUOt5xxBpocc3eKDHZVlsx63p3MbwFtjE/BgARmczlkZHIQFHKVzrRr9sqkaxP89GUzRBR/wHoEcD57JHXQ2uR5xiskcK6IZHkOBSR+f7m0cNgMxHDMLlRwPXAEihRghIaT8ESDx990f1ivpHgvH7RziW8kcUzgFIPOwESCL77UczAtpHjtXMR5ENy0fJ1OhHqcIKSNHSI0iSqjlICbo4SCZyIEh5OQ5I19IGSFrk90fdE/9Hd90NSGe0EUi/zhZIslwfSBbJKUhriydIZ0MSSHdtF0hk+ipIwsYqSF8YMkiNmD5I96VCSEM8QUjEkDpIz3Y8SJSlPEj3RS9IKwYkSJ9sGkj/IQhIXD7uR4wZ2UdBEbVHAymXR3gah0dFB1JH73hGR5gMPUdy+ctGvcFvRtxGbEYgsD1GWzGRRiM5w0Zc/rBGLOWERsX+OkWnV23GdCR/xpduwsVUUpXF0t4YxaYK4kVqPJpG54wMR20WJEd3fiJHxhx7R6YqvkfLEOxHrbkNSEUWFUg5JQxI2uoKSNTaEEgc6ypIGi86SCdhHEiM2fdHtfWqR21WKEdwXyFHtcRiR75weUdwznVHEEddR00zREdAQglHwRceRtJvFcZgVBfGi/1FRawczEVhMv1FvjCSRh/joUbS3mZGVOO7Rot9BEf/IZxG78kERv1liUagOAJHO98KR9BEhUZQ/PZFvOPiRUXYmMXdJMrFppuERdzXy0U6kkdFTfPqRYEEdUVRyYnGSupyxilcW0VWDjlFbhKrROOlm8L99jVDQfFcRv7DiUaRfktGZuaHRlRBukbiR9lGW7GjRjy9G0YwmXJGPKz7RkTpFUe24qdGtoTIRZm7n0ZJ7gJHdYLORrHQg0YtIUZGw0JbRjwshEXRIlfFkX4JRgdf8EWmmytGL0zXRlWfZEb2l/VEMQgYRuMUKEYBTZJFtRUDRWb3e0ZSJ6dGKcu4xELPFsa947xFktyRRlN0vUag+MdG47avRhDpmUaaCLFGo5KgRt21GEZVwShG3+CURtbFDEYeFuJEUcmhRu5r0EbxY0lGfR1ARphMDEb/kH7F0QCgxZMYDEWiRRlGJfWBRoJzMUYgQQHE1lYNRnEbUEat2AbGkVzGxK8lbkZDi9zEoda0QnJorkarrZdGLm6pRb3BF8RTBcNEaADbRcnlf0UUrjtFuyd9RiNKT0anVzLFTWJfRtLv50ZkzB9GA+e8RaYKXEa62gpDNjwAxj7ogUWdgBhGMzOjRLWms8VK6ozEkDGBRptEskad7wtGfT8BRs07H0ZeKc3FOGekxbG/VEapgk9GVg4BRi5uVUY3iShGDi0CxCxlNcXl0IBFgy9ARXA9wMW843zFAbzlRJmZYcWlvWbGUI2Axk3zHsQCK7dFmN2FRf32WEYAABJGRdgFRlYOUEaRfsPFGw2QxKjGTUYgQe3FhsmHxngLgMZQaxTGXkswRjCZzEW6uL/FAivHRD81Dkb5DxxGkKD2RZT2CkbUKxJGK2XzRQ8LQEYXSKJFio4cxgKaNcbqlRfGRiWFxYqOtETmruXEVcGKRRdIuEUIrPDF9GyOxTLEucQRNuzF46V/RQxxBkYtIW/FtaaBxWlvuEQubqvEAppIxLIuAUYSg2RFNxoNxtzXwcOI9BJGZ7MKRJAPWsXgnFFE+aDvxHvyIESoNV5G+Q92RiCwP0ZTBWBGcmirRW1WTcRSJ7xF0m9fRQFNZ8aDQLfGIttAxuLHYMbzjo/GINLvwmEytcRKe37GM6K0xSQo3kU8LIBFBMU3RZp3OUbpt6dFJChlxo2XI8ZrCaHEMzM3xn6Ml8bC9XzGke0bxhSuIsaTqVnGPzUkxjAqQcbEoJDGrByIxuauPcbTK2XEzF1TRVkXGcYldWvGEMczxlD8jsZikJvGecc2xvW5CsZiEL7F4QuLRNGRDET8GDTGvcGCxu0NKsYpywjGVZ8vxW00vkVyaKFFRiUJRVHaW8Wt+gjG1AnYxf32CMagiWjFDwvjRWgi7ERYqHVD2hsLRjQRikUnMajEnxqvwmTMt0WjcGtGY+7aRTEIOMXx0qNFarweRnnH7UXaG/TEO055xvTbX8Z/2fXE+u3TRD81HsVqTUNFpnkyRkp73UUepwBFRpT8xX77UcZ8YVbFSQwqxc6I+kSvlLVFY+7AxYFz5sNSJ3BEYn8lxkKt0UVCvrlGtmJuRmKhtEWt+sRE9SggRb1S1kU8TjFE1xJZxlHaT8aV1ElFHOv0RUCCPsUKRoPF/kNMRn6MsUbwhUZGCBvyRYAmnkVlGSLGBTQzxmNdTEVR2pVFveMsRXKKDkG+MDvG76cExm+B5EXIdq5EOUVjxsh2zMUgQTlGRPp2RsDKWUYIrPRER+ExxkymSkRQazpGPzXERag13UUIG0BGzcwZRqZ5p0RnsyrEbqNhRaIjMUXIB/3E/WVDxW00qMQXSAXGt9GCxX9qJka5jYZEF7dRvnQkAEYubg/FImyIxBQ/GsXQRCrGsgzZxDf46kUtITJGlpDXRMBbgsbfPpjGxynoxRdIDEY0gC1GLGWPRdzXi8V/amTGiv1dxbn8i0WRfiNFdLXbRadXJ8bvp9jGk4dwxnPXBcaCUTrGd76jxc2qE0Xvp0pFKO3PRTXN0UUN4NVEXdxaRS2QfEWjkibF6NmsxS5uv0Us1IxGQq3pRSzUpMVNhA3DCtdfRdbFFMbYX5LGQIIexR04QkZp3gJGhskYRa36rsUExVvGuWupxYeFOUaeXuVFDi3Uxa1pRsWadyxElpBjRe7rYkY41mZGgLfgRC9MfMaOZLTGVFISxkkMMsS62mrFFtmGRRrAHEZUUgNF+aCVRdbFhcSpgmTGtvNpRf7ULkaSOp3FpnmrxaMBdMVns+hFm8SQRr3BO0UnMYzF7MCpRK3YV8VliCrGVOOPxXnpHsUQWJTG1rSDxvaXk8VGlLLFlIefRSL9f0ad72RGdk+uRK62IsbTTSJF5PJ/RVux38VMFfREsOHxROdqb8VzRpTDGlGuxef7ycXY8FTE/yGVxPp+RsUkl4NFBMUfRfIf8kMVjErDm8R4RW3F3sSBlRTGG54Ixkp79cWXbjLGkssbxmNd/MM+eZRFNIAvRX776sRQ/EzFWmRzxd2TpcVTdGBF1xL+RUkun8M0ET7Ff9m9Qmx4FkUkBmHFsb89xhPyPcUVjCBGQs/ERa62vMXAyrnFHhbqQ/aXWcXqBOzEvp8eRe+nJsR4erlFi2zTReAtWMXY8AhF3NfNRVpk+8W6uFPGBoHNxHctsUT8qcnEcD0axdXnNcaGODLGklyuxNBE2EGxUK1F/tQ8Rq36PUZvgTdGCySQRW40DMXuyVtFI9uJRc/VH8bGSxfGVn2GRfH0ykXkFABGA+cExUmdH8ZQja9Fio7kwmua8cVBgoJEuWszxhQ/KsajcP3DtMjuxdcS0kX8KZFGmneERL3jssUGEgfGSntXxne+p0UnD0RG93UIxkKttcXGS2pGQfF7Rvd1ukU+6BnDvp96RG9f50QvTK5EwFtIRU5AB0XOiFJFImyARfFjlMVCrf/Fih8PRXh6iUUK14/FAwmKxfyHZEQ9m+NF6gTSRdNNusXvp5zFp+hIxHh6x8W2Yi/F2T0FRWJ/00WitO1FMCopxScxeMWBBC1Fqz5LRc/VYsVrCQvGkX7/xbsnMsaSy3PFidIuRp+rBcXWRaDGaysCxszMcEVNhNVEXroARvwYJ0Z6FO5EuB4FQizUTsWdgAHG4QvTw+f7xUWMSobFQ4stxhKDIEQdOJ1F4lgHROpzVcUubkjGxm0txuOlN8XZziPFFtluxbwF+MXPZu/FejZzxSZThUJkzAFG0ZF0RX6M+8UV+4PEK2VQRpOp1EWjAbDFMJmqwrlru0WezZpEZRkRxhiVXcYHzgLGmghWxpwRd8ZU4znFBFayxfVKScVbsVFGF7eBRYMvlsVZhg5G2T2ZRUHx08XtDdrFBoE0xqabnMSIY9VEePqxxtlOmcYJin/EnYDGxDF3ccVK6qrF/BiTQ3zQk0Vy+S/FsVDDxIR8BEWitIvF/IclxpayI8ZfB0XG2c45xrRZt0UqGGhG0m+3RQU02UTmP4LFDJOlxYXrFUX5D6FEWYaGRUOLBUZwzojCvAXSQ6Wb+EUsZZFFukmGRT/G8kWQD5pDF7flxTkjasX4wtzELNTIxWnew8WYu87EjzGnxHsUF8YeFivGQWAQRiDSRkYExRXGQj7cxQG8x0Uy5qbF4elYxjAqncUPCxnFHoVvxW1WBUUbfGFEJzF4RPH0JUbjNmpFvVKgxWgilMR/SMvF1jQ/xkwVvsU41u1FO1+TRsEXc0YnoN1F7sljxLZib8XBqOREFK7/RIGVQ0UubghGKVzNRfrtT0WHhQhGIv2jRkW2h0a4r0/Fx7ryxcZL4cWeXunFak2ZRaFns0KBBGHFw0JzRuF6b0Z7FABGmggURpvmpUQ0gI1FUicsRhDpB0XTvKNDW0ImRvFjbEYPC5tFm+YxRdLvikYwmThGv+wKxuauVcXzjvtFy38YRHctx8VaZN3FiGNdwyxDWkZBYCdGns1+xcZtNMXr4kZGhqedRgKauEVfmHjF6EguRERp18T0bFbFeqXURIMv5ETHKYbFaCKgxTVeHkV3nG5FBhKMRf5D9EW/fUVFpE5ARLraMkUdOBNGN3iDRrDhIkaLbGtFEFiBRW4Sg79BYAFF7lozRiV1XkXXEjfGns0WxscpBMbe4MPF7lrQRW6jTUWZu5ZEp+iWRn6MykZwX5RGtoQjRh04E0Xl0CNGnxrHRiVkoUZv8MtFIR/0QzhnNEUxCDtGZRkNRmEydcUAb4vFR+GSRBNh40VwzsBFBz1rRIvb5EXk8tVFOGekROF6CEWQDy5F5q5FRvyHIUa288XFImz4Q83MIEaqYIpFdQITRutRjkY9mwJGDU8PxF8HjkOK/dfFOUXPxCqpRUZrCZ1FmLu2xEOLLMPRAJ5D4xRlRafomMUbDZbFNxoNRgfOHEZLWT1G8dJTRum3H0aitHRG/KlaRkCkR0Ui/Z5Egy8CRo9TDUY0gMFFSntFRvP9+kXBOd/FPCxJxvYGGMZJDKxF7lrWRYY4LMZ9P0HG0t4ExmNdScbaimzGnKIKxqdXKkR9P23FjzEnxK1pVUa1FYNEYOWVxvW5TsZkqjDFFtkqxm/wSMb35FVFTkAaRno2GUaEDWxG3gK0RpFt8UbMbo1GY11Qxfypu8XZzgfFxyl6xdEAtsRZF1tGIY5cRuMUEMYi/XnGT6+Cxv+h4MY5xcfG2T0yxgfOgcVCz57EhetRRO0NGsXV5z7GbHh0xv7Uc8ZbQrLGDq3zxgRWBMcDOADH2X0Px5sVAMccWlzGjLkWxiv2ycU9m0BGMsRtRvypUEaxP7RGUOuDRhIUD8WgiQrG3bUkxP8hF0Z7g65G7mvRRvyHJEUYlXLGYTKQxp3vQ8ezypvHMAqOxwXSe8f212bHoIkOx2HDFsaLbJFF003iRf7UFEYYJpFGSnvFRsc6/UbDU0FHvLSARy7fqEf/4cFHBw6ZR7yFd0ciXYBHKyVhRyHOjEc/ldVHTfP3Rz7o/0dTFgZItHcISMtf/UdXCudHS/njR8hY4EcdGO5HujoGSHR0Akiq4OlHzpfiRxD47Uf9FwZImTkUSDdZIkj9pTtIT59JSHBPNkierhpIRQcRSFOUCkhFiAdIe6MZSA4cLUhBgDFI6nUoSM3bIUhpby9IrUkwSNKOJkj9FTVIIAA/SGRLQEg6cU5ImqhaSMsPW0iD71FIBbJSSO7qXUiN2FVINgw/SCopLUgshBtIbBgDSNey3UfuycFHY+6hR6ROiUcnj15HqGQ/R6iGSUchThtHZKq1Rrs4hkZnRCdGQ4tTRjY8pkZrmoZGwMofRqyLu0TnDIjGqEbGxvyp1cWynQVGH/QLRo8xPkaux41GoHj/RmjRWEdW/XNHKE+GR1MUvUdAROhHOUP9R72xB0gMwwlIPD0TSCJsGUjYMBxImpgnSA5OEEi/7NVHIj2+RwxzlkcpvIJHjVeiRwpGrUcVW5tHFllrR4kBBkc8LEJGN/gCxSNKWca+sI3GtvN9QqaKrUZI0N1G1efvRhxr+0Z6pdFGo5LIRmLQCkcCqwxHYpDSRjMix0aVw9hGiTDsRgZwlEaZu5RFecdLRvRsW0aBlWtFA3gqRgffn0aCUWlGpE78RZwzsEVdS2zGGx71xriNLsaQoOhEEFgZRLx0DkZa00RGVo6lRi/MAUfBOetGv46/RnolkEYkKHFGykOxRrN7uEZyioBG/kOLRlUf6kbvOOdG0QANRqJFEEY2GvlGu3gGR42GlkbChqFFCfkCRvP9mEa8dCdGj8LVRepz40UVHalEoHicRlyP3kYGgTRGaW/8RQMJ1kVfBxJFdLXtxItsh0SnaJhGJw+SRiEfLEXSb3tFokUXRh3JRkZqvJlGZmawRp1vg0aNKGdGyeWaRmPucUYy5vxFZ1WHRijtrUbvp5RFguJHw9CzGkavJUxFKcsERRZqXUbjNlRGJQYIRomwiUXarBLFuI1KRWJ/ZEaLbFdFxm0Yxohjg0XqlYJFYOWoxQ1PPkYxdy1GpSylxYmwBEazaotGuI1SRRDp48VR2qXF5dB+RUw3HkbZzg1GM0SBRpXUtUYDCZhFBRI4xSjtlEa4r6RGMzPNRbByDUYBTe5FzF2xxWsrnsW/fQFGtDdURriNH0alvRlFi9soQyk6ZUYVDJ1Gz9UYRhIUEEZ80G9FL90bxhzrtMWze1JFVOMxRTVe3kXpJiVGIv3OREfhhsXaikVFUGsDRsNkykTmP5zEjEp2RXBfmUW4rw/F5HKYxn0ursb/kP5CWmRuRrFQpEYgsD9GxktfxU8e9EXz/aZFzO4dxpaylkVJnWRF/Bg9xsWPYMaAyKjGEaVAxs9mfUXFj7FCJsIOxdjwnETqBExFfoyBRSO5zEVa0w9GzcyQRf7UAkZfdmpGsb8wRcZtDsZ46XHGYiGWxo0G4sVqvMRE30+XRQKacUaTqUVGglG/RUrqqkURNuTF91PZxeSDLkbtfE5GHqeyRXS1pURm98jFVZ8exrQ3aEXIB1lGfa46xX9qL8ZOQKNFHqcYRhDpE0X3dURFDU8nRSqpI8SpE7hFj8L/Rd4CfUU5I3dGoVamRo7krEV0k9jEnYAmRTtwCsWd73XGbjQYxpAPhEWZmc3F+8sQxp+rnUS4HrHF2T3/xTar7sSJQbrFEMdNxvjCxMUEVhZGwvVcRb3BFcYqGBHFxtwVxGHDB8b3U9fFqDWVxNMrrcS1FZ3Fe4ORxU+vssUN4EjG4el2xqmCcsZLWUXGL91MxS5uA8XVeNXFQIJixSxlHsbIGL/G85+ixnKKN8avJUHGR3IMxuqVssOLbHfE1ed2xRueCkVaZJtDFYzMxQisvEPqc4lFrkdRRHh6LcUMcRHGnzyIxT81rEV78rRFnl4HRhlza0VseNLFPCwoRX4dDUYmU/XE6SbRxXh6BcUFoydGSD+SRojS+kXF/jLC4zbaw7Zi/0Tr4vRFW0IORccp3MV2vsnFVZ+VxQpG6cXY8IzF46XdRVMFNEZvX0VGKqkCRjLE9cWtadjF6EiOQwaBRcRrCZ1FTfNexSQoH8bqBETEcM49xmiiisYZc5dF1WeIRkaUQkaBla9FZMwdw+auvcT3daRFeAtgRY/CQsa6SVnGn6v9RIR8IEZokbdF8rCYRN++xkVm9y1G1AkuRojSYkYpy4ZFV8pkxpp3AMbr4uxFkssdRgskA0ZnRMnFcgqsxrDhp8WpE5lGy39MRk8e4sUOLQzGzcwMxPOO/UVv8D9GiPQLxMZLv8WvA7dFMuYFRi0hv0WGyeRFhxa7RSSXW0VjXZZF6+IGRnqlEEbBOd1FJw87RUXYoEWXkAdF0QAkxuU/xETiWBpGLbL1xL8OYEXG3AXEoPjdxRX7P0UBvGHFe/LexaK0/0RU48tFuWszRoVaNUbKwzJE/6GaxkmuscYUP/bEV1tXRjEIYUa9wQDGiTCyxolBL8aQoBfG2F+gxWJ/iUWIY5XFnDMNxpMYnsWMStDFiUEARGuaSUbcRv1F8IXJRPW5K0bIdklGtMi6RayLAkZHAy9Gak3zRPVKx8WlvW1FduAgRnEbh8WIY27G52rnxQ4tBkWUZcrFEFhLxmB2p0TZzkBGfa5HRotsHEYv3VTEXI8IxjGZisO7lpJF2/msxYEEbcX0bIBFMuZOxH0duEOQoNpFLpABRlioNUNWjqPGl+7ZxhiVPMYeFobFx5h7xT7oj0XLELNFufy/RaikSEYDeJvEL0zexYLiC0buyetFYqFmRHh678WAJifGf9k8RpkqfUYT8oHDBz3TRDVeMkaDwChGjZeCRcDKTUWze2LFhskXxilcD8Rd3ArFvjCVxeeMrEWsi3dGENiuRoXr00WMSvzFaJFBxcbcx8VK6r7FS1n2xKFng8WitA9Fio7EQ4QNBsZ3nLzFcvmLxXh6ScWyDDHFFB15RC6QAEUOviTFUicsxTlFP8WrPhPGxtzFxRSuP0Wt+kBFgnOKxeSDjsUA3vrEjuSKxX9qjsXZzvfEi2z3xD81vsW5a3nEOgEaRum3C0VpACHGS1nwxZT2qEWUh1tGD3pWRIC3XcY177zF6GqpRWb35MPrUczFeAs0RXuDqUWTGHREHTixRSzUWkXfvoJFz2YhRnzQO8XxYxbGeAu2Rct/xkX8hyvG+lxJxmlvEMRCz7JF16PyRZ2AhsO+nyPGVcEgxQYSikWOdZVFRdgPRuOlMEb9ZXhG5INsRvW5hsWgiYPGdr5XxT2bTUWezZzFwajkw9Cz4URseGpE9GxuRVIn6sWI0mrFvVJmRYeFFcZTBZXFmubdxLFQs8WNl/pFZ7MeRRX7e8RRyZNGp+glRuHp8cWrPpvFnKI5xjhnV8YT8pNF8dJBRdcSDcZIv0HF1sVdRYQNC0aCUWBGmEwORmbV58I3iYHEJCjeRTXvIEZO0aVFp+gMRS9MJsOCUTnFwTnjREHx+0VE+i1Em1XRxS2yxcT4MepFr5RERjAqiUP1SgLGQWBNRc/VYkVhMnnFWtOGxcEXEkWGp1NGLv/LRSPbAMYcfAHG+aBDxZJcOsVrKxnG8BZExgTFdMa7OJzGNe8IxQKaJEaTGPTFJeRJxohjh0UKRsdF2hsgRQ1PY0X4U4nFsOGtxSL91kNkqsjFvHQqxrDhSUTKwxBGHqcQRSEf9MIFozpFE2EDRPgxUkUwmcpD/rL9xdtoYMUN4AVF/Bj7RIvbJMUqOpDFrWkKxQ6c+cX99rHFZRmKRWiRccXYgTrGdy2RRYC3hUZQjTtFQxzLxakTYESoxs9FrIuLRRuedsVIv13E/kNORafo4MX4UxPFfa5uRR9j8sWiRa7EfGHCRdob6sXP1TbF000MRktZhkT+QwJF6bfPRLraosVU41FFYOUAxuU/4MYV+5TG7lrMxc2qr8NOQLPDsVA/xdobiEUD54xDm8QXxiuHksX4UyPDjZewxQgbG8ataQPGwRcXxiBBTcXdJPhFHFrkQ64leMXKw6pEt9FExe7JY8Qo7YFFp1fKwcoyNMTgnI3Fke24xQaBk0VrKy5F9ga/xcnlc0VZ9UdGW0LmRNQJ5sX8h7TEnxp/RRWMCsRB8Q3Gm1U0xsnlAsYzM0jG2F8dxiNK+UVWDnFFs3ssxixDnEMVHTZGzaqdRR04V0ShRe5EDU8HRef710V9ruJFzMxMxC6QgESHFknEE9AvxtbF/cTaGwZGD3oGxAn5Pcb35CfGNBGqRU7RZ0bF/iZGFK7FRc07dkXtfJ9Fsp1vw+eM0sX5DzVFsOEeRgrXoUXdk4fCLGWBRbPqSEb99tVEvw5TxoGVY8YcWpbGMLsmxki/AUUgsP7FJsLGxRHHqkVDHOVFB19PRkFgw0V80IfFZ0RxRQloekWnV5jFexSORB90gEbHOoRGfGFqRZhM10WP04dGeVgRRhueOkURxxhGCkYBRicPO0R2vjPF+DGmxWgihkWzaoRG9gYLRgKayMX99oXFUic5RkkMPkafq/XEN/hCxKTfpkSqz9fF7Q3YxcX+YsTwFsjC8dIhxWgiLETmrnlF+lzBRX77QUbdk9VFFR2RxABvoUQNTx9FSS4ERmSqSEbjNspFqYJBRIJRpcXJVOHFj1OKRbuW9EUGgeHFQILgxb99pUUWanlF8WMORktZZUY3+KhFWmQvRtqsxkbZzsBG4fqPRhX77UX7OhTF9UrNRVpTsUYlBqtGEhSHRQUSPca0yArFRbZ9RkaUUkX9ZVfGDwsKxm/w3UQrZclFFfsrxB/0TMRU47FFukn8RDVeKkVLWZ7E0SKFxRovHEYcfAtGwFvgw1In1EVQjQ9GA+fmRY2XgUZ0tWNGiGPFxD/GjESEDZdFpHDHxepz1cMMcahFpE4ExfOOA8WitNfEmN1HRXS1lUWw4WnEn6sVRhE2dEZj7h9GbHgfRhKDiEX7OqhERPoJRupzQEZRSa9FK/bHRHS1EkbIdhlGdCQCRhKDeEa4Hm5GqYLVRQisvsXLf+LF2IGvReF6hESC4p3Fi2y/xehZl8bsQLnGt9FHxnxhLkXswI1FyxABxvmgh8O/fRVGXikxxkR6usZj7gbF2T0XRgFNpsWz6g/FNd6GRpaypkbe4HNGXksvRgwCeEZTlotGejb1RZvEGEUgQfFESS5rRfW5ikX35KFFEccrRomwCcU3eK/GPD2nxisHl8Y1zY/GLpDYxaMBREVSuLRFFK73RV+YCkavJczFqZPrxlNFHsdqPCPHpgoXx9t588ZB4K/GfnujxoanxsZTdCrGbHjoRU3zmkUqGBpGMXeIRl8HTkbzjo1GIZ+VRkkMsEXgLfDE2PA8RWuaJkZIUFxGoWeaRoy58UU0gOvG3PVEx/aXeMeRvrHH4menx95CRsdFdgTHCJvGxoXr38VIv4VEKO2vxTeJq8XEQgtGqROrRrS340ad0UNHDs2LR2sJkUdDy55HzaqQR5m7Jkfx4x5HnzxqR598mkdWbuVH3lIOSGVKB0jecfBH1kXrR0qb8UdkLOxHGqDmR/Vq4kdhw95HGy31R/POBEidDwFI/ZYASBwqC0j7GiFIOjI0SO1tMkhpQDNILANCSGR8P0iA5ylIAc0iSEL+Kki94SpIVv4pSK/lMkh9zj9IxZ5ESFXvMkjCtipIgGc8SA59RUjNGk9IodZaSM9mVEgI21NIKXplSCkreEh24HdITOZqSGgwa0jYr2hI2htRSNEiNUhfGCJIYo8SSE1C/Efkw9hHBTK+R0Ran0cibHVHMiY5R+RDLUdyqBdH/fbtRleKAEew8slGR3JiRoBIj0b8GHlGxf4GRRE2aMVAExzGEhSuxv8hS8ZGlENGLOWfRthwm0becadGg0C3RnlYOUfkEp1HJmKyR1pExkd8MORH4brnR4gj6Uf91u5HXP8GSCbTIEgRxSFIYjAcSB2YDEjaW8VHHViwR/GDz0epotpHBcPtRzIk4UeRDaVHzftaRy2y/EYAb+VFMlXixT2bhcWjkrrEDr58Rb3SqUaO9QNHRCkHR+d770ZUY+BG2LABRwN4HEfesRZHPQrkRgKJ5EYFEutGglHHRtVnlUbgnBVFAU2yRQE85kbswPpGZMzSRpTl2UaRbZxG0m/5RRrA4UWhRfZE+7qYxhxaZcYkBvdFUdr9Ra5HXkbWxcdGgy/CRguk7EZeiwhHuG8JRyXk9UasnIVGJQZaRp0RyEa9QdZGajyCRsh2SkZK+6xGTx6GRiZTjUX9do1GMOoFR0hQ50ZIvyBGi/0MxjqS68P99j1GAwlARpjMg0YNT+9FowEQRsDb0kZXW4dGgCb2RQpG70WEng1EcYr+ROAtjEU6AVpGN5q/Rrzja0a6SSZGD4uDRgUSdEbDQlFGzTtxRoAmY0ZifytGehR9RijtskbHKVdGuI2eRe5aT0a6uDpGXwcSxbKd18ReKQ/Fxkv1xYC3eEUsQ2pGlcOZRuzAuEZCPhVG/7IAxjkjysLqlS5GR3KVxQxxHcZ4erdFIEEBRYqOLEXnalFGNxpgRDcaFMXarCxGmZnnRejZiMW5/OfFIY6NxDJV6kVtxfJFmSocRn0dxkZ0JMlGJzGaRThnaEWTGH9GTWJSRgMJAEalvetF2IGrRG6jNcW7uKNFHOtQRsGobEYnoIVGnYDiRfhTG8USg9pFbcUURv8hNUWWsqZFhJ4dRX/Z08UawCbGwvVNxiGOJsZlGVLEke1sRDarpMXgLbDE+zr0RT15eEX1KMzEJlNdRZCgkkWWsnhFppuEQyDSf8bQs47GCYr/xM07S0a/bI1GTDcBxciYFsYMAldFCyTYxVpkz8WfGq9F3ZNXxetRLMWiI5HEqaQHxrpJ5MSR7aZFGATGRdejgEVif4nE4zaaxNCzBUUqGNdFaCIMRewvqcVLN+lEi9uQRQrXE0Q/xjzE07xYxnQ1k8biWI3F4sd8Rdv5L0aJQXVGUdoyRu5aTUZIv9NFHTiFxcZtoEU5tHNGTYRTRgN4F0YkKOZEZ0QlxmJ/FsaxUARG6gTsRfgxJ8ZxG6nFKqnRRb4wGUXkgw5ErIubRGQ7l8XeAvnEVn2IRYeF3MU5RdvFiv10RgKrlEbrUUBFfNCrxZOHXcWMSqLFMLsGxmpNv0XzH01GqRO4RPmg58MN4LXFpN81xkLPTsUxd63E7Q0pxk5Rqcajkn7GTYQNxJHtFMWWIZDF4lifRC2yecV6NrvFx7qWRaYKHEbP1bhFMlWiRSnLqEXyQXfFV1s/xgg9HcYBTf7FO9/vxW+BuMWKjtjFFYwOxeAtqEQHzkLG8/2lxs/VSsa3QDTGd5xvxrTIAcbaGwjFe/JExUCk2UUXJmZG9NtXw4Se3cVCPphE7XyHRKROgMRX7JvF1ef2xSZTBUSpE4xFMCrRRUMcIkYT0OzEI0rfxc4Zk0WNBnBETx4/xlIngcZ4ekfGM8SRQzLm9EVcIIlFYFQyxV3cIcbZzoPFZMzbRZduFEZ0JCpGQ4vURS/dtsUXt0bGeemYxbbzYUWzexdGv46cRjJVKUZn1Z3FQBMdxf5DOsWOdbFDVg4NRYC39MUeFg5FMZkARm4SPsYvTIfGjSiNxcL1+ERX7LVFNe8iRjSAQ0UYlVjFcRsQRqpgREbDQu3Dne8nxTYadEUOnCVGxEIORgU0ucQA3nbFKTpSQ7999UX+sn9GEMe8RRIU7cXctfTEgQSJRe+n+EU1zQBGZ7MPxqRfmMZkzJ3Dq76XRsbcbEYNT19FLSELxQAAwsUKaJrE46VfRfJBD8Q/xrxDw2QqQpJcDsUofkhFApqARR6nIMXXoxjF+Q+7RfYoEEZqTRFGPL0ARrBy9EWfGnVGPE6vRUMcy8WnV4BFjEqqxPCFEcWXkAFG1jR/xKFno0RU4xFF+aAaxiSXx8RuNABGObSuRS5uFUYsw7tGJWSRRp+rKcY1TZDGOSNqxZAPU0acEX5GrdhPxag1CMYbfP/Fsi6Dxnh68cWlvYdFgZXrRRUdM0aGyZBFJzGIxWlv7EWEnoxGwMqBRURpr8NLWSlG7XzhRTSAt0GKjtZFkxhCRvvLTkUT8kXFmSqIRKFFZsWBBH3GGtGdxhiVFMYAbyFEzF2Nxf1ln8WrPgNFO99HRY8xuUXaG+pFhqdnRBdIEMQD5yxFfR3cxc2qNsYcWmBFFybnRWordkQqqSNEuB7lw3npNkWfPDxEMzNZxooficYzMyDGd5zyxcIXBsSDL+hFxLHGRIjSYkXWxQZGGeKYQ5OpukSBlYVFrfq+RS0h+UULJPzFQWChxdEAa0aO5BNG6nMxxbIunsS9UjpGewOmRmuadEbJ5YNFmgiJxa3YM0WvJQFGkX7rRDSAC0XjNlrEmbuURVANgkZCPp5F1eeixU3zasV1AgbFfR1ExfKwQsYPetLFQxzlRaZ5C0WRfoPF+u2txWPumsWCUQlD6SavxYmwAcUdyYVDI7msxRPyk8VZhtzFFYwnxkOtncUJaG5FG56KRQN4T0X027VFvcEDxZI6RcYYBA/GPlebQw6c80PxY5DFMLu3RP+QwkWcMybF1sUsxnNGEMZXytRFYcN7Rv32rcR4C4TGWfX9xTF3AUXM7kXFDr5ExdEARkUyVZDEBoGtRHST2EVhMqNFcmg4RpI6iUV+nY7Gio5xxvOON0U7cHpFV1uxxepzi8U1XohFi2w0Rpp3O0afq+1EEoPAwjCZvkUB3rxFs3sFRnvyBEadgNxFdmCDRt9PZEbKoUPGcZu7xioYxcUf9FxEidIeRLTIUkWxUJXF16OExTEIjMU0gAXG9pdFRTcauMTLEA7GcawXxU2E08X/kEJFgZVCRoy568I0gA9Gd76BRkMck8Xu6wfGFftjxekmgMZbIHPGX5gkxUCk30M+6HVFZvcExfrtTsah1qTESzduRvAWFUaiRZbFnYAqxaTfJEbr4jdGeOnORKkTdMXsL6PE2qw2RRQ/AUYehf1FwMrpxOYd08Vy+TfFnxrjRTOiH0aJsNHErBxaQyJs/EUVHRFFtRWXxamCGsZrCRHFuK/ZRVBrGsL+Q/bFWRdTxo8xfcZHcmrGmEw+xrq44cVgVF3GXUtzxnS1KUVeSzBFqvEdxhGlHcSQMRdGHHwBRnKKNEYOnNtEliFrxs078MV6No9FVFIXRNCzm8WezarCdLWbRadXkEWPwp1FW7FPxAxx7MQAAN5FAAAwRaOSyMUnD7PFWyCZRFZ9dkVPr5zE5T/ERHNGFEQrhwrGlUODxCh+zkXoSLbFl5AIxiNKAEZQ/BlGjnWvxSbCIMYMArnFImwkRTY8rUXIB1FFNc01RkT6D0aWIe5Eq88JRo51kcRCz1XGBRI0xCNKO8S2hDzGUdovxXvyEEQr9hfEyJgNRrByHEUFNIHEg559Rf7UNMboapzGi9tTxicPs8WBBEVFOUVHxBrAu8Mu/6dFgCa8xUI+Yca62sDFCfnIROELF8Xais/F6SahxehIPsUnD5lFJJffQ/JBX8aaCN3FWmR7Q9Eih8VTBctEsS62RavPHUWPMU/FEaU4xq1pdsXUmsRF0m8AxkrqgsZlGQLEXwcMRnct4UMGgaHF3EZDQ/P9tEUT0MREA3hBxpLLiMYMAiPGp+gYxlz+gcXM7qNFfGGWxeELN8bMzLxE5PJcRhbZfUYOvhJG/Ic0RNEAMkV6NhtGEFitRZ3v/0Tu60BFK4cGxkw3GMbb+e5FW7E7Rq36zETUCQ/GRbbxxdQJqERm1d9Eawl5Qu84dUSfGutFeAsvRt2TO8XnjCnGzTt2xXA9KkTLEFtFAU3Ew84ZncWMSurF6NluxsPTdMZThZrG6gTRxp88RsYl5L3FkA9Fxjm0EcZN88LFBTS9RcV+hUaynZFFnYAmQ0YD5kXQRBBF8WM8xZayvEVcfoJGRGkRRjVeWsWqYNzETBWkRWB2KEa9wXNGVg5MRoqO0EWqYIBFCKwMxUku6cVbsTNFB19WRuf7CkYhjs3Erkdhwomws0VF2ILFnzwBxvVKHUWSyw9Fe4MrxdjwZMRIUPzB+DGGxGDlZEXKMgVGR+HKRWuaTEb99nFG5IMSRaD4AUVR2s9FFmqDRdxG50Vz1wtGGXPZRW004EP9ZT3GgZUQxthf5kUJio9Ff2qUxXe+JEZCT65GdfGZRmxnsEYCmn1GAG8LRmNdiEZ/6qBGjuRdRuhI+EXqBJzEsgzZxX2uNsScogtGc9ceRrFQq8U8vYfGne+DRcBKlkYDCRpEhesjxl+YlMXWNINF6nOHRdtoLMXrUahEdCS3RO7rYESmm6ZFNc2/xR6nrsUT0BpGBFbQRb4whUX99jJGPL0GRgaBDkaJwYhGm8TERehIsMUJipVFppu0RLsnucUVHYtFZ0SLRWx4kkQ6AQ3DxtyRxbPqU8Ra05xEJzEeRoAmqEa7JzpGK4dyRU5irkUVHSlFqvGCxJOp+kSa5vNFnKL7RJ5eiUOk39ZF8dI1RQPnjkWcEWhG8jCmRjJVd0Y3iYnEduA4xWJ/ucTAyovFaW+WRUOL3MS0t43GRNhsxnecCsX7ywtGYOXQwQgbUMYc6+LE4xRdQ3zht8Zn1aLGXqmCRhueykb1ua5Fdk+4RcEolUb+1JhGPCzMRVioEcUaL61EjLm9RXo2c0aDL5BGONYgRlKWJEa1potFFD/IxR6nM8YxiLvGqEbWxhxadsaQD8jFGVHiRIAmHkZ6pUhGgQTrRbIMkUT4wgLGJCjRxnNXG8eDgDHHKYs1x5gdD8cnj67GgnNAxoy5fMZseIzG54zoQ5hMC0az6uVFWyBbRhsNJ0ZE+ghGjnViRkCCJkYnDxJGj8JnRkeDjUaTqQxGeekhxtZFusadLzbHN3iJx1SDicfjtJjHTCarx3KKXccnj5fGL91txvRbhMbSbxzG1xJMxuvif8ZLyI9EgXPVRgYSDUcRhxpHSvteRzfJW0e3USJHwEo8Rx4WMUdmtxZHaCJzR2Lfq0dyGd9HZXgPSKAaEkjMDvFHk4nJR13rykdYCOBHydTwR0HA/EchH/tHP+T2Rz/k/0eGCQRIU/YMSEYkHUgpGjBIn8tHSEOLTkjtvEBIJZQ/SJq4RUib5jpIjmUvSOzwOEhiMUpIHHxQSDkzSkjh60FIZtVLSBljVkjjpktId5xKSDMDV0jXwWNIiNR2SFzee0gSNHFItHhvSEkegEg3CYpIPqeHSATEfUhyKW5IgOdUSOKXNkgLBB5Iu/cRSKGWCkgcWvhHwhXfRwtEyEcIbJxH1xJXR9RJNUfYwR9HHFrZRp0ACEdOIjFHWmTiRmorf0b/IYNGlrKoRbwFusUpOlLEQj5oQ78OEMUbfFhGJYbSRoSexkafPO9GYFT3RjdJBEdn83xHHPq6R+HLzEdeqddHeKvRR5YyyEfWBdBHLdLjR90jEkjDxClIgLciSMFpGUhCzf1HW2DQR5gd7EdCvgJIZ2MISIAWA0ibNbRH+LElR2iilEZYOTVGak2HRT2bNUZZhuFGztkAR8Bb+Ua1Jv1GUDwFR4wo90YtIalGidK3Rh+jGUeUxzNHNpr5RlyglUYZ85BGtYR0Rj55mUbzH4dGjEqQRbwFiUZU0gtHc1cPR6qxA0dm96lG8/1QRZRlGMW7J8VFb4FsRXbgvERwPa5Gi9vFRtsKgkaOdfFGOtIOR2S730YyVcZGvh/KRlDr+EZttNtG2oqPRpK6uEbnavZGQ5zNRln1SkavlDFGM0SaRujZX0YnMStGyyGVRrz0skYMArNGGi+9RVHaE8Z80AfF2/nWRJ2AKUYYhIJGCD0hRv8QuUaw4apGFmpBRezA6UWvA+NFrfqsRRlRZUZZBqdGIv35Rrpa7kaMOYVGKVxnRtX4iUb1OY1Gw+SHRlgXdkb4UzVGdXEURj0bjUaEfK5GcM7oRUI+PMUHPcNETKYKxXlYyMXlYUHFoInAxbsnD8M5tCJGJChGRoeFw0ZRWuhGMzO9RUrqLsZ9rv5ExksBRrPqr8UwmR5FmZl2Rm9f8UXXErRFVZ/zRCQolsXvyZ1F3nEuRnuDs0XJVIFDxykKxMPT7UU5tCtGKqkTRZhMu0XlP7BGVbCmRsWPCkbD0+NFQj4cRmEyMkaVQydGu5aiRSbCrsSJ0g5F309gRoeFZUbl0F1G4ByRRqYKikWfPMjFi2wnRAfOMcU+eQbG1VbMw0fhjkXLoQnFsp1SxvVKqcYsVJfGfGEdxnh6x8U+V4fFr5SrRX0d1EUwu4PFMXddxEymukUpXAfFYTL1xNEiW0RCrbPFsp3Nxas+V8VJLrlFYFSSRRPyPcYv3czFc0akxPTb7cXsnjxFAgnyRFCNV8VAgh9GmLthRrTID0bP1dZFPQooRpCgfkZkOwVGS8jHw+Y/JMTJ5UNFAU1cRTeJ5cWNlzXGYOX8xekm4cUzM29FVOOxRYxKLMZ9rjTG7snjQ+Hp20VeKQlGBTQRRZ0RDUVJnchFX5iMwzVeAkUzM0ZGBaM4Rijt00W9UpxF2T2hRMGouMUqGAXFi2yHRULP6MWyDAbGWfXRRXVxJ0XHmO/FrWmsxZtVJMZzxoHGIY5lxTojCsQ072zGTBXcxWZmOkZPrzRGgCbCw3sUCsZrK4rFzF27xOLHGEQpywxG+u2/RUdyl0WYTHFFPlcTxsNkHMaiRSLFFD/mQ82qv8Sad1fG4xRgxum338URpRjGXimvxVUw6sS7lgnGHcm/xTwsfEVKe5dF7uuORYnSIEbQRNpFzhnJxfW5CsZcj8JClpAPRSqpB8WrPrnFLv+rxQBvAcEPnIHFTkBVxrFQw8UcfKlE9Gz0xRgELMYyxGnF3gL3xewvBsa30ShGBaNRRlD8ZMWkcIXFs3sixEymUsWmChLF0SILxe0NnkNLN/HEZDsbxiv2j8TMzNBFZDvnxPp+CkQwKrdFdXGFxWJ/YMY8vZ7GFlmixrDhR8YHX5LFM6LUxLN7AcbHuinGyjJkxOYdt0Wqz1lGOcWxRuXQW0aFWkvFvjDPxeHpVcTFjzHDPlcYRq+Dk0Ykl+FFAivnRL1S1kOuR4HFSL9dRArXs8UnMaDF9bmQRgPnmEY5tBhEJXXWxdnOFsZpADnGsp0PRUVHfUbysAhFA3iFxQn5OUZLN2lGFyYyRtEAGka4r81FMJkmRnNGzkWSXILF0ERcxRZq9cQqOh5FYqEuRkymB0YPeqJFi2x3RQ1Pp8RhMsVEPldzRVdbj8XChrvFcRs1Rf1l4UWhRf5FsHJPRhgEEUbmHYXFAbzzxfgxKsVKe4dF+DFCRcZtDMYYJgfGbcUGRYofi0QGgbfFPCxUxL3jrkULtXJFokWqRUYlUUWuJfpFFK6DRicxbEUHXxhDsOFZxBWMXMa4HgXFBTTLRYqOtkVDHEdGDHFgxautS8ZBYLdF9NtURpjdQ0VSuMhFhxbPRoxKrEZN83JF2/m+w74wmcQXt71F6bcPRrEu4kWX/yxG9bnawQU0IcYehVfFhHyaRdPNjUZgVM5GtRUQRuAL78WU9jpFRbbpRSJslMWxv8zDukmwRZYhbsWU9rTF7ziTRcsQ+UX5D7FEkX6DxF1to8Uo7VLGR4OExiV1csZE+vPFM6KCxYvbcMUpyxRF8kEvxPYGB8aSXKjFeVjYxGSq6MS840xFG57+Q588QsZa07bFI7noRbUVlUV/2Y1FZ7MqRfJBjcXP1RrFAwmqRBE2nEQD5wzBE9DExef7B8ZCPmxFE2HhRZOposU+V6PFOSOiRHZPkEWHFqlEecetxX77zEUBvB1GUpYxxV3cgEVg5VFGFtkYRjJVHMWezS7G6pWMRf5DnEazWUBGSupgxaCJKMWPwv9FawmLRR3J5UXh6QNGv30lxuCcH8Y8vQLEaJHRxTYa8MVfmIBFfvtsRkFgCUUgsG3GCfmUxYSe20WbVcNF7utAQzoB9cVrmt/E3bWcRMPTUcbl0CbF/rL7xI9TxsVtVknFHTgDxct/isUqGHnFBvCWxPFjzMMg0uVFpSwrRnBfjcUXJnvGd5wOxrFQF0V4eoFFpSyDQyjtlcRd3CbFiGNBxWpN4cVyigbGFmqJRbQ38EWGpx7G7muPxiqpY8U/xrxFTBVMRNO8Y8Iu/2nFwTkBxlRSG8VZhvDEufyFRQ1PSEZE2GDFvIWaxl4pX8ZyaEXFyAcNRSLbSUUo7bFFbAkCRnQkCUYOLb5Fo5LaRTeJPkZB8cdFF0jwRN4C2UXdkzNFn6ttRApGSkaiIyFG+Q88xk7RVcYwKsnDpnmHw8nlI0VeS5BEzoiyxYlBnMWEfCjG3SRmxTws4EUgsOrECD0TxZSHscU2PBrGuI1uRVyPAkX67YtEObRxRgRWakVif0XG5INmxXS1TcVH4VLG4XpBxjY8+8UFEpxFvVJ3RsNkPsV5WJ/G7lrmxZOp7kVmZo5ErrYLxnGsi0L1Sk1GhA3TRezACsa/DgjGf0gzReVh/UWQMQpGnzxoRSL9jMVhMhDGzvf5xbIMXUW62upFdCShRZVDC0ag+KdFO07JRAPnCMVkzAnGf2rWxQrXpcWMSsrE/BjLxMX+bMaPManGdfGAxkvIr8Wxv0zExLHexW40oMT67ZNF7Q3SxYQNpcW9UrRFQs++RMBb1EWLfYpGKTriRHS1ScaoNSHFIY4sRhPyNUZ+jDlFbHgOxfFjUMVLWXbE6+K+xF4p88VCz6ZDmSpBRio6okUFNDLGNhp2xsKGK8V9PwlFryXkQ4Y4vEXhegREbhJjxaHWCkZeSyhGpSwTxSegPcX8qW1F5WERxcGoDsZPHk/G2c5UxsZLB8VrK9ZEq61gRekmGEbHKahFcM4ORvJBFUYRNlDGM6KFxr1SZsTdk8PFarxDxnuDt8WZmb3F4C2YRLQ3nEWvlJ/FufwHwvkPsUR/2ffFkX7vxZOp0sVaZAtEZtVTRbRZpcUkKG7E1lY0RXSTysUSFCXGCmi6xM/VmEWHFtnEFyY/xct/CEWSOtFFyAfZRfFjLMa0N5nGYOWOxeTyh8QxCAjFAACsRTws2EXn+2lFKH60xUOLIcYWaqlF+6n3RVioP8YnsYDGlGVkxX77ykRtNHDEjnUtxTLmEsV/aiBFb4EIRXKKQMZ2z4PGuI3UxYAmksSfGrFFQfHtRQIrV8XmHSnG/yG3xdXn8EX6flBGyJgrRNXnEcb4MVrFDJOpQQgbDsQW2eZFo5KQRUXYpMVMpoRFm1VMRrsn6UVUUmfD9+RVxX6MOUPImLtBWmTzxHuDQ8W7uJ/F/kOORfAWBEb8GOvEYHYHxgwTgMYQWEjGD3omRd0kNkTKMjnGpT2ZxrbzhcaQDyvGSZ2Pxr4fmMZDix7GWYYyxg8LLsb1SkTGdLU+xgBvv0UKRkFG8dKfRSNKLkblP3JG8h/6RWZmgEWuRx1GHOsrRhHHksRnRFLGObRnxpm7lsBI0IdGBaNzRjtwuEV46dBFV1vdRaOSHsU9m/PF6bcHxZI6t0VuEghGTx62RRzrnkVNhBXFMCpmxoMvHMZioZ7EB1+4QyDSvUVokQdGrWnWROyefEOJ0hRG91P9RR9jpkXDQmJGJw/fRZFcXsSNKBxG8rArRtY0m0UnoGFFA3ibRRWMHEZX7DNFlGUvxvAWTMUMkzpGVZ/PRRX74UW9UrVGcE7IRg4+skadEaBGvp8tRlBrIEautm1GKO1IRiUGp0UcfI3F6NkpxmsJHsYOLRjGaCLgxbTI7sQaLzLGXilBxpCgN0ZhsoFGSns7RXZP9sR++zrDzaq3RRgERkUcfLFE5IN+RUwVzMT8h2RFIv1yRbN7DMZR2qPEJQavRYvbAMUzM4dFvw4/Rj55hkWoNbNFvjBORna+d0UeFk5FAby5RW9f78XXEkbFGeIYRv32JkawcktG54x0RS5uDcbRACPGpSzDQl1cpkbFj6pG16McRUYDZMX3U3dFN/joRapg7MTdJGrFgQRFRCegOcXG3L1EPQpXRVn1GcVj7rpDmSrORfd1PkbFj6lFrIsrxYGVE8RGA+bFexRexW1Wp0UN4J/FtDemxdEAhkVlGQZGe/LqRct/G8az6pTG2qwWxeY/hEOxP43GBMWPxUPtAEeccwRHLv8hRjm0cEV8YR5Gtaa/RYxK6MWEnhPGEMeyxYR8xkWDr71GRNhnRs6IRkVN87xFzO4HxlZ9xsZJjOLGNO/YxobJhcZ4C2TFFtkiRZtVA0VrK0JF3SSCReSDasXUGozGQ1wBx7jNDcc5NPHG5p0Hx0Q6B8cuEL/GdXFrxs07NsYi23vGzaoLxlfsP0XhCxNE4XqcRas+JEZDrQBGO05NRvyHNkZTdBtGicGHRsephUb5oMNFF8iyxsHXXceiRZHHezKox+okmcc3GlvH2DBbx0nMVse1JtTGKToyxhempMZku6jGX5ggxoXrZcVNYspFrwPXRujZJEcRtgdHbqP3RrrJFket2LRG4zaGRk6AHUdLt2BHCFueRym80Udhkt1HfznyR3UyA0hqHO1Hl27JR4anw0eFettHxCD1R22mAkilzAlIcngMSJWEC0hcjgpIWZYTSFMFLUjoOEJIAxlOSKS/VkgYJE9Isk1GSPNtT0j4sVZIbzBRSKaJTEizWlFIJhJeSB0oaUi75mFId1xWSCkqY0iGR3NIrVh2SNkceEiK/3dIy0iASEV4iEhn5IxIEJmMSC7wiUhDrYxIG0WPSKZyiEgQV3pI3w9cSELdPUiw4SdIj7IXSDz8EUjNuwhIwgbvR2ta30fX0spH++uUR8DbaEf2l3BH2Q45R8RCBEfRYjNH3SQmR15LkkZAEy9GnxolRpOHdUSGyaJF2c7ARnGb5UY4VulG1WcSR8Db90a5/PNGIHAzR1C8NEcF9EFHN1iPR3grq0eQALJHKkmvR38KpUfZvbxHXe3dRyF+BEjBWCZInIMuSH85JkjCdh5IeUkRSHQDF0hOohlIxp0FSPcE5Uf7q6VHMhURR32uF0bAW1VG/JipRo5kz0blIS9HSL9pRyjtXkeUhyJH+tziRo1GB0ciPQZH6gStRmdEskbRIgRHVywIRyegvEaMOYJGpb2tRdtoVEWqcblGZmbQRrpJikZ9P59GCD2QRgfOgkYubk5GqDWNRL4wn8XLfxhFWfUkRj/GNkYENPtG/gNCR+Yu7UYyRLxGTQQYR/hxDUfL/8dG8VKXRhKDrUZEadNGVv21Rkg/0EZBYP9G1VbZRne+kEZKey9GuK92RlpkrkaWEKJG8sGPRkcDG0YukDxG77inRvpcP0bdJBNGU3QDRh9jvkTPZtNFwagkRb4wLUZZdeBGJXUiRpi7QkWFa4JGfgyLRtw1w0ZCrfFGyVT7Ro1GEkcawAFHujiuRqfoSUbrUS1GCKx+RrYEl0aX/5VGEvJTRgskBEYMAkxGQxwiRoEEs8VMNw/GpSxbxf7UsMXzjp/FuI2sxUCkn8SpE0lGGVE4RrTIOka90t5GB87NRg4tHkW1po3F9+QTRgis6EUZ4mhEf1mHRs07uUYQ6UpGak1DRciYrcWMuUvETx4ORoXrS0ZrCW9GeOn8RZ2AekVN80xGSuo4RohjvUTZPalFwvVRRnZPNUZYqNtF/kNCRX2umkVbICtGryUxRpaQe0WiRa7FmEzdRHh6aEZ8YSJGsOEwRo/CQUb2l03F376WxdjwpES9UiXG/7KExkT6rcUUrg9F4xQtxJT20sV1AlTGH/R2xuELIsbTvL/F61HYQ9XnHUaxvxhFJCjWxQaBo0VJLptFsp0exruW8MVdbXVEgQStRSv2L0UK1xPFh4VeReTyr8RQjRDGQs9KxUymfsUPC2FFbcVIRuYdV0QmUxXEG55IRlANlkbrUUtGuK+RRWsJOkZtVn1Gj1PiRY7kQkWZKmBFBoF9ReviDsVH4SbGsOEjxkRpOsZ3nJDFWfUpRhDpT0WmCifGJlOpxXxhvEWxUCtGtvP9wbQ3PcauttrF0yuvxe0N3sW4HhlF3uDfRe+n1kRn1ZnFBoFVxWB2G0VR2ndFPZuHRb4w6cXSb37GBhKMRWJ/aUb/kH7FILA5xmNdDcasC5rG+8udxhSuK8WvAyfFr5T9xV8HvkSLbN9Fm8SyRccp+sR2vsXFh4WiRLRZj0WlLItF7zgNxY/C2cX+sqVFb4G2RautwMR7FI7EoPhNxbwFsEVpADRGkxjkRCPbKUSO5FLFGJVZxjhnL8bmrvnFN4kbxr99z8VMps7F4ekhxmgAc8VU44dFRGkjxdO8QMbtnobFxm0ERt/gv0WgifDEjQZgxcQgkEM1zUvEvjAzxjC7AsbHuhpGDeAVRhdIWMWuRzFE2F9qRXjpWcYbDXrGTtE5RYVaj0WR7TxDZ0RNRXlYBMVUUvXFuye3xdzXJUUDeNtF7J4axiV1ncbKw4bFHFpMRcoyxEIOLaRFayusRfAWkMT3ddbFgy9RxpYhcsYtsjrGA+fUxbsn+cVCrSnG5WEhQsiY3UXAW2xFVFJIRhsNrUbjNlJGz2ZFRZXUlUWopHJF6+LORMt/DEaBBMdFHOtSRf5DH0Z5WIxF6SY5RclU6UQSFC/GYOUgRDhWuUYep69GSS5YRjojBEZrK8LFLNRYxkfh8EV/SHdG8rBsxdY058Q/xuZFvePCRVyPU0Zpb01GzcwaRj0KQ0Z0kyhF0SKDxJyiw0UhjhVFXUtIwthfqEUc6xJGo5JARjjWuUXY8FDFHTgvxSLbScTaG/REorTbRRQ/dkUJipnFJCj+wuALaEahRUpGnREZxWB2GMbAWyDFyxDpRZI6QUTx9A3GMCr5xMBbwkWyDKFEXwfuw8h2B0bix+JF5q4lRVN0DEWYu3rFQBMtRaW9sUWTGMTDUiemRXnHycXysFrGvw7MxMbclcOd7x5Gq88uRnUCJ8a5/O3FPZtSRpaQaUaTqSJE9ShgRaD4Z0aiI0ZGkjp6RuU/M0b/IZHF1VbKxajGq0STGGVGfFCGRgWjikW8BZJDUdobRCEfrEUpS8dG2mwCR799CEaWkA/G+FMrxRPQnsUYlbrFbTSsReqVskRrKxbGt0CSxeaulUVIvzFF5IOexA6+VMVPHhzG7zgxxvs6BMYep9bFn6v7xbWmScZjXY7FoUXCReeMSMWRfk/GImwqxse6CMYEVpzF22gYRTF3GcVeKdfFHhZSRTMzH0XF/lrF8IUdRdxGN0W286HFUrgNxi6QBMW2hBNGuWsPRjLmUsVRSaHF46XZRT0KL0WOdTXGCfkixlRSC0UukBVGD3qQxYmwPcaMSn5FZ9UJRiqpk0UQx3JFtDcHRhX7b0a0NwzFzN2Axvp+ykPBOT5GQBOhw1dbEMYFEnxFW7GFReVhjcXZPTJGwvUDRk5AgcZ/2ZHG4xRrxpJclMZJLkTG6SY2RhnRwUbKMs5FjSjNxUCkR8VFRzJFYTIGRoJzDsXaih7GeViARHL5scV7FKfGJJcvRMNCMcWPU8bFNjy9QsE5tUU8vSJF1XjJww4tQsVVn1PFPQrVRXQkt0WppAHGfNA7xilcq8V2vjNFXdwFRqCJskVVn43F3ZPhxXqlPMXBOe3Fkxj+xRlzt0RdbcXE/KmBxrraZsaOdaFFDpw3RtJvr0X8hzREZ9Wjxb4wRcUqqYfFi9sYxk2EDUO4rytF4zaYxfvLdsU5tKLFzhmpxc4ZcUREad9FDpwpRln110WTqTbFEhQzxVg5REYkBnVGVMHIw3oUesVX7AtFsp2vxCegCcUv3eRF3ZOXRQu1asUG8K5FJQYWRh9jYkUhsIBFZmZ2RGfVh0OopMjF2qxMxtzXHUXix+JFO05hRCDSD8SRfhfGnl7Zxfd1IMVvX9XFtmLPRXL5L0bKw9DFZYgJxjoBlcS1FVvFeAsUxfAWaMVPHtTFCyTgReeMTUbDZIDFJJdVxkYlncUOLbpEsHK8xRsNG8Z9HWxF/WVWRu+npkPysGXGLpDWxXJorUWsHAtGl27uRRZqDUOynf3FxLF2xgIrR8Z3nBJFfT8pRqZ5YkZTlglGyjKEQ7N7jEUlBrtFlpC3RPpc8cXY8B3GuB6NRekmOUW62kDGGlE1xqyLo8To2UhFQBNdxTcaCMU73/1F844rxY0GRcb7OuhEdXFrRIanPsbrUQhE46UyRtob1ETP9zPFRNhgRSnLX0aX/3dGO3CqRQHeisVvgRXGJeQMxuXQPsZbQlDGrIsLRS9MgkZwzvxFY+5uxjm0j8amCnLFItv5xFHaC0Tdk5lFjuSCxMbc5UQRNkNGW7EfRsBbMETLEDfF22j8xWEyDsbfvoTFc0Y4xgisRsa6uDXF9gaBxQ4tjMUQ6Z/FIY4xxaJFJ0bdk1dFlUOCxixDHMbSbz/EpnkrxsPTUMakcAzGeHqlxfMf0kIy5gvGpSwsxibCBkSrzx3FZKqexW1Wk8VyipbFlpBPRVn12cOL2wPGayuAxYJzRkNiELDE0QB+xIvb4EVkqnhF847rxdSa/sTP1eZFZ7MnRj55JEWKH4DG4xRvxoFzasVyik7FuB4hRezA5UVbQlZF9SjUxG4SH8a1FVvFt9FZRhQ/8EWPU9DFrfqSxbIMQcSBBI3EdLWVRJ8ap8QVjOzF377OQ/6ysUVif+vFih8ixuAtkMFFR8xFklw3RotsSUbBqKpF8BYDxjF3RMa7uJ3Ee4PnxApXgsb9ZYvG6GorxrivJcYXtwFEQWBIRs4ZfUW6SfREzO4sRkT61UXLf7DEjnUJxZtVkUUhH+hFm1WdRYcWGEY6I4JFJeTHxWznc8VSltnEWyAdRb3jQMWXbrDGHieBxlRS30QzosTEUdotxkT6K8ZHA4rFmZmlxQWjAMYYlZTEk6kmxUwV4sUCmsjF8WNjxr6fNsafq51E7uvAQrrabkWF641G1eeiRpJcO0YofvxF2IEQRp5eZUXIdujFUdqZxhDYgMadERtGBZKgRsE5lUXdk4dCmbsCRi2y70VzRixFhjjWw+pzfcXY8CREUUkCRjhnCEZgVHJFKH7UxaRwM8Zs5wfGkX4PxjQR5sRseDhGILAqRiuH9sPUmkZF3ZMjRjF33UQmwn5FoUXWRYbJ3MWTGGTEvAVURq+UHEYKRj1FxkszxRgE1kOSXCFGodaORSEfYMWDwABGm+aCRgUSI0YbnlVGiTCPRnxhSEaBlRhGNc3jRTkjokWHhZRFYcOtRZXUHEZwzqJFlGURxq8DOcY6ktPF6gQ2xhiVCcZyig7DXP71xZT2isUBvB9GfT8LRvgxekW9Uo7EIEFxw+ELoUWxUENFjnXJRX9IP0Ui/T7F9UoxRcGobMUaL9nFutpmRbiNlMVdbVXGOiMKRZF+GkbNqpfEF7dRQ63Y0UU6khJGNryBRjwslkUG8NbFNICdRbWmD0aqYFFGTCabRptVv0UW2S/GUUlfxn9IP0W5a5pGNjw6RmQ7X8UgsPDF46WFRe7J7UXKw7rFWyDRxb99gcVv8BnFCmiiRYAmPkUcWuRDu5awxJYhpsWKHwvGw9N5xuF6BcbKoe3EqMapxaabREErh+zFVg5UxmZmhEUukEVGrfopRvKwmEVAE3vGppuzxgskqETb+VhG3nEiRZSHQkYKqANHcZvKRkCkhUX+skvECkYxRdob4sXl0DzGk6mOxZyiA8UAADlGe4NLRmSqR8bP90nG2F+CxYw5m8Y/xujGn5q0xiEfP8Y6ATnFw0JtQ6IjAMZZ9ZfGRhSCxhlzIMasHIHGqMYDx/OOG8cyVa7G8BZyxt6CxMbmHarGeOlQxqD4G8YExRzG8rDExffkx0XAyrlFAG9RRP1l0UX7OgVGb/B7RlUwnUbTTRNGSS4TRhZqvUV/ai7Gz7cAxxYKgcdQy6fHMuaixyp6ksftDUjHR2HZxriv1cZ7lMzGnzxkxovbcMbSXqLGImzixTGIg0YcfANHYJQRR5hMCUcZc8tGNIAIRkFgJkbLkKZGkX6qRtl9JkfyEJBHwpW9R6/F60d14ulH7E/KR6wcy0ehB8xH/LjCRwvEy0f9lulHgx8FSBz8CUhcTgpIOzASSOA8HEjCBiFIMFokSHE8OEjLMFZItaVhSCJbX0ieTlhIWVVOSA/aU0jwBmZIoBhzSPmvd0jVZ3JI7a1oSDJVbEgpantIbEh+SPk+fEgXr4NIpVyLSIjbkEjp5pBIy0mOSOjgjkh7PJNIm+6bSPTknUiWAZZIZXiPSLV9iEjQhIBI41RtSB8EVEh8sERI+LM3SMy9KkiNpiBIEZcHSKjV30fIh9tHQUDIR3QVn0cFsqNHni2pRy4/dEe9kjtHkM8rR9Czs0a1puVFgy9IRoEEckZ4ek9G/Af8RuoVVEc3mk1HKP5DR3sDM0cdOAFHFR0nR5f/Z0cUbltH+hxiRxU7fUen6H5HcSyGR1U/hkeKTqJHHHrnR8YsDEgxmCRIolM4SKfINUjKITBIvGQoSAoGK0g26zBIAygUSEIN0kcjSoVH4BzjRkCCFUarz7VGlqE7R3yQUUewMk9HjwJoR/tLeUf48WRHwlcMRwNn0EbFviBHQIIkR8zM5Ubi2JlGTKZ5RjPEi0Zy6MtGUhbARo/Cm0XImCFGkhwBRxE27UYr9pFG2hugRWznrcX2BqPFCfkBxqjGwcUIGw1GwbmnRnj6g0aWkKFG3BdFRzBZTUfrYt9Gnl7yRlJWF0e1BPVGIDCuRgNnoEaIUtNGNG/NRs071kZlKgxHjzHSRrwFPkYnMRBG0ys6RkjQhkbfT6NG0LPERiiPiUbFj5NFcnmIRuviz0YE1sFGN/jzRnQkq0auRzhGNe8YRL4wRsZhMiBGlrKnRo0G8EW//ZhG8sHuRszuB0c32ipHMiYNR7Byw0YVDMpGgZXrRlYOtEZwPQZGbqPdRZHtREaO5H9GrseORsL1L0bfT4tF8BZ8Rc/VusUQ6W/GPE6hxXsUhkU2PH1FnRGNxL4w6cVbQpZFpN9zRlTjDka6uHtGLn/dRisHqUYxmQFGzogZRqWbfEYehfNFPE4ARuqEoEb2l5lGrBw2RnEbcUVqvERFRiW/RQKajkWPwnRGNBG8RnGsIEbbaHxFOiMRRqrP00UN4O1FaJE5RnST3kVN8y5F+zpwQ+m378RXWzFFgZUCRoGVNUZliNNEpN9bxty1cMVliAJGjnWHRZvEwEVTlgHErWkRxilcL0V78qhFm+YuxuU/e8aCcxDGK4fMxX9qjMTpt8tFgnMyRRDH6sRUUofD1Akcxc/3C0VDHB1GfGEyRATFz0Mi20FGjEpaRB/0Vcb8qQnGGlEiRUhQIEYLk/FE6bcvxUp7u0WLbJlFLNQqRIcWkcV9rpbFUdpGRhx8ikZOYqpFwTkjxEW2Q0WWsgFG+aCXRAN4q8RuEu1FNe+sRV1L2ERRSZdFIY7FRQisUEU5RYvFmubfxVdb88WoxrHFHOsdRmZmWEYgsFLFBoE5xltCiMW1FTxGRiVsRhQ/uMUUHXLGJJcUxqZ5EsYibODFlrJIxekmucR56ZbFS8hHxkYl+cVQa35FN/gmRt++dkVeun7Gc0YrxmzncUaUhypGXdwQxl8H7sXaG5rF1VZcxi6QCsaWkH9E8/20wxPQpEVMFQBGkjp9RYQNd0UZc5dD2/nWRHDOzEVO0eFFI0r7RPOOSsZy+QfGV1vpRem38UXIdhVGgLeKRZ+r/cT99ihGfGFJRvkPBEaGyVpG7MBhRfD0XMZoAH7G/tQsxrTIisXfTy3FJw9HxilLlcYcWj/GSFD6xemVdsayronGiPQnxfJBv0XmHd/EhevnxbRZBcUs1I5FryXMxLEuKMbEIBBE1XhMRoC3DEWBBHnF5h1ARsnlOUbJ5U/G3oKYxoR8BsaGyazEWDkERh3JIkbb+S7E1ecxxhrAHMbarLJFRUfGRa62UsYZUUvGfT/9RDQRZkSgiUDFFK5HRFyPckWO5IhFiGONRJ0RxcQTYaNDO05dRce6OEOt+jfG/5DWxZSHRkYRNh5GPQrXwpI640XNO2VGfGE2RqD4E0byQQJG4xR9RRiVxEVQjS9FE9DYxWlvnkU7TlVGYHYERszuRUa8BVZFaCL4xbsnqUUKRm1GfR1ARkT6fUZBYIhGvp8qxPUoNMUDiYVGF0jiRZi7rsWrz51FkVz+w29fb8VBYM1Ffa7wRaFFY0autmtGnKIjQyjt9UQCmh5GtvPDRWpNj0UOnK9FjQbqRbbz+0WkTshEJAb5xLlrDcWDwELF4JxFRdnOJ0Y1XqxF07ypxcqhKcWMublFqmA0RTCZsMUVHeHFOpLrQyxDKEXVVlDFwvV4RHGsRUaa5kpG2T1tRZXU/0XFfodGQBM0Rv1lBkbarAZFLEPExWZmSsXHKerFYFSKxPfk50XYX+7Eak0TRciYB0UK1zvFDeClRU5AU8X1uTLGUUlNReALekYl5CRGSuqkQzlFn0RmZlbEliGSRV1tmEY8vfxFs+o/xov9U8bzHyJE0t5RRh3J90Va08xELSEjRYAmgkM73wNGejboRqrx8kbmHR1GhA1XRWx4okQbfN/FeemaRf2HgEZc/k9FJw/rxRUdqcS7lnxFXdzGw8WPbcVkzKnFNV6gxa+UGcU1XurEHFqUxAdfLsZm5qDG2qy8xb3BwUWGOM7EaW8ExpAxBsZMphDGglFpxQTFQ0W62grCvAUSRRovs0X1SsHFLbJYxiv21cX8qUFEZ7OUxeTycMaGySbGDi0aRRPymUXQs5nEysMSRezABUZ7FKbEYhAmxsxdk8VO0R5GcF80RlHa/cWF613G4Qu7xJ+rHka+DvBFhJ6pxSSXmUVuo3RGm8RkxU5iGsbY8LhFYFTcRcrDBcYc607Fvp9LRhe3NcW/DgjGAU04Rjm0aEVILnnG9peExlRSfMbEwp3G16NKxi0h80XDQk1Gf2rcRfaXZUULJK7F61GgxJyik0WMuRTGidIFxujZLMP+Q27GV8qrxsZtwkXxY+zEcD3UxfvLrkTZztVFKH6ERY/CbUVOQKPENe8Ixf1l10Q177TFEFgBxkfhssQofkzDWYZQRXL5NkYXtw1GrkdhxG/wLcX5D83FFR1hxldbEMY+6JlE8kEnxfP9VMbChs/Fr5QKRs4ZFkZTdJhFUI1HREymckUUriJGuK+rRKwcVsXHunDFTYQ9xhuevsTpJjNG9UpxRT2bEcX0bN7EBoEhRVZ9+EVJnZhEbcUhxuVhHcXjFGRGN4kGRm3F/sW1pvnFXW0lRLQ3mES0NzhEwTmRRf5DGkQ17yhFG55xRi2yc0ZtVjxGPE4YRolB+kW5a31FwoZexu+nXMY7319FLNRuRWezGsTLEL/Fr5SzxZvEDEW2YoPFHqdkxVRSx0VtxQLFDU8Bxi7/EcWTGJTF8IVBxapg2EUJijdFfNBrxaW9EcSeXmnEJlN1xXL5Q8VeKRdFqvGkRV+YQMXtDfrFxykKRXo2DkayDHHEp1fYxevi1sQv3QRE3SSKRThnsEVN84bElIc6xpTlp8bP1UXGA3ijRRuegkYg0oVGTfNmRXnpJsS2hNJFad5NRhNhH0aEnsPFcmg5xeSDLUaoNW3E+lwbxsPTo0XRIoZGnYAiRcbcZcZHAyDF16NYRcsQdMYl5D3Gpb2LRV1t48W+MIXGYFT0xVHaa8UQ6ZfDL90oRaAakUWUZThG7C8jRtEABkVZF6HFyHYYxkvIJsaz6mrG2T1oxjAqKUNOQIBGrwMHRjeJHcYXt8/FfNCTxH0dssWfPBDFiUGoxIJzisUYlbTDGASORawcWkVwPUrD54wWxgaBk8Y2POfF76eeRI/C48VXynLFb4GEQt2Tw8X/kDXG8JaBxu1868XsL61F4C1AxKrxlMX8GIVFu5YQwu84QcYf9D/GGXPTxf32lcQu/wLG7lqUxsL1pMU3+BpFS1m4xVUw3sXqBCLGoIkFxnUCssSPwnHFcD30xct/vsVMpopCGJVERDPEg0VVMDBGE/IdxZ+rTMZOQD/FyqElRf+QQkVeKX/FyAdDxqUs7cUpXNvFBMXDxS2yYUUcfDlF5T90xcX+KsZPr0rGibCPRXQkY0YTYRtFSZ2AQ+Yd8UWkTpZFTBUURX9q6kVE2HDC5/sNxki/q0XysEdG1XgZRJyiA8TTTbxFQj7eRQ96BEZCrVlGppsqRsgHl8Wfq+XFTKYqxBNhRcbG7bbGhqdrxiCwN8ZWffjFB849RkYlc0ZjXdxEOUXfRLge3USPwsfFl/8axhcmY8TctUdGuycxRnuDVEbCdbJGxf5GRu84dcQwuyLGL0wnxgaBoUXfvj5EeAtjxj0Kr8XFj3FDzojgxZf/VMXswAFGrIvZRb99GcVxrJdFz/dKRh/0nkXHKfJEYhCAxXjpVsYwu+PFMQiWxdbFJMYuboPEDeBhRiXkZEbarNJFI9u7RTlFg0WUZXjEoWf7xY51jsbvyZHF846fRkYlO0ZEaYXFj1NYRQPnFkYOLQRGguJXRkhQIUY0gDdC0012RRgEE0bFj4FFzMxcxSjtk8UUP+7EV1vpxczuJMYyVRBFJChJRmx4TkU176jF/IfKReY/AkZN8+5EFD8JRlsg4cTw9FTGEFixRLDhFkZFR75FcmjRRHGsjcXXo/DCCkbXRcqhHUUawItF32CJRrRIhUaJ0gFGzvftRYXreUV1cWvFRiXNxVFJHcBqTXdF0SK9xTEIisUbnkxGpb00RhUdacXyQa/EeqVYRWEyrcRhofxFFfs8RkVHqsTV59LEjEoKRRKDEEWL/RXEio7oxXecosS5a0VFNxpIRVkXxUUYBAbFFfufxaW9ncX+Qy3GSzfJQ36M1UVlGUfGvWONxgdfBEWd7/9FAd6ixCcPE8V6NsNEbhJURm4jiEaitItF54wlRq+UcEarrehEYTKtReyeP0bqlSZF4en1xdiBxcU0ERJF6bczRWkAz0S2YnfFxtz5xSO5KEUlBqHD0m8Ixv5DdsW28z3FgZW7RM4ZmUU3iXFF30+fRXvyTMWdEVLGm9XAxo0o1MZLNy/GwTl3xX6MuUPV50LFjMq6xpvVlsalLMPDyqFFQzjWiUU6kttFNO9YxptEqsbn+wZGjZfTRqMBeEbl0GBGfGGXRo2X8EWw4YnFgQRVRVFJUUUSg0DGryXcxRNhU0QJ+QhFy38URsh2TMYhMA7Hg0CNxiDSx8UZ84PGLn+Kxoy51cWIY41EV1uhRFXBC8Z80N/GUVoIx3zQpcZ0JDDGzO6gxnaPEceezcTGX5isw+auAcZGFKTGb4FRxvP9tMW9wRvFxymKRCQoO0ZpgJNG+u1URt5xbkbIB1ZGLpBBRpvmrkZ3LTxGxtxtxV8H/sUiW9LGn/w4x5zCgceZW6bHkS2Px4EENcdsePnG/xCnxpvEWMYQWFnGDi0vxp8aa8VWDi1D8x/CRcQgsEZ4SzFHpb1OR0kd+UZ9HRhGwMolxfW53sUCKzFGSL8OR6jkcUcrVrJH+u3LRxjk2EdjfdVHag2oR4pulUeJ0KtHns2+R6oA1EcRhe1HkkwFSHViEEi71hBI6MoVSBeXJkjM7DhI9FxESL9OTUi1lGFIEGd0SIbJdUiaKG9IwxNlSPczYkggcG9IFE9/SG0lhkj3HYtIiZKJSHOPgkhu8oFIbhSLSOaWkkjwFpRINbeVSKSfm0he4qBIt9GiSAQlpEgX6KBIkZ2gSPBtpkiTeKFI7KiUSL2BiUigQIFIPQp9SLCidEhrO2xIxEFmSIh0U0hQvUFIw+MsSEb1B0jMbOlH/wHuRwrG1kdJ3cRH5f/XR9IexkdymZFHGgBXR0tZ/UbDZE1GRPqTRhIDE0cL9RpH6bcUR2FDXEcXCHZH3IZIR/r+P0dAgiZHJQYTRyBwTkfXY2dHy39OR38qTUflYUVHGXNYR9CEgUd8YZhH/MfgR404GEj63itI4as6SGiSP0hH8z5I6eY4SEm8LUiihCpIUIsUSES63EeHFqJHrvZFR2J/1EYUrgpHnSCERw9arEfTTaNHxs2IRzBZV0c5I1FHtwBDR2dE+EYa7wJHRHovR3CfIkeRXOdGQxxNRs2qg0XnjG1GhdoORwIr90YG8FtGjQbCRhQu90YSA5NGJw8/RcGoK8bImM3FoWezwobJGMUExRVGSL/3RnuyDEdZBqBG2T3iRljoT0cp+ipHHGvpRt/PCUdsJw5H1rTnRo2XpEZ1ArVGVMHeRm1W0kYxWQtHYj8ER0CCB0bjpQ/FZ0SjRVmGKUbtfBhGpSxZRlYOpkYmUzJGjLleRtdjAUd5R+tGWtPzRt0TB0fM3c5GGBWuRtY0z8QzoiPGRGlURiQGZkacM4tGrekCR270A0cF0h9HhLwvR2mAzUbEsQNG/rJERgpXukaBlXhGke2iRc6I4kUAbwRGcF8ORp887EWAJjJERNhwRIGVI0TvODHGs+opxq8DoUVfmGdGl25yRpaQK0X1KKDFEhSzRd0kAEZ7FA1G6TeURuH6sEY2vKtG7B6dRm+BlUZYqF5GH/ToRZRlK0b1uTtGTfPuRWBU2kV78kpGr6WcRu18xUWI9IHFvVJiRv5DpkZ6pQxG/BiBRc3MCMU+6A3FSupaRjOzh0ajAbhF/kPaQx6noMSfPIREtoQsRa62vkWxv09GH2M6xY9Tm8YAb7vFPldHRXDO0ERWDq3EsOFUxpMYD8YibAVGEaWnRUfhtsUWasnF76cbxtejVMYMk8lD5PJbRvgxKkbmriRG0QAMRv5DGsWBc+ZDXP7bRQn5SEXqBEBGQ4tpRsX+gsWt2E/G5q4AxuviSkWyDONFWDm2xb99ycU7cNZF7J5IRpwz+EW2YpnFbOdvxY2XJkZbwoFGxtwfRvCFacUT8g3GzO4FxpHtDcYyVZBEdy2ZRbivS8VH4TrFmLu2RHlYPEWd75dE61HAxOm3n8Vs5wjGrrZ2RZr3jkbdtRVG/WVfxR9jLMbyQbvFNO9xRm4SdEaJ0o7FkjoWxtejwsUg0jfF16N0xcsQ0cVPr1REufwXxD0KHMYs1KjF8rCgReYdK0apE/DDPZtixse6KMR5WERGvVIWxCBBHsYSFPfEayveREs3OUVF2BNGBTSHRQu1CkWeXiZGe/LMRXnHBUWAt3RFZ0S7RYSeCUamm8RFs3vIRWDloMQyVRvGY12GRTjWIkaFWttFCBsMRiegScMbnhJFsVAzRr8OHEJQjRfCDJM1RuELG0UCK1XGwSiGxrPqCcZkzHlFl/+uRTJVtsV4C2rG5IN3xnWCgMalPaTGcayGxlg5tsXWxcPFawlZxsL1Ssb5oFPFX5iARYAmwsPD00vF3bWWRSqp+0Qi/V7GN4kZxrivZEYCCWhGWyC9xYmwYsalLDnGi9voxERpJEZMFTlG8dJdRI51WcataR/Geem8RYjSfkSfGvPFrwOFRcbcIEYjSpvEEhQRxlg5qsVDiyhFfT+JRQWjwkT99oVFw2RFRv1lkkaCUcVFawkoxpf/DEWKDo5G+u3JRX6MkcX+1LjDmgjjRQpGQEZTBR5Gb4GEQ0dy2UNs57lFrkfxxYQNEMZnRBdGDeAJRjLmBEYAb2FGUUltRQHeqkQ7cAJGV8riRHWTiMXnavlFih9ARm4Sg0HoajlGxQ+SRpF+T8UHX9hEnYA2RlUwSsVR2oPFUpapxJVDq0R84YpGBTRwRoY4lsTWxTXFp1fqQ1MFtUVbsThG2oobRmfVp0VAExnFv+z0xW40DMXx0o1EYHYDxSbC5sOxLsxFarwFRgU0mUXRkWxEB861xQ4tOcZokRvGIv1GxPKwPEXImKXFzoikxQbwHUZSOK9GXW2DRu7rnkXNqipGeOl+RrfRVkaz6lJGOiOGRf6y+0K4r4XFrBwrxvkP0UT1ueZFdQI2Rpd/o0aNBh5GaJEFRWHDlcXEsVbGAprIxLpJNEZ9rhhGns3iRMt/yELaG8zE8PTQxaHW0EW/fXtG6ZVyRL6fNsbNquHFgLfERXec3EVmZj7F5/uXxcGoYMUrhxZD5/tjRhz8yUbjNpNGMCqPRvkg00ajkilGApqoxBlRfUYMcbpG+lwORizUasUxd03FpnkXxLDhecXLf7rFeHrlQ1MF5UUcWsRDNc0/xZtVz0QTYSvG+zqdxpyis8VZF6NF1lYARRrAD8XJ5afFJeTRxXS1zUR78gZGKqmnRS2ygUVWDuVEidIMxlb9nMa4r3DGTBV8xGsrisVTdInGNquTxvYGLsblP1DF9+QxRZ8aHkZTBfNFp1dqxMnlv8IxCORFt9FoRhueFkaCUefFbHh3xhsNjsXDQlRGb4FwRXzQGMZWDq9FxksBRtuKgcUu//lE6gRbRltCxkUBTcTFyHYcRqabgUbbigPGC7XcxRNhBkZNYnDEnzxDxlkXKsZ9PwTGrdgnxssQ38UnoMfFcvkNxj81mkVVMKhFVZ8WxkI+UMWHFnnFCBtWxiL9isUzoorFYFR8xocWU8ZSJwdG2qzCxIC32MXOGZHDAU0kRJVDu0QUP0ZF9pflxGTMpcRuEt3Fk6lwxsEXLsVGJQlGwheQRTOimkXNOxxGBvAURmdEHkYwu69FaJE6xtOrpcbNOyXGDHFERYtsG0XFj2nFP8acQ6Tf5kRApG/EDJMpxLTIpkTbaERGs+p7RmkAQkbQs2NGRGmbxf3losZsePrEW0IURtbFqUVwXwdFSnuDxXsUksU8LBTEvHRzxQWjZsWEDQtGBaNPRjJVsMMIrEjGRdgLxmZmckVz1+RFqYLPRRzrokUQ6SvFowG8w8t/CUaU9lxGm+aLRmpNhEZU43dGorSvxPwpvcZVMHrGFtn2xD81AsVnRADG5WEWxnKK2kUQWFFG/KmRRVWfiUX9ZYPFB85cxsbco8WWsuzEImz6xX/ZncSrrdBFPL0WRfdTvcVR2lbG/BgsxtJvJ8XZrHrDurjfRepzbEYDePNFZ7OKxeM2lMVns+pDRdiGRUKt9UWdgKZCrwP/xcsQU8X1uVrC/rJHxVTjX8YJ+Z3Gp1fqxY/C9UVrCXlGLNQkRjtO0URm97RED5yDRfgxQUbdJMZFiPSxxWq8/kXtfC1GEFgjxttoK8adgGFGRpShRhlzEsb0bLLGl26Uxawc+sXxdKPG+u3HxYtsA0UtIdnFE9AAxkLPR8aBc2vG5WGjxfHSFcWHFqlEV8rQReSDDkXAW7DExymAxfUoqMVvgWTF0SLhxf5DOMbh6SXFLpAZRpi7bkUldRJENBH2RdGRxERN88TFKH7WxfmgDcZa0x/G8/0bxhzrBsZfB3bFlIcNxR3JacbZPZbGQq0hxRNhQ8IBTYLFVcEYRWb33ERaZDPFSgwAxm3FQMa30fDFxktfxSNKK0QVjCVGlrI5Rh9jHsRW7PXFvw6GxUMc80Q+V8vEs3uTxtqKR8a0WR5Gf9mRRV4p48XUCQ7GBz1FxoJzMMYi/dDFTmKUxVio8cVZ9XnFx7rwRLn8ocV6pSzEwMqTRV5LDMb67RDGkKBsxcSxC8Z0tRLGCyQPxphMncV2T77EdQIRxjm0+MXCF47Eio5IxQAA9sUBvHrG/7IZxiJsJkZrCfdF2/muxQIrl0RZhh1G7J6WRdLevkVGlE5GvHTbRHo2E8WpE4BGguKWRoJRBkbVVvBFBRLiRW1WLURfmMxCm8QTRkW28UU8vdLDt9EHRoJRHkb35A3G54xGxh04c8Vy+bnFdy19RWPuoUZ1AjpGFK7nxJp3uMUubiDGpE5jxrzjYsZn1SNF9iiDRp0RTEZGJY9GgYSkRuAtVEaZmd1FpHALxst/J8YkKEpFN/iCQzXvSEQawAhGcvkHxRE2JMZuEqFFZLuGRhPQkEU/NQbF3EYsRqabTkbqcwZGVFLRRSuH0MX+si7GHHyhxJHtdMVfmDnGUdqtxUrqQEWoNU3EEFjBxNGRDEV80CPFJCgyxeAtqsUJihrG9pf3RWgAZ0bG3J3F8IWLxTAqMkZ2TxVGokUlRlrkn0ZMFVlG0ETSRbG/VEbPZi9G8dJZxW3F/MVrK0ZE/IdkRKZ538WPU1TE375dRqZ5TUYj26nFqKS0xRgEHUa94wVGliFERuO2gkbRkRzFayu6xcRCpUUUrodFAbyBRc6IqkWASKlF46XxRVBrckWBlcPE52r3RaAJjkbGSxlGJCj+wiSXv8NJDBrFHTg8xk5AN8bKoeFFBTTnRb/sUMZPr8rF7yeORtEAhEb9ZatFZ7MoRlZ9NkY7305GerbPRq8UjUbmP6TDMXdlxRDH4sS1pmlE1XjZxVg5Fsa0N6hEEFgNRYJzTkUr9sdEk6naxYVa68XG3DnGcF8Rxiv2CkYMkwpGCYoexkFgMcbQs5tFguIXRsxdj0WmChbEsp1vRDf4A0ZgVHJEb4GyRSQX6kbJ1JxGfGFixVyPhMXk8ifFLSGbxZ7NKkI4Z6ZFzTvsxXqlYsYsQ1zEuycfxYofo8WQD7rD377ixclURcW6SWhFi/2VRMbctUI6kmfF0ytlwwdfmEQ5I8bF7utUxsGXvMZAE5fG6bfZxYGVR8V6NktE+DFexgBe5saGuIDGsS5DxtobmsYRpT3FmN0tRuYdC8Y073DGduBTRn2ds0bfvuBFPXlkRcBbjkVc/ufF5IOuxQTFTEYHzmVFXro0xpkqgsWh1qjFkxgExdVWxMRE2N3G3nH6xjvfz8WI9AtEZ7PoxZf/GcamecvFL0wexbByXMUOLZrGoMkIxyoYw8bBqKzF8dLtw7PqkMYmU/TGDHHUxSqpC0ZuEu3FuWtIxiL9lMWLbDdEUdrJRc07XUZjXZ9GD4uJRqyLtEbfz/JGVcGVRktZeEbdkyhGdZOLxtcSAcegeCPHDm1Zx6NBYMdsSYHHklqHxzoSFMd2T47FUPyYxH/ZKsY73zbGVMHQxQ3gBUVVQY5Gc9f6Rv12/0YScu5Gnp4WR+wv4UYepxzFz/ctxvmg90RzV6BGNc00R7yFjEfnrLxHwobKR1qTsUdhEp5Hpax7R7yjUEeLu4xHfpu+R6/l5Ucv2/9Hq14BSMSSBUiG2Q5Ip4cdSJYAOEi/fFJIMXdmSB4WckgxN3ZIyTV8SMUegUh2CIRI4DyFSFNOgkgR5oJI2CmISLY0i0hPVo1II8qSSNfClkhkjJNIuB+TSPginUgqWaVIVpWkSJLjpUhnpatId7SuSEhotUg3KbpI4bmySHawrUiE5ahIBYubSAXakEipfIpIQp6JSOYvjEi584pIFXSJSIC3gEh2T2FIXctMSOi5NEgdGBhILh8TSLzkD0j7KflHZnfpR0qq4UdO4r9H0NOgRwCAeUfBuSVH6KoWR8v/Y0frMZVHELiBRxHlX0cQWHJHWHk/Rx14EEdZBiRHE2EhR/EjLUe2okhHt0AzR1GaKkeQTzhHqCRRRyLdjUdZVa5H1djbR1XBFUgA7y9IOOY5SKlyPEg7vz1IYIVCSOVBO0hrOi9Ig7AUSMj200eQALhHWbW8R6Sup0ePc5lHd62rRwTFx0evtMxHZFvER8innkd2PllHGVFFRydxJUdCvgVHncAdRwN4E0ecM+1GX5i3RggbY0bvp1FGheviRjDZIkccWsxGaQCLRsc6yEaSy5NGXW3DRbWE9MVYOabFZneaRih+4UZaZL9G8VLxRoY4J0e94xBH+aC8Rn9qGEeoZE1Hq74hRxUMAEe1FfBGVmz+RpJL5kaNF5hG/yGYRmxnlkZSOLRGCigDR9++jkYaUZjF6NkkxYts/UVm1d1FyjLMRIxKJkalvVdGgEgLRkKt40ZryRFHGw29Rpf/uEbiR49GlAe0RiqY0kasHNJFYHYuRpYQrkZ3rYtGN3jZRuvi2UZApJ9GewPjRnBO5UajATpGSS7HRIhjSEa2BIxGodawRbaEMEXo2cpFAiuZRW1WjUS62vTF1lYlxinLuETr4qRF8BYYxLiNdkU73xtGVMFyRh04jEZIUM5FDALLRM2qL0WYu2pFYHY6Rg4tOEYlBk1GGJXDRr3SxUZTBVZGGi+HRfrtzUWAJh5GiUGgRbpJCEUA3thFNry6Rv1l0kZGlPbC/IfqxeF6/kUG8CBG9Uo3RhPQ7kWNlyjGOGfCxYlBYEZE+lNG/KmjRRPQVEWIY9dFPE4nRs2qa0XChvdFgCZiRtnOucUzM1rG0t5gQ8uhlUV1cT9FtmIBxlRSh8bDZF7FmLu8RU7RAURmZgpFGAScRR04ucUvTBvGLv+BRYnSBEa/7I5FgnMxRk1izkWEnrXFV1sxxIxKEkUdOLlF5HKURltCL0ajksjF/rI+xtSaNsYYBFbEYaHuRNXnB8aKjtzF/7KFRSLbQUa1piFGm1ULRfgxZsLIB3VF5h06RuJYDkY3ia3FzTtixmpNgsa843jF52pPRvwYC0ZCPqjEcaxfxaZ5qcXFj7nFhsnExCQoXkSJsAfG7zgLxlfK9kVkzAxGxY+TRZjduUWYu97FQj7QxQRWNEZLyBhGbjQQxEfhlsVvgSTFPnkURQfOscV46U7Fc9dQRgU0E0YXSBDEPCzERCxD8kXLEBFGLm6jxOvi0MXZPflChjgWRDvftcVWfdLFoIk8xXjp/kSYu3RGfT+URoY4TkVR2jtE8dKBRZ+rhcQHPcvEw2RORaCJN0YsZRlGY11wRUFgtUVdbbXEJ6AZRezAdUZ6pe5F91PDQzjWm8Xc1wfGJJfpRWb32EUvTFLGQKQ4xhbZAsWaCNPFpnlZxqCJW8YXt6nFKcvORYvbPEYpOsZFEOnlxQ4tdMZE+m3GcopZxnVxJMY+6CfGoxKDxrWVh8Z1AkPG4semxb4wGURv8GVEheuJRJmZOUTFjx7GAby3xmuaaMaWsqBFaADbRZm7FsGX/zzFLSGLxVfK0sSMSoZFCyT+RUOLEMX+1G7G3+CVxc07oEXjFC3F4lgnRCcxXkZLyDxGI0oTxWPuGcahZ0vF001aRfKw0MMHzovFVZ+bxIJzNEaKn6VGary2Rd9PtcUW2RNGyVRzRp88UEVKe73FYTLvxZvEUERZFzBGi/2FReU/+sUCmkjEVuz/xE+NecbP1QrFuK8LRktZBsHWNI9FVn3KRX0/rUQTYQRGz/cYRgWj3sWDwG3GcmgBxdv5HsU2qwrFSa6RRrzj/kW84/TFA3gfRj7oKEbqc6VEtaaDRWx4bsWcoovEv31qRkkMOEbEIADFlIc6xrx0NsbqBOxElGUiRv+yG0ZrmplFMXcTxkMce8YmU6XFFfuDRa8lFEU41tXEsp3XRIJzIEbBqGVG2/nWRfpcC8Yu/4nGfa4MxqRO+EVhw9FFY+6+xWQ7jcX8GA9GvHSnRkdya0bhCytFAG+RRfCF0UUubhVGdk8ORpi7ykWUhxxGKH4MQgpGkcX5oCtF002uRQOJlUZQDb9GKpiERpmZ6UUYlS/Gk4fpxW3FQ0Za0zJGC7XOxIts88VgdpXF9gabxcPTq8OGp0RGDHFBRlIniEX8GMNEPCzWRdtoLEbV50ZF9pebxXe+FcaRfgvG6EiqRVwglEbz/RJGzhlBRKHFzUbWVhlHf9lFRuqVAkR9rktGJkKgRgwCO0bXEo7F54wUxqabysWFWg7GrkevxVTjS0YS8mRGKqnfxY8x08WGyaxFAwlCxQ8LGMYWaoXEK4egRTF3zUSqz0XFhevdxWUZ0MWxUKlFWmRJRqabgEW/7HbF+u1rwpvmLcWR/ojGfoxixvRsFsSJsCXFzao9xtPNkca1hH/GzhmNxRrAEUbnak1G2opRRUfhQkWwck5GDpxoRjMzOUYFNMtFA+fKxWWZgMZnswbFcawmRoBIB8XbaEDE46UiRtobLEW1FfPEutq8RbsnUEZWfYRFI7k8QzjWikYRxyNGINI3xoR8rMW4r0NF2T2LxQgbKcaVQ//FAiu5xa1pEsUwmerDoWeMxs4Ik8Y3iZFFBaMSxDf4IMaynWPF/KkkxnVxK8YAAETFSL/pxYxKvMU6kifFfa6CRUw3hcVAE8PFSL8pxQKaeMXlYWHEl/98xbwF2sVlGYbFXilnxtV4eMY5IzpFY+4hRmbVyUW0yJBFhqfvRKkT+EVAk5ZG5IMIRq62YsaApqLGryUQxk+vUEUSg5xF2F+MRYY4JkSrrRzGETYcxuoEpsWbxABE4sfyRUCC0kUqOp5G/CnLRlK4oMWSXJPGGeL0xa5Hj8Xz/bxENBGcRXa+t8TJ5bXFR+ECxmEys8VhMgNGrAuNRvgxKkYg0k/FtvNNxgTFz8USg8RFRNjyRf5DAkYofoBFNxrixdO8FcaMSkrFqDX3RZvEYEbWxYhGO3BbRuXQJcacs8XG1laBxiPbAMaI9PfFTYRpxpduhMXz/ZFGRGmcRu0NZEaNBoZFiNJpxl92XsaGpzvFQxyFxczMZMXQs8lEv+zORL6fssTz/UnGCfmcxpFc5sXEsU7ET6+axYj0k0V5WJVGl/91Rnec4sMV+xvGPE6fxToBKEaU9mhGhHywxOtRJsZifxzGsgz7xS6Q1MUmU07GlUNDxnuDB8Uu/61F1xKeRfAWiMPOiNpE3nFKw8/VNsRhMotF9Gzcxdk92cVdbTZG0ZGiRXZPa8bzHx/G8fRGRn9q7EWotaLGN4mSxiO5gMUYBD3GiPQxxoofk0S5a0nDXikPRRt8eUV/2SfGV8poxnSTQcb/kDnGoiM5xDf4LkXBOQfFiUEExXDOXMWvlNXEPlelRWpNN0WxLqLFMCrxxOELU8PNO27FnzymRZwzFkbF/tJECKyAxbfRIMYFElzGxtxxxrdAjsZMJoLGZDu3xUdyWcTysCnGukkBxhBYOUR8YYDF3nFexd21pMMyVajE76feRFWfjUUCK7dEFtkMxijtJcZGJa1FUwVoRmDlmEX35J3F16OwxJLLAEZK6iNGqYIOxnGbq8YubqlF7fyuRo2XjkXjNsjFCKymxdY0rcXZPdXFLEOExU8e1MU0ETjG9+QJRZtVW0UJ+VrGQs8nxoGV68X5D/vF1AkMRT0KW8WKH2DGW7FaxjXvLcbOGWHE6bcDRRgErsWPU8zFXI+sxVg5BMU1zYHF0ZFYxnbgOMXqlTZGYcPTQ+YdHMYv3azEyjJARajGO8WFWoFFbhI6RlfsQ0U1zQ1G+Y+/RsQxo0bOiEFGpnkHRlN03ETw9NjF1JpexbN7xEWYTOVEETZgRXqlpEbmv4ZG78kDw5YhAkVJDHpF/kOSxBni/EUUrjtGWKidREW218VwXynGm1X/xcrDKsYkl0TG3LWmRXh6Y0ZliFRGVn1bRjkjpEWoxutF+FMsRs7308RzRjDFQs/mwo512cQ1XhVGzhkzRno2scUv3fzF+DH4RVg59kVkO8vFt9EUxWWI0UW+n5hF16MTRlWft0WLbCrGGeIXxjJVfEW5/GtFsi6IxYR8gsW3QOTFf0g4xkRpL8QVHUlD6pUTxs/VWsUubrPEMLunROJYP0aXbtrEexSMxt2Th8LP1WpGqKT6RWezFUaezVxGVOPrRSGONkYXN6VG1xIaRnDO0sUYlfzEppuYRb99o8WcM8rFXwc2Ru7aykYOLV9G2IHDxc4ZDUWfq1VGSuo3Rhx8qUYhH45Gh4VqRYGVAka3QCFGqaSCRTMzr0WF605GiVKmRvkglUb6fohFv30pxYmw6UVhwydGnDOKxIQNr8VH4UZF1XhJRcE5NsZtVpXF6MiZRvYGM0arPhnGW7HfRK1pqUawcn1G4lgRRjeJOEZQ/AZGxtyRRrra1UbjpRhGYqFqxR4WbsV++/JENc2bRLTIGMbNO2bFSQykRZFcWkXh6ZdFRdiIxMDKycXJ5bPFvVLcxZvmHUTEIDdGd5wYRmq8dMO0yHbDnREHRsh2Q0bKwwdG8rAwRc2qo0WpEzzFqaSKxg1PwUVcfvFGeOlzRlyPukSd76/ExksRxlFJD8bRIghGorQJRisHjcb5fmLGNBFWRSh+7MOUZfhEE2EjxFK4nMXvONlF07wIRnVxw0REaQfGv+xwxolBIcaq8QbGFfu9xaW9AcZm91TGRUeMxZ2AJkOGyRTECte7xW4jtMZukqLGLSHRxa8lh8Yc69TGcmiVxV+YCkYXtwzGb1/jxYofOUataWZF3+AixjOiDMUG8AZEPnkzxhiVBMRWDj1GrditxYBIK8YwKhfGAwmaxv5DP8aQoBrGqmCZxmznGcaXkIVFS1liRa+UzcWWspzGoqPFxldbWMYc6/DF0RGfxmdVn8ZPHm7FjQbiRS0hi0XctX/G32CfxrIuAkW1pplFJQYtxSQoFkXfvpBFY12iRXNGNUYofoZGveMaRhLyz0UAgNJG9NvuRkmdaUZkOwZGTy+SxnhLT8eWMnTH/aWCxx/jXMcWmQ/Hj1MZx4XrG8fkg1nGu7gDRpwR7URvgeDFUwXDQ6rP7UVZhmtGESX+Rg0gH0e2BKVG6EhuReCcAEYo7bXE3ZNQxgg9J0adbzhHMMqKR8F3nkfjNqdHj2KnR+Syhkd84U1HAd40RzPEKEfXwXRHUla2RzVt4EeNyARI2Y4MSJTnB0i7iAxItMkfSLgdR0hw3XBIFUuDSLsAikiVBI1IH2SJSC4whUi8DYhIDZCSSH3Xl0h745NIM9ySSJtclki7yJVIYHyTSA8bmkiSIqNIR8uiSLeppEi6Iq9I6rWySA2YsUj4srlISyC/SG5yv0idccdIJ5HHSK53vUiJMLdIDLKrSNH6n0i8XJ1IQDOeSM4BokgnSKFIn5ObSI2YlEjIT4RIWPhoSCu1Wki0Z0lIoVc/SAvEPkhJzilIYRINSHPX80eMmc1H6pXBR4sdyUfb6L1HxACtR7QZqUdAQr5He6O9RyhNjEfwlmlH0ytVR/OfEEcbDRBHT947R+ELQEeOZDtH//IfR3KKCkfTzTBHBw5pR+XQnEe9ssZHNJHgR81MB0i1JiBIuXwuSDyNNkgVTTdIAW49SO6qQEheCT9I+m04SIrOEEiBVeJHgRX6R1vBCkgvvQpI6JkGSH19/Ue4rdtHHBzJR+wP0UelvbBHuH6ER5uVS0cMAgRHwrUGR86ZEEe/jtJG4Jy4Rpr3zEapk+JGIn38RlmGHEd2YAFHorRURjtwREYJil5GHhZMRmsrNEaCc5BFCmifRpJ6Mkfw1kJHxf4nR4TNHUf3pClH7usNR52AAkeEXjxHxc9RRxLUMEeJMNtGUGt8RnxQvUaMucVG7tqERpf/R0bgnP9FCBtzRkCClEYxCDRF8fQKxRdIB0bu61JGApqsRV3crEV78oFGpN8URvP9QEY9m/VGiVKxRo8xUUaNBglG1AkQRSsHrUbRgOBGJWSrRjd49UYZUddGz9W6RibCw0a0NyRG/kOkRS0hRkZ2TzxGyHaiRajGJEY9m6hGmghBRojSXsP4wsREkVx6Rfmgd0UgQSnFNhp3xtXnUsYv3eREEaUKRqYKYEYbDW5GysO8RSeg80UN4EVGl/8iRkW23UUJiiNFcvklRoR8PUafPBTFtoTARSegvEahVohGRNjwQ5tV58RW7ONFDHEVRt9PHkbQsyVGTWJZRjtf0UZa5ItGdr5zxX772sRXW5FEBvBaRTOzlkZ9HUdGSFC8xWTMIUXhejRG9peZRWkAG0XGS7VFvWOCRiZTh0bTK6NFUrgwRsgHOkaXbibF1XhpRPypDkbKoR9GkDGhRewvC8Ypy/LF0t5AReF6BMRhwwPFXwcCRsh2J0Zhw8NEu5bIRIcWt0UawE/FWtOaxSBBRUXcRlPFNjyrxX9qfEPChkfFzO6/RRxae0ZOYqZF78kTxR6FIsbmronGqYLnxRDpd0Oze/LD0ZGERCh+WEXMzOBFLSEwRhDHQ0acM9pFoIlgRe7J3UWt+ohFpHA9xZMYOMa6uCvGjZciRn0/tEZIv2hGQKTRReM2WsOsiyfGCKxgxgIJZsWTGLTEmncixoQNz0L1Sp1FPZvZxS/dvkXxY29GWmQnxR4WsMUofjxEIY5lRE7RkcGmm6TFIttZxCGOCcXe4FPGio5MRXXxq0aOdUJGw9N7RVmG5kUW2T1Ga5okRjtOUUUjuYTFZMwPxh6njMUD57xEJw/TxH2uDsYNT3vF9GxcRtEiQUY6ARHFmuZ9xW3FqsW+MAnG/YcDxt9P/UR6pU1GqYK7Rcxdf0XsL6tFx7rYwwAABUb+QxZGoIlcxdZWFcZcIIbGCmgSxoMvC0aWkK9DiPRXxvvLKsZbQhXGlIdLxsgHQcYV+w/GFybdxYVag8RyiipGMuYhRiL9zMU1XljG9gbdxU2EbcT8GEfFQ4tQxsQgfMYW2Q7GFYy4xY8xpcWiIw3FeenGw11LNMU3+MrFrrY7xq+Uh8ZOQE/GutoMxjXN/8Xdk0dDjLntRf7UaEVZhnTFLNRaw7PqhUVpABnGmndcxgMJAkUHPW9FodZQxeELM0WadypGBoH3RUdywcQeFhrF5/uzRb99pUUvTC7Fx7odxvfkR8YFEuREtRVVRr/sCkUjudzE3LXeRZwzB0Zp3sdFNBHGxKTfNcb026/FzhmdRfAW0MTr4mrFfvtWRehqMcak34PG4segRJhM9cPBqJTFTtEVRdSa1sSAJhLFK/YMRrWmDEZ78hLGwvVWxkW2x8VPHk3GqYLxww3gWUYCmqjF002UxVdbEEakcAFFNBHURQc9NEY5IyrEryWExMgHw0VAgrRFPughxZF+VsZhwynG/tQkxaz6WMXGbYxEO3BuRYy5BsY+6HXGb4HAxWua0UUxCBVGB19cReaudUQc6+xFLv9cRqUsL0a5a4HEHFpCxqpgMMV3LXFGUI1KRlCNB0Ui/WLF2qwORY0GeEbGSx9GAG8JxV8HhMWmm7zEpnmnRJJcrsSEntdFmExURjtOcUXmrtVExY/Rw82qX0QT8hNG8WM2RlbsfEbfvoJFQj4dxvD02kUzs4dGMLtvRVpkHcbM7m/G9UpaxtMrvcVO0d9FgLc3Rst/O0ZN82tGlrJrRuauY0YcWhVGarx8Repz1cMQ6SnGSFAKxsnlN0Zc/mVG9gZDxslUX8appI9Gxm2xRn0/PUVhw7/Fm8QkxR9jKUY8LAtGoWcSxiSXRMaCUe/FiGMrxiSX38MuEKRGGCYKRj7obsbSb63FIR8ZRrKd20WhRV5Fns3ORQaBg0VQjafFi9sOxjxOK8bWNB/GkX4HRfjC5kVliO3FMzNOxqFnd0UMArlFzhn3xZwzuMWOdTFEgnMSRVRSx0N0JN/F22gFxp7N8kQVjGVGtmIMRiGOccW2hNZFxu2cRotsVEboSMpFak2NRcnlu8UnDxvGGAS2REVHDsUVHZ3FdLU9RudqaEYAALZFGXMXwyJsoMR0kxxF+DFOxccpakR0JEhGio7kwXctPcZUUrHF9ShAxW/wEMaZmSjG0t4lxqdXZMa6uF3FIv0GRPIwhMbr4tjFeAvmRTy9ssVd3KzF/WU/xcKGGcY6kp/FkjrBxUmdyMXxY4RFrWn2RHGskcUcWhPGZMzNxdSahsXV5+rEm8SwxLbzPMaLbDbGwhcDxjy9XMZeKdPFU3Q4RQRWFkWTGHBF78mTxFRSAcYYla5F5JSIRh9jQkU6kkjG/KlIxncti8VHcrnD0ETIROF6rkXqlZ7Fvg5rxlyPCsaaCLHFvONIxbNZ4cXfT8HFRdiPRjYrh0YyVf7FUPwxxo51JcZKeyLGWDk0wdejtkVTdMRFUGtKRL3jEsZwzqjFMzMKRp+rMkZhw71Fnzz8xL3BAsZbsZ/EZ7MeRSo6EsPMzDhFNxoAxS9MPcYJilXGGeLExYEExUS+n3ZFGw0DRhSuI0WrrTDGrkdUxgskO8Z9P/HFhHwZxrZiWcYHzolF6EiWRtnOi0bu60NGeHqZxbivSsYtsiXFPldLxG4SM8Q0EbhFRPptRRgmk0Sh1hzFzgiDxt4CVsZ++3ZFhVrDRMrD+sV4C8zEGlEzRijtTEZB8ftEhA3/xcQgOMXl0DBG0t4RRtSaJsN4C4DFeqUrxtxGIMaQD7TFurjPxVUwmMWeXrnEN4mxxMnlDMYRpQ/GpgpKxbwF4MU/NT7FdXFXxZ8aeMaz6gTGf2pYRT2bxcSGyQbGJeRDxP+QD0ZgdrfFkA+SxoJRq8VrK57EI7mmxaYKtEVSuOhFf2q8Qwis9kXjFM1FBaNqxaut/MVd7YvGhJ5dxjjWVUS7Jz/EO9+DxeTyS8XDQtPFUI0PxXVxAUbzjslFcmiBRGJ/mUMpXM/FILDYxVZ9LsRE+tXEeceJw4nSGsWn6CfG4lhUxvOOZsb4MYzGKTp3xuqVDsX4wnBF4scoRFTjp0UW2YJFUUmFxI/C5cSJQdLFNhrqxV8HJkVjXXRGrBwDRq8DWsZMphfGZvcrRrdACEZ5xwbGecdOxtBEeMQAb21GmbscRizUj8bChnXGEOmLRlWwnkYCmohDFyabxayLm0SV1C1Fpb0pRb99UUVtxVLGT69wxi/dHUaV1IFFJsJ5xlrTd8bwFkvGrByaRBdIFEZhwyvFw9OxxVBr5MXoSCjGXI+ixGuaiUWXbgpF4lgzxadXWsWHhb5Fb/CdRNNNDsYSg5hETYTrRZ8aK8X/IdnFEhTfwz5XU8UkKCvGMJkexW1WOUVjXUBF6gR5Rr1BskbWtIdGE/ImRmlvFEVNYtjF1lYhxsSxzkQqGBdGm1W/QwyTh0UWaopGHoUURmDl0EL8qZ9FOSMaRS/dGMUPCz3Ffa76xa3YFsZvgTPG2/nUxZoIo0WvlFXE375uxZ8a1UXM7hFGO3AyRjPEHUUepxTGvAWyRILi60WEfFRF+n6YRURpz0P5D+lCrIvpReAtmESTGA/GYOUsxUHxh0XzH8zFLpAyxrZir8S288XElUOLQyGOS0bsntBFxY85xgpGGsblYb9FZ0QZRih+zkV0k0hFdJMmxnVx88UFNBFGcRsVxRx8S8be4OPEj1M0RVD8I0amCklGguIWxqdoj8Y0ETpF5h1IRgPniEU/NQ5FL91kRF+YLER80FtGhriYRjJVNEW2hCzFY+4sRqMBykXBqBXGTYSPxdBEdkb35NxGAABMRu84BUPwhVBGfGFuRgpoOkYmQoRGYFQgRnZPC0YIvYBGnRFhRovbAUbkgwJG/lSORgis2kZkzK5GBFbERUrqrETNqt1FSS4TRfjC6sUQ6YfEsgxvRslUDkYlBgzGFyZzRUVYtkbeAk1G1AkMRbWmX0YULqpGqvEsRuf7r0WvlGVDZvc4xSjtMkbBFzVG9Gz2xCGOZcXWNJ9EFmrLRZmZJcUTYRTGHFrERPwYmUUPespFXwcURlCNM0XP1QbEkX4vRWBU7EVjXexF5WG7RXPX9kXo2chFmN3FRVkXL0YxCD9GRdigRXUCrEXnjBpG78klxvOOncYibJRFg8BGRtVW1kU9eV5GI0pcRnQkA8VbQjbFtvN7RqCJlkUYBFjGJQYZRUp74UXYX65FNc1NRktZWkU1XgZF6bcERl3cUkWY3V/F/IdmxmmAmsYkqI3G6Gosxhx8gUSWkC/FgEixxcL1DEUf9ExFt0ACQlMFNcYqup/GjZf8xcZL30RHcjDG30+MxmNd/MTXowzFLv9UxjF3bcOcM+RFWtMfxm+BVsa2YndFB19ARSuH5MW7loBEowG+xa36m8b2BifGliF2xt0k2MaNBpDGFB39xfmgr8RAgqJElrIUxYR8mMWopGnGM8QMxwlKFsc0gHjGaQATxp88UcaVQ7vEMCpBRZOpQkTiWOfEPnkzxtY0qcWYTJVFImygRMBbzEUQWExGdr7lRbRZmUVZ9T1GOSMkRgKaxsU/xpzECfmIRkmdCEZz17LD/KkrxlVwN8fgbYTHWdWDx7q4b8chjgrH8IUsxrgeQ8YeBZPGRpTsxa1pGkXkgz7ERUf6RUp7qkZ+e4RGrIsTRlCNXUZliAVGMfeDxjH3mcYf9DRFkxgrRmZ3tkY4ll9HdQKmR0VHsUfYUJlHmvd5R817QkeRbRVHQOQgR9eSPUfbyIFHQSC8R+bu00egGOdHaZAKSKqwGUgIvCVI9Bw3SDJGVkhRmYNIsReSSPwBlEgqIJhIFVWaSDARlUhQXJBIhoiXSF//pUhctqhIcoGgSL9lnkjIz6JIu66hSM3Mn0hswKhIRyGwSHfFrkgynLVIQ4TASJsUwEi2FMVIcVvTSA8r1EiDR9JIDKnUSF83y0hQ48NI3MfCSDuGvEgrn7pIjNK7SAcvvEiYvbpIZiewSGN2pEgCu5lIdg+MSCf4hEjNWoBIqkFySMMybUi9Ql1IeKs5SD2bHEhqjAJIB3/oRwyhAEjIhg5Ic5YSSAhcBkjWFOBH7bzMRxuepUeUZWRHlmFdRwrXUkd5aTlHdg9jR2XIgEd++2tHi/0+R20WEkcC2iVHPD11R+pVqkciXdVHATzjR/DU7kfkogRIXJ4QSAaQI0gsYzNIxgw/SDW+SEhy6EZI41ZQSJAPUEg8jDZIO3AzSLEOPUgUnjlIdcEySKTAKkgLBRVISgrhRzSxxkeXf8pHV1uwR1zejUd1gihHlHa1RsgY4kYnD+BGk5jTRomSBUdI/yRH1SckRxLUDkeN1wNHXP6iRn9qOkYNT0BGdLU7Rs93vUYi7PVGGfP8RiwUJ0fL/zZHx/ouRxV7IEejwSRHvjA8R22FMEdBICtHKP4zRy9dPEeBlSVHYn9pRo8xx0Tc11tGqy2SRsnlhkY6kkRGryUERj7oR0YwKgFG6SYlRef7IUbr4pFG8h9+RrZiGEb8mJtGQr60RhWMAEZnRHZGcayZRicxBkZU4yBG8/0UwzLmCkV0JNdGBvDrRk8v6EbjFOlGBvCjRn/ZoUbQs1lGQs+KRejZxkVtNORFkjp9RXL56UVZdaVGI8qlRuSDrkUMAqtEhsl0Rf+yk0V2vsdFRGlPxB6FKMalLAXGnYBuxTXNc0XPZpNGlpB6Rr1SQkXDQmVFTtEIRtBEO0ZGJddFs+oLRvdkq0ayDO9FjnUCxkaU9kVLWYlGiGOLRdEAQsVkqrpFyxAhRhgELEYV+6lGzG64Rtqsq0YOHKVGOgGlRetRgESKH+FF7usQxKkT5EWvg8JG4Xp8RpkqJUYFNJdG+aBLRn/ZZUWY3UNE5/uTRfu6kEbAymxGRbapRaZ5FkbjFMFFFR2TRQxxKkahZzdGtoRMRum3tUUaUYrEW7HXRRKDykWlvcHE30+9ROU//kWC4gdG4JznRZXUDUaJ0ipF8kH9xYqOisUFEjjFqYLZxeELA0VJLl9E+8uoxUMc0UVWffxFhxZRReCc4UU+eaLFOgGFxrADA8aSy0tF7Q0qRhniQEbZzgRGUdrXRRBYMEbBF31GAU1gRiEfEkYawIFFWRdXRdy1SEUHX5DFj8I1w6U9gUZ+e5pGDi1cRjXvOEYRNrZFUdodxitlZ8YibEDFw2SkxciY28TGS3xG6pWyRPKwOcZ5xxRGj8JDRmKh1sJXW3XFsOEExpeQh8UFNE3F5h2ZxQrXB0WNlyfGNBGLxv+QBEZU0otGowEIRX4dAMW5/OlFmZlVRrPqTkZwzshFxf4pxqdXYsaBlW9FU3Q7Rgu1xkS8dCzGibDFxcKGl0WyncfEAwkDxots6cXecQDGorRIxoMvbsYzotTD/WXtRZwzokTZPY9FeHq1RELP/sTDQsVEYhAJxp2AesYdp3TGdr5extNNIsSxLnpFvjCpxRUdOcX9ZVNFryUcxQHeFMZxrNPFeViqxT81X8ZwXzzGz9WgRaHWkkVeuh/GXwcdxo4GAEXb+fpFVZ+bxB6FSsYRpQfG9GwmRKOSekOd72fF+8sexVTjOcVJnQzGDJMcxlsg1cWJsHHFmLusxWdEgcbP94nGz/ezw/yHMUYFoyJF5PKvxUcDmkWJsGFFgXNgxptVEsYzoppFCBvORHqlUMXEsc7DKcuQRUT6eUUyVbDCxLGcRQfOF0axUJ9F6pUiROAtKMZSp5XGvHRvxWEy6UUcfKlEWtMoxcEXlMW1pnlEAppERrivu0Va0yLGE9ARxuviBsUMAkvEwoYkRk+vA0Z1cVHG2qwyxphMpcV/2TbGMCrZxLG/zEW0yKbEPzVWxZ+r0UX+sr1FdLXnxQdflMV5WJ7FqDUgxvyHzEXV55BFQs8axuF6NEQs1NpDX5i8xeSD2kUpyzdG3ZOLRXKKHsRcIA3FSZ2Aw6rPdcWBlafF8kEPRTvfl8UqOozGuB4sxnuD58SgGoHFW0K+xQ4tMsQqGCJG1BqBRj2bLUb4MVZFE2FTRJhMgUXoaj5GXrrhRewvwcW4rydFn6uERn/qhUaiRRRGvHSDxfCFqUMQx1pGGVG4RQU0xcULtdLFMCrpwxKDTMVbsd3FzoiIRXqlwEUr9vdE46XLRPfkh8VvgbjFgnMGxkFg/cTr4vZFlUOXxe5aesVNhDhGnDPCRUCkp8WTGDbGEaWcxrpal8Ykly/FCte1RdtodEUi/TdGFfuFRtcSaEaEDRpGzhkxRcWPi0XY8PxEKcssxptVBMYjuRNGaCIcRVtCs8b7OqLGgEgnxnctMMaYu97FqKRWxpI6S8YW2dhF4At3RTy9T8ZJnRbGcF8LxU3zhMXAytdFN4l4RioY/cR3nD3GyJi7QxpRE0ZFtgtGeVgVRicxMUa4jUbD5/tNxt9PIMbKMhnGpb1Vxg6+1sU4Z8jF8Jabxk7RTMZcIA9GQ4sMRr4wmUR8YdJDQfFTREymEEY5tGJGEaULRtJvP0XY8AFGx7psRqK010NVwRLGFmoCRuqEikaDnv9FyxCNRbwFNkVpbwTFg8CKRZ+rpUTo2WzGj8KBxU5ATkYXt1BGgCYlRgTFF8WyLhnGtRUDxiUGTMapE8rF7uvAQ5oIscUs1LDFVg6VxO188cUCmmzGTkAGxu5aWMahRcXGLm4kxuHpm8UehcPFHhY6Rj5X70Vv8JfFXUvQRNNNAsWbxIjFUwUHxYhjA8Yv3RDFa5pTRarxisThei7GmSpbxt4CHMaitL/FQ4vcRPAWBMX020/G16Mqxu+nBsa4rz/FTx6gRZF+K8WU9tbFeHplxEHxDcbarEXG5PJLRR3J00XqlZbFc0YHxoGVJ8U3iRFEBRKWxZkqqMSdgJ5EJzEpxuwv/cXmHSdCd5xaxU+N48Wg+HnG3772xXuDB0bLEGvFAABQxg3gw8UWamHFz9WWRECkY0WNl4JFZRknRvkP80V80C/FiNJqxWezgMX9ZefFcvmDxVfKOsX35IFDh6eBRcxdkcU9m+XFwTlXxYLiDca0Nz/GAbzBxb/sHkOxv8zETkBPxVg5OMV++6rFfGESRN2T70SmeS/FdLVVQ8xdrcUCmrTFAwnURbByFUbwFgVGi9uAxMzuNcZ2T95DxLESRru4gUVMpgpGvHQmRsxdV0XUmp5FYFSyxB9jR8avlPXEmncNRhe3SUVFtnvFj8Kbxb4w+cM5tERFzarvQ588RMV1cfNE/5CMRaK0J0Tr4rBFV1tlRa8Du8XctfzEZ0SdRcGohkV9P+XEwMqRxWdEB8aGOIPGqKRRxnSTOsYBvDLGbhIPxSL9vsXOGS/G1jQJxvUoHcb+1MDFfR1YRRSuVkZ7gyNG4zasxSnLPMWpE8RFB86RxFpkC0XWxYdGFyY0Rp+rhURm94RD3ZPfxEi//URZF4HFLSGBxkymoMVLWR5FrkfZxZ88/sXu6wvGgLdWxlpkocVy+aVFhqdDRUaUlkRRSaXEjLlrxeU//MQjShvG0QBBxl3cRsXWxYPFsVAFxnh658UPC9XFA+c2xkdyMMb+Q3pEyeXlRV8HH0YLtUVGFYwZRoGVCkakTkBF07zlxUs3Osa4HqXD5WF6RqjG80SezX7GhjjWwn2ueUbh6Y1FAN5kxmkApsZp3gDG8WMhRlMFo0KqcafGMzPjxQyTSUZYOZJFxCDyxRPykcW5ay1F2T0BRRovCkYQ6Z1F1jSnxl8HLca6SXtGV+ynRbN7AsZRSTDGyeWPxVmGLkYdyZdFSFA8xDvfFUYmwrZEaW8PxptVN8V0JK9F/IfoRQgbnkKTqQ5FHhYXRtQJWMS4Ht3FAG8xRIeFHkWC4s/EutoKQnL5oUWyLhLFPL0nxgIJ+sU0EbbF1jQzRVtCSkYKRk1GwoY+RphM0UVUwUzFnYAzxrZiCMZoIhpGhA1vRn9Iz0RgVNJCZRk+Re5ausUCK/3FGw0wxZYhIsVXW8XFc0aAxt0kjcbjNjHGVZ80xuQUDUQj2zZGgCagRcxd30XYgQ1Gw0LLRSv2nUXtDRDGpptHxuLHoMSCUYlDcvkbRdk9zUUbnqxFQBPdRT5XQ0U3GgbG4JwUxov9pUT5oDdE+aAHxrx0X8WUZWhEGXOpxYPAekUCmp9G+Q8+Romw+cXJVPHFcmiRRfRsFEZpAIBGZRklRl+YyMWd78VFzvdgRuTy4cWfq+/FjEqIRRDpiUX5oE9GldR8RjXvQMUs1B7G/IesRSSXFEbl0JrExymixb1ShsUSgwhFTBVlRjeJGEY737/F6EhmRXBfk0Z4CwRG+MI0xarP7cQnDylG5HKeRrzj4EUHX8hFlqGTRolBQUZ56ZpFsOFBRSxDIEXUmg5GbhJYRmJ/WkYyxDRGl/8rRgc9dkZtVpBGWtNKRnzQrUXEseBFxykFRvKwIMTwhbXFkVziRVyPl0ZPr7ZFGVG8xZyiy0XRIoFGwRdFRuCcRUZzV6RGpT2LRo8x20WDwBpEyqE3xio6IsbTTfpEaJG9xN++JsU6ATVFsHLyRccpoEXYXxTGQBMSxih+XMReS7BEJXUrRoBIgkYf9CBGHHyrRTXNTkaZu4hGUUlJRWneRcVuo3lFBoGzRS5u50WPU0JGLbL1ReF6VMR5WPZFAd4QRmx4C8YzoqLFLZB4RYy5j8WPU6xE5q6sRgyCxEZcjwVGorQ2Rp5NqUasi59FNxreRXQ1gkZXyp5FkstjRtospUbiWPtFImyCRThngMXIByDGVg7zxfaXCsadgEPGpnlkxpayTMT0bBNGONZFw3S1RcU9edhDfT8lRA6c28QUrv3FF0gdxr99RcWrPtdExtyLxb6fgsW2Yv/DN/hXxmezYcYbnqJFXinlRVkXk8W9wWfE9+QFRi6QUERa0wzFHcmRxeJHzsYtIcnGWfXdxRSuRMZj7q3GB86DxqyLF8VNhJFF000MxrHQoMbysG3GUriYxoB3Dcc3mtDGVcEIxnecbMaYTAbGKH6iRQPnqMVoIhzGYTJ5xY7kskSyDClGINIBRupzVUWoNRlGWYYKRkwVjEGjcOVEaW81RjAqKUXecULG6+KMxQfO08UFI6nGGKaSxl4p8Mb3E1XHevZMxxS/H8d/WffGb/B5xlXBiENYF/dEcaxzxWb3nESL/YlFAprwRTVvuEY458NG7MDJRJQHncY9CrnGs/vLxpg73sY6kqvDphsWR6EFXEccK4RH2iyTRwGtjkf3dXRHpko+R20WHUdPrxtHRqVPR2RMhkeKf5lHwjXFR9pq30fvp9JHsJLyRxNhHUgvXUFIPudjSG/Qe0g1l41IRfedSJzKnUhekZpIgCChSJPhpkhUGqZIAkOlSN+frUj1ardIDhy0SGWYq0hre6xIy5ixSPVAsUhtzbRILu++SB1wv0jF371IEnzLSMkd1kgCk9ZIqpDiSNor7EhX4uVIIdfkSE3y30jJfdJISgPTSDcQ2UgFQ9xIYJ3eSJ+z2Uj6ndNI2pTKSLqgu0i0r7FItzirSJFtp0gy5aVICbmbSG3Gj0iL9YZIs2ltSPkAUEgYhT5IJPgsSCFPLkjOuTdIuG05SKmjMkiezQxIGFXKR7K9qkfEYoFHwTleR6hVhUdu8ohHHxSLR7bTmUc2S5ZHZ4SBR3KoVkfHek1H69F3R6SQokci7NBHjOrgR93T2EcY9eJHQl7vR/VJCUiJ4idIQBM/SJg8V0g+yGBI8oFhSPCkb0iIsm9ImrdwSEb1e0ilnHFI839aSFiZSEikHz5ITEUiSO8n8UfINshHYlCsRy2yk0c072JHU/TfRr3SrUbhi9ZGodbhRqv+HUfqc1JHhZpXR6jGEEcK165G4YuhRhWdpUbNu9pGewPWRvfT2UY60hhHBJY1R4jjUEcyRDlHaCIAR+tR8kaSywpH7lo4R3XxXkeIklZHTYQmR/Iw2Ea6WvVG7EDmRmsJp0XSb9/CJJcoRummh0baG6pGa4maRqrgm0ZdbZ5GDr5mRn9IbkZGlJVGiUGhRpFccEZtNH5GnyvhRnPXj0afq9VFdr5wRvH0MkZseHNG+NOPRkkMqkQIrDxGIQ7vRnS12EZhw6pGJQYvRtLe6EXmrhJGYn8NRjQAh0Y5RZ5GCKwbRqpgJEXx9ChGB1+PRmznzUXzjgPEpgraRRx8HEZQ/BhG2qwDRtNNBkUFNNHDRdg4xfJBMMYIrHzFEoNBRo7kR0b6fhJGQj4ORkymLUYSgyRG+zqeRZmqi0ZR2rxGw9N3RUaURkW30YdGlIcoRqD40cOrrR1GRqWwRs4ZUkaL205GEEfORiv2z0bTq79G1sVuRlyPKkUeFiBGKcs4RpwRdUWBlX1GSFC7RqCJhkZDnMJGaIDjRk5ilkYxd0pGSL9dRdnOZ0WuR1VGoPj/RRlzB0UyxLlEo5IGRTJVCUZIUOZFmgjfRbKdLEYzM8FFcmgMRuyeQkZZ9alFc9eoRZtVvUVHA8hEF0g8Repz7UV+jMdFgZX7xLWE9MSitIdFsOG5xLsnx0RfmCtGpN8eRIAmckSBlSBGc9cWRXKK3kXb+XhGyxAzRWQ7pcXyQY9D+lzbRciYPUbfvmdGTKZ3RkrqO0ZNhOlF8/0xRr1jhUaAJiVGnYD+RLNZ80VjXSJGdr4/RRBYWUUbDeRFB1+wRdnOm0W30UdGA+dPRoAmVsVwPaTFdr4vRAbwnsVifztG4QvARpRliETVVnjFAG+BRRKD6MRoAG9EObToxDf4AcbsL2/FPlfFxarP5UTOiAtGaysmxtSaFMbsnktGfR3eRWUZUsbUmkXGAd6aRJXUC0b9ZUxGAN7SRLrJhsZ7FK7Fo3BkRtSaQEbIdoZE3nGQxTLmfkSTqYJERPoCxoofI8b0bLrFTfMSxRDpOsaOdY3G91PJxVD8aMXlYVHFTKYqxIMv4MV1AsLFN4n/xVUflMbuWp3GJJdjxrlrwcRhw9NFbHiSxfCFHMaNBo5FKctrRiqp5UX9ZQ/Fi/2lQz55iMXo6prG5PJSxvkPjUW9UhZEukkQxr6fVsURpQZG4C0WRtQJWMUBvC/GVOOhxQG8xURdbUVCmExFxfOOc8SxUB/FsVD9xT/GEcaVQ5/FSL+LRdk9HUVHA0TG+8s4xgN4nUUIG/xFh4XQxWSqZMU4Z1pGMzORRU5AJcYr9kPFtvMVRQ4tssRxrFvFHOviwa1pukUbDUxFrrYiREmdnEU5tPhElIetRMnlo0X8h+jFtmJdxjcaAETAWwFGMzN7Rdv50MUrZXvGIv12xdk9aEYOLRhGcayvxdv50MV9rlLFgLe0RWgRlkYl5ONFPzXSxTY8gcUukFHG0m9exiUGsUVbsV5GXdymRYmwYULn++lF4seCRehILsXk8vdEIttRxYMv7EMfYz1G/Bjzw1fsicUYBEpFM6KMxTartMUawD9FSgwARs9mAEaL/SVDB1+YxZ88osXWNOfFaJEdRclUO0b/IQXFBoGCxjTvfca5ayvGGJX8xJYhlkXHmPlFy39rRt/gk0Z/al5G2IGtRVg51sVlGcDFqMYTRhUdkUVTBbnFl/9wRfaXKEZPr0tGr5TVRWdEkcVJLsFFg8BsRsoyOEUJaNLF1XgJxML17kX4McZDUicgxWGh9sOsHLzFNxpMxQ963sTf4JfFi9sZxnxhb8YqqV/FzTsOxGbV78Xl0D5FgCYmReyeKsY/xhbGe/Ilxp8rqca8BVfGVZ8jRbFQk8TnjJDEX5jIRag1aUWk31pFAADAQxdIpsWbVZ/Dp+jIwyv2OMZSuD3GuB4hxXA92sXFj0TG6nOoxhovKMf5fvPGgXPSxYC3V8anV97F1xJFRmJ/DUWg+FTGorTBxbDhk0ULtd5FwoYNRoj0S0U5tEzF9NvXRNtoskVbIElFW0Lew0VHikXIB/VFJXXmxY51WMbdk6fEg8DyxAMJT8Za01rGdQJ+xqIjlMbUKx3FCtcXRoqOqkXBF0JFAprAxK62IsMUrldGoPiwRkr7jEZXW9tF5BQORmx4KkZc/rvF2PD6xb3BB0Z7FB9GJzGCRWfVg0XLoYXDBRKaRYr9fEYCmljEeqVexuSDGsWGp9dDe/KQRYSey0XctczFa5oIxi5uJcbqBI/GQxxmxqfoEMY7cH7FHTgBRgxxNUZbQgXGsT+BxnctIcV9HUvGFZ2+xs6IWsbo2TbGWYY8Rf8hd0ZPr5TDeqUsxC9MwkX1uarEvAWixETYfMVIUJTFayu2RHqlyMUEVrTFgCY7xtCzeMbswGnGmggSxtQJqMOq8WLFiGPVxU7R0cUPC4fFL90kRmHDH0aWsg3G0SIOxsGoDMVliBPGE9DmxZF+e0Tvp97EEhSrxct/IMW4r41FOpLbRLDhi8WMuRdFyJhXxe18J8ZDi45FeOnkRUs32cRZ9eXFxtwixkI+6ELTK3XEAAB6xkT6Z8Ywu6/FVZ/rRb1jhEZdbdtFzO6BxGWqjkXgC+lFN4m7RRWMKkSdgEzGeqWgxizUgcZseNzFfGHSRcoygkXfT9/FtaY9xf+QGsXh6QnGsOFJxStl0UWYTJ1FXI9CxJ5eycSqz8fFTkATROVheEZVwRdGoiOdRU2E60Xl0A5F2qxyRQBvUUXz/VRC8WO8xC/dPMacM/LF9UoqRh/0M0YaLxhGWtNlRuXQukVz1yJEYHaTRSoYEcULtXbFCyQwReSDpkTr4qZEzcwMRdxGD8Xn+5/FXCCXxRE2ssWxUFPF16MQRGsrhsXhepTEexQcRjXNm0XY8JRDwoYbRsGolkaq8U5GlrLExJAP0MXKwzzGK/Z5xu0NSMY41kDGYcOpxW40JMXXgXvF0SLbRMcp4MUi/YvGhHzoxVBrK0YZYqFG9Ns1RpoIg0UN4E1GVFIVRgIrv8Xkg/ZEtMiSRmTMVEapguHEOUVixh4WIcaTGARF+aDBxS/d3sVYF/FFPL1Sw7NZWcbfvkXGDwuExlvClcbn+53FrwNTRdk9WcS/7MLFLpDAxZ8auUVDi5xFvcE/xkMcPsaad8jFh4X+xWlvssVc/kNEy6ERRbpJ3sU+VxbGAbwVxBGl10WEfEBGVFJIRtBEUUZ0k0NGw9PPRbbzzcQs1DbGNc1XxTY8xUVoIv7FFmoMxk3zM0YIm49G7C/zRem3Icbix7rGRGlmxoof48L7OgbGPldexjQRPsX1uSbFwahMxoC3cMZN84bFdCTvxD55sMWkcMFFXweExWo8s8YUP0bBrWmCRh6F/0UFEhRFQq0pxAWjKUbr4kRGm1WpxSoYYUXZPYZGtRVbRayLx8Uc6zbFSuqURem3sUXKMsRDzap7RaikLkSvlBnGYTLVxXDOCMOGyYRETmKQwlXBhEUbDRRGbhJXRR9jesXUKwrGW7G5xQ6+lkWMSpZFwoZ7Ra1p/EXFj6FFXI9Cw5OH9cUc66jFMsRDRuALYUbQRHjERPrFxTLm4sWnVznGDpw5xptV/8XLfyTFWtPWxXnHgcYBvP3Fa5onxZoIvcW1pg1FZKo4RYv9QUWHFklG8rA2Rj2bz0UXSEzFqYJgxn9q+sUgQRHF6NlkxaYKRkMpy4hFApodRmPuVkYVHZdFoInUxQKajsWdEYlFWfVFRVBr+kSt2OVFk6nqRLWmecUzMyNG5APHRoPAb0b8GKPEHqfoQ1TBPEW1pudF5dCnRjLEQUbPZj1FtEiBRmEyrUUzxAzGe4MCRg3gP0bHmHvDyAcDRslUh0Yv3TRFbcUOxV4pJkZtNOBFHoWjxScxMMW0yCpFK2X7RSLbRUZjXfzDFtkdxlMFm0W1FVJG8x9CRl1tJUYVjKpEj8K7RQAAGkaPwvVDV+wJRgUjhUaGp71FrdiDxaD4YcXOiJpF14H9RY7kwkW/fQJGh4U/Ri7/VEZpAA1G8WNIRWQ7v8MPeq5EAG8PRoR8HEbgC+NEHoWbxLiNxEUjSvdF8IVJQk1iUMOkTp5FeccTRlWfNEaxLllGN4l8RkcDJUa8BfhFTfM+RCSXQcZZhrzFIEGRRECkj0SpE9ZF4QsSRhzrHUZioUZEXikzxiqpCMbvp5rFne/vRNsKgEYo7a9GAABMRjjWz0XEQodG7lpMRrfR5MWsHOTFLbL9RL1SakWUhwNG+aBCRqikZkUqqaNEvp8xRks3XUUvTObEmggsRlux1UUjSo/FyHYGRUOtjEZi/45Gn6smRqrgsUbq86xG1sViRn/q0EYXtz9Gn6ttxMbLhUYV+39G9bnyRQKaeMQjW5nGxkudxuvirsW+n2ZFvHSTw5vE2MQjuRpGB18JRlMFw8NmZobDKO2Nw+7rOMXQRPjEPL1iRPkPVcVApNHF/KmXxeVhbcWq8Q5FmSoMxaCJZsaz6tvFzvf7RQAAN0bEQg5GVTC8RayLJ8WsHP7FrWm+w24SIsYWauXG6nOOxq36xMTr4iLFrdgqxlCNTMYG8DrFlPZixd2ktsbJ5eLGCtdXxkwVWcZW/Y/G91PDxHNGzMVSp7zGxynWxQpGNUXQROrFdXGzxOauEEbwBYNG2b2YRoxKHUZWfWpFNc0vRZhMg8UT0BfGGw3gQkmdCUZEaW/FbHguxqjGWMaQjwzHA+cgx6+U3sZvMA3HTpEexxpApcYIG+bE+u07xRZq6cVcj5JF/BhJRtO8bkaWoZlGkstgRsQgSEaZKllGwTmrxNqs1sY7Hy7Hd20Lx+OlX8YIPShGOSM1R+okjUfFb5lHTPeHR8+mOUe1puxG/rLWRtt5B0eRrTlHliGGR1dstUcgsr9HILLFR39q5kf1KulHq232R44EI0g5RFJILJWASP+6kUi1bZlIeq6kSJl6qUj4EqNIhSqlSJYZsEhYWLlIfxi9SG7zvUgwu8FIQOPCSJgcvkjTHL1IjX/CSAoYxUhd88VIBcTPSI3P2Eie3dRIbe3XSMi/6UhMHvJISpv2SGAEAUl8Qf5IfpP2SBKL+khgrfNIBN7rSPxJ8kiR3vhI4Wr8SEwt90iy5OpIeg3kSPCF3Eh0JdVIujDTSL980UhJ3NBIDWDISDqSs0hMV6NIITaWSKeAiEhbkoNIPld+SJYgd0h/CXRIbGddSODMRkjtHCdIT8/dR/zJp0dpgKdH9macRwT2qUcvbLxHe9SwRyfvokeZmZpHAziORx3YhEez6oxHy9+cR+VBokfIB7VH9ZnLR21Fxkc/ldFHz8bpRxRuAUhUUiRI4UlDSBWdWEigmHJIY51+SHWbhUhA6ohI9uiGSP+hjEgEdo1IihaESFLobUgCi1dIgvJJSH/ZJ0g96vpHtHe6R30fiUeIkmlH+PEnR/RsAUczcyBHJSQYR3o2H0cKhlVHg696R7oJRUfdpKRGI0pTRraErkZudAlH1lY5R0/ePUeCETVHYDYjR6+DQEdE+mlHeDouR+k38UYnYARHlqEjR/AFRkeGyU5H0WI/Rxc300b5oLtFtaZoRlWwjkbPZgdGVg4zRtqsiUZHg7ZGXwfKRmZmxkYXpu5G7sn8Ro2X5EbC9bdGl+6XRhUdlkYW2VdGeceTRoXrq0b7OqpFfR3WRcSxZEbhC5FGhgkMR166x0a0WatFUwV5RtZFukbGXJRGejb9RTf44sODwKJEO98vRUVHZUa3UfBGFlnFRnlY0kUs1DpEPlcSRlZ9rkXmHdvFfa4CxdY0FkZH4VhGYFRGRnSTqEVoka1DfNBzRdEA3kFv8AzG+aBLxbdA0EViEFlGgRWURj2KhEYeFn5GUpYfRl8HEkYmQqVGGARSRuautUUuf61G/BjORn77FEbTvM9FRGnYRk+e9ka0yF5GK4dlRv+QlEbvuIxGzhmuRlN0a0YDeBVGguJ8Rvd1N0ZuEh5G+n6lRmezlkYxiIFGCsa/Rtejs0ZAJLBGpnmoRvKwAUahRdZFS1kiRnqlOEXhC4nFj8K/xSzUQkWNKLtFWRcDxbFQF0XysMpFmSrgRV+YLUZ1cTdF9NsLRTeJQUYK141FXW2xxZwRdcSt+oBFZvckQzlFR8X7OrZF/yH3RZT25kRbIDdGtDc+RtjwJEVQa1BGJzFERl8HlkSvAzlGlAeBRpeQAkb5oBVG+DFCRocW9UVxrHtEp1e8Re18jUbKw0dGj1MERBPyy0UyxEtGsS7ORNbFBcWCcyRGLNRrRsKGzUW4r0vFR3K/xQsk7MWNKJfFrrZbRkalkkaV1J9FY+76RS7/kUV7FNbEcD1vRmdEYUaVQ8tEBTQJRZCgNsaMSmTGzvfbRLDh6UP2Br/DdCTnxKUs08X4MSpGqKR4RvgxZsP6XNFFcvmNRmuaB0R0NaDGK/aFxk1i2MUi20FF9SgiRqFnxcVQ/ETGUPwVRh9jXEZZhghFJzEcxQyTHUURpSFGm1W7RQU0ecUmwgXGK/Z3xJ8a00VGJbnFlAeAxvCWgcaBBH7GJeQOxs3MHMa/fWTG8x8bxuAtCcYRNi7GYn9kxuJYKMajAXRFSFB4RWq8JcacM1fG0SJrxLgeF0bLEHdFOpLrwy5ulUWTGJrFjZd+xjCZOsTuWlRGHTijRV+YNMW2hDBFpSwvRjy97kX+QzbFcvkAxueM9sVokZ/Fdk+exdcSdsUukDBE4QsTRbx0s8OeXgrGEccDxjeJr0Vif7VFWtNYxRcmP0W+n1VGDAILRe0NXMbiWBfEL91fRjvff0Wn6ODEnzxsQ0i/IcXnjHzFvw6MxFdbAkbqlTxGZMxdRRdI6ETImJvDEaUdxmQ7U8XhepxFNV5qxRxaFMUfYw1G4xQ1RjoBwUXOGfPF5/t3xmBUMsWvAytGio6yRQdfoMQy5i5Dl/+ARJSHF0aEfEBGDHEsQ5Op6kR1ArpES8gsxlg5qMVTdD1GwaiQRn4dC0aoNZdF1ecyRm9f00VrCX1FPQrfRIEEpcWDL6xF2IEfRrUVO0OUh41EN4n5RCegCcDsnhxEuWuJQ5kqwkVwzgZGglGJRA6+SMUrhwTGawkzxsEXFsTLf95FH/SsRbge1URiECTG7zh3xlTjMcX8h/xFlGVKRixDhUYgsFtGV8ouRkaUjEXqlUHGIbAJxnPXXkV46crFnKK9xfYGW0U1XopE1AkcRSXk08QyVRjFq88yRhQ/PUYOvrDCVn1Kxbu4AkbJ5VxGXCAMRp5e00WvlHXFOpIkxjTvfMUepyDFuB4ZxcSxwMWTqYbFKO1FRfH0OsVPjWdEtmINRudq28XnannGoUXKxRBYQMY175LGw2RKxIofnUU9my3FX5gkRSV1asX/IUnGpHCDxY/Cl8VApEXGDwvrxdjwVMULtTLGbcVuxqs+SMZAEyXFkDEKRrG/q8bNe0nHokWaxsbc7USGp/vFaJFtRcGogkZZ9UlF7lpAxq4l/MU4Z7pFcRsoRhKD2EQG8GbFsb/mRepzX0aL2wRGF7cdxUfhP8aWsr7FZKokxfFjUcbk8tXFN4koRsSxykVFRwHG6pVGxhlRSsaOdXXFrrYRRlUwvEU/xgxE+8sCxQ3g6cXEsU7Eio5ERlKnn0aEfFVGJ6CZRGfVrUX0bKpFhxarxem3X0QIrAVGoInARAN4g0Qf9IxEsp2JxcVt/EWV1GhGyjKkQzjWBcOZKgjFH/Q8xgxxmMVkqmDFJeS/xfd14MK+MMPF7MBuxsiYXsYxCDTG8rDgxNOrpkYy1bdGBTTBxdO8E8YUP35F7lrgxULPKcZZ9TPG2opQxuoEbEVrCSnE9GxPxn6MmUTFj5NFMQjsxPW5hsWmefnFQs8SRdjwDEV1Ak3GMLu7xUW2I8aXbnXGydSIxizUQ8asHNTF7XxTxTLE0UOitJfFppsERNbFeUZwzpJFMzNFxsL1nsUK1ytFKcvwRH2u/kSkTrjEKctgxBGlTUWzWcFF7J7gRfRszsRaZLNEfa4RRhDptcVdbYnF0ERJRgAA8kWU9mbEB85hxYhjTcT9ZWNFS8iBxeXQCsZIvwXGFfuxxYvbJkYILJBGQj6URfVK7cUv3eDFxtx1RA1PGEb8h+xFGASYxfTbfsYwKqLGv+z+xb1SikW280nF5q6VxO18LkZSlqtFsHIYRDC7LUbjNkZGibDRRMQgIEUdyU1FksuPxNejb0aWIbNGVcEKRuyetkXChrNFWfX3Rf+QMUYCKy9FHoXjxF8HtsWI9B7GOgG1ROY/BEbr4o5FA3gjRgPnIUbAW4jEgXPexPCFFcXV517FXI9eRdEiL8U9m0PGUdqhxZCgKEWBBC1FrdifQxrAw8VVMFTGx7opxjYa9sWmeQfGHTi/RFWf6UV24AhFw2RWRVn1XkZ8YbBGuI0+RvFjTMQpXJPFTfMoxssQOMYv3fzF7C/TRMBbvkVbIMfFwvWIwxNhMkamm2TFJChZxgDeZsV6NiVGXW1PRmznkUXNO+RFtMiERm6js0VfBzHGj8LFxPpcdUbuyUBGjzH3xTnFp8bvyRHGI7koxXe+H8ataYBFQ4tNRhueyMVU42nGrfo5xuLHmMbUq4PGehTuQ+XQ0kWIY/XE2htgxpRl0MXrUUBGYTKVRT5X08U8vYbF0ZHuxaFnHsbP95fFF0icRXEbs0UT0MrFN4kqxnJoncW3QJBFjQYsRse6OkYT0ANGe/IwQkYlEUU5tBBFjZfsxQgbmsWxv8TFq60gxrgeh0XOGXNGdLVoRt5xJEa4jaTFm2aVxrIMOcapE3DFhJ6RxYenl8NWDq3E8x84xvpcpsbJZYDGwRemw9SakMVzRg3G/5AGxYy5esZaZHHGjzHXRRDpKEaNlyZGGeIDRu+nD0Z8YZpGdQKSRWneD8Y5tP5FNxo+Rk5Ak0To2dzE002KxDwsZEShZ9vEdZOIxEym6sNgdkPG5/tkxhzrhsWPwr1E2IHDRPAWkMSAJi5F+Q8BRsnl60VdbUVDvg7oxTy92kTbaARG5h1XRO0NxkTUK5NFNO/gRe7rGUamCqbDukloxeau80V5x6VFSZ30xUI+Esat+o7FqMYjxVFJncWRXHbFt0DyRFFJkcXHKbjFUwXzRc/VtEXBOSPEppskxf+yCMbfvn7EbVYgRmDlKEaxv45FKhgIxiCwK8ZkO3vF3nFmxbFQS8SDwD5FV1tlRafoCEbRkVVGgnMaRtqsFkW6STxF3EYCRtBEEkafqx5GnzzkRd/gD8UNTwvFEoNWRpVUqUZO0QxGqKSgRXbgN0ZBYJNFoWcFRli5jkY8vRBG4QtbRgFNeEZfmO7F8/2cxHPXyUayDF9GKO0MxrivM8T5D99FQxyBxRE2HEXV53JGi/1VRVBrIsWt2AlG3SQSRtob6EX4wuRFsS5qxZi7rsUK14PEF7fRvrzjckaz6pFGV8qmRfD07EXWVpRFnKJDxE5iHEYXt1BGv+ymRCL92MWX/wxFkstURh6FD0aZmRlErdgHRVz+R0aYu2VGm1WXRUrqDMUOvrzFYcNDxZ2AvEUBTRdGQxynRW/wtcQyxNPFPL3CxfvLXkWKjuxFXCCXRb8OFUZApDBG2hv8RSV1NkXhCztFpps+Rr8OqkVqvEjFtDdoRVdb6UVTBT1GD3pERitl90XmHe9FXwc+RApGp8V3nIzFZYhTxJ7NA0YsZZhGVGOkRtejzEX3U0tF309QRtjw1EQT0DPGysNixYFzakWKjsJFkKA8RtnOKEYqGIlFPzVORjLmZ0Y73+/DKcuERQ1Pb0ZZ9T1Gqz7vRbaE1kWLbAZGxCCYRMRCm0VtRZNGSzdIRnIKqUa+n8VG2T1xxbQ3gMXAyrtFbqOpxPvL5kTLEMvFb4GwxjysiMaezZLEiv39RVbsz0U6AQRGDU/jRfCFIcXgLRTFxLGSRVtCRkXKwzLFwobXRMoyokWEnpvFfvsQxnQk5cUMkz3Fm+YBRU5AQ8WeXnXFkX7zRDy9qEUqOihGsOH9RWx48MVwzqnGcvlkxsKG18Q6AQvGwTlsxqutCMamCpbEHHxRRWZmiMXc11HGFYwcxoVaN8a2BL3GC7WUxgAANMWLbNPFsgyRxL3jIkYVjFnGNiu5xkKtOcTsnnRFzarhRS2yqka+MLtGLn+fRprmZ0bswItFTYTVxGJ/m8X4MT3GbOdQxmDlDMUTYSPFecdYxj/GecY3ePnGcRtLx2z4GsckF7XGQq2/xpSHmsaeXqdF2AG9RsGoIEZPr7xE/5B2RovbwkZhQ/FGH3TQRs4ZE0ZK6o7Fd5yOxjC708bTvP7GQi3sxm1WDcRQfBJHst1tRyO7gkdsp2xHScxMR6pxCkeR7VJGWKgdRo2o3UbB+VBHQ62VR/7jxUdkCttHPdvJR1bO3EdT9QRIE7IUSA2QO0gdGG9IaiSLSFZ9m0h1cqFI6e+kSN83rki2Y7BI+PqySMkEvkhdFMhIS0/PSFll0kh9PtJIDkbRSFSxzUhs781IBinWSKPy3EgTCN1IoeXgSJhD7kg5vfVINLHzSC/t/EgEIQZJUEEISebdC0mGsA1JMq0HSYsgCEmtnQxJKpIKSZapCknD5AxJE4AMSd3ACUnp2gJJgRX9SG2W/kjn4v9IEsgBSXJJAkk3+f5Ie0v2SGxn4UizUslIunm9SB0ZtUgvXLBIMnasSKlrokj/gppIK7eISLUUXEg4xjpIp4gOSNVHyEeAl9JHTy3xR8wu90clFf1HkQ3rR2GSvkcvDJlHFUyJR7dRhEd3/pFHxEC6Rwc9yUd7Y7hHVZC5R05Ct0d0FcNHQ9z5R588D0gXRitIcdxWSI9BaUjR0HVIwreDSPQkjkj3RZlIZreXSObPlEiqYZNIRZCMSMdBhkgyNHNI9rZbSK63R0i+vyBI76fvR4t9qkeUR4pH5SF4R5Q2UEfIdntHiTCJRzwsYUfTa1NHM/NrR4fWbkdEehJHv+ySRiop60ZU0iZH8EU8R/QsUUcQKWpHRtRMR05iGUdZ9UxHG01uR/GSQEeuhzVH2kpER49CR0ezqhpHsOHpRv4y6UZ80EVGeja7RGezT0YSA4xGM7OPRtnOrEZOwMhGwRfhRojSvkZgdrpGXqn+Rqu+E0cBPPJGksuERp0AhUZdXJtGvg5mRpduiEZZFwZGC5NpwxIUNEZNYn1GPfnnRviCI0d18ZlGOSOqRW4SL0b6XFJGaysgRsZLlUVFtu1F6nP/RSnL3kW5/JlGkVzHRnDONUY8LGDF6pXSxKROpkVPr/TD1XiFxRGlnUMhH5BFFR0SRuXQCUZoAO/DqmCOxQ1Pj0SfPGxFK/ajRS7/6UX02xVGppuLRsbLmkYMcYpGzbuRRqZ5b0a/DpVGu5ZtRs2qj0Oadx9GnLPoRnsU1Ebx0lBGsh2IRvn+/EbfT71GIv1MRv1lZ0ajkgVGrdgrRrFQp0ZCz4dG4lh2Rphdj0YIrDpGh4VMRoy5lkazWWlGG55RRjC7OkaEfAlGOoGMRjcJkEZ7gxVGEhQ8RhsNLEYldaJDf9kbxvTbwcV/2blFKVwvRFbsb8UGge1EZtXXRB4WzkUy5t5Em1U9xobJVEPIdjRGYhCYxP6y6cV5WJDEOUU7RV66CcT+Q0rEZRmqRVD8+EPx9KpD1sUcRkLPfkXZPeNFhkmVRliow0WaCAtEXdwqRkkuCEa6uONFlGVrRhIUjUZ3LbtF8x8jxkrqPMVZhj1GuklkRSV1QsXBF/5FfvuuRYAmIcaNKA/GglHLRYMvWkbO91NEWYY/xrTIAsaUhzPG+u0DxuAtakbkFIRGN4kjRoj0dkbXEppFcvkvxAuT8USezdLFFtmOw++nTsVz18TGwRdqxhBYqUQcWuREsS7SRQisGMUmwsLF2F9RRpVUg0aVQwdGio5+Rv32lUZZ9bnBPXlWxgU0P8bChhzG2huURT2bGEbu69bF9blKRCSXX0YukFhFT6+4xUYlycWWkC9Edk8bRs9mKEYfYwZFrwPfxQ8LEUUo7UNG1AksRTAqRcY78MnG7zjDxhZqYcb8h0/GPzVpxm1WQMZFRzrF7MABRZoI48UVjCXGJ6ClxeF6lsWSOg3GAG9txnjpUsbvyRHGDHE1xpkqPMXn+81FFK5/xdEiocUFEn1GIuy+RqRwJ0YSFL/DYn9JRfW59kXecahFsOEpRZYhPsVYqBLGmSobxgFN9sURpU3F9Gz+RG4SAUaBBJtFuycjxtnO78VTdNBFxW1oRZmZmcPjFCRGK2V2RuY/jMRHA0XGWfUFxXbgGEWBlZtEo5J2RUW2Y8SMSsTF8WOYxdobkkW0N4dGmZlERmiRNUVPr6ZFAU1AxfVKW8Zuo5fFgnMGQ92TB8WSOstFguJNRmkALEa62pJF3NddxWTMg8UXt1FF+MKGRYcW+cQT0EREONaRRQ6cX0VliKdF6Nn8xLaEoMUIrJ5FwoZ3RezA2UPjFMtFt9F0RpCggkYrh55FidKmRYy5RUbLED1GYqEnRkTY6MQPCxjG7Q0+w03zVkVzRtREsgyJxI51kcQtIb9FzcyOReCc8UOUZbZFCYqzReLHmEMcfEHF1lYJxgpGN8abVTTGvw7GxcPTSEYYBJtGpHC9Qs4ZGcbWxQHFarx4RYJRNkb4MUJGuklsRZwzqkWz6pPDlpBOxpwRacXdk2fFFmpIxsZLF0Uqqb9FQfGFxbIuiMUzxIPF4lgLRZ+rAEag+BFFMXdZxTf4ykR56T5GOgFTRhE2a0ZyikFGoPiBxLPq08OhZ1tF6EiOw6s+18PBqBxFGeIPRhe3n0XOGVHEi9syRnSTMEZF2JrFV1shxU3zLkQFEm3G8kEmxthf5kVLN9FEa5qJRW40FkYVjDPG61GAxt/gD8Uc6/LFdfGLxr6fGsYZ4kjFke3kxZvEL8Y0ERzGY11fRnC9r0bQs6LG7B7pxnh6t0W+DvJFtvOfxSuHFkOiI91FOGfcRIy5PcaUh07GYhA4xFTjhcPh6RTGVcGIQ2/wgUZiEHtG61EtRrdAosRhw27GDr5IxuM2ScZUwW3GiNJeQ/pcaUb02w1GqKSexIlBlMWopNbENjwdRkmdOUY6AR1F7C/LxPmgAsYK1xfGy39oxBPQzEVgVB9GzMxMwvOO5cX+1MhEqmCkRErqREQQxzdGldTBRQBv68X9ZX/FM6JsxYxKzsWgiURFnKKFRa+Uq0WU9i1GqvFWxYtsOcZR2rXFSFCyxRHHKkS2hJBFyJhfxeM2rsU/xjTFFtkMxrn8hcXsQKpG92SWRldbocU7TtFEEOnZRcZL10M0EQ5Fv30JxhWMCsY2PB3FDPGixvjClcb+Q9rEPQo7xWB2h8V8YSLGZ0Qgxov9rUWwcqjDMLsjxpjdK8WHhTPGy39txp88esbDQk3GutoUxkp7A0OdgOZEHcnPxYC3MEUpyytGS1mkxT15VcameS/F5PIQRgn5bEY3GqhFzF2BxdhfnkUSg1RGvp9vRoPAskXtDcjF3LXeRcnlG0br4sjFKO09RXuDSUZa04JFoiMpxFpkw8T+1GjE7MBRxSSX78RJnb5FPugVRbZiP8UYlQBFm+aVRYj0i8S28xfGUUkyxnDOcMXEQqlF3gIvRkLPJEZyigrF2/ktxkrqQMXQs7vFw2Q8xpF+AUbecaZGfvsiRq+UK0bFfphGVn3MRS/dhsVeuo9FdQLKRCGOVUWn161GBoGaRmDl7EWsi9tAhA2PxRe3/UVy+XVGc9foRQisHEQHznnF4sf4w26jk0U+V+PEQj4QxR9jpkWxUONETYRNxGx4WsQFEtrFY+6CRP6y2UWxUCTGlGWdxi/dRcaz6nvFJzGMRSv240WkcJnFrseQxvYXj8aitGDGkVz2xb8OnMKMSqJE7XwvRbByfEUbfPtFLbILRmgiPER9HRjE4sfIxFMFy8VTBQ3Gy3+YxNcSj0Zn1RNGBTQqxhUdQUUVjEFGAbxFRMnl18SHhZBFJzHqRSL91kMsQwLGJw9Lxaut1kVtNEDDUwUUxuAL40SR7VJGaryaRXGKX8ZWfWPGSgyCw0aUAcbbaEDGH/QERqFF6EV7gyDGyHbUxeLHdMVrK0LGKqnDxVpk90VE+iNG4C0gxTy9TcYmwmZEAbznRZ7NfsUOnEPEpE4wRRBYUcVokfnFNxrcxehqE0W9UmZFtmKPxcWPEcaKjsTFVn1KRYR8NkadEVtG8BZQxU7insbqBA/GwMphw07RDcU3idXF14F0xu5arsXjpSVGkVz6Ra+Uq0U5RZVFpgrAxTLmF8Zz19rE+zpQRWTMHUYpOjRGQ4ssRUhQzMXuWoPGxtz5xepz/0WeXqlEsgxJxaTfCsbCBovGO9+PxRIUC0UHX7hE8rAPRoAm+EUKRl5GH4WBRhKDSMWmeUPFjQb4RVg5LEUQ6f9EO3B+RWJ/mURyiqjFKH4YxkOLFMUbnqbFW0JvxjMzCsYr9lfDk6niRJOposSmm5zFKhjdxMKGpUXGSwlGQWAlxQpG88Xpt99Ft0AYRuzAhUXDZHJF6SZBRLivEUah1oFGXwdCRf+QgMURx4pEnxp3xRIUMcYZc9HFhqd7ReTyC0Z24FhFc0ZERQrXZ0UzxKfF/fb1Q3bgJUYzM2tF3SQWxVtC6MUUrgLGeOlmw+ELh0VTBYlFXP4/xYcWB8anVz7FD3pyxe7rnMWtaaRFjEohRlBrmEUqqdNEl27ORZvEG0ZeKdlFfNDjRSZTKUbmriFGR+GSRUtZmMXrUSTGyqG1xLlrY0aDLyFGq61AxUFgBUaC0YhGKqkHRoC3HkYDCdZFX5iuRYzKo0aZKh9GVn0JxvTbOEat6edG4zbSRbZiU8bXgenFfowtxsQgZ8ZVn/dFAitjRolBgMQTYc1FP8Z7RrTIUkVdbWXE2/nORHo2q0R3LW1FX3b1xe0NBsYyVWJG3Nd6RvypCUZbQjdGJzG4Rfmgg0UVjDtGQKRARjPEBUW94wTFVTAGRqMBeEaTGApG+FMbxWWIi0TGS1hGpE4xRqvPqUUehXtFGJUcxQ3gj8V24MxEF0gBRj7o2UVlGdbFS1mUxvRssMV/2WxGXwcsRn/ZwUWqz1RG1AlQRmznU0UdyQ3GE9CcxHzQXEZIUAVGzF2XRcX+7kVnszFGZmZ0RuSDukWsizvEWmR3RfVKk0VbIMlEfT8dRSv2DkZlGUhGgLdtRlCNEUZbIKfFGXMXwwaB/0WC4r/Ead59xYR8FEU8vZ5F54wfRp7NY0Yv3eZFq60NRv5DtEbD02NGHckVRfCF70VrKy5G/IduRm6jcEYdyTpGFfuRRRDp3cWh1hRELbItROqVlMWMuUdGuK9nRRNhMMbUCRjExyk3xm6Slcbr4r7FGi/5xetROcY3idnFIY5JxXgLpMS/7JRFr5TnRQKaoMVZhlPGYn+ZxVHasUUMAndF2c7XQ82qv0VfmIxE3774xaikbsWNl/ZE9bm0RaYK/kSPMXdD/WXjRavPFUX9ZTvFkX7bxHGsTMb8GN3G4yXQxpwzQMaWIa7FgLdcxYofD8X4whrGgLcJxnA9kkT7y5bFbdaJxptVbMZwPTTGecd4xiqpjcUo7SlFrIvfxV+YBEV80PNEDU+NxoxK0sXLoRRGtDcFRrgNqEbGXOhGibCJRq+U/0VZFzNFj1OGxeF6osUMAovFSS40xmUZVMYRpTzG0RGsxrq4ysbcNdPG4bomx7sWKse/fa3Gz9XMxe+nuMX7y3rFy/+ORr3B30btDWVGnzyIRu5ryUZ+e8dGgvO3Rhlzx0W/fV/G2gryxkgQC8dE+mzGEaXtRPHSekZhcjpHMLuNR+gKhEf9thtHBSORRm+Be0axLmNGV8psRhID8kZeel5H/CeaR6gEvUfDU9xHs8rWR8ac1kfavA5IIU83SM7XXUj5V4hIR4uZSPy/okgDYKdINf6lSEtXrUgqALlInfDBSNQp0UiSO91I3njgSCW04Uij2OFI/WbjSMdC40hhIuFIwqbmSMUG8UgF0vZIER36SFqYAUnmwQhJCj4MSX5bDUkm+xJJr8gWSewaF0n4jhpJrw0ZSTnoFUnsNBxJkS0gSbf8HkkZGyBJSDAfSRHHG0nJYRZJU4ARSRhQE0lWmRZJ6vQYSUbRG0ljFRlJj5sSSfZzCkn3vPxIn2PtSOP16UjL7+ZIcP3gSHCtzUhi8bZI3wajSBbxgkh0dFVIC+VASFtAH0iqcRJIwMskSMxeKkhNsyBIq58RSHAO8UcdOLVHOiGXR7hNmUeK/5lHQJOxRxNB3EeeDdxHRHrRRyfg0kd+O89HgaQDSItbKEirHTpIIttfSK98gUjK64VIphOJSKXNjkifjJ1IJnOnSG1dpkjEwaNInUmYSP+Cj0j4CodIDU9nSMdpTEjSzjVIq/8VSK7260ekn8NH+QDCRzJGrkf16KZHXH6+R7CBrUeJMopHmLtuR+add0cJaGpH8nAYR7n8HUcHH3FHHpZ9R+vRSEcwmUFH8IVsR+qzUEfR4kJH6kR4R6v+dEf0G19HcP1YR2GDVkf9ZTRHLMOORqdXDUaUdpVG4sd7Rlfbh0aBFbhGoeesRoCmm0ZhspJGf0i7RojSzkacM5tG1JqiRqWs70ZzVwFHE3KARoj0l0UtsoBGYqGeRmKQjkYbDYhGGASmRRniC0ah54pGRpR8Ro2oz0ZukrpGiPTbRRbZvkWjkiRG2IE3Rs4ZFkb3dU9GqKSlRv7Dg0YjSlFGeHpiRoqO5EWKH0/F3LXGxSXko8Outn5FmEzrRVfsE0bkg5ZEyqGbxfP91MHG3H1F8kHPwc6IRsWs+lxEpHAcRhNyjEbSgIBGJAZ/Roy5iEYrhydGKVw0RpvmhkZy6LFGYOW5RoofwUVwzvjELSEuRoEEn0bPd55GpT2GRgukrUZFWKtGtaYcRvOOQEZ0tVNGWtPMRVHJg0bCBsFGIY6ARpkZiEYmQqdGzF1bRpOpP0bwhV1G5q4eRoC31kX8hxREhsm0RKOSHEaSOt1FkX7NRRWMREYFNA1GcvkLxSnLD8aL2+jD54yERdXnisQeFmZFI7mURFZ9VsXO9/tE+u0ixmQ7iMbPZtVD1sWTRcPTT8WMSmrFYFTKRCbC3EWJQUhF3SQGw6W9ocQSg97Fcvk3xWsrBsV9rrzFfT/7Ra3YBEZN8+TFPnkwxceYa0XoSH5EEaU9RfAWEUYEVmVGFB15RWq8Isb6XCnFgnO+RFHa6cWbxEBEysM5Rgn5YEO4r2zGjShqxl4pK0QXt7tFRNhOxqs+TMY5RQ9F3ST6xZCg3sVIUAxGwTnNRQu1K0YD51xGI7nMROOlQ8UXSGvGlAeXxo/CPcWEnkrGpM62xq36zMW0yB7FCYqHRDy9B0aFWmvF5T/axYR83kXfTyFGZvfYRakTN0ZrCRxGeAuExCLbWcT3dXTF2qygxct/S0ZOYj9GibAZRS/dEkb4wnRFNO98xYanZ8XecQPGJsIAxgg9G8PHKdhFr5TlQuMUEcZp3vHCC7UlRrQ38kU1XgbGLaHRxq3Y08ZjXWPGQj6ixW/wHMasi27G5dA+xem3b0VYOYbFz2ZexixDkcYhsAPG4AvzxHVxPMZ56ZjG93W/xnuUrsa/fZXEF7cURvaXXcNiEIRFns2yRu8nvEZTdJ5F8/3MxeELS8UHzgXFVn0ORHo2wUX1KOREtmK5xQg9A8bmHYXFWfW5QwWjiEUDCSxGBMWnRKD4KsbNqgtFOGcqRpkqSMSUh8nFb4EcRdSa9kX1KCxEd5yYxYj0EcYmwjrGeqW8xOm3b0U6ki/FuB7Rxe5adsX4MRRGK3aCRt2Tj0UCKxtFsHIVRmHDU8KmCsbFvjCxxKJFgMUvTCLFbHj2RSxDMkZwzsRFBFZORHoU5kSaCN1FiPTnRV4p08Q3+KzFKcs4Rc73d0XgLZBBaQAjxXxh4sVfmBTFBTQZRfKwOEWiI91FmgghRmIQhEbUCUlGpptUxMIXhkMN4NtFhA1WRuf7R0YbDVDF+lw4xtzX7cXO91PDHOsSRJRlAsYUP6zFlPaERfOOB0W7Jy9Ex7p8RRUdGUUhsBLFQs/AxfwYocVbIMHF3NeNxlrTZMY8vUNGMfeYRnNGtkWFWmtFl24qRSDSf0S2hAJG3SQGRautxsXWVoxD5dC2xYVa4cVrCTlFd74XxpwzysUUP4ZGrWkxRmznq8RTBVPEHhZSRYjSxkVQ/NjD5/vxxV+YssVlGYJFo5IFRuF6/EXjNmhGtFk3Rpf/BEY1zYxGuydYRgc9w0TOiNLB9UrTRYBIAEbAytHE3gIJw32uIUYK171FRPqTRb99eUb4wppFpgpOxvl+6sLXEm5FuK+RxS5uLEZ/2SFGa5obxtO8v8V24DzE8dJuxsc6kcaynZ/FmZlpxFsgMcTlYR3FaCI8RcEX50afGqNGsVBQxjhnUMVYOVVGyHagRUvIDsb6XJnG+DE9xmPugMWpE0PGCtdfxh/0GsYQ6YHGrWlWxrUV6UXC9UZGCKwLRijtUEa/7JpFv+zyxXEbN8YyxH3GS8hLxm+BZERXygNGbTTCRQmKgUVNhOVExymCRVFJBEbkg05F/5CGREaUBsWO5CTG0LPbxSXk+8S0yPZD+aCnw5yiO8aqYCjG4lgXxFmG8MS30cJFveOERuAt0EOw4XvGu7gXxv+QtMWKH7PFa5pbxXA9osQrhw1GyjLaRRzrusXhegDFEaV9RSoYtUU1zetFGJXUw2SqqsV4eqVFyJgkRtGRssV6NunF8rDqRbN7esVvgQnGItvnRUkuo0XFj5VFklwWRfmgG8YjSmvFsVAexuActsaZKhzGi9sFxocWWcZifwXG6nNcxsL1D8Y5tARFYqGOxWNdksVEab/EZvdlxlYObMbbaEvGlrIlxi/dnsVgVHJFAN7ixLbz58X67UNFrfpMRVz+CMYN4D3GZ0TLxSL9Akb022NGNO/YxO+nxMWQoMhFk4d6RqJFlEZMpmpEBRIOxq5HyUVTdNxEnxrLxe84v0U9CgFGXrqxRDcaBMVAE5XF14H9xTeJIsZd3J7EVOMhRruWJka6SaREYOUIxmZmAcZbsYnF+aCFxZ0RGcWvJTDFfa5mxWKhrEWsHEVGWKihRR6nXEWEfAhFJsJ4xpkqT8Y4Z1dGkDGDRnzQnUVdS0NGBRJcRmiRjcWQoIrFH/QURaRO6sX+sivEq61JRmUZU0buWiBGaCLUxd4CWsbWxZdFjZdtRrKdAEZNhF3EJw+zxMKGY0WxULPEGXMExq8lPMWadxzDQj4YxDF3y0V5xzlFFft7xLpJJ0bqBNBFbqMnxlgXdMZkzHHGpb00xqyLi0SI0tBFH/S2xcWPjsaC0ZDGMXc+xmQ7z8UPevDFyVTZxCjt6UWQoJRFdCSvxFmGFMZVwSXGO99zxe/Jm8RQ/OjEjZfyxdNNikUOLZ5GDAKDxEkMQMZs55lFLNTyRY2XYkVpb/hFS8gmRmTMxUVAE23FGsB6xnBOicZmZgDGiUGixX0duEMOLURGO3AjRtobBcYsw5jGV1sJxfW5+EWEDTPGCKxDxk8eWkVSuELFuK/txX6MpUVZF7dFLGUpRAKaxkXZPStGPL28RYVascWQD7LEj8ISRs2qocWI0kPGRiXVQz0KyUVy+a1F8kFvxTCZGcYVHT3Fl/8cRVMFL0WY3UPE1lYAxcWPkURMpkNGorR+RotsLcbmnenG/lSQxt0kisWqz9VETkAlxvp+l8Zp3lXFv30xRfp+nsXC9YrF8dKfxSQo9MXc15HE1JqcRWx4SUYwO6NG+u1TRt4CDEZ56ZhFQBO1xV3cjkVfB3tGkjo2Ru18f0UAbx3GK2XtxYSe1URxrPfFOpKrxdEiH0WLbGNFm8RWRiJsEEYl5FPEN/iWRZJctkRCz87Eksu7RUhQAUbfvj5FgnMnxkdyTMbM7inFSQysxT/GzsWmm0TDHFokwxrAW8UG8PLFFtkOxrivq8VLN9FFWtMgRtto8sXk8iDGLEMoRX77rEWsHA1GtoSSRdEiP8UsQwJGgQRXRpSHNUT67XfF0t7IxKjGp8ULteDFqaQOxSEf1kVU4wlGyVRNReY/pEXlYaFBsS4mxp2AZsXS3qhEvVKmxXKKF8YIG97F7Xy3RBzrhEVeSwhFkA9CxWB2M8bzH6DFlPYqRaHWpsXmrrfFDeD9RVg5WkZ++0ZFlpC5xa8Dl8QqGG1FTx5mRVdbt0Urh9ZFVOPNRGIQ5sXEsW7GX3Zhxq62GkWz6mxGhHwwxFFJHcb4wtBFRPpBRlmGI0Z6FPBFSnuLxVMFY0VHYZBG5WH1RaCJPEUbDYBGGeJkRr6fYsV8YerFDeDtxRemqcZkOzfGw2RsRgRWCkZ2T75DLNRnRpF+A0Zuow7G6NmqxTY8bUTNzBxGjnU7RjVezsXJ5ZXFuI0sRoxKEEZVnw1GbOczRsL1DUbfTw1GxkswRpaQOkY1zc9FfT8JRV1tfUWKjuxFjEraRP6yxcWt+ppFXI9DRo2XiEV1cdNFqYIcRvW5NkXixwDFl24SQ2HD90W28/FFVZ8cxse6f8ah1g5GA2epRjLE40W5/LdFw0JvRsX+kEb3daRFMsQyxjhnjMR1AhhG0yvFRbx0qUV++3pFGw0MRkymAEbMzMrFnDMOxnzQo0RlqpJFRGl/RE5A3UXo2UlGexTSRTjWDUXQRO7FpptVxnvyMEKQoABGEhTbRSnL9EW3QIRFPZvVRPYoFEbr4jFGpN9aRU8eO0a24pNGqvECRvypAUbhehtGpHATRlD8TEYIrEBGlpBoRrQ31kU5IzrEguLHQ5kqjcY9ipfGf9kHxmFDh8YDeOvEZ0S1RTqSmsY+6K/G1sU8xnVxBsY0EQbEUpYhxGJ/Q8YPelrGvjCJxLx0E8MExSjGfGFFxraEtMVApB/D1JqmxFCNU0UOnNFFutp6xdJvocXUCbhF07yERjMzg0a1FVNFysN+RbravEWIY8XFtvMfxkVYisaY3QfHtRX1xtnOJ8Zm1bvFnzwsxrG/KMWxLlrFN/iWxgYBhMawchzF/YcFxjhnqMbZzlXG16MVxmlvUMbc1/HE3EY/xQG8FcaC4rfE/fYIxh/0+MWsHE5GF0gyRh4WvkWitHJGcYrsRd4C88Xh6cPFLGWFxeye1MVQa3rE16Owww4tMMZGFJPG1Brexlz+CccPeuDGwgbfxpwz68ZK+4vGsHLgxO7rMEYc6wZG6nPJRS0yoUYdOJ5GH2OPRr8OxEZeKWdGkKCQRWlvrMWeXqPG7C/TxvYG88aI9D/GdKTQRg3PKke43kNHP8ZpR0Q6V0evlOtGCBseRWWqEMQmwnRGs1ntRmTMLUfpN3BHIbCURzklqUd3nM1H75jzR4Ki/Ed2bxhIW3BRSKyDgEiplJRIjNGjSMs3qUgb/a1IlHWvSHP/s0i2O8NIbzjQSGz43kj1ge9IEDf0SCn78ki6MfFIAkPySFfy+Uhx1P5I+o4ASY5pA0m/TAZJPiUKSb7ED0muihZJ/rQdSeLEIElOriJJUDgnSauxJ0kH4idJa30qSTriKEkeLyxJTH00SWAdNUnqhTNJaWAzSfyZMUmSuy9JHKstSU3QL0nNEzRJk8kySaq4MUmi+zBJIlErSdTuJUkfNB9JzbsWSX0GE0mnYxBJwooLSR0hAEm8ldpIzsm9SEKFo0hwP4dIkQx/SOcaeUjFvWNIr2NdSGLxVkijYT1IG54fSNrLCEiJgeNHWyC7RxqgwUdEydJHZibKRyjN2UfeYOxHvPTrR+frA0iNWAtItBkWSJ4tQEg4tllIuJ5oSNqshEi+f49IlyaWSPZHmkjqRaJI2SawSNP1tEiCMbhIoV2zSIJbpUgctJ1IEaaISEBjV0ikYDpI9ZkrSLbSHEgzcgpIX8gHSOp1BkgCi+RHOBbXR3uyzkedoLBHvUGTRwN4gEcPHJFHtgSRR7WmbkcY5INHclmfRx6nkkfAm1FHJhNMR/LBdEda03hH1wOJR+HahEdz12JHv85JR9AEG0cdyRdH0DP3RgN4FEYdyU5G/xDfRlFJ/kaeDQNHMDvdRhpRnEZlqhtG3SSaRVfKWkbu2qBGSFCaRhbquEaC0fhGlqHNRpCgqEUnoHlFnBF1RiQGd0ZT9KZGeWmlRrBycUYwKrBG6oSORjOiKEYc6zNGqMaZRWDlwEVdS3ZG5/uiRmFDl0Z++2ZGPCyORmB2k0aRflRGCfksRrdAikXzH7LEglGJRBZqq0VtxZBFx5jvRWNdk0apgnZGu5awxDVeDMbzHxLFd5z2ReM2NUYnMRhG+u0VRu5aY0ZGJXtGSupjRkr7i0bEIDtG8BY4RdXnyEUJ+W5Ggy+9RhrAhEbHuoxFHFoBRio6A0Y/NeZFUwVRRhgmikY4Z5pG5IMbRgn5hEU0EUhGPL0xRk+vXUbJVPBGUHzURqkTREaE/JdGH/S/RjwsUkZhMiVG374VRilcN0X4MQbEMzOTxCh+jkVE+qtF3SQGRKZ5g0X8h7BFXI8CRBWMYsUqqWPESntHRa8DX8WaCFtD4Xr8RVpkrcVBYBDGNe+QxYqOTcbeAgvGRPoNRGJ/+cOze/LCqz6Xwyk6vEWTqUNGbOdPRTTveMXRkZLF8Bb4xG6jIURoIhzGU3QhxkmdMMSzeyzGf9l9xh043cWz6j/FBMXvRPvLLkVyaEFFEccIRln1MUUMk7HEOgH1RJ3v58VbQgnGPXngRdGRFkYo7S3EZMw6xlg5VcaXkANFkjqNxTcJwsZbQmbFUI1NRvHSbcU5Rb/FoImSxXvykMUPCw9GtmLTRX2uFsS1pj3FVOOKxvOOUsYsQyzF/kNVxh3JDcbswLnEI9sVxmgiDMQExRBGUdr7xNNNBsajknrEliEmRRPQhETYX65E0SLFxa1prsVDHNFFAd4SRLuWBEU5RXRG6Nk7RiuHLUa5a5NFHqcExrq4xcTUCchEYTL9xRKDPMb+1ADGCWhixf5DBMbl0EPG+MLixXEbDUPGS2dFPL16xQxxisbpJq/GSZ36xVD8nEWw4ffFLTKSxlfKMsbOiH7FsHJUxSlcfsbcNanG22hoxSZTbUU6I5TFVMFOxrrJt8a3wIbGZtXdRdeBYEYPC4dF2c6nRScxdEarrRBGj1Maxov9UMasHCTGRiVlxo0oGMb3deDDsHI4RE8egMUHPa3FUpaZRNjwgEWGOAlGWKgeRlFJ3cW1FfPFCkZERnlYSEZBYGnF9UpaxqMBM8aNl67EPujZRWgixES5/IDGjDmIxmsJ8cTu6xBF/WUHxJVDZ8U0gP/ElIcIRjlFzUW0yILFYn9JRbIMJEaC4pdFBTSfRSDSd0UQWH3Fxf46xVZ9sEXaGwVGf2oMRRovtcSV1F1FILD0ReJYI0U9m93Fz/cLxRPQ7kW/DhBF4zaSxVfKjMXz/exEnxqpRYGVo8MIrJzDutoKwriNTkW283JGOUUuRkYlzcQyVZrF5PLPxPHS70VUUgFGYcODxMqh98VdbcfFU3QsRW3FPsRxG0zGmLstxuXQYsUcWvzEns3CxPkPkUTfTylFe/JQxdBE9sVVnwtE/tRYRHqlasaDwELGdLVlRYC3DEWjAVhFImxORp5e5UVpAJtFR3L3ReM24MVbQivGsgxNxYEEw8UhH55FcayjRUATQsafGqVFr5TDRlpkW0bNqqdFTKbqRY2XQEapgvNF4zaSxTy9I8bBOb3F8dIBRTlFl0S1hHBFSZ0iRpyi7UXgLYlGOoHoRvAWikZTlgVFPXlYwyEfZEQ41n3FN/jqxS5uS8U/NV7FK4e8xSo6EEaeTadGVFIHRb/spsWiI9NFDeCjxSv2CsaEnuNFCtdvRcrDQsSlLIVForQFxtzGv8ZK6knGxf5SRHDOGES62mZFjSi9RDm0Oka1lehGRUdTRmB2H8UD52zFyeXTxXST+MRK6nPGdRMJx8NktcasixjGns0ZxnGK8MXrUUrGaJGlxhgEzMUOLQNGNID3QwTFn0Rc/idGImz8RTLE6UR0JLfFPlc8xnxhCMbIBynFT6/0wxIUO0VQa6RFyeXvRO+nBsNlGbbFJw/9xThnhMNwPXLF8x8JxoVal8WJQZTFPldrxAN4e8Vv8FfGZMy5xQxxLEIDeKvFFK6fRXo2VUan6MLFeIubxjvfKcYwu43FgEiLxbFQJ8WtaaJFMXffRbNZ2cUwmRbGRdiORWgAcEbEIItGkjrPRclUBcamm9DFio4mRnL5TkbixxzFtmJDxbsnHcYHzuPGsp1YxrWEdEVRSW1EMzPjRD81BcZnszfGdQKaxe5aYcb024XFnl7RRc6IfcbKoa/G1xJPxsqhVMb5D7nFpgpCxTCZ6MVJnXDFLEOWxbq4esbpt2rGwoYxxs9mz8UExX9EjuRKRcWPl8XdJGbF3NcVRVFJHb/ecarE002+xRx8MsYukDjFVONJxVMFRcYi/djFdy2hwpT2E0aKH1pGfNCnxWPuFMbZrPrBAprixcZLt8Vif3FF91NzRQg9m8I3+L7FQWAHxlFJ08URpc3FMJnqxYnSDkScM0RGeemCRRiVJsYK1w7Gecc9xTjWkUVF2B5GbqOBw8L1N8bDQt/Fq60AxYY4VkPTvAJG+Q8ZxHPXjMZMN6XFfoxHRtejMEWPU5zFJlOdRXPXEsOKjhPGYFSCRMoyGMUTYWXGYOUhxrDhVcWBlRZG+lw7RiGOE8YibF/Gc0bkRMDK40VH4QLFxEIAxjJVSMXl0DLFDwsgxlux7cXBqKRBxtyFxAU0aUVn1ShGV+yxRQgbEUaUZWJGqYJBRZwzUsU0EYbFE2E6xgxxU8bix4zFK/aPxADe/sWMuV7GwahLxj81vMX67QbGINJTxrgeVcSq8QVGs1ldRWEy68Uv3WLGdCQjxhsNC8b99jnFtvP9wZaQy8U9CsNFx7rgRVioW8YKaBPGSuqARTeJEUVz1yJFsS7URXNGsEWxUJdFGlEqRb3jNsb95afGj8KLxg1PA8b7yx1GE/KYRsgHYUWcM6/GYUO6xoMveEUXtxJGmN0sxt/gL8YubpnFl24Uxu5aQsMT8kZGVcEpRmWIMEbOiFFG+DHGRQKa5MU1Xg3GUUkjRjm0BkaO5FDGjEo4xkFgdcT2KAJGZKo3Rse6WMQmwgPGmnd0xehqn0UldTJGkKAoRiL9KkU1XqLFxY/xRTf4X0aTGNjF1ImixgYSisZqTUvFqs9VRT81TMae3oTGsHLKxVuxFsYpy0bGKVwRxqs+CMayDCHFaCIQRdGREEWrPldGWYZ0RmHDqUU+Vy1GGJUdRmPuQkWYuy1GBMV/RiSXdkZFtmtFZMzjxa5HXUVMFTxE46U0xhDHvsXOiKTFnDOyxLu4DEZoIgZG0QAtRrZizUVAgqbF/BiLxBNhlUVkqvBF4XqKRSqpGcZYORPGBz03xfypccUsQxzERiVlxIJzysU+6CLGCBsixsSxJ8axLtLFhVo3Rv5DNkZNhA3G8dI0xiZT38UyVcDEGVH8Rf32rUTysIjF46WnRa62xEXJVDHEGXPXwYanZ0SWsuzDYqG+xHL5h8SPUyxFIv1GxCegDcXHuqRF3089xTOiZMbV5wDGTBUcxQpG98XJ5TjGAG8lxdV4sUVmZphFTx6ORdBEksWpgkTGNjwFxUvIG0U5tM7Ff2rQxT7on0XcRvdFDi1uxR4WEsZmZojFZaqAxNeB60RWDklFNjwtxd5xE8ZQayHGw9MnxiCwyMUpyx9GUGtIRktZpMWhZ9vFrwPnQyCwokRNYvpFTx6KRb1SkMU5I+JEoUXiRe2eD0YFoz1Gxf6sRbN7zsWEfMbF4QufRVK4JsU3+HHGkVx+RXIKkkZif91Fc9csRoanYUZrCevFmEwwxtO8C0WZKsRF0DOARkW2gkY/pHtF5q7ZRQUSK0ZOQNdFjEqaRYY40kU+6CFGs+rZRR2ndEV3nANGU3QKRmfVh8O4Ho/FSntzxB4WHcaiRTDGUwXvRdk9/UWI0t5AbVabReLH5kVj7rxFmSpARWbVz0TY8BBGE2EYRtJvm8WKjhTE+lykRrgvg0bKMixFNO9gRTJVXEaWMsBGsHIxRsBbVMUi/Z5EFD+WREkur0SY3QdFUGs6RK5Ht0VN8w5DoWdSxmEyOsaDL6zE0m8nxfaXjcUtIdlFzoi0RRNhv8UepzvGsb+OxsQgPcbKw1ZFeqUvRtSadkaqYFtGO98PReM2OsW6SZJF+DFmRczumUR9PxNGzMxYRSuHNsS5/AVGns0jRmB2NkaFWudF/BjjRV3cV0a4r8dFdLXLRfH0CsXTK7XGuC+axgP4vcZzxqHG78koRgFN9EXP1SzGVn0mxp+rW8YubivGLm7bRCV1SsVOUZfGhkmAxrIMhcUCmjjFs+ojxSGOBcUnoD3Fr5SnxZoIl8XChpFFIR90RZ88HMWZmYFEAisdRvWoqEYS8mtGi9uwRKIjeUSI9APGuK9XxkCk7cUm067GrIsOx8nlYMaV1PtFs3t+xapgb8YCK+HFwoYsxgyCuMYFo3TGMJnqxCk6W8YcWrTGWfURxiL9MsbSXoLGsAMDxlXBCsaWsjjFi9uwRO18mcU5RQJGejZpRpOpIsX2Bp/FSnt7xSlLp8ZwzrvGmN3rxaROaMXMzHzFAbwJRczuRcXGS3vGqCTcxljoEMcrh9rGC7V1xr6fOcawcojEad61RVsgPkaLbKZGxW1oRh6nUUbe4GVGMzMJRutRe0Yy5vBF7sl4xnDOr8Z/WdDGNc2YxgdffMWHhZ5Fe4PsRvxHTEcu/0NHonQoR0wm9Easi0NGns0qxamCEUPYX7ZG4eksR7uWV0c4531H6QaRR9Jem0d3bbRH893+RznUJEgBTjtIZtZkSFvJi0hvSJxIGDWnSI3Gq0hLKbJIudO8SIkhxUgT6NRIBcPlSKfn70gggfxIP24BSYSJAUl1OgNJev4DSYAKB0ncUg1JwfERSRJzFUnGGRdJxPgYSSP6H0nDuydJjaouSZkyNUkOtDZJQpU4SVtAPEmEODxJMF4+SROCQEmRokBJRHlHSXUOTUnmhUtJ8qVKSc6ESkmGS0tJykdNSevSUEluV1dJd5xWSZ0tTkkSuElJ7RhGST/BQkmg5EJJVAs/SRMaOEnvWDBJwJ4lSXK0GElqEAVJ08TjSLBJz0jNI7tIK0euSLWmrkgV9aVIwQeWSMeRhUiPwl1InJIrSBgmC0imGwJIxmvxR8EI6EcBbAJI8bMDSCbC9kfyQAFI4csBSI03D0h8ES9I1dg8SBpwVki8A3tIwNKDSIFUjEgEbZZIjQ6gSF8QrEh65rNIE/G/SDMqx0heEslILq7MSC6+wUhXgrdIz++sSOuijUjo6GFIjyJJSHG8Q0hL1ztIv94uSNBjLUiq8RpIOUP8R0oq2UfBiLpHqy+wRy5/nUeIg5NHgtO0R/FywEe4bahHCWqXR2Y3nUfeQpdH/XZ/R7aifkfRsYhHgGiXRzOzjkfgrURHgAgpRytl+kaMuV1GjuSyRgl51kYMgr1GAycLR8SxKEcHHx5HAbzuRs4InkbailhGiGPlROY/LMULJBNGguKpRtX4zUZqTepGk9gIR7z00EbpJmVG6vOGRj2bRkbMXQ1GZKqiRsj2u0bq889GdLXRRt2TSEZGJb9FjnW/RfpcKUYJirRG6EjsRmq87Ub9drRGU3RtRq62DUajkgpEQq3JQ7wFMkXChpdEs3veRWUZjUaAN4dGU3QKRu0NX0YVnZpGNqv+RQPnjMSNlx5EwvUGRpkqmEYvXcxGSvvJRqMBqEbx0l5GS1moRTtw8EVEaVhGv+wFRjVemEUV+/FFEMd5RuGLh0ZfmNJF7utRRrUVnEa3QNxFDAKjRTXvN0aYTHhGmSp2RqYK/EWF6xpGlPZRRpCgF0YeFrBGvaMRR32drkaaCCtG9Uq4Rv32mEaAJs5FF7cbRiNKwUVGJWHFQ4uCxVWf60TRAORFXrp9Rbn8hUWQoK5F/KltxScP/8Wh1nRDONYXRu7riERfmC/GfNBzw/H0ykPS3nTGhslVxqMB+sV46XLFB18IRSh+FMWRfsvEG55uRPfkgcTChiNGK2VPRmiR/cTlP/rF0m8fxEymSEY4Zz5GMCpRxUi/78VXylDG7C+Zxgc9K8b5DwLGGsBjxbuWFEYBTQNGM6K4RSjtxUXKMtxEqaSERakTAMRdbSHGAAAAAHzQ20Xc1/FEXkuARCxD8MX7y3bFNe8uRrPqFsZGpajGpSznRWQ7P0ZZF9fEWyC/xRuebcbqlcLFAU3qRUCkD8RZ9cFEwoZrRQyTmcU6kitEGXNXQmIQnsUT8iFFUwWfxQxxcMb1ShnEf2o1RjarhkSEDQrGNc1fxZoIe0Rns3JFd5yqxMWPhsZIUAnGtmKfRZOposPY8CRFrwNzRfUoeEVSuO5FRbbBxfVKAcYwmTZFodYsxY2X0MVPjWfFk6nUxVD8Qsb8h1jG1XgzxjEITMZ0JFrGak3bxRNhE0T6XKPF4JxCxrgeBcPn+1FFufxAxrlrkMYOvnPGpHCfxWWI40Oze03G845QxixlkUQT0ExF8/0sRSjtTcT99iXGGXOTxRlzRkZ78nxGNV6wRf1l10TdJF5F6EgMxs6ZksaNlyPGuB41xqB4qcZ/6qbG309Qxvyp4cWhZxfGCyTYxcSxrkMBvE1FLm5NRtk970UxCDHGvcFjxXZPKUYFNOdFio4IxffkTMYdyYDGaiv+xCDSVkZSuCpF93WFxsSxP8a62urD/IdURUI+pEUAb1FE6GqrQvOOgUWkTjTF/BjNxcQgPEV9rtJFw0LbRWSqJ0Yo7dlF2ootxDXvmMRs56NFtMjuRU7RGUULtUZE0EQkRXKKPkTarALGcD1Axi5uI0XmHUVG5PKJRU8eMsVHAzxFvVJVRgPnEkZ5x7FEZDsnxUVHS8barMrFCD0nRnbgJUZNYkxFwvVkxVBrrsU7TtnE9+SZRI9TMEW0yCbEuI02RBxa9kVeKbNEmN1JxoLifMZN8/DFUGsexTSAicVnROlDglHTRaTfvsH4U43Fs+qDRT7oHUUehQbGjQamxZ2AmsUVjEfGFft7xHQkIUYLtaJFdQI3RpSHI0bl0APG+DH+xdqsZsX5DxlF4QuKRuY/DEUgQTLGCkYSRvOOi0adESFGBaPeRXA9FEYqGEZGkVzsRS6QoELxY7TFXwe0xfCFZcV++4bFTBVoRXBfqUW7lhRFEhSFRqK0v0bhC0FG6NlcRaHWpMTQswzG7zgQxrdATsUtIcHFrAuHxupzgsaezZJFONYlRiUGlcVqvNxEoWfZRQ4tAcbx0grGA+dsxVn1IcU+V81FIv2MRSopisZCrbTGuY2KxYEEJUQOLVJE1jQ3ReSDJsWZmedFduB7Rmq8QEbmrqVDe4P2xg96AMcibPzF6beMxlgo38ZThYDG5dAQxpI6IcUjuTRF5WG7xdEADMbzjm9F6+JGReeMrMXZPQHFutqiRBovgUVn1bNFrkchxAUSlsWfPGDF5PJnxbUVI8UldQ5FkjrpRNGRpMRMprTFf0h1xlKWOsbNqj/FWtPQxRSuwcUJ+drFNjzZxa8DT0Wz6pPDWmTLxWq8oEWR7Y5FRpQLxkhQ9MRz16hFAwkTxl66ccasHNLF6nOpxWq8vsVXypBFCWhnRhE2JEWJsHHGf2pRxp5euUTPZnJGPnlSRgTFG8VOYhXGEaX1xKs+0UVHcoFEnRGlRGsrA0aL/YfGKYsIx4jSTMbcRlPFlpCPxYJRAMYXyILGBFYQxizUTMapglXGyJiJRo/CUkYRpaHGS8i1xluxesY3GjLGs+pbxQ96lsV2T9TFEoPKxYlBD8aPU2HG7XxqxoPAI8YHXyjFH/QARRHHHsUV+4nFMlWgRBcmm8TUCRjErdgZRtGRcEV3LSfG38+ExnectcZE+njGZKqwxSh+BcY8vYpEih+TRRzrHsZE+hnG5/u7xem3/8XmrmnFRwPYw97gS0T9ZRvF/yEdxjEIoMUT8gpGEoMgRemmisZaZA3GgEgmRu18e0W+n4jF4Qs7xTqS68M1zRZGyeVHRqikJsXu63HGhVp+xqYKb8a1hObFoda0wp0RJcZHcl3GUic4RbG/9EVrK8LFfvvsxfpcAcUmwhXGbqOhxWgimEU1747FYOU/xr3BcMbC9TPGd5zQRTtO40VoIujFDHHoxSv2R8TG3LvFaW9/xqFFYsbChgXGCkZBxu0NWsbx0o/Ffvt6RMt/GET35KNFMJmSRQPnYEU8TiRGbOehRZCgHMXXo0hF/yFJRWPusMXu6xXG4C0Mxg4tAMYawN3FW7ETxnzQBMYv3ZrFliE8xg6cN8Z3vh/EcRvNRFrTmsUi/TDGJzE0xdY0b0F+HRHGt9EgxYjSPsXhC8vFoImYRfVKNcXP907GxY9ZxTMzm0RfB97ErIuDxLx0a8VkOxrGNqs+xJLLCUZR2oPEKO1Hxr6fjcbwhRTG/7IjRvCFaUY5tGzFEaXixudqy8brUchE7zizRdhfysU0gMnFZ0QIxo7kAcaZKtJFfGFFRltCHkb8h1hGWfU3RlYOWcWWkJTGGi/ZxY51O0ZhMkXEJQYexlD8dMXZzmfEodb6Rb3BC0bo2XxEKH4sxIJRqUR24MZFDwtGRguTfUYgsKpEvVJgxmq8BMUJ+QhGyHaQRWpNicWxUA7GRiUxRWgAc0VWDhvGbqMTxjkj4sXKwyrGeAsUxsiYD8YpOnrFNIDRRcNkqr/8qanFu7iNRcIXjsQVHafFJXW6Rdk920Wz6sFFt0DYRZ3vAUbFjxxGqmAUxdnOa8VQa5JFZ0SRxWb3xMXImMPEsS7ixU5Am8XZPTVFTYRoRnZgn0ag+FFF6GqBxWNdtMSAJqrFnREhRaK0yUW4rzPERiWdxLx0b8UqGMXFxynYxZtVJsYhjkzGJCgXxlrTWMWU9grGRiWrxTLmT0Yi2+lFeOnoxUcDBsYPeiTGQ4uaxcKGA0WCUSXFKcsExRDHbkUOLU5FTBWSRQgb+kXdJLpFnBH9RH6MVcVPHiLFcawrRDSAxcXF/trEtoQgRlTjZcNokUHGl/9Mxe843UUN4N1EFtnWxCV1PkXPZp3EAwm6xD5XxUXXozBEnKKzxc6IwsSBlYvE7XzJxXqlusVuozHElrKSxT7oNMbyQQPG375ixaiktkQPnA1GD3qgRRUdDMbb+SnGSFCcQ6K0r0XWVg9GB19YRpVDb0XQRGjFsHJ4RG3FgMVMFbDFTkBzRQsk8EWz6t1FEhSfxCo6gsWadwdGtDf2RYqOEsaPwnDG1JomQzoBU0alvSFFPZutxAUSVEbsnlpGMCpNRq8UtUbxY8RFfT9rxn6MgUTBF2JGcmg7RjhnkEbHOplGrrZvRrsnf0Z6FH9GDi0SRo2XLsRrmkNF7Z4HRo0GsMQnMcjFTfNSRZVDp0V2vq/FV1v5xLraOkQaUYbGe/JQxobJqEUT8qtFtMhKRW4Sw0Qu/wFFyJgWRitl/UVzRlxFUrgmRvFjP0aTqbBFMQhZRjhnlEajARVGj8KbRaFnM0VJLlFGvAXFRtbFaUZpAABGawlhRaUskcUdOLfErWneQ0HxJ0UofuxF9GwWw6abQMaIYyjGn6ubxf+yFcaNKI3FyeW1Rb3jMMVWDkfGV1t4xi9MWsa8BdLEtRXpRZMYIUa2hFZG+lw/RnS1GUVPHvbD+n4WReOlH8XS3vBELSGJRSqp+cWtacDFI9uhRKkT0EXoSA1G374KRct/BkZ/2QVGdCRXxI51MURR2izGCyRIxn/Z4cVuEq3G2oogxhe3G0bh6SlFDU9vRV+YREUcfDbGRpQnxsEXJsTRIufF3Ndyxq5HA8Zp3hXFJ6ApReAL90UOvp5FbOfbRJSHtcRtVrVEvAWoRV1L6ERIv2FFglFRRWPuekVvgcpF3ZM7xVK4oMUofhPG2gq2xttoKcbY8IZFqz5Ixs27qcaSOlFEYFQoRlsg0cWbVW/G/BgQxi/dKMZIUIDG7Q2mxYGVo8NuEqfGpnmtxno2t8WSyx3GE2E7xj7oAMbIB0HFfGEgRlK4EkZDHO9Fm1VZRutRQMXjFJ/GodY5xgskT8az6sDGIv06xh3JDUVif4nFIR/yxapg0MWBBDTG1jSQxh9j4sYIrLrGONY5xaCJWEWadx9GAG+fRjtwdkZUUotG6TeXRj2bREZ0JDBGAd4SxJ88RMUhsIJEh4W2xsTgDscaQNbGLv9vxlN0WEYqGBBH1bguR8HoPEeyjAlHgYSiRrraYEYCK2dF3+CZxYeF6kRTdOhG/fZcR4KibUc/tWZHUqeGR2mAp0eb1cFHnS/5R0FwNUg/dWVIVfGASJ+jkUggCp9ISRWnSNtIrUgaOLZIOTvJSNuh2khvkOlIeqX8SAHxA0kHAwhJPiULSZb6CUmQCw1Jq4ETSbIxF0lbIBxJ2v8hSX4oKEmHBi5JuRQwSeczNUl1kT5JSeBDSQ4NSUktZU1JbRpNSTZQUEnAG1RJvNhVSdYRW0n7cl1Juv5eSUfuZEl5eGdJDw5oSco5aknjOWxJ0ktvSWBkcklPBXhJOYh8SUT+dUl+q21J7JtqSUVXZ0nrKWhJf3ppSV+KYklk/lVJaGFESXrpMUleVSBJ+4oNSYM/A0m1ff5IrmfySPrd6UgR5ttIW7nBSMdCpUi4B4dIrldPSCYCHUiN1w1I354VSPIxEkgxSBNIsh4YSLUVC0iynQxIHhUbSCIMIkginEBI0s5hSGI/c0jxHIlIZRCVSOVpnkjmBapIV0qxSLBav0hqJc1ISA/YSHHC4kjeouJIWa7lSAbA4kglHtJIQn3ISGBdt0gBtJ1IjyKMSD6/gUjiqHdI4epfSCmaSUgZYjhIg/8ZSM37/keGB81H7im6RzE3ykfX0rdHgVWvR8da0keal+RH3QS+R45VjUdTFpBH4JyeR/KBmUfOGYtHLhCLR78dkkfomTZH8XS2RtY08kYDeJJGtaYQRvTs1kbUCRdHa5orR6HnOEe1piVHBNbsRl4pZkYlBkxGw2SFRnecFkYvTORFXqmZRuMU/EawgwBHmnf1RukmCEcUbgJHYQMHR6RO70bn+zhGQWABRgP4g0bpt6pG0ETiRrYEtUaoxjNGI0o9RkwmpkYwOwlHOfQcR7eAA0eR/rVG2opQRrIM30XUK4HFtDdExg6c5cVH4QrEsHKsRVFJdkY5xZ5GSS48RmbVO0YZYqVG6SYwRnKKjsKoNQdGBFaYRgRFvUa6SdRGehTpRu387UZsZ8lGV8pURnqliEWVQ/tF3SQ1RpAPO0aJsDpG6SZaRgl5nEZ9riFG377ERbZzvkYwqqpGdQISRgTFNkb2BkNGkVxbRldbaEbqc1RGZYiFRkcDU0a6SRZGH2O2RkTY20Yv3S5GV8pZRjAqrkaWISpFZ7MexRgmEkYN4G1FhxZ9xdk9OcXsnmxEfGFyQ+F61EOLbCJGjLnjRTPEBMZGJQDG/kMDRhsNbUYYBA7FILAxxtNNasXXEjXGCL2YxkrqW8YwmaTFUwXfRfyHLEWOdQHGY+5CxWTMi8Uf9CjFB182Rq5H80WmeZfFL926xaUsmUWoRqhGRHqtRvmgMEaQDyLF3bWBxoGV3cUwuz9Fc0bKxfrtC8SBlUVG3nFVRotsVUaDwMRFmbuGRE3zbkRbQhzGLpDIxYj02UVlGZrEPlcDxZCgKEUdOL/Fw9PvRZVUjEaGOJbFOGd8xR4WE0ZrCWlEMzMjRLivW8UHzjvGzao7RTf4kkUDeLvFbTS4RTkjQEb35OtF5q7NRef76UNz1yJEH/QQReJYIcbarGnGT6+MRBNhJ0a1FTvEliHKxaZ5J8QxCK5F/WVzRv1lj0WRfmHGtmLDxbsnh8SGyWTFeemqxejZVcYPnADGOGfQxag1IcYNT2dF76dGxAN4hsZc/qHFrrYKRu84xcQmwmjGfowtxsWPkcWRfjfGzO6sxpjdbMaMuetEVFLnRDcaMMQwu9dEJXUvxmfVi8b+sjTGw2SyxZtVz0WY3alFD3rkxZayhMWJ0o7Eh4X6xFN0tkXaivFFxf4SRNjw9MN/auRFFYwkRhzrUkWL/VVEs+pXxaTOgcYcWkDGLm6Dw4C3xsXeApLGg6+/xrgvksbhelrGAbx4xm4SHMZMpgTGGJUwxYjSQ0ZqK3ZFYqEExgG8ScXoajPFLEOsxCXkW0XV53bFEFgZxmTMkUVPr3FGvAUCRH6MGcY2PD3Fak0zRKfonEWfPAJGl/9ARaUsu0S9UsZE/5B+xW4Sj8Upy9DD6pXSREkMskXV5wBGoPjJRRNhU0X7yyZFj8LBRQis2EVHA8JFVOPPReJYZ0UwmVLFgXNuxteBbsY8vSZFlIdIRi0hB0blP7xF/fZORgisXUYkl69FoWfJRQfOscTl4YDGBoEJxpXUgUXP1fxFgCYGRh6Fh0W8BcLE8kG/xQmKb8SxLshFRPoFRe+nlkQT0A9G3nHIRYj0LsZmd4fGVOOJxSO5PEN/aobF+aDvRBHHD0a2YolFr5R1REKtWUWaCCvFih/PxR6nKEQ/xmjF8IUUxuJYJ0Rgdo/EqmB8xRIUVUYUrkpGnYAmxP+Q/sJ/asxESFB/Rij+rUY73+fExY/txa1pMkXHuixF4zbiRM9mNUR80BNFAU2gRbQ38kX2KAFG/rL7Qgc9ucUXtxPGQWC1xWZmrkUBTcxEKH5ExfOOs0Vc/tFF2ht4RfH0mEW/fZ/FZmY0xocWSUQdyddFW7F/xQYBjcYTUIDGEccaxFZ9MsXfvgzGPZslRWZmhEVqvCzFZ0TFxbN7EsaC4nPFJ6CBRdJvl8SvJUPG6SbPxb99LcTswK3FI9sZRC7/IcSq8QDGDr6oxQpoLkUT8oNGYTL7xeQDR8dfhwrHhjg4xqdXZMbWxdnFMubmxAc9P8X027dFutokRv7UrEVSuLhFmSqcRZduqsQjSvtCSuogxQTFCsY4Z9TEw9OLRU5A40TaGyxEGlGCRC5uE0QJ+TxFMQgkRepzRcWPwsXEVOM1xZT2E8aXbrDFBoG5xZ886sWd74vF4QssxphMqcWC4iBGD5yLRZCgwERUY4VGDAIvRp0RKMbDZAXGowG8xIlBAcZvgcjFjEo2xX77McYFNCHGMzP/RV3caUbuWkJDhxZPxtJvd8ZEacnF2PAkRfYGxcXPZkvGEoMoxT0KzUUhjmHF4Jx1xkOtm0U+V3ZGpSxHxnsUjsYxCJDF5IPqxc2qOsYYJpXGXilFxkI+ZMV78qLGfvsTxgrGlkYN4L1EGx6Rxt2TasbhemLGhVoixs6IoMVqTYvFFyZnxXctqcV6pSbGK/ZaxgUSfcY41gTGXimDRMVt3MTjNhrGlIdVxezAkUQ+eRTGdk+QxSO5T0bKwyxGDJOTxbpassbc19XGh4XmxVK4QsWZmT7GuB4hxf5DqsRlGTHGxEIuxszM5MULk/HEsp0/xFUwbsUjuSjF5dCwxYY4FMbeAsdFAhq7Ru18F0XDQrHGUGu8xa8lB0bIdtZEcmgRxDSA58TtfL/CXdziRQaBRUWdERfGJeRoxna+XcYXtzrGk6nYxdSaFcZgZYfGBTQvxsh2AkUtIc9EcoqGxU+vlEJioa7EeAvSxZ3vx0RAE2VFrkepxPAWaMWoNS7GzogBxldbqUR4C6TDE9BIxeYd78QZ4rLFs+qCxlRjncapglDGxtw/xtSabsYjSjzG2T2fxUGCAsVGJVXE3NchxSJs8MWQDxrFliGuQw96BMY7Tr3FQIISRfaXrUT6XE3ESZ18xfRsK8ayDAnGhxYBxRSuncU5I9bFne8LxuoEP8b7y7bFVOPdxMt/1MXjpZbGUpZsxrQ3FEa62txFI7kkxdGRpEQdyRTG7usTxsGoVEUAbzFFSZ0cRe0NbkUFNLHDZKo4xXecQsVJLlzGyIeyxjC79cUAALRFOGemRWb37MRwXz7GcF8LxtSahkR5x4FFiGOrxXQ1x8bDU7nGzO5dxYof40TP1QJFPL0iRbKds8WAJh7FTKYVRj0KB0Zy+dFFv30NRi0ha0UDCULGuQ2IxjC7I0V80KlFoInqxcqhzcTb+U5E8x9Swq8lTEUsQzxEpE6ERQ4tDEbeccBF76fGQ2q8fEXAWx9GO3C8xS/MkMammwbGAU2MRX0dO0amm1BFmN0HxTMz50VwzqBFs1ntxB9jhsQHXyjEMub2RNCzucN80PvFGlGyRG4SGkaDL6TF+MIhxoGVw8Xkg03GcRsfxtcSwsQ8LIBFiGPFRbfRyMQFoyLE0m+nRL/spMWYTFXE+8syxWWIJcaPU/zEAABcRW4SA8CdEZHFmEwVxH57i0aHFnhG9bkGRSSXxUWd73PFFZ2BxkI+IMVLWRdG6nMpRkCkoUUyVaDFp+g+xl66gcbwhXzGObQ7xmsJGUS/Dt5FMlWmxVmG2MRxrO1F8IWDxURp78US8uHE1lYQxZT2tsTEQhHF5WFRxUcD0ET6fo5FMlW8RT0KSUY3iXRGbcUURgxxUMX99kbGmEztxDqSt0VYOczEBRLeRQrGjEayDGVFmEzzxYLirUXtDYVGysNJRkwVUEY1zQRGejYGxhrA+8WAJqZFAivNRWlvMEPP1RbFqYLBxCegqcQzM3PDveOExY7kYcYfY1rG2qzQxWx4QsXPZvFFCYqVRuY/KUZ6FHbFeViowsgHREYRtodGXA+JRkTYwkXjpevFTx6WQ6ut8EVs5/vCyqFxxdtoUERFtm5GzSqIRuoEaMX3U9vFR+GERTy9ksRiECHG/rLPxct/3kVuEkJGYOWoRYLir0XRANZFOpKVRZr3kUbRkb9GbjQgxNNN+sUVjEZGG3x9Rr8OOUZBYI5GheulRpfuhUautoZGnl6pRvCFH0ZHA1TFkxh0RQ6cqUVaZATGOUUaxvgxHkXrURjEnKKpxVMFPkYcfAtGY+5IxgHeCcZtVhFFs3sPRr1SJUa9wUdE9NtnRTY8ZUbgLR1GjnWFRQFNGUZ/SDpGPQpcRmWIi0bRkSdGL90fRhKDMEYBTaBFqs9ORpjdgEZX7D5Gj8JoRoqOrkXn+0nF8kGvxE2EXcTmP5hFK/YzRmEyj0Va0wXG2c4TxsSx3MXo2crFlIeFRdNNykUklzPFR3KtxQG8jcXBOftE9GwqRuviJkbmHYdF9GxyRRni7kVhofhF9pcoRqCJnEUFozLFqMahRch2LkVApJnF3Nd5xbIMqcV/2V3Et0AmxdCzmcO1pkJGgLckRYan7cXG3FbGIuyRxgxxAEVuEodFhxYbxnnH+cQOvkjFpnmXxct/EEZR2s9FCBvCxSnLdMWeXjlEQBORxRgEkMUnoDnEWYYERQn5EkYhjudFzoj6RLTIakXC9fRFuB46Rp3vnUXyQb9EsgzDRT81HkQdOOHFQs+Sxk0EsMbHKSLGsPKGxpmZvca28/3CorRYRhgE/sQrhyrGFR3hxF66OUQEVvbFo5I0xhgmg8X4whzFjZewxQyTiUVifyXFo4HHxjLViMYl5JvEukkMRct/mkVIvzVFDeAERgrXYkbu6xBGmnc4RpSHt0U8zpPGHbitxpMYsMUEVprFyAcZxWPuTUbkg/ZFG54+xqOBpMaitKHGs1lBxszuIsbOiEPGRPrlRRE2oUan6FRGXkuURlFapEZEaXNGdk9+Rr992UVN8+ZENc2dxRe3n8bhC0zGDwt+xnolB8ejga7GodY0xbDhgEY2fChHI3lSR347RUdMleZGqmAURKROuMWynRtFNxoMRsbcQ0Y2vM1GVCNSRzVNfUdaZFZHHJpbR4nQpkdNZPRHDiwVSCI8OUgsNG9I37eJSOMmlEg0sZ5ImzynSP77sEgaH75I7WzVSL2B8EjiQABJKLsHSaWJDkmX3hJJhSMZSW3OGknSvhpJCPkiScvgK0nPcTFJtG02SX1CO0nOxENJLSJLSRSCT0lRYllJkCRhSVslYknIYmVJHUBmSYpLZkmIKmxJZoJvSQlqc0mREXtJnzd+SVCagEky44JJOG2ESRUFh0nlnIlJtG2LSXSQjEkhJY1JeTWPSTqVj0lyXI1JRnmNSVNJjUkxiYtJU/eKSTFdh0nfA39J2bFqSeULVEkwTkJJG1ozSdC8J0mXBiRJrIcfSYwOF0nXawpJMSDuSBDnxkh61aVIpkGISFe6WkiKvzVIq14zSI1nNUjQZCpIyqIoSJFtHEhoQg5IuG8lSGWJQUjay1lI2wCASPErjEgBJZdINrykSIZIsUhaPMVIKJXSSC7w3EjqPO5Iof75SKK9AknRQgRJmccCSQvBBEneyv9IEHnuSGHK3Ui3qclIns6+SFrzs0hns6RIWECSSMjXdEiUpVBIk7gwSAp2GUjxZAhI7F7hRzin5EdOgPhH4QneR3zhyEdBQN9HR7LvRwefvUdCT4tHh8WSR/Y3okc08ZFH0p5eR0S6Z0eCYlFHbcWPRvpcjUbwhQxH3DXURvXK5kYhzihHHuc1R7/sKkeqMQ1H/AfnRiM5kUbjpSVGVn2yRvOfB0fMXfVGQxzpRjH3FkcFkiZHSL/9RkCk1EYWavpGCYoRRwyTIUdWbPhGy5CQRsSgg0YkKGJG38+RRuAc0kaPU7VGxEKfRsBb0kb8aRtHBRI1R1w+DUfvp45GrwP3RPW5EsWz6vPCo5KExch2ssUaL4XEXW1VReSD1kUOLeJFLv+xxBDHSsUmU5FGuXzIRi0ht0U7cJ5Fqy23RlcKAEcqmOpGwZe2RsBbmUa30ZdGmgicRhPhlEYXt5ZGwFuIRpvEdEbF/olGTtFtRkvIpEbfvsJGqDUsRkgud0bix8lG+u1iRnVxOkbD01BGQBMMRhE2SEacs4BGCmiDRl8HkUYpXFlGcF8bRgisfkbbaCFGXW0lRUXYikaiRRxG8/1wxgyTv8WdEeNF6NlMRaOSukNAE6HEPL2Sxf7UMsbqlabFkssYRtLekkVIUMrFyxBXxHo2R0YLJEBGrwOnxOeMgMW7lqjFvw5BxpwzN8bNOxrGFR0ZRDjWDUZ4esvF93VSxnbg5sU6kgHG/KkBRMxdz0Wq8RJEjZeGRAFN3ESdEa9F+lyBRpAPsUaTGJVGFyZTQ1BrssUPC1JG8/0mRpoIqcWaCAPFvHSFRVYOPUah1mRG+u2RRcNCPUUBvHnFl25Sxk2ErUT+Q1ZFJ6ALxoLiF0WfPGBFiNJuxcQgQ0blP1tGOSO4RaROQkbjpRtBXW0MxioYnUV9rr5EUrgORNhfN0ZxrBfFr5Qgxgc9+UXPZlhGEMfURVYObUQaL23FEoNsxXS1acWRXPjFZKrmxdzX2URyaFHDeVgKxvjCDMVFthdFsi4VRvAFpUbWNO9FxLFixWNdrMRPHsDF/tTMxdMrUMYPC5XGhettxh04n8bmP6rFqKRWRnPXHsZvcNbGf9lpxScxPEYXJsvEih9Bxg6cm8W1FT9Fdr57xc9mjsbUmmDGfGEexautmETEsd5F5q6JxejqwMaWoYTGE9DMxML1D0YIG3JGWDl0RWKhZsUubuPEsS7exZOp1sXP1T5FXdwERkOLBEVPHurFH/SUxYlBAETarKpEduB0RYY4isWR7SvG2/k+wxuejEXx9BrE6pUOxno2Y8bx0hDG/kMmxgwCKMYAAP7FueuGxlZ9FcameYFFGVHyxLIMXcVliM/FBz10xj/GqsXqBA5GVuxvRbByAMW+DvhFhJ4QRuM2asQbDZhEFYyERTcaIETOiFZFBaOKRclUwcBE2GBEUrgyRSJsCMRokZPFSZ2ixRlzN8TrUQxFRUf6RLRZoUVDi+JFNIC3RTCZZkX023NFEaUaRs6IMkZioeRFS8gHQ4LiQMY2PFXGNBHGxDoB2UWgiRRGtaZqRsSgiUY3+H5FdJP4wzJVFUb3dRxFLNSyxbbzrcRy+a9Dz9V2RSbCHUbV50JGb/C1RSV14sSitKdF0LMPRrfRlsXqBBnGtMjKRU8eHEbh6RHG2IFQxvYGH0O8dDtFcmiJxFD8OESI9JFFx5h3RZT2NkUs1JpDjZcPxkW278WcoptFf2q4RYY49kXBORJGfvsexmznQMaVQyFGawlaRvrtE0YHXwJG8BY6RiGfxEbAW3pGSS4XxV3cJsWPU5bF/WXRxbrassWsHMrF54yOxYlByMRdS/BFAU0sRovbHEVp3qvF8WM6xqrxmsVliLdFDHEMxAIrzcWmm9zFXksJxqabBMTPZtVEb4Ekxpp3gMXGS0RGuWswRn/ZHUV8Yb7FIR+gxce6mEOzWcvFZvfkxTcaQESV1IVF8x8CRRgETsUFozLFxY9Nxf+QvsVFRxrFMCrnRQwCL0an6JjFMlUkxgRWDsOsHCbFm+YGxmEyWMYl5INEWDmMRvypS8bSXubGQq0sxmuaR8abxPTF+DHkRSGOYUWZKhBFWDkURjarL0ZbsS9GoiPFRUOLtMVQawrFsVD1RUYlUcWutjTGZvcExWsrckVm1T9F4lgfRautKEUOLbhFufwfRmBUGkWrPq3FyJjbRJayuEViocBFXI9ORRX718XP94XFzTs6xbuWPcYaL91DguJuRuhqQ0VSuDpFMuazRkT6V0ZTBSPG6+ILxj5XjcVSJ9rF1JqmxGUZkMWtWIrG5/tLxjSAL0XxY6ZFsgyxwx/0C8ZhQ4TGMsQ1xhiVLcZFx7LGF8iSxuOlR0W8dDNGxf40xuoVpMYyVbxFX5gMRnNGssU9m1FFc9d2RY/CAsZYqJrGyVSwxicxsMSbxIjE8AWZxkFgzcUrZWnFzF2WxjF3JMbzHz7FGeIKxmUZKcZNhCbGRGnlxcRCHcUYBAbE7zglxnEbkMbegpnGZRnOxQ8LeUXEIK7FDr5qxlInrMU0EabFxzqTxtGRPcZgdptFI7kIRuY/BMSHlo/GkX5hxjAquUV6NkvE8/0nxgPnIMWgiRjFApoUxq1pPMaI9L/FMJkyReye3EMXt9XF+DHexXDO2sWDnnnFFmpvRlANnkYehQrGysN5xlYOn0U/xthFliGuxAisssXLEPHFsS7mxDtwzsNSJw7G8kFhxqikL8Y0EY7FysOaRHbg/EPMzPDFGsBUxpAPMMacosHFryWaxXBfB8MzouJFNjyFRdEACkWnV3JF/5DGRAmKT0V/arREzcyAxQwCj8W/Dp7FJ6AVxbBykEQnMSTF8x9JxiM5isYUrh/GNc3jxcPTLsZtxSjGFmoWxhniD8aeXuHFxY/fxTAqYMbu63jGguLxxd0kEcbx9C3G6Nlsxe5ahMUSFLHF6+LORLEuPsQ3iR/Gdy2XxYj020RRSQ3Em1VTxWWICMaitP3F54wkxfTbj0RW7NnFtoTUxna+b8aTqdZFS1lGRCPbk0Xk8olFYFRjxl+YScYrZW1F5T9tRgAAfUaBlRFGaW8MRbwFEkRn1afEglF1xjCZocaHhRPGLm7rxIC3fEWWsrxEWmS9xcKGAMa3QA/GWmTTxM07vsQKRoDGnDOExmdE38Vj7rrD76cpRscpK0bkg55DF0hURbUV+UVDi3BFHoUPRe7J00RRSaXFIR9rxsGoLMVH4VxGpSwDRYJRh8WUhwVDZMxZxbFQ+8SezWrFYHYzxV4pA0YOLUZGkstfRRX7IMbu6/DFI0orxT7oLsbP9zrGkA/IxZMYcEW7liBGNc2bw5f/CMXXo9RFyVTvRX/ZkUUtsu1EIEHBRWDlXkZKe51F7Q3UxYC3JEW8BYpF1XgIxjlFIsbmPx7GcM4ixp7N5MVioYDFe/LuRVZ99EWbVWfFxm0QxZLLB8UkKP7EMCqxRIXrAsZzRmbGiNLYxVfstUUzojFGAisHwm004EMr9hRGxm1ExPH0qkUa0Y1G/Bhjxccpica280HFQq03RhiVYEY5I55FCfmyxbfRYMZZ9WPG3NcOxgc9Y8XFjx9GGJULRnEbNcWbVWtFHFrEw6pgeMayLhbGIbCgRUFgFUa4jZRFlPb+xOAtwMT+Q25FHhamRY0G7EVQjVdGR3J/RkFgAkZtNE3GyBicxu7rOEXsL0RGlpClRedqWkboao1GNV7awz5XCcZYqLFFeHo/RjC7MUZ80I5GCkYxRjLExcVp3rvFjzGzRY9TzkUOLfrEeHopxYy5g0UCKyBGpnkoRmezFsX/IWXG7losxmTM4cWt2IHFcvkXRmDUl0a30U9GObQDRrbzQEarPkpGVONLRrgeGkZc/sXF1xIhxrsni0UofkNGmgg8Rjvfz0Rp3hnFLENfRp0RUUbAyi3FQj4IxcVt1MO7llDDAiupRTCZ4kXOGelFawntRfvLxkVxrFtFoiMdxXbgHMRBYExGuydURgHeAkSDL0RFrkccRmginEVhMslFONaKRtxGlUb2BgNGp+g4Ro9TmkY+6LVFSZ0IxQc9wUVKe1NFs1nfxY0GuMSuJfZFE9AUxXDOuETgnJtGLm4qRs6IEsMpy9hEd76bRR4Wb0a+ME5GrrZuReCcH0b3U2RG3NfnRZjdkUX9ZatF3uDTRautfEaNl3tGMCoSRnQkZUbfvipGo5LSRTwsJUa+n2JFryW+ReM2VEZ2vulFqMY7RRpRisQ177LFfNBjRGSqOUYLJO5FCka1xd9PAcbGS4XFZmaYRT7oOEaeXqFFdJM8RRe3FEbImFBGAU17Rm1FkkYJaE5GpHC9wq8DD8U2PKVFW0JuRoQeoEb99tlFFfvjRNSaCEZd3LpFtabPRQisKEUmwl7FkA/axVUwZsbzjsPEnKIZRi0hn0S0WavFpb2ixgskcMbk8hJGbjSERWWIN8UpyzzF93VKxphMC8aQMRNFM6KURNejkMSJsGVFuB6lRVYOYUVioT5F1XjpQTQRpEUy5gdG8dJdxDlFg8W0WZVDibAcRphMRkbhC1NEO3BOxHgLJEVVn4PEDpxexvAWA8eopM7GkA8FxicPRMbo2R/GGATkRc2qLEZrKxbF1Xhcxp+rRsab5o3FS1m8xRov/8V9PyFFINIDRd4CscTBF95FmSqMxYhjkcY0gP3FUdq7RcgHh0a0t41GObQzRi5uI0bn+ylF9SgwxRzrWkVcjxLFcvlhxp7N0MX+Qz5FjuQWRf5DWUaE/KRGfh0IRcSglMb029vGcM6VxjAqKUOQoGBFZmZQRk8vC0cCq9tGsb88RiqpP0ZDHCBGZRlSRvjC6kWg+BDGKctGxmb3x8Y3+O/GEMdWxqUsaMYawA/GnDNuRrpJ0UZ7gwhHTLcSR/CW+kZEer1GvcF3RTY8Lsb6XI3F8PR1RhUM/EYbjf9GXA8ZR6pPXUe3kWxH4O1pR9rbnUdJvf9HpQwySNL+TUgXJmxIubuGSC+lj0hpUJlIZ3ynSLmzuEhxw8tI1LniSPO9AEkb0QtJE3kRSeMhGElrLh1JVSAlSQE4L0ntVDJJUzg3SZiDQUn+dElJdRpQScA3VUkBGFxJfjNnSWZrbUkFpnNJAa1+SSIEgUlGBoFJRyeCSWRXgUlxF4NJ+7mGSSqhh0ldbopJ1mWOSTR4kEmvP5NJhxGWSdAqmUlqOJ1J/iCgSZXuoUkDa6JJWPGiSU6YpElgFKVJ1iqnSWNiqknNpKhJoKekSWGjn0lifpZJD8GLSQLjgEnAJnBJfuhkSSB0WUmork9JHoFGSRwvOUlPQyhJLpwQSeuR7kjUoclIVCOwSGxYm0iSRIVIxwhrSBXbXEil/EJI1fgwSL3yMEh33iJIpxgmSO0sTEi6SnBIfkuMSPUSn0i5w6tIr926SLDix0hvgN5IxT36SIvlA0lkrwtJMGUTSRMNGUn8dx5JmAAdSWodHEnXThxJOooXSbX+D0lwHwNJEHD0SDqJ7EhBkNdI1HG7SPsKnEgwioBIkU5YSL1CN0jwhS5IcsghSNwWDEjzzgxIXPAQSC1CAkhj/d5HM5PmR+vR7EfRAMBHc3eeR8CbmUf5b5BH389MR12cCUeLWzVHVs4XR1fbtkbSniZHMpVLRyL9MUeF6zlHi9stR2MuDkeyHc5Gq0+vRsPC20YYldNG6pXlRnecL0eqcVRHlKVIR/P9QEd6dkxHYj8sR+jI2Eaotc9Gc8YCR/FSBUeitOVGY27JRsEo8kbQxOFGt9GRRoGVq0ZFtt5GFD/gRhiV6kZTBQhHUUkTRxNh4EZZF09GbHgexa3YTcZKewLGU3QcRZF+C0YW2TJG7uslRhlz00VXygJEUI0mxgdfrMYW2X7FVEHgRsZtxEbUCR1Gsq6URsj270ZjXe1GnyuxRovbX0aXbupFSZ2MRTm0QEaJQd9GM0QHR8xuxUZxLKtGA4mTRuJYYkaMys1GIEHHRj5XakbfvqVGM0SERltCDkY5Iz1GTtGTRVmGiETk8kNGb3CFRlpkaEaSS49GoPhsRsxdBUbtfNVFJCg2xWbVb0WJQY1Gu7iRxd2TkcYgQeHEduCgRXh6lUXuydtE4sdIxdqsA8ataW3GEFi9xSxDkkVTBSPC4XrsxJtVV0WIY+dFMzOlRYvbTEWhZzdFukmkxJtV30QAACxFY104xQ3gl0UKRllFmLtIxhe3YcYUPw/Gn6stRFTjBEbyQRPF/KkZxQpoIEZdbf9FNqt+RRBYCka6SYVGjEpTRhzrcsRseOZFDi2ZRhPyl0VAE+fFm1UoxiGwBsbYgZ1Fe4OhReeM8ETix/ZFX3b/xH2uYsU3ietFG56exSL95sUZ4g5G4emJRf32EUUUHfFF6bcrRb99S0ZYqFJGNIA+xo51Bcb6XANGEccqRUmd4EWeXgFGFD9Ixk+vOsarreJFvHThReOl+8QqqZfFi2wExssQLsaoNYnFLv/RROqVSkUl5IPEf9mGxlN0b8Z0JP9Ez/cbRejZ1kUKaBFG9bnaQY8xI0UGgXXEWYYCxhni/MXxYzHGke26xZAPR8Ynj8nGUicExRE2PUa1FUzGZMyjxn0d6MR1cU9FJzG0xS2Q7sVUUufEI9utRe5aCkXJVO3FOpIBxv+yEMZz1wLFJCi0RXgLWcbmrsPGVcEUxuHpaUV++yhGpHCTRTf4zsURpYXFyqFNxdob/MXRAAXG+8syxfVKh0XbaCjFYFRgxoLiPMZp3rfFo5ISRSnLoEUgsFbFkDEDxfW5SkS30djEUUnVRJ88jMN0JL9EAiurRZRlCES5a6FFa5o3xLG/hMZRSTfGZMz5xezAAsZ9rp7EDAILxtAzhsaR7UjFoWcVRhzrLkWq8Q7FQs/GREMcq8TysEBEzO4qRrbz/0WyDCFENjy9Ql3cNsUNT8nFGsDbxEATVUWZKhjEpnn9xaHW0sX4wgTEtoQYxZ0RMcWQoLpFONYpRnbgqkUPC1XFtMi2w2iRGEZ3vh5GkX4KRngLpkUHzpfFHoX5xVBrWsWDwIrD16OuRSWGjUaPwmdGDAJjxbsnt8Q8veJFfoynRdGRDkakcAZGMLvPRKCJuEQ5Rf9FdJNnRgisH0akTthF+lx9RluxIkbHKYPGhVqmxi6QgkXXoyRGjQaSxQ8L3cWmCqZEG57GRX772kQXJqvFdCSLxawcysSsiztEsb/UxBPyJsZNhJvFR3IDRkRpPEbG3KVGO1+DRjCZJcZv8CrG+Q8KRgBvWUZbsVBGG55KRjqSoUYqqatGTYSpRXA9ikTrUbBEBoGZxWDlvsXoSODFUwVrxZ3v58RxGyHFXCCFRR3Jo0VIv/VEYcM7xUfhJcaUZYbFUrheRSSXv8MUP4rFsVAmxsnlKMayLh7EXUvKxTXvQsaXblJFz/cLRvypo0UWagVGuknuRbKd3UXheoJF+Q89xarxRsV/SGdFBRLORQg9E8VliMPDYn/vRTOiuMX/IVzGoUVaRVOFtUafGk9GlUMixj81/MX9ZdfEyqElxcKG1cWg+DfGYOXsRXJoP0Yf9BxFIuymRvaXbEZApA7GXW0FxAn5XEVQ/FTFSQzqRNEArkX5oLNF0ZHARSNK48Uu7o3GRpQexd4C00VtxZjFgnPAxfW5OkV9rsZF1AmURTJVyERxrKvDT6/QRS9MTEYofjhFEoNIxeOlP0Xmrg9G22hjRrDhn0V++8LF6GqTRIeFysT2BhjG5PLfRTcaZkZqvJ7Fh4X6xKrgkEaHheRFWYYHxuwvf8W1FcvFak0bxu84icW8BRbGZzOIxs2qKcYpXJfFzhmHxQgbGsVfByHGt9GMxqRwO8aaCDrGqLWnxujZlsYDeCtE6bfxRWuaKcYIPRvGYOUURVZ9BMadgJLFOGciRhGlRUUeFiPGbcW0xu0Nf8Yy5kJFDeCLxSnLEcZ80BPGbdb9xqRf7MaSy/fEayuCRW00aMVLyC7Gmnd1xpyiX8bfT9fFjQYgxIcWVcbdJMjG/tTDxq62AMZa03hFL0zoxaychcYmUxrGqKRGxnq2qsYN4H3GliHyxc3MhMQG8CrFFtlDxjJVgMTSb0FGutqKQuTyAcY3+IDFAbxBxcxdz8V0kyXGw2TOxQn5YERd3BbFImwxxsPTJMa0WbHFuI02RKD4KUZhw1NCmnd3xs7388SSXCNGW0KKRW+BjsX+1FjGhHw0xmnekcXUCRvGTx5vxkwVQsbFj6/FDr4wRXzQ9UUwKs9Fy6EJRWWqmMXjNiHGWDktxrdAJsbYX4zFeOlmRe84y0X+Q7ZFrfoMRUYlJUX99klFcoqGxOSDesVUUhPGB18GxqIjCUWvJZBF3STGxbYEhsYwmRfG8WN8RO5ajMVlGerFvjCxxYAmJMaJQVzGS8g7xnVxWsY1TZrGw0JmxmdEBcYbng3GeHq9xIanz0T2BhnGVn0bxq622kR0k0jE+n7ExbfR0MSg+BFEdXFnRbrakEWOdXFD+u1rxQdfHMUwKh9GH2O+RKZ5isZm99rFQKTXxcnlPsY9CotF9NvvRHL5W8ZFtjLG1jSdRQpGbkaI0jpG3SQGRsZL00X1Ss1FodaERCBBB8a62qzFzMxoxY9ThMVQjRdDoiPZxKmCRcVd3ADGLSE2xsBboMKb5rVEuWsAxriNFMZWDhXGNc37xM6IS0Z7gzhGVZ+nRcEX0kVwPSJFCKwsxS5uQ8Va0zTFF7cVxtqKG8YV+zhG0t6RRlUwxkUpXPdEEMfwxR/0Nsb0293FtmLdxfs6gESz6gtGJCjoRbpJjMUQaYHGuB5gxuqVPsbfT8/FnxpPRIlBmMT1KHBFLpCkRWDlosXsL6/FTYRFRbn8CEZ5x59FvHQLxRIUJ0WoNShGCtdTRWsJ+cQ1zVtFPZvVwilc18W9UgrGf0jNxcrDEkR0JCPFE9A0xI/CU0ZseCVGyAdVRUHxa0VGlDbEf2o8wWDl6EQrh6TFAG92xtAie8btfK1FOFaBRmnek0XaG0hF3+C9xYmwg8ZGlAFGdmCrRieg8URkquzFc0aUQy7/80X0bKRF4emVQ3NGjsWdgAbGGsBrxLraCkXpJjlFx5j7RS2Q+MRN80bFJ6D7RaYKUsWI9IjGrBwCxsKG+0WxLk1GZDvXRTqSS8RIUMTE9Uo9RYMvkEW/7FJFObRoRW3F8EUyVehEIQ6ZxutRjMbe4P1FA+dERlFJoUUN4CdGzF3dRQIrQsaad3LGw0I9xdQJEMWjAazE7loBRp8a4UUCK0fDs1llRTtwIEZbINFEI7n2xXS1NcSk3zJG4zakRvHjnkYBvJFFe4PLxU5iAcaWshbGH2OMxZI6n0UqGN9FJAb5RQwCdUZ4emRGb4EwRW4Sk8SIY4/FYOUBxlFJnUJseORF3ROARjLEskYCK39FP8YExi0h18QDeKPEyVSBREYljURLWR7F4XogRtSaoUaPwj5GYFSqRRDp7UVrCb9FPE4tRZHtOEUjSttDsS6mxOqVEkWeXtNFA+fORejZbMMRpavFZaoMRWS7gUaFWjZG6EgGxY9TuEVU4yhGXW1Fw1dbIcSNBsRF4C2gRSnLFEW94z1Gw9NfRsQgPEU41udFm1UCRvmgI0UqGDZG9pdTRgdfQEbaimBGtmL1RV669UUs1CdGFYx+RcX+CkUIPadFR3LJxFz+i8Sze1pGg8CBRiL9YUbMXSRG/rK7wyV1dkXZPbdFysPaxPs6XEUEVvpFCyTyRXL56UVokdXEWtM9xtQJ0MXUCQNG/If6RVHaH8XM7pnF22hARdQJU0bY8P5FOgEJxdy1tkV0E6FGHHytRgibgkY5RZRGMLtlRkaUAkWSOoFCjLnDRTxOj0a9wYZGMLtbRR0400VZ9RVGio4KRrgeOkYnD9NFWyB5RSXk58VB8XzGiPSHxbbz/UIyVaZF07wTRXQkX8aV1D3Fl//kRRgESsVRSYPFHhasxYanI8YDeBDGsp25xZf/LMWL/SXDWyAlReeMukX99g5GG55aRdV40cRCPlxFE9AkROyeQMWWsiDFxm2UxSxDbER0JAdE6EjmxUp738USFAfFgZXjRK5HNsbEMc3GWKhmxlFJ1cT8h6xEGJWYRVFJk0U2PH3D2hsjxhuNocb+skrGKO1dRCjts8ULtdjFHqeORfpc9cRNhEHF6SbdRayLG0VPrwjFZRlyRCNKGUaVQ4pG5dA4RpCgrkVhw9NCyAc6xuLHWsZpAKXFMQi0xAG83UQwu8tFG562xCEf1MX5D4FFysOgRfd1psVliEXGw2RAxruWkEVa02ZGnzxCRtGA9UZNxCZHO1+sRh4WA0ZDiyxF2T09RXS1EkbLf87FrxSUxmWqkcaJQebGjzGkxrRZpcTF/hlGB07xRkzmHkdj3QVHU/THRnBfCUbx0oXEutoKQnGsE0WiRY5FuB4fRsqy5EbNTB9HkroHR0kdJUddi29Hz5eXR1JWwEehdgBIB78uSNyGUkjfj2VI7fx+SGhBikhY0ZJIcvmjSFdDvkh2wNtItVb0SILfBklC3xNJ9Q4bSbs/IknJqCpJpEoySWKMP0msR0tJ27xRSbE0W0lP8mNJPQlrSbcpc0mbOXpJytOCSa08iEmckolJSa2MSa9ZkEm3sJBJmnOSSblhk0kzEZNJMhOXSaEimknM/JpJH3meSexsoUn38KNJxvGnSSiWq0mxzq9JF/qzSU/StkmgG7lJfeO6SUddvUljdr9JZ3/BSR0ExkletMZJv83ASaQMukn2o7FJ5HGnSQ3vnUnReZVJCwuQSVPgiknCD4NJsoFzSYY1XUlTvUZJAFMvSRt5FEmuN/1InGLhSKNSzUgze7dIysqdSKfPikhyqWxIcmo7SB62L0hemjlIYVI7SIizUEgR5nJI6GmMSGO9pEjBZ7lI993PSLc45EjNOvdIfBUNSTObG0nHhSRJ94kuST0CNUnKvjxJxAxDSVFZQ0mUfUJJsTo/SVd8PEllADRJRNYkSYAwG0mSMg5J2V3zSJZoyUjbIKVItVWPSN8+eUhkTF1Ik7lXSNY0RUi9oShIsWAdSGodIEg1LxNI3x75R9rM8kcZgudHqmDIR68lrEcD+I9HqZNmR4JRCEcQx+9Gs7s8Rwm5Qkdx7GBHxhyER6bKX0fmXUBHBsEcR1yP00b2l6BGQ4uNRn777kYzsz9Hak1RR7AyVEdIEGZHhnhrRyPKXUcFklpHHOtVR5QHG0eMuddGgtELR+IHI0dWju5GibCTRqTO1EZB8SFHy/8MRytl2UbmHexG9/XsRh240UY13sZGATzERmHDeUa+n+JEy3+MxUAT88XKoffFhxaZw662H0a0yIpGZYiWRkRpZkaC4p1F5WGHxScPbMYy5lPGg6+HRpjMBUfP5phGOpKBRhWdx0YILMdG+NOPRgTFREZiEDBGFYy2Rfl+asMExTNGbZYAR71BAEe30bNGcRu4RnxhfUbh6YFG8WPTRi0hiEZIUDJGh4VXRnctE0YhjmFGm1U9RqpgoMUepyzF0QBgRizUYUYKRk1GvrCsRnQkeEa8dMVFhqfXQ/p+psWoxjZGwvVtRpaQwcX7OnjFeAuaReTyv0WBlcdFLbJBxa36wMXAytHFo3DzxQ4tAkXqlYpFGJUUQ2fVB0SJsKnEK4cixTm0+ESU9uJF9blmRcWPmUU3iYpGaW9ZRq62bkUs1MxFaCLsRIY46sX1KDLG+FMXxQismEb+Q2BGRgPixX77GkRQ/D1GJlP3RQ8L6UWFWklGSuphRov91USPU5zFD3rkRV3crEWNKK3F4XoWxn/qi8Z2vjjGUifgw+ELtcV46dZEHhYvRt7gf0V7gwtGw0LxRZayvMVIv/VEMCoPRgyTr0WJsAhGVn2mxPp+qsXzHzFGgZWrRAfOecabVV9DUPzQRU3zasXc1+FDdXGjxT0Kl8aCUfHFfozXRYcW2UH4U53FuI3mxJkq/sWxUCDGWfXRRIqOF0bvpylGrWmwxXXxy8YCKzTGeAuORa8lRESWsqzEDeAwxmEyK8ZeuunDApq4xRueBMYPCwTGke3ExOVhQEa8dLXF/fbDxgyTAcb1uQpF5BSNxZLLx8TgLXBE+MK6xd9Pq8VYF/fEV1upxMKG/0S0NzjEgQRBxSBBpcWvlCnGrWkqxYGVhcVUY6PG1KuAxhNhL8XjpdNE3+CRxUK+ksZZl4vGZvfoxZ5eWcXC9UDFY10DxltC4sVVnyvDl27AxZmZQcYofinGF7erxQc9a0WTGOxEWYaIxKTf/sPAWzPGj8INxrsnJ0Wb5olFufwxRrG/FEZ+++RFsAOBRtbFpUVokfXFqYIGxuTybcZyiibGvw7cw8/VwMVpbx3GsHKIQ6utmkVSllXFr5ThxXgLAcbHKQPGNc2fRbwFeEbfTxZGk6kqRYxK6kHsL8PFRdgTxlZ9csXjpZvCFYymxcEXFMarrUjFPugZw+km0cWZu4DF5IMBRkhQSkb6fgJFUI0RxuCcOcXZPYFFrdgzRf8hwUVoIqpF/BhjxCuHlsNIv81ERPo9xYvbwERhoXRGHTghRuJY18PRIgdF+zogRLWmnUWZmXVGuydLRgKapkXvp6ZElIelRZmZQUbLECRGZ0RRRud7t0ZlqhBGPKymxpdumMbXEpZFSFAmRmx4OkVmZjbFOgFBRaK0RUYnD+NEqmAuxgpoDMaL257FSC5/w+U/9MQBTerF2PAsRYbJBkbIB81Fd62SRk8eYEaTqbLFJw+rQ3gLTkYT0EBGfGEDRl1LRkZ6tqZG6GonRt21BEH7y5xFHOtKRUYldUPx0jHFpSzjxImwGkbaG/ZF16NgxMxdR8UUP5DF4zZqRKUso0NZF+fF7zh5xd5xKkSNlxJFLEMkRTQRZsUSg9jE8/1UwbfRNcaX/+LFMlWgRJF+9cX4MYDFbcUZRrwFVEZ6pS9GjuSCRVdbZcV/SL/EAd41Rlg5lkXnjEPGJAbhRGUZDkYKaCPG7us4xtk9G0ZOUZlG376GRKjG48UQ6ddDyJgnxWiRjcWQoBbGsgyBxeSDIUa4HvNFYiECR3C9Ukefq4FGZKosxXWTgEUzM+vFj1Mpxn77+sSmCu7Ej1PUxEW2S8WxUIfGKhiaxu+niMVVn6vEl26mxf7U+ENs591FHTj/RZjdvUWmm6TD8467xbWmAUUUrhhGJQadRbNZzUSjkqLEEvLpRCQo+kWt2A/FhHywxZF+lUX0bP7EZYjlxdBEF0a0yP5Fm8RWxuM25MXC9bBFUPymxYSev8UyVXDD0SIzxjysgcZhMifGMuYvxnKKGMYFNIfF3LXqxTLmDsYPer7Fz2ZNxm9wlcaw4RLGEOlnRLWm0cUzooPGUUn9xRNhQ8XWxYnFZveYRb4wxcW2c7bGmggExm3FlkRE+tXFq61hxnnpjMbjNubF0ZG4xd++JMbkgx7C22iHxtHRKMfXkrXGGATuRBniCEVXW43FTKYqxhDpeMZDi53GDr5vxj81LMakzqbGg8Dvxphd78ZDHFnGMlUwxIj0GcZFR4PGQq1JxhniccYgQXHGeqVFxnZPX8YukAHGIbADxvTbXsY7cArFwFvWRYGVA8QkKNzFXksNxhDpycUyVUzFFtnMxQTFAMb1uXrFlUP7xQskfMa0NzDGY114xcGojMRDrZ3Fcmhsxjy90sVcj+pFCySyRapgFEWcotvFryVoxhrA4cWfqwXGDc+Oxjf4csbMXdPFsS5uwxovbUWmea1FK4f4RV8HsEX99lnF7MDDxSEfwMVlGUvG22hyxiuH2MUrZdlEQWCdRAis5ESjAYJFvcEjxXVx4cVQazfGS1mNxjQRCsZJDJxFr5SvRfVK78X67VrGj1NkxF1LSES8BQbG2c6vxZkqosWYu1fG8WOGxl92ZsboaoLG+0uAxi0h9cUldbjFcoqWxS/dlEW+MCVFYcMdxgIrC8bKoR3FKO1NxQfOucNqTXPEAU0gxbgesUXk8jlGPQoWRv+QVsUNTz/EbPiLRmgiFUZ3LWlFFD/KRbZiUsZFx4LGwRdexayLn8Uf9BPGvVKIxbPqiUX9ZffDImzGxWfVh0MLtdBFTkDdRd++bsQ8LLRDAG8ARr99JUVuEgPDveOcxA6ce8XM7g3Fe/LqxbdA1sXecfJE+aDnwjJVRMUubqXFSZ0nxj5Xa8XnjKxFjQaaRYmw7UUkl61FI7mwxdqsMcaxv+DFOSOqxFsgr8UCCWrEG55PRlMFN0Y2qwhGg8BKwp5ec8br4mLGXikxxqRwr8Wxv2hFjEo6RRpRosSBBA/G/KlOxgaBY8bc10DGqYKVRVZ9AEYQ6RfFCD2TRDLEbUVUwVDFFtnExTEIfMRNhKdF+zoURYSe58Wb5h/GkjqbxQWjckSt2N9FwRf6RW4ShUW4rzPESL/zxaTfhsR3nL5FSuoQxezALUV24ExG+8saRpRlMUYQ6SVGsb9swwaBxcXh6c3Ez/eTRIj0UcaaCIfGg8CURfwYG0Yy5nZFidImRRQuicYPC63GJzGWRZjdcEYzM/lFh4VWRaFF7kTOGX3Fih8GxscpAsWoNa3EHqcIRNjwC0bEsYRFp+hoRLG/gsU5tG/GokWaxZwR8UVliHPETx4GxmIQHMUVHZVF+u29Rcnla0V7FB7FRbahxcGoxEMV+2NFeqUoxWsrFsZgVIrFTfOwxXJoj8YDCRHG0ZEXRocW10WU9qbD/WUbRSv2k8VF2KDGOUWOxqrx2sX67fPFvjAPxu18o8Xvp5rF+MIcxWsJIkY5RU5Gw2QuxW+B1MVns4xFX5hCRtZFk0btDZ5GarxTRhx8PUV5WAvGd5wuxmTMMcVTdFTE9UrNxTqSw8R+jCRGGXPZRUmdhsXWNA/G+lwAxq5Hv0V6NltGTYTLRU5RgEZDnLdGJCg2RTSAbMad75vGhHwSxrTIkEWiIynFtaZtxUtZbEYbHpJGxW30RdY0HkbnjElGeVhoRXvyD0aMuZRG+u0/RZm7F8ZbIMFEPugORs4ZfUX67evDgCZGxTEIVEUdyUtGG54SRZ3vu8Vg5TRFPQpbRUVHAsWcogPFCmiMRURpIUYofk9GquCVRsxddEZiEDVGRiXBRSGOPcYubsnFQq1+RhgVpUYawG1Gdy05RUymikT4wihGPZsdRSGOHcbZPQnEJJerRbx0BcZZF9nFZ0QkRr6wh0ZioWBGYn8xxf5DScYdOL/E9peBRWIQyEVy+QVGMQiARRGljUWvJdxFxm0UxH9IS8YxCBPGfa6wRZCgAUbl0MpEQIJiRNMrKUadgFRGAwkCxeY/JMbbaKBFtNmrRhWMXka7lqRF/tRXRs07V0bTvN1FSQymRdQJFUaLbGpGMzM7RVBr4sTpt/FFs+rBRUp7wUUjSpFFb193Rcqh2UWRXGLF/5D+xeYdG8YxmQfGQ60IRmgimEWJsIPFdy3FRRe3OUXBObPFbOdXxWznC8TZPWHFc9cYxvrtt8UlBsFDSnsfxXDOmsUzohxFtMgCRkkMKkW0yJZDZaqIxetRCsbYX4JFoiPTRbdAksXdtQHGjZctxgdfVsa8BUzGTKZyxb1SmEXgLcjEI0qlxZOp4sSXbgpF5/sJRpvEsEXecXLFMCrdxfTbUcYlBonG2orFxG3FrEXwhQbGGi9xxdLefEVxrMnFkstHxSxlK0b8GHdGRdgRRq8DZ0QwmS5FZvd0RFN01MUW2erF6GoBxg4tP8arrTXGOUWlxW4Sw0SNl9xF3NcFRX77bMYRpaLG6EhqxgrXMcYi/VrFW7GvRQKalkZfB+xGJKiDRtiBSkaoRv1GYhDhRhX7TUYEVuZFB875xAPnLESEfCDEHOuMxi0hUsZgVKTF+n4AxnecskTfT3pGo5IPR8W+QEfXkgdHa6uXRjjW6UVLyATGeqVUxo8xN8MubppG9gacRrWEaUZi/9JGxzr4RqttDUfMzGpHzA6rR3kn40flkQxIQ4wkSO8YPUijcktImHxfSBCYgUggSpFIR5OiSEVXvUjEaOFINpcBSUZBDUkuGBlJbXEjSRYNLEmZ6jhJx/1ESWNWUUnvm2BJWb5rSaLLdklwXYFJySKFSQ+CiUn1I45JheuSSUi/mUma85xJrxydSTTan0lVFaFJBx6iSRu/pUlmlaZJ8ISoSQy+rUmEJbBJa9uySX3BtklKeLhJBWm7SVJvv0ki38JJhErHSdidy0lam89JNOfTSWF72ElJftxJhBTeSd1v4Engy+JJuz/eSRk51kkUVc9JtzHISSKfwUnhYLpJUbiySWNpq0kt+aBJiLOTSbe5hEn8c2tJTjlTSSkkPEkGsCVJkGMUSS7yBUluKu1IExDISAD4p0ifQ5JI4PtrSPBGPEhghjxIaPFLSOiYW0jzHnJIHoeESG85mUjxY7JIrSDOSIHk8EjdQQVJt6gUSXP/KUlWSTpJe2hKSdEkWEl572BJ0ChsSQlQdkkXIHxJODt5SRLwckm2725JP8lhSboCUUkWuj9JTvwlSTTgCknczeNIyJfASEJWrkgwyplIzgiKSIt7gkiIwmhI/VY/SLgPLEgm4i9IDzogSA3PCUgYtfpHVPLcRy/MxEfRwqBHsRCCR2tJXUe+MCZHZ3M3Rw/6akdBQItHwuabRwXjdUddbSZH77j/RhHHjkYHX2tG3oKuRuQUAUcGcFtHNECSR5T2jkdQK3FH2yhUR3hpSUdZtT9HC7VKR3hLSkclxhdHeqULRwskP0d9bkRH0YAGRzOz3EbycB1H3AYsR0OtB0cFo/xGs2r3Rvrtqkbaih5GNqvsRbpJ+EVrK7bDHHytxfIf8sPwhbdFb/AWRnh6K0aL2y1GQq0yRo8xVUY8LDJGSS6fRR3JBUVO0dFD7C9+RqJjFkd4i+VGp+hTRlHab0ZOQJFGBbSIRggbNkaUhxpGAit1Rvp+S0ZJLs9FRhSKRvB02UY2PIRGWDllRoJil0YIG3RGyiG1RuhqpUYKRlVFZmZmQyJsbEX8GF9G6gTWRqjGXEbjNrbFW0KIRe8niUb8GA9GcYpqRhBHykZg5WlGf2r0RVsgwUKs+lzDuWt9RoC3QkZE2PRFxylNRhNh90VkqiFGL0y8RWEywcUo7VnFzO45xZMYpESI9D5GCYo0RlyP5EVJnYBCe4MRxhDpxcWcotFFeccZRgbwlkO+MMdFE2GmRgmKfEYRpedFJQYGRsNkJkY41mlF+X7exSNKG0ZeqfJGYcNERne+A8VJDNpFIY6fRdY0R0V4enlGAqvNRmEyfUZrCa/Fdk8ExmgiosXBqDfGg57xxX9I8cXF/kfGRiU1xAmK/8OEfALGfvtqRSqp80XAyo1FPzUGRl1tTUV4en1FU3QdRhLyUUU+V91FH2MURo2X4MWSXKbFyxCRRaHWB8ZhwwTGm8QERqabVER4ejrGU3QUxhDHYMaqz3TG8/2cROwv7UWUZajESS6fRKHWjkWutmbFayumxM4ZuUUOvhhGXikxRqUs/8VEeojGF0jwQ+SDbkUep1jENc0KxpmZo8ZZhjvG+zrOxWgiIcalLN3FQ60HxlXBgEXMbpBGWmTLxA1Pr8aDr4zGDU/VxX2uwEV/SGpGVZ+RRVg5pMUYlTREONYRRa1pDkTLEEPFtMg3xhrAH8ZTBeXFiUGAxaD4AcR6NmXGLv+zxjMzPMYpOvrEays6xWdVnsZGFOrG8x+VxmfVJ8bailHFj1P0w95xBMYy5szF30/txHKKnMVseMTF+X76xV1tXcXix6BE+u3rQWb3lEVCz9TFcL2nxn2upsWbVa1FXindRfH0H0aSy9/D/yEpRUfhQ0aiI5NFYHanRHL5X8VEaUXGldTFxcKGF0VYqLXDJ6ApxUkMEkW7J7dEvw6WxZvE4MW62ivGPL3SxXxhC0aX/2FGmEwQRukm20VB8XdFarwwxTm0jsUBvP3E5PJHxWdE4cVrmp3FI9sdRWpNc0LKw+rF7Xw/xbwFBkZwXzZGw2SqwkHx7cUSFEPF54yMxa5HccVvgXRF8IUNReSDnsM1XgtGN4ksRlXBGMTAW9BEd5wxRjxOAUbvOOdFZ9ULRaHWxMWopDpF6SY9Roj0KEZQjdVFlpDvQ9SaRkUSFCNGXdwYRsPTZkb4065GcM7mRe5aLsYD56zFjZfCRbWmPkYHX+BFliE6xdv5Fkb6/pVGWKhlRMt//MWnV0bFSZ0Awu7JY0VYqEXFAd6SxRovD0amCmpFVOOTxRKDvEXvOEFF1lacxPd1SEZpXo1GoInuRXS11UPUmiBGYn9gRmTMAUXdkxtFE2GxRd0kSkUfYw5FsOGFxd5xukXwlqtGxf5IRnPX8sP+1BPGklwrxkMc68FrCZFEaW9wxTeJBcWMSsrDd5yoRR9jBEZ9HaZF/KnfRdhf9kPoSLLFkA/yRJLL08X4wpXGmN3rxeJY10XGbSxGN4kLRnS11UMr9jbGONYpxRQ/cEZdS1DFb4F9xrEutkScokPEVZ8kxih+rMSEfCNG2T1xRWNdyMVMFZxFIY4DRhZqlcQ6kiDGnKJxxh6FS0Sg+ItFGXNPRtHiTUd0dQ9Hhev9xbuWOMXEscZE0m8zxoEEBsZDizDFvp+6xQc9ucUW2azFd74lxtSaC8ZMN5PFq8+1xW4SI8WHFnFFlIe1RQpGoUUdOKFFqz7HxEwVEcYK14/FBoHlRDy9xkWfPJJFPujlxc73+8XMXZfFpb02xrQ3wsU+V29FRdiYxbuW8MU736VFCtfLxCBBecaTh/nFCfnsxXUCY8YZUUrF0SILxS9dlsbix6vGkjpJxhGl58VRSZ3CVOMhRWkACcbV52DGDeDhxbx0F8azaozGmbuexe18XkZnRKtFUwU6xguTbMb3dWjG8IWpxCL9xEVLSI/GJBfTxttoKsYxCCXGZzOAxmWIfMYCK/PF+n6kxWxnqMbctW7Gs1ndxDeJvcYduPHGtoTUxaFF3kSqYKzFhJ47xpAPMcajAUbGbcWixrlrrcb39cHGJ6DmxlTj/sb4MQTHmN2Wxov9DcYBTV/G4XpmxiegVsbx0l7GsVC3xZXUvcVJDDPG3LXIxXS1O8bi2KrG8PRsxoy5p8Vuo+HE2F+6xZYhWMYMAhbG/IdERERp38Qr9tHFyAeVxU8eMsaoxobG1lYYxtk9ccWppALGorSNxrKdIcbMXQNGIv2SRehIjkNYOTBFejb9xblr58Vy+Q9DE9A7xrs4pMZTBU3GC7VGxQKayESjAShFveO+RYMv7kWDwIrFTBVVxuzAScWL/R1Fv300xuwepcbyQUPG16O2xScPjcXFbWBFy6GFRLfREMbNqjjGhB6Oxhz8lca4jRbGzhnxw2iRKUVjXcTFHTi9xRx8kUQyVRDGcM5gxolB2MVAggrGN4l9xtO8d8Yl5ErGo5JyxqZ5NMYldQrFqmB4xSGO6cVFtlvF8IVZxQN4wcWutuLFawk5xvHS0cWhZ19FBTTRw+jZHMX7y1ZFZMwrRgis+EUpOtbFjLlPRS7/eUY4ZyFGeqWQRlfKa0bc10nF5j8BxnxhKcYHziXG3gLFxfMfokTWxW1D6ZV8xnuDm8b2KBnGvp+yxFgXa8UXt+vFvHS1RQN4JUbSbztF0m8rRSgPi8M+6GnEwRdmwx6nksXP1RLFMzNzw7raysS62gpDCYp7xfwY78XC9XjFodamxTQRDsUawK1FC7WmxJF+WMYFo4TGL920xS2yrUV9P4tFF7ehRYv9rUSX/zDFzapPxLRZIsbdJFDGc0YXxu+nPsZ2vrPFjuQqxe5arsVUwbjFtDemxbuWjsUXSErG9SjqxVpkMEZliG9F+n4WxqYKJsXjFKVFM6I4RcbcScXRkbzFcM6YxBdIWEVEabvF69GWxgPnVsat+rZFiUFlRmZmM0ZdbThGgQR1RaROusV5x+lEDAKTRMPTxcX2Bt9EObSORZCgKEVtViZGysM+RmiRLcUYFYfGXW0PxlioBUSNBhfGYHbJxWPunkVifyXFad4dxRZq9cT/Mo3GaV6OxtGRisVgVH5FTWL+Rb6f1kUBvBnFZSqKxvJBWMZbINlE7usURRPQrEWEnrVFGi9VxZOpuMUv3VbGtZWMxm40oMVj7jZFcooeRMWPgURJnQBFFYwixSnLDMVm1b9EqvGExRDpCcZ++ybF/yFNRa3YncVmZnDG000VxrpJ2MWq8SvGSntzxIGVEkYYBFJFpb09xdnOJ8Sad7LF/Idsxqs+FcaBBNVEIY49RZwzssSAtwXGgRWNxsQgRsbfT99FKH7cRYy5hcVmZmJF3nE1RkOLrkVdbQ1FLpAiRpJci0ZFR9ZF0ZEdxiBBHcbWxZ3Ek6kSxavPGcaV1PfF7uu4xAgbnsIXtxFDDJNdxWuaU0WjkrhGdQKLRgPnpERgVB5GaCJ1RpYhHkVNYnvG6vOixhdIIMQ8vc5FsAMDxqYKusU3GspFpgoiRb1SekUaQKhGG3x/RvpcrcP1uXJGOUXERvwYT0XIBxXFxkvfRbKdS0XyQZFF5q47RpCg2kXeAtlFNjzvRXgLQMVdbXnF93UcReF6pkUkl6dEmEylxYSeOUXEsWdGxymSRsZLcEaTGDVG2/l5Rt4CCUQ41p3GNc3VxbEuZUa0WatGcD0BRm4SJcadgDZEFyZURlMFV8USg1HG+aAjRS2yiUVU4yrGCyTUxTJVskWynSFGwaicRRHHJMYc61TG9bmMxaHW6kX+Q6FGKI+KRoC3eEWV1AnEZ9WjRfypjUUwu7HF3+CPxYBIo0XzH9pFcaxDRdiBzUVa03ZGsp02RhIUj8WpggzGZYgIRiQof0bF/j7FGXPDxYQN90UFEhxG5PLvRUW250WcoktG4C3mRbuWBMa9UgbFAbyFRe0NHkSQD1rE6gTcxdCzVcUCK2dE5q4lQ8cp6sTSgIHG8kEvxo8xpUWoxuvEgCbixFKWsUVZ9RFFIR8URGnerUUtsgtGNBEuxfhTKMZliDNEsS64RRZqJcV80KXFLpAcRU7Rp0Ug0s9FuyeJRYmwdcb35IHGSzf9RccpRUZK6tRE5dCkxRNhBcZqTTfG5dBKxl1tmcXnjCBFmncCRg6+Kka4HgVFwFvYxN++tsQs1ArGg8AWxthfVsUeFu7F7snxxWUZqEWCc8ZD7usFxgHenkUtkOhFBoGHxfrta8MbDYBGyjKnRqHWikU9ChTGQIIrxuF6YMbainPGXiksxi0hf8Utsp3CfR24ws73c8RXykrFTtGJxaFnGsYIrIXGrIt/xpyiWcZgVOjFpgqQRU7AoEaGuBtH4Iv/Rk+v4EUTYTNGmaqfRiQG70Vd3JxFKjoWRXA90MUMk2HFW7EyxrG/e8bx0rtFIDClRibCoUaLfYhGsoy+RhZZJEepQgpHCyQ3RrPqhUXIdohF1VbsxGb3rMVJLkdGi1vzRqkCpUbM7ntGMubERmne/kZo0WZHn2u3RykL50dQuwlIEQcYSE7QIkiEbS5IcB48SPYHYUiiRIpIgD6iSDQwu0iXTtpICzgASX7QD0nP/htJJDwqScxGN0miEEZJsKJXSVbRZklRwXZJZYyCSVbIiElc7ZBJdWGXSWvPm0mAGqFJPVSlSWGDqklA5K9JQaKwSVzQsUkec7RJtXa0SZLotkkuarpJ1am7SeMcwEmkBsVJBFTISX7/zUlX49FJKLXTSaaK10kezdpJmLTdSfRQ4knolOdJ1HLtSS/F80mulflJfQ78SUWG+0mUgvxJXpX7SWER9kkc4vBJ6YXsSdPE6EmxUORJwonbSdfzz0leTcFJX5GvSZArnkn+so1JJSKASfNua0k01VZJIatCSRXILklo5RhJZIL+SMb7ykjGu6pIjSiWSInBeUg4x1tISqtbSL6QYUgoDW5I4hd6SO2diUjzXaFIe+y4SBkx3EjSTwJJCCUSSZjVJ0mKsj9JZ5dXSbCmc0no0IRJe8yMSd65lEkHYZ1J6cGiSXhCoEkqRZxJhP+WSc5CjUnOAoJJFy9lSSbfQ0lDpydJtJ8MSWq180jAS9lI8rm6SIUyo0ixB5ZIaMKDSAC+V0hiP0ZIuSs/SJnqJEgVyw5Iw/PvR2uayUd2frFHlhCRR0UHjUeYrI9HsGOBRyRGbUdkO25HlAWNR+LYfUe1JhNH5APKRocFhUYkKENGWzHdRrRZKUeYO1hHjYiPRwkZn0cO7YVHwvVBR3olJ0fJ5SFHBsEZRyYCNEfbeURHPOwrR1Z9NkcubllH1oVHR7R3JkfcVztHdBNLR4mBFkfG3MZGhB64RrZzlEbc14dF7Xzvxd/ggcUy5k5FvjCrRVN0DkbuWmxGds+eRvgxo0bnamZGF0iMRdqsykSLbAZGxykyRj5XVUYEVm9GCsaFRnA990ZjLghHc0aiRp8aREa+n8xFs+oPRvIwkUZwPXRGPnlNRgUSmEZiEIxGK2VyRg6cv0YobZlGp+imRfpcE0YkKFJGr4ORRjkj0kb02zZGwRekxV66gcUzM9lFRHrcRjB7DUd4C2FGqDWFRKu+iUbNzIpGLv99RVTjgkbBOadG309eRuXQbkb5oLtF+8vERaHWNkZoIipG6+KmRi0heUZQa+BF16NKRuOlf0UGgcVES8jPRa+UFcRYqE1F4C1bRrWVi0aY3WFGhqc3xLRZJMZXW9HDvAV4RkvIVkYr9ifECYoTRW3FS0YgQShGRdi0RXzQQUa4jalGWfX/RTJVTMULtY1G+SC8RoAmtEW1pgdGQII4RpF+68QXt1G+pN+lRqyL+kZNhGFGRpSaxVD81sVkzEzG1xJNxtSaNsT9ZZ/ENV5aRWiRT0bjFL1EXP5jxVsgQUW+n0rEK/ZDxce6hsUqGFVDutpvRqYKLkab5j1Eh6cERoofkUUnMdzFCyQ4xHEbTURApM/FSQw2RTy9KEb/IUHF9Sg3xpwz/MUD5wzGE/KJxSqp4UVeS6hFJw9rRFMF0UVm9yxF9+TZxCPbjUUhjiFFRUeGRVUwmkW6SdDFWDmMRAgbD0bgLZDAVFI7xfKwLMYkKC3GiUGQxNjwDcaTqRzGJCiaxa5HJMY5RZ/Egy8dRiEfxMQcWoLGMKqWxlN0MMZH4d5FykOKRsgH+UXl0DZFi9t0RYSepUSOdUlFzMzAxb4wo8ZUY5bGM6L2xYGVn0URNrREHclyxiPKosY2q3XGdXF/xTjWg8VT9JPGMlV8xttoE8a0WT3Ge4PPxT81ssWg+OfFUUkdxC0hn0KF6+HEh4WaxbuWEcY737nFgZWHxVfKtEUlBjNG6+JKxttoccacotdFrwMKRuCcIUZSuIhFgCYyxupzpcXl0MJEsgwBRPgxbkV3LWFD3ZOFxbivU0T7y8hF5q5lRaabEEVa08ZFTBWaRSL9LkU/NT5Em1V3xedq60MCK/tFWmTxRS2yBUYUrixGNxrKRSNKF0UzoohFGeKCRSh+fERxG4XEb/AVRf8h10UT8gFFwheExe+nKsXkFI1Fv+zoRfW5CkWX/5BEorTnxDXvFcaAtzTFtMjKRXPXskTeAllFBaOVRn0uh0arPjtFne+JRayL4UWezeZForTtRdSassX/IRvG9Nt3RFYOmUVjXeJFUUmhRdQrEcU9myVFWRcmRtv5DkYOLT1GVTBrRsoyAUaFWstFg8CwRQaBr0UV+0hG/WXnRAgbxsXyQWpGHHyQRh6FJ0VZhnBF1sX7RVUwLEZlGRRGLNTWxcxdn8XlYQVGnKIjxVUwD8bXo0DFuK+3xYhjGUWze45GIR99RhNhU0TKoRnF8dIKRiqpw0WBc+5EJJfdRRNhW0UeFlJFImywxOELAMZ7FBZGcSyNRnbgxEVm92RDp+jixRIUBMZCPpjErwO3xHQkF0IIG95ExCCQQzqSr0VZhvhFNhr6RRGlCEataWpF2/nuRSL98kUMkwzG2qxTxj5XY8UYlTxFpE6qRU+N90XZPenEUVqRxnUCfsWwcuxF374axnjp4MXBqADFjzElxrx0T8Uc6/BFyVS7RQ1Pb8VHcglFOgFtRhQ/K0Ys1MpEf0hwxldbaMYZc7dDzO7hxKgk0EZDHC1HWyD/xTFIDcevg4TGyjIixtzXDMb6fsrDSgwGRWGhbsVZ9YXFEhQnRRX7v0VwPW5FA+ekxNhf3sTsL19FlPbGRfJB70RXypLEs3vKRIvbyMTzH+zFZDsYxl4p28W+MINFRGl3RXsUA8bKwxfG/tQexqutasavA/3FDi3yw3ql7MUu/xbGTkB3xfaXIcafqzHGDJObxUkMVsbwFmDG/kOixFg5A8Z24MLGCleqxhlzHsasHE7FsOHLRcNktEV6NoLGojS6xtxGlcXEIBTF5T9TxrPqI8TGS2ZG+u3PRR4WhMUi23TGU3Smxo7kwMWI9AnGdr7nxinLtMa1FSHGGeJUxtoKjsYXt1jG0ESgxPmgOMabxPXGDJOSxtLeXsbtDc/GVg5QxlmGgkU/xvREXro1xnIKn8agiVzGZYhAxt4Ck8YvXbrG2/nzxhT/AcdQqwfHZiYAx+CtosYxd43GBNaOxst/QMY5RXHGbOdfxmTMQcVmZpDFwFuoxStlWcT8GELG6SbHxq7HvsYi/WPGZMxFxRUdncWxLm/GbVYPxiZTVUVTdIxEEaVdxIQNz0LjpQjGwFtUxnh688VR2onFcopXxnxQgMbarKZFhskMRpaQucVYqClF2ht0RdBEA8ZpAB/EQILyRKvPK8Z46VnGn6vpxbIMIcVSlqnEt0BeRTarVEY/xtJFSnuTxs/3xcZ8YZrFo5KARaJFFMZif2zGj8INxmDlKMYgQbHFZ9UvRRnivMWKH0fGRNhfxrKda8ZDiyrG16NSxjEIFsYdODPFEaW1xXnptsSGOJLFH3SIxt4CY8Y4ZwfGv+xQxqW9d8b/sgHGJeS3xeauXcYy5jnGpHDFxG1WmcVAE2/GB86CxrDhD8Y/xrTEObQQxlz+n8aY3Q/GWfUFRbQ3sETqc7XClUMHxQyTBUWz6onF7Q0qxuqVhEXD09dFT6/ORf7UcUaoxmJG8IVCRgG8pUQ+6CjGDU8mxuvi+sXe4OPEuK/TxdbFiMYG8ILGLENHxmlvRsbYX6DG0LNIxpi75kXAW6pFqz6PxA3grULdJGZEdXGhRWneaUUOvvDEz2ZVxTXNE8WFWvNEEoPIREfhKsUEVk5ERGlPxH6MBcapE3TFaQAfxUp7MsaS3IPGbHhgxq1pHkRrCUFGCBtDRiDSb0UOnDnGdy12xhxaiMa7J4LGTfMexfW5bsWz6jzGETY2xvs6QcafGhXGwoazxbUVF0WNlwJFIv1DxsbczcUjSo1FNe/GxWBUQsahRV7Fq62cRcgH70XOiLJDTmIuxo7klsUPeiFGFR3ZRHGsZMa/7D7FTmKIRnlYVkbGS+FFoPgjRjAqqURJnTTFCmgKRa8DzcVPrw7GvHSTxFuxg8XYX+bFVMHgRMsQFkaQoGjFwaipxrsngsZMNxrGXrrnxUVH/EUhjudFqmAJxvyH7MVMFabF/kMkxiJsTsaKjkjGrBycxY8xM0W6uG1FSS4axjGIr8bgnMPFmEzbRVg5cEXjFJNFLNSSxD2b4cXXEvjFo5I5xvVKB8bsL9PExW3UxN9P/cSg+DVFZvfkQz/G+MWvJQjFuye3RU7RkcL35AHG/5CyxVtCzkRCz4bFH2Mlxpi7/sTsL6tEf9ntxHnphEWTqS9G2PCuRX/ZTcRyig5FLpAYRag1PcSdgIxFnRFSRuqVgkbC9VFGqRMIxZCPrcaEfH/GS1mGQ3A9msVJnZzFvp9HRmpNd0aZuxLFAbxRxmlvsMN/ajRG8fQORYVa/8XUCeTFqvHSxFz+A0QjSk/Fe4P9xTMzDMbysFBEcRsZRv7U0EVwznZGUOvORiegGkYtIVvF/yEpRZ2ADEZ+HYpFZ0QFxvTbG8X4MXVGnl4HRrpJ4sW1pr/FeAuKxUcDFsYlBsFFcazkRhdIXkagiejE4xRJRthfSUa30YBFufxFRnzQxUUYBMTFXCAVRlHankZHAyVG5PLnRb3BW0V/2TXFlpBHxfYGO0XhC1RGad7DRWHDvcU3GsBEoiNeRiQoiUaU9vxFxf7gRZT2PUYAbyHFINIhxsnlt8TKwyxG9iiNRt4CscRGlGTGsOG1RQ6+hUYJiitFlGV4xARWFkb0bDpFDU+9xSlc78PgnBHE8/1kxZjdO8XdJMbEkA8Cxb3jOMV0JCpGzojTRp2Rr0ZtxZpFDHEUxdJv6UUtsi1GV1tNRVio3USXbmJFZMwNRLfRQEMi/RtG3TWURhligUZR2q9FBaOIRXSkjUavlAVGQBNixlBr8sWrrZhFXrqlRTjWWUUwKudFSntFRpXUucRtVvfF3SQaRUtZBsLzjhfF5q63xautO8aiRR7GdCTfxXQkG0X6XGXFvHSexsh2GMa4jS7FzaoOxlfKnsUvTCZEodZgRTf40kUyxGxGZmZTRnUCnsVRSdPFEhS5RfP91EWtaWJF30/5RY9T/kWJsHlF9NtCRszunUXBF7vG3aS1xoqO1MR6pd5FrdjzRVWf40Uxd5VFSZ04xRWM+sVd3ATGhHxkxQpoI0Yy5kFGqDWNwwTFM8aMSq/GGi+6xnnH/cUbfHFFXW3VxM9mUcXUCYhD5IPUxXS1rcTplXJG22hGRnGsw8SfGs/D1sVjRv5DNEaCUQ3G7Z6PxvF0hsYGgTfGZma+xamC8cQHzoFFs1nPRWlvxkUbfGFDRPoqxs4ZV8Y+V/nFjnWxRJhM9UVMphtGMCoVRpF+8UWvlKhGHckER8sQUEaJQUDEj1MtRio6hEVDrQ7GNICjxaJFH8bM7lTGnzzkxeYdDcY1zdtEMyLPRgX0FUc2q/FGGw1/RoNAlUbBKMdGryUiRs07KsV1k4pFlPZ4RgN4HEY9mylFzN2ZRovb5kY3ichGINIOR642MEfl/2FHWaaxRyk63Ud8IfFHqBUBSNKOBEhyyhBIeWgmSLaESEjJRHxIIm2ZSCL9s0h4Kc5I5BPuSBGhCUl8FBlJP00qScM8P0k4+lJJLzhnSTE/ekliP4ZJaZaPScI1l0lZFqBJaPSpSaFBsEmPdbVJ/TC6Sa+FvUmNZMJJD0LFSamlxUnxOMlJd5rLSTWhy0nHPc5JciDQSdqW0knF/tdJn/vbScGw4UlgVOlJJ2DtSTCl8Um8c/dJKS/7Sb7+/knKGwJKPfUESmb6B0oW5gpKkcoMSk1tDEqakAtKYsMLSqGFC0qmRwtKe/oKSsKOCUrwjgdKDE8DSip1+EmlBOdJ2qrRSWpdvEle4apJNpqcSd1RkUmns4ZJRMV1SW/dW0mw9j9JVXEiSTcmA0nF99JIed+2SHxwokjHwY9I4/2FSJ7de0g2PHBIj8FuSK52eEhcyJFISgupSMk0vUhwfeJI37cESdnGGEn1fDNJR9tPSdyac0kGKY5JU0+fSfxjrEkrSrhJn4jFSR11zEnm5cpJU5HGSQGjvUnyZLFJZXmgSYN1iklT9XBJaDZSSUfCMknzQRpJ708ESSAB20jHublIXnOmSFr0jkiMCHRIgw9jSM/nQkiSnB9I8tAISD4X2Uf767dHgOajR8YtmUeW0qtHG82yR2TsmEdBoFFHFzcsR+hqPUcX9wxHkxjZRjVe4kYUP7NGxssDR+ozWUc4Vm9HAAB1R2lgiEc2a4NH5PJAR+pVEUfhOh9H4hgeR+5rEEekXy1HVFJAR1WfPEehFlJH4kdTR4VrKUci/SRHC+RJR3dcOEc4VtRGysMsRnqlpEUjStNE1laixdJvq8W/7JpF3SR1RuRyrUZzRrVGukmiRt/gmUY3mpZGmuZJRizUUkUl5NNF8rBrRjCqk0axLsFGrIurRtY0gUaDwG1GdCRRRolSoUakTnpGke38w11tGkYV+9JGBSOmRszMbEZFto5G/WV+RsSgmEa4L89GyxB0Rmez4kXEsRNGYcMURvU5m0YXyK5GfNDhRf325US1pgFGGASmRgKaDkd9P/1GY+70RYbJxEVWDrlGxY8tRmB2K0U+6FpGiPQcRhE2fUa1FbdG6+JiRtnOIkZU4ylF4lgNRtbWkUZSlqlFYqHQRYtsDEb5DxlFr5R5RgfOh0bZzhNFwoaHQyjtyUWlLHJGcvlcRnQkd0RE+lnFdCTTRc9VokYhH4xGldQ1ReELE0Np3qFFcmgVReYdB0R0k25GlrKoRktZzkTDZOpDf1mHRthfAEaC4odE0ytbRt4COUb2Bs/E5h1XRAukh0aRbZ9GcD2GRWiRHcRRSdVEe/JsxcZtFEQj26VF6GqxRZXDhkZ+jG9G2qzaQxe3McQZ4ujEUI25xfaXFcZuo1PGGi/tRKZ5gEapE/RFv32pRbwFCkZeuslC4JxZxZoIJ0UT8kFF0ZEYRUfhEEY41g9G2c6PxHuD58ThepxFNBGcRVD8jEXUmmJF93XwxKFnk0Qg0hNFVFIJxtobxMXC9ajD2T2HxZyiA8QqqVfFlIcNxRueS0YNT9VFw2SAxXZPzMXEIAvGLm7XRX6MGEakTgzGImzuxSv2hcU731fGMlUnxkHxq8TEQhnF3SS6xZp3IcZKe07GSZ3IxGHDBEYj2wNG8WP6RSuH3sRJDK7Fih+TROdq68XAW5bGZvd7xlwgAcUQWOtF/WUHRa8lqsXHKXjGJQaNxlyPKsVIv93EK4d+xWIQ1EXu65BEaysbxg96M8bb+UPG0EQcxUcD1EX022NFDeDNwxIU7cUGgSLGI9spxgPn2sXix2xGQfEzRovbOcZOYqhEt0BGRs07AEa9wVFGAU0EReF6JMaZKmDFguJHw6dXqsNeSwhFN/gWRcqhtUQzopJFPXncRTSAb0Uu//NFD3pcRu7rTkYzokhG+n4ZRpI6uUXD069FE9CcRLivQ0MZcxhG2IE6RkI+WEU0EUpFLGUGRvW5K0ZxGzBGiPTxRW+B5EVRSRNGGJW4RRt8ccTdk6XFcRvlxH9IU0X+1OhFnKIgRobJnESuR6nFyHacRUcDEkaKjhBFoIkxRtY0yEbKMnRG2IGBRWZmmEWtaT5FpN+ORSk66sQT0GLGTx4GxuauzcS4jUbEjzGxRVyPMkXn+1HFYaF2Re18CUYsZbVF1jTTRdqK4UVifz9GM6J9Ro8xY0WDwGZFYcMaRjoBDMagiSnGz2YGRuoE+EUnD+dFCyRkRpwzY0aEnpdGOgEzRg3gI8aWssjFY10sRTY8jcW4HkXFtaYBxUwVSMUepwNGj1OBRsgHBUa840zFC7XGRMrD6EULJJhEuI2+RYan60WsiwtFNBGeRRlzmcXuWtjFw0K7RWHDw8RWfbTF6NmIRV+YjkXUmh5FyqGdxIlBaMW/7IZFak2VRWIQ2ENXWyFF+n4yRdhfjEX3dcZFZRkbRg4taka1ps9FEFgBxYxK6kGMSiJFPuhZROF6/EQZ4iFGCkbVxN4ChMZ7FMLF/tTgxU8epMXwFtpF/WW3xVfsB8bQs8dFS8j/RToBxURns3JFe/JsRgMJQUZUUgFGokUKRUVHTMbvp3bF7zjVxOTyf0Sa9w9Hr5S/Rg4+4MYW2SvH/WUQxxx8zcZz1ybGMJlyRSnLBUaUZchDEoMQROpzPEYKRm1GY13sRYts50SY3YNFbjQfRoSeIUaz6gNE8fSgxX2uHsXx0sXEIY5xxbTIMMZzRi/GveMERDLm1kROQG/FhesRxdV4hcVwPUDGUdotxu84fcXfT8vFhHwfxjLmQ8Yc62rG4za+xfYGH8UVjD3Gf2oPxqUsC8UG8FHGS1m8xuLHeMYYlfjFpgqcxcxd/0XHKUpFJw/gxmZ37sb35GnF7lrqxAgbE8YeFoLE/rKzREp7o0QBTThFAis+xhiEnMZfB1jGl+7Oxj81CMeyLp7GvcEexkrqHsa8BXbGDHFAxoEEecVpAJvGY93vxnnHsMaiNNjGds/Yxg96Lsat2O9EOSMuRa+URMbMzLXGKrqXxicgj8Yy5pbG9he1xppm5MZUY//GbuMXx2FD28bcRp/Gd5zFxmEymMafPEDGbqOexizDk8ZZ9SPGgQQdxoJzhsXiWCfFJlNOxkLPmMZseKHGLNR0xhQ/lMUrZcnFo5JtxoQNBMbnjOhDVZ9rQxbZbkWUh5VFGi9VxXS1GcZwPcrFiGOBxdtoQ8ZfBz7F8x8oRqHWEMY3iUzGUI0ARjF3PUQhsBbGliEKxSJsEMXpJoHFRpR2wgaBDUXKobXEGsC1xQ3gaUVHcm1GNc2DRChtusbD5MLG8dLtxQskUMVgdhvG2T2lxYbJosXsnj7GJJeXxY51TcWAty/GmuZkxs2qecYJip3F8rCAxQuki8Zm90nGyVTbxR9j4MU9Cp/FRGlexpXDh8ZVn/3FHaf6xaUsf8a281PGmLveRBPyyURTBWvGy39/xuXQqsUdyc3FKVxyxjxOhsalvcXFyeW/RAKaOsaP05jGkDEOxoj0H8WMuSNFfGGixE+N9cXGS9vFhsl+xueMX8YYBObEzO5ZRNV4g0XjNlpFcvknRj15cEaWskzDldS5xXvy6MU5IzzGy385xkCkUsat2AXGVMF0xfJBwcUXN4zGGeLjxs6IMcY5ReFFMub2RKfoVMUZc1vFBFYGRWDlGkYMAt1FX5hExd0k8sVhwzNEDr7YRcL1KMT67Ws/Y10XRpRlnEUcWiTERiVJxbTIZ8bXkofGMXc5xkYlwcV7FJ5FXrpCRt4CLUYPeibFLZBtxjcJmsZeusPGDAIjxhDptUWRfl/FE9BbxkACg8aU9jLGarzsxQyT18VnRL9Fx7qURQ1POMa0yEfGyVQnxraELMaEDZfFKqljxFmGHEWSOhdGAbwxRYEENsZbsY/ERGmARhIU4UXMzFzEpnmPRpRlyUa62rJFejbLxJduYsQMceTFAN5ixCL9BkW+MPHFuB7Hxaut2MJy+ZXFHThCxptVrcUMcfpF4emtRKK0TsYqqYzGROmixhPQ2sW8dHhGWfU3RmsJIcXeApHFHFr8xNbFAcUtISPGTKZZxhrAAMaq8brEHoU7RLn8SMbNO17GUUmNRScPtUUqqTNEiGMZRTlFx0RzRrREtDfYxD5XQ8WbVRNFt9GQRR4WysQAAKzFBMVvxBcmS8VApK3FNjyrRbx0W0ZxGwxG9peLxe2eAsYehTPFaQCRxQ4tIsQ8vUVGoWdPRkATo0Wz6vlF7zhkRnh6BkYFo2JEBz1rRVz+8UXWVgJGAG8mRmQ7VkZ+nYlGtLeTRpay9EQFNG3GsVCfxd++nkSz6hzGksvRxcWPG0bImEBGZmZmxZ3vN8amm4jFHqeAxf8h38VtxY7F8rCWxZmZHcUW2UpFdJMwRSO5ksXn+83FnDO6RaUsO0YsZQJGDr5hRoJRXUbo2SxFP8Y8xDqSJ0XVePlF9NuhRX9q/ESTqW5GUieyRks3OEbaG5xDSQwSxHVx+8QMk9fF5IMWRrsWyUaO5DFGdQI6RdBEdEUD5xzF7J4WRlKWk0YgQZXFoiMyxm4SIEahZzVGQfFHRSuHakVrmhNFPlejxLq4z8Uy5kZFosWKRrQ3BUYYBC7FeViIxD5XB0ZbIFhGHhbaRRUduUWq8S5FsOGZxNY0E0Xh6RVDcYr4RaNwZEZLyL/EJlPdxXEbDkbz/ZRGZtVsRtJvb0bix1pG16MMRYj0Z0VsCQBGlrKSxTjWPsZTdAREibBqRio6E0Z3nGJDbHgKRpMpnUaBBIVGTKZeRUmdEEVJDFhGwMpRRmq8ukUW2YJF1Xjpw4C37MXJVBHF+MI3RvLBsUa8Y8xGgEiGRmsriUbEILRGFtnmRLWmNcZgVJLD846VRbdAFkWzWcVEjLkHRvjCnEVUUgvGhxY5xBdIoEU+6CnEEOk3w9V4jcXyQQzGrBxRxjlF+cXoaptFeOnuxaCah8aRXOTF3LW4xaK028X/IY3Frfq8w3UCkkSYTHVFMLtoRsqhLEaze7JDUPySRbgew0UVHUVF4Qs7RmEyp0YZcxlGv+zmRKTfSEajAQRF6vO1xpR208ajkoTGpnmPxcnl10Ug0mdGu5ZFRnSTOEXqBJLFLm42xu5aAMajASBFrkeRRdLeHMWPU6TGsCEIx0K+usYG8KbEzhnTRV1t9cTnjLTFKH6YxWneh8UXt8FFu5aBRiegFEZbQtbFxY+7xS5ud0VFtiPFcoowxpXURsbChgbG3gL5RAskxkXl0KJFhJ6lREMce8SSy29F2PBERC9M6MV/2UXFVMEuRq8lrEaEDddGkW3uRjjWhkYtsl1Fs+pjRoj0akaYu2LFKhgVQj0K00XIByHGDIKKxvFjXMaBlZHGrrZKxgU0cUSfGjVGE9C/RhUdAUeCUetGINJ6RhUdrUWCcwVGTfPMRVTj/cQFNNHDaCJ1RoA3y0aoNTFGyeWnRSX1qkZJrvVGuB5ARzy9jkdwXZdHJGiqR5KLw0e6eMBHUFzLRw+a3keAV/JHuE4RSEb0N0g/RWpIyoKNSFl/pEgUXr1ISZXXSGEp+0ju6xBJnAMjSdX7OkkPm1ZJI4JwSU70g0lCsI5JjYqaSTzGpUlnyq9J8l67SfK+xEmaOcpJViDPScRw0kmA99VJTcraSX1x3ElKot5Jko/jSeAU5Uk+b+VJwfDmSbLs50kPoutJOMbvSddK80kZKvtJBHkBSqY1BEp2YwhKU8AMSv0BEEo+IxNKt+gVSqohGEoO/hlK9HQbSsHLG0rvHxtKsV4bSu5kHEra8x1KHRwgSnUlIEpOrR1KGBEZSsI0EUoI7gdKBJL7SQ7J5EmzXNBJng/ASZITsknxkqRJ3/CVSVLHhUmT1WhJ6kFHSVXsJ0mhRgtJV7rsSNdCz0hyKrVIRBmkSH5bl0jogIdI+NF4SDtwbUh6foFIacCdSOigrkiybMBI6EDjSGm0BEn1CB5JvQk9SeyCYElj4YZJI7qfSQvEtknCaclJE7nbSQDG7UlKZ/dJ+eD5Sf0W9kn3TOxJ8ojeSW2Ex0l2eK1Jp7qYSUsBhEnn3l5JnbU8Sd75HEmV6v1I8CbTSCCis0hpP5RIDxuESBnha0gDCThIrMsYSP8RAkhPz81HePq1R0+eq0e/jq1HFO6zR7lcrEeEjYRHCbkWR1wP60ZbQulGmub6RgKaOkcbHkJH9Wg0RxRucEcYBohHbiNqRyfxVkeO5GFHBaNIR5fuEkcqOhZHmxU9R1ioNUdpnilH1oU1R0kMLEcqWDRHxf5ZR7ChQ0ehZ/xGOaPORjjn6kYKV9FG7lpPRteB48TLf9bFrWkWxY/CwUVhsodGZlXCRvMO3EYvXdtGwFumRkaUQ0YHzihG2opuRpduYEaF631G/5DNRozKzkb6fsJGkynPRj5olUZwzqhFvp8Fxpf/fEUtkOpGIZ+KRn6MqUR9rpdGYv/tRkMclEYMAmdG6vOIRhgEc0bvp6JGJtOvRnUCW0bTK05G8x8hRjMzBUaAJnNGhA1dRpLLS0bTK6ZGk6nNRrfR0kaPQuVGnZGPRtY0F8WtacpFfvt0RqmklkRbQsZFuY0CRpF+R0UzIpdGzbu4RpvEkkYeFh1GRiXtxFBr0kVd3HpFGJUgxa+U50XP1fbDfGG6RPF0rUYqup5GQ4v8RU8e9sMnMZDE22jeRehqAUYRNrhFayuERVYOv0WrrXJGvcF0Rrra0EWPMbdFIY63RUaUXsVJDBLFDr5VRgIJ/kWzWfXFcD1aRWsJR0YJ+RRFYTL9RJ3vCEbzH+JFNc0HReviVkVs5xRGd5wGRdto9MWmeQNFLpBQRq8lbEb6XDdGGXNrRbRZFEbxUoJGIY5tRYJzhMXctXTFv32XxRovXcT8GLPF+n4BxpAPikW1FeVFNjy1RbIMI0b+sslFyJibw7lrCcPgLYRFAbzlRZXU10WppAdG22gARtqKXUVxG/FF22hvRvAWSEYeFpBFzhm1xbiNDsaHhZrESFDkxSWGk8aWslLGjEotxuHp78WkTgjFNV7cxYVaN0XDZCNGuyefxF3ciMV9HRzGg8DCxTtwgEYLJBxGpE4lxkaU7MWL28bFoWdhxqRwN8byQcXFCfk4xdGRgkU3+OLEyVRPxqHWFca9Ul7FN4mLRTEItEWdEQ3GUI08xm000MXP1Q7GHckAxtJvX8NbsaFF2huERIXraUUDCb5FMJkjxszuJMZQazZFINKPQ3S1yUU6klVGL91MRRHHisXkgzLGNIAixuOlsUVIvxtGkxhsRbZiC8URpbHFv+yExbPqL8ZokTnFj8KGRm00UEUHX1TFSQw2Rhcma0WjklpFdJNbRuf7fUVOQJPD8IUERvKwFEYRpYlFns1qRaROZEX5D5lEPZt1RXlYOEUbDfBEFYxKRrramEZ4eotGWfV1RnsUQUZy+TFG4xSpRZwzzMWNBgjFjShHRmKhEkaGycTEU3SExHPXjkWQD1lGksuERrPqDkY1zfFFMQgxRuTy/UUDCQLF+aAPxhGlqcUPCwVFzhkmRlRSYUZXW/tFOSPKRTMzI0YqGElFuK+bxNy1ZkZ/6qVGksvpRaW9FUXO93NEKhhFxLRZNUNQjRzGGeI9xqikKsXjNrTFvw6kxVK4UkWjAbREA+c8RL99qUUr9r9Esb+kxJhMVcMgQQVFvVJfRv5DKUYIrLDFecdVRcZttkXzjlHGnKJcxrFQAsaTqZDFy38oRgwCaEapE0VG0LObRst/+kVSJyDGMLutxf325cTb+Z7EApqARXjpakV0JPtF0t5zRqjGVUaYTEFFQs+WxH6Mw0VtVp1E3Ncpxdv54EXNO4JFDwuNRbdA6kUepxjF6bffRLBySMRtVpvGD3o3xtLeE0YTcohGIEFpRoMv1EQo7T3ERiXlRT55OEXXo+DEObRIxI0ohcTx0n1EcmjTRVN0T0bwhQxGhVrjRCbCWkVEaatFuknORaIjgURB8RdFKO0cRsDKVcU5RSjGx7pRxiJshMajkgBGt9FGRnctw8UpOkJF7Q0xRh6F00QSg0DClPZSRvFjSka840TEiGNtRaD4EcTyQTvFvHQLRm9fZ8R/2RlGqdMLR7n8sEYLJDTF6TfdxhsNK8cW6gfHB1+OxkymDkXV5xhGJAbhQ3QkJ0VgVDdGD3oORrdAukSyDHHD+DGERUp7MEYN4ChG0LPJRKg1YcURNpjFYTJpxeoEYMUIGwvGQj7YxYy5a0SPU5xEe/KwwttonEWXbnZFbjQjxnDOXMaze2bFutraxCCw8MVbsW3Gb/B4xuf7r8XImC/Fq88Gxrsn68XEscLFH2Nvxi2yjMaBBOvFbOcWxoJzQMZseGZFqMaHxdLv+cZv8MbGarwIxhE2PcbcRjDGVTAmxpXUccbarGbFfGFKRSUGI8aPU13GxMKFxkIt9cbM3e/G3aShxruWR8arzxfGx6mKxrlrfMYZUULGq76yxt6Cwsat6cXGWhMBx+VQA8ffz9TG7C8vxlsgmcToajPGY12mxpYQxcYy5sfGlrK0xrByy8ajAdnGFur3xrKdJsek8LXGwNuwxv6y6MaeXpnGJlOAxk0EzMYduMnGNjyrxqTOhcZ56SjGyxBqxrNqg8aYTBbGG54bxgUSM8Y1zdPF9bkmxlZ9iMY/NVnGYHYLxmTMkcWgiYBEHFoQRX77hMW1pi/G6Nmoxa1pesU4Z9zFoUXiRX9I98SezdnGcF8rxvjCwEUVHeXFlrI7xi5uB8bysK7FtMgSRbraDEb4wh5GufyPRIR8ysVlGTLEMCppQ21WKcaiRYLG2T0ixs/3jcWmmyzGWKg5xsxdO8VWDgDGX5g3xoC33MU0gBnG/tQtxu7aisZs53HGYTKFROF6AMaz6pLGaysNxn771sUGgenF/5BMxkalqMa1pkrG2oq1xPP9qsW9QYHGL90yxks3qUWhZ5tE8WOFxuXQl8YdyS3GtaavxakTdMUtIYnFgQSdRNCzgUSyLg7G30/zxWezusWVQ3PFNjytRCeg8cU+6CjGksstxoa4ncZpAJPGdXEqxlUw0kQcWkhFE/KpxKCJFUZTBS9FE9ANxi9MOsUMk7HFf0hNxiVkksY0gHTGmnc0xeU/aEW2hDBFKctJxlFJpcaI9GfFaW+6ReM26kSU9gLFW7FLxSQGaUXjNjxGB1/mRafoAcYRpRfGYcOzRcZLpUXNO6jF+8tGRbivQUbNzCFGbcUMRnuD8cXsL7nGh4VLxuSDKsXWVqTEutrqRKCJoEUPeuZEduDaxTY8A8YIG2HG1XiAxp2AhkSoNZVFlrLwxedqesZXyivGGXMDRdiBxcWd70fG+Q99RZHtukXswA3GcZudxvOfo8ZnRM3F4XquReXQskQSFK9EeccrRvgxrkXIdobFLEO8ReJYVUautnZFTx4bRta070bYgatGaADvwyBBdcWQoB7Gi2xbxsGotMSZKkRFz2aNxAPnjEQpy8JFDr4QRXql/MXJVGXFv30WRpoIH0ZwPT5FNBEhxoh0ocYqqaHF0ERuRiQofUYFNAtGKH50RdxGs0XNqjNFkly4xag108UibMjFOpKDxOeMkESAt/LFb4GMxI7kxEX7OjTFI7muxURp90RjXTxGcvlaRl1tuUW7J9dE0yvNReVhMEYG8C5FYHa1xUMcW8Wsi2vE22h8RZayMEaWMoRGI0pRRjlFE8URxxPG52rpxVn1n8WvlABGowGtRkvZjUZNYv5F2c4eRpCgYUZW7OFFYqFGxJyig0N0k2RF4emVRSlci0WBlS9FtMjoReM2JEbNqgvFzTuKxVYOK0aBlSVGveMsxcgH48WpgqHE5dAmRXGsw0RfmIxFhVozxTzOjsYxCFfGWtNAxfUoKMUmwnbEcvkHRdV4BUWpE1DDNqv+RB045UV+jGFF3+A7RILiX0VMFWBFyqHZRUw3HUbC9RFGW0LiRYanM0VEadNF6EheRu/JgUZv8FBGPZuXRXctB0adgEJGeAtsRRiVBUaw4XdGeOlRRjkjLEYtss3EFftrxR3JgUZ9HSRGNBFtxldbCMZApD9FApp4xaRwg8UlBoHDHoXjRMrDHsU1XgzGK/YbRRzrLEZNYt5FPZsJRfwYV8UlBh1FpHAsRlmGQka5/LlFV+yfxcEXlkSh1oZFxf6AxRWMmEUmU2RGbcUURiL9VkWLbOtFV1t8RkLPk0autp1GYHYvRpVDw0QfYzFG0t5XRo0GCMU0gMvFmEweRt21nka8BSVG308JRblrgUUo7e9FX5h4RQAA4MNbsSJGcD2RRvHSCkYFEihFr5SPRZI6+cT2l+nFmne8RFbsTEZg5ctG47bmRkMth0amCo5GPuhzRqZ5n8SpglFDE2HZRSuHikWNBvBEhJ7FRToBH0YKRrvFjuQ2xsSx1kSppA5FNjw9Rb1SkEXChjdEVZ+pxXsUVsbxY7TE/fb3RQG8pcUNT/PFMXf1xMZtrESrPitFpSwDRdY050QawLPFAN5+xb6f5EUJ+QpG+u1NRuM2bUawcnxFF7fRP5aQSEYgUoNGhA0fxLQ3ksXNO8BFuI3mQ0vIY8aJMLLG/6GcxoMvKcZR2gtEm8QWRgaBvUXNqqfENjy3xY9TEMaKjiDGkX4TxrwFYsTaG2zFl+6+xryF18YtIRjGRpTIRf3240VnRCnFaCKIxfgxAkVTlolFbhJjRYMvaEX0bKDFSzduxjqSEcYqGKfFMQh4xd++hEXiWJNFgy+ORS6QzEV7g4lFNc0rxMGoLsYzMx7GaW9MRWq88EUxdxJGGtGdRqCJ1UYRtqxGZzPCRguk3EbuWhNGYn95RLiNN0aYTLtFlPYyxTCZKkWgiUTFHcmLxjLmgMZg5SDGLEPmxfYojEXBF6xGxLEKR1lXDEeKn6pG76eCRYR8lsXpJvHD0ytBRXvysMLqlbLCh6cORhnz2EbeceRGeqU2RjtwgEbkMgJH9tc3R6tPkkfKsrNHUrizRym8t0fBt51HdISJRzCbsUeHVudHRfcJSNynJUjViE9IzxZ+SMfhkUhwDqhIr8zBSNXA4EjQzwVJ28QaSTfqL0mxuktJWPRqSS+/hEm3zpJJhTahSeqSsEkh+b1JZbDKSbm31kmiFN5JdfLiSUAz50krOupJBFrvSTll9EmUcvZJJHv6SV3R/knRuf9JJVAASj3GAErRsQFKEocDSn9aBErHLQZKIloKSmABDkrHJBJK4BkYSgjRHUpC3yJK6BwnSkfMKUrmVitKGj8sSv+dLEqHlCxKoZUtSoHEL0oLoDFK598zSrAqNUqULTNK3+YuSmmqJ0pO+h1KvpQUSnKoCkpMzf9JYgDsSXHD2UmyEsdJUYyzSawloEkvi4xJC5dySYOHUElD2zJJjJ0aSeg4B0nzF+dIW8jESNjfr0j1UZ1Ik9GMSBsNgUgmcnNI9qeJSN01okg13qxIYmfBSAUC5Egg6QdJkDAmSTnPSUkStnNJ6wuSSTrlrEmdlcdJVf/fSc3L+UmJSQhKYw4QSoVqFEpu3BNKy1MQSvHyCEqujvdJ2H/bSRRuwEmjGKNJIJ6HSb/iYElb+DZJ0qoSSUgY70gC07xIv2aWSFWAhkh/yF5IQg8uSLOaHEjO2QVIe1LYRyopwkeWQbtHLBSrR+7akEdqDYJHzxVTR3PGKEffICJHh9YdR/0lXEc9ao1Ht1GAR8lUfUf3hIpHX1hvR7LdPEclBj5HMyJNR9y1NUfH+h1Heek2R/aGTUdZNUlH1bhRRzVvPkdTlgtHtFkdRxYZUkf21zJHOgGsRkCCpkVfmFhFk6nsRdk9bUXdJEbFxY/xw807O0YkKOFGvcERR5Uy+0aIdMNG5HKbRv8hTEYEVvpF+aBLRnWCmUY2vKhGtvMCRzgnHkdeqeVG5PKjRn9ZlUbyMJBGMXe7RViok8Wq4J5GFV0NRy/dZkZbQi5GyHbXRvpcukaHFj5GYNSCRn77rEYmQqxGE9C2RkATb0blYRJGWKhCRiJsK0aCcyVGyjIVRiNKGEaJwbFGSW4LR4y53EYy5ktGtoRGRtnOe0VLWbDFwRfcRRSuE0W5jQrFXwcpRlInZEXC9cJFm8SMRjy9XkaKjlpGvAWIRYVaY0SAJsRFFD9+xX778kQhH8JFvcEAxjm0yMEzolBGp1dmRpp3QkY1zRNF1sUtxKW98USdEZ1F7usvRl1LxkXKocXCjQZMRWsrZkU5I9BFbhJ7RtSaN0ZYqO3E1CsRRbTIBEbjFLfF9NstxoVaM0WfGi9G3EYrRk5iqEUNTy/CxY+RRGSq0ESKH6FF5/v3Rfmgh8Wt+jnGh4XyRD81oUY9CsBGPlcARt5xisMkKCJGKO2hRb3jB8bGbQzGf2oCxoJzBkTWNCZGurinReOlU0Vg5dBEjQawxOye0kUg0u1F93WoRApoikQBvL1EEFizRWdE40VnRB1FufyjRetR+kV0k5hF9pf7RW+BNkaY3e9F54wow4VaG8bu6wXGLEMIxVdbMsaBBIjGnl58xslUgsa0Wb3FIR8QxZT2KsVO0ddFF0gwRPdTY8XbaDBE3NcmxsNklMWeXlJGeenGRD2bT8Yf9A/Gt9H+xczM6sWTqQLFhVq/xdY0kcXXo4pFY10gxdY0DcZWfRbG/fY5xs9m/cSitANFowHUxeTyKcZE+kzGGAQixpf/LEU1XltGldSXRVHaycVuo+FFL936RdBE4MUep+BE7lrgRXsUrkNrmktFejaLw5YhJsWO5JJDcoqSxbN78kSt+jxGNjyzRSqpN8Vn1bfFXwdCRajGy0VrK5jFK2VlRX4dB0axLk7Fv33pRd7g4UXdkyjGPXnYQg96O0YzopBFuI3WRaAJikagCYVG4XotRh3JHkYtIVdFpHAdxHxhNkWvJczEgLfAQm3FOkajknRGorRVRjwsE0ZcjwJGsgw9RhlRbkWFWu3F6EgiRdY0YUasi9VFowHsxPCFucXTTfLEAd42RvrtIUafPIxEAiu3RbpJOEYpXMNFCBu2xWNdGcbGbUjF+lw1RXh6A0Yc615G4emIRnC9gkb+sq1Fs3s1xgg9F8ZRSddFQWCvRUHx08TvOJXE+lyVxbNZQcVQ/CjF3EbRxR3JQUUg0plF4C0GxobJEMadEVXF2PAExPmgzUVbIGlFAbzlxajG2cUubrfFZYiLxOSDFkZPr5TEldQRxq5HsUVj7sZF1sWrxQbwU8bn+6DGXI8OxsRCCEYwu9NFg8ABRo51aUZVwShF/KnHxUmdPMXdJObEne//RHuDb0WWkM1FZtVyRlANjkazWUZGmExlRWx4jkVuEotF7zgoxkwV9MXHKUpF5/vhRL3jEka1FQhG1ed6Ra8lMEbr4j7FPE6Yxu+n4MWiIwlGulqaRl+Hk0b/IdFF7MDbRQrX0UU41mHF0yuhxYlB6MRpAMfEjLnDRMZLHEY0gAZG7lraxDhnrMT/Ie3E6Eiuwlio3UU0gCdFe/KSRX77FkXplejFF7cTxi/MyMYFo3nG76d7RsKGnUVlGWrF8IU3Rj0KCUZKDIbF2c53QzQRGUaVQ6nFawkmxvMfUkRfB0LFawnXRRzrTkbxYzRF4C0yRi2hxUbaWyJHowEORyO5psUOvtrGdk/jxvCFosZJLi9E9blqRQWjmMX2Bh/ENjw5RWsJ+cQ737vF8WOgxd0kNsSCUTlFSFCMRA6+kEM1XgpE6SaXxb8OB8auR/3FeAuQxf+yH0Uc69hFsb8YRWWqHMWiI5dF9GyARVRSV8Y7TmPGLv8RxJI6DUU0gDfFxf4vxnnHcsZ4ehPG8BaSxU3zB8b2BijGtmImxsepicYrh0nGppsExEs3QMYK6JnGnzzuxVMFWcbwlqTGN/g8xsbchcYIG7zGDeCZxkFgx8bNKsXGke36xf+QzMXAylXGVFIjxoVafMYeFrHGcmiZxtDEncZSJ3/GpT2Bxj9Gx8aoNa/Ge/KZxhqvtMZ2YKvGvp+5xpi76cZu4yLHt9Eyxyqp2sbY8E3GlrJVxl4ppsZdy97GKinJxmEyzsahpwPHI8r9xspyAMe2MyrHmaqzxhBH2cYERfTGPmirxoh0sMZJLuHG+ELvxmPu5MZwvafGsa6ixhWd5Ma4janGJ6CpxQu1hsXfTwbGI9sHxuviWcbQxK7GcSzCxq+UksbcRi7GnDMGxhZqB8ZVn3PGTBV8xjtwesWIY7XFRUdixZjdW0XS3p7G76fdxu18j8VdbXHF0ytVxpMYRcYtsh3GMJl6xczMTEP99oFFJw/VRVg5ZESFWvPENc3TxcEonsaz6qPGQq3JxX9qxEVm1T9FtoQyxiQoOsZVnwjGad5IxrN7GcagiSfG6EgVxkI+BMYTYZrGYFQvxt0kWsW0N5HGnBF3xoPArMWeXovFfGG8xVn1isZkTKvG2F8gxi0hb8RztX3F3uBQxhQ/H8b8h/zExEIHxqTOisaQj5HGl25mxvHS/cT6XMlFrwM3Re+npkMaL3nFYOWQxF1tkUWSXI7EtDfARDoB7cM730DG2/kpxilcRMa1FZ3G4zbDxoLidsahZxtFguLHwehqI0Va09JFEhQgxmWIKcbQRGDFVZ+9xcbcFsY2PG7G93Uqxv8hh8VH4cJE1Am6RUI+GMVXyi7FYhCcReCcXUXfvk5DImzoxMBbHMVLWWpFHOtIRpLLrUU7cDzGImzmxVD8okWI9DPFzoi4xVBrvkWO5AhG7lo9RlCNA0adEYrGfvupxs/3w8TXEhZFNjx9xcEXmMVj7grFV1ujxSZTk8WCcwbDZ7OuxeCcNcXD02tFa5rHxERpD8YV+z7GJsKIRW3FTUYXJjDGfp2Nxkp7c0Qg0rdFliHWxRcmpMbcRpDGRbYjxE5A2UVpAA9EWYb4RAWjG0bc1wRGG564RQ8L/UWQD+pEZYhzxTeJSkbjFMRG0QAGRsSxXkTfvnpFS8jrxY51QMYhHyDFkX6hRaYK+kXVeBFGarw5RjMzCUYqqRNFvp+mRZF+MUbTTXFGGVF1RpRlLEVif+HF2F/2Qw6cMkY2q4RG2T1XRnctEUYG8BBGCtdvReHpSUVZF1NFHFo8xZLLt0QDeGdF0m9/RLIuhEWitOfEW7ErxtjwGMZg5fhEXP5wRtejeUZns9BFtFmVxKFFvEUILIFG4C3aRZmZp8ViEEzF+lzzRTXvS0axvwRGqmAQRiLbyUU2PJXFtDcCxmzn08XLoYVDAU1YRpCPkUbYgTVGC7XARd/gAEYhHxJGQWBxRT55yMTOiD7FUwWLxZvmi8UbDYDFH2OYxZVDS8N5x2nEsHLixbTIEkW6SXRG8/1pRlrTqEWxUIXFHHzFxdeBf8WBldFFMXd5Rqrx2sQKxpTGKH46xuLHWMUTYWNEUGsKRe+nHsUi2+nE8Ba8RUT6JUaPwmlFnzyixaMBaMUvTGZDQs/oRSJ9jkZLWZdGXI8sRtk9sUQrh8ZEjzFHReTyD8R80AdGsi4gRnQkd0QXt2ZGoHixRsNkEEYsZY9FdXEYRu5ahkYzok5G1xKixGB2s0X2BoNGuWvpxEvIRMbhepTElUNDxRWMusXBFzbExY+pxPwY68S+MKfFDpxnxX9IT0STqQbFgCaARWnewUWwAwPFYhCAxBGlAEYJaHFGDi1aRdhf1MVpbyRFGsBbQ3oU5sWBBEVEejZwRm60k0beAv9FsHK8RcSxEEZHAxhG7lo6Rm3FXkV6NmvDayssRg6+TEa30apFLv+1RWBUMkZz1wtGfT91RdnOa0V5x4tFOpKbREOL/sV7g43FUidsRu7agkYqOppE7XyfQ+jZ4EVH4WpFbqOZRWfVGkZvX01GQs++RmdEo0Zns/hF/5AIRk5iPEUPeiZEfowKRuF61EUbnm5EvVIWRcNCTEad7wlGMXcXxjar6sUklxfF5PKXxPmgw0USg8BFpHCBRRWMwsUTYTnGNc2LRXe+CkaezSJFMJleRbuW7kXWxUVGyeUfRtej8EXHujhEwvUxxn9It8VQa6JFkjpARixDjkaMuThGY12MRA96VsS+MC1FUpZNxUVHccbQs0XGuK/LxE+vxERUUpvFuI0PxnxhzsUAb9PFZ7NOxZay7MMrZefFi/06xg6+4sVtVlnFEvJexsNCdcbXgfNDhJ6pxcGojMb7Og3GNBFGRTEIOUaz6jdGyVQtRclUk0UyxExGwFuuRa8l7sXsnkvGUVqQxluxRsb4wkzFNICBxWq87kU7X6BGm1V9Rrq410WTGGzFhev9xSCwMsZCrXPGDwtVxUMcT0Z2T5FGROm+Rj2bAke0N7VGMXejRV66K0bVeE9G16MQRGdElUUv3VtGjnUcRrZii0VLWUZDTfPyxeYdOMYQ6UvFQIIdRoQen0ZliOZGMcgWR/+yIkfjpeRGdCRnRYhjcMbiWCTGMuZORa+UqUVWDlVF6NmKRUtIi0ZUkhZH4lgIRw6+zEbVOCBH0HNRRyO5d0fYn5JHqoCPR60YmEdIP5xH9ldtR853dUdeKcVHNIAISF6aHkiE7TFINwhTSEggdkh9B49I5o6rSBdOyUjwpO9ICkYQSaqgJkmn9D1JIvNaSSl2fEnjFpBJhjGiSX4OtUkVjsZJn1rVSfBm40kwSu5JJ9n0SSil+kkCQf9J2bcBSo3XBEpPDAdKMVsISnCnCkqtagxKaVsNSlN2DkoqdA9KoR0RStY4EkqkIhJKUxYUSmfEF0oihBtKW+YgSg9sJ0pRyi1Kv/IzSrayOEpywTtKCiQ+Sg4MQEq87UBKr91BSl2gREpgRUdK/2tISn3VSEp04UZKQv9CSlIrPkofqzZKEOAtSt0ZJUrKsxpKywEPSuZqA0orPe9JXDbWSXxTvkmfRqlJW5qVScQ9g0kjXmRJYyZFSWt7K0m1uhNJQOP1SGBtz0h6JrVIbyifSOMmkkj1iYRIfX11SC7Ph0jV+JZIhoGjSKfYv0gun+dIVDMOSULbL0n78ldJTFmCSVhXmkl62bVJgoHSSbi+8EmyNghKh+8VSoucIUrDLylKR1srSiv4KUrNcCJKhVsVStBSBkpE6ulJw2TESc26oUlfj4NJyG5RSRyTJklY9ANJmPPFSBkLnkiKL4hIzXtWSJf/NUhWPStIZckQSAVD6Eetyc1H/9C+RzBqkkcr9lVHpF9OR9u5aUc5dI1HPIyMR5tmg0eyXZNHPK6NR4eWekeXboFHLfJrR+buNkfQcytH6MhAR79sREfEsTRHjrU0R12cPUeEfDhHeAtMRzKVakeitDpHPXnqRoxKCEfjdjBH7wkPR2ZmYUbiWCfFvw4IxSh+nkWz6uFFWfUtRlmGlEaOZOtG6AgbR91TBUfYcJhGw2RDRl1LWEZnRHNGSNChRkOc7kbbaOdGfgziRjQAGUfNOw5HBNaxRt7gSEZ46XdGVuzhRrNZykb/kNRGhB4kR7pa6UbsnktGOpK2Rv125kaUh4BGwag0RiSopEbwls5GAivpRk3zzEbfTyhGbVaZRdzXG0ZYOXZGDHFwRuXQ6EX2lwRGHie4RpMH8EZYqBpGcoqyxbFQm0RmZgbFSS5jRezAOUbD05vE1lamRaK0D0ZCrUnEIv0URr4wEkasHG5FwoZLRd4CXcWopMpFnKILRojSRkUehS1GWRe3RCXkAMbLEAvFiNLewtxG5UWJQRNGKqmTRWSqxEXChndFV8rSRZCgOEYYJpNF16OIxApotMWxvxPGQIKYRVb9pEbEIHZGW0IIRi2yN0ZGJZNF8WPUxW6jAMbyQTfFhJ4yRkACk0Zd3MRFd5wCxSzUJsUCK3PFksu9ReCcaUbLf5RFKH7axbx0i0Qg0pxGyIeBRr6fVsUPC6VE4lgmRjLmJsWoNSPGRPozxkFg98XEQidGVv2LRtxGSEaxLspFrkenxSk6MsQ8LABGJeQTxIGVL8Xc11FEuB7VRMSxvEXTTYJE2T2lxdobzEQDeJ1FCtcPReviDkV9rmbEEoMUxeCckcTDQmnFp1cqxGKhtsNNhNvFrBzoxYEEOsbhej3Gcaw3xXDO+MQWaqFFF7fVRV66ocUCmlRF52rlRcRCAsaxv0TFiGO9RSv2wcV5WEfGS1n4xW4Sk8W2YqdFns32RSegscXXo97FlUOxxWJ/B8Yrh3bE1XihxUATZsZdbb/FZ0QtRQxxSEV+jEHFtMgzxvpcCsaHheJFarxjRktZOsW1FbXFFYwZRrlricO0N8jFyHbaRc9mrUWRfotEGi+jxfKwgMY73xHGJ6BJxHL5J0X2l11GejY7RvmgN8V56UXGU3QExvW5IUZDizNG78kPRbaEtkWiI2nEoPj5RHh6ckb35CnFw2R0xvAWAEWiRQdGi/2dRNEArkX3U1pGDeBKRp5eeUYsQ2hG3ZNnRKikLkSkTo5FUrgWxUdywcQQx0ZF1lagRas+qUWTGHREz2aBRUp7OUb4U6VFYcPTwlFJFUYRNkZGrfoIRjarbkVnROPFVMFMxcSxzEU8vULFKVzdxclUaUVTlgZG5j8cRYofycXx0pvFLv8VRfMfAkXG3AFFrItSRt2Tu0b1SoFG2qy6xdVnpcbDQlfG07zFxa1pI8aMud/F61G4xfRsCMan6GzFJlM9xfOOd0Ug0olGEFgaRsWPs8U1XiLGQWA+xsoygMX6XMtFiGMlxVHaG8bsL4HFTmLAxfD0esVlqpBE0ZHExXVxgcWU9gBGoUU9RjVe3EWaCPfF7Y2Axm1Wn8XChiNFveOcRGezAUaI9BBGjQZwxET6ScUg0r/EZ9WHRIJzBkXZzkfEY+6gRVz+PUbYgVNGs+ofRnh6j0WYTPNFy39ExfAFoMbRkSXGAiv/xAHeMkU9m1lGJjH8Rdto5EWutkVGgLfgRMcpgsRBYNVE9Uq5Q7Zi90VtViBGhskYRg3gTEYJigdFgCYZxo7kwsVE2HDEJlOVxGPufkXLoRBGxLEexOU/OMUMcYTE7J44xiL9psU8LIxFoImARQpGiUX9ZdnF3EbFxVK4UMaIYwbHheshxmiRBEbUCerFQ4tAxeLH6EWwctBERpSWxc2qL0RzRpLFMmagxo9TAManV5pE6+KmxHuDAkaL/RBGqvGwRU3zPsS1FUlGMDtJRxteJEfQIvFFFYwuxZp3ZMYaLzHGvw7cRPp+qsWOdSjG3gKTxSxD/MQs1JjF+aDjxdNNmsWz6lvFzaokxrN7a8ZeKbHFRdgERZi7esUEVlXGV8pQxrbzRcXzjulFzao7Rg96pkRN8xHGZma+xJp3ksWCYpDGm+YqxvFjrENiEKBEguLXRCxDpMXZznTGkKBIxlKW78VgVEfGexQ4xvKwP8YJCrrGFyZWxuXQ0kRpADzGQ5yvxgpoqMZv8KPGw2TkxUYli8VfGK3GvHTWxqMB2caXrgPH+EK8xv5DXca9Y6jGPteexum3WMZg9oTGTBU6xjf4C8a4HoHGI8qUxoJzysaSuu/GAV69xttovMYsVNHG+n65xm40lcafGrjGygMlxy4/SMcxiB/HvUHPxqJFocYG8NrGIR/ZxpXUisbIGNDGHJoex04AFsep5AjHEaUpx05A3Mbk8vHG2F/oxr+Oy8Z/SNDGs2rZxo5k9saC0e/GiUG6xpr328YhnwvHaxrFxjC7FMZJne7FnREoxsSxE8agiUXGV2zJxn6M9sZxG6PG2c5mxu2ehcbBF63GnLPlxjeJhcZm1TvFOgEExtejlsXKwynGZMzdxumVZ8Y+6BHFLEMjxjcaMsZPHgTGVTA6xbfR2MSNBhLG9igSxgwCBsYmU7fFaQBDRYLi3cU738DGTtGaxlZ93sTRADVGMLuxRW005sUIPRjGz2ZIxuLHGsbXEsjFX5gdxk5AM8UFo9zF1sVxxnsUvsXvp1fGA3iuxk7RM8YPC9nFTkCNxbzj8sX2l4DGguJfxiL9GMYIrNrFyHa6xU3z9sW6SfzFm8RFxliojsZDi3HGi9tzxvVKUsZbsb9Cnxr3RKMB6MVGJVvGiUE9xjJVWEWh1tBFPug5RbsnBUaa5t1Dkjr9xeCcGsaconLG0u+zxo2G6MbPZmXGRiXdxFFJlcXIdsZEOgGTxVdbHMYklx/ECKxcxe5amsXImInFaJGbxdqs4sTysJTF2/kOxeVhIUUBvJVFRpQ1RqkTJ0ZNhMVEB85pxVTjq8Urh+LFxCBwQ4jSREZ0JHdFPlcbxvRsWsXaG4zEdy3hxbQ3KEWdEQ5Gc0aSRWTMFUaoNS3FP7W4xnctI8Y+6L1FnDMSxG4SCcY8Tq/FmEylxJwzSsXVeIlDO98nRU7RQUTdtYRCEhSxxYQNmcXMzGjFveOExFWfcUZ/2fFFak2MxlfKaMYkl/9DSL+NRLIuB8bw9GDG7MAQxjOiIMWnV5rE2ordxCSXT8T1KCxFqRMDRo51GkZifwlFvp8Zxks3ycUN4ElGxtwzRo8x/8Q7TsFFrfo4RsWPqUTtfJ/FtFklxcGo5kWaCHVGp1dkRrRZHEYHX/hFjzEyRrpJSUZdbRNGKhhGRgdOhUYxd1BGLbIaRrUV60VRSQdGqKRBRpvED0YPethFMlU8RU2EpUSJsDhG7Q0HRoVaD8UXt9FEw0LJRRovtUXvOMXEW7EdxuwvKsbswN3F1XhpRP1ltUWdgMRFv+wORAn5wMWq8exFwSigRobJ6kW2YhHGeHqRxch2WUbjFFRGp+iIwxdIYMXUCbbFoWcDxoPAxMX+1LhD0ERGRkW2d0a288NFZRkiQy7/UURz1zpFxm2URSo6gkUlBiFF/5DmxNEACsaL2/rFwFs8xeF6FMMIrPxDldSfxVyPgMXarKZFDi3qRavPgUXqlbLD46UbRM/VOkWw4WnCSS7dReqVJEYFNB3F7J7Mxcxdd8WjAdzECYrJRXlYYEWeXu/FQWARxTF3XUZxrHVGSS6PRFdbVcW+n4xFne8uRlANlEZ5x7hGXVyERiCw8kMW2YTFPQrLRV4pD8UKRgLGHckWRio6gEVDHI/Fg8BgRpJckkYpy8ZF+n4+RRQ/DUb1KFhGmZmNRTar3sQaLxNGhjj6Rdv5osXl0KpEXI/MRXGss0RzRgtGtvMlRlyPgsP6XAXGG56UxTOi7kU2PD3EMuYnxsZLI0V/ahJGke1QRY0GIMXYXyZFCmgGRgg9C8VqTXPFoImQRXS1DUVqTaHFAABkxZLLNUZiEGFG30/ZRf8hEEavJWhF/BhDxG/wGUVp3vHEaysSxWUZckVLWfRF5h0mRv5DDUZAExFEpb2ZxYnSHsRg5c5FGeI1Rm6jaUWw4UTGPCzIxfW5SkYIGxNGUwVTxZ+rEUVifx5Gio5MRqg1nUb+smVGYqEaRizUaUarPtFFdJPARPW5DkUsQ6zEd76RRdeB30UNT6/BTx6MxSSXO0XY8GNGe/LMRXvysMNjXWxEokWOxQPnjENseF5Fgy8QRQ4tTkU8LPzF/Bj3xf+QgkVgVMpFRNj6RYPAHEbrUW5G7lp9RnL5JEZ1AvRFmZmFxYJRJsbaG/xEDHFbRqIjfkad74FF+n7UxQfOZcWk30LFM6IWxu18dsasnI3GJw9lxooficU+V7NEjSgdxOeMrkW4rwdGl26qRGDlsMNXynbFdJNoxhueisbheobFpnlHxVFaocZ3LTDGzaqRRTXNY8WCcw7FO99HRcGo9ES/7EFGQxyGRkmdAkYpyw9GPzUgRkkMUsXEsUfG7ECLxt7geMbecQJFeHq7RYPAMkUyxGFGxkuJRgRWH0YDCdLEILBJxoPATMYPCyzGAN7qxJtVhUYQac1Gpb2wRqb5wkbnDNBGImzSRcQgYMUhsAFGW7HhRZ5ewUQc68xFC7U4RldbJkbix5BE3LXcxA8Lk0UD5w1GxQ+PRuFpAEdFxyBHgPcdR+buBUcQ6c5GmSpWRuyevMURNlLGjEqKQ8nlN0Y+V01GGi8aRiGO80Um09JGglE/R156M0da5DdHQBNrR8DKe0f2hnpHoqNLR2hRIUcD52BHsAGFRzAZdEe/PZpH93PiR1NWDUhVvxhIZRgoSJxDRUiq4WhIgziRSONts0jmTdNIHeD+SIlgGUkdEDJJn85MSflGbEktoohJtUGdSfzrskkExMdJpi7ZSR2o6EnZNvdJHxUBSsFtBUqShQlKi10MSprbDkoNgBFKteMSSnRNFEpTrxZKdMcYSpPTGkoexxxK7qIeSsCrIEpfNCFKokQhSv1XI0oabSZKuWoqSo7sL0q/zDVKLyM8St+gQkoW4kdKtXBMSq1/UUoQEVZKNHFYSrtKWkoZwVxK1ohdSuGzXEooklpKia1WSr4cU0qPN09KgQlJSuJtQUoQuDdKTKgqSg/jG0q3bg1KRTP+SalD4knQfcpJxoO2SSEppEl/O5JJakt+SQPVWEnXxzhJaXAbSUgkAUmIfNtI94S6SO21oUhTbZRIdO2ASLNbZkieDXJIIDGESOAsmUgT8rtI/mPpSD6bEUnTDDVJY/JfSQqohkmJh59Jmwu8SRAo20kMhv5J9qMQStF4IEp7Hi9KlUk5SnrVPkoKOz9K1j04Sm/tK0rUfxtKQ08HSqSn40k3K7tJ5imWSaMka0mmTTlJyPwOSSpw10jDi7FIdhiTSOe7aEiu1ktID7o2SIISFUgHbutHLGPSRw78vEdVH5JHUVp1R8cYfUdqzaFHRDrER837tEc9CptH3gKDR3uDUkdJXVpHquBiR8cpOkcYVShHyFg6R39ZNUd78htHJNcbR0NLLUfB6CdHjqQfR6u+REdt9FpHeakiR1yP20Y1XtpGZ7PaRixDrUYJaEhGQj4VRiQGa0ZXSpFGusm1Rsh270Y9mwBHrRgERz7o5kZFtm5GZRmeRRbZFEYGcJ9GgRXeRsGoGkfvCS1Hv6wGR+M2+kb1OflGXUu/Ro/CkEaGyU5GYbK+RvGjJkeaCDtH0YBQR84ZJ0eKH5FG0t6ZRlvC/0Z/yN9GlVSORlvCk0YRJaRG5/unRsgH4Ea2YtBGLSFoRpyiKEZikIdGOSPCRiNKmUZSJ/RFJzFYRcZLNEaw4S9GgLfixVmGrsVwXx9FecexRHnYhka0yH1GPCwARslUcEbk8j/EG57+xevirkRz17rEKhjNRJ+rdcX6fsLFgCYXRsbcPEYhjlpGvcEqRj5XP8WutgrFQ4tUxRgEesWWskxFgCaKRGfVuUXXEkxGkA8ERnsUykUzM4lF4xSlRQdfBEb+slvFzTsexpyitUXEIIBGjoaDRq+lp0b+sn1GoIm4RaW9h0Uep6rFj8IYxp0R30X1SjhGW0JiRRbZSkWaCCvFW0LuxX9q2kXV565GqKRxRrIMucQqqSdF8dJ2RmneCUVkOwjGSzfnRSNKLkbPZhVFqvEyxUtZQcbFj13Fs3tmRomwbUYnoDFGNBGGxFFJAMaxv/RF/5ABRgIra8WJ0qbESL+dw/UoTEScMxJFQ4vexdbFHcb4wljFnDOCxAMJCkUAACBEcmgDxs/3m8Vpb2hFs3uWRXPXmkVbsb9DjuTKxA3gPcTn+6vFy38IxWKh1sJyaJHDkVz6RWiRrUMUrp/FZRkwRh4WBUb4MbbFrItbw1OWiUSXbhXGBoEDxqg1EcV3nHpFOGdpRgxxBEYB3ozFNO/UxdhfasY3iSDGpnmRRbDhTcX99j7Gne+XxQxxjkWGp+lFI7n0RCjtp8UAb5PFPlffRRKDtEWMuePFldRVRfgx9EWrPgjGCmimxZOp0kS5/DdErwONRS6Q1MUwqovGkjo7xvrt38X1KKpFPmiCRsBbukU6AQjGZ7N6xo2X4MVU4wdGuI3MRadXgEU8vS5FVOMVxJvEcUYLtY1G6nORxWZm3MX0279F/WWJRUkM2sSASC9FCYpbRYcWqUW7Fo9Gg8A3RjPEJcVZhlxFHTirRSV1IsRfmFDFKO2txfp+isS+MPlEne9nxHL5nUVjXTdGMQjoRSoY9UWF6yhGRUcXRtLeeEbBFyNGR+GIxWsrJkTLoY1EA+cTxr1StMVUwXhE8rAURUtZVkSOdTnF+aCHRNcSqEXTKzXFldSBxf8hUkaze6tGO3DORV4pOcaOdUrGRPrFxYvbOcaPU17GAbzzxd21IcYawA/GPzWAxfW5VsW62u5F2PB0RnnpAkYIrBBFQs/AxXEbb8bwhd3F7zjlxAMJJ8br4nLFqYLXRSqpI8T7OqrFad4lxRbZnsSJQQhFke0PRnZPd0aKjjNGPL3SQ30/EcW0N0jErWmexL4wi0WfqylGh4WORQWjJsWRXGrFNIDXxNLedEUV++NEaysGxNejSEXb+YBF6nPfRZf/IEX9ZdfDJsKoRRovAsataX/GINK5xffkp8WJsJ1F5IN3RvfkzUUPekpF9pdNRbBy5EUtsodGJw/JRYY4DMbLoQrGz2Z9xdto9EVtxS1GhHxkxWNdJsZ0JFPFwRemQgu1nsQJ+YJFIv1WREi/lcWV1ONF2qzKRHDOHsaOdZHE5j8ERNXnNkXvOAnF9Gz8xaIjqUXhek3G5PLuxsrDEsYoftrFOUU+xgIry8Uo7afF0m+XxY0G4MQMk6lCp+hjxqkTisaq8ZJEETacReTyP0UnMdBE4JyvRWDlTEXYcILG+u1PRccp4UbIByVGNxoGRmznHEYi22HF8dKdRCXkE0QukD/GXW1BxqTfKsVTdIhFd5xyRLraMsXAW/hEYn+5xH4djcYLpLnGZ0QxxszMzMFxG4HFQWBpxv6yZsZz1/bFAU28REgu+0WUZbDFjzFrxlMF98Ur9l3GL8yKxtejusU6AY3FmgiHxUvIU0XtDTbFlpBwxtxGT8ZfB1nGs+qHxih+qMU17yTGTx7xxuQDlcZtxSrFAd4exmKhnsbJ1ODG1xKvxrQ3psUAbx3GcoqrxvKwssYJedjGKO3QxuwvaMaS3JvG2T37xsNTy8aPwrLGwMquxj5XBcarPqPFUI1bxrivrsYvTO3GLaHMxqYbpcbfPuLGYLYCxwZw0sZ2YIbGUHyLxjtf88YqWCvHDj4rxy0y78ajkuPGy5AWx6i1wsZmZiLGVTDKxqMBH8dXihbHpb0Qxy5uMcebVQfHE1Dkxt6C0saBhN/G1BrWxlN0z8Y/RuzGNADnxlP0yMbTq+XGjrUFx16p1Ma2YnHGU3RZxlyPecZm9wzGU5YMxo/TwMaDwM/GrPpZxnZPQsZEeonGnt7gxqCJ9sat2CzGA3iHxTXvCcaI9P/FLMO1xu+4v8ZTBdPFdJOyxTlFvcUBTVDF+n6axDhnmEVTdHjFOUVixg4tgcb1yr/GEhR6xgfOKUXaim3EYcMXxm/wD8a4jRbFn6t9RVOWAcWZKtrF4lgKxk2EF8a+n9rEfT+PxfkPq8WDL7xETBXMxR4WtsXk8q3FgtGWxl4pasaz6uPFS8jtxeHpCcbaLIPGV8pPxoGVhcV9rhTGMsRgxtV4IcY/xljFvHRLxR6FU8bC9XzGDr4gxlkXP8bXowrGtmI7xXL5OMZ/SLTG+zrjxoVrj8YPeobE9NtHxIAmZkVCzwBGw0J5RR6nwES+MBDGR3KPxqHF18aaiOfGBTQyxnJolcWhZ7/FRPpHxm9wnMYj2zlDryUSRnQkt8MFNJFD/5D+wvfkIUUtsplFOgEtRFsgccQFo+rELbKNRWKhXUbZzj9GuB4VRWTMZcU6IwvGkA9wxtSalMUawBNGlpD/RNbFg8WJsAHExm2YxZdussMbfHBGMLspRiEfcEUzM5NF+lxCxkW2i8a62opCtFk1RUmd5sUK1wHGbqP5REvI2UUHXyxF3bUEQnSToESezV5Fcmj3xW1Wf8ZN8zLF9perRVFJKkbLfzpGQq39xUI+f8Y73zvFTDeZRDwsAMaMSknGrrbAxZSHqcUHPTzGSL/vxeCcIcVBYBfGDJMJxrraVkXvOLVFaW+AxfjCOMZgVALE8WNRRoSek0V7FI7DibAARs/VAUYbnm5FejbzxB04h8UubvtFYFSjRvfkbEb4wgRE3gK5RNejWEameUxGUieKRe/JgUX+1AVGMzN7Rq8Ulkb+1C9Gdy3bRSbCtkXqc31FcD3iRMcpBMY0EW7FWRc4RoQNj0UqGMHFcmgRwygPCUZFR2ZFC7UZxsh2KcZtxYLFmgi7RL8ODET2KJLF002ixFTjkcVCPtrFEhRBRs/3tUYmwqhFsVB5xuzAA8ZaZClG+ly3RXnH38WNBifGodYaxsgH78UgQaPFv+wFRvyptUYbnlNGDwtVxcoyxsVQa3rFRNjwwlInokWitPdForQBRtk9+UKFWgrGVMFIxcNk3kVJnR9GFfsnRXsUgMW7J2tFhHwORlXBKERa01bGAG+ExvP9bEVbsYxGG542RvhTo0X99uXE7MCxxI2XsEWt+qREpgoeRWZmLkY7cB5Fsi4KxsRCFUWJQZ9GY/+ARl66XUVrmvdFD/qYRgW0ukZ0Na5GmgiMRlTBfEVWfUzG76emQ/d1ekYT0KzEe4OvRDeJfUZSlnFEe/LYxI7kMEYUP/xFWRcfRTy9gEWQoMJFJzGQRLG/DcaJQczFaysSRQxxzMQG8DZEZKpXRj55QUYhjkpG8XSvRuaujEY3iRFEf2pKxgfOkURj7n9GZ7PqwpT29MXoao9FjEpHRvH0DEbiWDfFBvCIxWPuhMXEIADGr5QJxcE56UUPCxlGFmoJxS/dusX0bD5F14HzQjQRsEVGA1pGDpxPRaYKVsTdk+dEbHj6w/ypKcUs1CrFNc1zRSv2+0Wt2LfEB84kxlUwwMXgLZhEfvsORlfsj0ZNhA9GG54SxngLsMU3+NZFqMbrRAmKI8Wrz5VFqYL7RRIUiEZdy8NG1xI2RrwFWkWSy39ER+E6xWb3SEWEnolF+MJARTMzb0WEngHFdXHpxZ3v28U+V49FoWcqRpp3BEbn+0ZGL922ReHpZUQfY4xFzvd3xbbzFcWY3VNE+zrExUCCYsXzjtPCJw9HRVTB1kVDrQZGe4M9Ro7kBUa2hARGVn3WRSxDwMVQa7zF8fQbRngLvEZ7FEVG2gqZxrE/yMY8LB7GZ0QQxjMzP8a9wavFFD+kxdQrBMZhoe7ErdinxAAAAMR2TyVG/IcgRqJFikW6SZRFVg6Nw36MR8Z4ekLG6nMVRDarKcZrq6nG/WWXxCSXuUXcRsFF9ShxRj0Kt0SMuRTGjQbWRdzXQ0ZZ9QFFYFQCxTqS38U0gPnFxCAAxfTbz8U+V1vEh4UwRuYdiUUf9ChFPZubRX0/hcRXylLFwMq1xaTfxMXtDWLFMlUQRWdEjEZ1AvZGxCDYRiXkeUbYX4JG/yFERiegWcTP1ehFLn+RRiSXSUZtxXpFgy8gxZ3vn0TsnnzDf2oCxo0o50XQxN5GqrEAR2+BCUfuWhNHXD4NR4hj20bhemZGR+H2Rbivl0V/arzDJ6B1RU8eXkZKap9GvePBRuF6lkYRJYJGjLkSR1J4TkdcvkFH9zVJR95gVEcFI1dHiCNRR8f6EUcLNQNHu2dYR98+hkcg4ZFHcfuyRzv/2EeT6exH+YD+R2ETGUiO5DxIAC5tSG6zmUjMrLlI1tXZSD+hBEnzUSBJ3bc9SdSGXkmBeoFJrcaVSTPcq0mNb8JJFqrWSay850nfNvhJ5uMDSqR2CkoTkhBKn6wVSja+GEprABtKK7scSo24HUquoR9KI24iSuQiJUpW1idK/R0qSsRgLEq7hy5K/5AvSlHkMEo5VDNKpC82SjgUOkoarD5Kd5FDSn/BSUomn1BKlfdWShKTXUp+W2VKpfxrStxGb0pADnFKw5txSqoUcEqt9G1KXz9rSvptaEq6cGZKORdjStcXXUpmlVRKYEpISs/7N0qSdiZKQggWSsuTBkpJ2fFJrGTbSc44x0lR+LNJFRGgSXIGikm2CmlJjzFESTUlJEnoVApJHk7qSHcFv0iylqBIcqKNSHT1akhDbE5I+CFVSK0Jc0gc0pJIIOqzSErD4EiLrwxJzwUxSUmiXEk6G4ZJ49ChScZywEmsb+NJTjYFSkxzF0r00ChKZ404SkKpRErW2kxK2FtOSvB2SEpzbzxKuK8qSmf1FEpo1PtJj73PSTMnpkmxTIJJJNtMSSy5HEkXWPRIgCbMSOlfpkiPM4VI5CJcSI0WNUgKRw9ITaLpR/y42Udn081HQKLGR57evUfR4LFHV8rDR0WWyUcCy6tHHViFR0tZPEdG5TRHrsdgRxzaUUdiYS1H/2E4R6RfOkdQqwdHR/LFRr997Eb0rBZHf5kgR9kOJkf7+jFHPqgeRwaB7kYbnrxGmgh1Rp3vFkbn+0lGqQKeRlBr5kac4gJH2U4BR3FbFEdTRRRHB87mRmz4qkYaL0tGV+yvRc3MB0YeFqVGTWLtRvHSDEc9CiRHPhcMR/vL7UZc4ABHz9XLRnQkt0aXf8JGR+G7RvuLB0de+i5HxGBKR/+hPEcUv7tGrjaBRocF9Ubc1whH6oTVRocWxEYVDMFGnBFkRthfI0b4U5tGcE7NRn2uz0Y5o9dGV8r6RmsJ5kZutItGZDuJRQFNusXixxTFcD0uxewvk8Sxv21GwFsqRpvmIEYwO6tGqKRPRn9Zi0ZYF2hG6Go4xvFjdsZtxVbGRUeyxYbJ3EURx4rEI9uZRPhTJ0bWNDpGYcNDRpSHBURbQhLFhVojRTF3QcW9UiZEz9VWRJf/JMWynR9GoPiBRlmGGkYVHZHEAADGxVn1JEbChqVG+aD1RR4WgEXqBA5GVTDyRW40kEYvTMBGuycZRmuaHkZ5WFtG6GqdxRovIcb9ZdfEYcONxUI+aMO6uOFF2hv8wlRSl8UpOu5F1firRlK4W0axv7TEVn30RaTfXUbtDTbFbOdfxS0hBkaNKCdG3gJkRo7kbkXS3jPGD5yTw8RCAEaZme9FmSq8Rc075MVIUMzEn6tkRscp3kUsQxhFbqOpRQN4G0Rd3AbEgLdoxSGOKMZH4STGv30ZxjVegsUT0BBGB87BRTarfsXl0CpFAU30RZaygkUlBpFEJ6AVxdCz+cSuR3XF9NtDxbbznUUhH0xFMLsTRW+BzESaCCHG1xKSxd5xD0ZwPYpCSQy6xef7KUWvJRDFf2oyxt4CkcXXEkZF07woRg8LTEaZmclEXilLwTf4IsVXW1nGBFasxbpJJEXImJfFfR3AxXDOqMSWkF9ExCCww1Wf28ROQIXFOUXHxDtw2kWUZZhEqKQeRIXrQUYD56REl24BxiXky8SmCqbFQ4s8xFsg+0W1ppnEysP8xdnOOcameSbGRiXRRdEiK0b4UxPEGXPRxef7/8Wb5qXEI7koRag1zUIPeiJFuB6dRBSu70VMJqtGdy1zRoanQ0UnoJdFh4W4Re5aksTPZrVDXwe8RSlcD0KLbNlFTJWMRuELX0XXgXfFoWcbRTarbkT4MTbEcD16xb/srMUBTRRFVOO7RRUdvUVrmihGsVAIRoJRdUUs1MZFMsRNRZvEAEb6/rNGb4FYRl3czkRoIlRFYOUYxWneucR0k2BFZYgvxVWfC8UmU61Es1nlxABv6US28wVFQfEhxuLH0sVVMEZG+Q9CRqpgSMUMcZbFLpDcRarPv0VUUqvFl26axbKdt8W8BTjGETbOxd2TkcWNBs7FW7E7xdcSQsVXymJEj8IORvvLtkQmUwvGYqHQxRbZPsbgLXbGsOGHRSuHhUZ9HaZFHhZexRrA20QDCaxF2qyGRUW2EEYaLydGWKiZRfJBv0WV1LlFYhA4xJayrERDiyBGObQDRpp3nEGtaU7FGJWyxRX7o8T+1LBFcRuVRcGooEX2l+1ENV4eRa3YwUWRXNrFFfv/xSoYVUPGbZDFzoguRSDSb0WBldfF1sWnRaFnXUYD55ZFwaiuxWDlKMZ9rrBFM6KYRg3gl0UnoCfGL92AxnEbOsZdbc1E3gIBRYr95cU+V9fF4sdIROSDfkRXW3FDQ4usQ7UVEMZtxd5DBRJ4RhE2skX+1OhFK4cHRp88nMR0tSHFzapTxmWIg0OKn55Ge/Jkxa3phcawcmDGSQxRxiNKpcXLoRXGnzxJxl1LzsV5x6nD5IMexQIrPsbAW5rFl268RTXvF0blP2hFWDm2xdobtEXaG3DFvHSkxv5DesUzMyXGCkZ9xnA9+EXysJxFlUMjxdbFDUUEVtDFeOlmxrKdHsZGlKRFvg5oRi9MqEWWIU5Eq63ORW9fx0O0N0HGhA11xnNGFMZB8evENc2pxZvENsaR7TzGr5Ryxmb3G8avlJ3FewOHxpfuhMbfviDGqvF7xoQNKsaPU5DFjLlKxlXBI8bRIltC6GqvxYqOQMYHPUPGyrK7xky3msY4Z2RF2/nwxc2q88ZGJbbGSzc/xmgiJsaPMXHGgZW7xicPk8b2l17GePqlxokwpMbrYo7GBZKWxj5XGMb0bE7FjDmgxvmg/cYOvtfG6vPyxl4p2MZwzjfGw2QWxozKjMa1JtTGGWLPxmUZecZR2p/GfswExxbqCMd+DOLGAhqmxl3cU8YqOo/Gp6gKx1JnDMfdE7nGFC4Kx3FbMsduI7zGuK9Dxm3W0sbAGwjHsq4Ix28BH8fdUz3H8vAQx2sr0cYzs8zGCejdxim62MYeJ9nG4Jzixtk93cZbwsHGyiHIxvdk/MZHYePGDAKExm/wg8bvp5nGxksNxgrXEsafGqfGzMxvxk2Et8VbQsjFgEgyxmDls8aLbIzGQj6kxTAqEcbtDdrF0QApxh90w8YibJbGc9dQxpJcCsYJaPJE0QBeQjY8IUUrh1ZF0m8MxicP1cVVnyfGqQLjxptVrMaK/X3Fv30xRaIjcUX7y/bEsHJgxRovwcWqz0vGf2o3xnNGL8a5a7HFt0CyxMBbCcbNO5TFzaorxT81nMWhRTZD0EQhxnGsecaoNcHFad4VxarxIsRrmlvGTBXbxlioS8ZGlI7EHOsbxkwmh8YQWFrGbHgqxU5AH0XnalPFjnWBxayLh8UDeA3GSFDmxag1Hsa0N4PG06uyxuXh2cat+ojG1sUTxnUC3sXBF3bEgZWrxMX+skX8GLFFA+cFxnececZuEtHGLaHDxvRsB8bKobVE/Id0xSvl5sbwBbzGEMfMRXSTrEXcRgtFqYLdRdQJTEUcWihFhsl8RafookXzjstE6nOFxWiRbcMCmgJGXCAURgyTp0V+jFlF+DHixaD4isafq83Fxm0MRZp3RMVdbTXEj1MMRZ3vJ8TvyS1GfgydRn0d7kWoNUVFCfngQ3qlJcZkO6fFj8KFRI8xu8Vj7ifG76eKxYVaCEYgQUBGONblRM2q3cWBBKVEK/avRfJBUsa9QYjGM6I0w+XQMUZ6pWNGTx62w0TYbcYqOoTFlrIJRjf4gkRkqmzGxCBLxhiVrMTWxS3GMLuaxqMBjsWk3xbFW8KRxiV1fsZTdCjFdJPgRNhfrsRBYEnF8dK7Rf7UJUaPMfVFTx4tRvCFs0Vhw0fFFK4fxX2u5MXXoyvG6behRXolq0ZjXSRGv30QxlWfZ8V5xxlGEFjnRSNKC0QmwmLFyqGtxNy1QkauR41GBFYuRsxds0VH4SpFo5LWRZtV50T2l2LGTKYIxsL1GEXqlbbF/WUzxuviNkP8GBlGvAWKxC5uKcaqYNjFpE6gRCGwEEYzMyNF7usUxS0hW0URNlTFEOmBxbfRZUZv8LJGyJhnRZrmf8aNBvzFE2FnRaTf1sS1FfvFcM7exSBBkcM1XpLEXkuIxWx4NkaeXqtGpb31RaYKWsWd76HFp1eMxfp+BkUExdlF/7IPRjm0D0Zyit7Egy/kxdEARkWUZWVGeVhhRqjGC0RtVqXFsVCvRQwCX0bfT69FpM6axm4jvcYExZ1F/5C3Rit2l0ZKe8tFSS5LxRniREV1AqpFveMIxbraekXiWDpGQBNVRbgeTcVX7ARGTQSeRjMzUUbP1e5F0zyGRlHaz0Zc/rJGy39WRs/VCEbSb93F2c5Yxk8eZEY1b7BGdXHrRY5kikaQj41G78mHRcsQDUb/kCNGY11sRehIXkVc/ktFuWsdxf+QOcbnjHzGDU8HxuJYJ8U7cG7FPQqlRbbzeka944FG7R6PRio6l0YG8HlGCyToQ/32IMZg5QRGXrqARsQgdEVYOURFB84JRnEbaEYyVTZGryVkQtxGz8VNhC/Gm8Qmxv+QkMWz6u9FFtkgRkYDfMWF64PFhsloxZRl9sVE+udFz9VTRr8OtkUawM1FTkD7RbDhp0WHFsnEyJgbxfYGxUU5RZ9EUidcxt2TIMY+6G1FqKScRVkXAUa1FY5GJJc3RuauScVnsy7FBFbeRGJ/DcX0bDZEoiNZRSnL2ERz12BGe/KPRgfOqUWaCE/Fvw4gxiJsrsU5I7JFmSraRX9qZEW/DpbF6nMmxrDhIca7llzFOSPkRWiRBkaze1hGjZdORsGo7ERILv1FV1uRRe84A8ZSuAbFs1l1w0KtMcX1uTrFRUdWxTqS+0RdS0hFYcMbRcQgEMT35NnEoIkQRq36F0Z0k8jE+DGixT/G5EXjpbBGlrLcRJrm+MYm09nGfT9bxuSDbcZm90DF/WVlRnQk70VK6hTECtcLRcgHjcSSy29EWfWFRZMYFMTBF2bDm1WHRd0k5kRv8M3F2/lexF1L0EQXN4HGObQuxgBvj0WMuVNFOFaURtejuUZokb3FSzd7xpSHAcXl0G7FzhlZxggsmsZWDpDGBvAaRScPaEYqGOlFRpTwRTqSS8PeAjXGRiXvxdXnDsaxvzXGUI2RxbragkWpggJGJeTrRUKtXkbKQ8ZG3DXPRrIMZEaWsgRGfNBZRijt30XEsbxFv46eRnQkr0anV2RGv31txafoe8bkg9jF7MDxxSO5WMW+sMFGIv0jR78OJkffIAhHtEicRo2XNUbWxdVFO3DWRIC3kEVZ9SBGm1V2RjXeqUYNYLVGmgjnRshYFEeYTAFHs3v/Rpr3KUfeAiZHb/AMR2DlBkctofVG7V4VR42XPUeGSTlHLWFSR+FagUd18YZHOkGQR9Nto0cYhK9HWjO5R8Xv4kdhchhIhkdDSNCEfEhWVp5I9l+5SMKe3kirCQpJWYIoSYc9S0nhFXJJA2eNSaFlokm2UbhJq27OSbTH4kkhU/VJ+KIDSvAEDErgqBNKuLgaSsL4H0pz+CJKwywlSkXnJkobvihKkscrSk/pLkrDejFKF8IzSvmUNUpLvTdKJEc6SrnEPErf1z9KZxNDSlU/Rkp/9ElKjstNSnhGUkqTlFhK+hlgSopzZ0pZFm9Krod3SugAfkoGm4BKh1yBSgAcgUrhMYBKZPN+SvC9fUqg2XxKcTd7Sn+adkreom5Kz75jSgNgVUr17UNK9RIySvYZIUqgMRFKU3YDSk1q7kk5e9ZJxY2/SdeuqEkDGpFJDqJ2SYHNUEkgES9JvbITSche80iGAb1I7XSYSIG8gEgvPFZI5AJESKRPUUhu03NI7bWMSH/5pEi/5MpIIwMASZl3JEmA/k9JWT+CSbTzoEkQJcJJfgTpSU4oCUo8pBxKJwMvStgdP0qG10xKRzlWSrNyWEpJaVNKbQpHSvx3NErdqB1Kjq4FSlDF3Unv/7JJPR2PSaqlYkmAlC5JNuwJSbfg4UiPIbdIEsuQSKjUX0hi/y9IdqAOSDsu+0clRO1HWuTyR8KGBEgaT/VHopTPR8uwv0dBkalH1XiNR8qyV0ffjzlHjcZwR5dQhkf5D1hHSxkxRyyUNUeoNR9HpnnXRltCtUYmU95G9JsTR5sENkc3eDZH6WYFRxZqnEY78ItGqMZiRqK0N0UUP4BFsb+RRqs+/Eal7BRHKO0GR7YzBUfqxA1H3ZPdRt2khEaAtxlGzTsRRtejgUZwzs9GHaf2RjTv6Uah1utGxLGzRgTFQ0ZzV79GWuQHRzJV9EbWlglH5dALR+/JAkeyXQBH0LMDRzmFFEeZmbdGoiMaRtXWwEbsAAtHLMPcRiXkrEYtIcJG5wy0RhWMOUaUhwJGdKSARpg71kY1zQZHGlEaR7bEEUcKxqtGibAQRpkqOMVxrCDGhJ6HxX/ZAUVeqbNGAwkAR3ctc0b4U4lGPzVfRtnOh0XmHVtG6gQQRX2uS8bUCXHG6beRxmPu2sN9rjBGrkcDRhIUX0YYlUJG76cBRnzQc0PS3tLFFR1JRR6F20SKH3fFguJHQWNdXMWMuUNFdCSJRhNQk0asixBGLv8UxmBUCsYqqYtGkKDERnWTikYy5pdGTtEXRk5ilEXqc6FGJQZTRg4tysSw4TxGKqlERmuaH8UpywTFA3jNxRGlQMbb+SrFNjyRRYJRWUVE2NBEKcsARnEbbEarzx1FF0hkxURpW0ZqvHlGMsRpRbbzJUWsi9vBrkcARt0ToEbDZGpFP8bOxZmZeUTQs7nDrBx+Rct/XEX6XFHFSnsFRlFJPEYqqYlFYFQaRnKKI0a94zxF2qyKxEATs8VFR87Fs+r3xSh+OMZW7N9EnDOQRkkuJ0YYBLRFkVxGRqTfpEVTdK7FNqvixUFgo8UnMbzFl/83xkKts8XRkaxF5dCyRaRwHUX6fgbGAO+GxtCz0cVLWWLFvcFkxm1WBcYhjkFFfvvCxToBQsYJinPF6+JSRaAaBEa9UgJFAglixXvyjkW62upDsS7KxVbs/8QPemLFmneSxYPAisQtIe/EodbSxeviDcbZPQPGhxYdxjqSK8WhRbJFI9unRemVaEbAykVGDeChxTCZmsQUru9EoImuxY/CQUXNzAJGzMxARfMfCsULtTLGWyBhxb4wQ0b8qa1FHhY+xfVK2UP5oI1FbHjERbN7FkWvlOVENjyXRQaBxUWgiT1GpgpVRnxhI0YtsixG+FMaRum3j0PTvMfF2T21ReoEQUbDZN5FNIByRoGVUUaRfoPESQxyxHlYOMUkBt3FPXlYxfwY+8RILv9E2T0IRoLiNUbKsoRGPZt+RmZmjkQCK6HFfa5uxRIU+cUpy8hFip+vRn9qc0YqqRZGhjimRJHt9MTu61NGZ9UgRrDhq8WYTEXEEOm3Q9jw8sVUUkfFnRGNxUT6bcbf4J3FejYaRlmGOEVDHF/Fd5wLRv8hlEYgQRhGF7dlRR6FoUXOiITFqMYDxgFNLMVhMqHFveMwxiexkcbDZKvGguLfxaMBFUYnD/NFuB7lRLaEVMXmHYbGpnmDxuYd0UW7Fo1GjSi3Rfd1wEN5x/VFUdrXRYY4zkU3+BxGA+cMwmUZSsWezb5FtYRkRRgEVkNrK/BFzhn7RZjd68Rz12rFxykexf+yk8WUZahE5T/gRTcaFEY738NFL93sxHxhBUZzRhxG+Q8axgTFEMavlEXFcF+lReGLrkamCg5Gsp3fxXh6XUU17whGyJgDRclURcZRSZTG6Ei+xPD05EU7TmFEKhhtxcKGDsapEwbG6NmSxYSescWOdeHFBvBmxWzn40RpbxxF1jRjRTwsqMXOGTPG54z6RVtCL0ZHciJGMlXIRv1lYUYIG5ZEpE4sxjXersZ9ruJFw0K2RnsU2kV9rujFsi6OxhNhjcVPr6BFtDfMxVdb0cVWDgXFmEwZxbdA0MVLWaLFiGMtxPFjREVz1y9GVg45xUaUDcZfB25Fcvkaxih+M8YklzDGd63gxpvErsUpy1FGrIs7xSO56MXc1xvGl252xrfRcsaXkADGIY4zRk+ve0bgLQRFFYwKxHA9ikOGySzFBMU/RAgb5kSq8WJEvp+aQrfR4sW3QOzF+DEIxgHeicbdJGnGD/qQxsuQ2cZMpn/GbhL9xWQ7FcZRSYHFnKL/xaI0kcb0bFvGkKDqxQ6+FcbaG7zF9pdGxtvoAMfEsZvG8kGvRfkPt8VkzKrG6aayxli5pMaNKErGfR0lxibCXMYNT2LG1Jqhxm8Bz8aTmK3GpgqBxkymIsYehS9Ff2pwRczMe8aX7sTGxkvMxtzGBcfSb9vG+X5/xuRyksY+aNPG76fkxoofgcaV1CjGV1vOxuSD/sbFD9PGbGftxi7u0cbC9TvGMRmMxvsLBsfl0LnGP8Z7xk2EFsfRYjPHWyDYxtSatsbysOjGIn3qxrUmDcelrDzH8RI8x4KiCseRberGcE7kxu5J28a4nuzGzojtxhWd3sYQR8rG0DORxniLo8bv5wfHO07yxt7gbcYXyIXGkxiZxukmMMYEVoDGmSqjxhGlJcaw4a/FlPZyxR9jysUB3g7GIR/kxMnlD8YOPoHGObTsxfYGRsbsQJHGmSqcxlKntsbRItnFeekmRIts38XiWPfEtvPvxdzXJMb6fspFZYjTxCM5rcan16HGA3g9xkdyRcVzRhzFUwXNxXh6dcX0bB3GPL18xrN7aMabxFrGY+4SxsPTYMZmd4/Gxks7xjwsLcaHp4nFkA+OxSQGXsag+CHGvcHfxbIMGUVX7BBGVn14xiSG68a6uG/GTfMPxjCZOsZVMFTGbhJaxpdujMX5oIFFp1dqRX/ZWUX/kF7EPXnkxeYdTsYVjHTGb1/PxfyHpsUTYRrGpE4YxgFNMcYl5MfFqRMkxrn8RMZHAxhF5h2nw/rt28UsZQTGzUyUxjJml8aXbpzFkA8xRm3FsMUgUvXGgCYdxnzQO0Uofg/GC7Wmwk+vIUZZF7tFsHLAxD5XN8Vj7jpEH2PexK5HucUc62rFAiuvRJOpKkVyitpFNBEhRo2XRsUmUy3GoWd3xSeg28XM7jTG6+KOxOhIrEUDeLtFc9dgRvhTKEacohfF4enlxBKDqMSb5q3ESL99QyJszMXAyh/GQKQPxl1tn8XWVphFNxrIRRgE+sWmm0rG6EioRZwzBUaiRQjGImwoxgRWDsQawBpGQWDvRX6M4cXC9cDFyAf3RYofTEZliLtE6EhIxphMncWWkM9Dke2Qxg3gjcY5tCBFGeKCxSV1lsaAJl3GTmKQxXnHkUVyihFG1AnqRXGsd0V6NjtEhHw8Rs0qnUaU9kpF5dAHxt0k2MUSFGLGdy2bxnbgjMTz/XlGqvEeRcoyNMZlGUbFXrpFRVBrykTRAF5EzhmnxY2XjsWR7fpFawlORiSXM0amCpxFZtVXRZ2AYkZ5WP5FDU8SxgpGEcarrerFFftdxqyLNsZyaJVFVFIBRvrtH8XJ5ZPFv+yexTvfx0T4whpGm1WJRe2eDUbRAF9GpN/eRA6++MSmCiZGOqOCRhGlUUXM7rfF1sV9RHbgOEV/atTE+zqixdy1vEQhjlNGKH7WRZvmncNX7BNGvp8cRmZmKkXpt8dEyqHFxDCZqkJ7g6lFhetRRblrp0WgiaBF4lhXxRZqHcUFo6hF/WU8Rl4pKkbwhbnEFR0Cxr/sHkILNYRGS8h2Ro5148X7yxjGVFLtRXa+ckZU435Gcoo3Rln1AkZTBelFPCxYxWx4IsaWIV7EYHYYRm40GkahZ+VF7XxDRhlzakZTdAxGk6n8RXL5bkax0JBGQ4sSRsxdk0WWIbZFx7rSxWgizMPgrb5GdDWnRi6Qjka4jbtGdJNJRov9JUaX/39GIv0oRhE26kXMXdtFH2Puw99PIMbFj27GKqlAxteBY8RLyJFFNV7aw0mdkERMFTlG6NmVRvP9QEbDZMpF6SYdRuvitkPctcTEwMo8Rt0kJUauRxFGlGVGRrn8LUaTGEZGDU89Rscp9kUOLZJDQfGbxRe39cV2vuHFFYxiRQdfGMNKe+vFJ6DJQ4bJNMVHcsHEdy0cRtej8EXYX7hF6bcZRueMREZNhAJGtaYBxYEEdUWkTldGSZ3wxCuHesZd3J7Ej1M5Rpjdq0XjFJFFVg5RRlZ9K0aUh7VEmSqARNO8M8RLyFPF375KRVInYESKjjTE5WEkRo0GKUYmUyVFUUntxXjpWMb0bJrFVME4RVZ9AkW848jFWtNlxpAPScaezfLFj1MgRUHxAEYpyypG8BZlRsWPDcVgVM7FR3L5RTqSS0LS3nTFV8oORcNCfcTUmmLFCyTgxW4Sg8XD0x9F1XgJRXQkA8V7gx7G0m+TxU5AHkbZPURGfT8lRRGlNcZeKY/FDHEcRu+n6sX0W7rGwFtNxhE2NsYwKmfGhHzgRQisnEb1ubRFpE6YRNzXoUXmHcFFpb2xRfVKYcXmHRzGb4HwxcbcIcU8vcrEZDtPxEKt60XLf7DELEMexkkMjEWiI9FEbhIDwakCrEYFo4RGutroxQisDsbrUebF/lSBxhS/pMaAN67GwTkBxptEi0bmrpNGcooPRm3FHsSrvq/G/sPUxjtObca4r/fFYqG2w3/ZJ0Zc/o5Gd5w4RhLy0UUi/WRGwnWSRsrDG0auR+HBkA8cRrIukEYr9htGbqM3Rj0KPka/fQpGYFSgRZwRbsYBvIfG6SYhxA96ukWwcqRG8rAAR11L80ZbIPpGoiOURrdAcsVHAxLGJXUSxQIr6UVcfoVGGq++Rpwi+Ub2hgBHO07tRjMzE0dxbC5Hsl0sRz3KMkcKVxtH6aayRgmKgEZkTIdG5IONRv3HAkfmrkxHiKNyR6U9iEc6g4JHmepgR7ChaEd18YVHAquVR9b0s0eoBvZHN7kiSHj7TUiyTYJIGNSbSE8GukgfG+tIXHATSZWPM0mTpVhJHfWASTz/lUme8qpJN9XASRUl2EkxUO9JLDMCSh2iC0rRIRRKtNgbSmCtIkqdoCdKRgwrSssoLkov/DBKPmE0SgNQOEq+DDtKkuk8SlCCPkrB3j9K0xxCSmxLRUowF0lK5ZJNSjzhUUq17lVKdzVaSjSAXkrbUGNKC8NpSpBXcUqwSXhKKgB/Sh3sgkqgZ4VKmQGHSigbiEoeZYhKa22ISqmeiEoRqYhKGDqISh6uhkrGTYNKzFV8SnHcb0pnSGFK1f5QSi44QEpN3y5K8OwdShOGDko7Wv9JJ1jiSVCwx0nAtK5JSeeWSdTZgUlSC1xJ4gg2SQi7FkmDp/BI0Wi2SDCakEisWnNI6yFWSN2kTUimi1tIly5wSD+Uf0gBBZBI8hmvSAEc4ki0JBRJntU/SZiDeElk95tJTdC+SYS050mjeQlKWrweSm1EMkpZ10NKIBpTSuzbXEraql9K8bZaSt0BTkry9DpKUTQjSrLSCkp3cOdJi0q9Saxcmkm5nHZJsEI/SZDrFEkFau1Il4+/SK2ClUj7qmZI0eE6SFGqIkgnERNIeUgDSGUqB0jI5wxITGbwR7ZCw0fPN6ZH2iyUR1BchkcldWZHfZ19R42om0c00ZJH3PVWR1TjIUc3+BhHsX8UR0IPFUeT2BRHfrsKRw7tHUdTRT1HSuobR5MYd0bS3oZF/kMXRp88tEXmrp1EF7dyRuhZ/UZaExFH/BjoRuauokYeFp9GeqWcRo0og0YFEkVGNxohRiqYmUZ9LgVHWVcQR3hpzUbTq6FGPQqaRupzOUVCPghETuLBRv4UDUcsQxpHqRMqR9EAG0feYPxGTlGrRqaKtkZiIbZG+MIDRgmKUkah5+NG2izPRlwggEYcfDNGnl5tRh4WpEZp3rNGGkC1Rsv/xEaP08xGFmrNRjvO9UbDU71Gdr7/RWlvoESnV6TFhjjuxNv5ykX8KZNGrgcXR/tL0EZdbTlGljKIRrlrYUVFRw7FxtwVxL6fBcYYJgPF4zaGxeJYrcX5D/9F7zgWRjQRdEYDialGHThgRjMzo0XChsvFm1W/xHJo8UVGJf3EMsT7xdBEMcZ++/LFB84pRuAcnUbix6BGeekqRruWxsV5WIZFera0Rk7AhkYYhIlGCL2hRlD8uEXh6R5GKjqVRoEEDcV9P8XF3EYKRjSAk0VUUptFysMDRqg1fcSAt4jFKO0xxUFgjUSX/+RFHTjZRW6jJ0YxmRBGXUvExY/C5cS1hH1GO996Ru84NkY6kmtEwTk4xsKGgUU9eVRGkjrhQz5XR0WY3ZNF0t7gQtLevEVXyohFWtPCRSzUN0aopK5ElpA/xI9T+kVN89hFW0IqRUW2c8Jm9+TCw0IxRUvIL8UDeIHFCtdfRvAFl0az6rVFXdwqRr99d0a/fR3ElGU6xm+BEcaKjnDF/KnpxSLbZcbKwwTGO3BORE7RLUUW2RLF8BZRxsKGW8Y3+OzFxkuExl1LzMZ5xyzGUicgQjtO9cVTBf/F/WVXxXUCwsRFR6rEglHhxfaXUcXP9yNFgQQ9xYY4kMVc/p/FmEyZxXbgHEM2q+bErWn+xSnLB8aEnmXFUUnNxb/sUMZIv+/FPzXGxNhfDkZoEaBG3NeDRXVx68UukBRF9+SBw8lU0cSBBONFI0rLRS6QNEWq8azFLm4RxsL1MEZm96FGMuaMRU+vvMTZzq1F+MIqRvmgK0aeXgZG308URl66QkYW2VlGh4XgRS5uc0QnMcxFj8I4RqmkBEZgdo/FUifwxUT6BEbLf1xGLm5rRiqphUYtIZlF6+LWRHA9gkU1XsbFxY8kxkw3m8VliOtEI0r9RdZWBkYtIUxGfFDARoand0beAuvFLv8ixgTFIsYgsGHGTKYqxB/0NkaMypBGPuiFRlBrusRkO3NFCfmsRqg140URpVXFwRfCRZI6XcXZznPGdXHlxYenAMa2YlTGCKy0xIJzrEVp3nFDtaanRbu4gkaxvzdGH2NeRO+nmEUG8KZF8BZMxR04C8WFWhPEzaq/xUW2U8YNz7PGkjq+xpAPGMYAALxFGeIgRvpcCEYs1BpDa5p1xkr7gMZWDj1FrBwvRmiRvUQ/xiBFYTLnRVfsrUW4r1dGQs8wRixDqsXgnFHFglFBRbrakkQW2ehFcmgkRpOHecUqqVXGad6XxSoYlcLQRFjDqYKTReXQFEZCzzZGHHwtxSXkDsZgVDdGHoUrRp2A5sQBvCXEAwkuxblrRUaPscJGYn+BRTAqocUA3lJEqDWlROJYp8R9rj/GZ7NMxjtObcVJLo/FsgwBxUCkoUWvA59Fdy3ZxMX+2MUExX/F5/tJxRbZbsUu/9HEjLlPRWIQfEWYTBbGD3p+xYof8UXOGRnF309JRk2Ez0ajkkFGcF+DRSxDiMY5tK3GFK7/RBzrD0bqBNZFk6kWxiLbZMaHFgVGYhAJRptVX0QBvNlFzTuwRaCJosWdgAzGJQaDxRBYCcbdtQTDdQLeRQisR8axUCPGTKaWxdbFCMZg5WDETmKJxsrDUsaiNLdG/zKVRjxOEcOWsiPGJ6CrxnKKm8ZxLIvGMLsFxnQkFEbarKZFDr54xYj0mcVXykjGrrYLxt9P50W8dEJGOGdCRov9UUWiIxrGUifgxVRS48U17xfGduABxrIMvca4DffGUPxVxtGR9MQqqRPEMQg4xdbFOMYW2YXG54xuxmDldcaWIS3Gz9WWQzqSRcYXCALHHHyXxo2XKsXk8qvFAbwZxu2NmcahxbHG22g8xtNNCcbsnjjG6gROxgE8kMYqGMXGjYasxhBYX8ZYOQ/GN/iiRI7kikTfT07GyeWPxhBpzMYL9QTHI7nExuLYoManV97GFP8Ex7BytcYibL7FodZ6xvaG/MY+V6PG7yeBxmGh+cY0ANfGNIB+xn0d88bRwBDH61GIxgE8j8YsAxvHBaMixyMbAsdIkAbHTw3/xnJo98ajki3Hugljx9EAK8e6CQrHFtkXx55eA8f07OjGdLUCx7sn9sbc197G2husxmKhKMaY3ZfGTpEWxxGl9cZxG3/GRbaTxlg5icYWam/GN/jDxvdkv8ZrmoPGC7VXxpCgJcaFWg7GpnnHQ/YG/8MaL6nGzpmuxhWMW8YPemXG9UpJxqUsvMZE6arGCfkExbN7Lsbua5TG4C1DxjeakMb1StfFzcweRp+r3cRCrVTGfox4xinLc8YvTGPGibCnxibTgsYMcbbFOGcPxt0kMsaV1DzGxY9TxqkTkcb1qOHGyWXMxpvmmcYWalbGXikIxoFzcMYJ+TzGYhAsxiNbgcZpb0hFfNALRpFcV8YnMY/G8JaCxoLRpMZvgTnGJXW+xbx0HsY1XpzFTYStxIR8gMXZPTnF6+L+xKg1CMZ9P6TGTx5nxpLLhUUjShVGqYL3Ref7ocQy5pbFEOmLxTAqnsY8vXzGEhRLxc6IBca0yJbFe/IkxeviLMY6AV3GEaUNRKrxGEbRkX3GPZuGxtLeEUYxCFjFX5iVxpoIo8WbVf1FNquuRUw3pcX9ZRLGSFAQxngLE8ZZF9vFNjxVxcbcXcWmCoDFw2SsRarP30VGlIDFxtw1xdVWPMQsQ1jG6MiIxgKa6MRXW8dFzF2/RSXk10XM7pXFNqtoxoBIGcaAJnLE8WMsRc6IAMbdk3TGaiv2xSGO68X7yzjGgy/exWq80sXUmnbGfowExn2uKEbTvBdGs+rbxBiVvsWBlfvEGsBXRTqSH8US8lnF4QuhRdBECEZyaDBG1xKIRe7rVMV3nNRF1xICRUwVi8ZSuAjG8kFXRSk69sVK6jHGyxDXxeLHCMWQoBZG0018Rjm0JkbarK7FrwMpxhZqF0YcWopGGAQuRUmdBMUAAMDDAG9QxmurscZWfdrFnl6VRct/hsUyVZzFK/bnROVhocQXt1HATkB/RVN0JMSIY93CNe+qRbdAMUbnamRG2F9uRSPbFUXfT35G3ZNdRnVxF0VLN1nFFmoRxpp3XMbqBGTFJCgpRpMYpkWynX9E8x+CRCh+sMVdS+hDaCJkRR6Fy0TbaFdGfFCARjC7g0UcWrzE0SJTReVhtUWL2yhFKhjtRSL9QkbLECVGaW+cRaYKEsUHPb9FdLWKRrx0OUZhw/1FgCbORRgEFsRPjWdEglHxRBQ/psPOGcFFPL1aRevicsUi22lEb4HERFkXM0VhMgdGJeSpRb8OjEUPC9VF/yHVRD5Xv8Vcj7rEVTB2Rj7oh0bJ5RJGd5xWRkTYP0autqhFj8IRRp5egEaixYpGDU8CRpAPxMXysE3GCkbXxYSeEUbWVpNGImyCRhueV0YnDy5GAAD0RQgbnkVB8aNFImxYRTjWCcUG8JZFXksRRqTfBkVifzNGPCyRRsPTdEZ5abJG2IGKRks3/UVUUk5GPCxARtAi80UWaiNGJeQBRkfh8sSCUQPG2PAUxvypgcX7yzpGih9+RoAmQsKbxNrFtmISRvptjkZJnXBFONbNROeM1kUi/TZEpgrkRR3JLUbS3qhFILA2RuYdXUYPnABGVMHKRToBPkZfmHJG1sU7RqYKD0ZIvz3ES8hrxZtVX0Pb+QTG5IOixXh6UUVAgvJE2PAMRnecHkZJnVBFXW39RPwYn0UvTDRGf0h7RfVKp8Wz6iBG8x+XRmB2T0TaG/zF0yuhRZCgKkarPlNF1edKRUi/K0YMAgRGPL0yRRgEZkV4CwzFih8nxekmnUVxrCtFs3uURepzLEYFNBtGMCphRaMBAcYwKiDG1CsJxdQJiESXbp7FTLeDxseYfMbnjAfGJJcfxag1UUWgiYBFliFNRrFQyUW2hIfGUPwRxtbFnUQ9CgvFiUGkRZOpYkUzoozFq88IxqW9I8Ytsi3Fpgo+RfP9bEXLf6jEkX7HxZLL/8MG8JRFBFYARhX7C8QwO5vGdXFdxiNKy8RxrBLGvVL2xUTYTEWCUY3FFD/uxe0N8kU8va5FUpa9xSZTUcVIUKJFSZ1XRhueDEbDQmHFb4EIxhdIMMZE+g7G+DGaxXgLlEVDrQpGUGs6xYPARkU+VyFGveOgxTXNy8R2TydGhVoXRbTIJsScooFF/BhzxXUCH8ZKe/vFaW+KxcX+P0ZpXpZGBoGlRW6jicSsi0/Ghrjrxp+rw8aAt87FApoVRvMfkUZJHcdGGtGYRmfVJ8N56RLFxykbRlsgPUbvp5bEKTpKxVUwgEbUq49GZYgaRqK0R0WVQzfGMzPTxdMr3cTPZjLGm+YNxLbihEZ+jARH4FwmR+Xhm0Y5tLhFDwtRRsZLS0W/7FPGk6kuxqwcsEVZF7RGgmL0Rq0YC0deaRtHuM0XR3c+E0ecsxRHajwRR72BI0dVXzNH69HtRg4tGkZ78iFGQs+QRk8ezkbRACNHMFlHR5nZV0c0QGVHfW5DR2R7KEeWEEtHTgCCR/iioUd9ztNHtOgJSJ7NKkiyfFZItNiDSKg8nUidD8dIghcBSUByH0l1dj5JzkFiSQ9jhUmci5pJpfevSeY5x0ntreFJyx/8SYVVCUpV8xJKqGgbSr7bIkrmSilKglYuSpnaMkoyFjdK9ss6SuwDP0oBt0JK29xESifwRkq87UhKQtpKSjzVTUqOYVFK0YJVSjehWkoT4V9KDC5lSgL5akrcsXBKgB92ShxHfEq7UIFKlc6DSlYYhkqsc4hK9oKKSh6FjEpuPY5KM2mPSs96kEqBS5FK0CyRSjf/j0qhyI1KFeiJSodyhEq0U3xKvCtuSne0XkpV1E1KSk87SvHoKEoYkBdKocIGSs/17UkAotFJqdS2ST3NnUndgYdJpvFgSWgdNUmpFxNJ0LPpSO2ktUhMH5NIbLd9SGHSZUiPwldIjnVUSA1wUkjBSFlImSp3SCi+mEivY8lIhXMESbqVL0lTfWdJ1R6SSYrhtElqwd1JwGoFSs80HEpuozFKewBGSrLRVkrxa2FKJ9NkSr63X0pYKVNKPsY/Ss/HJ0pvXQ9KHi/vST61xEn6OqFJ5B6BSfWgSEn0rxpJXvn1SHKgxkg89p1IdxWASJUkWkjFP0VIVREpSByMC0iCEgVI1/LyR7zFxEfgbaNHPreUR17anEc0MZpH6xGNRwmZk0eqgJlH9VmGR73BPUeZKgdH6FkLRwoGNUeP8V5Hl+5MR27jF0fCxgxHhM0MR0HglkZpb/jEWfU5wqfoHEZEafVFxCBWRr6w5UYBXgZHU3TTRujZd0Z8YfxFbHhiRUp74UWHJ5ZGJfWoRnEbmUbne+VG2uwVR/wH3UbysD9GtYR9RiO5g0a5/GNFKH5eRsnU/EYn8QpHkf4TR/gxDkdczwRHUqfMRkYlkkZMJr9GD3qXRhzrWEYT0LBGj0KlRs73XkYtIQpGAAAARcbc+UWsnNZGduAhR3qlJkf6fgpH61F+RueMnkVYqBtG9UqxRZAPCkU3iUFFSFB8RS2yS0Y+V4lG61HkRqik6kZ5x4lF4XpMRWPuCEYAb+HD8BbgxJm7HMaXbpbF0t4oRkwVA0aV1ENGw9NDRjCZ3kWpE3ZGpSyFRqIjR0Y9CsFFejaTRC2yCUaC4tVFF0gwxS6QO8bc15nG16Ogxb3jIEZApENG3z6ZRqD4akbZzh5GS9nLRvhTuEaCc6pFlUMRRhsNB0Yg0jNFA2eJRoQNQkbr4uzFZmZGxPfkSUXKMgRFodZGRj55RkZfmBxGVOP3RbG/rMMK14lFbOclRgskG0Y5I25Grkf5RdZWkMURx4BF2F8zRrWmLUYl5DZGGVHGxarPeMaDwErDrwPnwqK0l8NAgldGZMxJRrpJC0YZUehFdXGnRWx4PEaoxrlFbAkHxggb2MXJ5SfFFmpVxbwF2sTsnsxEMuYBRjVeJEavA09F1JoURvUos0bh6QZGc9eixUAT/UW0NydGwMrZxAIrocUhHwDFCYqfw9GRnsVTBQ7GnYDAxfmgkcWI0srF7MAUxr8OGsZeKWfFCfl4xRElnMa4HszGFYwxxmTMkcXBqITFY128RMZLp8S0N9bFH/QOxvrt78X/If3EBFaqxRWMJ8aDLzrGPCwcxqabJEWdgMhFtvPpxRt8VsbjFJ1DfNBfRsEXxEXHKdTF1JpTxoQNW8ZLWYJFAG8qRvRsqMVbsbvFKcsoxbaEB8ZXW+nERPq1RV+YvEX+1DRFzaoMxl5LLMXmna1G4kemRmznY0VCPhhE9+SdRTf49EV56R5GTkAuRuYdREYu/5BG2F9sRv8h/cFNhI3EHTivRfAW/kW+MOtFIR88xfyHaMWHFslF3ZMpRnuDbUZuEtlFZ7MixVuxt0VLyNFFJzEAxXe+lcVYqB3FETagRU5A90VwPTJFxm02RgdOwkbc1/FFad4wxlmGZMUwKk3Fy381xkkuRsaGySzF8VKnRnDfm0Z3LYFDZtU/Rit2jEb4U4PEWtOKRRSuWUYyxMHFw0J0xkT6n8Xk8rvFpnnZxW+BREPk8k9EzF1vRbdAZUZvgU5G375axZJcBsajkrrEsHLQxGQ7H8QUPzpF0LMFxVkXCsataSnGCkYwxuOlLsbjFKnF3gKZRT7oGkZyihxG1xKCRfFjMMZrmnDGyjIURHgLqkUN4H3EHOv6RH0d2ETTTeRFosWfRiv2MEbEILBDc9daRdBEEEURpctFGw17RueMzkUAAHfGh6eLxu0NPsWMuR9FVuxfRSzUskWGp0ZGHHwvRgyTR8YWal/GeHqLRTOisEU1XipGeHoVRtjwVETNO0FGVZ8RRoQNmcWV1LHEdr7/xAskcMV0JC/FlGVAxTxOsUVBYI1FjQbqxeELkcW62hBGJeQ3RqYKzsT5D03FjzHPRa62ckXVeIXF5h3FxRbZfkQNTxPFpnkZxkFglUW0yI7E8BYsxjtwGEavlC5G1VbGRbBysEQhH4PGgXNpxtejTsZwXxfGgLdYxUaUf8asi5/F8kFFRqjGZ0VCz2pFp1dVRuELGEaitJXFns22xWJ/CMY3+HHGO98LRfrti8MdyYvGr5RjxgKaXcaNKB3ETYQNxGkAk8YBvNNFyHbHRjVeVkYrhwhGCkYWxlsgrMaHJ5bGTlGqxtQrCsb+Q9pE+n7WxawcpMWBc+LFZRmZxsE5RMYrZdlDPnkMRotsekZZhphEPQpjxhbZN8YCK/HFFmopRRKDEEW4nqfG06vUxolB9sU4Z7pFaW9sRVUwrMXV5xnGE/IoxluxecZOUabG/Kkuxm4SD0VDHBfGeUe5xu/JmMYXSGTGR+HUxRcms8XGbYvGzap3xnVxxcWutkXGhHybxqg1X8Y1zXfGQBPBxjcahMaYTDDGjQZ9xkCCL8ZjXTLGSzd4xv8hi8YbDfHGeLoExx90tsbTPMXGWuQLx9fjA8dVwSjGt9EExapxysYNz+DGe4PfxU+va8ajkvnGjQa7xpvV0cbcxivHae8Mx6HnocZkzN/GGpEYx9TaDMdMZg3HLXIbx/RbC8dD3BXHgrNOx7DyfMd2zx/HluEfxyfxNMcrhwrH1rT7xnVxBMcDeO/G4frmxu+4n8Y8ThTG376txuuiE8e8heXGd5ytxonBt8bCdYLGeViRxo0G3sYJitjGjQa/xno2scYlZLvGAd6MxkI+iMWpE3TGMQjpxhfIuMZ24LLGqMZ4xiO5VcbY38fGN4kWxvmg58LarKzGAF7Fxi5/o8aZKpvGaW9MxZT2RkNYqAXGH/QZxoxKS8aV1E3GbVadxmGy78b+VJ3GyeUixpVDNcbptxvGK4cJxq36JsbtjarGykPrxrN7zMaF64nGH2MGxiBShMbzH5/GS1ncxYxKjMYjObDGUPxMxXgLzMVtViDGvp/ixO0Nd8YULrnGO3C0xT81jsQibLLFYHYXxYY4E8bIB5rGDwt0xhniysX/kDnGFfuWxt0k/MV7FI5E/BjrRTEILEZ+jKlECySgRJtVAMbpJrXGX5goxggbrsUN4AnG2c5LxezAVcXG3APGLEPyxRsNlkVDHM/FAprcxhGlScVDi3JGL0ykxQDefcZhw83FWYZYRUtZBkKfPOjFiPQlxkp7WMZ80DLGB1+ExdobvMTIdtDFtDeQxe5aXkXNzIrFbhIyxjar1sQxmQrE/kNixtxGaMYg0k/EXropRFyPQsSsixvE7Q1Mxkdhrsb+smrGiNLev49TMMWezbLGtgSrxtzX48XDZAnGxLF0xk1ibcbBqGnGBRIrxhWMoEU4Z1hGMJnGRaK0d8WO5OzFdr5fxLgezcSiI7vF54wwRZT2JkXuyUNC4JwXRhDHyEW/fW1F/tRaRglockU7cP7FQs8mROauEcVK6hTGBRJ4xafoRMUkKA7E9pfNRdbFGEYkl4dFFK49xgG8Usbf4CNFcoqmRQxxbEPY8NhFvHQ3Rv8hScWgiW3Gqz7jxaOSisVliL3FpSyTRRsN9EUmwgbCmZkFRfRsvkWWsq5F1xKIRbIuBkVSljpG7Y2BRq1pnkNAgnLFkA8ARhzrWEb8qTZGUrjGRUfhNsXfT9XFuWv1RS0hV0a5a4dFcorERWq8EEXaikHFyjIQRTTvTMV4C5DFY+6QRXbgokWfq7VEduBcQ/wYE8Q8vWrFe/JARAPnMEZ2T2lGlHaHRvRsMUbfvk5DRgNoRQ6cF0YFNE5GLZB7RsZLwUWI0l7E+MLkQm4StcXysLDDTmIHRrbz5cSVQ4/FRNhwQ3zQA0SI9GRG2+ilRoY4+kW/DgxFkximRQg9k0XRIgtF3gIJRqD4XUbV5+xF2opBRguktUbl0GtGFtmoRVyPH0bzH4FGj1NWRsuhA0blP2xF2PC6xXzQocV7FElGKqm0RvOOkkbtfEdGukk/Ro0GNEbFbWhFv331xBzrqMVkqlzF5/sORqfoOkaTqRBGfa4RRmezfkW9wTFGnW+PRjqSFUbGbRRG/yEhRtJv10SbxJBEguL3Rdto6kU17xRFIbCCRGb3UMWze/JBzN2IRoJRhEaI9JvFAG8Kxr/sIUYDeDtGnzwcRZayE0YOnL1F7C9LRKfoMEbdtQ1GT69kRWsrAUYD5wFGFyb7RLPqm0QCKyNGS8hiRl1cjUYIG5BG4sfeRRzrskVkqkxFfowZxfW5OkV80HNES8iXRGHDBkZVnwNG2F+sRag1xcTGS7dC2F/qRclUbcXYX+jF8rAzRoenhEZ7FIRFqKQuxIEEjUVqTbtFhxYtRVkX50VioUJGqMZ/RYY4hkThCy9FY+5exYofw0N9rgNGoIkKRpOpJkYW2TdG8fQ1Rq62hEVAgq7F1JouxayLvUUCKwxG1jRvxUATY8aopPjFne/PxJCggES2hI7FHOtaxQAAGEZ++1rF4Qtcxi+7/8Q2PCHFokUmRYcWC0ZkzDXFmEwexinLJcadgKTFB84RRbIMmUX2BqlFO99bRUHxt0U9eehE1xLOxbdAusT5oN/FCXmlxkVHTMZE2FzFIY7fxXvyIMSWIQdGKH4gRQn5oMJxrOvD54wOxiO5LsZLyALGDeBdRMPTI0ZB8cFF54xQRWPu2sMIrP7FCkYKxjvfD8XixxJGq63CRRnimMMHPeFFl/9QQwFNA8aQD5LEKqk/xY7kosUPC81F3ZMfRgTFoUV7gxVGnDM5Rv5DXEZ3HJtGvHSdRVUwG8YdOPHFlPYgxmZmU8Yi/ZrFeqVQRv3lr0ZE6aZGB86sRpCgzEXTTTfGDHG0xaabJkbeAkpG0QBuxJkqiEUgUoBGnKIIRpCgkkWBBCLGVOOyxu7JT8UXtwNG1xI2Rg96nEakzuZGeWk+R+qEEEeaCI3Fpgo3xn2uKkVtNMBEe4NHxcX+SkW0yJdGVZ//RhbqDkd6pRBHP4YRR4GEGkdjHRdHmmbZRrpam0blv9hGYBQKR9M8s0bNzDJGae+ZRhQ/7UZdbR9HDHE0R5BxDkcULgBHEfYKR26SAUcaryFHIixqR+g5lUcpOrtHzYrsR29gD0gt8jJILCNmSNupjEhPz6xI0k/fSKNBDUlQnSlJ88dGSV27aEnwW4hJxhueSS5ZtEnaMs1Jw7jpSYloAkpc4g1KIk0YShGmIUrEwylKE4AwSpYWNkpfWztKe4w/So8KQ0q52EZKJ7RJSnZ6TEoha1BKn/dTSvV+V0rDlFtKQRhfSoH4YkraK2hKYudtSnY7dEqqiHtKKEGBSjckhEp74YZK1jGJSsquikqrFIxKc9yNSt0PkErjapJKRTaUSiGDlUqd3JZKE7qXSqA8l0pJ5pVKwPGTSqZkkErzR4tKsfiEShXQekqkumlKvsdWSmvZQkrPvS9Ku+wdSv0dDUqohftJCdDeSeolwUmmEKVJC0WLSSXVYEkd+DFJAWAQSWio60jk0r9I+UeeSAHkh0h/OG1IsDFNSF6bM0gDtyhI43Y5SGtpXkj4cY1IJ++3SGok7kiQBx9J3tlQSUA+hEk+ZqVJM2PNSbgW+0kG5BRKTXAsSodNQ0rOxVVKtTViSrOCZkqNFmJKtzlWSgMHQ0o5yStKLyETSp1Y9El1JMhJygmjSSBugkm+C0xJXJMgScVbAkk62tRI/CevSH6kkUiUlntIMMleSM/HMUi6SQ1I23n3R5Mp0EfAKqxHMVePR6HnkEf5b6lHjWaoR4ITlUcar4NHydR4R2hRXkeC4iBHbcUFR9CzI0cVzFlHQ9xvR49COEdv39tGW0KhRldbakYwKpnE7usQxiBBn0VZhoJG3nGbRsqh1UYrh85GmghnRtCzBUZO0SFG1sWvRZRlOMXgnBpG/AfwRu+n80alLMhGnDPgRsG52Ub1KFBG5q4LRqK0sEbIh69Gx6m3Rl46G0ckVyZHGkAPR8ll10b/IaZGLNTORrun0EbIB+hGBoH0Rv7Dt0aC88hGutqkRqCJGEZv8FBGqz4vRvCF2UTyQU1GwjUTR09vOUdNMzRHf1n3Rov9nUSjAQjGGJUYxTarfkPnjBBG22hYRi9djEaC85pGfvuIRq8lvUa0WRpGsb8UxibChsWTGBjFYn8JRc73+0S0WY/Fqz4ORqZ5TkY8LCdGSR2JRkcDO0b9ZSRGuWs2Rkkuq0WPwuNFNV4gRnGsR0ZHAxxG8/08RSeguUSdEQnGYFQKxuzAzUV/akBFnl4JRTlFa0ZNBIFGxW3RRmLhGEcCGo9GrWk+xDYa8EQQ6efECmiyRbBhk0Y3icFFvVKmRDlFx0UublNEg577Rc2qTEZYqBRGp1d3RuyeJkYQWINFf0hARqZ5MEYg0jRG8VKFRuoE6kWSOl1FN4kMRgwCQ0UbfH1FzhmjRWdEGcarPhPGjuRaxS9MGcbOiOpELv+URrsnoEasHF5GgCZWRVUwtEVpAD9GsHLowuVhHcZuEhPGyJgtxohjK8bpJr/FZDv3RN/gLkZiECRGF7fFRdlOjUb67ZtGIbCKxTF3K8YSg8hEXP4TRRsNcEVrKw1GSuq0RY0GEMQhHzDFK4cGRCjtjUSEDenFHqdwxttoS8Y3+IzFCKxARYJRiUQcWjbGWRdmxgxxD8bwhQHGGi8dQwu1zEUNT7/EkA8GxjVe/MVYqDXFMlVwxYxKIcYcWlrG47aUxh6FDsavA0JGukkQRvAWLcY3+DPGLbJBRoa41Eb8qZZGukk4ReCcj8ZZBqzGUwWNxX2udsWjkgzGBaN6xbIMKMaxUHbGi9vwxccpasR80NdF3ZOpRcuhhcUjSttFgCafRhPyD0bGbaTEHqeARD2bGUX3U0NFn6unRWHDX0V3nPJFfh2BRkW200VeuoHEOpLXRY2XsEXWNMVF0QAYRhzrWkV5xw1FEFiBRTCZEka7JyJGkDEbxVK4esVSljlF/kOIRQuT60VCz6BFpHCtRPwYzUW8BbJF1VZsQrx0Q0ZeqZVGnxo7xTVe+MWKHyZGqKRMRuYdC8Wrz6PGkjoexr8On0Z46XFGgZWhRTm0fkYDeMFFNe+kxeSDVkYjuYlGPL1GxUMcxcULtQZEheupxOOls8S8BRrF2qxCxW+B5kVCPmxGNV6ORVux58VApNPFNjzZxeSDosVB8ZlFYcOxRZwzrMWw4T7GawmjxdQJfEUubutEjLm7RP5D4EUpOu5FYOUrRl1LNUbXEpLFYTIYxjeJj0XD089FnKJPRbByNEXJ5Z9DJsInRn9ZgkZFRxRGNc0mRpayCkZ6pZRFwMpCRomwc0bswLnCxsuFxlrTP8YXt1FBF0h8RSXkO0U2qzZFhetnRrFQNkYpXB7Gkxgqxhni0sVpb7BD61GIRnZPPUa0N9BForTzRdY038UOvujFawn5QIv9i8X2lznFCkalQhsNKUarvshGyVRrRnct3cWL/QHGlPbURULPhEXxYwHG8h96RW+Bi0YukEFGYhCQxNQJ8MWjkmbFHOskxmsrtMU9Cs1FbhIJxgBvAMZmZuZEQWAtxUfh+kMo7dPFfa4HxonSD8YRJcTG8/11xlBrHcY7cGTG16NsRcbcB0YW2TLFYHZHxetRsEWbxIpFawmZxK8D10Q8vSTGUI0jxmSqukXAW6DFtvNqxuLHm8bl0GLGM6LSRXDOxMXLEEfGUI3XQ50RJcalLOvEibAPRqmCAsYMk1LGE9CaxiSovsYwmcrF4seAxaUsI8arPv/Eq8+zxZHtWsaVQ0LGETZHxrx0E8PYXw5GFYwPxpjMpMZyCpDGgnMPxrpJEUb9ZdNFuI1uxsuQjMZ5WChCNBEjRthfnkSoxrnFguIbxYLio8Vku4PGlpC6xt7gUsakTpDEiUGWxSh+QsbNqqDGM8Snxv5DJMZDi0TGAU2SxgdfwsUXJtvEVv2ixpJL0cYOnFTGBRKcxpayycZ3LSPGf2pUxmpNxsb2l8LGV8rJxmkAnMbSXq7Gl64Sx05RAseh567GRcfbxl1cFcc8vdXGfozhxK+UAsbrYvLGQ4uJxqJFpsW0SLzGSzfjxtzXu8ZjrhfH/WUsx4cF6cY079bG8sEOx4kSDMd2z+vGk1gIxzNEH8fayhnHSR0uxw0PV8dGlHzHPI4tx5tVQMeFazbH+Y8FxyN5Acf/IfjGgCbrxnZg/Mb308HGzbuJxgu10MZTBfXGMubHxsL14cbpt9vGTy+KxjvwlMYeJ8XGwgbCxvf1qcZd7cPG6FkEx/jCysbJ5ZvGIv3qxhZZvMZZBqjGESXTxocWbMYExZfGdBO2xvkP6cKJsF3FB866xj+1usYv3ajGZYhLxjF3m8X5DyPGjEoHxm40CsbmHUXG+FMDxsEXfMbKQ6vGxY9cxiegcsY0kZ7GaryTxgdfS8ZmZhHGvVJYxsE5mcY3GqLGz2btxWpNj8Unj67GduBjxpLLy8XTPLLG0YCKxiO5W8YZ88LG2orhxayLl0WGp2DG8/1ExiL9HkVSlnnFDeCNxVKWqUToSCvG0LO5xsc6ksY0gCrGwMo4xjCZZsWoNa3D0ZEhxhbZ7sQ5tDRFLbL1xD5Xm8OJsFHGOgF1xvCFScVHAzzFXdz+xPCFUcWxv+zFklwDxnDOCMMdp3hFpgqrxl924sYLJMDEHTirRciYrcXgnA3G6EjexBbZTkSq8d7FW0IFxiSXAMYQWBLG9blWxetRJEVZhgTFduDgxUcDNEWPU4RFJXVFxuJHhsaJQbDF3NcJxSqpD8YwKpfFJJefxB9jKcasHNzFmN1DRP5DFcYrh6rGV1tnxiQo3kO5/BLGSZ3jxuhqyMaFWlbGokULxu0NCMadEUDGqz45xhniEEW//YBG6SZdRn6MaUTdJEzGDJMfxno2A0X7yw7ETBVMRAG8SUXtfB/GR+GixbuWFka4rxNFt0BiRSGOSUYD53RFbhIHRX0dmEUMcajFZtXRxQisfMWSXJ7FLGUxxUwVnMUIPZ/FzcyOxfRs9sUOLYjFF0gQxRov/8XJVPvFhxbNRSGfg0ZR2r9FPE4dxRzrcsQpy7bFE9BYxXEbJkYAAERG/kPARcxdf0VJnYZF2qzeRXVxS0SynZHFSL8SRsgHQUZILnvFS8gXxmUZysQnoPFFJXVbRiV1cEZWfYxFDr6IRDXNX0bn+zlGgLfIRRPyBkaVQ+tEc9d6Repzq0UfY5jFlUPxxc/VDMbfTxvGhHwoxcDKi0W5aylE0yu5xQaBRcQwKlFF4Jy/RU5AZkYQWERGecdtRUW2o8TQsxnDcaxHRhKDfUbc191FhVrBRULPXsVDHFXGSZ2wRFfsp0VFtuvE3gKvRWbVx0PVVuTE62KSRtzGtkbXEkZG1AnmRYof80SQoMjEiGPlRRrApUawclpG+aATxWiRQUUdyVJGNV5CRjOiZEYar5pGJsJFRhDHUkWlvTNGoWeBRixDnEVYqI1FPE6ARr1BmUagiVZGkssTRoJRYEbG3HNGLbLfRVdbYUQvTF7F3nFaxD152EXk8hVGNe8TRtXnGkTx0r3EP8YZRkOLBkaI0uZFyqFSRvKwyEUl5IvFvVJSxWgimEX35OVF5q7/RW/w9UU2PJ3Evp9aQ/mgNEbk8q9F6nPrxU8elsKEDSNGE9DcRBPQykWL/YlGlGVwRZf/kMPf4CBGh4UKRn2uMkUfY15Ej8JlRFMFs8ReutFEmZmZReLHXEW9UkZGQj5xRqdXMEZE+lBGBTQcRl8HLEbNzARGNjyPxXuD88XLf0jFLbL3RaRwLkZbQt7D/IekREymdkXgLcDFETZIxbwF8EXiWPVFfNA3RQHeokMW2R5F1sWBRdv5pkUibGRGtoRMRkcDuMR3vg/FoWeTxO+nSsUcfLdFR3JRRicPP0bmrtFFHOuqRUMcA0axLl5FImwIxGSqpkUMgpVGnRGsRiO5mkVifynFmnd8RGHDgUXBqIRDS1ldxm007MVhMi1FAit/xQismEUzM/VFcazLRL1SHEboSEZFWtM9xqYKQcYRNmTFYaHwRZRlPkYyVS9GPlfZRY4GAEbAykNGHoVvxeoEecZliLPFEoPGxRDHTMboSHbFeemeRBIUy8UnD3vFIEGnRfdT1UXFj/lEnBHnxb6f2sV5WGzFarwOxriNwsVrK0bFfa62wf1lCkbbaLpFX5iExNSaJsUSg0RF0EQLRhGlWUVLN+FErdh7xaK0X8Yrh7zFWDkERM2qe8X0bI5ETWLsRXuDj0WDwCNGNJGfRkfhckabxElGNjwKRibC0MWWIQ/GLGXBRCNKEUbF/hFGn6trRq8UxkYu/2lGI9udRWDllkWcop/FLGUUxsNkisMwu1tGK/Y/RnqlWEW5a0lGdLUVRnQkE0Urh5xFh4ULxnSTuMWOdYFGPKzYRoz5A0frUctGZ8TFRmyJB0foahxGcgqOxtXnMsZokW1FHHxBRnuDiUZU461GejbaRhBH+UZMlQNHc8btRgc920YldfpGkxjhRqIjdUYpXANG9+R6RotsuEZ+HYlG76eJRsqyzUaSuvxGy78gR2UZDEceFqNGkly0Rijt2EbFD/1Gt9FHRzGoh0e0OaJHuevHRwF88Ue90xRI+l5HSGgqgkjisJ9I3iLFSKLk9UifvBVJtWkxSfvKTkm3sXBJDb+MSdHOoklm1LhJlazRSX857Um9dQNKH6cPSizZG0qfEydKJqowSlwOOEoHAz5K3u5CSqw5Rkqkb0lKQb1MSrKtT0qhnlRKlq5aSvqVX0pks2RKrrdpSvlvbUoehXFKec92SnmHfEpiiYFKeW6FSokQiUqi54tKEWaOSjRdkEpslpFKxq2SSshAlEoqXZZKdT+YSrgzmUouwplKfreaSoRkm0p+LptKUMyaSkOomUqPk5ZKo6aRSmnPikpDEIJKSwBwSjKwWkrc90VKMhEzSg3gIUol6RFKVXUDStqc6UmbJ8lJgISqSU/fjUkRSmNJMUA1SeCYFEknD/hINzLMSPo2pUj0s4dI4OxdSAkZMkgBbhNIHSkTSJ5+L0ic01lI8EWKSMdJq0jPXthI5UEOSWseOEld8WlJpsWTSdB/ukmkXuZJqfwJStFjIkqp/DlKYhJOSvqMXErORGJKELRfStofVUrhRkNKJjstSjwGFEoRwfRJuPfHSYGYoknwqYJJ28FQSeYWKkmZ3QtJwHPmSGfEvkhW3ZtIxzKFSFGKYEhfGC1I9ckMSBv+9kcO/N5Hd9y7RwYBkUdKqo9HQEKgR6CpnUe7toVHQaBcRygtXEf5j0VH9NsdR40GKEflkENHXE9NR5L6LEeWssJG4en7RYVaU0XMzMREAbzBxSDSS8UIrDRGV2yjRggb3Ubr4tFGZMyzRclUP8bXgXPFIEFVRiQoHEbmHV9FkjqTRk7A70bjttdGF6a+RvTbuEaU9oxG46U5Rmq8sUYtsvpGB07pRjBZJEfygU1Hst1GR2mAJ0csZahGhHxbRkK+vUZKzAVHmeodR+pz+EYnoOBGWtPmRsKGOUa4jRVGFR26RqTOiEauRwpG6OrCRsgHFEcwu/tGquDhRi6QYkYxd1nFkxi8RKCJpEUgQQdGe3KPRoBIpkaQoKhGQIIzRgFN4kXNOzVGRGm3RCjtgcU6AeHF2orDxS5ut0W1FU9FvAXmRZVDeUaGyWxFYn8dRXDOBUZqTS9Gf9mGRiEf+kVSJxDFIv1WRToBUkY6kkRG000iQ4SeGUXSb/VFvVJuRZ88gkbPVZtG+u2rRDojDkX8hxtGrdhARgno6Ub63ABHqYIKRlZ9rsGEDY9ErIsLxHa+LEYLJENGLGXFRTy9REbYX8pF0LOHRQwCVEaBBK1FmZm7RRKDSkaOdZFFppsJRp88bEZtNPxFSL8kRgdfJkZFR2ZFOpIhRgRWG0ZxrBPFc0Y0xD/GbMQehaPFXilLRMbch8W6SR7GgLdYRfRbiEaAJqNG/YcBRkkuT8X5oM1FveMpRpm7nkRwzjzFe/Ksxb1SCMa1FQDGF7epxQPnjEMpOr5Ff0hHRQDeVkX1SmhGFmoJRuwv+cV5x6XFpSwjxTy9asXixwhGf0h3Rrivq0UaL6PFawlBxTVe4EVEaelFDwvhxVFJd8YehR3G0t6MxWlv8MIDePtEgXNmxGNdnMRYqLHFF7cOxiL9IsXNzDDFD3oAxmPuzsVwPYrERUdCxNQJyMWO5KjF1JoDxmNdgcY0ETbFGi9sRutR/EWiI93F+Q89xbTIXkanV65GfvuaRoeFDkWPMaTGuC+Gxum3s8VU4w7GqYKrxblrVcU+6D3GfNBSxnlYOMaWIdzFi2yPRZAPpkUmU5NFjnVhRsgHF0bjFMnFQBPlxeELI0Q4Z1xFRbaTRRBYuUIr9svFGXOHRfkPDEYibIjF7zjdRLG/HkZioUpF/yHjRd2TNEb1SgZGb/C9RQgbwEXjFDpGMub6RfaXbURoImzEHoXdxepzdUPdJGhGeekgRmuaN0XC9e5Fak29RXqlOEUS8nNGILBFRqjG48U+6HnEW0KQRpduu0Zpb9JFxLGIxuwvpcWiI2lGlpDJRZmZ00WKjjBGS1l2xaCJOMVPL4NG1AlvRnL5W0Xh6V1FyHYyRUwVrENMptLE7uvkxSGOlcUjuaZF0ZGYRT2btcOF64VFr5Q9Rffk28VvgdTEne8eRp8a6UWBBK/FvjA9xmIQqMSiI9FFSL8hRdEitUVMFeZFMsRBRRsNbEZuEqxGYhC4RQxxJEVIvz1GJzE+Rk3zPEblYRFGs+rrRcL1EUYjuWRFKhjZRcgHVUZj7vxFKcu8RYFz6EUUP4pFAgl2xWznDsYRNkDFWDlURU+vtkUqGAXEoWcXxef7REbjpU9G6+J+RdXnasSBBAfGowE0RTkjTkYLJOBFf9k6RgG8m0W3QO7FWmTbxNNNbsVbsZnFUPz4RF+YnkWL/aRGWVcAR7UVXUYIrDnGkjo1xjf4wkKtaRzGp1c7xi2yB0YlZJ9GtaaQRmEybUXswJnFl/+sxWq8LsaCUTnEj1PcRBue3MU5Rf/EeqWaxQG8PcXJVH3F1ecnxjC7x0TlYSLGutq0xtejjMWXbj7F9Gxyxa3Y20WjAehFCyRwxeSDUsYbDR7GHaf+xV66wUSvJeRFYHbBxYJRicQpOjZFgy+IxU5iBMYPi5vGt9GyxRnivkVdba/Ff9lZxZyi0cbaii3HjzEyxnDOoMRZFw/GLSEAxpT2vMaOZLDGhqcjxXQkocWwcvDF8IXBxMnlZ8Ur9o/FiPRExqjGlca+MGXFRGk3xZJLqcZyecvGlpC0xmJ/NcYwKrlF3Nd9RYofEsYGgQvGPL2gReOlyUWY3ZvFXwf+xDF3i0VLN1XFsgyIxjC7wsZ++4jGsHLMxeM2NsWk3wbGJYalxgwCqMbdJHvGi+yxxn6MnMZLyPfE3+CpxTk01cYzRKXGAisLxpAPtMaLfaHG3nEgxhpRt8YSA+/GNJEBx1io9sZzV4/GWuTMxsbcGcd9Lt/Gz/eOxgroxcY1ngTHXP6WxqfoZMVTBaPGsdDgxp8aOsYILJTGEzIAxwgbycbD0/vGPigxx1WfB8eh57vG2b3uxo7kDsdQfO/GQBPGxk3zAsdMph7HEJghxzRROMeJgU/HRsNqxwpXSceMeU7H8gEkxzqjAsdtBQTHRFjxxnxh9cb5DwzHIzn/xqrg3sY9m+HGiHSzxjF3rMbmrv3Gg0DoxkvIjsYnoInG9gaexpwRccbpJhvGZKqkxp2A9saJMM7GbTT1xizD1cZVnyHG/zKixspDwsYDeF3GKbrCxuqEnMYTYbPE+MIlxkkurMYtMqrGzG6AxgKa6sVYOSfGs3sCxnql5ERFtunFdk88xpkqvMVv8BzGHoUKxibC/MXImJPGAbzexgBv78aSy7PGrdgexrByRMVg5UjG3FeGxo0oGcXo2R7GAU2ixgxxyMWxv0DGbHiTxoC34MXc16bGlpDlxhIUlcX7OizFD3pQxrFQA0UmwkJFUpZVxmTM3cV/alxFyHY2xa62DsZDrQ/GFmpaxs2qu8XoSHBGlGV0RXxhO8YRNpzE7skzxR6Fu8XswLXF+MIbxs9mFcWgGg/EAN5CxKikxkSrrZLFMQgIxiDSv8W5jYhFqYIRxIt9nsYVjITGgnO+xQmK1cWNBkHGkKAVxhnicEV0k5hE5j8FxgyT3cVbQsjFXUs8xf6yy0XmHcNFETbMxdXnhMV2TypGnzy+RUi/HsZtVmDGWYbMxZ88SMVbQiLFbcWORWzntcVLSKTG/YcBxjQRxEVdbR3F0aKIxiuHP8Y4ZxREE9DQxSLspMaYXc7GLu6Xxse6HMVJnYBFgZV7xdEia8X8qQxGXrp6RpRlW0YldaJD3gJ4xo0GDMbl0DZFMQi4RVfKM0adEYXEtmJ1xqmkDkTix8pFoPjXxSPbOUQOnP1FLv8JRQgbrEUExZNFk6miw5YhFsWJQQvGCfnmxfRssMXn+0zGvw5fxjOi5MWUh1lFPCzuRe1878T9ZW3G9UqNxk7RAcVDHCtGqz7RRQskvkXTvMtFoIkIxURpl8QXSB5GvHRlRu18LEbCFwZF3EaDwhE2CEX5oAvGDHE4xprm7URJnXxFIv1Wxf8htcXMXUvFl25iRBsNQUZRyZhGuWvfRdBEoEU5RUJGHqfmRdv58kUv3bhFwTkvRSqpDUbIdqRFY+7awy/dfMV6FHHGwaiKxueMZMVZhvRFw0I5RYQNr8QJip9DNV6SxY7kcsXvp6JFnREeRo7k0kWxUHvF2PCExK1pL0bb+dZFrWnoRVTBL0Z78v7F4scuxtnOf0VKe8PDJ6DXRV4pfEaoxm/FkxjYxfW5AUZ80C1GBMVeRr1SOkZ/2aHFI0pbxh0490TIB5VGvVIsRgfOqcT2l93Cl24CRSUG00X1yqVGuevJRmWqAEa94wRE3nFqRtcSjkZJLilGj1NARum3YEbqBEhGB1/sRcX+lkW/7C5G3SRZRtcSSUb+QypGK4c+RZyiL8WsixPFvHSZRVZ93EWNKAlFzF0ARjf4+kXsL9tDZRn8RSSXUkakcLdFpnk3xSeg2cRrCcVF9GzwRc4ZB0a+MN9FfNCLRLbzMUX0bEpFg555xcE5U8Qc61lGJJfxRQ6+4MVj7vpF9TmBRptVH0I5tEDF0m/hRQg9IUbwFqhE+MKexb4wRcX+Q7JEsS7SRWJ/wcRwzurF4ellROY/jEWHpxRG5/s6RupzJ0b+Q1tG4ljHRSjtycWfGnXGQ4syxp8aH0bJVFtG1eeGRYv9k0W9wRNFFtnWRFyPvEX5oCtFldRZxMoy1MTiWIfEMlWMRRx8sUVSuBhG0RGdRik6KkZs53vF9GxqxTEIdMVLWTbE2hsiRtjwekbDQvtF6pW0xXNGwsWX/4hEUieAReM2jkUjuTZGOSPWRmFDwEZH4QZG8kFTRaYKOkWrrbpFzF1jxZI6W8YmUznFmndsxPkPm0W7FpRGjuQYRpvE+kWC4jZGXil7xVz+TMY4Z8rFzF3RRTMihUYkqKpGR/KaRkHxDEYTYQtGC7XYRVbsVsbLoYLGnzykRBPQfEU41uXEqROSRaTfmkV/2dnFV8rixe18R0VGJQRGP8YsxOU/zMV7FKZFIv2gRUi/rcV6NhfGlUM6xjAq6cRrmvdFOSO0ReviZkUi/TpFEaWFRWlv6EQj2zlEG3zZxIcngMYmwnnG+8uexAisMEX4wvhFOUVVRslUZUXuWpDFKTraRQc9M0bdJBZE9SgoxYR8PMUTYRfFzO63RXLonUZNhMVGhetxRukmkEakX4dGpSxLxVZ9FcZ46dTF0QB+xeF6BMTMzDhFkKAERiLbyUShZ61Fs2qCRgn5BkbOGVBGhwWLRq5HN0YLtaxG9obhRlKnA0dd7QRHYOVxRiSXEUYnMdBFmub/xb/sEcbwFoDE2PD4RZfus0YcWgpHr1QQR0+N6EaI0s5GY27VRpoIrkY+V5dGRdiXRtLegUaPwlpGQ4tIRvYogkaJQXJGoIkWRpAPY0ZikIhGJfWfRvfkz0a4L5BG5h2aRoHVCUcQaRJH6jMkR9kOXkeuJ4RHUbqiR3lYzkeybP1H/eUnSKnyZUgsW5NI9wS0SG+g2EjB3AFJr1AcSXQdOkkv4FhJvlZ7STMikknnRqdJjSq8Se/f00kiPO1JG0EDSmy3EEqOSB5K478qSqknNUqY6jxK7gVDSkN8R0rRKUtKVLZPSgrGU0rDVlhKXWRfSsjXZUo81WpKsaJwSk9Bdkoo7npKZguASp3pgkoypoVKLLCISvJljErB049KToKSSiwJlUrhU5dKyvGYSqoYmkrjO5tKLlScSkzmnEoqqpxKGl2cSue5nEo/KJ1K+KWdSvRLnkrfg51K4XiaSthhlUpK/41KzGaESq/rckqOkVxKKWBHSrpWNEqZ5yJKBtASSuucBEqsk+tJ90PLSVMjrUl3q5BJZLNrSdLHPklOZRxJThoBSRstzkjDS6BIJ096SN9eREi2dB5I9NwOSIkCG0h9jTZIunpgSKxEiUgFS6JIQbnISFNOAEnBiCNJ3+JOSUWbg0nq5qdJhpXPSe4h+klJGRRKgskqSs/LP0rYQU9KB49WSgA+VkoXtk1KrWA+StySKUposBBKvHXwSfRsxklq+6JJOreESaSKWUngcDNJOAMSSZEU70iWccBIOkqaSKyrgkgi/VNI4N0mSPoeDki+wAVITDcCSLop1UdzV6FHA6eQRxKUjUc1r4lHE6FwRzjWakd+zHVHPGxKR4GENkffPklHovQ8RyqYE0f5D7VGKhipRZAP4sUFo4jFlGU4RWBUhEW4jf5FjnUvRpT2ZkZSp61Gn6tSRo0GP8Yu/7LGeVhoxeSDb0ZE+lxGDeBjRjQRgUZSljJGtmJlRvkPtUbP1cNGYHanRqfX00bhyxpHJgIPRzCqD0c9CjBHWVcyR8zuUUfMXT9HrWnJRg8LlkY7X9FG1sUSR7ChB0f3ZMVG5VADR94C1UbYXxVGCBudRm3F60aqYHtGpE5ZRnbP60bb6MVG308sRtqsAEautupEcvk0RolBz0aEHpJGQ4tiRi5udUa/7GRGZ0QSRqyLe8U/xnDFOiOKRdV4HUazWfVFpnmHxXgLDEUHzgJGSL8BRYofJEZApM1FTfPcxYeFjsXTTTJEDpxBRi/Mika7J51FBTTBxF3cvkVVMEpGw9NbRImw3cXChu1FXrpERvjCjUbUiQJHbGe7Rn6MLkbLf2BGxW3sRSh+xkWO9aNGWBdyRt21BMIqGO1EUpZlRUOLzEUvTCBGAwmERfKwJkY9CkpGlUMTRS0hJkaQDxNGnDMCxb4O/kXJ5f1FbcXWRERpLkZMNxZGz2ZpRSv2pUWX/wjFnzyUxMSxTEb7OgpGW7FDxdnOW8V2T1bFRpQGRVD8yEXRIuPEILB6xQKaQEXMzE1GIEFdRtzXKcXQs9nFlUOxRX/ZCEY/xsZFSgyERUcDgEQaUapEhjgSRcX+0sMgQfnEGlGyxGIQmsWmCgbF3NeXRbdAMsRUUkfEdXHBRc2qz8SynanFgQSvRT5XB0becYrD5h3rxdGRbMVKe+NFoPjPRX9qvsV/2e3FsOF9xc2qB8YExfHF2c4DxbbzAUXfvmJFu5YQxU7R2cUQWEPGxLGjxrfRhMZ9HUjFAgl2RfwYI8WrPp/FPXlsRSEflEMwKtvF8kGnRPp+EkaitMlFGVHyRPVKCUWyDCFF0t7ERZHt8EXDZB/GWCiVxkFgRcVRSQFFL0yuxF66kURXyg7F1jSDxfVKLcW/ffvF/fbzxTY8LcUsQ4TEyAcFRnQkakY5RddE/tQvxr3B6cWXbtJEs3sORqRwJEZJnUzFksvHxcKGJ0aPwodFLGUPxv8h/UHiWAdE3nGyxIr94UXsnhlGINIHRgKa4kX6fh9GidIuRlD8+EX7yypGFmrtwxdIa8aO5DJDHcl6RhBY+0XGbThFK4cbRlTjwUXwhXlFTKZpRgWjGUYqqfPDPzVuRcqhQkYf9KFG844VRrDhocVbsbVFarwNRpFcTsTBqBBF8WN8RPfk48Ul5OPD4C0LRhsN3kUcfNFFcvnBRbsnl0R9rqbEBMWzxVpkC8Zj7i7FTKYCxVfsEcbYgQNEw+SCRszu50XRkaTF6SbJRBzrFkY2qwtGBaNSw7Dhu8VYF//EMJmoxYcWp8VyaM1F7usURTvfI8XEsY1GphvdRlpkiUb35HdGf2qCRkvIeUYBTZBGbwGQRmuaekZif0lFS8iNxd5xhEVeS7BF0t6MRYy5N0V3LbPFxY/VxaD4kcXarBrF4sfwRBue5kWXbhpGpE40xZXU78WZKpRFns0sRhlzSEa6SZpFXwemRIQNK0ZoInRFaysGRScxNEbpJpdFMCqrRXA9akUawAzGfowtxZT2ZkV6Nr9Fne+hRuM2s0bqldJDxlySxrQ3McautvDFpoqDxjhn3sUHzo9FtDdJRrDyi0avA4tFU3QExL993cO7lljFcoqOQdVW/MR/2S1EmncoxeHps8WF62VFu5bSxfYGN8V4evNFDpxZxpduIMaPwjhGA3gcRnecGkVUUpNFVn05Rp3vp8LjpW3Gas2Xxum3ksaLbIfDksutRXQkN8T1SpnDcazBxS2ylcQRx57FrBw8xqTfzkSsizvEysN+RayLW8FH8iDH/QcCx14pm8SsixvG6gQjxhe3MsYvXdjG76eDxjSAR8QQWKPF8IX1xaCJ8sUJip/FnYA2xf6ybMb1SmTGufy/xG1WRcZZF8vGLGXAxptVtcYS8mLG4sfwxOyeHETImJnFpnlXxWq8ZEXEQonFQ4scxvOOF0X67cdFHqeExSDBicYs1LnGWuSHxmpNE8ZbQtTFrWk9xqpgmcYE1pLGkX6dxtZF0MZ7A5nG1Xi7xe0NecZMps7GTKb8xRlzc8VNYlPGcRvVxe84hMZlmfjGQs/wxtBzC8fdE8PGzcwlxpYywsY45//GSQydxkfhMcYjOY3GTXPAxlInRsYawEDGJAbmxihtv8a0WZ/G9JsLx0AT+ca8dMjGsVAjx3g6KccjytnGjDnBxncc98bamwTHEEfOxniLx8Z3bQ7H388Wx8WPFsemeTrH859PxwTFXMf8mFfHmWo/xxJUFcdUowzH1vQPxzWeAsdKOwLHgjMSx4T8DserrQHH6gTSxvVKgsZriafGuK8DxyL918bzfYDG/eWGxr1BisYVHbfFjuTixJT2dsan6I/GjmSXxkRY18bQsyLGUUllxRe3xMY8zrHGRUeIxhBY1sYOPorGiPQJxq62kcYv3crGR2G3xr8ON8apEx/GUrhqxl3cHkVMFRRG6+IAxu5aMMa/7ADG4lgSxlN0tMV3nB7GV8qgxiuH2sYqmPvGrHrYxi/dGcbJ5ffExzqOxmDUi8aLbBHGVcGrxhKDgMZmZtzF+NOPxq36CcaGyVTEmTubxpOYh8b8qWXFuB5mxjJVKcbnjNZFNqvkxakCrMYehRLGSuo8RW+BzkWiIxBGwoZnxE2EicYtIU9EiHSqRrWEYEUy5m5D0ZEJRsiYq8SnV+DFQxzbxakTEEVfmL5F2F+Uxem3lcWNKFXF07y5xSuHwsXJ5UfFnDPqRDvff8VK6vzFNV6kxUGCgMU2PBfGzaq+xnIKgcZFtmNFI7ncRJay5MQmwu7EgQTHxWDl8MSrPt1F7C8LxCDSM8Zpb/DDrfoaRicxkkUf9EzFfT+7xaOSNsWTGKbFE2EjxLuW2EUawB/GwaixxqabBcYJ+ZJFTKbCxMh2Ysb5DyzGx5h7RPP9YEU7cNTFO1+gxj81TMaGOPZF93UZRtqsGsROQJvENV6aRBIUsUVgVGlGodbyRWKh0sUJ+bzFLpCgwfMfOUZRSXRGsAODxa3YvcUN4B9GUGvixF1LR8bSbyNF003KRdk9gUShZ+NEuydPRejZ0kVbQobEhA0wxlHa08UqOojFEOn5xeCcFMauR/HE2hsuRqrxP0aWIf5EGVFdxmiRqMa7J+/FbhIjRRDH4kRB8eFFp1f+RayLS8TSb/fELbKvRWq8NkZ3LetFtRVTxR9jVsXQs3nFYn9VxuqVQcZVMJTF0ETYwgn5nkU5tPxFgQQtRYbJFMWhZypGdLWERpT2nkXKw7ZFibDZRUFgcUXTvIdFfvu6w8qhQUVliLVFQfHTROpzv0Xl0MJEG55jxvOOfcbjpavE7J68RblroUQgsC5FfNCBRcDKBcVns7LFibDJxErq8kUQWIlF07x7xZLL0UUA3uZFUpaRxeAt7EXVeBtGYTLRxbpJ1ER/aoJFCmgOxYOef0ZiEEtG844jxgFNCsb3dbTFNc1TxciYIUYj2w1GN4kQxm1Wh8bwhenFRwNIRHgLCEW4Hg1GFD9LRgfOoUUJim9FOoGERnc+kUbmHa9F2IHHRSJsQUb5oAtG7J4cRvH0I0Yi/epFqmAIRs6InEUExYdECkYpRf6y00WXEIFGrAuXRt2T5UVOQN3FZvcDxkdyAUWhRfRFtMh9RsnUn0ZqvJBF/5D+xFYOsUVd3BVGnzzsRRZqTUOkcCFFrIsIRmNdtEUPenJFNquKRRgEAEZSuCBGIv0aRfFjRMVOQCJGt1G9Rszuv0Wt+grGFYzMRQu1MkamCiLFCyTsxUOLlEXY8DtGgCbSRPJBq8UpXEfFf9nVRTSAJUYnDxvFqMb5xTF338U4Z4TFSS6LRdEAakUYleRElpAvRU+vKEVdbUXEa5o6xsoylsVpAFNGBTRHRqab4EUDCVJFx7p8RQ1PYUYDeEFGtaaZQ4ofU8WHFpHFl26SwgDe9kVSJ+5FsVBsRoYnsEYDeBxGjLkrQybCBkIEVqbEgCaaREkuDkZSuEhGcM4oRERpWMbRAEzGD3o6xezAq0VWDsFFrwNURjOzqEYAACRG2op9RDOitMQTYcNDcvk7RT81wMXIB63ETBW+RejZDERa00BG7lpmRs6IMkUIrP5FXdzaRUfhCsVrK5bE2huWRW40DUamCkJGphuxRkHxrUah1gNG6pWWRYGVS8U4VpTGv30pxgTFOkYXt1NG0ESURWne50WNKJlFXI+ExeqVhMUzxI1FgLfqRcnlS8VLN7HEXW0ZRhWMsEUYlRRETx5axcbcecU3+HJF7XxHRRgmk8OuR5lEmZltRcKGF0R1cbHFxtxFxVRS78Xqc0LG2oqNxD5XT0VIv6dFpHCQRrDylkZXylJEfozdxeM2OkTRIgPFA3gmxmpNEMaNBpBDiPQPRkw3hkaqYOVGGq+lRgTFhUVtVrNFqYLJxClcEsY1767F7C9Hxf+QDkU1XkrEKVxrxXEbt8Xr4hbGBFb2RbPqjkY3iaNG6hUIR7u4BEdjLgVHAbwCR7FQlUZv8JJGNO9/RkOLPEVSlm3Ff2ryxeF6hESz6kdGR3IDRks3/UVDHLxGz3cjR7ivI0fcNdVGBnCfRh/jlUYE1ohG0DOBRovbP0YRNnBGKcuzRiLbxEaze7RG308WRlKWMUQep0RFJlMhRTarFEb67TFG3uD9RRQ/50aa9zlHogUsR5j7MkdJDEpHnJF1R3YPrUdZ9+JHoScRSBiVQkivBH5IAR6fSE/PwEgKF+NILYkHSaOOJElmekNJvLhhSQ3sgUn44pVJJjKqScIxv0nVptZJpFfvSX/ZBEqPhxJKJVIfSsb/Kkqo7DRKjRc9Sr35Q0qtkklK1BJQSsllV0qnT11KF+5jSvBea0rliXBKTgF1SmzXeko8cYBKKGKDSpuahkrn0YlKroiMShpxj0ocCpNK/kmWSjfimEqYj5tKWSueShIdoErcRaFKfYehSqUMoUqZQqBKWzefSsFhnkoi/p1KYdWdSq1knkpT7p5KgLqdShKPmkqnkpVKzF2OSogAhUpyvXRKQk1eSs4cSEqQtzNKgmUgSoQAD0rGggBKPavkSVP2x0l+zaxJWZOSSXjtcklfF0VJYmkfSUzd/kj9vcRI84aWSD2bZ0gq6TdIfykhSMqyIEilbCpIA6k+SMZ8Zkg1ZodIibGdSGzQwEgXVvFIEfUWSXxQO0n52m1JYweXSd9wuUlZE99JQp4DSka5GEpnBy1KZ9g7SsUbRErHf0VKgZU/SuEhM0peOyBKm/4JSgS66Um6oMRJeoajSfz+hklR1V9Jt9E1SYiQEUmf8+lIkhy3SIcmlUjzvXxIBWNNSOWgKEjRcRFIxBIMSFXAA0i62NhH5NK3RxMSnkdpr4xHKYuBRzMidEeDoIpHGjGGRyfxVUfGXExHQeA6R799BUeC87hG/5B1RjVeokR9rhLG0EQExScxFEZy+W1GMXdMRiXkC0W7J+9Dm8TyRVfKakWJ0gvGh4UYxsPTI0XRkRtGB9+ARgkKnEYBTTRF+u3dxVZ9GEZ78t1GezIFRw9LDEffIC1HJGgqR7SIFkfyMDFHCcoTR2Dl/kaPMTpHLJQuRwe99UZVn9NGtmLjRpwi60ZJDIpGDAKrRrcAFEdCT81GWuSCRu2Nz0bsQKdG9UqbRa5HRUZLyMZGVn1fRtEAyEU0EUpFZ0TjRTeJBUczBBZHkrqIRuSD7kWWIZ5E/IcQxQgb3sWlvU3GD5wBxjEI0kUzIp9GMLshRmKhRkUFo4RGGVE5Rm1WJUWoNQVFgCYKxmEyGcY3+BrF5PJnRScxOkYg0gBGmSpIRGb3UEVliERGppsbRsxdwcWZuybE+Q9cRqK0ZkbjFLRGjErFRjlFeUZy6LRGQ5zERo0G6EXJ5ZtFkKBLRlTBbEWJQVTFryWEQ4SeQUWVQ91FlGXARBx8UUQxCC9GEaVFRd5xakUQx1pGdk/OxELPHsU8vUpGnYD0RdcS4EVeSyxGpHCJReMUcUVJDDLE1lYxxhKDoMT4MVZG6pXYRTMzhcWBc+LF5INSxQaBnUWrra5FzMw8RfrtA0UHzhVFHqceRl+Y1EVSJ9TF1Xi7xSV1gsPWNCtFWRerRZ+rWUXdJGpFh4UWRgxxLkYTYVNFmLtCxVCNocX2l/XFoImCxaHW5MTKMlzFFR3TRYFzT0aX/2hFVg45xautZMU3+GLFawnRxLuWLMVqvDjF5BQFRaFng8RzRrDFO3CeRFg51MPtDRjGR3IQxg4t0MX7OpTFBhIMxdZWLEN0tSHFXW2TxjH348Yhn4vGMCrpw+F6hkUwmRbFkjoRxPUoyEUs1F5F46Wbw0hQfMJVwRhFEvLjRU3zAEYl5APFRpQ2xkp7g8W285PFsq6VxtEAJcaad+JF4lgKRnnHC0aKH81FufwPRQAA3kXn++1F+u2LQ+5ajMXIBxDGg8DexW3FpEX6XBpGliE2RWKhzsSppI7D6NmURYj0Z0YPC0ZGPzVqxbUVoUVSlqRGVOOzRe+nrsWC4r/F46UnxnjpTsWGp6dFEOnDRWPutEW/7PpFLSEZRg8LpURoImxFksspRmnetcUOLUXGp+jIRWbVWEYLJHhF76e4RZf/R0Z9HbBEqs89xcSx0kVSuCJGRUcwRna+e0UVHSlEYFQPRhX7r0WJ0oJFBTQ5RtO8u0VPHh7Fl25mxfgxpsXM7o3FOSM6xWpNv8V78prFDi0KRUATcUWSOtlEqYLRxPrt5cX0bIbF2F/ORDXvFcZ+nYfGz9VGRfl+cEY5RY9Enxqhxa36hMQtITNFpSzvRSk6rkWWsgxFN4mlxbiNjcbAWwzGWmTdRbx0H8W947jFMlVaRsGXtkbz/adG+0ubRm6jeka+Dn9GB9+TRkI+rUarLYBGIv0CRUATAUU7cA5DTx6ixQUSUEUAAIDEGw0zxovbCMaCUcnFj1N8xXKKrkOpEyRGtoRSRgc9O8U9CiTGTBWMxfYGF0WdEV1FDHE8xLUVJkYnMVVGFfuzxClcb0RYqAlFSFBIRbWEZEb0bC5FSnvxxQKaqMPxYyDFm8SgwnxhHUYpy7RFtDc0xiv2dsa/7ObFPnlIxoBIEcYj27nD5IP0xbpJGEXSbxVGWtPUxK36REWtafxF8dLlRF4pncWTGIRDYn+NRWKhEcZ1cQ/FibBVRczuycXC9SFGNe8CRsSxL8ZiodZEcvmMRih+QEbpJo/FSZ1AQ2PuPka0N/hEYqGexfaXcMZ9rpvGuWvHxT55uMQKRkVELv/XxfHSKsaY3cPEmEzzxVWfV8XJ5d/Dn6ubxUI+K0b1KPDF6vPCxmbVYkaEDaFGC5PlxXZPGsbz/YfGrdjJxoy5McY+VyPFHTjxxXL5U8bREYHGC7UYxjxOCMYXt3XGh4XIxc6INsVbwoLGJ4+SxkYDdsbLEIzGUwVxxgdf2MV1ApLE9bmGxa1pFsVfdtfEldRVxkI+NMZ0tSVFAG9lReF6zsUquo7GROmLxkCkEsZ7gw7Gs3tJxiQoYcZXW3HGe4OCxvkglsZ2vqzG0RGIxv6yVMZyaLvGQeCdxtk9k8W3QK7F6Go/RU2EgUX4U6rGxyndxrge58ZySgbHwMpMxvvLasUs1I/GGXOtxjOiYMY73/nFhJ5RxhX7esabVQTGhkmFxp0A0cacorrGyRQNx8BKIccy1cHG5+rexgG8IcdqPAbHGdHbxp7N/cZcTxbHcVsKxzy9y8bG7QDHn5ojx8TgAMcbngHHXvo+x96gV8cpy13HmIxRx5T2KMcNYBTH73gbx9gBIcf5jw7HKM8CxxrRBsdtRf/GJzHtxoeWrsZp3mPGzbvKxtrsCMd4i6/GPQpTxpmZm8a0WYzG7MB9xcE5x8XuyUjG8/2gxdxGNMbpJlnGYn8ZRayLKsZLt//GW8LOxqYKzMYM8d/GYUOFxhDpaMZSJ8zG5zsEx2J/vsalvS3GHNqPxtEAdMb5D7lFS8hnRPmgYsaitFfGhetXxuLHM8YukBLG7K+Exk5ip8byQZjGeUesxlRSoMavA9HFAwkzxmq8zsYMgorGsHKWxp2A28Yy5njGhdqBxlI4lcZLyJ/Enxq3xCJsPMYXJk/F16O0xWrNjsZhw6vFPL2Sw/AWksbCBqDGhJ7lxdcSAsRFtr9FCyQ/Rln1w8UobbLGhxaJRMoyLkbPZtXDCfkGRhcmIkbvOOXD5T/4xdcScsWbxCZGcM4kRbiNUcbXo1rGrkclxjJVvsUQ6aPFuWuRxQU0h8XaG5TFUPyuxYmwq8WY3Y9F3LXKxWQ76MYeJ43GQWAdxbivM8RJLqtFdLU9RRlzxcW0yIzFXI8qxS7/UcZ1AkDGYn9Zwx/0DEQVjGrEPE4pxRx8icSU9u7EPzVCxoy5ucXHukRFS1n8xW00fMZZFzrGQ62XxSDSxcUbnk7Gj1MlxmWqiEQyVRZGcRvNRNxG8cUbDUxFvw5ERg8LNUWjAZbFYFTKxQ6cQ8ZdbZHFVONxRooOh0ajAYhFM6LGxW3FbsXKoTBGn6sARpVDp8XlYc1F6pU0RtXnFcZaZATGz2YSRsrDC0ZiEHhEO99rxSEfrEQLJNhFc9cWxYMvDMZiEMzFEhQ/w4qOokWzWUVFuK+bRWneBkbx0hRG9SjkRXZP+MXu63bGzTuMxXxhikQ41kVEEceSRQPnFEUkl1/F4sc0xS6QYEQ73/9EBFZ+xRlR9sUVjFrFuWuLxTXvusVJnYTF6bdXxYXreUUTYXJG2F+dRmpN5UUYlczEyHYXRhZqBUYXt6lEeAueRUw3iUUzomBFexQCxUaUvMXtDT5AaysSxcNkGkS7uCRGA3jTRBovTcb35B/G6pUyRP32FcQxmZDFiPTLRIBIBUbEINhFEaX9xECCwsP2l8dF1AmOxbn8M8UKRmNGINK3RFFJEMblP/5Fnzy2Rf5DJkWKjkxGMQi0RPfkOUXgLXpGOgEdxSv2MMa/7C7FBMXjxaIjgcU/xqZFjLnzRKwcYsX1uXLFN/j6xem3cMa0N9TF+aCNRtV45kb0bIFGu7ijRY7kwEV+jIVFlrKiRdXnGUbTvFtFYFQCRSxlAEbAW3RFMCpNRVkXAEYwu5dF78kDxMIXhsWU9s5EwbmDRruWoUY0Ef5FUwWrxdXnlMXDQuVEbOcxRoSezEbNzJZGXwfmRP7U+MMXSJBEONbpRYAm7kWQoNjD7sk7RXecrEWxLq5ExLHOQ+0NtkV3LW9GF8iBRs2q50Urh5ZEjuRlRptEy0bqBAxGdy0NxUcDBUb1KDZGrWl2xVWfPMbz/XxF4elVRl3cyEV6pWzE3+CzxNY0+UUbnhBGBMVjRdcSAkRYqOfF0ESmxY7kokRcIBXFAbzxxRlzx8X7y7RF+lzzRbu4jUQs1BZGzO5pRizUJUbn+5lFRPptxAxxGUYXJqVGUpYmRse60ESoxuvDxymIxV668UQ2qwNGgEggRj81pUZ2PrpGs+pJRuzA9UWz6vVFUGuSRdjwJMQqqctE0SKtRaYKnsTGSwjG6nMRxp+r/cQ/NSpF5h0XRQpGEkYLtaxFgZXNxcWP7cX/kKTFdk8ORGJ/KcUtsmnFuklHRu18DkaDwA5FCtchRoSe5USBc17FCWjyRHEbIUVa0wZGnzxyRvOORUYs1JrDoiMpxfVKSEbzjlJG/5CORAfO0cSuR8/Fi2xvxnEbn8Vp3ltG6gRHRnEbj0XOiIpFaQBXRUkMmkQJ+RDEIEFZRfJBW0V1cT/FbjSIRJ8aR0XpJiVFK/bzRdqsC0ameT9Gb4EsRh/0zMOsiwvG7XzXxe0NnkTMXbvEih/HxdqK0cWAt/jFP8a2RSWGgUb7OvpF7lruRciYh0bDZG1GbHguRS6QEMQpXCdFyqG9ROVhIcQzM2dFCflIRty1KUa0NzxGlcOORltCfkWR7bzFrIsSxq62OcZcj1pFOgENRnSTlEUnoInB+DEwxhrAMsYMcTbGPzVuxRLyZEbKQ6BG+JMHR0/vKUevlBRH3TUcR2ZmtEY9myVEQYKCRCBBdUX4Me5E/7KHxSZTdUSSS7xGerboRrlrY0ZApMtFgtGHRla9B0eEXgJHcSydRuhqRkYSgydGoBqBRh6njUZ80HtGbdbARkFg5kYfY+JGqz6wRjVevEXfTz3E5INOxRlzt8SfPAtGTmKARUvIAkZvsANHhskdR/G0DkeFqxtH8JY3R0kMi0cxSM1HQ/sDSOQSKUhFN1ZI2yKFSKTGpUgx6MZI70DrSMALD0kdaCxJpCJISbFnZElldINJ1tqXSWGbrUl54cRJvD3dSWt69kkUVQhKOEIUSomuHkpfhihK7t8xSh45O0oZ2kNKnRFMSojfVUoxLF9KOKJmSi1UbkqM6HRKIGB5Spg8fkrRJ4JKAlGFSh6CiEoaD4xKrZmPSlKPkkryxZVKs4yZStzQnEpehJ9K5CWiStdkpEqZH6ZKZQSnStNQpkrsraRKPR+jSrKcoUr6KKBKKZ6eSltTnUpi3ZxKZzycSjZxmkrBi5dKVT+TSg3NjErqYoRKyhF1SodVXkpZ7kZKieEwSjSPG0qIDwlK47X0Se6S2klbjsFJ4sqoSacpkEm6+m5JRRJBSV+DGklaJPFItWa6SEswk0jSr2hIRoQ/SD4pMUhZpy5I6KosSFxPQEg4FmZIaMqESAPvnEgBHcBIV9LuSEB+EUlgHDBJmKVcSXtQiUnLdKZJTvXFSaAo6EmgKQdK7swYSn7TJUrMBi5KaWcwShrXLEos1yJKyTUTSgqwAUpLSeFJIkHASQFuoEkqQoVJd5lbSYmyL0nCzgxJDZDfSCk6sUh+9JVIpA9+SCSnVEjTXDFIvtAVSLW1BUiXjuJH9wTPR9FRy0c4B7NHnl6bR2HygEegeHVHfa6GR0zmbUdS509HZKo6R+386EakTmRGEMdyRocWjUYXSOBFKTr6xGq8lEQQWAJGarxgRqD410UT0AXGWDkMxpoI20TwhQZGIv0nRmb3PUbQs+dF2husRUrqmkYKV5VGLpCIxOVhuUT99rBGINIPRw7cKkezaklHng1CR3lpCEejUiZHX1hNR0PcAUdm5tNGNJEAR8UP5EZnRONGEoPdRibT3UZNc5hGbcUURjJmy0Z0NQ1Hxty/RuFppEZHA6FG5/u3RUKtVcWvJS9GZLuXRjLVh0Y3mp5G/BhVRpJcska3ERxHbbSsRgpoHkUKaD7FguI5xlfKX8Z1AjPGQxwfxvRsnsXXEkhGulqVRrFQf0XUCTdGSnvKRlioe0aBBMlFJlOhxQrXUsaq8a7FL91gRcNkHUZ9Hc5FTYRFxXzQP8UExb1FfvtrRmTMAUZ1kwxFObRJRjQRbkYNT2dGoiNwRgIr50T5oFdFZCq+RpyztUZkzO1F/yEWRlYOVka945xF6GqTxJMYWMVy+X/E7Q0OxIbJqMV3nIBFo5KKRVBrisXecUJGhjg7RkkM7MXz/TRFK4dIRiegGEZ6Nk5Gp1cfRpT2/EVOQB1GV+yvxHnHB8b8h5RFQKRGRhZq5UTqBBvG+n4hxiGOvcRrmh9F/5AmRVWf3UXWVoBFio7kRCuH1kXKoVVFLbJdxNBEWMU/xv7FNBGsxZOpSsXD04fFIv3GRCcxMEaY3ThG/tQYRcxdO8UW2aDFfR3AxYofq8TtfM/EFR05xdiBp0UV+zNG/BgfRrn850SgiR3GDpz1xZaykkU+6H1FtmIXxWDlcMWdgPrFrraGxZtVb0VlGZLE7Z6MxWEyIcVPr/TFQKRZxh6FIsYrh/5EBoERRbpJRMYG8ITGtDcIxvAWyEJ3voFFyAddRVrTCEWb5p1DVcEowhPQNMTsLzvFZtV3RB6FH0ZW7PdFGAQnxgIrbMY2GvjEL926xV1tKcbNO9ZEbHjGRf5D1kVtxS9G6EgLRiuHGkak32ZGSnsyRptVn0Xu68DEILDOxcnlT8VyitZEKA+LRUATDEZz1zNGvjDzRQaBAkat2IRGJXUYRnbgXMMjuXNGKUujRmJ/20UwKllEnzzMxYmw58WuRwVFnzy6RbQ3jkWsi09F1sUBRh4WIkVcjzDGSS6fxfwYH8WKHzLGzarPxP1lY0bGSzhGlrJoRXecS0aL22FGpSydxWKhP8bfT4XFUrgWRpf/c0ahRc5E4C1gxWpNk0R4CyTEApo4RYC36kXOGZ1F8dLNw9QJsMWwckjFzapfRECkycWJsIXGkX54xtMrwcX7OjBF2PDeRRSuA0V9P3XFm1UTRfmgi0V+jDDGDr5IxixDlEW/fT1Ffa7Sxcxde8Uc63rFE/IxxarP5USQD4JFbOexReyetMXV+IPGpgoOxR3JGEZHAzjEglGNxQgbekUjShhGyAdBRvypNkbVeFFGutp2RpvEeUZi/4FGgy8gRnS1RkYOvm9GJeS3xd9PDMYl5KFFs+oTRAMJMsWkcJvFpE4gxu5aD8aHFnXFIv0PRiNKJEaeXn3FZRkexrG/8sVAE9HFyxBuxvrtQcbD09lFns2cRTXNe8N2T55D+Q8qxpFc9sRm9wxGE2EDw9ejAEUSg4DDyqE7xjMzEcbysCTFf2qUxeAt8MU5tKhDOpJfxaCJLcZMFa5F/fYVxYjjmMZGlCrFImwIxblrFMbpt61FbOcvRqCJXMUehRfGPui9Re+nhkOHhUTGNjw9QqJFqsVyipLFZKphRkkM4kU4Z4zEodaWRQN4IEYbDajERNh3xkT6QcXwhTlERGkvxKyL5UWU9oTFxtxKxjCZPcaNBtDFNBF2wwpG68VApI3FK/bZxVTjVsbnjFzFiPQBxlZ9/sQsZYFF/kOixoxKXkV2/kFHgKbuRkATgcNZ9e/FcuiOxrTZn8bAyh3G8dLFxQskIcbIB47Gmvekxv5DVMYfYzDG5dALxjtOTcUpyz/G6vOHxs07+MUofoLFhqf7xUymNMZWffLFxm3KxSNKKsYOnJfFoWeTxapgZ8aHFjDGDHH0xHSTsMRuozfGpb2YxojS+sXChmdEvcEMxor9asY9ChvG4QsqxphMbsZLyFnGGi9dxgUSXcbL/4vGkrqzxkCCfsboSJXGsOGDxmUZvkWSy1/EwFuOxp+8gsbTq+7GOhLwxnQk3cU41knFxykrxsQgfcaIY3vGI9s1xuALccYf9FTGf0j7xWq8VMZLyH7GDpzPxk4iLcfBKAnHdj6sxhBY58Z0pN7GiUGrxp7e4caFGinHhE1Kx+6aGsdGg+bGJgImxxgVKMfDQtXGGMQAx8fpRcdgFFPHHoVmx6WsTccTcifH45QXx1JnHsdSeCTHi9sLx9Mr8MY8PdfGPD3IxnS1zsaKH5HGFtmKxne+B8dCvgfHX5hxxsBbUMYZ0cDGnQCcxqTfPcYOvo7GI0o2xqg1zcQ9CiTGz9XGxRQ/ZsR3nLfGRtQPx1N0/8bS3gjHpaz0xmPum8arPprG2U7zxh4WBsdQfJDGFtlMxvhCvMYwmW/GY12uxS6QicbWtLDGuzikxvjTl8a7lhHG7Z4AxhWMm8a3UaXGWfVDxhDHPsZQ/AfGAG+NxQKrpMahZ8PG6+JDxgsklcaXf6vGxu2OxtQawMa+Dn7GUieIxN++csX6fq7FzTvGxJmZIsZrmifGbOd7QpHtEcZ5x5TGI9sPxhe3HcWmeQDGveO+xc2qr8PyQZfGpF/NxrN7uMW5a5nFPL3uxTLEScVn1Z/FbqPdxWb3RMYYlXTFNBG8RY0oDcbTTa/GcN+gxpaQJsZg5Z7FPzX8xaOSEsarPrXFEFifxTa8j8ahRUvGDr7+RQn5zsVT9J3GeqUOxqD4CMZUUsHF2htoRYAmYkQkl7nF7uu4xcL1TMZ+DJbGtmLzxa8DR8UgsLLFYqHIxYj0EcYCKxvFhHzmxclUsMYpOmnG1lYAxZkqkMRhw//FO99dxhcmKsYB3gvGsb8pxpHtCMYpXC/E30+FRdO8g0MMcXBFj8JRRpHtwkUeFgnGNjwqxrraPcZ1gpDG6GoAxq1pTEbRIpJG/rKlRaZ5D8b35KHFdLV1RTLmoMVkO+/Fc9fyRcPTS0UExRjGE9D0ROF6W0ZXWx9GtFk1w/Fj0sUr9u/EiGO9QxSu98SAJrzFWyAaxhE2tETRkUdGdLUtRjCZoEXeAjnEjzHRRVMFR0bUCSjEPlfdxag1hUQi/axF6gS6RZ2ADkWiRaTFV8qWxce6uELTTQ7FRiUexkHxVcZy+dfF52rTxHS1NUQf9NZFjErERWdEpUU5tCFG3gKLRucMl0YHX5xFw2Q6ROCcuUW30ZjE7uv4xAskGEVwPbRF/tSwRc/3r8VkO9fFHOtqxSlcp8VlGbpFJlMrRuf7YcU6kjHGVg49xZkqCESsHOjFWRclxoFz1sRYqDFG5BQPRpvE6MQ4Z65F7C+FRRX7U8Y7cA5E16N9RjLmYsWynaPFtabxRUhQXEUXSC5GSnszRoXr0cIPejJGFYzQRR6nTcbVVnDFkjqjRef7hUXTvBNGe4OxRT55mMMV++VFbcVYRjLmKkVeukHG0SKtxQwCkUYx999GSFCLRjSAzUUep8jDsVDLxLNZ1UUVHZ9FdQIaxaHWskWnVw5GmndMRQBvz0VVMPRF0m9fRfp+OsTh6YHFb4FsRXctdEbSb4BGfozrRYenB0X+1ExFWyBVRQ96T0bTTY9Gsi6YRV66SURtNMBD2PCUQxKDFUZwPa5F/7ITxeF6vMRpACPFBoEJxe0NxkSa5v1FHThURpducEagGgpGpnm3xAKa/EUx96JGyxBNRoPAzEWV1GNGDi1kRm+ByMUK10rGLbKhRQu1bUY/xkZGRpR+RXzQM0MwKllFWmSPRbbzF0anV8JFsAOBxbsnr8S1FfNEVTASxWUZ5sUJ+cBD91NVRsQgK0YOviJGdLV2Rl+YTEbxYxJG0t4QRME5o0IXyIBGiGOERjVerkWfGsNFPCwwRThnaMW6ScRETtHjRSQGZEYo/sNGXwe4RoQNXEYdOCdGCYpSRtVW5EVjXbbF/WXFxclUoUPEIIxF3uBLRZwzssTMXQvFoPi/xWb3hsWjkspE2F+sxcIXCMbHuo7FBhIERRSug0UMk9XFgQQFRdJvY0a7lrBE9+QBRA8Ln0VVn2vEEhQHxQN4c8USgxRFrViJRmlet0Y1XipGWfU+xr/sVsZcIAVFCYoPRAAAG8avA7/FxktXxDSAxcUUP0rFkX7BRUCCsEXGbZxErIsHxdjwpETUCVRFnDMSxThn1MQSFJ/EHOvCxP1ld0E+6JnEKH60RetRT0btfHJG0u+DRhUdLEYSg8DEdQJtxqfoRsbwhcnDcRudRCcxkMQCmtbFfT+1xKJFkkYqGKtGjnU+Ru0NCkaYTB5G0QAjRvrtBEaTGBBGGeJvRrYEqEbxdJhGaYCeRrgviUZ0tSVE46VvxRSud8WAt8TFCYqdxaikeMY0gJvF5PKVRpOpW0YXJidFTKYdxhcmccYep67FOgF5RVfbmEYnMa1G0m+gRhni9UYPC9NG23nPRvl+6ka2hCJGeelCxbfRoESVQxxGmZk1Ri5uy0W/fYtGgnMER8gH+EbgrZhG9+QBRiegKEaZKo9G7sleRpp3Cka62pJFNO/SRU5AfUZAJIZGdLWtRpMH5kalrLdGSa6VRoanTUYdOPdFLSH3RXxhwkRj7sBFZDsjRtNNykTGbUBG9/XORn9IvUZFNtRGlZQKRxNhWkdpoLZHkjr2Rz8FGUj6rj1ID9pjSLSYjEiRvqxIFjnLSE6o9EgvSBVJBWwuST44RklxS2NJyHKESXzTmknpgrNJUc/MSfZX5Uk8JP5JneoKSo79FEpNWB5KKbgnSjyxMUqVjzxKYrNGStytUErzIVtKvvtjSkTUa0pKn3NKPSp6SvQTgEp1WINKTsOGSlT5iUptBo1KQ5uQShhklEqi1pdKV5ubSlmLn0pO6KJKHdulSgElqErvhalKx6mqSnD8qkqmnqlK6qCnStqqpUrObKNKMdCgSmPcnUqSS5tKOHKZSuOml0r8ppVKoFeTSpauj0r9wIlKzSKCSqhgcUpUU1pK2e1CSm+hLEplJBdKeckESnjj60mjEtJJgVG5SX2YoEmq3YdJ/lpfSaoJNkkKWhJJAoHkSP3mtkhU45ZI4od0SGAGTUgdqTtIqOUrSANXJkgGMD9I/SZfSKi9gUjSjp1I/LnDSHOn8kjLWRBJ4rcsSVYwVEmdkYBJDcuYSVCjsklIatBJuqbwSTc1BkouMRFK3q8YSgicG0qwSRlK1CERStllBUrQ0/BJys3USTfgtUnPcZdJJL97SZmiTUlcPiZJ46UHSWrV2UizW7VI3O+bSHfOg0hemmBITCY6SN21GkjlQfdHezTJR4G10EcgQc5HUXq2R6lCmkeRHGpHckpTRyWkRUeU5StHLEMpR/dT7kYHPfFFM6KUxG9f60WbxGlG5T80RsbctUU5I6rDVTCKQwPnoEXaihnFhA0Yxik6wsQs1DVGVv2cRm/fyEZ1gsNGGVFQRlbsVkbBKMlG1kWjRlInokYsJRNHvh8rR2AUIEfGC0NH1wFvR8H5JkfS3sFGksssRwCAQkdmpgNHd5zRRo7kh0YnoH9GquCuRiCwuEaUh8FGDxyHRt7xkEZ3nOFGUie7RoGEgEajAXZGw0I1RrramkQwmU5FguJ6RkpqkEa5/NRGmar2RnQTsEbgC+FGDpycRobJssW4r7fFvjBlxfCFS8Z9HSfGio4UxJ3vp8ElBj1FcD2BRg6+I0YV+5NEV9uBRlB8tUZXW4BGXP4WRlpkK8RliIHFPL36xO7rhkV1AgJGwMrBw1MFrcVAE9nEr5SzRWKhJUbEQiRGmbuIRjMihUZ1kwpGXro+RuVhZUWzWU3G/tRcxSjtaEb8h1hGcvkKRmTMbEarLYZGq88eRmpNk0RgVIrF1sU1xVIntsXBOePD7loiRv5DYsVlGR7F46WORr4w9UXb+Y7EcM7kReVhs0Xece5FcRsmRqpgFUaUh4BGnxp4RrwFUkWZmQVFXdwtRuVh+0XgC+HF7Q1xxqW9z8UMcTxFNc27QotsG0WPU/xFuB4VRSCwUsRBggLEOSPqRPCFwUWdgK7ERiUJxrN7/MUzxCnGW7EXxsgHDUSAJg9GXrrBRXuDf8RCPizFjnWtxWdEocVLyIdE+Q9ZRFtCTsVrK0bFAd6GRQxxUEbhC71FJsL+xX2ujsTRkS1GNV52RclUh8X2l7fFgy/KxSBBkcPVeIlDQfF7xW4Sy0T8GFtFCyTQxdVWfcY5tCXGc0Z0RZI6p0XNqv9EFYxuRbx0s8PF/gLFSurURfOOI0bC9ZhEQxy9xRx8l8WxLnLFmLsyxczug0X35EZG8kGBRZHtRcZ0k6zFuK+9RcWPTUXOiARGXI8XRpT2FsQ41uVDkKC0RTF3CEbsnnpGP0aIRvwYLEZfdl9F0QAuxJp3lEUmwgdG4XowReM2NkW2hD1G/tR2Rq5HGEZtViJGEMd+RhbZCkbTTe5FlPZeRvwYu0UHzuFEbOeJRZOHfUVifw9GgCZFRmneOUauR7VFJXUKRekmmUXDZMbF1Alfxrn8G8ZyilfGyVQZxn0d/EX1OYZG6EgKRkHxx0WYTJhG+8tmRp88gsUdOEDGLm4TxuU/YEXoSNBFuK8TxOLHuERPr6xEoPhBxTy9hsWoNbXErraQRe+n7kQCmlzFETbcRDlFq0XiWCvFLbJkxkT6ksbh6SvGns0+Ra62Kkbz/bhFWDkUxLWmTUUDeCdFEoOoxVWfw0RGJctFPCywxSXkv8WSOgFFObQkRfrtK0Th6Z3FqKSaxV5LHEVZF7fCodYQxdej+kXV50dGJCiuRZ8ar8RMFUTFPzW2xCoYLcUsZZnCG540Rtmsdka/DlVG6bfjRfkP80VR2tRGfS6ORvAWLsbEIJDFIv3kRVpk+0XAW+RFdk+yxUkuLsZrKwTG0yupxeYdL0UNTy9BU5YAxinL+MUOvjzFfNABxrEutMYXSIDG847BxQTF88VDixhFL0xCxSVkgcb67dHF6SY5xbraOkVgdkZGJQahxFrTY8Z9HVDGJlMMxhzrjMVuEglGDc+FRicPR8UVjNLEd5xXRnuDUsbmP6HGorSvxFUwJ8aWsjjGUpa/RYofm0XKMkPGETagxbu4GEYFNMnF1Xj/xehIrsPQsy7GMuauxdXnjEVZhgFGNV4CRoXruURQ/ETFSmqGxi5uY8bIB1XFuWtcxiQGecWkcCFGlGU4RQMJnMVjXT3GyJi5xTarvsPKoS1FsS7ARV66RcYPeonGdJM7xhdIR8bgnOFEgZU2xiqpysa24oRGeQchRz0KgEbV5wrEJw+ZxQu1RMZTBXbGCflHxuf7FcbsLxPGY+59xmFDmsYJik3GOgGDxYJzRkUQ6bnFKcuwxnUCkMb6fpzFI7lERXbgQEUHzl3F847txXJ5jcYehbPGejYJxrG/UMVseB/GDeA9xpvEAcbF/v7FM0SdxnBOo8Y9eWjEWfVBRbfRO8Z0tTnGVMFAxURpE8ZbQmHGbjQRxrge3cXBFxTGqmCDxn6Me8bl0JHGtkQXx5jd/MYT0F3GaQCRxoGVKMa6SUHGB58Ex/wY18akTjXGb1/LxcWPycV+e43GBSOnxpYygMbbaJTGoqOExoGVSMapEw7G+DEJxrYE2MZ5aRjH7XzZxvfkysYtMsrGKctRxjSAIMZVH8bGio5KxzF3bcfUWhzHiKMBx7YzLcdc/hDHVbDfxqC4Iccsw0bHnzw+x33daMefGl7Hz7c6x83qFMfRURLHK4cSx+849MaqccfGt8CdxnvyuMZNhM/GENiMxhzaysbewiLHWtPcxhIUGcaKH4/GyHblxrz0usZB4LnGBEXBxsiYIcaASADGqnGMxgIrScbxY13GMCrjxrIuAcdoIv/G4SkQx2FDB8e0t9PGzO7PxuVh9caI47nGEccUxo0GZ8aq4LPG0ESHxh04osbTK8/GZubAxkKt38ZUY6/GVn1mxQAAIMUGAYbGJtOXxrIMXcZXW03GliGexQ8L8cUKaK7GMJlzxtSaysVDixTGgLcXxl+HgMYRJbfGlGVxxl3cpMXmHYPFi2y7xfypKcbz/UDG0ZHcQqvPrUSadzzGnREfxrFQ80Q+V5vEuI2Yxpk7l8Z0kzLG/Cm7xvKwt8a/fTvGgLc4xpF+hcZEetXG9Gy0xpahgsaS3JzGzO4KxpvEXMXdk4XGdCTOxqkTj8bBqHjFBRJgxdcSJMYEVhvGt0ASRBni0MWR7drGtoRTxqW9UUT8qSDGGXNPxWZmnkTHuiXGvAUxxnS118WDwAbG14HlxRlz2cWUZXXGB845xqwcGsUWam3FzO5pxNob/sWzWVzGrkdxxdy1QsZSltDGlrKexoY4yMVJDEJEjSiZxQn5A8ZSJ5jFRpSgxTXN1cUVjMbF5q6XxXL5v8XLf5TF/7KNRcNk4EVtVoHFbOdixn/ZVcYWajvGgXNZxkYD3MVbQshF8rAIRuHpBcWgGg7GK4eGxUdydcUGgUvGFmoYxt2TB0Oq8YDFtRVXxVRSAUYdODdGkly0Rf8hMcVOQJ3F6NmsxRlzm8UWatVEke2kxcNkScaTGETEmN0VRlInDEZqvCDF844MxnQk20VoAHRGo3BtRaZ5S8Uc60JEGi/5RZhMHEZgVLLDVcEHxgKaeMSkTqZFGCaBxVFJdMZApCrGmN2rxJ8az8RWfV5FkDEiRsKGKkasHElGkA8cRi2yHEZpAANGxLHOw0I+oERdS8jCz/elxf8hccXnjLjEPXn0RWx4ykVE+oPF0yshxRiVMMW5/LdEliFbRs4Z80UW2dTFvAVWxf32n0Wsi5vD2oohxngLQ8bc1wHEzF06RtEAXsNuo8XFutohRu5akkRNYkzGBFYHRu7rSUZ3LaPFLENcROoEnkVkqlBFnKIJRqUsg8SK/fVEqmBsRuVhIcLzH8jFFftnRSeggUWsHEpGbqOnRpduQkaRfs1FIv1GRs9miUaDL0xGLSG5Rbra6EWGOEFGBvAIRsZthkU1XoBFIv0ORem3z0UW2RJGLEPcwzar3kQRpUlGlpAhRvvLI0aMSkxGqs+/RRKD4EShRbbCOgGVRL8OEUZdbWBGsS40Ro7ktkW9Us5FmnfWRU+v5EVn1TZGJQZBw3A9B8YFEiTE9Sg8xOY/mkVokTxGaQCbRZduksOSy53FCBv0xce6OMUibEhFpN+CRVyPKkV+HQdG8rCERR9jDsbjNsLEv31QRkcDRkZzRgxGio5uRt4CG0Ys1BHG4Av5xTtO10XOiGlGQWBeRvhTtUXZzudEDU8PxFYOvURsePxFNc0LRUvI58RTdChFYTIlRa1p3sRn1SdEWmRkRuALfUYo7d1FXroBRhxaBkaxvwpGoiPrRdY0b8GvA/lFLTKIRo51/UVApMNFXI88RuMUWUWAt4TFgCYCRIR8+kVMFX9GLv+pRh6WiEbhetJFGXOtRW1WNkbx0iVF/BgcxqrxBsb8qZFEysMuRjAqCkZVwShE4XrcxQDeYMZfmA7G9+RdxdzXqcRLN2lFM6LARX2uPUbbaI5FHFq0xaMBykV+jFFFUwUMxitlacTzjt9FZYgZRlMFN0Wt+sLFu5YMRVbsaUZsiYZGQxw3RfRscMYOnDHGRbYPRfyHRMXHumjGysOexfvL6EUv3fREzhlxxVMFu8SKH1tFUrjOxBlzHMYZczfFA3hLwwRWmMUs1EbFrwP3xE5iEMT+1DjDke1wRaUsPkYcfE5G374HRoofR0UibFBFjSjdxOVhWsaR7RLGJeRjRF+YjEUo7QlFXwdqxQbwakUtIVRG9blaRkp7REZ5xwJGFD8CRmEyUUb8GF1GWBd0RjLm3Ub6fgZHT56+RiNKnEbgLRtGV1vRxXUCdMYl5I7G3+AbxdLe8MRVn1XGUUkXRow5o0YKRodFDHHQxSQoPMbY8OzESntLRmbm5EYTkBVHidKuRrPqY0aC4htGysNCQ9obNEb9do9G5PI2RoJRPEbzDolGvh+9Rrn8skYf9KJGO1+9RoeWrkbbebJGQAKnRgIrREbGSwxGA+dARYofG8V5WIjDgZXrRMcpIUaU9lJGOUUSRrDyjEZQDZ1GpHAxRoqO0EUKaJhFejZeRpHtgUYYJg5GIY4xRvgxiEWrrZhDvHRtRkItpkZnVbdGCejvRo/CKEeLTJhHeOvlR9m+DkjPpy5Iqw1PSK4Hd0gnqZlILAy0SAw5zkixP/pIZ6cVSRUbK0kep0RJ0HBmSeqfh0kMK59Jd4q4SbEE0Ukze+hJ4xIASjtLC0r0TBZKVsIhSmDULErZAjhKrSxDSiQLTUqyHFZK3iFeSiAlZUpUs2xKh6V0Sn7jfErLwYJKT9aGStGmikqA841KXv2QSpOplEpkpZhKjZacSsCvoEpIc6RKE9KnSsjnqkrVvKxKunatSi39rUqCc61KN6CrSnV/qUpv3KZKCmujSmhun0pqZ5tKfQmYShNUlUrn75JKWeWQSh3Hjkqb84pKvfKESmtBe0pLiWhK/H1SShz7PEqOOShKF48USgJLA0qc7+dJ/GfLSY4msEkmPZZJof95SdYcTkl2bixJxk8MSXQr3kgM2rZIomyYSJwjd0jYn1BI+a84SAePIki6aiVIjBk8SHWRUkj95ntIvhieSA6syEjBEPdIWGESSZRWMEkPz1RJtXF7SWfekUlIKqhJvCHCST3x2kl6FvBJRUEBSqzoB0qX1gpKoJUISqu/AUrCNvFJQsXbSW50wkkjgqVJSZSKSfBcZ0lakD5J36YeSWIFA0kORthIi3u6SLgNn0hZlodIXWtlSEt3PUjqlBxI7O/zRxPw3EcjedxHrZq4Rx3JmEelPW9HtJkyR43oHEePU/tG8jDgRnQ1vEa4rwhG1Al0xX0/28U/xjTF7zh9RZayL0Y/xglGI7kAxUCkn8TdtRRFklyuxLRZiUVQa5lGmgjRRqTwuUakX8RGONbbRrFQ3kZk+whHk1gCR3jp+0bOt15H+v6OR9v5WUcvzBtHV8pTR79sb0cQx+9G9TmVRsZLCkfOSAlHWuTxRqD4q0ZeKT5Gi1uYRpYhpkZyeYxGe5SURh9juEaKH/BGn7yqRigPA0Yrh+JFSFAtRuTyQkZQ/DhGZEyiRmpNs0YYFY5GLSHLRmiRsEbnDIpG6MiFRt++2sUCmnjGv+xiRb3jqEXqBGDFRNhwRQxxR0ZVnwZGYcM3Rmurgkb8qatF4QurRSh+e0ZZhmJGiUEdRqs+BkYg0h9Gx7rMRbNZxcQW2U5EhslkRBiVIMWY3etEibC5RbuWsEVTdI5Fy39lRrYErEa0N7hFGVE6xGIQ2EVc/hPEfT8HxqAaA8WTGOhFI0opRsQgSUaTh39G6bdnRuCc80XRAD7EufwXxI0GUESSXJ7Em1VORgPnYkbvOJfFbTQwRY/CQEZVMNhFAwk0RnL52UWz6rPEZYijRA1Px0RUUvNFH/SERoEEQkZFtrVFFD8RRuTyJ0Z24BzEl25hxj2bNMbgLaRFUGsLRoY4CkW/fbdFJXXWRSSX/0Osi7nFVOMmxg8LBcUXJqVFM6KMRC9MnkTmPwjF7C8Yxo2XpsUqGJ9FImzmRag1PUQmwhrFA3g/xW+B+sXKw+jF1CsVxF+YAEUldULFgy8Xxlz+G8UYlSxGN/jYRfdTU8QBvPdFdXELRqikfsVCz8zF0LP5xBpRHkVtVklFS8irxcE5u8VxGwVF4QurROOlw8XixxvGBvDexJYhqkV80I9FW0IsRlK4NUaHhWbFQfGvxSPbDUbOiClG4JwRw+eMtsUxd9fF9Uqxxbsnt8QS8tVFOUVERk5As0Rcj5DFs+rxRWezK0aPwkZGcoqURqwc9EXKw17FEaXVxJMYhEOjkuBF8w6BRgdfi0Zs5zpGd5wSRNV4qUMehWJGhjh4RpMYwkWNBqpFjEoiRmsrHkbl0LZF5WEcRoqOaUbY8GBGxW1/RjPEn0VeSx/G1JrGxR9jjkVGlHNGCuidRvOOmkZ0tZRGQfEGRsVt/ESxLi7Fqz4lxn9qrMVK6ozFWDkPxo9T1MSL/RZG+FMyRl4pO0ULtfZFqy2fRo0GaEaRfqNFzMzsxHqlwMWKH7HF6nP1xSV1OsUcWpZFPCyqRcKGr0T1SuXFqDWdxbgetUUpOnpFNICfxDxOkURN89ZF5h0FRg4t8sNbsSHGPzUJxhzr4sNy+b1FWfVRRc/VfsUCK2vF4zbaxC7/eUXF/nFGpSwaRrRZJcVgVIpEUdomRmznikblYT9GxY/XxQgbT8ZlGcLE9gYKRjkjMEb1SjhGINI9RlCN00UrZcnEcM7gxOauHcXEICHGX5iKxYEEEkbZPWBGZKo+RiSXB0Ul5EdG0ZHrRsGovkUwKjXGz/eDRBsNAkYpy09Gsb9ARWPuPsaJQZzF3gKpw8oyGMWVQ1PF3gISxsqhQMbais3FyAclRYhjYcXqlTrGne/VxTwsW8ZCz0XGBaOiRIan0cXF/hXGBoG5xWuatcUV+y1GCWhuRgUS9ENns9DFoWcCxjYa+sVeuhnEh4WoRjLml0ZBYJfF+lwQRhdI/EU2q67GqvErxmiR7UN/SEPGrWnyxeM2WkXTTZbFE/Ilxm/wC0YjSg9GUrgIxhX7G8WPwvXBwoa7xRdIHsbG3N/F5/sjRm1WGEZxrBvEy38wxpSHjcaze7pEjShNxOeMdMZAgibFuycfRXnpCkWOdfFCmbuWxSnLEMULJBjEdLU1RvP9/kX1SlHGSZ11xq+li8avlCvGTtEhxekmqMYMAnvGpnlBRuauE0bXo9LFHHzRxRUdgcTnjIDFBvAzxo0GbsbChjfG/IfSxfjCK8YtkHTG/BgSxqCJxkWopDJGfNAIxrRIvMYLpKbGWmRFxu0NRkVLWRdGz2ZpRVbs88Ujyt7GYhD0xqRONcZrCfHEcazpxfjCY8a6uE/G3ZN0xuEL2cbrUa7GpSxfxRBYt8UeloPGKO0Expay9MQXJkDGio5/xv1lDMZwXxfE7C+HxeAtY8bUCS/GZDuqxqtPKsfF/iTHxU8hx6yL9MbGSxXGjQaqxpVUDsdOQOLGImyrxst/7MWDL7rF9oa0xsiYr8Z0JF/GWDl+xnJoocb/IajGorQ6xmBUGsb+1LvGbwHXxlkGw8b5D9jG23mgxnL5BsbiWKfFx6myxo4kUsez2VnH9CwLxw8cAsc+aArH+LHuxglKFcfdZEXHZiY8x25SMcfX0l7HbbR0x1C8RsdwPQ7HwgYFx0RY+cZWbNDGXA+UxhQugsadEeDGA+ffxiV1psYX9wnHDMIXx82qecaHFhjGowHNxuU//sbwBeTG+SDmxoCmnsbecQXG+n6DxpHt18Z5ab3GKUuxxh3Jy8Z7lL7GAd64xmBl6MZTxQXHvHQDxzVN/8Ypy9fGTKZhxpoIB8ZeunrG61GTxuAcosYQx73G0LOIxiO5lMbvJ/DGlPaxxl8HesVpAIPFpgprxtNNhsZZhqHGUdqmxjy9PsZrK2DGQxyLxvRsJMbKw+DFKqmLxfCFJcWBBAnGz2aIxi0hicbM7v3FUwWTxXnHO8Yc2orG2/nUxarxuEXKMhDFPugvxvd1sMWcok9FUI3dxQkK4sYMgqnGcRsRxmQ7dMb1KHrGkDEWxuCc38VokcHGdUIZxysHvsa+sJvG7mu2xnPXFsbo2RTFHoVKxsNToMbC9RDGo5I6RHPXHsU8TgbGL0x2xezA40U3idPFqLWDxvd1KMUv3f7FM8QexgBvp0V5WAhFVZ8Oxl66RsbbaGzGb190xgxxJMZvgTLGwTk4xq+UjcTChvfECyRYRLWE+EWZmf/F4zYqxpp3nMGQMQzGO3CTxjQRh8bwFhzGqMbRxe0NsMW1pk1FsVDXRR/0jES1FVvFksvDxY7kD8ZBYBTGDpyxxd21jsW/7KTFDwvRxUvIR8aOdVTG9bkAxtbF7cWoxsvFPL1SxdcSmMUMk7nF16OGxclUScW/7JzFduAIxl+YtMXOGQXFA+dIxRPQRESCUb9FCySYRTVe+sQRxwLFjZfeRNzXx8V8YZjF7Q16Re18n8WcMxHGYhDIxFkXgUWTGChF22glxoqONsZ3nK5FduA4RvMfRkXMXaHFGCaRxag1iUUIG9pFt0ByxbIM+cVuoxVF7snBRfrtlcV3vgfGhVovRTvfL0XHuprFbqPxxNXnekTqBANGdy00RmPuFkWhZ7tEUGsaQoR8QMU73wvFZRlexXecIsMZ4iDF4Xq8xHuDD0aU9k5FXdwKxScP40TSbwdFT688RnqliUaxUCdF0LM9xQ1PF0Zd3DtGWRdnRBx8DMaMSiLGHTinRVioG0Zn1SXGLv/JxVTBNkbPZvXDBRIkxLivk0ZoIgRGcvlrxTAqRUVmZhJFRiVNRWIQAMWmmyXG4JyXRZhMJ0aitHdF4zYdRpyiN0XPZr3FKVzjRR4nkkafmpxGpnmHRk5AE0ZseL5FbHhDRjNEoUbNu6JGzTvMRZf/FMaR7QnGmEyVQuOlF0bOmY9GAwkgRp8ax0SaCDFGSQxNRnlYE0YkBn9Gf2pYRicxrEXrUWhFHTgXRXecmEUzoiBGoUVPRp+rCUZ2T/5EGJUURfTbpUWYTE5G5PILRn6ML8avAzHGuK9TxcL1iEP7OidG4C0vRu0N8EW0yKxFM8QJxSbCpMWQDw7FpE5gRG6jk8UaL8fFl/+WRWIQqETlYSLG1sWVxdob2kX7OsxFcD0aRTLmekW/7DrFQKQDxtobDMSEfMpFyjItRv1lC0b7OpJFYOWQRUHxu0QAbwlFBFaOQ0RplcWvJYxEysO4RWEyJcThetzF8WNgRW4Se0aDLxNGO05pRXQk90S94xTE3bWgRYY4okUXSJpFC7VTRrwFH0b8qY9Ffa5bRioYeUYaLylFM6JMxXctRUUqqQtGO3AQRkkMEUaI0mZFX5i4xRPyMcRlqpRFaCKYxb/sHMaz6qvFheulRdGRMUajkm5FBMVXxeyeHsZWDlXG2c4ZxsNkDsXx9DFG0QBLRtGRAkbtDQVGne/nxCZTRcP8qc9F1xLOxZoID8ZSllVF0yt5RuCtk0bkFAFFIY4Hxnh6QcW+nyZFAG+LRR6F88R+jBTG0LPRxBPySkZvgcJF7zgDxuAt8EPbaEBG9NvLRUTYfMWAt4DDak0QRu7JV8XwFmvGiNLmxbsnO8VdbYVEcvmdRfvLJkWC4hdEYOUURZ5e7UVN8xxG+X74Rf+QfsXXo0vGI0prxSNKD8UHzrfFpSxDRFtCekX99mVFB1+YQnPXisTpt69ESL/dQ82ql0WcM/RFqKTMRULPVkZThaFGQq1xRqdXckYawOFGc1e8RlfK8kVhMnVFb/DlRLQ3CMUEVn3GL0xrxg6+fEV6Nv3Fqz71xRgEjkZXWzZGNc2ZxXST7sXrUURFjDmVRqK00UaCohRHmEz+RlpkWkYYlahFFYwXxih+MMaAt7JFxCBdRpwzqUbqhNtGgRXkRvMO4kZNc+NG6TfoRvixhEZ78rRFTfNURk8vhUZwPWBG8BYoRvyHNMN8YV7FoWdjxOjZrkVVMH1Gz/cERkaUBsTaG5xFz2bNRe+nxEWL2xxFcoqURRnzhUZXW1hGoIkIRriv0UV6pVjFyjJIRVvCm0ZzRvVGVs4lRzvfMke9QXVHaCLKR2znBkjRAiVI5HJDSC1CXEjm/oVIhkekSECMtkgXGM9I56P5SJdHEknI3ylJhe9JSVHBbkl/1YpJgCigSfl8tkkc58xJRLbkSV+0/Unt4gtKqo8aSnGMKUoMnTZKoOZBSnOKS0oqmVNKfUVaSjnLX0pb7mVKlE1tSpLSdUqGAIBKt/CEShMjiUouHY1Ky7uQStxKlEq5T5hK6XKcSgijoEoErKRK7xWoStFPq0o3JK5KV5WvSpIosEqUErBKXIOuSj4frEpKXqlK0KmlSnwcoUqWR5xKndaXSjw1lEo3JZFK702OSmLYi0qFI4lK4Y+ESl/OfEr3XW5K8G1cSkALSUprEzZK0WAjSsUWEkrLDAJKzz3kScngxEllVahJOAWOSShqakmcv0RJMLknSemOCEn6rdlIDvSySLcpkkhyeWtIQGJISGIxLUgS9BxIE7ElSHknL0hIwEFI4+RzSDr6nkhlqMxIx4j6SHdYF0liwzhJq2lcSWmff0l73ZFJW8OmSeyUvEnyXM9JEqLgSe3t70ns9vpJFtH+SfI3+Um+jOxJOrLaSaldxUmW/qxJ2Z2TSaaOe0kY/VRJtmA0SXHTGEn9jftInb/TSE6gtUiK/ppICseGSH1PYEjxMjhIF3gUSDOz+kcM4vtHjebVR166k0cKF1RHY64MRyL950a89OZG1dbFRmsag0ZSJ9hEak0vxblrEUUKaALEl//SxfP9jMRWfTJGVZ8ZRlFJr0VzRk9G3NdyRkCCZ0avlMVGX1gQR7nr/kYKaJ1GFK6lRj+GBkd0ZEtHXRxeR/VKIkcnDzxHn5yZR8v/nkfT/ExHMbcYR25SW0fjtkFH3EaORi7/ZEbTvJlGnyuZRqJFokb4wkVGf9mbRp9rA0evg8dG4QtERr/sSUYRtt9Gp+jrRmb3LEaKH29FR3ISRupzjEYifaJGuji2RhgE8kavJaxGad5GRj5XIUZrmo9EmEyDRUATIcNTBXHGVTCaxOJHiUYT8jpGmLv4RWx4c0bY8GxGBTQiRuoEekYzolxGQxyVRTY8+UUtskdGTKYFRjAqeUSJ0oRFVTBWRq624kWC4ldExCB0ReeMgEQDeLNENqsRRmznWUbJVOlF+aBfRZrmbkbSbyhGad4BxrZi3cUV++tEd5ykRUw3j0XNOzpFYhAcRqhGhEbZzoBGm1VPRi5uAkaMuUvEU3SSxQrXmUV5x7VFs3vWRbunpEaK/VlG2op9RAfOAUWlvUHCQfElRu84j0ZTBY1Fhsm0xDMzF8W1pmHF8dKJRVKWtUU1zWvEmbuWQwAAwEX35B1F1jQPxmuaP8ZLyCNF+DF/RlZ9NEZRSelF2ooTRjLEv0XChvdEGJUHxvKwecbgLfrFfGEqxeSDdkX+QzJGke0oRUkuc8UukIBFSuofRgxxukUjufxCNjwNxIcWdcWb5hXGlUMNxmHDL8XjNnpF+DGGRAPnCMa0N6LF2/mwRUVHkkXoaq1F+FMmRvMfssPTvC7G8/2gxQgbkkUsZQhGQj6QxE3zNcbChrvFhjjOxNcSosWqz+PFbjQcxTTv3kVZ9aFFYOUQRJ3vxUXKMuTDzMxkxr8O4MX2Bq9Fkst7RcbcnURv8AXFDAL/xR3J88Wh1jjFILDIRQaBCkYOLbJCUUm1RbWEbEZpbzdG8rBbRvFjN0ZBYGVDxksHxMgHfUNHA0jEN4mjRZYhN0YDCYpGTkBpRrDh6URIUFxF0LNIRptVG0bAW/ZFvjAXRp5e70Xr4kJF3bUMRdzX9UU9m0RGgYSZRvVKlka8BQJEYOUqxlK43MU2q4RFmZlXRm9fRkaTKYZG7ECbRk5iNUaZKlRFaQAQxkkuEsZDHFNFUpa3RQfOpUW0N6BFqMatRZkqCEX3dTDFcRsBRgpoh0bImF5Gfa46RqW930UHztnD6nMrxhxaY8brUfDFe/LQxBGlCEZqvBxGorQTxaHWNMNKexVGhHz8RRzrosO9Up7F+FOrRRiViUYnoE5GS1mMRZduDsV2vtfFcD1exa5Hp8WNBk/Gj1M7xngLfMUXSBNGNd6SRqwcSUb67b1F/kPARbBybEasHNpGZEyjRnJoGcWrrUfGsHIYxL/sUUYUrjZG3uDbRW9f0UVCPpDEfNCjxV3cckVz1xpF2F+kxeYdp0CeXqNF5dAhRhZqDEZm9+REIR+ARhbqg0ZXyt7FIEHTxUOtCUWI9AJGzhkMRrEuP8Y2PGLGGCaDRdBEykV56aZEN4k9xVTj68Xx0irG2F/UxSL99kOt2OfERUeWRWzn1UWV1AbG4JzDxX9qNMVVn8HFiGPVRIXrEcRseDZFKO1mRqOSF0ZAgppFXCCBRVsgqUQgsKbFHqfowv1loUZ2vulFxm2WxUkuOkbo2bDFtZWbxtQJyMSt+hzFRpQQxttoLMU+6OnEn6sCxkTYYEVKaqBG07y7RTca5sUOLVbFhJ4xRQTFN0VXW0HGxf7CxaRwEUZHcqFFD3oSRfgxE8b021/FzohwRt9PRUXysJDDN4nBRBlz5cUlBsnEF0hsRc4Zo0Wze4rEpN+CxS6QwkWAJrrE6gQZxrdACcZbQj7GFD/+xdQJW8aIY4vGGASWQ1tCxkXD073FGeJLxtbFq8WynYFFV8oqRfpcpcVm1VPGAwlKxiDS4cW/fQXGMsQ5xscpssXUCRlGaCIQRtO84cUAb3bGcmi/xoLRq8ZpALfE6gTeRbgelUXTTeLFBTTVxnL50caKHzLGIY6JxQUSE8a8dH3G7Q10xnvymsaq4OTGj0LBxrdAXcayjITGp1eaxh6FGsas+uDFKVyDxupzrcbsni/GSS6tRRpRNsXlYYHGE9A4xu+4iMbZveHGg+8gx2o8RccCmt7GM6KBxpYh/cZXSgbHSBANxxPQ68ZwPbLFIR/+xXnYv8bWNI/G/Knhxdto9MXWRaHGD4vlxhiVn8aEfGTGsq6PxvCWmsZJDKLGJ4+bxkr7k8Z2T3XGKToyxpdu2MbZfTnHqdMix4tb+sYy5uDGm+a+xktI/MawoTjHtNk7x2ezKcdwfT3HMLtNx6V9dceN6DbHbUUIxyEfAsdEWPPGYn/Axg4tTMbRAJDGnOIDxxZq2can19TGT14axxPQyMZ9HcTFLSF7xhZZ9sYs1AHHd5z2xhnRxsasizbGHcnlxTmjncZ8UO7GhJ7KxnNXp8bC9bLGaBGOxtEiU8ZLWZXGGw3Wxjar+ca+MPHGZua/xhIUmsZIv5vGryWRxp+8jMYsZbDGSzdxxtobaMUbDUvGaKLOxhBYrca+n2bG7MCJxhE2jMa4r3HGxzqwxqHnwcYxd5rGBvCNxjAqbcZ2vl3GAbxrxvYGPcY9m53FB19sxYGVc8bu2ozGqmD6xaUsBsbAW4bGIv1Oxn0dXEXarKJFFR3TxYbJU8Z3LTvGCBt+xZp3ccafPOHG8BZCxt9PlcTnavvFBRIxxlUwgsQBTYRCdmDBxqTO1MbdJBnG4Attxkrqhsaz6nNEKTorRiSX/8CBlcvFzTvOxJjdu8QwmS7FvjClxbfR4EP5oI9F8fRGxYvbvkUi2/tFMzMBxqJFrsVbQp7DysOYxZRl8sW3QBzGtDcxxmJ/GsZbsSzGwEqExg6+6sXTvOPBc0bSxfs6qkWNBthF78klxupzfcUsZZtFi/2lw9XnpsWDL/rFdJMmxmBUX8Z6pazFeAsZRu+nKkY1Xn5FJsLmxPgxBsbMXSDGmLvuxL6fusTiWC3GLGWlxVK4tkRF2BDGgLdJxlWf1cXS3rzF7Q32xXPXSMavlDXGRUdyxFsgoUMzovTEMCqhRCegIUW7J5lFUPyuRXEbrUNrmiPFRpSGRNEAfsSYTMHFt0DORZoINEbvOFHFMuZGxSegicCOBoTFTfMuxB/0OEWTqaxFmbuORPp+I8b3dR/Gf9n9xB3JrUS7lpjE/5DoxYSeBcZiELjEZ7OKRL3jrsVZhv7FLEMIxUmdQMOsHFrFuK+xRXQkX0ZtVq1EVTAGxjlFJsb4MQPG5q6FRcL1JEVLN3XF2c6fRNGRtEQQ6TfFsVDvxTLEscOJQQ1GaJEpRTy99EVtNDtG2orVxNy1ZMVwzgjD4elpRXNXhEb9ZV9GliG+xA1PW0WZmYBGfoxMRrdAmkWiRaLFrWnqxYC39kXmrqdF9NsQxiUGSUVLWSVGYhCQRFuxZkZiELVGNV6CRfgxzsTWxRVFhes5RTLEPUXKofnFyAfXxWgikEWDwG5FjQZYRo51j0bn+wnFS8gwxiDSk8XGS7VFcM6qRurzs0b67bVFIY5NxUKtsUXvp6JG4kexRhDHtEUCmuzFBFbmxaROUMRN82NGnYCfRpi74kVxiuZFBFZiRkHx80Vd3BJGXW1XRlBr6EX8GOlFFfsXRqrxvkX/kBpFkKCmRcZtQkawcvBF1ecKxS2yh8XsL4tFNd6FRhGl2UWSOgfGjLnbxewvP8X2BuFFe4NGRrWmAEbYgSRGarwaRhNhs0UA3spEe4O3xOtRFMX5DwXGpE6ExXBfBEbl0NhFih+rxN9P7cSGyShFUI0XQpayzMU8LCrGqRMzxqjGN8XP97tERdgERdnOnUVH4SpF/5CQRfdT/UUK1+NFcvl/RYAmmsX7qXXFKA8HRqJFF0ab5q/Fq61dxsnljcVQ/JhCbOejRNO87UVMFUBFpb3BQoJRi0WvJbpFjQYqRnvyDUYxd21EVn38RVugmUZ/SGZGejYXRWdEsURgdglGD3qmRW+BisULJNDFN4k8xh4WQ8YNTy/CUUkdQuSD7MXlP+rFJeQTxbUV10U/NaRFF7d9xXnHrcWYu3LFPzWgxXecDsad7xNF38+GRqjG4UWmeVvFGsADxoGVCsZZF59FUwWnRcoyDMUvTEZFMCosRtm9mUZO0VFGvAXMxeMUT8ZCPjDGGlENxiDSD8WgiZBEIY6RxcrDBkVFtqlGXkuKRjm0HEWHhapFP8ZORvUo7kWkcBXFoIn0RYR8Z0Z9rm7FfR1CxhQ/vMVkqiBFejZkRlfKdEYukNRFqYJNRZaybEWgidjEQj6YxH4dikWZmefF0ERExs73Y8XAW2zFSZ0QREkM7kXjFMdFqKTGROhIDsUJ+bDEaW9gxdLeCMXtDYBF+FMbRc07okXlYY5GUjisRizUIEbKMhNGZ0RwRt/gC0WHhRjGiPQFxpvEHEVDHJlFq88kxj2b1cTsnvxEmMyGxrFQW8RPr4hGq63iRY/C9UKMSrhFWmS2RlpT1kZE6axG/lSeRgmKCEaBBJtFZ0RpRCL9AcZE+j1EnDMaRtXnY0a62sNGvUHdRnQTuUaiRalGh4XlRuau0UYUrqlFfvuyRIv9LkYXty1GQj5MRvHSREaR7RFGRdgdRq1pqEXIdhZG6SZ7RlkXk0WUh0HFWfXBxBlzlUVkzBRGhsmARS2yA0Zz1yxGmEy1RMQgEEWAJrpERiW1Q2NdVkZJHfRGIv1ORz4XeEd78ndHpB+sR5xT9Uf/QhpIA2c8SMj4TUif2lxIA0iISJRvo0iI9LRIRjzSSEzV+UiVpBFJo9EtSY0YUEkv6HBJBYGISXDhmUlYV61JFcDESR6D4EltTP5JFDYPSmCuIEqAJzFKkX8+SsGhSEqeklBKZFtXSnQNXUpA32JKCtZpSmAVcUr03HlKNiuCSjuphkqfcIpKnWiOSrOCkkrf0pZKRDObSnVWn0qNdaNK8U+nStqRqkr4f61KtqavSsq5sEpULrFKBViwSlzrrUr6zKpKQPumSvpXokqUWZ1KLmCYSgTSk0pT8Y9K32CMSq/BiEoBd4VKZ9uBSpPQeUoHDm5KzvtfSuTCT0q/JD9KSqgtSs9PHEpOzwxK/s/7Sfl83EmISb5JMRykSe21ikniD2ZJ7ERDSRPIJEkqUgRJaTfSSCYiqkgkx4dIHYlbSHLKOkjYHx9I5+sUSC5OFUgacRRIcYswSG0mbUjeGZ9IMlXMSDO6+0jAgxxJRuxASUaQZUndfYRJsy6XST+vq0lJab5J3DzPSZ7d3km7+upJSR3ySR/r8Un5mOpJgF7cSd4hyEml57FJXLGaSU1ahUkel2ZJScpGSXC7LEkMvhFJZSDwSP21yUhWJqhIyFiSSDydgEjFLVRIJ0AoSLADAEgpfO9HO7/sR3zhq0c0L2JHo8EOR3zhkEbCBoJGewOyRkdhukY3ibtF0ZEPxpRllkXVeKFGkVxsRiO5jEXNOw9GBEWIRgaSh0aVQ8lGbcUSR8zuEkfqVQdHezIMR7PqD0dxCu1GePrERvu6+0amOUZHpJCLR+kXg0elLEBHpWxYR7ByiEevQ3ZHtEglR6GnIUci20VHFurfRuU/8EUgsCRGpgo9Ru5abUbGSyJGfvsLRhsN7kawMhxHyWXBRgFN0EWdESNGN/jSRkIto0bRkSNGzTtgRkmdskaEfOFGeVisRphMo0bS3rFGjSg6RhuexkUnoBnFqKQfxrG/jMWpgsHFtmK/w7l8hEa+Dn1G5j8cRh3JdUYkKIJG/kPSRQUSskUFEkdGCkYERu+nRkNeKQ9F1JofRvMf0EX0bIbFzvdjRNJvvUXecapE7Z4SRm6jjka5/E5GXrq1RV8HAkYMAm5GVg4XRty1zkVj7gJGdk9axTC7JcaDwN7FgnOuRPd1UUYGgR5G8/2+RWFDgUZMN5xG6pVNRgN4G0bQRNZFY12WxTOilMXw9OpFJCiuRa5H3UWZKlhG9GwaRpSH0UUPen7Fne+bxUT6aUaZKmFGEOlzRY9TikVX7A9EEFgJRA4tKkXQRNDFWtNaxjLm9sU8vQLFf2rwxfrtOsZCrTnEImxyRprmbUY/NfxFi2wjRhdICUZDHNNFGXPhRYFzZsV2TyPGNc0kxgisEsY4Z2RFSzfnRTy9gsWTGEzFyeW5RSXkw0XswFFFY12IRR6F00QgQbHFj1PkxXh6l8VILv9CQKQHRnZP4kVlGT7Fsb84xT5X00TG3A1FkA8BRjqS10WYTOHFVg4fxvRsZsSYu/RF8BZART0Kc8a30YjGTtGPxTCZFsWcM77FDpz3xVTjrcS5a/VF78knRV3cYsVUUr/FFzeHxp0RjMYlBo/FdXE/xTarNsUzM4NFGeKoxFfsKcYMAjnGxm2uxUymqkViEDhFRGnvxLfRH0bQs3RG1sU2Rkw3BUaKjhTEcvkjxSv2v0QT0HTE4zYaRHGsa0XsnsZFSup+RrpJfUZ9rvBFL93aRU5iqERSlunEorQJRgwCVUb9ZeNFoUXORCoYRUUbDapF/If0RWSqaUauR0JGRGmjRUXYjEXHumRFeemSRTtwbsRXW4PFO3DURdqsOkaq8U9GEOnZRZrm+8X/IdvFxLEeRbdAK0Z5x0xGXim9RbN7RkX99hXFCYoLxce6OEbUK4BG3SQnRjtwrkWWsoxFMCpZRFWf3cWoNQbG5T9axpaQL8ZkOzFGhsl6Rl3clkXiWMNFZKpORjf4WkZ++7pEio74xXA9lEWKjnpGb198RgRWcka+MG1FRgPuxVn1x8VJLj3GrwOVxpRlS8boah/ForTFRQTFI0b5D0JGp+gtRlRS2UV3nFNGb/CyRtZWika30RhFNBGkxQskdEVjXQ9GJJd/RGTMHcPz/bTDv30dxmb3ysXn+69FdXFvRdnOb0U/xqBF91O7RGezzEWfGjtF6Gqrwmq8EkY3+KJDBMXbxT2bjcRFRwLEsS7MRQisDMWX/5bG2c6xxTOi+EVg5XRF1JomRLwFNkV4C3BFyjJgxeU/xsWX/wDGQxzZxRrAFUaIYyBG1jQXRem3V0XoapnFVn0yxb6fekWxvyBFJw8hRoeFEEbw9FpFokWuRcEX+EUeFvpFl26wxfFjtMRnsztGGASCxWsJMcWQoCxF54xlxjC7FsZU4wnFoWcGxgAAnMW8dKvEZveyxeHpTcXNO1tGGkCDRktZ7kRXyvLF8fQUxs2qf0U0EWZF4se0xYLirUWTqUZFTx4eRWIQ7kUpyzDETtEXRttoNUbcRsdFJ6B2Ruwvu0S6uDPG9UpRxaK0y0W2hB5G2PBgxeviFcZtVunFDi05xse62sVAgqLEowGcQyZTBcavlJ7Gdy3txch2zkXcRrFF0QBKRcxdY0WcM/hFFfvpRc6IikVs5ztEkjoAxueMR8Z9PzHGzogLxn/ZB8aI0n7FVZ+BRWB2j0M7TunEsb/IxRUMxsbEoLLGsS7ExYJRUcXsnvTEGVHcxXVxbcYYlUPGxykMxk3zB8b4wjXGM6J1xk+Nb8Z0tYPGcgrBxkr728Zj7q7GduCYxhS/msaDwGfGXP4vxqROlcbyQd7GoUU3xqCJ5kWKHw/GMma3xjtwb8bGS9fFfNAdxowKAcf4whHHWCiOxpF+tsapAt7GHoXZxh2JKsdCfgDHqKTOxcGoLsa/7KfG3MaBxlfst8VHAyjFu7iSxvW5+sZ5ab/GXwdwxvkgg8bnDJDGysMlxtejA8aY3aTGmvfAxkKtu8YXCAbH0eINx0T6Asf/of7GIuyqxvMfscYypiXHnt4yxwgb/8aK3xfHLq5Qx26SQMelvV3H3kIXxzOzAMdM5gXHxgsJx1uxu8br4i3GRcezxsbc8cYXJrTGIJIAx/iCC8fbaEjGH/T2xfKwt8YT4enGurjnxkYl0Madb4nG/7IIxor9+cUFo47Gr5S3xpoIeMaLbInG+lzBxm3Wj8YN4C7GXrpFxv7Di8Za5KXGOcWhxn2/ysYrdgrH9bn+xja8qsaBBKzGcF+nxq8l1sXQswHF9UpQxnWCncY7cKfGMXfVxufq9cZFWK7GBvBWxs6IdsbdpIrGY92MxrgvhMbFbXvGa5qJxsX+rMY+17fGidI2xq8DDMaKDpLG3gJdxvd18MVJLlTGhet4xse60MSt2BBGyxCnRNhf6MWhZ4fG5HKSxlpkHsYtMo3GkrqKxpaytMT8h6zEOgFcxhWMW8ZVn4dFkX77RJkqa8Z80J3F/If0RJkqE8YEVqbFc9dpRqgknEbNqhBGAd6mRbDhecRVn7/FkX6Fxd0kvMXV547Fdk/MxWPuukPo2W1GvAXWRbZiP8XGS7PFlGUtxnVxC8ataebF54zExYofc0Rj7r5Fdy2txQ1PdcY1XqDFoPj7xZYhKsYxCCRFnYDOxQ4tXsautorE1edeRclU0USxv0xECkbFQ1fsj8W5/BTGt0ASxYofg0WWIUJFns1CRewvu8LWVhnG61HQxTY8AkbtDR5F5WGxxbIMGkYRNitGVOPZxW3FMsYRxwLG7Q2axY9T7sWI44rGhJ4Oxu18j0Xr4pZD9GyGRJT28EWGOA9Gd5xYRj81QUbAW0TFE2EPxrbzfcICK2vFvcEvxT81k0ZIP4pGgLfgQ9nOicVQjQLGKqmpxTQRSkW3r/9F8WMsRnlYvkXXEuLEpgr0xYofNsYhHwfGt9GKxZduvsX/sgTGL92IxcnlT0TgnEHFKVw2xr99PcYLJPbF5j8kQ9V4b0ZeKUhGSL85xStl98VxrDTG+n6ixdCzLUWXbp7FFYwuxR/02kXqBORFZvckxY7kAMZtVt1FOSM6RlTjFEbQxLVGv32DRqjGE8U8LLrFuB4Mxk7RFcWWIU9GRwMARqs+18RiobZFw2QMRhiV6EWfqxtGt9EAQ8xdtcXM7tlELm4DxAu1EkWDwGdGz9X4RWdElUWHBaFG2F95RqTffkPo2axDXkscRc07rEXmHVtFMQhMxPHSoUW7luhEQj5ARYofkkYehUhGdk9eQ9BESMTXo9rFsgwNxceYfEat2JZGio4LRpm7JkWvlK9FbOdTRmPuV0bcRhdGwvUaRi2yYUXRItNE/IdmRlfKT0ZMFShFgy/gRbiv9UXVVuRFcaxeRnGK/EUxCOxEzaoRRsDKTEaTqbZFZRmQxd5xSkQc60BGdy3fRWb3MMWsHJjFPzXQRSNKcUZns5pFdQJSxWZmesUqOopFriV3RsSxHUYs1MJF/fYORs3MHUbeAktGke3cRaUsQ0R++9rDqs/FxK5Hr0U+V2xG85+GRiqpB0bEsY7DejYrQ9Jvn8QOvg/G/IdjxmIQysWmm4RE7ziZxYbJeMW0N8hEawl1Re84CkbjpR1GiGMNRuCcSUX7OkjF9bmuRRzajkZ6NkxGlpCbxczuP8Z46VvGyxB2xlz+Q0Sfq21GNV43RkHx+0VkqtZFqMYuRlTjN0YjSivEtYT8xGEyH0Za015GPuj5RQRW5kRN89hFfGE3Rv1ll8RnRE3GZDuExm9wnsZFtvPFbhKlRamC0UMqqYHFad65xdiBG8Woxo9FE/IRxFux3cXkg57EbjQBRoQNb0QfYx7GI0pfRfd1G0Zif5XF/fZpxthwmMaL/QPG8rCyRZduyEWmCkVGH2N1RlInQ0ZU4zFGPE4xxJXUU8YQWGPGj1NgxmIQQcZpAMdEoWffReMU/8V24HjFY26PRkmujkYi/cRFdJOqRZHtM0buyb1FsHKYRKfoZEZB8VhGgnMGxI51scRmZkJFQfFSRphMs0blP2dGI7l0RYQNw0Xl0KJDOgF8xupzu8WnVxRGv+x2RfaXYUVN8w5EY13kxQmKK8W+DnRFkxjARYbJbEXdJHZEx7rwxHBfp8TChgFGNjwORuTyH0VSlslFyIeARiZTW0b3U7tEIv02RK5H4cM5I9bFarz+xYJzsMXXo8BFnzysREi/u8UbfPNFtvNJxaZ5P8ZdS/xF0ERtRjtwV0Yf9FlG376jRvW53kYibIZG3EalRXL5rcVcIAfGE9BIRbuWsEWfGi9G4C2hRnqldkbzjmBGaYCQRuU/fEZJDB9G16NfRu0Nw0Y2q0xGtmIfxQRW6kUOvmpGr5RHRrByTUYCK0FG5j+iRoeFu0bk8jhG4JwYRuMUI0axLq5FmEyRRRrA4UWjkk9GEoP4RUYl5URTBQBGSnsjRLbz48W1hPxDiUHqRVsxiEYVHelGcH1AR5SnjEeh9pFH6wKhR/KB3EeXAApITMYpSKSgRkiyTUZIrrZQSGD9gUgM2pxIcoG3SC4e20h3/P5I0+kTSbTELkmw2klJHi1jScU7f0nQUpBJmcSlScnbwUn5muJJJEYCSoc3E0ofrCNKaqcySmoQP0oUrkhK9+RQShBrWEpKn19KCeBnSi7fb0rwpnZK1/l+SoArhEqgCohKuaeLShqvj0r8C5RK7qeYSt8AnUqL3aBKPrWkSjN4qEqvvKtK1zeuShySr0p9J7BKjgCwSr1frkrEhKtKJsWnSlcXo0rUFZ5KNyaZSm4olEoxPo9KqsGKSldchkpQ5oFKaLF7ShePc0rLk2pK/8BfSp8KUkr1c0NKEBU0SkjYIkpVUxJKQxgESgjk7Emz89BJ/US4SUVvokkTiopJP7pnSQQSQ0k2VCBJB/X9SK/zyEi2TKBI9tZ7SKHlS0hNRCpITnIPSAziAEgZceRH/nTtR9ObIkgqaGRIFXyZSHgbw0iljfVIGkccSTR0QknQC2pJLgiJSb8unklY9bJJDSbGSfCt2Em4iedJZ4zwSTuX8kl7++1JmtTjSSTw0Umf9LtJTQWmSb1MkElHpXlJztFWSaW4OkmFkyJJ654ISZrP5Uheqb1IBiGbSOQMiEjdc2tI/tRBSA3gDkhkzM9HJsLJR+adqEfHqVtHmLsrR8X+5kZ8YUhGH2PeRWZme0ZL2ZRGglEZRdGRKEXqFchGGoASRzXN9kZlmcdGjSjhRtqK9UZbsRBHqqBCR3/qV0dikEpHcrkiR7gv50YXt9NG1WcKRzysPkej0mJHuK+DR16JkUdJHYBHh8VQR83qNUcGASdHRUcZR8oDCEehliRHpX0OR+F6GEbYX3JFs3tFRiQom0YVnZ1GEaURRsBbdUZLN/BGuevgRsKGaEb0bHZFXW1kRiDSuUYK15NGqDWsRn/qzUaaiO5GLv/KRkI+IUasHOJF9GySRSL9HkWa5vVFIv0yRW4SE8Wt2FfFm+YFRSzlmUYG8IlG2T15RHL5wUX7uo5GCtcwRueMgMSvJWTC8WOuRfD0ekRFtgnG3gKFxbsnCEZhw09F9Sh4xdk9wUR56abE/WU3Q4GEmEYDiQRHcmjLRtQJmEUkl09EOGcgRldbLEZbINtF9GwyxSuHxsXmP5zErkdNxUdytUUIrGVGEFiNRZoIwUWoRoNGBoEmRrQ32ETCFw5GuI1JRiO5nENaZLvC2PC2RaCJIERSlunEEOnXxPKwsEVH4eBF3NezxQU0QUXz/W5Gj1O2RXNGnEWHFgJGdXG9ReJYFkZv8NNFSS4CxsL1eMYBTQfGI7nAxZCgRcbpt9nFJXUuRjwsaEbsL/NEdZMERdeB+UUCmjBF2T3hRRSuTEaWIexFOpITRdMr08V1cQjGPQrPxMoyH8Y3CZDGgy8XxuAtusW2hAjGkjohRE+vG0YfY65D/KkJxoy5D8X8qW1FXI/QRWdENkbUKwxGFYwSRR4W8kQg0u9DXP7rRP1l9UVBYBFFpE6uxUaUisVAE4FDBFZeRdbFNcZGFOnGHbiYxpJcJsUW2TJF/KmZRJI63cWQoLLF+lwNRRov3UNbQpTFVn1gxkwVncY/xr7FyxBHwgKaH8apE1zFppu+RbTILsX+sjvGjzFNxvKwJMXC9dpFG57uxOwvV8W1FRlGyjJgRgrXKUbLf0hFJeSDw8X+ckVJnfjEe4PLxQBvDUV+jGVFZ7OORZ88Uka7J2NGCKxZRgAA6kVuNAzGKO25xR/0PkYdSYBGqRMFRu0NjkXGS8VFoImCRe84KUUbDbhEGi/dQag1L0YUrp1GMtWBRgIJdkX3dUnGgy8txpayQMWz6rNDs3syRkYlJkYIrAzEgQTJxS2yMcVg5RdG8x8WRmJ/m0W5/LlFEFhZRC2yuUXb6JhGE9CXRgKaeEXnjAbGysO8xc/VBsUsQ2BFTkALRbl8gMbdkyrGwvVSRrwFZkaJsNlFsHK4RZoIQ0bk8ohGyjKeRXh6VcSvlPNFZvfgRbuWIkaSOoRGJCjkRVbs70RAE9lE/yEexo2Xb8YwmdTFP8b8w7uWAMXdtQTEqDUCRs/VKEaQoBlGTtEtRrwFBkYawL1F/KkFRVD8iEQ0gMdF2PAERKmCAsbwhYXFqDWjxSh+GcYukLDE2oq1RBZqbcR9rspFS8iNRWlv6ESNl8BFbVYlxT7ot8WVQ0vFcax/xciYX0W2Yt9DCkZBxRe3oUQVHRnGMZkDxoY41EUJaHpFMuacxaROmsU6AdVFY103RqYKVkXPZi3FQs9BxnL5IsY1XpJE3EZzRKHW4EXr4vRFaJHtxEhQ9MSGp6XFDJO5xGJ/tUW7lvhE9+SBRKFnJ8XLf3BF/fblRZ8a/cVg5RBE377aRd21mMVIUETFl/8ixvwYO8Zv8AXFglEaxtXnKsaV1BnF+n4qxWIQcMUubktF4XrMRcZtNMTEIEDFkA8nxlD8OsYRpZXE9Gx+xUp760U8LFJGTx5KxbrapEUJiiVGGATiRdQJ4EWsHJjFguLRRR/0X0ZU463FmEwXxnPXcsWxv4RFXweiRaZ52cUJ+SXGCYowxiuHNMa6uO/FQILiRJkqskWQMSHGejZExuTyh8S0yFrFarycxE5ALUb7OrJGhHyiRn0/jUX35JHE61F4RKUsN8WcMy7GjuRUxtY068XDQq/FFYw+xZoIN8Va06zFRNhMRVYOlcWX/7HGdCRqxtcSE8ZoIl/GLpBHxj81Lsan6JrFCte7xCqp/8U3+CPGg8Alxszubsb7y1bGwRcYxtejoMYca+vGqROixkI+Y8Zey57GkxiNxh4WCcbBOYzGH3TlxoMvGcb35FFEbGecxtvo68ZnM5LG4QubxCUGscVlCMvGx7qYxmSqXsaMyqzG1VZAxo71pMYkaCvHUcn7xlTBXcZWDlTGFfuOxr1Ss8baimTGio7KxYtbmsaMyubGLm6RxkkMQ8YqGLHGh4Wgxr3BE8XlYaHFxzqnxv8QyMY9Cu3GbcXuxphM2sYbXhTHKmkAxxZqgcYUnfHGVZ9Fx9PNBscD54fGw1MNx9P8TccvnUHHrjZIx8qyBMfDU+vGdxwIx4BmFcdwTrTGz9Vuxu8nysZeqZrGak2IxrJdBscAXt7GXwdLxqIjm8bqhMbGT6+txq62nsZkqnfGehRnxpduWcbJVDPGnKJ9xg6cRcabVb/FsdCNxno21MaAt6jG6Nl0xotsT8aKjl7GhVovxnJoLcYlZOLGh8Ulx+MU98YqmK/GkCDLxl4pjcYAb9fFYHY9xphMisanV3bGrraTxhnR5saSnAHHtuKxxhZqMcaNBrzFY+6+xe5aGsYPembGjEp0xtY0VcZLN67GBSPFxt++csaeXo3GukmQxvOODMYsZRHGj8JlxmNdCcbEIK5FNBF+RbpJPMXQs43F8kFZxtiBP8YSFP3F7C9Kxo8xf8WsHAJFoWcuxmZ30caJwZPGexSORBPQFMQubvPEOgHDReAtkMNJnfDFoPhRRdxXgUbsLydGVFKnRX77kEX2BqHFeAvGxVHapcVeKRTGAG9RxmDlX8aynf/E6gTERM07RsVrK5jFlbJ6xkHxZ8YXt4nFe4PJxSXkq8XV5w1G4tiLRkhQ/ERd3MTFDpw3xdejRMarzwnGqMa/xUwmlcYmU1LGt9EkxU3zasWjcNnFLpCsxf32JUXysNZFJw+tRQU0cURTdN7Fs+r3xSGwikSI9ANF2T35xdbFvcSKHx1Gkjq5RHDOxkW2Yq9GJlM5RiLbacUeFgjGiNLwxf8hKUW6uEXFvHRzxruWeMUs1AJFf2rsxABvnUWZmb1Fm+aVRfHSVkaq8QVG2F89xsPTHcbswPFE5dCQxSEfkkXEoLFG7J5QRkFgFUSoxtXF6nNZxmZmKcY6kkPFKO2lRZaQJEYofjJGMCrpRZYhrsXRAGXG2/khxl8HEsX4UxvFliEAxlbse8W6ScZFzO45ROF6X8a5a3TGUUn5xeqVmkUAb1FGYhAYRX6MZcVVnw/FSL8dxaYKrEVZ9Q1F6pWcxbEu5kQjuQtG0m8WRmq8NMOoNZVE5IM1Rt++gEWAt1BG15L8RpaQmUYLJJBF4JxxxSxUhca5/BzGIEG7RQWjekWZmTFF/fZ5RdtojsWIY4VEO05XRk+v2EUpy0TFDALRxXKKjMXZzh9GJeR0RscpjkUCCd5FBRJJRmezFkVPrzTE5h1LRSegRUWDwG5FPnmCRRgEOEZVnzRGEvLhQyh+EUaRXGZGowGiRSXkTUZ8YYdG7XxvRfYGx0TLENdFwFsJRs6IUkbEMYFGQq10Rm6jJEY9m5NFwvVdRhIDr0b2BgNGjEpeRb/sTkZgVAlGeAsYReF6hES/7A5EpptcRkI+okbYXwpGuyeHRYAm6EUW2dpFWyBRxTjWNsYQ6cdE9pdIRhDp/0VPHqZExCAww3uDBUYldSxGSQwaRXnppsXTTSrFryViRm3FfUbf4J9FKhinRUwVfEWXkARGtMhzRlN0E0ZXypZFGJW+RQBvCUa+nzBG1ImIRuMlrkYwmRNGoUVaxUtZpsMUPzpF9blKxYMviMXQs4tFpE6gxD2bRMbu69LFkDGDRdtoW0alvXxGAAAPRiJsZEWWsrzEUbj+Q/wYWUZ6pahGIv1GRqmCg0UjuZxERUdBxnVxYcafq6tFnyuDRuhIgkbVeDBGPQoXRqs+dEYDeM9FtvONxSxlgUTWxWVFCBtuRNhfVsSw4SnEV1sERr6fGEarPgfFwMoRxvAFicaTmIXGLEMcQ3Ebm0Vg5QBEsVCbxCL9xsVRSTXFPuhVRYEExcSWkMvFpSx/RZ5eXkZeKavEHckxxnuDT8RIv6XE0SLJxTVeIsbdJDLGmSqwxAKaCEVYqA9GbOenRr1SaUY+V29F8IWhxEvI+8WSXB7GLSHNxVYOCcajAfDFXksQRvRs2EWOdXnGNxo7xtGRvEWQDwJGO9/XRA3g5UTl0N5FzTsqRa8Dt0VLN3ZGRUccRk8e7kWjAThGDAJBRgDvikYOLX9GysOCQ6HWaMV++9ZF+FOfxd4CfcaKjs5Fig6gRow5kUbXgXxGJzE4ROM2OsaCcz/Gk6nExZLLM0W7JwpGRiXlRZAPDkWHhRNGW0KCRrDhJEZm1eFFAbwZRln1NUbaiotFu5ZQxaUso8W7J8HFysNiRYJR5UVsCYNFutpGRRiVFMacEXXFwMr3RUTY0ERQayNG4fqMRkHxhEbGXKhGr6WjRi5uqUa0N2JGVOMNRWQ7q8UzM2LGUri6xTtw+kVHcnBGRcffRufq4Eaq8YlGZKpZRnh6QEZUUu1FrIuTRR6nY0bFj4tGYqGGxLWmp8VpbyFG9OyTRqCJsUaWMoFGV8omRgwCukaWMtVG0ER+RnQkNEYNTxBGf2oiRrTIZkYeBZxGejZQRrNZ28Vp3rHFZtV3RcE5e8VHA1TFRUcORnGbuEapkw9H1Ik7Rw2gh0dS1p9H06uhRz43y0fKYf1HDHEPSOjoKkiQTzxIP7Y4SOYeTEgYRoBIxjOeSGKnv0gFzOBI8GT+SMvUEEmvtSNJecs1SaZvTUkCL25JvkeMSb0Lp0lUUMZJNMnnSeg4BEqAsRJK9N8fSoUHLUpcazlKxYZESvDmTkq3OFhKYnhhSr1Ga0qyGHNKTXt5SpPHgEp1LYVKqjyJSsdrjUrerZFKQ9WVSsMGmkpC2Z1KiSWhSlSKpEraCqhK6QWrSqjwrEpKvK1KDLWtSo6brErtcKpKA4CnSsZwo0pHgp5K2HyZSgZ6lEprHY9KApGJSqVbhErpvn5KtTB1Sl1pbEoTnGRKnwNdSt1jUkpt2URKSvo2Sm+QJ0q/tRZKvGkHSpHc9EkQMNxJ4ODESUXlsUlgE59JMt2ISXdBZknYND9J6pMaSWa+80jpTsBIpHiWSI/jZUjfgDVIdTEVSPKB/UcZc81HtgKlRxHWyUdK6hVIeNpQSIE9iUh2/65I7LDiSKhtEkkvzDlJMTBmSZ9+ikmdAaJJGtK4SUhL0Ek7pOVJm4T0SfiG+0nV1/lJuIbySfGL5EmMGM9JZ964SeVTo0m/+Y1J6IhySW73TEkTODBJ3/QVSZCA/khECdpIK/awSEL/kEipg3ZIXA9QSJaCKEgGIeZHaNGwR0Vnn0c7MEBH/AfkRit27kavA9RGUUlZRg8Lk0XctUhGJAZ6RoeFc0Yc2vNGllAsR4vsLUdaZCVHCD0pR69DNEcO7UlHxa1zR06AeUcJSl5HQ8tER3yQCUc1XqtGrJzpRnB9XEfM/ZhHJyCZR8hnhkdJTHFHFippR0DkQ0elrNtG1AmlRovbx0ZvX+lG/5AMRy2yqkYRNpxFTfMkRvFStEYep+5G15KuRnethUZNhLxG9iiXRkvILkaUZbxFppsTRokwskaMOcFGawnYRoj08Ua1prpGXe2URnST0kX8qUXFDHEYxYBIqcXtfA9Fj8J6RoXalEZOQC9GVFJ3RE1iV0ZB8dBGE2HHRV921cUzM+lF3gJvRpRl/EXGbSREMuauwktZLkUeFj7FObQmxiXkg8PRkc5F4Qs/xYY4VsQwKrlFuWstRSk62kUlZLNGIc4RRyopz0ZE+u1CeAuQxdNNzkX1uURGIR8YRRPQDca/DhBFowG+RaYKpsN1Ah5GKVz/RQskRMUSg6ZFaQAlRudqW8UN4AvGTkAZRp2Ri0aWIcJFecc9RW1WKUUJ+eDEjSgWxn0/KcbS3nhFexSkReM2FkU0725GbcUyRujZXERs55VF5T+yRRgE6EXTK35GnYBuRoxKakGVQ9fF1xJixBiVhMXKoRnGg8AeRT0KZkZ2vtdEAG8mxpjd80O7uBlFJsJyxfdT2UXHundGT69/RukmNUaaCJtC2T0NxTvf8cXt/LvGBTSzxjqSWMY/RrLGDBO+xh6niEPn+zhGY12uxRsNP8YJit9E6pUYRkRpCUZdS9xFUUmLRZyioUUJ+YRFLNRaxNY050Q3+H5Ff2r8Q0wVlERDrRnFNc2VxcKGrcULpK/GquDixoofUcaBBJ3ERPr/RQTF9UVeurXF9bn2xVD8SMTix/BEutoKxfH0SsZ+jNnFKjojRiqpo0R9rijGFD/eRD157EVpbzDEorTnxXxhvMXaivdFCmgjRtBELMWSOjHEbTQ4RuLHXkZiEM5FM8QZRRueRUYBvERGj8LDxc7308UukLpF1jShRcWPs0UPCx5GGARHRlaOg0YhsKBFldQSxtxGQ0SuR4JGFmqFRpm7EEarPtFFe4PPRUT6l0XEsf5El5AIxibCEcZnswpGPZunRgPnkkYEVg5De4MdxqjGA8XoasXF0m/7xdLemEVifydGgZWVRRsNuMV3vp9B0EQqRujZvEWQD+ZFqmAiRhQ/4EXZPVhGJkLCRvu6okbFj7HEUdpgxjeJO8bx0m3FILBIRmpN6UV9riHGGsDbQz55M0ZFtutFQj5ARWDlsMSSOulFWKhlRltC6EXlYTFGrdhIRruWDEU07+BFPldLRi9MCkagiU1G16MwRoy5E8XFj9PFPZudxBUdacTtfNXFuK+DxRcmQ0UAAA1G0zyGRoQNPkZWDq3D5IP+xH6MqcQ73xtFKhi3RQxxHMXyQefFpHCnxRDp68WcM/LEO9+1RdZWIMWvlIHF4zZCRdQrBUTyQalFfa72RW3FUsWZmf3F5PLTxZtVb0UvTBRGWyDxxCh+XMUzxJ/FeVjgxYAm2kU9ChtGldQZxDQRGMaKjg/GJCiGRRSu1UWKjmhFjnURRdO8gcV2TybF54zGxRQ/BsabVYNFTtHJRRSuU0X99onFL91txszuJMbfT5fF+DE2RQu1hsTe4GTGFfsLxCh+jETAyg/GwRegRSuH6EUc62JCJzECxhKDcMYVHenEf0j3xJAPR8YXt7nFh6cLxaUsb8UhsAZFGVFeRYlBOsbzfYDGiv3zxU5iF8aHhbrFXksmxpVDCcYc/IhGImwPRq1pcsWZKhBGbjQcRjqS70XTK+/F309sxpvEIEUQ6YPFgZVExv8hp8U7cNTFgQS3xRcmycXOiAnG4liXxczuyUOb5iXFy6EExpCgOMOGyQzFKhgYxizUQkUXSLBDxMKSxntyp8ZnRC3FJJerRltCj0a7J4fFZRk0xlD8fMXDZKrDZ0QQxmznH8bBF27FiGNZxcWPEcTfvojFSntvxZf/REX8GDPGAICOxqs+88UCmjbG3TWPxvdkqca9Y5vGaJHHxfJBg8XaG0XGU3QfxgPnF8aKDo7GIv1SxoJR5cX99qzG3EbbxmezVsZJnUjG7uu8xszdhsaad3TFF0hwxokwuMauthLGNqslxkItycb1qPPGRPqsxmTMCsZH4YrGfS67xkp7Q8b1uYjGi2xwxq36HMW6yY7GbOcHx8Sg9MaaCLrGlpBWxih+j8aApvnGJYa2xg1PWMb7usDGRHrDxvgxB8ZdbU7GaBH+xvaXusYqGN3FcRtExsEogMYvXY3G6Gqpxh04eMZHg9nGGEQwx8WP2sYqGH7GC+QXx0wmO8dokcDG/rJ1xtxGC8eaiDjHfjtUx8t/SMcERQrHSZ3gxqOSC8diIRHH4xSwxmRMtsZg9rvGXinlxVRST8aYzObGdmDFxuk30saI9PbG/Ieoxoj0Vcbkg+bFUwXHxTOzksYFkqfGUwWMxpf/h8b+suHFh4XgxcNTosbjpbzGuyemxgIaiMak8IvGAU2kxnS1OMYN4BzGbpLVxtCz48YpXGnGDJOPxqkTwMZp3k7G2/kgxhe3lsYs1JTG1VZLxiUGUcZvAaXGGBXHxgTWnMYT8hXGCtebxApGFUQUrrHFGi9oxqIjM8a1pg3GpPCUxj0bh8Zcj13GNd6Cxh6nE8Zcj9TFYhAyxuCcOcZGlCrFe/IMRfs6+MXheubFjQb4xHvyYMT/kIxFKcsoxR3J28UawJtEAbwBxR4niMZCLc/GvUGCxkCC1sWTGFzFm8SIRdcS0kSoNQjGhsn0xTlFZ0Wuti5Fxtwbxki/BMYA3tLFKqnvxfMfBsUNT2PFeqX8xW/wP8aiIyHGeqUbxt0kcsZqTQzGYFR9xtjw2sYzoiXGxm0cRQgbmMWC4g3G93WuReMUaEabxFxF4xStRATFx8RQ/NTFWYbAxJhMK8a8hYrGE9DmxbzjXMUZc/3Fqs99xnQkdMaz6nNDf9loRvwYYEatad5DibBHxjCZUMaC4sfExtydRMiYucVEae/DHqdoQ/IffsWGODBG2U6BRsSxpEVoIlxEGeLkxZayDMV9rmJGcaxbRSL9+MXuWhbFPleNxbiv48NLyLFFIEGBxXWTjMUCmgFGmEyVQy0hXcbImD/FgnO+RDXNjcVliAhGy386Rhxa5MNpAEfFwFvExcqhR8bYX3vGQWBQxqOS0MV7g09EPlcmRm6jFkY3iTHFR3INxs2qf8U+6G1FyJi7QmdEHsYPem7FrIsHRjQRNkS9wR/G6bfHxUfhSkQGgQlGXW2tRVsgOcWw4dlEYFRKRYcWm0X/Id9FVTDKQ0fhSkTEsa5EN4lZRTm0CUaGyQlGqmCCRi2yDEbHKc7F76c/Rln1yUbC9XtGp+hXRrq47UQYBHbGTmIOxnVxW0QKRuVErwMHRuELg0WHpwDGINI/RMPTakbTTVRGhHxwRf+QsMWoNYHFvAWgRa1pjEWbxARFEoO8RfMfUsPecZzFGXOFRe181UXix1hDS1mOxQFNYEUgQXZG4xS3Rc9mvUTjpVRGl//oRcoy1kVYub1GUqfARq4le0bZPSdGZvdkwynLGMWdEQ5GJsKhRmrNvkYtsjhGxW3MRGq8akbXo5BGMZkKRTkjLkWLbEhGj1NPRnnpEUb8hzTDZtXPRIcWiUbMXZ5GEFh4RqRwMEZBYP1EiUHIxZQHisY+6GjG2oqNRfVKUEaitEFGWtO4RV1L0ERSJwRGpHAxRvRs1kSbVRbGkKDIRFyPe0aezZxFSnuDREHxhUWBBEXCbqPjRejZWEZnRBhG3nHKRYC3EUadETFGsOHrReAtWUaynYlG5h3PRNCz6cUhH/REI0oSRv32q0WaCMtFzojuRSqpl8UBTSrGO05pxbgeKUZokcdGKweoRr3B10Wh1kDFe/LgxVFJHb/sL0tGjuRZRoof/0VIUGhG3ZNcRrWmecR++4LEEaWzRfaXEEbz/ShGzhmrRX9qIEaUZUxG9bkqRELPxkM5Rf9ETWLmxRQ/AsbTTdLFQWBxxag1u0V6NvVF9pezRRBYecPix0bGO3DuxYvbkERN857FkjqpxcE5g8VzRsjFpHANRKjG3UUPerZDNqvUxcPTgUVKDAVGI0q7xRxa/sUnMabFkA+AxZf/iEUhH6hFjQauRQBvg0VokT3Ey6ESRsNkaEbOGQVFyxDPxW/wtcXc133FD3oGRATFz0VtVv1D002iw55eIkaa5uXEykOTxpAPWMbpJofFbHh6Q/FjTMSjARxEio68RAwCa8PNqgtGrIs9RnEbDUbvSYNGVcGQRuSDNEZ4eghGpgqGQ7x0Vsa62sbFfoylRS2yscUOvrhE8eO/Rs27zEbMbqpG1Ak4Rixlj8U1Xj7GwahnxqK0P8bHKerEukkPRoxKF0YHPTdGeceWRiZTN0YqOphFOpIPRmsJKkaqz+1FZMwVRbZip0SqYIrFbHg6xCLshUbo2XdGwvXURTY8WcWopC/G/yGNxDlFi0X07IdGEFgARxlRvEarz5hGINKfRiNKgkYJ+Q9GKH4sxS2y5cRjXbTECkZBxWx4zEWHhURGTy+qRh9j50bV+K5GRGmARqROdUbu62dGCyQsRj2bFEbIh4NGMsQ+RtQJIMXoah/F1jSRRRz8hkaBhOhG376VRnEbJ0Y+aKNGkW27RjjWq0bysKVGa5qFRkHxVUbNKoJGnyuNRpXUpcWRbcDGRPoKxlfKGkWRfstEFK4fRujIvUbhKRxHOQVHR+n3gUex0KVH5t+oRwbhuUeZuepHjuYBSBhEC0iLKyBI2E8wSF5KPkjo6GBIibGKSMeapkh0479Iiu/TSMrT6kjI1gNJ5+QRSaLQJEmIB0NJTFJsSbYikEm0p6xJ193ISd5+5UmGNABKK7QLSnCHF0r5ISVKpQEzSpJSQEoJYExKB29WSnb+X0olCWlKrA5wSpovd0pyKoBKRQaFSvb7iUoJKo9KsLqTSoZ7l0rHAptK+xCeSt+eoEpsUKNKMgGmSo0fqEpZc6lKaPmpSjljqUrslKdKyCqlShsaokq5AJ5KzC6ZSjABlEpOk45Kc7uISoy1gkqFU3pK9JhwSsp6Z0qbrF5K+ohXSkEyUErDG0VKgwI4Sh1pKkpSRRtKCuwLSq/b/EkSYuVJPs/OSRd+ukloRalJyAKXSaWygklP31xJxhA3SZfqE0nlwOhI3xe2SNsgikh7wkhIetYWSIaH/UfrMeBH+c+qR1gokUeErb5HSZ0DSFk3LUi4DWBI7xCUSOE6xEi3KABJTWsoSaohWUlo14VJ26yeSbjAuUn7Y9ZJhkjuSe4e/0lVQwNKPoUCSlCf/Una2OxJ+vXVSQEKv0nf8qdJPLmQSSuWckn1NUpJWwkpSd5GC0nZruxIoc7GSB4uoEjjfYNIgKdWSDpBNUiELQtIqXO6R+KHpUfEAIRHIuz3RrraekZm95pGGATPRuCto0appIBG2T2iRuwewUYgEiFH22hbR7sWSkcrRzZHDFNBR0rqTkdQjV9HyNaIR+TjlEfM7nBHEeVCRwOnLUd6dghHEKkLR4R8VUeJwZxHUvavR3H7kUff/kRHRiUrRwqGTkcQ2BNHdr5VRszuf0YQ2KRGFfuwRtqKwEYLtXZGLm5SRli5sEYGgflGdj7RRoMve0Y8vb1Gmaq1RlfK7EXysIRF+u3/RbTZn0bVVthGyAfRRlKn+ka+sLlGD3oARmSq0MRWDiDGyxCdxWDl0EOBBMXDarzgRfAWlUblP85G3NdbRuVhFUX35ItGgKamRvpcl0UIrJpFb4EfRsGo+kXaihJGoIkKRoy56UXQs/VFayueRBsNNEWV1E9GI9uRRWlvsMW5azFF+DE1RvP9ZUaOdVdGF8iMRtXW1UYzs4FGoIkExfJBQ8U9ChVGBvBnRlMFs8RuEl/Ft0AqRonSDkWMSkrEdJMSRoj0O0T6fpzFFfudRdxGy0URpevFOGcGxvkPIUYXJlhGuklMRZ88fMS/DoxEzhkFRadX+sV/SOnFGXOXRZhMtUU2PFdGds+dRlbs5UVHA1hEkDEXRZT2BkP7y4JFi9uLRjXeo0ZGA+hFqYItRYBIn0W8BRbFONZFxYeFIEZhwxNGKqktxln1KcbtfJ9FG54+xERpicWh1v5FLSFhRriva0a/fRNGZ7N+RZdukEVFtgHG1ImexiV1EMb5D/fFip/mxpT22sYLJKhEAbzHRSuHSMaPU0jG2T1JRYJzAkbImCdFU3QgxV1LSEJ4C55FYOWwwzarhsXf4JPEHqdwxbgeFUQyxLVF3gK7xYnSLMa2YkTGEaWZxoqOH8ZAE5HEVTDSxBzruEWxUI1FlUOzxYXrgcUIGyZFAG/ZRdZWrETKw7zFlPb0RYofc0aw4T3FrWnIxRDH+kVK6iBGl/+aRQu1xkM3GspFiOOURiQoQ0axUOvCl//GRTGZikYeFlJGzO4Jw26jgUXfvqNGB85JRpjdV8Uwu61F6nNRRvHS30WZmbVFJXXSRfpcO0YhH29GtYRoRc/VrsRHcglGyjKARih+XUbDZAhGEOmjRUI+KEUXSORFP8bYRV1t88WAJjLGUwVjxK5HH0aI9ARGTDeXxZMY1EQXSBxG3SR2xRKDKcZZFyfFNV7QRUymAkWPwi3FZMxPRum3lka4ry5GKVw2RgpGMkaZuwxGjuQ9RqTfmEZeumZGpN++QTtwisVbQvbFlrIcxJ3vWUataaBFUpbJRIGVDUZVMBJFqs/1Q0+vGMVKe/vFH/RERejZ3EWpE7xFOcWERhKDVkbfT8FFFtlORrUVRUZ4CxFGiUFWRlMFL0a62vJEEhRPxQRWAsX67QvFWtP0xNcSgkSMuaPEc0bYRQHepEZ7FFVGi9sQRcNCzUMSFH/ExylKRe1830Wz6pVF9bnyRGJ/rcWNBhvG8dLdRCh+4kVQawrElpDfRMcpHkXOGXHELSHDRejZ3kXXowxFUI2nRHvyiEVyiiNGSL9FRXGKdsWwcijFGi/TxbIMEUSjAd5F7XzHRNtoUERMN5nFMXehxWuat0M6I4zFJsL+xOAthEUmUyJG/fY8RrKdM8V9P7vFPL3KRFD8hEVBYMVFGJWWxVtCdMY734zGe4PrxXVxKUbRIsvF7ziQxssQx8IEVrDFO9/jxct/xkUxCMJFuWuBxIofXcYo7fXF0ESwRbByisWX/6LFbVYJRYvbXMVXyoTF7C+nRdV44cQtMqPG4zaLxl3cC8ZXyjJDV1tJRRlzdsYUPzbFGtGERmTMXUMW2Z5EWYYXRoy560Us1PrDsb+NxgPnFMbo2bzFMtWsxk+vGsYhsJJD7MA0xs4ZjsYZUXLG+MIQxr/s3kSqzzpGSnsbRWB2ncUSFB/FaCJSxhDp08X5DzpG91PrRGb3uMYqeh/HZZnOxk3zDkU6km9Fi9s7xmrNi8YLtaDFKO3NQzf49sVgdoXFaQA3xZHtSMUnMTBFcayDxHuDH8T8qa/FEoOexiLbZ8YmUxTGSL9UxkVHZMYDCcDGZtXRxpFcb8Zey4PGjLmjxnNGP8ZB8VnGWLm4xv1lgMYs1FrGMXfOxlRjtMYMcUfG0yuhxnPG4MZ/2XLGfR2cxWpNXcarLYHGC7VPxvJBhcZB8ZzGzSrNxit2x8baCrjGL8z4xr1BtsabxEXGtFmFxnUCLMZbsQvGbPiNxkmMsMZbMe3G+ELMxhpRKsbqFaHGf9n/xi/dlsY6knfG9NvlxmBUpcZkO5HFEoOfxtm9E8et2NHG+8ukxmJ/m8agiRzGIY4bxslUs8VAE7HFa5r/xkcDIscyZqnGFtmpxo61FMcbXhPHs9nFxtGRycaPggzH/Mcvx6+lbsfLEFHH1AkXxy9d+MbPdxjHik4Ex2TMusZp3uXGae+RxlfKgsRHch3GXimixlKW28avpR/HZSoFx166ksYwmRrG7J4YRZMYXMXaLK3G3oLCxjSRwcagiZzGPE4pxovbc8Z6JZjGY12Lxmezccbk8inGYUOqxmL/+8YRNp7GRUdyxsBbn8bAW8DFmuZhRRgEQcZQDY7GKO3pxU3zAsYwmXTGBRJ2xoofIMZN8+rFvONXxoYnpMY78JPGHFogxriNOsUYlWTEowEJxvl+WMZm9wDGXP5fxuXQmMb7yzvGr5QQxtqswsSDL9xEVuzjxcBbMcawcibGsi6cxaFn/cWHhYDGTfMvxvfkFcVE+i9GcopKRvfkfcUmwvLFvjCNxbEu/MUHzhjG3ZO3xQWjysVbQkbGh4W8xQIrB8NW7OHFRiU1xg8Lz8Vd3ObDW0Isxgbwq8b025PGzohlxj5XncWfGqdEecdJRKYKJkSEfMBE3SSGwwgbcsabxGHGB1+kxaI0wsa+MOPGorTVxUW2Z0X1uaTFG55rxmNdfMXeAhFF3ZMjxULPCsWz6p/FZvd0RGWqkEXIB73F1VbaxSzUVsWutvrEO3B6xWSqbsY7cIbGEOlXxPs6M0Z6Nq1FcD1yxf8hJsbw9FrGh4XcxQTFo8WEDenFWRfLxX0/WcZ+jA/G5dBSRWpN+8R56RZEHTgrRQBvGsb2l2FFz/edRpi77kWmmxTE9Gw+xbWmfcV5x5lFVg4tQ39qZsbpt/HFObTQRXNGlMGmmyzFVcGmRYMvKMXz/VzFGw2cRRxaosV6NkHGNqvAxStlVcWMSv7Ffa5bxvvLfsalPYvG2/kZxtMrYUW8BZRFyqFFw+0NGsXcRttErfoERtXnikSfqy7GmZmpxVBrCkUQWDHFWKg1w9hf6EWaCCNGcRsjRkRpM0V46XpFFK4IRgpGSUWwcjjECmikxVN0JMN1ApxF5PK3xdXnJsU4ZxxG+0ulRiopy0ZFRw5FuycHxmZmCUafqw9Gm1X1RdBEckbY8JBFguKPxUs32UT/kC7EbOeLxDeJGkZApAdGAG/5RAn5wEVGlEtGLNR+RpduWEZLN8dFtRVrxBE2zMXmHcfFZtX3RDXNA0X6fszFGi8dRJAPSkZ5xwFG0m/Pxe+nScaGp/dE/7IARlK4UsXSbw9FNc39RdNNQkUlBlZG6TefRi/ddEYnoJxGRGl2RqK038RkzAvGoUV+xZ5eGkb67Z5GejYIRj0Kd0QUrihGjSjLRQmKe8VlqhxFUidIRpT2mUZ+nY5GBvAKRoEEAUYqOgdG6pUdRnnHlEZAE0xG9ShMxSoYgsadkb/GsVBJxkRpY0X1SllGgy+NRv1lt0V24NzEfNAYRo0ojEZm94xFUwWnxepz/0U+eaJFJeTzxWJ/2UTl0I5FlPYGxBE2kkVrCRxGJzHoRV3ctkRXyo5FhHyYRaFng0SzewpGzar5RXh6xcUUrv/FBvC+RUHxaUZHAyFGCka3RZeQA0UVjKpDCKyURP+Q3kRxG3RG7K/dRoR8nUaz6tFFuI1SxQ4tEcY2q0rFt9GgRf+yo0RSuHZFBMV/Ro0oPkZaZLtFWKilRVWfq8TImBtEMsRRRBueHsS6SQ5GAACoRag1rcP1KLRF6pU+xWEyN8ZE+s/Fi/3VxRX7f8Vhw4VFqz4gRtY0SkYMk6lBtoQNxtXnOkRVn0fFGsB0xtGRWMbh6RDGjSiDxRPyuUWsHC5GaJFdRF66wcUubpNE+Q85xEKtRcUKRhVEyHZuxc/3G0VtxU5GutpFRo0GMkZoIoxFNxowRBrAr0VwX79EC7XsxRdI2sV78pDDarx0ROHpwUUkKElGXrrFRdQJmkU9mxVFLbI0xq62X8YpyzbGHFrexUw3FUUnoMVFeqWyReHp9cNMNwlChA33ReLHskWppAxGibCcRkATckaTGAREldS3xZp3JsYeFkzGM8SJRM/3nUVGJTVEpnmFRtzGyEbUK5lGwoZERoxKmsTFbdTF9gYnxYoff8V78gbGXI+IxQwCJ0VrmttFvcGhRmB2nUZZ9ZFEgLfQxMKGjUVgVJpF6gT0RHuD20WGyThG2PD0RG1W40UOPohGyjILRtjwtERfB67EUdpzRYAmckXix4hFujjeRiCBCUexUKVGbqN0RiUGUEaKHzNGIY41xAskzMWZmaFFI9sORqutJkYdyTVGYHZDRgisnkZSFpRGXP5YRmznbEbZzoxGCzWwRg/6mUZSuE9GjuRORvH0PUbGSzBG07zbRY51scMXJjJGqz7BRlrkhkZDi3hGtSavRpvEtEbG3NdGm1X3Rl1tt0ZbsRxGp1cBRrra6sOxv9HGRqXAxrn8h0PQswpGdLVmRhz8zUYZYhpHAN5HRys2c0dyKp5HxJGvR1EpsUfFzc5HiSHtR0mM+UcLFQhIvOUeSGrdO0hhwllI0EJ9SJX8kkigcKNIaPmrSEmFtUjSHsxIc1brSGaWCUm22CZJRO1KSaiOdUlGgpNJbrKqSV4cwEk9QtdJFhruSR6HAkqnXBBKP9gfSmbTLkpLjzxKmAhISl89UUoXr1lKMURhSl1waEr8qXFKirZ8SjHMg0oJfYlK52iPSjc8lEoc6pdKQhqbSo16nUrzSJ9Kag+hSiiHokrIiKNKkEmkStiEpEqMjaNKi4ShStHQnkqZXptKpFCXSv9/kkoL74xKOzSHSmJLgUoAcHZK2aprSmj4YkpeUVpKGq9RSgOpSkrlfUJKEH03SoyVK0pb1R5KgioRSrHbA0oD8+9JT3faSddrxUlPa7FJUWqeScK8i0m0/HFJmgdNSRAoK0lCIgpJr4TXSGnupki+PnhItCkuSLYi/UdcT95H4brIRwk5nkfG3JVH6EiwR1f70UcibQBIPiksSLNJc0hvuaFIIq3VSPqAEkkM4UJJ+9NySdsyk0mUk7JJHN/RSXqu7Emu3gBKnDoGSkedB0q8DQVKNgT6SRvO40nljcpJfP+vScoflUki1HZJlhRMSW8UJUmQkQRJw2TZSNbOrEh7vIpIZzNfSLv3NkhcLh5I0YDgR9+An0eo1ZZH2zlhR55e/kYrdpZG6SaxRp+8A0ebRBRHN1ohR87ZFEdS+CNHKRxvR9mse0foCFVH2PBTRw7+ZkfRUWhH8EV4RxX9kEdhEoVHTFVNR0qqRkehVk1HyIdhRzSxi0ft7aBHlBalR3WRkkfRQEFHYGW3RsQx6kYwmSRHUjihRsiYJEYwu69GvVKXRlMFW0bgC2dGp1d6RrTZoUaPMd1G6MjVRslUEkauRw9G+0u4Rlg5YUacM8BFtoQTRmlvcUYuEMpGvWPBRh6ntEbG7aJGo5K0RQWjdsV3nBDGpb0AxluxO0WqYBVGglEoRhrA40VLNylGZmaTRhzr9EXYXyZF4QtYRueMbkZpgJdG7B6yRmPu7kWNl75EqMYoRn77XEZO0XVGi9taRuF6NkaJ0rBGmSq0RtqKv0V++9pEPZvhRSQoa0b8mKJGxW1URqvPNkYjuXJGbqMFRs077kNioQpFdr5yRnZPbUaNBohE+MIXRvAWM0bnas3FWmRLxWdEj0WBBIXEBaMOxUFgnUVbQgZGl/9ARI/CAUWlLClGMQikRW00uMVgVBTG4elVRGJ/4UUEVn7Eb/A1RCzUqEXnjO5Fqy2MRrl8hkbjFLlF3nGiRL3jBEQIGxLFRGmHRIbJdUZ+nY5GQq3lRQIrjUU1zZNEOgGlxXNGNER3nC5GbOeDRM07XMZVn1vE9gYkRvjCREQExUtFPzU9RlKWI0YDeI9FrwPXxKwcMkVZhvRFuK9rxSXks8VU4xdGPZtpRRx8osZ+HZLGSgwCw5yih8WF63bGYHYCxinLSEUVjA5F002yxTLm1MWfPABFK/Z3RMh2E8Yu/8/F6pXcxYofRcbUK41ERwOqRQaB98Wn6CLGv+xFxn/Zz8WkTjNGH/TmRQHehsWk32bFn6vbxSh+5MW/DhxD3STWRbKdJkYHX0RFzMzMwoPAMkY4Z7BFIbAXxrG/vMRpbzdGx7o8RtXnxEUVjFZFgLdcRvfkrUYXJipGhesJRbgeNkalLJxGy38PRp+rhcXHumRFqvFLRqTfekVvX8VFZmazRrgNoEYEVvZFhVojRYLiI0Wk3wpGv+wYRm40okUW2dhFsgwXRnNGDkZMpupF9pfDRZT2xkONKM3Ee/IiRsNCNkZW7NfE6pUZxuQUBcZfBy5EtmL3xFpkx8UKRgFGBFY+RmSqcMQExRbGlrKUxfW5FkWQMZfF4ljnROAtwUZxLNhGf9mPRuF6OkZa0wVGDAJ/RavPNUSBBH1Fsp1nRUMc+UWTGBxGGVFaw0XYiEX7y9pFq62YRAG8GkbxY0RFdLUOxsEX7sQ177LFuB77xQUSIEVNhA1EfT8tRd5xJUYZc9FFne9BRv12tkapJI9Gxf4ARsZLZ0VDHEdFILCixDlF4cXsnr7FYHY/xMRCFUa30QVGApqOxZduDkU/xllG/yEeRqTfCkaKHwZGejapRTf46EUr9j1GSFB2RoPAM0ZAgo7FmN1UxoqOpsW5a4lEEaXBRRovX0Y+eQhGqMYbRLFQi0MpXAdFG54pRlN0kUbkFI9G6+LARWne0cX4wizFzTvOxCBBmcRpACdF+DEJxvW52sXAW6pFUpZNRc9muUX/kCpFmN37xdej6MW1pplEzUyKRiXkj0aiI71F4XrGRYVagUVApF9FjnW5RW6j4UN9PxzGayuZxtEiu0QJ+WZGpgowxmWIEcYvTPZEz9X8xRdIGMUEVmJFXksIQ+HpFsYVHVLGryWERTy9nEUV+4/FlIeNRfRsykUnoIvF2F+ixRDpz0RAE6vF/Ic1xs07C8buWorFnl5cRgWj1kVd3DvGEaXbRTarBEa30UTFmSqyRVmG8EXMXX9F0m81xsX+VcYCKxtFf2p4xnIKwMZApDdFdCTfRVRSV8bBKK7GV8prxtNNDMbXEtJEQfHJRcZLT8Us1JJEzMzMQj7oRcbysIDFrWnWRdZWgEWcs4HGSNAkx3lHEMcZUWnGJlOXxbWmNcaiIz3GNBFyRX4diERj7rLFwah0xM075MUIG4DF8IWRRY9TzESrrYrFAqufxjXev8Zm1WvG/kORxl3cXsYUrgXG9SiqxmdEy8a6WqHGGdHNxuEL0ca5fIfGaCKjxv12zcZVQaHGlcOwxvkgyMaeXpvGZMyqxgCA7MZxm9rGrViBxvdTVsa8BXPGY+5vxh04lMZ/SE/GgLcPxtv5ocY5o8fGq63oxtwGAMdNc5PGK4cTxvJBAMaRfivGgEiXxlKWbsbF/m3Gu6fVxh4FicbLENvFIv2txooOr8YYBIDFkKA6xhWd5sYfY4vGnDMOxgWS1sZUY//Gz2bGxhNQ0cZN84bG6NkFxlK4+sXyQe/Dy388xn9q/MZrmtXGAwm0xjvw6sbBufXG7ED3xoXaA8foiALHwxMIx5L6P8eHlnvH8AVHx5ahFcdnVRTHAU0pxxqv9cZkqsvGbdbmxpduYMaOdUnFILDwxdk9WMbTq/bGl78gx/+h3cYm06zG7zhExv1lJ0UbnqzFOFaNxgWSscaZqtDGiTCixuOUk8aCYpvGmLtexqrPb8aoNQTGEMfqxJd/ssYxWQvH0822xo71m8ZTdHjGhHyuRWb3DEbvpxfG7J5Fxk5AT8UgQRXF76cGxtcSRMa+MPvFih/Fxfs6e8Y/tbrGCD2YxpvENcYMcdDFXrrZxRNhM8YG8OzFcawqxlFaycY2vLfGTkBwxkKtNcUW2TtGpN8aRYXr78X3dQ3G5T9hxo51cMZVsIbGgLd8xkOLTcZrCYvFiUEfRpjdi0Rd3GLG4elYxotsYcaIYzXGO07PRfU5kkYN4L1ElrJaxkI+EcaVQwrGCtcoxn9qI8aeXrnFp+gAxQWjH8ZMFXjGG3xwxjJVBcZj7ipEDwsNRUdyiUU73/NFe4NIRmPuIkUOvkjGl27SQz7o2UIlhpvGkKCUxlpk/8W7llDDXI8axuLYnMZ5xw/Gu5aYxbsn98X/kEzGIttZxoVaU8MExalFBTQdRW6jGcUukAfG6bfvxP1lP0X2BsfFmSr2xc6IOkV1cTvEUpZCxpYhBcb5DwTGNIBsxoAmW8Y9ClLGjLkzxkhQeMZeKajGNIAVxuSDEsYWalzGbcVKRclUQcHJVE7Ggy+MRfpcY0ZdbblFDwulRLpJ7MMV+7dFvOPyRaCJA8ZpgITG8kHnxG1WGUZfdu1F0ys4RmsJ50VFtsXFW0JOxbq4dcV4elPGxf4sxiBBdcUhjinFlIedxeeMjsVbsRXG082LxpT2PsYmU3XFVFKXxOYdJ8PY8DDFNBFWREp7BUb4MR5FLm7xxULP2sUibNLF4sdoxVux/0XVVkdGt0BERpMYGkbh6QtGmSp8RszMNUZRSeXEMLtyxrpJgMYDeJNFXdw+RYMvRcYPCy3FgCY9RsbtwUZi/5xGJQYVxSGOlcO/7MZFrWk6xTC7n0RPr9pFih+jREYl90X4MU1G375Ow9NNqMWfq3VFZvcvRuzAUkZlGSJGDHHyRQTFRkab1ZtGDHGDRnqlbER9HS3Go5K+xUp7E0UFo/rEJJe3xPUoR0YJCoVGUpatRRniJcZO0T3Gnl55RA1PL8H5D1HFDwu9RCZTMcVQayZFD3pSRssQjUXP1YxFyyGURnoUcEZU491E6EjyxZf/UMbsL1vF/WXHRTf4csRGlNbEYcOLRef7KUKxUBvEyqG7RYPAMUZXbIxGNICeRtEilUaEDSZGdLWvxc/VhsTn+0ZGxf7CRVpkwcXkg3HGhVpsxkLP2sVZhljE/IdiRsEXmUZMFbxEGVFyxSZTVUY8vapG/WUDRnJo00W1FRlGJlP/xS2yAsb9ZRFG+zoHRhNhA8Qi/a7EOpK1RfgxBkUvTNjFSQw2xeXQssSL2yhDMQjGRX9If0QxCBjG/5D6xfvLBkZNc5FGCBsZRjCZLsVE+m1CRbZlRk1iR0avA5tFoUVlRgCAlEYBTUFGCfkVRi2yRUW7J6XFns1CxRdIGMVMpqzF7MCLRbFQxUVrCTXFu5bwQwc9S8VWDvPFFR1Jwz7oAcUKRt1EU3QDRt0khkQ6km9FXP6LRSbC8MUYlZjFzhlBRIAmMsVF2CDETx6sRdejSUalLO1FPzU2xm/wAcZmZrpFmN0XxTwsacYRNmbGZ0T/xdV4gcQ177xFQs/aRSnLsMPVVnxEBvDeREkMIsUzouBFKA8KRkTYyETXo/xF+zoHRtiBJ0UukChFdXGBRUI+qkW1phVFoWcTxVtCJsX/kHZFdCS7RSBBDcUOLXLDBaO0RRX7z0X4MbBF2c7pxUOLScb2BgTGCyQ/xqTfsMVDixVGJtOHRgAAW0Z6FHpFyHZqRbPqd0XIB93ExymARQc9ZkYg0t9FutoUxgmKPcbKww3GCYofxLByOEaZKghGGAQGRlFJR0Yy5thFDHHWRZ8aS0VSlpPFz/cLRce6UUafGh1GZKrgQm6jUcRJLgvFaJGtRcgHsEYs1GRGfNBzw2zni8QBvJXEKO3HxSbC/MWbxBRGbHiLRuF6C0ZjXTJG0m8ARqpg7MRSlrHEe4NMRlugu0ataQxGFfvbRcbtrkZNhJBGY+4SRmZmhEU17w9GI7lURjEIBEWGODZFZ7NBRgRWYUZrK0hG1sXVRULPEEaMSlFGJCgwRsSxWUbXgWRGQk+LRsG500YdybBGwMoQRv8hz0XmLoRG1rTbRt0Tnka+MLVFj8IYRmlvUkYT0FRGGfPHRsbL6UZFR7JGL8y4RqMB0kZokWVGNqueQ1yPFsVoIoXGQBPJxjY8bcTIdpJGP7WyRt6C9kaYjCJHCUpGR1TBZEeBxItHz5eiR5ahp0crB7xHpI7UR3394Uf1yPlHLYIQSE9fMkgqmVZImUlpSPJxd0iGGIVIS9mKSKLEjkjsSJ5IVCG9SGa15kjAZhFJEhs1SZNQVUk023ZJ+i2NSUcRnUlnGa9JZFnFSWuB3UlBeflJTdYMSkekHErinypK6ng2Sk0MQEoIa0hK6nlQSlsCWEqvi2BKb+BrSqPad0qYSIFKyweHSoYPjUqMAJJKKwOWSmE2mUpiKJtK52qcSsVlnUq26J1KHCCeSoVCnkrl551Kq62cSgiLmkosRZdKlGKTSiNVj0osR4pKEX2ESpALfkrO+HJKvzlnSnQsXUorBlVKK1lMSu4PREoyuDxKLQk0SrQ1Kko+4B9KzrUUStb5CEpLCfpJzNTjSZ7sz0nRZ7xJuNSnSXCKk0mhHIFJVHpdSa/LOklSuhtJxNn3SEeCv0gRTZVI2otkSN+uJUiYPfVHH/TRR66Wr0fznYxHtKiFR1eKjkc6cppHRdiyR+buBEhb4EZIBw+CSLJNrkiyFPZIRDIkSbrOTUljyoFJrfChSeWHwElLwd5JGH34SZs+BEoHrwhK1jgISpZGAko93e9JCHfUSZuatkmBJZhJMkh6SWIHTEkOICFJJHf+SGczxUj39JZIARxvSAFMOEjxIx5IpxgHSEYUuUcAwI1HQ0tpR606MUcsZRxHBVIUR6oxK0dgZUpHx9hxR+zefUcDZ05HCFtUR4HEe0fhqXNH77hwR5isg0fmLohHff9+Ryn6ekc9m29HEaVER7eRUUekDoNH9NuVR2Sss0cbXsJHRtSkR3uDeUedUTtHBTSmRqW9eUXGXLJGporQRvOOu0X1uWFGoUXfRiEOmEbjpR1GRiUYRhDHQEaTqXxGV8qvRjy9P0Y/NSLF3SQfRtCzekboagVGgy9VRpFcTUZp3kxGp2iNRuM2g0Z/SGZGk6lyRWDlpMXHKaLE8fRORc/VzEWQoABGrBxpRgaBfEbl0IJEYOUwRDlFIUYgsOJFliHcRTSA5UWd709GPuj0RuELw0a8dPtE2c6vRBx8B0b2lzhGzTtkRqHWNUbZvZVGGXPrRvrtl0abxDJGtaZhRoj0LkbRAFBGVONoRnSTFkaSXCRGRdgnRhlz7UWh1jBFdCSjRQTWgUZwziVGoWffRfFjlEYIrOpFEhQExjjWi8Vcj3JEfa4GRX6MeUOjkphF9gYjRu0N/kVwPTJGiGNERiJsZEUXtxLG2F9WxtiBM8OkcL9F1ecKRetRbEVn1RdF8IWPRU8eTUY2PF5GWDm6RZSHhcKgidhEPug5xJhMlUMbnh5GVFIRRgFNaEUZc9dBMQj0xU2EIcbjFL3ExymgRfkPs8WSyxfGZMzlRezAHUaeXoFFdLVCRsQgbkaGybBFnDPkxRsNScbmrrXE22i8RVUw+sTzjtND6EheRvYoFEbTK8PFE2HZxZHtosXOGT7GVTArxoeFOsTlYTlFMJk+xcZLB8YqqbPDDU/3RTAqx8XWxVvGDwtpxY0oLsZE+mLG54wsRXDOOEUcfA3FETa0xLZi38WTGHRFx6mFRkW2kUXOiPDFMCpKxgaSgMarPhbGzMzsxMZLkUV/2QxG8IUpRcX+4kTvp4BF/fb/xTJVQsbvyR9FEaVDRgisA0bix6jEv33FxF4pN0YE1oRGqz7RRVBrwkSgiQ5Grkc7RmIQJEUXt1XFl/8QwinLDMUnMWzF4xRjRuk35kY+155GKcvORS7/McThepzEodacRBue1kTGbcRF78kXRnQksUXEsY5DUI2XwRKDQEOGOM7Fk6nCxIR8R0YGgRhGpSybxGneE8Z/SNvFiGNFRR3JZcKfGtfEW0K0RSBB1UWGybRDqz63xV8HTkQr9udEVZ/jxRbZjkXcNbZGcujKRlg5gEbbaOxFG564RRrAH8U8vSjG61EvxtjwQMXhemdG/IdCRsrDKkXP1bRFdXEPxWQ7H0TfT+tFOpI6xqpgUcaHhbrDxf7IxdmsfsUIGx5FdCQ3xGKhrkTvp77ErBxqxdMrR0YWWdlG1Bq0RliooUUA3mrFRUeyxHJox8Xz/RzG4zbIxV+YaEUT8pVG+u0+RsrDsMUVHWnFRPpNRIJRLUWGyRhGSzdIRna+N0a6uDdG+zpkRmsalEYi/XZGK/aPxCEOgMY733jGnRG5xYcWN0azardGuklwRq62AkTqlRDGHhZSxZd/g0ZZBudGWfWZRjtwYsXFj/fF+zqww3QkJ8TfvppFw2SqxXlpqsZnRLfFutqaRaHWokUXJmRGVn0rRlTjpcNMpgLGVcEIxSqpREYehQdGCBsDRpvEXEZif8tFCKwgRUaUqkXUmthFyjILxovbeMb7OihGI9sCRiqp/8VE+mlF/WV3QwskfMVX7LNF4C2MRYcWj8WJQXbG6GqnxaZ5GkY4Z2TEBvCWxamClUVkO6VFpnkfxR6FtcVfmI7FoIkYxQu1MkVCrWHFpgpCRbKMpUYKRh1FhJ6NxQu1DUYtkHDEeVg0xZRleEWVQ9VFu5bAxHzhi8btDX7DL93WRe8npMa1pljG+u1xRjEINUa8dDPGAABhxl4p48UyxPXF8WOSxb/sMsa4r1zG/KlBRYGV1UUEVsZEdCQ7xdY0k8UeFrJEguIpxhS/98boiADHrPpZxlBrBkX7OmzFOUVbRQmKakamm0REak1jxGDlEMRbIDfGh6eVxcbcYUUyxGFEZMxmxiX18cbBqKfG2+iPxvCFz8aI0k3GfNC1xbTZiMbEoJ/GRViTxnLov8Y457/Ga5qdxpyzrMYK16rGhJ6nxmBlrcbF/obGfFCmxtPN+cYQWOXGpE6axiM5mcaPQrTGNU2VxtLvpsYN4KnG9pe9xautyMW4npjGvjCYxqpxnsYyZpjG4C0zxpYhfsWz6jPDtMgbxp3vb8Y4Z87F2qxixgRWpcYpy5LFETbAxY0Xr8a0WRXGmZnfRQ4tGcYSA8LGPCxbxnecbsa4ns/GgKaexvpcgMbQs2rGuB4CxkOLQMYKaD/GbTRPxvdkycYubp3GV8p7xp7NA8ceJwzHgQTYxki/CMcncRrH/eXmxiQo88ZUo0zHvh9qx6wcJsf6nATHBoEjxz0bKsd7A+PG4yXLxm8BycbHKXbGklwyxuzA+cWxv0bGrIvqxrnr4MY/xqvG5eHZxnnHksaR7cjFL0zwxdY0Hcadb4jGA2ecxp5elsYRpb7Gqs9vxuMUIsYXyInGwaigxSGONcQOvq7GFK7GxmdEXcZpXqLGQWChxrZi98SnV0pDmLs+xj5XScZjXZDFglGJxADe7MUcfDrGqz7vxeELJsbM7rHGp+jFxt9Pe8ZOQA/GXI8Ixn2uP8Yo7dnF377Ow71jg8YXSNjGcgq1xr/sjsY6kiNF7MDFRQdfNcZDiwDG7zjZxUcDlsbA28LGVFKXxvrtMMbo2T3Gqz6lxTVeYsWio6bGGWLBxtDEicbb+aPGj1NJxldbh0ZLt75Gz2btxDOiSMaeXijG22g0xiSXL8bG3GHGz/cIxomwgUNPr0REG57exKyLe8Taiq1Fu5auRfRsdkV6pShFp1cSRQUSsEVZF7XF8IW1xbDh00V9ro7EcD3OxfjCGcZHAxLGVZ8vxVkGhcbtfKnGoWfRxcWPMUPS3mTFtoSLxvrtpcZg5QXGduAoRSDSmUWynRnG8jCWxocWrcUQWIFFoUX2w6s+hUWw4Q1GhesmxpVUq8Y+eS7GLNQsxrG/dsb1yoLGQj53xkkuTsZJLp/GS0iAxn9qoMVsCYHGaJE3xr4wDEatadbEBoEgxkI+4ES6uHFFDwtlxPaXBcUB3r5FcvlkRotsR0U41lLGOGcextqspEW0NxRGoWckRkaUUUZK6uxEZmbKxXBfwcVZhi/Gsb/8xYPAukQzovRESS6fxUkMcsUExYdFmghrxGzn+cXPZsfFx7rCxUMcc8UJioHF07wJxgN4Z8WWkMVFRdimRUT6pcQ6Ab/FSFD6xZvmhURMpgtGw0LtRQsk4kWC4vNFTKZ9Rj5XoUb6XBxGS1m2xRovssZ78hvGeAtFRsE5F8WUZTLGecc5RD7o90W0N0NG8BZARaRwLcW7JwNGjnWhRWpNQ8VQjbdD+lwpxQpG9cS7J1ZGguJ8RjjWvUSa5vHFImymxfH0skXZPU9GU3T8RWx4WkQZ4rhFds+GRjhnXkZuo4FC2PBoxUYlAUXNqs9CUrg2xfs6E0YkF4xGqz4fRsEX5kNEaavFSL8dxR4WGkRO0RFE3STmRTarCkURNsTFCteVRSPbgUXix+LFdXG1RVdKmkaitFNG1xLyRXvyMEQgQQbGXdywxeXQdsWXbgHGkKBoxT2b9UPc15FE+DH4RaROMkaNKA5GBoEBRm/wQkaC4pBGtDfIRbUVH8Z/SDPFjgaARWPuBsUibObF8kGXxURpb0U2qy7EPZtBxe7JREZwPUBGcRv9xJCgmEO30VVGUI1XRjf4CEZ7FGFG8PR+RTcaIsZHcnlFjDmZRm00WEYj24PF3Nf7xeVhSUVhw/PE0LMSxiXklcVAE6HEB85dRYcWtUX5oGdD8WMfxsiYMsaSy8lFbVaURrEuzEWZKuLF2T39RakTx0ZCPllG1jSxRVZ9Ekb99m1FsS5qRf5DPEameQxGz9UuRTY8nUSV1L3FUUkJxUtZ8EUu/8fF3uBhxpYhGMaPMWbGBFaoxXS1rUU0ETpFT68HRjkj/EUu/3lFUGsARoy5C0RQ/GjFayuYRZtVf0VxGz1EppvkRMX+qEW/7ARG7Xz3xSlctMYMcd7FWyAkRnGs1UWIY1HFgEiJxamCMUSU9gZEfGEexQdfvMVuo0FEtvNORoC3qkVJnTxFb4FuRvrtDUagiRxFU3SYRTJVYMVfmDPGwMqRxfl+/EV9PwlGJeSHRdxG30URNjJGc9dpRpvEtkUT0BjG2c5DxvaX1cWcM3pF3ZPPRLFQGsZQa5LFAwnIxblrZMZ1cYfFwRcxRt/PokbUmo5GE2EWRpi73kU6AQVFzojIxcWPZcXEIMRFBFZeRD55BsY9Cq/FGi99xKmkAUZeumlGAppXRoMvLEawcmjFdy0cxv+QPkSTqXpFe4PPRZAxj0asC7pGYFRMRiv23UVc/gVG5j8YRVZ9AUacEX1G6pUlRrUVAUbImL9FyVRBQqpgX8YsZYbGBMWXRRBYZUbTK1lGJeRWRu+nfkVZhnTFQKRTRRdI2UZYufdGImwvRoof1UVz18ZFg571RGlvhMV4C+zF3+ATRhovi0akcDZGBRJKRmlvV0bQRFlG4C0ORrPqc0XgnM9FlUPfRXVxU0Z9nZ9G8PRhRj0bg0YhDsdGFD+ERjvfiUUT0NhF3ROmRsklAUcp3N5GgMimRt8+kkY3iRJGw2RSRtzG/UbNqvNGBvBDRlyPokXUmoZFibChxem32cV/SLvF2F9Wxg6+EEX2ButG7Q0OR7ivHUcQxz9HssxQR5kqWUfAW3dHSqqPRwUSkEfv+KRHfX3PR5Ka3Uf1Ku5HfR8GSCBCHEhW3kJIjqVXSLn7TEgI/ERIGMRMSEbVX0iNcINIlpqkSBVNy0hRavlI56QbSSSDOEkBpE5J9xxmSVltfkmFho1JRTKiSYEhu0ljstZJzin1SXOrCUp9PhdKawEjShrILErkaDVK42o+SvewR0ptYlBKRCJaSi73ZUpS5nBKZl16StacgkpgNYhKiv2MSpQ3kUrdX5RKqCaWSnA9l0pJ8pdK6D6YSiUumEoIoJdKQYGWSvEClUrUh5JK6p+OStyOikoWaYZKGRyBSuwud0pkgG1KmRVjSmzTV0rCbk5KDixGSrucPUr79TVK3I4uSvp+JkoB/B1KM64USoX+CkoPeABKCrLpSePo00kge8FJSYGvSdfcm0kYsYlJ1AJxScuPS0kPpylJEzoLSXQ12kiWKqlIdASISPSMXkh5lyxI/5ACSKdoyUfnm5BH0cBMR2/BM0c1TVZHlOVqR1DcgkftTdNHil8eSPkgTUhEooxIKvHFSA7qAEk+9yVJ17ZbSdfgiUm83aVJTt3FSZ8b4km8O/dJ68oCSnLlBEptdQFKyFrwSde71UmbvrZJBQCXSas5d0mxn0VJtOMaScF58Uj0e7ZI8auOSM7oWkj9ZSJIGRMKSAQW2kd/KqRHV0yBR67HIkeqsRFHexRKR9Jefkcor4hH81+LR/p+nEd1UZFHDHFmR4/TYkdPb2tHj7F3R6+jiEcqmI9HxEKMR2DUgUevA2pH+7o6RzqBPEfrsYlHcC6oR5nKuUfwtstHm+avRy6/Wkc3uBNHh5btRmgiskUwu8fDrWmkRnSTT0Z9PxXE7Z6CRh6W4kZioapGFmpDRh6F4UVBYDFFBoHbRQfOUUYawDtFjQaGReauaUZtxcBFkA8iRvaGmkbrUdxFINJfxC0hL0X3dRRGy6EXRv1ld8KV1IHEyVQSRll1mEYtsmBG46WbRXbgaEZZhltGK/YXxWPu2kRgVFRGl26NRo0oYEYf9BxFKhgYRhc3rEZ7FBVGAN7iRFKWy0VWfaJFQq2/RSqpG0XsLxtECBuDRocWk0YQ6etFYaF3Rj0bo0YsZTdG52rdRTXvqkXrUQ9G3LVBRscpHEbUCcxFpnl3xG9fS0UAAB5GtmIjRfJBCUYsQ4NGvHTPRYEENcT2BjfFuK+DRKHWjEXYX7ZEYcOdRS/drEWfPHxFbhIeRgKaY0YPCz1GAd6qxHlYBcYDeLvEO3DOQErqREM8vZJEejaDxWPulsX1KNpFEoNrRoEEmUVgVFLDm+anRRDpr0R8YVLEdJOQRGzne0QnoAVFkX5LxdqsKMaaCEHGtRXRxTC7E8UkKBHGs3uuxfUozkUep2RFCmiQRXctWkbb+TdGAd6CQtiBWMbTzYrGr5S7xaCJMMLhCwDG46UGxtGRAEVrK5xF+n6KRG+BJMXP1Q3GD3oaxocWicTgnI9FidK2RFCN28VWfeDF9igQRqROFkZR2jfGveMCxm1WAUVeSxjGE2GlxRe3yUUAABhFgCb+RdQJCUYehbvEzhlBRbG/aEUFEq7FFK4XxpkqesbwhYTG9bkkxoGVAsaY3evEQKSTRZoIB0XRAF5Cf2qsxQisX8ab5gPGNV7SRXUCJ0ZAE4FDukkpxuHp98VuNKRFKhgcRqK0T0W28/3C5h3HQ94CucTdJP7E0m+PxKW9TcU1XuDFCkaVxL4OZEaqcZdGbHg7RpSHn0U6kqNEFYxqxEaUvMUsZbvF22gkRSbC2kX2Bl9FhjjuxMNCTcVDrQ7GBoFNxsqhXUW7lkpGCKwYRcL1vMX35AjG/WWvRKkTXEYD50ZGK4fERb6fPkWTGKxFjQYgRbN7kkOI9PtFZmaERUgu/8QB3oxFrkdJRuOlZEbBqMpFduCkRfaXzUXTvIHFv+xLxjJVacaLbOdCiNJGRrdAckRnRKlE+MIQRYcW+8XHuvBEh6cPxWxnnMZiEOjFfoyJRB6nwsXQRFzF1xKKxGKhrkTXo8hEDwsIxuAtAMag+AtGvIW6RsrDjkZtVm1EbVb9Q7iN/kR24K7Fxm2AxYVaw8S0N/xFhievRk1iR0YVjC7Fh4WmxSGwnsXc14nEmEylRdBEE0YK1ytGcRsbRsX+8kXG3ChGcvlnRvrtK0XmrmrGW7GOxthf4sUIrEBGHPy0RqROZUZPr2TFiNJsxhUdo8U8zoJGRqXGRu84BEaze9TF8IWJw7EuzsOU9hbE1CsFRXvyh8YQ6YfG4C0QRaW9BcUwuwfEcM5VRlvChEaYu9hFSurkxV8HbsRfmDxFLEPOxV+YtESIY/lFUpbpRLbzfcH99udFyjLyRcqhUsadgBrGWYb+RU+vCMWfq/VE76f0RbpJhMVIv4tFpM6CRjC7WUZ3LfHE0LNAxs/3I0XD09VFyJi5xX/ZHcYs1JLFqvFiRVz+J0WsHILFmZmzxUW2jUXiWKlFe4PpxczuAkYOnHxG376UxWWI68RvgTRES1kFxnnHAcabVe/EX5jWRYxKDsYV+4DGUUkARjarHkXtHobG3bUkxeyvhkZrmv1F6SbtxcVt7MSPwoXEguLXxdhfEMYDeKPG+8uXxpOHacUT8hlG3SRURtXnVsWdETfGAgn0xQTFh8b9ZQDHdDX0xpYhjkPMXWRG2T2FRbn8fEZH4VFG3LVMxTGZhEXh6RVCWfUjxlfKpsXZPUlE8dLtxP12qMaQIM/GXUtCxgg9ocaLW9TGAis4xs/V5MUqOoHGGCaVxpVDecb9ZXPGf1mAxoY4hMYFEl/GCyRFxqwLg8Zn1TbGAG/5xaaKu8a4DfPGf9l/xoR8GcYRR6bGDBPKxsbts8bvp97GcF+ixltC4MWux4HGQCSpxqdXKsagiZjFqvGKxToB9cUV+8/FZDtHxS6QjMVQa1ZFfa5SRdeBdcZ5x07GPQoDRY0oIsYo7ajGT41nxeCcjUVy+VTG9gaUxjy9HsZCz3rGMLuUxsiYJsZ0taHFjzH3Q1+YosXUCXDGXe2Kxna+7MZz18jGgQQFxUkuiMZDnCvH1jQJx5mZ38ZXGx3HXS0PxxS/nsZ3rdHGLlA3x6qPP8cPCwTHHUnmxmeVG8dokRDHDJO+xrKMssbhC7bGUHy4xslUqcaGODnGkX52xspDv8a1FYPGcuiRxjqB2sYEVrrGykOGxlBrFsYFNAnGBvA9xvyH9sXqlY3GvPTBxrx0AsY2qxfGMzOGxqTfqsXdtRjGhHyxxlHaFMbfvn7ESnulxmUI7sbPd4XGr5Qrxna+c8ZNBInGQfE5xgN448WadyDGrBwcxj2b48VH4WLG23m3xsqyj8YNT8HFQs8Gxfp+HMYExVPGmnecwmQ7I8VTdI/G6pVUxk3zZMYzMyPGF7eDRUI+gcY07+3G8dI3xjAq3cXRAJPGj7G+xupzZ8Y5tArG6GoQxkfhhMVUUobG5aEDx+auu8Zwzm7GOoG6xgwCVsZSlllG+MLYRdbFT8abVR7G4emzxZRlssUKRlrGpSyyxpAPRsab5pVEq8+pRSh+oEUZcx5GaJE0Rjy9AkZKewNG1laExeYdYcaZKnnGvAVuxjSAL8Wq8YjFrra+xeauxUPEQg7GjnV5xbN7+sSgiafGDpyXxjOiKMVFthNGFtnkRUFgKMYZc5rGGi9KxrpJDERN825EcuiGxq36tcbLfwjGq61oxDCZksQlBi9GayszRlK4McbmP4rG5T9HxgaBR8ZApB3GMLs4xgN4IsbZPR7GtaZixr6fmsQ7TvFDnKKDxpwzpMUVjC1GAglmRcoypEM9m/1EUdrTxGWIBMakcLHF16MpRo51OUacM67FuydAxueMEMXTTaZFJ6AlRSDSK0Wze/LCxtzNxTAqv8WZmSfG2hs9xuYdd0TY8ClG78mTRcNkzMU5tLDEP8bMRXsUHkWn6KhEoImQQ4vbSMW8BZLFdy0Pxh4WOMY9CpPFrrawRThnAEYr9l9FlUMzxSnLyMSV1LNFwMqRRUT69UQl5JtERPqnRdk9b0Y/xlBG0SLtRRuehsXEIE7GBoERRmsrakaynanFO05RxQdfmEQrh0rFXP7XxeVhM8b/Id3EE/IARgwCP0WmmwRFhHwsRSEfJMUK1xtFryVHRq8lOUY41pVFoWePxVInH8anV37FXrpdRbgeVUQOLX7FTBVMRV4pJUZApG9FLm6jQwfO60W3QMhFr5SPxWJ/kUSVQ4RGBoEdRgYShsXP1SrFaW+oRa+UrUXcRpvEWYbQRYw5hkbb+c5FIR94Re7rGUYKRkHFmSqmxYhjcEaotZ5GI0o9RjhnUUa+MDxGUGu8RccpRkXG3D3FxCCmxdCzGcPDZCrBqmD0RCUGKkaWIVxGoIkERvCFScPP95tE308RRhUdYUVnRLHEwMptRa62KkVSJ4LFnKLdxUVHtEWxLnBGjZcyRSBBkcONl4xFih+zxOauRcRrK8JFtDd8RcL1KMXRIo9FLSEnRkW2g8RYOVTEc9dcRrwFs0Yi/UhGeekkxpwzF8aI9G9FkxgkRATFA8V6NqvDNICvRAMJQkWPU5xFL92MRdQJDsZU433GmZmhRCEfZEYN4P1EGw1cxXecg0YkqKhGZ0T5RX9I80VyioZFTYSxxTY8PUTZzg9GxyniRfFjD0YExX9FcD24xaIjt0VSlt9Fsp0txoJzJMZPHj7GH/RixsQgYEVeKRVGsVDPRR6nBEYs1JZFn6vtRbRZBUZtxRpFnKK/RcQgwEXarJpD2PA0Q2iR7cRUUufDxW3kxKyLjMaGyanGzcwYxe7rakbF/mhGZYjRRSzU+kUDCRNGPzVeQy6QVMYawIHGXrrXRezAlEZ78mRF4JzVRXKKWEbuyTNEVOOPxScPM8VlGRTGhslJxibClkTbaElG+8viRYJREUZCvohGXP6SRjqSckbqlRJFNV4xxk5RjsZzRjrGj8L1Q8ZLf8X+1DTFPlenRYlBpsVcjyXG2PAsxadXpkX+smBGad5eRojS2kVz17pFmbuiRczuecVhMpvFp1ceRSV1gkO840REwMqNRQxxXEW/7KxFt9EPRszua0az6vFFD5wRxoJRscViocBF4ek8RtO8nUZif9VGRUeWRnSTlEXPZjFGqMaMRlInMUYgQQ9GhJ7fRRE2Hkbz/UZGDHEyRpmZ9UURNibGqKR9xh4W2sQVHRlGPE6XRgOJkEYVHQRGYhCYQ0OtFUZ9ruJGdJO3RgpGEkapgg1FUUmdxDOiBETWNCLG5WEwxuOl6UXJVGRGS8h8RmEyc0ajklxGpb1/Rl8HSkb+1CFGf9nTRdBExEXZPZtG2b23RvW5bUbUGpZGwnWdRiUGCkY3+AZGlOWGRjqSr0YHzr9GZQjLRlMWBkfhaf1GlUNnRlz+dUaa99tGtRV5RmQ7AsbtDXPG7zhwxlMFV8YK1x/F2T15Q3S10UXbKANHN7gzR42XMEcwWVRHqAZvR2gAXkcIbFVHOcWBR+H6h0e/bodHMrW+R1Y970fmHf5HLu8HSHC/B0hHQxRIqaIuSFQyK0iAZxZIGkEUSApnLEiXPl5IbFCUSDdJvkgOxeFIO8ACSZVrFkl5rSZJMpg4SZ5eT0kf02lJa7uHSVmpn0k+Z7lJT7fUSbCi7knAtgJKeccNSq1tGErB7SFKgj8rSr6oNUqwIkBKLlhJSiwMU0pFn11KzpFmSvBCb0phn3lKr7SBSjn4hUrq0olKzKmMSjJ+jkqnxY9KerGQStFAkUrhH5FKa/ePSrJMjkrzioxKh5aJSmZthUrSb4FKqiF6SsmMb0rexGVKYuBcSn90UkoC5kdKMEU/SuI7N0p1iS9KzZIoSny3IUppxhpKcZ8SSmx/CUpebQBKxzzsSbgH1UmZzb9J4GauSeA7nUkIX4xJFj59STTzXkkShztJ34AbSQC+/Eh5KcdItLGcSPY+gUhraVpIz0csSJUS/0f7urVHxGBuR5MYBkcyZulGIAE9RzuwTUeF2lNHbvKhRwn56EeEDhxIYXJeSLj+lkgFO8BIn9ADSSNzM0n2Ql5J4QOISYDXpUlSTMFJVjzZSXDu6kkNJ/NJgK7vSff44EmGbspJOFqtSa0UkEltqGtJxfY6SfOhE0nVcORIJ4CxSLw8j0itKVRIgjMcSOc77kcKiLJHZEqmR3DOgkcVjCJH2uw5R+A8ikdR2qZHriefR71DnUfvuKRH4SmPR3FKfEcKF3dHZpV5R7+shkf/gYVHpop6RzF3dUe+8HhHocVpRzvOVkcS44dH4K2pR6WMqEc546RHgaSXR6QfQkeotbxGfOHjRnxh4kafPGxFtFm1ReyvrEbh6QpG3bUURJtVVEb8KbNGrIunRiQGaUaAt6xFI0qbwxKDCEYyxDpG0t4RRsEoo0YukDlGlbJ8xbWmPkbklIpGV8oixAfOLMb99uHFR3KNRayLNkZRSTJG2F8HRgaBVUa0yKRGqMbxRQbwBkQOvllGk6kpRlsgbUVwzkdGKG2yRlux3kbY34NG7J48w9xGc0QQ6bfE7Q12xc07AEYmUw1GSnufRb1SdkUaUR/GRGkMxqNw1UWBBKVEfNCzwpOHaUYhMING5BQIRhpRCkXu63hFMuY6RlyPIEYHPbtFGw2gxNobEcY5RWfEcmjhRPypLcV24HRFV8ruRch2GkY+6PlFheuxQztw5kTpJulErdgvRT55sEVkO/fENc2jxRZqpUSSy1BG846dRs/VJEaNKClF9pctREaUFsVkO1/DX5hMw78OIsZtNErGWyDDRYhjbEYIPSdF+MJYRag1CEabVSdFRGlnxcNk+MUep1TFxf6CRO7rCMX4U6PFLpAfxj5X/cWvA4fF2c4Fxvd1aMUN4F1Es3s2xce6yETVVrxFB1+oRL4wtcV/amTGiGOJxo/CGsa8dPPF2U6FxoCmkcY8vQrGRdgIxQAA0MQofqDFm1XVxbuWkMPswKlF61FsReVhLcWEnk/Gsb8KxqCJIUYEVpJFBTQQxjGZBkW/DgRFu5amxfP9DUZZ9SlGzTuoRfmgd0ZK6kZGOUXnw0s33cW/7FXGaQA7xicxGcb+smbGAbwvxm4S78W/fRvG8IVVxbIMl0UzojxFodZ0xUhQKca/7DLGsi6WxA4tEEaWkM1FaQCFxciYJsbo2dDF/KlVRZ3v0UXdJIJF4liXRN4CycUrhwLGtvMFxXDO4MRBYBnFuI06RT81Dkan6AtG9gZ7Rd2TO0UMAsNFvVIdRvrtvUWze7jFns0YxuzAh8XZzudEvVKARaK0m0UvTFZEDj6AxqfoYsY/xhVG4sceRhUdEcXsL6HFJzEMxYtsGUb8qa1GFzeuRpm7J0btfMtFT684RgisAEaSOtdFQWAGRggbrkVy+bNFd76RRfP9pkWnV1pFcaxLRLIuEUZWfQ9GLSE/RNXntMWbVaPFgLcIRgPn1ET9ZSjGoiP5REvI38RtxQHGorRXRN0kGsYpXFjGcD2KRGkAj0OnV8rFtmIGxpduxMWezfpEKqmzw+Yd08U6AfXEu7gXRvYXgUb5D4tFrIuzxHJoHkaKH7FFUUl9RGEy2UVAE2FFyjIqRszur0aV1GNG2T1ZRe+nRsO1FftDmggLRQ+cC0W4rxNFp+iEReeMPEXRkYrF8dLNw9JvJUbhCz9FufwSxqW9K8bBqIjFW7EMRhcmeUb5fuRFPuj/xaFnW8ajAWTF0EQ6Rl8HR0YOnJvEUUmdQeyetEVnRFXFWtMsxVn1IMa6ybHGMLvPxKkT9kVH4fTFs+rHxU3z7EUQx3xGFYwqRcL1CcaLbDNFUPygxHbgL8Yrh8LF2hvAxbev+cVMNx3FnREaRm1WXUWFWkfGSFBoxZhMhcXlP9jFe4MLRtk9iUSCUa/F0ys2RjQAyUYeFsBG1Al8RbTImsVseG5FT680ReMU58Wk35TG7MA9xjCZvEXEseZFJw/rxIMvhMTfvgVGCKx8xdhfOcY6kg5GMuaaRcbcEcZOQLnFfa4MxqD4cMZsZ5jG1lauxYeFjkWTGF7Gkxgzxotsp0X1SlnE0t7YxXlY0EQmwvxFdr5Hxc2qk8XIB6lF6+JOxewvBsZNYsTFfa4yxomwg8aNl2rGbqMpRdhf9EULJNjFi9s2xgaBcMb1OfPGYj9Nx98PDscxd0BGsOF4Rmlv0EV3LW9Go3BlxdSaLsa1pl1FNIC3QgDewsWdgNjFfowdxYR8msVoEYPGtoQAxqyLy8Rns4XGUI2oxkATOMbXEh/GROmaxr3jvsY3+HnG1xIBxoXrJMbTKznGTtGLxbdApsVseB/GuK8HxbWmqcUawKrGKVyNxkwVJMVPHr7FYOWfxldbrsafK77GL93ixtbFl8b0W5LGnCLhxq1Yp8bIdu7FGVFaQ6TfLsTlPz7GhWuNxtv5WMZ0k7hEgvOSRlz+10VoAFvGLSHDxe/Jg8OL7IDGJQacxqFnkcX+1JLFcE6MxkTYacbIB+/FWYYxxum3S8aU9iTGtRUnxdBEOMTPZkDGMQhYxjysoMbqc/rGoUXSxejZ8EX95c/Ghespx5K64Maad9vG8oEPx5tV38bS74jG8ePJxm4SDMfrURXHrHrnxrUV2MZUYwXHusnZxpwzlMat6ZTGmne+xryFA8cmU+vG1XiBxrunkMZW/aDG0m9TxioYa8asC6HGB07BxhPho8YXSGHGsT+Rxt9PC8Zgdh9E45SVxmZ3sMYUrsXFyHYCxqrxBsZAgrDFy3+ixgyTwsYsZRnF+zoMRRueq8Ym0wLH+MK3xvgxUMaWIVvGxCCgxldsl8bqc07G6+IDxg1PU8V2T0rFad42xoenhsbaihLGorRLRXvyHEVZhjrGHHwexlK45sRz14DGDpxFxjkjOkVaZJXFfGFWRYQNz0IjmwrH1TgYx8KXh8bQRAzGJzFPxsVtY8bHugnGnxohxoGVzcVDHFvF+Q+dxvHS0sZtND7GrrY2xocW0cbdJF/GSntzRLWmecbEsZzGSFCIxcX+kkV78pBE+Q+FxsZLusYFND/GmZlNxXDOBMUofghFGXPnRTQRVkVXWx1GYFRARgmKJMZN897GsgzwxnSTWMat+r7FwpeIxicPzcX6XInFfGEnxmfVmUVNhO3Eh5aPxlN0WcZliFvFwoYpRu0NT0br4rbD0EQqxvyHEsYi2/nBFD/Gwm1WN8bjNnTGuyfPxQAAWMXOGRHEPL08RvaX8UUOvtDF4lgxxnVxYMZbsbvFdJPIRF4pd8X+1FDFXimhxbn838RhMltGlIdVRadXc8YW2aTFv30ORmQ7PkbNqiNGj8LvRaHWBESlLCvG4XqIxcrDBUZ6paxDCYosxkwVD8bbaOjEZYhjQ71SVsSUZZLFjZdaxu7rUMbD0wnGbhIwxnNG6MVhw8tExLHARSPbmcN7FKDFawlFRWDlrEV5xwlFvVI6RZ2AKkVyaPHDsb/QxapgD8YMccbFd76XxMzut0XD0xJGuK+tRcSxbkO4jf5EGJVIRY51GUWdgD5FBaOSw29fa0XJVKVFFK6fROLHwEV3nMJDoUVuRatPoUbKofdFGi9BxTPEg0XP1a7E4xQoxuF6fsa1FVzGgCbaxO847UQzM7PD8IUZRWBUbkVrK9xFZKpHRp2AHUYnMeBFih8VRn77ekUlBsHFYcPbxQPnPMW+n7jF4zZ6xTvfD0btfCNGCfkARVRSy0WaCEtGRbbrRPgx7sW2YvNFCyR9RnqlYMWEDXDGguL3xGDlNkZ78mxFYn+bxX9qA0bMXW5G2c4kRl6pkEYBzYVGQWCFQw3gSUWDwINGjQZTRvyHGkaBlYNGZLuYRuAtiUYExTpGDJNJRYy5X0XSb8FFiNJeQBzrmsSI9MtFcD1NRnVxI0bWNAPFs+qVxR3Jj0W4HgZGUI0ERpjd/0W7ltZF4sfYwx4WYsXCFwdGhjggRv32cUXAW1RFTDcIxo8xP8ah1oRFGXPXRRpRD8bxY0/GhA3PwpkqTEV3nBZF22jYRWB2CEYPC1VGuklURVbsVMbhepzFb/DXRUOtAEbRAN5FFB19RV8HzkNns2LFLNR2RSh+KUbHKXrFGVFexqW9gcSdgMxFTkBfxWuaF0Qr9lhGDeABRmNdzkV9HT9G3nE2ReLH2MT8h5xFjZeuQ4QNn8RXygdGBz3rRL99rcSk3yVG4QsDRDLEv8VuNBhFO9+1xdy1WMV3LShG7MABRg6+OEVYF+/EYTIpxXJogUUnoLlFBTQcRgPnHEZIUAjF2qykxVKWl8UzoiXGKVwKxoxK/MWY3UrG1ecWxp2AiEWBc39GOUU9RlfKxEU5RSNGBMUcRqpgFMOfvIbG+MJIxpMYYEa1FRRGlpD1xVbsT0U1Xr5FxLEIxrgeOMbvyZfFIEGhxTSAF8Xr4kJGm8QrRsNCvUQ0gBpGXW1vRnnHN0bY8OBFKhjtRJ8an8UUP0DGxtzBxeHpTcXMzMrFXUvCRTJVDkbheiREQxwvRVXBKEMhH9zEz9XIRa5HkUUmU5nF07xjRDxOD0Zhw1NF1jQ7RU+vnEV9HUBFfozhRdEi20WLbNdEBvC2xL/sZkVYOS9GgZWXRY0obUVtxUZGdr5wRqCJikYwGaxGJXWgRoy5mUXG3BXE1xJ1Rg6+mUa1piRGBaPCRBE2BEVWDhNGV1uVRcZL+0UCmllG6+IuRbZilcVgdsfENqtURhrA0Uamm7BGWYYcRpFcbkQbnh1GJ7GIRn9qJEYIPYtFKcuYxGbVzUXysCBG2huMxQMJmsWWkJdErBywRYmwTkbChl5GQKSYRq1pyUboyMBGuziZRlg5F0Y5tC5GwFukRtGAikZLWYdGsVC+RkOLWkYep7ZFj8KdRnEs5EbfPrdGJXVaRlz+fUYvjAlHhxYNR5cQhkbb+VNGRPpMRohj28W3QLXGl26QxhHHDMbCF4hFaCJZRmdEN0bKocZGS3cnR72BHkfwFipHjZdeR9mObEfhekhHWChbR4mSkUdYmZFHAQ2oR9X46EetKARILWENSH7MB0iJAeFHsS7lR7/s+EcZgu1HUHz4R/KRGkhg5U9IOI+ISGdMqkge98hIO37gSOuK9Ejq2QJJldsPSSHrJ0kfY0VJ5DJpSUGLiknaSqBJHqG2SeQ9zUlwtd9JC03xScJNA0rMmg5KzhIZSo8zI0qK0C1K/ZQ3SuTXP0pIqUhKpIZRSp9GWUpsP2JKLSZsSlKDdEpnpHtKp+eASjdcg0rnV4VKhN2GSmn0h0oMl4hKVFKISr/khkqkKIVK70KDSt0dgEp6anhKc4twSlQ7Z0pkSl1K06tUSsmlS0rBIUFKVLo3StwuMEqoTSlKqsoiSnNHHEpMShZKYvUPSkWEB0o1sfxJ+jTqSbgn1UnWir5JG2eqSb8OmUm0x4dJIIxzSRwWX0k+l0ZJaYMqSc3GD0mo9O1IHt2/SEBrl0iGl3ZIN2pJSI0nF0ibFdVHka2eR/ekaEei9AZHg4AGRxyaR0d05DxHoEktR9z1Ykf/kp1HoVbmRw1fK0hC/1xIz0ePSKDo0Uj5rAxJ184sSczGV0lUOYRJPoCcST7js0l76MVJe+vOSYKTzUkss8RJvGyzSZtfm0kt/4NJUTZaSRcTMElFqAxJkxjbSEylsEiEJItIl+5LSAwxGkhzhtpHLlC5R+/YwUdQ3JpHXql/RxaqlkczIrFHDv6oR8MTlEd0VZ1HStueRzJ1k0dgpZVHz4aTRznlkkd5OIlH4thcRwMJQ0e7Z1hHTvGBR6DpjkfqE55HJLevR9pqnEffvmxH3eQ+RwzxC0cFtIRGCKx/RpVDFEfUCf9GYqHqRY7kRkYJealGFK4rRs2ql0Vd3ABGnxpCRnGsU0YjSjhG+8vwRVTBUEbcNbRG/zKERtEiq0YxiNVGnzzExKUsVcZZ9bFF6NkcRjvfv0QmwozFmN3HxVRSZ8OKH2hGIMGoRhZqG0YBvO9FlrIXRrQ3sMSAtwxFke1ARjlFH0YcWmFG8dKbRvXKtUa9wb5G0m8lRmgi7MOYTNXFeAthxlXBqEH/IT9G4XqMRUrqC0ZJncxFP8Y6xpRlD8ZeuvnEfa6sxdXnGkVd3CxGDAIfRu7J3UUxd51F/fYnRvpcJkZGlBZFhethxLFQIcbG3EvGj1MMxRPyMcQFo3LEP8b8w/W52kQv3TJGvAUZRoY4XkUFo5LBguJvxU3zVkU9m7NF/tTwxHDOtsXDZJzFz2bPRa8UgEbjFGRG5q5BRnql+kXkgz5FFmqVRTJVPEXptyzGTYQpxrZiEkadERlG3nGSRMoy6EUIrBxGdr6zRW+BiMUBTTPGdJPOxXh6h8UvTMbDjSgtRAbwzMXP9xvFHHyBRHgLRMUMAqPEJ6AlxUrqjsXHumjE2opdxSo6BsZ56RPG5q5Rxgg9gsautkjG0SJTxisHkcZ9rkbGq61MxZyiR8UVjNzFPXnmxe18j8TarJZFysMKRRWMssTGbQTGexStxkYle8aq8dJEwvVoxI8x90IjSrdF5IMAxuoEhMUSA4JGBz1NRkHxJEYwKoxGI9sfRpdulsWLfY3G53uYxpoIBMYj2xLGeHpfxi5ur8VtxT7ENIAnxTPEhUWutjFGXrp9RTAq68WDLx7GoiOdxTXNP0XKobVF8/0QRbDhiURPrwRElUMXRT810kVrCeVFDi0cRgBvu0Vn1a3F3gI5xXZPbkTXEo7F/Km5RJYhb0Z46XlGx7qQRY51+cQofpxENjwmRpahnEbAW29GgCYiRJHt+MVp3unF91NXxQTFL0VdS3ZGpN8VRiQobcZj7uTFZMw4Rl1tjUWNKG1DPujRRf7UGUbJVFhGYGWiRoOvjEZAguBFsS4iRuO2hkbsnmpG8IUTRoVai0QUP25F5j8aRqkT7EUwu49FM6J0xMSxkkWWkFhG61EaRj/G4kVd3F5FNjwRRrN7SEYdOCTGUdooxpFc4kXTvLvEjLmpxV92Y8VVMBrGb/ApxU1iXEU7cE7EfNDbxSSXScamCs7FzO6BxOm3m8UEVo5CRpQaRoVrhUa1FRZGjEoExg3gfUQ+6ENG0ETQRFkX00VJnUNGMzOjRRcmWkbTq7xGMLuPRrIuCkbY8KRFJJfjRTtO8UV24CRF6NlkxfkPKcRSuJ7DgnMTxg1Pe8UMk4lF8rBAxLFQM8Xr4mLFt9FgxZI6iUWUZfpFGi9dQyDSAsY4ZwjGOUXXxK5H2UW4jZBFvAUCRKmkA0bRkUxFLNTExaFnycWpE6PGPzWFxhdIDkb/kOhFtmKvxdV4ucUdyd1F6NlTRots58WgiT7G2hvURFtC/sNYOTzF2IHVxaNwY8ZdS2HGXI9exYcWBEZtVs1Ew2Sqwo51cUTNO1DGBFaMxWWIo0U5Rb/FR+HyxDjWP0Y3mshGnzy4Rmx4akU1Xl7Fi2yfRDarskUMAunF8rC5xkVHAMYy5iNGqMa7RSNKa8XBqAhFTKa4RX0dMcZtNOLFZKr2RcGoEMX9ZSHGS8gkxkVHMsbEwp3GQXHCxtSakMV1AlpDyeU0xvVKA8ZAEznFwFuIRFioxURy+edEhslcxU8eXsbdk5/EOSOkRdqKPMZ6pUzGX5iERApohkVc/kbGykOmxi6QLsakTkLGs1llxqIjGsZVnzzGQn4Tx79Ogsf8GPPGINJbRn0dXEXHmHdFk6lCRTVNqMZoEY/Gcoq6xZaQl8VokcHFMCobxo/C3cWQoPbFJCiSxQmKCEbo2cJFDr72xZvEbsa840bGOGc0xmKhtMZzRtrG2opkxo7ktMWRfj3GlpA4xtY0v8RJnWjF54zexd9PTcWsixPGn6tTxkkMVsVpb9hEVOMWxkdhl8b/oY7G3vGixq7Ho8anV5rGG/zmxm6j2sZ8YXPG0ERExtZWFMY2PBzGQ5yaxqOBysa7J53GpgoORfwphUa+n+JECyQVxtzX2cQ3iaHFvIWUxgu1iMaHFqPFFD/MxXvydMYubk7GSQzQxRe3u8WDwEPGJXWAxp3vPsYl9Y7GbOefxmq8KMbBl5zGS0iExuoELkaiI2lEfa7+xhMQBseI467GMfetxkdhwsazaq3GE1C2xqFW5ca+juTGH2MAx5MH58bhetjGIQ7mxtNNssbywYXGzaqDxsDbycZrKxrH2MEBx2uakMbPZpjGB06lxhxaWsZXW/HFKVxRxq16qMaY3XHGLOWjxmxn7sZyaA3GLGWZxMRCpsZCz6DG8WMHxmIQfMWR7QRFvjB1xVdsv8YJitfG1sUbxu18x8VMN5LGGVG9xoCmicZ/SMPFvw7OxZf/h8bEwpjGwFsyxhx8GcVYqF1FMXd9Rd2ThcVv8E7GwhcNxr3jBEUyxD3FTx5HxilchcX1uWLGa6vqxoJRmcXJ5ZNFEFhBxfvLA0ZoIuLFId8Ex1Zs88YVDJLGSQwhxh04BsYW2bjFP8bWxR6FOcZZF7/FZDuvxcQgbMYD5y7GejbrQ4JRS8Z5R+PGjnVLxhx8H8Yy1cDGSFBoxu7Jc0WmCjhG/BhjRI0oY8ZrCUjGayvqxSV1F8ZAghrG4Av7xBE2nMUpy+7Ffa4nRuMUNUa30SDGojTgxtbFv8bhCyvFN/gXxkTYbsY17xTF+lw0xlInqMWGOPhF07yPxch28MXaG9jFPlf1xehqK0XNO/BFUic8RRDHMsWutrTFPug5xMNC3UXP1S5FX5iWxYvbqMQhH+REJCjSRRHHGUZQa/JEDHF0xbpJTcYzM1fGcvnDRe2eC0YSFI/EW0I+xLByCMXRAOpFTCaTRrwFLkVHA1PGzojgxbzj3kWmeUdGEOkyRjOiUkZVMKJFrdilxVuxp0T+Q8JE/Bj5xZVDIsZc/h7GgLcKxqW9YcQwKgpGj1PMRMcpWcYGkoDGZDs8xixll8VOQA/FDwuxxY0o28XD0xrG8dKRxQgbzEXKofdFPCw8ReauBUTVVvxEB85pxUfhD8YPenbExW1URTXNu0Og+ElFcooCRnzQwUXn+ylElGVYxUcDgsXqc4NFW7GtRW/wvURXWz1FkjrNxUtZ0MVs53NFNIATRYLiMkb7OlFGMua2xEAT4UQFo75FR+FaxL3Bs8X8qRvGqz7dxaD4UcTUmp7EPCwwxbQ3NMVBggJF7lpqRpAxkEasi+dFFYyqRUmdY0YcfFFGrPpgRcZL90TmP6TCGCYHxv+QnkMKxpRGW0KcRm+Bb0bmLoZGPlc0Rp3vmcV0tcXFkA8mRjqSDUbV5ybGGARhxqK0p0TBqAVG+zqAxZT24sXwFlhFMCphRZyi50UgQa1G5WGlRjVeBkaOdbdFE/KXRamCoURif+lF375/RvOOkkZqvJRG+Q9HRhuelEXfvuJFWtPSRULPvsRX7C/Fx7o8RcbcQUayDEpGuyenxMGodMXh6SFGLbKBRk7RBUbix3RFMCrBRYvbIEV/SD9FQxw/RR6nTMVVn7NFFtleRWczj8a2hDfG/BgVRmQ7e0VBYDrG+aAPxuwvo8QCKydFi/0fRn77EkXnatPFzhlhxPd1xsWOdRbGo3B9RFg5CEYgQS9GXrr3RRiVlEUEVh7FQKQSxsX+ekX9ZXhGuB7HRdCzscRs5ztFGeLYwzOi9MXHupjE377ORPaXvUQMAlVGS1lfRs4Zs0VdS0pGawkzRujZFMbysBjGjzHHRFiojcSBlelFxf4PRpoI0cWq8bpERiUMRsKGx8NyirhFLGVFRgDe2kWitCvFTYQ8xomwGca9Ul7FfR2YRYy5UEagiQBFguIhxkMc48WWsinGj9OBxo0GMcYaUYTFH/SsxEYD+EMSgw9G2qxARhPyKUWoxgvDL930RJVDc0Xdk4dCC7Uqxs9mNUVkqndGZvcSxiUGosavA0/FN4khxJHtLMa/fffFTKbyRMX+ssNJDJJFJQZZRrq4tUTNqp3FmggjRXql5ETqBMTEYTJVQzwsjEVtVn1ESQzSxFZ9rkQMcbTFJQY9xS/dAkb7OqxF3ZMmRmsJekY9m51Eke2UxUT6RUX2BoPF61FixqvPGcVO0elFPL3URS9MHkaeXvVFz2aHRXS1YUWGyQREryXsxHDOqMSL/bVF0m/bRX9I7UWR/pVGrVirRuM2kEawA4NGSupORkI+pkVqvHzF+aDBRU7RkkZj7ilG+Q+DxaK0JcagiWBFqs/3RQWjtMUep2jDp+hSRlsgbEbWNMNFBvDAReGLv0b1ue9GQWCJRnnpBkS28zHFZ0TNRQ1PuUWvJVBFzarvwzC7l0RTFodGiGOBRlUwB0bV57xFoIn4xOoE7ERxGxRGMuZjRpYQ2UZ8EAhHJ6DwRhDpoUZKe1pG6FmLRggbaEb2BvVFDwubRq+lzEaezRpG308gRoxK1UYNz/5GROnKRmuaGUaL2wFGTQTGRhqvrUb2l8tFRwOURX0/1cM7cHfG46VyxqikrkSgCaFG3+ANR0T68UaitKRGsGHkRoLi9EYYldlG9QoLR1fbOke7Z0RHuok8R8GZikeNJrhHMei9R6F23EdYt/NHZgb3Rx3Y/Ecb/slHJ5GZRw+aqEe2c71HreniR41HGEjR4E9IQzSHSIj8m0jEMqdIDryzSDeixEh6tdRIZWDoSGhqCkk5hSlJysdJSWaqb0lbDopJcsKZSfQsrEl+S75JMpXNSV8z4EnnnPdJlrsHSttdEkrh4xtKVcckSh4tLEo0DTNKASI7SuX7QkqKukpKTPFTStHmXEpfSGRKAnVqSmmHb0rHDHRKkA94SpbgekqQX3xKuuh8Sg/6e0rqXHlKq3F2Slm2ckpN6mxKWwhmSlb4XUrrblRKjYZLSnWCQ0oJLjpKBFEwShMuKErIuCFKlz0cSoFwFkp2UBBKxQALSh6yBEoVDPlJjW/nSRwz1EnT2b5JoTSpSbQplkm0f4RJe59mSS4vTUm32TpJcfgoSVU7FkkM4gJJkrPgSBbat0jH0o5INwphSFK4L0g+iPpH/jSvRxiEmkd/KolHSS5JR9N8PkehBUNHvvAaR7+9Bkcg8CRHzO5hR5CPrkf/gAFItwAhSMJWXkilvKNI/PjSSJ6CBElO/SdJsiBNSSxkdUlCiI5J4GWdSX8mpEmWcqVJSymiSV54lUlMzYRJPQ5pSTFARUlgdCNJmFkDSSka0kixvqlIqhB8SOyvQEjDAxtIn/z0R4r/9Ech7upHm0bBR/4UwUdAk9JHpI6/R6/0j0dnZIlHtBeiR4LxoUcXl6NH51uoR8NkpUd6Np9Hu+eAR+P2REeBVURH+lxzR6NBmUdAM7JHIMG7R9IenEeFqz9Ht0DWRvW5mUaUh5dG6EiRRgUS3EafGiVHAivgRgTFK0Y1zWJGPuh4Rvp+KUZMFfpFibDFRQWjhEVLyH9FMJnYRdVngEb4MQlHs6oBRy2hhUb9dr1GtoSDRhniYMZDHJHGtmKlxZ8aM0WQDyVGmN0qRltCbsSDL5DFmZlORlfbikYQWAFFVn0uwi0hb0TQRLjDPL2+RVN0skU/NQpGxkuNRnvyckYxCERGi2z5RWq83EQ8vSZFV+zBxQponMUVjGNGb/D7RRX708Ra0zpGRPoPRqOSQsUbDTTFFYxixZF+w0SBBClGodYkRs6IGEbImCZGApplRszMeUbRABpF1JqKxTSAX8U+eRbGt0CmxcgHDUWqYHBF3Ne7RfjC5EQmwiZF9pffRZF+u0Vy+bFFnDMuxedq5cUubiNEvjCVRRlz+0UehY1FdLWVxQ4tWsWqz+1EeOn8RWIQc0bUmmpG07wNRsRCEkZOQMFFBz2txRBYeUMsQyBG5BQJRfKw0EMCmqJFFR0SRjarNkavlDVEmSroxaMBK8Yi20PG30+9xKFn00P+sjfF8WO+RSNK90UFo0ZF/fY1RNBEZMV80A/FYFRSw7lr0cXDZCHG6pUMxgBvTcaK/XjG2qxRxnS1bMaKjiDGoiPdRUi/R0bx0p1E+aD3xdJvw8WadxzEAU0oxfYG88V4C5zFio40xt0T1cZMlaXG91PbxWlv4MTw9PhFIttZxFfsqsZ56QfG9+Q3RtJvNUaWkGdGdXGFRt2Tx0WGyTDGyqG1xqCJRMZZ9bnB46UZxpkqcsYxdwnFi/21RQ8LsUWs+lZGh4WERl+YKEUOLeTFILBqxT/GtER56aZErrZKxaIjuUSuRzRGEaU6RjC7LkYxdxJGt0AdRj7Xh0aPUxhGCyR4ROmV/kUofoBFQKSjxVTBeEVVn3lGeVhGRvRsjkXBqFhFPCzERRZqZkYXyLRGU5aHRqOSfkXwhQnFwMoRxZdu8sWBlXPEQk+yRh3JbUbkg7LF0ZGeRSjtDEYhHwTFMLuzRUR6mUbIB5FG54xNRhDHP0bo2ZBFEFg5xLEuyEUQWFhG9OyERocWqUWjkujFQBMBRI/CF0YDCS5GarxkRYAmusR24A9GkX4dRjws3EWNlw9GkX77Red7iUaKjupF3nF/xvjC9MTz/UxGS1lqReYdQ8XvOATGQxy9xU8eVkSlLKtEZMzNRGgitMWU9gbGNIC3wNLehsWpgtPFYqGwRYzKi0Y736pGEhTHRDcaLsacM+pFd5ysRbu4m8VSlvVFZMwGRvRsjEWJ0oRGtvPGRiPKnEbHuhJGSS5HRR9jjEUf9ANGJJfPRBQd7cXsL4NECYqnRY2XzsMtssVEMJnCxM73X8U2PMVE6EhCxfyHxsUKRhVEbjQURRPQNMXix47FqKROxXNGFMPWVqJFOGeWRbzj9kV/2RBGY+5+xfJB08XBqADGuK+Lxo0ok8UibA9GrrbERd4CGUTEsabEZtVnRobJeEaAt/LF/fY8xqut3sUEVr7ENBGoRayL88SAtyjGxyk/xnQkhcXS3gRF9iiaRehIX0bNOx5FJXUmxmx4ssTqc13FTKaQxVOWBUVWDs1FIttpRoAmDUZ0JKHFawkLxumVZkW841BGQfEJxiM5lMb8GD9FgQQwRruW6MRpACjGSL/lxLIMgcS1Ff/FCyRURTOi+EXVePHEoIkXxiqpG8Zs5+HFTXOMxjjniMbnakvFm1VvxNbF5cTwFgTG76f+xfyp2UQhHzhF8x82ReJYKMa+MILG1sWHRfVKyUTBKJjGX5hzxpaQrUWk3+hFZvc4xpJLisaXbp/Ge5Taxsc6tcaJsA3GLpCgQvMO7MYc2j/HuWuZxVTjBUY0ERXGnYCmwtiBD8ZHcsDGQ4uaxh4WkMbz/VjGyeUpxn0/UsbqlVfGYn8hxln1AUWwchdGiPT/ReF6lEMXJknGpN9FxrDhHsb0bKHGPRuoxgwC68X7y5bFV2yCxna+csY8LJTFCfmYxWkAAcZGlDfG001RxoC3psWZKihFPQqfxOzAVsZyeZnGpayNxsxdYsaHpxvG3bWZxmfE2Ma+n0jGAgnuxYhjlsYExa/GyAepxqikpsZVn6XGKrqFxnuDr8TCF4hFOgG9xZI6u8WV1ElEWfWTxfN9gcbFbXTGKH7sxNV4mUSJsAbGgQRCxtBEssXWND/F4C1Lxg+LksYPC63GcQrkxoPAkcYAbyzGne+JxtEANsWyDNVF/WV9xhLy9sYs1NTGe/KlxqFWg8bJ5XPGtnOZxmQ738bptwHHzvfrxnL5+cbcV/PGnl7Yxtt50cYW2bTGydSXxjqSc8Yu/7zG70kRxyj+5MaotYrGjaipxh04tcZTlg3G6Nlsw1n1WcYYlX7GzhmpxTjWrMaFWvjGcvk/xnecL8bn+7LGFC6XxuJYHMbnjKjECflwRQ4tQsV5x5rGATzZxta0s8ZvX3PG+zoZxoofJsaIY/nFd5wqRf+ym0QOLR3GK4cuxtY0l8WI0tbERNhEReU//EVcj6rEcSyFxrBhg8bjNibGwTmExlUwF8bTvAPEmvfRxqU948ZW7N/EGw3wxUymEsZ5WEjEY+5Ixq16jMZMFWTGCKwzxvFjCMb8qQXGA+fOxdNNEcZIvyrGoiMIxizUKcaI0jzGRUeyxNLegkVp3orGaxrExiLb88VSuDLGNd6AxpCgSMWY3RdGdy3/RUi/r8WMSuTFwMqZxNbFk8WjkifG1sW1xSSXn8RE+kLGIY4AxiBBBEa1FelFmEyTxSLsjMarz7PFuB67Rd9PAMZoIijFeqX0xFHaGsY3GqBFrIvDRNobsMUJipdFI9uhxNGREsZGJanF1AkkxS2yLUSI0l7DpE4Axiv2l8RXW3hGQIIbRtejRMUmU4VCV8oMRjQRT0aF669Fsp2vQ42XXsWDr4bGDr7oxWWIQEYFNDlF8fSUxRlRWsQ1zavE3ZO5RdobJUZ78ohE4Xq0xdEi28PIB8FFrdgPRSegnUWDL1JGWtPiRVWfn0WXbtJFZKogxZaQy8Xnau/Fb19xxmpNbMZMpqxFA+fDRlUfikYpXBfF1JpuxjMzF8bXEmJFawmRxJHtIMbZzkvGne9vxiV1/sViob5F8IU+RuHpm0Xn+/lEKctQRDjWP8awAwDGsb8rRgskB0Y0EXLFPnkMxT81sEXzH6xFs+r7xPp+Ksbu68bFgZWHRTeJMUR/ahhFhA2HRMEXT8YhjvHF/fY1w73jlMOMSrJFxm2UwxgESsVIUHxF6+JSRUw3iUUehZlFldTJQxPQjEQo7U1FkjqxRA8LOcVTBdHFqRMgxBE2SUZbIEtGE9CkRCbCdkVlKolGae+DRk3zMEaaCG5G3NfHRZay3sWsi4VFiOOrRuCc4EYUP+1GPKy9RkvICUZCra3F0ZFIxaK0p0WlvYlETYS9xTCZMsUXSK5Ff9kdRQc97cUep5bFIv2GxKrPw8VXygbFvjAvRqrxfEbRIiVGVg6FRCh+3MUAb3nFukniRQpGKEYAbzJGETZcRnbg1EVZhpjDkKDgRKIjCcTvOM3EPzUGRUp7pUUJimVGPL1RRsZtQMXh6aXErXqDRqmTjUZWfVJFukk8xeM2HsXRIg9FGw38RbwFxsVeuhvGJJciRn77EkW3QG7GUpaZxB/0REan6KBFqz7Xwq5HGUVg5QBEBaPmRWneHEb7yw3GG3xaxilcwcUQ6bXFAU28xOhqR0XRkbpFarxsRXh6ZUTOGaVFK2X5w4Va28U1XpBFaxqFRqYKi0ag+GlGSnsZRoC3uMRWDr/F1xKUxY/Cp8Uep/BFsOGaRgrXIUYukC9GVmzPRsSxREa4jWDGZvdGxtQJxMUmwgZE9NtxRh4WgkUeFu7F0t6qRRgmj0VX7LfEGXPHRdVWQ0aI9B5GxEINxZkqK8ZAghXG9UqXxYxK1EWMSrxFsVAWxh9jF8ZO0bPF7C9NxrTIWcaKH5nFzMxERXS17UR6NstECBsQRkkMwkUg0i/DufwTxWEy28X3deDE6GqTxLgeDcWfq2pGQWAHRpkZpca/DrDGObTMxQskdMXLf5bFmN3fRamkDkarrYTFRwM4Q3Qkc0X+1PjFRdgQxkwV5sXWNB/GwTn1xTLEUUSwcp5Ffa5WRFK4VkV3LelEC7WSxQmKD0VCz6ZErWn+w2Sqf0ZrK4NGkstLxd4Cw8W28x1Ev33pxURpFsapgtFDXUtIwojSTkRtVtNFHHyzRX0dOERTBbnF9+TbxezAKcVWfchFl24+Rh9j/kXRkWRGgKaXRt7gSkaad11Gih9URnNGyEWsHBbFiNL+Q8ZLe0b/kGZGcRsNxYQNmcaO5HnGV1sORrUVMEYl5F/FoiM1xbFQMUZ+HYdGRiXbRYlBRkZ+DOFGbqO0Rnh65UQAbz/GaytmxfH0jEWvAydF1jT/ROjZ7MTcRstFd5xhRu5aNkb8KY9GwMpXRuF6fEUN4PlF8/0FRioYbkYQR/FGW/EDR4anrUYAb0NGOoGFRgUSoEY5RdtFz9V2RUkurEafPLNG4xRDRh/0jkZB4LJG/fbKRh6Fv0ZQa/5FQxzXRYmwYkZ2T+ZEBaMKxvKwHMW+MLlDsHLIw9LeGUbLf81G4csxR42GS0fB6AdHcSy3Rnzht0a7J7RG3gLPRqZ580YYxB1HlCU2RzwsbEcyxLxH5wzkR+IY6UdqDeRH+wvAR2dTtEfBuaNH2spoRy+Mgkc1L7dH5APtR4CHHEizK0RIVlx0SCCqjkjZTZBIpNeLSCE+lUgMYaxI9+3FSLgn7khSNxZJUG0yScotTEmOjGhJviB/ScRljEm/fp5JT9qvSZGDwUlMbddJ5cfuSeIrAkpAXgtK5zMTShvAGUpMAx9Kdh8lSsStLEocHTRKMP07SuBdRErpGExKxDFTSp9MWUqQR15KAKhiSugYZkp+zGdKGfFnSn2JZ0p9X2ZK2VJkSmjwYUpHal5KGntZSglRU0qeMktKBEZCSjVvOkpSmDJKbrcpStM5IUpu3hlKz/oTStAYD0oliQlKLhQESrvv/UnooPFJcrDjSUZM00lg4L9JJsyqSTMGlkkY1oNJ7sNlSfQQRkmvgSxJusIZSeYrDEkAv/xIecjhSJzLx0gltaNIroV7SDTARkg0USFIMLnyRw7tuEcwyrBHvEWjR53PgkdmlVRHXkshRybT30Ymwt1GwMoeR9yXS0emyo1H9zXAR0tX8EdJ/C9Ig550SBaxm0govcxIPIECSd09H0k0kD5JlMJbSW9YbkliB3dJXfB/SXVdfkkRomxJ0zhaSUw+RUnuWytJv2APSaMC6EgyJMJIwJKaSOBcZUgtsUBIVysnSAyiHEiHhR1IEiQESKZb4UdeOu9H47TtR2meskc7n4FHwIqZRyX1skewIa5HPA6oRyfxnEetGJ1HHtaYR+QUgUfMzHBHEKmDR2gClUe0eadHDDGyRwhdlkeeHitH2huiRmsJUEY5NKNGy+EURzjnFkfarPBG8kHIRtQrgUavA1xG3SRSRguT80Xix9pFETYpRuVhMUZokelF3LWmRTPEBUbjNtNGAK8oRzCZvEafGu1F61FRRmkAh0QtIXbGxCBdxjojEcaeXsnEio4/RqCJfUaoNQ1EBTSTxakTGUZ2vuVFMLt3xR/0AMXzHwZFkVzoRczuXUWeXrHF+8tKRbZiMEayDPVFCtdDRcoynMXLEDdEI0oARhX7K0TKwztGD/qnRqvPBUVfmKzEtmITRum380XP1bpFXI/6RCxlGUTBFzpGns2IRq5HY0YMAkhGK4dtRr3Bq0asHElGuyeZxZ+rRcXKwxJEbqMBRYVaJUbTKyVG93UYRpRlLEbtfOVFk6mKRfrtq8MwuxNFw2TGRVBr6sTwhbnF6beVxSO5bEUwKo9GRiVURj/GPMXysDbG/Ic1xsh2vsTzjjtGmExORm3FskUvTLJFE2FbRWWIi0S4rxBG2qzIRd0klsSJsAXFWyB5xY/C20X1uW5G6ZXuRYR8sMMHX1TGM6J5xkwVaMWoxhvF3EZjRHnHHEavlARGgQRFReVhRcXkg9DFZaqQxBniKEQnMYrFQKSXxV1tycVMpk/GgQRBxqCJJ8aBlVrGmN0TQlKnrUZ52J5GgZVbRXDOksWRfqnFpE4QxhUMhsYAb1/GJ6Adxd2TDMZZBq7Ghet/xu0NAsZv8IXDGCYGRnL5AsYzM8vGi9tOxtEio0TGS+NFYn9fRi2yZ0Zj7oJFG3xlxpp3nsbecRbF+lyZReHpJcaWkGLGCBsuRFfKvkVy+Z1FSQxeRj5XRUZs57PEpgoCxaHWwEUwu+NFCKxoxblrGcbRAKRFQBNyRkvIU0Z0k1JG2PATRjarXkZnM55G/YcCRkW220WvA2lGrke5RWlvFMX+sidFTfO2RW1WRUXFj8FFEFguRs3MJUbrUVRGVg58Rq627EXu69jE1sV9RXgLyEWSOhvGo3D9xPf1rEaFWjpGKhhZRV1tU0a+MHFFVuzLxdto2kWm+Z1GbqN3RlK4BEbRkVBFWfVJxVTBWMVNhAHFv32ZRX0/N0aY3avE2IEgxpwzEsU7cARGAponRkLPDsVokQXFppuYRUtZlsT4MT5FexSeRautxEV0JGhGurgpxVRSasYAb4dFb19tRpf/E0aX/zzFe/ISxpVDhcUPekLFWRdjRVD8DUZGlHZDIEF1Ra5HAEb8qQHFZtVXxLQ39kUpy4pG5WFyRuhI9MUQWIPFryU6Rs07nsSYTCXF/If2RfyHGEXRkWhFio5oRuMUnUb9doJGy3/MRSSXm8VJnYbFYcOZRVFJTcVuoxTGFtnCRcE5bUZbIGtGj1MIRrNZYcXjNhrDNquCRQpGpcUUrtXFUI2Xw1fKqsRrmoXFGVE6xGSquEQ9Ck9FHHyvRWDloEXOiAZGzF0jRc2qCMY0gLfFS1muxbIMNcUG8L5FQWDRRdSaCkZ3vhtFfa4WRCDSnUYME6VGBMW9Rf6yycVE+nnGs1nDxXbgaEVoIgxFC7Wmw1Z9hsWYTKPFOgGXxfTb00U41lpGqMYrRJp3bMSPMXfE2/mYxWZmVkVO0Q1Fio6Ew5XUiUTlP7rFrwNmxqOSQ8YlBkNG5WF9RrpJK8ZRSQLGZYgbRtqK0UXUmg3GuB5/xmIQFcbLf9LFuI1mxLG/D0bfvg1GG56+RI0G+MX3daTFrrYmxeHp9cVCz8bFFK61xVHaW0WcM9RFKVwFxhniB8ZOQJnF3LVEQxlzg0VzRlfGUpYtxiSX90XGS1fFW7Gbxh04JsZtVotFZ7NGxYcWNMaEDQrGbPiExhnzwsZfh8bGsS7QxQdfC0avA2nGRPrXxX2/tkbBF6ZEY10wxgloYsXr4l/GtmJnxiSXf8YDZ7rGDxyKxilcRMYyZoLGyjKcxjarKMZlGVrFy39kxRWMhEVVn3vEl250xngLKMY+earFf2oyxq36G8b029fDApo4xTC7asbpJlnG78mvxRBYfcX1ShXGdfGBxqrxUcaSXIjFq63YwoLiQ8WkcDzG9TmcxgpoqcaIYyvGCkaFxbIMgsbvp2XGYcPrRH0/ccVzxpTGL13DxtO8ssaV1E7GyjItxsWPN8bmHWPFQfFnxXUCGsYHX7bFpE4kRVdbQUQUP1TGyqF0xiSXp0QzotZFbVatxSk6NsaZmW3FmgjrxBIUFsaxLk3GE+GMxrsWg8YLJPbF7XxUxtEiYsb9h4LFUiddxhX73cY8vd3GN3jZxuqExMZAgpfGY92AxqfoisZj7sTGvAX0xsQg8MbnjO7GwMoDx/Hj08an6LjGr5S4xoqfosbLEFnG9oafxrKd3saqcaHGFfuJxthw1Mbua7HG5q6FQ6yLu0O30Z7Go5IrxjxOJUXLEFPGSS6ixhNhdsZnRKHGdDW+xpkqkcbwFg7GtMi0xWNdxsUT8svFfa5Exlz+tMYUv9rG1sV6xg4tFsURpZXFpE4oxVg51kUGgT1F+DGCxYJRgcTUmhLFm+Ygxmx4psWrrTRF2orrxfhTqcbgnKPGXdy7xpr3z8a0yFLF7C/7xCm60MZLWV7GbOd7xZwzh8Y8LFbGTx5NxhDHZMbrUcDF+DH+xBZqTcP35GXFWYYbxocWP8ZXyh3G7Z4GxsL1SsayDIHG2c5nxih+DMXc16HEFZ2SxupzO8YTYftEAwlGxUi/fcWQoIRFPzUFRm40GMU0ESHG9NtXxQ1PJ8WzWeXFp+iQxejZnEVvX/dEmZnHxb6fGsNeuiVFLpCERb99tcQBvAjGWRe/RfjCgEVuEmvFwaiURNejDcYoDwvDPZsgRkKtz8Wn6DjEyAcnRpm7FsC9UpbFnzyqxTCZzsWzWc1ErWk+RGpNJMYYlbxEppuARhGlAUWEfDXGD3qWxaJFA0Y9CvlF3bWkw2B2jUWRfgvExtwrxuELX0WdgLRFo5I0xn2u9MW/DghFFR2Jw1KWTcV7FB7FNBHORMX++EX3UzxGFR0dRQpGBcbmHbdEarwIRn0/00Vv8DtG2/kCRoPAykPecarDWDnqxXUTjsZyaETG4C0+RrfR50YzM8ZGl26yRYlBHMbmHSfEpb3JRQisgsVPHsbFZDufxUI+M8Y6ASrGL0xqRUrqGEbnjIBFDr4ERrPqM8QIPY/G5IPexFsxh0Y41p9FvVIKxibCkMVm9xRFs+qzRK62sMXYgQfGibBRRFmGwMRBYBbGJ6AJQc/ViMWfPFDGqvGMxYJRTcU5I07FTx6+xI/CJcUepxhFguKPRMbcNUICmuRF1Xi7Rd7g60SpgrdFBaPyRf8hKUXjFC3Fzoi4xZ88JMVAE69F6SaxRML1FcZLWYZB/BhtRnctJkbAWzhG9peeRmpN/0X8hxTFvAV2RcX+REaL7L1GrProRldbpUaAtwJGxm20Qyeg+cQYlYDFXI8WxUwVjEX0bBxGgCYjRuXQNkXwFhDFcvlfRP8h/ULTvNHFjZcMxoAmLsV6No9FfT+PRaabAMVif4XF9GyIRdIAAUbc19lEaW+GRX0/Bka6SQzEpE6qxSzUtMW0yMzF4xR9RWkAEEaAtwVGjLmJRlTjPEYJ+aTFjzHHxILiO0YxdzRGowGWReVhOcUSgxfGUicIRcNCt0UmwlTGF0ikxWznZEYyVZhF+8uexHPXC0Y41kNGjLknRlyPR0bwhQFGRbYbRR6F1UWSywfFo3BRxiuHgsXChj9FHHyXRWezgkXXo5BEGeKYw92T2cXYX0rFwvUQRrpJ5kUHX/hDeqVMRdNNYEZSuLlGTy+yRuELQEZSJ1xF1AkURRZqFcViEFjDkKB5RpOHdkbImJVF3+CDRjys1kZGlKJFyAdJxqD4IcZfmA7GRGmhRX/ZaEbKMpTEdy0dxdy1xkW3QAJCaJFdxXbgGEXk8kNGK2VXRn/ZZUVSuG7ENICXxNtogkURNvhF9GzIxVuxQcZns9rE1sVRxVdbFMaoNZnFYqFiRQ6cb0UfY4zFRUeKxMcpoEXnaldFt0D2RVdb6USoxgPG+Q+FxYanr8VdS0hDLbI8RkT6pcRLyHvGdk80xq8lsMXAyrHF8IWPRWPun0ZO0ctFcM5Xxlz+68VYOZzFXI8dxuF6GMafGjzGke09xv32bcWjkq5FmncMReELI8X8qfFCWtNgxQrXi8TdJBZFu7gFxoMvhsWfqzdGpnmnRY9TIsZXWyXGJAbfxaW9m8WQD9JFJeTfRbZiv8VSJ/DF0ESwxKK0B0TzH8rFPZs/xkhQCMYSFL9Cb4FMRhQ/XEY4Z1JGCQqZRne+AEbqlTJEXI8TRqOSTEZ++wtGCmiCRZ+rLEautlNGGJUIRaIjD8Z3HJvG2hsixlpkYkYQWKtGl24wRqW9j0WjcFVGl24rRltC/sM8LAxG0DOJRgu1ykXqBEjGeVhjxn77OkMS8nFFLm5vRfrtq0SASJdEnKLRRYR8BMViEOBEOgGLRqabYUZFR2FG+u1yRmpNy0XysDJGrfrFRmZ3rkaw4cdFy398RSlcgEYRNntG3nGARSCwLkZHcsJGfvunRrFQtEaiI7VGkstFRltCdEbXo0pGtaYJRWUZIUZc/kFG2IGVxbiNJsaUZdhEQBNhRhE2uUbHOuhG5n8JRwYwK0fNzBNHVZ+5Riq6o0aNBsBGYr8OR1eKJEcMkx5H9kZHR5r3b0eTiaFHhifZR9xm5kcehddHOJaiR2KhZEcE1mJHZwQ9R8WtWEffL71HpL8BSL7PI0gj+zxIevZHSEmuXkj1iG1INE9nSPU4b0hhc49IZ42vSDse0EhUpgFJ+oodSYRFL0lmmkBJ0WBSSVAgZEnRB4JJafeVSWVlqEnvvLxJ6EzSSSx/5UkFM/ZJI2cCSqrgCEqCGg5KQJsSSvxBGEqQ1R5Kf7QlSq35LEp77jNK8d46SgwJQkr8a0hKMKhNSna0UUpSLlRKQbVUSsYTVEpRSVNKIwFSSj1DUErY+U1KEZlKSqFPRkpXi0BKVQs5SuGDMUqNZypK96kiSiwFG0oO2hNKxsAMSpDYBkpQrQFKWQX5SYmJ70lw/uRJwyLaSYCTzkkl2r5JjWSsSf+3mElpH4VJAvFnSSgaSkm3WS5JewwVScPkAkmiVOlIDcjKSLEXtUjg1aJISd2GSHIqVUgjiTZIHaknSCNqDUh+++dHQPPOR6GHr0fecYdH1yNLR8AKD0dttLNGvOPdRp2AMkfM3UtH07xvR70hjkc5BbtHThIMSJuVOUgTMXNI/X2iSKPxzEjO8PdI3T0SSY7lJElWli1J8G42SXgmQknzCT9JARE0SVfOKkk2Nx1J9T4LSUSZ5khTXcBIjXCqSORDi0h9bmdI91RRSI3GPEie7jpIAf4qSNZlBUi01+5HgCb9R7hP6Uf1KqhHmteUR4nBtEewsrxHGASwR9n9lEesun9HbBiLRz5Ikke+v5BHN8mYR8iHnEfZTpRHHAuOR7QIfUcT8hNHufyRRltCpUZhw7xG5HIhR5PYZ0fddSBHvw4kRl4p08QMAr1FZ0SPRvyHekZDi/JFXdwURlsxjUbpprFGCteyRlb9kkbImIZGENjpRhKD10Y4ZyRFlIcRxaTf7kT35MfFA+fwxXUCDsUNTzPFKqmlxYeFskQldbhFLNQWxS5uY0SSyy1GglGtRUGCgsTUCWjE2F+gRdhfFUYj24XFsS5LxrIMh8Uc6wpF2IEDRlD8bEXgnIHFcM4SRqK0QEbS3phF2/lvRmDlX0barGZFyjKMRXnpCkXmrnlFnKIMRu5ackWynaFFd5xnRuf7k0bBOX1GzO4TRi7/R0bWNJBGLGWbRWsrFsXu645FBRKkRcDKWEbC9bRGzUyBRgPnJEZbQgFG6pXYRX77ukR4eqfFFYzKQomwl0WPU0xFRwPIxKFF7MUPC4FFm+aORrWmJEYukJTFO99axn0/csZiodDFEhSLRbWmwUQD57bFaW+axTTvfMVcj0JFhsnwRbRZlUTix1hD9SjyxaK0R8aNlz5Fz2YaRjF3AEYZ4lxF7zgoxvHSKMb7yybF46XLxDvfR0XIB61FB19IRPUovsWR7VLGGsA5xjeJgcUTYW/Fz9WCxZwzEsQlBsXFduA2xiGOlcX4wtbF61E/xkLPmEUjSp5GcmgtRkI+iEPqBNTEQfH3xcEoncbnDMPGR+EpxmIQfEX35CnFXdwQxmnehcX1KKzF6Sa5xBWMtkWNBqzFejZ3xlTjI8Zuo03FKVwnRfyH4EUrhwNGtRXzRP1lKcZliBrGXrqPRTY8j0VIvxzGCtcJxluxT0XV5yrEpN9WxajGg0WiRRbEK4eixf+QjEXKMl9GI7khRvwYycXQs6XFnDMhRggb/EXlP9RF3ZM1RkaUL0akcI1GVFJpRsSxRkW8BRJG8kFrRtbF5UXu6+BEK2VJRKOSUsVVn3/FeHrdRT81WEYCKwtGFfvBRWpNe0WZKuTFhesnxst/+kWyLhNGGJUPxrIMLUXctXJGd74TRf8hlUXFjztGWKi1Qi6QusXUCXRFu7gURsQgnkVpbwBELbIVxT2bFUVuEqFFAN5CxTJVMMMdOINFb4FUxcbc9cX6fo7FAN7gRdQJkEU9CuPFSzdpxOjZfMXgLQbGhxbBROpzVcQ8TrFEak2VRVXBF8b6XCvGkKBERem3U0a/7B9Gd5xOxaAag8Ww4YHFiPSFxbn8U0Z0k45GXdwlRm9fdkZZ9UVGNc3tRVpkE0YKaABGbTRPRpvEOEW30TrGFtlKRXGK8kXVeGnD3+AgRlrTL0Z3vgNF78kPRVfsiUUCCeJFUrgvRh6nqkXGSxDGcoq4xWgAf0VtNNzFuyf9xRbZCkYJ+Z9G+FO5RnDOIkYukKDA6Nn8RbWE3EV0JA/FWmSbw/dTP0XFj0nF+aC1xXctmURYqM9FDHENRgBvjUVYqKXETWJQQ53vg8UbDQHGZ7OyxUrqxMPIBydG+zohRtBECUacM0JGCBsuxO18M8Wqzz5GtSadRuzAlEb+Q1rESupyxov9Csb020vF5PJ3RaUsAUYkKG5FF7d9xZhM18WI0l5EZmbGxP+QDsVgdq1F9pd9REkMmkVz1xBGAiuHw4BIi8WWIbzFE/IAxoLzgcZYOQzGgDeKRuau+UWynSzGMLunwsDK20W4jcZEqYL3xXuDWcZPHkXGBvDexZkq+ER/2dlFHTgGRvp+IkWiRYLFTx7WxGkAj8MpOkJF002WxWlvJMZPr+5F6gS8RWiRzcUnoAfGpE5JxmKhVkMqGKVEawl0xtZWpsVtNFBFPCwnxr1SX8ZApN/CzhlxRIxKNsalLPXFHoVLxTm0lsXWVhbGjvWTxnL518RU471F16McxScxvEZv8MJGMzOTxdk9RcUibNTFOgFhxm+B7sWd713Gd76TxgUSFcb+sufFUA2WxqCJnMYjSgfGJChrxkvIdsbTvFvFJ6BRxjQRq8YaLwHGYFQGRU2EpcQgsM7FT413xdGRKMVgVJjF3LU4xS5uo8Nuo5nEA3gExnDOXMYkKEbGTfMfxiSXp8U6Ae3ER+HOxUw3lMZqTcjGXP5SxjOi1MUmUz3G001uxbRZBUUdOLXFlrIxxobJeMYTYTLGG57+xOVh9cVeKR7GVg6dxIMvBMX/kBPGC5P/xYbJWEWPwmlFzF1YxmPudcZUUufDhjgmRB4WIsbLECnGGw0ExRGlxcTG3J3FxCCaxUCCisRIv9VF/kPaQ7UVUsammyjG9blMxro4xMZPnsnGKbrMxujZ58arPt/GDr7ZxvRsrMZd3FXGDpx1xkXYq8Y9G7jGmN3MxrKdD8ea98zG4K2SxuCtmMbOGYbGKH5HxpTljcbDZJPGwvVExmlvmcZbQvzGAG+XxggbgEU3idvFMsS4xlg54sWsHJpFXP7jxLfRBMbS3nXGVFK1xki/0MZd3JTGQIIYxmKhZcbvuJTGSZ1GxuU/5sXbaGDGecepxkFgNsYLJJrFaJELxieg0cQ3+JpFdk8exbWmVcVwzkRFnxrLxcsQmsYVjGHGYHYLxupzdMYPC4HG2/lXxtqsx8Zm96PGJw8nRVYOwcUo7WXGqmAExL4w58XIdkrG46UOxjLEdsYS8mDGFD/axYqOZEOzWcNFoWcXRdNN/MXGbSnGp1dKxWNdxsVCz2bGNe+Nxja8i8axv+bF8WMKxrG/SMbY8IBFYhBNRkwVvkVaZHtDm1VHRWzn40TgLQnGKTr+xekm9cUFo2DGqvEkxh3J5US7lvZFgCZeRfvLuEW/DjhFWfVZxXGsK0UPC7HFcRvnxSL9KkV0tWXFTkATxdnOHcb4MXnGWYbwRWSqoEVH4eLFK4fERY9TnEXb+UrFfGEqRTMz00P+Qx7FjLnvRZeQi0U9CnfFkVzyRS/dBUYJiiTGr6WWxuAtIsalvVHEWRfVxbwFmsXwhRRG+FO3ReM2okVbIDpGC7XGxaJFnMat2InFzO4BRi9M7kQqGBTG+u0ExnbgnkXNu45GP8ZnRsh2sMXMXQLG2/m4RTJVrEX0bKJFZMwVRkOL4kXjpdFFVOPVRIcWEsavAz7Gf9nlxEVHHkb1KHlGL0x1RjMzA0U2qz7FrrYFRrfRQEU/xubF1Ak4RMxd10VKex/FF7e1xe84RUXoSL7EppvEwpf/REYCmljFsVBhxuCczUVLN0FGA3hTxfwY28V/SN9DdLXVQ63YlcVKe9PFPXlURdv5FkadEQjGqs9dxmginsUXJjfG22gLxrKdr8PixyDFGXPXxNQrjUSq8dBFETaoRSL9isWmm6TEtMgmRVK4lsU9m0XFzhn1RVUwvkVjXVTF5PKdxdhfsMUB3ibF1XiNRXxhysUNz5jGTkCZxTvfnUVSlunErdjVRX0/TUapgp1FejaHRf5DWkTS3tDEmZkGRtzXVEYB3h1G+Q8FRtCz1UX99tXE52r5xd++zkPS3jdGVux2RijtXkbixw9GcM64RVion0X5flpFH/RsxLn8v8W0yNTF91Nbxd9PHcQkKNZEnDMVRldKgEY3+LhF6nOVxQpGPUUaL1VFqRO6xeLHrsWitOvFq63wxMrDWEaCcx1G7snTRZ5ehEbBqCdGxEIhxedqa8X5oO/EPQqPRVMFXEYwu4dFo5K8xbraikWGp//EuydmxmfVr0RJLlJGPuglRoVaI0Y9ChhGeVgNRs07MEZK6itG/KmhRclUaUVuNAzFf9lqxtk9w8V80CZGx5h2RrivX0Z6NnNFi2wjxayLqcWxvwPGH2PeRLN7VEbdJE5GXUtoRcDKMcQDeCdGe5SpRh/jh0ZRuP5FtmISRjf4LkbPZpdFNO/oRaOSREZn1aFFRPqrRe84l0avlGJGYOXCxeSDCsbVeN3FvVLcxVN0xkWbVa9FIEGZxVkX30RQa/ZFBoGhRQgbnkEaLw1EXroXRi/dJ0Y+ecxF2PCmRWUZ6EUN4FxGad6BRVTBR8aZKorFi/2hRcX+MsRokRnF1lYkRfOOv0XChtfEXrrlxd/gC0M3icHCokWkRT5Xg0Yr9qFFryW6xa5H7cUT8ivGWDlExTXNu0IPep7FlIe1xBDHykR9HVzF/Km5xU7RKkYx95hGTmK4xU0Ek8ZVn+XFSFCIxX2utsVB8dPFXwcYxjar9MXo2RBFhVrtRXlYKEKvlHHFnRG9xTC75cUoDwvDxkuFxbx0Q8ZTdJrFgQRFRJ7NqMX8GD7GETZ+xiGfhMadgFbEhHyJRhBYHEa0N57Fqs/DxeTyH0O3QOLEH2M7xhniLsa/DpDFkA+yRVn1VEY/xgxGW7FuRkfyhkZj7iJFEhTnROhIFkZBYF5GwvVkRhdIb0ZqTV1GmN0Txbx0HMYldYbFW7HJxWfVF8X2F4dG+Q/6Rg1PrUaPMVxGNBGMRqZ5lUVbIOfF5IN+xdEATsQVjJzF+DEzxpm7iMXtDa5Esi4ORE+v3ERkO//DlGWmRbKdX8SBlXjGhsmsxARWKkbQsyBGxtyVRl1taEatad5CPleHRdobfkbaGxpGzF3zxEOLXEVDi0JGayvoRYj04UVK+7dGeHrgRiBB10YkKAJHy3+dRtBE3kUMcQJGDU8nxawcVsUi239G6nOmRpVDHkZaZONFCkZ5RrFQykYOnO5G0zzYRrbz0kaIdLtGMuZGRj0KUkYHPbhGuholRxJDfkd++3dHemV0R5RWlUeZiqJHn9yzR6K0uEcZk6hH6vWFRyMKJUetKSxHQ8tWR6BJaUcjCr9Hy98FSHqGGEiNWClIr+UlSHxhIEhW3S1IhI08SEciUUiydIBIwIKkSJgzwUgy3tpIKWABSTm0EUnhrx1JXoMuSYWCP0n+3FhJG0KASfJDk0kErqRJIqq3SQfiyEmOHddJ1PHjSQFM8EkiTfxJq0IDSoDOB0rrjwxK36cRSnSUF0r41R1KTPcjSkKdKkp1WDFKOWk3SrR1PEoIBkBKR9ZBSjkwQkr1/kFK8kVBSrbGP0qq8D1KIHY7Sq9DOEqcUzRKqNouSmSUKEq9jCJKD6cbSjUrFEoHvw1KOU0HSpN5AEqAr/RJQpfpSVeD4ElJKddJEPPMSemlw0kLmrhJnSGpSUEqmUm2gIhJywtuSeveTkm0yzRJC0gbSVSiBEmN6OhItOfESHeVoEg5NY1IMKKASGk/Xkiezj1IuD01SM5ZM0idUR5IrmcESG+/3EduA6tHLWGAR8ryX0egCTFHcZvRRru4AEdbsThHRpRIR5MpYEd/2XVH7J6oRxse+EexgCJIrclRSG7UhEgNIKBIvSO6SCLD10jg++1IAIb5SGosCUnBZBFJitILSdP4BElxGvpIpgvqSMpT00j5969I9LydSP7jkkjS9oJIwpZ3SMWOYEh0tElISno+SLLuH0gXCABILNTvR2WZ9kdZVd9HrUm5R+gZuUeulrtHbxCxRx9Uo0dM14RHZCp6R96ikEeVg5dHk6mWR0DElkeitIdHYy5WR/s6OEfACgVH0QCDRtqK4kalfShHPGwXRwWjPkcep0FHS1mKRnsULsaRXEvGutrERUMLuEZzRsNGMJmvRtLezUblv/ZGrMsIR89mEEepgudGsdC1RmTMpEaxUDNFeekaxv+QrsRApJ9Dv+ySxWEy9cP1KPpFKH6ORdcSCsbqBBjGM6KkxRt8ecX6XM1F6nNtRjkjUUa3QLpFObQUxbG/hER1Ai5FXP7NxU2EB8ZjXfjFGVE6RDtOeEZcj/pFVg6HRaCJjEbYgTxG6EgiRRPyNUVv8ElFPnkjRr1S0kVn1YHFne87RScPJUYpXO1FHha+RZ8aFUZc/m1GfGESRjcaAMXqBEBFZ0S9RUYDeENm1f9F22gaRkdycUXY8HNGmF21Ricxa0aPU5RFsVD7xDy9ssT0bCrFxLGsxVBrdsWgiXBElpDtReLHHEXYX1rFf2qeRVMF/UWlvQHEzO7rxY51JsbzjjTGAN7SxS7/RcU4ZxjGl/9SxkMcUcaxvxzG3NcBQyegCcQrh2bEH/Q8RIbJVMaVQ1XG/yHtxCCwQsVPr4RE+MIgRT7ojcXBOfPE1jT/RC0ht0QWak3DZRmKxdQJHMZ84YzGdDWkxmznSMbtDQ3GOpJXxlHaEcY7cD7FjLkWxks388UnoPlE8dKxxSV1EsYcWrhFkjr1RQwCd8VAgk7FeVhow3VxIsbWRbDG3SSexqHWEMVE+u9FRPqFRFux90S9wY1FyJitxT5Xj8VLN9NFeAu6Rc9m1UKCc8bD3gK5RLTItkNliFfFJXVuxZ88/MTsnpzDAACORYR8Fkbkg15F3ZPZxf8hjcSTqV5FeVjmxWb3C8a5/NnFtFkwxkFgn8W6uN9F7XxtRhzr9kVPr0jFxY8NRvW5P0bk8lfF6nOVQ+qVLEb9ZX9GKweJRoofj0WsHCrEAbwYRm9fWkZR2g9GOgGtRbbzUUXn+4fFj8KrxQU08UXTvENGCfk8RdSaBsVhoXrFsHJoxsh2O8a+MAdGG3xlRYvbwsUUPxFGYqEPRrDhXcXUCUhEPuiNRVCN18PnjBjEh4VWRaYKGkWrrfDEGi8DxtCzs8USFGVGTuKfRvmg4UXNO/5En6sdRe7rDEWcoqHF8IWvxTy9ekW+DmTFiNJOxbN7rEWcoq/FlpB7xbQ3eEX/IQ3F/BgLxWKhisWyDBnGzvfzxQmKv0M4ZyVG4C2OReELQ8TgLbhF7Z6MxFn1HUUlhrRGVo62RhElk0bvyYtG8kFcRixDmEag+G1GBz39RQ8LHkbLEM/EwRdyxdY0X0W843DFcvmtRSqYq0aTqXVGvjDJRU7RscNHcuvF5/t1xdQrEUYHPflFAitzxcSxlEUZ4hNGbhJvxewvU8Vhw+1F5dCYRlZ9qUbRAOhFImysRRrAWkYqGCRGhHyyRXNGEUY1zQNGY10IxUtZnMU+eTBFz2YtRtjwTkZoAO9D2hsjxk5A/8VLWabF8kGTxaRwt8X4wixFWmRIRqK0BkZSJzpGE/JARojS9sSQDwXGpE6mxaTfDkb+Q1dGSS4bxR6nzsXPZqPFyVSJxZayxkXWxURGxEIXRizUekRWfTLFe4PhxQ6+Xcbqc1HF9bmaRem360Wa5nNGz2YGRibCHsV0tfnFLEOCxdjwtEO1pi3GW7ELxUHxHEZ/aszFih/xxaROyERDHMvDibBxRF1tBUMS8s/FzaoMxq3Y98SCUU1Fb/CXRQ3grUUgQZlEYhCYQxKD8MRDixxFZDvbRVpkQMbChjzG9UpBRWQ7T8VyaHXFdCQPxtO8J8bbaGhFfR3kxQaSg8aoNYfFAbzbxZkqgsbx0tXFtDfIRSk62sT7OujFXI9axU8eisUMk51F07wTRPwYIcZwXwdDl/+IxdqsDkXx0ptGZvd0xKFF0sUCmqJFpE4DxgRWW8bBF0DGlVSJxqHWJMbfvjpFMuZKxT7Xmcbb+TDG2/m2xeMlosZ7g3vGjQZAxse628bVeNbGPujTxehIDEbarNJE/5B+xtJvkcYQ6d/FdCSPRUCC+EXZzpNFFK43xAc978X4MTbG6SZtxl66bsa0WQnG4zZqxWiRocVkO4vGuB7Lxr+OhcZ0kzvG+lwXxiQoqMX7yxrGwFsExizUfsWjkrbFm1UTRf32NUVMpivGyJgDxn0/OUWNl35ECYoWxsKGJsYwmbJEzohSxOTyZsZJLkXGi9vWxXuDSsY0AIbGke0dxqabKMVvgUzFqYKtxQyT2cQ8vTRG7Q1uRhcmw8TarBTGhevfxRovN8Y17zTGSFBHxsBKqcYYhLbGwNvLxq1p88ZnRKTGnzwDxj7oBcb/ISvGAwlIxszursYLtQ/HMCq+xvvLXcZLWULGeekyxsQgXsbvSY/GxylOxo0GFMawcqPGvh/vxr3BcMbptwvFQIJpxrTZlsa+MMvFYFSCRIeFWkTh6afFr5Q1xgP4n8ayHePGV+ymxgfOU8a7J5PGKhi1xiBBecaI9FPFxCCwxRLyTsaOdTfGf9lqxvrtW8b67UvEidIew3DOKMayncfFtMjWQwaBKcZtVpzGGCaLxmNui8ZAgmnGGeIQxTws3MS7J1HGtDcExR4W0EVbINvFwagsxX77mkPOGQfGGXPHxHctAcTTTRnG8rBHxv1lKsYsQ2zFvVKURfYokkXjpXfF4QvTRFN0DUZSJ0jFejYbxno2UMbh6XDGtaYdxkRpPsbgLZzFxCBPRqhGjUb9ZbVFPE6lxeVhJcUPeoTFjQagxUVHQsVMFXXGRiWlxmEyCcbwFnhE9gZPxDarYkV24BFGcayhxY8xrcVaZLvDmZlMxrN7FMYqqdXFCKzmxVioq8WC0a3GTtFSxrfRwkX4woLF9bnawxlR5kXuWvjF8kHjxRni7EV4C3RFHOuiRNcSHEaZme9F+DHsRYanP0a/fX1EVTBXxl+HhsbeAiHGmncQxjjWdMZbsXvFK4cQRpHtD0aoNXVGwFshRvhTOcZXW1zG1lYERQN4HkaWkFdFfNCtxT81VsWL2wBGbHh1RlWf00S1plTGQxyrw3ecNUZiobRFJlPNRA6+8EOkTr5FV8oKRtV4PcWMShLGpSxTRHDOAEZtxT5EgZWTxHctAUSEnsvF5PKnROf7MkaFWvND2orNxRX7S0WNlwpGTkDzRG4SoUUjSpFFysMzxpI6McXmrvNF6gTExRQ/9sRxGzJGVn0+RNEAFsZbIOFDiGMDRvCFuUQibNzFOpJfxamCSEYwmSNGfoz3xSSX78X8qR3GLv9kxh4WHsWmef9EjQawQ03zgEW+MCRG4xRARnbgXMSV1PfFvw4cQnBfO8WWsjbGcM4Uxa8l8EXpJlHF3LVAxmPuFMZVMBbG/kOiRKjGPUa2YufF+DGixg+cBcYUPxrGRUcmxpT2FkWDL0xEcmghRS5uLUa5/IdE4Xraxdv5LsWeXqnEeqWsQgPn2kW1FRpGb1/nRIXrmcRvX9NF1sVBRh4WTUY3iT9GmncwRtEiFEanV65F9UpFRUwVPEU41vVEfR04xKIj2cTHmHtDnKLBRZCxhkbFD4FGpgpWxEw3JcULtdJFVOMhxcEX8sXHKSrF/yFZxXUCI0ZhspdGkA9qRWEy/URqTTlGad4RRpRlcEXHKZTFBFY3xqabVEXaiptGe4MfRrivgUWWsrpF6EjWxcDKF8Z0k1hDu5bYRRlzSkZZFw9GYHYvRZ2AWkVXyopEldQ9xfKw8ESWIaJFCD0bxvFjY8aFWiNFBTRDRoAmhUb7OlRGe/IAxJrm2cUMcbDFmSrQRJHtEUZUUkBGz2YkRuCcccS/fY3FGeL+RQDeW0apgrlFKVwXRWTMH0aoNUdGUUkHRraElkXtfK/EXdymw2lvQkaopHlGVuzvxArXS8aNl8bF9GzYxR04pcWrzyFFaJERxX77uMVmZoZDAAAZRsnlZUbgnL9FW7E/Qy7/4UT99s1E+DHWRF3cVkQepwJGLpBURthfPsV2Tw7GSuqARRWMukWC4htF6bcnRTqSgUXVVkhF5INGxbq47UQMAptFK4dKxdej6kUBTW9GJeTTRPs69sWvJV7GyxA/xjvficWcoqXFfozZw/7U9EUIG+JFaCJMxDAqFcUehTpGBz3LReRyiMb9ZWbG3NchxBX7G0RAE0HE0ZEExb4wu8XYX7LFxm0kRZoIo0USFA9EBTRlxfkPB8bImMHFldShxeauKMZJLt3FWKhpxZLL18UHX6bF9SjAxRpAicZAApvGN/hixBE2I0Ys1HZFyxDHwriv30WRXFVGtmL/Qy2yKMYdybXFm1V/RAU0TEZSljxGIv0iRVK4+EU3if9FHOv2RcbcTkaRXE1G/kNDRrTIQUaGSYBG6gS+Rd0kfcZJDCPGkA/eRS6QPEWbxAzFmbuJRq+l7kaitHpGSZ1PRg1PfUZZF2NFSZ0XxqdXgMYhsBzGBvCWw9XnyEWPwtNFyqFlxTcajMX9ZWPFlrKcxIxKqEWI9BfG8kFDxr8O3kUUruFFayvcRXj6gEbbaPhF5IOwxeVhwUTRkTJGbHiaRcZLD0WmmyFGxCARRsxdu0RAgjZG1dbfRvd17EYKhgZH7fzsRkLPKUaL2xNG0SLtRQpGrcUOLUpFzgjBRqA4BEdEev9GSR3uRlIW1kakX6JGUdo8RgIrNEasHJVGPzVPRjeJCkYIm7NGB04hRzQAikcweadHlEePRxv+mEcelq9HbXaoRx6WkUdFx1xHvt8uR2J//kazOxJH7C+GRxfooEfjtsZH8OYFSLeRCUgkpwFIMlX3Rxya5keWMgBISykdSEcCQki/rXFIXoGXSDEQtUgQqMJIr5vQSBD55kgZMvpIfvsNSVZlJUnYIT1JcFFeSVc+gUluMI9JSSidSVswrElkdrlJ7XrFSTPT0EmAJtxJLqfnSYMa8kkb/PpJ3DIBSiMlBUrGJwpKeroPSiPCFUoNzRtKgBwhSggQJkrenCpKXvMtShXbL0rhHjFKw9gxStYkMUoxeS9K1WwtSmbiKkr1KShKzXgkSkZNH0p0SRpKtSgVSoY8Dko6PgdKfFABSsMs9kmWgulJAu/cSRMB0kn8R8lJmZG+Sa/ntEm8j61Jnb2hSR1wk0n+K4dJlph0Sb0aV0nZnjtJ538iSTxgCUnpxe1Ie/zPSDOkqEiR9YdIJMdwSGZnXkiQMElIjuQ4SC4/N0i06C1IbjIVSNVn/kdAItVHlmGgRwZBh0dzBpRHW6ByR1LnHEcmgipH2DBHR6CJbkefS45H/rSaR65nyEf/EAZIvZIhSG1GO0hjDllIEiRvSKlrg0jcZplINrypSCTQu0iNLtVIcoHZSIon0UgcQ8JIlH2uSJ7+qUiFap9IPZKOSF4qikgZo4JIEiR9SDY8d0hAhFlIjSZBSGw4LEht1hJIyGcBSByr8EfuqelHJlPeR4jS2kfVJ9FHAvqvR3p2okfFr55HfCGWRzarokdDnKtH5DKXR9t5eEfKclxHkpwvR+zABkf/kAxH3mDYRn2d30aNqFJHrjZQR0fhCEcar/BGMzOIRlRSN8SI9E/FCBugReCtjEZSlt5GoWcJR8MTKEejUjxHTYQtRxIDGUcXiAFH8IW0RqI0jUZmZt5FHTgAxkwVNMXFbfJF5WGTRfFjjMQ6Ac1EZYgbRijtYUUehRXGdCThxeVhDcXBqFTEKhiTRQu1PUZcoIdGo5IJRkkuo8Wt+szF3nFixX2uCkUZ4khFoImQxTXN80Xkg5JG0m+jRRBY2UWGyXZGIv0GRkATQcSfPAjGnRE1xOyeNUYldZpE6gSixWPu1kW7FoNG1edeRov9SUW/7A5F3uD5RaabIMUbDTDGLpCQxcbcjcWKjrxEHFpxRjLm1EXKoa3E9UoDRnvyPUYXJulFEoN8xQ4tXMameQ3GfNATxK8lMMVKexrG1xJ+xc2q0UVfmLxFNc2hRY9ThkWaCCvFmEzXxfJBp8VIv4nFs+q9xWWIpcUrZdXFp1cRxslUDcY2q1jGns0fxmUZMsXNqo/FfoyRRLraQsWutnfGv33xxS2yucUgsE7G3+CpxQU08cOrPrfEfvtWRd++vEWFWrPDqmAXxln1V8aE/IvG3SS2xvr+gcbjpZ3Fke0rxqYbq8ZJLmXGwFsExu7rO8ZvX2vF7Q22RFTj+cWI9DfFcawNRsbcdcNXyhfG+aDPxLRZvURa0+jFDHFhxnZPJ8bk8o9ECfk0Rbx0K8UgQWFFdQJ2RVfsAsZa047FrfoeRoEET0ZTdBJG2c4GRne+A0akTrBEnl4wxnQkg8ZPr57F+lwsRmzndkasHFNGMlWSRZT21sTxY3hFEceiRArXu8WEDanFjZcgxoy5Hca3QMrEgLegRY2XHkbLfwhFj1OMRYCmrUbGbSJGgCYJxrfRoMRv8D1GIzmWRkcDMEat2DvFKA8LxD81L0aSOnJG/WUhRmNdEkaL2yFGI9sZxO7rgsVs5/1FoIkbRpvE+MRX7IfFc0YIxTEIFcZdS1jF4zbWRcnld8Wz6i/FTBU9RuOlEkYQ6fdEsb+sRHSTeEQeheNEPle9RbIMDEZkzAJGaCK0RBLyV8ZQ/ADGRHqhRpAP7ka3wI1Gp+jKRRpRCEYdOBhGS1luxeeMMMVxG43ECYoLxiBBzUVyaFRGrwMbRUkMyEWZKgdGsgx5RVFJfcROYsDFxtynxVuxlcUIrEhFKO3dRfAWZMUQ6Z1FjChzRq8DmUUYBCFGrdixRtZFo0aR/oNG+8sZRuTybkYeFr5G8dI+Rv325UUvTBNGqYLvRVUwPEb2BgvFSupIxgisEkbeAqtG8rBrRmx4AEYsQzzEmN0FxjwsLMUhH0BGyJgTRkHxjUVnxIhGINJ8RjtwWkWuR2FDk6moRdk9i0aeTYFGTKaWRYVay0UDCUJGOGc6Ri7/JUb9ZUxGs+oeRpSHlUSLbIdDVn2YRScxPUbnjD5GkKBgxZ+rT8Y4ZwzGNBFWxPkPCUTUmnrFf9kRRczM4EVHA6xFE/IfRgFNGEZ9P61EsHJExiLsgsaC4pHFfR3sxbByIMaiIzlEnKIjRJ+r9URm9yVGSntyRgWjS0blYcVF+DFeRQ3gm8XY8APGK4f2xEs32UQ6kkdGIEFnRpvmh0Ug0rXF+Q9dxn2uNkNJDN5F8rBkxfW56kT9ZavFyHZ1xnbgLMVv8J3EFK6ZxQFNaEX5D51F+DGUxTxOm8XwFq5FBRIlRsX+DEaSOtlEiPQLRL/stkQ/xmTFiGPjRbQ3fEVUwXHGs+oNxiQoDcaXbjHGs3sGxfOOr8XwFiRFJeRfRbs4jMataX3GW0KqxSxDLsYMcUPGhHzww2DlyESg+InFFtmOREi/n8UvTPbFZDvBRaik9sTUCe7F91PFxa8lRMYbnh5EVZ+7xZXDuMbhegjFPQr5RdSavMV0k0/GveOoxr4wtMZ3LeHF8x+ORWUZF8blP37GRdggRL3Bo8WvJYPGAbwbxrfAkcZLyP7GYn/UxoMv0MVJDApGGXORxTa83cZ1gvTGE9BjxpayGEWDwMJFyjL8RB4WiMX9ZSTGUPx8xgUjk8b67VHG76crxgpoOMa2YjLGVR+PxsDKmMbc10jGq60txh4WGMa0yHXGWReZxgmK2cU7Tk3FV+w7xU+vxkUf9MzD+DEPxjqSC8SlvaVFb4GExH9qQMa+nzvG8dKJxfCFCMa4jSrGutraxag1WcbrUazG7ziPxoXrF8ab5rPFih/xxUOLKMaqz23Fns3iReY/BERz1xXGTkDVxbbzk8Xc1yFF0m8ZRqabDMXQRCzGqvEKxnuUjMZdXLLGJ6AoxjtwpsV2vvXFmZmbxewvBMbBubPGg6/wxlmXoMbIdjLGak3jxScPG8Ys1IfGr6WOxsGoRMaopDPGFmqSxixDosbgnDbGl24pxkdybsb6XDzGuWsTxjkj5MVO0QLGMJkbxrlr9cUv3YzG2PDexp2RuMataXfG9UpTxq42jMZ3nEPGTkCjRDtO6cSezTDGvHR+xvUooca28znGd76fRIQNocVhoXfGg8AOxnVxf8XysBPGC7VHxrIugsan6IfG2F+gxSNK80W2YjtFxtwRRadogkbo2RdGH2MaxbgepUOxLuDF3LXuxZp3ZEUy5vZEDHGcxY7kxsVdbbfFUriuxR4WCkTWND/EXW0xxdjwcEYCGoBG0t6YRCzUWkOEfJbF5WEQxtnOEMaL2yHGTBWkxHNGNEbrUShGodbcxZi7X8aZKgXG9ga5xd9PCUUOLSbF0u+SxvrtdcYT0JbF1jTZxS/dDsYHX2BFjzGvxKROacaoNVHFzO7Fxef7YcbEsf7FKVwjxkATi8XXow3GXI+exp7NhMW/DkDFjuQdxiGOn0XjpaNE/JiDxr/s6sWDL9ZFsVCTRBIUp8Ra0wRFeAt0RU3zKUYKRhRGlUM7xOM25MXD0wfGWYamxQU0AcYofgnG+n6qRP+QUkUwu5FFu7gLRjeJwcK62tDFZ7MaxCUGSUUzoixFuB5BRdiBh0X1uZBFKqnXRWb3ZEV3nEzGEvJtxoXrAUXWxQtGAG+PRT2bm8WnV9TF6pWmRX2uWkUN4CLGibC5xSJsO0bh6RNGMzO7xaROWMVVnzfFl24Dxq36lETO9/9Fd74fRdej0MTl0AJF9NsXw+m3A8WMSitGyHaYRf+QFMYW2X7E61FAxf5D4sV+jAVGFK4iRv7U0sU41hjGNjxlRfKwFEY3iZtFlGWQxABv8UQsQx9GwoaPRUhQDEVwzthEEOkyxu5aAcZSJyRFrIu7QxBY6UQKaBZGkjpgRqrxlEXsLyLG8fTIxX/ZjUWRfrNEpnm/xEaU6EWcM4BFMQhNxih+aMYOLU3GUidDxp5eG0YUro1GHFq4xWB2RMbo2S7GcmidxkTY5MXr4uZEIEHrxf1lY0XuWnxGqKT2RQbwpkQbnp5DokUaxb8OJMVPHpRFYcMgRhiVB0aSXA5GOGcrRjJVJEZFR9ZFPQq3RHA9MkVqvORF7Z6QRf6ye0MW2f5EyjKWRawclkVdbYdFcRvlRApGTUVXWxpGRbY3Rffks8VE+uNFi2wRRkrq1sXecZzFdy2xxLuWqEQT4Y9G8PRgRtqsGsXh6TVEGsCpRdLesEUCK7lFt9GSxRdIIMYpOq5FdQJoRtqsDUbkFAlGBFaKRc4Z8cQbDUjFz9XUxT0Kt0Q7Tv1FUUmVxFRS38QD5wzCjuQhxoanKsbBF6JFETa+RQgbvMX2Bv/DhxZBRY9TlMQsZa1FGeK+Rf32ncVB8TDGJzGYxNejO0Y1zQtGfR2oRbTIKkX/kNbF5dCcxZ2AokUf9KZFLv/Bw6dXCkR3nJpF+X7gRa62mkURpd3FTkA+xq36FEXAym1GfvviRQ6+EsZhwxnG1eekxZ0RH8ajkvLFkA+KxEfhGsSbVYfFEFihxQwC6UVRSW5GXI/KRZRlHMWZKtbFqKSoxXKKuMUbnvbFBvAaRaFnU0Xnat3F3nHCxFg5fEUu/xFFi2yDRSqpH0VrKxpFvVLuRJdudkV9HV1GYhDYRVN0HMXPZsVFtaaXRUMcocXk8l3GX5iRxln118Uc64pE1efSREfhlEWd759F+Q/PRfUoSEWNKD1FHqcORrfRmMVvAY3GWRfZxRSuE0V5x+lEvjAlRWpNq0QT8rvFmZn9xcDKucRX7A9F8kFPwxt828Wad9jF8IWLxdEiSsacMxTGw0JFRVsg8cQukNDFuri9RHGsy0PNO0DGdy1XxtO888VbsQDGEaXlxVfsp0Th6ZpGIZ+zRu18O0XswFHFQ4u8xJI6mUUD55dG07xRRh9jzkPOGYnFiv31xIjSPkbPZpFGKhhuRgaBzUXqcxVEkKCcRRzrmsW8BXHGliG+RJwzU0ajklrFZ0T5xRQugkbL/4ZGBTSJxDOiZER6FOZF5q6LRd/gH8YgwZXGcmixxY2XW0ZB8bxGT68ORgbw0sUawInFLv+rxZwRZUTRIgtEw2QzxkCkn0X99qNG+DEhRu+n/kX5D1lG8dKFRas+W8XGS/VFx7pURrNZ7UVYqClGAiuHRgKaJEaRfkdFjEo/Rhnzn0bIGMVG38/kRu+nQ0Y3+CpF7MBdRj/GXUbMzElG1BqyRrlr+EYbTRVHQ5wjR2vrGkeKDs9G2qw+RXVxPcZQjVdFFK7BRt/PykZR2g1HNnxSRzklikfTbbRHygOjRzY8eEdAE4RHYl+IR23WcUdUIzBH0833RiX19Ub+VBZH1EuMR9ifxUcJaMxHsR/uRyqp+Ee19cxHlXSuR8RipUdq/MpHHtYLSJSXNkhh0mhIk5CKSDHYnUhai6lIfVatSFXHu0jlsM5IhD7oSGHDDEktAShJA/1CSVYBYUn/GXhJQgCFSSxDkElHnZxJz9WoScfLtEm/cL9JGojJSV7W00kytt1JovvlSU2z7EmuB/RJi+v8SXC3A0qZbQlK1Q8OSqaKEUr/bBVKD78ZSuIkHUpNkB9Kp8MhSmnIIko1GyJKRbAgSsaXHko9YxxKwmoaSqXpFkqWHBJKM/QNSjYGCUqIZAJKPwT4SZ2j60nDM99JQv3SSQkwxkle9btJghSySVNkpkkF055JDOiXSTT1i0n4UoBJvvBuSeljWkmenUFJbaYpST6bEEmaJvNIyhHVSKG+tkiiTJZInZiCSBeXbkjByVlIKM5ESJjMOEg/hS5IEGgUSMxd9UfrEeFHe2PHRzQAnUcwu6JHwZe7R9FxmkdI8IBHugmIR5aBlUfcNcBHrcneR2S76kek3whIDiwbSOJnHEi90yFIWYcvSB4HMUiDv0RIxntuSICGiEgJ8p5Iin6rSLI9q0iEJqpIGG2USPawgkjI0IZIccOESHirg0gunoFIe6JxSCBwbEiR3VtItiJBSDcILkhZVh1IcF4WSEupDEi5i/VHG57dR0gQ4Ufy3/BHKH7ZRysns0cxN65HLKWyR/+huUePgsNHSV2yR+zefUfoyDBHyAciR99gB0dnBBdHW/FFRyaCLUez+zhHRXZRRyXkBEfix41GCKwkRqCJMEUpXGZG/SUER06RFkdspwdH9+T8Ri+ME0dC7UJHEWVTR90TLUcp3N1GkjonRtv5VkX9ZY1FxynyxOkmsUKpgjhGYFQ0Roy5n0WKH6NEpE6CRU2E4UWvJRTF+lytxamCvUXImChGCkZpRVmGlsWI9KPEp+gbRltC6kVpb0DFYqEAxmEy/cQs1FNG+u0nRmb3TEVdbXlGAU09Rp88RMVWfa7DRNhoRWIQuEX35HFEQq3Xxe5aykTarIJFgZWHxQMJssQNTzdGWmS6RotshUZDHIvEHhbqxELPZkNNhBrGvjAHxj81MsUzM6fFmEyhRT55M0ZtVo3EurhFxTvfj0PuycPBPldbRJduLMYME6bGtmLlxfwYAUZcIIFD/rJGxnJo/8U/NQpFNc0iRq3YOkYWaqVEHOvCxa8DP8VMph5F8IUhRbIulsTIB4HFbhKbxaK0/0QqqYNEklwdxijt0cXRAB7FqvFSw6HWnEXk8vvF7sldxkYlTcUtIe/F4Xo2xj/GYMXRkUzFBDR9xaOSdkW4jaJFz2b7xRKDjMagmo7Gi9unxi6QosZcIIPFkVzWRQmK9cUukKXGj8JWxvYoEcaAtxDGImw8xd2TycUN4BXGLSHHRScPXEaOdfFDMlWKxXEbOUX9ZVdF1jSPw8/VjsXfT83FVFJXxYqOBMYhH0rGgCZWxRov7cTeAgHG0CLzxLsn50VlGQ5GKA8HRocWCEa7lg5GglGBRdhfTMY3mqzGEOkzxRQdfUbAynpGV1s2Rh4WtkW8dItF2qyiRevidkMYBBZFHFpkRNhfqsU6kovDodZ0RJi7TkWaCNtFHFokQ/TbNUY13sBGFK7tRYR8uMVDrYnDK4crRm+BbkaF66NFXP5HxbwFkkQbnlRGPD2ERuhqDEZ4ekpGCfl0Roand0QsQ4LF4C2uRehqk0Urh3LF3LXkRKYK5EVIvw1FkVzCRe7rpkXKoZvFBMUPQiBBO0Y/NYRGfR16Rr99JkYcfK9FYHapRWWqGEaad1xG4K2ORmezCkZSJ0fGVZ8NxtQJfEa+sNZGVbCFRrx08UWDL3JGTDciRpayHMQbDahFtMiMxXSTFsaezShGLSFvRthfEEYy5hRGmN1HRiNKbEblP8RFNjwdRF1tpcPc1wFE3LUrRl1LREWSy/3FzO4kRuTyjEa1pulFbHgZRl92VEaw4UlGI9udRWlvEMQ0gFtGGq+ERpdupEX/kKRF4QsARsJ1oUa/bKVGGeLixYlBH8bHuiBGMQhURg6+AEZliKNFyxCTRYjSekWSOiFGNV54RthfiEVuEp9F2PCWRhnihEY3ib1FbcUKxSzUakV/6oxGdQJyRrWmj0WrPodEQfGnRV8HCkZ0teVF3EbvRYMvqEWsi4VFibDFRSQosEWpExNGbcXkRbIMecXFjwzGRiWtxWdElUVoIthF3SRGQ+oE1EReuotF7lqcRVBr2kVzRhdGN4kdRXsUY8ZVME7G7MA6xrnrv8YyxGXG/yEtRIbJDEXhesZFPldORkYUkEY7cEVGIY61RfypAUbSbx1GA3gERqyLG8NwX5dEGi8ERnL5J0V/SD9D2qxHxv32ncZ1AhpEqYKTRfdTQ0WpgolFzapQxoxKQsacMxJECmimxf32r8VuEodF1jTvwG3FNsZwPbDFOUUuRgmKo0b6XEdGCmi6xNEAXkTAyjHFW7FPxUCCLUaeXllEQBPlxXDOsMWF2oTGY+4UxpSHhUGKjoxFUUlhRpvEmsWlrMHG1VZixlfKgsXsL5vEkKCMRT0Kb0XwhSHGJsIGxvwYI8R6NkvGqYLdxXL5I0VwzvrFhHwgxnzhgcaYTGDGksunxXUCr8ah1pPG/BitRUkMxkXsL5vDoIkcxoeFuMZApLPGYTILxjXNCcbqlbLGV+wVxkLPrkVJLvHFB84hxtbFCMZQjZLGVv2sxpJLlcYs1PDF8/2ExNNNY8bcNeTGzpnoxiBBmcbTvCXGLNTgxYPAuMVz1/7F3nFxxno2t8ZTlonGiNLYxbQ3RcbcRpfGeqWdxt/gkcbuWtjFkA+aQ/D02sQW2QnGLGWuxgaBhMbdtRTFiPS3xXuDh8XNqo/DUriwxehIhkSezRlGvAWyRWsJkcWdEVPGcM4+xr/sM8axLjfG/kMqxfpcjcXx45PGQr6qxgG8X8bD0xHGtmIKxik6RMb2BkrGRpSYxQ8L6cWpJIzG5WFUxpayCMaYTIHFPnk+RkmdM0ZOQBPFBRIgRc6IgEVOYiDGDU8Zxm6jQcS/Ds7F+DEmxv8hq8WVQ0nG3EbQxoxKrcZnRHjG5q4Exg96ssX5oFDG9FuTxvP9f8Y7TmrGm8R2xrG/ZcYYJg/GJ6DxxSqpLsZ5x/vFGlELxl92ZMZif33GPYqRxldbVcZQaxrGkX6Qxkalu8aKn67GKhgzxpRlksVMFTbG8dKhxb1SmEUGgYXF93VSxt0kc8baG2HGCyR4xTCZLkWDnvPFTWJuxjcaGcaze8LFUieIxT/G6sUnoG3GfvslxqMBIEU3iUVFpZt4xffkFkYdOLtGuI08RnGsG0UZcxvF9UobxrraksV0kyhEwFuAxZwRfcWqz8tFhji6RXUCisRrK4bEXdw/xlfKvMUqGIlGCYosRlUwbkWY3e9Fvw4cQgwCucUDCdrFTfO8xQdfqMQ0gH9F2T21xdgBtMYldZvGWyBJxqg1rcVuoxlFc0YBxvkPa8ahRdjFcM7GxRE2XsbDZNDFoInIRLG/csbgLWLGNe8AxZ7NLcYEVtTF+lxVxeF62MURx6rEKqkUxhxa7MWkcA1EVMFXxlYOQsbn+11FDpxfxZCgT8autmbFDALbRO84YcWL/c3F16MSxr3BncUklx9FduCMRFn1CcQ0ERLFUI1TxbDhkcR/2X1DokWgRRGliUVd3BrF1JpCxfCF7cU5RR3GrdgXRUwV7EWGyWTFb/AJxkCkr0TjpRFGXCCJRcZLd0PMXYnFUI0/xvJBJsZPr7LFgnOuxMe6FMVZhjzGz2bnxV8HOkUFNL3FUidxxu+npsS281dGNID/RJHtmMUSg95F6Nm+RRbZnsRLWcbDqYJNRaIjSUXuWiJFkKBURcrD+MVnswfG8/2aRbrakkRaZPtDpZv0RKOSHsZiEMjFurjzRTarskWJQYbFtDe+xV92V8VxGw1EDi3qRRBYA0YVjLBFMQhcRFRS30Tk8jVGKhhJRYEEwcW1hHBFP8YQRdNNlsUpXBdFVOMuRj812EXswPvFUwVKxmTMjcS4rzhGgZVvRutRe0ZDi2RG3NfpxBlzWcaEDRjGiNJYxmua38VHg4tGVME5RgwCtcWOdRnFhslOxtZWhMaZKrZFYTItRWZmEsaI0sBF4WmURsA5f0YibD9GaQAaRi/dlEUkl39C+lxhRaRwF0aDL0FGV+wnRiL9E0ZbQjhG6gRARfwYQsYFoxjGZ7NCRfd1lEUT8kFEuritwwfOKcSrrSRFWReDRS9MMsXqBJzFV8o+xVHaFcaEnhHFhA1zRszMwEWASKPF0t4ARDhnDMU0gI9FdXFtRm1WIUUXSDDFWfVhRW6jQUStaR7ESS4/xKik0MXNzILFexSkRSxDsEXNqptF6SaVRdY0g0Uo7Q1GYhA4xAU0GcYLtQpFzF0rRB6F2cWqYAxFm+YNRbNZ+8UZc5fENe8aRuMUdUWDL8ZFj8JbRnVxH8XQInLGs3uyxYFz1kTVVurFdk9ExpLLl0VaZDhGFR2JQx6niMRZhujEtmK3xeM2HsWhRTbCBTSRQinLKEUqqctEk4ftxDF3DUV+jKnEMlVwxuTyLsY5RWNFSuquRY0oEcXbaKDFWDn0Q+XQQsUsQ1PGcmhHxvd16MScorNFlrIcxYmwFsafq63EGi9pRZjd80OEDc/FnKIfxjm0vsWadw7G2F8YxhzrAsVZF4/FVg5VxSo6BkUlBjXFsVCzxIJzrkQgsKrECyQYRbx0i0WkThdGwahURst/bEVRSeVEqYIpRSnLaMWWkPPFTkB5xhSuWcYy5m5EryULRnvyI0YcfMlErrYexeqV1kVeKadFyqFRRT81okUhH47Fp+gDxhniQMWUZfjEVFLnQxpRrEWJsNFE3SQKxpOpKcZPr0zFxkv/RCQoyMUV+1zGzhmRxb4w0cUdOIHGN/iqxDF3FUaQD2rEETY0xf7UVEWutuJCApqExVrT2sX0W4LG7C+axohjasZlGQrF2c6QRvd1WUYMAqtEX3ZrRYvbeMRVn7lFyqGgRtv5dUbEIMBEb4EtxtqszsWPU7BFjnUzRvaXVEaEfBBDpb0dxkkM2MXdJB7GgZWVxS9MV0asHAJGyrKHxjxOCMY5RWpG/WVzRd9PPMY6kh/Gdk+ewmDlLEWNBh3G8dJGxlgX90Px9J1GA3jCRoJRq0VHcqFEB19sRVRS50M1zaNFhJ6LxV1ttcU2K6NGz1XeRoGVUkaxUDZGBDR7RnKK2EXUmqxFW8KRRqROmEbsLzxGLv9PRg8cikaAt2NGJeQlRoBIDUamCupFcYpsRnBfNEYqqYnF6NnsRHZPc0Yf9MdGckoVRwF8EUeYTOVG/IfdRuvR80boWfNGz9WNRnGK9MUtsmLGe/J1RujZF0cEFkJHbFiNR2wnpEcvbLNH1Dq0R5jdeUfdUyRHTCYGR1927UYA3v1Go5L5Rjf4IEdGpVhHY86RRyFuxke9gcVHh/a1R3zwvEfWVKZHCsiTR01EmkdPL8VHgqMMSKglLEjGLExIliBySDvQhEg6wYxICpCPSEmtmkiZurZIQi7SSCf49UjboBNJfzUqSZAEQEl/JlNJBVZgSfefcEmvY4NJexaPSVkpm0mJdKZJXumvSRG4uEnGyMFJqMbKSTG/0kmZ8tlJ9GThSY2O6UmTL/NJdZn8SbpkAUrVywNKcnIHSp21C0qm6Q5KXoMRSj2eE0oKOxRKthoUSlxbE0rjbhFKOOQPSkN/DkrLGAtKjO0GSnUxA0ogafxJgMbwSZrO5Emud9dJCeXKSdjZvUnp/LBJdUGnSSE4nEmpuZFJ5PiLST6ChEkTjXNJOipiSSFaU0mBuT9J5EsqSfrQFUkBKABJmKPeSMMqxEiybaVIb7mQSC6eh0iNlnhIRcZYSHQFPkgA3y9IA4cZSJQl8kc9O9RHfIHZR8nlxUeUR61HwMrLRzLV20fgfMpH0wvYRwsE6EckJwNIVm4dSAMpJEh7hCVIwdkwSLNaKUj7qhNIwJoXSPd1IkjHmSlIOXNNSOXwdEh8MIxITZuYSKu+k0hph5hItDCZSMi2gUhre3NI4Hx6SFUgekjfl4BI0dB0SMvPYUhECVJIOGc8SB4WMUgj6yVIbtQfSLuHI0j6XRdIU4X8R89G20eEreRH50r1R9i/4kdEydBHEoPQRybCy0e25L5HyrKuRwlqjUcT0D5HLBQ1R3VxTkc1nj9H12NtRy8Mh0eKTldHcF8lR7yFs0ZJnQBGWYZgRiexhEZCrchG2HBLR8LGgkcSg29HaJE7R98PBUc13t5GXin/RtsoBUcOnMhGTfOmReJYRMZH4STGpN/KxVUwMsV6NklGWYZ2RldbaUUc6wJEke2oRVrTOUZX7AdGRbYXxXsUDkRAE1JGA4mERiGwkkW/7FXGLNRbxoLij0S5/A1GQs+oRXVxG8U3GlhFsb9fRtXn/EWEfClGzbuMRrDhdUVCz8DFN4kHxnUCyMU+V7FFyqHJRWiRQUWEDTtFyjLMxI7kcsSrPi9FqDU9RmTMrEZJLiNG9GyKxdv5FsVBYIPF0yvzxYqOxEQ0gGtF8kGXRFWf10Xx9KpDpnmpxQ4tIkQQ6YfF2oqXxZduEkPvOFrGKG2fxiegkUT+1GpGQKRHRZ88DsZj7iLGecd5xFZ9YUbZzkNGrwN3xJMYKMVEaYlF/7IaRoj0EkaUZZZFaQAbxU8e1sO9Ui5GZKpcRapgA8Zc/onFcYr+xGB2qUXkg+JF5q4NxrIMNsYKRqvFYn/txfwY88RgditFjLm3xW4S5cX67RdFysPiw7uWVMYjSn3GfvtzxuJYq8amm5DGXwcmRfwYUEZXWwnFZRlPxkmd5MVgVHbFRPpxxaUszcV46VDGBRKwxS0hS0aSOlRGWfUBRRSuv0SMSl5Fv+wORaHWTEUT0AjFEvLxxWWIA8a+H4zGne+uxhWMOcYfY57FgZVzxV4pd8WCUY/Fdr5fRA96nkXjFK1Ep+hQRfd1jEXYXz7GbImExhuelEWqYExGhVqFRWb3nESk355FOUUbRtJvoUV/SFtFObQFRq8lnER6NttEHoXbRQisnELChsFFhxYrRmQ7oUUW2VxGH/SIRtCzv0UpXO/DD3r2QxNhyUUepxRG7J7cRS7/4UO30SBEbTRcRrdAWUZeS7JFzTtURpT2WEYrZUnEsp2vxTQRjsRrmm/FxtxJxSO5MkY6AXtGZ7MVRqOSG0aF6+NFLZBwRKutHEWmm1BG0SLDRnL5z0bEIJ5GMCo8Rqs+CkZ1AgpG+MIeRmIQgEaAJhhGtDfUxSegv8Vv8AdGWmRtRqOSoEUHzrdF2opXRhovIUWqYLhFM6JpRhWMPsUJ+QLGFmqLRcRCEUbjFKNFkjqxRCQGZUYwGbxGeqWBRkCkL0ZuEndFjzH7RVfKh0bAW0BEOGeqxSCwNUbC9S9GjuQaRfdT+0S5a6VFAG+xRcEXqMUZc53FexS0ReeMDEVwPdJEJlPtRNiBmUUi/bFGDi1hRovb2sV4enVE8/0rRk7R80UaL8VEBTQlRQ4tOEaCc4NGkymxRjlFZ0aMSsLFWKiFxaJFEUbChitGak1TRE+vDMbZPTlEQWB4RsgHfka1podFsp2jxRPQdMRpAANFz2bVwkI+aMTix4DE2c6pRfD04kWjAYJFDwu/RQAASEXk8o/EUriuxWPuuMVSuMxFdy0kRojSakV/2YVF1efuRe7J4UXjNiNGS8hLRvRsisViEGfGPL06xUvINMZW/arGTkAFxpXUKcRiodZCUrj2RImwLEYYFZZGUwX1RYhjDcR3LSVGLaG5RgmKcUbY8ERE8rBYRX9IZ8VfBwTGGXNfxb1BnMbegpLGCBsSxQwCw8TZzhpG+8sWRkp7q8XHuljEO07RQy2yFsYnD8vFxtzVQ5hMDsbY34rGRiXvxSqpOEaPsaRGQIKaRbDhncWJsKnEyeUMxoXr0UO1piRGXW2FRD0KL0ULJJjFLNQwxnVxC0T8qYlFIY5jRoMvPkZrCXPGJkK6xtNNVsZ56b7ETKZaRnBOq0ZX7JdFtSaHxnS1QMYmU0zGnCKOxkVHEsSTGABFCySuxcnlHcZPHpnGdLVSxkT6UMZRSYDG8kHHRM7320WpEzhF3ZNrRXxhwMXYX4fGC7Vnxh/0Dsb5ILLGksvXxpVDicUdOM/ETtE3xqZ5FsbnjFPG6NkuxhlzjcU2q+jFldQYxgbwZsaNF5nGP7WMxsbtg8bdtZbGKjqoxuqVg8Z7gw3GHFr2xZayh8b1SrTGAiscxg4tJsVioTLGydSOxtvotcaze2jG376aRdhfMkZsCQJGf9mfxUdhh8Yl5LXFdCQXRBZqg8V0k/DEJAbnxf3208VGJQRGqz5ARov9sUWvA0/FxEIQxkhQLcYUHW/Gcvn9xbZiA0UawALGDIKkxv8yjsbXozLGpN/wxVWfEcaWslfGkVzQxW000MREaXvGzN2Wxln1E8a1FSrGDU+NxYGVE0VbQirGrfoIxtv5OEYfY+RFz/cMxlBriMVxGw3EUI0xxg6+RMavJQDGYFSPxqdo2MayHZPGkX5KxmbVW8VTBZvFWBd4xuO2iMZhMm7GqMaMxkwVmcbWxUbGzTtmxfKwjsXe4F/FEccaxDAqIsbbaJLGxLGcxnsDh8a/DkjGcL2Jxpm7mMabZo7GK2V8xkGCAsWrPtfEorQqxiegCcSSOkFFR3IMxkaUH8ab5ovFVFIfxUkuC0W9wQtFcM7mxWx4KcYXtxfGX5jIxdV4gcQkl+fFrPpUxiL9psWHhdrCmgg4xgUSf8aHhapFP0aXRlMFLEZxrBtFukk4xdO8V8XGS9dD9GwaxbbzJMZVnytCbVaQRkLPNkZE+rtFWmQHxYLRsMZcIATGfGHsRQ96GsUhsIpEgnOaRSxDfMVU4wDGJQaVxZyiB8XvOBXEWDkExULPl8a569XGqSSPxpp3ZMaXbuzFMubkxVpkXcZ7FATGJ6CbxSEfWMYldV/GnDPSRGdEdcXe8ZHG7Xy1xZf/xsXzjirGSZ0MRS2QcMTIdmLF93VQxWZm6MWh1qREcvlrxdm9nMZoIl/G2husxNzXAcLBqCTEDJMZxGeziMV+jJHFfNDTxUymO8YENP3FMZmQxWIQksXRIk/F2c6ZxRovmcXTvCPEBaPgRYAmE0Y+V1tDecc5xeHppcWuR4LGFK42xuvi1kVxG7VFkKA0xsDKbcafq43EKhhBRVCNxcUwmeTFCYqPxHGsk0R9P7HFXUtExtnOCcYQ6TLGJAZvxpLLncW7J+/EH2NSxtzXdMb7OuhENxreRcnl08XaGxjF8BYwRgbwQUbKw9RFbqOpRM/3g8QzxKnFj1N0RBPQ5kVgVKjFApoHxvkPucUi/bDFDU9fRUXYuETjpc/FyeWbxVRSE8Vs5ytEAbw5RQKaVMXIdmPG+DEhxvTbu0UUP0JGHqesRSoYFcUCmrxFgEgYRmsrCsWoNZNF7usxRoMvjsVVn/nF5WHFRXQkC0YpXKnFTkBWxhiV8MWt2JFF9GyWRvhCvUb3dZZG1CsHRjOinsUdOJ/FliGWxX6MRcbQRERFXI9wRslUg8UQ6ZvFDU8jReauQMZSuALFSvuDRuauhURAgvrFnDP0RTvwl0Zcj4NG+Q8rRtBEH0avlONFrrYmRTEITEWTqexFpZvwRYv9pUOsi41FWCiDRih+ikXsr4fGFR1ixijtXcS7lpRFQfGxRZjdk8IZUcLFdy1FxdJvd8U4ZyzGWfUJxsKGz8U7TvPF+u3NRQn5S0bXo3DD4C24RH9qaEUbDQDFBaPsRRdIxEX1Sq3Fpb3hQ4C3mkVIvz3EdJOexdqsIMbjNjLGZtVXxe84rUTwFixFiUGGRfdTy0QrhyZGufx4Rvp+KsXChoHFcorIRTjWDcXo2eTECtcXRn77CUZeugxG+MJ5Rvfk7UURNoTE93VjRjGIjkYCK5fFeAuGxiL9ssUIG1pF3gL1xTY848VYqBRGMzNfRWdE3cUGgUXF1eeqw5jdy0RH4brDRiWhxcVt3EQjuRlGBRJ0RNVWfMWTqVZFrPp0xf1lPMYHzpHFc9eUxaHWI8bn++3F7J4kRcZLDUbdk6dDwoZQxmPudsajcGXFUiecRct/TMXb+TPGhes5xicP58W8dCvFFmrnxWHDDMYT8rnF/yHpxSDSH8V1AprCi2zHxJm7pEWk3/5Da5r7xcoyQMWZmZnFRpSWxSV1ckUdOIVFLpDgRN4C2cTiWDdEFmrtRThnBETpJovFMuaAxUOL7MVpACvF54yARfW5KkaadwVG6EgHxqmChcU+eRNG4AvzQ8e6hsWI9AtFeqVwRc6ImkSEfJ7FvjDXxfaX9URuEudFXW0Fw7uWHcYldSnGXwdOQvHSWUUEVmTGGkCOxqUshcV3nC3G9UpRxpLLi0VVn8dF/KkhxVKWFcXOGV3FrwNzxRPQ/ETnjMLFsPKHxmSqV8bAylzGObScxfP9nkU737vF+n4Gxd4CiUXjFGnFTYR1RVBrbUZ4elZG6bfvRNobyMXaG1jFm+aRxUvI/0QcWhJGR+EGxY4GBMaEnunFaW8LxtNNDkXarGRG374+xZvEmsZbIMFDJXVDRpduskNE+gDG4AvzxWSq4EOfPMzDzhmnxUkMmMUxdxHF61EjRtxGG0YD555FBMV4RuyeTka0yCNGV1scRrByoMUIG55DdDW2Rih+skZ5xw1GBz1KRuM2jkYg0hJGn6tDRoMvw0Yelr5GOGddRixD6EXXEh1G5IN7RiPKhEZR2vdFawmZReSDBEYep8DEd5xOxY9TxkXOiFJGp9cERzImLkefK9xGzMxXRl8HL0ZfmFlGvAWURht8ekbMzFRF7C9KRhXdGUc0QDZHtRVzR/Fjp0df56pH7ECmR7nciUcXNzFHlUPPRiJsCUaASCNGsHLJRgUjJUerb4JHyfSjR/WIuUfOaLFHAK+GRwvkb0eqMW1HWFmFR8BbsUcnceBH3ZMYSC9sNUicMjNIGVI8SHUBTki1tmFI0114SIQ+hkjiN6FIfLjGSIDe5Egr9gJJJ80TSe4vIknfejBJgF88SbvOSUlfh15J55p1SeKohUn8OZBJhteZSaGKokmJIatJptuzSVpbvEls08NJpIzKSY9d0Uly0thJfiPhSZV76EmmUe1JHH7ySS5j+klT2QBKPU8DStBvBUrpjgZKafoGSnjjB0pqrAdKUB4GSm85BUpLywNKkJsASp/L+kn8hPNJYtDpSavi30mcy9NJgU/GSQa6uUl0p6tJjXSfSZ0Elkm5fYtJtIyDSS/Qe0lU7WpJ+45YSe43SkkfQzpJnDomSXk7FEl4pwNJVDPqSMtv10jM9b5IASSjSEqTlEi3kYpIaEFzSAnYSUj5wC5IlDUdSF38AUiRbdlH3z7gR/u670fBd9lHhJ7aRzSwAUg0IQhI7uoTSO2cKEjXszRIjJlMSAF9XUi3sFRI889TSELeVkjOiD9IjiUxSBQPREghT1VILz1zSH6jjkgpjJtIM6SmSN3UnkhieZFI4waaSB/clEjaZIZIJtOFSFpkgEh2H3pIyrN3SNMLZ0j9RlVIlw49SE4hM0jbCTdIXmouSIX7KUhE6SdI6pQYSB43A0gypOtHZArxR3et9kelvetHn4vlRyGu4kd2PshHSQ6XRzoSa0cIbDtHoZY2RxnThkc7f5NHICGBR6nCiUdZNXlHlqEpR8UPpUYOnLtEK/ZARgBAD0e9gThHKK1tR+qkjEcrZ4RHozBvR5SlSEdMlfBGEhQvRjhnEEVpbxBFDU8HxXe+iMaze5HGK2XlxWbV+8V6NqvCvg5pRioYzUX4wq7F76dWxKW9LUb2l5pG9Gx1RqrPv0Ubnk5FayusRZjdCUb2l51EnYBfxjOiQ8aZu4xF7C+BRrIMUUaGOEZFmN1rRSv2H0Vy+Z9E2htcRiBBSkbeAjFF5/upQ6Us+cW6uLHFp1e2RezAEEYMAgJGgZXjRME5Q0UT8gFGxyliRZaQ1UXTTR9G000ixBDppcU1zcvEPCxkxWsJGcS62tJFEOmLRVN00EWQD6RFhHz8xcZL98TAW5RF9NvXxRKDOMXJVNlE3ZNXxlD8V8YmU79FF7dFRgPnxEWwchzFQKQsxoC3qMT1KE9GoInwRe7rQEOU9hZFiNLSRSSXKkaBBGJG+MIuRtms+sIBTQBFS8jrRQ1Pn8WTGBDGRdiuxW3FwsXnjHRFrIu3RbaEwMX2KBjGoPgixmHD68Vs51dFb/AdRXGsA8YYlbzFSZ3gw2pN+8XcRjLGYhCAxeaurcXiR5bGUPytxhPQNMUzxCVGe/KQRGQ7xcWF68nE2/nORHNGKMVSljDGKcssxiqpP0WsHDhGjzFnRRNhE8V2T/5Dvp8CxV1LYMVgdsfE9bnIxYv9xcUTYa3F8AWLxu7Jv8ZGA3TGEFgxxZXUKcTswE3G1ed6xgisDETzjr1FkX6HxVYODcUYlQTEFyZZxvjC4MVeukJGkjq1RcqhKcY8TibGHoWdRRniSEaSOslF2T0RRjVeykWlvSXFHoXnRSQo0EWd72fEIttDRmB2h0YmwjpGZtU+RoVaDEZseKhFxf5aReau5UT2Bi9Fvp8pRpF+bEYi/SZEz2Y5xRpRGkaBc9hF22hYRbuWHkZPHtxFFtkSxZSHucUy5tTF54wPxvpcLUNJroRG5q57Rn6M+0XV5ydGK/ZNRoj01UVdbZVFPld2RmL/wEYnj75GgLeMRvHSKEbVeB9Gak2bRRDH8sTS3qhESuocRV4pW8QFo/JDQfHhRbTIVkUCK7PFv+xyRZI6YUV56brFVn0vRt6CkEb8GJNEB84AxiEfgMXix0xFY12kxT81+sXjNltGoVbARvu6t0abVZNGh4XuRUfhXUYjSo5GHTgjRRNhC0VkzAdGk6nSRL99k8UHX3DFhqdjRQ6cc0U3iTnFtoTExBlz1cXyQQLG22gYRYnSrsQf9ARFcmg6RnS1JcRMFUTF3LX2RThnIUYnMeZFb/BlRMuhgUXBOR9GcvleRrsWrUbAyvdFz9VtxjQRZcbLEA/FguJXRRSuncWJQTzGxm2IxRDp6UXcRj5GZRkCRVHascX3Uz/FLGWJxZSHl8WezYrFxylaxGdEtUVgVEpFz/dDRfHSiUUj26FEWKglRAKaAsYUrjXGexS2RDJVtkWMSnJFSZ3+RVCNA0bY8ABGNJGbRtqsYkaV1E7GtaY9xuhIrsMcfA7GmZm3xSo6gEUZ4qhFDr4ARFTju8Vgds9Fns1/Rpjd20QCK6fFPZsvRm9wnUZ+jHVF+u37RIAmnEV0tTfGAbwAxsE52cUrdpbG3Nfrxbn8gcWI0nLFjShiRldbc0aitApGaCIERvjCLMUVjFrGysMLxrdAcsVeSxrG1Jo1xgKakMVuEu1FiUGWRdiBSsbdJB3G8WMAxm3FJMbu67xFVn3GRY0onUSNly5F5h2LxfP9VEVuNBhGbcULRl+YTkbTvA/FqDWDxk8ebMZK6k7GcM4ExduKhEZXyqtGEoOwRE3zP8YbDTHGgZWkxnQkQsZtNNhFZKquRa8DZ0USgzzF16MoxhdIWsayDJTGPug1xU5iBkZ5WBjFQILCxA6++ERbscvFTBU/xkXYpsWUZaTFTx6nxpXUgMbV56zFLbJtxtY0b8avlF7G2c5vxr3B18O5/NtFhJ5NQoGVM8bnDKXGbGeAxhBYwcUlBsHFMCpxxsZLksaNKCPG+8tCxYJzqsWC4mTGAU1FxqIj8cS30UTFXP61xaOSJcZYKJLGmEzdxUOL2EXl0AlG+aAFRovbyMS0yH7F9Nt3RaROMERfmExFMCqRRZrm28WpE6DFzhkpRX9qcEUwu41FklymRJaQv8T67fvFkKBWxvwYlcWxLsbEcaxHxrrJkcbOGYrGDHFAxqOSdsX1KODFUpYZxoLiY0UsQ7xEbHhJxueMwsUpXPfER3LPxZtVhcVSJ47Gns0Bx/JBJ8Ypy1pGzO7BROF6ZsZ9PxTGHHwGxnlYgcYnMUXGe/ITxhHHkMYOvrXGQAK3xitlTcZCzwZEPZtBxZLLUsZKaoDGBpKIxilcn8arvqnG+zpUxqabtsWz6pPFnDPqRBuenkR6NjbGL0yWxuSDasY1XpLFAbwwxj55usZbMYzGZmZmxpi76sWIY59FwMrPxYhjXMZVwRTFRbaVxeVhI8bRkaREvp8GRi/ddEWIYy1FLbL9w0W2m8WjAbzFlpAixmiRw8UhjnVDC7XAxRBYGMYLJJTFSFDexQYBr8Y2K8HG3Nc5xWsJKUZ0JKVFeqUcxAu1hkT2KIJFiGO5RQn5qMQT0ATG9GwZRiSohUZliJ9FGXMKRjvf9cWNBsPGeemqxTPEKcWSyzHGtRWbxWgiuMWIY1bGHHw/xn9qaMVkqlDEtoSUREATr8XBOZzGcD1wxvfkE8Z3nC7GEaVFxlgonMaIY2fG4lgjxS2Q5sUGgY3G1ecBxvyph0UsQwnGMCoKxmb3jMQpXF7GDpzzxe18P0X4wmzFFD+SxV1L0sUdOIvFxtzVQ166FMZJHZDGWRdexjy9GsXXEgJGYHYGRnxhMsXpJgPGImzYxPAWoMTixyTFfvvKRM/3g0SVQyPFC7XCxaUsCcYjufzFEOm3xEtZxkWNKA3EVFLtxdQJgESw4enDUrg5xm6j08X3dYhF0ytlQ+yeRMZiEE/GglGfxZ5eHsZrq4/GRpQZxq+Us0XAW/JFXilzxR6F28VWfcjFrkdmxjtOXMbBF8DFNIDnxZrmacZ9PyfGXilfRdJvP8Rp3izGzMzsxVTBsMS8BbBFryUDRqIjyUUy5rjF/KmbxqkTxsUG8NJFdLUZRbN7ksRgVB7Gf9lJxngL0sXKMkTEne+NRTF3LcXTvCXGrdgrxRKDnEUDCY7F3ZOMxqikRMaz6ttEHOvwRZHtUEW3QHJF3gIcRh9jvsTXgXvFKctmRruW+kWoxjvGE/I9xeyeXEaAJopFxylMxt0kLcYRpT3FVcEMRkmuskYD54dGtmI3ReXQjMViEADF+Q+LRbFQscVrmifGSnvNRZYhDsSvpYLGv+wewUi/LUWbxNDFl/81RrmNgUYpXD/FyVTHxfdT/0VYOXZGhji4RfJBS8Vc/jPEN/hSRQisdEUjuSRF+8t6RUaU5sRCzzzGH2PGRBgEnUZTlgpGCWjixevi6MWgGpHFXI8GRX0/BkYG8CZFJChKxYXrgcWHFivG/IdRxqTfXsUQWMlEFtmYRZOpMUZm9wxF/rIrxVfKzEW284VEPlcrRCv2HEbMzLxE1jRjxX6M0UTWVqxEPnmwREwVGMUFEk7GzF1rxnA9A8afGivF2c6lRRDpw0XQRMRFhxaXRpwzTUZAgkrF+lyPRbEu0EV2vt/Dl/+wRYj0HUbHukZGgRW6Rn0/qUbwFojDGi+DxZJcPUbOiFBGE/KpxB3JCMZuEidF5q6tRe7rzsVnswZF3SQmRhE2/MS7J9fFQBM5xaabYEUhHwJG7zhVxP+yo8X8qRFG0LNERl9258Sad1xEtYTgRbuWIMWrPiPFAG9JxUCTgcZMlY/Gj8Lhxc07jkWEfAhGDpzTRP32GMb5D2/Ge4MYxhnihMX2l7vFNxpAxszMd8avlKPF3NdRRdCzWcWL/RTGnYA3xpayvsXtDaJF2T2nRdLeCEb3dTVG309BxetR0sVE+hXFg8APxj55qMXaihFFryWIxfkggsZ6toTGqvEuReU/N0ZLN2lEs3vaxOkmoUT1SpNFBz1XRToBTcQl5KdFFYwixSLbasbF/hJFSZ0QRr8OF8ZqTUjGEoOQRKrxEUa5ayVF7Z4MxvOOxcXjNoxFM8SnRSXkA8QldfzF8kESxgbwmEWcEX1FKP6Axg6+T8ZlGYjFO05CxgfO68X67atEnl6NxfKw1MVtVsXFlrInxhQd8cSXbqBFt9HmxbN7lsWRXE5EYOUCxsiYP8Xo2dTFXW1yxr99ncSqYNTCOGfkxQgbnsLix/hFlGXiRa62wkMjuWxF8dJhRTSAm8U1XppE2huSRWNdTETYgYVFpN+mRNcStsVtVrVEoPirRfFjBMZtxZrFCKw1RiEfEkY6I4JFLm4zRZRlkEUMcXRFSFAMxCuHjkWw4dHEZYgQxgKaXMUhjkHFF7cwRqTftUbKoWhGS8iDRiCwS0YKaB7FAbwJRccpfEa7uBRGeqWMw7PqHUY2q2BGY13eRct/OkYRNrdGjnXPRr1SXEYbnqbErdjfw9toRkZikIhGVn1XRpoIhUZLWT1GvcG/RX77U0adgPxFVFIkRmcz70abVbVGeccJRGgicMVv8A1FWBf7RVwgkUaB89FG4Iv4RgJaRkdb4FVHt1EkRzjnWUcvnYRHcaxvR0v3U0f9pS5Hnp4eRyNK3kYFEntGVv3aRjarIEccGldHr8WQR6WdoEefnJZHbKdfR7heMEdS5zdHm8RpR1E6wUdkfABIlGcXSFlXNEhY2C5IWnQcSO6rH0jzDi9I4PxWSINfgUgKT5ZIRZ+3SNOU1Uhr6ulIBUL/SCamCUlqSRRJYSYgSe2cLEkegz5JpSlVSdvpaUmbAXxJNOaGSSv7j0kFPJlJnjyiSS4Uq0kVIbNJYtu4ScR8vUmdScNJw0PKSXei0UnrEthJK0fdSfX040meiutJp1vwSZPP80nVqPZJX1j3Sbw7+UkAQvxJisL7SZbG+UlocfhJDX/0SURB70nZhepJavXiSdYN2klMndBJ2ADESV/Tt0mW46tJFm+eSRXWk0khuIpJUK6BSSAcdkkkG2hJuypWSbjGRUnAVzdJ5uIlSSqeFEl9TwdJUBv1SLvn40hVwNdI8VzBSPIQqkjhcZhIrXCFSAh8XEiE3DRI+t0fSIsNCkgeh+NH4ifdR/YX/0dsmAVIkqv/R+QSEEidvyZIRLo4SIbpVUhaFGdIGPV0SFbGh0hS34lI1LqESJeHiUit+YtIYOaHSACnkUglLqBIev6rSPpuv0iMOchIRRfKSIZAyEjqhLFIcDWmSCPip0heuZ1I4IybSHrFl0hwHYpIgN6CSFwPd0hOMWlI4tdTSDmjOkiKfz9I2zlGSPDFOkj9Ji9IiysiSCEAFUhr2QlIsDEDSBDYAUhSVvZHEbbaR875y0f3hMtHqTOnRxOhYEeKXzRHKuknRwisaEdYmaNHHNyRRzZraEebhFJHW2AdR4Li40ZeS5lGE/K0RlCNP0ct0H9Hfa6HR3xQiUf0m1tHs6ooRxjVM0cM0yRHig6bRpvEwsXTvJHGCkZ9xjwsqMZkqtPGS8jbxQPnvkURpRHFP8YERcKG60UHztHEq61ExWezlEWxvz1GulqKRsbLj0YYBEpGYOXQwYcWBMbqBDTF4lgvxQ6+7MVApB9FZDuPRkjQt0aR7V5GecdlRapgNMWopCjGGsBrxAG8NEagiZhFaW/CRX/Z/UWV1HlEldSZRL3BI0Vv8LtFjuSiRRdILEWxUERGYqEyRojSXkBK6hTE8rCgxKyLp8WutoTFWDkMxWezisPHuqhFFtneRJrmScV2T75FjnWRQ84ZE8YehaVFj8KTRd21A8ZNhLXEVn3WxNxGSMbh6dfFguIjRRdImEWPUw1GUUnVRDY8Ecaqz8XEGw18RcsQN0Q730NFPnmSRZOpTkWTqchFaABrRgmKTEaL/cVECySYRBNhjcXSb2TGOiMAxhlzBcYMcU3GI0ovxdob3ER1AkbFwRfYxYv9LMZ1cQDGeekmxRZq88WWIRjGrrYWxY8xxcV2T2jGvAXWxSXkA0YDCQRG22hKxpi71sYPej/GNBGCRajGi8OHhbDFkX57wlz+80To2fLFtMhCxrByqMQ+eRdG8IWDRQAAD8a94xTGIR+MxRxaCcavJSfG4XoZxlRSC8bVeMlDc0ZYRb1SC8aZqpfGoIlQxu7J60SmCsbEU4Wfxp8ac8ataQZGXksmRr1SJsUOLULF9+QLxoVai8Z6NsvDoPhgRqAaj8MjuY3GodY9xtqsCkbpJjpG8rAHRu5aTkaTGKxEqvHKxDwsLUZcj5RFpHCBRS/MhEYc/IdGA+dURl5LFUasi4VFcmiHRdy15kVuEpdFTKZiRcQgjkaL249GwMqJxVUw5MUyVXBEIbACRN0kiEXChslF7XwjRe+nnsTNOz7FWDlkxYv9PcWR7eBFNV5mRjF3uUV0tRVFQWBoRiX1lEZuEvdFV1vBRWEyVUZCrWdG+n42Rs2qK0WitPdDdy3xRWQ7h0Q+6CvGDU8pxtxGd8VtVq1EkA/sRSSXLEaVQx/Fdr77xUYlIUXgLZTFQILWxTY8F0YIrFNGJ6BJRbFQEcZSJ4rFnzxARW00K8Yr9u/FVZ8yRjLmgUY41q9GAbyVRg8LEEZDi2RGf2pfRrpJ6kUibBFG+DHGRQTFh8SPwpfFSFAExUT6k0VtxcJFTkAdRrEuokWF60bGxLHkxdiBL0XIBw3Fl24qRct/OMQBvAPG9pfdQy0hb0XRIotFYcOdRS/dhEVZ9btF2c5HxQIrF8USFA9GWKjFxDSAiMZ1E4bGZ0TdxRgEdsSAt3DFk6nCxfd17MX6fi7F/yEhRWgibMQ3GgDELEMIxRQ/5MVeKbHF3nGixPd13kVZhtBFCteDRKikrkUdyRlFt0CqxC0hf8SBlULGsp19xnBfDcb2Br/FPzXmREYl80Wz6kPEyHaCRQDvtUZwPRdGBRJAxuvizMVkzNvFXdzmxXxhlkV5xzdGdRODRgFNqkWPwvfFb4GeRaZ5O0YG8IbE/kNCxe0NFEbtnoxEWYYyxmkAk0VkzFlFuK/lxb8OpESNBu7FglEHxhNhoUUfY0rF8WMsxS7/LkblP11GMQhhRijtD0Zyis7Fm1V8xoofHsZ2T1LFjEqaRPFjbEXP9xdFhqc3RMh2e8aTqcbGB85qxoane8aBBKXFeqUeRtobAEWF6wXFy3+qxdhfvsQ6kkZGB84yRgpG/UVKezPF4At3xtSazsVDi0jF7loYxovbzsVdbQFF4zYKRRBYmcWezUrE/tScxRPQWsaiI0lEke0VRnEbz0U8LNRFQs+QRS6QYESkTnDGCKyRxvW5WsRVn73FuB5txuLHxMUhjl3F16MzxuALY8Y1Xm7FM6IUxVpkzcUD5yzECtc9xnS1tsb4QobGdROLxnEbG8bnjJxFImyyRQn5YMMi/RPG0ytlxvYoDsYMAiPFHoWpxccpNcZKe5fFGeLCRd++kEUMcdDFM6IrxvaXrcRYObRAsb9wxcoynESeXr/FHHw7xv+QzsSyDBHF+MKexehILsUN4O3EINIDRinLAEaWsoREzogKRg3g00W7J0vFG57ExVBrH8ahRcLFejaLQ/5DCkUpOmZF2qxixb/sFsaWIerFoIkCxq+UA8ZeKSvGr6WXxov9R8YIGx5DEOmjxdk9McXk8hFGc9eKxH6M58VnRClFKO0ZRR9jFkV/2TXFZMzWxmFD/8a7J0vF3ZNJRh3Jv8WtaarGIv18xr1SbsbegpHG1ecxxlrTI8YfhYPGgEiGxsDK3san6GrGD3rexBbZIsV0tR3GQs+PxuoVocY8LKbGUUmqxl1LYMbdJCTG07wExrKdb8QYlbTEsS4sxoEVhMYWanHFmEzRRRcmO8ZTdKLGZRlVxoMvWMZILv/D1JqkRQloS8Zd3HDGrwMExmPuVsZaZM/F4ek7RsL1NEZIUDBFidIOxOAtrMV6pTDFI0pHxYxKKsameYnFuK93RQwCK0MCK7HFLbKhxcbcucXgHJrGJ6C8xmZmrsX8GKtFsHIYxBQ/psM073xF2c6HRRLy40Xl0KJCaCLEROMUbkZliCPErrauxb99lUXkcoTG1xKVxsKGx0O6SXTFRGkKxl1L/MU41lzGkDGVxvwYQsZCPpjFTWJIxQFNlMTaihLGI9slxnsUrkR78jRFTtEJxdSrg8ZhQ87G+n4qxiuHCkUEVqLFMlVJxpAPCsV1AhrBLEPMxRrAM0WpE6rF0u+PxrTI0sU+eYzFDAIJxse6zMU3iX3FrkfhwpJcNsW7lvTFiPQTxjm0AsZxG5VEduAwRkRpu0WNKAzGduANxl1tRUO/7DZFZmYLRkvId0aPwkdG6NlYRVInSMVs58HFWDnuxaOSusTtfB/ENxpMxjwsKsa1pm1FvjBxRTy9NsVZhlzFP8a0xBsNFMXJVN/F1jTvxT81GMbKQ6DG45SmxtSatsXx9IJFvAXSxDEILMUhH7RFH/TsQ5SHI8b3dT3GkX4sxrN7K8bAWzHGFD/exEdyoUUmwmLFOgExxvr+jMa1JorG93XOxZvEjEWNBg5GbVYpxsNkzcYg0kPGwFvgxJ3ve0UqOpZFMJnWxXEsjsa//Y/GH2OeRGznXEbhC5tEcawDxor9ecWjksrE8dICxk5iLMY176LFW7EPxEp740MKRtVEAwkdRlkXt0Vv8BjGUUkVRbDygkZJLm/Eih8xxmsJCEZMlZNGHHyJxHJoRsaUZe7F1edWxbZiPEb3ZKBGAd4mRcWPQcbl0BTGCBtSRY8xy0Wfq/nFS1nsxZf/6MQca5XGsS5uxor98UWrzxFFPCxUQk3zUUZQawVGD3qOxbG/gsWJsMtFfozNRYqO9sXxY2rG/tQExlHaV0Vc/uNFXUtERQaB/UR+jOXFnDNjxukmFUUUP3lGglE6RrG/GEbNqkNFHhbUxW1WEcU1745F9UqbRdCzvUUtsqVE9gYIxkmd1sUPepRF9UooRqROVkbLf/ZFSL9txWJ/HUVMN59Fp+iGxajGV0VQ/ApGEOl/RbaEnEXdkzfEpptkxSJszEVE+rVFPL3yxc4ZTMbYXzHG4lirxe5adkU3+KRFvjAyRg96iUYukKRF8fQ6RZXUAkafGs9D8WMMQ8e6aEUgQSFEQj4LRmsaoEZR2ixGBTRhxX2u5sQRpZlFZKreRY518UP+Q8rEEFgRRp7NVkWhZ3/FZRnsRbUV4UXo2YzEo5JexcSxOsXKMuJFrdgVRrpJQMXeAknDtDdpRqfo8EWI9NvE/tQIRqyLz0V6pSzE+Q85RVrT6MXlYY/GBFY9xsnlhcU5tEjCMuY+RLUV28RK6tzFFftPxoVaYsYVjBnG6pXSxTjWPsbvOBzGns32RWdEV0ZwX79Ep+hVxjXeocY6AffFJJeZRWDl7kVj7oFGNjwoRggbvMV4C+zEFD9GQr4O6MUg0oHFeVhgxajGdcYnINzGMLuKxr3B+UVCPjdGLbJtRMzuBcX5oHdF4C0cRv32EcU+6BfGQWDlxBcmHsZqvBbGJzEdRhuegkVpb2rGgCZLxocWeUSJsNNFlIcpxbN7H8aSOlXF4ekVQ7fRIMSR7SBFc0aYxRWM9MUo7dFFjLkzRd5xCcaPwsXE2hskxfCFC8acEXXFSL/jxdEAYsY2PBfGUpYUxpwzAMa3r/lFcayhRVrTNMVd3ERG0t7sReYdjcXzHxJDvAUFxvKwusVBYMdF0m/nxBBYBsYUrjfFBRKWRR6F20S30ZDE16P8ReHp90UT0KhFBFbMRV5LqESKH7VFqz5hRkW210U+VyPFNO/YQ94C0cT35AXFhJ5KRuAtZkbswMlFdLW9RYeFD0aI9C1G001SRNV4KUUbnjZGOSPyxGua58Uj27vFcRuFxHDOlEalvY1GQKQIRuoEdEbptzRG6gScxP32OUX2BjpGPzXeROCcg8WWkL1FM6IARv5DokUJ+QBG3MaXRs4I1EaZmUtGsVDDxc07lMV8YfxFDeBTRmxntka1BO1Gw2StRhov2kab1cpGgQQ5RbpJ7EVUwXJGoPi3xQl5kcabVZXFowEyRssQlkbyQfpGMFkpR2JhXkd5OIlHa9pER7lr/Ubm7iFHCyQZR/Wo6kZdXM5GQ20HR6foOkeMSidHgjMzRy7uXkf2BktHzMxHR3A9XkfqhF1HEfY/R6v+OEenaGJHKL56R/z4s0cBrQRI6CkRSLdgGUjnvBpIvBQJSP1lD0glBCNISMBBSJqoeUj+E5RIAFCqSDX/wkiWgdBIOC/bSDrx6khUqv1IaTsLSbM+GUm5IChJrkc6SWhuTUkFNF5JqphuSZS5gElOOItJ8/qUSbFFnUkTuKVJgtesSWVJsEkTcLNJ2Sm5SfcLwElP9cZJR8fMSYZB0knNW9lJVAvfSZAk4kkyouVJlsHnSTOq6EnjputJf3rtSX9N7EmCgutJf3npSZqk5Elg5eBJhG3cSZWb1EkQpcxJmIrCSWVjtklvgKxJd/ChSYfglkng841JHM6ESf0GeEkH3WhJltZYSeo5SEkpazlJg5QqSfO3GkkssQ9J1y8HSX2t+UgvDOlITQrYSAPfwkgCOq1If6GVSHoUeEjc10dIo+ErSArXGkgoDwBI8+7ZR31O50e4nwVIW3ILSFZdFUhs1zBI1dhLSI5Fb0jn64ZI1KuKSP8IlUhgbKRIRViqSC6Gs0hV38RI1ZfQSDt/4EjZJvdI/ZIASciaBUnGSwlJDf8DSfmQAEnMlvNINN/bSHPm0Ui13cVIfQ69SAfGvEj9ta5IvXufSOcjlEh8GIlID4KBSB8kYkivNEpIlqFPSBglTkgyZUJIqvEzSDcYI0j5kBZI/0INSFyAB0hBcgJI/FjhRyI9p0dHAZRHIuygR9JPjUdk+3VH9zVuR1SBXkdpnoNH/jJ+RxoRIkcf4wRHSW4ARwYB+EbSHh1H4hhKR5L8iUcpnJ1HiMOJR09ecUd24D5HdYLPRjY8okYtId1G4za0RmKhLkWQsYPG70mGxrKdI8bAW6zGidKexkW2A0aWkHtG2c6fRRWMiEXTTR5F8h/yRM6IFEaz6hxGTBVsRQWjIkUV+/dF+DHwRV8HxsWAtzvGrWlixRGlXcX6fqrDZ9WBRpJL10YyVa1GklwZRpYhAkUKRh7Gnl5rxjLE6URYqKFFTmKYxN4Cq0WezQJGFmoARgaBAUUehaXFeqV8xGPuWkQrZdtF9UpURmkAR0XUmtLFGXPRxQFNKMWzWXXCR3JNxWPusMXjFEVFqRMTRsDKu8UEVifG2T2hRJay5MUwmeTF1AkYRsWPMUXiWNnF0t6MxfMfKMa8dDrGBz1PxRniSMVWfYZEc9ckRj15cEXecUrFhA1Txe18BsY2PLvFpb0ZRZkqVEUAAAAAK2XpRBiVG0bXo+pFmLvORP7UeEOTGDnGo3BjxrrajsXkgx7GVg5fxjVeosXGbbzEkX7bxM4ZPcVv8N/FHTgIxlFJUsbNzJDGS1kWxmKhQsUMAk3Gt9GVxvwYC8Zz1y9GO9+LRs/3ucVWjsXG2opFxm+BhEQo7ZXFTkAGxvyp8cPgLfDE9NtGxmgiCcZjXZhF000CRsh2NsWd72vGfow3xuVhz8V0kzTGG55axkkMOcbEsZ7Fhji6RciYFEbeAonDyqFDxqfo4MVz17RFldTpxPRscsbXo6TF1xJXRoC3OkaaCBNF1XjBxCBBYcb4MYrGibDBRBgmGUYr9mfFFtlexgU0IcSvA15GglHpRVpkFkbUCVhGXI8mRd9Pu0VApDhGaJENRvpcdkZkzHtGTBUbRl+YLUZuEg9GTx7uRPAWYEU7TjxGHOvmRZFc0EUr9phGzF0ZRhxaB8bEQhXG5PIExgn5BMWzWdVFAADYRdejjEWUZbBE6GpHRe+nCkamm0JGrrZtRpmZz0Wt2P3F308dxOVQokbP5ptGuknaRaD4vUXSb6lFBz1/RQDeQsP9ZUvGgCYgxkKt2UQOnKPEMQj0xQTFu8WoxhfFksvfQ4anLUYQxzxG2c6lxQc9wcUOLbJE6pXKxEI+aMP2BiNF8rDKRfVKsUTTTQzGXrolRawchkU+VwXGB86RRDLm7kUkl9FF6NlzRgIrR0YQ6a9FDALtRXA9/kXGSyJG3NcwRmzn4UV3LZVF4JxRRSQGcUXaGzRFAN7eRYMvlEb8GA5GL92oxSZThUSPwrVDUriWRLZip0Vif63FxLFWxZ2ASkWIYyXFE/KLxW1WUcXc16dFbVZZRdDEgMYyxG/Ge/KaxeJYGsb3dWfGbTQ7xrZiu8WZKjDFcRsZRRdIcEUr9ofF+n7IxUwVvMVtNETFMzNDRQpGjcR/SMvFVMHExZ5eWUUrh2NG5PLVRbFQo0XKwxdG2F8axc2qxcUg0lfF9NsaxlD8W8bV+I3GOgFsxv1l50S7lsBEiUFpxlHad8Xqcz1Gvp+qRNMrxcQMkxXFhqctxtjwWMXZPcFEcooHRmsJqUbf4ApGzF0bxb4w4UXGSwhGliEOxO84zUQWal1FRGlgxrG/K8aHheBFMubuw03zfkW/DhpGfvuQxQ+cB0XuWhBGKH7cxARWgMWoxlvEBaM2RYFz7kVfmIRFodb+xfd1VMbZPf3FzcykRHnHTkYSg0hG76eiReVhv8WTqbnGgCaixtvohMaL/ZPGBMW/RFBrDEZ7g4fERUfUxZAxHMYFo2JEDU8ARjVe2EVLWY7E54yzxhrAj8aQD3ZFaJGNRb3jOMX67RvG4el+xhBYlsZ7FBPGPCy6Ra1pxkQHXxhDAU0IRlyPsEW30cDD6pVSxWBUbkWGOEZFRPp2xpaQbcaGpy7GiOOtxomwmcZnRA7GVMHKxTlFa8ZbMZvGCfkzxoLip8WdgI5FzcwsRaAaisbsL57GTmKGxtX4hcb67YfFHTjHQz7oicVxG3HFz/fLxCo6FsXjpY/FJXWexWb3GMbBORfGj8K/RQaBe0Y+eYxFVZ9CxjqSEcYhjmVEYOVoxYY4lkNSlqFFbAkHxvVKD8YT0IDFNV4/xpYhbcZaZHfGQs+OxSh+XEaF6xBGONYtRY51h0VXW8nEPCyixa8DN8ZHcnbGMXcFxlTBvMWR7RTFDeBdRc07jsOGOOjFyVRKxiV1AMYAb5dF8dL9xGdEjsYPegvGmEwVQ3bgwMXhC1NFmZnlRQFNB8ZK6gnGGsD7w0ymGkWBBM9FSzfxxMbtjcYQx2PGGeLuRaMBSUYOviTGb/C4xvrtccYg0mnG7lp1xmpNDcbk8mPGf+qcxkhQdsbI9sPGzvd/xt0kKcZkzNfF/Ic+xoh0o8apApXGufyYxua/msbHKVLGETZIxpayQMbx0t3FrByOxV3cPsbuyWjGYn+RReSD1EVFRy/GOiMKxmezF8ZoIkjGmZkZRUrqhEOHFmHGOgFIxojSXMY3eIjGke1cxIv9K0aRfmtFFYxaRFdbtcVoIkHGm8QoxT81PsWb5grGz2aVRE5iJ0YZc5lFH/TgxdzXMcUHX55F76cKxk5AbMbRImtEAU2SRQ6+8MPcRpNFaQDHRH9qjMSASAdFg8CSxBSuK0Yo7bNFgKaoxmx4A8aDwNrEiPSjxhcmKMYJ+ShF+Q8JRGx4osQAAKzFuydExgu1Xsafq/XF/BjpxQ+cAsbmPxzGzhljxvwYhcXjpd1FsHI5RtLe1kXjFHrGoda2xsKGz8Vn1bNFl/9ARBE2jMUDCYpD5h0PxVyP6kSyncNFH2Mlxl8HacZSuADG/Kkuxj7oLsbecYzFc9ewRS7/rUXqcwnFj1OUxEXYgEQdOEdEZDtjRYY4mkXIB3XFnzxDxruW8sUpyyzFNIBnRB9jOkaUB5RGIY5PRjqSpUWY3YVFZRniQ23FkMXdkyvFowEDxkhQbcYG8M7FtRWzRMrDskSY3SPEH/SqxaW9s8W+MB3FZmYSxZOpRsUpyzbGokWpxjMzVMbTTaLDuK+9xQBvTMYyVYBEcF8dRhIUz0RVMKzFZKo1xsqhWcbZzkDG9pe9xbDh30XFj9lFgXPexIAmK8ZE6aLGq62FxgaBFcYjuWxEKcuSRTXNPsYdSYDGldQkxkOtHsYCmjTFNICPRPCFvcWjAZjGw9NvxhueDka7J3BG6+KoRbNZZUQ17zTFAG8exnctOcYLJEjFq88xRSBB2UQ73/fEPL2SQ39Iy0V9HTjF4XrcxZMYDEYNTxxGnRGPxSJsaMRTdIpG2/lTRtqKvcVAgtjF5dCuxTtORcUwu1ZGdk9XRtGRCMXwhb3FrkfZxJMYeEV80PtEJXWQxamCEcVif0DGBnC4xiBB8cSh1k9GguJDRdJv50SFWrtFcRuHRdej0ENkO//DqmC8RGIQhMVCrSrG8fQmxmZm9sRTBUlGiUFcRrge40UldY5FFmqLxfHSz8VXWyVF1eecRd++KkYp3JBGLv/lRS0hn8Wad6bF/7IfxX0/p0U41jxGO3DcRaHWBMRCrclEAADyRXqlJEaVQx5GlGU4RXUCdkXBFytGhxa5wyzUrMXfvkJF7J5MRdjwGUYW2UJGBvB+xXectsUUPyNGvp8oRqFFNsQLJJjFf0jzxbsn7cUpyzzFg8DKQzEImEVbQv5DPnlIRB/0SkY1za9F2F/UxZwzfsU7TuXFNBEWxrlrCURwXy9FLpAExc2q70TcRjtFaJHNRLivN0WoxovFYhAYQ6mCIUbgnJFEhevRw7n8gUWBBKVDe/IQxGBUgsUxCGzEjEo8Rjm08EV3nI7FRNhgRRX7IkaGp9fDINJ3RUTYQEZz18pE1laMRAU0DUXV5wXGkA/exYy5q8SkcB3F1jRzxY7kxMVZhujFMuYDxvAWLcZMFRTGCkZNxef7acUPehLGXP7jQ0pqikbOiJFGHoWhRdejbMbUmrPGwoYgxhX7P8V6NpVFuQ2CRpYhfkXlP/jFdk+ORI8xK0XswLnEgZUnxbsnAcZc/obGy/+fxnvyrMVB8R1GbTTcRW/wGcWGOMDFUI1fRYPAskX4wkzGGeJmxgu1lMU3GtzFcRv1RCcxLUYSFL/C1CsJxlkXx8W5/AfEu5YARMzM1MUi29PFnDN2xdMrMcYBTazFVFLZRRPQBMW7uJfF93WKRYSeDUTmHSdF0LMLRmB2T0N9HXDF3gIpxfAWPcZW7F7GoiPHxcE528Xdk1NFejZ2RuJYz0SCUa9FcN+RRr4ObETx0n3FOGcUxAKalsX+1AlGWtN2RhQ/gEU3GqTFWKjNxOM2vEWxvzxETkDjxDCZGkWC4s1F/fZQRvW59kVCzwZEvjDvRfYoGkasHLpECfnoRFN0sEWdgKZEDU8FRiWGgEbTTRFGMCqXRYQNR0UjSudFhjhSRQAA/MVyaIVFns3wRRWMysPo2ZhFP8YgReY/IEZGlKxGJeQYRjtORUWZmRZGBoGjRVkXI8Ui/e5F0YCHRiSX7UWEDc9EaJGPRct/BUbXEh5GWfUSRr9soEbDwtZG2T0qRgG8ScXaGzxFWYbiRcxdIkbPZtFGeUfZRjJE0EbdUxlHB1+aRmPuSsVmZqBF1efKRI0GXcbsL/fFBSOJRkal/kaCsxRHb3A7Ryl6TkdYqHNHIPBlRyzU+UZkTNtGh6cER28BxkbFD5xG9Uq6Rkv3KEeVw1dHmB1UR+aueUdY6GhHpxckR6vtGEdUEipHhrgtRx7nQ0dZlZBH8dSrR/iRrEdCr99HbpMASDaa+EeBxP1HqKTnR7h+9Ucv/SRIwOtGSEZjb0g5FI5IKSScSGqcrEh5b7lIvYu/SDQRzUiun+BIrDv3SHRhCkl9zhlJ4conSZKLNklSDEZJ+PZVSSzEaElTsH9JpYKLSSvtk0l6S5pJzSCiSflOqEkBJatJGWCvScLOtUmMYbxJ0ULCSQRrxkmzEctJMLbQSXJd1EmAPthJn9rcSbfw3knv5OBJjRvjSfA64kkb5uBJ+5bgSXhD3UnZrdhJfrPVSctE0EmTHclJ2u7BSfOPt0l1jK1JBJKlSVg1nEnxXJNJuAOLSV4JgUkxiG1Jj8ZbSUL7TEnIez9JFhYzSSu3JUk+vxlJOtYTSQDPDUmQvANJljHvSJIy1kjRqL9IV+KnSJgcj0iNaG1IvKVGSO1MNEixfx9I0r8CSHFM5kflwetHmij9R9ADCUiMWiFIeCs9SCKrXEge94NIYUOQSLhlmEgxuK1IIjPHSGQS4Ugf3QFJWEUSScreH0mepTBJdeI6SUu1O0m2Qz1JKGk3Sdl2LUmMhihJfXkfSbscFkmjzgxJ+J0BSR1Y+kiwCuxIt0HVSF+HxUgyhbJIrZGjSPq8lUg5ZX9IK7dmSIY4Xkjx01JIjfhLSAHdQkij4jFI4RocSHJYBkhYd/JHpd3jRwTWtEehRW1Hd5xoRzyMi0c735NHpkqkR33fmEfdNYBHlhBeR5fu2kYKaApGtDejRvboDkd0U09H7guKR3zQqUfhGrhH/MePR3FbNkfE4AxHDWC+RjAqSkbKw1JGeVg/RkwV3ERQjT/GeAt+xvwYm0Rs5wNGYqEKxmkAn8WLW4NGTuKNRmTMLEZ7g+tFmneIRd5xLEbBqINGOUXFRQPnF8b024HGxtwexhE2tsW2YhXG+MIUxImw6UUehcvDOgE5RWiRkkb8qbRGUGtQRhSu20U17yBFlrJBxjeJJ8ayDEFFzhmRw2HDI8WCUVnEMCoxRf7UwkVDi+TFZYhnxgU088V78rBDxm0HRp88gkUkl+3F6Nlbxjf4LcYQWDFFKqn5RRQ/fsWHFh/G5q7XRTJVS0YExQfGcM4jxgrXa8UldWXGukm+xc4ZB0YhHzBFwagIxfrt/8Uep4DG7zgWxuU/7MRp3kHFhVp7RW4SJkb5DwFGvAXKRfgxhMWHhW7Gp1cxxv5DhsX/Id1DhetRROSDTkTix/hEjLkDxYXr8UOKjrxEsgwGxtGR3MUtsjXFc9cHxnSTtsWh1jRD2c4HxPAWqMP5Dx3FPZu9xTm0/MWI9HfGyrKPxum3HsY3+A3GbqNlxv8ymcYRpYPGFYx2RRnibEZIUETFgLdnxqYKSsUSFPdEmZkHxiNKFcaPMffDZveWxS2yIMbM7oXFg8BKwr4O/EMl5KHFxks6xuCc2cUD55rF2PA+xv+QR8bZzqPFX3Z/RNGRmkX9ZedFZMwdQ0Yl/cXz/RTExkvnRa5HMUVvgTTFjLlrRJOpA0a30chFVZ8TRbu4DcVwPT3GxtwUxiL9BkViEExFm8S2xQAArMUUP0hG1JpmRktZzkQbfPFFtoRSRh04J0a7uBtGxkvpRcQgiUbREcVGUpYnRsZLO0VQjTJGMCokRrlracSGp2NFK4dWRuMU5UWUZeJF+DEARnKKVsX8h7TFGAT6xTEIM8YOnHPEoPjpRfRsG0arPgJGZMyDRVrTLEbFj6NG7fy3RnNGiUZN8yrFGASCxmdESUSrvqBGUUlzRj/GD0bJVJtFOSP6xGq81ESaCDPFG553xmTMN8axUIHFoiMRxYSekUUgQSlGUdprRWSqQMQBvBZG5h25Ra62BcYxCODFHhbSRDY8I0YXJr1F9Nu3xM2qsUVfmGzE54yixTqS50UukMDDjuSMxbEu8EX5oHdFPQonRX6MFEa6uG1FA3hrxdejfMWdEcVEfoz5RQsk9kXplfhFUicfRi0hMEaNKAZGOUUHw3UCZkWX/05GRpTsRVkX30U6AbFFdQKyxCGO9UWt+qpFeAuOxT0Kl0US8vNFDr6gRLUVAcZeSy3GLSE7RQpowsOMuVvGOSMmxm+BHsZ4embG9gZAxi6QpsXcRnfFPZuLxVHao0W5awtGUpZVReoE5MQ/xgDGhsmoxZvEgMM9ChfE/5CIxUgu/cUcWqxFodZLRkp7i0W94zNG000ZRov9CMab5hPGxkv/xCZTJcRioc7FqnGNxl5LLsblYblFr5SdxTLVn8bKwxnGW7GhxYFzUsVH4ZpFWYaMxdLebMVwznxF+DHQxYofQ0TuWllGGJWmReVhEUVOQANGHOvARc6IYsTKwwJEqmCWxayLL8aRXMBF847HRQKanMVMFSBGZYgjRioYAcWY3S9FKcuYRTC7d8QsZQjG8/1Qxp5eEcbD04vEz2b1Q9y1rMWFWuPFpE6mxfkPeUXnjEZGvAXERfMfIsS0NyvG7C9fxslUq8WbxG3GukloxsSxLkVVn7NEgEiTxSO5/sXXo9TFkstDxZkqZMWWkE9EOGdmxiM59cZwXzbGSZ1wRTf4UkW7lsBEVFIFxp7encb1qLPGY+4Ixi9MbkX5Dz1FUieMRQmKP0UnoPnE/Bg/xi/dkMYep67FTKagxdAiccYZ4mnGVTCdxmJ/qcZm93nGOgEaxoQNf8UJ+TvGCCyfxvYomcbjFCbGcD2SRE5iBMZHYYTGxf4qxjlFe8YpXGzG0ESyxWWIGMbG3FvGWmRnxT0KAkYldS5F8x/OxS9M3sWpgjTGc9cfxltCgkWvJSBGuB51xWZmesZ7g+PFTmKQxS6Q1sU/pPFFHoWxRXe+IcbvpyHGGlEvxuauJcbOGTDG2oqWxsBbmMXF/kBG+Q//Rb99nUSBlQ7GwvVjxsBbSsa3QHnGorQhxu/JscXpJiPGQxzFxUVH0kNSliHEQILyxUCkT8ZK6kTDkA9nRqrPdUR+jD3GH/RIxeye0MUVjBfG/Bi3RZp3tEQNT2vGeOlSxhovn8VWDg1EhA3vQxDpQ8VbscvFoIlcxQ3gSUaSOlRG6SY2xo9TlMYLtRDGXW00xpYhEcbTTczFLn+pxrgN2MbmP6HGmZlkxnSkg8ZnxJnGxtxnxi6Ql8Ypy5XG0ZE5xqs+csbwBYbGVZ9RxjTvTsaSy03GJ6AHxpoIx8W7J4jGuWtnxpaQU0VQ/ATFTfOuxRlzA0U0gBHG+u0hxsGovEQkKJTF1sUoxj/GG8Y1b4nGbHhexoSetUQLtZ7EdCRnxa1p1kSmm03GzpmPxqdXlMX2KJLFKH6CxfYG90UMAlZGf9lNxBnib8Zbsf9DnKJNRudq68TfvibF2/kfRqpgqkUCK5VFYOXwRZT2OsWQMYPFVOOpxfrtk8Q/xj5GiGNQxpMp28bgC+vEKct0xaMBXcbx9JrFvp/awztwXkQsQ5xDVFIfxQskysXz/ZrF+zosxayLBMb8h0fGUA2TxnWCisaSOgLGysOCxHa+OUbRIhBGQ60YxrivWsY3iTnFkxi6RbuWUMNQjYHFO98Pw5wzqkRfmN5FSFAYRdzXBMbbaP7F1sX3xXGsGcYbDRvG4QtTRAmKZUZMFQpGCkaNxPpcLURYqKVF07yVRURp70I5RYvFM8QPxvgxC8b4MdLFf2oHxszuecWbVb1FrWnGRQPnzMTbaEDDguLfRa36TEWoNUXFfGH6xa8DU8aXbtzFQ4ssQ7fRgMUqqZfFfR1kxRQ/ysUmU6nFokWKxSV1HsXmHYdDpgoFxv6yY8autirFx7oIRMzuRcY3GgbGwFuoReAtUERbQpTFKO2/xYVaHsbarC/GYhBKxnqlEMX0bC5GI0r9RQWj0kM8LBjGl//6xfd10ESWsqzD4xT9QwIJasVAgvzFj1MURErqvMQi/QHGzhkFxicxBcaXbkXGoIlrxraEDEVQ/IBGBFYURoMvrkWTGNZFCfkgwqrxN8bMXU/G8kGNxY8xT0WYTLVFmgibQg8LUcVOYoTFUdrBxc6ImkShRcRFSurERIC3IEQlBiNGV8p8Rm6jQUR3LfHF5q41RDLEMcIhjnVFy38/RoEEz0UNTwhGUdp2RkvI6UVdS7jEY10IxWdERUXYgU9FJlM0xnSTEsZ9HT1GYOVeRhuegkUjuUzEb4GERMgHAkZj7gxG4XpkRZaynMWMufnFw2RaRHA9okV5WDRG4YutRuMUlUaze1RGnREfRnQkK0XBF65Ej1PMxH2ujsX7OuhF+Q9JRlpke0WZKoDEj1OqxVFJncUep55Fa5ogRkOL3EWd72NFA+eORaK0j0U3idFE6gS0wxpRoEURx5NGwTlURlTjVcVNhA3DVcGowptVF8Vj7llGCBtcRiGOv8WNKLHFI0rvRUI+qkVIvxlFw2SwRfUoXMSKH+/FrfqixbsnG8VF2DvGCBuWxgmKN0UUv4pGCBteRCnLAsbTTRbGzTt3xggbHcbdk4HFg8AhxsPTc8VaZPNFA+dYRWuaL0Wt+pTEpHAfxrN7DkW/DiJGL92eRUCkg0UibCTF4xTJxYcWycWSOvnFyxCvRTzOikbXo8pF6NloxeoE3ETMzNzEi/2NxbPqGUY+6P9Fuyc/xNqshkW1pvlC+8vGxLbzsUVMprpEOiMGxUW2Q8Qj24XFYhAJxnzQJ8bu687FImwsRSegxUWL20jEhqdfxRX700WbxGVGW7F0Rm+BDkY+eQLGPL1exjSAGcZKezfG9GwWw0vIIUZO0VXFxCAExv5DukPctVxF9+R9RcNkqsAubpXFayuWxbTINsT028tFh4XMRZF+e0JuNALGs3slxjY8pURnRKnDBMVxxraEN8Zy+WPFNquew5kq0kV6NqtFPnkURRGl5UT0bH7FRPqPxdBEUMVMppjFfR24Qm1Ww8U0AJHG8/2QxYofA0Zz12JEHOviweLHSMQu/xnFYqEURkCkPEYRNnxEL93Ew7IMYcQkl/PFKH4MxXL5N0VVMCpEcvlZRpyiOUYfY27F2c4HRq3Y3UXPZgnG2F8axbKdd8WjkojFDi04Rgzxm0bqBFJGRiUFRbbzOUU6kstF8x/iRP8hIcWASJ3FuI1iRUaUHEb4MQZF4QvbRJ5ecUWtacjFTx4NxnjpyEXaikxGINIeRp2AKEYy5opFxW1cRXqljkXNzKREuI1aRfJBAsZ0JC7GW7HfQ377dsXsL5lFZmZmRu7r7kW3QGtGvjCURhZq8UVqK35Fksu7RamCEcQ7cD7FJChjRsG50EaxUJ9G07wQRmzns0WgiXNG5IOMRisHgkZy6N5GF6bTRocW/0U2PPVFktyMRtxGGEYfYyBGwnWQRs9mE0ZhMo5G9crKRrIMhUU7cA7E52rjRf32ZUV9P69FILDFRnecOEe4b0FHglFFR6OwUUdnc0ZHQSBCR40o6UaXbnhGedj2RogjD0fQovtGWuT8RmynGEcr5U1Hnt5QRzxsU0fTq1FHsm4GRz5XzkYV+yFHOgFfR6OBd0dea5lHPcrER29hu0e+/7NHvrDIR6rAvEd7I8tHKA3iR+Gp4kd7IxZIoVZESDNiX0hwnX5I1PqISGMukUgrpp9IrampSAMgt0i3AM9IbkvlSAfX+0iQGw1JWOUbSQ2IKElktDZJziFHSR+fWUknyW5JIEuDSX7djUn2+pNJuKOZSTC+oUm+16dJGoWsSSztsknmKLlJNna+SUM1wkmhhsRJbSTISa5ty0kvc85JAC/USV+22EkHd9pJ13LcSahA3EnyndlJGc3YSQDL10nVqNNJjgzQSVuUzEmtwMZJcYDBScr6ukmX+7FJuLyqSe8wo0nU9JlJxY+RSWWsiEm6UntJKe9kScWhVEn8n0hJJE89SQc6M0nvBShJyDceSZYtGEmaJxFJ0/0FSQSd70gbbtVIRym8SFC1okiVBI5IPkh1SOdaWEggMUNI+DEmSAeeDUhm1f9HjgTtR40G5UfAmf9HXloZSHwxLkhNEk1IJnJzSDfwiUhyGaRIHlfLSBTt90j3/BZJf0k0SQPQS0km3mFJdWZ2SeXJfUnTcX9JD/J+SW/5dUnPNm9J2vxpSRDhYElw1VVJZr9ESbajNkmLCytJ5ZUYSafgCUmDB/pIGK3aSOy4xEhKE65IHZiWSFtiiEi4nnZIvcJiSHT1XEhcn1RIsHI9SCQoGkj+lOxHtgTERzXttUfcxpJHCFttR+jqhEfd05JHxCClR/lAqkdV0INH3sJYR1VfIUcMAldGeqVRRhKUE0f/4W9HyEeYR0xXpUf1CqlHz4aKRwaBEEevpZBGhPyPRnq2iUbr0YBGd5wnRpoIB8Wb5i3GwMphxpyiN8XiWKpGCmiwRvkPn0USg/ZF6beJRsNkfUZJDExGO3DqRaCJoEXdkypGFmoHRkcDhMV1gpPGe5TNxrNqlcaC4lXGlIfJxS2QZUae3o1GdCRfRY7kVkVAgkhGpgpARlMFvUWrzwpGh4VeRRzrIsbHKcbFaW+AxKTf3sOMSopDYcOrxSLbecS4HtXEVUGDxuaum8Y9CjnG309Nw9xGJ0XyH3bFi/0SxsgYkMbF/mPGHOueReF6JUY8LL7Fawkxxv6yPUajAVNG8x8Axs9mu8UgQenFLOWDxiSXm8UkKIJF0SIbRYGVy0R2vrXFLv8pxttoeMWF62FEyAcdRWIQ2kWezQ9G6NlfRi6QV0aiI7nEKcsyxtobYMYT8j/GtFmdxLwFbkX35PFE8453xUcDCsYZc4/ED3oeRYcWEcUfYy7FZYitxX0/mcWFWkdFFK6RRaWbcEWFWqNEGeIWxtqKR8YdydHFMJnGxeXQBcaKH0DGbhJLxqg1CcYYlXrGm1WgxiXkncXh6TFF5q6hxbDhlcUbnphFObQIRfs6Fsamm9zF/5CmxGgihMVJDMLEQfFrxb1SLMaPws3FeHqXxeXQsMWEni1EsOFlxbwFccaHFirG1AkERZaybEX2BvdEDU9PROTyvcXG3JnFxLEuRUymrkU0gOFFLEOsRPTbh8WyDJHEmgjjxNLeiMVF2KTF91NrxayL40Rc/m9FldSpQ3BfwcXIB31Dke1yRigPBkbptzPFqmBcRVkXUUY7cHBGdXEPRdob3MNd3J9Gi2yuRgUSWEXLEEtFlGWCRuAtK0awckzFEaUtRXQkDkZrms9FUwWhRRNhw8UHX/bFxykGRVuxA8XrUTjFR+FeRU7RtUWnVxNG4AvhRcVt1EXf4IRGjRerRu9JmEaV1B1GeqUVxjarYcaqz2lF3747RrivLkaxUFxGMQh8RRrAy8SdgMZFW7GPRBBYpcXmHT/F+ly1xc/3E8UCCWlG4tioRp3vxUW7llDDLNSURUrqMMWk3zDGkDEgxmlvnEXtfJJG4xTBRQAAaEUAbzRGMXetw+Y/hEQUrplFnl4Fxm4SZ8VKe7FF7MAFRWPuyEXixwNG5PI/xdMrXMYMAlDGodYsxZRlMEX35PFENc1PRXuDs0XBOTBG0t4zRhIU/0S9wffDDeAtxLivN0UUPyRGH/SMRNv5tkT+1EtGL0x2RHuDpcXmHbFFfGFfRpp3XEYOLXLFodYUxvkPBUU7cAJFGsCDRas+sUV3nMLFqYJwxptVLcaX/0DEFtkaxUfhsMXu67BEFK61RWBU9kXaillFWRelxVWfCsbwFuzFhJ7NQy0hQ8U5I/bFHhaqRYLiiUWq8UJE3SQ6RrUVO0WJQS7GkxiqxZ8aa0V0JO1FHFoEROMU8cV3LW1F000uRuYdpcUUri7GodbwxautKcbM7oHEYn8VxRSuJsYxmQdGmEwdRoeF4sWezQrFs3vyRKmC2cTZPblDG56QRYMvLEVvgUjFuK+3xfs6E8bXEq5FFR2vRkhQ5ET6fgXGG3zVRSo6oEVSuIzFgZWFxdzX8UTG3CVEtFkkxtv5fcYpOj7GliE2xekmQUT+sntDcM7IxGnencVF2DBD2qzaw+181cW4rwfGrfo8xiGwAsQHzmFFuI06xhDpAMYN4BXFPCz+xUvIDcYKRsvFLSGTxUYlRcaSOhnG8BaWxQpXvMZ7A7HGSupkxbdAhMVN83LFJzHgxN++pMU+eQnGRiUbxoGVkcWnV0rEYTKVwyLbw8WbVSzG6GoHxsxdmcayHcTGhJ5ixnA9TMZXW2fG0m+Oxh1Jh8ZlGSLGuI1xxqFnPcZkqkDEI7mUxW9fYMapJI/G2T0exrG/GMbgnKLGb4E5xo8xo8WSOnDGAglgxj2bFsYDeHzGw+SHxrZit0QAbz9GvcF/xa8DRcY73+3FVZ8rxs4ZVsZHA9jF8kFnxfAWQ8aPMTHGw9PbxOXQDMZoIqrF6SY1RmSq1EUVHU3FrIsuxmkAU8ZHculE0ZFcwwdfP8bAWwDF76eqRf+yI0UxCOrFJfWlxvptmsY2GnzGyJhLxj81gsXh6dfFWDklxnlYjMUJ+RTFxkuDxRxa7sVR2u/FveOgRURpHEbn+2nFUpZ5xcNkksQ8vYPGsgxSxtMrPUU9CpXFHGuFxqZ5QcYnoDnEuK/zxMh2E8YFo8rFpE4txuMUNMYGgTNGguI+Rn6MPcZwPUjGPzXUxfVKK8YXt2XFGJXax
[truncated: 326,860 more chars]
