# Supplementary material for: Structural dynamics of melting and glass formation in a two-dimensional hybrid perovskite
Source: Nat Commun. 2025 Aug 18;16:7696. doi: 10.1038/s41467-025-61410-z (PMC12361452; doi:10.1038/s41467-025-61410-z)
Supplement: Supplementary file 4 — Source Data [file 41467_2025_61410_MOESM4_ESM.zip › Source Data/NMR_Source_Data/PbBrPerovskite.1 - 13C{1H} VACP MAS 10kHz, T=92C.csdf]

{
	"csdm": {
		"version": "1.0",
		"read_only": false,
		"description": "T=92C",
		"origin": "pf_cp 13C PbBrPerovskite 31_1 1r -  labo200\r\n$$ 2023-10-01 18:05:25.904 +0200  CEMHTI/florian@florian-port2\r\n$$ S:/Bruker/TopSpin200/data/pf2_TBennett/nmr/PbBrPerovskite.1/31/pdata/1/procs\r\n$$ process C:/Bruker/TopSpin4.0.1/prog/mod/proc1d.exe\r\n S:/Bruker/TopSpin200/data/pf2_TBennett/nmr/PbBrPerovskite.1/31/pdata/1/1r",
		"timestamp": "2023-10-01T16:05:50Z",
		"dimensions": [
			{
				"type": "linear",
				"count": 4096,
				"quantity_name": "Frequency",
				"increment": "-6.103515625 Hz",
				"coordinates_offset": "16531.33088 Hz",
				"origin_offset": "50.32777667 MHz",
				"label": "13C - Frequency",
				"reciprocal": {
					"quantity_name": "time",
					"label": "13C - time"
				}
			}
		],
		"dependent_variables": [
			{
				"type": "internal",
				"name": "NMR Spectrum",
				"encoding": "base64",
				"numeric_type": "float32",
				"quantity_type": "scalar",
				"components": 
[
"rYGHwF11+0BzR3VB2p9vQRBlAUGb5PG/mx5BwVbapcFhmtDBS5TMwYFhjMG2I3LA6pweQXLYhkFE8mZBMGvVQDLmzj8K4KVAgzyCQXhm20ERFvRB1ny4QRpJH0GGOBW/ocZMwFDtnz//efBAr1ssQY7gIUHkVwJBtR74QASSF0HQ0zlBOV1HQQYVP0GPBzJBIAAmQd0DCEFyMoRAGo8AwNJnzsDROKbA6zIzQOGPX0EZHrFB/QC2QY+/f0H7y8RAkBAAwH9w2sA3oiPBGSltwQbppMHIRsLB0gGvwX2FSMHAyuG763YYQfhSO0F6PtxAYfIDv7QIscBNfMfADVePwM1aYsCHnZfAG7bCwDtAgcBIoD1AO2JEQZOYkUHsH4BBpA68QH8h0sADOFvBCoM0wUu5y7/oVAJB+9oxQYD/wECIRADATSy1wN9eq7+GaP1APZZvQdcpaUG9CfhA5q5lPxe3OT5tHMNACfhNQe09VkH3Fa5AtLDDwLf1U8GwwjbBOFZSwJ8sckBwBYJAs0rnv3YQ+cC6ov/AMRfkv3pVw0ARciJBmzIOQYK5rkD+UnBABrqDQEltSEAC2wvABXYgwZaNYMETiArBTnGdQIj7kEFn1KdBPMoiQagd+MB+MKnBI2CxwZ4iSMEnsZC/Q/tuQIlSqj9qK/q/A2cjP7IlFkF5cYtBk8aHQQsE1UDLwNDAy2NLwd9e68AGAaBAn65oQZ4dZUFXQ7dA42RJwO2mlMDuCgRAS10qQQZMVUGhPvNA0bHev03K18C2c0TAhcrHQCJoT0HRgR9BUapOwNzbnsGhVvPBQxvowVBliMH/MPy/Mp76QH02BkHoyRJAgbNnwCIdVcD09INAdrRhQa15n0FnNY9BHrIgQaQwH0A7MBM/zZqSQD0nGEHFExRB+yvoP++jDMGCNnnBuEFjwREtzsDUibE/btJnQJVDx761ts3A9HMawdKqDsGQqObAZ4v/wEigMcG6QkfBU73+wBV96D9KBzBBzE1NQZHOsED2d7bAWthJwTCZK8EZA0DADk0yQOHpVD+SOvbAcTh8wTsehcG5xBnBns2mvi3yikBPXgtAW5E8wEjIosAiveS/DaB6QDo51EDMjG5A0ywbwPxg38DFVenA5s2jwDGBisA2687AqM0LwYv808Dj1pc/WykmQVROXkHaI/1Ad22EwI49WMGREEzBAI/Lv5quSkGv6aRBULWMQRJL0EBBIKPAOHIuwRxEGcHcR4PAmpftP+S710CnYC5BolxmQYiEfEFOHFVBdyztQIyqqT9wjo6/J6BpPx0YdED4EgtAiJvOwGUBlcHycdbBjSzHwZTnUcFoouE/17ozQU8fMkG7kIpAlrD9v7cQAsASVIpA4T9AQVt9cUEP5jRBcUpfQKAoO8DgXHvAh0UYP5cf7UCG10dBaHpWQe/XIUEq4YlAtnPTv+XArcC0T6bANc2zvlx+9UBmQ3VBh/6SQR4BZUF1S4pAfgPfwIeNYMEQ+FvBAWzkwCheyj+povtAMoIWQS721kA8rNk/6u2EwFKjJcGnBYTB0ZipwfhPscGM8I7Bz6YUwZoIe710HbJAiMuxQARWxz+ZeRLATEUawLIdxj8VG9BAiXUEQQbhlkCuRjDA8fohwaWcWMGyKDvBU+3LwDKEdr/+49Y/dOQyP5OZK8DtDMTAuurswG9wqMAtISQ+dobsQLYKYUEoQ45B7OuIQTYLREFD25tAD0svwB7TCsG3xD7Bh0FCwY96FMGGuGfAPjhqQIRCIUF6DkdBnYEIQZBxjL9GgUvBtOaowXz6s8E4VYbB2krywJJLmj4WmW5AEGc+QKFFVz/arFk+xT74P+5LkUBO+LdA+NqQQET4+z8+1/4+dWIDQCBI00AQQz9BN0FuQcLCTkG8dbdAo6KJwDtbTMH6TW/Bqw4BwX093UDFacdB5dwaQmsxKUKq8whCZuqUQeGaMUBne97AFL4NwdYMysDNi5jAnNHuwBOoUMEFO4bB3Hlnwf+Qu8C5s59AvQZMQYoDa0HAskVB+GcdQYJeIkFouk1BPo9tQdaJVUHRmAdBVxxCQEi/ML7MHWO/xU+uvw1QacCqB9nA943awPs6Rb6lgUZBXwPIQeZR70Hhy7pBGGgJQerVv8Ac7EvB1EsdwTda1L/XM65A0mYGQVK8D0ERHSxBtABoQT0ShUFX4kVBC2RQP01mTMFTf6HBLMOEwQ6UmMDkQ9RAC8QYQXxhJUCGAATBo9hpwQVHRsHvP4zAZBssQITdeUDqhK6+lgKzwHxB88AcTK7AkiuIvwVyakDjYQ1Bncx3QYIqt0GrndxBDl3NQc2/hkGrbrlAAABFv2ua1T5WJsNAoRIPQUQpd0BmxeXA1uaCwcKHhMEgWvrAnm0FQB15cUBLl7rA4vmjwYSZ6sFrVcrBNVErwSDpmUBPpj9BmK0LQV3LXz+RXl/AkW0/v+RSvEDHNR5BKSTpQGIhlb7YKPHAuUQiwWgK/sA3oYPAzRvrv+1c2b8f8wTAkI/Fv9XnDb/4AkC/ff4wwEE5ocBVp6HAuD72vz4JD0Buo21AKcuEPiYq3cCG3V/BEnKMwVcAiMFRoWbBaXxEwaAlNcHLNCfBm90IwUBjwcDmJY7AvsCOwEacl8AyRDrAYPTaP8gI0UDu4uVAciirP0Q+B8Ge7nzB589ywWw3zMAlHZ1AnRw5QWyEK0HUMb1A/vJuQCtV9EC2Q2ZBH1WEQVLsEEFsL6zANi+KwSnKiMEeVzHAh0WSQczaCEJYLxRCtDDeQQV/aEE9irlA31CKQIkYzECH1sdAETbHP97pocDnZw/BP6T9wABweMCYnSe/Tx4XvqRONb/K8lk/+ta1QB6HNUH8GF5BqoU5QYwy3UDVIIxAIv3PQByrM0G64lhBh5oeQfbmwz/oicrAcHMKwT1rmMDjFqc/rn6KQC/MBkCUtlDAHob6wMKyFcElCAnBdq/mwJc3q8DVh4S/iDTeQO2wf0FPkp9BJT5aQSK9/7+glJbBYPTTwYrwocFwB6TAkqLlQP0l4kAn2a7AluikwcmX0cEaAojB812nP7L2hEFSiJxBXmciQarvQ8AizCDBC3zZwFnmKUCbiihBpaQ/QYVDB0FH4rJAtb33QOvWYEE1H5lBgaCMQdnGBUFQVYXAARBXwY5MdMH9JibBjFlUwHGboT9a8+o/u/gdP+UQpj/x67pA2bVMQeQqkkEkIZZBjx5aQXjbrEANsArAdRHWwN9zBcG0yAzBJhMRweF9BMHfcJfAZyThP4jYB0FXBzRBawH4QFn1Yj7W5q3AL417wK4nnUA0/HRB7UWcQWgOXkGlPe4/l1cDwWlbGMGBxPW/kfYDQWKjVUHltSZBWNk7QPZ3KsBdHSHANf7tPxeXsUCNWJdAQ5wCv7uG58ADMFDBXkePwYjUucEOpeTBT432wen608F4hnzBoGlywK63LEAjOUI/vPS3wHrBD8GPcW/AMsz1QCkQhkGilHdBKC5CQCc0UcHhBrXB0y2iwQ+IEcEbzRlAQ6TgQEqbZ0DbiVzABlQOwW6SKsEPOyTBUE8fwdoEH8FgXAbBw+J+wP21BUAPwtJAmE3gQDIGeEC6ya0+vHTwvgE+BECdubxAKTQFQZmOAUHvP7dAzZwKQHmoGMBWTgLB1eRlwa0llsEStpbBqE1iwVif6MAakAfA3743v/Xorb8KRjk9dbHJQH7TgEF6a8RBPlvWQVH1rUEpyE1B+EutQNdjKEDcRXVAQpe6QMpqwECMKoxAieBAQOrDcUAd2M1ApC4LQUUXAEH0i1hAWTV4wNRiMMHA2nTBYHhzwRB7McFzLp7AfT+sPrcBEUAlBkE9yTSgwBLIJcHBOV/BDg11wXJNcsH1iFrBUlwZwTJVm7/Q8y5BfpmyQSWMz0FoyIdB6mUrwNouwMFPJRDCUaoDwrQOkcH0zPS/sKrEQNQKb0Bhw1TA3czPwBue0b8auPtAmjxkQcuXPkGpgtk/krYewYyDgMH70mTBgW3xwAyTY7/2xx5AE8A9QKzcQEAeVYxAhnHZQKHWDEEToBlBqHIcQTO8JkENoDtBGsRKQSfQQkGqPClB4kweQVaFRUGpGpJBbhfJQVzv5UED5c1Bs+N/QWSMRUDoiO7Ae2QywbUO4sD3E9c/9bYbQVzrSUEl2RNB5u8HQI0flcB3IAbBxaIRwUo4CcFfDvfA+pajwMV+2j/1Gk9B/5LCQbje5EHx0KRBzC72P4OzlMHs3+/BUHnTwRGOMcHn7MxA4nCHQWmUjUGveUpBfmP2QIonq0A6sWNAlHYwv1Z83MArOyTBXxi4wPoV2kAOcqpBYk3qQeU30kG2am9B6ZcxQB5Vf8BMRo/A2mswwOBMYsA6iQPBrNJnwR3Il8EYy5/BsiWOwfn4T8EaILXAaLB0QNdmTEGFvINBHek1QXFseL/d5FXBNLGKwWe8FsGCE7dA4PmTQVJerEG+43BBLIO6QCToiD+ELRlAmDWmQPHiZkBXu2vABdxBwb4jd8F5dDfBL7t/wBqRBj/9lra/NU76wEjDVsEdOWnBFu4+wbdMDsGIi/nAgbz5wN1TzMCqYCXAkgvJPxwLREC2Ip8/e6OIv6dXBr6t0ppAw2MmQdo8PEHy0OpA+n4UP8GHMsAA3vo9ZXDVQIt1LkHYmwxB8NbVPxq/osCqUN3APyZ0wNDEjz42HMo/y6EEvohy+L9Qi7q/nQDDPi/duT71KT3AeMrOwOF7icCRZthAvy+5Qf9YD0KBvRJCi2/FQecs2EBfNvPA3FVWwX5zTsGbjUHBhhNlwaQ4iMFv8GjBkgSGwMldIkGw0aBByhCbQdfHDkGzS2rAcuYdwZ8b0cDQFB5AZXEgQVBVOEE4t/hAsd9NQLKsuj8FoxBAhZoUQFKYn78bVQDBGdZlwQoTgsHhd0XB1MGXwDSRLECo9ORA5AAGQT+CAUGSFwNBzTsTQWi2I0G3/CFBwv0KQbUs30B+7M1A0BP2QNdXH0Gb9TlBB2E3QafYGEEaD+JARMKjQM37cEAvTQZAVFL/vmWpRsA32VvAJfWQPis95UCm11RBkqJhQUOT+kBpXx7AY1IrwS2KQcGF8t3AvrAAvxQOhT9j/Y3Aw3NUwT5pl8EtQYjBQloJwR5nqz/dDPpAEZ4XQQD8BUE34N9AiXq3QGOdUkCP8Sy/ZMt2wDHnNsB6VURAnVgeQf6KMUHZbkNAkEsvwRrWscGTB7jB8ElLwTnDoD/PiRFBkJDFQEGRbsC0jD7Bqik+wZQmhMDdpKRAaJoXQVbk2UD3ZKq+Yf8FwbsrfcFn1LfBazHpwcSx+MFIBcnBcJ42wb2yhUBhAlNBhKktQc07Iz4KWiTBVMtQwXWZ+sBThXG/VBJkP1n1PMCfS8nATSMCwG1uKUENrcFBQpfnQR+hpkEterJA+1u2wCp4rsAKGItAAPxjQc6Rd0GYneJALIN1wBmGDMHQPKfAH3TYP7LNiUA6AdS+QZgCwWWxNMFZV7rA6BqbQH1FS0F35D1BFN5ZQELtusDh6hLBQBSzwECCQL624gU/+t62wN4mcMH6y6TBgnaSwUaBGsFcj76+9piDQPIAF0BmxjfA6dbvwE0AFMGmDwnBfDHdwJm7k8B3nMi+2X7fQMLQg0FXlsJB0LjQQWD/nkHrIgJB3/9ewNrWGsGJqA7BzMaHwG0FUr8F8v+/TPbZwIIRLMHtARXBi53Kvz6kC0GjSXtBGbl0QfHbAEHMfaq/kB/owCe41cD2aAe/I6HzQEw6YEHZ3YNBZORmQfMGAkFxLLy/01xAwdq0m8GzNJvBal0iwTydmUBujItB3WedQQl2DUGCDhvBWCfLwTry6sGxgaLB6munwGAmuUBhe9tAy390PpfXv8BeapHAfV6rQGjiikHmvLZBjNuJQfPfSECPKjzBNCGgwQ5klsFPcyjB5WHLvb+2CEFCi15Bq9qAQa4hdUEwNjZBGVuYQFNFIsDVYO3AKP32wDnVf8C0dw4/kX4WQGiRgz2ejY3AxQb0wJGu6MBLuH/AQKQHv8NCWD+d76U+kkuaPuOkQEARlQJBH39LQRiEUkGCjQZByVSBPwrmk8DVgK/AszoPwP4jtj8AfuM/wub7v6k75cA3eCDBfr8NwXmQrsA7oGXAxqO3wLz8LMFK5mvBdnRZwfrt1MBfxzVAeIYgQcr/PUEDsBBBfEmeQOeMM0DIZk9A1PuHQOlHWEBhw+M9EMhlwFRjnsANvzDAQALJPypppUBgXL5Ad+2CQH39zj+ohiA/C9XrPz8lkkDJ3PdAAuMsQRVtVkEHEWlBKtlJQczmz0AwORnAAcAewaatN8HTQ7HA+c+OQKstQEHqHURBoQe/QMrhWb8oXu+/LcB9QLtuL0E4JjJBXweZP0UfXMF1bbzB3xmowe+lA8Hh+5BAYvDdQCefLMBvGHjBPBiYwUrC78CEbUxBKi3gQR9M3kGPGlRBin5zwGsyKsGpQ2rAbV0SQXradkFARg9BaXirwCRQfsGhuWHBGQKev7rOVkE/s6RB892QQfunM0G3Uc9A+EmsQHZudkBXvB/AGN1GwZISlcHvB1jBl390QOsXzEH4CiFCHUslQr539kGpkIdB6FnkQHDtN0DOmeM+XkqCwD64KMG8lXHBtSZjwRhyBMGNpru/IW8JQGhx9D845/o+FP8fP+DcCUA3KRVAsp1+v5yj1MAD+SvBUngkwdA7w8A5QxzAlQNIwPp8AMHkC1LBKO1hwVVfJcF4UqnATfRdwMYjysBHqjHBd+hWwRcCLsGdqIzAVt5YQIeWLUFiP5BBrJ/GQfxX6EF4odhB1VKKQTTRN0BFdxHBhA1IwWSU58AhDp8+8/4HQHB/m8CvooDBtPu3wZQrocGSuBrB8w7NPjXvJUDRuonAgrZtwQeprsHM9q7B57CKwbrBVcE3rlLBzJZ8wS+bjMG0Q3nBhyEZwQTFvb9pn85AjR5MQSU/gkHlzXtBdUUnQea9/j/amq3ACIvhwPnvnb8H6glBQVCAQew4gkG25yBBA4c4QAfOnD5bgUlAw7PeQHWCx0B/6sq+PAYNwaYdVMFRXT7BvpwNwWZvJsF9uZTBzovgwUMv7cGOnJDBo3EhQDf6pEFtps1BKDOEQeF7FEARRYrAOFYjQN+wi0GMAd9BoMDCQYhkBEEq0Q7BbeBrwdGqrcCHui9BeHCnQbNLf0FQDSa/1OOCwZfamMGPmtHAB6dCQWmru0ESX5xBI+p9QAfuOsFuh4fBkXUjwWsrXz8i3c1Ag2AlQGdMuMCJ0BrBil6MwEEZyEAm50xB//AFQSXsocBIr4vBm/6SweqcpsA3mWdBVJvjQdLj5UHLIYdB69H5P2le2sBxI8vAWlMDv74oi0DwfpxAvcEiQAJaXj+RXss/b/BGQGhRJUBUo1O/ZQGZwI5Mt8C/HQPAlliRQCCMJ0HTdVFByEtDQaB9FEEp3LFA22iVP3UpgcCARBLBaWpCwak2OcHdiwHBUxyNwJiMRsAKeI7AVFvKwPP/zMDhgpbA2stwwE/WxcDXxznBXFiBwcQdc8GonObA/BCLQNO7UkE9b2hB7loHQeSDCr8wgd3AnMv1wAyBZ8BsRwpAKL7XQF7aDkEcmhFBHLoDQQrX40BfKMNAjSaeQPUYMkAKyMG/v2ADwd5Vd8EjD5vBVoGCwbdxwMDlWNhAdldmQVI2N0H/oXK/iONvwR4YqMFeOl/BVi1LQD/bqkE4q/tB9TjsQRGxkEG/vlVApNwNwWGBdsFnQH3B3H00wczMe8C9IkZA5bDNQLhHhUCfnB3AD5YWwbLlR8GFfyfBAjO6wCbSE8CQgLm/PcqYv9a02D8yzfdAMG9TQWZxTEF9do1ArEL8wM4NhMHPCX7BcD3ZwIlAjEDwQS1BHSElQaQgvUABnAxA5TCDPxFHJT/1WaK/VMqHwPmfoMDfj5G/1HqzQFeDHEFDZOFAdg+fv9SiA8G+aOPAhM4pQJE1YkGuA5NBUDQ+QTVedb5c6AnBxDDzwL8O1Lx50a9Asi0bQIpN9sCiW4PBUmd7wT+9ocCpW/xAZFhYQdZUAkEToFPA+ag5wZAfK8EkWAHAqijxQB5jO0GSYBhBoWadQAeOG0DTu0hAphGNQJuETEDRgA+/tOdnwK7mHsBxK0dApQAVQQOkLUG9aqNAPAW2wJ0cfMGsG53Bb3N8waXz7MADCV2+7Zy7P/vbIMDgWQPB8S8nwd1c0sC0l8I/GBoJQWunGkGyfHpABDWYwOkDJsEmdhXBeUlDwJNIVUDFv6BABeOiP9+mjcBWffTADAHbwIBnjsBkVIfAeV/zwFLKRMF6qmjBGUpLwWdtDcGdKNLAoyLrwD8SDMEmqtTAcnkhP/h3H0GPn3hB7xtaQYCGwEABXJ2/SV4mwIvrGEA1yg5B7ocuQZRvuEDNCnjA/RpJwYHigMFxb13BkAf+wEuZmb+D341A7Gb6QAssBEFtVcBA5fBZQKoJlEAIqFNBFornQdFTO0KJwHFCBuqFQpRDjEKf8ptCIJjBQmv2/ELWAyFDZrtBQ5thXkOaV3lD1HmKQ6Vkl0PrD6BDNwOiQ6/dnkP6cpxDV/6gQ9oQrkPFUL5DNSTIQ3eLw0Pj865DM7OPQ+KQXEM1DSNDsTfwQtRdtEKZkItCYAhjQhZDSEJyxD9C2B0+QrizOkJ1TTdCfHY+QtH5WEK/YoJCLmibQtJFs0IFoMtCVJHqQogCCkM5JyJDON04Q4AySkP2ulZDboJjQy8ldkOvIYhDwf2WQ4QrpEMqo6xDKPmuQzAhq0P7lqFD0AyTQxjcgEO51FpDPlk3Q9fjG0MXDApDFQUBQ7PK/0LjFAdDEkEXQ5cHL0NvVUpDXQxlQ/fvfkOOXY5D2RWiQ6DFukO0MNRDc5LnQ/z470MJxu1DgWHmQ/k34EMsPN5DloneQwAQ3UNJvtdDO4PQQyCby0Ps+stDbirRQ2Y/2EPHmd5D/3jjQ0rv5kOTnedDahDiQ4QJ00Mn6rpDxeGeQ3EwhkPTr2pD12tWQ2AwRUN1By5DiykRQ3Sb7kJQ1dJCz+7QQmAd2UKJCdhCKJjHQp31skJnfapCWfeyQrTNv0Kxsb1CfRekQjh+e0K/HUFCkpY3QsXPV0IZq3tCS1l8QjQoTkLdVwRCtwh3QcxsXUCT+THAzbOxwDKGwcD2d2HADU8pQClzLEFuBYpB9NiZQT0KiEEW0VhB3Mo6QS76N0EIcSpB6BnbQAMJjj7WpMvA0kshwclZHMHXO9HAJIcSwJV0zj9ooYxAg1+kQK26MUA2XCnA+bsNwcXmQcGl9R7Bse9bwDUdSUCBxL1AhP6aQNgPY0AKkLJANj8iQYRkPkGEjLZAH5z4wIJrp8E6jsTBuqh4wYannzxraTNBms8zQTaMP0C90mjAyVQkv/iJLUHsyqpBPJ+qQVChGkETGqXAUI9DwQMI6sDroXxAAco4QS4oIEHq1DJAmN23v9YlQEACA1xBz5S2QemYv0ET4I9B6qk5QWazLUFde3pB9tCgQRSnj0EiaQBBiRinwEtlfMEnbaXBsTSowUjwmcGlLYHBWnQvwUOLdsB8IR5AP5WOQMYrwD9AwxXAvt+kv7Kl1EC82oVBUvekQdxWVkEME8i/AKhqwVOKjsEngDLBp7gvwAPppL9THgTBnR+EwYcDhsG3icDACPUUQYx2lkEKuIZBGBXiQMxdnr+i1MK/9POSQIAGGUGVC/BAowE4veYnrMBJrOK/lBYjQZP7tUGIG9tBXzGuQd2PMUHBuURAHtasPxhFTEBYSERAX5jOv0Gg/8CU9yfBSUbBwF4aU0ApdkJBDq2CQRK4ekHfR1FBIAU2Qb7cMUH4DTRB9QU0QWvpP0He1GZB9aqMQQJClEE8zWxB4FPiQCRoLr8W6YXA2I8WwPyY/j9BeZ5AbBirQNYetkCYGBZBuk+FQSlBu0HBAsFBy6mFQUKvj0C0N8nADnA2wbgWN8EDrCDBxjEXwV++/sCF6/W/NcYXQUDhq0HRGdJB8QGaQRG2cUDp7iXBY8ldwYrnmsDynBpBuMyYQf+DiUHfaMBAJHDOwAMDTcES2zXBf+HDwPaWJ8BQrGHA32/vwNn6NMEk307Bv9JEwafHIsFt/c/A0yvcvjq/AkHNjItBRV/AQZk/ykHwQ6hB6m9eQeUR70DnA4VA1oSFQPygvkCt2elACVrKQLmc+j9oIrHAXk1kwf58qMG4N7fBP+OXwWOGPMHf/7zAP96kwKpNHMF3BoHBD4uZwYpGf8HcfujAcqpGQME4MUE0V2VBrfhIQWhKz0AovjDAwfdRwfUwqcHgnbbBoEqAweVQMcAHrzJBgwScQQMynUHlrWZBYOEaQZW3G0FxM2BBiEOOQSXNgEFau/hA2gpywN9CUsGfM4TBS8FZwQAI08DQc/4/WiwpQdurkUEL7LxBXjzJQdGor0HTHHBBxEHcQGq8Xz7rMXDABGapwKJNosDfv1HAN4mJPAmZcUAmIrpAJBiMQJ1vgj6krjPAJCggvztI9EBeIY5Bvma4QSMXnEHu6xpBljCtPzAZ5z+t5D9BYsHLQXl3BEKUlu9BWlaUQSKz0EDjtuM+m2abP8rLj0CCaaVAMRfVP7rqW8CqyMzAj8q4wLWmScAO7YO/1la6vuhIh77KMro9ObSCvnGbWsDZoSHBgn2OwTYzsMHhm57BTilMwSdwwsAitZPAPB0MwV8qYMGTS2zB0NcQwbsnJb5KMsZABfTXQE5BVUCTWIc/fABtQE6SJEH7NXtBcihtQZDP1EC965fAZjdQwZnRWsGyJNbAGnCBQDBGVUG1N4tBuL11QSyjD0FkO8E/yvF6wEIlucDjlpvAnh1mwH9xhcB0FM/AHAP2wPjqi8BrKolAIFlrQamSpUEQp49BeDr/QHr1DcCxwJrA/bYuQOIgeEFmOMJB2kyyQUt9I0HwPo7AnnpQwQjwPMFV8H7AHbllQESiu0B7FDRAsb/Zv/4UcMD/ghDAS6iVP7Cik0BCpfdAbiY2QY3CeUH/U5RBahSMQS5/OUHYD0VAkWxxwEtfusDLX1nAETZNPgEtwD9Agsy+LqBiwNx9p8CbFJDAWCgkwAK6i797FCK+bdTxP6Jsy0CLuT5BhCVqQS+oLEETUPI+cMc1we9EjcH9RmLBkZ4lwHdUIkGZ2oVB9GRjQeigr0BVwFvAyUgBwU4YBsGTWfjA+uoYwZRlXsEX2ozBzVWIwbpCN8EfQ3/ASa7zPgXUgr90nOfACn5YwQUqcsGAYifBXf0FwFVnokA2K+NATGZWQCtVXMC2aBPBKjgxwcRWC8F7Q33ANNE6P/Z2dUCpaqpAJ6jCQD+12kCXT+1AwFLcQHiTi0BhMlG9ibKfwLYTCMGlkRTBhufywF1Uo8DZfm3AXT2BwGBNncCnd4nAhE2Gv09NckCl6+xAqmHkQPWYHUDkW4/Ae9IkwT+GScGsuDPBFH36wBx8g8Cx7lW/hqfiP7t2MkD67Y4+zjjkwEW6jsEX89PBiSjUwQdHbsEeHo1AWlSsQacM1UFuioRBz8YWwBSkksEdD7DBml9NwaZKcj8RWwpBbuqfQOZFysBZWX/BA9iBwaXM2MBw1bJA1FVFQcJtGEHNqjE+Wd8MwbaeQsEj/h/BYjjbwP8A7MBtzkTBuOWOwZ8QmMF9x1rBzoCWwL2yBUA6cw5ATlCBwJthPcE4vnPB9co6wQ8bfMAKZu0/HGtVP7H+2sCe2X3B+P+bwfsfZ8Gqf0rAJbwAQSLIWkFqMUpB198BQe7qfUBHMnw/MLtiwCIpSMGY8cbBw78KwhBQC8IQj7TBuxghwMBHf0E2CshBjae7QVG6hUF2tztBVMM1Qf3tTEGv+TJBQ1SWQLHeUsCUpuXA72iIwDOSHkAv9dVAwcl7QHuCkMAMGkvB85Vqwe08DsGSup4/ZHorQfNlhUG0MZtBg2yiQYv3m0GT/XpBKFkHQcuhjj4JoovAUjgdwIB2jkBS2ytB/AMuQSNJfUBm96fAee8dwa2ZyMBrq0lAP009QRPUX0ENvwlBMKrGvvwp7sBWehPBs6HGwFSjwL8Zs9k/fV3zP28B975y6XXARKnIwLXOyMCSKlrAaaCrPzH/vEClpQZBd70JQewzAUGqfQxBBFEwQfNXTUEKBz5BjEYFQVFxwEAmOyBBKj+yQWXhG0LfdFFCLpphQpjBTUJ2VTBCF4wnQgX0PEJikF5CQKJvQuGOYkJWDUVCHa0zQtqgP0IAHF5CflNwQt+KXUKOwChCJOzeQUzwpUF0Rr9B20UGQuZHK0Iw8zxCPAs+QqgiPkLVbElC3VhfQuxydkLlYoNCjp2HQjfhiEJyWoZCBJ56QmG/WUL86zJCinIWQh1qD0IlbRhC3GkdQnoBC0IrG75BbtouQc9FHECKH7E/aiW0QPguIUFnfzBBu/AOQRv+5kB6SgxBxC1UQXvQjEHhEZVBZkF3QQcbF0Fv0CNA8vCCwED6IME4L2fBM2Z5wdSqQ8FbgaPALNU6QLloCkEuKytB6nQhQUFkDUEBKgBBGITpQI6dx0DHqq5AzGbFQOQwBEH8DBVBImTKQF1cWb9YL/fAU2T3wJkpEUCXXpFBatz0QYh7/0GvPrVBAbw2QVNNAEH4ZnBB5nvLQeo15UFVd55BAeyHQCeY3sDeydHAaxotQPZiLUH67BtBgmLuPqnMAMH4MuzAq04gQCeLU0F8GHtBbVEGQVsgyb/Ds67ALn+fv5xik0AR5mxAInW0wLkCgMGdjorBYrHLwIF1GUGb3pRBY0FlQbUGtT+zGwzBB5oDwWSqRz/28gZBHgbVQAENYcCSW1PBx95iwWD+zMAgMhBAExB1QOh5BcBckAHBe0LOwNFiP0AimT1BBHYrQQ4N87/kAIvBcU6/waDyhMFL6O2/2FD/QDztmEDimAzBMvyuwYajxMGqHHvBp1g3wN0LhkBFNpo/XCAGwfH1isHSB6XBFUSPwUtvQ8Ec7MzAKXy0v3o2PkC4PtNAytMNQTV/HUH1lC5BqctXQfRCiEGFYJVBjxF3QStO6kAD+APAcNkDwfDpHcEs6R/Bm7RPwaRgncGUP8vBbV26wdQ6JcEmjxBBOXHJQXiZ70F+jbBBKhnjQPXJ8MDOrozB4X64wfbnx8EBq7LB25lKwQ+KfEA6VbFBqOsGQtAHB0JN6cxBFvCZQVbeu0GoahpCwsleQt7Cf0Lq625CJRNHQrQENUKoalBC+mCDQh1ulUIzw41CRtBfQh7JIEIZ0wZCHwkZQo9nOkJwqEVCHDouQtCWCUJAo/RB4PgQQr+7PkIGoWRCmFlwQmlnbEK1pXVCQxmQQknmsULhJ9BCcunaQgn8zUIMH7NCqPaZQvMTjUIBcIxCliWQQt2Rj0Kn0oZC5RtvQmaWTEJg5C5C60obQjZREkLfXg9CPhAKQgKh9UEObsJBk7yNQbubaEE7koVBYeCxQUVbz0E/SLZB1KVBQR+0ub+cSyrBLvgowe6r67/EOCFBuAOXQeiMqkG0n5NBc3JdQeheLEG77ipBXWBUQV9UikE1u6ZB8SyrQW9MhEGhRrhAfUX9wHCZk8GsDKDBoqMuwQIqlUCZNZhByL/NQUajuUHzSm1BLrawQFgI2b+r3tDAaE4YwV6ZH8GrrcTAGOUZQIQmTkGxJqJBxjanQRB8eUEovhJBVR/RQGfjCEE38ThBNxUvQX+ZtEBmlT6/p9dXwJyzb7956S9Av0wLQOjSi8ALVEfB7gtuwVr3AcF++3FAQnk+Qf5EG0H8Z5O/Evw5wbFAR8FEKee/OYdPQbLzp0Fg8IFBb//uP2YjTcHxbp7BQIKPweu1RsHtFhXBZuIlwcMiRsGcdzPBCjbFwO9nO7/oSCc//AdSwBnbGcEeu17B+vFewT6RLMFhE97AFYtRwIIRyj+jsQ5BhXGJQSwNr0EsDZhB2KMQQVUPEMA0n/PAHQd7wFTTokC8IDlBQSgdQZtEgT97MvTAJwUKwapx7L7eaS5BjhqEQdS+NkG/Lq2/30ZPwZAUdMGIrNjAmSHQQMr9fEEnL4FBfq8aQX77ZUBeU41AUoJNQZaeuUEA1NxBdOetQe2BAUFRKrPAM5I3weo90cBYsbdAIb6QQUJIwUGCv69B7WFhQeezn0C5a/2/Z/y7wHaO58DP7dHAw/J3wD5Xcj7v92JAJ7EwQPjDgcBFY3DB4VfDwULLzsGdg4bB7XyZv2SvR0GG/oFBGWP4QIe+A8Fi4bfB/oLowfpVwsGltD/Burr5P2VFSEG7loxBKSuNQUhwa0G6wjJBoGETQZnfIkEq5VtBBFSMQYqvkUHGqFpB7fSiQHolS8AVs8nAwEsdwGMtskC4VkBBWTFBQcjfoUAR5qnAZsJawQEjhMF9BV7B/TYHwWiAWMDYnw6/GJWPvtoK479JTGPA+gxlwGQ7tz1EEvtAP5CJQRfauUFyW6xB0jY+QQYB+L6qD/bA+4qawInIukBrIX5Bd/OFQVIOzkA9AwbBujKIwZvoTMHKEuM/QI6FQXA/rkEud2FBCteNvgdTMcG33DfBmRkgwO1BC0GE9mhB52xEQZYAlkB2AEHAr2XswHqxBcHP5vbASXbRwAHUg8BRiWs/dxUJQa2UhUGwNbJBvVW7QVHKo0EKu3VB2KUdQXhrjkCPU7S/FQACwckhb8Grc6DBNw6twRMDmMEZ3lHBuB/DwBdIWL5ri0lAKWyAQH4bakBfqG5AVt2hQAA43UDdk+tAHo2YQMTxCr9JlbrA3J7uwMvPYsAitYVARWswQaYmRkEj4t9A3lICwDp2F8HRhjvB2rMVwRrPxsDqvb7AzngOwWkiO8FQ4SPB8sBcwIqfqUB98iNBn3PtQA1AEMDfL1TBJRSYwRqtgMGZ+czAlZR/QP5kCUEkUIJAmCv9wM84rsHfjvfBCRT5wQFJs8HuTxDBAKA2QHexBEFXZMRAgnMmvynL3cD51AfBa4mLwLBRP0Cj4hhBTZRFQe8AL0HI1+ZAV9p5QEAjQEB7W59AkMQNQXBeTEGVF2tBux9VQcLqDkHsf2pAarwVP13t2D8NsMJA8sweQVNkDkHR4NM/6oEGwdYobsHQxE3BRqQ1wIuJEkGfgH1BJ49jQV5qAEGwAZtAt40fQaZ2rkFrYgJCgI4IQqGuwEGX1vtAdTGmwJowCcFgRTHA7im+QIhPLkFdJSFB5kXeQMlU20C2i0NBf0ikQXEz00GUM81BZ/GQQe2k5UBQTUDAyNIewUZcUsFOYE/BLW0TwezP07+A2glBD6qSQZu+uUHhxaRB/KM3Qfypij6V4/vApBYjwQNo9MD+ZF3As3vJvqCJoj9hwkxA9bDUQPNLJUG99SlBYueHQDV+BsG91bDBp2fpwQrEwsG9Hw3BQzcYQRGlo0HEG49B1Qh6QMFURsFFtqfBzdCMwQ/K1sBz9wlAzjnHP4wtAsHNRJfBcGepwQtEM8EEPrlAQ36aQXksqkFELTxB5WG5v9F4EsGsVPbAu8eYv4FVIUB3XqS/+L4jwXyShsEO4mjBPM1MwLm/MEEo36JB3i2oQVZMeUGwPiBBOr4JQdciLEEBwUBB9BMFQWQqQb/vFzXBRWWRwQCMksGpi0nBZcKVwGEDtT+PY1dAzZuRP/zoaMBH1wrB9r8+wUU/RMH21yDBtL/gwBFHrMCzY8rA8EYQwRm2MMHzxSLBJbzEwOzAeL8kGCtAVe9lQA4MPUAwKURAJR2kQD06AEEWmRNBBF3nQBwrQkCwMge/6tOav5zzLT9fyCVATBYHQMhHPr9AxFzAmFtQwARWbz7d25FACfnQQF6jo0CNNxpAE0HkPz6BmECv/BhBt2xJQWJYO0EKrgJBHh6rQHpWq0AJQdNACK2cQHesI8AnZ1rBEkGuwW4OpMF9QxDBy0fDQOpAbEH6RCdBMxuZwCSRqsHoTOPB5iOswSMqpcDjMilBzEaJQUGYUEHuGWpAqpBZwI4mhcAA7wq/rgYIQOLHpr1S3s/AT1dKwU8GYcHSFh7Biq1awPyH7T5j/YW/Ky7ewPXxWMEe7YrBYqmIwe4iW8HzNQ7BZ9RkwKwsDECTGANBI6pTQRE6eEGa92BBpu4aQYWLkkB6djk/0i/Cv5nJU8CuB7zA2pgQwS/ZMsFLFSzBi9v+wKPhncCHVYPAfEDEwKwYE8EI1CXBcCX+wCBCK8CkMEdA2KDzQLfpLEEgSFtBPruCQTMhhUHBQzpBQwuwPl9+ZMH819HB1abwwZkHxcHzq1rBXRxPwLXFH0C//F5AidImQLhvGUB9Ti9ACNvEP4XLGcDiQOXAb7wHwY7kS8B4gvJAnOiRQdm4skEBfIlB0y3AQPvrgsBr+93AAiuvvxD4BEGIFnlBSDWAQVXhHUHxUmI/DKHVwO+ALsFyQUzBl2JlwZ4ThMF1D5DBk3mDwUHNJsE7cJS/USL/QDwQVkF3aVhBCe0dQWfduUCS6oxA8gHQQLSjJ0FyuFpBTEFkQT4oREF0zQ5Bt4CwQNmuHEC/7Mm+LrAxwIbYcsAwOS3AvjBVvq04oT+me4q/Ug8BwVjGisHFWcTBbWXRwYDtsMHIlnjBB14kwYkY+sDSDs/A6SdZwD27FUDihAZBqjAvQSVF+0Bs5zs/yBjFwKVdE8E2YwDBOdulwCIrY8Au7mnA6eZgwJtVZ7/5N4NAkTkLQbnoFkFG5ZlAUVprwC2iTcHMsJ/BHbO9waoqvsF2lZ/Bk3FHwd7iR8ALbYpAGQG/QBxaXj82rObAN1U7wdqwAcFu9ANAOCo6Qeu+UEGEvY5Av2YDwbgjd8F+HDbBEDi8P65WX0FRfYlBWacTQe9HXsBSzy7B35bYwOkN8EAyr79BP/gGQjPCAULfXLBBvQYPQT/G5L2HJbW/Zs6GQK/wQ0GiQ4dBNqRkQT36lkBa/OTAEm5xwe/fdsGKvxzBCqd5wNqKPsBE4evA3gZDwTlEPMGRdqvAsb+UPyzUcr7CpkbBZxTqwf91HcKBSQvCzTuPwcZtmj6LDApBF+eWQIT8ZcA2DLbA8YMAQClrSkGGd3RBsxOuQDSNF8GfD3jBp5+DwCgQm0FacxpC708aQiztjUEcpCTBv9rYwfoCvcE5pNTAVHnoQDUdqkDxVjfBEJDrweLUBcLZDZTBO57UQAE80UFc9+FB56tHQb0PNMFEyu/BwQQNwn191MG7cxnBCaj6QEEYm0FD+LBBY4qGQWiY6UCnqJ6/JfyVwCtXCsDX4mhAkGQHQcKVGUGKbvVAoHG0QNifvUAoLQJBOhoWQVB92kBs5xg+99EDwc8Bc8H8vJjB9WijwcX1osFeVZnB+G5+wagNHME04Jm/qiACQRwDhkHrP8BB59zrQddK+0H+ZNhBDr1wQRstvr/rDWvBlNuAwZwiPsD2XJJBvTcMQp6BEkJQsa5BPzWuvM1PfsEL6ZLBv3knweqFFMAy5h7ApCoywe95o8Fj+6rBEFE0weAVhUDuFndBQyqEQVupCUHvWOq/3FYIwfONGMEwOeLAHDyCwPckpb+S/CZAd34JQTurdEH4S51BV/CcQcxSf0F7KDpB1x4QQUSI90DgbKxAU/SAPswmy8Be1ijBR00RwZ4tEsAs7LVAAQkfQdb4C0F97p9AGgB8QInhDkEOaJRBnFraQRzG6kFv67RBcnQiQVTS678ggPzAje7IwABv9j7p9/ZA/uI4Qf46LkG7Z+xApS13QKfnD0BM1R9A1iU/QHLZA0DD09y+/vMtwLrZDMCEPipAJeovQeLonUHMscpBFCLOQZPyq0HW1WxBq+cCQZ4tQ0DfYLe+9WoNwGUaGcCi4yS/mocuQGkozkBT9gxB3rkOQQzR7UBh28RAjRbVQLt+EUGZ7UFBe7pgQYALYUF5q0lB7agpQde2CUF9n9JA2/iRQPf1UUCNl3xAcbvmQP4yRUFrhYtBfSmnQRmRskH+ibNBvgmuQR39m0HHRmRBEty/QMsAJMCBLNjA9ShRwAIb2EAYr4xBTlO0QUiXlkHbfRtBwOsCQG6SND9j7pZABcQCQduBr0BlqVvA/lJIwfByZMHu28DADQDwQLRZjEH/GJBBPjMgQUldDD8RRVvALfIQv1zHiECfWpdA0fGgv8dlF8HjhE3Bl5/twO1+jECOSXtBWcejQY9gjkHylT1Byy/8QHImAEFMNyRBUw01QW7MIUGZXxBBvPE3QRqtkkGvZM9BNQXhQf9zpEEwEoJA8NBxwaqj5cH1HPjBCJ+vwTXt2sCjCtRAw/RFQXFQC0E1HrS/vPRHwSwHnsGU/6rBuTuWwa9rbMFaEzPBh5X5wOzQVMDvmR5AXF/3QJrfGEGJEdVA6JmCP7EOS8BcLzXAvj+dP04JlUAq+E5AvUJIwB9YGsEkDyTBBXIywHK4CkHxxoRBIqx+QZL3AUGynX89a3rbvwWja0ApJC9BF39UQWAJBEEAb2y+u1etwFN1YcCyPU5AsfMMQTZ0DEHnq3ZA+CKavwkpEcCZu6M+JUUJQDE3kb9+EBvBNZGYwcHPvMExuKTBiCI9wcYcxb80OdtAElxHQfsggEH6+o9Bo42PQTTpdkEdgTNBjZjdQHRlWUAa0bG+yFjBwBGZWsEvo6DBSe+mweTyZMHZLYTAroYFQIQ82b9QGG3BlHrrwe6RDsKfO+TBjO07wVBspUACWllBSno3QXO2eEAZscS/EhSpvsnkxkDMmU5B9dluQYikMEEU3XpAemUEwNZFZ8BSlq295cnOQI+DSEHp1nBByelRQc1uC0F0i7NANPjVQNceNUEQDXJBrh9PQQN5T0A+gBnBR6eMwSQQb8HHSj3AXt4kQcHce0FExiFBQ8vAvyFMHcE29AzB22hvvo3jAkGWBBdBXwg3QBCpwcCe6S/Bu2AnwbhyCMHlnSXBA+mFwbWYt8HRObfBiGNvwRoge8Bwbi9AvMWYP/6Sr8BMQx/Biu7dwFIHC0CxFyVBIP0nQeJ4sj9ohTjBJVugwXjBlsE53ArBypmeQO5+fUFXw6RBHgmdQQcWfEGvmT9B8JUeQeMSFUEVpwdBHTmpQFHapr8GkCLBOPuQwTCursGWiqHBur52wfNpOMFFbjDBik9LwfBKScHBaPPA6JmBPx6nAUHAJwlBNtr2P3Q92cDtNS3Bg5DmwAibXD8f7NtA5bnZQL+OK0BpwDc/+0OzQC0qf0EM1cdBJSLPQXUXikFluXpAJvPmwCM1R8EtDVPBJFRSwavmXsHzslbBteIEwdP83D/3EUdBuWSOQZWfakGH9ahA1KuVwFZRKsGjIUTBWt9GwSYDWsF4gnDBWGxUwZS9vsB4c6xA/yR8QZd5oUFOzIpBEmQkQZyjbkB7Az0/H7R5PxdI8j+mW48/bgMBwN7Q1cAVVznBBQR5wc6Ai8EdK37BnRgiwcbch78jXwdBFqltQSEXf0EuQERBVszNQILijT+f6iXAr+ygwABo08BfF9bAD3KDwJBRmD+qkOFA3aMfQfz48EDx45U+4uMDwa/5XcEnrGPBVv0cwQVzQ8AkGF5AQZ0DQRteLEF11jRBssUmQQVnE0Htlg5BpxMgQZc7NkHaGCxBIU7MQJg7b78vJPfA5i4gwa5nzMCRvi4/aELUQJQyBkFr2tdA36itQAE08EA/kkVBeCl9Qef4W0EhJ7RAiWqSwGQMNsHIPj7BoED2wIq+QMDCtXO/7C+cv2FDkb/ropc/w6uQQDEXqUDNuxo//HUPwfbym8EgxdLBhMzZwXc2ucGU4ofBltQxwQAfy8BTtCTAXweGPDIVMD/IGFC/NEFOwDcwhcD2lwHAARwQQHXyrEBVCYtA02tiv/HkyMDCxsnAxPHtPxe8d0Hp79lBH7PtQQM2o0EGkGxA08A8weE/lsGQCH3BG932wOZ90r/yUOy/KN7cwHjPNsHxqCrBIuyJwOwOYEAzSvlA6R7cQLi+YEBj/gNAuy+KQNY09UClle1ADPG3P4/R6cBO2UjB+pIewbunVL9EiQNB0Y0vQXR00kA+aIY+jEqpv0h/e0DF+jlBLiZsQfuqIUFhMqU/P96JwKfYD8Aaf5pAYUMYQa7O00C62se/LbHWwNJ+9r8kBzVBPi25QTU/t0FOlANB221CwaHdxMHuGanBLSGwwCj9HkF6aWFBkjqxQK5X5MCU4U/BtE/0wAT1eUAFX0NBcG87Qa0io0BE6fI+qROGQDo+d0FEfNhBN9T5QQg6zEHXFmVBr9SfQP9wGkCYpLhAVuYdQWCcFEE8fQ5A3QMHwWsPicGoXpjBdM9PwZ79C8AYdelAb6QcQfiiUUDOpBLB0GmmwdqKyMHLAZzBxTfmwBe4qkB8MUdBzS5NQYCoGUETiOxAOdwIQdU8O0HI+lRBxR4uQRgcoEBMd52/sZiWwMzVkcByuB7AWSaNv8JV7r/WdX7Ac46iwAwiOcBCb05AlxI7QQzMmkFJSrhB0suqQWpYekEq/hdB4QPUQGkIB0Eii09B/22BQaK7bkEt6RVBlIU1QAfffb+SvJa/M0Sivmo8C8CQIALBEJR4wbkHnMGszIXBILEAwbcgE0A34B5BIv1SQdNLU0GubzpB8HEKQd6RREAz7KjA18JfwdTdl8FPQYzBJp4nwUxGyr+LrbBALvsdQTvoTUEgEXlBA2qFQSEiWkF0Tb5AXE8swHMfzMBMdwDA7lPiQPRUSkFsKP1AbjLSwGVBtMGQA/DBO2bGwX9mNcGwocI/xnP2QOLm/EBVb+RAtiYLQWhlKUF5CP9A0LNcv871MMGFj2TBRDnBwKLFFUH2MKlBeJmjQR3A9UCBe+zAs/lSwWE6qsAyDiVBlKm0QSsGvkGcm2pBbuMuQG8QlMDDJKrA7AAowMBKjb8h7iTAf4mywMoB+cBDPQXBKeT5wDSR0cBP32vAMqbIP395+kD79zNBxcoAQVrUA8Cv52vBDi+8wdfKv8EJ34HBbDCBwC3xBEGddZBBiji+QUGAwEFJCI1BkoqsQF2r+MDa3GfByZAcwScQiUDafpVBVu+6QfTvbkG4ryG+ZmchwbSX1sDHYf9AACu5QVVX2kFY0oVBD1wMwJbOksETxr/BJtmYwcKCGsG+n9K/TmBAQCohwkBQ8xVBn2tAQRBJMkFh+qRAZwNtwGBWJMEztyDBu8YfwFvaB0HbUolB0VqaQVyLYUFrC4BA3prcwH2VZ8HV/33B0SgnwfFSiL7baCZBW6KHQenVhkFCii5BX5gYQEmMrcCg0DLBlyd3wYPfl8Gl+KnBvf+mwYZVjcE6Ul3Bw4hLweemesEauJ7BbSWdwXnZMsEFw2xAeuCLQeXlrkEbYl1BxynVv7babsFIPJDBDkUewfSsckCAy3NBCSCfQc2Zk0E15WtBeHo/QQCzKUEo9RRBgZXnQEn1qkBFuK5Ax0oEQcmFQ0F0JWhBUc1TQf+1DkGnF4NAg2C6Pwf/+j9C54pATdvEQPHqsEA1vRtA0MSpv2iCUMBHweq/L30VQJ5N00AsbPlAJX2LQMuREMDKxwLBnfAWwUTalcBcP3ZAMI49QS5afUGwsnNBC/FAQWKfC0EHrb5Ac5cqQJd/FMD7agfBbGtYwSJ3dsExbGDBtqM2wR//G8FbARTB9FT+wASma8DTPV5ADvQpQVT6XkE0MDZBgtOAQHnIosAKu1DBeoeSwXvtocG23I/B/LgpwR/jtD9Ckm5Bus7GQTHA2kEHfrRB5mJuQZAjHkFEiSNB8AxkQR0wkEHEkpdBHs2NQeV1h0GySY9BJaqZQU5bkUFi82BBHHIWQds4/EBiLClBH7hjQRXIWkFru85ArdqJwB1EPsHDZjLB3OcrwLTn9UAHAVpBVSBQQesWC0F0raJAbeR8QM6oWkAHnzY/fq2JwNauCMHd7QnBpBeMwLS3HT9RqhFAwRfKvV94RcC2Uh7AqOUXQMAj60Cj0t9A8rDSvvMfK8HIJIXBHhFZwQ=="
]

			}
		],
		"application": {
			"bruker_topspin_parameters": {
				"title": "T=92C\r\n13C{1H} VACP MAS\r\n\r\n-- 13C ---\r\np15 = \t1.0 ms\r\nplw21 = \t15.2 W (30 kHz)\r\no1 = \t4050 Hz\r\naq = \t30 ms\r\nde = \t10.0 us\r\n-- 1H ---\r\np3 = \t2.6 us\r\nplw2 = \t50 W\r\nd1 = \t0.6 s\r\nspnam0 = \tRamp45-55.1000\r\nspdb0 = \t-11.2dB (opt) (=-5.35dB-6dB, 22kHz)\r\nplw12 = \t18.0 W (50 kHz)\r\nspnam2 = \tspinal64\r\npcpd2 = \t9.6 us\r\no2 = \t870 Hz\r\n-\r\n*T_reel : \t92C (1.1118 * T_reel + 4.7554)\r\nT_reel : \t125C\r\nT_set : \t98C (0.7454 *T_reel + 4.8778)\r\nT_shim : \t34C\r\nFrame : \t700l/h\r\nShim : \t'extreme' (3600l/h)\r\nflush transf. line : \tyes\r\n---\r\nshim : \tsondeCP4mm.2020\r\nSR : \tReferences.4mm/#901\r\nrotor : \tPF + ZrO@ cap\r\nB : \t2760\r\nD : \t776\r\nnuR : \t10.0 kHz (MANUAL)",
				"auditp.txt": "##TITLE= Audit trail, TopSpin 4.0.1\r\n##JCAMPDX= 5.01\r\n##ORIGIN= Bruker BioSpin GmbH\r\n##OWNER= florian\r\n$$ S:/Bruker/TopSpin200/data/pf2_TBennett/nmr/PbBrPerovskite.1/31/pdata/1/auditp.txt\r\n##AUDIT TRAIL=  $$ (NUMBER, WHEN, WHO, WHERE, PROCESS, VERSION, WHAT)\r\n(   1,<2023-03-27 09:20:45.846 +0200>,<labo200>,<rmn200n.cemhti.cnrs-orleans.fr>,<go4>,<TopSpin 3.6.3>,\r\n      <created by zg on data set with UUID 'db89ff7c-cc6c-11ed-8d64-000af7097849'\r\n       started at 2023-03-27 08:59:03.037 +0200,\r\n       POWCHK disabled, PULCHK disabled,\r\n       completed at 2023-03-27 09:20:45.845 +0200\r\n\r\n       configuration hash MD5:\r\n       8D 46 5C 87 EE 21 82 24 84 51 48 3B A3 DC EE 76\r\n       data hash MD5: 1496\r\n       3E 24 03 25 5E 3A 7C 72 F8 3D DA 25 E1 B1 94 5C\r\n>)\r\n(   2,<2023-10-01 18:05:25.963 +0200>,<CEMHTI/florian>,<florian-port2>,<proc1d>,<TopSpin 4.0.1>,\r\n      <Start of raw data processing\r\n       efp LB = 0 FT_mod = 6 PKNL = 1 PHC0 = -134.5 PHC1 = 0 SI = 4K \r\n       data hash MD5: 4K\r\n       6B 8B C8 CD BE 0D 0C D2 56 08 6C 84 42 1B 57 D6>)\r\n##END=\r\n\r\n$$ hash MD5\r\n$$ 6A 8D 2D E5 91 66 58 5A 9D E5 D8 0B B8 D6 38 C1\r\n",
				"audita.txt": "##TITLE= Audit trail, TopSpin 3.6.3\n##JCAMPDX= 5.01\n##ORIGIN= Bruker BioSpin GmbH\n##OWNER= labo200\n$$ /mnt/oldCentos/racine/NMRData/data/pf2_TBennett/PbBrPerovskite/31/audita.txt\n##AUDIT TRAIL=  $$ (NUMBER, WHEN, WHO, WHERE, PROCESS, VERSION, WHAT)\n(   1,<2023-03-27 09:20:45.846 +0200>,<labo200>,<rmn200n.cemhti.cnrs-orleans.fr>,<go4>,<TopSpin 3.6.3>,\n      <created by zg on data set with UUID 'db89ff7c-cc6c-11ed-8d64-000af7097849'\n       started at 2023-03-27 08:59:03.037 +0200,\n       POWCHK disabled, PULCHK disabled,\n       completed at 2023-03-27 09:20:45.845 +0200\n\n       configuration hash MD5:\n       8D 46 5C 87 EE 21 82 24 84 51 48 3B A3 DC EE 76\n       data hash MD5: 1496\n       3E 24 03 25 5E 3A 7C 72 F8 3D DA 25 E1 B1 94 5C\n>)\n##END=\n\n$$ hash MD5\n$$ DC 73 F7 50 74 0B FB 4F 3C E1 CA 1F 11 1B EB 25\n",
				"pulseprogram": "# 1 '/mnt/oldCentos/racine/NMRData/Local/lists/pp/pf_cp'\n# 1 '<built-in>'\n# 1 '<command-line>'\n# 1 '/mnt/oldCentos/racine/NMRData/Local/lists/pp/pf_cp'\n;cptppm.pf\n;cross-polarization pulse program\n;with tppm decoupling\n\n;set:\n;d1:       recycle delay\n;p3:       90 degree 1H pulse at pl2\n;pl2:      1H power for T90\n;p15:      contact pulse\n;pl1:      not used\n;pl21:     X power during CP\n;pl22:     1H power during CP\n;pl12:     1H power for decoupling\n;cpdprg2:  tppm15\n;p31:      tppm pulse length (~T180)\n;cnst31:   spinning speed\n;zgoptns:  cpdyn, cpfslg, vacp, dipshift\n;dipshift: cnst31\tspinning speed\n;dipshift: l6\tnbr rotor periods\n;cpfslg:   cnst24\t(right) offset in H for better decoupling\n;cpfslg:   cnst25\tLG offset, use setLG\n;vacp:     sp0 ramp shape on 1H\n;p2:       dfs pulse length (500us)\n;sp1:      dfs power level\n;cnst1:    dfs f1 frequency (1000)\n;cnst2:    dfs f2 frequency (70)\n;cnst3:    dfs frequency step (150)\n;p10:      rapt pulse length (20-50us)\n;pl10:     rapt power level\n;l11:      rapt number of pulses (5-20)\n;cnst11:   rapt + frequency offset\n\ndefine delay zfilter\n'zfilter=5*(1s/cnst31)'\n# 36 '/mnt/oldCentos/racine/NMRData/Local/lists/pp/pf_cp'\n;#ifndef cpdyn\n;'plw22=spw0'\n;#endif\n\n\n# 60 '/mnt/oldCentos/racine/NMRData/Local/lists/pp/pf_cp'\n'plw22=spw0'\n\n\n'in0=inf1'\n'd0=1u'\n# 1 'mc_line 66 file /mnt/oldCentos/racine/NMRData/Local/lists/pp/pf_cp exp. def. part of mc cmd. before ze'\n; dimension 1D; AQ_mode \ndefine delay MCWRK\ndefine delay MCREST\n'MCREST = d1 - 30m'\n'MCWRK = 0.333333*30m'\n\n    dccorr\n# 66 '/mnt/oldCentos/racine/NMRData/Local/lists/pp/pf_cp'\n# 66 '/mnt/oldCentos/racine/NMRData/Local/lists/pp/pf_cp'\n1 ze\n# 1 'mc_line 66 file /mnt/oldCentos/racine/NMRData/Local/lists/pp/pf_cp exp. def. of mc cmd. after ze'\n# 67 '/mnt/oldCentos/racine/NMRData/Local/lists/pp/pf_cp'\n;----------- recycle delay --------------------------------\n\n# 1 'mc_line 69 file /mnt/oldCentos/racine/NMRData/Local/lists/pp/pf_cp exp. start label for mc cmd.'\n2 MCWRK  * 2 do:f2\nLBLF0, MCWRK \n  MCREST\n# 70 '/mnt/oldCentos/racine/NMRData/Local/lists/pp/pf_cp'\n\n# 77 '/mnt/oldCentos/racine/NMRData/Local/lists/pp/pf_cp'\n;----------- FSLG -----------------------------------------\n\n\n# 81 '/mnt/oldCentos/racine/NMRData/Local/lists/pp/pf_cp'\n;----------- set power ------------------------------------\n  10u pl1:f1 pl2:f2\n;----------- dfs or rapt ----------------------------------\n# 97 '/mnt/oldCentos/racine/NMRData/Local/lists/pp/pf_cp'\n;----------------------------------------------- 90 degree proton pulse\n\n\n# 101 '/mnt/oldCentos/racine/NMRData/Local/lists/pp/pf_cp'\n  (p3 pl2 ph1):f2\n\n;----------------------------------------------- delay\n\n# 109 '/mnt/oldCentos/racine/NMRData/Local/lists/pp/pf_cp'\n  d0 pl21:f1 pl22:f2\t\t; attention: pas de declaration de puissance pendant les pulses...\n\n\n# 113 '/mnt/oldCentos/racine/NMRData/Local/lists/pp/pf_cp'\n;----------------------------------------------- cross-polarization\n\n\n# 117 '/mnt/oldCentos/racine/NMRData/Local/lists/pp/pf_cp'\n  (p15 pl21 ph2):f1 (p15:sp0 ph3):f2\n\n;----------------------------------------------- decoupling\n\n# 124 '/mnt/oldCentos/racine/NMRData/Local/lists/pp/pf_cp'\n  1u cpds2:f2\n\n\n# 129 '/mnt/oldCentos/racine/NMRData/Local/lists/pp/pf_cp'\n;----------------------------------------------- acquisition\n  go=2 ph31\n\n  1m do:f2\n\n# 137 '/mnt/oldCentos/racine/NMRData/Local/lists/pp/pf_cp'\n;----------------------------------------------- write\n\n\n# 1 'mc_line 144 file /mnt/oldCentos/racine/NMRData/Local/lists/pp/pf_cp exp. mc cmd. in line'\n  MCWRK wr #0\n  MCWRK zd\n  lo to LBLF0 times td0\n\n# 145 '/mnt/oldCentos/racine/NMRData/Local/lists/pp/pf_cp'\n# 147 '/mnt/oldCentos/racine/NMRData/Local/lists/pp/pf_cp'\nHaltAcqu, 1m\t\t\t\t;jump address for protection files\nexit\n\nph0=0\nph1=1 3\t\t\t\t; H pi/2\nph2=0 0 1 1 3 3 2 2\t\t; X CP\nph3=0\t\t\t\t; H CP\nph11=0 2\t\t\t; H pi (drain)\nph31=0 2 1 3 3 1 2 0\t\t; receiver\n\n",
				"acqus": "##TITLE= Parameter file, TopSpin 3.6.3\n##JCAMPDX= 5.0\n##DATATYPE= Parameter Values\n##NPOINTS= 13\t$$ modification sequence number\n##ORIGIN= Bruker BioSpin GmbH\n##OWNER= labo200\n$$ 2023-03-27 09:20:45.846 +0200  labo200@rmn200n.cemhti.cnrs-orleans.fr\n$$ /mnt/oldCentos/racine/NMRData/data/pf2_TBennett/PbBrPerovskite/31/acqus\n$$ process /opt/topspin3.6.3/prog/mod/go4\n##$ACQT0= 1000000\n##$AMP= (0..31)\n100 100 100 100 100 100 100 100 100 100 100 100 100 100 100 100 100 100\n100 100 100 100 100 100 100 100 100 100 100 100 100 100\n##$AMPCOIL= (0..19)\n-1 0 0 0 0 0 0 0 0 0 0 0 0 0 0 0 0 0 0 0\n##$ANAVPT= -1\n##$AQSEQ= 0\n##$AQ_mod= 3\n##$AUNM= <au_zgonly>\n##$AUTOPOS= <>\n##$BF1= 50.327758\n##$BF2= 200.15\n##$BF3= 200.15\n##$BF4= 200.15\n##$BF5= 200.15\n##$BF6= 200.15\n##$BF7= 200.15\n##$BF8= 200.15\n##$BWFAC= (0..63)\n0 0 0 0 0 0 0 0 0 0 0 0 0 0 0 0 0 0 0 0 0 0 0 0 0 0 0 0 0 0 0 0 0 0 0 0\n0 0 0 0 0 0 0 0 0 0 0 0 0 0 0 0 0 0 0 0 0 0 0 0 0 0 0 0\n##$BYTORDA= 0\n##$CAGPARS= (0..11)\n0 0 0 0 0 0 0 0 0 0 0 0\n##$CHEMSTR= <none>\n##$CNST= (0..63)\n1 1 1 1 1 1 1 1 1 1 1 1 1 1 1 1 1 1 1 1 1 1 1 1 1 1 1 1 1 1 1 10000 1 1\n1 1 1 1 1 1 1 1 1 1 1 1 1 1 1 1 1 1 1 1 1 1 1 1 1 1 1 1 1 1\n##$CPDPRG= (0..8)\n<> <> <spinal64> <> <> <> <> <> <>\n##$D= (0..63)\n1e-06 0.6 0 0 0 0 0 0 0 0 0 0 0 0 0 0 0 0 0 0 0.1 0 0 0 0 0 0 0 0 0 0 0\n0 0 0 0 0 0 0 0 0 0 0 0 0 0 0 0 0 0 0 0 0 0 0 0 0 0 0 0 0 0 0 0\n##$DATE= 1679901645\n##$DATE_START= 1679900343\n##$DE= 10\n##$DECBNUC= <off>\n##$DECIM= 800\n##$DECNUC= <off>\n##$DECSTAT= 4\n##$DIGMOD= 1\n##$DIGTYP= 12\n##$DQDMODE= 0\n##$DR= 21\n##$DS= 0\n##$DSPFIRM= 0\n##$DSPFVS= 20\n##$DTYPA= 0\n##$EXP= <SOLIDS1H>\n##$FCUCHAN= (0..9)\n0 2 1 0 0 0 0 0 0 0\n##$FL1= 0\n##$FL2= 0\n##$FL3= 0\n##$FL4= 0\n##$FN_INDIRECT= (0..7)\n0 0 0 0 0 0 0 0\n##$FOV= 0\n##$FQ1LIST= <>\n##$FQ2LIST= <>\n##$FQ3LIST= <>\n##$FQ4LIST= <>\n##$FQ5LIST= <>\n##$FQ6LIST= <>\n##$FQ7LIST= <>\n##$FQ8LIST= <>\n##$FRQLO3= 58817\n##$FRQLO3N= 2\n##$FS= (0..7)\n83 83 83 83 83 83 83 83\n##$FTLPGN= 0\n##$FW= 4032000\n##$FnILOOP= 0\n##$FnMODE= 0\n##$FnTYPE= 0\n##$GPNAM= (0..31)\n<> <> <> <> <> <> <> <> <> <> <> <> <> <> <> <> <> <> <> <> <> <> <> <>\n<> <> <> <> <> <> <> <>\n##$GPX= (0..31)\n0 0 0 0 0 0 0 0 0 0 0 0 0 0 0 0 0 0 0 0 0 0 0 0 0 0 0 0 0 0 0 0\n##$GPY= (0..31)\n0 0 0 0 0 0 0 0 0 0 0 0 0 0 0 0 0 0 0 0 0 0 0 0 0 0 0 0 0 0 0 0\n##$GPZ= (0..31)\n0 0 0 0 0 0 0 0 0 0 0 0 0 0 0 0 0 0 0 0 0 0 0 0 0 0 0 0 0 0 0 0\n##$GRDPROG= <>\n##$GRPDLY= 67.9839172363281\n##$HDDUTY= 20\n##$HDRATE= 1\n##$HGAIN= (0..3)\n2000 0 0 0\n##$HL1= 0\n##$HL2= 0\n##$HL3= 0\n##$HL4= 0\n##$HOLDER= 0\n##$HPMOD= (0..7)\n0 1 1 0 0 0 0 0\n##$HPPRGN= 0\n##$IN= (0..63)\n0 0 0 0 0 0 0 0 0 0 0 0 0 0 0 0 0 0 0 0 0 0 0 0 0 0 0 0 0 0 0 0 0 0 0 0\n0 0 0 0 0 0 0 0 0 0 0 0 0 0 0 0 0 0 0 0 0 0 0 0 0 0 0 0\n##$INF= (0..7)\n0 0 0 0 0 0 0 0\n##$INP= (0..63)\n0 0 0 0 0 0 0 0 0 0 0 0 0 0 0 0 0 0 0 0 0 0 0 0 0 0 0 0 0 0 0 0 0 0 0 0\n0 0 0 0 0 0 0 0 0 0 0 0 0 0 0 0 0 0 0 0 0 0 0 0 0 0 0 0\n##$INSTRUM= <spect>\n##$INTEGFAC= (0..63)\n0 0 0 0 0 0 0 0 0 0 0 0 0 0 0 0 0 0 0 0 0 0 0 0 0 0 0 0 0 0 0 0 0 0 0 0\n0 0 0 0 0 0 0 0 0 0 0 0 0 0 0 0 0 0 0 0 0 0 0 0 0 0 0 0\n##$L= (0..31)\n1 1 1 1 1 1 1 1 1 1 1 1 1 1 1 1 1 1 1 1 4 1 1 1 1 1 1 1 1 1 1 1\n##$LFILTER= -1\n##$LGAIN= -1\n##$LINPSTP= 0\n##$LOCKED= no\n##$LOCKFLD= -1\n##$LOCKGN= -1\n##$LOCKPOW= -1\n##$LOCKPPM= -1\n##$LOCNUC= <off>\n##$LOCPHAS= -1\n##$LOCSHFT= no\n##$LOCSW= 0\n##$LTIME= -1\n##$MASR= 10000\n##$MASRLST= <masrlst>\n##$MULEXPNO= (0..15)\n0 0 0 0 0 0 0 0 0 0 0 0 0 0 0 0\n##$NBL= 1\n##$NC= -5\n##$NLOGCH= 2\n##$NOVFLW= 0\n##$NS= 2048\n##$NUC1= <13C>\n##$NUC2= <1H>\n##$NUC3= <off>\n##$NUC4= <off>\n##$NUC5= <off>\n##$NUC6= <off>\n##$NUC7= <off>\n##$NUC8= <off>\n##$NUCLEUS= <off>\n##$NUSLIST= <automatic>\n##$NusAMOUNT= 25\n##$NusFPNZ= no\n##$NusJSP= 0\n##$NusSEED= 54321\n##$NusSPTYPE= 0\n##$NusT2= 1\n##$NusTD= 0\n##$O1= 4050\n##$O2= 870\n##$O3= 400.26\n##$O4= 400.26\n##$O5= 400.26\n##$O6= 400.26\n##$O7= 400.26\n##$O8= 400.26\n##$OVERFLW= 0\n##$P= (0..63)\n0 4.8 0 2.6 0 0 0 0 0 0 0 0 0 0 0 1000 0 0 0 0 2.125 0 0 0 0 0 0 0 0 0\n0 0 0 0 0 0 0 0 0 0 0 0 0 0 0 0 0 0 0 0 0 0 0 0 0 0 0 0 0 0 0 0 0 0\n##$PACOIL= (0..15)\n2 1 0 0 0 0 0 0 0 0 0 0 0 0 0 0\n##$PAPS= 0\n##$PARMODE= 0\n##$PCPD= (0..9)\n0 0 9.6 0 0 0 0 0 0 0\n##$PEXSEL= (0..9)\n1 1 1 1 1 1 1 1 1 1\n##$PHCOR= (0..31)\n0 0 0 0 0 0 0 0 0 75 0 0 0 0 0 0 0 0 0 0 0 0 0 0 0 0 0 0 0 0 0 0\n##$PHLIST= <>\n##$PHP= 1\n##$PH_ref= 46\n##$PL= (0..63)\n120 120 120 120 120 120 120 120 120 120 120 120 120 120 120 120 120 120\n120 120 120 120 120 120 120 120 120 120 120 120 120 120 120 120 120 120\n120 120 120 120 120 120 120 120 120 120 120 120 120 120 120 120 120 120\n120 120 120 120 120 120 120 120 120 120\n##$PLSTEP= 3\n##$PLSTRT= -6\n##$PLW= (0..63)\n0 0 50 0 0 0 0 0 0 0 0 0 18 0 0 0 0 0 0 0 10.4 15.2 13.18257 0 0 0 0 0\n0 0 0 0 0 0 0 0 0 0 0 0 0 0 0 0 0 0 0 0 0 0 0 0 0 0 0 0 0 0 0 0 0 0 0 0\n##$PLWMAX= (0..7)\n1312.5 416.7 0 0 0 0 0 0\n##$PQPHASE= 0\n##$PQSCALE= 1\n##$PR= 1\n##$PRECHAN= (0..15)\n-1 1 -1 0 -1 -1 -1 -1 -1 -1 -1 -1 -1 -1 -1 -1\n##$PRGAIN= 0\n##$PROBHD= <H140172_001 (PH MAS WVT 200W1 BL4 15N-31P/19F-1H)>\n##$PROBINPUTS= (0..15)\n<31P-197Au> <1H/19F> <> <> <> <> <> <> <> <> <> <> <> <> <> <>\n##$PULPROG= <pf_cp>\n##$PW= 0\n##$PYNM= <>\n##$ProjAngle= 0\n##$QNP= 0\n##$RD= 0\n##$RECCHAN= (0..15)\n0 2 0 0 0 0 0 0 0 0 0 0 0 0 0 0\n##$RECPH= 0\n##$RECPRE= (0..15)\n0 1 -1 -1 -1 -1 -1 -1 -1 -1 -1 -1 -1 -1 -1 -1\n##$RECPRFX= (0..15)\n1 0 0 0 0 0 0 0 0 0 0 0 0 0 0 0\n##$RECSEL= (0..15)\n0 0 1 0 0 0 0 0 0 0 0 0 0 0 0 0\n##$RG= 2050\n##$RO= 0\n##$RSEL= (0..15)\n0 2 1 0 0 0 0 0 0 0 0 0 0 0 0 0\n##$S= (0..7)\n83 83 83 83 83 83 83 83\n##$SELREC= (0..9)\n0 0 0 0 0 0 0 0 0 0\n##$SFO1= 50.331808\n##$SFO2= 200.15087\n##$SFO3= 200.15040026\n##$SFO4= 200.15040026\n##$SFO5= 200.15040026\n##$SFO6= 200.15040026\n##$SFO7= 200.15040026\n##$SFO8= 200.15040026\n##$SOLVENT= <>\n##$SOLVOLD= <off>\n##$SP= (0..63)\n120 120 120 120 120 120 120 120 120 120 120 120 120 120 120 120 120 120\n120 120 120 120 120 120 120 120 120 120 120 120 120 120 120 120 120 120\n120 120 120 120 120 120 120 120 120 120 120 120 120 120 120 120 120 120\n120 120 120 120 120 120 120 120 120 120\n##$SPECTR= 0\n##$SPINCNT= 0\n##$SPNAM= (0..63)\n<Ramp45-55.1000> <> <> <> <> <> <> <> <> <> <> <> <> <> <> <> <> <> <>\n<> <> <> <> <> <> <> <> <> <> <> <> <> <> <> <> <> <> <> <> <> <> <> <>\n<> <> <> <> <> <> <> <> <> <> <> <> <> <> <> <> <> <> <> <> <>\n##$SPOAL= (0..63)\n0.5 0.5 0.5 0.5 0.5 0.5 0.5 0.5 0.5 0.5 0.5 0.5 0.5 0.5 0.5 0.5 0.5 0.5\n0.5 0.5 0.5 0.5 0.5 0.5 0.5 0.5 0.5 0.5 0.5 0.5 0.5 0.5 0.5 0.5 0.5 0.5\n0.5 0.5 0.5 0.5 0.5 0.5 0.5 0.5 0.5 0.5 0.5 0.5 0.5 0.5 0.5 0.5 0.5 0.5\n0.5 0.5 0.5 0.5 0.5 0.5 0.5 0.5 0.5 0.5\n##$SPOFFS= (0..63)\n0 0 0 0 0 0 0 0 0 0 0 0 0 0 0 0 0 0 0 0 0 0 0 0 0 0 0 0 0 0 0 0 0 0 0 0\n0 0 0 0 0 0 0 0 0 0 0 0 0 0 0 0 0 0 0 0 0 0 0 0 0 0 0 0\n##$SPPEX= (0..63)\n0 0 0 0 0 0 0 0 0 0 0 0 0 0 0 0 0 0 0 0 0 0 0 0 0 0 0 0 0 0 0 0 0 0 0 0\n0 0 0 0 0 0 0 0 0 0 0 0 0 0 0 0 0 0 0 0 0 0 0 0 0 0 0 0\n##$SPW= (0..63)\n13.18257 0 0 0 0 0 0 0 0 0 0 0 0 0 0 0 0 0 0 0 0 0 0 0 0 0 0 0 0 0 0 0\n0 0 0 0 0 0 0 0 0 0 0 0 0 0 0 0 0 0 0 0 0 0 0 0 0 0 0 0 0 0 0 0\n##$SUBNAM= (0..9)\n<> <> <> <> <> <> <> <> <> <>\n##$SW= 496.703794149417\n##$SWIBOX= (0..19)\n0 1 3 0 0 0 0 0 0 0 0 0 0 0 0 0 0 0 0 0\n##$SW_h= 25000\n##$SWfinal= 0\n##$SigLockShift= 0\n##$TD= 1496\n##$TD0= 4\n##$TD_INDIRECT= (0..7)\n0 0 0 0 0 0 0 0\n##$TDav= 1\n##$TE= 371.1422\n##$TE1= 371.1422\n##$TE2= 0\n##$TE3= 0\n##$TE4= 0\n##$TEG= 300\n##$TE_MAGNET= 0\n##$TE_PIDX= 1\n##$TE_RAW= 371.1422\n##$TE_STAB= (0..9)\n2 2 0 0 0 0 0 0 0 0\n##$TL= (0..7)\n120 120 120 120 120 120 120 120\n##$TOTROT= (0..63)\n0 0 0 0 0 0 0 0 0 0 0 0 0 0 0 0 0 0 0 0 0 0 0 0 0 0 0 0 0 0 0 0 0 0 0 0\n0 0 0 0 0 0 0 0 0 0 0 0 0 0 0 0 0 0 0 0 0 0 0 0 0 0 0 0\n##$TUBE_TYPE= <>\n##$USERA1= <>\n##$USERA2= <>\n##$USERA3= <>\n##$USERA4= <>\n##$USERA5= <>\n##$UUID= <db89ff7c-cc6c-11ed-8d64-000af7097849>\n##$V9= 5\n##$VALIDCODE= -1\n##$VALIST= <>\n##$VCLIST= <>\n##$VDLIST= <>\n##$VPLIST= <>\n##$VTLIST= <>\n##$WBST= 1024\n##$WBSW= 3\n##$XGAIN= (0..3)\n670 0 0 0\n##$XL= 0\n##$YL= 0\n##$YMAX_a= 4304325\n##$YMIN_a= -4487070\n##$ZGOPTNS= <-Ddec>\n##$ZL1= 120\n##$ZL2= 120\n##$ZL3= 120\n##$ZL4= 120\n##$scaledByNS= no\n##$scaledByRG= no\n##END=\n",
				"procs": "##TITLE= Parameter file, TopSpin 4.0.1\r\n##JCAMPDX= 5.0\r\n##DATATYPE= Parameter Values\r\n##NPOINTS= 7\t$$ modification sequence number\r\n##ORIGIN= Bruker BioSpin GmbH\r\n##OWNER= labo200\r\n$$ 2023-10-01 18:05:25.904 +0200  CEMHTI/florian@florian-port2\r\n$$ S:/Bruker/TopSpin200/data/pf2_TBennett/nmr/PbBrPerovskite.1/31/pdata/1/procs\r\n$$ process C:/Bruker/TopSpin4.0.1/prog/mod/proc1d.exe\r\n##$ABSF1= 0\r\n##$ABSF2= 0\r\n##$ABSG= 0\r\n##$ABSL= 0\r\n##$ALPHA= 0\r\n##$AQORDER= 0\r\n##$ASSFAC= 0\r\n##$ASSFACI= 0\r\n##$ASSFACX= 0\r\n##$ASSWID= 0\r\n##$AUNMP= <proc_1d>\r\n##$AXLEFT= 0\r\n##$AXNAME= <>\r\n##$AXNUC= <13C>\r\n##$AXRIGHT= 0\r\n##$AXTYPE= 0\r\n##$AXUNIT= <>\r\n##$AZFE= 0.1\r\n##$AZFW= 0.5\r\n##$BCFW= 0\r\n##$BC_mod= 0\r\n##$BYTORDP= 0\r\n##$COROFFS= 0\r\n##$CY= 10\r\n##$DATMOD= 1\r\n##$DC= 0\r\n##$DFILT= <>\r\n##$DTYPP= 0\r\n##$ERETIC= no\r\n##$F1P= 199.294336109833\r\n##$F2P= -133.861479528761\r\n##$FCOR= 1\r\n##$FTSIZE= 4096\r\n##$FT_mod= 6\r\n##$GAMMA= 0\r\n##$GB= 0\r\n##$INTBC= 1\r\n##$INTSCL= 1\r\n##$ISEN= 128\r\n##$LB= 0\r\n##$LEV0= 0\r\n##$LPBIN= 0\r\n##$MAXI= 10000\r\n##$MC2= 0\r\n##$MEAN= 0\r\n##$ME_mod= 0\r\n##$MI= 50\r\n##$MddCEXP= no\r\n##$MddCT_SP= no\r\n##$MddF180= no\r\n##$MddLAMBDA= 0\r\n##$MddMEMORY= 0\r\n##$MddMERGE= 0\r\n##$MddNCOMP= 0\r\n##$MddNITER= 0\r\n##$MddNOISE= 0\r\n##$MddPHASE= 0\r\n##$MddSEED= 0\r\n##$MddSRSIZE= 0\r\n##$Mdd_CsALG= 0\r\n##$Mdd_CsLAMBDA= 0\r\n##$Mdd_CsNITER= 0\r\n##$Mdd_CsNORM= 0\r\n##$Mdd_CsVE= no\r\n##$Mdd_CsZF= 0\r\n##$Mdd_LrLAMBDA= 0\r\n##$Mdd_LrNITER= 0\r\n##$Mdd_LrRANK= 0\r\n##$Mdd_LrZF= 0\r\n##$Mdd_mod= 0\r\n##$NCOEF= 0\r\n##$NC_proc= -6\r\n##$NLEV= 6\r\n##$NOISF1= 5\r\n##$NOISF2= -5\r\n##$NSP= 0\r\n##$NTH_PI= 0\r\n##$NZP= 0\r\n##$OFFSET= 328.4733\r\n##$PC= 4\r\n##$PHC0= -134.5\r\n##$PHC1= 0\r\n##$PH_mod= 1\r\n##$PKNL= yes\r\n##$PPARMOD= 0\r\n##$PPDIAG= 0\r\n##$PPIPTYP= 0\r\n##$PPMPNUM= 2147483647\r\n##$PPRESOL= 1\r\n##$PSCAL= 1\r\n##$PSIGN= 0\r\n##$PYNMP= <proc.py>\r\n##$RDF1= 0\r\n##$RDF2= 0\r\n##$RDFWHM= 0\r\n##$RDINT= 0\r\n##$RDPOS= 0\r\n##$REVERSE= no\r\n##$SF= 50.3277766700001\r\n##$SI= 4096\r\n##$SIGF1= 40\r\n##$SIGF2= 20\r\n##$SINO= 0\r\n##$SIOLD= 4096\r\n##$SPECTYP= <>\r\n##$SREF_mod= 1\r\n##$SREGLST= <1H.CDCl3>\r\n##$SSB= 0\r\n##$STSI= 4096\r\n##$STSR= 0\r\n##$SW_p= 25000\r\n##$SYMM= 0\r\n##$S_DEV= 0\r\n##$TDeff= 1496\r\n##$TDoff= 0\r\n##$TI= <>\r\n##$TILT= no\r\n##$TM1= 0\r\n##$TM2= 0\r\n##$TOPLEV= 0\r\n##$USERP1= <>\r\n##$USERP2= <>\r\n##$USERP3= <>\r\n##$USERP4= <>\r\n##$USERP5= <>\r\n##$WDW= 1\r\n##$XDIM= 0\r\n##$YMAX_p= 307164929\r\n##$YMIN_p= -25193747\r\n##END=\r\n"
			},
			"dmfit": {
				"from_filename": "S:/Bruker/TopSpin200/data/pf2_TBennett/nmr/PbBrPerovskite.1/31/pdata/1/1r",
				"save_date": "2023-10-01T16:05:50Z",
				"from_title": "T=92C",
				"origin": "pf_cp 13C PbBrPerovskite 31_1 1r -  labo200\r\n$$ 2023-10-01 18:05:25.904 +0200  CEMHTI/florian@florian-port2\r\n$$ S:/Bruker/TopSpin200/data/pf2_TBennett/nmr/PbBrPerovskite.1/31/pdata/1/procs\r\n$$ process C:/Bruker/TopSpin4.0.1/prog/mod/proc1d.exe\r\n S:/Bruker/TopSpin200/data/pf2_TBennett/nmr/PbBrPerovskite.1/31/pdata/1/1r"
			}
		}
	}
}
