# Supplementary material for: Structural dynamics of melting and glass formation in a two-dimensional hybrid perovskite
Source: Nat Commun. 2025 Aug 18;16:7696. doi: 10.1038/s41467-025-61410-z (PMC12361452; doi:10.1038/s41467-025-61410-z)
Supplement: Supplementary file 4 — Source Data [file 41467_2025_61410_MOESM4_ESM.zip › Source Data/NMR_Source_Data/PbBrPerovskite.3 - 13C{1H} VACP MAS 10kHz, T=160C, ns=256.csdf]

{
	"csdm": {
		"version": "1.0",
		"read_only": false,
		"description": "T=120C",
		"origin": "pf_cp 13C PbBrPerovskite 71_1 1r -  labo200\n$$ 2023-03-29 09:56:13.718 +0200  labo200@rmn200n.cemhti.cnrs-orleans.fr\n$$ /mnt/oldCentos/racine/NMRData/data/pf2_TBennett/PbBrPerovskite.3/71/pdata/1/procs\n$$ process /opt/topspin3.6.3/prog/mod/proc1d\n S:/Bruker/TopSpin200/data/pf2_TBennett/nmr/PbBrPerovskite.3/71/pdata/1/1r",
		"timestamp": "2023-10-03T16:05:32Z",
		"dimensions": [
			{
				"type": "linear",
				"count": 2048,
				"quantity_name": "Frequency",
				"increment": "-12.20703125 Hz",
				"coordinates_offset": "16531.33088 Hz",
				"origin_offset": "50.32777667 MHz",
				"label": "13C - Frequency",
				"reciprocal": {
					"quantity_name": "time",
					"label": "13C - time"
				}
			}
		],
		"dependent_variables": [
			{
				"type": "internal",
				"name": "NMR Spectrum",
				"encoding": "base64",
				"numeric_type": "float32",
				"quantity_type": "scalar",
				"components": 
[
"bhO/Pl0t4761mda/fbNBv33Deb9uLALAg9+XvunBqD9ZPzE/95icP2En/D9FgBE/ad47vD0pVz97tx0/fS73PFxHqr5+TQS+9vosQE5KpUBoSj1APleivBDZ776V33a/Vu37viTu9j/zwL0/Qt+2vxd3j78WuX0/SeBAPw38SL94YBzAX8qBwJQpb8BiN82/qiBwPUAYJT9wvZU8rjL3v7DiWMCLeTHAA6Mfv6df5D+o8UVAap4xQGbP6T/mRUc/ZZhivpt+HD9Az1dA87Z2QEkGaT/KsvY8xlkVQMKQrj+XtjjAPPVqwEmSKsB13ZnAFBCywM8rI8AeEQ/AlkiOwPBRYsBtouS/jdipvzwfgD9ltApAKg3bv3s4lsCgnC7AJeTgvYL6HT9zL9i+JQMtwLHIIcAMswI/bnCHP3N+KL/Ng4Y+iWElQEaCNUBF7tY/BnKAPR/s479LjjDAaVAmwC9mtr8yPMM+CzOOPwEWDT/F/xs+EeaHviGeW7+L8bS/w3tgwJ/sv8BZK53Abw/xv/qQlb92IKC/4zRXvpBvsb1+H2G/lZ8wvw6+fT1sHCg/W2ZdP/Lh6D39dqi+65GAP6LHJkBIljdAqhfxPyJFAL9XTkzA0XhKwEBCJr+Qh7m+qL1XwCfJd8CnKKW9broeP0FdhsDNm8bA1q0gwBGlf75JIdu/PAwjwFdkDcBsBkjAMJCSwLbjcMB+bHK/CUHbvlnnHsDB3+q/mAs6vtgUQ8AdUY3AKtlJPy4KNECw8e6/G0JVwGk8o7/dmR/AePtWwIkw3L3LwxlAjjzzPwaIsD4o+r6/440ZwAUE3L+hZzK/5r3avgO3/L86sXXAbjIbwBDYA71dpfC+GwbRvrkMbD82gIe/NJhjwJSWA8A4PkG/04jgv3X92L+KW6W/ML+qv44kMT4TfoE/lhiSvgtVDL5H9j4/HLJmv63YEsCwZqe/ag01v4PYcr9geKC/U3UjwP3VEsBGTNs/7lpzQOGi1z74Cw7A03mqv6niFMDEM5vAWm9XwNbl977P5Z+/dMQowCiyDMA6NUvAHhaowBeYnMBsuTrAgT/Rv8gbcr8wX16/Mhjqv3olRsALhFbAVFkKwAcHjb9366a/5IaNv+SjHr6OLMe+ZsI3v4rzbj+pOzBA+p4tQORAhT8OJ7a/puEGwO+jKD8Z0WJAyKxbQFMDtT8yZLS/p5OBwF8nasCb9HK+L0S6P0Olrr85JbDAk6nowBZi7sD4FeXAesirwJyMgsDZf67AcuSdwPMXnr6OKNg/RhGyv6XRZ8BIP1XAxRJZwGVKOsDjtoC9hHRAQNMFPEA5gzE+dRFpv8GhgD9icQRA9xiPPyOTLT/zDaY/P0YwQJXXi0CtxFRACfkgPJCQAsC5FzbAURZPwBhcBsCUl1e+zsfmPwpIgUDFt3pAx1LxP1njD0DjcmlAaEUsQFZ9pT8/4QM/Vq2dvgRu1D7dFZU/LKerv0DohMB1ulHANQZcv4TeUr9CVzTAxiFEwKR257+pA0/AdumVwGstE8DE9TfAj9EEwVdmBcEDw03A9Vjvv92RIsDcVzHA3nGdwEtBhMCmzgc/vYEuPZ9fhsBox4vAspR2wOVQucCWmr7At42XwDOwosD4wr/AvDnEwLJCicD0I+6+5tYgQEWWdUDcM09ATglev3G5icB7di3AmEN/v4MKHMDMAVHA9Ec+wNALF8CT9DI/FtpvQKKZJ0AzTAU/lvLhP3mPbUCKmyJAHPpUP2BkKkBgUZpA9U1MQO5htD8RaKg/rCwlvx4fDsD/pC+/k4Nnv3ysNsCYo6m/P5uuP68gBEAauBRAfKSgP9ch5L584UY+PoszPwswUz8kPHZApbmPQFL+pr7TE+q/ohjSP5BVFED82Y0+wShOv3wJlr/8B1W+Kik3P1cmTL8voJS/ZUBqP3Y0VT8Z4hG+DoTfP9TROkBXUkg/A9uPv/va2r+zNU/A3fGXwBGRTMBNm4w+7nFHP66DOMAoDcrAtv6qwFtCBr15ZYtAQ5ESQI5gGMA1nRLA4HQVv6HGIcDpRnbAVTPXv56NVL2vFWM+OVXDPwYQaUBjvZ9AlvSNQHVXPED63hJAdmBlPyvuob+qqPm+rTQzPwuoIsD0P7TAuu59wMBCrb94yXK+Lxz0Pk1TJT4x9pi/MsUowJ9wc8B/8lbAsyS3v6oPTL2Kgns//Xb9PzrfrD88eo2/QNZvwHHwcMDvgYG+sSDUP+63Kb/7xuW/gLwWv/GAT79mIwO/MPqjP8nHpj+obJ4/K/v7P1si1z3+Uci/QdwQv4cW+7+oxKHA6U2WwGvqZcDxCoTACHVNwNfjYr+1ZmQ/1bjZP7KYjj95sbU+eHKFvswu/b9B7BLABKJgv00S17+YKhTAKW9Ov/01JcAlcKPAnWUKwEDCsL5tlWDAuSCDwCBw279Komi/bYYsvnec0Dwbxfi/tuxIwCB8OcAjTby/SW31PwqQNUAlNXw+jwnHPvjK5z+Ejqu+kfQAwOrdNb+CA50/VghwQEqQgECyzp6+n7NvwCHygMCjQHLAE/y0v8b86D9exr4/+o2HPhPFTz+We7E/iK0nQAGEQUB7ipE+BKC5v7d99b+4UI/AVkVvwEeacD9kKlc+bzFSwKzwlL99ceo/9mqzP1BbDz/0eCq/n0oxvgFte0Dxh4ZAWvupvnz44r7O3wBAgVXVvQcHNsD1yEXAUeB9wAnBiMBt/jXA4KQfwH4GFMDG4BO/Q3xLvgjRJsCe2aPAC4ejwEg4KMARp6G/QGdVwG/0mcDwyBPAFhosPuU/kL/9SkDAcMb2v+M25jym4e0+GuWNP6lEHkDg5P8/eccqPUJp77/x86LATH7pwDOIh8DHCJG/2WZTwHcFYcCOJdk/KgBrQDbfyz+K5RdAPhEoQKiWlb9rGc+/OYv5P620wD9qyba/i6XIv0RlUr/55Ek/8XdwQNRoIEAztvG/zI3fv2cpHz+L5YE+k1mbPnSPTj/txEC/me4yvwVwVj8fNCy/q4oGwO/HRL+TcCW/+WGAvyocDT81Wi4/720jv+VRSL7oOF8/FpXfPwJaAkAHoma/fXmTwJ/+p8BYT6zAwsmSwDRRer72Tbk/W0EiwLIMjcBfUSXA/aEMwPXCxb8kJ9g/gB50QOYxPUB+h4s/viiTPpfLRT/IVx6+XVRHwAIIjMCzBl3A/C06wFb1978qwoU+PyUDQHyCJkA1yIg/xvPpvwR/DsBsyCa+zVZdPzsn3T8i52pALZKWQAXLrECyQstAhRaTQOwLgj8pG0s+4L3ePxc22T9Ut42/pK52wMtSHsBT7eM/CIgHQLW6OMAax9TAcu6mwCO+A8B79NK/7LMawIbsGD97PK9AyIqqQPqu1T/eQmw/BfG/P3S0PT5IVAU/vdpcQAkrgEDb4oM/ap32v8/LM8Dpl+a/2BEovg2cQj9YDD4/Dt5EvpVBsb+U6a+/5OWtv0ITTcDfrn3A5QvPv6rlEb84FgzAnYC5v9eitj9bZHA/R7cBwLh+McBYn+2/XUm5vwTlYr++B6q+RZpdvwya37/lERLAv1oWwH7jlL8rZ+M9mjRjvxRuIsCAHuS/oY+4PohD3T8jktI/nWxGv/lMZMBtrvi/RN01QE8Cj0BRJjdAqe4xQAeOgECVyCpA02XMvx4ZjMCh3hzAeGKfPn3OWb+CLwDAO5trP8ziM0AY0W4/2N8HPaAwQz/0wz0/0kuXP1ceiD8+W46/QEOJv4gs/z9ycDtAGXrFP1d7wj2QAwLA6DU6wI3w0r+U2wrA08VfwKEBx796MSk/sIEmvloFvb8c2Ju/aXMaP5KkD0DU4fM+qCYawAWwsr8RX4s/0YrpP44MYUBQ7btAj0mkQNvrDUAN39Q+FjoCPyd42z7DH/u/sMpowOFYxr8IA/S+3UAhwLRc8L9bUXY/mWnzPm/flr/ZaRO/wp68PnuoKj8Z2z0/o5ZpP4kY8z/A5c4/m7gdvxa9ir+875y/LuqDwHt9psDRnZHAMZUAwZHCIMEYl43AmugwPhDoeL+l1TK/bkIgQJ7KgECOuC1AN/jDvMhXl7+i5Ie+iQnPvx66hMCvgTXA8MzzvqqP/D27F+M/4RcYQIVawrxfWA+9UFQWQNReIEBHAzZAtu9oQIt9Bj+mSwTAP+ajPqhPgT/8Seu/7IzLvzRQ5j6w8nW+UhfLvhTsnT/duYo/TaMnP7y04z9JXXk/KFZyvxSnMj/tVWNAb2dnQHYUXkC4I4xA8ohhQA8DD0BLqXBA507OQLrR9EDyWQFBnzMdQXv0XEF9rY5Bt/6TQUTmgEF4PkhBxmztQOT/+T+9S5e/TmwBwAe7pr/YjbM/qOWWQFXQ3kAhIgpBIsIXQQ5qBkFWNtdAqQ/gQDDFFEFvfjhB9XxOQV0XY0EFL2hBHjxRQboASUEjol9B9rZqQQSqf0Ez6qlBjSLWQX+02UE1X8RB4VvAQeCt2EEAmu1Byr/gQdFaykFYzsVBC5q0QY36jkEuQoJBQyyIQSCZbkEJLTlBLkQPQZ56tEB8A4VA7HSyQLKLqkA1qYFANNrBQJCPCEEEuwFBW6DyQLwc/UBp3tdAIIqWQI1ibUByZoNA2P2vQH/1uUDc5WVAyU0BQCuybEAVTq1ATJuNQEROKkC4TZM/XnqVv/ngMcBBeOG/OtJ3vleSi75gOBY/MxZwQPLalkBS/kY/HhYZwOjoX79AI4U+dWatvz57rL9v4ci+d3fIv3Cq378sbFO/4zYfwBReLMDG5zE/xNwMPxurD8BJOC6/XWONP3ETdr8w9LK/32icPlAoGj9ofls/67IYP5Gdq76AcwBAbWSFQPPtoz+UdUq+aKEIQA/stz/0KEa/u/d0PuPV3D9PvltA9JrBQEKKnkDVaMc/UfpvP9N0rT52HGG/RXZmP69PtD9lrAHAs48qwK3qOr6tQOG+Etaiv7UFZD6IK5I+r8uuv90Tmb/Ixo2+6QZ4vpqDVj9OwwtAHtV+PlqMXcAGwIzAEzhJwAs8K8AnTx3AvxUPwDqyWcA+yH3AfZ/wv4nBNb0MMYi+9PSFPinsOkC4O51AbZhPQIUrYr5n7ZI+dO+eQMpO4EC+1ZJAnWUaQIn58z9fq/8/LpZOQPE9hkDTLTpAnFqOP9EkAj8QGLq9PhXFv9maNMBXxyHAaf+jv3w91r+YS17AsFZTwMrha7+Py9o+EUErvxTyEsAX4oC/B5Z2QI322kBmsVlAR9sAwKlbNcBdTRO/Lj8nvslVor9wdv6/2WuMwPORB8E4cgrBTzFjwMN+ND/lv6w/mebbP0FvOECrHyhAsYsQP+y2r7/HIvm/YK0PwLeyPsCzWxzAmgNxvzKIvr8xP3PAV/6vwFQTw8C5GZbAL3nTv1aE576+IaS/C5TUv4+TBsA1JQnAe9TQvh2oTz5oX52/MXDavzscC8Dl40LARCpOv1VQF0AM0xxA+6I0QLuUpkDdQsFAFJabQLJxBEApnwfAKDEjwBLwEUBPkKdA2oBxQA1oJ0CMpVBARfKEQEfBm0DKN4xAMAv9Px1R677hwfy+3p64P/9qIkADLhlAH1M2QIqWKUCN1EY/dKXMPjOagj9flti/6kWvwHmFsMAAf2DAdHUNwG7kiL9hMlW6sdiUPkdjNb9+cB3AoKcJwJ8MnT6kI1s/ztjbvliJLL7bsgc/F/asvm2qxL8rZiPArbpIwN7B1r9UkZE/fHwwQHWIEUDq1OM+E5RLv4PX276POtS+WfDNv0WTAcBl8c+/ZUjIv79qIb80WUw/FKMCv6WoasDXc2zAvaOmvuaV7j/weQZA3IFJQGiVgUCT3B5ACnYKPip02L80Z4HA53emwMz8Z8BstCDAnBZGwAobC8DvJ+49xWcEP7NFSL/UGeK/cu4SwHe2FsAMQbe/3MXBvi/9Ab8iK+i/dg5cwPgGZcAN19a+dDNLQP1u/z/sk52/YSPZPVvJUED1hzBAncyCP7p6476g2E/ArOtYwA5dzj4NzLc/ZGTvvpkZab14pzc/+hzhvWjSPz7V3vI+VEFJvkPoXz9C2aY/yfa4v++5KsDqW8+/i+hVwAR2x8Ck0KTAAjpov8+ZL0CuPmxAm4oeQF8m1j9bceY/nrLSPzozAkCEXkdAXWlEQFsmBED0h2c/cjBZvx+lzL+h5dw+fHYsQFi4DUC9c0I/GDq2P33TS0A3KVZA7KA7QDj+b0A563ZAG9QGQDEg0z6ZBmi/JsfPv3+Koj2mJw5AERbYP5MpsD5enQi/GGIIwCXBFcBwnzO+V4qMPxmj0T/HaU1ACrpPQHjTpT8NYNc88rf1v0LpocBOLKnA7PYuwO+Ij7/T1Lo+0QojQJ1EJEBEXRo/gjUFv791G7/aG6m9yrqWPgH3rr+2ERrAveubP+uNm0A84GFAblMoQLf/rkB0acNAX3hAQFaNFT916Im/8d9DwPlkbMC4EjrAnrl+v4aw7j9dyTFA+ELTP8z27D/0wAVAx5G6PiUZLL/BZRy/i/tCv2/Qxz3lCZY+jkO+v86Har+Qa5s/WtMIu65aFL+UPxZA6hEiQBgUVD9Ct0ZAcoV/QNnge79agHvA3tidv9p2mT/1gN0/3XQkQErGE0CdX5E+v06SvvcJ9T//wHFA4yBIQOdnDEDgIzFAeGYdQCxc1z6wjU4/v0ymQG9gDEEE2w9BcOUTQZR3I0ENwRNBjL8HQUPbFUGBdclAQle1Pq/dgD7O7TFAtkS6PVKrrr/wlThAv/RyQHsUVbzYFGq/2D9oPpdWNj/Bex9ApNpLQHYTtT9C2t8/hPZRQKJ0B0DWWcs/MV93QKGCk0Bt0hBAhrhxvvOSfb/cpW6+X/c8P9Rnjj9imZM/sd/UP7zrc0B0m7ZAyCBOQKzvhL9gSoe/qCyqP/N/G0AA5UJAlFu6P4lIU8A/esXAZr3CwJfnysB0MbDAa68kwKwbC77qGos/gpHavTNSRcDJipe/1COXQKyolUAN8Au+PQ9fv4GdqD85/DBA1rSXQAStnUCBfo4/+W7mv3Mvcb+RTlw+CQpBvpG1Ob9QS6e/E3NBwNZGicD1ehTA6mlaP+Gx0D/pTwpAAvpnQI5U1j956AvA5ZCzv8ZE/D/LKx5AbuLBP464Pj8MDgy/aWbcvmtKaj9wXws+y4aBv2sJgz/xM1FAgTTfP9WX4r9uYoHAZniUwHiabcCUI0i//EsJQPiHiz9T8CvAlXFCwPDF/L1w/gq+SvwcwFTtxb+GbXc/az2oP/LxKkDkJcRAE4awQI4NsT4jEg3Akkqkv8lkmr+b4Ae/IN0gQDKZekC+rBtA8FyaP3PfED89L0I/hp9pQD0bwUAJdoBAj5LAPw6ZDUD5XytAcadcP8ODBL/iozi/tQZAv6pgbb3YB80+9Fumv0JDGcAID2U/3rOZQGMZbEBfz0c/Wb2OP9tOxD/8aVi9G31eP3PrQEBsCwI/2E82wFCRpL9/2S0/O07fu3Ywcj9F3DRAPy3+PzaYsT+fFERAqFJbQKap1T+1BvY+c0JEP+vWtj+dyyQ/ZYEVv/6DtT+s6IlAKQgwQMI1Ej5ujoM/MNrSP1hx0j4uohs/32/ZP+iwNUDIlo5AMwlQQJ8Cwr47v4m/315mvp5iS7/IBnQ+S4HyP+3ukT8Wcvc/kAuWQFdKa0CVw668ZPT7v3D2479VowY/Zw0aQBENmz8umOA/hlmrQL2Eq0B9uzxAEAg9QGQ67z/P1eS+eRDuPjQkpT/Bt+G9V7gjP24/JUBhvT5A/kRMQDKPCEBC020/P8V2QJyYxkB//EBAVEPiPkcaej+HljM9SYSZv8orNL/9R4G9yAO7P24QEED0f3m/ph9kwO5NtL+dXaA/LLPyPxq1nT+a0Fm/34C0vzvySz+lwog/TnKDv5pZmL/Lf5I9eyIxPv11aL8waxnAez48wLO+QcDUZpzAN3LGwLH2acAVyx++vOdKP572xr4+NArAtnAIwL+dv72Ejds9Gsj0v0JaDcDHCUC+T2HwPyh2FkAiuV0/1FKFvljInz5+CAk/wIoMPzf0jj8TEAS9UlPWv8M0o78mEv6/ZttvwJxqAcCWcL0+EFlXPuC85T+gCYdA6f4QQIgXDb+QYI++crhwvlIPw769cx5ATOuhQI23L0BqxOC/oeoywPXY+r4YegY/mje0vVGTiz9uyklAGNxdQOJROkCC/fY/01vjPjojijoNCP6+sIH/v5djWb+F4SVAWegtQMKVx73oIKm/sYpkv+q/fr9ACBzAstWCwOzaZcDxfsm/O1/3vKOlB0C1nnhAqfoGQOmV8b7I+K++lVSyPHSnIL9vvCy/IT8zv6OZPL8jORg9/tTJPbLalL/gWR3AGjghwFy+gj642WpAu5Y6QFmmVj4jis+9RPIBv/c39L+sD6G/9dntPfq1jD/viktACRljQMZWtz+t0Nw/gm5kQCKIRUCL/RZAsRf7P+UXsT4XdIU/2FWIQH5og0AIP3U/PeVuv16IL8BFQqPAkRajwERYTcCNHhHAjoUawCPbLcDfeznAoMoHwMIGpbwV9Zw/CYozu2/QaL+71pC9ES+6vwokgsD8lWG/DE6kQBajgUBxyva/KXxvwHSnvr+zbgQ/yALKP5FdlD8/uV2/E+wWwPbYLMBBvD/AZEZEwPrANsDaTlLAXSxuwOWDFcD3EQo/bsckQNrSN0Cb0iRA0G89QPvWkUB0xLZAJ8liQMwNab5OBja/CXiyP+BBEEArwSRAuD1ZQGGSMUCX2as/2Eu1P35AGECSYktA1daBQEzWlkBhd4tAKRgNQB3f9b4p5J0+TFWEQJHRkUAG8bM+ZTgYwCr5nb9w3ak+AQ17PQJOsr8N2DPAW4VAwM5GrL8vARY/a8mpPYHl5L+tucW/Gshbv3Z2RsA4i5HALlTDv8nQYz+GY8u/9tKUwACXfcBFk9K/7fXGvsDWsD/3S3tAGnA7QFU8pb+1cQvA6RX0PD9OkT7JZFA/qGU9QPM5pj/hsznAurBnwFXvEcBENgi/PcNEQI2UmECrUQ9AWoMmvomZnb/blQHAhf9av5ILfD8bwIM/boSMPh6Zub/jKFvAbSoVwIsDN79sJyLAw7x7wCHOEsBY+WW/cqF+v4ikAMAm0i7AB5E5v3i+jD8l2YO/w1rdv5wLEUDak4hAF7PmP1IIz76biUK/HWkkvhU/Uj8EOnE/pJ4LP8j3CT7tgrG/wnwmwHbXp79GFU8/UOWqP4h0Nr1LeNG/ti6CvxZKJz5DYJK/0ywMwJoeZ78R1bu+Ab6vvYqD8z+ofSRApMbVP3135j9cgg4/b7kTwB2lAcAZ7gk/51qcP1VAYT5VTMG/w48rwPS8nb9/WFw+P0uHv/be8b8Uj6G/H9f3v5okD8C6ScQ7gg5WP1K+I8C2D7bAFAZxwOZ2Ij9DdQ1AmzTSP/PZAUB8Q8k/luO0v6E7dsBNpGHAA228v47lBD97P3U/Fh54P+vmAED6kpQ/tz0lwMUYjsA5q2nAqP52wO4jesC7O+2/YUssvwX1xL9EFqC/6HCxP93LbEDUHmRADwsjQA3zMkBfMlRAYpVPQDp5SkDZrvI/NluKPp/Kzj8+mEBA6yHyPtdrZL86Uec/fvcvQElstD9avQJAKm0NQLa0MT4fe4E+RaoFQB5xxz8YAAc/4QcLQJkIhEAv6FRAGvBnP1uxTj5l1gtA/BlWQAOVAT+y3VrAN01lwCsTVr+htUM/TetqP757zz+kVyVAgkscQKXAQT/7Zc2/5mbzv9dLgD4BbR4/EWmSv42o8L5o+LA/IVoeP3tzP76db/I8/+Hgv1iVTMB9/vS/cc7kv3pCKsD5HFa/lJCdPwNNxT8oRC1ADU9iQKhK3z9YV2w+paCbP4oGU0CYGJBAqC5ZQKpU6j+R9z5AXpiSQPY5SkCFwq0+0wvfv71JHcDmn5O/OFamPq16vj3U/hq/Ce7Av9FlG8AXpqO/UFtmPjWWtb5O4C0+e7P5P4ha1j6TQQPAteVev7MjXT8fG0s/2+OhP4w+8D+7mvU/yRJHQKXLb0BHOtk/FO5JvXYPLr1ig2q/emoEwANXa78LG3w/rk74PzATZEAVJp1AGXk7QFM1Ez9ErBBA6HyOQN5hbEDCtXNA4c2oQGCAhUCuDmBAhzDGQPBfxUB+/PU/sq3qPoE/7D9SSqI/HoovP3jz3z/pDJE/UocqPgduQUClPORAGrz4QOW1rUBhEylA9lJRP9lVhz9yoUpAzWCXQDsCW0AquKc9E/67v8kAAz8YkCZAxDDnPyDQXz5OMbu9OyDTvvlyaL+bCRS/7qMUv6qMib+8ATG/M06QvzUxTsAzGkrANoOQvjL9vD/DvL4/0I2SPxkPYz8jFCdAUcukQB52h0AswR1A+6thQKDgD0CVNyTAbbZGwGBCgD9ySlNAKSs6QCmoFT9aSDzAC/wuwA+/rD9mVRlAjDkOvwVTK8BAhgjACjAlP0zVQkCfLck/sfuZvyMkgb+wsjw+I9sIPpRP0b5ngAjAJUV3wNfyDMA2UCU/DnXUPqYfhb/gmIu/i/W8v/5BJcCIa/G/zrDFvl3D4L8LlXPA81Snv3L4F0CiuHo/wa+fv/IpZz+mBwtAGTv4vuvWCMAKlg/AZjJVwCAwX8BXzj7AmjiUwLxlv8DvCY7AXMgGwAMYjD6fCSdAAbgdQKKoez/sUQVAKoGJQHvVgkAj8zpA6h0wQJHS1j9V/Ay/vpsyvx4jlj91mc4/2N2IP8YnDkCxdIVA5Fa2QHBF6ECCwulAvsCuQG4QmEDzf5ZAm7ocQJ6ViT65cFo/czDBP+B8Bz4u4qi/hHhSv3Ioqj9dtztARv0jQLS8oj9JdMa+8I0WwE7dHsCWojq/h64bv363IsDqS4fAgomywKfYvMDyKVXAbUXiPTx4nj+U8ZA/YNrQP8o00D8Haiw/3EsqP7K6pT+ybVU+lS9Fv3sRoz83sSxAbTENP2ftMb8="
]

			}
		],
		"application": {
			"bruker_topspin_parameters": {
				"title": "T=120C\n13C{1H} VACP MAS\n\n-- 13C ---\np15 = \t1.0 ms\nplw21 = \t15.2 W (30 kHz)\no1 = \t4050 Hz\naq = \t30 ms\nde = \t10.0 us\nns = \t4*256\n-- 1H ---\np3 = \t2.6 us\nplw2 = \t50 W\nd1 = \t1.3 s\nspnam0 = \tRamp45-55.1000\nspdb0 = \t-11.2dB (opt) (=-5.35dB-6dB, 22kHz)\nplw12 = \t18.0 W (50 kHz)\nspnam2 = \tspinal64\npcpd2 = \t9.6 us\no2 = \t870 Hz\n-----\nT_reel : \t120C\nT_set : \t129C\nT_shim : \t34C\nFrame : \t1500l/h\nShim : \t~max pressure (blue pipe)\nTransf. line : \textreme (3500 l/h) --> influence spinning speed\n---\nshim : \tsondeCP4mm.2020\nSR : \tReferences.4mm/#1\nrotor : \tPF + ZrO@ cap\nB : \t2760\nD : \t759\nnuR : \t10.0 kHz (MANUAL)",
				"auditp.txt": "##TITLE= Audit trail, TopSpin 3.6.3\n##JCAMPDX= 5.01\n##ORIGIN= Bruker BioSpin GmbH\n##OWNER= labo200\n$$ /mnt/oldCentos/racine/NMRData/data/pf2_TBennett/PbBrPerovskite.3/71/pdata/1/auditp.txt\n##AUDIT TRAIL=  $$ (NUMBER, WHEN, WHO, WHERE, PROCESS, VERSION, WHAT)\n(   1,<2023-03-29 09:52:41.534 +0200>,<labo200>,<rmn200n.cemhti.cnrs-orleans.fr>,<go4>,<TopSpin 3.6.3>,\n      <created by zg on data set with UUID 'ddb60da0-ce05-11ed-b76b-000af7097849'\n       started at 2023-03-29 09:46:50.845 +0200,\n       POWCHK disabled, PULCHK disabled,\n       terminated by command 'stop'\n       configuration hash MD5:\n       8D 46 5C 87 EE 21 82 24 84 51 48 3B A3 DC EE 76\n       data hash MD5: 1496\n       8B AD D3 2A 17 4C 6B CF A6 41 DD 69 58 B9 C9 91\n>)\n(   2,<2023-03-29 09:56:06.677 +0200>,<labo200>,<rmn200n.cemhti.cnrs-orleans.fr>,<proc1d>,<TopSpin 3.6.3>,\n      <Start of raw data processing\n       ef LB = 15 FT_mod = 6 PKNL = 1 SI = 2K \n       data hash MD5: 2K\n       C5 7F 0A E1 49 0F 7E 36 E4 37 CB E2 93 25 E8 AF>)\n(   3,<2023-03-29 09:56:13.718 +0200>,<labo200>,<rmn200n.cemhti.cnrs-orleans.fr>,<proc1d>,<TopSpin 3.6.3>,\n      <pk fgphup PHC0 = -129.3 PHC1 = 0 \n       data hash MD5: 2K\n       31 DE 06 79 4B F8 BA 54 28 74 1D 0A 60 45 12 70>)\n(   4,<2023-03-29 10:43:58.151 +0200>,<labo200>,<rmn200n.cemhti.cnrs-orleans.fr>,<audit>,<TopSpin 3.6.3>,\n      <user comment:\n       TITLE=T=120C\n       13C{1H} VACP MAS\n       \n       -- 13C ---\n       p15 = \t1.0 ms\n       plw21 = \t15.2 W (30 kHz)\n       o1 = \t4050 Hz\n       aq = \t30 ms\n       de = \t10.0 us\n       ns = \t4*256\n       -- 1H ---\n       p3 = \t2.6 us\n       plw2 = \t50 W\n       d1 = \t1.3 s\n       spnam0 = \tRamp45-55.1000\n       spdb0 = \t-11.2dB (opt) (=-5.35dB-6dB, 22kHz)\n       plw12 = \t18.0 W (50 kHz)\n       spnam2 = \tspinal64\n       pcpd2 = \t9.6 us\n       o2 = \t870 Hz\n       -----\n       T_reel : \t120C\n       T_set : \t129C\n       T_shim : \t34C\n       Frame : \t1500l/h\n       Shim : \t~max pressure (blue pipe)\n       Transf. line : \textreme (3500 l/h) --) influence spinning speed\n       ---\n       shim : \tsondeCP4mm.2020\n       SR : \tReferences.4mm/#901\n       rotor : \tPF + ZrO@ cap\n       B : \t2760\n       D : \t759\n       nuR : \t10.0 kHz (MANUAL)TITLE_END\n       data hash MD5: 2K\n       31 DE 06 79 4B F8 BA 54 28 74 1D 0A 60 45 12 70>)\n(   5,<2023-03-29 10:43:58.375 +0200>,<labo200>,<rmn200n.cemhti.cnrs-orleans.fr>,<audit>,<TopSpin 3.6.3>,\n      <user comment:\n       TITLE=T=120C\n       13C{1H} VACP MAS\n       \n       -- 13C ---\n       p15 = \t1.0 ms\n       plw21 = \t15.2 W (30 kHz)\n       o1 = \t4050 Hz\n       aq = \t30 ms\n       de = \t10.0 us\n       ns = \t4*256\n       -- 1H ---\n       p3 = \t2.6 us\n       plw2 = \t50 W\n       d1 = \t1.3 s\n       spnam0 = \tRamp45-55.1000\n       spdb0 = \t-11.2dB (opt) (=-5.35dB-6dB, 22kHz)\n       plw12 = \t18.0 W (50 kHz)\n       spnam2 = \tspinal64\n       pcpd2 = \t9.6 us\n       o2 = \t870 Hz\n       -----\n       T_reel : \t120C\n       T_set : \t129C\n       T_shim : \t34C\n       Frame : \t1500l/h\n       Shim : \t~max pressure (blue pipe)\n       Transf. line : \textreme (3500 l/h) --) influence spinning speed\n       ---\n       shim : \tsondeCP4mm.2020\n       SR : \tReferences.4mm/#901\n       rotor : \tPF + ZrO@ cap\n       B : \t2760\n       D : \t759\n       nuR : \t10.0 kHz (MANUAL)TITLE_END\n       data hash MD5: 2K\n       31 DE 06 79 4B F8 BA 54 28 74 1D 0A 60 45 12 70>)\n(   6,<2023-03-29 12:01:27.574 +0200>,<labo200>,<rmn200n.cemhti.cnrs-orleans.fr>,<audit>,<TopSpin 3.6.3>,\n      <user comment:\n       TITLE=T=120C\n       13C{1H} VACP MAS\n       \n       -- 13C ---\n       p15 = \t1.0 ms\n       plw21 = \t15.2 W (30 kHz)\n       o1 = \t4050 Hz\n       aq = \t30 ms\n       de = \t10.0 us\n       ns = \t4*256\n       -- 1H ---\n       p3 = \t2.6 us\n       plw2 = \t50 W\n       d1 = \t1.3 s\n       spnam0 = \tRamp45-55.1000\n       spdb0 = \t-11.2dB (opt) (=-5.35dB-6dB, 22kHz)\n       plw12 = \t18.0 W (50 kHz)\n       spnam2 = \tspinal64\n       pcpd2 = \t9.6 us\n       o2 = \t870 Hz\n       -----\n       T_reel : \t120C\n       T_set : \t129C\n       T_shim : \t34C\n       Frame : \t1500l/h\n       Shim : \t~max pressure (blue pipe)\n       Transf. line : \textreme (3500 l/h) --) influence spinning speed\n       ---\n       shim : \tsondeCP4mm.2020\n       SR : \tReferences.4mm/#1\n       rotor : \tPF + ZrO@ cap\n       B : \t2760\n       D : \t759\n       nuR : \t10.0 kHz (MANUAL)TITLE_END\n       data hash MD5: 2K\n       31 DE 06 79 4B F8 BA 54 28 74 1D 0A 60 45 12 70>)\n(   7,<2023-03-29 12:01:28.733 +0200>,<labo200>,<rmn200n.cemhti.cnrs-orleans.fr>,<audit>,<TopSpin 3.6.3>,\n      <user comment:\n       TITLE=T=120C\n       13C{1H} VACP MAS\n       \n       -- 13C ---\n       p15 = \t1.0 ms\n       plw21 = \t15.2 W (30 kHz)\n       o1 = \t4050 Hz\n       aq = \t30 ms\n       de = \t10.0 us\n       ns = \t4*256\n       -- 1H ---\n       p3 = \t2.6 us\n       plw2 = \t50 W\n       d1 = \t1.3 s\n       spnam0 = \tRamp45-55.1000\n       spdb0 = \t-11.2dB (opt) (=-5.35dB-6dB, 22kHz)\n       plw12 = \t18.0 W (50 kHz)\n       spnam2 = \tspinal64\n       pcpd2 = \t9.6 us\n       o2 = \t870 Hz\n       -----\n       T_reel : \t120C\n       T_set : \t129C\n       T_shim : \t34C\n       Frame : \t1500l/h\n       Shim : \t~max pressure (blue pipe)\n       Transf. line : \textreme (3500 l/h) --) influence spinning speed\n       ---\n       shim : \tsondeCP4mm.2020\n       SR : \tReferences.4mm/#1\n       rotor : \tPF + ZrO@ cap\n       B : \t2760\n       D : \t759\n       nuR : \t10.0 kHz (MANUAL)TITLE_END\n       data hash MD5: 2K\n       31 DE 06 79 4B F8 BA 54 28 74 1D 0A 60 45 12 70>)\n##END=\n\n$$ hash MD5\n$$ 44 2D 4F 9A 3C 1E 02 CE F6 80 20 AD B0 93 8E 5A\n",
				"audita.txt": "##TITLE= Audit trail, TopSpin 3.6.3\n##JCAMPDX= 5.01\n##ORIGIN= Bruker BioSpin GmbH\n##OWNER= labo200\n$$ /mnt/oldCentos/racine/NMRData/data/pf2_TBennett/PbBrPerovskite.3/71/audita.txt\n##AUDIT TRAIL=  $$ (NUMBER, WHEN, WHO, WHERE, PROCESS, VERSION, WHAT)\n(   1,<2023-03-29 09:52:41.534 +0200>,<labo200>,<rmn200n.cemhti.cnrs-orleans.fr>,<go4>,<TopSpin 3.6.3>,\n      <created by zg on data set with UUID 'ddb60da0-ce05-11ed-b76b-000af7097849'\n       started at 2023-03-29 09:46:50.845 +0200,\n       POWCHK disabled, PULCHK disabled,\n       terminated by command 'stop'\n       configuration hash MD5:\n       8D 46 5C 87 EE 21 82 24 84 51 48 3B A3 DC EE 76\n       data hash MD5: 1496\n       8B AD D3 2A 17 4C 6B CF A6 41 DD 69 58 B9 C9 91\n>)\n##END=\n\n$$ hash MD5\n$$ 0A A0 45 63 9F 61 3B D6 9F B5 C7 21 1D B0 1C 02\n",
				"pulseprogram": "# 1 '/mnt/oldCentos/racine/NMRData/Local/lists/pp/pf_cp'\n# 1 '<built-in>'\n# 1 '<command-line>'\n# 1 '/mnt/oldCentos/racine/NMRData/Local/lists/pp/pf_cp'\n;cptppm.pf\n;cross-polarization pulse program\n;with tppm decoupling\n\n;set:\n;d1:       recycle delay\n;p3:       90 degree 1H pulse at pl2\n;pl2:      1H power for T90\n;p15:      contact pulse\n;pl1:      not used\n;pl21:     X power during CP\n;pl22:     1H power during CP\n;pl12:     1H power for decoupling\n;cpdprg2:  tppm15\n;p31:      tppm pulse length (~T180)\n;cnst31:   spinning speed\n;zgoptns:  cpdyn, cpfslg, vacp, dipshift\n;dipshift: cnst31\tspinning speed\n;dipshift: l6\tnbr rotor periods\n;cpfslg:   cnst24\t(right) offset in H for better decoupling\n;cpfslg:   cnst25\tLG offset, use setLG\n;vacp:     sp0 ramp shape on 1H\n;p2:       dfs pulse length (500us)\n;sp1:      dfs power level\n;cnst1:    dfs f1 frequency (1000)\n;cnst2:    dfs f2 frequency (70)\n;cnst3:    dfs frequency step (150)\n;p10:      rapt pulse length (20-50us)\n;pl10:     rapt power level\n;l11:      rapt number of pulses (5-20)\n;cnst11:   rapt + frequency offset\n\ndefine delay zfilter\n'zfilter=5*(1s/cnst31)'\n# 36 '/mnt/oldCentos/racine/NMRData/Local/lists/pp/pf_cp'\n;#ifndef cpdyn\n;'plw22=spw0'\n;#endif\n\n\n# 60 '/mnt/oldCentos/racine/NMRData/Local/lists/pp/pf_cp'\n'plw22=spw0'\n\n\n'in0=inf1'\n'd0=1u'\n# 1 'mc_line 66 file /mnt/oldCentos/racine/NMRData/Local/lists/pp/pf_cp exp. def. part of mc cmd. before ze'\n; dimension 1D; AQ_mode \ndefine delay MCWRK\ndefine delay MCREST\n'MCREST = d1 - 30m'\n'MCWRK = 0.333333*30m'\n\n    dccorr\n# 66 '/mnt/oldCentos/racine/NMRData/Local/lists/pp/pf_cp'\n# 66 '/mnt/oldCentos/racine/NMRData/Local/lists/pp/pf_cp'\n1 ze\n# 1 'mc_line 66 file /mnt/oldCentos/racine/NMRData/Local/lists/pp/pf_cp exp. def. of mc cmd. after ze'\n# 67 '/mnt/oldCentos/racine/NMRData/Local/lists/pp/pf_cp'\n;----------- recycle delay --------------------------------\n\n# 1 'mc_line 69 file /mnt/oldCentos/racine/NMRData/Local/lists/pp/pf_cp exp. start label for mc cmd.'\n2 MCWRK  * 2 do:f2\nLBLF0, MCWRK \n  MCREST\n# 70 '/mnt/oldCentos/racine/NMRData/Local/lists/pp/pf_cp'\n\n# 77 '/mnt/oldCentos/racine/NMRData/Local/lists/pp/pf_cp'\n;----------- FSLG -----------------------------------------\n\n\n# 81 '/mnt/oldCentos/racine/NMRData/Local/lists/pp/pf_cp'\n;----------- set power ------------------------------------\n  10u pl1:f1 pl2:f2\n;----------- dfs or rapt ----------------------------------\n# 97 '/mnt/oldCentos/racine/NMRData/Local/lists/pp/pf_cp'\n;----------------------------------------------- 90 degree proton pulse\n\n\n# 101 '/mnt/oldCentos/racine/NMRData/Local/lists/pp/pf_cp'\n  (p3 pl2 ph1):f2\n\n;----------------------------------------------- delay\n\n# 109 '/mnt/oldCentos/racine/NMRData/Local/lists/pp/pf_cp'\n  d0 pl21:f1 pl22:f2\t\t; attention: pas de declaration de puissance pendant les pulses...\n\n\n# 113 '/mnt/oldCentos/racine/NMRData/Local/lists/pp/pf_cp'\n;----------------------------------------------- cross-polarization\n\n\n# 117 '/mnt/oldCentos/racine/NMRData/Local/lists/pp/pf_cp'\n  (p15 pl21 ph2):f1 (p15:sp0 ph3):f2\n\n;----------------------------------------------- decoupling\n\n# 124 '/mnt/oldCentos/racine/NMRData/Local/lists/pp/pf_cp'\n  1u cpds2:f2\n\n\n# 129 '/mnt/oldCentos/racine/NMRData/Local/lists/pp/pf_cp'\n;----------------------------------------------- acquisition\n  go=2 ph31\n\n  1m do:f2\n\n# 137 '/mnt/oldCentos/racine/NMRData/Local/lists/pp/pf_cp'\n;----------------------------------------------- write\n\n\n# 1 'mc_line 144 file /mnt/oldCentos/racine/NMRData/Local/lists/pp/pf_cp exp. mc cmd. in line'\n  MCWRK wr #0\n  MCWRK zd\n  lo to LBLF0 times td0\n\n# 145 '/mnt/oldCentos/racine/NMRData/Local/lists/pp/pf_cp'\n# 147 '/mnt/oldCentos/racine/NMRData/Local/lists/pp/pf_cp'\nHaltAcqu, 1m\t\t\t\t;jump address for protection files\nexit\n\nph0=0\nph1=1 3\t\t\t\t; H pi/2\nph2=0 0 1 1 3 3 2 2\t\t; X CP\nph3=0\t\t\t\t; H CP\nph11=0 2\t\t\t; H pi (drain)\nph31=0 2 1 3 3 1 2 0\t\t; receiver\n\n",
				"acqus": "##TITLE= Parameter file, TopSpin 3.6.3\n##JCAMPDX= 5.0\n##DATATYPE= Parameter Values\n##NPOINTS= 10\t$$ modification sequence number\n##ORIGIN= Bruker BioSpin GmbH\n##OWNER= labo200\n$$ 2023-03-29 09:52:41.535 +0200  labo200@rmn200n.cemhti.cnrs-orleans.fr\n$$ /mnt/oldCentos/racine/NMRData/data/pf2_TBennett/PbBrPerovskite.3/71/acqus\n$$ process /opt/topspin3.6.3/prog/mod/go4\n##$ACQT0= 1000000\n##$AMP= (0..31)\n100 100 100 100 100 100 100 100 100 100 100 100 100 100 100 100 100 100\n100 100 100 100 100 100 100 100 100 100 100 100 100 100\n##$AMPCOIL= (0..19)\n-1 0 0 0 0 0 0 0 0 0 0 0 0 0 0 0 0 0 0 0\n##$ANAVPT= -1\n##$AQSEQ= 0\n##$AQ_mod= 3\n##$AUNM= <au_zgonly>\n##$AUTOPOS= <>\n##$BF1= 50.327758\n##$BF2= 200.15\n##$BF3= 200.15\n##$BF4= 200.15\n##$BF5= 200.15\n##$BF6= 200.15\n##$BF7= 200.15\n##$BF8= 200.15\n##$BWFAC= (0..63)\n0 0 0 0 0 0 0 0 0 0 0 0 0 0 0 0 0 0 0 0 0 0 0 0 0 0 0 0 0 0 0 0 0 0 0 0\n0 0 0 0 0 0 0 0 0 0 0 0 0 0 0 0 0 0 0 0 0 0 0 0 0 0 0 0\n##$BYTORDA= 0\n##$CAGPARS= (0..11)\n0 0 0 0 0 0 0 0 0 0 0 0\n##$CHEMSTR= <none>\n##$CNST= (0..63)\n1 1 1 1 1 1 1 1 1 1 1 1 1 1 1 1 1 1 1 1 1 1 1 1 1 1 1 1 1 1 1 10000 1 1\n1 1 1 1 1 1 1 1 1 1 1 1 1 1 1 1 1 1 1 1 1 1 1 1 1 1 1 1 1 1\n##$CPDPRG= (0..8)\n<> <> <spinal64> <> <> <> <> <> <>\n##$D= (0..63)\n1e-06 1.3 0 0 0 0 0 0 0 0 0 0 0 0 0 0 0 0 0 0 0.1 0 0 0 0 0 0 0 0 0 0 0\n0 0 0 0 0 0 0 0 0 0 0 0 0 0 0 0 0 0 0 0 0 0 0 0 0 0 0 0 0 0 0 0\n##$DATE= 1680076361\n##$DATE_START= 1680076010\n##$DE= 10\n##$DECBNUC= <off>\n##$DECIM= 800\n##$DECNUC= <off>\n##$DECSTAT= 4\n##$DIGMOD= 1\n##$DIGTYP= 12\n##$DQDMODE= 0\n##$DR= 21\n##$DS= 0\n##$DSPFIRM= 0\n##$DSPFVS= 20\n##$DTYPA= 0\n##$EXP= <SOLIDS1H>\n##$FCUCHAN= (0..9)\n0 2 1 0 0 0 0 0 0 0\n##$FL1= 0\n##$FL2= 0\n##$FL3= 0\n##$FL4= 0\n##$FN_INDIRECT= (0..7)\n0 0 0 0 0 0 0 0\n##$FOV= 0\n##$FQ1LIST= <>\n##$FQ2LIST= <>\n##$FQ3LIST= <>\n##$FQ4LIST= <>\n##$FQ5LIST= <>\n##$FQ6LIST= <>\n##$FQ7LIST= <>\n##$FQ8LIST= <>\n##$FRQLO3= 58817\n##$FRQLO3N= 2\n##$FS= (0..7)\n83 83 83 83 83 83 83 83\n##$FTLPGN= 0\n##$FW= 4032000\n##$FnILOOP= 0\n##$FnMODE= 0\n##$FnTYPE= 0\n##$GPNAM= (0..31)\n<> <> <> <> <> <> <> <> <> <> <> <> <> <> <> <> <> <> <> <> <> <> <> <>\n<> <> <> <> <> <> <> <>\n##$GPX= (0..31)\n0 0 0 0 0 0 0 0 0 0 0 0 0 0 0 0 0 0 0 0 0 0 0 0 0 0 0 0 0 0 0 0\n##$GPY= (0..31)\n0 0 0 0 0 0 0 0 0 0 0 0 0 0 0 0 0 0 0 0 0 0 0 0 0 0 0 0 0 0 0 0\n##$GPZ= (0..31)\n0 0 0 0 0 0 0 0 0 0 0 0 0 0 0 0 0 0 0 0 0 0 0 0 0 0 0 0 0 0 0 0\n##$GRDPROG= <>\n##$GRPDLY= 67.9839172363281\n##$HDDUTY= 20\n##$HDRATE= 1\n##$HGAIN= (0..3)\n2000 0 0 0\n##$HL1= 0\n##$HL2= 0\n##$HL3= 0\n##$HL4= 0\n##$HOLDER= 0\n##$HPMOD= (0..7)\n0 1 1 0 0 0 0 0\n##$HPPRGN= 0\n##$IN= (0..63)\n0 0 0 0 0 0 0 0 0 0 0 0 0 0 0 0 0 0 0 0 0 0 0 0 0 0 0 0 0 0 0 0 0 0 0 0\n0 0 0 0 0 0 0 0 0 0 0 0 0 0 0 0 0 0 0 0 0 0 0 0 0 0 0 0\n##$INF= (0..7)\n0 0 0 0 0 0 0 0\n##$INP= (0..63)\n0 0 0 0 0 0 0 0 0 0 0 0 0 0 0 0 0 0 0 0 0 0 0 0 0 0 0 0 0 0 0 0 0 0 0 0\n0 0 0 0 0 0 0 0 0 0 0 0 0 0 0 0 0 0 0 0 0 0 0 0 0 0 0 0\n##$INSTRUM= <spect>\n##$INTEGFAC= (0..63)\n0 0 0 0 0 0 0 0 0 0 0 0 0 0 0 0 0 0 0 0 0 0 0 0 0 0 0 0 0 0 0 0 0 0 0 0\n0 0 0 0 0 0 0 0 0 0 0 0 0 0 0 0 0 0 0 0 0 0 0 0 0 0 0 0\n##$L= (0..31)\n1 1 1 1 1 1 1 1 1 1 1 1 1 1 1 1 1 1 1 1 4 1 1 1 1 1 1 1 1 1 1 1\n##$LFILTER= -1\n##$LGAIN= -1\n##$LINPSTP= 0\n##$LOCKED= no\n##$LOCKFLD= -1\n##$LOCKGN= -1\n##$LOCKPOW= -1\n##$LOCKPPM= -1\n##$LOCNUC= <off>\n##$LOCPHAS= -1\n##$LOCSHFT= no\n##$LOCSW= 0\n##$LTIME= -1\n##$MASR= 10000\n##$MASRLST= <masrlst>\n##$MULEXPNO= (0..15)\n0 0 0 0 0 0 0 0 0 0 0 0 0 0 0 0\n##$NBL= 1\n##$NC= -5\n##$NLOGCH= 2\n##$NOVFLW= 0\n##$NS= 256\n##$NUC1= <13C>\n##$NUC2= <1H>\n##$NUC3= <off>\n##$NUC4= <off>\n##$NUC5= <off>\n##$NUC6= <off>\n##$NUC7= <off>\n##$NUC8= <off>\n##$NUCLEUS= <off>\n##$NUSLIST= <automatic>\n##$NusAMOUNT= 25\n##$NusFPNZ= no\n##$NusJSP= 0\n##$NusSEED= 54321\n##$NusSPTYPE= 0\n##$NusT2= 1\n##$NusTD= 0\n##$O1= 4050\n##$O2= 870\n##$O3= 400.26\n##$O4= 400.26\n##$O5= 400.26\n##$O6= 400.26\n##$O7= 400.26\n##$O8= 400.26\n##$OVERFLW= 0\n##$P= (0..63)\n0 4.8 0 2.6 0 0 0 0 0 0 0 0 0 0 0 1000 0 0 0 0 2.125 0 0 0 0 0 0 0 0 0\n0 0 0 0 0 0 0 0 0 0 0 0 0 0 0 0 0 0 0 0 0 0 0 0 0 0 0 0 0 0 0 0 0 0\n##$PACOIL= (0..15)\n2 1 0 0 0 0 0 0 0 0 0 0 0 0 0 0\n##$PAPS= 0\n##$PARMODE= 0\n##$PCPD= (0..9)\n0 0 9.6 0 0 0 0 0 0 0\n##$PEXSEL= (0..9)\n1 1 1 1 1 1 1 1 1 1\n##$PHCOR= (0..31)\n0 0 0 0 0 0 0 0 0 75 0 0 0 0 0 0 0 0 0 0 0 0 0 0 0 0 0 0 0 0 0 0\n##$PHLIST= <>\n##$PHP= 1\n##$PH_ref= 46\n##$PL= (0..63)\n120 120 120 120 120 120 120 120 120 120 120 120 120 120 120 120 120 120\n120 120 120 120 120 120 120 120 120 120 120 120 120 120 120 120 120 120\n120 120 120 120 120 120 120 120 120 120 120 120 120 120 120 120 120 120\n120 120 120 120 120 120 120 120 120 120\n##$PLSTEP= 3\n##$PLSTRT= -6\n##$PLW= (0..63)\n0 0 50 0 0 0 0 0 0 0 0 0 18 0 0 0 0 0 0 0 10.4 15.2 13.18257 0 0 0 0 0\n0 0 0 0 0 0 0 0 0 0 0 0 0 0 0 0 0 0 0 0 0 0 0 0 0 0 0 0 0 0 0 0 0 0 0 0\n##$PLWMAX= (0..7)\n1312.5 416.7 0 0 0 0 0 0\n##$PQPHASE= 0\n##$PQSCALE= 1\n##$PR= 1\n##$PRECHAN= (0..15)\n-1 1 -1 0 -1 -1 -1 -1 -1 -1 -1 -1 -1 -1 -1 -1\n##$PRGAIN= 0\n##$PROBHD= <H140172_001 (PH MAS WVT 200W1 BL4 15N-31P/19F-1H)>\n##$PROBINPUTS= (0..15)\n<31P-197Au> <1H/19F> <> <> <> <> <> <> <> <> <> <> <> <> <> <>\n##$PULPROG= <pf_cp>\n##$PW= 0\n##$PYNM= <>\n##$ProjAngle= 0\n##$QNP= 0\n##$RD= 0\n##$RECCHAN= (0..15)\n0 2 0 0 0 0 0 0 0 0 0 0 0 0 0 0\n##$RECPH= 0\n##$RECPRE= (0..15)\n0 1 -1 -1 -1 -1 -1 -1 -1 -1 -1 -1 -1 -1 -1 -1\n##$RECPRFX= (0..15)\n1 0 0 0 0 0 0 0 0 0 0 0 0 0 0 0\n##$RECSEL= (0..15)\n0 0 1 0 0 0 0 0 0 0 0 0 0 0 0 0\n##$RG= 2050\n##$RO= 0\n##$RSEL= (0..15)\n0 2 1 0 0 0 0 0 0 0 0 0 0 0 0 0\n##$S= (0..7)\n83 83 83 83 83 83 83 83\n##$SELREC= (0..9)\n0 0 0 0 0 0 0 0 0 0\n##$SFO1= 50.331808\n##$SFO2= 200.15087\n##$SFO3= 200.15040026\n##$SFO4= 200.15040026\n##$SFO5= 200.15040026\n##$SFO6= 200.15040026\n##$SFO7= 200.15040026\n##$SFO8= 200.15040026\n##$SOLVENT= <>\n##$SOLVOLD= <off>\n##$SP= (0..63)\n120 120 120 120 120 120 120 120 120 120 120 120 120 120 120 120 120 120\n120 120 120 120 120 120 120 120 120 120 120 120 120 120 120 120 120 120\n120 120 120 120 120 120 120 120 120 120 120 120 120 120 120 120 120 120\n120 120 120 120 120 120 120 120 120 120\n##$SPECTR= 0\n##$SPINCNT= 0\n##$SPNAM= (0..63)\n<Ramp45-55.1000> <> <> <> <> <> <> <> <> <> <> <> <> <> <> <> <> <> <>\n<> <> <> <> <> <> <> <> <> <> <> <> <> <> <> <> <> <> <> <> <> <> <> <>\n<> <> <> <> <> <> <> <> <> <> <> <> <> <> <> <> <> <> <> <> <>\n##$SPOAL= (0..63)\n0.5 0.5 0.5 0.5 0.5 0.5 0.5 0.5 0.5 0.5 0.5 0.5 0.5 0.5 0.5 0.5 0.5 0.5\n0.5 0.5 0.5 0.5 0.5 0.5 0.5 0.5 0.5 0.5 0.5 0.5 0.5 0.5 0.5 0.5 0.5 0.5\n0.5 0.5 0.5 0.5 0.5 0.5 0.5 0.5 0.5 0.5 0.5 0.5 0.5 0.5 0.5 0.5 0.5 0.5\n0.5 0.5 0.5 0.5 0.5 0.5 0.5 0.5 0.5 0.5\n##$SPOFFS= (0..63)\n0 0 0 0 0 0 0 0 0 0 0 0 0 0 0 0 0 0 0 0 0 0 0 0 0 0 0 0 0 0 0 0 0 0 0 0\n0 0 0 0 0 0 0 0 0 0 0 0 0 0 0 0 0 0 0 0 0 0 0 0 0 0 0 0\n##$SPPEX= (0..63)\n0 0 0 0 0 0 0 0 0 0 0 0 0 0 0 0 0 0 0 0 0 0 0 0 0 0 0 0 0 0 0 0 0 0 0 0\n0 0 0 0 0 0 0 0 0 0 0 0 0 0 0 0 0 0 0 0 0 0 0 0 0 0 0 0\n##$SPW= (0..63)\n13.18257 0 0 0 0 0 0 0 0 0 0 0 0 0 0 0 0 0 0 0 0 0 0 0 0 0 0 0 0 0 0 0\n0 0 0 0 0 0 0 0 0 0 0 0 0 0 0 0 0 0 0 0 0 0 0 0 0 0 0 0 0 0 0 0\n##$SUBNAM= (0..9)\n<> <> <> <> <> <> <> <> <> <>\n##$SW= 496.703794149417\n##$SWIBOX= (0..19)\n0 1 3 0 0 0 0 0 0 0 0 0 0 0 0 0 0 0 0 0\n##$SW_h= 25000\n##$SWfinal= 0\n##$SigLockShift= 0\n##$TD= 1496\n##$TD0= 4\n##$TD_INDIRECT= (0..7)\n0 0 0 0 0 0 0 0\n##$TDav= 1\n##$TE= 402.1165\n##$TE1= 402.1165\n##$TE2= 0\n##$TE3= 0\n##$TE4= 0\n##$TEG= 300\n##$TE_MAGNET= 0\n##$TE_PIDX= 1\n##$TE_RAW= 402.1165\n##$TE_STAB= (0..9)\n2 2 0 0 0 0 0 0 0 0\n##$TL= (0..7)\n120 120 120 120 120 120 120 120\n##$TOTROT= (0..63)\n0 0 0 0 0 0 0 0 0 0 0 0 0 0 0 0 0 0 0 0 0 0 0 0 0 0 0 0 0 0 0 0 0 0 0 0\n0 0 0 0 0 0 0 0 0 0 0 0 0 0 0 0 0 0 0 0 0 0 0 0 0 0 0 0\n##$TUBE_TYPE= <>\n##$USERA1= <>\n##$USERA2= <>\n##$USERA3= <>\n##$USERA4= <>\n##$USERA5= <>\n##$UUID= <ddb60da0-ce05-11ed-b76b-000af7097849>\n##$V9= 5\n##$VALIDCODE= -1\n##$VALIST= <>\n##$VCLIST= <>\n##$VDLIST= <>\n##$VPLIST= <>\n##$VTLIST= <>\n##$WBST= 1024\n##$WBSW= 3\n##$XGAIN= (0..3)\n670 0 0 0\n##$XL= 0\n##$YL= 0\n##$YMAX_a= 356815\n##$YMIN_a= -267455\n##$ZGOPTNS= <-Ddec>\n##$ZL1= 120\n##$ZL2= 120\n##$ZL3= 120\n##$ZL4= 120\n##$scaledByNS= no\n##$scaledByRG= no\n##END=\n",
				"procs": "##TITLE= Parameter file, TopSpin 3.6.3\n##JCAMPDX= 5.0\n##DATATYPE= Parameter Values\n##NPOINTS= 5\t$$ modification sequence number\n##ORIGIN= Bruker BioSpin GmbH\n##OWNER= labo200\n$$ 2023-03-29 09:56:13.718 +0200  labo200@rmn200n.cemhti.cnrs-orleans.fr\n$$ /mnt/oldCentos/racine/NMRData/data/pf2_TBennett/PbBrPerovskite.3/71/pdata/1/procs\n$$ process /opt/topspin3.6.3/prog/mod/proc1d\n##$ABSF1= 0\n##$ABSF2= 0\n##$ABSG= 0\n##$ABSL= 0\n##$ALPHA= 0\n##$AQORDER= 0\n##$ASSFAC= 0\n##$ASSFACI= 0\n##$ASSFACX= 0\n##$ASSWID= 0\n##$AUNMP= <proc_1d>\n##$AXLEFT= 0\n##$AXNAME= <>\n##$AXNUC= <13C>\n##$AXRIGHT= 0\n##$AXTYPE= 0\n##$AXUNIT= <>\n##$AZFE= 0.1\n##$AZFW= 0.5\n##$BCFW= 0\n##$BC_mod= 0\n##$BYTORDP= 0\n##$COROFFS= 0\n##$CY= 10\n##$DATMOD= 1\n##$DC= 0\n##$DFILT= <>\n##$DTYPP= 0\n##$ERETIC= no\n##$F1P= 199.294336109833\n##$F2P= -133.861479528761\n##$FCOR= 1\n##$FTSIZE= 2048\n##$FT_mod= 6\n##$GAMMA= 0\n##$GB= 0\n##$INTBC= 1\n##$INTSCL= 1\n##$ISEN= 128\n##$LB= 15\n##$LEV0= 0\n##$LPBIN= 0\n##$MAXI= 10000\n##$MC2= 0\n##$MEAN= 0\n##$ME_mod= 0\n##$MI= 50\n##$MddCEXP= no\n##$MddCT_SP= no\n##$MddF180= no\n##$MddLAMBDA= 0\n##$MddMEMORY= 0\n##$MddMERGE= 0\n##$MddNCOMP= 0\n##$MddNITER= 0\n##$MddNOISE= 0\n##$MddPHASE= 0\n##$MddSEED= 0\n##$MddSRSIZE= 0\n##$Mdd_CsALG= 0\n##$Mdd_CsLAMBDA= 0\n##$Mdd_CsNITER= 0\n##$Mdd_CsNORM= 0\n##$Mdd_CsVE= no\n##$Mdd_CsZF= 0\n##$Mdd_LrLAMBDA= 0\n##$Mdd_LrNITER= 0\n##$Mdd_LrRANK= 0\n##$Mdd_LrZF= 0\n##$Mdd_mod= 0\n##$NCOEF= 0\n##$NC_proc= -10\n##$NLEV= 6\n##$NOISF1= 5\n##$NOISF2= -5\n##$NSP= 0\n##$NTH_PI= 0\n##$NZP= 0\n##$OFFSET= 328.4733\n##$PC= 4\n##$PHC0= -129.3\n##$PHC1= 0\n##$PH_mod= 1\n##$PKNL= yes\n##$PPARMOD= 0\n##$PPDIAG= 0\n##$PPIPTYP= 0\n##$PPMPNUM= 2147483647\n##$PPRESOL= 1\n##$PSCAL= 1\n##$PSIGN= 0\n##$PYNMP= <proc.py>\n##$RDF1= 0\n##$RDF2= 0\n##$RDFWHM= 0\n##$RDINT= 0\n##$RDPOS= 0\n##$REVERSE= no\n##$SF= 50.3277766700001\n##$SI= 2048\n##$SIGF1= 40\n##$SIGF2= 20\n##$SINO= 0\n##$SIOLD= 4096\n##$SPECTYP= <>\n##$SREF_mod= 1\n##$SREGLST= <1H.CDCl3>\n##$SSB= 0\n##$STSI= 2048\n##$STSR= 0\n##$SW_p= 25000\n##$SYMM= 0\n##$S_DEV= 0\n##$TDeff= 1496\n##$TDoff= 0\n##$TI= <>\n##$TILT= no\n##$TM1= 0\n##$TM2= 0\n##$TOPLEV= 0\n##$USERP1= <>\n##$USERP2= <>\n##$USERP3= <>\n##$USERP4= <>\n##$USERP5= <>\n##$WDW= 1\n##$XDIM= 0\n##$YMAX_p= 304130018\n##$YMIN_p= -102886416\n##END=\n"
			},
			"dmfit": {
				"from_filename": "S:/Bruker/TopSpin200/data/pf2_TBennett/nmr/PbBrPerovskite.3/71/pdata/1/1r",
				"save_date": "2023-10-03T16:05:32Z",
				"from_title": "T=120C",
				"origin": "pf_cp 13C PbBrPerovskite 71_1 1r -  labo200\n$$ 2023-03-29 09:56:13.718 +0200  labo200@rmn200n.cemhti.cnrs-orleans.fr\n$$ /mnt/oldCentos/racine/NMRData/data/pf2_TBennett/PbBrPerovskite.3/71/pdata/1/procs\n$$ process /opt/topspin3.6.3/prog/mod/proc1d\n S:/Bruker/TopSpin200/data/pf2_TBennett/nmr/PbBrPerovskite.3/71/pdata/1/1r"
			}
		}
	}
}
