# Supplementary material for: Structural dynamics of melting and glass formation in a two-dimensional hybrid perovskite
Source: Nat Commun. 2025 Aug 18;16:7696. doi: 10.1038/s41467-025-61410-z (PMC12361452; doi:10.1038/s41467-025-61410-z)
Supplement: Supplementary file 4 — Source Data [file 41467_2025_61410_MOESM4_ESM.zip › Source Data/NMR_Source_Data/[750] PbBrPerovskite_crystal - 13C{1H} HETCOR 350us 60kHz [castep].fxml]

<?xml version="1.0" encoding="utf-8" ?>
<NMRFit>
<FitParameters>
	<timestamp>2023-11-12T15:51:35Z</timestamp>
	<DMFitVersion>20230120</DMFitVersion>
	<FitMode>1</FitMode>
	<FitModeAsc>Fit 2D</FitModeAsc>
	<Sdev>420216.9271</Sdev>
	<ComputeParam>
		<ShapeSize>4096</ShapeSize>
		<npasab>64</npasab>
		<ssbMax>10</ssbMax>
		<QuadStep>150</QuadStep>
		<EtaStep>10</EtaStep>
		<CptThreshold>99</CptThreshold>
		<CSAStep>15</CSAStep>
		<MinCSAStep>50</MinCSAStep>
		<GaussMult>0.75</GaussMult>
		<SWMult>4</SWMult>
	</ComputeParam>
	<Dimension>F2
		<nucleus>13C</nucleus>
		<frequency>188.5966198</frequency>
		<line>
			<ModelName>Gaus/Lor</ModelName>
			<Name>C3</Name>
			<amp>10000000</amp>
			<pos  Unit="ppm">21.5</pos>
			<wid  Unit="ppm">0.5</wid>
			<gl>0</gl>
			<T2>3.375563003</T2>
		</line>
		<line>
			<ModelName>Gaus/Lor</ModelName>
			<Name>C4</Name>
			<amp>10000000</amp>
			<pos  Unit="ppm">25.5</pos>
			<wid  Unit="ppm">0.5</wid>
			<gl>0</gl>
			<T2>3.375563003</T2>
		</line>
		<line>
			<ModelName>Gaus/Lor</ModelName>
			<Name>C8</Name>
			<amp>10000000</amp>
			<pos  Unit="ppm">51.1</pos>
			<wid  Unit="ppm">0.5</wid>
			<gl>0</gl>
			<T2>3.375563003</T2>
		</line>
		<line>
			<ModelName>Gaus/Lor</ModelName>
			<Name>C10</Name>
			<amp>10000000</amp>
			<pos  Unit="ppm">46.3</pos>
			<wid  Unit="ppm">0.5</wid>
			<gl>0</gl>
			<T2>3.375563003</T2>
		</line>
	</Dimension>
	<Dimension>F1
		<nucleus>1H</nucleus>
		<frequency>750.0361897</frequency>
		<line>
			<ModelName>Gaus/Lor</ModelName>
			<Name>H3a</Name>
			<amp>10000000</amp>
			<pos  Unit="ppm">1.56</pos>
			<wid  Unit="ppm">0.1</wid>
			<gl>0</gl>
			<T2>4.243927034</T2>
		</line>
		<line>
			<ModelName>Gaus/Lor</ModelName>
			<Name>H3b</Name>
			<amp>10000000</amp>
			<pos  Unit="ppm">2.89</pos>
			<wid  Unit="ppm">0.1</wid>
			<gl>0</gl>
			<T2>4.243927034</T2>
		</line>
		<line>
			<ModelName>Gaus/Lor</ModelName>
			<Name>H3c</Name>
			<amp>10000000</amp>
			<pos  Unit="ppm">0.79</pos>
			<wid  Unit="ppm">0.1</wid>
			<gl>0</gl>
			<T2>4.243927034</T2>
		</line>
		<line>
			<ModelName>Gaus/Lor</ModelName>
			<Name>H4a</Name>
			<amp>10000000</amp>
			<pos  Unit="ppm">1.31</pos>
			<wid  Unit="ppm">0.1</wid>
			<gl>0</gl>
			<T2>4.243927034</T2>
		</line>
		<line>
			<ModelName>Gaus/Lor</ModelName>
			<Name>H4b</Name>
			<amp>10000000</amp>
			<pos  Unit="ppm">2.4</pos>
			<wid  Unit="ppm">0.1</wid>
			<gl>0</gl>
			<T2>4.243927034</T2>
		</line>
		<line>
			<ModelName>Gaus/Lor</ModelName>
			<Name>H4c</Name>
			<amp>10000000</amp>
			<pos  Unit="ppm">1.06</pos>
			<wid  Unit="ppm">0.1</wid>
			<gl>0</gl>
			<T2>4.243927034</T2>
		</line>
		<line>
			<ModelName>Gaus/Lor</ModelName>
			<Name>H10</Name>
			<amp>10000000</amp>
			<pos  Unit="ppm">5.07</pos>
			<wid  Unit="ppm">0.1</wid>
			<gl>0</gl>
			<T2>4.243927034</T2>
		</line>
		<line>
			<ModelName>Gaus/Lor</ModelName>
			<Name>H8</Name>
			<amp>10000000</amp>
			<pos  Unit="ppm">5.7</pos>
			<wid  Unit="ppm">0.1</wid>
			<gl>0</gl>
			<T2>4.243927034</T2>
		</line>
	</Dimension>
	<CrossPeaks>
		<AutoCorrelation>false</AutoCorrelation>
		<Symmetric>false</Symmetric>
		<nCrossPeaks>8</nCrossPeaks>
		<F2_dimension>13C</F2_dimension>
		<F1_dimension>1H</F1_dimension>
		<CrossPeak Name="#1[C3]/#1[H3a]">
			<f2_line>0</f2_line>
			<f1_line>0</f1_line>
			<Amplitude>20000000</Amplitude>
		</CrossPeak>
		<CrossPeak Name="#1[C3]/#2[H3b]">
			<f2_line>0</f2_line>
			<f1_line>1</f1_line>
			<Amplitude>20000000</Amplitude>
		</CrossPeak>
		<CrossPeak Name="#1[C3]/#3[H3c]">
			<f2_line>0</f2_line>
			<f1_line>2</f1_line>
			<Amplitude>20000000</Amplitude>
		</CrossPeak>
		<CrossPeak Name="#2[C4]/#4[H4a]">
			<f2_line>1</f2_line>
			<f1_line>3</f1_line>
			<Amplitude>20000000</Amplitude>
		</CrossPeak>
		<CrossPeak Name="#2[C4]/#5[H4b]">
			<f2_line>1</f2_line>
			<f1_line>4</f1_line>
			<Amplitude>20000000</Amplitude>
		</CrossPeak>
		<CrossPeak Name="#2[C4]/#6[H4c]">
			<f2_line>1</f2_line>
			<f1_line>5</f1_line>
			<Amplitude>20000000</Amplitude>
		</CrossPeak>
		<CrossPeak Name="#3[C8]/#7[H10]">
			<f2_line>2</f2_line>
			<f1_line>6</f1_line>
			<Amplitude>50000000</Amplitude>
		</CrossPeak>
		<CrossPeak Name="#4[C10]/#8[H8]">
			<f2_line>3</f2_line>
			<f1_line>7</f1_line>
			<Amplitude>50000000</Amplitude>
		</CrossPeak>
	</CrossPeaks>
</FitParameters>
<GraphParameters>
	<Dimensions>
		<Y>
			<min>7500.361897</min>
			<max>-750.0361897</max>
			<tic>750.0361897</tic>
		</Y>
		<X>
			<min>26403.52677</min>
			<max>1885.966198</max>
			<tic>1885.966198</tic>
		</X>
		<Amp>
			<min>-1092907.212</min>
			<max>5620440.15</max>
		</Amp>
	</Dimensions>
	<LevelDiv>1.200000048</LevelDiv>
	<nLevels>10</nLevels>
	<PlotStyle>2</PlotStyle>
</GraphParameters>
<DataFile>
	<FileName>[750] PbBrPerovskite_crystal - 13C{1H} HETCOR 350us 60kHz.csdf</FileName>
	<FileTitle>#205+#2</FileTitle>
</DataFile>
</NMRFit>
