# Supplementary material for: Structural dynamics of melting and glass formation in a two-dimensional hybrid perovskite
Source: Nat Commun. 2025 Aug 18;16:7696. doi: 10.1038/s41467-025-61410-z (PMC12361452; doi:10.1038/s41467-025-61410-z)
Supplement: Supplementary file 4 — Source Data [file 41467_2025_61410_MOESM4_ESM.zip › Source Data/NMR_Source_Data/PbBrPerovskite.1 - 13C{1H} VACP MAS 10kHz, T=123C.csdf]

{
	"csdm": {
		"version": "1.0",
		"read_only": false,
		"description": "T=123C",
		"origin": "pf_cp 13C PbBrPerovskite 51_1 1r -  labo200\r\n$$ 2023-10-01 18:06:35.404 +0200  CEMHTI/florian@florian-port2\r\n$$ S:/Bruker/TopSpin200/data/pf2_TBennett/nmr/PbBrPerovskite.1/51/pdata/1/procs\r\n$$ process C:/Bruker/TopSpin4.0.1/prog/mod/proc1d.exe\r\n S:/Bruker/TopSpin200/data/pf2_TBennett/nmr/PbBrPerovskite.1/51/pdata/1/1r",
		"timestamp": "2023-10-01T16:07:01Z",
		"dimensions": [
			{
				"type": "linear",
				"count": 4096,
				"quantity_name": "Frequency",
				"increment": "-6.103515625 Hz",
				"coordinates_offset": "16531.33088 Hz",
				"origin_offset": "50.32777667 MHz",
				"label": "13C - Frequency",
				"reciprocal": {
					"quantity_name": "time",
					"label": "13C - time"
				}
			}
		],
		"dependent_variables": [
			{
				"type": "internal",
				"name": "NMR Spectrum",
				"encoding": "base64",
				"numeric_type": "float32",
				"quantity_type": "scalar",
				"components": 
[
"gXzaQOECsUDrIt8/M8IkwBRGzMBglh3BC7VQwdKrbMGv1VLBcdzuwPyp2z6YRdJAkxDzQG3WUED7ykbAFrHYwGWxl8AUfxRAXsUqQTMkgEHS64BBgE8+QWQS0kA5M2BAQUCIQCTo+EAalDNBzzM9QUu5CkG8RVFA1FrAv3Q0WcBryw3AZEzAPjzdJUAvZYdAv5TZQHd9PEEHeJRB0TnAQcrPxEEICplBfTsjQVImHUCad2W/ZCrcvuAcpj6oJty/dTrGwGilFcHMrOjA6GoRP9U3J0H+C4lB+gCOQeDoWkEtsg1BnYjHQFJOskDoGIhAqDVBPpPwwMDhdTnBX8JewS3lS8Ei1B7BaDnxwOjhwsClRJPAg6AIwFRBej9glF9AYC6XQHGUq0DHudNAljUIQf3SFEFeUt9AIMHYP5o3XcDY2ZDA9bmLvtXwwUAjVQxBy5+JQBcArMDq11vBXw9rwR6V8cAsZQZArDrVQAcOJUCErNfAapVXwY86N8GayGa/yqI7QTM6lEGus3pBXfSyQK7+qcDtKTXBcE4rwcGft8D1uR++2zliQJS/oECC+6pAi6SwQNtpv0DB0NxARDILQUY1P0HJIoVBUhKsQVAWwUG26a9BD8JdQWWIZT8G3FbBWKTEwfDk58ES7c7BWACOwSexEsHjBoHAcG5UwGmwlsCkwJPAiVKhv+VvZ0D4irxAPtcbQH1uvcC8/2TBsnqIwfW0PMFVwaa/5i8HQYWvSUGRVSpBDpbCQPNfQ0BSKDNA+9o6QKjGrb31GurAv6+Awa1IrsHiyKrBZ8t1wXbA5cBLN9G8x8qnQAuYHUHj6mxBqQaYQQH5nEHduGpBCp6qQFDDg8DfQhDBUmbxwIEz7r++kG1AdGy9QMGpkkDQYvw/fFDHPlTjYj5K6qQ8Vkzhv3jSpcC+wA3Bn/41wa4PSMF9s0/B9f5RwWkbP8H3Y//A59uqv5jEpECwaeVAkkoNQGGh+8CbuorBazmkwSSygMH5rAXBMxqIwPwv/8CNkozBHMLRwT4H2sH6ppjBFmLHwO95g0ByOOVABEZYQEHANMBhwtnAAGfWwCJLZsDvJ/0+hz2RQNfqB0EOpD9BT1NXQXBFNEGbHLNAMUglv29wXcD4MVa/n7SpQOybI0HTQB5Be4uBQFw/acD0nwjBdGQHwZg8nMDHmoa/hDx1P1qzyj8DSRxACGx4QA9UgEC30bM+KUrpwO7Dd8EKUpfBWCxhwXwgA8Awqj1BHTyrQfF9uUEpi5FB8QcoQZxTjUD82QtAI7leQBmryUBnFARBS3fvQDlEUUC1xmLAe2YowSlsZ8HXtk/BtuPBwFSybkA8gUpBOjOQQVe4m0HSaJNBYN6DQZu4YEEC1yhBnai4QDbrMj8lNTzARyKGwOMWcsCQMFnAa7t0wIWKd8A1TZ6//N+gQLwATUF//o1BnpeCQT9BDkGY3Vu9axGcwHxhO8CUBV1AWNEKQT2nAUF/ysA/swnawIRVM8FeDQvBXxhYv9Tq8EDeETxBQj4iQeeckECsXL6/QQmfwC0JqcAjyXjAM3I+wNaUfsAYXdzA3ccpwQl6XsGI+oDBnXWKwU0MjcFX5IXBS71awbI09cBTtDw/sasRQVqTXkGKR0ZBaGGLQOmV7MCoepPBfY7IwZZM0MGAfrTBFI+HwYRoL8FLD6jAKO0EPmjxmEAS2vRAahT0QB42i0AMkbm/EmwFwYu3bMFSBZzBAXuqwW6JmsHR1VbBW1KgwLTnSECaf/9AHCcAQRSWiEASFGO+yQQcwAzioL8KBwVA2TWlQIYhx0CJQaNAl683QN4CMj+a92+/rLwIwBTuQ8BkumvAxOqCwLTxmsBJNtfAjHofwcw2WsGwK4DB/I99wVFtVsHvayfBqkgQwY/vG8G+6DjB3AVIwd5FNMGGZADBXaSCwMOTWr9H8ms/Lx2eP6Pw8z6mCjy/LYG+v3WCS79tVs4/v02MQLXFlUDvOAi+vywhweg/q8Gq4eHBSgLSwVmugMG5TGTAv4xuQKX9uD9+EAnByaKbwelXv8GfkpfBkurwwKwbaUAz+wpBNDnGQABvbL6YrJTAnEMxwGKvpkCaU2tBvGCdQTq8hEGyxeJAHZgzwFWf0MAnYNK/Y339QBS6ZEHJgDNB9PuAv4+bcsFtLrDByM6IwQXEgMD4ywNBoZVCQUP04EAVHb6/7XTdwHOO98CcEf/AJRZEwX1Dn8GZG8DB5JiIwdATrj/7K7FBDR8BQh2Zx0EGOLVAMjQywciaTcE1D8w/9R6oQYFf90EgBsdBch0SQYF0P8DrQv+/S3kqQcI7xUGq6e5BptfBQYMLY0EizP1A/lP+QHTZF0EMc7xAckmOwMOufcGOpqDB7B5ZwQF8YL/lGA5BBBoYQcFILkD/cGHAgrH4v2If/EATuJhBMmi5QVW0hkG+mJFATqCiwIBXwMD8aV4/980NQUIdLkESc5ZAvBy6wBFmYMHOAXfB+AkpwVWPesBYOdC+uE8EwJxK58DN7kTB/wVowdYpVsG95inB70MFwRSm8MAsY/HAgyfZwF8Hf8AorTE/4cOtQBVz8UD3rJ9ADxwNwFIGNsFGQpHBOGqVwV3hPsGmeUe//5kVQXIoWUEkzyhBnNJTQJ0BOMBJToTAhPwOv8QgiUCTkc9AsJKhQNLfI0D2VipAcF3OQMwRMEGEOTlB13O5QNfRasCb5SjBUDUcwe9Y1L9xOvZAnQguQRvOlkB+A+nAyFeMwTdnoMGxn2bBYgCtwK3YpT8JylpAssxAQL5/a0Bao91AaSQuQZfOQ0F+kxRBhJ5RQI9iPcCX3+3AQDshwUk9OcFyxTjBFZgEwVL4Pb+cghJBWF2DQYfKf0F2oNZAVEPgwHm6jMGjy5nBecs5wbuWLT4n6xZB6s1DQdwrE0EbPnhA6Ei8vit3HcAduFLAjDp/wCZbk8BOaovASIA0wG6SQ7+xUGY+rQmKvyqak8ASEBHB1wNLwaecYsH72lDBXRQdwYJZtMCHFgbAvdIZv/uazb8l/ITALtbJwK7/zMCcq4vA4envv4A3mr80oVrA+1LswOlmJ8F9fiTBHfDKwADvh75x5KlAZYADQStl9UDn7IdAHyMHv3LRlsAW2s7AxEiZwOVhrr4x145ABbrQQNiwf0BEahHAhCkSwXmUVcGogV/BEKdPwafbV8F0lYfBNimtwe4sv8FFOKfByBZPwQ5dScDgtJpAfIkSQWNdJEHjxhdBnVDqQPruVUCLjSHASfoLwQmOSsFn7EfB7r4SweP1u8ClXK7Ao2n3wLS4FME7N8bAYk8XQAd6SEE+EJBBP+JnQV5aPkD0myrB4Pmbwf4YoME55V7Bq7XKwH0O478H366/ZvY0wAEeP8D1OQi/g0BJQDdCrkAK0J1AXI8iQEehMj9wvZI/htdVQFwOmkBc/lFAWeaXv5IkuMApitXAA/cEwGI5zUBRXWlBhPqSQW7qgkGXpyNBTJU8QAwhW8BOQAjBGRZIwQigaMGi7ErBrUi6wNa9h0CwVk5BnSh7QWYJQUGmsspAF0CUQAV0GkHceY1BQvqmQYs4V0HRwDvAV2ybwWs60MEU85fBbzFwwIEFEUF1PTZBwuZOQN4RAsHgxGLBVuU0wfEjIMCfMsZAkhcsQYhGOUFjnjxBNmNaQV38g0EMZY1ByUVxQTu4DUFTtH8/IS7GwNB4McHQAErBSXEfwcHHRMCV88ZABRpiQSGIhkGtdVJBcKXAQP7U2j7am62+rUonQCQ4mUCYrRNAVn6PwBX9MMEPM0fBxqzswHzQLD8S3NVAe1QBQcQYz0DW1KtAEN/QQBkeBkGXmwFBICKiQOozDUArt2JAizAhQYM8j0HZ4aVBm1xvQQhbRkDpJ+/AOV0bwbmr/L8TZC1BhoymQXiBs0GAK35BCVHMQPu62D4nUdM/EmcOQaUWiUEoGKRBdzV9QatdkkBemfTApd1lwfSTR8FJhpHAoCksQEZkU0DpN0PAHhEnwXFHNMHiWDTAYccaQU7NhEHwYTxBErT4v+04ZMGNL3jB4auRwDh7IkEE2YtB4GhLQZlbgT9Xi/bAdHP5wEnMMMDoyMS/sNUZwZF7ucHakv7BRFjcwbpoQ8HeIF1AMKIJQcW+jD93WTHBDX6IwdjpRMEVrP2/76GIQH77hz8hTATBXfRxwSKJV8GqaZ3AAA5QQEkemUDDZLW+16rWwM0TC8H6jqrAmuZPvkaVLUBEqjlARqVLQL2bw0DcYi1BRi9aQTLpOUG5o7lAFurzPulmEL+2JCtApnvWQM/DAEF8Wc5A+UCVQHvspkBm3u1AzDb8QKEWekD020jAuN8Eweg44cDGiys/RwIcQSQgXEGvExxBA4m8PrqBB8EwYj/B5LsWwUtXccDJ1Kw/WHmEQHf9n0DtxKRAsQeoQL6Yp0Bk1J5AyIaRQOVPfECQLx1A1+NPv9bFtsCamyPBHuk0wYom5MDCdX8/RI4NQfKUPEFIn/tARFhRv1KGFsEs8FTBSU4swfCmYsBjBo9AXjsXQQ9HGEGAFqtAO87mvlZunMDUqsrAsBquwJaBkcBJLLbAVikKwdV8KcHcmgXBwWimvy7+5UCMCjtB0nYNQWcznT79mwLBAu4zwVBsCMFQbaDAWtTcwND3fsG2gNnBQXkBwtpf0cHzSSjBHQnXQGmqikEB6JBBtuY9QfghgEAZUeq/NtOpwAfO8sBirAvBTIXpwNEyH8BOsXJAzoDxQLuvvUCtabY9xsWpwPolvMDycKy/9l6HQKs9xECTOVVAbKcFvwe9/767lptAcpk9QY/BaUHHNiVBJhP3P8/VhMDTbFXAn7tSQCWtHkFFbC1BxUeiQJ1fRMBJ/PPADoa1wENLTj/saOBABRcUQeEp7EBdzIFAzgkCQIXL9j+XHhJA5f+2Pz7XKb9ZxwrAdYJdvzmEfkA7UCxBZS6DQcRakEHdZ21B5aUEQcRioz9GI3PAHAvOwKtFAcHQvCnBbwxnwZ/TjcFMhozBwfhGwWqsfMCnKHFAS8fZQPHbiEBs2JG/oBCtwMtvyMCCo5PAP0ZJwOYdZcCE/KbArxPCwCGXqMAcNIjAKpinwPuLB8Gq7TLB+pEZwemWIcCxb91A43hWQfIVXEE1extBqpnNQO4L+EB0F0tBjjyBQV+cWEE1JaBAywCQwAiHF8FLpAbBptKSwEdDF8BHkzjAgIdRwGgiNb4rj75ARTglQf3l/0A13mu/KqQiwSGbPsFfh1nA1UMkQeY2nkEh3pZBT7oPQYXqEcD5p/LAd46owJp3zT48XHBA3ZQiQGV5jb9sV2nAbZZqwKyLIMCguP6/9ngIwAAvyr+5ayC+Dc/avsZ9vMCvDojB++PnwdzGCMIAM9/BOhZKwbQ5OUBuHh1BCx2vQPiKo8B3NVfB08FfwYE87cDhuow/xDnTQIXa9UA2VMVACLSLQDabP0AzQrw/1XipvsY8mL/M7ts+fImRQNOAEUG3mTRBcpQbQVFCqEC9Usg9J2BxwIsMq8A6kYnACD0lv6bLmkCdDyBB614/QSW8E0Ekd29ABTQpPktYEkA1LRFBEnJmQVa1OkHOGR29budbwYeBmcFNnzLBzYqrQLoLkkGft4xBk0hzQB6qRcHCUZPBl1MmwY41fkD6AjtBWW6nQCeNNcFc+s7Bq77ewRnZgsEZ4jg9So4rQcQALkHpd21ATSN+wCybAMFBZBnBJkpEwU5FjcGL67nBd87EwR4TnMEfhCHBDh66v8jn6D8dCda/alwdwVkblcEZJcDB/gK6wSCBfcGCQX7AdkQBQWFTf0GvRo9BhwuAQeBfZkEOInlB2mCOQUQ4hEE3DRBBqz78vzp+EcHn+8vAz5WiQIx/hkEOrZpBRfAhQabpb8DKPzHBQDu8wEUW7UASdoxBuiKAQf6khUDK4vzA54AhwdXnHb/BHE9BLFykQfH1kEHK3SJBsZeYQJVzvUC2oClBcEJJQSSgEEFyqFxAOPb9P41X5UCO8W5BnJGQQYHZTEFMhhZArs+7wK/12cAwqgPAiv4AQM9mpD7yQMjAw3c8wfKMK8F5uD/AaQi8QERuFEFaa5NAnQGmwPdLZcHWrpLBY4+BwdEWHMFt1vC/RU+WQIFl9UAFZLVAuB77vva35MCkuhXBrciOwOz3okBm9UpB6SZFQe67bEAqed/Awqk6wdfh3sBpfzxAVQgbQX868EBlWBLAjs1NwWQ2jsE9cn3BcpEuwdcj7sBVj87AkKi2wO8oWMAQaXO/fyj3v4i87sB+4FjBgh5YwQibgMB0ZShBqJShQTaoiEF65QFAzh92wUBKwMECup3BqMz4wBogAUB6tHBASNCpvsZcQsD6PjA/VwIRQSebdUGx6mJBjyvOQOIYxb+hRVzACnf/PzWHKEHUWYNBoYOGQcwZTkGI8upA/AnHPxIbnsBO6EbBtOGZwf4qs8ES0KLBLZ1swWdQGcHQ0/TAbLQLwbL1I8HsbCXBOVgewZIeNsGOjXjBWGKbwYNjksEEBiDB3z8HQHYALkGDdytB1zMWQK6H78C6XjPB+GrMwJTmJECVKwVB1ejVQB6nTL1qJanA8/1mwOauoUAOxXxB6++2QY9uvkFBWaNBfNyCQczZXUFbIkhBCZUnQVmv2ED9pg1AmSq6v4bZScC57FDAMFtFwLo6bcAstKvATrHxwC9FF8G82CLBoiQNwfyZmcBx7L4/aCYEQdNpTUG7TlJBxRMRQZ5dKUCyjU7AyLfSwB+M58Cq18TAVceEwMImnb81LjVALeroQHLgH0HVnwhBEWUDQAla8sD/EYLBGZeewclPgsHlud/AKsGAQH1aPkHZ+VJBn7rvQMbLDMBOhizBXZ1Zwb+cEsFutKK+eo3oQK1GDEFsSGpAdANswHeU5MDlcGPAPLyQQAMkKEGYyA1Bt1HZvrGeOcGb5IzBAGN7wUnmGsEOJdfA8fQ3wajgsMGtWPrBvEz+wcryrMEQ0ajA8tAbQbUWj0FgBpJBD4NXQZSW1kD4U5C+5t3XwJBPN8Eu5EXBd5gCwYGV4b0BEQBBbzxGQZibQkGUmR5BEwQSQRSaKkHunjlBSqv6QGA02b81DVDB2SWcwahvisGx8wnB23kLv2rNFD8uiLTAL4VTwSL3asGJEe7AFI1tQIhcIEHGjbFA7xADwQPoucG3JffBKC3cwXJYgcHzX1fAObW2QL/eHEFymidBBRcTQZEOuEBZlzS/Ou8XwRjzjMGju6vB3oecwSd0XMH0rPjA8I6DwKF3JMCS/Ia/U/TzP1Yes0AmOv5A5Ar5QK+dxUCXTqpA1uTBQKWd0UBOoXJAkZxKwACANMGsWHHBxGEtwRNh5z3TLT1BEc2PQetPg0EYaSRBb6iaQLV1O0DtTEJA/1DIP3NnNsBdg+fAF7bRwBU9tj9cs1BBbqakQZ06j0E6mrBA5kkTwdJniMHrQVbB7fyWv5nFOUHT1o5BMoJ+QabRHEFk8q5AdOzHQMQ0MEHKb3tB1/qEQZoGS0GmI7dARbaRvxTmp8BkerDA/FclwKeXzD9+U5FAMa+HQA6+NT73S8jA8WtGwVaxe8HKKnPBfwE4wUK/xsAZsxK/T86gQMS8KUH9RX1BM6idQTkNqUElsJxBYW92QQx1F0HwxTlAF+g2wGOGvsBgjJTAa/qoP5+vF0EqyHJBxaFhQZbarkBpft3AMvyGwVW2oMHMeojBWhhCwec4FsHQ0A7BBSzdwKs+vj4TzUBBZ9mvQeXtt0GRMExBbaVpwAONiMGFNabB5d1xwYuEzsDMLM2/Qp4kwFRpvMBJ9NLA/Kc+wGkgCkDqDJBAV6oQQFLHI8DtDNLAh2UFweANFMFobTDB2jxMwfO7L8EeBUbAbe4NQUSGkkFjnZVBT6sRQU18icAOFUnBGz4uwTw+DcCLa65AlrG0QNOLvL+LQR/B2WZXwYb4JME/ZW/AVb8MQFg42UCkEEpBRC2tQYEJ+0HXHg9CJlPzQRkWi0FVIJ9ABy7FP6I7CUGbJphBgc21QdN1bEEu7rK+s61Fwb4EV8G1jo7AECjFQFyLGEFbQVhAqp/bwKbfVMGyREbBbHjrwKJLlMBWBPrAtfFpwWt4msEblo/BfPk7wTYTssCUNlHAylOLwNUHmsCTeKe/brOqQNfzKEGbziFBKLaCQHCvKMB2v37AMMskQH5IYEEOKsBBl4/bQV+HvEFqlXxBQPcIQYCeiEDsrxlAN9qWP166YL5Gw2O/ibAWPyewiEBZFgJB12MUQSJlxkDIdnc+NmShwNtJyMDLHynAHchMQCJl3kCUfrJAxlzGvieX38B8fRbBdDWpwFqTYUAZCUJBhe98QayvUUEMi85AI7kAPTVuXsCeJpPA6LC/wFevF8F5VF3Bp8hzwTzkJMHAij8/3atWQU9tq0HKIqZBi09EQQrXdz+1NOfAcBYRwc0jrcDwhQk+CYl/QNO9nEA7b4tADBOsQDz8JkHAe55Bdif4QYYBH0L+jChCuSwWQvB+8kHZxeZB1s8mQs/7kELMxulCcU0kQ1rIS0Mnc2ZDXuF3QxA+hEPqNo9DPkOcQ3Cjp0Mjwa1DFrGuQ+fsrkPtULRDlFnBQzIs0kOr3d1DKWfbQ9oNx0OhqaRDQ896Q4pnNUNqVANDnezGQs8em0LAKmZCkf0SQsx6k0GlHAVBZ2UjQT6jvEE3BjBCAVqDQuxiqEIEpcRCA/fbQp889ULtvwpDLP8dQ7fbMEOGrz5DsOZEQ3dsRUN6c0ZDdlRPQxg9ZENWrIFDFZ6SQ5UjoEOScKZDwxukQ+QymkPvT4tDLNd0Q0cHVENpejdD1sAgQ6ASEEMsAwVDArn+Qm9d/0IsGAdDl1AWQ3a4LEM9VkhD4elmQ4KTg0OQZpRD+aKlQzX+tUOxJMNDYd3KQxmozEOhecpDQrPHQ13axkN4x8dDc+THQ8iIxEPotr1DBvS2Q4BDtUOqi7tDNwzIQ+nn1EMEgdtDGUvYQ/xmzEPlGbxDAo6rQ99pnEMJ3I1DxzR9QyGmXUOQr0BDOQoqQx7/GUOO8wxDUib9Qr+i20IQR7xCNWapQsiXp0K+zLBCZPW3QmJqskLGdZ9CcOuHQhO8bEJtHl1CWltWQvz7RkKpqydCQAADQk1Y2kFCyuRB88kKQnRBHkIl2hVCkY3aQaXgW0GqEX1ALcE9QPQEKEGNDa1BNa7xQV+/AUKhDeJBbV2iQSyLPEGKfqNA7ZzCP1lGrT8KF4FA5LL8QEwlKEEVjx1BTRO2QL3BVztS+IjAaVaqwHF6aMBOkbe/4xQzvw7Nx7/A6h7A7K/2vzC7Fz55JxpAmUltQJNQjUCQ/79AkocRQQZ8QEEwgTlBYC66QMPzZsDXqzvBJHNawTT0A8FRiXo//KMKQaQfO0Hk+y9BMQMZQZR6C0HRwc9AlGVIvczyKMFhlpzBQ0OdwR+b8cCWSj9BZaHiQR+lAkLyk8JBSeU0QWZ3cECoFr5ANzRVQcQKiUE5B0RB1afTP1ok0MAiTcjAtQRvP8gm+UAE3f9Ae7QAQJSWYsD+BA3ApVTBQD7MZkGJ8XVBOqHtQNtZTcCH5f/AH9RgwLYStkBHbTVB+9cOQUfDzT8deUHAIEF/vl9o40D93TFBuwfHQJl6oMD1/VPBjeMgweLXkUAIcapBknvjQTjFpUEq6VhA2W5AwZP3gsHGzRLBC8T9P2bv/UDhI5hA78mDwPw9NcG6NTXB2GB9wKuWxEB0LVJBigpZQZr/+kAIGy2/eNr8wN9OMcET/B3BhC3CwCOrCsAILME+pxcDQOcTjUB2Dv5APfsmQcIu/EAhvwrA3AWJwSrp6cFqVe/BJ3qAwQJL0UCYqc9B9K/9QQonrkHFrWtAxsMwwTDOb8GSPhHBR/K5vlojikBFl0xAOXQfv0O7VMC0KIHAGC6UwBxczMC8O+7AH62DwEMUnkAytX1BTOCrQVTZiEEnwaNAFdu6wBEG5sD02zJA9oCLQXKC1kGy6MpBHW17QRzbtUBnNac/iBT/PzTx7D/rOYjAB0t3wQ56yMF/TtDBTtaHwSkaXsCRzcRA/1DfQCr6Hj8BLN/AjFkpwT9CFMGlzbnAcplSwCitEsAAr42/nwvVP3FLokDaS85AcrKDQNERAr/n2mfA4bsGwD+1bkCtlCJBKgFPQdY5KUGT2apAcsiXPyFwFD9kqzVAL/ymQHvjr0CRfGpAeCuvP0wVpr0pfIm/SwhEwCKj0sBEIR/BUr4hwYF1psC/bltAQmc5QWSQb0GSGkNB6yG1QKycvb5TdT3A7NATwGYVYL+P00S/14Pqv8pDBcBN8368ojNeQIjLr0Bsl29Aad6Bv2XpncC6anrAyzA6QA3cPkHRPItB9aB6QZW0/EAO3Da/ZEObwKd4NsDGfSBA3aPTQGbV1kCr/WhAAADUPuPUQL90JJW+BgHmvk8fM8BxNNDAA9UPwa3BBMGZi57AKRzEvysHrL6lPa2/o3EWwEg/g7/ecTFAkSzZQN2DBEFSL8xAGbIsQEkMUr4H/4O/EGkIv0vZgr7kch+/p1fUvhXs2T96xqJA48zYQHszb0CIQ3zA6Wo+wSBdX8FywNjALyzdQJJkmkG4sLRBD39nQR04A72s3D7BBpVnwXgR98D3leY/E6m+QPzHVj/otijBAyOjwTDtqsHZBjXBZbCvQO8WqEHgzd9Bv5i7QchMG0HcrfDAW8OvwQzi6sEQl+TBqZmrwVjkOcEfxDnADZ8LQJgsVED99Q1AFK61PxkDJECpkqlA3E3zQFm27UBcD5JA/PiaP5tEFT85fItAScUtQe1geUE5FWFBq1amQHQt7sBT3IvB90mewd1UXsEI3I3AzzXwP6NSCT+7xv7AQHyVwepUzMHJucfBgK6NwX/x/MB/WbS+bgMJQPMfkru1NG/Ab7GowI9DE8Bi549AnDY4QbkkYUEv2BVBptuev0+qRcFI7IzBQmpgwdJ2j8CcYm5AJMd6QPtynMAm9IXBRWq1wed6icERpR7AoW5NQQxonkEJyXRBLYF3QK+FxcARHhDBSYWlwFD8W76X/6s+ZPORwE7RL8EwY1nBISwewesx/b9/8a5AtmgNQSmz+kBM7ZpAB28dQFzewz+gSZg/yeUHP588yj1tpeQ/hqnlQE5Ee0HjGsFBDnbfQcqjvUHQgzZBgpGjwIAlncGSS9XBQKzCwfVIe8Gva+HAEqOAwKJVAMHOqXPB4xmbwewThMHLvQDBt9GkPbSJBEAhjkLA/EQmwchwUMEJYu/AVEJSQBWoQEGenk1BSE+xQPPljsBsTynB5ysfwW+gmsDOiDk+FV0UQMCbFkA/pTFAUgiUQHNOykBfuLNAwrYjQHqlST4IO/Y/20j5QJomWEH43VlB3nHLQKTogsC+KyfBdNECwa8UEz9cvgdBACAQQcVv6D+/Zd3AlT8bwSk8gcBlYK5AVyYtQZMX6kBXijvAshFOwXN7g8HVmlHBPCX2wE0rtsCd4wbBJOtCwRLYO8GbzaXAIQ+IQL7UKUFZYh1B5PMmQD7v0cBCrk/B0RRvwf06YMGnFEvB2P08waYDIMEtya7AtdXbP1CMDkF26klB/qgyQT9txUAHDs4/KYuKPyv/p0C+TDVBceBvQU7xVEFZvtdAsDKev6oH08Da1PHAmyW4wHTtmsCArvDA/BNTwRv/kMF7HZLBZtlKwex/nMD4cT2/B1+AwL0ZUcGcTqrBfzqrwfrILMG0/8VArvWmQZfrz0GmxqNBD94aQd5ijT8AYI6/ff+qP7fhSECh1m0+IafWwLXWTcEjfVTBVCrcwF+XK0DBOR1BCE8xQXbH5EDXId4/P/W+v4cFnb/ZHa8/5uaEQBMBq0CrzmpAJGgBwIv7RcHpnNDBiRQbwmrEMML8MRfCjaWkwaUsTz64M2xBMwyHQb0R/0DJ1YPAIqgtwYF4D8HUSQfAZTg4QKxL7j8962HA4Rr8wOf74MB0k9O/0ARvQMHAo0DSnyZATkBTvfwH/D6Gl1tAFWyEQK6Wub/9GkTBVlmtwQqCscHSLzjBhPyiQBVqkkFXmqtBfm9xQe0Eu0Ay5kY/pwgBQHe9u0BtBNVAuzbcP+Jw08DFDlPBVQxiwe+MEsFwznS/jNHqQM5EXUG7FI5BLs+UQUn4f0HdVC1BQqW9QF3cm0AwLRZBYtWLQbLEw0GnCNRBUW+9Qd7Vn0ErBJ9B3IjEQaLD+UFJug9C0S0WQsyEGkKNECpCs4xEQqZ2V0LM6ktCekIcQrAsvEEwF1hBKZB2Qfrc4EGEWi9Cr89XQg0oW0LhmkRCcWMrQgxTH0J+eyBCikEmQluJK0JrpjJCmDc+QjPFSEIdnEZCExwyQij8FUK2ighCmqMYQkuBPEJgFVRCJ8dAQvx5AEKaYlBBqbIVQI0Pv0AAyptBh0X6QTnX/EENkp5B60KQQH/qcMCjwUa/7KgJQY8/ckH791BB0QKMQP1lZMBFmJfAT54eP42P1kDTpPJAwpUYQFVvgcAnqKrAHmWOP2N1QEEq3qZBGNW0Qav0iEF8LQpBg98YQONWkj/gfX5A4Cz0QKAQEEE8HeBAw7Q4QNTaK7+Y/YK/8JVIQCFGMEEKtZ5BeaDOQa0/z0GY9ZlBpdT6QNJ3i8DCslTBvR+FwVJYacERJhTB/BdVwHvDsj9BaJJAoqveQP+JFkFBvT9BRLVbQfBRVkFHBilB2qPLQBA5O0Au/+M/jhQWQMDK8j/ieB/ARfM0wWQrq8FmRtzB5iHQwTxAjMEMq93AFtlWPpO4xT/sLzO/qbINwLEuMb/qVAZAj1INQGt7EsBsjArBqdcywfRswMCtCZpAUpNhQRG+aUElfJVA+f8mwTXqs8E3/dLBt+u5wXe0ksEZsXzB0LBxwT2zRsFUGqbApfSGQFYOGUGtwrdAaNrQwMReo8F9Ld3BIw/CwUFMUcGa14u/VJK6QPHqz0D/MHpALv/nP42mzj90VQRAf9msP2ZVVr8BLUfAf/h/wJ3RW8C9cynAylErwAedSMD1uSHAkX4xPvLph0BBsO9AaTb5QA49k0CMili/tIfTwHsoM8H4Pl7B1StlwYJrQsHXmuzAryOHv7X9nEDPcgpB7VQdQUeSH0HyeTVB/qJxQfFKokEt/8NBGA3OQeFpv0HbS6VB+EmQQaQ0iUF5OY5BdE+YQTIPokF2E6pBOV2xQWtNukF9OcpB2xjqQQrfEEKJgjdCPKFgQusUgEKSIIdCvYWGQrggg0JXyYBCA3B8QqIbbEKUA0pC0qMfQhgDBUIxOA9C2JE7QnpFakI7ZHFCBdg8Qky1xUEp8tJAdzW6QOZuy0GsM2BCTV+kQiFOuUJx865CBuCYQp/sjUK4vJdC3hGuQpvQv0K9/cBCr1+yQoUKnkIJjo1CpseCQoxWcUIurFNCTXssQr9cBkKCAtpBuL3HQU4uykEU7M9BTsbPQfGQy0El2chBgOrJQXaWzkFsjNlBVBvxQXvLC0JkMyFC7GotQpLOJUJBnAhCr4q+QehpYUFHMvBAFTSJQNggSUA3ykNAOYyDQJ9bz0AH2w5BlHYMQZYxgkDNGnjABFYjwbRsG8Hj1p+/nSEmQWprikFIR2dBaxp6QL2Bx8AtYvvAkvpQP/NfWkE53KlB1tiQQRhM20BpiILAgL7ewAdO7L4nHB5BfRKDQZn2cEHs/ABBbrSjP1MF2b7Gy2RAUEMhQWM9cUErSoRBjlFwQS5MRkH/LCRBzjwWQT6NH0HckjxBEPRdQe7yZUG01TVBiUKQQO3desAAxx7B6gsnwX2uucCQoA8+xAAqQFBrvL5LMNrA2ls/wQk9QME6Et3A/Bj1vVJAgkBU82pACfnwPeWgR8CY/EXA0YBUPxXE3kCap0lBhQJ5QTSLcEEVxTtB8F7xQHpOl0CBxJtAUVH4QLuiMUG7DjhBQi7RQHujW8BVEHDBlWi7wTvUyMEnSJrBVNP/wMmkqkDcNIpBmP3IQdqS2EErCbVBmKVVQXQVQ0CJUGDAUlhHwGtKZ0DT3URBD5aLQTYnf0Eheg9BmxVMPyYjiMCZA47A1wFcvw2AhUCLLA5BVNFGQaPFYUEFWlBBPKUMQVuAMUC7VwLAJRQ+wLwFYryU9XVAIYaiQP9wPkDH6Ro/ac8DQDSJAUETpWVBqFhnQXyYvUBPX8zAcGVPwSSY4sAHBxBBfgDGQUuQ6EGWxJhBN+otQJHO8cAq6JLAZif3QDzejkGREoJB49VLQN1zOsF1e4nB9GMfwQCvU0AJ2jZBD4L0QFI+rsDfTZPBDUazwV3hc8ENgPi/8nAaQcNEYkHk4y5Bu9dEQDx9qcDz+yzBz3Y3wciH3cD2d4g/NXsNQRqkSEHEOCtBZo+1QLN6AUCY/SxAGeLDQN5q4EAuLmc/Wus2wY8tvMHAc9zBKTahwbzVmMCRqjFBDtWsQXXMz0FRxttBAYXpQQqP+EGXFvZB5VzYQRzhr0HZkppBQ3ykQQXwtUEaNaRBfTIxQZTFLMACQlzBUMWCwfZ2JsGbNam/YSubQNggx0AI07ZAxTXmQG8QMUFa4FhBLDcmQSoppT812hHB5Z1vwaXIYcEH+xnBk0HYwJIbAMF7iDDBm2Q0waL01MAFEuo91Zh2QNhh1z+pDIfACFMHwfz55MClbKi/eQeFQCUsl0DvONm9swHYwJSJLMGKIyTB0mfKwO28nr/2dnBAwUgJQWVoTEGw9WhBugY/Qda8nkA+d1rADU8TwVm/KsFAxBzBkUYmwRTLZMERkJrB+/SnwTZlhsHduQ3BPmkcwILitr8OxJjAk+jrwJRnk8D7u1xAmcI/QRJzeUFznkxBcoLdQNtpMkDlgRVAFVxeQPcEOkBFtvs87PAEwCEOmz6yXOtA46hoQTjLfUEb8g1BlTQ/wLmzTcHSb3rBB7c5weHJrMD2eALAluFOwLKd4cAjuibBpQQ6wX5DKcGUPerAi12Kv/+WCUGRXJ5B9lbeQQLX3UE825RBN7GkQHVqlMDha5jABZyRQGAoiUHzNstBZCbLQfb0lkHjLTBBVAvHQO6bqkDlIb9AtCijQLrarj9ptofAtLAWwUaVQMFBVTPBWtz2wIAmdsDmziHAviC2wDLdScEMI53BINuwwaPpjMF5PALBFTuKP9yerUBp945AfowCQHfdH0DpTsxA+2IZQS/V40CjYdW/Ijg2wQ1AaMEERPvAPaKEQLuTSEGr9TJBTULuPxlx78DQfB7BFhG3wPDF/79tNrHA70d6wX+fvMEVsZ7BYRNLwByahUHkG85BTj6FQSyFocAOrMTBeEHnwf0zgMGKfo1AbtKZQR+/qkHki1lBuE+LQEi/UL5m97u+EIdEv5ITl8AsTSrBDddZwaf0IsGAF+C/T+7PQGrEHUGXjvVAFklMQAE8uj4l9So/yTQrQD7XhkDZHZdAukqyQKYLBUFDHExBYm2FQcQpi0GQkFtBO5jaQBiEx77oypfAhKaBwBw6/T9KXzZBd4CjQWAkyEHyBbhBUHh8QWaO8kA8rBxAZmZvP5OYCb8ExtDAhISOwdcZ6sGQ8wLCtQC8wSNrncAavExBKQ6cQVccSEGQAM2/mZ1CwXukSsHbyafAYrD8P4DXCEADz5fAhsxHwcN0asFL8CPBdeKGwDTgKMBqlOXApXFcwTXghMGWWFXBIRbewEzFJsAx6C7Ar42awBqwg8DarNw/hRciQY+efUGL63lBnwwwQfJh2kAhx9ZAUIMeQc3GQ0E7ACRBdcqUQBNhSL75oGW+Q+SNQGzLEkGXDglBx2ldP6VhJcEjoJTBQj6YwWXMOMHZzqS+FOIRQQ4lUEE3GStBKXx+QM1jisAZlTjBF+d7wXkTgcGrYlLBmYkCwZtGJcCnKD5AjP4KQefHZ0G0b5dBuKqbQXRrZEHRUo5A5Eq8wLnkPsGCgzvB93v1wFcilcBC3rzAHgEiwXh3SsHxkBvB4dsXwE1UaECH9ghACHUDwelns8FUEALClDIFwqFTzsGjzHrBcMoGwfESrMA0cH3AOJawv/s6/T+fOjFA+yvVv1EFHMEgeH3BR05mwejQl8COFPdAxVF0QWTAWEFk1JZA4CyPwHTz/sDgVJnAv85WPyumV0AKaKQ+nPrFwJ14OcGHbkjB1DUPwYU7X8DoGWQ/ZZkuQEMrE0CRvjE/Q+2Fv/O9CsD58A/A2BDNv6Ws3b8kgJzAYg1FwYvhscGDI+3BrDvnwQ4cj8HGrQC/o2JtQdx2okF6MV5B+v40P3fEKcHq2V/BGpQcwR/0a8DvmOC/Y9WzwOxTOMG3SFrBMF8NwT8Vhj9hGyxBQE55QenJZkHeOR5BZBy6QM9vj0Acyq9A+s7WQN9uwkAW2jhAFM75v0hwz8DQhAfBa+HIwGq8Yz6nAxFBYruEQRgvmUHUjnRBM2vfQA86pL8Q2afAvNNgwIbp4j+rjddAzlAJQQyC6EAn8ZxA/uJtQJkJi0BXW7pAUDTcQNux5EDjlOVAeKnvQEAK+UAmc+NAt2GaQCraoj/GrB7AMqauwDas6MBBQfrAuI/ZwCTWdsBCPvE+tOGDQHDdiUCDwKG+O4f7wEYYW8H0kFfBGMXSwBOiOUBx2w5BTqD7QJbwjz9WBsXAbh4VwejI9MABPYnAUZo6wD/Gi8AaYMnAC9W+wPEyV8ATIbK/jbg3wPE658A6mSTBQPr4wBqAAj9A6h1BnNljQdLeNEG0T5BAJCgGPbm8mz9/8q5Avq/RQI0o6D7omSbBwhOUwcRhicG7P8fAeFPzQBOFfkFC2XBBJ7QIQd7xX0BJbY9A1zIfQblbYUFRSkFB0VqGQPhSlsBt/RXBZJMGwWDVncBBIGvApGbkwAGxXsGWp6DBcPSvwaqgksGr6yPBVR/BvuyABEFx7FJBtBhQQe5jB0HYoRpAMPm1vw5cYL8KJz1A6kTKQGTrtkBtRWI/1JKXwOwn2MBAFGbAS0j/PwG2pEDm/j9A1Yg3wHqd+8AGGQfBX0imwNaEC8CiZErAWTkDwfUJW8FPfXzBOaNfweUvOMGYyEHB9UqBweJIn8GCHJXBvrwwwYT8Yb/Z9bhAYlisQAKrqL78F8DAb3/owFEaicDmPZq/N+oFwBUc4MC7MjrB0cYtwe5ZRMBDLwVBU5mLQViKo0Ess5BBwU9qQTwgYEGxyYNBvNiVQaDIh0GZ2SdB3DcxQJd/ZL8CyyBATvgvQai6k0FiD5ZB6OYhQaxcSMDgCVLBXcRawXhCk8AK5/pAyHtxQbPtQUGZqmE/8qkywc0GhMFLF0/BtH+ewLiNkD0+aBfAXs0nwU6Ij8HmaJjBJdFUwbilrcDtXJi/NHAgwHEkwcAcW8vA0m9sv/x37UCojEhBbHMdQRIUr7x3UTrBa2eWwd1vlMHaEEfB/FeJwEDSPUB9iwxB9UBfQbvDlEEV96pB6RKlQVlRgkGkACdBz5XDQPuKpUDXK+RArgscQQNrLEGAGxRBBx+3QPx4uD9YOBLARhSKwG+Qa8BeulU9JxjDQNOLQkH8qHNBWOxTQftS0UAa0ATAJq4MwWDkLcGoTP/A+aAHwIiTaUBxbNhAb5nHQCbDPUAR5Ue/6SYfwNNNT79i8F1AIqv3QHKcFEFgNO1AzdSIQL/tW0CpettAVCNMQb7kgkGb2VZB5T96QG5S7MCJgGDB+xtMwWeLvMCFGh8/lIUGQI3olL8a+I7A/1E9wEIvg0AUi0tBx1mNQaFshkGi00dBU6YPQXjaBUGZ9w5BmFPrQDe5IEDhizPAlHaGwOf7NT0ZQtdAaiAdQdrMrEA0uZrAtdpowaN0jMF9gUXB1MovwLi/s0CBiRxByF8vQbx9QkGUnWdBK6V7QU0USkFgvJBA+NKfwAjvI8FkxPnArRgjP6bPFEG/NEdBU3wGQdV47D5XgrXAlRS4wOf7Fj+GmCJBb5qTQdQ+sEE/VZ9B7m1aQeaF0EC8tAhAUmYuQD0p80C6vVBBkUVkQTF4CkGAZuC/oHgtwZITRMGasILA5roRQcbrlkGNOJRBk9j/QF7ZwcCIam3Bt/BZwf4DnsCz619A2mOPQHTlaMAzrIDBBVbKwVgV0cGGxpfBCn8LwatekL/a7FQ/K8fpv8WvssAOvuDAHaGWwOnmAj8P+8tAStomQUbJL0F1ifdAwrX6P9qcdMBWTN7APCTDwPKQDsDGK/g/jLpvQHXSJEAmU78+5j8hPm/AY0BtIhZBaFVnQU9GgUHqaGhBVqZBQQP3OEHNwlFBgVthQdMMNEEShIFASXWDwEGw+MDeklzA3UTxQHClnEH3fNNBvOfJQT+Vj0H1HRdBpJeAQL4APUA41pNAu9/KQOe7xUBthmFA8UOevwcF3cCFdjTB8Wc1wUEJmMC6cvtAhFCuQTRJ8EGvBdxBDVdtQVjIrb8wIknBohdhwc+F+sDLEPu+8aMDQE1icL8X96XAghO0wD63kb8chIpA1BqhQK/l1r8dgE/BM9WywU58wcEJt4nBwUmcwOQD6EDouWpBTnV5QRU3LkHomUtA44aEwOx4/8B44dzA3dMMwNZlHUCEbVhAkVx4vknMqsAwIejAJsF6wAJJ4T9NdHRABfLEv/sePcHOwZnBG/SEwakiesBfsy5BxjiLQUtlLEG3QYHAonmAwW/mhcF/qc3AgunKQA41P0EylOVAQ/s8wL0ZHsGUlgfBt9G9vv/lBUHDREhBcJcxQXlA1UBcDwhA10Oov875YsD5PnLAhHy/vr995UDaCYFB2OOqQXK+mEEpryhB52raPyp4l78HHUZAiRkYQScoL0FAW49Ao7m6wDrFQcGjWRPBpJ9gP0SJKEELFUhBxMioQC+UzcDfnnzB1qqWwZI0gMGhGyPB8XJlwJKsPEBd9QdBM84uQZzDAUGkzkY/obXJwHQD38BryaQ/7BRkQRm7uUEvcapBWngPQTuPxcCBJXLBbRZlwUuX88C0ZxTAkistwL5Q2sBOJhHBqXq6wNpqlT/4edJAGgDRQEJ+CEBGJeS/N9itv1RCI0DlQKJAzareP1FB68CX7YrBxuazwWgeosFz207B7AChwLx0oz1ZFfE/9IzJP8GoID1UsTLAIpPZwFgAJ8ERljPBOnr5wON0vL8kL5FAOw77QHpWEEH8sy5BFZd5QS52rUGh5sZBh/GrQcb8QkH8mQNAcI49wKDJQL9I76lARZwSQeFr3kAnD6m9AurgwCqRGcF1Au3AicFhwImyhr9j7qC9xAIAQHr85kBw4l9BOJaLQVm3U0EsdNQ/S6g4wYkol8EhTYTBY67gwI1HLUCd6dFALVJqQASFv79r+T/AXqndP+Z5IUFlX4RB5ZCHQcNHN0EgQoFA5LI1v0J+Nb9J3DNAaqXfQL7sG0GpWi5Bbc02Qc1nP0EAy0BBQ0QrQVjZ8EBSuEZAhavVv8ac0sAESkPBsMqWwed0ysHBiebBf2TVwZJ1k8HOQdzAzP5NQEVW/kA7N9JAzmjmP89lBsAvnfy/tJkmQL91F0EqiHRBvauJQbVlYUEqKeFA1rQtv/vSmMA6MwrAmcrWQHaliEHz8bBBnESLQU2ElUBG6QjB3vxewaePC8FrScU/RDjbQPyHNz83XF/BWrzSwdG/z8EEXTnBj8ncQOpXeEH3JeZAD55EwVn14cGv1OHBE003wXcxLkEwAMRBGkO1QYTuI0Fg1sG/XBiSwK+Uxj4Io8pAkO/rQHrdgEDgDeU/jQCbQIqmM0G4UmNB7GQKQQrXZcDQxGfB6GaDwa21DcH35H0/0l+DQKYpK8D2Dl7BvL6ewcsnacHSrwK/nxJYQY30mEFTdWdBvZmYQHeMEsByORHAWPdoQHLoKkEqCGpBXU1nQefLQEE7+x5Bv7YUQeNwGEGGfRJBinffQCSYNED/UBTAXmnPwKka88Dc3pnA9oa/PkVXiUCrzk9ADU9kwFJgScEGIYzBuWdXwTG3Kr97w3FBj9/QQWYS3EG9MaFBhEETQeXQNT6NPo/ARee3wH9JusCWsLXA1jyVwBY5AsAIm7k/pM5oQFugLUAh8JW/Qme+wGV4FMHNYyLBiLcQwYfN2cDnq2rA0u/CPqtfi0CwWrxA824tQEsRm8B9V0zBlSx1wZQVEsES5GdAyi18QQwpnEGK0jxBfc5kwN+DksHAGcjB1umswRzqP8E9airABLbeP7cvez+GeMe/VNL5v/reqT/YN89Ach4cQS8JAUFN834/61YLwSNfhMH9aZXB3l5hwSKlqMDomkJAs/vPQDOzZUAJ6mXAiUkrwZ/IXMETzjfBeWerwN7RuT+9islA7ZwFQSFjB0GknABBaGj8QEtI+UCHvdxASoORQDc4bz9Uoy3AjQeUwEKdYMBtVsc+tX6dQPKo3kBAEoxAE0IGwD8RDMFKjjDB5v3ZwN7xyT9M9wVBvx0CQSv2wL52g1HBeby6wd+e0sF577DBFvVuwdKjGcEF4wHBPpAQwX0mHMG2JBbBAooWwehNPMG0TIHB7/CawavRi8GQnRTBaY4GQNshMUFeLlZBjN0TQeMGQUAehWu7/sQnQBHaEEGA0m5BZlmFQYiLXEHjOglBYBV7QKg1jT/EcR6/hQomwEHwn8ATgsnAWMGPwOhIYT/pZ/ZAW5BDQS/wOEHKyb1AG02JvzZslsCCERbA6tyLQPzrJUF0dSdBdINCQPkPCcE7OJDBCL2gwZMBXsFWDUnAhhnOQAvULkEjayBBoCHJQN6CKUCEvAQ/mgjMvi5ubL813rG/Ayfbv8/2BcC8hErAciKiwDrpy8BOyYrA3DVEQDLJa0HSaM9B0WH1QZ2DzkFoFllBo5LnPgnJ3cBwFsfAcE4IvxgsiEDuKn5AyVR8vywEzMDSt/LAovNDwJRfl0A8djNBlytNQf/JEUGq0TBAnu0NwLaEMsCvA8g/vQsKQSm8aUHilIBBxzI9Qbh9akCJYpLA78QUwbaqFcGQp9LA1IKHwBsmjMCZqsnAvB3lwCpijMBTNQZABgQaQQTeaUHnom9B4Wk0QRXdwEBLmfo/xssjP8hmCkDLCLBArR4PQQ7mJ0GStwlBfwlWQEBiPsCIHNbAEmOqwPTb/zyuv5dAJCdzQKJDfMB47V/Bj9KXwdXmYsEKhs2/3A0yQdq7g0E0NUtBhYqfQJpIJz8lhDJApfT1QG7oB0EeBfU/J10BweneUcE+KPTAhaO1QAjniUEUd5BBdM3kQJvs6MB19mDBy0D3wIzh60DPSaVBbQ28QVuVdEHMnTVAP160wJLj2MC6WF7AFI6DvyguA8C15ZPAS4GcwIFVm7/6tIRAY+7mQCazxECEnEFAwOr8P+N8qkAXoDVBj4p5QQKSaUENwwpBegW0P9AjZMBUCbLAksLhwOOxL8GX143BTp7DwRY62sFgrMPBI6mNwdlBK8EusMbAM8qKwJOYVMADZ+a/BFacvldbCb+ZCkzAPYvTwAIb/MBdFbHA6hO9v/mglT2hhnrABdxCwegAm8HgJp/B/2xGwWgCp7/vJ8tAKZPGQOXQJr6edtvASQwMwXlAt8DegRfADZ9awNjFEMHIuGXBCZpbwX1uycD4sR5ArzufQPMvBMB9wmTB9hW3wQnbrMHkMz/Bvs7lv3ploz9fZ2vAc9smwS3hM8GBk3HADAPbQH+GR0GRfg9BP8a4vu3E+cDRyPvA+MLPvxsmmkDDNL9AD/rGP4tTgcAPi8nAsMqVwNznGsAbrSLAEQWLwEzmf8CFmp4/7s8WQbjubEF4rUxBtOiQQFqjVsAeNoHA79hpQO10YUGZtptBmqeBQZU09ECoNSE/WQbUvqOiP0AurrNAINB3QKlCKL9L6DbAtMhYPyiqDEGDc3NBE0VzQTuHDkHjVKU/18ILwBWMlD0GwaVADH0RQdIiJkGWPi5BLitOQbyNfUGaOYJBI6cvQZYQMz/mORfBU4lZwTUxG8Gm2Zy/sBK0QEiA10BFRzhApsrFvxpRIcCIdO4+UiCSQA=="
]

			}
		],
		"application": {
			"bruker_topspin_parameters": {
				"title": "T=123C\r\n13C{1H} VACP MAS\r\n\r\n-- 13C ---\r\np15 = \t1.0 ms\r\nplw21 = \t15.2 W (30 kHz)\r\no1 = \t4050 Hz\r\naq = \t30 ms\r\nde = \t10.0 us\r\n-- 1H ---\r\np3 = \t2.6 us\r\nplw2 = \t50 W\r\nd1 = \t1.0 s\r\nspnam0 = \tRamp45-55.1000\r\nspdb0 = \t-11.2dB (opt) (=-5.35dB-6dB, 22kHz)\r\nplw12 = \t18.0 W (50 kHz)\r\nspnam2 = \tspinal64\r\npcpd2 = \t9.6 us\r\no2 = \t870 Hz\r\n-----\r\n*T_reel : \t123C (1.1118 * T_reel + 4.7554)\r\nT_reel : \t170C\r\nT_set : \t132C (0.7454 *T_reel + 4.8778)\r\nT_shim : \t41C\r\nFrame : \t700l/h\r\nShim : \t'extreme' (3600l/h)\r\nflush transf. line : \tyes\r\n---\r\nshim : \tsondeCP4mm.2020\r\nSR : \tReferences.4mm/#901\r\nrotor : \tPF + ZrO@ cap\r\nB : \t2760\r\nD : \t754\r\nnuR : \t10.0 kHz (MANUAL)",
				"auditp.txt": "##TITLE= Audit trail, TopSpin 4.0.1\r\n##JCAMPDX= 5.01\r\n##ORIGIN= Bruker BioSpin GmbH\r\n##OWNER= florian\r\n$$ S:/Bruker/TopSpin200/data/pf2_TBennett/nmr/PbBrPerovskite.1/51/pdata/1/auditp.txt\r\n##AUDIT TRAIL=  $$ (NUMBER, WHEN, WHO, WHERE, PROCESS, VERSION, WHAT)\r\n(   1,<2023-03-27 13:29:24.284 +0200>,<labo200>,<rmn200n.cemhti.cnrs-orleans.fr>,<go4>,<TopSpin 3.6.3>,\r\n      <created by zg on data set with UUID 'af5beb9c-cc8d-11ed-b8f0-000af7097849'\r\n       started at 2023-03-27 12:54:02.308 +0200,\r\n       POWCHK disabled, PULCHK disabled,\r\n       completed at 2023-03-27 13:29:24.283 +0200\r\n\r\n       configuration hash MD5:\r\n       8D 46 5C 87 EE 21 82 24 84 51 48 3B A3 DC EE 76\r\n       data hash MD5: 1496\r\n       2C D1 28 8B F5 09 37 40 58 C9 77 45 35 C7 F3 55\r\n>)\r\n(   2,<2023-10-01 18:06:35.434 +0200>,<CEMHTI/florian>,<florian-port2>,<proc1d>,<TopSpin 4.0.1>,\r\n      <Start of raw data processing\r\n       efp LB = 0 FT_mod = 6 PKNL = 1 PHC0 = -135.05 PHC1 = 0 SI = 4K \r\n       data hash MD5: 4K\r\n       CB 2F AA F3 D9 C5 7A 33 E8 75 DE B9 BE 04 A5 21>)\r\n##END=\r\n\r\n$$ hash MD5\r\n$$ 1A 27 75 BC 72 E7 6A 28 A9 B8 AC DF 2B 71 35 A4\r\n",
				"audita.txt": "##TITLE= Audit trail, TopSpin 3.6.3\n##JCAMPDX= 5.01\n##ORIGIN= Bruker BioSpin GmbH\n##OWNER= labo200\n$$ /mnt/oldCentos/racine/NMRData/data/pf2_TBennett/PbBrPerovskite/51/audita.txt\n##AUDIT TRAIL=  $$ (NUMBER, WHEN, WHO, WHERE, PROCESS, VERSION, WHAT)\n(   1,<2023-03-27 13:29:24.284 +0200>,<labo200>,<rmn200n.cemhti.cnrs-orleans.fr>,<go4>,<TopSpin 3.6.3>,\n      <created by zg on data set with UUID 'af5beb9c-cc8d-11ed-b8f0-000af7097849'\n       started at 2023-03-27 12:54:02.308 +0200,\n       POWCHK disabled, PULCHK disabled,\n       completed at 2023-03-27 13:29:24.283 +0200\n\n       configuration hash MD5:\n       8D 46 5C 87 EE 21 82 24 84 51 48 3B A3 DC EE 76\n       data hash MD5: 1496\n       2C D1 28 8B F5 09 37 40 58 C9 77 45 35 C7 F3 55\n>)\n##END=\n\n$$ hash MD5\n$$ BD FB A2 32 2C 25 2E 0E 2B C3 C2 E9 CC 7B F6 B8\n",
				"pulseprogram": "# 1 '/mnt/oldCentos/racine/NMRData/Local/lists/pp/pf_cp'\n# 1 '<built-in>'\n# 1 '<command-line>'\n# 1 '/mnt/oldCentos/racine/NMRData/Local/lists/pp/pf_cp'\n;cptppm.pf\n;cross-polarization pulse program\n;with tppm decoupling\n\n;set:\n;d1:       recycle delay\n;p3:       90 degree 1H pulse at pl2\n;pl2:      1H power for T90\n;p15:      contact pulse\n;pl1:      not used\n;pl21:     X power during CP\n;pl22:     1H power during CP\n;pl12:     1H power for decoupling\n;cpdprg2:  tppm15\n;p31:      tppm pulse length (~T180)\n;cnst31:   spinning speed\n;zgoptns:  cpdyn, cpfslg, vacp, dipshift\n;dipshift: cnst31\tspinning speed\n;dipshift: l6\tnbr rotor periods\n;cpfslg:   cnst24\t(right) offset in H for better decoupling\n;cpfslg:   cnst25\tLG offset, use setLG\n;vacp:     sp0 ramp shape on 1H\n;p2:       dfs pulse length (500us)\n;sp1:      dfs power level\n;cnst1:    dfs f1 frequency (1000)\n;cnst2:    dfs f2 frequency (70)\n;cnst3:    dfs frequency step (150)\n;p10:      rapt pulse length (20-50us)\n;pl10:     rapt power level\n;l11:      rapt number of pulses (5-20)\n;cnst11:   rapt + frequency offset\n\ndefine delay zfilter\n'zfilter=5*(1s/cnst31)'\n# 36 '/mnt/oldCentos/racine/NMRData/Local/lists/pp/pf_cp'\n;#ifndef cpdyn\n;'plw22=spw0'\n;#endif\n\n\n# 60 '/mnt/oldCentos/racine/NMRData/Local/lists/pp/pf_cp'\n'plw22=spw0'\n\n\n'in0=inf1'\n'd0=1u'\n# 1 'mc_line 66 file /mnt/oldCentos/racine/NMRData/Local/lists/pp/pf_cp exp. def. part of mc cmd. before ze'\n; dimension 1D; AQ_mode \ndefine delay MCWRK\ndefine delay MCREST\n'MCREST = d1 - 30m'\n'MCWRK = 0.333333*30m'\n\n    dccorr\n# 66 '/mnt/oldCentos/racine/NMRData/Local/lists/pp/pf_cp'\n# 66 '/mnt/oldCentos/racine/NMRData/Local/lists/pp/pf_cp'\n1 ze\n# 1 'mc_line 66 file /mnt/oldCentos/racine/NMRData/Local/lists/pp/pf_cp exp. def. of mc cmd. after ze'\n# 67 '/mnt/oldCentos/racine/NMRData/Local/lists/pp/pf_cp'\n;----------- recycle delay --------------------------------\n\n# 1 'mc_line 69 file /mnt/oldCentos/racine/NMRData/Local/lists/pp/pf_cp exp. start label for mc cmd.'\n2 MCWRK  * 2 do:f2\nLBLF0, MCWRK \n  MCREST\n# 70 '/mnt/oldCentos/racine/NMRData/Local/lists/pp/pf_cp'\n\n# 77 '/mnt/oldCentos/racine/NMRData/Local/lists/pp/pf_cp'\n;----------- FSLG -----------------------------------------\n\n\n# 81 '/mnt/oldCentos/racine/NMRData/Local/lists/pp/pf_cp'\n;----------- set power ------------------------------------\n  10u pl1:f1 pl2:f2\n;----------- dfs or rapt ----------------------------------\n# 97 '/mnt/oldCentos/racine/NMRData/Local/lists/pp/pf_cp'\n;----------------------------------------------- 90 degree proton pulse\n\n\n# 101 '/mnt/oldCentos/racine/NMRData/Local/lists/pp/pf_cp'\n  (p3 pl2 ph1):f2\n\n;----------------------------------------------- delay\n\n# 109 '/mnt/oldCentos/racine/NMRData/Local/lists/pp/pf_cp'\n  d0 pl21:f1 pl22:f2\t\t; attention: pas de declaration de puissance pendant les pulses...\n\n\n# 113 '/mnt/oldCentos/racine/NMRData/Local/lists/pp/pf_cp'\n;----------------------------------------------- cross-polarization\n\n\n# 117 '/mnt/oldCentos/racine/NMRData/Local/lists/pp/pf_cp'\n  (p15 pl21 ph2):f1 (p15:sp0 ph3):f2\n\n;----------------------------------------------- decoupling\n\n# 124 '/mnt/oldCentos/racine/NMRData/Local/lists/pp/pf_cp'\n  1u cpds2:f2\n\n\n# 129 '/mnt/oldCentos/racine/NMRData/Local/lists/pp/pf_cp'\n;----------------------------------------------- acquisition\n  go=2 ph31\n\n  1m do:f2\n\n# 137 '/mnt/oldCentos/racine/NMRData/Local/lists/pp/pf_cp'\n;----------------------------------------------- write\n\n\n# 1 'mc_line 144 file /mnt/oldCentos/racine/NMRData/Local/lists/pp/pf_cp exp. mc cmd. in line'\n  MCWRK wr #0\n  MCWRK zd\n  lo to LBLF0 times td0\n\n# 145 '/mnt/oldCentos/racine/NMRData/Local/lists/pp/pf_cp'\n# 147 '/mnt/oldCentos/racine/NMRData/Local/lists/pp/pf_cp'\nHaltAcqu, 1m\t\t\t\t;jump address for protection files\nexit\n\nph0=0\nph1=1 3\t\t\t\t; H pi/2\nph2=0 0 1 1 3 3 2 2\t\t; X CP\nph3=0\t\t\t\t; H CP\nph11=0 2\t\t\t; H pi (drain)\nph31=0 2 1 3 3 1 2 0\t\t; receiver\n\n",
				"acqus": "##TITLE= Parameter file, TopSpin 3.6.3\n##JCAMPDX= 5.0\n##DATATYPE= Parameter Values\n##NPOINTS= 13\t$$ modification sequence number\n##ORIGIN= Bruker BioSpin GmbH\n##OWNER= labo200\n$$ 2023-03-27 13:29:24.285 +0200  labo200@rmn200n.cemhti.cnrs-orleans.fr\n$$ /mnt/oldCentos/racine/NMRData/data/pf2_TBennett/PbBrPerovskite/51/acqus\n$$ process /opt/topspin3.6.3/prog/mod/go4\n##$ACQT0= 1000000\n##$AMP= (0..31)\n100 100 100 100 100 100 100 100 100 100 100 100 100 100 100 100 100 100\n100 100 100 100 100 100 100 100 100 100 100 100 100 100\n##$AMPCOIL= (0..19)\n-1 0 0 0 0 0 0 0 0 0 0 0 0 0 0 0 0 0 0 0\n##$ANAVPT= -1\n##$AQSEQ= 0\n##$AQ_mod= 3\n##$AUNM= <au_zgonly>\n##$AUTOPOS= <>\n##$BF1= 50.327758\n##$BF2= 200.15\n##$BF3= 200.15\n##$BF4= 200.15\n##$BF5= 200.15\n##$BF6= 200.15\n##$BF7= 200.15\n##$BF8= 200.15\n##$BWFAC= (0..63)\n0 0 0 0 0 0 0 0 0 0 0 0 0 0 0 0 0 0 0 0 0 0 0 0 0 0 0 0 0 0 0 0 0 0 0 0\n0 0 0 0 0 0 0 0 0 0 0 0 0 0 0 0 0 0 0 0 0 0 0 0 0 0 0 0\n##$BYTORDA= 0\n##$CAGPARS= (0..11)\n0 0 0 0 0 0 0 0 0 0 0 0\n##$CHEMSTR= <none>\n##$CNST= (0..63)\n1 1 1 1 1 1 1 1 1 1 1 1 1 1 1 1 1 1 1 1 1 1 1 1 1 1 1 1 1 1 1 10000 1 1\n1 1 1 1 1 1 1 1 1 1 1 1 1 1 1 1 1 1 1 1 1 1 1 1 1 1 1 1 1 1\n##$CPDPRG= (0..8)\n<> <> <spinal64> <> <> <> <> <> <>\n##$D= (0..63)\n1e-06 1 0 0 0 0 0 0 0 0 0 0 0 0 0 0 0 0 0 0 0.1 0 0 0 0 0 0 0 0 0 0 0 0\n0 0 0 0 0 0 0 0 0 0 0 0 0 0 0 0 0 0 0 0 0 0 0 0 0 0 0 0 0 0 0\n##$DATE= 1679916564\n##$DATE_START= 1679914442\n##$DE= 10\n##$DECBNUC= <off>\n##$DECIM= 800\n##$DECNUC= <off>\n##$DECSTAT= 4\n##$DIGMOD= 1\n##$DIGTYP= 12\n##$DQDMODE= 0\n##$DR= 21\n##$DS= 0\n##$DSPFIRM= 0\n##$DSPFVS= 20\n##$DTYPA= 0\n##$EXP= <SOLIDS1H>\n##$FCUCHAN= (0..9)\n0 2 1 0 0 0 0 0 0 0\n##$FL1= 0\n##$FL2= 0\n##$FL3= 0\n##$FL4= 0\n##$FN_INDIRECT= (0..7)\n0 0 0 0 0 0 0 0\n##$FOV= 0\n##$FQ1LIST= <>\n##$FQ2LIST= <>\n##$FQ3LIST= <>\n##$FQ4LIST= <>\n##$FQ5LIST= <>\n##$FQ6LIST= <>\n##$FQ7LIST= <>\n##$FQ8LIST= <>\n##$FRQLO3= 58817\n##$FRQLO3N= 2\n##$FS= (0..7)\n83 83 83 83 83 83 83 83\n##$FTLPGN= 0\n##$FW= 4032000\n##$FnILOOP= 0\n##$FnMODE= 0\n##$FnTYPE= 0\n##$GPNAM= (0..31)\n<> <> <> <> <> <> <> <> <> <> <> <> <> <> <> <> <> <> <> <> <> <> <> <>\n<> <> <> <> <> <> <> <>\n##$GPX= (0..31)\n0 0 0 0 0 0 0 0 0 0 0 0 0 0 0 0 0 0 0 0 0 0 0 0 0 0 0 0 0 0 0 0\n##$GPY= (0..31)\n0 0 0 0 0 0 0 0 0 0 0 0 0 0 0 0 0 0 0 0 0 0 0 0 0 0 0 0 0 0 0 0\n##$GPZ= (0..31)\n0 0 0 0 0 0 0 0 0 0 0 0 0 0 0 0 0 0 0 0 0 0 0 0 0 0 0 0 0 0 0 0\n##$GRDPROG= <>\n##$GRPDLY= 67.9839172363281\n##$HDDUTY= 20\n##$HDRATE= 1\n##$HGAIN= (0..3)\n2000 0 0 0\n##$HL1= 0\n##$HL2= 0\n##$HL3= 0\n##$HL4= 0\n##$HOLDER= 0\n##$HPMOD= (0..7)\n0 1 1 0 0 0 0 0\n##$HPPRGN= 0\n##$IN= (0..63)\n0 0 0 0 0 0 0 0 0 0 0 0 0 0 0 0 0 0 0 0 0 0 0 0 0 0 0 0 0 0 0 0 0 0 0 0\n0 0 0 0 0 0 0 0 0 0 0 0 0 0 0 0 0 0 0 0 0 0 0 0 0 0 0 0\n##$INF= (0..7)\n0 0 0 0 0 0 0 0\n##$INP= (0..63)\n0 0 0 0 0 0 0 0 0 0 0 0 0 0 0 0 0 0 0 0 0 0 0 0 0 0 0 0 0 0 0 0 0 0 0 0\n0 0 0 0 0 0 0 0 0 0 0 0 0 0 0 0 0 0 0 0 0 0 0 0 0 0 0 0\n##$INSTRUM= <spect>\n##$INTEGFAC= (0..63)\n0 0 0 0 0 0 0 0 0 0 0 0 0 0 0 0 0 0 0 0 0 0 0 0 0 0 0 0 0 0 0 0 0 0 0 0\n0 0 0 0 0 0 0 0 0 0 0 0 0 0 0 0 0 0 0 0 0 0 0 0 0 0 0 0\n##$L= (0..31)\n1 1 1 1 1 1 1 1 1 1 1 1 1 1 1 1 1 1 1 1 4 1 1 1 1 1 1 1 1 1 1 1\n##$LFILTER= -1\n##$LGAIN= -1\n##$LINPSTP= 0\n##$LOCKED= no\n##$LOCKFLD= -1\n##$LOCKGN= -1\n##$LOCKPOW= -1\n##$LOCKPPM= -1\n##$LOCNUC= <off>\n##$LOCPHAS= -1\n##$LOCSHFT= no\n##$LOCSW= 0\n##$LTIME= -1\n##$MASR= 10000\n##$MASRLST= <masrlst>\n##$MULEXPNO= (0..15)\n0 0 0 0 0 0 0 0 0 0 0 0 0 0 0 0\n##$NBL= 1\n##$NC= -5\n##$NLOGCH= 2\n##$NOVFLW= 0\n##$NS= 2048\n##$NUC1= <13C>\n##$NUC2= <1H>\n##$NUC3= <off>\n##$NUC4= <off>\n##$NUC5= <off>\n##$NUC6= <off>\n##$NUC7= <off>\n##$NUC8= <off>\n##$NUCLEUS= <off>\n##$NUSLIST= <automatic>\n##$NusAMOUNT= 25\n##$NusFPNZ= no\n##$NusJSP= 0\n##$NusSEED= 54321\n##$NusSPTYPE= 0\n##$NusT2= 1\n##$NusTD= 0\n##$O1= 4050\n##$O2= 870\n##$O3= 400.26\n##$O4= 400.26\n##$O5= 400.26\n##$O6= 400.26\n##$O7= 400.26\n##$O8= 400.26\n##$OVERFLW= 0\n##$P= (0..63)\n0 4.8 0 2.6 0 0 0 0 0 0 0 0 0 0 0 1000 0 0 0 0 2.125 0 0 0 0 0 0 0 0 0\n0 0 0 0 0 0 0 0 0 0 0 0 0 0 0 0 0 0 0 0 0 0 0 0 0 0 0 0 0 0 0 0 0 0\n##$PACOIL= (0..15)\n2 1 0 0 0 0 0 0 0 0 0 0 0 0 0 0\n##$PAPS= 0\n##$PARMODE= 0\n##$PCPD= (0..9)\n0 0 9.6 0 0 0 0 0 0 0\n##$PEXSEL= (0..9)\n1 1 1 1 1 1 1 1 1 1\n##$PHCOR= (0..31)\n0 0 0 0 0 0 0 0 0 75 0 0 0 0 0 0 0 0 0 0 0 0 0 0 0 0 0 0 0 0 0 0\n##$PHLIST= <>\n##$PHP= 1\n##$PH_ref= 46\n##$PL= (0..63)\n120 120 120 120 120 120 120 120 120 120 120 120 120 120 120 120 120 120\n120 120 120 120 120 120 120 120 120 120 120 120 120 120 120 120 120 120\n120 120 120 120 120 120 120 120 120 120 120 120 120 120 120 120 120 120\n120 120 120 120 120 120 120 120 120 120\n##$PLSTEP= 3\n##$PLSTRT= -6\n##$PLW= (0..63)\n0 0 50 0 0 0 0 0 0 0 0 0 18 0 0 0 0 0 0 0 10.4 15.2 13.18257 0 0 0 0 0\n0 0 0 0 0 0 0 0 0 0 0 0 0 0 0 0 0 0 0 0 0 0 0 0 0 0 0 0 0 0 0 0 0 0 0 0\n##$PLWMAX= (0..7)\n1312.5 416.7 0 0 0 0 0 0\n##$PQPHASE= 0\n##$PQSCALE= 1\n##$PR= 1\n##$PRECHAN= (0..15)\n-1 1 -1 0 -1 -1 -1 -1 -1 -1 -1 -1 -1 -1 -1 -1\n##$PRGAIN= 0\n##$PROBHD= <H140172_001 (PH MAS WVT 200W1 BL4 15N-31P/19F-1H)>\n##$PROBINPUTS= (0..15)\n<31P-197Au> <1H/19F> <> <> <> <> <> <> <> <> <> <> <> <> <> <>\n##$PULPROG= <pf_cp>\n##$PW= 0\n##$PYNM= <>\n##$ProjAngle= 0\n##$QNP= 0\n##$RD= 0\n##$RECCHAN= (0..15)\n0 2 0 0 0 0 0 0 0 0 0 0 0 0 0 0\n##$RECPH= 0\n##$RECPRE= (0..15)\n0 1 -1 -1 -1 -1 -1 -1 -1 -1 -1 -1 -1 -1 -1 -1\n##$RECPRFX= (0..15)\n1 0 0 0 0 0 0 0 0 0 0 0 0 0 0 0\n##$RECSEL= (0..15)\n0 0 1 0 0 0 0 0 0 0 0 0 0 0 0 0\n##$RG= 2050\n##$RO= 0\n##$RSEL= (0..15)\n0 2 1 0 0 0 0 0 0 0 0 0 0 0 0 0\n##$S= (0..7)\n83 83 83 83 83 83 83 83\n##$SELREC= (0..9)\n0 0 0 0 0 0 0 0 0 0\n##$SFO1= 50.331808\n##$SFO2= 200.15087\n##$SFO3= 200.15040026\n##$SFO4= 200.15040026\n##$SFO5= 200.15040026\n##$SFO6= 200.15040026\n##$SFO7= 200.15040026\n##$SFO8= 200.15040026\n##$SOLVENT= <>\n##$SOLVOLD= <off>\n##$SP= (0..63)\n120 120 120 120 120 120 120 120 120 120 120 120 120 120 120 120 120 120\n120 120 120 120 120 120 120 120 120 120 120 120 120 120 120 120 120 120\n120 120 120 120 120 120 120 120 120 120 120 120 120 120 120 120 120 120\n120 120 120 120 120 120 120 120 120 120\n##$SPECTR= 0\n##$SPINCNT= 0\n##$SPNAM= (0..63)\n<Ramp45-55.1000> <> <> <> <> <> <> <> <> <> <> <> <> <> <> <> <> <> <>\n<> <> <> <> <> <> <> <> <> <> <> <> <> <> <> <> <> <> <> <> <> <> <> <>\n<> <> <> <> <> <> <> <> <> <> <> <> <> <> <> <> <> <> <> <> <>\n##$SPOAL= (0..63)\n0.5 0.5 0.5 0.5 0.5 0.5 0.5 0.5 0.5 0.5 0.5 0.5 0.5 0.5 0.5 0.5 0.5 0.5\n0.5 0.5 0.5 0.5 0.5 0.5 0.5 0.5 0.5 0.5 0.5 0.5 0.5 0.5 0.5 0.5 0.5 0.5\n0.5 0.5 0.5 0.5 0.5 0.5 0.5 0.5 0.5 0.5 0.5 0.5 0.5 0.5 0.5 0.5 0.5 0.5\n0.5 0.5 0.5 0.5 0.5 0.5 0.5 0.5 0.5 0.5\n##$SPOFFS= (0..63)\n0 0 0 0 0 0 0 0 0 0 0 0 0 0 0 0 0 0 0 0 0 0 0 0 0 0 0 0 0 0 0 0 0 0 0 0\n0 0 0 0 0 0 0 0 0 0 0 0 0 0 0 0 0 0 0 0 0 0 0 0 0 0 0 0\n##$SPPEX= (0..63)\n0 0 0 0 0 0 0 0 0 0 0 0 0 0 0 0 0 0 0 0 0 0 0 0 0 0 0 0 0 0 0 0 0 0 0 0\n0 0 0 0 0 0 0 0 0 0 0 0 0 0 0 0 0 0 0 0 0 0 0 0 0 0 0 0\n##$SPW= (0..63)\n13.18257 0 0 0 0 0 0 0 0 0 0 0 0 0 0 0 0 0 0 0 0 0 0 0 0 0 0 0 0 0 0 0\n0 0 0 0 0 0 0 0 0 0 0 0 0 0 0 0 0 0 0 0 0 0 0 0 0 0 0 0 0 0 0 0\n##$SUBNAM= (0..9)\n<> <> <> <> <> <> <> <> <> <>\n##$SW= 496.703794149417\n##$SWIBOX= (0..19)\n0 1 3 0 0 0 0 0 0 0 0 0 0 0 0 0 0 0 0 0\n##$SW_h= 25000\n##$SWfinal= 0\n##$SigLockShift= 0\n##$TD= 1496\n##$TD0= 4\n##$TD_INDIRECT= (0..7)\n0 0 0 0 0 0 0 0\n##$TDav= 1\n##$TE= 405.091\n##$TE1= 405.091\n##$TE2= 0\n##$TE3= 0\n##$TE4= 0\n##$TEG= 300\n##$TE_MAGNET= 0\n##$TE_PIDX= 1\n##$TE_RAW= 405.091\n##$TE_STAB= (0..9)\n2 2 0 0 0 0 0 0 0 0\n##$TL= (0..7)\n120 120 120 120 120 120 120 120\n##$TOTROT= (0..63)\n0 0 0 0 0 0 0 0 0 0 0 0 0 0 0 0 0 0 0 0 0 0 0 0 0 0 0 0 0 0 0 0 0 0 0 0\n0 0 0 0 0 0 0 0 0 0 0 0 0 0 0 0 0 0 0 0 0 0 0 0 0 0 0 0\n##$TUBE_TYPE= <>\n##$USERA1= <>\n##$USERA2= <>\n##$USERA3= <>\n##$USERA4= <>\n##$USERA5= <>\n##$UUID= <af5beb9c-cc8d-11ed-b8f0-000af7097849>\n##$V9= 5\n##$VALIDCODE= -1\n##$VALIST= <>\n##$VCLIST= <>\n##$VDLIST= <>\n##$VPLIST= <>\n##$VTLIST= <>\n##$WBST= 1024\n##$WBSW= 3\n##$XGAIN= (0..3)\n670 0 0 0\n##$XL= 0\n##$YL= 0\n##$YMAX_a= 4362806\n##$YMIN_a= -4318606\n##$ZGOPTNS= <-Ddec>\n##$ZL1= 120\n##$ZL2= 120\n##$ZL3= 120\n##$ZL4= 120\n##$scaledByNS= no\n##$scaledByRG= no\n##END=\n",
				"procs": "##TITLE= Parameter file, TopSpin 4.0.1\r\n##JCAMPDX= 5.0\r\n##DATATYPE= Parameter Values\r\n##NPOINTS= 9\t$$ modification sequence number\r\n##ORIGIN= Bruker BioSpin GmbH\r\n##OWNER= labo200\r\n$$ 2023-10-01 18:06:35.404 +0200  CEMHTI/florian@florian-port2\r\n$$ S:/Bruker/TopSpin200/data/pf2_TBennett/nmr/PbBrPerovskite.1/51/pdata/1/procs\r\n$$ process C:/Bruker/TopSpin4.0.1/prog/mod/proc1d.exe\r\n##$ABSF1= 0\r\n##$ABSF2= 0\r\n##$ABSG= 0\r\n##$ABSL= 0\r\n##$ALPHA= 0\r\n##$AQORDER= 0\r\n##$ASSFAC= 0\r\n##$ASSFACI= 0\r\n##$ASSFACX= 0\r\n##$ASSWID= 0\r\n##$AUNMP= <proc_1d>\r\n##$AXLEFT= 0\r\n##$AXNAME= <>\r\n##$AXNUC= <13C>\r\n##$AXRIGHT= 0\r\n##$AXTYPE= 0\r\n##$AXUNIT= <>\r\n##$AZFE= 0.1\r\n##$AZFW= 0.5\r\n##$BCFW= 0\r\n##$BC_mod= 0\r\n##$BYTORDP= 0\r\n##$COROFFS= 0\r\n##$CY= 10\r\n##$DATMOD= 1\r\n##$DC= 0\r\n##$DFILT= <>\r\n##$DTYPP= 0\r\n##$ERETIC= no\r\n##$F1P= 199.294336109833\r\n##$F2P= -133.861479528761\r\n##$FCOR= 1\r\n##$FTSIZE= 4096\r\n##$FT_mod= 6\r\n##$GAMMA= 0\r\n##$GB= 0\r\n##$INTBC= 1\r\n##$INTSCL= 1\r\n##$ISEN= 128\r\n##$LB= 0\r\n##$LEV0= 0\r\n##$LPBIN= 0\r\n##$MAXI= 10000\r\n##$MC2= 0\r\n##$MEAN= 0\r\n##$ME_mod= 0\r\n##$MI= 50\r\n##$MddCEXP= no\r\n##$MddCT_SP= no\r\n##$MddF180= no\r\n##$MddLAMBDA= 0\r\n##$MddMEMORY= 0\r\n##$MddMERGE= 0\r\n##$MddNCOMP= 0\r\n##$MddNITER= 0\r\n##$MddNOISE= 0\r\n##$MddPHASE= 0\r\n##$MddSEED= 0\r\n##$MddSRSIZE= 0\r\n##$Mdd_CsALG= 0\r\n##$Mdd_CsLAMBDA= 0\r\n##$Mdd_CsNITER= 0\r\n##$Mdd_CsNORM= 0\r\n##$Mdd_CsVE= no\r\n##$Mdd_CsZF= 0\r\n##$Mdd_LrLAMBDA= 0\r\n##$Mdd_LrNITER= 0\r\n##$Mdd_LrRANK= 0\r\n##$Mdd_LrZF= 0\r\n##$Mdd_mod= 0\r\n##$NCOEF= 0\r\n##$NC_proc= -6\r\n##$NLEV= 6\r\n##$NOISF1= 5\r\n##$NOISF2= -5\r\n##$NSP= 0\r\n##$NTH_PI= 0\r\n##$NZP= 0\r\n##$OFFSET= 328.4733\r\n##$PC= 4\r\n##$PHC0= -135.05\r\n##$PHC1= 0\r\n##$PH_mod= 1\r\n##$PKNL= yes\r\n##$PPARMOD= 0\r\n##$PPDIAG= 0\r\n##$PPIPTYP= 0\r\n##$PPMPNUM= 2147483647\r\n##$PPRESOL= 1\r\n##$PSCAL= 1\r\n##$PSIGN= 0\r\n##$PYNMP= <proc.py>\r\n##$RDF1= 0\r\n##$RDF2= 0\r\n##$RDFWHM= 0\r\n##$RDINT= 0\r\n##$RDPOS= 0\r\n##$REVERSE= no\r\n##$SF= 50.3277766700001\r\n##$SI= 4096\r\n##$SIGF1= 40\r\n##$SIGF2= 20\r\n##$SINO= 0\r\n##$SIOLD= 4096\r\n##$SPECTYP= <>\r\n##$SREF_mod= 1\r\n##$SREGLST= <1H.CDCl3>\r\n##$SSB= 0\r\n##$STSI= 4096\r\n##$STSR= 0\r\n##$SW_p= 25000\r\n##$SYMM= 0\r\n##$S_DEV= 0\r\n##$TDeff= 1496\r\n##$TDoff= 0\r\n##$TI= <>\r\n##$TILT= no\r\n##$TM1= 0\r\n##$TM2= 0\r\n##$TOPLEV= 0\r\n##$USERP1= <>\r\n##$USERP2= <>\r\n##$USERP3= <>\r\n##$USERP4= <>\r\n##$USERP5= <>\r\n##$WDW= 1\r\n##$XDIM= 0\r\n##$YMAX_p= 283988340\r\n##$YMIN_p= -28282761\r\n##END=\r\n"
			},
			"dmfit": {
				"from_filename": "S:/Bruker/TopSpin200/data/pf2_TBennett/nmr/PbBrPerovskite.1/51/pdata/1/1r",
				"save_date": "2023-10-01T16:07:01Z",
				"from_title": "T=123C",
				"origin": "pf_cp 13C PbBrPerovskite 51_1 1r -  labo200\r\n$$ 2023-10-01 18:06:35.404 +0200  CEMHTI/florian@florian-port2\r\n$$ S:/Bruker/TopSpin200/data/pf2_TBennett/nmr/PbBrPerovskite.1/51/pdata/1/procs\r\n$$ process C:/Bruker/TopSpin4.0.1/prog/mod/proc1d.exe\r\n S:/Bruker/TopSpin200/data/pf2_TBennett/nmr/PbBrPerovskite.1/51/pdata/1/1r"
			}
		}
	}
}
