# Supplementary material for: Structural dynamics of melting and glass formation in a two-dimensional hybrid perovskite
Source: Nat Commun. 2025 Aug 18;16:7696. doi: 10.1038/s41467-025-61410-z (PMC12361452; doi:10.1038/s41467-025-61410-z)
Supplement: Supplementary file 4 — Source Data [file 41467_2025_61410_MOESM4_ESM.zip › Source Data/NMR_Source_Data/PbBrPerovskite.2 - 13C{1H} VACP MAS 10kHz, Tquenched.csdf]

{
	"csdm": {
		"version": "1.0",
		"read_only": false,
		"description": "Back to RT // Cooling ~ 11.5C/mn (from 200C to 100C in 525s - see snaptshots)",
		"origin": "pf_cp 13C PbBrPerovskite 51_1 1r -  labo200\r\n$$ 2023-10-01 18:24:52.684 +0200  CEMHTI/florian@florian-port2\r\n$$ S:/Bruker/TopSpin200/data/pf2_TBennett/nmr/PbBrPerovskite.2/51/pdata/1/procs\r\n$$ process C:/Bruker/TopSpin4.0.1/prog/mod/proc1d.exe\r\n S:/Bruker/TopSpin200/data/pf2_TBennett/nmr/PbBrPerovskite.2/51/pdata/1/1r",
		"timestamp": "2023-10-01T16:25:13Z",
		"dimensions": [
			{
				"type": "linear",
				"count": 4096,
				"quantity_name": "Frequency",
				"increment": "-6.103515625 Hz",
				"coordinates_offset": "16531.33088 Hz",
				"origin_offset": "50.32777667 MHz",
				"label": "13C - Frequency",
				"reciprocal": {
					"quantity_name": "time",
					"label": "13C - time"
				}
			}
		],
		"dependent_variables": [
			{
				"type": "internal",
				"name": "NMR Spectrum",
				"encoding": "base64",
				"numeric_type": "float32",
				"quantity_type": "scalar",
				"components": 
[
"c1/BQd1P80H2v/5BQjPcQeEBoUEacFpBtZYsQTOrPEEjEnRBIVubQTubtkFmUsFBaE6yQTXXh0Fwdh5BArqMQAVjZkCQSAFBlvFwQf4fokHCvqlBR7+ZQWCokUGtJapBod3dQe30BULjgwlCiHfuQabvukGgPZ5Bf/alQWw/ukEVG7FByqtlQYGECUA1jgTBViUywaYKoMCKD85Ax5aKQcVnu0EvyL9Bu56kQXm3bkG0WPBAFR3OvzItN8Gx053Btd7BwRp/xMEuELTBY3mkwXd4nsFsgJnB7dSFwaQWO8F5J7PAceybv4ts5b4ZsTvAcC7SwL3SFMGjMinB2zE0wUOTRsHl4GHB9Gt4wa/De8Eb3WjBjIJGwSNDG8HSv9LA49RbwEblv7/nGyfAhcr5wAAXf8EQbL7BYBXgwepd28FkcL/BcgGnwfFsosEXxqvBbaWvwR20osEsp4/BYIyPwYYxssGTDezBp7kNwpImEcJPgf7BX0fLwe/cqcHgRabBZJSwwSh1sMFwJ6DBy3CUwVZVqMG3XN7BSIUKwmtuDsLfF+DBcih1wXcdq8D6fpTAQ+RYwW5Cz8GDGAbC70sAwmNyvcGJ2WnBCk4lwQyDPsGUwoLBO0+ewdWQpMFa7J3BGi+awdmVoMFvgazB+hm2wcvPusFKnrzBKz67wWrYscESD57BKr2IwQT6g8HvpZvBqlzFwQSW4cFNbtLBtYqXwVrMK8GXMAHB359kwSqt1sErxBvCJ0gywvyBKsJSDBTCWakCwseR+cHFce/Bx1nIwUgXfMHrkrXA8rBIvSs2ub/2NvjATatjwU97jMFaBJLBSBOawfzMs8EQ0NTBkfLjwQDP1MHwKbjB636vweEPzsHXZQLCjcMWwq5qFsKKyAXC123vwerr98F/qw/Ci5oewpHgFMJEbuPBMy+UwUYtYMGeTYnBmYG/wUGM2cGx07PBTig5waHFcL/Y31dAMCqdPZq35MBL4VLBTH12wVAMbsGpk2XBXa13wa1BjsEG6J3B0OijwRp3osEsJJ7BibqXwdiEj8F+kY3B2MOhwYuM1cHdEQ3C/pAjwkUqGcJdL9LBJhMcwcZ8L0AP2pdASN9mwC16fMHG/L3BeQi+wVRLk8HkclzBro5hwTfhlMHzD7bBqJSywYt3hsEfLBfB+ZCKwBliWsAM4rnAUzwWwd6QTMH57n/B2gacwezDucHOe9PBCZXkwUxh7cERju/B8wrowVaEz8HClqPBJZRfwbGwFcGoVg7BPp9GwUTGicEFlKLBL6CnwQuUqMGqULnBRrfawQp+9MGLE+jB3deswZNJN8GTx2zAZ4TFv7Wmf8DaK+rAROILwf95DcHsbiTB4zxjwXLMkMF58IzBVW8xwcE3G8D3U3k/si25wCgpocFvbgPC2kwKwvetucHEIMLA/SWnQDinQ0BIVzDB157hwThFHcJD+SPCCecRwirc+sEqeOTB8/XWwYhUvcFqwJTBlppowXYoccHC6qfBMrTpwe0lDMIpTQ7CZlL7wa/4ysGkN5/Boad6wbpSQ8G03xjBgIAMwWDuLsF12njBwxSkwX+ku8F7V7zBiCiuwf3CncH6sZDBlM2DwRVtaMFY4U7B1T9QwUfhc8HHZpLBfdmgwbzxn8Ejw57B2SK1wbL46sHB4RTCYr4kwu+7GMIq9PDB9ge3wa1ircFa5NTBzwQCwr1GBcJr+dvBsBKbweSSdcEMno/Bw667wXnnyMFbbJvB85YewUPblMBFNxnB6Ya4wcRhEsI2GiTChc4FwrYemcFKe+jACseFwNldGcEbvZDBsB7BwRf8zsEykcnB96XGwbAxzMEfFM7BiGu9wTj6l8Ffb1PBSaYEwdOtrMAuT5rAB13VwCkkMsH4co/BEpjMwfJj/cGCLQnCf7cEwizY7MHJDMjBo7Wewc+9X8Hm9wPB1qSiwBpv5MCERmjBUBu7wf+R38HIwMXBGOV6wexv48BikZTAB54JwSl7W8G1zl3BPSr4wHlpCr/XEtg+yqH9wDA3qsGVl/nBmvf/weOsycFHk47Bmh59wWl6l8EPU6rBxXaKwRyL7MA4J/U/18NmQI33V8Cpi03BVfOEwZmBO8Ei+0/AUwVnvsuw+8AlGLfB4SYPwlnBGMK0rOnBtMh+wYO+/sASgy3Be4K4wWsBGcJJNkfCG3JYwlgYS8LgRSTC82vXwcEoMsG7OB1A3rogQfanIEH1aYtAjDkswOh56cDRMQjBa0oBwd+nAcH9pg7Bsk4TwR+TAcH769rAD6oBwbmjVMFh9qPBmxHLwdtwxMF0v5PBSFcywfrM2MAQSMjAoHjewCqou8AuX1DADFM+wHP2DMEGZKDBG0z0wQMTA8Lhpb/BDwQPwQQlOkAQyJNAEkNFwK1xR8HMVm/BOPf5wFhJgECezj9B+mwrQe940j+M6QvBJ/FnwXhia8HrGVnBtquBwf/IwMElXgbCtGoawjpODMJUlb7BNDkewW4SQD9w7pNAm/UHQHrWacDLmBbBXaRawagmicHH5qzBNnzgwU0WDsIcXCXCviUrwoIMHMJIfP/BFRPKwSmesMF3xLXBpjfEweIvv8FwypnBAkJGwaFl8sBYAALB369fwfyjrcFCG9nButHjwY3r2cFW9NLBjevZwf+c4sGK2dbBsXOwwdDch8HKF4fB6ffHwUcKHMKctU3CMQtYwjeZLcIxKL7BtCmPwB62uECZ2YNA326owISNacFu2I3BmVpZwa14usASg5o+rWmtPzWtP8A+vy7BWg+iwdL/68HLQxbCLp4swtZCM8IRrSfCAmgOwnCh5MF/Pr3B88OvwT0ms8HY77TBs76owXLZkcGV/H3BN0l4wVWPhsFq0Y3B84uBwWVwQcFa4/XAranFwJjlFcGW6YHBHGS8wWgE4MHY1OLBiKPPwavBu8Hp07bBy8fAwUAvzMGImsnB7a2yweZijcHqU03B22ETwZn56MAggNTA4QrUwN4h3sAnD/zArJMfwfS7VcE6oonBl1eewcTpmsG6UXbBnDsXwZnLmMAXKI/ArFwVwWvHhsGI57PBYcq1wTBnjcEOJDXBBH4MwWQaSMGJSKLBvO3VwfyV2sHfoq3BBrhdwQqYC8FzbgPBQOIdwcdSFcGgKZHAKcsFQOO1rEDEsfc/X4bXwOw4bcH7TobBVg4+wbjNoMB7w0nAE6gdwZVbtcFyXAzCdx8mwrrfJMLf8hfCqd8RwsVTGMLnpSDCa+Eawij4AMJvobnBndmAwU3bXcFhwXrBUf6PwYSQjcFzxmbBzVIoweGJC8FrAh/B4khPwV5if8EqbJHBHdCfwbSYrMFbVq/B8tWZwarAT8FSqKzAak0iv2sr9L8JMQrBkUKCwcM7m8HQI33BDzsJwfvresDcRtPAhbt/wTP6z8FNUOnB77iuwWdD38AAkPBAKRxaQXLCAEG9ocPAkyGrwVy68sFLuOvBw6SlwRLUIMHgXIjA5MPrwBqLlMFC5gHCVAMnwhAQJMIU1u/BNChfwczdf7+U5ypAr+NkwKDQacHFXrjBB6rAwUFVk8EcvDLBGQP7wOm2JcEnzYDBPqijwQjYpMH+Z4zBLz1vwU30fsGcs6TBocbQwXVJ6cFYSeTB8hjNwU1Et8FaVKzBfz2kwWUZjsGdl0HBPleVwPcT0j8Cy3xAl3+KP1nVvsCJOGzBCk61wcMI3cEAtuTBziDMwZzPm8FMfUfBN4jZwEP9gsAwy5DAFe3awE2UFMEEVSzBOuE3wX3+ScExYHbBy9uhwXvQ0sHDbv/BXlkKwv7gAMJyvMDBXok9wSBB1D6qn/RAZKzUQGKhwb87PzfBEf+DwX3/UcGfnGvAiu6cQAXkvUB1AgjAF5BlwRfqtsEzJrXBuwdywXMH3cA83pDAXFcYwYiIjMGc97HBluyhwSwjXMGspAbBnnYIwes5XMGHvp3BEJWtwa1Zk8FU6krBzmAMwRG1D8GXlkHB9+1twZ0HbsHDG0bBotUcwbSIGMFn+0DBfrN8wQMJlMGlpJjBKv6RweUoj8EdpZzBZDy6weWn2MH1zODBmNvBwdUHf8GdMdzAQaAiwEFw4sD8u6DBu/wOwnMkNsK0OS7CEIn2wSm0csELlcnA1/IPweElncF3uObBvN3jwdUYkMGWsp3A8w54P9KumMD7lo3B4pDewV/r2cEiuIDB7isOwNg/nUC5K6A/qA4WweojlsFecqXBTJZvwcCa1cApXLi/MOqyv4sNj8AL9ODAjZjjwDwssMAMw4nAIlyYwFtgzsDQzALBYg8VwclMIsHj5S/BG3Y3wdDTK8Fr4QvBBz7awO772sBEURXBiUhGwflITcEVNA7BE5IWwJziAECmm6G+sNkhwZfuusHEngbCWUsRwnTA+sFhY7fBcaOCwePGZcF3PH7B+pmJwWs6bsFimATBA3i7PFb+tUDIBqNAzaobwAdFXsGRjr7BBqTYwXQfr8Hq8zPBrXrEv0Tpmj+mupvA1H+Bwdsg0cHscuzBkBTQwXBdnMHamnLBN/FvwbzhicFOZJPBUxWHwdBTYsG94lLBfmN0wQGGlMG9IZ7BQySMwbO7YsHlv2HBdOyewS5z68F+IRXCHc0ZwlUyAcI6ObfBX898wdjXXsEND4DBTfiSwYDwkcEA6HjBEkxBwWCFEsFcLs7ASLAvwKXsB0Ag8M5A/2D2QF7ah0CeXlnA7lpSwcqNtMGJSOzB73cAwgiH5cEl8JjBxFHJwEq7eEAsE6pA+aCBwEKCnsE/pwTCou8Rwuz448FpP27BqiB7wD2KG7/EAYXAULQlwXe1gMH3PKzBigbhwUxrC8JcqhTCXzj0wWjoeMFHcuE+Lm8AQZq3R0DxJBHBRXiNwfdMb8FusjfAZ6sDQSQYA0G+IIrAlFKkwbLA5sETicLBAQxJwR6VksD/IejAMduNwW8c0sEVJMbBzC5ZwZkqPr89a6BAcWyzP2ClycBLKCfBVg3ywGxnJ7/IOIRAiSE4QDGIXMAZwivBVzJ4wZ37h8G4foHBjQ9dwTXdHcEaEKHAFL//v//gh8C5ZE3BVGLBwUoj/MFmxu3BVhabwXm31sA+uY4/BAWbPz7XWsCTSebAGw3gwOEbj8Cl/XLAkcztwFsYXsFfuJvB8mmwwRNst8GtjsfBNBDnwSrY/sEkUO3BGOyowSOhIsGx32DAhletwA79YcFi/LjBYJnRwc6QsMGoHG3BmnAhwffFKMHQ/GbBfDSQwVaJmsGBTZzBcG6qwRfsy8HjPO/BaDH4wSxT2cF/laHBZGJkwdMNS8HD3HfBmvucwfRHqsE38pPBSdxAwfPOlMD4MWU/gnE5QOqEjD9Usm3AiSIjwfGAhsHz4bDBoc3HwcjAxsH/cK7B4ECFwVklL8ErJ9rAbsLLwBX0KMEiVZLBihrUwRWb/cFdR//BGX3fwaEhtcEtVZfBHP6OwS/9lMFcapzBb+GdwTmEmcF4G5DBzgF7wS+MOcFvsMrA0FMMwC/M4L/JNK/AWuMowTrRS8GYHB/BLs6UwGurH8BCffjAxT6bwUwu+cELBBDCaVL8wTckrMFoOknBK/YOwSFnG8HxXC/BeoUhwWQ8BcERdgzBV4pFwdyOe8GFKmDBRZe5wNVnhkBcVgBB5HJcP/B9ZsFsZ+bBmXUHwnL53sEu6oPB3bPzwHUCo8DF7dXA+PHxwLgPssAzM0vAPueQwKKDKsFy8I3BRXShwbzzecFfaObAaxpevx/0jL6nl3vAOWPkwO2818C6eobAefmEwE3MHsFQTaHBVAftwRAQBcInEO/BZm+zweNkcsH86CjBFIcMwcxOEsFBsTnBT7qCwfRUsMHVlsrB/AS1wRsdVcH1+Yi/4CUDQRg0JkE/Nr9AtQRqv7QIxMCUbwjBN7AewaHNRME753bBDeCIwYdlfMGIVErBI4MwwW+/VMEP0pLBtMuxwdbkqsFCR3zBkNkRwckUuMBSJ+jADfA3wezGbME6eXDBAO9OwU4xLsFzbyrBV6pEwXJhbsHfJI/B8n2qwUSpx8Gb7N3B0Q3jwd7218F9v83B54zZwf0p/8FqWRPCQmwVwgc798GJSp3B7fQWwWnercBVeAXBimdgwaQvicFR+nnBIOlBwd00N8Gk24HBsIXEwY3v/MEWUwbCwML0waha0sHV5MTBnLbUwU1+7cH8NO/BZjPHwaGlfsG2kujAAot/wMqCD8ERU6jBu4gMwmVTMsKe9DLCz7UPwkfRvMFYOXHBX0ZqwWGipMEB+dTBCMvYwa4TrsFj6YDBnFeFwbj+xsHdeQzCgHcbwgH8/cEtIozBgAaowGdkAMDb+OfA4LtfwYpeecFA8kLB8+4qwb16kcHYagrC5/9Mwg0jZMLyHT3Cpq3dwe66JMHPJY/ACtcuwQEptMH5t/XB4MT8waOy1sFLoKDBGghSwU4CtsDREfM/YePWQM9mn0CP83XADv5twRwnpMFHb4PBMuSxwH57aUAL83VAjceqwI7xiMGqabrBUvqmwWc0XsExQBXBKTsuwZdKgsHNi6HBUjKewbxhjMEqiZfBu8LWweOkGMJLWDbCkNYswuIj+sG8dIHBkuu+wJYCl8C5MyXBKWiFwYpXksHqy13BGtDQwDDqpr9FB+K/xEoAwQBMh8HTCcDBV3fQwbXatcGyiITB0CQ0wTxmFMHq2ybBuaNHwS5oVMGS6krBzWNIwY1QacFEmZPBjy2rwULNpMFq03zBoGkdwargycAERczA8434wAyh3sCbJjPACAwFQP/BY0CBBL09+ryqwJLa78DummnAY/1kQDM0AUGNuK1A6EhKwMKmPcEfi3PB2lpMwf1VDMG5XPPAYE0TwXr2EcGTmFvAoDjEQHFkQUFosOBAM9oWwePV5cG7zhvCKRYGwi5mgcFVH/E/c/8iQQZQvUAs07TACxmFwXVFtsGJIMrBkrrbwbkv9MFNFgDCnt3lwSoao8FEAivBS3iTwBvOkMBuzAnBwUhKwfViVMEugB/B6iWOwB5FiD/cdphAb4GjQECTHj/QjBHB0SGuwbBzAcKwxg7CefvxwStfoMGKX0XBxtNFwRdTmsEopdXBdYbcwcMXncEhzuLAr+M5QGWYskBr69I/mUmFwFGK6cCPwdLAIf6EwC2BMsAIDGHAyrOtwJWE6MDqvAzBF84pwfsDT8HeknDBqAqAwTUFgMEkMILBDx+NwXmcl8HWmIvB5uU0wVUfD8AMc5BAwXdhQBZ5zcBJFaTBIif0wWka8cGYzZjBCohEwC2SJkEGgoVB/S+AQZMpP0EPm/xATnCfQDMzFUDkw4q/Yx6iwCOCB8Ht5SfBc843wdq6RsF42VnBZalhwYiaRcH8GPnAC6Tgv4C3QkCX/4pAxc/4P+fbB8CGeKLAiKSwwIR8k8CRrqnAe3QgwTS4ksEx2NLBS9XlwdsgscF8CQDBU7T2QMbHjUGNd45BXbQSQeXwNsBIMEzBJgKTwcX6qcEMW77BzxfQwdE4x8EaIIvBZmaFwP1dE0HChXhBklwyQX1/ir/LCFzB3umiwcGQnsHG0ILBEV1zwZyqkMEM1rHB+mW+wSmEr8FoBZ3BRT6jwUKHwcH9ftPBNeWuwTW1GcH8GJ9AZwxeQVUgSkEtIXBAqz6wwEArE8HAqujAZIyZwKhV18AynlDBu3uVwcTxksESKzvBrGyAwDLV+7+84/bAR1uGwd++rMGF3ovBm1TQwHL4iECBJQRBgoJ4QDbcm8CjIkHBIuxhwZ/yN8F/uOnAOrKRwEXWkMA4l93ATI0swT7wbsHOYI/BHj+SwayKeMGdKTLBX5j/wCg1BcGVvDjB0z1iwZ0oRcH7663AKN44QOoj5kAibJFAGo83wCMRFcG5xCLBkPC4wEdyl7/S3um/HFIMwTHzi8H506rB34yGwWnexcBsx4tA7XQYQSa7BkHhy4VA/IfJPiRoCsDQI7HALOU5wQW2mcEoVcHBF9+1wTZydMH0m9rAiLRqwGKPB8HbyZDBNODOwfcw1cETfabBOAZbwaQfNMHoyXXBB3+ywV27zsGv1K/BxFBAwT/1uL9aY4RATCYyQOQDQMDo8QrBl9cxwZ/UI8GUhQLB+g3YwC2xwcDko5LAQeCJv8fagkAsVBBBRc87QRzqOUG4fRpBCHzvQBX8xkC+H8RAo2HpQHKQJUHk04JB2FXNQasqE0LrzzlCPBZNQq0zSEIH1zNC1/YhQtBoIkIkpDdCCdBTQichYUIo0lBC8v0mQgXq9UEik9VBrTkJQkM8UUIkq5NCgie0QvowvkJ7o7FCTRiZQlb4gkKennJCoa56Qky9iEKwvpJCrz+VQm72jkIDf4JCo3FoQpF2UUKSO0hCDj5SQvZWb0JavItCVTmeQmNPqEL1aqdCG+GeQiO5lUKjDZJCLIeVQsGPnUIhr6ZCCtSvQjibukJbrMhCCi/ZQglR6UJAw/dCf+sDQy1dEEOLVCRDbeY/Q6WkX0NKzn5DajyNQ9SXmUME96VDr9WzQ/Xiw0M6OdZDJxPrQ7V7AUTL+w5ExmMdRIl0K0SUJDhE1ZRDROZAT0QAAl1Em4FtRI5df0TJ7IdEXV+ORFH8kkQ0x5ZEoemaRG6Rn0RgfKNETp6kRNN3oURNKZpEHH2QRG3lhkTOTH5EVyNzRKt+akSg9WFEnV9YRIuGTkRofUZEuEdCRKm7QkQBLEdEc9tNRB3gVEQsCFtElmBgRMUfZkSK721EROV4RHddg0TS5opE//iRRI3Ml0QKQJxEFbyfRHzDokQZjqVE2fynREHjqUT6VqtEcbOsROdIrkS2ALBEWFCxRG6SsURmgrBE3HWuREwkrES5K6pEfLWoRMl9p0SoKqZEG6CkROgLo0Qsq6FEyIqgROqCn0Q2cZ5EynadRFD4nESTVJ1E8YieRFIQoETiHqFExhWhRE7fn0TW9J1ETgycRISlmkRIwJlEp+WYRKR4l0TsGJVEv9qRRBQzjkSLpYpEnmiHRPY8hER7l4BEKw94RM4tbURouWFEpVxXRE81T0S3EUlEP4BDRF6xPERJmzNEn6AoRLVSHUQFgxNESkUMROF7B0RmGwREw9kARFuZ+UPgTe9DJzHjQ5ka1kMe/chDBcS8Qwo2skMctqlDIPuiQ28HnUO6kJZDr7aOQymbhUP21nhDq3ppQwcuX0PygFlDq65VQ3VCUENmIUdDdI06QzNwLEMUjR5DsSARQ58gA0NZ1udC07XJQvwuskK1zaZCbTKnQhaiq0KpO6lCNyCZQlInekITpDtCbMYIQhaSz0FbVaNB4/1wQUwVGEHG/MNAx+j0QKvlX0Gcj6pBqZ7EQQfaqkHzvltB0+zKQLEQEkByigk/gy8wwLg9I8EB5p/BlafUwY1ayMF1UXTBgkIiwCp5x0C2Y+1ADs03QHmnEcBs+YHADc8lwC8Mm79gBUbAElsGwYV6ZcF2RI7BHEKOwZI8gMF3XHHBjxeCwVOdl8Hz86zBJaW5wXltvcF/jbzBJru6wdk9usEKmr3BllbGwbq8z8Hb1cvB2NCpwSvFSMGXbsi/bYXtQNz9J0FZldlAuWtivwwhAsF7mj7BvpBBwXn3JsGVgwPB+SChwOauez7mjupAVpZYQW+fc0GdMChBAIBSPxzqIcEZx5fBRHnFwYJ14MEkpu3Bv5Xlwfkzu8HC3lvBLLQhwOrkuUBf6AJBRKmgQFWfoL629InAvl+5wM5pwMA+V9TAzkj6wKl8BcFMJu7AcH7IwPW448BrGTHBqeKCwWedm8FtcpDB0JRVwc93EcG/JQTBQEskwXbWOMGmqhLBGrGEwJSlqL8dGKzAKFqEwTkX7cGdSxbCyqsRwi2m3sHTjInB8TsWwXoFwMBr2rvAQVD0wMS5MsEU8oPBiLitwSDWt8Hr5YrBslzLwNKecUAcPMJAfT+7v84xWMHnI6jBGXuRwWYW6cDVJztAMkWBQJV0rMDEKZfBfvjawYWP0MEnAI3BYL0QwaE3ucAytgHBXU1GwYl4eMFJqI7B/nOvwcM06MFKERLCJoYewpvRDsKR3tjBpsWewasnlsHFDrzBEsvlwW2J5MF8MazBQEw5wYsdmsDM7Y/Ag4cOwRMIWcGwkXnBf9GBwa3EmMFhVtDBKQUJwuKpFsId//3BhLiOwYmhTcAAYGFAR4PLvzxsb8GGPd/Bcz8CwkWy2MHsL4PBRUAEwc7Y+MDwlmLBuM+vwX8hy8H7WrLBF9Z1waaSG8GZeRPBpL5hwfGbrMFPl+HBLhcBwvvxCMI9/gzCvuYNwmsNB8LnEujBeH6vwfJxd8E1rk/B40V6wRJ/p8HHir/BNeulwRPgOMHHupC/LBOJQHqlsD+4zfHAdqd+wdQ2isHYLyDBSW6zPyw9F0FBoA5B2T0MP+XAGMH9HWfB7Cg2wQSWYcCmuS9A9SosQCNKY8BVrzzBaZSNwQYhosEbka/BHrPLwerD88GQaQXC1in1wSd8uMGlBYHBnF+BwQfFxMH31w3CfEscwuzG6sFYSRLBsDkwQboqokFMXXNBfZ3vP3qtGMEvhE3B+FEiwQGkDcEMM2TBLs7CwWcz+8HgTOjBpo2TwbE4AsHga+nA0YCRwUW7CMLNqTPCdP8wwtJ4CcIVX7fBJUmBwROQY8EI9EbBtVbewM27RT9JfplAs+qnPZjcScHDJNbBIRcMwujlCsJ0KerB5I7DwadrusHSb8HBLDu6wcAWmMHqQ13B3+89wUGJbME0eZ7B5nKwwaBAl8Ew+kfBJkP/wERyEcFIqHHBRsStwXEYyMGTEcXB+k67wWq8vsFdnMfBBfO1wSBoYME5RXu+XgpFQVvGhEHJjR9BkT5mwN/cgcGuW6zBm92UwTHIOsHH6cjAtBijwGMO1sBZdfXAh9XCwCBQScA3+gPAgcSowGvLRMHfsp7BTa++wVi5r8GyzG7BgyDAwMxuGz8N4Og/ojQ5wKA5MsGH6pTBvmCqwQpmj8FDPDXBySXswKnyOcF/fcrBtkguwgR9ZcLemmrCMfA1wp09vsGN+IDAQ0yfQGL/rT9omRTBadeRwTrGncGnN2jBvYsGwUCU58DPn0PBxDiawWmfs8HW3JXBG8YjwWpNE8AwO0g/BFaSv6miksDe0rbAIPBkwJI6/L6cosE+X0cFwMJFx8C7gBnBgqo4wdq6X8Gza5vBSMzgwdVzE8J8mSTC+boZwja78sGY6KzBBKqFwayPhsGaqJzBJV2rwSpmo8HulovBCYpuwQlwa8HceonBqz2swbJY18FRIwPClqQYwgNvJML9pR3CsosBwtboscHTo1bBmCwfwRS+SsFgTZTB4vO1wYXTsMF/0YjBuVwywX8J+MCPU/7Ao7kdwX1tJ8GIcv/AeqVAwI0GCEA2651ACNt8QKDJhr+52xXBVbSbwdPQ5sGBKwnCn/MDwvGIw8FWDjvBtZUXv4PvPkDC1VnATC2HwQ4l9MEjrBPCLAECwvPLmsFhEnDARXf1QEKfOkG0LxhBPzajQJILxD8ncYu/qXKhwJYaQ8EjCavB9h7jwZEc5sETwKrBDRAbwdBE6LxkbDhAaxqbvzcCBsGMUV3BL6x4wYXrcsF5h3/BKHGbwUzev8Fr49PB0VLJwb3OqcEpfI3BNqiEwfdJicFgxoXBTlhVwTaq/cBLmXXAxoyGwKLlF8H7u4nB3za/wTd828GgvN7B2s/Rwf/IusFQH5vBrt9vwXJiQcGsXFLBvL2YwaWI3cFqAAnCDOgJwn+128FdjYPBJGjWwLQ5EMBhwXHAJOAPwSphbME185jBFpatwbZjucFUl8LBqKXNwbuD3cHgsPLBLEAEwmd1CsJVIQfCq53zwVD5z8H6grPB78ynwaWYqcEtPa7B1i6vwYhor8EfWLTBA5u5wXNWrsE2CIPB12P1wI/CjD46EhlAJSRcwJPXY8HXHr7BeoLZweFFxsE1tqrBbletwUbd0MEKlvDBKcDhwRXknMEApxPBgLaHwBVFAsFuEo7BMxfOwTcu1MF0A6PBGfpMwfc1GcEHJUHBEZaGwatmmMHowYbBhM5EwaS+D8F1MgfBhSoRwaXNAMEKB47AqMaivu7rYz/Ihy3ADDkgwf/8jsHmEbvBo03LwWaJw8G9gavBTvGIwUt/QcECGefAV2pTwInSg76Pgk5AiIQNQe1ZiUEE6dZBM+QNQsGFJEIOnS5CQnowQvuGLkJbICtCJMMpQr8qM0LYaVNCRUKIQrt+sEIPZtZCsdrtQl7K80LPqvFC72z3QgHmB0NVABxDDMowQ7R7PkNbOkJDKYg/Q3zrPEPU4T5DZS9FQ60pTEO/LFBD2gtQQwvhTENmRUhDEhxDQy7nPUPmqTlDTsw3QwLLOEPTHztDKN07QynEOEMv9TFDQJIpQ+mrIUNpkhpD7EMTQ0NxC0NdwQRDEJoBQ4RTAkM/ugNDzOYAQwaI7kJ8TNJCxW+4QvR1qUKzkqNCtFGcQrtqikKA711Cfq0qQl20EkKzDBlCnbcoQvQkJ0LZ/QtCGZrQQaYlrEErWr5Bo7LlQULS50H+E6ZBnzzqQNKPZcDxosTAcaxyv4QsykBOSSZB2U0tQdzXNEHwRG5BQJ6iQTgeuEHPRp9B2RVVQTzUGEE5G1RBmGO0QbCW7UGwqtlBy2hjQfFSE8Cl3EjBeCsxwc4ZJb6HBUpBM0eiQdCDpEHiiH1BLQogQcYbtUCwwXdAqvGoQH/5J0GJPZdBdjrbQVkq+kHjcNlBPft/QcqhKkCIo+LAHeknwR8jD8GIhLjAmCxEwOhqEL/z/zVADr7cQEchHEGlJSFB8RoPQZYyFEHIJ0lBgNaEQYLHg0Gb1BJB43YgwJFNLcFrSwvBTEeIQEAypUFoDPRBJMbmQXDZmUG4LSZBHEINQbFWXEEBwJNBFSOEQek170BCbznA6NjywGGheMAu0KNAY6VbQd88kUHgiZJBPCCAQWr9QUGz679AylIbwOMdJ8GCKVTB+zr0wN3UkkCGJYRBC5WjQVLOUUGckwbAcIGNwZjh2MHeTeTBO/DFwa73n8FGaYfBEVZ6wVaeccFCRmzB4Htwwfn/gcE4ao7BZ6uRweHSgcFZZz3BrjbJwIAIq78DJ8s/HCviP6TfP7+UhqPAdVEaweJnRMHJHTjBS6fuwNBzAMAvzBJA47R1QLkrNkDNO1Q/j1M7v6Ljnr8sQzO/nzyPPx3omUDHoSVBBSCAQc8nlUFp9npBkfzuQKt+G8DxAxjBMyo6wWL4KcEoxSXBkH9SwfLUisG+0JPBOkFQwVpTy7/BQTVBUgOnQWaWy0Hsq9pBx+XvQVdcCkLooRxCve8jQioeIEKvlh9CM9M0QiAoZkKQL5NCeLeuQk5QvUIlisBC2RnCQmCVy0K8oN5CX/TzQjvtAEN3VgJDNToBQ/dwA0M0bg1Dov0eQ0A6M0OHkENDypJLQ9gfS0PLwkVDXRdAQ6QXPUOa+zxDvRk+Q2jfPkN7VD9D6w1BQ6GpRUP/FU1DPiBVQ0bLWkPdc1xDmP9aQ8UFWUPVl1hDw5RZQ4APWkPBdFhDmmdVQ+plU0MaSFRDyt1WQ5slV0PdcFFDE/lFQxyfOUNBtzJDyDQ0Q0kvO0O/9kBDGhtAQ9VAOEPXpC1DJPUkQ/xMH0P83RlDvV0RQxTXBUMwWvZCunnrQtxt7EL8NfFCFN3uQhrL4EKYpcxC6jW9QiLMuEK/krtCS726Qn+4rUIYeZVCj/F3QlKGWULn4llCLSxxQixshkIRvY1CTvSJQtCDdUKz0UVCs4MPQlqTw0ERs5dBqmCoQcaE40EbBQ9Cm64XQjqrB0IwwtxBPZ7DQRxD1kFRrvpBD0b+QZifwUFlAC9BJ48Zv7zjX8DT/EpA3nlWQf+AlEEINFdBGJX3vqNehsFU9+TBXokBwgRu48F7UprBMBv/wAisHECsPApBLbL5QNXn4b7b+UzBF169weLr5MFvwNzBKarFwTwRxMHOGN/BRmH6waWM8cGmR73BZt19wUZNS8HZkYPBIq26wTyI1cF2NrjB2/B6weAcRsE6HZPBG8b5wYhBJ8IWgCbCW6LuwfujZcFFlrPA440BwdZRh8EGObLB8fKQwU997sAZ4gA+AlpUwEUWicGgewHCArwbwrkYBsJ0HK3BiXhDwVrUHMGSOzHBiDQKwT5Xwz+fCnlBTrXCQebmpkEo/cdAmLsuwZSmqcH/ParBMwN5wSVsOMFUyVDBwsWMwVvYmsFR4nLB0i78wK1pfMBkuvjAamGMwS5y0sFtVdrBw7yYwW22z8Cs3FBA+4utQAHepj378hPBR+GVwZ0r0cH1LfTBKLL4wec42sHkeqDBjl1LwVzGFcH2rj3BNiiNwX0XqcG2D5DBPTMRwXgLbL5kzPE/pyidwAZehcFS0NPBrGruwc1f28FK9rzBaoWtwfKUqMEnHZbBis9WwTQB/sAnEfHAHGpuwSxX1sEWnA7C1V4NwtaN0cFByW7Br9UUwTQ5QMFd8JbBbbC1wVFRnMFjDTnBK5edwAbRjMDuIh7BQlqKwfQUtMGvDcPB6m/CwR+3u8FpnKjBzHV6wbBB/cDQovW/xtwjwIxJM8GTXbzBv3gAwvV9/sGqJ77BXDdkwXiTF8HWdSvBD6JjwS3ZdsEzi1jBu65BwfdTcMFaJK7BMWDWwb91wMEbJU/BSL9bvpxTjUBaU4jAfIWzwTm5HsJe3TnCnTEkwuT68cHD/r3BETHUwQLZDMIv4CPCZ/QQwkgHosHe4Pk+ATyEQdyiqEG60lNBdcIjwNupnMFrwf/Bgv4RwnDGA8IOcr3Bjj1PwUOMtMCUJq7AZQBQwQx6ycFCSxHCFVgkwrjTFcIHk9/BBkiRwbvuV8EqCYDBrfy6wbE79cHoNQbCunr4wYFczcF1GqnBvQucwQNrncH7IpXBlBVmwesZAcF+7GnAa3qdwLNDRMHUwq7Ba7PfwYJm2MHKaqHBQsVBwbuH88DBF/vAI+MbwYawC8Ekty3AWUW8QPSDOUFdPBxBHha+vVRxXcE9p8rBVfDwwWTC3cGq9anBcghwwewPP8Go/kbBLFNswfaYhMHPh4HBjoVUweANC8GI8nnAm9UAvyxDjj5GhQnALITvwExOZ8FkNqjBhR7Iwavux8GgBajBc99pwZ/LAcHDxE/Axtz1vjLVOT9fB0o/5p1dvzCprMDTxE7B4OmowT8CzcFqIbbBL7VKwVZ9o775/t9A6CiPQCOp1sByrJ/BxDnfwX3u3MFRqbPBE1yYwXN6rsFsDOzBTaoRwpF/FMIO4PbBbWWvwUPQgMFrl4HBif2iwXEowsGpJ8bBqL2wwXlLlsE7IIjBIKqGwXuvhsFQOIHBtGd4wbWpgsEr95TBF4OiwWGmlcHOIVHB+cC/wLKd/b9aw4jA5EJFwbkEsMHvs+HBWTngwTkZsMGtGFTBvq+nwLlrP76MCqk/ne8vvlmGZsAIK/jAkAg5wRILaMHPWobBIEGYwblDqsGTwLPBxpCmwU6YdcGxTubA9GzpPr3DhUCqQCZAW4IkwFZM8sCtqRDBrfjAwDvfrr6lXZhAOcXKQBQOO0Cf66bA4P2CwY3S3sH2nBLCTDUiwsfiHMJ+LwrCbpPswdmm1MEqwM3BJ5nKwR/8vcG6QKjBchGXwZ33lsGv4KPBXwOowdFEjMFZLxrBdLVRvim6x0DfztFAmLtgP49x/cDIxoPByKC2wbQE1cG8kN/BdHDTwUUOrsEe1W3ByTUGwa0prcBbcOrA5ShKwS7AjsEAhJ7BDcCNwZMJU8Fz5g3BdFTYwMWd8sAtIjHBHRCDwTOPsMGt4dDBZu7VwRd0v8FJKqHB3vqYwRRCuMGjqfHBO90OwgJoC8LVotfBT2OCwe/xEMHPzwvBz7VdwXJUnsFNsLfBfCS8weN4wcER4tTBYknowdFQ3sH+wqrBByVOwcHJBsHfnjvBkyykwb+y3sEcr93Bil6jwRYiR8FAGy7BP+KIwf0Oy8FAMt7Bt0SqwfgbLMEvrZ3AaW8OwbZSncExpOTBiPrlwT+OpsFM3kPB8I0qwatbisGJLNDBWpfmwXswtsEq2EfBRrTCwLDjA8GtZoPBTUS6wYdVuMEKs4LBcgoZwaPhF8Feuo3BRsnqwWiuEsLzXgrCAEO+wVmfGcGVA9k//dbNQG/QkkCJsLC/J8gFwRPQW8GjwHvBqpBZwYUL/8Dy8IO//LmGQN6CrUC2sxVAJ/FDwJpo+sC1dh3B9oAOwUYEzMBsGHrAUrgcwDdYDcAQSVjAZ4TUwC3hS8H8TavBFjr1wZZJFcLYoRvCARsNwiOy58Fwo7zB3A+rwV1ZrsHk37DB0UmfwTOidMGsMzDBuWslwdNFYsGR5p3BkrK0wWQWnsGU1kfBXD+2wLfglcAaATfBUiC6we7eCsL5mSTC0dYkwtqOEsIBDPHBVPm6wePahsHoqDHB/ZXxwFas+8CQN0PB0a2RwdhRscHNvqzB/SGKwUUXTMGQPzzBqCR2wbSBq8HFsdLB96/dwbGMzcFpnrDBpu2TwQ8CdsE4dkfBWLEewbn7CsFl0RvBZBtQweQyisGsUKnBezDBwcDD08HjfeDBrkbewfQ7wcGvCYnBVdESwdjAg8DRoYnAGToHwX3vRcFMdUTB7Z0Bwe9YccAGUoHAdyUmwTfxm8FCF87B09DNwe84psG3GH/BZZF+wcXjrMHg6e/BFcUSwlKOHMJ4OBbClQEHwqXH6sGCHcnBsl2twcajncHTQZ3B3r6kwe97osHsrIjBUqg7wXFL+MB63Q3BvOR3wVzTvMHXj9nB+B23wdeqTcFSFl7AFC4ivyT3rcBlWFrB5aCZwSCVlcG2tFTBYlDhwMV+ZMDnXIPA8NT9wABHYMH/sK3BEgLwwcXSEsKU+xzCuCoTwsGx/cGZEuPBSYruwaeEC8JcXxvCXNAUwlt17cGMLqfBP12HwTkJpMHjvefBQawRwgg6GcLz1gnCqrTiwUdevcE8mq3BoO2pwa7mpsFmwqTB/FCrwWG6usG2bsTBJA+3wfzxksGnEGLBYbNhwV3lmsEAI9PBDtnrwegUzMEd6IjBFRUywR0gVMECyrnBgm4KwpGaHsKqwgzCnTzHwQEIgcE0uV/BGi+NwagarcGaZ6XB011fwb2zrcC5ayW+Tx6BvjQvZMDBecTA2e67wMIWicDJ9KDAYVIqwe1xosEChvLB7qoSwu30FcKLigbCg4fbweMEqcGSwoHBsmRgwVfyf8EP7rfBcuYGwv4iMMLHTEHC7ZkrwkOX58EVdUrB0aLbv1K4w76MCdLA43ZWwePUZcF5xwDBAlqAP/Z2x0B75JFAdbGPvyfAksCkTvW/NymXQHuqCkFPj5JAcdzKwOr0g8ED/4zBuG3xwLF++kDbdZhBvTWlQW7qcUGzYyNBnpU8QRGylEEEEbxBv7ihQQ1nE0Gg+APA2KCowClc+T8uX2NByTC5QYRywkEA7KBBBxuFQTfFi0F1IaVB1R+qQShniUG/nD1BejY5QT54mkE+w/hBA+YaQiBmEkIOBdZB0fmKQbgGf0GfK7dB3sz6QUf9A0LKmshBVi1HQRXbWUAoDUtAuJ8rQU24p0FnnOtBbjMMQg5AGkKG/R5C9HASQvLF4EFgCIpB0scsQY/pZEHJJNdBvkwiQhtEN0ITRRxCiG/OQW2ygEEQUYFBE+a6QdR+5kEYmM1B2gJ7QUtX9EBukxhB1oCmQWEaAEJDkQJCoYaiQTX+YEDqM6PAAitVP3UyfkHmnthB4c3CQS7oCUF20BPBDcSKwWbuQcHHuoy+6XX2QAj800AibOw+mOwBwBTuiECRlH5BaB28QcPInkG2A8RA5BsKwXT1aMEylgXBEBidQA4xhEGY2alBfSWkQfrNnkF4x7VB6K3XQWSY00FZAYVBKYuPv1UEn8GyGgDCIrkJwmUx78F6hsHB7Iarwdk6rsEWzrTBHtatwV4am8HHiovB9Z6Iwez0isF7NIHB9cpDwcpS28AiHTzAE4FBwIot8sDj/G/Br+W3wVZp7MH5xgTCNY4CwqAo2sFu+5LBCQodwTjn1MCknj3BF1u7wVywCsLHjRjCw7D0wQu7dcHYX+a9PA0FQc07/0ACifQ/IW6kwL7nIsH8YUzBPfJTwWMlMMFJ/aXADW8+QGWADkFXa95AKuigwFtJtcEI7RPCcPchwvXqAsIZKqXBQORTwWzobMFPG7LBNfLkwRUl6cG9YcbBCFuhwef4ksEBZJDBvUJ2wV1dEME8TinArfoUwCjVKMFyHbXBGMHrwSFaxsEMyy/BH8MCQJAhi0Ca98TA8v2uwUeB+sGabt3BZp9XwRyLB0DeYiVBLr8GQUrqNL48rR/BUKuNwTc8ucHVGNjBmPTlwdgl18HNLqrBn5xlwZOYH8GybCbBUDtnwc4ElcE7d6HB1EqawRh5ksHszJjBLuunwZzPq8FC55bBfT9jwcSgKcFlESjBB59YwZ5mh8Hb/I/BkJWDwUEYZMEHdVnBpdtswbsmg8HMLYbB7xh+we5LcMGNX3LBWkx5waH3aMGn7zTBvTLvwIVbysCVbCHB5g2OwZeeysHgMeTBtWLOwSm/mcGl5EnB5GMJwYGV1sAIbInACmiJP+0WFEGSwohB7xOhQbV0dkEYRGVADvwswReQrME/bsLBiVKawTTwOcG/XgDBLohBwTKeqsGJKeTBmivZwS6AhsH/YIvAbVZaPxkRvcCxC6bB7c4HwlOkFcIgDffBgyytwb2Zj8GzO67B2PPZwf3Rz8Erp23BsS47P2BELkEB7hFBC1UwwIJthMGUksTBv3XJwS4jtcEJ/a/BGc7BwczOz8FfLL3BKzqLwYnJMsFS+AzBFlomwdFhRsG4dTbBhpnzwEcCksDavK3A080bwd9/XsFSVnHBU0RkweAtdMFfM6LBivbUwflb4sFyJazB/FkRwXHbgz+jMgtAab6gwI1vTsEXd1bByDerwA8qiUD/oc9AFK7YvxmTZcEh3q7BIQObweuKL8FHorXAvDURwSkwkcGn0MDB4wKlwZhFIMHjtr+/qKZHwJJaZsFW6NHBgo3iwcf2jME+V3y/Qo0jQXpmC0EdmHPATO2VwZQu2sE94s/BuIKNwag1AcHACuG/lUMPvxgkhMAK5zDB04iZwdNIzcG6At7BrKfFwQWolsGcUmXBuNVjwaOmjsHKrafB+8OaweY+RMG/HWTAz2ZnPyraJsD9lVPBprrRweRUEMKbMx7Cdr8Sws3D8MHCObrBd/KYwR7zlcFa66bBcr2wwZfvlcG+pxnBMVcNQBLEJEEw0w9BwRkSwC2hjcGPY+PBRe7iwTJ6kcGn54vAXeyyQP8hAUHaCo5AtxHXv/LR/8AQaWnBm1CvwWDd4sFb9vLBsJ7LwcqzcsHuS5/AYTIDv65WVsAVKyDB6GBywXzIgMHQG2zBeXdzwSufm8FnCMnBLovcweiUwME5HYXBNyApwVZGI8Gn33fBUT2ywcnFzsFHDcTBKM2iwd5lh8F4H4LBRf6OwRrroMG03LHBVzbHwbBJ58HRKAbCdr8Rwj5CDcIzzu/B8Jq2wbmtisHkO3rBw/OIwatpl8GM1Y/BZ/xPwfjhq8CrPsk/FmqMQH2/wz/D47DA/BlNwYqngMEz81fBe5PkwNgw67/uWua/pWvuwJYqb8F6FpnBgByOwXvKV8Ep9DvBZXmAwQoUxcF4PvvBo/r2wd+ytsFymk/Bka0JwZYaUcFOkbrBbF8CwrIAD8IJSAPC1uXfwYLTysEMIcvBAprIwWWFqcEFoljBZyOkwLGuIz8nzz9A82+HQP4D50DTZUZBHdSHQQ3/h0HrSidBFYyTvzbkXcHsRL7Bk6TnwR3g7MEMP9nB7P+5wWconMFuTozB4wSTweBxrsH/2M/BXJ/iwRjM2cHxrrnBPRKVwbXNfsHyeX3BlJKIwTR0i8HPhXrBJ2BGwcnsHMHP5SLBFtppwdNFs8FCjvrBTrYZwtcHJcLoJhvCxYb/wd6SucG/JXfB7AcswaIdHcH9lkbBR0mQweMl0MEjRQvCXhEmwo20KsJQKBLCSQjIwRmzVcFleerAZnYWwQJzisFZ2s/B+f77wTMmBsIyswnCE7IPwspQFMLCrw3CWwrzwQj8ycFg/cjBbIIAwjJBKcKNCj/C1SArwknc6MGNAHPB0UEbwfCNacECg73BCcnhwblUxMEXyIjBzfNhwaalnsGWwPHBIgoRwr99/cHoppPBDsylwGq8AL6fu6HAildwwZ18vMGt5N/B0mfwwbaYAMJ/kwbCSSX7wa8pv8FdXGbBbpsRwRZ6OcE0+JbBFbm6wVeknMEOjBzBupocwG7SncDkVoPB3lXewfPl58Fcv4vBpgrYvqpoM0EOTTdBFWxEQESKz8CojEjBpZmGwYhfwMHyPAzChMgvwmdHKcLAqtnBdv+hwEsYREEDsYJBaBkEQYbHVsDKsSLB6BkrwayjHsFVqFDBjn2ewfO1xsF19rrB5iWEwUb1KcFJrjPBJH+Mwb/Ct8EYSanB1HpFwYLCWcA9Cuq/LHMQwetKmsHuIsrBBjTGwfHbssGzM8LBsyv+wSLUHMKjLBzC45LowSaCcMGlzb7Ah7XMwIRtSMH3BX7BytEywQxxpr/p1qRAKH6yP4T9OcE9atDBsrkGwvkqAcJzOtPBMMeywbcstMHqt7/Bv1CwwQnhdcF2ruvAnS9PwGtZsMAkkEPB8Y6YwarruMHnT8TBMq7JwSws0MFkMs/BDhG7wYhEl8Gs/HLBRoRwwXf6lMEX9rbBEIi9wTxdmsEGyTvBmAyxwIU6lMDsziHBB/OfwYMn9cHRixnCLfchwsBuD8LPV87BnIJmwTdo8MA8/BrB5AeowX0eEMLWDzrCic85wr71D8LJBKrBoisiwTRv58AUdznB8b+UwbRsv8HTTNLBCX7Xwcuv2cFrKtXBZfS7wTOXh8FQ8wvBY64dwD9GeL8Dh4fAXikWwXmwT8FRcVrBBM1PwVl+YMEgKZXBZg7OwatO/sHO6gPCYmPgwSOHm8F1cUTBKcM3wRiqlcHhLvfBHp8mwm8iM8Ja7hfCe0LCwZRNIsHg3Le/UdqHvaKjZcBqHPvAu6glwTHnOcHL6FjBfW6FwUEUl8FVP4nB3BUrwW6yIMDWFBNAVMHuPi3S1MC8ZV7BEjOCwYonTMEGEdzAPXtiwDimncA4hg7BKuAzwSsXGcHq9LXAiRGGwOPVCcGleZLB20Xkwe+QBsI9vfbB+tCuwUJ/OMGZ+ZnAz5WCwCTYBsEnf2vB6PCbwXf2pMEJ1ZDBe4JdweIXKMFfgB/BJFBDwQY4dsGRUYrB5KaIwfGggMEuxIXBg++jwfrK08Grfv7BiCIHwk5U/sGyHN3BVMG/wRdHssEF17HBoju0wQZ0s8E7k7HBi0iywUXOssE0zarBhtyWwVKogcEhxn/BbjqfwReL1sE7qgPCBEgJwkY98cGFtrvBCCuYwUSCncG2G8LBjiHkwczq48FZsrrBNCF5wawMDsHfrrLAbsO3wF+YAcGJIjjBidl1wTsXmMFSJ6rBCJSowY65lcHpDoLBIG2BwWBVmcH2k7jBs67CwaoFqMEMkWzB+3IiwTK2LsG6PojBDDfCwetO2sHfmLvBcyZqwVlnscD7Omq+vw6ePqhVD8ALBbjAUs8XwWkXXsEBpJbBuLG0waYPtcGIo4/BBQQpwQ+aksDYYVbAxGDbwM4IO8EPalvBBpk1wegp28Aldo/AJLbiwA8zWsGcY57BEaanwdWgeMHwFsbAjZf6P605kkD8mCQ/41bqwGYVdsGnB6bB4W+5wVK4wcHyscrBT9bTweKD0cH+g7nBTpKPwQJ7TMESEyTBcoExwdR6VsG1dGDBzQMxwevSr8D9Zem+TmKzP0ATjD5bMU2/s5m/P76w9kCA5mpB2U2OQTsvakF6NedAdCQrP4w5Hr8pC29AVzsdQQ=="
]

			}
		],
		"application": {
			"bruker_topspin_parameters": {
				"title": "Back to RT // Cooling ~ 11.5C/mn (from 200C to 100C in 525s - see snaptshots)\n13C{1H} VACP MAS\n\n-- 13C ---\np15 = \t1.0 ms\nplw21 = \t15.2 W (30 kHz)\no1 = \t4050 Hz\naq = \t30 ms\nde = \t10.0 us\nns = \t16*256\n-- 1H ---\np3 = \t2.6 us\nplw2 = \t50 W\nd1 = \t2.0 s\nspnam0 = \tRamp45-55.1000\nspdb0 = \t-11.2dB (opt) (=-5.35dB-6dB, 22kHz)\nplw12 = \t18.0 W (50 kHz)\nspnam2 = \tspinal64\npcpd2 = \t9.6 us\no2 = \t870 Hz\n-----\nT_reel : \t150C\nT_set : \t162C (1.1118 * T_reel + 4.7554)\nT_shim : \t42C\nFrame : \t700l/h\nShim : \t'extreme' (3600l/h)\nflush transf. line : \tyes\n---\nshim : \tsondeCP4mm.2020\nSR : \tReferences.4mm/#901\nrotor : \tPF + ZrO@ cap\nB : \t2760\nD : \t738\nnuR : \t10.0 kHz (MANUAL)",
				"auditp.txt": "##TITLE= Audit trail, TopSpin 4.0.1\r\n##JCAMPDX= 5.01\r\n##ORIGIN= Bruker BioSpin GmbH\r\n##OWNER= florian\r\n$$ S:/Bruker/TopSpin200/data/pf2_TBennett/nmr/PbBrPerovskite.2/51/pdata/1/auditp.txt\r\n##AUDIT TRAIL=  $$ (NUMBER, WHEN, WHO, WHERE, PROCESS, VERSION, WHAT)\r\n(   1,<2023-03-28 19:05:37.013 +0200>,<labo200>,<rmn200n.cemhti.cnrs-orleans.fr>,<go4>,<TopSpin 3.6.3>,\r\n      <created by zg on data set with UUID '5a24c1ae-cd77-11ed-96c0-000af7097849'\r\n       started at 2023-03-28 16:46:41.575 +0200,\r\n       POWCHK disabled, PULCHK disabled,\r\n       completed at 2023-03-28 19:05:37.012 +0200\r\n\r\n       configuration hash MD5:\r\n       8D 46 5C 87 EE 21 82 24 84 51 48 3B A3 DC EE 76\r\n       data hash MD5: 1496\r\n       4F 3C 19 98 0A 3B 2D 27 CC B3 0A 75 9D 01 D1 1E\r\n>)\r\n(   2,<2023-10-01 18:24:21.559 +0200>,<CEMHTI/florian>,<florian-port2>,<proc1d>,<TopSpin 4.0.1>,\r\n      <Start of raw data processing\r\n       efp LB = 5 FT_mod = 6 PKNL = 1 PHC0 = -98.84132 PHC1 = -75.39999 SI = 4K \r\n       data hash MD5: 4K\r\n       84 AE 31 51 67 7A BE 20 26 1C 16 02 49 2E 34 98>)\r\n(   3,<2023-10-01 18:24:30.219 +0200>,<CEMHTI/florian>,<florian-port2>,<proc1d>,<TopSpin 4.0.1>,\r\n      <pk fgphup PHC0 = 1.2 PHC1 = 0 \r\n       data hash MD5: 4K\r\n       06 61 D9 15 39 1F 28 63 6C E3 50 60 CC 72 3C 99>)\r\n(   4,<2023-10-01 18:24:52.729 +0200>,<CEMHTI/florian>,<florian-port2>,<proc1d>,<TopSpin 4.0.1>,\r\n      <pk fgphup PHC0 = -0.6 PHC1 = 0 \r\n       data hash MD5: 4K\r\n       14 0E 6C 69 40 15 C2 AC C1 D4 D2 38 A9 DD 5B 87>)\r\n##END=\r\n\r\n$$ hash MD5\r\n$$ 2A 80 9B E2 4F 87 77 4C FC F5 16 93 11 A6 74 65\r\n",
				"audita.txt": "##TITLE= Audit trail, TopSpin 3.6.3\n##JCAMPDX= 5.01\n##ORIGIN= Bruker BioSpin GmbH\n##OWNER= labo200\n$$ /mnt/oldCentos/racine/NMRData/data/pf2_TBennett/PbBrPerovskite.2/51/audita.txt\n##AUDIT TRAIL=  $$ (NUMBER, WHEN, WHO, WHERE, PROCESS, VERSION, WHAT)\n(   1,<2023-03-28 19:05:37.013 +0200>,<labo200>,<rmn200n.cemhti.cnrs-orleans.fr>,<go4>,<TopSpin 3.6.3>,\n      <created by zg on data set with UUID '5a24c1ae-cd77-11ed-96c0-000af7097849'\n       started at 2023-03-28 16:46:41.575 +0200,\n       POWCHK disabled, PULCHK disabled,\n       completed at 2023-03-28 19:05:37.012 +0200\n\n       configuration hash MD5:\n       8D 46 5C 87 EE 21 82 24 84 51 48 3B A3 DC EE 76\n       data hash MD5: 1496\n       4F 3C 19 98 0A 3B 2D 27 CC B3 0A 75 9D 01 D1 1E\n>)\n##END=\n\n$$ hash MD5\n$$ 40 7A 8C 79 FF 89 62 1E 44 C8 18 A9 2C 01 A5 F6\n",
				"pulseprogram": "# 1 '/mnt/oldCentos/racine/NMRData/Local/lists/pp/pf_cp'\n# 1 '<built-in>'\n# 1 '<command-line>'\n# 1 '/mnt/oldCentos/racine/NMRData/Local/lists/pp/pf_cp'\n;cptppm.pf\n;cross-polarization pulse program\n;with tppm decoupling\n\n;set:\n;d1:       recycle delay\n;p3:       90 degree 1H pulse at pl2\n;pl2:      1H power for T90\n;p15:      contact pulse\n;pl1:      not used\n;pl21:     X power during CP\n;pl22:     1H power during CP\n;pl12:     1H power for decoupling\n;cpdprg2:  tppm15\n;p31:      tppm pulse length (~T180)\n;cnst31:   spinning speed\n;zgoptns:  cpdyn, cpfslg, vacp, dipshift\n;dipshift: cnst31\tspinning speed\n;dipshift: l6\tnbr rotor periods\n;cpfslg:   cnst24\t(right) offset in H for better decoupling\n;cpfslg:   cnst25\tLG offset, use setLG\n;vacp:     sp0 ramp shape on 1H\n;p2:       dfs pulse length (500us)\n;sp1:      dfs power level\n;cnst1:    dfs f1 frequency (1000)\n;cnst2:    dfs f2 frequency (70)\n;cnst3:    dfs frequency step (150)\n;p10:      rapt pulse length (20-50us)\n;pl10:     rapt power level\n;l11:      rapt number of pulses (5-20)\n;cnst11:   rapt + frequency offset\n\ndefine delay zfilter\n'zfilter=5*(1s/cnst31)'\n# 36 '/mnt/oldCentos/racine/NMRData/Local/lists/pp/pf_cp'\n;#ifndef cpdyn\n;'plw22=spw0'\n;#endif\n\n\n# 60 '/mnt/oldCentos/racine/NMRData/Local/lists/pp/pf_cp'\n'plw22=spw0'\n\n\n'in0=inf1'\n'd0=1u'\n# 1 'mc_line 66 file /mnt/oldCentos/racine/NMRData/Local/lists/pp/pf_cp exp. def. part of mc cmd. before ze'\n; dimension 1D; AQ_mode \ndefine delay MCWRK\ndefine delay MCREST\n'MCREST = d1 - 30m'\n'MCWRK = 0.333333*30m'\n\n    dccorr\n# 66 '/mnt/oldCentos/racine/NMRData/Local/lists/pp/pf_cp'\n# 66 '/mnt/oldCentos/racine/NMRData/Local/lists/pp/pf_cp'\n1 ze\n# 1 'mc_line 66 file /mnt/oldCentos/racine/NMRData/Local/lists/pp/pf_cp exp. def. of mc cmd. after ze'\n# 67 '/mnt/oldCentos/racine/NMRData/Local/lists/pp/pf_cp'\n;----------- recycle delay --------------------------------\n\n# 1 'mc_line 69 file /mnt/oldCentos/racine/NMRData/Local/lists/pp/pf_cp exp. start label for mc cmd.'\n2 MCWRK  * 2 do:f2\nLBLF0, MCWRK \n  MCREST\n# 70 '/mnt/oldCentos/racine/NMRData/Local/lists/pp/pf_cp'\n\n# 77 '/mnt/oldCentos/racine/NMRData/Local/lists/pp/pf_cp'\n;----------- FSLG -----------------------------------------\n\n\n# 81 '/mnt/oldCentos/racine/NMRData/Local/lists/pp/pf_cp'\n;----------- set power ------------------------------------\n  10u pl1:f1 pl2:f2\n;----------- dfs or rapt ----------------------------------\n# 97 '/mnt/oldCentos/racine/NMRData/Local/lists/pp/pf_cp'\n;----------------------------------------------- 90 degree proton pulse\n\n\n# 101 '/mnt/oldCentos/racine/NMRData/Local/lists/pp/pf_cp'\n  (p3 pl2 ph1):f2\n\n;----------------------------------------------- delay\n\n# 109 '/mnt/oldCentos/racine/NMRData/Local/lists/pp/pf_cp'\n  d0 pl21:f1 pl22:f2\t\t; attention: pas de declaration de puissance pendant les pulses...\n\n\n# 113 '/mnt/oldCentos/racine/NMRData/Local/lists/pp/pf_cp'\n;----------------------------------------------- cross-polarization\n\n\n# 117 '/mnt/oldCentos/racine/NMRData/Local/lists/pp/pf_cp'\n  (p15 pl21 ph2):f1 (p15:sp0 ph3):f2\n\n;----------------------------------------------- decoupling\n\n# 124 '/mnt/oldCentos/racine/NMRData/Local/lists/pp/pf_cp'\n  1u cpds2:f2\n\n\n# 129 '/mnt/oldCentos/racine/NMRData/Local/lists/pp/pf_cp'\n;----------------------------------------------- acquisition\n  go=2 ph31\n\n  1m do:f2\n\n# 137 '/mnt/oldCentos/racine/NMRData/Local/lists/pp/pf_cp'\n;----------------------------------------------- write\n\n\n# 1 'mc_line 144 file /mnt/oldCentos/racine/NMRData/Local/lists/pp/pf_cp exp. mc cmd. in line'\n  MCWRK wr #0\n  MCWRK zd\n  lo to LBLF0 times td0\n\n# 145 '/mnt/oldCentos/racine/NMRData/Local/lists/pp/pf_cp'\n# 147 '/mnt/oldCentos/racine/NMRData/Local/lists/pp/pf_cp'\nHaltAcqu, 1m\t\t\t\t;jump address for protection files\nexit\n\nph0=0\nph1=1 3\t\t\t\t; H pi/2\nph2=0 0 1 1 3 3 2 2\t\t; X CP\nph3=0\t\t\t\t; H CP\nph11=0 2\t\t\t; H pi (drain)\nph31=0 2 1 3 3 1 2 0\t\t; receiver\n\n",
				"acqus": "##TITLE= Parameter file, TopSpin 3.6.3\n##JCAMPDX= 5.0\n##DATATYPE= Parameter Values\n##NPOINTS= 25\t$$ modification sequence number\n##ORIGIN= Bruker BioSpin GmbH\n##OWNER= labo200\n$$ 2023-03-28 19:05:37.014 +0200  labo200@rmn200n.cemhti.cnrs-orleans.fr\n$$ /mnt/oldCentos/racine/NMRData/data/pf2_TBennett/PbBrPerovskite.2/51/acqus\n$$ process /opt/topspin3.6.3/prog/mod/go4\n##$ACQT0= 1000000\n##$AMP= (0..31)\n100 100 100 100 100 100 100 100 100 100 100 100 100 100 100 100 100 100\n100 100 100 100 100 100 100 100 100 100 100 100 100 100\n##$AMPCOIL= (0..19)\n-1 0 0 0 0 0 0 0 0 0 0 0 0 0 0 0 0 0 0 0\n##$ANAVPT= -1\n##$AQSEQ= 0\n##$AQ_mod= 3\n##$AUNM= <au_zgonly>\n##$AUTOPOS= <>\n##$BF1= 50.327758\n##$BF2= 200.15\n##$BF3= 200.15\n##$BF4= 200.15\n##$BF5= 200.15\n##$BF6= 200.15\n##$BF7= 200.15\n##$BF8= 200.15\n##$BWFAC= (0..63)\n0 0 0 0 0 0 0 0 0 0 0 0 0 0 0 0 0 0 0 0 0 0 0 0 0 0 0 0 0 0 0 0 0 0 0 0\n0 0 0 0 0 0 0 0 0 0 0 0 0 0 0 0 0 0 0 0 0 0 0 0 0 0 0 0\n##$BYTORDA= 0\n##$CAGPARS= (0..11)\n0 0 0 0 0 0 0 0 0 0 0 0\n##$CHEMSTR= <none>\n##$CNST= (0..63)\n1 1 1 1 1 1 1 1 1 1 1 1 1 1 1 1 1 1 1 1 1 1 1 1 1 1 1 1 1 1 1 10000 1 1\n1 1 1 1 1 1 1 1 1 1 1 1 1 1 1 1 1 1 1 1 1 1 1 1 1 1 1 1 1 1\n##$CPDPRG= (0..8)\n<> <> <spinal64> <> <> <> <> <> <>\n##$D= (0..63)\n1e-06 2 0 0 0 0 0 0 0 0 0 0 0 0 0 0 0 0 0 0 0.1 0 0 0 0 0 0 0 0 0 0 0 0\n0 0 0 0 0 0 0 0 0 0 0 0 0 0 0 0 0 0 0 0 0 0 0 0 0 0 0 0 0 0 0\n##$DATE= 1680023137\n##$DATE_START= 1680014801\n##$DE= 10\n##$DECBNUC= <off>\n##$DECIM= 800\n##$DECNUC= <off>\n##$DECSTAT= 4\n##$DIGMOD= 1\n##$DIGTYP= 12\n##$DQDMODE= 0\n##$DR= 21\n##$DS= 0\n##$DSPFIRM= 0\n##$DSPFVS= 20\n##$DTYPA= 0\n##$EXP= <SOLIDS1H>\n##$FCUCHAN= (0..9)\n0 2 1 0 0 0 0 0 0 0\n##$FL1= 0\n##$FL2= 0\n##$FL3= 0\n##$FL4= 0\n##$FN_INDIRECT= (0..7)\n0 0 0 0 0 0 0 0\n##$FOV= 0\n##$FQ1LIST= <>\n##$FQ2LIST= <>\n##$FQ3LIST= <>\n##$FQ4LIST= <>\n##$FQ5LIST= <>\n##$FQ6LIST= <>\n##$FQ7LIST= <>\n##$FQ8LIST= <>\n##$FRQLO3= 58817\n##$FRQLO3N= 2\n##$FS= (0..7)\n83 83 83 83 83 83 83 83\n##$FTLPGN= 0\n##$FW= 4032000\n##$FnILOOP= 0\n##$FnMODE= 0\n##$FnTYPE= 0\n##$GPNAM= (0..31)\n<> <> <> <> <> <> <> <> <> <> <> <> <> <> <> <> <> <> <> <> <> <> <> <>\n<> <> <> <> <> <> <> <>\n##$GPX= (0..31)\n0 0 0 0 0 0 0 0 0 0 0 0 0 0 0 0 0 0 0 0 0 0 0 0 0 0 0 0 0 0 0 0\n##$GPY= (0..31)\n0 0 0 0 0 0 0 0 0 0 0 0 0 0 0 0 0 0 0 0 0 0 0 0 0 0 0 0 0 0 0 0\n##$GPZ= (0..31)\n0 0 0 0 0 0 0 0 0 0 0 0 0 0 0 0 0 0 0 0 0 0 0 0 0 0 0 0 0 0 0 0\n##$GRDPROG= <>\n##$GRPDLY= 67.9839172363281\n##$HDDUTY= 20\n##$HDRATE= 1\n##$HGAIN= (0..3)\n2000 0 0 0\n##$HL1= 0\n##$HL2= 0\n##$HL3= 0\n##$HL4= 0\n##$HOLDER= 0\n##$HPMOD= (0..7)\n0 1 1 0 0 0 0 0\n##$HPPRGN= 0\n##$IN= (0..63)\n0 0 0 0 0 0 0 0 0 0 0 0 0 0 0 0 0 0 0 0 0 0 0 0 0 0 0 0 0 0 0 0 0 0 0 0\n0 0 0 0 0 0 0 0 0 0 0 0 0 0 0 0 0 0 0 0 0 0 0 0 0 0 0 0\n##$INF= (0..7)\n0 0 0 0 0 0 0 0\n##$INP= (0..63)\n0 0 0 0 0 0 0 0 0 0 0 0 0 0 0 0 0 0 0 0 0 0 0 0 0 0 0 0 0 0 0 0 0 0 0 0\n0 0 0 0 0 0 0 0 0 0 0 0 0 0 0 0 0 0 0 0 0 0 0 0 0 0 0 0\n##$INSTRUM= <spect>\n##$INTEGFAC= (0..63)\n0 0 0 0 0 0 0 0 0 0 0 0 0 0 0 0 0 0 0 0 0 0 0 0 0 0 0 0 0 0 0 0 0 0 0 0\n0 0 0 0 0 0 0 0 0 0 0 0 0 0 0 0 0 0 0 0 0 0 0 0 0 0 0 0\n##$L= (0..31)\n1 1 1 1 1 1 1 1 1 1 1 1 1 1 1 1 1 1 1 1 4 1 1 1 1 1 1 1 1 1 1 1\n##$LFILTER= -1\n##$LGAIN= -1\n##$LINPSTP= 0\n##$LOCKED= no\n##$LOCKFLD= -1\n##$LOCKGN= -1\n##$LOCKPOW= -1\n##$LOCKPPM= -1\n##$LOCNUC= <off>\n##$LOCPHAS= -1\n##$LOCSHFT= no\n##$LOCSW= 0\n##$LTIME= -1\n##$MASR= 10000\n##$MASRLST= <masrlst>\n##$MULEXPNO= (0..15)\n0 0 0 0 0 0 0 0 0 0 0 0 0 0 0 0\n##$NBL= 1\n##$NC= -5\n##$NLOGCH= 2\n##$NOVFLW= 0\n##$NS= 4096\n##$NUC1= <13C>\n##$NUC2= <1H>\n##$NUC3= <off>\n##$NUC4= <off>\n##$NUC5= <off>\n##$NUC6= <off>\n##$NUC7= <off>\n##$NUC8= <off>\n##$NUCLEUS= <off>\n##$NUSLIST= <automatic>\n##$NusAMOUNT= 25\n##$NusFPNZ= no\n##$NusJSP= 0\n##$NusSEED= 54321\n##$NusSPTYPE= 0\n##$NusT2= 1\n##$NusTD= 0\n##$O1= 4050\n##$O2= 870\n##$O3= 400.26\n##$O4= 400.26\n##$O5= 400.26\n##$O6= 400.26\n##$O7= 400.26\n##$O8= 400.26\n##$OVERFLW= 0\n##$P= (0..63)\n0 4.8 0 2.6 0 0 0 0 0 0 0 0 0 0 0 1000 0 0 0 0 2.125 0 0 0 0 0 0 0 0 0\n0 0 0 0 0 0 0 0 0 0 0 0 0 0 0 0 0 0 0 0 0 0 0 0 0 0 0 0 0 0 0 0 0 0\n##$PACOIL= (0..15)\n2 1 0 0 0 0 0 0 0 0 0 0 0 0 0 0\n##$PAPS= 0\n##$PARMODE= 0\n##$PCPD= (0..9)\n0 0 9.6 0 0 0 0 0 0 0\n##$PEXSEL= (0..9)\n1 1 1 1 1 1 1 1 1 1\n##$PHCOR= (0..31)\n0 0 0 0 0 0 0 0 0 75 0 0 0 0 0 0 0 0 0 0 0 0 0 0 0 0 0 0 0 0 0 0\n##$PHLIST= <>\n##$PHP= 1\n##$PH_ref= 46\n##$PL= (0..63)\n120 120 120 120 120 120 120 120 120 120 120 120 120 120 120 120 120 120\n120 120 120 120 120 120 120 120 120 120 120 120 120 120 120 120 120 120\n120 120 120 120 120 120 120 120 120 120 120 120 120 120 120 120 120 120\n120 120 120 120 120 120 120 120 120 120\n##$PLSTEP= 3\n##$PLSTRT= -6\n##$PLW= (0..63)\n0 0 50 0 0 0 0 0 0 0 0 0 18 0 0 0 0 0 0 0 10.4 15.2 13.18257 0 0 0 0 0\n0 0 0 0 0 0 0 0 0 0 0 0 0 0 0 0 0 0 0 0 0 0 0 0 0 0 0 0 0 0 0 0 0 0 0 0\n##$PLWMAX= (0..7)\n1312.5 416.7 0 0 0 0 0 0\n##$PQPHASE= 0\n##$PQSCALE= 1\n##$PR= 1\n##$PRECHAN= (0..15)\n-1 1 -1 0 -1 -1 -1 -1 -1 -1 -1 -1 -1 -1 -1 -1\n##$PRGAIN= 0\n##$PROBHD= <H140172_001 (PH MAS WVT 200W1 BL4 15N-31P/19F-1H)>\n##$PROBINPUTS= (0..15)\n<31P-197Au> <1H/19F> <> <> <> <> <> <> <> <> <> <> <> <> <> <>\n##$PULPROG= <pf_cp>\n##$PW= 0\n##$PYNM= <>\n##$ProjAngle= 0\n##$QNP= 0\n##$RD= 0\n##$RECCHAN= (0..15)\n0 2 0 0 0 0 0 0 0 0 0 0 0 0 0 0\n##$RECPH= 0\n##$RECPRE= (0..15)\n0 1 -1 -1 -1 -1 -1 -1 -1 -1 -1 -1 -1 -1 -1 -1\n##$RECPRFX= (0..15)\n1 0 0 0 0 0 0 0 0 0 0 0 0 0 0 0\n##$RECSEL= (0..15)\n0 0 1 0 0 0 0 0 0 0 0 0 0 0 0 0\n##$RG= 2050\n##$RO= 0\n##$RSEL= (0..15)\n0 2 1 0 0 0 0 0 0 0 0 0 0 0 0 0\n##$S= (0..7)\n83 83 83 83 83 83 83 83\n##$SELREC= (0..9)\n0 0 0 0 0 0 0 0 0 0\n##$SFO1= 50.331808\n##$SFO2= 200.15087\n##$SFO3= 200.15040026\n##$SFO4= 200.15040026\n##$SFO5= 200.15040026\n##$SFO6= 200.15040026\n##$SFO7= 200.15040026\n##$SFO8= 200.15040026\n##$SOLVENT= <>\n##$SOLVOLD= <off>\n##$SP= (0..63)\n120 120 120 120 120 120 120 120 120 120 120 120 120 120 120 120 120 120\n120 120 120 120 120 120 120 120 120 120 120 120 120 120 120 120 120 120\n120 120 120 120 120 120 120 120 120 120 120 120 120 120 120 120 120 120\n120 120 120 120 120 120 120 120 120 120\n##$SPECTR= 0\n##$SPINCNT= 0\n##$SPNAM= (0..63)\n<Ramp45-55.1000> <> <> <> <> <> <> <> <> <> <> <> <> <> <> <> <> <> <>\n<> <> <> <> <> <> <> <> <> <> <> <> <> <> <> <> <> <> <> <> <> <> <> <>\n<> <> <> <> <> <> <> <> <> <> <> <> <> <> <> <> <> <> <> <> <>\n##$SPOAL= (0..63)\n0.5 0.5 0.5 0.5 0.5 0.5 0.5 0.5 0.5 0.5 0.5 0.5 0.5 0.5 0.5 0.5 0.5 0.5\n0.5 0.5 0.5 0.5 0.5 0.5 0.5 0.5 0.5 0.5 0.5 0.5 0.5 0.5 0.5 0.5 0.5 0.5\n0.5 0.5 0.5 0.5 0.5 0.5 0.5 0.5 0.5 0.5 0.5 0.5 0.5 0.5 0.5 0.5 0.5 0.5\n0.5 0.5 0.5 0.5 0.5 0.5 0.5 0.5 0.5 0.5\n##$SPOFFS= (0..63)\n0 0 0 0 0 0 0 0 0 0 0 0 0 0 0 0 0 0 0 0 0 0 0 0 0 0 0 0 0 0 0 0 0 0 0 0\n0 0 0 0 0 0 0 0 0 0 0 0 0 0 0 0 0 0 0 0 0 0 0 0 0 0 0 0\n##$SPPEX= (0..63)\n0 0 0 0 0 0 0 0 0 0 0 0 0 0 0 0 0 0 0 0 0 0 0 0 0 0 0 0 0 0 0 0 0 0 0 0\n0 0 0 0 0 0 0 0 0 0 0 0 0 0 0 0 0 0 0 0 0 0 0 0 0 0 0 0\n##$SPW= (0..63)\n13.18257 0 0 0 0 0 0 0 0 0 0 0 0 0 0 0 0 0 0 0 0 0 0 0 0 0 0 0 0 0 0 0\n0 0 0 0 0 0 0 0 0 0 0 0 0 0 0 0 0 0 0 0 0 0 0 0 0 0 0 0 0 0 0 0\n##$SUBNAM= (0..9)\n<> <> <> <> <> <> <> <> <> <>\n##$SW= 496.703794149417\n##$SWIBOX= (0..19)\n0 1 3 0 0 0 0 0 0 0 0 0 0 0 0 0 0 0 0 0\n##$SW_h= 25000\n##$SWfinal= 0\n##$SigLockShift= 0\n##$TD= 1496\n##$TD0= 16\n##$TD_INDIRECT= (0..7)\n0 0 0 0 0 0 0 0\n##$TDav= 1\n##$TE= 296.9535\n##$TE1= 296.9535\n##$TE2= 0\n##$TE3= 0\n##$TE4= 0\n##$TEG= 300\n##$TE_MAGNET= 0\n##$TE_PIDX= 1\n##$TE_RAW= 296.9535\n##$TE_STAB= (0..9)\n0 0 0 0 0 0 0 0 0 0\n##$TL= (0..7)\n120 120 120 120 120 120 120 120\n##$TOTROT= (0..63)\n0 0 0 0 0 0 0 0 0 0 0 0 0 0 0 0 0 0 0 0 0 0 0 0 0 0 0 0 0 0 0 0 0 0 0 0\n0 0 0 0 0 0 0 0 0 0 0 0 0 0 0 0 0 0 0 0 0 0 0 0 0 0 0 0\n##$TUBE_TYPE= <>\n##$USERA1= <>\n##$USERA2= <>\n##$USERA3= <>\n##$USERA4= <>\n##$USERA5= <>\n##$UUID= <5a24c1ae-cd77-11ed-96c0-000af7097849>\n##$V9= 5\n##$VALIDCODE= -1\n##$VALIST= <>\n##$VCLIST= <>\n##$VDLIST= <>\n##$VPLIST= <>\n##$VTLIST= <>\n##$WBST= 1024\n##$WBSW= 3\n##$XGAIN= (0..3)\n670 0 0 0\n##$XL= 0\n##$YL= 0\n##$YMAX_a= 20940195\n##$YMIN_a= -21817328\n##$ZGOPTNS= <-Ddec>\n##$ZL1= 120\n##$ZL2= 120\n##$ZL3= 120\n##$ZL4= 120\n##$scaledByNS= no\n##$scaledByRG= no\n##END=\n",
				"procs": "##TITLE= Parameter file, TopSpin 4.0.1\r\n##JCAMPDX= 5.0\r\n##DATATYPE= Parameter Values\r\n##NPOINTS= 13\t$$ modification sequence number\r\n##ORIGIN= Bruker BioSpin GmbH\r\n##OWNER= labo200\r\n$$ 2023-10-01 18:24:52.684 +0200  CEMHTI/florian@florian-port2\r\n$$ S:/Bruker/TopSpin200/data/pf2_TBennett/nmr/PbBrPerovskite.2/51/pdata/1/procs\r\n$$ process C:/Bruker/TopSpin4.0.1/prog/mod/proc1d.exe\r\n##$ABSF1= 0\r\n##$ABSF2= 0\r\n##$ABSG= 0\r\n##$ABSL= 0\r\n##$ALPHA= 0\r\n##$AQORDER= 0\r\n##$ASSFAC= 0\r\n##$ASSFACI= 0\r\n##$ASSFACX= 0\r\n##$ASSWID= 0\r\n##$AUNMP= <proc_1d>\r\n##$AXLEFT= 0\r\n##$AXNAME= <>\r\n##$AXNUC= <13C>\r\n##$AXRIGHT= 0\r\n##$AXTYPE= 0\r\n##$AXUNIT= <>\r\n##$AZFE= 0.1\r\n##$AZFW= 0.5\r\n##$BCFW= 0\r\n##$BC_mod= 0\r\n##$BYTORDP= 0\r\n##$COROFFS= 0\r\n##$CY= 10\r\n##$DATMOD= 1\r\n##$DC= 0\r\n##$DFILT= <>\r\n##$DTYPP= 0\r\n##$ERETIC= no\r\n##$F1P= 199.294336109833\r\n##$F2P= -133.861479528761\r\n##$FCOR= 1\r\n##$FTSIZE= 4096\r\n##$FT_mod= 6\r\n##$GAMMA= 0\r\n##$GB= 0\r\n##$INTBC= 1\r\n##$INTSCL= 1\r\n##$ISEN= 128\r\n##$LB= 5\r\n##$LEV0= 0\r\n##$LPBIN= 0\r\n##$MAXI= 10000\r\n##$MC2= 0\r\n##$MEAN= 0\r\n##$ME_mod= 0\r\n##$MI= 50\r\n##$MddCEXP= no\r\n##$MddCT_SP= no\r\n##$MddF180= no\r\n##$MddLAMBDA= 0\r\n##$MddMEMORY= 0\r\n##$MddMERGE= 0\r\n##$MddNCOMP= 0\r\n##$MddNITER= 0\r\n##$MddNOISE= 0\r\n##$MddPHASE= 0\r\n##$MddSEED= 0\r\n##$MddSRSIZE= 0\r\n##$Mdd_CsALG= 0\r\n##$Mdd_CsLAMBDA= 0\r\n##$Mdd_CsNITER= 0\r\n##$Mdd_CsNORM= 0\r\n##$Mdd_CsVE= no\r\n##$Mdd_CsZF= 0\r\n##$Mdd_LrLAMBDA= 0\r\n##$Mdd_LrNITER= 0\r\n##$Mdd_LrRANK= 0\r\n##$Mdd_LrZF= 0\r\n##$Mdd_mod= 0\r\n##$NCOEF= 0\r\n##$NC_proc= -5\r\n##$NLEV= 6\r\n##$NOISF1= 5\r\n##$NOISF2= -5\r\n##$NSP= 0\r\n##$NTH_PI= 0\r\n##$NZP= 0\r\n##$OFFSET= 328.4733\r\n##$PC= 4\r\n##$PHC0= -98.24132\r\n##$PHC1= -75.39999\r\n##$PH_mod= 1\r\n##$PKNL= yes\r\n##$PPARMOD= 0\r\n##$PPDIAG= 0\r\n##$PPIPTYP= 0\r\n##$PPMPNUM= 2147483647\r\n##$PPRESOL= 1\r\n##$PSCAL= 1\r\n##$PSIGN= 0\r\n##$PYNMP= <proc.py>\r\n##$RDF1= 0\r\n##$RDF2= 0\r\n##$RDFWHM= 0\r\n##$RDINT= 0\r\n##$RDPOS= 0\r\n##$REVERSE= no\r\n##$SF= 50.3277766700001\r\n##$SI= 4096\r\n##$SIGF1= 40\r\n##$SIGF2= 20\r\n##$SINO= 0\r\n##$SIOLD= 4096\r\n##$SPECTYP= <>\r\n##$SREF_mod= 1\r\n##$SREGLST= <1H.CDCl3>\r\n##$SSB= 0\r\n##$STSI= 4096\r\n##$STSR= 0\r\n##$SW_p= 25000\r\n##$SYMM= 0\r\n##$S_DEV= 0\r\n##$TDeff= 1496\r\n##$TDoff= 0\r\n##$TI= <>\r\n##$TILT= no\r\n##$TM1= 0\r\n##$TM2= 0\r\n##$TOPLEV= 0\r\n##$USERP1= <>\r\n##$USERP2= <>\r\n##$USERP3= <>\r\n##$USERP4= <>\r\n##$USERP5= <>\r\n##$WDW= 1\r\n##$XDIM= 0\r\n##$YMAX_p= 454584304\r\n##$YMIN_p= -18768395\r\n##END=\r\n"
			},
			"dmfit": {
				"from_filename": "S:/Bruker/TopSpin200/data/pf2_TBennett/nmr/PbBrPerovskite.2/51/pdata/1/1r",
				"save_date": "2023-10-01T16:25:13Z",
				"from_title": "Back to RT // Cooling ~ 11.5C/mn (from 200C to 100C in 525s - see snaptshots)",
				"origin": "pf_cp 13C PbBrPerovskite 51_1 1r -  labo200\r\n$$ 2023-10-01 18:24:52.684 +0200  CEMHTI/florian@florian-port2\r\n$$ S:/Bruker/TopSpin200/data/pf2_TBennett/nmr/PbBrPerovskite.2/51/pdata/1/procs\r\n$$ process C:/Bruker/TopSpin4.0.1/prog/mod/proc1d.exe\r\n S:/Bruker/TopSpin200/data/pf2_TBennett/nmr/PbBrPerovskite.2/51/pdata/1/1r"
			}
		}
	}
}
