# Supplementary material for: Structural dynamics of melting and glass formation in a two-dimensional hybrid perovskite
Source: Nat Commun. 2025 Aug 18;16:7696. doi: 10.1038/s41467-025-61410-z (PMC12361452; doi:10.1038/s41467-025-61410-z)
Supplement: Supplementary file 4 — Source Data [file 41467_2025_61410_MOESM4_ESM.zip › Source Data/NMR_Source_Data/PbBrPerovskite.1 - 1H Hahn echo MAS 10kHz, T=24C.csdf]

{
	"csdm": {
		"version": "1.0",
		"read_only": false,
		"description": "1H Hahn Echo",
		"origin": "pf_echomas 1H PbBrPerovskite 902_1 1r -  labo200\r\n$$ 2023-03-28 19:00:19.589 +0200  CEMHTI/florian@FLORIAN2\r\n$$ S:/Bruker/TopSpin200/data/pf2_TBennett/nmr/PbBrPerovskite.1/902/pdata/1/procs\r\n$$ process C:/Bruker/TopSpin4.0.6/prog/mod/proc1d.exe\r\n S:/Bruker/TopSpin200/data/pf2_TBennett/nmr/PbBrPerovskite.1/902/pdata/1/1r",
		"timestamp": "2023-03-28T17:00:34Z",
		"dimensions": [
			{
				"type": "linear",
				"count": 1024,
				"quantity_name": "Frequency",
				"increment": "-122.0703125 Hz",
				"coordinates_offset": "63168.86457 Hz",
				"origin_offset": "200.1502011 MHz",
				"label": "1H - Frequency",
				"reciprocal": {
					"quantity_name": "time",
					"label": "1H - time"
				}
			}
		],
		"dependent_variables": [
			{
				"type": "internal",
				"name": "NMR Spectrum",
				"encoding": "base64",
				"numeric_type": "float32",
				"quantity_type": "scalar",
				"components": 
[
"5zxwPd4xfT1hU4o9A3gzPe0cLD0u4EU9W4JvPV08LD0OHhE958yFPb6wNz0/hRc9tWY5PSwU6Dz16us86hMZPaPRLj0IjOk8UqexPAeuqzxSOPw7MdetPF4aKj1JXeo8du/tPO0NYj2zSw49A/iqO8ll8jvSXs88SHDGPPAWkDsBjQA9Ffu4PMxuxzsIHZ48ulpEPMrhfz2HD5A91IozPb0RNz2snOE8fZ+SPTQhVj1vgR47TCUjPfFjKj3NS2A9PwZPPUdBEj1QS2c9suywPO/JIz3oqW89nZE0PJ4Nwjwrp0492KmFPVBNSz1MN6U8ovUBPW1VOT3p1lM9MFpaPYn6iD2xLnY9e+MKPSTYJD3eUlM9EiJlPbQnJz3znxE9cko0PXHbLDwLdUS8DDGuPNUnUz1ZlUk9MmVIPX1eXz0YhYg97S6RPedLNT0rdzA9DHOBPXqVXD2R3l89IZeZPVJ3kz03aTE9j7HzPCfQeD0c+pk9ZNSLPb+8iz3sQEI90i8xPdX4ED1OECo9OiFVPfIxKT29Grk9SAiTPRX9Lj31+co9O6+qPb2Cdz2ig0Y9fpvfPO5a9DxRql89onzFPaz7hj0TGYI91NnEPZt0eT09eVk9Zt+SPQownT3aMok9JFdjPdjQJD1vUB49BPWjPdsooD1PbqE9+ma9PbPSmT3G7Z89EU6BPZ7tmT0ItJA9qKTGPD64JD2OpG094MyZPY5duT2orZw9HUhzPfj5kj25xJc9JiMsPRPylD0QIZ09TIWLPTJtij2axyA9XaySPbVkaD21dY49wIvFPe1teD2FUqU93iqYPZlihT2RjZ09cVTCPdokzj3sPqU9gnGfPT/eij0LjL09xo27PUweuT2mM949bmoFPlY1JD6Y9ds9iCOqPfVJkj3Qg7Q9P4b6Pa+rtj1gVNk9IODpPSBq1z1xi7k9yGfmPWlTBj4Hb7o97dQAPh7n6D2nUJ0941zEPZbY+z1VyOo9Cui4Paza6z1EKZ498rDTPUlpBj4NJ6k9pQ3+PdIu+D0bZtw96MjmPVzuwz0Qz8w9XGbCPQNQoz3WbpE9l6fYPUVG1T3qlLU9mBuzPQGGmj3Zjfk9Ng8OPji/4T2ls+o9JYQAPl5B3z3jDuw9b8f6PWzv5j1ZZwo+RrTkPfwA7z0Pix0+E/AVPu/RGj6rGQE+kfUHPrvOGz6QsAc+2kQYPvSEDz7WfO89jWoOPp9iFz7Ka/c9rksRPhWdRD472jg+mI0xPpAgND79FSY+gxRBPnMbPj73DTI+zH5IPkBPLz4jHj0+6l9UPpG+Oj6I6jo+QOIqPp8ASj6v/Ws+RUNYPvs3Xz7hoUs+sdZePp/DdT7cskc+Umw8Pv5fOD5Mekc+SBBWPo6RRj7I8F8+82VQPie4Pj5ZO2E+LvpRPu0pXT4uvms+P2FRPhXoZD5loWw+Ed5uPhF1YD6Kpk0+3BFqPldiXz515mk+pcFrPi4KQD5cT1o+TfZhPnsbUz5s6GQ+FTBhPp5NZz51t4A+Hfx+Pt3PXz44V20+G7R+PnJJYD7Rnmo+KJ1xPtxpfT6jsZI+BIh7PmaeXz7wgIA+5OKKPs24jj4keYY+DeyHPlOtjz4uE5I+iH+YPlS3pz7FsLM+cJSrPiVDsD6bCbM+ygurPvqyrj5wraw+xqyzPq31uj52Rb0+VSDOPjfp3j5oCeI+12nlPk7V6D58iOM+NBP3PnSj/D4NgPk++yMKPwt4BT8OigU/idUSP+KVFj8kmhU/rw0NP2O7Dz/4PRI/yJkQP1d2FT87cBI/YOMXPzCnGz+HSxY/eRMZPwc4FD9LWA0/zZ8QP115ED/nUA4/IaMMP3HjCj8VLwk//LEBPzwJAT9tef4+awr1PuuK+z69fuY+8OziPr4P+T7X4+s+jynVPqDtzz5hJuE+bazrPtro6j6NHt0+LhjWPu9A7D4o3eg+eKrpPuM17T4H8ec+wyT/PkX7AD8Pi/Q+wfn4Pp8mBj+IFwc/aXMBP7UBBz/dDgk/SyUNP3lWEz8lfQs/RSIIP3aXFj9aeR4/1BoeP2GjHz+csyE/Cq0xP2kALT9iyyY/BuU6PziWPT8aFEc/paBHP26bRz/CoV0/f/VXPxXEXj8XWmc/31tjPx8UeD+ZJX8/rhuCP15lhj++xYc/jR6OPx0dkz/8HJs/r9OdPwDJnT+ebKQ/0dKjPwalpj/5jK0/qeWrP5sgrT+cwbE/PXCzPzKntj+Yy7c/QEyzP7LzsT9lfK4/rQGoP/cQpj9diaA/s0aZP0nskT8Wd4s//KWHP/ijgz8rtX8/dYJyPwLhbT/dP2U/pE5VP+GnUj+0mEk/A1w9P1DHOj+NEDk/DTwrP5ZEKD/nXzQ/BCQuP60CKD8CCyM/QdEdP08gHj/RBR0/FX8iP7FmIT+iIic/GAYtP2qFIz/e0iw/guU0P/qCLD9whTY/NuhCP68NQz8mzkY/yBhQP6F+Wz+R2lo/fixhPyJ0bj+cL3U/FLCBP9vZgj/l/4c/q2GQP8hQlT/Xhp0/AkKjP4+Rrz+817k/o7TFPxr81j+iQ+A/dUHqPz6o9T/kkANAZFkMQBElFUDYjSBAjL8qQEfENkD8i0ZAK+1XQBOgZUA0QXhA03+IQNcVlEAw1aFAoe2wQCKQwEDcR9FAyG/jQEzd9UA2+QNB2XkMQZvhFEFzvRxB3RAhQaaOJEG/VCZB280lQVzUJEEdGCFBd/cbQaRSFkHkBxFBh9oJQYi4BkFHXAZBItHzQO6Z20AMCM9AS4K+QCvBsECMdqJAMLWWQFKKi0BZPn9Aya1sQBM5WkBrsUtAFQw7QCDOLECcuyFAPAsVQEvNCkA9EQNAmAX0P8LK4T8vAdo/35jNPxxjwD8sB7I/m2qmP45Hoj8zJJQ/XoWQPzEZjT+wB4A/C0d6P6QLdj9Ujmk/1mxbPwMMUj92Mks/Q49DP8YFNj/RcDQ/xZs4P1s9Lj8Fki4/9PcpP0WUJT/dSyI/uxAbP4nIIz89kyE/THseP0BvHT/BIBg/Sa0ZP6NSGD+pdx8/DlUlP1ORID9R2CA/320mP81+KT9aNTA/Qvw0P0TiMj/hX0A/QIJJP7EuST+UC1M/3I9dP7CZZz91Wmg/ojxvPyEvfj88zoE/+7CGP27fiz+NSJE/s1eUPxYllT/J6pc/dcuZP1xlnT+dgpw/omWbP3glnT+W5pw/9GecP7vimT8UeJw/QKaZP348lD9cOJc/pYCQPxPkiD8chok/1zuFP7ilej9fDHc/UH9yP1Eibz8kG24/MlJcP3M+XD/l7VU/hN5EP45pQz+OAT0/kcREP2tBMz8a4SI//bkvPxqMIj87xSA/CdIdPzHZDz+ABhE/KpAOP2AICj98sgU/p2oDPwAf+j4obfY+8zIAP6k79j72/+I+u97aPhBQ1z7pAtY+pbzcPj0j4T7EFO0+vqffPvdz2D7FM+U+miPYPoyq4T5baNM+MIDMPvQj3j4FjNw+I+74Po+q9D7JvOQ+usnaPohL0z6Gf90+EFnVPoQQ4z5CB+Q+MJL2PvGqAz/zUew+8j/0PkFc8z5GCgM/cXMMPy5yBj/IEA0/ZK8HP6X6BD+LQwg/iJEMPwxfEj+L4QU/+lwHP3IdDj9Pfgc/ywQKPzcFCD/2tAI/cRwHP73NBj9ygPw+g/fyPtw29D4QuPA+rYjnPrC23T5cz94+UjrdPmKq0T6qYdc++1XPPmgTtz5hwK0+KcqsPiGNtz5q6rI+zNKtPmvLtT5Vpag+i6mjPrmMpD5yfqA+nyilPpvbmz7WeI8+1V2SPmaykz77aoc+PliCPoJthj6VGHg+3CJqPqM8bj4a22g+j3JfPm1MaT52dm4+ABpGPm+4Rj7Ax1Y+e4xKPsGUVD4VPEk+yKRZPla5XD5v5U0+xstiPnBfOD68dTs+TOFHPp7ZIz5+H0A+EgJQPpFRYT6dmEs+8ikcPmgJQD5OkUo+kOA5PinwMD5z8yE+/WogPtJzJz515lM+R8JePvEoHz4hiw4+VeAjPj6oID4F2Cc+dSYrPoDbMD6ZujY+qPQlPpu+Mz7NE0E+CsgyPtfCRj4c80Q+IwIoPohoNT7R6Ro+2vwEPnFnIT5ziyI+MD45Pqn6Nj5FRBM+Hdf5PWKA0z1EiPk9Qq/4Pb5P4D0P69o9IPnEPa+Myz17utU9XunqPTRI+j0OFe09InXKPTtotD3l2ZA9S9ivPQxTxT2DIIY9JjrpPbHe4T2L5JA9bEDNPeuCsT0aqKs9/cV4PTSggj2oVOw96Im4PcMqvD0ydOM9w/K7PZbZoD2IBGU9crGaPZ0xvT1LWDI9joR8Pd66uT0gsHw9Cve1PdWI0T2ifZQ9UeljPSwbjT1eYq095r1WPQyhAT2jUiE9gNCUPTVXpT0zo6U9WQ7yPU6hyD04p5I9iraZPYp2kT00/349fb52PQULpj0kj7g98imxPbBCmz0AaI09f9GQPa1yuD006dM9CIOvPbegqz17W649RZCZPXs7oz0Py+c9HGy8PaXViz2eFsI9HFSBPWwQpz3RMq096mMSPegZlj3OadY9v/64PbvnMz2P0nY9VoWaPfqt4jwqeUY9mBwcPQ4uAT2m+nw94TpRPVMUZj3zLXI9826ZPTVlsT06Unw9rtc0PZr4Iz1F1zY966EBPbZz/DwHf5U94Wl7PfN/xzw0cCA9AKDBPK1qCT1zX4w9SX0OPT7X9TztnRY9U8QiPV93Oz2taYg6vIUwPAAeTz14SVc9RWc6PRmTuzxIEPE8AF7VPIFEQTyWcuE8UOt5PMl0sDxeyjU9DU8wPSUFQT2Z6qQ8LWEaPLeA5Twr9lk7bdZWPNCTWj0IhZc9a2vEPd6ROz38WEI8gEdFPTkUbT3FPWw9xgurPIQsCT08dY09+FEsPRqPVD20mbw8rDyfPIM3hD27R1s9mkgMPd7xuDzPhUc9M7IwPT6JIj2qUVY9+QDzPLiPCD3cZpA8M6LqPMJ16zxNU808YfMmPVy+wjyggJk9ApuJPanCHz0YFHk9TqDpPCVkBT09mxo9BZREPRReeD3tTBg9ZrYjPY23/jwaT9c8pFCXPPW5lrsBfA4899M8PFtgyDxhE1o9RkXBPBoA8TxGJUA9lpD/O9BTuDw5VCQ943YnPYzZLT0PnIQ8Bz3zPEuoJT2B83A8+ryKPFYNWD0C6XQ920ihPDVen7uoJMM8lLcDPYT+lTxcrkQ9MgYOPaBZAT1DPQ0907yLO/VqUj3GbB49QBPdOhx6Aj1fNxk9Ve8gPV1N4TwY5pQ8Q3zoPDd5OT35II08MuS/vBHlmLyR7VC7okMwPX/59zy9ARw8tnMGPYWaJzxbwiE8E3CgPOhJCj2Z2gw9zsiTPKLUGD0iG8w8bfS/PFz+KT0t8j88NY1uvKQwQTz1SCs9i0zKPHK55Tx9PSw9J3HkPGFzDz2FWjo9HqZQPXtTRD3v50A9UHWEPQ=="
]

			}
		],
		"application": {
			"bruker_topspin_parameters": {
				"title": "1H Hahn Echo\n\n-\nl6 = \t1 (100 us)\nplw1 = \t50 W\np1 = \t2.6 us\nd1 = \t1 s\no1 = \t870 Hz\n---\nshim : \tsondeCP4mm.2020\nSR : \tReferences.4mm/#901\nrotor : \tPF + ZrO@ cap\nB : \t2760\nD : \t850\nnuR : \t10.0 kHz (MANUAL)",
				"auditp.txt": "##TITLE= Audit trail, TopSpin 4.0.6\r\n##JCAMPDX= 5.01\r\n##ORIGIN= Bruker BioSpin GmbH\r\n##OWNER= florian\r\n$$ S:/Bruker/TopSpin200/data/pf2_TBennett/nmr/PbBrPerovskite.1/902/pdata/1/auditp.txt\r\n##AUDIT TRAIL=  $$ (NUMBER, WHEN, WHO, WHERE, PROCESS, VERSION, WHAT)\r\n(   1,<2023-03-25 18:39:28.292 +0100>,<labo200>,<rmn200n.cemhti.cnrs-orleans.fr>,<go4>,<TopSpin 3.6.3>,\r\n      <created by zg on data set with UUID 'f27eff64-cb33-11ed-a4c4-000af7097849'\r\n       started at 2023-03-25 18:39:09.071 +0100,\r\n       POWCHK disabled, PULCHK disabled,\r\n       completed at 2023-03-25 18:39:28.291 +0100\r\n\r\n       configuration hash MD5:\r\n       8D 46 5C 87 EE 21 82 24 84 51 48 3B A3 DC EE 76\r\n       data hash MD5: 1K\r\n       72 0A 71 44 82 81 F1 5A D0 27 D0 1D 37 48 27 18\r\n>)\r\n(   2,<2023-03-25 18:40:20.100 +0100>,<labo200>,<rmn200n.cemhti.cnrs-orleans.fr>,<dirdata>,<TopSpin 3.6.3>,\r\n      <wrpa from 1 901 'PbBrPerovskite' '/mnt/oldCentos/racine/NMRData/data/pf2_TBennett'\r\n       data hash MD5: 1K\r\n       72 0A 71 44 82 81 F1 5A D0 27 D0 1D 37 48 27 18>)\r\n(   3,<2023-03-28 19:00:19.594 +0200>,<CEMHTI/florian>,<FLORIAN2>,<proc1d>,<TopSpin 4.0.6>,\r\n      <Start of raw data processing\r\n       efp LB = 50 FT_mod = 6 PKNL = 1 PHC0 = -170.6563 PHC1 = 0 SI = 1K \r\n       data hash MD5: 1K\r\n       65 8E D7 80 59 D6 01 A6 6D 5E 15 F6 B5 39 8E 4B>)\r\n##END=\r\n\r\n$$ hash MD5\r\n$$ 37 EB 14 25 28 2B 39 DA 76 51 90 9C 17 8D 76 98\r\n",
				"audita.txt": "##TITLE= Audit trail, TopSpin 3.6.3\n##JCAMPDX= 5.01\n##ORIGIN= Bruker BioSpin GmbH\n##OWNER= labo200\n$$ /mnt/oldCentos/racine/NMRData/data/pf2_TBennett/PbBrPerovskite/902/audita.txt\n##AUDIT TRAIL=  $$ (NUMBER, WHEN, WHO, WHERE, PROCESS, VERSION, WHAT)\n(   1,<2023-03-25 18:39:28.292 +0100>,<labo200>,<rmn200n.cemhti.cnrs-orleans.fr>,<go4>,<TopSpin 3.6.3>,\n      <created by zg on data set with UUID 'f27eff64-cb33-11ed-a4c4-000af7097849'\n       started at 2023-03-25 18:39:09.071 +0100,\n       POWCHK disabled, PULCHK disabled,\n       completed at 2023-03-25 18:39:28.291 +0100\n\n       configuration hash MD5:\n       8D 46 5C 87 EE 21 82 24 84 51 48 3B A3 DC EE 76\n       data hash MD5: 1K\n       72 0A 71 44 82 81 F1 5A D0 27 D0 1D 37 48 27 18\n>)\n(   2,<2023-03-25 18:40:20.100 +0100>,<labo200>,<rmn200n.cemhti.cnrs-orleans.fr>,<dirdata>,<TopSpin 3.6.3>,\n      <wrpa from 1 901 'PbBrPerovskite' '/mnt/oldCentos/racine/NMRData/data/pf2_TBennett'\n       data hash MD5: 1K\n       72 0A 71 44 82 81 F1 5A D0 27 D0 1D 37 48 27 18>)\n##END=\n\n$$ hash MD5\n$$ 06 19 9F 1B F6 5F E3 80 7B 73 1A CD 47 C0 40 DF\n",
				"pulseprogram": "# 1 '/mnt/oldCentos/racine/NMRData/Local/lists/pp/pf_echomas'\n# 1 '<built-in>'\n# 1 '<command-line>'\n# 1 '/mnt/oldCentos/racine/NMRData/Local/lists/pp/pf_echomas'\n; Hahn Echo under MAS conditions\n\n;set:\n;pl1:    f1 power level for p1\n;p1:     T90 at pl1\n;pl11:   power level for p11\n;cnst31: spinning speed\n;l6:     number of rotor periods in echo delay\n;l16:    rotor periods shift in acq\n;l26:    rotor periods increments\n;-\n;p20:    sauration pulse at pl20\n;pl20:   power level for saturation\n;l20:    number of saturation pulses\n;-\n;pl2:    CP f2 power level for T90\n;p3:     CP f2 T90 @ pl2\n;pl21:   CP f1 power level during contact\n;pl22:   CP f2 power level during contact\n;p15:    CP contact time\n;cnst24: fslg (right) offset in H for better decoupling\n;cnst25: fslg LG offset (fslg), use 'setLG'\n;-\n;spnam1: shape: dfs or gauss100\n;p10:    DFS or RAPT pulse length (1ms or 50us)\n;spw1:   DFS or RAPT power level\n;cnst1:  DFS f1 frequency (1000)\n;cnst2:  DFS f2 frequency (150)\n;cnst3:  DFS frequency step (100)\n;l21:    RAPT number of pulses (2-20)\n;spnam2: RAPT: gauss\n;spoffs1: RAPT offset (+350kHz)\n;spoffs2: RAPT offset (-350kHz)\n;\n;zgoptns: 1, solid, cp, rapt, dfs, no2p1\n;d0:   =3u\n;in_010: =1/swh {f1}, calculated in program\n;nd_010: 1\n\n'l0=0'\n# 46 '/mnt/oldCentos/racine/NMRData/Local/lists/pp/pf_echomas'\n'p11=2*p1'\n\n\n# 50 '/mnt/oldCentos/racine/NMRData/Local/lists/pp/pf_echomas'\ndefine delay tau1\n'tau1=(l0*l26+l6)*(1s/cnst31)-(p1/2)-(p11/2)'\n\n\ndefine delay tau2\n'tau2=(l0*l26+l6)*(1s/cnst31)-(p11/2)-l16*(1s/cnst31)-d10'\n# 73 '/mnt/oldCentos/racine/NMRData/Local/lists/pp/pf_echomas'\n'in0=inf1'\n\n# 98 '/mnt/oldCentos/racine/NMRData/Local/lists/pp/pf_echomas'\n;END ATM\n\n# 1 'mc_line 100 file /mnt/oldCentos/racine/NMRData/Local/lists/pp/pf_echomas exp. def. part of mc cmd. before ze'\n; dimension 1D; AQ_mode \ndefine delay MCWRK\ndefine delay MCREST\n'MCREST = 30m - 0.500000*10m'\n'MCWRK = 0.500000*10m'\n\n    dccorr\n# 100 '/mnt/oldCentos/racine/NMRData/Local/lists/pp/pf_echomas'\n1 ze\n# 1 'mc_line 100 file /mnt/oldCentos/racine/NMRData/Local/lists/pp/pf_echomas exp. def. of mc cmd. after ze'\n# 101 '/mnt/oldCentos/racine/NMRData/Local/lists/pp/pf_echomas'\n# 1 'mc_line 104 file /mnt/oldCentos/racine/NMRData/Local/lists/pp/pf_echomas exp. start label for mc cmd.'\n2 MCWRK\n  MCREST\n# 105 '/mnt/oldCentos/racine/NMRData/Local/lists/pp/pf_echomas'\n# 106 '/mnt/oldCentos/racine/NMRData/Local/lists/pp/pf_echomas'\n'tau1=(l0*l26+l6)*(1s/cnst31)-(p1/2)-(p11/2)'\n\n'tau2=tau1-l16*(1s/cnst31)+d10'\n\n;---------- saturation loop & recycle delay ---------------\n# 120 '/mnt/oldCentos/racine/NMRData/Local/lists/pp/pf_echomas'\n   d1\n# 122 '/mnt/oldCentos/racine/NMRData/Local/lists/pp/pf_echomas'\n;----------- NOE transfert --------------------------------\n\n\n# 129 '/mnt/oldCentos/racine/NMRData/Local/lists/pp/pf_echomas'\n;----------- dfs or rapt ----------------------------------\n# 150 '/mnt/oldCentos/racine/NMRData/Local/lists/pp/pf_echomas'\n;---------- first pulse -----------------------------------\n\n  (p1 pl1 ph1):f1\t\t\t\t\t\t\t\t\t\t\t\t\t\t\t\t\t\t\t\t  ; 1 pulse\n\n# 158 '/mnt/oldCentos/racine/NMRData/Local/lists/pp/pf_echomas'\n;---------- tau delay -------------------------------------\n\n\n# 162 '/mnt/oldCentos/racine/NMRData/Local/lists/pp/pf_echomas'\n  tau1\n;---------- second pulse ----------------------------------\n  (p11 pl1 ph2):f1\n;---------- acquisition -----------------------------------\n\n  tau2\n\n go=2 ph31\n# 179 '/mnt/oldCentos/racine/NMRData/Local/lists/pp/pf_echomas'\n# 1 'mc_line 179 file /mnt/oldCentos/racine/NMRData/Local/lists/pp/pf_echomas exp. mc cmd. in line'\n  MCWRK  wr #0\n# 180 '/mnt/oldCentos/racine/NMRData/Local/lists/pp/pf_echomas'\n# 182 '/mnt/oldCentos/racine/NMRData/Local/lists/pp/pf_echomas'\nHaltAcqu, 1m    ;jump address for protection files\nexit\n\n# 193 '/mnt/oldCentos/racine/NMRData/Local/lists/pp/pf_echomas'\nph1=  0 1 2 3     ; Hahn Echo (no CP)\nph2=  0 0 0 0  2 2 2 2  1 1 1 1  3 3 3 3\nph31= 0 3 2 1  0 3 2 1  2 1 0 3  2 1 0 3\n\n# 203 '/mnt/oldCentos/racine/NMRData/Local/lists/pp/pf_echomas'\nph20= 0 1\n\n\n",
				"popt.protocol": "\nReport of AU program poptau\n# Start time: 2023-03-25 15:05:02.503 +0100\n\nNumber of experiments: 146\ntotal experiment time will be:  7 min 18 sec\n\nF1P=20.000ppm F2P=-20.000ppm\nPH_mode=1  FT_mod=6\n\n\nPROCNO=999\n\nLinear optimization of P 1 in 146 steps, as Step: Group 0\nstarting at 1.000000000   endval= 30.000000000 \nOPTIMUM= POSMAX\nVARMOD= LIN\n\npopthalt was executed for P 1, step 57\n\nExperiment        P 1         Maximum point   Minimum point       Integral\n     1       1.000000000000       213111193        -1811462      16042069.683206\n     2       1.200000000000       248453786        -2166037      18703681.996183\n     3       1.400000000000       283008824        -1752318      21285315.723282\n     4       1.600000000000       313159882        -1700364      23539463.935114\n     5       1.800000000000       339810972        -1707709      25519677.688931\n     6       2.000000000000       363171066        -1319923      27258492.488550\n     7       2.200000000000       382284797        -1104025      28665695.450382\n     8       2.400000000000       395967066        -1150908      29673501.845420\n     9       2.600000000000       405664213         -886829      30397941.461832\n    10       2.800000000000       410988354         -930201      30786699.242366\n    11       3.000000000000       411859802        -1284597      30818790.229008\n    12       3.200000000000       408012246        -2025678      30491035.253817\n    13       3.400000000000       400589103        -2086151      29919530.482824\n    14       3.600000000000       388559995        -2179436      29018217.072519\n    15       3.800000000000       372890706        -3159140      27797052.045802\n    16       4.000000000000       352957113        -3606736      26282785.935114\n    17       4.200000000000       331953116        -3829418      24712027.305344\n    18       4.400000000000       303602686        -5039064      22554059.438931\n    19       4.600000000000       277635743        -5297918      20620893.618321\n    20       4.800000000000       245818889        -6688104      18151518.788168\n    21       5.000000000000       215752835        -7235911      15897152.547710\n    22       5.200000000000       181507171        -8726831      13175950.675573\n    23       5.400000000000       147827692       -11023627      10448353.582061\n    24       5.600000000000       115335954       -13209602       7752324.362595\n    25       5.800000000000        85153535       -18725149       4984698.652672\n    26       6.000000000000        61046952       -27880405       2487408.303435\n    27       6.200000000000        41155180       -46391583       -277310.230916\n    28       6.400000000000        28788846       -71132891      -2868865.139313\n    29       6.600000000000        22028785      -100194526      -5493315.122137\n    30       6.800000000000        18827074      -126109748      -7639827.484733\n    31       7.000000000000        16808184      -152506148      -9724056.253817\n    32       7.200000000000        14960378      -178918734     -11848300.616412\n    33       7.400000000000        13908636      -204507055     -13861978.711832\n    34       7.600000000000        13993524      -219622631     -14952761.129771\n    35       7.800000000000        12884676      -238297665     -16436322.744275\n    36       8.000000000000        12581626      -250436873     -17337373.795801\n    37       8.200000000000        11059596      -262429767     -18291331.057252\n    38       8.400000000000        10024604      -268520056     -18767052.377863\n    39       8.600000000000        10282236      -269451107     -18841197.219466\n    40       8.800000000000         9431991      -268151562     -18746345.301527\n    41       9.000000000000         9186838      -262006978     -18320470.246183\n    42       9.200000000000         7583556      -252230917     -17632096.583969\n    43       9.400000000000         7027256      -238625320     -16611001.589695\n    44       9.600000000000         6451946      -223676491     -15485902.606870\n    45       9.800000000000         5933376      -202100015     -13879452.150763\n    46      10.000000000000         6011726      -184788980     -12566182.528626\n    47      10.200000000000         4968583      -155814291     -10409731.755725\n    48      10.400000000000         4043267      -126515589      -8212191.148855\n    49      10.600000000000         3936734      -103516847      -6468428.250000\n    50      10.800000000000         3675066       -73757664      -4204222.458015\n    51      11.000000000000         3631825       -44180817      -1962343.225191\n    52      11.200000000000         6065464       -16248261        240768.221374\n    53      11.400000000000        32876570          -54692       3497378.377863\n    54      11.600000000000        54096535          134219       5197309.839695\n    55      11.800000000000        85310667          461271       7605905.045802\n    56      12.000000000000       111768930          483909       9600530.328244\n    57      12.200000000000       139985340          411565      11709192.784351\npoptau for P 1 finished.\nPOSMAX at experiment 11:  P 1 = 3.000000  \n\n",
				"popt.array": "# Each line is for 1 parameter. \n# The options of each  parameter must be separated by # space or tab characters.\n# Lines beginning with the string 'global' are valid for all parameters.\nglobal serfile 0\nglobal aunm 0\nglobal enable_absf 0\nglobal overwrite 0\nglobal mash 0\nglobal no 0\nglobal noDisplayRunningTime 0\nglobal noStoreOptimum 0\nglobal correlate2DExp 0\nStep:\t0\tp1\tPOSMAX\t1\t30.0\t146\tLIN\t.2\t\n",
				"acqus": "##TITLE= Parameter file, TopSpin 3.6.3\n##JCAMPDX= 5.0\n##DATATYPE= Parameter Values\n##NPOINTS= 1\t$$ modification sequence number\n##ORIGIN= Bruker BioSpin GmbH\n##OWNER= labo200\n$$ 2023-03-25 18:40:20.099 +0100  labo200@rmn200n.cemhti.cnrs-orleans.fr\n$$ /mnt/oldCentos/racine/NMRData/data/pf2_TBennett/PbBrPerovskite/902/acqus\n$$ process /opt/topspin3.6.3/prog/mod/dirdata\n##$ACQT0= 1000000\n##$AMP= (0..31)\n100 100 100 100 100 100 100 100 100 100 100 100 100 100 100 100 100 100\n100 100 100 100 100 100 100 100 100 100 100 100 100 100\n##$AMPCOIL= (0..19)\n-1 0 0 0 0 0 0 0 0 0 0 0 0 0 0 0 0 0 0 0\n##$ANAVPT= -1\n##$AQSEQ= 0\n##$AQ_mod= 3\n##$AUNM= <au_zgonly>\n##$AUTOPOS= <>\n##$BF1= 200.15\n##$BF2= 50.327758\n##$BF3= 200.15\n##$BF4= 200.15\n##$BF5= 200.15\n##$BF6= 200.15\n##$BF7= 200.15\n##$BF8= 200.15\n##$BWFAC= (0..63)\n0 0 0 0 0 0 0 0 0 0 0 0 0 0 0 0 0 0 0 0 0 0 0 0 0 0 0 0 0 0 0 0 0 0 0 0\n0 0 0 0 0 0 0 0 0 0 0 0 0 0 0 0 0 0 0 0 0 0 0 0 0 0 0 0\n##$BYTORDA= 0\n##$CAGPARS= (0..11)\n0 0 0 0 0 0 0 0 0 0 0 0\n##$CHEMSTR= <none>\n##$CNST= (0..63)\n1 1 1 1 1 1 1 1 1 1 1 1 1 1 1 1 1 1 1 1 1 1 1 1 1 1 1 1 1 1 1 10000 1 1\n1 1 1 1 1 1 1 1 1 1 1 1 1 1 1 1 1 1 1 1 1 1 1 1 1 1 1 1 1 1\n##$CPDPRG= (0..8)\n<> <> <spinal64> <> <> <> <> <> <>\n##$D= (0..63)\n0 1 0 0 0 0 0 0 0 0 0 0 0 0 0 0 0 0 0 0 0.1 0 0 0 0 0 0 0 0 0 0 0 0 0 0\n0 0 0 0 0 0 0 0 0 0 0 0 0 0 0 0 0 0 0 0 0 0 0 0 0 0 0 0 0\n##$DATE= 1679765968\n##$DATE_START= 1679765949\n##$DE= 5\n##$DECBNUC= <off>\n##$DECIM= 160\n##$DECNUC= <off>\n##$DECSTAT= 4\n##$DIGMOD= 1\n##$DIGTYP= 12\n##$DQDMODE= 0\n##$DR= 20\n##$DS= 0\n##$DSPFIRM= 0\n##$DSPFVS= 20\n##$DTYPA= 0\n##$EXP= <SOLIDS1H>\n##$FCUCHAN= (0..9)\n0 1 2 0 0 0 0 0 0 0\n##$FL1= 0\n##$FL2= 0\n##$FL3= 0\n##$FL4= 0\n##$FN_INDIRECT= (0..7)\n0 0 0 0 0 0 0 0\n##$FOV= 0\n##$FQ1LIST= <>\n##$FQ2LIST= <>\n##$FQ3LIST= <>\n##$FQ4LIST= <>\n##$FQ5LIST= <>\n##$FQ6LIST= <>\n##$FQ7LIST= <>\n##$FQ8LIST= <>\n##$FRQLO3= 317880\n##$FRQLO3N= 3\n##$FS= (0..7)\n83 83 83 83 83 83 83 83\n##$FTLPGN= 0\n##$FW= 4032000\n##$FnILOOP= 0\n##$FnMODE= 0\n##$FnTYPE= 0\n##$GPNAM= (0..31)\n<> <> <> <> <> <> <> <> <> <> <> <> <> <> <> <> <> <> <> <> <> <> <> <>\n<> <> <> <> <> <> <> <>\n##$GPX= (0..31)\n0 0 0 0 0 0 0 0 0 0 0 0 0 0 0 0 0 0 0 0 0 0 0 0 0 0 0 0 0 0 0 0\n##$GPY= (0..31)\n0 0 0 0 0 0 0 0 0 0 0 0 0 0 0 0 0 0 0 0 0 0 0 0 0 0 0 0 0 0 0 0\n##$GPZ= (0..31)\n0 0 0 0 0 0 0 0 0 0 0 0 0 0 0 0 0 0 0 0 0 0 0 0 0 0 0 0 0 0 0 0\n##$GRDPROG= <>\n##$GRPDLY= 67.9820404052734\n##$HDDUTY= 20\n##$HDRATE= 1\n##$HGAIN= (0..3)\n2000 0 0 0\n##$HL1= 0\n##$HL2= 0\n##$HL3= 0\n##$HL4= 0\n##$HOLDER= 0\n##$HPMOD= (0..7)\n0 1 1 0 0 0 0 0\n##$HPPRGN= 0\n##$IN= (0..63)\n0 0 0 0 0 0 0 0 0 0 0 0 0 0 0 0 0 0 0 0 0 0 0 0 0 0 0 0 0 0 0 0 0 0 0 0\n0 0 0 0 0 0 0 0 0 0 0 0 0 0 0 0 0 0 0 0 0 0 0 0 0 0 0 0\n##$INF= (0..7)\n0 0 0 0 0 0 0 0\n##$INP= (0..63)\n0 0 0 0 0 0 0 0 0 0 0 0 0 0 0 0 0 0 0 0 0 0 0 0 0 0 0 0 0 0 0 0 0 0 0 0\n0 0 0 0 0 0 0 0 0 0 0 0 0 0 0 0 0 0 0 0 0 0 0 0 0 0 0 0\n##$INSTRUM= <spect>\n##$INTEGFAC= (0..63)\n0 0 0 0 0 0 0 0 0 0 0 0 0 0 0 0 0 0 0 0 0 0 0 0 0 0 0 0 0 0 0 0 0 0 0 0\n0 0 0 0 0 0 0 0 0 0 0 0 0 0 0 0 0 0 0 0 0 0 0 0 0 0 0 0\n##$L= (0..31)\n0 1 1 1 1 1 1 1 1 1 1 1 1 1 1 1 0 1 1 1 4 1 1 1 1 1 0 1 1 1 1 1\n##$LFILTER= -1\n##$LGAIN= -1\n##$LINPSTP= 0\n##$LOCKED= no\n##$LOCKFLD= -1\n##$LOCKGN= -1\n##$LOCKPOW= -1\n##$LOCKPPM= -1\n##$LOCNUC= <off>\n##$LOCPHAS= -1\n##$LOCSHFT= no\n##$LOCSW= 0\n##$LTIME= -1\n##$MASR= 10000\n##$MASRLST= <masrlst>\n##$MULEXPNO= (0..15)\n0 0 0 0 0 0 0 0 0 0 0 0 0 0 0 0\n##$NBL= 1\n##$NC= -4\n##$NLOGCH= 2\n##$NOVFLW= 0\n##$NS= 16\n##$NUC1= <1H>\n##$NUC2= <13C>\n##$NUC3= <off>\n##$NUC4= <off>\n##$NUC5= <off>\n##$NUC6= <off>\n##$NUC7= <off>\n##$NUC8= <off>\n##$NUCLEUS= <off>\n##$NUSLIST= <automatic>\n##$NusAMOUNT= 25\n##$NusFPNZ= no\n##$NusJSP= 0\n##$NusSEED= 54321\n##$NusSPTYPE= 0\n##$NusT2= 1\n##$NusTD= 0\n##$O1= 870\n##$O2= 0\n##$O3= 400.26\n##$O4= 400.26\n##$O5= 400.26\n##$O6= 400.26\n##$O7= 400.26\n##$O8= 400.26\n##$OVERFLW= 0\n##$P= (0..63)\n0 2.6 0 3 0 0 0 0 0 0 0 5.2 0 0 0 0 0 0 0 0 2.125 0 0 0 0 0 0 0 0 0 0 0\n0 0 0 0 0 0 0 0 0 0 0 0 0 0 0 0 0 0 0 0 0 0 0 0 0 0 0 0 0 0 0 0\n##$PACOIL= (0..15)\n2 1 0 0 0 0 0 0 0 0 0 0 0 0 0 0\n##$PAPS= 0\n##$PARMODE= 0\n##$PCPD= (0..9)\n0 0 4.58 0 0 0 0 0 0 0\n##$PEXSEL= (0..9)\n1 1 1 1 1 1 1 1 1 1\n##$PHCOR= (0..31)\n0 0 0 0 0 0 0 0 0 75 0 0 0 0 0 0 0 0 0 0 0 0 0 0 0 0 0 0 0 0 0 0\n##$PHLIST= <>\n##$PHP= 1\n##$PH_ref= 46\n##$PL= (0..63)\n120 120 120 120 120 120 120 120 120 120 120 120 120 120 120 120 120 120\n120 120 120 120 120 120 120 120 120 120 120 120 120 120 120 120 120 120\n120 120 120 120 120 120 120 120 120 120 120 120 120 120 120 120 120 120\n120 120 120 120 120 120 120 120 120 120\n##$PLSTEP= 3\n##$PLSTRT= -6\n##$PLW= (0..63)\n0 50 57 0 0 0 0 0 0 0 0 0 57 0 0 0 0 0 0 0 10.4 0 0 0 0 0 0 0 0 0 0 0 0\n0 0 0 0 0 0 0 0 0 0 0 0 0 0 0 0 0 0 0 0 0 0 0 0 0 0 0 0 0 0 0\n##$PLWMAX= (0..7)\n416.7 1312.5 0 0 0 0 0 0\n##$PQPHASE= 0\n##$PQSCALE= 1\n##$PR= 1\n##$PRECHAN= (0..15)\n-1 1 -1 0 -1 -1 -1 -1 -1 -1 -1 -1 -1 -1 -1 -1\n##$PRGAIN= 0\n##$PROBHD= <H140172_001 (PH MAS WVT 200W1 BL4 15N-31P/19F-1H)>\n##$PROBINPUTS= (0..15)\n<31P-197Au> <1H/19F> <> <> <> <> <> <> <> <> <> <> <> <> <> <>\n##$PULPROG= <pf_echomas>\n##$PW= 0\n##$PYNM= <>\n##$ProjAngle= 0\n##$QNP= 0\n##$RD= 0\n##$RECCHAN= (0..15)\n0 1 0 0 0 0 0 0 0 0 0 0 0 0 0 0\n##$RECPH= 0\n##$RECPRE= (0..15)\n-1 0 -1 -1 -1 -1 -1 -1 -1 -1 -1 -1 -1 -1 -1 -1\n##$RECPRFX= (0..15)\n1 0 0 0 0 0 0 0 0 0 0 0 0 0 0 0\n##$RECSEL= (0..15)\n0 1 0 0 0 0 0 0 0 0 0 0 0 0 0 0\n##$RG= 36\n##$RO= 0\n##$RSEL= (0..15)\n0 2 1 0 0 0 0 0 0 0 0 0 0 0 0 0\n##$S= (0..7)\n83 83 83 83 83 83 83 83\n##$SELREC= (0..9)\n0 0 0 0 0 0 0 0 0 0\n##$SFO1= 200.15087\n##$SFO2= 50.327758\n##$SFO3= 200.15040026\n##$SFO4= 200.15040026\n##$SFO5= 200.15040026\n##$SFO6= 200.15040026\n##$SFO7= 200.15040026\n##$SFO8= 200.15040026\n##$SOLVENT= <>\n##$SOLVOLD= <off>\n##$SP= (0..63)\n120 120 120 120 120 120 120 120 120 120 120 120 120 120 120 120 120 120\n120 120 120 120 120 120 120 120 120 120 120 120 120 120 120 120 120 120\n120 120 120 120 120 120 120 120 120 120 120 120 120 120 120 120 120 120\n120 120 120 120 120 120 120 120 120 120\n##$SPECTR= 0\n##$SPINCNT= 0\n##$SPNAM= (0..63)\n<> <> <> <> <> <> <> <> <> <> <> <> <> <> <> <> <> <> <> <> <> <> <> <>\n<> <> <> <> <> <> <> <> <> <> <> <> <> <> <> <> <> <> <> <> <> <> <> <>\n<> <> <> <> <> <> <> <> <> <> <> <> <> <> <> <>\n##$SPOAL= (0..63)\n0.5 0.5 0.5 0.5 0.5 0.5 0.5 0.5 0.5 0.5 0.5 0.5 0.5 0.5 0.5 0.5 0.5 0.5\n0.5 0.5 0.5 0.5 0.5 0.5 0.5 0.5 0.5 0.5 0.5 0.5 0.5 0.5 0.5 0.5 0.5 0.5\n0.5 0.5 0.5 0.5 0.5 0.5 0.5 0.5 0.5 0.5 0.5 0.5 0.5 0.5 0.5 0.5 0.5 0.5\n0.5 0.5 0.5 0.5 0.5 0.5 0.5 0.5 0.5 0.5\n##$SPOFFS= (0..63)\n0 0 0 0 0 0 0 0 0 0 0 0 0 0 0 0 0 0 0 0 0 0 0 0 0 0 0 0 0 0 0 0 0 0 0 0\n0 0 0 0 0 0 0 0 0 0 0 0 0 0 0 0 0 0 0 0 0 0 0 0 0 0 0 0\n##$SPPEX= (0..63)\n0 0 0 0 0 0 0 0 0 0 0 0 0 0 0 0 0 0 0 0 0 0 0 0 0 0 0 0 0 0 0 0 0 0 0 0\n0 0 0 0 0 0 0 0 0 0 0 0 0 0 0 0 0 0 0 0 0 0 0 0 0 0 0 0\n##$SPW= (0..63)\n0 0 0 0 0 0 0 0 0 0 0 0 0 0 0 0 0 0 0 0 0 0 0 0 0 0 0 0 0 0 0 0 0 0 0 0\n0 0 0 0 0 0 0 0 0 0 0 0 0 0 0 0 0 0 0 0 0 0 0 0 0 0 0 0\n##$SUBNAM= (0..9)\n<> <> <> <> <> <> <> <> <> <>\n##$SW= 624.528886634367\n##$SWIBOX= (0..19)\n0 1 3 0 0 0 0 0 0 0 0 0 0 0 0 0 0 0 0 0\n##$SW_h= 125000\n##$SWfinal= 0\n##$SigLockShift= 0\n##$TD= 1024\n##$TD0= 1\n##$TD_INDIRECT= (0..7)\n0 0 0 0 0 0 0 0\n##$TDav= 1\n##$TE= 297.8036\n##$TE1= 297.8036\n##$TE2= 0\n##$TE3= 0\n##$TE4= 0\n##$TEG= 300\n##$TE_MAGNET= 0\n##$TE_PIDX= 1\n##$TE_RAW= 297.8036\n##$TE_STAB= (0..9)\n0 0 0 0 0 0 0 0 0 0\n##$TL= (0..7)\n120 120 120 120 120 120 120 120\n##$TOTROT= (0..63)\n0 0 0 0 0 0 0 0 0 0 0 0 0 0 0 0 0 0 0 0 0 0 0 0 0 0 0 0 0 0 0 0 0 0 0 0\n0 0 0 0 0 0 0 0 0 0 0 0 0 0 0 0 0 0 0 0 0 0 0 0 0 0 0 0\n##$TUBE_TYPE= <>\n##$USERA1= <>\n##$USERA2= <>\n##$USERA3= <>\n##$USERA4= <>\n##$USERA5= <>\n##$UUID= <f27eff64-cb33-11ed-a4c4-000af7097849>\n##$V9= 5\n##$VALIDCODE= -1\n##$VALIST= <>\n##$VCLIST= <>\n##$VDLIST= <>\n##$VPLIST= <>\n##$VTLIST= <>\n##$WBST= 1024\n##$WBSW= 5\n##$XGAIN= (0..3)\n670 0 0 0\n##$XL= 0\n##$YL= 0\n##$YMAX_a= 17370\n##$YMIN_a= -169788\n##$ZGOPTNS= <-Dtop>\n##$ZL1= 120\n##$ZL2= 120\n##$ZL3= 120\n##$ZL4= 120\n##$scaledByNS= no\n##$scaledByRG= no\n##END=\n",
				"procs": "##TITLE= Parameter file, TopSpin 4.0.6\r\n##JCAMPDX= 5.0\r\n##DATATYPE= Parameter Values\r\n##NPOINTS= 3\t$$ modification sequence number\r\n##ORIGIN= Bruker BioSpin GmbH\r\n##OWNER= labo200\r\n$$ 2023-03-28 19:00:19.589 +0200  CEMHTI/florian@FLORIAN2\r\n$$ S:/Bruker/TopSpin200/data/pf2_TBennett/nmr/PbBrPerovskite.1/902/pdata/1/procs\r\n$$ process C:/Bruker/TopSpin4.0.6/prog/mod/proc1d.exe\r\n##$ABSF1= 0\r\n##$ABSF2= 0\r\n##$ABSG= 0\r\n##$ABSL= 0\r\n##$ALPHA= 0\r\n##$AQORDER= 0\r\n##$ASSFAC= 0\r\n##$ASSFACI= 0\r\n##$ASSFACX= 0\r\n##$ASSWID= 0\r\n##$AUNMP= <proc_1d>\r\n##$AXLEFT= 0\r\n##$AXNAME= <>\r\n##$AXNUC= <1H>\r\n##$AXRIGHT= 0\r\n##$AXTYPE= 0\r\n##$AXUNIT= <>\r\n##$AZFE= 0.1\r\n##$AZFW= 0.5\r\n##$BCFW= 0\r\n##$BC_mod= 0\r\n##$BYTORDP= 0\r\n##$COROFFS= 0\r\n##$CY= 10\r\n##$DATMOD= 1\r\n##$DC= 0\r\n##$DFILT= <>\r\n##$DTYPP= 0\r\n##$ERETIC= no\r\n##$F1P= 21.1860379634165\r\n##$F2P= -17.8471228802835\r\n##$FCOR= 1\r\n##$FTSIZE= 1024\r\n##$FT_mod= 6\r\n##$GAMMA= 0\r\n##$GB= 0\r\n##$INTBC= 1\r\n##$INTSCL= 1\r\n##$ISEN= 128\r\n##$LB= 50\r\n##$LEV0= 0\r\n##$LPBIN= 0\r\n##$MAXI= 10000\r\n##$MC2= 0\r\n##$MEAN= 0\r\n##$ME_mod= 0\r\n##$MI= 50\r\n##$MddCEXP= no\r\n##$MddCT_SP= no\r\n##$MddF180= no\r\n##$MddLAMBDA= 0\r\n##$MddMEMORY= 0\r\n##$MddMERGE= 0\r\n##$MddNCOMP= 0\r\n##$MddNITER= 0\r\n##$MddNOISE= 0\r\n##$MddPHASE= 0\r\n##$MddSEED= 0\r\n##$MddSRSIZE= 0\r\n##$Mdd_CsALG= 0\r\n##$Mdd_CsLAMBDA= 0\r\n##$Mdd_CsNITER= 0\r\n##$Mdd_CsNORM= 0\r\n##$Mdd_CsVE= no\r\n##$Mdd_CsZF= 0\r\n##$Mdd_LrLAMBDA= 0\r\n##$Mdd_LrNITER= 0\r\n##$Mdd_LrRANK= 0\r\n##$Mdd_LrZF= 0\r\n##$Mdd_mod= 0\r\n##$NCOEF= 0\r\n##$NC_proc= -12\r\n##$NLEV= 6\r\n##$NOISF1= 5\r\n##$NOISF2= -5\r\n##$NSP= 0\r\n##$NTH_PI= 0\r\n##$NZP= 0\r\n##$OFFSET= 315.6073\r\n##$PC= 4\r\n##$PHC0= -170.6563\r\n##$PHC1= 0\r\n##$PH_mod= 1\r\n##$PKNL= yes\r\n##$PPARMOD= 0\r\n##$PPDIAG= 0\r\n##$PPIPTYP= 0\r\n##$PPMPNUM= 2147483647\r\n##$PPRESOL= 1\r\n##$PSCAL= 1\r\n##$PSIGN= 0\r\n##$PYNMP= <proc.py>\r\n##$RDF1= 0\r\n##$RDF2= 0\r\n##$RDFWHM= 0\r\n##$RDINT= 0\r\n##$RDPOS= 0\r\n##$REVERSE= no\r\n##$SF= 200.150201130005\r\n##$SI= 1024\r\n##$SIGF1= 40\r\n##$SIGF2= 20\r\n##$SINO= 0\r\n##$SIOLD= 4096\r\n##$SPECTYP= <>\r\n##$SREF_mod= 1\r\n##$SREGLST= <1H.CDCl3>\r\n##$SSB= 0\r\n##$STSI= 1024\r\n##$STSR= 0\r\n##$SW_p= 125000\r\n##$SYMM= 0\r\n##$S_DEV= 0\r\n##$TDeff= 1024\r\n##$TDoff= 0\r\n##$TI= <>\r\n##$TILT= no\r\n##$TM1= 0\r\n##$TM2= 0\r\n##$TOPLEV= 0\r\n##$USERP1= <>\r\n##$USERP2= <>\r\n##$USERP3= <>\r\n##$USERP4= <>\r\n##$USERP5= <>\r\n##$WDW= 1\r\n##$XDIM= 0\r\n##$YMAX_p= 425807486\r\n##$YMIN_p= -959457\r\n##END=\r\n"
			},
			"dmfit": {
				"from_filename": "S:/Bruker/TopSpin200/data/pf2_TBennett/nmr/PbBrPerovskite.1/902/pdata/1/1r",
				"save_date": "2023-03-28T17:00:34Z",
				"from_title": "1H Hahn Echo",
				"origin": "pf_echomas 1H PbBrPerovskite 902_1 1r -  labo200\r\n$$ 2023-03-28 19:00:19.589 +0200  CEMHTI/florian@FLORIAN2\r\n$$ S:/Bruker/TopSpin200/data/pf2_TBennett/nmr/PbBrPerovskite.1/902/pdata/1/procs\r\n$$ process C:/Bruker/TopSpin4.0.6/prog/mod/proc1d.exe\r\n S:/Bruker/TopSpin200/data/pf2_TBennett/nmr/PbBrPerovskite.1/902/pdata/1/1r"
			}
		}
	}
}
