# Supplementary material for: Structural dynamics of melting and glass formation in a two-dimensional hybrid perovskite
Source: Nat Commun. 2025 Aug 18;16:7696. doi: 10.1038/s41467-025-61410-z (PMC12361452; doi:10.1038/s41467-025-61410-z)
Supplement: Supplementary file 4 — Source Data [file 41467_2025_61410_MOESM4_ESM.zip › Source Data/NMR_Source_Data/[750] PbBrPerovskite_crystal - 13C{1H} HETCOR 350us 60kHz.fxml]

<?xml version="1.0" encoding="utf-8" ?>
<NMRFit>
<FitParameters>
	<timestamp>2023-11-13T14:17:37Z</timestamp>
	<DMFitVersion>20230120</DMFitVersion>
	<FitMode>1</FitMode>
	<FitModeAsc>Fit 2D</FitModeAsc>
	<Sdev>270989.8783</Sdev>
	<ComputeParam>
		<ShapeSize>4096</ShapeSize>
		<npasab>64</npasab>
		<ssbMax>10</ssbMax>
		<QuadStep>15</QuadStep>
		<EtaStep>11</EtaStep>
		<CptThreshold>99</CptThreshold>
		<CSAStep>15</CSAStep>
		<MinCSAStep>50</MinCSAStep>
		<GaussMult>0.75</GaussMult>
		<SWMult>4</SWMult>
	</ComputeParam>
	<Dimension>F2
		<nucleus>13C</nucleus>
		<frequency>188.5966198</frequency>
		<line>
			<ModelName>Gaus/Lor</ModelName>
			<Name>C03</Name>
			<amp>1000000</amp>
			<pos Fit="*"  Unit="ppm" Error="0.01584">126.5682039</pos>
			<wid  Unit="ppm">1</wid>
			<gl>1</gl>
			<T2>1.687781502</T2>
		</line>
		<line>
			<ModelName>Gaus/Lor</ModelName>
			<Name>C04</Name>
			<amp>1000000</amp>
			<pos Fit="*"  Unit="ppm" Error="0.03165">126.6705219</pos>
			<wid  Unit="ppm">1</wid>
			<gl>0.5</gl>
			<T2>1.687781502</T2>
		</line>
		<line>
			<ModelName>Gaus/Lor</ModelName>
			<Name>C05</Name>
			<amp>1000000</amp>
			<pos Fit="*"  Unit="ppm" Error="0.03289">126.4033669</pos>
			<wid  Unit="ppm">1</wid>
			<gl>0.5</gl>
			<T2>1.687781502</T2>
		</line>
		<line>
			<ModelName>Gaus/Lor</ModelName>
			<Name>C06</Name>
			<amp>1000000</amp>
			<pos Fit="*"  Unit="ppm" Error="0.01359">124.6026332</pos>
			<wid  Unit="ppm">1</wid>
			<gl>0.5</gl>
			<T2>1.687781502</T2>
		</line>
		<line>
			<ModelName>Gaus/Lor</ModelName>
			<Name>C07</Name>
			<amp>1000000</amp>
			<pos Fit="*"  Unit="ppm" Error="0.02333">124.803145</pos>
			<wid  Unit="ppm">1</wid>
			<gl>0.5</gl>
			<T2>1.687781502</T2>
		</line>
		<line>
			<ModelName>Gaus/Lor</ModelName>
			<Name>C08</Name>
			<amp>1000000</amp>
			<pos Fit="*"  Unit="ppm" Error="0.03040">123.8375642</pos>
			<wid  Unit="ppm">1</wid>
			<gl>0.5</gl>
			<T2>1.687781502</T2>
		</line>
		<line>
			<ModelName>Gaus/Lor</ModelName>
			<Name>C09</Name>
			<amp>1000000</amp>
			<pos Fit="*"  Unit="ppm" Error="0.01474">124.2970384</pos>
			<wid  Unit="ppm">1</wid>
			<gl>0.5</gl>
			<T2>1.687781502</T2>
		</line>
		<line>
			<ModelName>Gaus/Lor</ModelName>
			<Name>C10</Name>
			<amp>1000000</amp>
			<pos Fit="*"  Unit="ppm" Error="0.03329">122.0126296</pos>
			<wid  Unit="ppm">1</wid>
			<gl>0.5</gl>
			<T2>1.687781502</T2>
		</line>
		<line>
			<ModelName>Gaus/Lor</ModelName>
			<Name>C11</Name>
			<amp>1000000</amp>
			<pos Fit="*"  Unit="ppm" Error="0.02281">125.913732</pos>
			<wid  Unit="ppm">1</wid>
			<gl>0.5</gl>
			<T2>1.687781502</T2>
		</line>
		<line>
			<ModelName>Gaus/Lor</ModelName>
			<Name>C12</Name>
			<amp>1000000</amp>
			<pos Fit="*"  Unit="ppm" Error="0.01897">125.6707635</pos>
			<wid  Unit="ppm">1</wid>
			<gl>0.5</gl>
			<T2>1.687781502</T2>
		</line>
		<line>
			<ModelName>Gaus/Lor</ModelName>
			<Name>C</Name>
			<amp>1000000</amp>
			<pos Fit="*"  Unit="ppm" Error="0.03739">133.8987432</pos>
			<wid  Unit="ppm">1</wid>
			<gl>0.5</gl>
			<T2>1.687781502</T2>
		</line>
		<line>
			<ModelName>Gaus/Lor</ModelName>
			<Name>C</Name>
			<amp>1000000</amp>
			<pos Fit="*"  Unit="ppm" Error="0.03322">133.1230349</pos>
			<wid  Unit="ppm">1</wid>
			<gl>0.5</gl>
			<T2>1.687781502</T2>
		</line>
		<line>
			<ModelName>Gaus/Lor</ModelName>
			<Name>C</Name>
			<amp>1000000</amp>
			<pos Fit="*"  Unit="ppm" Error="0.03379">129.6539043</pos>
			<wid  Unit="ppm">1</wid>
			<gl>0.5</gl>
			<T2>1.687781502</T2>
		</line>
		<line>
			<ModelName>Gaus/Lor</ModelName>
			<Name>C</Name>
			<amp>1000000</amp>
			<pos Fit="*"  Unit="ppm" Error="0.01423">129.108419</pos>
			<wid  Unit="ppm">1</wid>
			<gl>0.5</gl>
			<T2>1.687781502</T2>
		</line>
	</Dimension>
	<Dimension>F1
		<nucleus>1H</nucleus>
		<frequency>750.0361897</frequency>
		<line>
			<ModelName>Gaus/Lor</ModelName>
			<Name>H01</Name>
			<amp>10000000</amp>
			<pos Fit="*"  Unit="ppm" Error="0.01810">6.96727341</pos>
			<wid  Unit="ppm">1</wid>
			<gl>0.5</gl>
			<T2>0.4243927034</T2>
		</line>
		<line>
			<ModelName>Gaus/Lor</ModelName>
			<Name>H02</Name>
			<amp>10000000</amp>
			<pos Fit="*"  Unit="ppm" Error="0.03224">4.298732662</pos>
			<wid  Unit="ppm">1</wid>
			<gl>0.5</gl>
			<T2>0.4243927034</T2>
		</line>
		<line>
			<ModelName>Gaus/Lor</ModelName>
			<Name>H03</Name>
			<amp>10000000</amp>
			<pos Fit="*"  Unit="ppm" Error="0.03803">5.692253379</pos>
			<wid  Unit="ppm">1</wid>
			<gl>0.5</gl>
			<T2>0.4243927034</T2>
		</line>
		<line>
			<ModelName>Gaus/Lor</ModelName>
			<Name>H04</Name>
			<amp>10000000</amp>
			<pos Fit="*"  Unit="ppm" Error="0.01452">6.070582276</pos>
			<wid  Unit="ppm">1</wid>
			<gl>0.5</gl>
			<T2>0.4243927034</T2>
		</line>
		<line>
			<ModelName>Gaus/Lor</ModelName>
			<Name>H05</Name>
			<amp>10000000</amp>
			<pos Fit="*"  Unit="ppm" Error="0.02247">7.900021971</pos>
			<wid  Unit="ppm">1</wid>
			<gl>0.5</gl>
			<T2>0.4243927034</T2>
		</line>
		<line>
			<ModelName>Gaus/Lor</ModelName>
			<Name>H06</Name>
			<amp>10000000</amp>
			<pos Fit="*"  Unit="ppm" Error="0.03021">7.215594326</pos>
			<wid  Unit="ppm">1</wid>
			<gl>0.5</gl>
			<T2>0.4243927034</T2>
		</line>
		<line>
			<ModelName>Gaus/Lor</ModelName>
			<Name>H07</Name>
			<amp>10000000</amp>
			<pos Fit="*"  Unit="ppm" Error="0.01586">5.007400201</pos>
			<wid  Unit="ppm">1</wid>
			<gl>0.5</gl>
			<T2>0.4243927034</T2>
		</line>
		<line>
			<ModelName>Gaus/Lor</ModelName>
			<Name>H8</Name>
			<amp>10000000</amp>
			<pos Fit="*"  Unit="ppm" Error="0.02083">7.194461215</pos>
			<wid  Unit="ppm">1</wid>
			<gl>0.5</gl>
			<T2>0.4243927034</T2>
		</line>
		<line>
			<ModelName>Gaus/Lor</ModelName>
			<Name>H9</Name>
			<amp>10000000</amp>
			<pos Fit="*"  Unit="ppm" Error="0.01294">6.29213263</pos>
			<wid  Unit="ppm">1</wid>
			<gl>0.5</gl>
			<T2>0.4243927034</T2>
		</line>
		<line>
			<ModelName>Gaus/Lor</ModelName>
			<Name>H10</Name>
			<amp>10000000</amp>
			<pos Fit="*"  Unit="ppm" Error="0.01706">5.092625855</pos>
			<wid  Unit="ppm">1</wid>
			<gl>0.5</gl>
			<T2>0.4243927034</T2>
		</line>
	</Dimension>
	<CrossPeaks>
		<AutoCorrelation>false</AutoCorrelation>
		<Symmetric>false</Symmetric>
		<nCrossPeaks>15</nCrossPeaks>
		<F2_dimension>13C</F2_dimension>
		<F1_dimension>1H</F1_dimension>
		<CrossPeak Name="#1[C03]/#1[H01]">
			<f2_line>0</f2_line>
			<f1_line>0</f1_line>
			<Amplitude Fit="*"  Error="114678.92783">3708126.2</Amplitude>
		</CrossPeak>
		<CrossPeak Name="#2[C04]/#2[H02]">
			<f2_line>1</f2_line>
			<f1_line>1</f1_line>
			<Amplitude Fit="*"  Error="89666.29057">1783278.97</Amplitude>
		</CrossPeak>
		<CrossPeak Name="#3[C05]/#3[H03]">
			<f2_line>2</f2_line>
			<f1_line>2</f1_line>
			<Amplitude Fit="*"  Error="171186.25771">2415034.77</Amplitude>
		</CrossPeak>
		<CrossPeak Name="#4[C06]/#4[H04]">
			<f2_line>3</f2_line>
			<f1_line>3</f1_line>
			<Amplitude Fit="*"  Error="101412.64931">4640634.754</Amplitude>
		</CrossPeak>
		<CrossPeak Name="#5[C07]/#5[H05]">
			<f2_line>4</f2_line>
			<f1_line>4</f1_line>
			<Amplitude Fit="*"  Error="91210.09363">2507505.977</Amplitude>
		</CrossPeak>
		<CrossPeak Name="#6[C08]/#6[H06]">
			<f2_line>5</f2_line>
			<f1_line>5</f1_line>
			<Amplitude Fit="*"  Error="93983.68268">1968855.022</Amplitude>
		</CrossPeak>
		<CrossPeak Name="#7[C09]/#7[H07]">
			<f2_line>6</f2_line>
			<f1_line>6</f1_line>
			<Amplitude Fit="*"  Error="99166.35683">3978041.442</Amplitude>
		</CrossPeak>
		<CrossPeak Name="#8[C10]/#8[H8]">
			<f2_line>7</f2_line>
			<f1_line>7</f1_line>
			<Amplitude Fit="*"  Error="81162.22150">1592529.939</Amplitude>
		</CrossPeak>
		<CrossPeak Name="#9[C11]/#9[H9]">
			<f2_line>8</f2_line>
			<f1_line>8</f1_line>
			<Amplitude Fit="*"  Error="188815.79674">4159676.929</Amplitude>
		</CrossPeak>
		<CrossPeak Name="#10[C12]/#10[H10]">
			<f2_line>9</f2_line>
			<f1_line>9</f1_line>
			<Amplitude Fit="*"  Error="123659.11686">4010354.476</Amplitude>
		</CrossPeak>
		<CrossPeak Name="#11[C]/#8[H8]">
			<f2_line>10</f2_line>
			<f1_line>7</f1_line>
			<Amplitude Fit="*"  Error="86001.65125">1453668.967</Amplitude>
		</CrossPeak>
		<CrossPeak Name="#12[C]/#9[H9]">
			<f2_line>11</f2_line>
			<f1_line>8</f1_line>
			<Amplitude Fit="*"  Error="86367.26157">1648476.194</Amplitude>
		</CrossPeak>
		<CrossPeak Name="#13[C]/#8[H8]">
			<f2_line>12</f2_line>
			<f1_line>7</f1_line>
			<Amplitude Fit="*"  Error="92847.50184">1634469.131</Amplitude>
		</CrossPeak>
		<CrossPeak Name="#14[C]/#9[H9]">
			<f2_line>13</f2_line>
			<f1_line>8</f1_line>
			<Amplitude Fit="*"  Error="91810.64427">3465990.737</Amplitude>
		</CrossPeak>
		<CrossPeak Name="#14[C]/#10[H10]">
			<f2_line>13</f2_line>
			<f1_line>9</f1_line>
			<Amplitude>1000000</Amplitude>
		</CrossPeak>
	</CrossPeaks>
</FitParameters>
<GraphParameters>
	<Dimensions>
		<Y>
			<min>7500.361897</min>
			<max>2250.108569</max>
			<tic>750.0361897</tic>
		</Y>
		<X>
			<min>25460.54367</min>
			<max>22631.59438</max>
			<tic>188.5966198</tic>
		</X>
		<Amp>
			<min>-1092907.212</min>
			<max>4783759.2</max>
		</Amp>
	</Dimensions>
	<LevelDiv>1.200000048</LevelDiv>
	<nLevels>10</nLevels>
	<PlotStyle>2</PlotStyle>
</GraphParameters>
<DataFile>
	<FileName>[750] PbBrPerovskite_crystal - 13C{1H} HETCOR 350us 60kHz.csdf</FileName>
	<FileTitle>#205</FileTitle>
</DataFile>
</NMRFit>
