# Supplementary material for: Structural dynamics of melting and glass formation in a two-dimensional hybrid perovskite
Source: Nat Commun. 2025 Aug 18;16:7696. doi: 10.1038/s41467-025-61410-z (PMC12361452; doi:10.1038/s41467-025-61410-z)
Supplement: Supplementary file 4 — Source Data [file 41467_2025_61410_MOESM4_ESM.zip › Source Data/NMR_Source_Data/[750] PbBrPerovskite_glass - 1H DH3 250us 60kHz [symmetrised].csdf]

{
	"csdm": {
		"version": "1.0",
		"read_only": false,
		"description": "DH3 25",
		"origin": "pf_inadR 1H-1H PbBrPerovskite 1012_1 2rr -  labo750\r\n$$ 2023-11-12 15:46:14.101 +0100  CEMHTI/florian@florian-port2\r\n$$ S:/Bruker/TopSpin750/data/pf7_TBennett/nmr/PbBrPerovskite.glass/1012/pdata/1/procs\r\n$$ process C:/Bruker/TopSpin4.0.1/prog/mod/dataserver.exe\r\n S:/Bruker/TopSpin750/data/pf7_TBennett/nmr/PbBrPerovskite.glass/1012/pdata/1/2rr",
		"timestamp": "2023-11-12T14:47:45Z",
		"dimensions": [
			{
				"type": "linear",
				"count": 512,
				"quantity_name": "Frequency",
				"increment": "-122.0703125 Hz",
				"coordinates_offset": "34839.03773 Hz",
				"origin_offset": "750.036496 MHz",
				"label": "1H - Frequency",
				"reciprocal": {
					"quantity_name": "time",
					"label": "1H - time"
				}
			},
			{
				"type": "linear",
				"count": 64,
				"quantity_name": "Frequency",
				"increment": "-234.375 Hz",
				"coordinates_offset": "10284.99898 Hz",
				"origin_offset": "750.0373 MHz",
				"label": "1H - Frequency",
				"reciprocal": {
					"quantity_name": "time",
					"label": "1H - time"
				}
			}
		],
		"dependent_variables": [
			{
				"type": "internal",
				"name": "NMR Spectrum",
				"encoding": "base64",
				"numeric_type": "float32",
				"quantity_type": "scalar",
				"components": 
[
"AAAAAAAAAAAAAAAAAAAAAAAAAAAAAAAAAAAAAAAAAAAAAAAAAAAAAAAAAAAAAAAAAAAAAAAAAAAAAAAAAAAAAAAAAAAAAAAAAAAAAAAAAAAAAAAAAAAAAAAAAAAAAAAAAAAAAAAAAAAAAAAAAAAAAAAAAAAAAAAAAAAAAAAAAAAAAAAAAAAAAAAAAAAAAAAAAAAAAAAAAAAAAAAAAAAAAAAAAAAAAAAAAAAAAAAAAAAAAAAAAAAAAAAAAAAAAAAAAAAAAAAAAAAAAAAAAAAAAAAAAAAAAAAAAAAAAAAAAAAAAAAAAAAAAAAAAAAAAAAAAAAAAAAAAAAAAAAAAAAAAAAAAAAAAAAAAAAAAAAAAAAAAAAAAAAAAAAAAAAAAAAAAAAAAAAAAAAAAAAAAAAAAAAAAAAAAAAAAAAAAAAAAAAAAAAAAAAAAAAAAAAAAAAAAAAAAAAAAAAAAAAAAAAAAAAAAAAAAAAAAAAAAAAAAAAAAAAAAAAAAAAAAAAAAAAAAAAAAAAAAAAAAAAAAAAAAAAAAAAAAAAAAAAAAAAAAAAAAAAAAAAAAAAAAAAAAAAAAAAAAAAAAAAAAAAAAAAAAAAAAAAAAAAAAAAAAAAAAAAAAAAAAAAAAAAAAAAAAAAAAAAAAAAAAAAAAAAAAAAAAAAAAAAAAAAAAAAAAAAAAAAAAAAAAAAAAAAAAAAAAAAAAAAAAAAAAAAAAAAAAAAAAAAAAAAAAAAAAAAAAAAAAAAAAAAAAAAAAAAAAAAAAAAAAAAAAAAAAAAAAAAAAAAAAAAAAAAAAAAAAAAAAAAAAAAAAAAAAAAAAAAAAAAAAAAAAAAAAAAAAAAAAAAAAAAAAAAAAAAAAAAAAAAAAAAAAAAAAAAAAAAAAAAAAAAAAAAAAAAAAAAAAAAAAAAAAAAAAAAAAAAAAAAAAAAAAAAAAAAAAAAAAAAAAAAAAAAAAAAAAAAAAAAAAAAAAAAAAAAAAAAAAAAAAAAAAAAAAAAAAAAAAAAAAAAAAAAAAAAAAAAAAAAAAAAAAAAAAAAAAAAAAAAAAAAAAAAAAAAAAAAAAAAAAAAAAAAAABX/Z0VdRBBFp09qROQHycNihdpDvQWSRNeOVETttyBEZsFwRI2Mg0TDv+ZDF1uQQvMWrEJHXoBEGDxNRV7okEWGMp5FEtSHRW7XLUWtuxVFzbwkRRr3fkVSRrpFXZCmRYLVgEV+DfREl2umw6ZVa8Tj/MDE5JUyxZ+OdMWXu03FyYgexfTnoMR+9QfEbNB+xDuZhMTV+brDY5brw18+vcRaaRPFX109xQtp4MQaNiBEQu04RM9OQ8NnnR7Fp2elxd1lr8UCT6zF1gyjxRlpmcWeMZTFkwuLxWNiN8XSxNrElCYGxRxKL8U2WITFOvaKxXrQCsV9ZErED34KxMl218R8K4jFIcCuxVTKtMVDCuXFKNgVxmsFJcbz3izGqETixe+IF8U7oufD+6KQRIbImkP6ZRLEtaOMxAohusTw1DHEKU14Qxfb6kT6gTRFLgkWRRhBHEWZEGBFUe9pRRbuLUWw+nZEETTAxAHuv0MJqZ9Fu0X8RR5EIEbaPPVFnbl/RT0HWkWDNFZFpF6nRVH95kU+1tVF5xe8RXPAHUXXnY/DhKsiQ4JIekQbjzpF6iFHRbNKMsOIts/EHIztwx2PvETOtIZFXP2LRYkRKEXg/DlFumaIRW/kikWlAX1Fh9EqRernlkQAAAAAAAAAAAAAAAAAAAAAAAAAAAAAAAAAAAAAAAAAAAAAAAAAAAAAAAAAAAAAAAAAAAAAAAAAAAAAAAAAAAAAAAAAAAAAAAAAAAAAAAAAAAAAAAAAAAAAAAAAAAAAAAAAAAAAAAAAAAAAAAAAAAAAAAAAAAAAAAAAAAAAAAAAAAAAAAAAAAAAAAAAAAAAAAAAAAAAAAAAAAAAAAAAAAAAAAAAAAAAAAAAAAAAAAAAAAAAAAAAAAAAAAAAAAAAAAAAAAAAAAAAAAAAAAAAAAAAAAAAAAAAAAAAAAAAAAAAAAAAAAAAAAAAAAAAAAAAAAAAAAAAAAAAAAAAAAAAAAAAAAAAAAAAAAAAAAAAAAAAAAAAAAAAAAAAAAAAAAAAAAAAAAAAAAAAAAAAAAAAAAAAAAAAAAAAAAAAAAAAAAAAAAAAAAAAAAAAAAAAAAAAAAAAAAAAAAAAAAAAAAAAAAAAAAAAAAAAAAAAAAAAAAAAAAAAAAAAAAAAAAAAAAAAAAAAAAAAAAAAAAAAAAAAAAAAAAAAAAAAAAAAAAAAAAAAAAAAAAAAAAAAAAAAAAAAAAAAAAAAAAAAAAAAAAAAAAAAAAAAAAAAAAAAAAAAAAAAAAAAAAAAAAAAAAAAAAAAAAAAAAAAAAAAAAAAAAAAAAAAAAAAAAAAAAAAAAAAAAAAAAAAAAAAAAAAAAAAAAAAAAAAAAAAAAAAAAAAAAAAAAAAAAAAAAAAAAAAAAAAAAAAAAAAAAAAAAAAAAAAAAAAAAAAAAAAAAAAAAAAAAAAAAAAAAAAAAAAAAAAAAAAAAAAAAAAAAAAAAAAAAAAAAAAAAAAAAAAAAAAAAAAAAAAAAAAAAAAAAAAAAAAAAAAAAAAAAAAAAAAAAAAAAAAAAAAAAAAAAAAAAAAAAAAAAAAAAAAAAAAAAAAAAAAAAAAAAAAAAAAAAAAAAAAAAAAAAAAAAAAAAAAAAAAAAAAAAAAAAAAAAAAAAAAAAAAAAAAAAAAAAAAAAAAAAAA7MBvxPOpu0EJ+sTCl2etxKafasQCsNzD299vw82g2UO00pBDFp6MQ6UedsSDM53E+S6BwZrhM8RfOjFEYFo1Qmaqj8TrNpPEhxwgw1tfD0RdYGjEgkWgxB0Z3cQ1kx/Fs1NLxZpelMTJ5HdDjzVGROjOBUTymwfEC5K6xGrk0sQFhgXFv/QqxA+oj0SK4/JEObf+RG5/vkPS4ijDCi0IROet90PWC2xDVnz9QxY8TUQSq9NEuL1WRSg3SEXf/MNEZbcPwlNxnMSG6gPEShiYRBDSMETEg+9DWs5jRICiI0Q27YpDwVSrwz4CscOYtxdEfP5rRNrEk0JdZyXE9uWMxLpEesTPzeBEGjjiROb33UTUtBJFIpsLRWTlhcOeAWzEI0htxIwX0kLwPilEBsmBQ495EUMXwDlEXfIoRLGkfkP1Z45Dg21BQwSFdMTguzfEVcSzw4MkH8Tqr0/ECguwxM5apsTVnRTE3Md4Q2ZHvETFE4tE7l0ERK2nZ0RQrAZDod+CwwL7Y8OGz4dEhw+7RGh6okRkIGtEYxx/w8sa4MNvB63EBAvlxDGIycS658rEDFQKxXA4JsQC5FpE0OH1Q+dMDcTQ95nDexenw1u9CcRiAGnEV45axHUBvsTHn9HDuU88Qw5Rg8NTMFLEmYhIxNd58cJcgtfEk7AVxWH3v8R9xq3E3CbLxMXYn8TC7gHE6W2vw4jMm0LnILLEc0Z/xOJvfcQGqn9CqH38P/kCZcQ9wZXEilzxxGT45sQzTNHE7iw6xbJGpMW30sTFzrmKxdie6cSWVRtCbIUMwyGtL8Rf9zfEeXVew1t0Z0NBmDZEO1smQ/o4y0RXL5lEJ93Hwg/vP0RuvDtEhDPTRCMepkRaEztDigyfxOLHncR6fiJF2waRRbuFjUVwBipFPJtbRGdOpMSmslfE/gqmQ6eA6kSKdGZFFvtcRf9fIkV6UxlCqxI0xNBfvUPRERJFHUxlRTKQ90OS2QDFdLbww96d30Tpx49FBGlMRVKoikO2AMJEMd5yRVuopUWDDoNFIP0QRYjdHkQmDFRFTgm3RfL3g0UxABpFspIRRTaj1kR2MkVFeBqaRfbniUUer19FUJ8VRZLgcEMQKbfDgZkqxBf+GEVi7XpFnTjjRVRgEEb0BDRGQeE1Ro0uE0Z0nsFFj5GKRXL8w0XUwTZGDn1fRsXnMkbOaCNF1FpVxZxi18WskyLG8qFXxm4ohMZ1yUjGvgF+xZjEiUVYDvlFG8zzRUZE/kU60nRFTrTGw2grHcW6aQBFidAdRshHMka/shxGYtoRRs8nO0Zxtj9GVHoURsETA0bmfYhFMMnpRFgCbcSdMybFn9uvxIuJf0X+zsBFeHCFRR6gVkUpgGFF2WKJRbFlGkXyOM5EeCg4RTc1lEWQx69F5PCGRUjKcEQwYx7FuinWxejkJcasMzrG8qQaxpTOMcXELl/DUDNRRBlavkRaym5FZIykRRbvhUXP0upEo9QvQ6iVNEVm2LlFqIUyRFtwYMXAJgLFfttkxQh2u8SEklJFoJCMRUBR70SwLCXE5q5ixQCR0MOQQ1dEGMQPRbZgZ0VL9mdF4t90RdQpaEUMQJZEkDjNRIhhB0VqUh1EyEbrRKKAisTkCrbEgJZIRLz4hURaLAFF3BYoRNdBS8UEhS/FipOOxLRGjkScIrREwDq7RN5Vo0SKhxlFzCdCRX16wkTdxedERKdcRFa6PcXpa4nEVyyaw055QsQ42N7E24BAxGvG4ESyWqxE+p4cRNqbykSereVEcRD2Q7AQYkTyJvnDVPx+xGTDqsSMueHEw9LHxG2r78RrA/PEiw+YQho1jMSEuDjFl2InxRpLu8SQC8BDQCW0REaZYURb9QdFELooRRN3OUX6mxdFbysBRTFW7cI+XTHER4Z+xJwSeMP/bjnDk5sExJyMgkOsAylCqop1Q8ZZIUN60bDDDn46QmdFcsNYA0DB3onURKx/AEXv8SRElf89QyQRFURGYBhE/3G0RKCb2USzf0fEozHpw3MapUSfVqBEI8wJRSH+a8PEWdLEuGPbxDAyLMSZms5ED+NlRCxOwkRZgwpFMsZIRUJdakV2kSlFLDEcRdjhhUTIO47E+uIzRACw80RnKwpFJ6CJQozGGUSHGUjESCpewk3KikJcdWHEkzpZxEjazsIbT9DEW8RFxCyBHER6PxJEYvCBRBXwPMTvM8DETZBAxcooD8W/54XEA5YZxMExCUQDfHBD2ya0xJvpjcSmozDENK2ZwoVEzUHmW75Evz+mRBrMRcS4/R9C1QTfw15mvUTZTbJE4RnEQ1LgqsRvNeTEF9jbxALxMMSSoZDEY7CBxPWprcQR1hVASBOHRAF7pkLo7jrE8eGExFykrcRrjADFEF2PxBhEy8SOng/FE7zAxOzQC0SK/ilE1GLpwZmL0MPEm3XEW/wZwz99PETXsfxDTF8YRIdcI0N4IEXEKvqKxEit28T2lyHE7aUeRCiNQkQlBXDELK3WxLAoWkKJGCDDQL6txK7fecJn161D77m0wxohY0Tw3CtEH3aDwrkNGsQiKJjBmYNjQ2NLpUMsTnNE+OL+w5XSI8SxAupDlKNSRD4Mo0S+6oREyFrYQmjivsRJP3PED6y+wxsu4MM0/VLE2mqPxLtCvkOYrWlE0wElRIQ9pcLATh3Ei7XFRCvhb8NVJNjD1OxPxMjIjsRFac/EJj5BRDh29EPd8mJEAAAAAAAAAACLhHLDVhXnQtpWKsP/lGLEAYL8w+eY0cNPREFDe73iREtqlkRslnTEwSIbxd4izMOO233DFvBJROUj4kSsBRnEImd3xKu6MsT+UrTD/Vr8xPEIGsWVas3EyoprxP4PM8SU8DDEV2uExKnVl8TwNa7Dkia1xMomSMXL8j3FsE3rxF0khMR5a+3DkM6owmZ/h0QhA5FEqz5RQz0gUES6c/xDITDPw8a+P8TY8DxE3978RAdkFEVS3QhFrZ6jRIs/ckSxQYtEPElbRJuT9UShatdEVKSkRAu3EEQPUEzEh4VEw1dKykNvIbBCDe2zQ1mcgcTMWsnEqv9cxI4Uq0S54etE+nIJRbIUU0RkaYHEnO8dxIxB40RcMRpEOJajxGfbNMTFb3NErqBcREvDnkRqKUFE36eiw0oOd8M5+75DzUQtwrk/3sPr7UvDBLYsw9Spg8N0I5XAsP94RE0nr0LKXzfCEiiEwi0zoEMCXG1Ejh3dRL1tY0Ryv0lEgbxeQv341sNYub3DVvqURB1P0ESzbkhExLAXw6a/e8RO/2zE4FypxEBL+8R+lqfEP8sHQ/LzUsIPLtrDXCkWRGHYHsSo6w7FPQ3FxCx0kMRyrbrEDdGwxNfmjcRzGabEubfVw2jZyMLFBwTEVLj/wxRUF8XRDyHF+qD2xJGFAcXBLyDFa8ncxJg7i8TdJobEu+w+xBkTLsRmz2TD5npwxOUbhMTYW+HBJfgSRCXs00PN2YvEKMjcxMkSCsUt6y7F9kBkxRz/q8X0jaLFlUFWxZKossQauPPCXPoRRNyOmMOS+ErERv/wxNMfD8WtiwTF2dyZxBkpr0JhdMpE5RoQRRSGy0EC7UBEKgPpRCg4qUR/91ZDCmEbxewBwsTFo15EJTuMRdzQtkXDR45FajDKRHc+IERetp1CPTKxQ09FJ0WZ3HpFAfejRX+uOUWVK09DCDy3xIAdHUOWSBpFRSmiRDlsUkMGkszEOF6vxDfvGUUtX45Fzt9BRRvuI0WHhwZDtMSbROTuWkVNyYBFNUPhRJoFlES4VPJEn4NDRf33YUXbf4JEPDpnw2IELsQYSiNFLryZRR99ZUXWGutEvrdDRBDu80NDLJXE7EfwxELQ0MMKj6ZFDdAVRpK0OEbg8TZGK2oZRtrq20VSJoNFpul3RaYz8EVrBTJG0DAjRofg5UUiSh1FCLJqxRRq08XoiQjG8BpWxjqbj8ZfSGjGuaHHxb5P30QbcMhFnIH+RSrdAkYMaxVGIONLRcathMWOrZjEq7DXRVJjMkaTBStG75EZRgOmY0ZeEI5G3/FgRpPk0UUEz0tFgLFQRCZAr0T0JC9ESPUlRIzkpkSs8FdF7uy5RezDvUXvx5tFJmKeRcDr8EW+XHhFy0LjRLkWK0VwCTFFWA0lRborMEWwISxENIF3xeuk1sWEshDGiO7LxZyVPcWoL6BELg5tRSE7aUWNMIJFnM+dRYN4kkWjbYdFCjhfRSjlSkWLHY9FiDPcRYmrgUVYJ07FgllZxd6128TJkNBEkIiPRTnsKkWwi6LEYIkdxfB1CMUQggjEYCb+wsA2F8JBztZEL+9NRZgfFkXoLT/EIBSiQ8wtE0RCoSVEBJ78RNRZt0Rw5FxEZFW7RJgrB0Xe4vpEHnU/RXBM1UOsIvXEqN05xIi7+sMf2N9EiyonRWhVa0Q2g8xEwWLZRAwP10SgM8zCkMovxGgWjcOAejBEtEiIwl9iLMRoVcfEE5f5xBcBpcNnTV5EsBd5ROcJ18KMsn1DTBfARGiDfULfRYHE4S4NxYHaycSPS6vEFziBxBm6gsNABn7ES7wdxXrPssQBOt7EzsBXxaXhPsWQxgrEjVmPRFCBQkVD5SBFpF/2RLu8AkU+/h9FeBjIRIhK40S/kg1DOWY9xMDIAcTLzjvCyO07Q+fMlURj2wdFiEaaRMqKV0PJfGdEBTl+Qzl7C0RqnIJEyEOFRPi5akRPstJExqnaRMe78URlMJdE/62uQ6jEmMTs7yjD9SyCxAUIF8VpOY9EeX3jRFgRyUOjIb5DtRuMxA2rjUM8md5ErWhIRcAeXETZmkFEx1BJRV17h0WzempFCEdLRJigd8RrMCPDWerFxCM7QcQWYZ5DEQ6BRJQDTUM6KuZEnHjzRMrkukQks/hEVGojRIIttsMklgRES5M5Q8MMqcQDVmdDEkS/ROg420Qi1AjEG0OXxGPzRMST9C7EeHqiRE19v0SLK0FE6o2KQ7RSjcTIqG3EqBh0Q0dAskPXmorD0UNvRDzr1UQPiKHEbUwPxKWtUMJQ2eVECxH+RCuhNcPW837EMgS2xNfmS8SZRHzDE+mhxN+ErMQARYzE92iAxFGn0sMhejnEUU9/xO93GcQj47XDQmijxGJKsMQhU8/EmOPBxA7RIsQRj4fEXHYDxFaKN0Twd8pDu03GxLTfEMWHFB3E2OFDxOsQpcRqILhDLlQ2wySUNcJFHqlCS8UoxI6hucQyfKTEHd0lxMcB9sP3tw1EN2MBRZzkP0TcKZPD7Wm8RCTpEER4m05E3MSfQ3qLbkKjomxDiQoSRCZHjUMFpwPEmc6Aw1AOA8RGn/vDlJVUREiWjUSMFV5E9v7EQ3MiJETjHPTDyapRxEXx+ENePGfCmP9XxBZsXsTRWTvEYOOHxADpsMTJW/hCZ3ftQtVmt0Q2M9FETuX2Q+GXzkOk+JzDUMoJxSdBH0SqGgFFfFqcQrs+T0MAAAAAAAAAAJgXesN162LERKRaxFTSE8RHfzjE+qokxQHxw8RDXTPBjYI1xNjmlsRcyJ7DqtaSw4ZcacRmyZJEJPu6QtgBhcRv5C/E2CfGxCfRX8WZRYjFKCsPxf6HxsSA7rPDiJXnQr/x7MMPVefEeZmCxDNWg8OEeZLEniPHxGFLLcNlU1dEbnTgQ4dBFcSIuBHEnFQ2QZtxDcTnwi1DuvDZQ/B0wcNkCgVE7gWBRLXggkSYi6ZE465MRHH1BcQ6TGbELx+uRKPm2kSzB/pEgpvARNc98UT0iexEuPgfQ+wXU0THfSZFDAglREGzWkN2lddC9BsyRDamh0QkDiBE8lapRCEPRURTQCpE/BwtRExNw0M5foFDRdpswxbCEsTfiU9E0pE2RcKn6ETvmEtEy0mgRFOW1EMPZlLDPlNfQsDrwcMekUDE9OXCQm1yI0TZNo9EjQtsRO1pmkRGC45Dxx0vwrEmF0Tb2JdEXW+HRHAVT0QljQrBB6zzwvKOjD//4S9EJzXRQ1vwaUQJijlEgGAFxLvO0cKVt8vDZF2SxJQAlsSHiXnELasqxMzvA8RErkNDjjCrQ93npUTk4ptD75HLxC4Kj8QEijvEmRvwxLXh0MRqrADE0v3Gw07VL8NR4mzCltbPxOpWtsRKY/bEUWQ+xeP9JMW2AO3EYgscxR1gt8RpCy9E+QUZRL5oisRyi87ETz3BxOzbQsTFYDDEO2hvQ5fOOkSPnYXB+F8GxVFfHMWqQhPFtBhnxeJNpsWTsNbFZe2pxaMPGMWu8C/EEGKrxIwDkcQ6+LPDdXZbQ7Zlb8QbeyTFRkqZxD+o9MNSxzBD1pu/w3V5MET8VJFDGw2KQ+Wa00QBPCtE4nzQw3SR88TohHPEUswZRfv2kUU+mnxFb7T9RGD1uUIfbdfDVxfbRKczM0UhQ4lFUg88RSJsgERtzBzE+AFKxPB/FUS8HOxEm+A7RdctKsOqKjTFRpcAxU3OrESAq2dFFxFsRaJa3kMksAVEcjAbRSWMRUVJtQ9F/0l6RJLZyUIsjKdEqHqERXYKZ0VE8tREkT8ZwzT8gEQYa41EEz+GRDQMg0VcXXFF/qDrRMi2wUNUqjnE7DjVxExAPUTObjhFakXhRRD2NUbcpDVGNEAlRm4IAEaiN7BFrht6RZtOlkXERutFD2seRmZJ70VmbQlEXpaNxf4i2MVq9TDG6sNyxhamjcZmTWjGVeTjxSDGrEG3q3hF73VBRW0/tUVbUBxG3nspRkAkuUUHofxECV21RaDFMEZ6sDhGcPUPRqeMPkazpK1GTMLGRgIIgUYQ7CtFp29mxQPxwsUGObPEMLtORZSxhkWGTK9FKruGRdCShEU4Tp5FP3WWRRUErkUoLtFFHjKDRf7goEUngNFFENfeRRbNskUmThxFIB42xIgUWMXhmL3FbpqrxdimgsQANhxAQBtNRaoguUU7xrxF1mvqRcxIyUX3q5dFzqUQRVlXlEScIstEw7HHRGFr10RsmadEXpIwxTopIcXwV4RFwJyuRXT7iEX8U+VEKC0mxYggxcSouOVEgNduwovmVkVmzyZFkAUTRRTM0kQUoJbEqCJ2xADP2kIolD9Ei13mRMgeyMS5uh7FjNmiRA1E1ERXZEBFJVIVRUCIEcMA/W3DyHLFRAb0HUWnHu1E7IDtREnIIEWYbuJD5ArAROTYxUTaNbtEpoYRRSDDIcJ54wLFvhCixCZdzUP4I2nE7fDBQTf4vMMnZDzDt7gjxKTq7cPEz4/DeUiVxIgdFcRfKaHEEHjoxGJDYcUauIbFrQNQxW1lQ8XXRgfEwfcpw/EvNsWyc4jF91grxaT64sQQjmXE0EvpQzxFpkRMYPZEnAlSRTNJIkUwQ+FEDm4IRUHhZ0RrZatDcQZ3RMUVHkRZahfDIfelwkt4EEQ7uHpEE08jRf+0W0X0sbtEJ6fdQt77SUOuy41E8p+ORC18SkTb2IpEupetRMCnlETQv/9EsALbRP6OnkSNm9NDa2lzxEx400OipzlCtXgIRALaykRdG53Eqzmsw9mAEkRwHThE8DPCRBBBL0We9PNE1kTPRAaXg0VmdYVFD+EcRbqTLEO2JkjEFiJLRLbxA0QiukPECp2ZxFFG28M8y/VDVCtpRHak4UPl/l/E8/fOwRIPk0O1qNZDKayhwzqXJ8NdLxREK9eaRKloikQ2mJvDsz7vxFiMLsUE4EjEg2xvxGGWH8StNeZDLf8HRDTnB8S6qprEtk2cQdgRhkSTYKRE/aXuw4TQocT6g33DQImjxDg/w8MmpqNEGszpQwwIK0JaJ63EzOzhwyRaksQQqqvEtJEWxHO/u8Raj6TERWA7wYNngMSgBcbEQ/cJxUM958Tbm0fEU6wsw7hczcRLAqnEiM6pwz/FhsRfa1dC5aXmwo3H5MSU+IPEsdDyQ2PLI0MAVpvE7YSOxBlalEKliBfFJmLZxDf6TsRCjzPEmKVPRESAmESQI13EiSjyxIk1F8SsuoNEDirYRLINeUQ0b5VD0vH2xEzNA8Rb1d5DLyRyRBS2FkOCmafDAoWCRKlZzkTa3DRDBlmoxKjxgkPncsBE+nLOQ1ScuMN88RfDiHdfRJNzE8RIJVTE/RRlxAnXoMTOLDDC2wu1RPlew0JV6QpEL6ayRIfhSUTe31/EzYehwxhqHES90xPE/XEHxB0yd8SdB4fDmbkQwrtb1sQKDc3EXUqiREOAO0MlkCZDrTBBRAAAAAAAAAAAkTuPxJNshMTErBXEKEC6Q3qKO8QKGd7EruwzxE7+s8Sr8hPE4owQREkhbUP2b4rEX5BQxL/bucP6Of7E4en8xGtEBcV0mBPFkXhTxSDYssSJ6t/DVXIAw+lAREOUhoTDHbEexA5HkcRpYYTEY2AZxFxDY0PgfKpENU6PRL/OVMM3d/TD+76QQoXO4UPHXprBw0eWwn0uzUTDRuJDs2BpRG2dEkVhJLRD0s/LwyBfDERTZlBE4hglxA7sYUTFtKhE5V5tRHp5N8Rxo8HExV3rw6dSAMRyGKjDquETRRQrTkQHib/EOC/UxC9H6UHSyy9Fe0hpRAG+XEQF1TdE0SLqw/u13UI6FcJE5DWQRC3RvEJlv/9D3mz2RIbYLkWMXQxF4CXCQy1FHkS0aPJDCotdQ+S+s0P9Yl/D/p7ew2A0MESTzhZEEJ9Ww7oSi0P6wy9EEMGeRF69WkSXCKNEn46fRFP84ERnxetE504ERG4ce0LoBcNCP37GRMSWCEVMuatE5JuKRCMrk8QZvkXEO0+eQx+joMSTcvPEJ/+fxAmMCUOhaS7DDv7xwvvgokM38YxEcY5jRPn/JMQ3hxfE5ugHRAmrvEIuKYHD5y2yQpBn7kNI4lnDul0nxN9C2MQrNRrF++e8xEXjj8TkGjzEkaZsw5+sd8Sma7zEziV7Qw2eqEQPkVTDWOBkxKYoCMRrT+ZDZ1/nQ/F9SMSQPLDExwaLxOQbIMXAKUXFEDwzxXVLYsUo4JXFXmyZxadg4cSUI3RExlSARLT3TsOb9IPEk+dyw4v2OcHU82PCN6XjxA4Ad8PJKk1EgmxoRKqp/0GwACVEYykWRRT55USZXmBDFwqWxCyFTMRxrJpERzo0Rbwcg0UG6k5FUDirRBgilcOhvKFDGuTPQ3ZtGkXMzolFLFefRdlTUUWu4ozEzyo7xQKcn8RZfAVFqwHYRNbYmkN1NKTE2fvixOWMREM5wG1FmXtfRSxhl8ODaV7Ep6cWRA2LLUWsKd1ErjaYQ3UvLEQRmUNFE2N1RbeBkUVpW0pF3JOdRETdW0RvtC1F6+YbRfgSi0T7vglELNO7RDzPG0Qoa43EqPX/xFS8I8RAHjdFAmrgReyAFEY8xypG8PElRgZ7+0VOx5RFGdKHRJM/z0SpGORFHvgPRqXU7UVyyndF5Y4RxUw40MWZqgTG0M9FxrBejcbWYoLGet0bxtifJMXdN+REo7cJRW3gMkR+YaJFezM8Ruz+JEauGr1F+4iJRUMXn0VByKpFyVL1RaJZaUZPKdRG0t0AR/YIyEYWPQ9GgsGBxZwK0cWgsb7FIJnsxNPmjkUhhvBFdaHARSr5m0WMvZRFWuIsRUzUbUXU5qVFREG+RXKBukUB78FF1b/gRYwp4EUpqLJFNEUkRRCWYkTACC/E6LjRxECILkML2t1EbEogRZqYTUVthbxFU2WYRQoXsEUC4cFFx2rKRedAukX+7cxFNi5pReRM00RaLrpEGqK/xELWJMWA5UjDv96fRW08skUuZxxFZG1XxdChDMVADxLEMH9UREBCecNPGgBFsiRDRdjB8ERYyPXE1oRRxaxPrcQeNAFEXKsiRXblr0Ta3sjEoJ4YwxGThUSCIXREbAhJRRx3C0S0JqPEkGpTRMzY3ERVAS5FWpkCRfADvcMwD5pEZacORVq+K0RIq47DoGI/xOBC9EOim+ZEM1kERVA9HEToVGxD7O9MRKn/P0R5KgFFY3GKRLuEJ8RT3YPEDB8iRJu+q8Napq7EBtI7xbdbZ8Vldf/EozlWxR0vJMVB5TbFoZvRxDMqW8ReLozE6Pxkxc0vIMWlvorE2xAnw7en/cILX45EmWzORINnT0Vr8TNFc+kdRCFGE8JyFqFD4GwOxH2zlUN873VEkiu3RIW8UET68AtF/H78RHCbbkSdS11D1DhsRFfymUMjfa3CngetQ73y8US1m6FEQfGdRBsLFUWTzClFMr8PRdMRBUVpOkHEkXj/Qd7CD0TDrGxEkEkJRa96+kOuOnzEvzgjxRBcb8Ty7yhF+L/iRDZ4mUIv4YhE/8NFRXSmfEXgm51F2AJQRZDXOkTtbLfEVF32xDCBEMNjBsVEXjcERZHAsEQ01bxC4RFDRIoGT0QKEi7DVMWKxIVqc8SbhxXFWoqGxB3bokQ2d4BEkvDNRB9K3EQnUgtEj+YVxV2NTMVRbiLFAGFixFLBasRtoQLFgT/mxDn2kMSqwADF5W6BxXujrcRg7s1DOK+BROBb7EPn4RrEWdecwecqYUS4nhpETiqkRPH22MOolhDFs68rxTG+psIrZV9DM6zNxI8UMMMgmthDx9AYxI2JVsNDzfrErkMXxdiPjcS6hJ3DCZtixATHecPqKI7Eck0HxUBjXML5V/ZCYLS3w/pbWUKLueLDaHOIxGKL2cMmQO5Bc8jXQypN5cQc4p/Dqj9qxNCdLcXGi9rEF8mIxDmsb8RlSpHDEAU1xM+tm8S9OMZDjuVJRDEesETCFS1EXLVLRPMTAURMmRJDLmiYQ74kCUSUkjRDwZYBxDOGIkSKc7lEJzbSRBvKmcNGShPEJuLARMQK7UQq8qxEcfgExMTP1EFeoxzEsdb1w/9XLkIauONDta/jwy5QVET3Zg1ESjl1w/EQNkSDTZVECsgERErkf8PybWVEdZRxQyrzU0KyMN1DqpDQRNGUdET8CS1DeAHuxDU1WcRs8jLEfc4jRLMvT0Sy67FEAAAAAAAAAAD9y1fELpHfwzXfB0O8u3PDiyxzxPJggUNz6ClDuy6Dwni4xkPV9+TEzs/4xBmc58Sf/cnEpBYDxSUyMsUghXfFU7kwxScDqsQ6pwvE7wLoQz3cJUE2SmxEQj02wirwcMS2BLLECxC2xNGNG8QQlK9DaHgsRF/8I0Ran+HDFFgGxM9GJ0QCLQpESjvSQ94OucPp8aRENi40RXqa+kQwJhdF+8yJRNveosMIMMnD6mctROJTm0NGqLFEXggQRTan+USLR6hEOVs4xOYWvMMGMHVEYVStQtDrKcR9tsfExrnhxMQIQ8RYQ2G/IhL1RG8aREPS+XXEB6zDRLMww0QhfKZEJ+i9RK8qfERrhijBjTiCQ+8zxEQnk4VEN0rRRGQXVkQq5JnD/h3KxCQbeMQsW49EDRyuRCruAkPsdurBp649RMtTT79hjgpEQiS8QjL5R0Td2aFE+rYORQPqCUUFZ6REAk2pRN6rz0KAeuFDhmvbRB8F5kQ3D/BE1RVTw98sxMPn6LLEpi4/xZtmn8RTVqLEuKI3xGqdU0PedqZEALgrRAPfi8Ocw1VCLOeCQyrr+0N95oPCdSR6xN8dgMQ/lVnEytgDw8K3Y8NZ5dnCe8yDw5Zl08RrB+HEYcIExXn7lMTo/HpDlQkLQ52en8MT5uHDp0dhxJP2SsRzqEHE5B2OxP8Qk8SxWW1CWDM0RL+yl0Q/95PDzdb3xFB+48SEVi/FTOB2xb3/jMWRXovFsthMxR7mCsWokK1Cu70bRUXNk0Q71JdD+nqDw/LrVkNon7HDoTrtw96eEcSxZ1BEz2UURU7WskTuFwREFB0DRLyt80Tx/QZFPOOXQ+rfhsTD0i9D70EWRax8UkUUrk5FPIPTRHHa1kNwiNzDzxEdRI1SEEXFZ1hF0iyRRemjSkWr4/RE9n1YQwSjDkMn6QtF5HCERc9L1USDgKvE1wd0xF3ciUTCGzFFnj5mRaJMhEXo6H9DfASJQwAADUVgPw9FE0+fwB24bcQ9of1D3DmNRU14okU2LzRFV7F3RCL5GkR1JlpEDsLjRMrSE0Tt5NrD12asRNBer0Q3dzZEujVbxLCm1UQHWX9FUC/pRXbWKkYMxDNGyHojRuPGxkUWMQlFlCWdRH44IkWSIZ9Fbu31RYGdAUbYUYlFpwkQxEQFvsWeRSjGgVRTxnZYdMZB4mbGw7AUxpCPjcXXlODE4+4RxTQbC8Wofp5DR7NgRQ6axUXVT8tFOLdRRTabckSE/2RFFPSVRfCzL0ZQnchGUEQIR3ct7EZMxW9GxucOxVxBN8YsGw7GdxyLxYDEn0EG57hFLjfVRWIbo0VSbBBFjuwuRW8Lw0Vc5dtFU/gKRv0uK0buNQtGf9gHRuUcD0b+7sNFFDKDRfysEUVA1kBEYIuSQwBXn0R+yAVFruVZRS31q0XehKRFRa7bRS9xcEXqtS1F5RBjRU4FwEVocs5FdJeuRf5wSEXsm4jEIBvPw2gjpUM8N0tFFivDRSJ3pkUKN7FFDAkbRRSgNcXAbE1DQ/seRcNhYEXetWdFIG2SRerhg0X88pvEEBhmxfmkIsVotBjDx8HnROSpfcT2TQXFLAQfxFVM70TVfm9FAXc/RZzyZETEipzEKMyHxMI8qEROSQVFkiTOROj5C0RAazlCfS1bRMAfFEW8qO9EIfkBRZ6I7kSfxhdFZelKRVgQDUUolKtE0uDURArF40TcAwhFWfXeRHlQ8kRl1sRE6rczRBy9eUR8hvTDa/DQxJqVt8SQNIjFCc8cxVGXr8TXRMjDKLO0wufYMMRDQ2LFgnxNxbUfSMVI7bTEvrCcRH2W7ETSTptEvcE4REP4YUTHbcFEg9LIRKnIREQFsDbDs0uPQr9yJMJgXqVEQpcnRIzEn0RYbJ1EjmW3RC++VkT4XgJFakmBRDi83UMmcFxEhZkXRYjosUTH1LNEoyooRfN+RkXEuS9FZR5ARYtRSkSLd7pEDlUfQ57M1cQwOIlDjcbEQlQ8XMOe4YPDrjThxBYKLMXuGtfEH4PyRKPMQ0Xi5OVENtMdRVZomEXAq7RFe/GVReIH10QFHLFDEGVhRKBFRkTQcWJEj7GlQ+QNE0TI+s5EQ1XZQ1eY+EOA/pREDQSBQ1n46cMIyE1EqAZNxM6/4sR8U4FEJ8AARYGbqkRnhFdD2hCRxCqBEsWFmFjF8jLpxK174cJnXCxEW1vGw0bjhMQZsurEjjcIxOCy4sRffljERwz9wjNbmsTusNnDnvMpQ4XCr0IZos5D5UeJQ2znKMSxTDXE6ViIxKgen8Suf1PEK+LYw7W54sSDH7PDEEIMRRr+oETyjonDy429xNuM+8T6WfPDW2TRRNphC0SdSknEM+qBQ5Xp9sPSAyLESbZ9xK8YicQvwAjEYNzjQ/PhD8PrLnDEQlPOxHq+rkSCf4JDT460xP6Or8EptYvEacnmxH+6isTiU+rEvQcmxR3QZMSZHExDMVYBRUXL6USqVXxC+B47w3VoREPtdhVFx4k1RfBxE0VzmgBFQPSbRA/Y58PJ7uZDriEQw4IPwkNrNL5EVRg8Q6AmlEH0k/nDdLEKRJrUSkR2r1VEY0PlQi7mskNCerhDTkkwRC9NLkTuCwBAG79FRLCqeEMBa+lDGEoiRFFzAESpDMjCZVRCQmHgekKpjgvDyKiIQisU9kQFZatEOtbTQzt7U8SqGy/EWIekwlRpKUXb1YFEWOCYQnYIHMQAAAAAAAAAAAcI3sNQ3vRD0dSfQ5+cG8Ta3VHE310zxJ50ycQRgonDI1AKxepTQcV2U8nEj9ZFxeg0dMXZQg3F+YO2xFAJBMVdpA/Di4kHwymdjkNMqI7ElqxgxPaVjkQUz7REzlTBQ+TJRsRysCLEB2FjRAWJS0QJNGpDMD8IRMhgW0ROYKBEy8rAQxe9P8M1PFFE8KBQRIBF/kQfNh1FJzvvRDFc3UMVFNRDLg6DRG33rkQz6MxExTixRJjo10T5kflC6eFfRL15jEMy6HbDXRQ7RK6b0kTXeCBE3BXkxHMwv8TZJIVDTPZrRMRnr0RexYNEcJwXxPy+MkS1QQzDkdalw1MipUNvFUhE0O6URCZaoESJR8VEMMEAxNEkDsP9uopExsWOROr/7cNsV8nEgJVHw9pGiERK9YFEAqcmRNBrrUNqcz7E7UcCxKFrIsKk4P1DhK2yRFRkA0RB3tNDuvvvQrcWZ0T85F5DudU6xEoWOkS/4rlBkmANxIpWysSuDBnF6QmBxBHoL8UyDvTE2UCExCaSEsQuf57DFNsfRKjV2ESPbUtE+Q4cQ7M/ZMRqtsfE/laexFBVg8QFWwXE4YFFxPY5X8TwAL/ExrcQxcjE88SFz0DFVkYmxVF/o8Sm4gXF9JCsxCVSi8TKGaDEFNiYxJJNqMTUJ4fEwu/TxNKxpsSUheDDZkQ+RGZR3sNWi2fEjEqXxNBBo8RD3QTEUhL4xBYLcMU1S4PFziOBxcj/9cQwii9EyWujROu540SXR8pDHvDbw4/4nsRTXgfFJMCTxG0PZcOUbkNDqf03xM2dDkO3O49EVcPMRKVzVkT0XttCOfcoxKiiw8PWqO1D6rQ7RVH1gEV521JFstvnRAeVlMMRbYfEcgjWQ4et4USCgHFFQfaIRWTWNEX9Jj7EfuEWxc/fTUMw1RRF0v0wRbzeGEX1T4NDSrSHxEWNrkQ360pF8eInRf+QHUTJkqtEgkL+RLoLNUX762tF5PmZRC0fBsR1A99ETbZERR3zJ0VyMetE5V2IRAxmYUT1xvdECEOgROKCrUIUuPFB93GAxMvqF0Tbt5dEpbQtQ6fvC0Q8c01FGR71RV7GMUalEipGveooRnctDUa5DqdFnB4nRbe61ESc59dF7Q8xRshHJ0Y9hN1Fee2QRJ9rJcVDZOvFohBNxiJsfMZKSGPGCHAgxu6fm8UmtSvFcIBexUTHj8X8VCXFoCo1ROybM0RD6RBFtPVlRUFcdETzXOfEWG30w/0UuEXfhKJGyXIGR8YQ/UZdc29GE6wHxV4nMsZKfFHGr7Qbxm/vhMVjfRNF87cARhH/2EVkwYFF4EZWw8grq0S8B8lFgLv+Rbf4M0at5yZGvNG+RbZIkEV6mZhFpDc7RWAzb0Xw9D1FiIKJRDC4M0Xx9ElFBK44RQZrHUUe8DBFtMhYRZnSqkVPmoVFFzBeRTSukEWWT71F5vKqRfQUBkXwTfLD7jJvxRQBVMVkx/JEDPpVRZlolkVQ5QZFZL8JxXzXCMXgHHfEDDsZxd+JHUU6NFNFgKMbRaFrN0W099jEa7TYxaL1n8VzyDfFhMsxRL8+FkRpQ1zFLE/MxAAW40G4P+FDci2BRTySlURcAYbEUAxuRPDhxEMO7qNEwgYhRXkW4ETgwkzDsTe5RMr//kQcz83DJK8xxLCKo8OggghDpFvwRKo0REXJiz1FAnBnRSJkgkV4H49F+tmKRVptW0V+YTJE2G8mRPnSTURPB45E2+obxKi/RMVY48fEe9j9xDRFEsVpRkXEQyidQtUuRsMMeynEW49GxQzmV8UDiYPEw2oxxJoR3kSA8fJE9DBPRaYkdEXaQnJF72BfRScz2ESCxbBDJkM7RNpywUNGyqPE2xzAQwc23kR18SxEIMuFRCiK7UQMc5vDlospxHo+sUTHyolEwPCDQ2OEuURNTXFFDaYXRQbSSEROyYJETWUDRFvwtETL3QZE5rFUxOi/nESftw9EPsCEROkP0ESryCbEMuiJxDjsoMMXkcFDa/Z9RPtFt0TYdhRF8FxKRcsajkVymqZFOnyURQcPSEXk5v1DH5FWxKq5LETK74BEs8LPRJj48ERumRhEeclXRCcCHMROivDEXe90xH/JUkMby5/CmH0mRGzhMMMV5ALEFdnhQ6TW4kPYecvEMz4nxW2ubcUcMN7EsEhRxKdztkEtF/3DuPdkxO7e4cR21Y7EPwQLxY3hwcRZ7ABEqilsRKq0LESLZvzEBuSfxDseN0S1zN9EroHmQSA/jcSmxCvFK4wCxbdrIcRc4h9E9l9xQ0jdlMTzAOLEOZetxCBiFcRge0bCrjvNxLI9DsWtf+fDnDnAQ5dUW0QAi8VEzzoPwqlrXEIAeZpDvreVRHqCVUOQA5HEX9jPxEfthMSZBgjEMCw1xF4xQsXfqQLFDKABRH/EiMTrtuzD1iHkQ3veycNud/PDtg9KxI73HMWW9C3EZg/WRBbE/0QKnChFyRuYRCWhQkQPjoxCNInSwiywhsM7itPEMEbixNJvrMOUXoTEF52xQ3RgMkQ2CJTE0+3NwsJ5vMMa0ZrEMjWgxN4mfMQgZ7lDPZpUROeplkPRaEREa1T0RHeHgcNbgdDC/3E3xJcblkIY2pFD5i6NwtXnacAvu7vCAwz/Q30HNESA9YlE5bhIRKDGrELch29DboyIRJjzKESkUpBDucQGQy53ucMYIghFSqkKRbFcYsKuxtjD9kUIQwAAAAAAAAAAtYEyQmnKkUMUZz3Djevmw1NuAcOxya3Eix+txAEUXcSoKCPFgDuQxOroxcQAtmfFir1Excp9k0P6tNHC1IR9Q8DjLUK2ZfnDrjiqwrzY/8QgxZDEITQpRA1GeUSYmH9EmvftQ/EzTkMvTvZD2WNgw6cFPsMJcItEcT6YRET9iETIhxjE5tGDwYfZ2UR5p/ZENk7TRMRbwkSRVbtDqOeBQ5aR6UT9i9xE7MIZReCs7kSNBQFFEJEmw5ZBjcPGfoBDnNicwsMpVcSzSE/EGWl+RDJJ7kMvaK3D97fYQrLhq0Om+rFDAw2nw7HRXMSZ7MFDBYLbw1LGPMRQXH1Df9hrw40k7MJ6to5DTHOVROpJ38IOBjPEYUXdw1V6LcT5QmZE8EjDRA6KC0ROjA7EWYOexHacMUSfHPNEBcfQRMA0KkNghDHDhl25xNmXDkNZgLJDkvazwtR+tkO2R65EWsHMRDbwBkQNzYxEmSJdQ6fT58SIPZvEOD7nxDLttMP+P3TE8pufxMTCM0T7fbREaurbQ4tTmcTgArtCYTrEQwxnEcS3L6rErmesxCfM5sMVPizEip8Fw0SKuEMMFPdCc+KKxHRo/MSGMEnEAmunxBlQSMV2mG3EV66RxDJevMSYCbHEZtWXxKcSlsRrASDFa2kVxaxs2sRplqPE+60OxFcVfkQKp3bCyEOTxCOyj8Q/MAjFzQQWxWmSXMVfjpDFxcZAxWEo88T0MlLEPf+hRFr83EQRMkdEZL44w1UEAMRxOkjBcuzUxNf1i8QvKmpEbjcNRZgZukR453RDYrUdRC2D00R+OY1Drca9xPlN9sQ21jlDRYMVRSFwh0XWSGFFxEPcRM6R9ERzcftET5OeROF5KUV9xm5Fbi4xRQJDAUUOQZlDR/LHxHOIIsWHTW5Ea7lZRSJRgUSGM97EyFXkxI6D8MMK1AZF/D1bRSa74kSI/sZDNLu3QweXw0SAntpElfsERQ7Dq0T0o0hELAROReWSoEWOXyRFiPdNxEfhJcRWN4hEXr0aRexvF0WnepDDnFaWQ0nthERoDhFEl/JpxA10vcTqFzzDAoatRUgXAEZ8eRZGaQ8mRuRoA0ZueM9FfroYRbDLmkQYSYtFdgD1RQjvGUaa1vVFMifgRGcJhcXs5QzGq5RBxj0zcsaSQ1PGLqn7xdqHYMXccBnEmagBxZ9ynMU1BFbF1GwCxWqSAMX4jgTFAFElwts260TrVw5FCi8kRcuk7UUNQKJGWn0AR7dwBkeIj6hGbHuPRX6ZXMVGGifFBAoHxMQtTET205VFtSUQRkXcUUYK0hVGrzKqRcomlEUjlrFFlmEMRnCIIEYYwv9F7tTLRVBuMUVQYAxEcK0CRLDvb8RYGahEIA7FRGQhEUXAK3dF8BysRSIi0UVdFctFnde+RbdUsUW5wr5F2ejFRbBDy0XUcPVFxPX3Rf51CEYQzehF1OtbRWyPO0R1zzJFZEYFRkHDm0U5/EBFAI6hwwz2e8Wg4t3EYD0ZRKCB/MJE2HVFAoehRbANMUUYjKjETWCSxXhTysU2IPHEvbWkROzTo8RZ2YHF4oIaxXgX+UMPIyFFyxXMRA6mBEQIH0TEwO8HRPWmokRIQoBEMobPRKRjQkTgUF1Eaa+3RKRoIUO83HbDgL4gxIxSacQA1hHCIMrdRDyHFEXUDfhEKlAWRXfxUEUB2G5Fn8p5RViQnUXwcpxFggRjRV9f3EL/PxHFTwkcxYUrIsUU807FdFAoxfV+NcRq/JDDka42xMjTxMRaFw/FFMA6xVTBB8VrqQLF7tOORJbyS0Sx2SRF/uEjRTwjGEWEATlFAcPjRNGZGUVkdDBF5q4LRCPOw0Pa4JRERY8hRGRTF8ScV/REYx17RKOwDcSmeevDb7KVRN9ub0M/q+5Ecu+/RM145EQwAz/EhIdCw87zDUW0hBhFc1OsRAdWk0PF/1PEBEJ6RBo4h0QtWwlF9X86RaoWt0QPtIJE997rwpw4vsKG/FNEuPoKRMiRM0TzqqZESd8QRQgOgkWv95hFbs9ZRaC8tEQBF9lDxzOXwto89cMd5UtEtnIuRG43JsQCf9FDEavMwqTDnEPFaJVEUIrFQw1EmMTo0sHEaKqgxB4XwkMIG8xD9jSURMJuuEQDkAxBDGI8xYw1QcUUBg3FwgkexEsw2UMiNb5EoeaXRL9+98O+DiTF4oMpxX6zpsPjmpLD4OgSRBAlSMMuJ1LE6IjfxMADO0ONVMBEZOGzRAKZusMDSrLEsPnzxD7GbMSA6sRDdK/kw4SKKMQjSGrErJP4QldSvUQ9q03EDI4GxW1xlcRZRw/F1P1GxCigX0TwyJnDJI1vwkdhDkTMiZBE8W+Bw9NO5MNc0vhDtp9TQy0e+0MRt4nDdqy1xH3LxsRjYY3EEnbkxDwVikJagUPDwsWJxFQTG8TM7VbEMK3JxO0UmcSzfLvEE2gLwzaJBEVKimhEYDXXQ2+klkTNWH9EmeQ9RA7tu8OONGnDCk0ixDCt/cR6zMjE1KFdxJAYaUM7OeZE29hgwl3ptcTafkTEPvXSxGLyhsSTeOjDnEESROZZWETnBWpDf0hlxCPdwkQzYKFE71hmREMODsO8f8nDN6ijQyaZCkMkQslCn7E+xGdqqsPW1E/Do/FGQ6MpIEMuTSJElneewj1AWEQHqfJE34IVRQt6HEUtPBVF/5ZHRM1zxkOMPerDdc4ERJesI8QCLAlDAAAAAAAAAAAdTtxDGUgSQ1cGXsPI5UnEAppHxMXr5MT0lynEer6YxFACAcWMbsfE4Ru9xOI77MRZsclDdhaRRKyWv8IbxipEBtrKxCVbj8SHa5jEH8GkxKgDLUEWwObDJo6KxCe4oMGXlu7CMPFlQ03ISkSj1czDMDwVw6jjAcNf+E9E2ZYfRYz5vUQIBXJEKbaqROSoJ0TbvlbDp4aGwxyt5UNo3ytFLocZReNHrUTmaflCcYgWRFyCMEQzAHhEjA3OREDHIUTFHdnB2FA0xEkmpkS4dXBFL6UKRXuCpcJAq+zET46hQ4ZSFUSo0HLCNu+0wAJkDcS7u0jEB/KgRMQlhUTaVqlDAKlyw33wQUPC12lDgajzQmnmjURVh5vENmd/xISHu0R8i4xEaP8awkPeSsQmqmBERB25RC2JrEQCH4tEfAYzRUU0BkUfqnxDC83SQv0R6cKaW8lEqKxMRTiDDEU77KND40bmQvH0EURZIirEQQsGxDqQiMRDNKzEmlKsw7KtrsQklp3DpghLwOJKtkPtys3DgREJROlSv0SZnP1CeqnqxPjrIcUtTR3EjYb6QnjbBkSrp7BD4jkbwmP2MMSCSCfFMoHHxFR+jUTa24XDWPaTwpRyFUQLhp9Db/gERM51CEHG1NLDST0hxUoNSsV1MebD5bvORFEmikSObIlC0wZUxOj82sTMfdXDV7DZxMckh8U5RLvFBvSpxVtX6MR77I1CbCuewlnVdcFiIblDYdgWxPP3fsTArb/Ey5VMxJc148Na8rjD/QGORJkKU0Tn0StE0LCWRIYxykQd/LNEOpV6Q/XYg8RgLYjDQ4ktRWlijkVpb4hFl2NERfGgq0K3rovD6CwVROx2qUQdFTxFRIGuRRgeYEWWI9PC1LkhxXWyzMSZiQ9E8vv6REIhE0Ws81TDO98GxeKA0cMiYRdFkX31RDhETkQ7aPJD2msFRYp/P0XCrfhEUQGDREGR3EN7EeREho6NRYw3ikVf0BxFfe2vRO/ipUQlsZ5EUbLhRC4pkkK2kePCbZL6w8Z6cEL6ptRDMfuUw2HOBsS8pspD5V0cRXtFhkW0ST9GoEQ9RpTjDkYCw6pFdUqaRdK4gUUp/b1F+OEMRuJVA0bo27pFK5wIRUgQG8VAkOjF1RJJxuRodMYc3nXGa3IdxpzGk8XOmC7F3LtuxZa1j8XgQq3FFIBwxUk4R8WP+zTFvHMrxFg25kQQa1NFebtDRSyuhEXnQVRG5mfERl9j40bFCKdGn+nVRQBY2EKiezJFpRq1RdSepkVPQcBFbscgRqiubUZwIYNGChUbRlPet0UtLwZGGXQrRuuCWUY4X1BGKLf+RbL9kUUQbhJEaKHDxHBKgcQgaNDDQAtWRGDKG0XEWlxFHsKeRdsL2kXSi9lFHuDpRVWg6kVuq+VF1iP9RcnBDkYDfAxGnccJRp1K30XS3RJGh+MvRlVPw0WC6StFnJiwRRj8/UUeCNhFgHeVQ3TLJ8UAOQNDGJZJRGSlpkRnGxtECDMkxPtkJUVgG89DcMqIxT5OQMW6t9rEPvMCRaru1EQK3XjFvCmCxbi2MkTOu3xF+HC9Re1TMkUAa85CdDaLRI5/2UR6lgxF7GziRDY9mkQs7wdEW/IsRGyAA0V8wN9DqnmuxEgpRcTNuotEVZQMRfYA8UQmChRFNo8wRbJoP0XJI5ZFzzCzRQemmEUEMJ1FepqKRT5ISkVlXoVFEL2/xOj7MsXo1UjF0gU7xc8vAcVSIJ7EWHEdwgVgDMS24kXFfwhixfTIfMUa7Y/ERPYzRK7EIUXme8pEXx/CRLU4MkVrvOVEwZHpRDgpfMKkkUbEATSmRJNOOkTxHRHEODiuxOrRmUSPJ49EnkkERZ7nCEVdG7dEUsE+xDODJkRTqY5ExoAARcxBS8NE8nZEXD5BRfJdqkRzw2ZEp3MJRXMhw0TUtQxFUUWTROQhH0NSAalEbMfkRATn4ET8obBDvceAxKCMEcUqv6jE3UiaRPicNkTr3BnEeRUgRNT3D0XRKnpFIuqDRRBg/kS58PxCIY5JQ1SzFEQkJvtBKY1XQRNujUTtDBrDJVbOwlNa0UMM4ULEyiUyQ30piEQii5vDtqTvxNtthsQpVIlErYycRJtzMUQyRXxDl8KvxBiYKcXndFfF5cxaxBrJlUS/wPpDTWMlxAGGpkNcjDbC8pKjw1ad+MQF4nhCEiu4RALg4EMWYJzEfbHrxL9qqsQv/yZEazDjRPwb3sADnfbEno3TxKMFi8TbqNzEnEgWQ7xqGsItMJbEVyS+xAxFVMRfJ2xEkJGMRIgx18QnyKHDeKowwm7ymMEVdnxEM4U8Q8GiM8TjJJPEuBXkwgzfb0T2AMBDXO8cRCNmrMSL7obEV0bdQ2V2YURPLrzEmknPxKmfYMRK0hxEV5aXRMD/0kK6hj/ECocjxDvHvcRLJ6LETyeMxNnObEMYF+pEfI3ORJbMRkPniu1Ew18NRV9LnkRz0x9CUcqGQ0r3vERXdwdF8f7CRM93uERqNsdE2eOiRDVEPES8qo/EGj5AxGGfg8MWPZ7D8LyIQ6idjETJFGpEiI0gRHaxcUK/R2hDD4jxQEjyxkP3kXRCjaEOxBUvIkMbbvBDf8l6RH49lcP9gn/ErlRBxCjk6cP3g/fDIsgmv1lFe0PbJKZDgcPHRE0PFkWTXdlDJOugREi9MUOlxLPEHOPcxLlD+kRuUNFEuLS6QkuzHsQAAAAAAAAAAHDr88Pw9ChEeLMyQevR2MN4JovEbLPOxF/w4sT8r0fFCLVKxZOYusRpZyHErUVZwxc8oURJAirE/rfTQzmskkMXhCrEDTQuwJD5qsMkKwlDWjFmRMh/oEO4xqVDJ0PvQ5w2IsOCIEhCI+cexFQXhcRWPYlDMZv3w9KRTEQQmwJFL9uRRLsdP0MMnQZCIXxTxFc+b8TR08JBLtnERP2TCUVstpBEolTnw07hksMxE2NE//43RD/5skQPFmBDZGT6w5Jb8kFF8TREG/RQRYDySUW6egZF1xl3xLO97kL/wXlEr/4LREChk0Oj8TdEKJcpRJ4YQUSiepbDLC+0QQcehkNyPyjDts82Q8TLNcRNfJFEgc+MRANB30JadoREvaR4RJt0/sE96QhDgwHoRNVkF0XFp1VE79GkQ+6kHUSDpShFNDvsRKsq9kRhm5dE0/xaRNLqGkVwObhEh8UDxNc5acSZtJvEtVSHxFtGJMQGp7jDTFQrxbbj58TJ9tfED4EGxMIiGcQawt/D6E1uQxCQlEPd5A1D6p5JQtcib8NWOr/EKiCnxFIZqsSVZGvEBazTw4aVEcWQ2K3Eznr5xJ4CM8V/gYvErWRkwxNEUsQEsBZD9i+OQpDrBkT69RDEMFuhxDhDzsRHtfjEzK9bxCYcVUORwkJEYqf0w3zGb8Rp+dfEAMK/xH0PRMU7JZfFusOfxTs4Y8UecW9CKB/cROIAS0Qu2VbDVa6Rw8tILcT377/DzFGsQwfQS0NomZJEOPaBQu/c0EOLMaVEZrWaRBhaZkTDRF1EzNQIxKUEocTTbopDIyktReO9nUXJl7hFopk9RfbmxUTv3q9DTd5bRBxv3UQJ2ShF6ThARZ3EM0Xw5JpE3WFPxLUlKMQ3gwtEfK88Rd/9yESh6pLE2J4fxd1z8cPln/tE1jRzRQqnSUUAQBFEYN8DQo9ZvERcAT1FC5vQQ/ylisOx17xEKAQTRa5qo0XRU59FrSaZRCA7q8SMD2tE2x2tRDlOt0QZelFCR8dmxF0Zl8RN6ZFD+saRRHHuJsQaODLEvTHNREPlgUXD265FbcmjRYy3LUaWsQRG1gvIRZCnoEUDgdtFGikLRu4HCUaA1rlF//oUQ1fPhcUy/+zFxu4uxvW3cMbXoFnGttsUxllfw8UcXW3FFH11xbYAvMVhu3TF1lkQxeowoMVI1tzFbFWyxYY3KcVRq5FE+8MwRSUObUUx4A5GPFyERhfznkYkrllGiAhlRegOJMTS8q1FktxyRll+fUYOi0ZGeW1jRu9chUaE6ZZGH6yWRgOlgEYoZmFGkZVcRmgRWUb4sEtG0BkzRqikCkbi56xFIGZKRGR7FMXghWzEYA34w/d9gEXiE6dFYDqKRRaf7UV62OlFpyzaRWKYxUU4oMpFB/b1RRII+EXO2AlGZhkDRt69CUaSkRdGyCs7RiSyKEZ84bxF4BIIRQ7IyEW1ZRtG3BX3ReAkyMOQUwpEdgUwRZ1Wn0VosTtF5oMwRFAyEsS4DvjEsJE/xd6XCcWsWRHEIY4jRVLM60R//2PFnO+nxYh6ecSrHjlFcJ2vRc8ASEVA+GjDiuIaRWZgOEVAh1lDZGrNQ0ZqXsQaSNvE4X0qxNg0vERmncRE0B0GRbF/B0VGB7dEVu5TRV3flkWy4j1FRpsVRVBuaUXAqlBFO/tvRTRpp0Uiwo1FimRzRcrSkEUXRBdF0iM+RdU0okU9JETF5VApxZIVLcW7DiHECQzZwUBcWsS+JgXFNsGJxSmqVMVVsvbEmHagw+ppzkRkUEJFOmxwRbCYX0V/z5BF5BFLRRlc0kTMbB/DQQSwxBD0lMPcdVFDnPCMRMa4i0P39DZEeji0RFes00JPPXrDQOEmw3SO4sPMuRvDKgf4RGyMUEVV3RBFvb2BxOd4RUQb2SJFkw8RRR6M6kR/KHHDhwo9xDOJykQI7oJEu2EnQ6uoJ0TIVdlCCUU6xPngz8MORJTDEpeLxI0HlUQr2gVFpCiPRPksKUXLfZZF6OGCReS3HUVUZCdECZXZw7qQiEP0moZEp4KLRGU4NENJwyFEK9QrRM3EvsSHiHHDxIodxLDaUsTinZ3DKN8VxGBYHcWQ3Q/EfnkfRQOFIUUGqvTDcUohxRhaosW9ozHFcbjJxDIpBMQ/EqRE4BuERL+848SSjZXEmZUgxGpkiEOAc3JDn0Y7w1byCUTQ/oPENh0axSNPwMQ7Vw1E6bqRRMyjGkNucObE/vZixbToHsWjLgxEeLJFxPOh0sTtaRbDK21iRODTq0Oq8ivEsVkaxYSjisQiZOPDiTUrwyyuI8T3VW7EEuPVQzgvO0IhkvTCXIx9w093rsSnElPEzIyRw/Dz1URQTxxEo7OIxAxPncQSr+RBUZIfxDtYC8XcTuDED4MaxLgoD8TIDo3E/4qyxHLaHkP81MHB0AyJQwqxAUT4k1lE9naeRNTFFkU4WxJFaSAGRSBJMEWm59xEAOodRPxwdUShEE5E/eWnQ6oaF0S5hClEYajzRDohakT7v0PDxeMZw2ZVA8QRTwVDMOviw+WZEcQjUH5E7y7oRFsG1cOVXUfEBumGRHThWUQVgSlDZN+BxB79AcXgqzDElbZhw78wF0M+FfTDE9jWxO20FsR3W2LDwswfRLVUCESU8shEu24NReh7LUWWWoJFjP4BRUEdDkRnYR/DRwXXxJbYLcUwyd/DnzI4RL5vs0SufW9EllxDRAAAAAAAAAAAfSKKxLRLF8RrdcHEqi3BxMrbssSfLcPEmiwVxaCeNsUJmgnFT7KZxLefocR5WaRDMB1hwRogcMSAQ6/Cf1lsxAmJFsN7HW5ExhtvRKMgPkSBGc5EEg+JRMvxEUS8uXZEBdieQ0qIP8JU4nPEiR5NRKI+xUTHbxdDYaOLxFsnXMQ4lIjE3gZQxAIWEsQW3IPD44lLRE+Q1EM6xRnEHL2ZwploQ0JzVURDHz/RRCTzP0SNU4VDFUfDwwkUR8RRagVEmbqfRL/fukQqPmZETsriRMiTwUR40YBE+a1XROkbDURfczZE3VedQ1BznkRtgKlE+IKAxNg47MPE9cBEvbC+Q8hNhEJbhF3EVryHxJtKHcRi3FjEIPB5xArWuMIOETVEUrC+RHOzu0Qm6uZEa4KPwwjQnERpWHxETLxRRNLh9UNZB+tEkLk6RfsDLUS+XKNDafNQwkJOxcQ+LBLE+BQYxHA3VMTwY5/ENskNwZWFQsSUjW/EQnrmw51lCER/PDhEG6dVxJQwUMR3+qrDKkuixGU7rcQY2E3DH3DFw3AiWMQ32WnEOEshxe6KS8QNkA/FBTYAxV3GtcQjrAjFMNkLxdZEY8TNPHLE9YWWwwiDa8Qyi1XEk9crxDM2i8RPdi7EgxxCRPp2zET8nlDEcysOxWQPK8UkT0nFEj1FxWe+GcU7y4XFFhKYxX34KcXYO2vEPfOmQzuJvUNp1VPEIWd0xFb3PcSW9RHE6v5/wj9QskS7jp9EEgAcRVtWCkX3ot9Ci9NbRDd1K0XyIxVFrUeWRBspk0ROHE5Ec9ENRRMSgkX9aXVFhOt8RS77CEVsKEtEifRQRMaT1kRLbUBFdAtRRX+FdEWf+RRFfx2oQ9pidcREOMlE5R8gRX6dFUUSQBBDGbWfxFIRKMRASSVF5c6TRXk6GEUvRoNEVuSnRLdtG0UjyOdETPLMRDhNHUSv0RvChwsyRbgeLEUfHzRF4X4xReCo20RohwFEt92cRBcvW0NxmZ/Em5mDxJghgUQSpWBEi077w28ImUR4QNBEBHr3RL8aWkVjqlpFGfSKRYf3dkXkUR5F3PhtRc8YekXgvgBGwfUzRuRtC0ZqxZ1Fx9S8wgZdl8XeEBLGC9xCxiYeX8YwJHrGUMcrxo9iXMWigBPFCSmCxbDkrsVSc6rFFkemxVXpg8W4r9PF5Ov2xZQ6U8WbEIlEUlpXRexPj0VZxfpFF39BRjzZXEZAuR5GLoh/RcYbTUVFqBJGuUqhRqY68UZP6f5GNIHuRgv2A0fKxAdHymrzRqoT6EZ+zOdG3kHeRp7q2UYqTa9GdjuARo93XEZubzxG3Dj4RXDjgEW0pElFqE9gRby/9kXxc1NGGvBCRs1TJUbG9UpGOv1ERgBeREbE0TxGDusZRgXVCUZwj/hFpDv5RbiUBEb5dzNGfopZRkaBakY5WD1GACUGRtX0w0U0xWlGpJORRqNxVEbOlRVGSPHgRRBe3UWeegRGNuJZRWpkVEVhEqBFPLxURUAFpMPAUvXEmAzYRM1ji0VgP4NDxJ72xCAJIsOFep1FfxnuRaSUaUWgDjbE0JcOxM7NAkVSHopFvM77RBRlrENg36hCx5+eQ1YyokTrDaxEWMQURRyDi0WPDZRFaT2KRZrfgEWAay5FjOcWRVZVMkWo/pxFWHzBRZz7rEWgc55F+g1xRdfHQkXsygRF7KERRb5FIEW0voxFzTpnRa1QKcWv4d7EzKG3xEIjusRo4iTFxNw8xUbvOcW9O47ETuKTRMy890T1DuhE0AMZRRyFb0X2AlpF8XQ9RbmaPEWH9SNFWruCRDwsUMNMVl7D5+OCxK8v+sA/iwxFpry4RC8SHEURcaRDM3eNQ0Qmu0Mfb9tElQOjwxOY2ENXEDdEKz0NRX6QAkWp6OREfD7ARKCjz0QrWopECKQZw9BbxMTc7TBDOOMXRRfEqETkfudD3z2RvEujuUIGDRRDbHAVRRezoERSMtdEVax1RRkafEXoMl5Fc3+cRdxjgkV2qq9Eug5XQkS1vcN53HLDqJyrQ2qEoUT6qalE6QqpQSyEp0Qv3XXDfYXOw9wngMK7lXvEeVq4xIrDKcPQtaDDncvuQzK58UT70IlEU9/8xBUmCcXcvXrFXZZKxU0yW8MJEQdEGgYsRE7zMESLD8HEdswJxZ3aI8Rm0glC3hgiRDICYcMG9DHE/lU/xEXqWcQVPGdDEyP8Q1STJ8NiFIjEwhU/xKNwTsTAHe7Edg9qxI+vDcQyaavEspVtxL+gekSSYshEhtg+RMYJbsSPuADFRj6nQlsWmkRlxV9D/t/4xFmc1sOTuWXDRtRhxKKmEUHgPPFD+o+HQ3POGMSdtx7Euct3xKulwsSdmJHDNcyEwAiS+MMlyQPFfdkdxZwslMT1EWzEyUj9xJalIMXtfjbDD7KQRF1y6kOj1ZtEhWa5RKowdEQpADlERIMaRWKThESuCA5EJac7RL4l9MPhTyXERP8DRIyc88Ohv+TBDMSLQzKYoUSPsCxF5a7hRHX34kROPHhEyA9wQv1CJsQqFazEnKQVxDZoAUVsWtVESHOxxIOLpcTMJ7HDHoY8RFMjo0TLdQnEyR+rv8mGT0MmUHnEskvrxDzBKcUkfrfDfWioQxpJhEQUyIFEAgN3RDIotERCw9xE1a8NRfaeFEXnrr1E3re+RJ+1XELxNRnESX49w5h43cQ8icvE2gorRDSIhEGrUBzEAAAAAAAAAACMy7HEleoAxWO6HcXccgPFyfvmxCt25sTsL6DEdDQuxNMSOsTf1+LDczODQkLp/UMPIoTE4a09xLB76cPuUkTEk651xI03MMEUOPBCpNW6RK+u10SMe1PEGV3cw3jy9cGJ/rdDoOzsRLXBGkVZaQpFyz77RHjmiEMakgvER6Ifw61o8kL3tcxDDUUaRCiCrkTsB15EHuMYxYwOHcUenNjCR/WpQxHNcEM+FEvEM8Qjw28H2EOBowVEuu1FRKCnp0ScDTZE6vqDwzQni8LEUfhEKPAPRbf1sEQmvtLC/4L9RELWy0Qj/xpEXIL7Q3o/nMTc6p/Em8a7RN+inUQiL65DwHSARIVFj0TSJwREeUvHw66Vk8QjPH/EHs3nQ8cwyERyAhRE6CDfROP1D0O1EwXDG89DRDtAlUP6USJDP/BKRBWxLEUr5SREvG6kxEwtesTFUd/Ewn0IxchCE8XU46nEfTYqxC7nMsRztT1CLgsRxEP+a8QCUB/EL/m1RBIBjERZj4jElQEOxRsGNsV1qRzFwayHxFVk8cOya9fEdROpw1dS7cSsRvnEFBUBxbps7cRF9fjDkmNuxNWEhMR5bf7DM4wiQUcNAkSSFh/DqsgBxbzGzMTjDrNDDiibRHljRUQ+myVEQrgSxDf/18QGJjfEBjbXxHcEd8Vtb1rFFT9mxepRbMUbBZPEm/2PQ66j9EP/ApJDdWSuxPLDA8X2EcbECO6cxMY3ucPB0rFEVczFRFK9mEQDUttEvZ1/RKWVi0QBmz1EleocQssE7MQBK//BKW0sRcKLf0XnPntFPc7uRBAhBEQdgwJEpcYpRGqaLkV7QW1FSauTRafQTkV07mNE71OjxPq3P8TtZfJDdQspRfBwMUV6ejRER/qJxJj+WMMEaShFSfRMRXVYXEVFogdFrrxSRItDnEQ+OwdFb13VRKJZYkLaBi5ERvfzRKcEhUVSWEBFWvxHRDuki0Q0bFlEI7O/RCp/zkSMKTZENvmAQ7no+EJ5kK1D/TD5RF4R80MnvZ5EBAwlRYTaKEUnbZZF2buXRVIQekUMRnBFnQIsRWbZJEU4tu9Fc4FFRnBlKEagU8hFegeEQzI2rcV19urFArYgxiDtYsagYmvG1tYsxu3b9sXAAsPEX/V0xM1fgMXlvKbFuh8oxTxbg8VmyOLF9lTSxTVnq8Vfn4zEGIFpRYCbZ0VY7LtFQSMURv4ZMEb+t9VF7Js4xOCpiELIGgNGrrWqRokBAkeZFCZHcn1BR1E6SEduXkpHwoc0R74HI0d/Ky9HtGw0R+XPJkdycRJHoLzpRkAByUa2kqtGi2WIRvBCJUbOmcdFKiicRY6oQEbj25JGWtqcRlAnj0YmpitGCzY6RvO/LkY79B1GdtdJRm/hPEZwuCtGAVcORh4uzUXIJvlFHJw3RpcQL0ZG6/BFY6muRaUEbUWAGwNGUHeRRisDmkZofWdGtCwoRuHQ3EXsOZ9Fsh3CRFC9EETQUufEALs4QvfsqEU29EFFJNdJxFiqJEQAs9pCzETcxAhbB8Q8ALNE3V6sRSbl0EX4nKBEsPO0RMLcS0XO2k5FUc6KRbzGEEXRwY3EoFvNxK+7nURMkc1EGEM+RJg0rUQ62/FE8GtyRSYnlkXyMJRFiRhiRaHbhEVOF6xFITCzRWOc0UXqUL1FzySHRR7hSUXD8Y5F1e+YRa6yxEWkGKxF1jKiRXbJIUWUfmVE3TTjww6Ci8Pc9sLEgZFtxefBfMXpkenEHsC7RN9TKEXwcGhFxiFkRcT9OEULIIdFygFsRV0QY0SkoFFDqU+8RMDLj0QVUDFD9+1HRH3iTUSIwy1Es71HRXmMdUQnme5DG4JWQnstekTRWqdEgE1/RXHycUXax/xETL6/RKOgg0MLLiRDv8D9RBnGsUQy/m5ChFvcw7gyf0PRjahEDTWIRK6tdkT7XIJE94KRQ0DVmcTHil/DGiogxPu1WETlXfxExxfXRNyGa0Vj0qlFkSFpRfhZG0WJjihFtjvHRMYRQ0RRJQBE5fDdwwXO38Pxx4hEw2cfRdQuckN9UEbElq1Nwl2e3cMQJ3nDi/rFxEzS6MT7WyvEChdiRNkQDUQ1OQPD5XnRxBC/csUJ6izFIMw4Qz03AcPEUFfD4e3SQv7csMOBZYTEkzy1xMWIBcXTubDEx9YYxJaCbsQEPYHEqobyxIFonsSGXQnEz8YyRGzj4UOrLujE33MkxRmyWsTorGJEJufkQ6bwJMR5RJ/EQFzpw1kgFsQ27eDEckJdxGVSmcRnz+bDrA82xL/sTEOpyWNEEO6pRLXnH8S7/43Dm60/Q/adFsMX+RbCaV5ARPosIEP6MQfEFr4UxEXsK8SOgDvFcVATxTciHMSWbSfCW0ZzwyoBisTfGPPE+5iZxP6olsTXQK/El+tcxAPjt0TxwlhEnDxARI4iO0Qhk5REJR7WQxGJsUQiXgNEQPCAxARpakEDvkdD1xiyxM3bDMQsmcHChPs0QgC9VUTPrx9DCpm5RPFXQEXPnDBF3nH9RAV8RUSrJvxDk1xCRMTiVURYCeZDYvt8REH7HkRszAfDoFo6xJ7eg8Ss/LRE3xqSRAvBOEMt/xPBOb21wypYeMT9m6PEKmO+Q4cLCkSECvnDFsWZQwI+zUTcgKxEnYO7Q5tWNMTr69DCX6Y2w75KaETNIHZDrb/Jw6gtbUMn0lLE3blYxc2QCUMO+XdEdw1Bw98bAMUAAAAAAAAAAF+xGMWLzx/Fphz/xJVEHsRVsb7D/xrWw8Lo6EIKGIjDReOnQyEfYUQoNj5E69LhwvyflMThxljEdGncwy9Kb8QWKlrEAFELxE8hgcM+e0REktYhxOxVCsR18nxEuZeIw7EsM0RTDwVFuKvlQ0QENMQ9z7zCzUUZQxUAmUTbHOFE4bPaRIpDakQO+kxEfjqzRAc1o8ORzO/Efxvyw7SeBEMQ2frBL7ndxC2/VcTrpDVEIE2ZQ6YhEcMr5MNC9FymQhQ7OkOf1sLDbAW+w2+btELayhlFtS6URGm6mkRpN8JE/eV2RF76o0NrD0TE+WfNxOMN8T6k2TxEtNOwwszEs0N1+KBEHgu+RFWzIEQxY9ZDamcNRM9RG0X9/2tFHK2aRE4pi0PM9LFE9JAERC4wz0NEqNbD8cGMQxeXCsJ0K7VDZYNiwzVTl8RgZMvEInLfxFmJCcUHqG/FwAtsxaQadsTNHIHEJdEVxKOK1cI+H/HB5STgxFnL/MSVRy7ETVXrw48RpcQ0qHjE/tECxLk9ocRqedjEaTAxxWixI8UNKfzEy60lxWR008S01gLFG4rhw9Nj/8PFvZVD+CgGRFkeGURyHfTDsvbawzHeIsQms5vEwJJjxGV76EHqe8rDHGUAxWxjJsV3oCbFZ8G+xCFJ+MSFC5HFx5aTxdV3/cT9E1vEL9U2RB1fXEOaAmfE1n4Zw4H4dEM/2bHE6ByPxOZK3sFseuhDmyWHROdE8URSlxxFdu4KRXnkK0QGac9EHldLQ9VPlMT6k3vEM/mMRHTOWkUtHW1FxXccRbVDOUSwhHrDXFNKRBmZ1ESwBJNFkBm8RfuDfkXHsexEQjSoQ3GbJ8R8uARE9bf+ROxXpUQJDBhEmttewyXqokSzJBlFx4Z5RSOYFUU+Y6/DD0zew9AptkRhEzVFJazPROJnkkQasvFEj8cKRWXzDUXM0SVFUKc0RUx+7kO5K79EiWTWRDLEzkSqOGhEodPIw8uK8cO0jeBEdjv0Qw6eN0R45w9EWk61RC/8fEX1lYNFg4eURZaitEV3YF1Fy1oMRaMVHESIBS9FosS6RTgpckbqFidG0okyRVcQjsXMFA3G4gRGxinUdsY2IovGJgNTxvDP1MV00pXF8f49xXCpjMWOzJfFAxtvxYyfacVcka/F3CXlxSs4isXsjzFE9NFdRZfRgEUkNlVF0pasRa677kVCSIlFDNrzRHRFp0WQt2NGSsXzRkRtOEcpMnFH9a+WR9pQrEeR7K5HRvGmR5/Unkf3+p5HbFCpR9oJqUeRLJZH9W5+R7IkX0dnNExHF0YwRzZcEUfkxfFGQR3FRsAq1EbnXQVHCAsLR+kMAkeAesNGRLSARvtaWUa1+ilGvGgERo7UGUaoFilGkp8yRvYwLUZKCRhGukNHRkJ0XEZMmC5G2nrbRQhawUV0rEJGdoytRvRtzkaqQudGhjGzRk6Qm0b9mJJGyMVZRsDDK0YAOxdGgbS7RdmA5kWbhLpFazW9RdTTlUW4rC9E0GshRPQpwETmPUPEvC/fRHjk5URwO0fE4H5BxHDOLEShEwFFbl3ERGBwskIzblDEbyhCxbqCyMQqTDPEvrfiRPmPokXfpXpFZnqNRRWm3UXdhbNF/BVmRYSRVUXUe0lFqfmdRWmQtUV+ep9FEZJuRYgtjUVxxntF5t0uRRVOK0Vq6S1FTDSURY/JZ0Xm2l1FYmEMRe7fCEXGIErFN+OCxbwgWMUfdQHFqQHnwzanNUWNqVBFAbIPRYH+hUUBGkJFxCArRXUuJ0WtgilEKAPBQybxFUUEaB1FJWykRECK10Q3uQ1F+mN3RNxHu0TviXtEVP5SxAFRKsRRzwxEvOS4RNqdO0TiIjdF1U0/RAFZs0MuLnFElffoQ/6/w0QSYgRFFoJeQ+itvMRMUy/EhCe/RGKB/ESxbpDERfgCxV/9icMQOLvD94hewzNNWESXK4hEpTZxRbV4kEWLAqBFNQ2gRcYLQkVOEK6/fyWow1meLETdlXVEkw9lRPuBTEMqaxDELeVHQxDNdUSH4dxDIwbUxEQmPsTFiGDEr9YSxEkYDsXC4/jEOUuqxHlLg0FTNjDECPwKxUkBOMUuLunEevL9xBkc28I+PM9Ep4iawTfsosTJzcfEDD8FxcqMisQC9RREwfXiQ6ibpEO7YavE9SHYxBJfncQU1PnD2JkzQ2OOsMRVy8bEuH3bxKS7pcSmGM5CIHLZQ1T9HcRByD7E7yu1xATMW8TXEpBDDS0Kxf0HC8Wv1XbEfZMWxA0HK8SHtHHE38UhxB7E70MK26xD2gBFREgUbESnX8JD+W3JQhC8c0TKRJREgq41w1xGkMSeNB3EgH6WxNrnAcXX4oHEMYH/wyKsPsSU3yJDrwGNxGk+scTHbIbEgZJIQa3CmMNSXjRDNBZqRPoDk0SMNeZDWluvw+CGysPPzw3BitX8Qo6nqMPZfVdD2yeTwyzN28SBE8jEt0MVRKBKg0TzGp5DnmqExGm56cRQaSlDNjRFRI3aPUJ26xhDDfp2RC7kxkTZ4+VEEUuiRI4WCMSjNCbEHn/Uwi5gPUS+wy3E/s4HxEH3j0NtoRfEtZQAxWaMlcQL0CbEZ38SxMBIHERfA7dEqHRRRFmpF0Tz8ZZEB+fYRBrjC0Sn+LHEEGzEw+qIdkR4s6lE0gUHRNYf68Nl2m3Ez5k7QsSNDsWRyMnE8vQIRNoFKMRWmIjETpcIxQAAAAAAAAAAD4g8xc/WaMXONyDFMXU3xKaAz8O67T/EqT2gxMk4i8QAohfDSdqsxDJSb8SQIjXEsHDMw3T8ksQVIbPEy/ElxKLq6MID/FTEY1OWxA10tsSIuorEjaDLRDqezERSBY9E2auSRGd4hkKtoO3EbQe0xAwGB8SGkXhEHKStRID74ET1JxBEBl/7wT5G30P39zlElWdPwnW3jEMhuXLE8F1yxDoiNsPq1RBEcoQLRaHhwUMMIXPEj4QcxCE2NMNFTW3Dl2z1Q9kHD0TXitbE2ZzQw66Xu0T4kHxEEaCsw9yntEO9r7ZEulbIRG6xiMOsOHrE0vIuw2MFPUMiXc/DS3EmxFlyQMPMuJBBJww0RLUnnkNcAWNEZdkhRfYFI0XVTZVDkNljRPeUjkR/g8dE57L0Q0xXdUQvKpVEaINxwtoBt8SwMqfDGTTgQzOrncTprJLEa6W8xJ5aFMVwXnHEQHuaw1J9VsQAx0fEGWwhRO6rC0TCk3fEbC7txJBlucQQwSXFWP30xGuL8EPaw0FE8e26xLq8n8QACe7EKDrkxFvuPMUsIbHEECGqxKwXIsReRa3DlM8rRD0B4UOS9O1DGlI0xKk+IsXRZqfE/feJRALMfUTDRrDCwxtKxK1k48QggCPFj/U3xa/GO8UXrVHFQa9wxTBijsV1Zc3EneTtQ00coESuxahDWJ8IxJJPF8S0P6RDHJaXxJOFGcWCQwjEOrRyRAUNfUS50z9EEy3tRCcTTEVZvU9ERC4HwzNmFcPObnrEtDBMRCiYTUUm5o5FVVJdRagWEkWEW65EezaVRKDMHEUWNWJF/rGRRYOGwkWVz21F9rumwvQnZ8QbCTREsx0kRdqgN0UG/lnEL+HRxBbRD8TWYkdFPIyiRTy1SUWl9B5ERxjhQ/0siEQ7L+JEsxoURe0szkSEVIdDJ+0cRbNbXEXDl09FkFbpRM+KLkWChClFW/UZRc7hCUUOGtREbgeKRCnMpUShJaNDYh1JRI4r/kMT/qVEsT4zRbofQUUOwHRF7qOJRZLfakWyIJJFoVdHRYECDkUbEQhFJ3RaRSS8hUX6zYdFhEI2RcDkYMXAtbzFAAwTxijma8aML4zG399IxrpCBMbi2lPFEnkPxezBkcWU+HbFXJA5xZDUwMSl8ODEKUU0xZYZUMXA2U3Eshk+ReQAoUWJ5b1F7JPTRby27UXXfKNFjCoPRCQU0kV6QKlGieMlRz4Gf0fcRqZHmuzRR/0y+0czsQxIbGULSC6fB0hefgxI29USSOZNGEhjAhFIa8X+RyrF5EcvTdNH3sW+R9fzpUdz2ZJHpb6ER+URhEfQ+YtHKLiMRyWRiUcIKW9HP4FER1a9IEdeMBNHFowGRwpL20b+zctGSu2/RnIRqkY+WKlGyaStRna2q0Z8C5dGGYl0Rut/PEYTF4ZGiAzWRqCr/EaSPAZHskwQRzp+B0doegxHybkCR/6180bmKt9GKpjRRoh4wEYgv6BGloWSRukbkkZCbUdGqtT4RcYRCEb1sAJGoi29RePsr0VaiEpFSmeBRb/I5EXgsLlFlV2vRQ5YukXIo0FFv8liRCXM3ESgUlpCBM3hRDfL1EXGc9BFEUq2Ra2FvkXiC7tFReSKRdyRSkWmwlZFm/4aRSxhJUUxk1FFsQFMRaczRkWo21BFNs7BRWVY4kX4s89FfDqnRQJgn0VMQf1E1LwmRS0DzUTTYYpFGhzFRSmql8UkGvrEB6e0Q/23qUOWtqFEPj6VRbjmRkVvqHVFoNNbRUDxt0RBg41E8TpwQ8LmlsN5YKpEIIbiRLhqn0QDO8dEXa0bReS4HkV0bGZCL70IxPlVBcN9Y6RECtvqQ9+MNUVgl7xEZIgQRZeAFUUWhVZE46PgQySARURjo3hE6y1KRInJTURa7ZVD+KZqRKxKy0RnXtNE/BEFxM2cAcXQCP7DF/35RPp/aERXAeBENXEpRZJIuUWokt1F6EXCRTIMcUUzu9RE1yALQzNCJcRlA67DlTACRPt0a0M8R7ZDkT2gwtQQr8JFivrD0dyZw8HgTsRlvezDx86UxFf6RcT8NgvDTOibRDoblER4Q4zDF/i9xLd+/8SiAQfFWQ2NQU8va0TfptXESoqMxNOqVcRtt8LETa/KxJm4BcVbcqjEHqczRCWeAES1fBbEO8hXxJk9qcTtG/5C6FlQw3IBN0R3BNrDDEzpxMXjv8R75XvEpRgnxLDYDcSpnofEnbmJQHBwUUO//BXEwIwgxOaFssRtHRzFWSLnw/7IoEPpRUpEpytJxBS6vsRxRoPEmHF7xMmeVsOAWtxEObHQRI/jWkREoGLEyncAwq1PUkTIj7pEGZ66Q0i8UcQpCdXErvKsxDs3ZsIZSoHE+etIxBRAa8SGocDEEFORxJAYGsQ6ey9EiTQFRMg2XEQylhFEfj40Qx35aMT2LJjEmDonxIwLPcRqnH7EyPSxQ1ti9sNJC+jEgSUAxaKvkcTfth5EtNgbwvdcgMTzeHfEqcrLwkipakRVqIJCK8zaw0lLOsRJPzZE4tzEQssCisIeaITDzFzcw7NTRcRdCtZBxHUeRLjVmsRm+fPETCrWxCPSGMUcEbHEK/XRQ5ldSEMy/cRDaGMCREHKrkRQ+VJFN5/kRDgl8sLnm2nEj8nixCxHBMUezpxD+V2KRPpbn8NVkqnEpdgBxW3u2sTh2z7ENv0LxGmI3EQ+QQXEnsNXxT8oK8WWCTPFAAAAAAAAAACJS1DFJMdaxbJ/EMWDX7rESAbPxKDRBsWbe0rFtFvHxAUkzMRVsIPEDg5axLwfFcTWcF7EKzYAxW9gIMRqCVTDGzvoxOiuKMV7BcnE6rtgwojvz0TkwZtEXCBfRIzqWkTpj8ZDx80qwmdHm8IUrl7DvP+tRFWyiUSpiUtEYpe1wzp3SsR6wJNDqR5cRLpkCMQKUPHD9kE8xAbpAsWpps7DNdqZQz4zsURHN+NDzaBexGnLycMbs4xERIkaRM8E5cP2B6JDw24QwrYRlcS1XAHEHtibQ/PPEsQ54oDDN2tLRB9n30SUv5ZExchAxK26d8TXSBBEBoXKQyO2s8P4HBzDi9KCQyG3wUTNC+VElomxRFoomUSqT6FEzGQFwh+TgkOHQ3tEkkUDRdBVrUTgivdClt7YQxNRpETSItvCHpirxKN0S0P1ZYvE2zl2xIHJD8IJc8hDlaaCw0k1HMR1kTfEOYVixEIy5EGZP85ATAaUxGL6CMVTI5TEoEfcxOxIKcX6ysjEMEVBRGDhD8Rt3mXEyuFtxOZKnMR64QXF/Q5PxDWEfkSAtUxEQQZRwyFUisNyxI/ETm8qxWBGwMRgm4/Erm08xMJuVUSvQzdDBC2BxHesWsQg7XLEL9wFxXiJZsWJrofFboGGxe+A3MTN35DEvHpIxK1mgUTN88NEL+26wyIiisTTDzvEm1CUw/cz7kMeTGXDxEosQ9zZhERX90xERyUeRAJKH0R0CrtEYxu+RB2IFsPxpq1DyET4RPAYiUW5T1hF9xDaRFM2YENMqIZDl8oyRK8DskSdxSZFnK+dRbriiEXJHtNEl7LkwiiPZMRpUAlEYvIVRfh5AEVrda5EMZXSxH9bUsSLewxFjjsxRXEdbUU6JSxFWsCvwToI2ET2CmJFiBQXRbb11EMOMXtE55WQRBn2G0XCccFEd2xOQzitFURLNydEwQkQRRkaIUUl0gZF0inXRGnHfENxtCbEZ3/WQ82CiUQTbNBEjYgiRb6ngUVEKp9FeGOrRVNNmEVBAQ5FeYdLRBQNokRR1CFFkOmcRZpT30U7sbVFe1YcRSYp6cI9WwzGS2YhxgpRYca2+o7GkApaxkS8xsVM0BHECLe5RFKwF8SLCRrFLGurQyZmhkQS5r7EbzkCxXbniETQ/vhEX/EsRfQ7nEVDG+VFM8UMRq+dKUYXV/JFAYMYRbLF9UUH6Z1GVjkmRzxsgUeU0rJHflXqR67uE0hhTi5ISB05SETQP0hVSElIUphXSPFuX0gOml5I/1RPSDmmPEjedy1ITI4cSJ/rCUiIbvhHwmTkR1wm40cBKeVHpQvfR6221kcsK8VH84ixR8oynkeW4IlHgV5/R6SRaEeziExHwFk4R7DqHkfxnwlH6pABR5IW8EYyEr9GvH+kRsPqiUZP95JGEcPdRmkN+kbncQJHbEsFR2+dCUfRVgxH+80DRw/eB0dLywpHT28NR/PNG0dWO/FGtLqrRgszwEaSWKhGzuSHRi2nXkbf+NhFPUPxRWPoS0bXSRVGCkEJRiAiDkaTrQpGgTnrRanSw0XAmptFTe6PRSK4Z0U4YjlF4SFURTjsz0UOR95F4pHdRXzl+kUaC+9FmL3CRRw3m0UDYytFrvmLRNxWuEQ/cudEHesIRarxLUXoJa9FakaWRbNbrkW5UgVG0eEKRu361kUU69VF8u+aRTsdX0VKYaRFS0TKRSIqdUVmkbtElCfWRIRFikUjB4JFZmOrRIjNW0U75pZFfLtIRTVOMEUWHZBEBLpZRLHaxkS9jxhER2tyQ6d2S0PSsXxEOILSRK/fSkRoXaJE5PzQRLPq60NwiwRE+P9JRceQ+kRXp8lEYXsWRd5w10T1BRlF9S1cRQB9IEUmUXpEUkTjRGC0ekTpiYZDy2q1RMjv3UQjH9BEwGh3Qxm8UUMXI75EMhq9RDxMGUXhsQlFoVy+RNg290TpU4lF+LihRbkfYUVj7z9EeRbOxFYek8SYmXZE27aWRONFBkU2ZuxEvRhxRCnCWEQqkG7D9cZAxM/lHcTcOXfCFv8RxH0vL8Rmk33EMS6zQkbwXkS780pESjDNxDWlNMXqEBfFaJPiw2JcpEJev6FEeC1DxLOHHcV7vfzE85MUxXleecRquA3EIc57Q9oYT0SDfFFEDr+2xFxFMsQGFb3DIeMPROkRzkIgpkPEfMqkw0fRy8PI+VfE3+u4xBUW4MSoeLHE9z99xGtFTsLYsDDDSSlMwqYGBsQ3/9dDc3kDRGfwXcGWJs/ERVJvxIVRTMTWi2TEtrkgw86wCsSuRarEeGxTRCpzI0TxKU1EnA6axEme2MT8dcnE37UGxKMSH0R033nBQdlswzGdc8RmBCTEzAeXw3tkp8MZmDxE8H8EwgDujkPDSXPDOk+XQua4J0MSRmNEGdR/RAQz6MOaLVTEILWixM4pD8T/KR5EtZK5Qu3NB8H+13PDjCN5xBVb/UNgGEBDCFPsQo/jHMKosu/EZ+ORxLf1wsMwpG9EEWUBRaEjU0VTgrjDOALZxKaKnMPZ8yTEtjsVQ8gGgUSiNJdEmB2QQaE1ekTXZprDRGkOxWOtD8XjVarET88LxOopGUQHpR7D7PpGREpFMUVhbBxFbcc+RTQdnUSZXOfEZRJVxclA6MS+0BDFwOTUxDK8t8NyuCrEAkgVxRE3tMSHAKLELos4xEJp1cTWqtrDM4+vRESZA8XFUj/FmSAIxSSLIMUAAAAAAAAAAD8hSMWFuQrF/kUbxa45NMVd09HEhKMSxTaED8Xl06bEn2oSxKb1J0N29JXE0ukuxHnnBsUNWtrEXHByxLrFKcVl4mLFl8cQxRQ5IEJ7qgxFPVIFRTxiR8Psu47E7dv0xJ0KG8R40DNEAo8NxIH9PsT0ySbEeblGxORlHsR75czEDJGIxP2rFsPO5z7ElG75xDYcMsQR7gzETuvWQ6WpTERW4TLDf9Vvw689usNUVULE7LyTxINgBcQ9ovrCRbsUQ/38CERQDtpCth63w97SocNJxEvDgtGpQ0IVK0SXGSbEAhVQwqyEu8O3bnrEfX8Cw0xkP0TVkhZEQoqXROKJrkQHI99Ej9nqRMwigUQl61xEXdhyRJVOXMDeLgFDkoqXRJ+R+0TcQgRFR6xFRCdJesRzXwXEG/ohRF2RjMSHn17E85e3xGObtsSQgY7E5rkuxDLSCMQuikbE1J2XQK/6UMRmy1jEQNipw5WVbsQADJnEc0o3xB7FvMNP8I3EXQLHxDYpccRw3+bDxYi1xJz4nsSch5XEydmuxG7i78QEFirD0a6URGJGLkSiPELE0GRPxMhKDcXTNijFcqLtxEvRYcQnzcZDNkyJww/8C8VlpNXEobKsxJeRN8VwG6TFDPqjxQBFbcWRnYHE9IqLRJALKsTdymzE5F4cwjultsNkuKTEimgHxExMScQD4M1CKyyqRAlydkSBrsBE8FPSRH6DwEQfI8xEKkJqw2Dg7MK9oYtEB9b+RGVdWEW0DcFFBXyPRQuBk0SRSdzBIfgKRNXdwUQ6+D9FiHdORXhfaUWUsoJFkoZ6RFAee8Qm7MrDEX1lRCjFCUU/Ex1DZCpDxICUm0Eu+wJFuvq7RVioaUUPF3lE1IPhRPEusUTlyiFFuPZtRcPk0kTNz7RD7S3tREnnIUWqrSJF9aweRb6zPMOrNL1E7Xy2RFebYUSIviJEJIdgRJPMkURdf6xEuG17xFBagsS6AWnB7wzgREdHZUUiE4NFX1NtRdANiUXrc4VFrEsORatC3MI7BotE5HOERZpBrEWoIZRF5dlBRcOIhUNcgVBBR6KfxNM4JMb+E4LG1YlCxsBJ08Wf9FHErLBqRSDyeETUaH5E2FI5RQDdaUXSGWRFzry4REB9KcQ69B1F1qx4Rc64lEWI3PpFRMIlRu5+T0ZJWgtG7kKYRK8dJUVPXzNG+ZIERzSvbkef8qpHtsjlR/QkEkggeDNIruNQSKroaUi2uoJIemaRSExknUgayaJIhK2eSGB8l0jeDI5IBlCCSM+1ZkhenUxIZBU7SDe1MkhveDBIPscoSO+JIUgzMRlI8CsOSFfB/0cgVOVHuWXRR7X/u0c1rqhHVyeVRzNyf0dW9VNHErVDR5HHK0ca5A1H7q3wRrWvtkZN+6NGWv7RRjjX6kb70OxGmKflRv03+Ua1SxBHy/UVR5ifHkdW3S5HnQQ7R8b3REfU4R9H9H39RigGAEeCgO5Ga6vERtber0aSEFhGB3ILRuYgSkZwpUpGln42RuSiY0Z2xzhGgEMWRv7Cw0Xd/ylFrhaYRB7Kl0VceIFFLIxNRZLXAUZSnw1GZYsFRj2yBUZ10NFFrvSVRdJPgUWPRVNFRA2KRTD7rUXYbJRFnkNPRSGLjEVHv69F9guzRdO1BkYeBfpFG7gaRqdPEka5opJF+samRaKqpUXX9qJFLhoZRrQcyEUtOGBFlPKDRLD9KMN5KVZFSz98RfwQkUWqeVlF09CRRXcpMEV2k/1ElTsCRZl3kkRV7IpEyO5uRAY9HkTJHPpDPYmrRB7WDUXxDxRFnDoxRJt/oEQ8V9dEdr68RGt/y0SftDFF41gARdD4DUXZg6hEyaZXwtReoUPHvblE4NtVxD93ksOKmwBF5gxxRH9LF0X86RFFuckSRXl1JUQoY5vDx5+2RN+5RUWbnBJFCxlIRQPOVUWWv1VFPmuBRdVuVUV4koREk2MixEX1qMQZr67El3l2RHQ41kQf/v1Eqx5ARQ2lfUShePRDZvyXw6fBOMRLJR/EyaRERKU4NMSM4gHEH20uRHui70RkzVtEE3qExLFrZcU08jzFKvkYxYkNo8M1Zh5E01Sow5LEpsNjx5vEKuHHwuyAmsRL0JPEcp8WxGcS/EO6Ei3DcM1DRJURZ0RZ/41EHwgZRWkGZkQczcDDZXKaxJ6zjcQJ6thCmuGVQ44dlMTSVYnEAQ+GQ+rug0RthglE3ozqxCAkCMUXnXDEaU3aw4NetkRSklBEigatxEPtqcTIyTLEPTi7xJnAXUM+JZ9EPwzawheXk0SbBm9EoQkFw3ZsxcQDARbFWG6ExGP9/sSjl4vEnWLJwwmrkcNY+STEGNjKxLLnFMR7eS/DZ0qYRG2uz0TV3KREjL/YRFpeBUV0dLlENxBKw9w0CETHwSLEUE9PxJ97v8NAXVvElRPbwzLen0PI5Z7BbGMhRDrgp0PXEB1EsApPRIeCmMNV5f9Dvvgow0WoUkI1LAHDmFzAw8sj1MOL/hdFTX0HRZaSBMVRQpHDYNLhQ+ULWES7PHFEiPKmRCH8u0N5Wi5EKTMRRIqLS8Tiq9LEBvH9xOcwFsRDKrZEU4E3RICWVsSvNYdEahUdRWQUrkRcsdTE8sFDxXu9TMXwxaXErvocxFr66MTzJRTFhSwaxOQsu8Rmad3EHV6kxMUuOsRs43HENEVsxRPQE8VuaBjFzb5hxQiSLsWn1DbF/hBuxQAAAAAAAAAAQmlhxagGO8XKYmfFMTROxUYcJcU5xWzF6qsExd4r+MS38ZnETZgrxQYxDsULCQHFNA8UxXjq58QB3Q7FVevPxKT6o8N3cOlDQgKWQz9YnkTlpizDxv+nxOcTHcX6AtnE68wDQ65pgsKwyvfEsx01xSykO8UgDVXELZVjxDqWksRet+TEqy+BxKnlPMTlqLvD+iXDQvGGpEIdtXBEX9GDwubh2sPHhAnDSio9RJ13GMN8l67EVbh7xNgaOEOImClEjHSEwhzLLMNopw/Doo4mwjt5T8OD+atEnFYwxI/fpMTTE1TEYsD1wlNTBsRm/0ZDvEwtRJ8EjUSCIRVET96nQ4jLrkQ4EJBEDsXdQruwXcPwd83D9R6tw3xuBUQq0F9DHyJgwrikWUQIpX9E+baqw984QMQfkubEasyfxI/bLMNM2yDDJIeSQvQ8AMQtLHvDM86NxP20nkO7voZDqqeVxP0NS8TFLnvE3YfUwLkhrEO0YxhE2zKNwtR+c8OQPdHEN3WSxMJMysQ9NSbFM1UixfxEtMQwNJ7ENhSDxNd8HsQEDcDD3AjDxFlS+MTiAGHE7QAYQ44Um8MK2XLEwcsAxcuQ68Q3CvTE17LoxNI6B8X12SfFLXNQxbBXP8UEnlrEuZ3fw+TqXkRypZFDENlSRKQ9TkRwnHZDLy2AxE8qDcR2ga5Dy4rTQ6gpzESWaG5ETqPnQmZpdURQt9tCRyHkQ126VsL8543EgbDWQ1/7DkVHg09FfZJTRZ4dwkTK+a7Dyf5RRHG8BUXujCBFoXaDRcnprEWK8kxFahS1RGl9jMOmqOtCjTRrRTwJQ0X+TINEL9stxKrzXsQ0uzVFdtOPRWqfp0UULBhFE0b8w59tjUQtUgdF1gjhRE3LQkVLft1EU/O8RMvdXUU8yZFFiyXiRMC6FEUBSstEppAVRXjmOUVG1wpFzPywRGVvv0TsEFNEh+XuQ8Z92sODqoNDLeK4RGPCLkUQHo5F8vmcRTgYckWcukBF6/IiRXSh80Su+c9E1Hs9RQx+pEUf0KVF0vihROpLmsTX5hTFq7zZxC21P8WM6nfFuooaxsSIrsWkIpJEFpq6RbSspkVP1KZFfK4FRkgpOkY2lBhGToOORdhlv0SGkKBEZ5o8RaOIvUXyUhdG8YxbRvrcj0ZU5nJG8E3nRQhBZUW4UqxFY5KgRrahIUetO4ZHQfbER8WyBUge2ipIZLxGSPx+aEh6uYpIyuqiSKIquUiGDcpIC3DRSHdm1UgIudNI8MjKSJbgukgIeqhIiDqYSHDujkiVNYlIXpGBSEa/b0g4ultIzIROSPrRREjKLjhIlrkqSPJ5G0iyOA1IZNz+Rx5F3kfiG79HWBylRwpIk0dq73JHTmdBR7arKEdGegxHJYQOR0ZHDkeIuAZH+zIDR0Ox7kbAawRHMV0WR/yoJkdmNkpHNKh6R8+SjkfppYdH7qVkRzdYUEe+bD1H8PUwR/J/IEd2QepGKh68Rsiz2kZMRNZGWHDERhxlq0Zzn4pGX+KDRtAogEZ/TzNGPCyJRS6QgEWKnJZFS3GwRaCX7EVZb+RFaU65RRZt5kWVkv1FqBzKRVDdqEXBtwtFDTESxdyyuUQY9cBF7GKyRcH8kkUdKHxF0myoRci2uUUW2ghGz/0CRlzl3UXITtdFjBLGRZje9EV8xDpGcGtPRsxWH0YBQpJFArKURLBJVsU0sRLFAI1yxBIBG0XLTJxFZT6FRY2cE0XZ15BEqO1ZQ3Vnx0SZ8x1F+OXlRJUhqUTza6FE0QfqRHd7REVgEe9Emu6FRP6ylESD0ldE3+wRRHUtDkXdi/JEvxTPRM1yV0Xc3IJFCGAwRdSu6kQKedjCRAx2Q2b3HEOzsHrC5rwcRYFEtUTdkpJEkkYcRG4tX0Tszf9EgDMFRYLFk0R7XxZFxcBSRfxJpkUxQc5FkAWcRZ3GYUXLnyVFeLBxRH3G7sMZmqFDfCPWRDEbGUUsUB1FuxlERJLWtkSU119EFrlCw94XpsIMk8HCuzZnxE1qZUJP1+RDg9sGREryD0XXnw1FsuyaQwP6bMQXHBPFcq4RxJYyp0T2viREVSTlRL9eCcMlN2DEwTO2xCMHDcR0f6JDnq7rw8lgrcTEz07EWr3LxBIn9sSxKZFEoCWDQ8SNfkOUuenCRWfFxB68asT7Q33EQ0nDxCpBiMRxhM7Ep364w/D3dkQJJZ5EoI3jQ8Ztx8R89T7FNsIZxMKfCsRothJEHZhbwxWtDsVXZ7nErh/AREXy7sHTQLpCM2O1RAB6L0QIHT/EZNMdxFQjTMTT3G9CZ+DOxFAOIMIOST3DC9SXxGuixMMSOjDEbJHSxG3vP8UH/wLF8hp/w8lX9sPj9QpE9iFnRJhNRUSL3KREZzwXRbfAgUSePIBEo1KDRL6vR8QpM1vEzPU8xNXgXcTYqkHENhRmxPZMD8P/NLZE+ExNws+oP8TCEXXEgltsw2SEQ8L4KC9Eie8/RHR2CkQnektEVPXowhXRpESEu6fEjP5wxCLCbsNfXGDDaQ8FRGcjQUK4cCTE5E5zxHlkBMR0nGvEHq6ZQz4rVcQ5SMHE3NEdQyu96UT63bhEmF6eQkH3t8O25k7EfHAexQztTcWpKPvE7YCuxHFcOcQe9qPDBF27xMbx18TFrovEZzjHxIFGA8VJLXvFdKNExYicWsUYrETFvYSrxBoOLsX3o2jFKD16xS46h8VNs5TFAAAAAAAAAAATXrHFIe2DxUvDXMWZDBTFcJ+RxXbzjsX4F1DFNBkmxT8fH8U3kyvFFhsYxfLKG8XsMQjFGuYExXVPf8O2945ELKaARNGGacR92ZDEN+2PxEbKxsT/e5jETg4DxEgitMPbnKzEDqMfxdOsPsXOUCzFtJu7w8bPeMSa3KbEziTCxGxhlsQPUd5Dt8bYQyDlacLN6TDEiUz5w3hr1cO7WqzCEuSiw+bEUMRPNPzDcp25w5I0oUDIrGBDY+RSRAFfrUOJ8KXD8xr6w2ymwMNIqebEANzDwpd9AUQ5KGRAZROWxMtSUcSudHzEP3RZxCNRGkTOFPpEPwTCRE4PT8H+TPDCNJ/4Q08wYUS2gEtEeh6ORHIga0TmTp5EHqfGQwcpWMRebIzE/JaowqqvVsOaPJHEEyoTxR0CDcUF0xTEd/1KxFlQE8TFl0rER8V6RNJpFUQRij3DoGtKxChd4sTxEO7D6zhDwti7CkO0Rl7EoCrUxIdn88QwV7DE778Txd04MsWw1T3ENdq6wysHRsQLwKnEaXEJxX9FzMQSV03E99PBxJGDxsS6UmHEGfFTxNuCpMMnG5vEE0BBxHMpp8QNd0HFzEEkxQ3WAsWFJGvFdaeQxdTZOcWvFP3EmYkJRD6hFEQwhFhDRo+xxIvEc8RBhddDNPocRJe300PJo4HCl3WIRILlq0SxFHdEC8HQRBe4kURvUg5F8ZGLRELdHsREB7pDdnG3RHgeLkUYZRFFmJEqRQdvHUV705RDtxdaxC+/0kQYYmZFtyBpRbNiRUVV0DxF9I6KRJ5+lsPIDABDi4Ynw+pSHUW8yRVFDRn0wymPB8OUs39EWBaCRXfdnkW+oXdFetElRSf78USHRzFFnGELRd0Bl8OhxVlEhcgkRdkAfUWv6WtF5zd1RTKgukTKGidEXxzURIWo90RaUt5Erd6bRHy2mER2jzVE/+QbRDscIEPRixrDSW+HRE5yH0UmoTxFJ9uKRTUYlUX5TXFFpEIIRXuAwET11ktFJ+aZRR/rw0XC745FLBMERcTiCcTDPQfFHdISxWCO9sSJroPFE0myxZ/mQ8U+FlpFURPjRdqk/EV+AwNGXYsURqcoMEaeexdGFf3GRcNTDEUtKBREai4iRESOgkWbNVhG14iZRq9hv0ZFgbFGCsEgRj1HskUgRtZFV4hnRvTA1UY/VjdHs8+HRxyAxkeycAZI9pEhSIkSPUg/SmlI/EyQSPqarkhadspIpGvdSAwc70gscf5InP4CSY5d/kg0S/FIIhngSNJc0kgWpshI/jm7SL+Tq0gex5tInDiNSD8VhEhyv3xI1uNySF5vZkhOyldIDolISGgSOEjP+SRImNoRSKP8/Ue3BdVHiAGyRy/TkUcPF3ZHCeppR8+1TUd83CxHrz8TR8HSAkeIefJGmjfWRvYr+EYILB1HDP9ZR4wxmUcmXZ5Hdf6OR4kEkEch9pBHYrWJRzsGhkeIOk9HhFcaR3lELkdg5i1H/JQeR8rDE0fw6elGhVTURtda50bwssRGqMCaRhSUWEa08wRGrzOXRUUy7EWexPtF4C7yRX663EW5q1RFOeEERWYVUEWjbJNFw4C3RcqXuUU5S8pFHSGvRWKLUEWGI4xFgGc9RYTRUEUsiFdFKHNbRXvgq0Uo+x1FZMp/RZinDEar1jlGEah+RgJoXkYOARZGtse5RZxwUEV2Mp5EQIxFw7BQosPMWl7FWgZ3Rckmh0WKDr5Ei0GHRK5qiESfGudDFMP0Q9BciUQ9CvxEEswARcNSt0SY5QdFTShFRQV4NETL4xpEAvmlRKUjEkQiKTBEyXdKRc4Z/EQcPwFFLTx4RZ3N+0RQ/MJEx2akRGwwlEPIz39EELowRV6rWUW35I5Eor7tw7uSz0MANkBEacMHRbSrH0XO1SFFc74rRWzLkkW8YLhFbCLmRVsSw0UsdENFBSyXROS6NES8w59EW5C3RO4WYUVBcVtFDN4hRdrJaUSvwrbBuzbmQ8CMX8OOvd/D4UYGws9DQkMpENjDlaNhRGz+DURbHNFEGUaNRPFn5MR7NUrFDN8nxccl2MS9s5FEhwK+QiSbuUPM/6PAf/LzxMaWt8TPkcDEzVmjQw+OK0RtwXHET1ujxEjRlsPG9P7ElgffQEsAt0OyWvjEVFCuxEVohMSuKe7C61ZzQ5BauMTMTdnE4d4hxeQ5kMQCBfdCvGxoxCz4fcRDaLbDVPBvxPGIwsHkhbHCYDq7Q/6yikSSERPDxln6xBk8oEKDNA1EAHxERLnP8UNZ2hJEhD4XxIQytMQYow/FvFAvxM/bTsRbRtDDu0qBRBVAocPTx5rEMEYFxXApK8X2sxXF2FjVxMBRiURZ9bBELQ1HQ2SpmER4Ka5Et10/RJDBAEQpupRENH+LRBtaHUUi/5hEWgKfw5ItQMTViypDirg4QXk6gcKAiQ/ARYT6RJMhHUQl0/TEIXX6xESULcRtBiXEhqCRw93Fw0OH41HEf6V5ROhzPcN531rDT4S8wi1KNkHOk4pDX3vPxH9NccQ3wpvEL3nXxCHKtMRR3ijDRv58xF3gPcRYjeHD5U0ExB2kBEQnujVDQoiUQS8gnsE/1A3EXe4Bxfb65sSNl43Ew2c1Q4qlXsMEEAPFM4Ymxco+aMTEyqTEt7yvxMGR9cRouMrE061VxcUHgsXGByTFlogbxWjWfcSiUr7EbzxUxQrjmMUQManF4Y2MxZfjkMUAAAAAAAAAACK9tsXxeZfFrPKKxdzLkMVITrXF2tVuxaLzQsXNDSbFf4EzxUk1JsXylfjE9UeXxD0u8cRWEFPEJagVROMmisO8vg3FORdHxYGN2cSk/NHE3/KTxMWbg8T+DQrEhs38xO8kLMVUmBjFNqrvxGPy9kNCNkjEP7EmxaYSq8R2HjXDFk6lRM5J9EMEo+7EBqn0xBHCkcSkvybE59v/w871TURxsnhEZnMURMy8bMROelvETinBw7McmcNegYJDHnwJQ2IpCEMmNe5DMaxgxB/hr8RMv9jDYQUiQ4vN9MIeGs/DCprBQ1StFcPNQivDSgfjQ61dbkSyHAdEC28RRDOwA8SWvDzEbwaGwq/xvUR2r85ESvGpROe1qkOaYLxDuZmMQ6FJ6sI8XnfEkHaKxEbzgMRpb1jERNpKxHLt6cTgv5LESDeCxGpobsRBF1fENiEfxE4NRsSf7bHEaQ3+w/l2pkM3KCREziyyw8yDHMV3LiXF2T8VxW2r38Q/MkPF9f0sxZriwsSYdWLE2RtdQwIfLcTZPsPE5VP+wla3AcRMDh7FXixUxKgGDEKDBWPDTYLJxK+H98TrLh7DYCXExEVyWMWzsVPFeZlwxRNSYcVr0PHDlrptw54Tm8MlBEvEx3R8xM0hlsTQzyDFLVrvxOfCiMSPA/tDyTuYQ/MBikMkrf1E2lunRHzH9US3JwJF7MvwRBQyx0SmqXFE29cYRQs0bEW5zapFiIuHRTnHB0WbIchESoXaQz7IIL+nOBJFd1x8Rc0UgEXhAE5F+XC7RIiHisMJB27ERTGeRJ+x/0SPP5hEIbMbRCcSKsTwBI5EP94SRRe8J0UlEhNFJ+YiRFx3mESpjjtFFcmDRehaIUVQm5dDn50hRLI5nkRv1SxFO6w4Re9UB0XzGxNFRF7URE5j7ETPw9REwJa+RCGTlEMYKk9EFDQNRP0jUkSrL6ZEi6ioRA+utESZlEdFl2JfRaAwg0UcVFZFkPcJRWnk10TRrHVDaBNTRbZirUVFCsdF78OQRe7A60MTHcLEu2X+xJOfVcUvyXnFDi1wxevafcVA+NnEmblSw4T+HkbMpe5FJ9PuRZZAp0ULeIpF2k4oRSqH4URBmmxFnhHFRfMQ+kVG61pG+MyURnAt2EbYQNxG8dOHRoJDDEbMUopFsJcpRksXuUbKcwdH6BwwR1KOd0cM3aZH90/URyFRBEhcnSdIkNxSSOSthkjiA6RIyiW9SBzg10gMs/FI6NUESbVhC0m2oQ1JAkkMSfMqCUmwYQRJNBz8SASZ6UjEttRI4eC/SLyvrEilzZ1IG9eVSGhEkEhZzotI2TeHSNqwf0hHV21IoEtbSOpUSEhcHjJIxYgeSBOSCUhgWeNHHLbJR5u/r0cLYY5HvFhqR7z2PkcSLiFHVJ0UR+2RAUduqvdGQO0bR9//WkeKnIZHJnGPR2x0lEc0iZlHhiimR6IirEfHK6FH03KQR1yFh0cCOXhHzsdmRwCBY0fSMUVH2VggR4APF0enFiFHIMUMR/oI60b6MblGOgx6Rkf0SkavqT5GvFweRhrS2kWZGiRFDjumRKtiE0Wa/8BF2l4PRgIK4kWyBaBFOn9KRc7jGUU+efNE8fu1RJHS5USgyNJCXIV4xAeWHcXI4s7DKdEDRWrZy0ViEyVG78N+RnaBhUZTjVxGLvBERnI8B0ZglshFNQBZRcCimMPc8zrFm30gRaSQy0Wv4QtFpOfVRKgAxERpHi5FmdpFRZbMBUWOPQBFges8RaccHUVdNLNEUFzaw+LxiESBUaZENpBnRG0QtUQlQzJFNNy7RGU7NUXql11F+GNmRE3ai0RzOPxD6LQYxAf1akQP0ARFTnKvRCSoEUUJLiJFn390QuR4BcX5wabCo9SyRP9Nf0UNRU1FNRtxRW4RmkUdFt1FPp3ORQIAgEV4H2FFIhU5RRehJ0VVkaJEbh0XRRrjLEXLtX1Ftq5kRffwcESZiHDDqz/GQ/eksERZJ4ZEsrsKxE5EwMRD9IRD+3kkRClh3kR2giZEW8KtxK+0DMW+3wDFkJfzxLQtTMSuaorEweeXwwYEEMQLRQLFbWDuw7Y01cSgpXPEhRsXxNQ7m0PN6YtEcroQxHT/98SG1IlD+M9DRPXjBsOMR+fD32bmxEi0ncSMLulCR3YIRPcUnUPNhYTElWefwmAgIsK/k0LElJmOQ8ax0sTJCObE2jVLxE6H+UFS167D074PxBU4L8QFPFLCgUyoRKsyRkQCGkvEZu6txIAnhsMdmA/ERkcTxeIbn8Sa1I/DCMuaw3+CpsQPq8HEh4zrxKP/XsR0+4PEj09fxLihl8QsIfzEzdM5xGdI60NE4tRDg7v8RJ3KwERA8fJE3q72RHbU4kQOIDDDfluoQy6nlURKosZEUMhdRBz3usNkBJzEiQERxDZwf8PVXQ7ETmIvxMI3BEQZWzJEzBKawmWqqsIBpKfDBBORxESUDcWeUXTEkNanxJTFhkMpDAhEu3WLxF1DdcTfeMfERUggxEXJl8QcEXfEPGAoxN226cT0lNnEV7RdxKjK8kGVLodCRW5bQ+GQoUPVagBFs+aZRJK38sS9lGjF+xP7xG68vsSFAc/ED2RnxDW5nMT6V9TE09uaxKtWO8VaRw3FFED7xDgQ7cRz1AfFQMrixBVIHcUlAmrFNWQZxX+I58TvKhnFugN/xbtak8UH/JjFc9msxf9nr8UfLbfF1dTExQAAAAAAAAAAe8CGxd1Xl8WwBozFvm2pxal2jMWc+0rF6AY6xZqEg8UszpjF0YpQxTQ8gMQUF5fEjK/UxJ8QQsTSpAPEV2doxANn+MSZezLE07Sewy7NiEJiyMnE/NYHxc3iwcQ1pVnEdQTQwD40ScSAtDbD9lRxxL9UMMV65JLEKowfxKmUxkMJMH1EjfuRxM/qxsQ6vnTE0Wdkw3oUJMQ4+yHEYQY+Q2B88EQCc4lEKgcpxOFj0MG32BPD5dYow0e2t8PZwsjDpZZow0YKNMP8ZAjEVkknQosBvMN8OWjD7Pyww2Hql0S81eREqi6xRKKq+EF1gn3Dvp6sxEDxrsP5EYFDzxrjw1BcOMQ20mFCBPVqQxureEO97//Ddw1BxNKMI8QJq9vDucxOxGY9G8R5SvPDlCKMQ0cwE0TYrEbE96Q/xMxuUkS9HZJDcIfgxLY8C8W331jE8CsfQ9MVY0QiQ6lCa3q/wwGOpMMggwDFaZTAxB7jhsSUmXnEsHtdxFAyAsWL9JnE1mqdxBp+TcRiuSPEcHC0xOJsu8QIakFDKAmJxNLKPMRrwbBDfis2xOF0dMTO37TEUDyWxEM14cRKlkjFKNozxcwVBsXDI/PE4myIRKnLAkUZhUpEXglFRPC3E8TDZCbEx5zvxLL5psR1BJbD7PnWRISOC0UZ3zxEqz/LRBXjvURIzJ1EEGjoRKfrPEQhUw7DJ8M5RCnNbUX18o5Fq/xlRUhMOkUr+r9EVilTRFkNL0S40bBEOrIrRbeQV0VolR5FdB+eREaTGcQyrkvDe2UHRW7ZEEXdnsdEtw0OwnrfhsJv5JZEgwpyRSwcWUVrDCxEq98mRIeVIUSaz6VEzd6/RD9oxETlezlEJ4UoRFbnEkVLNd5EgOuSwl/ZyUNTg2RDyFC4RNz79UQACQdFaBUARae2IkVPb3ZEAB4XxH7CV8QL8wNE4aQPRWZKgkVLx1pFkjtvRSDoiUViHYxFvyFLRfbwFURn5iRFieg0RXBHgUUsH4pFVOegRPLId7+SdA3Eb6aTxP2ry8R/lXLFHdq1xTQJgMVUWuzE7QX3w5kIE8ThSqrEqnGbRXuAEEU0VWxCEk4uxW5xLkWlPA1GtsTwRVYLFkY6FoNGqDGpRh5V1kY4Ut9G68aIRgYkAkb2qINFFTGJRRHgQkYCFqdGRIvlRjpYGEeru0BHBcV0RwTdmEcS19BHZLQMSKF6NkjKnV9IVpGESC5Om0jWJrZIkGbSSMJB6EgyIfpIKJQESfRuDEm6mRFJ1KcRSUgADUlS0ARJ8JL0SOqT3ki4gMdI8Ka1SMCNqEi8L6FI6sabSAHWlUjuOpBI0ZKKSKgbhEjMfnlIkA1pSCoVWEgoq0FIO/YqSPAKF0gcC/1HhCbPR9joq0du149H/D9uRznEQEdiXiFHdhMURxIELEeSMT9HXIZHR/j5TUc0W21HSbuNR03Fn0eEbKNH+R2mR3FWsEcEa6xHN7qdRyvakkdwv4ZHPEZ8R9CcXEdynjlH0jwyR9ymOkdC/SdHMA4GR6hg0Eas6ppGFEBiRoyaQUY0uylG6xYKRitIF0bmgRJG4L7yRRz04kVWweNFTaCMRaiuykRdTIvEMeGIxZlajcX4VDnFGKWdxOD1F0Mi5mnF5cyAxex8u0PqR8xF82pKRjjNZUaSZmBGw2tfRkYEVUaKvg9GYtqbRazcbUX4/3tEyqVfRfvS5kVnvhpG/c9CRo998kQnSxxFQYYMRWjmLEUkAk1FoXg4RV4MSUWVuwBFOjSJRN5NfkRducBEL7sWRbgrEkX+4AxFxeVdRQsHO0Vc8/FEgUlmRZ0kKEVpWzFCauwPwq7lkcMWd6RDLgsnRbFJfEUCmxdFiimoRA2+JENc23PDDR3oRBqMw0ScskFF3eOEReD5rEX8J+tFyR7TRQ+7skX/dB9FHnaKRNi+fEOUFLdENWavRHrYqURl9AVFEVEzRbhzLkXZnGNEjOW4xDksx8O1cZxE5lLSRFEIl0MTyFPEHNUSRFqD6ERgWphE4vqOw+UvL8Uvv5HFKjRjxY7wVcQBooJEIpidRK+A1MHs4cpDImPLxEekqsSHstfDdO6zQ0QyV0QUu4TCVY7uQ0cD/kNWkE3EJjqDxAn3N8RJ2A7ExzSQxPQ4fMRuXBRDmiy7QsU2icT8z+/E8mATxakHTcQyibVECHPkQsZ6E0SzuTTE/Kt8xI6YncSSMZLE3ytWxG6cecTRCnfDvNUgxJCjpMTsGrZDlCMgQ6qdXMPv1vXDz/eVwz8mf8VSQ1/Fk5TMxF+Xg0PWbxzEMXbzxCF8A8W4KonENBXixJC+ncTUQB1EsMOARM4Y7ENR7wdF80CNRG7pgELWeq9DC1FWRHy0JUSBKLJESiCNRCPeEMS62XNDepxVwzIBLkKof3pCeQ4lQ9cKcsSsAMHEyoryxESCysSJcu7DMO5rw19A1MNwsaVE5/wcRKO0b8KQJSrEkhqQw6sRP8S8T2fESfb2w7SVpsTjHLXC26YYxNBghMTkSCrEy7/qxMJAnsQbOb/E9ZG5wvlNwkPNoQzEL+0PxL/XD0TXsbxEbQj8RJvIeUSL4BTEEfYHxX02CcXu2oLE58p+xAzXTcNqoUXEv5JUxaKgEsVxlPfEYTzgxCkFwMTCPd7EQjcaxfzX+MSoSbzEaruFxIMWkcSb7AvFlxI7xUu/nMXkCKnF9URvxRxxQcV9FxzFj7gyxXa4scWFZM/FAAAAAAAAAAAGnZTFWwGMxV5Ud8UMMHDFRNRPxaRLN8WHD0TFayR1xVpYNMULuKrEExHXxM+D8sRhMvLE33y7xKwZAcR1vbbDFBUTQ1dKg8PdBwvEMstLxPN9CsWxeWfEkJN1Q+nNMEROFFfEpOnIxFN/sMR4phLFUbcJRAN+x0LUyfTEAwGrxFhgqMRdoDHEU+SvwnFsN8RsPdDDlM7Iw6BnGMSHYBbEKzBRw+LkicSF4SnE7/Igw6aUAMTHotLDH+BwwhHWlcNIf6TEmO31xJIFbMSEz9/DHihqw4rLUcMZh95DKGK3QxLOOETOxdTDMbM6Q1zx7kEW3xLDdKXFREEfvESZ4IVEsbkwRGd8XMIua3XE/4sZxIPZvMMugoDE+TbpxH4ClMSxwSfDxCDcwtRdNMQYxE/Ex7UKxDwNp8Mjw+hC167Qw2hgesRP+rzEpjD/w/IBmsPffPlD5EVQxLzq1MTy4TXEQrG/xEciC8WfPSfEQIWWxERMO8RAywzFhr8GxRkxkcJybIhENnQNRP4FgkOg3A/ECbWnwnONPcNKkmrEqZwHQ5j8HMQyPb7E75ukxPwd5MT3E2LFYCuaxU+GdsXZUHjEVBMbw10r8kMyltpEQReHw7cRUcP7GKLDnGqJQznTGcNBQ2NEtDmdRKtAgkQ0N0dEMjj0Q5Lak0QlKb1EMiwRQ4nuvUOZjlXCKW1Sw9j9VUTw+j9F5AhyRSUcGUWaRWdEIPw6RATLqUTaDtdEVS9lRSzufkXGkC9FB16kRKwerkTPloVEH+OIQ90bREU+41VFSJmORFQexUMgf3xEAXq9RLM6P0XKg0NFnpbsQugidsMdO/9DOnOdRB3CyES1Q3JEP2GkRFOROUXNU35FKx9FRRJ/BkTtuSJEGR9IRCLLgkSD0qVEt2GIRCyuK0TifHVE0Kp8REzKGsI+DpnDoqqpRARow0RBwCVF4FpwRSxokEWXVaRFm4FsRZuLQ0Xn7MBEkFkIRYhzbUWXgkFF/8M/RVdwAUSVqs/EErwUxVoHJ8UKoU/FvGBvxYv9aMULCbXEwvSEQlzppsNHXtHE4gqhxAQgLMPyAfNEwMykQhzVI0VA6QtGWFcxRnKIQUbWnI9GCjuxRqphzkavj9pGR0xXRvVzkkXw/YHEHsGjxBpwRUXEyt1F+io9RvKIo0ZmQvVGOf0OR7mqHkf9X1tHow2cR+y830eiVhJIdj0pSN/XQkjRUGdIHPWISPcznkh9pbJIgnXFSF6520gT7vNIqlIDSVWDB0lQzAhJwB4GSdSX/0gw2e1IUjPZSOCuxkjQablIllSvSFwDp0hG+Z1IsvyWSAVLk0g+epBIIJyOSMYSi0htVINIMkpySLY9W0gDVERIyzUrSJrsEEgb6PVHZCrRRzA2rkdqNodH0PhVR9hMPUfk/DRHhZAkR/FmG0eu1B5HSDg6RxD5aUfgKXtHQ/qBR+MonEeU9rRH48W1R4xPs0dOkKRH8v2VRyMdh0cC825H6M5cR6YGU0cezlhHvLxAR6raDkdgjvFGpjHiRiLsykZ0V59GpLFxRrZdZEbgxnZG1nhyRnrjJ0aijKhFv3o+RYSqx0QMmO9DhcQCxeKmgcUG+6DF/a+bxeNLVcVOxo7FPQGjxRyxZMTd9B5FrH8bRuAUakamdDhGHTcwRsTMNEaphTRGfwYnRk9D2kWtxstFErnoRZaaFkZmfPJFOp0LRpaA+0UUX+dFIHkMRQtPvURzXZNExGAyRQJGNEVyt3pEhzX+wo8jlMQW3elDF5AkRX0VdEVwTlBFtZBWRbOIjkVqkIZF7bwQRYJdCUVJQUJF/6TzQ+NivMOqgJ1EzOs3RVhK7USGBg1FxdMdRPnfIkOTFnZEvoTJRDFmK0UNyztFX5wqRdFcnkVUN7ZFfIsGRu5nzkV8KilFu6YuRF2ZiUSqDodDPQtgxLe610OewqtDCfsdRK7igETB2DlEKRGhRKjrDkQgXwtCzw0eQ71tmEOciRvD4LRVQpNZo0PeOCpERYB1xFIfRsWz8HLFqe4WxTOdq8SNJKFDuKEaRAVvCUSxSeXELFIzxTr+98SEc+jE3SMnxJeDu8MiVIxDeM8rxPizj8StVSZEqPXRRPGFukQCfwnEstOYxL8KLsRj5SfEbxUtRGOTekT3hTZBhQxqxG+cpcRBPZTEMHoBxMNWjsTLylPEUCUOxMOzUcRFjLrDk2mzxGHj/UMgRWZE9feoRMfvBkWDDMlDKxsCQ9mXBMSOH1PDxjJsw8c4gUQ7pYvEkeoFxfQb1cTHCnzEGHH0woxIGsOfFIzEks0yxDKpAsRIeRbEQ2kNRMrT6kRseVNEdvoTQ31YZUT636bDSka0Q1b6rERc+xREJgqHxFvmKUS7HOnCki+aRD6evUPLiQ7CZg/AQsD0dES0gtdDhAY9xHBKIcQfgYrDuTiCQynf7ESihsJEbiEERZMokEPyZMfE0ZfAxOGLMMTWu67CfNoswzdwFcQNyeDE4zJIw5KQf0TM83tE1rIhRRTNNETGyFzEKp2FxKk7xcSmEQNEF3IkRFSAt0LvQiND6yltRJOFrURr9FLEdfVCxTd9AMUzMxjEx3QJxCkQHMTVA6BCUwCmQ5Gt0MS62BHFDU7MxMEv2sSg7vTERNIIxUAQKcUWshLFwJUcxUBV48TyPaxDaI2oxH1VSMXfIYfFPWCexcVoV8V18F/FsKVwxb2ttMS/PUHFLqSIxQ90osUAAAAAAAAAALm4rsWxubLF2zCtxbnkgsWzs2XF7e0uxU9uAcVCMgjEOMYTQ6mxCsXo8DvFcgo7xYjCH8VtbZbExwO+wstGVUMWdvfDX0YixbAe2MTzUMXEKp8sxO497MJvFhTEBtvGxIYpDMWPBNjD7zOKxDLFJ0RbKaZE24CbxEDyvcSzCqfEwQXOxJl0A8R+oarE/uhPxBA1HMSl6ofCK/ElxA1tz8Q1WYTE+egJxKHzgsNYJDzEWEncww8EF0Ov2OVDP01BxHqvv8T96aTE2FgrxJsPDMSn6CzEGuQIRKJK3EM7xw5E/3Upw2NlB8QPXENCveBlxJoIL0Tt1TdENblCw/uRacTbknfDIek+xMOteMQooqDEe4OCxAuwEMU3WaTEq6JOxNvkeMS2OyvE3Y7Ww50FZsSHYgnEoq2bQbHZ2cQ66tzExWyzxKTAoMOhNvDDNkOhwqq0WsQJ0w7FGFMKxcoTwsSs6BPFYw+wxN6CwMRBBsPEIjB2xHNjzcQZcIzEfXmJw7kNEcJAo4jDpzoXRKAsWETOZlVERem/w0osMcQGZVrEffDVxNSPUMX8HIHFsG2JxZ5rY8VGtBHFo1+jw8t6O0R8EDLEQfBXQ8+BLkSDwQtE8rjYwk2/FUSdGS1EM/2rRPzZ5USVlYlEI/mhQ/ERiESxS+hEUROwRPcwLcT/EUTDMryFRKtMDkUJwktF6ttKRQwwykTpB4dEC9ABRPHgsENl/xFF7UYdRbzvU0UvKGJFYiPNRM+yncS5pb/Em73uRGagOEVC/QtFWqKpRBLbk8NirmhEcNlCRSFtGkVxuV1ElIm6RAGZrkQz0mtEsrQJRMRVM8SdBodDnISqRChsjET6tf9EAAY2RXtgIEVQbgFFV4MvRVV1O0VqC6hE88mQRDrq4UTePKVE+CDTQdMhCcN7MxJEv1Z3RPNoRkVnYYlFb8l2RapPcUX2HkJFFRlNRSuqwURVRFRD2kxWRTypj0UnDnhFOedPREcYBcQHLy7EfHGoQ2JVX8QI5gvFWIxIxUmxIcXfU8TE/3zFwgGfb0O/gOvDLWiPxG1SKcQQtRfE+oPcxOa2m0WyMRFG0PU2RtTZMUbHCWlG37SDRumetUaJ4c1GgWyCRr0zikXY8LXF5espxiL4h8Xto0RFDx/rRYCnMkZOl31GBv2jRqwA0kZUVgNHaB0nR2LIbUeNJJxHYRPAR/U76kc4iQtIwWYlSCmyP0iZolpIH0R+SD4zlUi2r65IdKDHSAZq10jifOJIHPboSA4P60hgjOdIGEfhSLOh1kgFVstI1L7ASOaJtUiIgqpIopugSOI2mEjNmJVIztOVSPJ9lUh64JNIBKaPSM/ziUjEFYFIhB5xSLJJWkg0dz1IclImSCx5D0imvu9H9Ai9R4FWlUce1XxHcIVWR4YaOEfuchtH43MUR4iqI0cQWDdHaGY9RxH0ZEecIpBH8KWtR4A6vEfkIbxHuh+0RxO/oUf29oxHtyBxRyaZaEeX2mhHLpdWR5DmTEcTXC5HdGQVRzAZDUfoJOtGKJu3RryynkZBV6hGgWeoRoLwkkb2/lJG8XcHRg6YxUU8AXpFoO5JQiRH0cQMkqDF0PeixXbigsVak43FigpRxUJN2cS0k0PE/dDrRFMgGUXC/4xFp9zWRTmmBkY8JhVGxLQERqjQFUa2IApG6FAXRrYeC0ZyPfhFDPmPRfGoZ0XY5VZF7SpZRQuXXEWeIyVFD4PuRGmZxkRjwAFFljwiRERfW8PIskBDHRtvRECKG0U9tVlFrJRDRZolGEUWu2hFn/R5RXi2TkWheCdFq6E4RZhn9kSiiTREiStgRIWWL0WpCyZFHCDoRIVjDkSsEOpCjkn+RCTlTUU1sv9EefE6ReQjdUWg5t1Ff8HNRfYil0VjfXxF9nzdRNssPkTOpKZEtNz+RBhkP0OcSsFEU5j1REDVokQcssZDeOEpxBIA1MMCsY9EMVviQ5CID8IQ/4dDHDVwRCdO0kTbkZVEBax0xMCXP8UogHTFPbBpxUWeVMQR0JpEvSoRRUU02UQZ2i5EM2gLxB/cWMVeOBnF6uZRxB5etUO7IbfDkJubxNDghMN9pVNDMZ6lRI2I4kSz7ddDAr0gxLzG7MSaEDzE5bJlQjaoZUL3sgND/nB4Q3TUW0Qwh2TD0No2w8oWd8TRX5rE7VGOxN8VE8JiOdXEa8ObxLdl8MTEAJZDpUvHRMnEIUQc3JdEh7CpREuJZUSRIuhDV9N8w8Z+usScncLE8O2FxN59YcTLPWDAR2cAxDg9I8T4gulBA+N6wx1ExsS+yInEkl/Bwnq/SkQJ80tDxe6WQ4BK1MMfWFZEs3dLwztoncRpbvxB+fzORBDpDsTHIBnEpQDsxKClaMS84YlE06utRNDEsESIo1BDlPPQwRZBssQWwpzELfLEQ3sdEsLoV99DPSe4RO0fCUUL+idEfzimxAszmMRrh7nERgXexKFsu8TpsVHEWfeixIB9XUNOj6pErI2HRO06/0RgX9pE0riRxHX0M0Sj2DHEL5DkxEhHG8QtGQ5E0oSQROPBGETCqDLDFKlUxD/o8MQ/1ffEl9+FQ/upssNGrQvFgjuTxJomIMSh33XEn/YMxfvULcXiJiXFwPkSxXwSYsVhUIfFuGVBxRSIgcTWmC/F33kLxeu2GcUQmITFaUmGxazzp8XMkYrFr7x0xTURvMW+hpvFQxeSxW8Vy8VRUJjF1G6LxQAAAAAAAAAAfZiXxUbJlMXjYknFZxwZxWGwCcWDIu/EGv9ZxG9cwMNt+xrFV2w+xX/DFcUYXyPFiVjnxItPgsQJJ7XDqDiCw9dt58QDWIPEow4VRMw6q0M34vrDlrXxxHEew8SgrY3E///NQ2d++kOVu6zD72aXw+8f4MT1guDE0S6LxKh25cQWRofEMCmpxDr4icMr9blDIVELQyo4+0PqT/DEHTQLxQKjZMSApVnEzW5txN13tMO4Ff9DZKgMRP6JBcSyzdjDM1M0RIFvb0SmTKZEIEXnQ52urENY4A9EPAJeQ7pmMUIcSpjDYfG2QwcTosSAlpnEnl2GxASloMTl2A7FrBodxSUN7sSuGXHE08/mxBkfx8T/9ifFRSjGxHEZHkPYVn3EkuQPxaIbmsS735DEfp/ZxFwZXsOZ/DjD8TPNw/T2c8PpP0bEaP5LxNJEdcSSwH/ELISaxKf01sQuXRnFYCcWxauz58T7LmrE6BHixP02i8Q7PufDnHxmQ/IOvsR9QL7EnxuyxCJrVMI0yOZDtbaaw5+azcSlhNfESXskxSjEJMX1HVrFfyeGxWoiYMXXWxfFJRltxL4assK80DZEVgyHQ0XNlMMS6X1DoDdfRGqdI0RUO4NEQBj1RB6inkTIIkVEqUolRFC3cUT7WM5EKtoPRRKn2UQM00NDoEZXRBjAKUUk9HdFMyeGRTmrdEX0N75EI/voQ3ExjkQHesdDDHcLRYzxO0W4csRE0Z31Q5hTEESPgBBEpV9dxP5CgsPDSKVETYHJQyraAcTDmBTDaCz8RKrPREXEOO9ElNrNw1bmqUMFUz1FWawtRfxorETJTUxCztR0Q/k6GkWl0ypF6EqGRKpbm0PwkvfCokRrRIoR20RGBBJFj0+rRPUrD0K05z1EnyxrRKA/yEKemwhD028ERXivM0W+9CNFeRVMRdE5f0XQi5NFJlcbRZscQ0QL4rhErJ38Q7+kMUVHPaZFvylvRd/8sENulr7DUFQwxGQ1rMP9fgbFaNc3xZ2LAcV3LwTDt7BgRCblkUPdgkPEqTUwxDnSVUO1VGlDT/CFxKYlbcW6zV3FkmsLRgxRJ0YCQGtGDw+ARjJRjUb4ZqNGaxMiRpL9NUVs2IvFKV4qxqpAD8ZJOqzFhOYyRbymG0b3OVpGpDV0RsSBe0biJqFGhBfYRoMICEeUkR5H6JQ/R1NuZEcLZpdHtFjHR0V66EcCzgJIoT0YSE78NkjWBWZIckmJSJQKm0gW/adIz0KxSG2Wukg1yr5Iksu/SPq2wEgwg8BISuy9SHBAuUjmybBIHoWmSLonnEhV3ZVI2iSUSILWlEjpx5NIzsWPSPJDjUjOA4xIg2mKSDBshUgBuntIvhxjSGItSkiqAjFIQB0USHJn8kcyw8hHkDetRz1yjEeAF1tHy+wkR4u5DUd9ShJHqTofR/zYJkfN/UhHXix6R5HFjkc0WJZHPuyjR6CMpkfqr5tHQBKLR2jeekcoB3NHagBuR5fWSkdSpjFHUh8hRwn9E0fbkA1HvvjoRgJgxEaCaLlGxN/MRnvUu0aH2ZRG2LxuRvLNPkYs5BhG417uRdgACkVkUVzEsLz7xD02PcXHWQPFkbJsxH2dLcQ4yO7E4Doxxc6A1MQQrGPDvFEtRR1ErkWskOpFwoO4RU3ljkVjF51F5KXMRag01UXylJ1FJ/iGRQ4U4EW+Jx9GJM0NRmYxqkV/oq1FnuvyRWHXgUUevhFFf2zfQtLJU8PQFkPDCl/HRFnbDEX01z9FVUo0RQeoIUVaMOREb6MIRYUWGkUehO5EpEYPRfFAmUQOCclEk6gnRR6cf0ULHQBFFbD7wg39nsQa/NNDryzNRK2LOUVsPWhFv0A6RdVRlEW05N1Fe33rRTq24UUNGyhFnRm0QikoUEJoUZFEKdW8RI6yBEVFgLNEI8AqRRSpEEXK62tERGpaQ/sJ1cOOcKTEyDzCQwJiM8GusxnDnwckRMnPFEUeUOpE8NGFQzGJ88Q2sknFR20xxdY+mMQIVh5EqPNLRMLX2sMMDorEmz/hxINrJMTClgDEw7rFQ9OmikQEEaJCac3WwxqJxMTlljfE6oXKREl6p0S+IMZEaqWLxDHws8Rx9WXEXFYPxYuN8sST46vELUyJw4jkmMPgiIhENVKAw9ZihcTPXozE6cU4xPzkKMQOOTtEJvQMRD78/sIxnY3EWzdYxCi4+cJDu6PEOqydxJSwOER088RDkOUsxD03Y8THZ8nEfYYgxWka5MRMkd7EsMGNxJLKTcQRMZPDm4xExFr4jcTz8fzEVYqmxLYuG8T6FuhET2YHRYl6iUTLOYBDJA5sRKovz0TYLrlCao8cxKLi9EMceIZC52YCREPCVETBuJ/E8uYYw5w2lsK8yxpE8MayxAvpO8SUGgdEWWfQQ6kgKkQpZdNDJNRUxMbjQ8TP5Z9DOF2cQ/3PnsRdvknEpPb2w63cDMTcGGjDkelXRLE/QsFatYNCErluw6y5T8R9+qHE6shawxBI18SlftTD3aWqROMYK8G9BDBDdyzgQgrQycPa5HVDei79QsDVrcSjvIXEvGSSxO3kgkMWMwdF24rKw/5vgcSi7P7EwG4kxeF5A8VMhBjF0uJixZZWGMWMgvDE/COWxCcp+8Q+uxfEKEP0xLmoRMXxUCzFSNNQxfoFHcWkhjjFdu56xaLgYcX9XovFikCUxTtKNMWThKPFIU60xbNUjcXueJnFAAAAAAAAAABqsHzFgDQcxSML1cSe67PEqke6xN3ZgsRBJ5rEACVQxbblacV3Q5PETXrgwz3bmkMv6HDEo/ThxOjY1sRjg/TEnuTBxPE6FUQyeAVE/qIlw7unisTXXo3EO2AiQmlBEMNq/2nBClZGw1eYcMNNULjEFWnMxFH428TKsRTFjD64xBAWNMS60gfEp8URQ/6pmsRuGsnCB7Kuw3lm/8Sp05zEkzzmxKu8xsRwju7EBlKkxABENMT4OkTEug1IxB1chUSeuFBEVAz5Q9O1k0QXcmdEZA24Q4B24sPr16PELt7XxP6cvMPiVodCZhoJRHpep8IVcWnEyPtfQyk24MN7/N/EXv7AxEUGxsSktYvEQvN2xC68AsUKdN/D2RcmRLa3j8ObbJjEMHLDxGNoDcUutcLER/XtQg3CA8Sxk3PDsmeqxDVJDcRWhGDDaAqTxP/1CsX1DLDE42PbxOSesMRkRZTEQAhqxGxlh8QPf//CIBdexIAiQ8MwnpbEMnnbxAAWvMTC0kbE3ZBWw92/7MJUGLfE5zCbxDNZCsXDZ2LFwjx8xe9RjcUQgRPF4ZGJw2XwukN0ToJEarABwhs9nsTpsN7EJ4nMxILqocQZkyDDqgSXQnw300Sca8tEMCxoRJkEQkTRXxFFapP+RKtQDURC10rENrGow6f01ERCkGxFWrVgRVx4E0UJer9ErWKhREC2eETSbQhFo+/DRORS2URU5ClFQ3OYRKtwrMP67ihD2jkcRen7G0V4Aq9Evq6VQ293n0LuqN1DouKnRMt2VUUHk2ZFrk8ORSgUjUTOmrhDPdzKRC98C0UTLHhEDQ7fRCh3FkVJEAlFCY8dRbFtAEUOnPpEcHlfRELxTETV13JEgUwDw2Rsx0MPtWLCJp3Iw9pqFsQZirHDIvwPRAZ8DEU+fztFUrMkRcOXGUUxDBJFUcY9RdUv90Q4hoJDZvKNRN4lYEXq43lFzXZfRbgW20Q6lHrDYPI6xDRMHMSBVK/E/FRcxSp6UsXTAxDEeiBHRC3vWkSpv+9C7tgmxI27X8SqYdjDfu/IxNgC28QXeq/EZQgBxBqEpkTYwVVG9GFDRlp/LEYA8jBGw7S8RfAxr0NiW4XF1orIxStSp8XqJwTFlrwKRcHx0EVlPyxGxDQoRtPY60VHcglG2MZJRq16oUbHnsxGY1zORtNw0kY0WglH68o7R3zHeUdJrppHMGayRx1s3kcHRw1IcjMxSJFCUkhsoG1I2T6CSNrPi0gjFpVI8vKbSJJRoUhGE6dI4GerSG61q0ipCalILOmjSFLdnEiZI5dIHC6USGjxk0igvZJI9SuPSAzliUjdKIdIURGHSEJohkhQOYRIwFp/SGRTc0iI515IXJZESHC9JEg0UQtIwMDyR5Yq1UeIVa9HqguIR/r7UkcueSlHqNcaR0ZHGkf6eiJHquIyR2LnTEfKRWFH1kVsRzdsg0fb5pFHFq2YR21Im0duFpFHNFWCRy+ZY0eIOUFHsjcjR6V6Dkf+CPFG5FPkRjIY4EbYguVGB+7jRk2c00adPq5GPKKMRrPvfUb3yGZG5jQ7RkUNFUZH1bRFJXUURRLe+kTnbqnEdPdqxRcJzMTnRgjFRp2oxGBx90KwYiBEgAQ/RVfEv0U9TqlFDkeDRWh5MEU55RdFROgbRf7eukWWBbZFhdO3RawuwkUKq+JFwVD2RUx7EkYhDANGUDECRr++K0by1WJGMtINRWLOUEOOUKXDmfsTRJMcDkWMRjFFIxswRaKKNEVSnvxEebIHRYP80kR0r8BEyCZQw+CUokRn9V9E9u2zRAxEgUTx+RpFJNTHRE9Np0N2XC/Er4JARLnAsUQ+PdxEgGD0RKm8NUUU055FTZsKRsP2zEVx+npF83PhREU458JIaJlD3/9qRJm9sURvyP5EsKTXRF6JKEU4hu1Ehm+FxGG4JMQ+UZdCMdKlxBmPD8STF2fDsKkZQxHmRkQ5tw1FBuS1RIeSz8Q8wnfFJXYPxdcGXsTqosZCaORCRA2G80PHqKHEaiUbxWDZLMVUVsnEA9OlQxEZvURK0uhEx/GSxDJgDsVlZJvC+WSnQ2AcAUUv7ivBzTCvxDd6DMVy+ibFn++1RHP1SUS5CE/EEgJAxDHpGESYey9DtgmDxPv/fsTPtJ7EqteGQ60giUR8SJBETBTbwy84zUKyVBNEuxBZRN6Uk0Pq1BxEoUD0Qlhsc8ShB6jDcIC5RHdrIkR63rm+wT6ZxEm/PMXLqerECWInxB5wREMmyuDDUUYFw+3aocOd253EZlPVxMe3/UPBf8RDUfPEQ8rDOUViXzxFTT8TRavpr0Srqa9EVVE4RHmcI0NMdvND9vfOQ1sWuUEHvh1F2Bx7RAGZj0N5QA/EUuUfQ5MKtcQlQBDF8My3wwh+pUTmSuhEt9fCRKRPLkQoFAlAXhLDwyc2jcMx8ITExFxaxLOSVsMPMXHDbjnuw/2dIkSFgKBDNpceQxl+wMJyeDHEyPRGxIDpwsSYUe/DPPcaxMwUmsK2fN1DviUiRTc6VkWSYtBDQi7SxPFFmcMpWC7DFhgQxDzPmsOjJrzEF64pQwFi48PaZjLE20pVxNTtPsXO4WrFRMYpxUbdOsWMRjPFtV4uxabjLcN37GBEzbzjQkVKEsUSBXzFoPpbxaKSOcWWBdDEwNwsxDhr48QF9hnF+61BxQwWiMVyKCHFSAAbxdYQVcWDsCLFBpFXxaCrnMUAAAAAAAAAAAxXhcW6iozFCMeDxRUJR8U+eBfFcYbDxEGHCsUsPinFQRhaxOg0Q8TzVtXCk8Q0xMwZHMUBLxrFalNnxAdoX8NhVEnDKlqJxM6Bu8RvKKDCs4n8wwJXFcRsFovEsAHcxJEyW8SZW4JE8+0NQyZ6+MO1yBXEHgQRxI3dGMQYJc7D4kY2xK8Y6EMdshTEJerSxEdDTsQQkpLECtk2w4Ghp8S/kVTEHxwWxObKrcQZB3rE/nQQw+hXH8RJjBfDWiclRBLcAMQav2XExV7Rw2rXMcQjDCTE7yVrwwAd2MJq0vJCKAz1w4adp0MenqdEwNKGxGZWlcQRKYDEM9PWxPYNAcXbO5rEZ+DDxIVKUUJD+BrEvcM7xG13CcR6EJfBCI4gxLdbysRbbrHEtuyYxIwnlkMPaQjEmV2VxC/vHcXfMRHFU+6PxDfyQsRGnprE1kqBxKwgdMOHYgLDFw/AQwZbjcMofw7Fv9BAxF5rlcMc2nzEaFS9w0TcRkPTrCxDWMDLw6CSOcTg+TDEpxBFxGh+zcRXK0fFbVGXxQWGNsUlRafEFeo7xMftiUGwI53E57Cyw+uKa0SNAurCugSxxFtRvcQLk+PEMyULxHSQlMO3fQVEZenWRPzqHEVa0HtE7TMXRLUHm0P7f/1CmEiqwwRuq0Ty2zZFnq2DRSU/QUU2tq1EyT6ewzH4FUJuhLhEK0teRcADaUXaAAFFt6CWRDbvxsP3sgDEdZtBRNL0K0UOwqZE1VcyRLw3UMLlQwJEhBosRQqnLUU5LOxENifmROFkjETOKdtEFPbuRAB7CEP3dVxDfuQiRIhAE0W6ZnpFRHMiRe7w00SvBBFFWjxeRUQ1QUXtbf5DHtsZRDlk8cEprY/DyvbmwnFzisNsFw5Dn6eYRGlgB0WZ1ihFK0YKReqKzETviyNFq4jxRM+WkERTzSlEcfU9RWzGVkWwDFpFQQ4+Rdyur0R21ffE7x8AxV8yAsVfexXFY2ImxdCrLsV2RQXF54IyRFpFq0RCIWVEIlmPQ1tmvkNLJjfE6yUIxW4QhcW6hK3FDWCUxM4PC0XuBQtFdJH0wqkLHkYsLQtG6CeeRcjxEEVwDr/EmZisxcyWF8WAr4RD4GGJRb250EXtruhFcHPARVl3oUXyoJFF9FsCRl1gNkbNPl9GHMRnRnBPX0ZBJHlGKqybRnLE1UYNGQNHquMyR1/Xd0caQ65HjOvkR16GCkh0EiJI4C84SMqqT0gvHmdIwtJ9SPWlh0i5+ZBIGuiXSK4Wm0g4tptIjE2bSB7FmEimm5ZIL8iUSCxzk0jc9ZJI9uyOSJqciEhJ/oNI8y6ASE+NfEiVAndI0r5ySLylb0hEMmtIGo5gSGwMSkj6njFIWpEeSELAEEgsxvxHsi3KR4wxnkdxHYZHIvloR8zDTUdMCDJHHVEiR321I0dQKTVHSmZCR5UuUkdwlWpHHGyER0VGj0dUCJdHy0mOR/Sgbkdis0RHjiIsR8DQGUcUoAlHeKnuRvKa5kaBKN5GNBHuRoae/UYYG9lGMnG9RqRbrkbSfaZG0YiWRoZcaEbFdSpG2YnaRQJeSkWYIdJDUhXRxMhrBsSUDprEnXEGxbgDPcVIBiPE93FjRbWOaUVt/WhFXE4URMxGhcRhhjBFm2+uRbN1wEWIbLxFNReSRTQ1k0W4ce1F5E4QRglp/EUdNwdGy7oMRglDMkZs5ztGE/svRvU5JkbMh6lE+nTLRM0zN0WaVTRFnnRARaMRFkVClGFFdCQuRavyMUWE4+BEK/miRDRibsQInBZCHKWRRAxPFUVWWBpFaIUuRFj+hsSA5ZbExpAWRAGaUUXCJW9FGeopRdf3XkXhWLZFREm9RdZ1zUUYloZF0wcsRCeVsEP7ZCJD2//HRBYN1kTAr6ZE0dcIRViXC0U/+OxEUJMrRYDi6UIj6JtDw3mXRPRBXcQnMo3E1dwnRKtAVkQUt+7AWhQaxEb+XMQxNsDE299YxQDWw8QfTapEGHkFRXDLpERzXy/EIpvUxPQmmcR7g3xDa42EREay+ERUH/REq2e9RM30bsJ8GRbFCWYGQ7tq5kSCzhRFcZ+cRKNuAMUrUj3EXYClxH+5ZURcRuZEbPuLwvbKCEMgojBDLw28RCTvbcSaT8XEin3GxG9LoEP9RQ9Edar+RPKMwETevrdECKKDRHRxhEQmfWDDYAKBxOYDxcNLAqFEfxXKwxasgsPjM/nDVrV8xHWBTsQP28jEl2JLxJEPt8NJFp1D6LDPwWQPG8TFwbzC0d63Q98+dcPkVb5EvQwFRd8fIENh5PdEH+0JRU7l1kN8iGZDDQ2SRCgOAkUcJ45EqkEPw+NueEIP2SrE5ZkcRKyclkOZ2TPEIjWJxLCE4cOp1VZDcejOQvxlf0TpLAbDQXhpwX1IBsKSDyLE81U7xIT+FcRdEorErSr1xGhFHMWV1oTE/IP1QzUj/0HbtmxDl2lqw/ZztsRNwQjEcXTYxIthIUHBK5NBlU/nRCBceEWHwxlF+x0kRCqTakSU2KVEZ6soRCzOtsKPJJpDRZySRJW6eUGcJo3DhxuFxMXSq8M72Q/CTw6wxPVHoMT1Q9zEhvEvxUp9Y8WlQUDFp3vxxOU/ycSa/8LEQ1rGxMc3IMUkdmDFVRNSxfnA68RljATFM0MFxYF2jMT3WezER3sPxe0+B8XzADDFoZnqxIVU+MQlCIDFmFE6xQp7tsQevGTFxPhsxQAAAAAAAAAA+jJ1xTebfsUf0CbFniEcxbjC/8SC8AjFDQC3xPpdN0MI81jDqfYBxT1oAcUfmRfFpr8mxRcwysRSiElERjdMRLmWSsTkmgHFC9C5w6JxrEM9o53ELDWuxHpbc8S7QK3EBP9EwzeLhUNTuejDHF1CxHvCdELQOpxEwEqKQwlq7cQdAMzEilQeQ/B6iUPKJ2zD2bwIxCZSI0TMNyhDYhB8xNElgkP2YTzEzL1vxI2TFsO7I9lD1LYjxMXREEN+PLZEHAcwRAl7acK6q+HD5xMaxKSgvsLY/lFDoQmZRHG9WkILn+DEmDGkxGwBxcRhiMfE0vm9xDSGpcTop9PEs1Nyw25lZcSnn97DYMqFw2VilUMXqRjDi9XCw46gs0EI3EjEbj6DxPhTTcQc5UvEiAucxObn0cQNmgTFdUAmxXNW98ROVgPFZXkmxJamjcT2xMTDd1asQ10aT8P9ii/BcaHNxEMHAcVthTHEuarOxHdhmMTirAdDmrX2Q9Hbj8Q/6KzDC4l0xPmS1sSb1SDFolNyxcJQwcW1oKrFWfq5xG6NEUShYHtERBeZw3eYtcQ5QUfE5rWKxOp4rsRoXi/E0KnZwR50dkSfPtVE0aS7RKiwn0QXiwBF6EWYRNvgY8Q1pAjFyyn8w8f/L0RVFSBFcP5BRWbQM0U28eFEI0m1RK/hwEQbPr5E1VfuRKhEQEV7X2tFtgTjRD1/+kOl8cnDiDpHQ90hTESA4NVE7sX+w5aBrsQzGs9C9kaTRBkjQUVlbjRF4i70QxNwL0Sb0rREZ3AbREYxjURPfRdEIv3wQ7Rn20RhkitF6DRTRYAXF0V7EdFEdK8zRfmlQ0XXn0tFzA5oRKVL5sNNRdhDPq5HQ0I4IsNchXnEfIK0w8c7C0VaG3hFB8lbRYIQOkWgNrFECVAIRamR10QgMmxEiquMw/yQ90SufZFF1Nc/RdB8g0JHe4NDpIC1xAv0P8X5WWnFlVmFxXZOZMWFfdrEUa4ZxO7C10PKMGHAbzmWRBt9t0QNWv9DINmTxCTxWMU+ZhfFSZrkxJbc38MoaHREHvSCxA4ikcX0p7LFeLjbReYfgkW6LSJFuNy3RJo48UQkyHZFJCLLRSqkAEYOI79FAA14RTAnA0RQEqdDPkVLRbG3D0bN7lhGMv9KRsn7LEaB/CFGyYkxRrcpNUayNh5Gibs7Rta/qEY6Iy5HMYOIR+1+s0dtPdRHgqz4R9Z8DUioTSJIFrM4SFCUUEhszGhI8ot+SMGKiEgpg4xIv/uPSJw1kkhwv5NIhGmVSAgUlUjmJJRI2aiQSMo8i0hylIVIOCaBSBxRdUjMImlInGBfSJziWUjwzFlInMBWSE5ATEjVcz9IQGgzSDKaJkhYfxpI9HsISOIA4Ecee7pHXuGkR86MiEezz2JH7ORBRxs9J0efVRlHRMMgR7hNM0eOI0JHsmROR+pHaEcN8HhHy+yER4AidEe2/U9HKso5Rx+iJUceJxBHET3uRrI86kbz6PtGZCr7RmgO6kYA+f1GFDUERwamAkeuJfJGewnIRrZ1lkaSZkhGNRHNRTndJ0UgTe1E13oZRZw/CEUp3L5EwFxlw7oN58RpfgvFJN+kQ5LPDEXFsGxFysU3RcI1akWqtblFbAkCRvdE5kWA76dF6tThRLp9WUX4UJ1FCqG1Rds/zEWZywdGCHdBRls6VkYwrW5G2VUxRnqi6UUC7/BFoLk1Ru9MEUXdFYVFMuuURZWaWUUQo6tEVUkURa7HUkVrqFVFXgnlRPrqUkN5yQLEYpihwuceDUV8WpJEHv4nQ963hsRVCcXD3eEbQmSYi0SqMANF1T1sRUsTO0UK6ahFbm8KRp6K9EVRsotFGRIzRdJUNkQxkhxE3/31QoSJKkT0PLtE4T2URKfhv0ROQMVETwiPQ+D/ykSffo1EMSe1QyDVhETzdOPDtAegxBw/C0UX7VdFZspqRLVSucQQUifFCyMFxYVHysRyIYvEqXceRMPWqkOFVrLDhmMaxUGJYcVD/BjFnM5dRIiaJ0UtEoVEo09Tw9F1UcRigjBEORSSREBiEsFTcSbED+29xPWwMUS0yKPEWvglxFcTbkRzmiNEu6GdREKcgcPGCGtEtZayxH+EssSfyT7EC2LJwyWpDMQ8P1RDfxJWwxTdLMTvFXfDusBRRPlDhUT/TJFE7H2yRIxBh0NUtRDFipTLxFBrtsQ4I7bErFEMxAXT5sSdkyzF0LIIxWOd10I3fIVEk2EERFC81sNyYsPEIO+axP269kM4hFFEx5PpRH4NJ0VkDpVEfGAsRWFVikWoF7lEYGbWw1Dz08NTKbJEW5QXRR4CYkTdRItEvMK4RIS8qEQMJENEptbnw6gU30LzkrZDBp1gROHhCENiSxtFgUq+REm3BUJD0cNDYBCqQxyaZcSWbpvEqv+axBoh6cNWeqXD+CiQwnxF7URXt4tE1gIfQ37JQERXgAnElZzARLfCh0S3S9XDKn2QwzGFF8I8uy1F7ZlTRQi3E0U4jjNFTsG+RPUyjcQP/XXEibvbQ7kIeET0xa1E/A1XRB3DP8PkipvEUcVRw2IXQUNILMjDGdzTxGcvpcTz6+vENZP2xJXqzsQ3W1zEtjjmwzezMMT0zCLFLmJLxdMdP8Xwjk3EAfAtxEz058Q+utDE2F0GxZbxLMVkjejE0FsTxQsv7sRu+b3EAal1xYcSj8UfRvHEVX8VxYvlhcUpKVnFAAAAAAAAAAAQch/FKa6UxASfv8Srp5DEQfWyxK2RnsSElnnE8AZ9xPSAHsU63CrF8O6RxOElU8KEAL/Exsu+xLupLMRXCULEBvalxOgJ1cRy5V3EK4iMxBYhgsSRh0REV+9PRMNDl8Q3joHEdeOhw7hxMUSITZRDhlGPRJxMoEQEdNxCPkOfxFl90sRaZO3DRdL5wy6QOsS4iz3Ey7mvQ/+ZB8QCpzdEb17oQ/qo3cMQXa/EpsMlxAU/dsPLAmHDzRiKRHOInUQdVphDKbLbQ1BN10M3pJhDVqDIxNjUwMQmwi3E0lE+xIPf2sQlFgzFhmmqxAkl1sPqZxhEnqSTQ8MeZURbjI5EjwKxQ/K/msInORlDMmSnQ+x2kcS/FUfEd/6mQ4Yq98L7R61C+ETBw/lZm8TICNHEDPfAxH3jRcUAECbFpvg7xTVxScTQWSRBqP2axMIYDER7ttTCwFfKxJwNDsVgtwvF9PItxHyTUcRmV2nEuS2txAXE48PTICrFoXcOxea0ssTxHkHFesaQxcB+gMVeKxrFz9DdxIYDicTSDTRCJh4xxPfdvcRcSqvEZk16w1SXjsSuRIHE0GZgw+A+AUMy+ZvDZSJuQoBItEQajylFfyAFRdANpkRu7RZEyGsnQ2euBUV+impFZSZKRaZx/kQ6rCdElduTwnzCJcSzfjpELqwVRRGcOkVSVuxEQfubRCQFisP8oD/EuPC2Q9rIskSF2JBE/VJhQ668pEJhd/5CAtXMRJjt5kQjIgJFtAqqRNrLw0MebThEb1YdRQRdtUSlOtBDRf6PRJTn5kRwejFFQoYeRYFW2kQNeLZEr8AfRN/AcET36SFE9bUZQ4DNZURw6FHCVE7wQto8ncOwaVlDJD2PRAU9j0Qx6MNEaplKRe/MJ0Wr/0VF4R/fRPCdqkQcsMNEF7fCRNzEJUWQGwRFkj+gRJIJM0TSZGLEYyQJxc99ssRJEyzFfrRfxSI0UsXKq9jEAhX8wwQZ+cNXDLjD8yuRxNB2TkQydhBFrgKJw+c17MQO8vvE4BmuxKliWkTFGqJE2NoXRP4WE8VOlKHFQ8G1xdjnqMU+PkVFONxqxMAPg8OoizdEjHxsReHvtEWVW79FoQ2URcDOJkW+PyRFI9yZRR41/EViPhtGOSohRmaq/UVeusVFhD2uRQ6xrEU+JohFWIMjRXxqcEW0yltGHoz5RhzCRkcnkYVHwFuZR62Ur0e0pstHUSTlR/YoBkgagx1I0N81SOYnTEi+EWBILEdvSIxSfkg+bIZIgPyKSGzZj0glkZJI17iSSO5pj0h8MYtIFPCHSEAEhEhoPnpI7NVpSGydW0hCsVFIgE1KSIQVPEhM6S1IDFgnSFzNIkgKvhpIeJAPSHy9/0fivuBHPvLPR1ZUv0fPSZ9HzU6ARyDeXEeaOENH4uA1R6oBJUcO+yJHwb8zR9hTOUdgdT1HV4dSR2hCYUdQPFNHCLY+RwpqQUcZGDRHrEoZR/LcB0cq/gFHef8LRz0TD0eu3f5GYPz7RjGkCkfvhQtHqj7pRlInrEYVIklGbkX8RTejyUUnyp1FbBSVRfx6xkXL86dFrsASRAmvnsVI9cXFQ3Vexeie60TDwYZFDc+uRWJuwkXPZg9GPgMuRmIwIEZ8F7dFwoZgRWh130TcRpdFow/LRSkd00Wgv+JFptIbRmovVUYyHlJGSDUxRlA3BEZqdRZGNMRMRp31jkbYMa5GwkFHRdrIjkW0gIFF/owoRZxD+USPizZFry4TRZrXyUQ8W//CEPKYRCM/e0SRkANFkIGHRHaAm8Rj7D/FVMvFw88HuESR7iJFJHreREgwhUWoyIlFfN6bRa4b60UXUrJFq7SDRHaPfETcFPBEpnKARJuYu8Hxb0zC2atlRPH58UJcKT9DT1jhQoQugMPDRpVA0TaIQ/GO4cQMEAnFXql3xI7sy8PZLM1EwWYvRcwpaMOVbzbF6E8Hxb+d1MRQB3XDjIWIw8/xekTiHV/Cq9wIxY1Oc8VgW0DFk6KwxGU1eMN2FA1FUflVRHrMPMRCpCnEGAnqw5qOhUSP8SxDtEfMxHFCdMVYonLENi8hRGU3f8TafQZEyZbUQ/k6psLLkAHFPLwAw8llO0M3/RTFUXikxGPSGMIAI/xDICTBwy9nBcQEapnEonChxPA4k8TALj3EBlmhxIoHP0OVQMlEEzBARJH0icRPD9DEwy4SxQXsrsQMEoHD5a61w7mUx8NilIFDw/M5Q8AZScODeEvD8mkZxEDbNcP0f4FE+qtORM2XKERUHbRE5ALiQ6lugkQ6QylFfcsBRUPleUSEfR1E5FE4wiD/mUTkiFtEaOGHRNqO7ES2BqZEdMqCRDTn5UNBqKtE/ZBfRNfSX0QPqyPEUPVqwxJiNUQ1oWbCIK2dwriRFUQg6JZDJzIAxFeThcTGwazDqUS+REn1IkRLbtlE/p0bRaxpi0QdXYlETLEJxJxg0sN7kwhFoYeeRL5JxkT5bttEMx3QRH3flETwRIPEi3v2xBbWkcSdUvbDPuu6w+pb9UQw0OJEs0GgRBLeg0TT3bZEJeS7Q6QiWMQMcprDcPsnRLFMOsQGeoTEA39NxHMZZcRswYPECzXFxImUMsUcdBHF0wQOxclhmcRKZt/ENd0QxaDfIcVjUBjFdT4fxSZhG8UTUFXFLK8Gxfn60cRPqAzFDmxAxcCHkcUyGHrFns3lxHd86sN5bjLFpdB2xUpvUcUAAAAAAAAAAOJdDcVuUxTF1HDjxCCwJMS2Jy/Epy2nxKeILMVfBBLFIZTGxPt2PMQvcuVDJInOQg/6zsRcug3Fme7NxFedrUOrpkxDA1eoxFStkMS8EaTDpXoIQxvvnEQRqBjEJfWFxHGbhsQ9W0ZD8ELiQ3J7oUJylTbDqdUCQ39RmkQi5YXCGqwzxIpHYcRJwPHDUJ0/xEBSVcRV+xrE/pkew8bj+EOW1QlEsn0Gw76QyMMUB8pB358Iw6NDx0PrEv1DT0q0wZdeTUQPtzxEX1MnRHeXkcSI6PLExdqVxL63S8Ov/WDCmyxnxFOPQMRQeBfELfluw9a6csS4MhrF7Y7aw1WGM0P2+DXDE4DWxDtqdsRmFLfEM8wPxeZToMSmOlnEfVKQxFBTX8T2d7LEjY0WxRjdzcSAFhTFTEn/xHkB6sSLrgLFmItOw6VohcSFHUJD6dBfREH7lsM6mpXE+r2cxDRZOMQZvdDELcRXxH8PAMWgHpzEskkoxBhF58Tjag/F7btRxZ9daMVAfC/F+t41xDI8s0T6cWRDepB4w5+u4cPSzaLEzeOhxFGeTURP/41DeJs+xFDTQsPoS/dDgiE1REfV+kPDUpDDo7ZmRJOBQESYgP/CRL9hRNzpUUUrtYtFIjOhRSimYkVfLu9EH/zVwh+atkNPoQNETSzFRGiQAUXeyBZFmHEdRMRRwsQwf/nEAZtixDWND0XyaBZF/LCARIdvnsQ6YUzE1DGWRHFSNEU+zuRE9C7tRFl7d0Qs44xE4eyyRHBifER/kjBDblAaRAEsEEV/6v9EcTQCRf6vCkUdYeVEHqgRRaxtC0UOBjVDYe01xARrxcQ38ADEJNT+w2/dKMMDNdxDVxAZRHnCEUVlLWdFx5NKRfchbUXDuxpFZmT7RMUtg0QtyhTDI74SRdh+MEXNFlFFxnJiRdPxJUQqaDfFAz95xOpM68RRpCTFZAFWxTjhHcVCdJjE0L/SQ66fGESfn9RC+5/7Q71+a0OmwRhEvNxLRFvVycR1ZYnFLIZ6xKR08kSA8sJExpKaxLDLL8W7foLFoKyZxbk+l8V5BIHF1sibxQ5UH8VSVr3Enq26RMzvWEVjG59F5Ll5RUDjH0Wu6SpFhSyYRcguAEZpTTpGQKQpRv0R8kW0r5ZFzHgJRQAW4MEAn/PEuKz8xGD7JETI3gVGDWqDRp7kyUYFaf5GSKkeR/03QUcDTGdH0HCJRwCzn0cZIr5HcKbjR2S9AUgN3RNI97IpSLt5PEhAW05I8hpgSOOGbEiabnxIsxSGSAYZiUhfNItI6ZuKSAzLiEjfnoVIHSaASMGHckgc52ZIXCdZSLkNRkjAbS9IHlccSIwyD0jjpQdIC6/+R5KM8kfCBOpHtF7lRypo30cue81HPXauR8waj0dvPnlHfq1OR5tnNEdmEidHSM4eR67WHUfqnRRHODIIR+Y0FUfirilH8EcuR8auJkdEWy1HSlcwR7jNKEcngRxHPlsXRzBgHEe9ZxJH4jkFR13b+UZmhOxGoqHbRtwTuEaCh5hGBitYRqRXDkb5B9VFFMPpRaMM7EXsxW1FoAz2xJttyMUNvMDFg9lExZjuPkQIGJJFumaeRermmkVqFRxGrKsnRiE9DEY7lARGfqRjRbM6vkQ+XIdFxAqmRTYogUWXt1BF5xmFRSE020W5PzVGjN06RkS1HUZNzjFGM85PRnMQikbSCKFGkbGiRnMOcEbn6oBFeEdnRUWuT0VO0QtFVgsJRU7zukMgerjB8MZKxFyNEUTL36lEsGrtwrcFrsSEYrDEaSQAxagvqkOzAvRECYZZRckXW0WXZ6xFYg/oRW8IlUX2qVNFDDDpRKMLnsSr5bHEuPTEROjkm0RcdgHEJMgGxPxexkRPsCFE5lETwqJ/1sMfWPZDmiJMQ9PtD8QPQZfEwxHixCDRJMTnmD1EqyaGQ+XaVsQu/gvFqXySxdYCQsXRXArFPzAHxD2tHsRWPV/DhS2QQoOkJsQ0BwTFFCxqxGtaQEW3CCFFUuaQRFFRlsOHV7vErOx3RFEA4ESJgOzBSHsFxbVEAsWy5g3FqmW8xAr0fUS8YW/DDtCkw1MChEQFP8lEo0UCxL+jG8X/mZzDaZd4xEVwjUFPdi1BuJEEQ3VbWMMOjJLDh80+xBy4j8MNP87DLjIJROL7RcINVRpE7AeXRCQmdERleoDDd1V8xGn1NMTLNbrEbxqmxEl2okJh/edD3z8Dw2P7lMTd6sLE+RXgwoJJg0Mwtw5EU0dlRMWCjET66ANEEBS9RM6jfEMktDdD1gpNw1femcJehxLD/SFcRNyfzsMyJh3EBRiPQ/j6oES7ZOZE1efbQ/G9bsMEeVHEKlBLwz5/M0O8hBbEAXY0xNozX8RoTsPDCwsnxDr/J8SCkFLE+S0exBYfc8TQNF7Eie5PxFUmmkQ8rX5DG0X7xGm5q8S6hyLE6rEaQtqGjsMAaYrECc8ARPOljEScnLhEMuEURaj+sES3IzBEo0dnRO0T8cPBuizFDMmcxHuPUsS/zg5CfhrmRLPQDkWDCZBEQC3eQyTHNERkUaDDXwZGxN8VbMOTfCjEQgNixBz3yUPh0iBE6+E+xPqOt8Qf9zXFZZhPxeJCE8UUoqTEBDTexHFTPsUOeoLFSK81xeC+IMU3dCPFaNwdxWG838SHlr3Ecmu7xFPFgsTvrzTFrzzgxJkOTcSqPHjDSONgw/H0FMV7VRPFXudMxQAAAAAAAAAA5WEWxTT7EMXeKkLE4CWtxKfzv8QuTE7F0x4oxfmd6sMwx5FDn3uJxAEskMTYKCPDfQqWw5M3n8RTpvLCNQWrRHV+kkHzk3XEioaxQVDnTcSIbPnDPLr6w5eCiEMRtU5ET/GVw2TvsMPYJyTEtxKCxL4hw8T8oDDCumj5Q7G9scMH/tvDGKSTxOf9bsPcVk3EGAuvQ/f63UOPgZZDwif+Q6ZSpcK+qq1CFEV+RB2vHcTCp6TExXGFw6iP9kM3LQpFMv3TRDL1VUQAbMND/1Xjw6jdZEPPxBPE+Y2UxGsmvMS0G4LEdRutxAS9usT9gjPDutQQxUeIz8SPj2PEEX2Nw/UL3cRJfhDFLuGzxDdaVcTM95DE3Z6CxMso8cT18gnFxzDfxKgM/cSCruLEGTPwxC+wIMWP+kHElN66w+wcR0I0qH3CsZUVRFz2w8FGy97EA66mxH/hmkNkMfREHZlzw9SO8sOsbl3EL0sWxZ1ss8QHgurEW50/xY8WecX0u0fFvDWgxOn5ysOwNlZEIQ2YQ6FZcMRv3EXEJDt/xF8yv8TpTGDDv8uORBulc0Q0loxEYa7cQ/XpkkO9bg9F+oHNRL0rAsHaEnrDjIKVw8SBI8M6vxZFY9c8RSHeCkVnlJREOPrkRAZKb0NV/bhCWgL2Q86sMkV9qmRFyukURUtAokSArJrCxM4EQox/IsNPVPdE0kbRREYGHkNGbPdD7hWlRFKtu0TMDPVEYgXFQnx+qUOqw7FE8S3wRP3PE0Vr7qpEJE+WQ5WRgkQDJlRFGcQeRX39okSXyAlF7RpQRRkAUEWPHFhF8Yj4ROYVZUTkpUhE+v9CRMgr2sMn2wjF1Gygw0r4hETnSgVFzAkvRdDQGkUAbERFtLIwRSdWskS0kFtERO9ZxKfdAUU7uZBFd1cHRSVQBcTovD/D8SQoxapu9cTqJK/EMNMpxaliacVj1MDEe7K7REHzDkV0UK1BYp2CxMiloEM1tvVDm55wQknIA8WoqQ/Fr1fzxN6qr8RH0pNDbJSHw0UMI8UI82/FfGqExSCsjMU1yZbFDNGYxRRgt8Ws+ZjF02QmRaoDwEXEhd5Fpb3AReN/mEWQnYVFIY6DRdMNxUUaJiNGRTYpRmM960VYNJxFgK7+RFDefkSgae7DOKhCxbSJGsUsmD5F7PAoRmPfhUbeVJNGxC+ORmouiUZpLcdGtxsOR3BJOUd9cmlHQaeGR3wmmUdMmqtHA5rER9CN6UcWsgVI2lsVSH/lI0jEtTRIVi1JSA2BWUhYxWJImGNuSHkKdkggQnxIfXt7SKQcdkgp2W5IcDBlSLjYVEi6JUNIOp0zSFQ0JEgWVxNI4bv/R/6N4kfoXtlHFm3nR2ZC5kfsiNZHyqm/R5Hso0e8/pFH/yqKRxT2d0fGnlBHHqE0R5veJUdjMRVHLqMCR8Rg6EYITN5GoILvRjn/80a0zelGtOb8RlQEFEc+jSJHAGMaRwyfBEcqUvVG4d3sRg2w8UaN5PJGujbYRrQ1wkZG36ZGYnyLRrT9cEZqE0NGAdwZRkSoCUZ439xF8AW+Q4Wm08Wd6N7FyDTXxAkZg0VtSxVGL9EARp5Y8kXNygtG8s4wRgamFUZ4oMBFcUylRRwXwUX8QIdFyGx9RS7f1kSIV5lEBPE8RWUtz0UGhxdG4SMgRh5UDkaj7itGQf2ERvc9nkbLGctG5oShRrIgXEYHwt1FlbjkRKTfIUUbxRhFWyHARC0FzUMi/2/Etj1HxJjfeESMhu1DlD9UxBYdFMWpZkvFjmdwxFetQUOeRT1Er0WERHhvKEWEz8RFfNDnRVZDAEbePZ1F7qtZRBFJmMQihw7EgP/cw2ifpUMxgJBEI/86RFHxi0I82IpDavMmQ8Gzq0OLWoND+rA4Q//zUEQv96jEECA5xEtYgkSai8hE33CWRPOnScSr04zFXpqFxZ8+QcXW+ITEKQ1ixPehosThL9TEFiMSxT7gGcVJM7bEQo6nQzeAM0NwY4ZEGkvdRMsxIkRwcolDqZoXxKFK4sOH5/DB3sOTxOZqTsVj+jLF58lgxJ74hcQNxWPEBpozxItaD8SFVqe/6pvNQ2hYkUSKzL3EncS5xHYkpcSSAK9DuZK9RAzsUEQ7TkdE+WMSRGRXQsR45wTEB6wIxAZOAkSAqV5EIZxoQ8kbEkRZgGPBwzaGw0qrxcTLh7PEoNk6xMcT0MShijXEL2goQ/dykMTs/gnFjEjOxG/yJUT9KchELgfSROz+C0QCJYBEMU4mRODG3UQV5ydEez9VREYuU0TCZlFEYu40RC+cN0TLZJFEFJj8QuvhA0Jlsl1EgkvFRD+gE8Jv8K9DLRrJROUsQ0P9P9RDfg4TRGjTNcO4AwPEu5QfRIARUkQE5QVEuNMDxFnSxMNyn8DCMgOwQ8eQiUP9OBdEkspNREF5fMR/d4rEhRXUwx8OBEQhXazC2XkHQcnxoERY7wRF6WAkRSncRkUFo/dEjf8LxEVG/MPyoXdElCtTQ3tNKERczAxFslg6RDpUXkOCaOdCYVNsw7cItcQSRHfETNyfxCVhasR7LbBCVaEDwrrpgcToe6vESNAUw0yVo8NOUaPE6himxJBpBsXhuTPE16BaRHq9KcSmwCbFa8FExc0w1sTruDbEHdgbxXryQ8VWpOLErs+FxO8NFsUC/aHE0S/fxF/OkcQIXjHEKwomxaQ358Tjbi3FVMYpxVXNm8QoT0rFAAAAAAAAAAAMMt/EpleaxEOUGcXOCw3FnIvnxCBXzMQ0YJnE84tOxGg41sQqOjLF9hiRxOyHq0NJWXbDHmTVw97lGURHbwvDCdupxL/4Q8RUHY/EsLa2xJxLhcP521nAppmxRE5x/ENUJ15ELztvRIigt0NFuonD6wDLwvqFv0PUZEnE5QNDQ3rbXMRklC3EFmSCxE3WL8QlZZtD0ceFQxqX/0QM6OdEl0YHxEtUhkNEIxZDeZ2KxAeFdkNL7ZJEQxwBRa88VkS1gLzE8OaiQ0T7QkMpjnVBIUaZxKGBQMWv6z7FWC2txDboHsST3d7EwzzZw31fO0EJhIJE1s1JRGdNcMSUjWfE0E0AxCWl2sP08whD3HV3QqCIHsT6EaXE6QIQxZjKMcXGHQjF+QkexJdTu0So8glEu5qoxFjtLsRHnOHAW8c/xA5N2MOyVThEiehxw5QZ7sOELzLEZrYMRDkuksMK0mHEBWASREJcvMIkBl/ERSRRxSR0msXTTYXFZjTnxGwnpMO4WsHD0BQlxDk82sOvRI3EpD7Aw/mxmEO83SVE6zzawrPZi8SSno3E/+Z1RDB3CUVCp2NECSWqRN0SGUUApDFDugYtxEWNnUQRXhFF9txFRbi9QEXb2rxEFSaLw26aYkRyJ2hEvnefRM7gYkS65TpENAvmRNp6KUPQ0WXEeCOIwgUKJEXNvBxFiJqFRMhmBkT741XEA9BORDQCRkVaFCdF13gYRQzTH0XW6qhEeTZuRFYQcEQLZUhE4I6+Q62UAkXB4EtFWoNJRfXH1UQQm1BEqrm6RPHKCkV0o/pE+gVXRIFxQ0TfHXVEC9iQREIgZ0OGP1lDr75AxMolJ0S+EahEFyWJRPYfgUQ7/SBEW8buQ2ULrUQuVcpEHwMlRZtQo0Q4Ep5EIKIwRXI57kSHiQLF1qU8xYrvDsXCMRzFkzEMxe+E+MSFDfnEtWr5xJYpWcR7SRPBrZxaxDJpvsRPAm9DBM9yxLVtwsS7mPDEJxtnxQo99MOPk3BEspIDRC5aC8WyO4fFiqyHxXcXeMUDO5PFO0yZxeKeiMW4zHPFlaIcxQi5zsRKl3NFqNZ0RXioQkX0YYxF/NabRZa110W8e+FFaJPaRXHfCEZKguBFRke2RZiqdUWQlydE4FbcxDAazsQgNjtEjrakRVpfBEbCoCtGrjVARkssNUYa9C5GfhAoRsbKgUYZd9hGX9AbR4DeO0emrkpHLURaR1k9g0fv0ZxHT3+tR5Urt0fPlctHM7XzR6yIEUgHoCFIGTwpSHjWMkiI8jxIjoVGSO5FTUiOC01Isy1LSCr4REhqijhIMyIvSCbCKUhWkh9I3QgTSOzSA0hI/OlH0IHkR3hA50e278tHbDGnR1LMikeUdXdH5qODR731hEeg2XlHHhJmR9jgUEeK7jFH5o8VRwrO6EZyobJGHpGjRiL/pEY04ZZGDAZ9RtGkf0aLgZ9G9g7FRpD54kYOttZGIMPJRvRr4EZByONG3MTPRiN+t0YJX45GJaxtRqxOSEZJuDpGIiBWRndgbUYRPT9Gx2DIRYr0e8VaavHF7lz+xPxVr0XzkS1GFCNORl23TEZm6VNGtvlYRhxhLUYPv9FFuP18RSgCYUUk9LFFMoQ7RaSA10IpPErEkBJJRciE2EUHsxtGWQYgRqL6Fkap3y1GeWl0Rv2prkZxycNGDPOtRuHHhUYULipGq4FURbrmAEV5QktFhJ4nRKmosEOSgCfEMJvPw2iIPsOaiKtE13zZRGRUFcSSM3zEKSviw9s810RGN1hF2XA7RVAzaEUGDZZFseryRWZp7UWZnrBF7EU8RZGJkURxR5XECwgXxBAmz0QXjJ1EORvZRI+gu0QupLlECZ3vw9L52MSKZonEZrgiRI1bq8RDlyjExpqNxEGNgsNb66lE838JRBsnw8QhOx/FHLGExQ+YicVvuALFGP+VwxoUBkOGP8nEgak9xfbPRcVzUuvEukjSxI0YAkRG5ARFkuGvw90A68TcK6bELecBQ6OxskSWCLZEKqkzxDQF7cQdUvbEUTfgxH8bpcTWLdLEWobJxDhuk8QMC3JEwngSRXhaT0MXhtbD57KfxCX/z8TBLobEm02UxLoU7MPM8lDE7Lv8Qxab/0TTHwREccniwvn6z8OlTPfEQvDExBkCG8UZtwnFJ5fuxAV2msQaidbD+wPOxBaPasRiGXjE+zy8xNfzSsRlZcPCXfCpw8XGmENTTYdElJLORM9ZG0UnfqNEsPadRMn+80QMygFFXxCARCKqr8PmVh9EHLBMRObl+0QGTVxDgYpaQ+lOdkOOTlDD1ewYw1110ET/bwNEft25xK3Uo0NohOtD4RIlxE6P1kSu7ShFwPG0Q6pWOcQsn13DD0j6Q00L20PHOEpEYkbNRLCHokR0eT9E6vAzQ006p8LXBW3EY1WewoJYQkNeTGBEGF+8RAOR9ERiJ1JFso86RXxNBkUC6dtEMZ2tRDFTOkTkZVBEl8QQRJPHDUSX+sXDdTapQwKRk0PNllpEAn0ow50LDMSMNYDEqdC7w/XeF8Rb437ECkkbQ9A1GEQb+4pEFOqtQTQSu8TM0qjEUqjaxMZxwsPZmFbDMYSSxIBU6sNWwyPE5fFBxVSrW8U7xxnFylIsxCUsSsR39d/EJAocxXmdn8QnmZDErk1nxO9308R95BvFshPUxJEASMXyfCrF9js4xUfJwcUo2THF4YCQxNRev8QAAAAAAAAAAP12msRK8MzESDnkxJHdfsPpKntExZkzRGGJkMTbooLEKY59xLXifMPiQa9Dzc3zwpavXMRR1GJDwGv0wpt5rsTlEr/EqMgTxN+G3MM9MqJEghMERHmuqEIGsVfEGN+mQjLOi0QXk7bD1ruKxNel9sKtqCtE6dlExNFaUsRJMvTD19t5xJH6FkQ4gZ1Dj+4lRGHVwMGT0VlEHW06RXX2mUQnCkHEDfUBxKRpXsRKyN1D9/baRJ7yzkQv9ZpE2dIQxeOnncS5XppDrguxxFCbvcTM1P7EdfYFxbMn68RQks3E5l9nxBJCHkPbRLJALLAmxGpK00PJ0dLEpJQJxcaX6MOAfutDOfZUxAaHgcTRdbfEyNbrxOFQy8S1Yb/Esk/LxL233MQQ8C7EINPTRLN9l0NewYHESaocQRSMRcIj+QfF/O8LxSxRBMQ3zddEhBcRRGSKq8QLTBHFGctHxYFMHsUSfirFrS7ixAMxPMXzBHXFEXdExcm9k8MhQl5ENleSQ1aktcMR6j1EMvr5QjSK/8N8+TrEmFm+Q0GJA0VHcq1EOvQyQ8FGakSjSvNEhhKhRF0uKsQMVIVDQsSvQ0gbukMfM/xENYo1RU8EIEW6ZCZFk8YKRVeIkUQDMUpEwJTOQ/EUjURMrylFSOLIQuifi8T4A2fEGeIdxO3+JMRUdQRD54BjRLu3QsR5b6zDyONARAAqCEXnQxpFBX+0RFCox0MUOC5FyJdgRUYssUQKVcBDbA+tRA/0BkTwrsdEGJ5ERU084ES9qVfDp1jwQ0MC90T+N0tEPnDPQ3uQgMPTQUfEFe7Zw8vhzENSTfHCa7aCQkvumENOiatEx9YcRZUUGEUeEzpFQ34sRRfOzUNDfFfEAq0KRL7Hg0U4JYVF8n0DRfgup0NONYDEuzK1xLQ9FMWKjPLECnnyxMy0KsUQrjrFFJadxNnqCcR7rinEpIQDxRCL8cTTCfHENZGpw5U2ocTS6HrFAfG1wxQDCUTzXi5E7kRUxF1wtsScNQ3FY09qxRQmisUo33PF6VyOxUlyhcWaR2nF/8tYxehOEMXxCzZDj4sLxXK4L0UsVlRFYNhbRSgPpUW23c9FVQ6pRf44l0VWo9VFXl3MRUCa30VcJKdFeEGuRJACRsSIzaZEE9tLRQwhvEWHMfFFswIFRhpWOUbqbjxGTvkYRqMmB0Z8yQlGabyERpbqwUaK1+RGm/EKR7tAI0frRjhH4gFORxigSEe8REtHA/uARyDWo0d2WMRHToDUR/im3Ee0XvJHpUEFSIp/D0jv8xdIK48aSPSVGUj6vhNIVFQRSJFME0hVPBNIe2gOSOpWAUhO9edH0gHgR4cq4Uegb9pHYK7CRyzGmkeD03FHqlFMR7otTUcCGVxHq0pbR/KfWUd9AE1HvhgoR8tgBkdM4slG3BugRpjBl0Zsg45G8iRiRv/C+EWHZVpF0zzzRcoGZ0YIlYVGKB2KRjhLkEYGeaZGnnacRqC3YEZGox9GEiX6Rf4c/UW/OwtGpOw8RizhVEb0l11GplUIRrNSZESaY5DFLtqwxaqw90TsAyFGsONmRtqwckaA8X5GO0+CRsLTbEaCPCZG5kJfRWh0r8JYed5EUF9fRe0OikWkv45FADaXRS522EV4Yg9G4BIURvu6DEbYfCpGdjlYRrpdgkZPw55GkTmoRnvhlEZCYGZGMLUKRox13kXD9alF9I6xRRHpG0VAO53DsTMIRHik3ETLZyZFEipcRKiJG8QQl67EY7CUQ+iVD0XPXRhFMEBnRTmzRUVCXYhFZR/jRSrvDUYt7bdFnpsGRVYd/MO9pc/DLpyiQl/HGMQn+GdEBviHQ4Z0yERAnbBEHzOdQ0kl38M6Z1bEsrCCxMNT5UN1nTnEQQEexLFQxEMgTORDe+C0Q3IU9sQZWWLFZgBjxZZJD8XtdwHFRxk2xNrz4cMOcyTEXUspxZuClcUG3ZrFmGddxK8qL0RbBkfD/1OiQjisZsR4QQzF2FNFxGq+pEPzXi7BKfnXwqLLs8TB2RnFtRCWxH1jwMHY4lrDemEaxRCPosQtNkDEVuM7xFqwlUTqJHxEygTBw7U+kcO7eKrEwr1JxF7sLMSTXEPDPsKrxIUTA8WqrQBDbXMiROvAAkNKs51Efb04wq5/pMQPMCjFoC59xd4VLsU55yPFx9UjxEsK+8OD1J7E/mE/xJpft8PXBs/EMSjdw6Hbw0PDeaFEoEwjQ5HcTMTpTWhEmIQIRRm4NURF96BEdVr3QxxOyURdcFVEonidRAeKpUIDJ3tEISClRGZpkUTUVzpEwDglQo6TncTtZiHEOFC7RMqwi0TKjydDVKNZRJ58K8QwHoHE3h5xRFWrrkRKEktENeHHQ1zQlMNf4TjEnMM5Q6woDEXwLx1FAQ9MQ/1UX8S6l5rDpzsVxL2yHMMxwnxE+76jwrsHqkN8qVpEF8flRK95+kTS/V1Ei1jTQ50TH8MX5I3EiH3AQ9DBKEQRw2BEo5+WRKoBEUTzpgzETzqTRILdU0SqVybEBaIyxOojJsO+RxRE9I9MRDKTskTYZpXCE5KpxPrx9sPOsIDE+FO2xM1itsSafzrE8cOORMzjW0R/q7DEwUrsxCjnSMWKMWzFUWsMxXYAbMQuy4TEcAKrQhKQhUMWieXDk60+w8yQCUSlB+Y/Q++4xAk/DMRM1bTD5GdDxMINcsP29W3FKnifxbPeGMWeyWjE5QaXxAAAAAAAAAAAcCx9xBxVDcTHHFhC7B94w4hjr0ObDp7DExDoQ7isrET806JEqCPGQyxlckS+8VJElUxQRMXFZEQitFFDTa90xFvggMT48LHDNdSoRGhcy0Qi1SJEMz0uw4GJuj0lrsVEIq9BRJdZgsTzerXDnlM3Q2TpmcJ6UwjEkUB1RGfUKMRp3wXD+e7CQ7TSm0E8SQZEhv+KQwFMOUMcp3FESONaRHQfNURTrgBExcBBQkB6KkST7LxBouSMREUyo0Ouu43EvipiRINvicS6yNzEoe4mxIi18cJLWghEO0GkxBn088SplhDEI9xjRDEOgMR46bTE0J22xP99eMTug+3Dn5IcQ6M218T3OS7Fv2XTxA5yuMQIQqrEsrEbxORYucMqVqzDEJnfxGNLgMSmRMNCdyJKxLOJgMRSfGjD1XW4wpbKosTxXL3EhQMWQdHxGz9Q6RLFL0Q9xZjWN8XCdB/FKoB+xd4/ZcUjs1LFzSklxUyJ0sS4C1XEJIeKw40rbcPhqaXEdzk6xGgABEMsddJD/sfsQ0lXEsSceQpEwn3SRPpU2kSBHDhF0PILRUY3qEQ4p2TCS+4+Q0dBsESIoBVFVB1PRZpHJ0XFdu5DhlS6Q/LYA0R1xqBExqOjRMGuYETsr+JDzyImRWYpqEQHdIHEHLT8wyDhCUW+VjdFyp8nRGgEycOnxIjDddtZRLYR8ER+ziNFqnVaRKWTv8LrgMnCNpMARHJWgERPyRjDRGesxO1nPkTgetNEv8jRRCa29kSaxJlEFPbzwsum7UPmP+xEmMEsRIgMSUOF76NETpRARA0ttcNzSYzEg4T5w/FdVURrRCBFCbLaRHw5fkRFVTVE828PRQYMXEWZihhFtOUnRF1ehEQq1WlFFClZRUAuDMMdcbTEEQXoxCcg5MTOMCHFnoN1xSZJQ8X5oZjE6Em/xGRe4MSr8vTEZYqYQ3eRRMOshMrDehY6xKzfDMULlwHFbWpYxakdBcXJddDDncwRRJ3XI8R2xhzF4/c3xUfEU8XiGYbFVVCExZVMkcUq52XFPG+nxOKVvEIYisTEOo8NxYDUasVIB6bFPFTaRA9r/kTd/5NFkvdCRacnjUXDG8ZF6InrRVlBy0UQXH9FQOLMRAALRsRAKhtE9MdGRVXqwUVYu91F2zPbRa+80UUkYfdF2pAwRiw4NEYrRUJGVgpBRqyqPUZl0XJGIoWdRqANyUbMYQFHALMLR7s3+0ZP4N9GWLMJR8z/PUdrpmpHfdeARwpEgEee6YdHYFyeR46fsEfCzrtHYk/KR3Te0keeK9hHgNrYRxjD2kcA3txHdF3cR8oc00cV7cZH8KXDR6TuxEftfsJHcuC6R0ZfqEdz6pVH8OSORzK3gUdZY2lHRUhXR46APkfakitHBHMYR9cnA0eU0N1G2vrARtjbqEaYHoxGMlthRrZ3MUYbrdZFDlBFRbzNEkXAQLBFoFPdRQTBAka6xyVGBwwtRmwAD0ZmeJJF+q88RegPrEWCiMtFsj3/RYN7L0YiSCtGc0sGRhJbbUTkIInFNzEkxWiM0URAgRNGI0JIRvrKfEb4r5BGdC+QRquid0bWTjhGmmrnRRh0V0UWd4pFXCHHRUfEtEU5+L5FaifXRacXCkaWxAdGFFbwRfH9qkUqjZRFxvMBRkAcRkbZ9n9GsZuBRr/taUbvFU1GvSojRjnT70XVvtlFFGmmRT4/qUXkkj1FjDr/REm+gkS28wFFEF0ORdpRoURrikfE2f8rxIoLvETUKXhFHh7RRJAl8kQKX4dFCwCxRU7zpUUPnbRFQiokRcsEqMPnD+3DxefMw6ipYELNfATEFGKUROtsaER58+BDhSHXRB3wVsM9rUrEUDAtxNIw7cNRuHXECdtrxLGqcUMYvTtFAEDgRPeXrcNcVmbF6XNmxcAhFcXc8ufDQsERw5GnS8OPToTEXEOZxK3FFsVR/23FYN2FxXvmS8RMCDRE5OVLxIU08cTJdKTEeqgdxLLEX0RhxuZDlc5exEF8s8QOk6HEqcjXxAyAoMRvfUXEVFGFRAIgPsQq5pHEc3p3RNcgi0JXeYLEJvZ7xPpSD8VU1ojE38MdxP/i7sOTxYfEZhdJxA9aw0M84sfD4ZPlw9zPI0TlPyZE1lBVw7cLacTJ93XEfDguQhAYB8XGCxDFTNkOxbOzHsVRYODErxkGxewOI8WZXvHDWzskxOsNT8MMTSjDHybrwoFpfsN9OoTErT58xE6AJERaMJ7DK2NPROEPj8MV80PDKHpfRG/hkkTpIl1EPmatwiiJ+kLOIbpEVnPFRI6xBERsjI1EGDI6RH4dlkT2Jh5FJRzwRLGpmkT9HPhE/fS3RFu9EEQ8loHDwvsiwxbfUUTuTc9EjqWIRL/+sENlyLBDhFOPRAMJyMMrKdzEhl0YxHLodEOJ8Y/EYNhZRASRG0V7rS1F5NY/RSXGpkQ6iDVEo5UuQziIzMInL4FEZOGuQuWt9cPKCT3D3nn2w9+vf0S3K7xETybaw+G0McPp4b9E26zGQ0QNw0NNhy5CiIQFxFu1qEAXIG9E1c0RQw+YIMUP+CLFHsI1xJX2H8QMRR7EpW5wwurfB0NWFC1ECfp9xIabzMSWglnEXHDpxAREqsTfbopEibjUQ7ZC48Oqy2FEqs6XRBnP60JGtMXDpyKLxBg/KMUPVtjEQwH+Q7lwmUTsqzPELbzNxPpSK8UttEPFVYCZxDwbMMTBIqXEAAAAAAAAAADPJn3E/mWuQXQTjcTPHOvEc/OyxCW040Ih18ZEQyAGRdjJ50N/69DDomUqRMFS08JRzZbDx8WnQ1H1bkSRpUTDIHyHwryLiEOF/39EvPFFRK/nc0RqvANEbzoKRJOWr0TbutFEBzIIRap410SeLUFEcddjP93fp0SfPsBE4FPNQQeB2UMNREbE7oN8xNNEwkJ/fVbENLqtxPiISEQIK6NEg5C2ROURgEQfG79EYF5URB5F5kKJcpNEEO17xKtmPsSNvp/DVVn3w378qETjfQVCwykIxJnA/cNShD7CMkCswkgmB8NS4YPDyyB4xPEXhsRdn5hDwQODRBLmjkNCoI3EIfg/xfu5/sR4iGDEWguJxMXQucP0ekLE6eB8xGMVkcTcdNnEMfmcxOGRbsTW/qBCjM0yw2+VvsK1MwbE8ZhWxEZYpsTfIafEasLqxPatD8XFmQPF8NXLxOtRFcVSKhXF/MexxH+vLcQQW5tCXbVbxOFu5cQJ64vEc1ArxPTPl8R1LOTDfUntQ+Vz+0SJQSlE1AQPxGlCbkR7Lo5EhGwRRYrm+ESjv5pDAbUgQxHXM0RkxAJFNENLRaQdZ0VUyT5FCkEcRPQojkOic4NDUIeHRMh1+kQBUQhFu/SAROxLfESLN11DhI+jQwHxkESF+QpF1Lf4RLoiYEP74VzEgUMrRFYYO0UQ6CdFLObeRL+0xUNwzEDE9OmJQ1RUyEOTXmTEOJxQxL77EcO76ppEB+u9RCzZgUQooYVDwgL6QxIQZEQ8YpZE0iVPRGz+dkEXsj1BsXIZRHQwG8TeaoTE/JdfxJSE40NnPfZDtFOKRGx/eUQ+zvdDL0AkQyTzfEQrEbVE0MOkRPCTfES1gyZFeltzRWlpOkWvDwHEjsYdxcXI4cQGEb7E6vzMxPD2KMXgXUrFabyXxFpwGMQ/yGHEfMIYxUQeDcSbY6hDfT2gxFefkMSjFAPFaT5FxXt9zcQw3wREEfezwhL7HMVsMT/FniYoxSG4E8Udi1DFDkx1xdHQV8XczSvFdiwYxWd/AsVfDbfEmrdXxHB8G8Wxo1LF5hsaxZMTecRNd6xFojifRSvRcEX+QgRFTnENRR9XkkXS8oJFQKaPQ8xiA8Uw2Z/EvOcyRbPltEUqVetFLDzdRce7z0U+fMxFasi2RQK1xUUGgfVFN00gRuSNLEaoiBRGS6MNRlazd0YwMrZGOqPFRpJep0Y7OIhGjF2PRiZb3kZ0tB5HWZwvRxNdIUeymiNHb4MqR8jgQUemWlJHgPRZR93Ue0dKAoZHb32LR0Cjk0e+KJZHSHyYR4y0lUcwMY9H4AmPR7gdk0dkOY5H4ryMR3x2jEfQoYNHGAGARwJ/gUf1rXZHcmBrR/Rta0c/xU5HGk8mR/zs/EbnNsRGdFSmRi7tmkbVUpJGi5GJRpTwckbeeCxG/dyjRf6IY0WTvy5FgVquREYGCkWKjS5Fm7aQRZy5wkUSqgRF2QsbxdouEMU3x6NEIMSJRT121kViCfdFhcqqRQ/qTETS8xTFq2JexfNRFEUQCQZG4QZLRvkpgUbe5IhG7/iVRtR9cUYLUTFGmkz5RQLUxkXqI9pFks3YRQOl8UUWMuxFMHkBRtFXC0YFsRBG3L3JRRjGnEXFS4VFvi2eRUxyCUZkbUBGj25LRpoiXEawa0ZGNnEoRpZXF0YCud5FOiW3RSXvgEV5/lVFVIJiRVkfpkWQ7ARGofTDRO+WrMTn9efEc1UsxEHPnETEhL1ErSlbRb+SdUURjYlF0ojCReKBCEbEkMxFFatRRRDJu0QEJCnEM4RNxCLXB0SsLgJFnC2ORBZuy8MF1pFD9NWhxLuPFUPXojDCxngOROHIGsOebCrE7Y7cxK+No8SSNJXDN4DWRP53r8EH5+fEYT02xduciMTC9rpDig07Q0/b3sOCIUzEFLP8xMbyDcWZIObE9w25xFGMoMStBZZEoLyBRBtSmsTWzYfEjGoqRIYHjkQk+NxE+mYJw3UQsMQ6Px3EHyH6Q90L20P3V+pCrxkRxHUKpUQwnC9FZhCJQEUAz8O4MZZDH32Aw4yQA8TM8rzETGCNxCywX8SbrJ3EZo1FxOJfGcTuiEtEtZwERSJpnURRhcvD+jovQ/cc3EFZHtHEaFRCxVlg/8TGZODEL8EmxezLkMQxY1nEcY3YxPXDFsWOSynFN8eVxPmxZsKuSPJDYM+iRFPxScJLXO5C4t2lRLRL70TphnJEDUeexA8sVMTlg2pEHOabw9+W4ENGIw/EmCRBxLbxJcFmLjfE3L6JxDttSUM/hZbE30ZLxBCOt0MIjLpEUeEYRRY5OkVpwodE2/4bQ3Mh+UOJ+1hEoBd1RGWGFkSZ4/TD0gOSwzTbqEQSZ9tElIZWRGfCokPm3QjE89PAxIhaS8MD6olEm84JxFc/iMS7OhNFXABART67bEUMqPZEBT3RQnGZekSSygVEvaGcRI8jC0USVKdEqO08RPyKtcTAs4LEojESRN+IQ0QYcMLEfTU+xG9Yg8M4FbdDNztbRAk6r0POoUZEHJ5dRPmzpcN7JuvEFtFAxXRNzcQrJSlErAvJQ2ShrERaxrtE/G5uRGw2ocPjDMDE9xZUw2RBNsP/2/HEFXxlxIKW2EOXdYJCuzNfQ1fyI0T3GYPE7YcDxc4nrsT0fOvEJVcCxRImA8WEbihEH5jgQwtCmMRQlxXEcjcTxe0rNsVI2rbD0k5kxOtVVcMAAAAAAAAAAMJwx8O0pZ1DDViTw5X7gMNUXTFD9ijgwlLkJsPOKCVEyS+Yw98+DER5H8LCzvcoxLsiRcThaShEqy2ewqfvQUMeiN5D6BYnRE0wEURMD+tDbFAqRCzuHsPb+J/ECANww8EA3sJVrRXDKu6Nw2GUGkSAY6TDBrGnQyL5UsM+No5DNKMMREVTBcPePErDHAKEQ2+Lg8Mp/KxEHJjhRCLGaEPT4o/EaIUjxF0pZUQhaL7D0MMLxIqkIsTjv8jEQVOTw+jk2sN+rsBE6tXNRB52UMNXOcfEH4zJxAH3HcSkvfTE3fj4xBDNeMQYuhDEgcZ2xKjrAcSTaXLEb+Y1xCBiu8TVzdHEjo3Uw3Jfq8R2+7PEjriexH9YusQplsvDAqIKw1sTEsT2zgTF1w2CxAifN0TNaYlEMK4YxF0EccSbxAfERyjexEJdrMRmeuTEkzElxexLM8Xw8QfFhebkxP5wpMS7X2vEwoMRxG9DssTZ/eHE7tKYxPKmE0OIX4DDiQBsQ3KrLkT/17ZELfOIRGALdsSeavlDxy6pRExXHURtzUFEMokEQ/XxeERWkPBEThnURIL9k0SID2lEHKg9RGjWcMIMUjxDvTW/RCWTAkXEBQVFbTykREDRqEKMkyfDWOKYxFB1lcPtqaREsmh4RK9IP8R7+bTE+YkDxBvLYUScegBFBZOjRNluI8M9pPJDdnKDRLUTbUQDB9fCbRGvxMcJocOghtBEq5EKRdAR2ERnBtdE8I9JREWOS0IVrAdEiJ8vRKpRMEIRzCjEX4+EQ5Yhk0M6LMbEqBPJxJ9jtMPpR7FEFYobRZeW2UTNXLFEoY5pRHG8QUSD05hEBBupRMp5JkWggBFFq4r+RE6u6kRl6YLDUiykxHMXP8TR77HDaZWuxO31B8WxMg7E5ohgQ8AtIkS7xpbDTjs8xAmDi8SH7KjEkHgTxIUqA8XyWU/Fpa4AxVdhNsRmeRnDxvQVRAz7QERvj3PEduMbxcsfXsUEzDDFAnlPxaH4TMWlrE3FScc7xanRtcRaMi9ECeDQxHcUesWe54TF5HKDxc2mi8QLuMpEw3a4wtiVrkUITJZFvpNURWYYE0Vgrr/DoP00xeRck8XUUCHFsENVxJhwaUXQHqdF+B5/RbJerEVvQ79FOoOyRUE620VJE/dFX00LRuq3/UXD8PdFI0rKRa75A0bGPl9G+/qNRkmjhkbx6jBGdOdqRtAjr0aAmfZG8gYTR5SXDEeoqP1G0qr2RrjT+kYmmwVHAkwNR4wHH0e2mT1HKls/R35gO0eKVDxHxH05R6rAPEe7oDhHjqlDR1wUWEdgeVpHfNpOR+5vSUfKDE5H4thLR3BZPUfftTxHcCI+R2qFO0f+eEVHglgyR8p9Dkdj/+VGPezCRqKHrEYqypNG26+BRjRta0YUGldGuPMxRk2t1UX7fYxFupirRbgXxEVACrdFkXibReW4iEVwgrtFu+S7RbYVNEVw+epCavStRJgjjUVpU+NFZu3RRT7pr0ThrUrFo5IXxXaeL0SgHMlFfsYwRhsfUkZslHxGTMiIRqe4jEapqEJGs8EJRugp6kVGQs9F4FzvRSNv+0WUGvxF6pvlRbYjEUYbEe9FoD2TRa2OAUVyW4tEZgl6RXrxzUVxSg1Gfuw6RrZbLUbERjBGGLohRgpHDEYyVQNG1Yu9RfAue0U1CFNFwXwsRQKLgEUiTc5F8S7mRYVD0UUgbHzE4nynxDGSRMKPLTNFnKM9Rawi70TBWG9FRdgDRpyKEUanadFF/mSCRcowD0SqGYRDi6HTREnd7UNWQ8PEpOjpw9+mFkX15GxDTPqwxPoMGcXJKqfEwNxTxJqJKcRyBOfDkjJQw4GeD0Tkjh1EcCMZQxCin8PMPw/F2Z5ixRThWMWw8YjEr52HRO1xPESrTFvD37vCxGsYIsUWTBzFuFQ9xCAa10M81HJD/gw0RK/ackRsB1HEMmmwQ9etP0U+ZPREmehgwzAzFcXVjzzFtB+gxBQXBsQNx/zD/HmWxJxcY8Rk1WfEPVNKRCOHxEHl6NDE5U6KxEi7D0TE4ZrDqjETxdGX08QLlSZES6BCxNyAAsXO5nbEBii3QwFZl0T8q9dEdTm9Q64WdMSMZZnEsoEAxfqP+MQ7yynFjBPXxJLqDMUEZwfFV9lQxFBKxcMSEwLFTNjgxD3nMsSC5SRErKQMRFnBDUUOiLtEMXDgRD0k40THyTFFmBTNRBIuGkRiTAzE8tOkRFvJKb+EkE7EBbQcxDhfo8SYUr5B237JRP9CocMTcCXEC1gqw3wmQkTaikhE259XRHJjmUT66itEQD5cQxZ97EKrF2lE8i8tRLkWQESzBKtErRejRNaY0sPTIu5CGl4YRJwtfkPFtxxEFTe1RFDKSkP9cLdExocZRQqHGEUb0WJEqDozRTt4K0WOfs9EfKTARHZXWMTQlbrDxadsw7ixQ8Qbow5EcJlLRJEtwEQniK3D9pGexMlcYMQJu25EIL48xK+BDsUhPqPDOQneREOn60QbBKdDtAmWwx9gAsMjKszE0buwxDONlMMw0PTEazqpxBmYysMdjJ3BCNUbw10UlMR7XwvEaBYARKZ+skS+IUNExd6YxEWFCMXWtb7Ei7oAw2wloUT3kAxFDuQZxKfogcXpRz7FdoxXxA9vAUSdFO/D9dGcxBYKg0ST2vZC59YPxOIArsQMzkDFEhVQxGzqpMTNdV/EI9PEwwAAAAAAAAAAstGLwjlii0NA3HxCR3+lQHxmBMFrgmjE4PR6xEaQB8Vyz8nE5LIOxMZ2FkQB2G1EydS8RHtKikRUsxpEnnZSROF0YsOo1DHCqlMyxEPrh8TN7d5Ddy/ow0MfycNFsJbEdwIDxdNHDsWc1mpEOdxmRHp1PsS5kgfELvjRQwlmfETF2pJEQoRMQ80BBMOkNHtEvSbUREQq9kSCN5lE4bErQZkdy8T5TYLEhvg1xEeD2MRTAAXE2KyEw7gXfUQoAHpEP3uKQ3ApxcOx7w3EFWy9Q4/rmsPLb27EGRkExZ+3EMVJ/KXED/7XQqkTFsRJVOjEVQAixeN+08QlOb5CZGhgxK9XMsSNakLEdYxvxA0FUcTxFJrEiv+Qw00sKMNt0FPDfLsqwyQ8ksIPwPhDY12LRDoaBcM2M9zEGaAfRAi8NsR7egLFqVINxZN2IcVtth7F5azsxEUPWcR2Z5PETqqvxGwxW8Q/d9TEc2wCxaeoCsUed3jEBfE9xCV6h8IW43tEL5WTQ6pWU8PZZIfEK7Dew0i2P0Qaz+DDVQWJw+CibERtfN1EjTkeRYUsI0WRpodELUJCQ9FIuEH+FLxDP2vTwvY2f0TD5R5FI8kPRVHkskILqabE59UpxAQ9hUNcNL5E/SMZRei9H0S1Q4nEp+YmxANh1ESHHylFpAC1ROC7w0M3lAVDgYB3RICM9ERSwgBFA93YQ5cXisTWYunCUTwCRTfqbkQwgQzEnTvMQgdEZUQJQoHDqnvYw7i7xsOahx9EQ9AwRHr6okSW4hxDLwj5xIbsP8SXeBpFxEQIRekC00S7YIVE6l34RLYtv0T545NEprcNReit6kRCexpF09hiRcmUc0Rx+GfD/K6hxBfuPcWXmCHFpGXmxGoj8cQvMDLF1/TYxNRVCsSW9VHDAFraw3Rrh8RB+eJDLYqgwxHtB8WcTQrFaEiGxJIB68RyAUPEbHRGRDq+mkOAngDFVwp3xSpnMsWhJFXFCel4xVFji8XptVHFWsuyxHYaiMR8winFxWDGxNhNnsS1WmrF9tklxY9nrMQPDlvELdsuxNOfQcWeVqjFEGRzRDA6jMPYJcnEiAC5xZQjBsYc5eLF+EgWxdn5E0X8wKRFJQeZReH+OUWyVjxFWkmrRddrsEV47+ZF6rsNRsFtIUbZvwhGguUHRhKWIkYQ4DhGg8FVRqN+H0bEacRF6dIaRnJAnUZ1Lv1G/KYLR4Zq+EZnje5GDKDxRuCv2UYK8ctG0RjdRoovDkeU8jFH1NY8R/pdIkdmGxBHnQcXR9ZyFkc6NBFHhDEOR7GnE0f4kyZHkaksR4bSH0eCdh1HFtUsRx7EL0crpCZHxiYhRzthIEf38B9H068cR6J5A0cmubxGQaCqRhIWrUYma5pGRqKERszPdUYCgFdGJkA7RhysNEaAp0VG7FV+RsaflUb2hJlGtgKbRtdlkEaYF4VGVKCMRsH/kEbvWFVGoy0mRi0VF0aClC9G1YJSRvJeFEaBp3ZFTGtDRI7hBkU2vsxF5h0VRsBWIkYyPENGqZ1lRmwmcUZBuGpGn7YjRiYm3UX8zPdFsBD7RRI9BEbMcPhFlu7xRWMA4kXCybpFWYuHRTyUR0SnbwbE3DtPRUjO6EUxoRhGogEkRsoBFEaiRdVFJu3ARTze2kVY4sFFKSyuRUhOhkVGAkpF9umPRWzK10UPBfNFrV7BRelRfkWc0dBEVSwrRQZ/dUQqw/1E4bQQRa0xoEX9EthFRWPgRQzE8UVg2ApGYqKLRX+NjkRqCa/DvYiDxLGHDETiOw5FTTqSRMfFE8Q6Mc5DFZ+IRGDB8MPORGfEdbA5xEW6KET+p8bDd6U8xMUxD8Stdg5Fw1EaRX6T9cNmw3TF6PyyxVNohsUBmhHFeTPRxIy/gsTo8QnFDrTRxFBcIcXffGPFymQ9xcY9Q0OskKxErKa+QwW178TUVcXEPLBbxACuskN5qslE7sE3RPZ1ocTRYf3ER0/nxJDpecNb6JfESx2IxFb47cRZsDnEAwvIQzEiQMTY7NzENMXoxJ+GIMVtnBfEhkeBRDgVicOU/grFAUisww2dX0RMMQbEcw1xxBPeOERAtktEJsqIxP71F8VCAgTFtDOHxBvVN8VsPwPFWEnjxDv+i8SakRZD59+1w2zipsQfY4XDosmYxPak+sO52udDmYkDRPu4M8NiWQVFoP2kRHmtnEQELg9EPNGqRM0+RUQsiINEByJaRHRWJEQQqtlDv5c2xH5KvcKEszhEKaz+whFHSkS1k7dEfXkAREVpSkLFYmtEuaEXRYxvyURjUBpFstqmRK4X28IqA2DEVWgkROUtxUS5P9hEAzIxRHmnUURRwCZEmxo8QgZiMMPU75nEqMWoxJU5b0RbndtDgBWPRHclF0X1xV5FEftvRV/dZUWAuhJF6YKGxHTla8MM+T3C93kDQ19HzUOe0qHEQKwSxDfHc0BziDtDk8KDxCz0m8Tme6zDapweROBHBURxlyXFOhcjxRbJ+EJxwehE8ZqgRAfMDMRjrjfE+bvTxDgsL8VNvL7CIoFqRDDGlcRfAUnEYVkLQtmF5kPL8cHEefIUxfK1gsRV9GlEAPinQ8ueJcTV0ZvDCkMsQ+eDGEMVzs3Dv/s8RJkQvkQsv2/E7WnsxJIYT8T6BDjEWJOoQ075iMR8z3LDex5bRJZ/jMS1GhfFuVcNxVcoIkRLeK1EKEEOxL1XIMTn1GDEAAAAAAAAAAAFkpLEiqQ5xFqLhMQQU6DE7fATwCT8R0RDnXbE2EcVxX750MTUjBbEOMzIQ7r8r8FmzA1EVXE8RBR530TBnWHDDoJ+xMCd38Nj/uHEhWM6xFizDEQ4BMFDfUOswTAHJ8Sv1KjEDbgQRILbYkUC/fpEdKzHQfOIz8KklqRD0zg6QyRbwkPSSBDE/AVlRBuF1kQFCspDGmQXxEJQmkLruY/D3vZYxLfL6cPT5CfEuPJqw5vlg0OUi1ZBZg9rQ4EHx0PJHUbC7IKYxDYCrcO+8idE1sJdQ5neSMTgxOXCyW2iQ6YY2kM4RhhEaTaews47/sMUJtjETBarwxR4bEKyzorENBK1xEZmp8T42hXEOPKlxBYzc8QYgBrE6cPBxAsFicQneBVEzX+DREt2+cL0YtfDo/oDxUzv2MMRWwTEGFRbxcfRcsUQfljFe9SJxBja08MAFdDADofZQZoT6MNwDq/Db3HrwyZu08M4aMbEPwizxIYq9sOKMrTDyK6iRE8d7kSWE1JEcAIdRIKbFESPa1lDd1ePxPwYpcTaOZNEmYpBRah1HkXa0iBFO9e4RKE/qUJAcAPEhx4iRBggqESi/X9EGV+oRBze3kSAV6rCHCndwleCZ0SFwaBEbXmeRLHGF0X4es1ETYZkRKMiQkQiccJESEYHRVuUp0TjMAREhsdpREeCikR/kCxCKsdzw1ftCES/1oREDG0FRIBsBUV5TtFEix8cRCxaHERVR1dENjkxwyJT1sPkJILEjNKKQSu9/EPzUsdDmEmhQvw/88OOnXPB3kocRVGMLkU3Xu1EiaYpRDNJ60RSlLBEOKRGxPCIMUT30zVFtlOlRInCyET8mhLDOGMRxXqRucQVnJXEHUcXxU5CWMVruy7FGKmqxEjLU8SjhM/E+wD+xOXCAkSxf3NEiIwiRACvksKWhuXE0PUsxZMXlETbDvtELpc+Q2SnC8RtGcjDOpZOxPJlbcWLs4jF+lJfxS93aMVm5mnFnftRxQFDJ8WavT3EIeRUxOrM6sQFBg7FJfdHxZYjz8Q5FY1EMxDRQ6SC8sSSVIrF/uCtxYYrqsXIMRPFBloDxhLcJ8b4WBbGqSJ9xWRyCEQhByNF7kZ9Rba8nkVJE6tFCrejRZD0o0UWhaxFOovkRcXECUY4OxZG1NANRhIODEbnuFpGlAFVRq9K9kWbxZxFo36RRRIte0ae5+tGK10QR9ApCUc4lQVH2c77RqVJDEe2jhRHHJ4YR4LBOkfZKGpHLNJ2R7klXkc3GDVHbIojRwbnMkc2ezBH/lQhR+T7HkcEaSZHeQQsR6j6KUf0LydHNXolR644KkeqZSdH6kUmRwORIkepgxxH/Y0LR1Qi+0bQw9ZGRKiaRsv7k0awPplG0XJ5RswiL0a4SxhGG8kGRhwyt0VCgfFFPUJSRtCHu0YsIxdHW+8/R+j+W0cHy1lHfFJHR84HQEf5DjxHQKMcR/uE90YuDsxG5MCoRnUwl0ZyKGpGF38VRoh4EUampwVG7qHjRUCPQkZyBGVGVuB3RoW3gUZLaE1G8XUoRn9nOUaQjTtGXA1ERnHXKEbI6xpGMO0KRoA1+EXbms5FLL1VRYNbqkTyCvLE0NoLRDl90UWdFjZGHnI6RjAa/UU2zL5FMCqZRdjOHEWShGRF4LliRX5xFkV+CR5FZCeNRU5J1UVRVABGNrPzRYZpckUUOy9FGjRhRRQ20EWa4SVGU8ZRRVURGkVD/4FFf8f3RbxZLEbZaehFwtB6RR8orkRlfsfDjnoJQq4DsESEYsREczELReIUBUXKLNtE5a14QhvSu0Ondm9DVhGLRMRSH8TerHXEuvaexHhu9EEpbNBDgvZKRM0H4EFe+SrF/QWZxWGZtMWyvoPFb/SGxE5svsRmFX7EmEhHxSSlZ8VzEkbFN2oixdGuC8XBwUPDlVXGQlDXAsQipM7ESj/IxKokBMTl4hrCmy+QxJKJA8U6TgPFypdSxLjRXcRSzC9DhdFQxOOeg0Ma+D5EQyOJxDOjc0PrOVpB/Hy/xK28scK0pD/CaMLXxDgB2cTQ3zHEwlfQw+sCw8NrbfpDpB4ERa9x3ETKSplEGw/PRE1Az0TQmiPE76spxcbFncRA9PnEoTANxUwIksTSxanE/Z56xP7dc8TR6cLEM4jbwfDLhsKVsMBC3FgiRWBEP0UBSxlE2G3uRMQYDkWNA7tEyndSQ6pK/8OIAJxDs8HZQ2HA40TExHBEP/0KxAmnK0N3fIJEoLD+RP4kr0QTaJvD9m1+Q8QdfERCZ+ZEKupbRLUs30QdhWRE4IZTROfokkTNo7FE/M6TROa2SkSmkY1DfPwfRGiljkSzQxLEqq2GQ7yrcUOEc5xDprSmQzitfMPze/9CbYlDw5NnaUPqtAFFM1/eRJF5MEVE5j1FfrgjRXqWssOKbqTE+Rh7xMQYesSTfWFE9gTGQy0UR8RpQBhDO+YORPRjC8R1t+vEcGzKw7hzUsQiRYDDyzxDxHY11cJVIWRCv4MrxJiticPtiFfEkyCkxMMrGMMIV2ZDDqkyw7opxESnqldCYsgexAKyXsS3c7/DTWuwwtD/U0NdcAJD3MmgQ0p8t8P3RizEe/tXQyOACkTQy75DONmMxFYMSsWm7q/E/gsrRL5CfESFQ35EAPWowx4CzMNbsPpChLSDxNoMq8M28RHEqrPcxMQHXMTVx/FDiVUVRcBiMkVrmFFEDH64xKH1A8UAAAAAAAAAAMxBzcTmoBDEZ+RHxLwa3MPwsDZEtNgsRL6pE0JnS4FDa6sexEMBoMNdXWbEwh8WxL8yM8JRGahEv8HwQ0PlxMT4e1TEP8vNw8K6ksQPuE9DecKxQ+ItWUNq5QREpG0oRMxcasRGAV9E3C8QRaKWt0SUwNPDu3ezQjB/O8Hk3lXCITXqw71RnsO0CeXB4EIMxLrBcsTZwHTEWWv8xNC6EMXNwsPEVp0NxJlwNMQ21RTEjTCgxMh/ssS/Gq/EcDRvxIy1gsSrpsfDvGSawwZuhcNBMqTE910UxKtkH0M0l1PEpPCGxFNdjsSKteFDpCMXRHFwFMRDN3RCdH+iw9a8NkN53pnCHrtVwgcticTk1QnF5h7yxDwJDcQzfY1AjdPfwgQ8HkS9WxdCSAkxxHTNwsR0cebEwCPhxDXkbsWfbQjFWCDBxO8Z5MLgGzlEkOrAwzPFSMSg7wjDVLLow24ppsT9s/HDsC88xAEuo8RketZDkVZ7RHvvuURsx0lFUp8mRR++mkS8ytBDzgZyw5MBJUNjI9NEWWsuRWr1UkUFbdlESbFSRKvDDEQMjexCzEU9RJ2WoUTy3exEKgzHRGDp1MM8AqXDzH0oxDZgqkMpzAdFW3z0RHF+gsPKejzEAEwKxB3SkURoDhNFfv/8RKFwtkSMyKtE0gbLRPba/ERjin5Ew/PMwyZxksTM6gzESZHORKikbUQ9nm1EPFasRBhBtERqRhxFolUGRcC3n0QbasZELrUERPYSi8PkiT5D16plw18+ZMSbPS3C0LEJRdAoM0UlXxlFnVUkRU8nuES4wK5EehM/RfEa5URCkYtEX4dDRbb/7kSVLujDp8KzxEJ88MSYPBrFVdYNxTnGJ8Vrk1TFb4VIxetamsSV0g9Evfktw5Uf68QADDbDXqEJRaw9bkRVVAHFfKsmxSRx08QF4jBECzwBRYudPkRwVorDE8b7xPUPDsVFFAzFY6NFxc1pLsU2KzLFwk4mxesAysP72ghD5QgZxN1+NcWbiUjF3lLjxLzHBMQ5M5JDM3K7Qz1YD8Ul1p7Ftemyxe7gqMW27tbFyPEYxvRULMZs4D/GeVsBxrFSecRC6YBF9BONRa4BnEVsHKZFM7FQRV8ObkWuuGxF5qGVRfLg4EVTAvJF74TDRQZnEEbJqylG9pRDRrvIQkaab8tFfupBRZSWF0azObZGcVwCR3mHDUd2VgJHsu4HR/V8Bkd2uxVHargzR+/eXkciJpFHhnGjR4YcmUc084lHACN7R25Ne0dVjYFHGCxjR119Q0dts0VHbYtWR0jOWkdgVFJHjcFJR+duRUcN0UhHrQ9ER2FPQEdsXD5HY7IrRwumC0egB/FG5nfeRswBtEZSh6FG9iuNRr6yKkZK9cpFghK6RV0+x0W5h2dFCg9sRVcIBEY2KnNGyNnfRvJZPUcmVZFHJqTFR8KE3keY/+JH4MbNR/bFpkdY3YRHGoleR5yvNUdAzAxHul7MRmdoh0ZDAHlGyEZ8RsmxWUb0bXtGKl6gRtZHnEalIZNGoDx8Rv7PS0bxKkRGIwdLRnZERUYkHCBG4HcnRvoxLkaaZPhFjqbFRXoOMEUEKOjDLk9dRY1Z3UU7LyBGXKV4RvCnJUZhrm5F7B1sxJ2NIcXU3cTEtniVwmtqKUVxDYVFlMSnRXM63UUIFBdG4FcWRoqp6EVqwZBFdN80RR63p0WXrAZGDuwjRhP9RUbO5apFz9H1RcQr70WUGetF8HWnRc8InERSP7ZDZlW9RF1+uURuTu9EpYH0RLAZEEVDP8REQdxiRFdSV8SbCLXEMIHkxHC0gcSuA73EgbnhxPObRsRdJz1E0a7SRGfy28NlVDnF4ZSTxevWjMUUmRPFc/ysxBL+nEQ6oZfDeJ+GxNva5cRGG0rFDBYixTm0CMSMXRdE96DlQ3VpK8Q368zE9vmHwyr0m0SsJrZEyLpFwwpQPMW5U2fFWAwaxVElg8NIOpLEch3IxFEP88Si5IjE5vyqRMb4pMRjqBvFnGuwxJIPnsRmMoXELqr9w2rMAcWI+RTFpooUxa9F18S3QTfE7xhwxP6TCUSLLCZF3oIkRZeJJUQNnYtDCmxNROT3YsRVKsjEUK6hxIxBlsRB6Fq/xS1Iw7BcjcS2bjPFG9NhxSqfhsT9PLVEaPogRD/zXkQrsApFVabwRBtYskQwh55Ej7TuQ4jOy0RjagdDi8YlRK6pfMN91CzEsFNXRDJfCUNtHTBDEv0VRVcH1ESFQYFDTvnjwwTIb0RpNLBE6BAiRVqpLUVcgiJFPRMpRWTeqESsBZxEkq5ZRCy9i0QSFDNEDQ8wRHjTWMS+Pp1Epw74Q9ePp0MmnO5DqwoJwGJaA0Q/gqtE46ytRMVI1EPJIl5D6u1lRQl/PkU5Z6NE3NppQi9wtcJXr8DBNOUmRIo6s0RQKIxCxxoOwyHbp0TLvVpCHOPvwzhBBMPLh8lCbUDXxGmymcSE3q3ETT5HxBkwacTEHoBEXxIkRWqFBsQv5CnF2in0xNzgl8S/LpHEukpaw8WxssNKz1tEEOhuw8ta2cTik3HEyG6CxLf0bsS/D5PDU2JEQvpLYMSoK8LELucUxHyXr0QDW4VECPllxIfbbsTnFQrFRLcCxVqOzMMgLpNEokdXQz8Y7sN2g6DE9bBKQvq7ycOyc8zEZknCxPFfA8UAXkzE+/gXw75ugMTK7d1EcmJDRQ3kiESq6PjEUyACxQAAAAAAAAAAcP2cxHeXRcSNWN/Df+YVxLG/kMS1Sw7DnqltRGO/IcRa7u3EUPjHxCq5vMSXI4LEB/QgQw23SkQytFXDGhSjxI8eb8M7PDXEOKVGxHRBgkGozqBCc9MaQ2kyBEU4ZqNEUZ1XQ0qUEcLonqBDb4OBxH85T8Sf4ZVElvdRREGMN0OLgx9EKJzEw4JGGMUr5vjEjCEcxJMn28QwvVDFbJMuxaZqjsQTq0jEbLLFwwOcPsRonB3E1LrYwxcZ7cPb8ejESuwOxBhvycOoqQjEJp9KxAb4hsOMEXNCUC6oxGzVw8Qo+9fEEtQJxfGRdMTX3rDEeomgw+xuqcLrBpZEDyUMRfuha0Tf3G/EkhuhxNTHAcXRQ7DEBdFrREJs5kKr/6/EOtooxAG73cN4HbTEhYEhxf0RGMVrp1DFKjRNxAbLqERzeRtE0ammRCpZzET0L1hEJBV8RHUzE0Sn84vE3LhFxOMYo0JBT31CZxyaRORaCUUSkd5E98oNRd14FEW9zrZEncE7REzCrENu3Q5EYekjRcx1gEVUDHRFiEHzRLXVHUTILopDyzhYxEdaQkSy+SBFNYHwRAN55URH+tZDmKBYwzsxgEQUbMFEcpqhRDn4fEOM39vDAxp5Q9Fw1UPezTlEfirCRCBxCUUWnURF0ZRJRTaEjEQYuApElXI0w9gwMMOJ1J9EpwmCRB2qoUQX5mJEfrAKRG/XzkQh8qpDN41tw23yVMTXDEnEGxSSRKJ8rERhx9DDxt5qxPr820NxYANFuZDzRLI/NUXGiz5FolbgRGz430SzztxEprXWw340iEQeQDZF/4w9Resi60SkrG1EUj83Q1w4u8R5erbEmpm1xBVtPMWPy0jFb24JxU0Ik8QqVcfEzEKfxMHIZcQgWkXEvma8xFAG38SFde7EKJo3xSBYi8WdgA7F22GLw1/YH0PYNNnESuMVxYpgK8UOZIPFa817xba3acXNA1fFkWIJxf258cS8FC/Enx2qwpyR4kOK7NHEmDtyxYg3scQzbsVCt93qws7StcSGPWzFYXirxV6z1sW1xNfFkdIfxhAVRsY0RjrGeoTlxSOnAcVgZdVEdo+DRV0No0U1ecJF4hzDRXQlmkVKWY1FLMZ6RctarEXeOdpFpRcERhWG5kXwDxpG2AUiRtn010WXColF2jaiRfRSIkbFWY1GYNfQRj0S6EYL8/JGL4UCRxVB/Ea8nf5GSuoOR/OwNUd3RXlHF52TR0e3kEdO6olHxoqPR+g4nkf0m6RHMsadR472h0f01YJHUbCPR37VmEdGaJRHF12GRy3SdEfao25HhURvR4rYbEfi1mtH3JFpR7L2VkcfvTxHcMAoR6a2FEdUtepG2FqsRm/zckZEYddFaodoRa2+gUXvniNFiij/RBATmUMeCgxFOPwJRlS/cEb+gMNGYjojR6LriUdllM5HyAcFSIpMGEiOTRZI7pMLSPJO80cKn8NH4wWSR8PSWUd0Ny9HcOYLR76Q4kYPqsFGZsC0Rr7uw0Yrpa1GqrB3RnvHP0Y85UdG0d9aRji8XkZ7GkNG4PUhRsVeKEabSyFGIo//RROrkEXAKJJEF9JaRcb/0EWt7UhGG+yLRkN5SEa8PuBF225VRZxGqsSS/eDECICaxIob1cS7jN1D/A6xRYtDFEZpCRRGNNf6RcMIpUU0TihFHmyCRbAX50UidCdGfH0/RlrORUamyzRG6DE7Rqr5F0an8PdFs1FWRbLR7UQd4upDkUNawwVdhkSnzhdFKSVGRTyYPEWsFZZEbWHDQoBzukP4ugNDExJFxBi/wsR7+/bEezfTxGM2oMRij6ZEgJYgRXUqxUTGtBXFr0qnxbnwg8X1Lg3FgGUfRPZJsUOpJPHDotTjxAfObMXevCzFbPzIxLTTJ0Qc4PRE2W2ERJoc2sRsfhvF0Q7PxP5V6EObN69El3DyQzKVf8R8AzjFhxEgxdgvqcRT5qBD8d7dw+6B0MSU9JbEJsupxJ+kk8JXnlvEp2PaxNlvv8TvfS1ByFzVQ+fit0IfShLF2H40xdsRA8WDeBHF18K5xHqj7sLvMMJDzoofRIgNKUTf1zdEqfGdwwU/EcQnCDDEOvqLxN12NcS9+OvDU6bew5y/nMQ8lzXENyoXxPCwP8T/3LnDyqtMRJH68ER77ENFBWP3RB431USnPK5E4F18RAYuycTjY75CQ28OxN23PcSWZ+JDmS/NwywKi8T688lDypepxL25n0MN8qxE1DIywlDnl8QYBitE5QHkRMBuZkRvtq5EYKeHRPNBI0UVFa9Ek1+gRJMaWUTsuTJENKMjxKDbmkR4DPhDoQz2wz+2e8RpWn7E33UDRFt1dUPd56hCivhXw1Pp4kNU0LVEEbbyQ0e6AEVRfA1FPa58RH7QLkPH9izD7ddwxAXvlcQpxrzCXWmSRKoh9EPG9xtE0AEHRPQ2S8MD6RDEHNTUw4rhqMMaTjzEim7ExMJbLkHeY3FEx2Xmw671/UMCfYHDGsU7xZQIgcWaUhPF/OsQRFt5S0Q4K6DEBgGqxOSHEMPtFSTFHsPIxO5Y5D9BRnNESUXdQyQwEkRQUOhBFes8xEUfKMQs3jpDpu6rQ60dk8QebozE2Ho4xKyKG8TFL53E0n+QwzYNosPckgbEM4WbxLsz3cSnhaHEu9EDxcy3FMXA8QzFvY8CxW8d58PbIXfE4oITxJzenURviZREljiXRCrVZcT70CLDAAAAAAAAAABD/BbERyeRQ6aVIkQrGdnEjyrlxGiJb8T36Z3EovsJxa0Fl8RKKTrEy1nOxHqPpMRTR47EAw52xEYx3cRTF5zEAxyQQ0SCMMQVPTzEO06qQ3RMi8McpZLCg1e7Q1yONkSZ0yJD5pKLw0ozbcK8PlvEBmw0QxfyAkPgPAPFzsfGxElg30Js7FHEF3yMxO0NbsSVyWTEE0oUxfMtM8VEw5/E8PcBxPWYsEO076FEddYgRBnKiMSMfVrEJAXAxKHO38OcH5VEVWTcQ/EwPMP09kbBQPoowJ4O8sRiLxvFTDpmxAldpcSOx8/EgKYGxR5fZcTer41C2rpIxMq7SUPPudo/n0UixUQvIMU+qFTEO9TexBDzXsS9Hg3DFHO1xDfcJcVjfgXF3vocxdHxZ8VMYkbFII3mxApeK8QjapNE31ybQ4ZS5ULZm4tEahWJRHFGAUQUi/JDZuQ5Q6aJeETBw45E8zJ3RJKlvETc2gVFgUYgRTfO+0TyMCFEkCovwi7PEkRE2MRE9OQxReQgLkWU1OhEq6niRN10hESrpPJDrw/VRHNqlkRwiW5EaJ3URDjDFcJQcb3EVAI6xJv/2cO3s65E3BUERcKFu0RnA79DDXmSRFfWHkUE7zRF9j/wRDCviUSVh7hDuKpxRPx8RkUhBKlEzIiAxLRVg8SYmeLDoVCzRAGci0Rw/OjDwj0yxA9R/cPKga5EldGIRBvCg0OXGdnDmaCrxIqCtcMjsiLDvIX3wymfdsNdOFBD6M77RBSGF0WRospEUganRMlajERS2yxDPW2WRCMjzUOFXFVE9xz7RKvzNUXoL2dEQUUaxVEl6MSrIo3EZcMyxeWi8cRzGBfFLxgAxcS+jsTQmCpE2ET4Q/bQ98OjDFPENjYVw71ZNsLD/N3E+k0txSzdM8RUqGnEieJ3xE0+UsTb49PE7VMXxXTmUMVZDkHF6yI+xVjxUMUyKAzFgCTnxEHli8QhHh1CJxUlRG64ZcQAqGfFKu8KxQYXH8V7kZRDi1l2RDlI48Ts6YLF5YKdxZAafsVm+bzFrnQGxrqpJsaEwCHGibvQxbkdEsXi//JEyUCXRA6fHkWIroJFvRyoRcaRwEXr/KFFDrjQRRkP4UV817lFc8NKRYRP/UQScSpFIvyGRSe9dkV+wjJFKc6DRTXHBUaKt39G+MabRlMxg0aFe4JGRCSORqWjv0ZW8PdGxOX+RnsSC0fPWjRHr59GRzrPWEd8Ll1HfEtyR0v6lkfGOqxHvo+sR25jpkcaWqNHTZOsR3axu0cQTcBHyq24Rw9wqkdMnptHxIyTRxvpkUei5pFHJGSMRyEBhke6qW1HZPdRRyHLOkfN0CdHuu0UR6SE/EYllN1GRKKYRhwzdEZJ/mxG6ZIPRsuRxkW+/JZF0BIERSSQQkWUzPVFImNjRh4dwkbHxR9HKPJfRzCLlkeaus1HugcFSLuvIkheTDtIAnU0SGgxIEi6/P9HQwm/R6+6lkdg22tHK2NARy/DG0eGqu5GumCoRvDfdUZozE1GprVrRgjHXEa/iyNGPk4sRn3XU0biQ3tGQQmFRoEPJ0beEVhF5dqtRe4eN0YGnYdGRAO0RljJg0bkNxxGSjvLRW3BFUU0+oBEFtvaxGBQPcWDLWDFIf2GRGQ8pEUm37ZFlEa2RR+C9USuV6BEXnGlRRrpDkZcL0dG+i9jRkQ4cEaWeWNGNC9aRhLLYUaqB0BGv7S5RZQxXESdVpXBFbdKRH8GBESUAajDQsmVQkLfLENhM61EVMvhQxXj1sQhIobEd2NBRFhj0MKaRP3Eb5AGxSauGkRXUwFF8u0CRYweXkSJPs/ErYmNxR17rMXKQErFuY6fxJAuxcLOcplEBcyPxLpiHMWb42jFqyIgxSVVgcQBZ4dEuRH9ROOCXUSeSP7EjO0WxY1FQMTzI+NDa+0OwU2u5cRW4AjFVTfYxEZ128OKCYPDM6uuwxE5EcPIFC3EHeW7w9HQmcQWS/fEovkIxRIzLMSnNkfA0jzXQ6edG0TAuAHAdwgsxNrRs8R6j2fEZ+VTxBX8l8SRownE82k2w+0p/0M6ZbjDm9FWxFOPbMQhZIbEWOpBxBz6ykKL+qpEsPUoRX6hEkXAyUPEa7fMxBDjVMRlVIJEipdKRXXjGUUq/qLClNkgRRxKRkU9gBRF1cLMREZr/URgtY3DehwaRHmWjUT3yLrDuZ/ew8eqCkX3YkZD5t0lRI+1WsQZq/7EdlB4xJXRQMOCZRLDJmwFRFtJ7UTILWVE7jgURM9jLcR5lmJEIk6rRBzDLERShCXDPyBnw+09S8RHHSBDT+oeRd8Px0S4TInDntLWxLpcgkMmNQhErja8RLmKwUTW7kdEETEKRcl7HUVIlRNFCTprRNGmOsRt5JPET3Luw6jaoUIiHr7Cjb4tQKELiENLTAREfN/Owxz7T8Npf4DDgVSZQ8gZq8T8zZzE+ZSBQ0cMNUTB8TtE89ETRTDmg0PMmM/EbLffxODXrsSNrsDECV1Dxfwjm8TgttJEivjNRMvsqsQFdsPDQOqFxHi7WsRR39fDM2g4RHjZL0HESmjEHa7Aw7fwHkNG5i1Eyq91RMXl1UBWAjbEpKXFw/ryDUEq22jEke8OxWlFO8XNSsvEWCYxxL9mc8MIqAHFNFX7xEDeSsQG3MLE0w/1xJ1gDsXs383EFGPNQ3lnfsPKr4PETsYtxWWd/ULgfanDStITxPcyiMQAAAAAAAAAACuJ3sKy3J5E6mc+wvzcacQCuqzEvQcJxXnFuMSxUSTEgKAQREV5j8MGSiRDvMQFRAskIsThm9jE0EZExVnwZsSxfAtEorEZw5g2jUNpvfhDoG/zw5qbtcRACZfEgyVywxGoQcSJ4TBC9WQQRE72eMJs/QrDtwbMxO/WKMW1G7XElJvhxNiRtMTO6cvE+h6WxNyGhMP9X4DExfoWxCS23ENlGqXDCZnFQZm410MlmoTEjY31xKKQcMRFUYvEP/+2Q8x8BcMDaTHEeFaaxDURwcRA8DTFikFLxbWtAsWiRZ/EngmgxFoGmcSvd5vEOjFJRBnyIcMlBbXEOcvLxJAeAsUEYyvFkfVRw6U5k8N8tKrEhHvVxAM9GcQ6dOTEqm5qxe97V8UzoyPFJ18QxaUnd8JTWi1Eju8xQ0ou6sNR4bZCI+81RO96BERm8xHE+vhqxFzpSsRpADpEJXA9RAX79EOyXnpEQRlfwWu5nEN79ypEhdTEw8WUfMSELpRE8FKuRFIdr0ScbMlEqoUHxBNahsQiu5ZD8vtGRIh8CEX9kxlF4Hm2RNYFpEOX/EXERKbYxNmbrMMY1iBEA/fDRD2DAkSmdoDD0XcHw0PTGkW5jHZFILFERegDxUSeZctEfbPmRE6UBMNyo0jE+Y2wQzsRIUTM5PVElFQPRWi7FEW5bbFELsEVw749xMMqvshDHuLpRAMMTER8jkrCf8gwRJthpEJy5uZDuSpkRAEHrEJDX2BEk+zPRLsn8UQzmPhEhq1mRJDOUMRoYx/C4NBdwxp5e0LZDL9Ece4aRVla9ES2wGtEs4rQQ+FR/8TR4WXFG+PRxItNRMVm2B7F7OD1xChAs8Qi13jEf/cBxMFqfkNx6EbEElFnxComDcR4cg5EVA4QRGk/LMPDI+dCOBc0RPX3WcMqU2xDKGPBxFhiLsUU1CHF/HUJxVg2VcRbXaHEGOTxxOMZjMTalgrEvjCLwt0YocQv4b/DIlBXxWN0B8UYGnzD/hApRLkVrMOBy2bFBSufxd/vm8WwWbHFcYrzxUx6MMb+BCzG8CPdxZ8YU8SICMhEos6zRDGZPUWGGG1FxuZnRadXkEUyeFJFFJMWRZ1KpEUJTtBFiFSJRc7T5kSmGvrEmNvyxJ7yBkXLzldFze+MRRtr5EUQLexFp4ojRnNBL0YCkAdGzvbdRSIL2EW5NEVGwjSRRpRN1Ub2kQxH+AkdR1jhC0fY9/lGCVsPR/xuREeIf4JHEI2IR5vnhUdnW49Hn5ugR0DvsUeISbZHoOuzRxo9tEfOzK5HbfqfR+EDl0fBDJpHlPyaR+2ZkEfKBXpHduZTR9liR0dAD0JHXps2R5zSL0cQHilHA40iR8/2CkeYPddGfB62Rov8fUZkvD5GUDkgRg8E4EVsNL1F157BRd0X1kX9FyVGsZmLRkfb20bUqxlHUm1NR9rjikf8BLlHzlD3R8xaHEgGKDRIMetBSHyXK0geRg1IebXaR9rhokcxHX1Hdmc1R5c/BkeSAM5G/tavRgiGpkZXjp1G+LSDRrL6b0ai3X5GuE+ERnSHVEZcWA9GHOwJRs30CEYvg1JGv1eoRpcxnEbww3RGqg4qRmjLykVrC2dFQzQRRRQoUsTKmDbFFkiNxCsPrERiwXJFAtNGRSYv/UORsSbEfJxgRCBXw0XAFUlGwZB+RkoCcUajS21GTPaGRn2riEZEjGFG76QXRuS8pUVyNDVErGYSQ53vfkQJvpFEzAMiRMCgEEV53OlExKgFxDPERsQHNZXEZRKAxF/ijkLN0TXE1zkLxQyX18RLi4ZEEdEfRcCVY0SZhs/EcCtlxZ1Qq8XTGD/FYCf4Q2NR7ETHhkvEA0J/xO9JBcVQiivFeainxLqmhERa9BhFYAXYRAM/McTnxfPEY1XvxPf9y8JkqKpEvbsFRG1Ug8RfgcnEGc+QxN6wu8M01QtEezpuROkz0sPXSIfEaCb4xAaqv8RQSbrE182jxLbWa8TWD6LDRqFgxK4g1cSoq8lD8HqEQ7iy28OAh5zEIaitxFJRlMTQ4QXEzJIqRBY9iMMao7rEFlZ+xDnkFMTw1azEpj7ExFu9ZsRtcBfD98hdxEmWZ8QSRG1EjFv0Qs1Or8II8cFDOyF3Q3yIt0Tg5XBFIISxRN/6rkQwZ91E2Bo0RIHc5kP3pd9EunGTRNaNA0SePkNE7navRIgPq0OML/pEOufyRET7Y0TOUg1Ee3saxFPC0MEUogNEf2iMRJCuuESiC/hEAn/gRNnV+0Q0GX9E3e/cQ+FJu0Q+jZdELNhARNsuQcQKqBbChbZLwttLC0QxHk5ErOTPRGujikSQ/RFFab62RC0ulUSrM0BFcxNwRbl9ckWJZxlFkYKmRLFlMER5uobD2lAdQ7p0ncM3GojD67m+xENzusJawR1EWlUzRLR9UcLR+ltEAsrTQqQUE0OhviTEZ1OWxHPeaMPEkqhEw6tmRJxtw0KGc6/ElM/KxGcqkMQl+5LEegCBwyV1ocN1z2PEfAC1xOF0J8R1hJXEd0d7xHkKqMO/4JVEEXEAROEzH8ToOFTDzEWSxA5jdcQ4QkLEJ2/MxL2jrMSY81DEgp4GxN5EBcSB8w5EzYL/wbd/FcSV+MjE8FmlxN9lt8RokDjEkxKzxOWjE8Vz5QzEZfoBRLhEl8MNkzrErsH3xOB5psNip+TAq8DqxNVAgsWqAQHFE10sQ2EUhMIbfHDE5EQLxQAAAAAAAAAAead/xGb/xMTMssHEDrGYwyd09cScTlLE2EQlQ5liZETTWLVDGOk8xOJSlkOHW+DDnBdhwrvUecQoOQDFvpqLxF7aGEMfj/1DuAtERBZ3nEO8xvDDua6bxBuqS8N+t5pDmNySQ/7nI0SPedPCsmQtxPfP/cN8W3LEf7obwxJhWcTCnwPFl/sOxX/DCcX8rLBB9iBaRCrgYEN6tZ5Eg79HQ51AucQS7ALFLYypxBre8sQVZZrCum8rw0wWkMJuh4XEaW+yxEx7ssRwprrEaH4TxaWRzcQYvRjEk69Fw4M5M8QdpJ1B4pCmxF4i6sSIP8nErecZxIO4C8M+3iJEmIcJQ/GpF0PHovTDdSWoxP7XGMUz7C3FjwwSxa4siMUwDXfFgVuaxP9egMRo0FLEPwwkRJg7B0R0N6fCDf0kQwlVAMSCXJ3ENfRbxH3QvkLKLRBEAIfGRDc8DkSXDCbEraZfRFXb4sPAxqvEad8xxLW7pMF4GRrEfl7LRCKpUEUXXNhEGyqkRCRMSEQyGRfEIjD6wQ5LE0QGpgVFm+ogRdnQuET37ATCaRcLxDih6EOcUbREEmJQRDQ/sEQdHW1EiSCFRKnyBEVMnztFbO8iRX1VwkR4uk9EnEuMROTOI0WiJ0dFMyBCRFdCjkMVnLpEmII0RVAMBEWwbJVElV1SRGuRtETgR7tE8t5NQ+z77UTejwBF465CRIk/PkQxmq3DO08dxXhacsSNUdJDq02KREJwtET7wstEMa/XRHvoDUWktyNDn+LiwX06/ET0D7pEll6pRH/hkkS77TRC6BrexFitDMWMwOvEW14/xb0iGcX5RyXFPPboxLZbUkKdyifEyAcnxEbjmcSfEtFDy/G9wwgp4MSody3Fu/DdxG4RDsRuzIxETdfLw9TzqcREvTPF29IhxQ4fAsUecTHFsgcexauLI8UN/QjF6BNXxNxYb8S2noTE5WPGxMFDLcSmJV7FtDtRxQFgxcR6347EfRIjRDVeCkT4F8XEjziIxZPEs8WaI5vFgtb5xUeOJsZYhyXGZmHkxcd4csWNSTFDN/MQRHl/l0MRW+PDzpmKRWCug0Ws0FBF3KFhRbUwQEV6odlEF3ztRBU2pkSA6rJDMD+BQ/QXFEVgL9BEKJYdRfpeI0VC4gpF5PoZRWCLAEXqnGNFYKivRYfsWUV4tR9EbiJfRfsgEkatFI5GFGjDRmr/xUZxp6lGmEikRpw/9EZqqyBHoY4nR1SZGEcpEBdH2vtIR6j6hEcz/JRHYzGVR9aJk0ecB5ZHA+mSRxCSiEcMEHlHUEiAR2xhhUfwcnJH7hVNRwZ/OEcukChHfiYdR6mOGUcszxRHshAdR1S4GkcMogNH3CTZRgrFyUY8rbZGvL2bRhbbYkYsVL1FMB6IwjLPA8UoscfEaaApRfon30W6JUxGaUqURvCO00bklwZHLjEsR7x3U0fkeotH9I28R2A28UeCqQ5Iec4WSEoPGUglAwVIjv3YRwJmnUeUtF9HSM86R+7YF0eHAe5GYLHJRuQZu0bi755GNjWNRiwVfUaX8iNGLq4bRuq6S0apVHpGPfioRrtvu0ZHKa1G//54Rq/x0EUt0G1FMZiORAKjt0T84RFF8BaRReQt00W4aspFZgLBRTDv6kR4vwfFPOHnw4igZ0UlUCBGqfhbRgBtekasbotGOKaVRoaApEYO9qVGKgdyRkKt9EXtY4xFj8CORXXyakT7+/lDEa5sRFC2LEQQtK5EQMQsRT4k3kKcUFvElkxxQ0j6qUPsTBtEmsICxC8kosQ2prtDtp8nRW2PoUR/TgnFDZalxZgVWMWuXj/FUKd7xAwb50SayhRFhq+PwnX5HcVJqkvFXydCxeQX7cOim65E39GSRAWLJMKgOS7Fiz0nxUTfq8N7NblEogQyRMjcrsR9uSPFdLBOxLnvP0QODWlDwa/BxNjPGsS8FcRDo/ycREnfJsSQgbHEetCzxLcMlMR3LBzC06ilRPL8hUQRQc/Eww2PxOegDcN53GlD7RfLw5BdDMN08tjCSSGOxH0FxMTeAxnE+DxmxN+nwMRTyufDD0/Pw3/LRcRgqB/E9HhrQw1uAsQ4wlXFiYQlxcTYxsQ81Y3ErKPtw+lW00MRwCJEHkksRe2AI0XuNehED+YcRTXyh0TxDEZDionQQzfc9EQqQwVFCv6SRASBB0NYC0tEtiU8QWmOK0RHD8FDSiq0RC/5FkNQGYBEqR7LRDlvsERvBcFE+FsMRaTlGEUObPJED563RO1zVcKNWYPCtwVqxMXLwkNVq5xCQM5Ew3P6LsJZkBLDSm9hxAYoLkR+IMVEmL4WRU5PvkSDywpEm0LHRMJLQkWex4FFJaMnRe6D5UMJX45E2hOmwgBV/EJK1w/Ee16TRCsorkOIR1XEQkzEw3c2/8My6dvEy26lwqwt7ESPOipE9W8bxOUUhMQG6RhDEFrbQ+/KbsPZ9e7EppVmxVoJOsV4vl7EERGuQ7W6+0IR3C/ETlRYQzb0RUSGR7LEUsHXxKHi28Mt/CTEB+JswyeJhkS7EQrEaZarQ8ny+UMP6rJDnc0AQtJ2NsTK4gHF0jzXxMSp3MPxhjXEiP2fxIyzlsRDO0vEhxLKw+f3z0K5mOTDAAN2xExlD8NZqb5DMJPFQb754MLtb7rDrZa6QidrWcQht8vEAwgcxLgPosSMAXjENOIzxL/6Y0OnwGBBGfuHRCcaosQImQjFAAAAAAAAAACwkIzES2kFxfWv+MNDCHbE9D6nxHvXMcSHTErE/fk5RLke18McfZPDTs2SxFezp8T104tDKkYsRFUrEsTnyyHDKH4DQ6pWMcPyya7Dzth3QxXgrENPlHpEUzyIRAssBETZ1cfB2pVYwl99+8MQwqNCd3HMw5ZUgsRNboXEwBHgxM7ErsT6sOXCcCLFRI093EQ8a0/CGj7Nw7S8Q8RykM/E6/kAxa3OscN/3uPCyCXww3Is6sTx+ejE4YOOxA1Rh8TRP0PELb4ExFyIXcRUekLELbClw+urb0NfSx/DKT4QQ3MzoUKoCa3EKr0zxXnU/8TvPC7D6YhbQ0/0IURDLHRAYuyGxLk0I8VOAxzFoKmAxaAigMURA4zFp9FHxSPuBUHe9Y1Eyc4wxD8bA8RlOWVCxaj1QmAWhkOqhxjE5yEGxcVdgsQiM7RD9wfAw73jHcI1uf5D4IUexEvySUR+0HtDhKJ5xJsuPsQABzVEAq4BRehAGUXesF5FwbMkRT98L0Tygo5EnVvLRHKYAUXAB9hEpqTBRBMDv0Q3YZ5DxGmywhTd9UNFaAlFIZgfRcHOv8N9t7jE3l1Aw3h+JkR1kjJFYCNIRWuZqESSAohDirXURELLC0Wjkl9En85lRDlnukRPI75Ez58BRaoUN0ULgrVEK045Q29JyUK7iTpE81wQRRCOCcTTIMfEra8txNnyDsStA9nDpypRRL9ggMMsucjD1tM/RMrWckSBHUBD3wdBQwQ3hkMxN9hETDKLRNdEKMSgmddEllhERUM0AEWKojVBMPu7xBnmBcXyxwnFI5Q4xUMPMsU9vAzFk4uNxExbxMQVZqlDGYIBxLb60sNynN7DPOKJQydiF8SjU/PEE1DqxJSekMTST9HEnKDlwzBM7MOFgvPEp5vqxCoVIsU88T7FJcdbxf6CPcV+dQfFa3UxxWMHF8XBGy3EnjOzQwIPnsQzV9jEcquxxEPFJcXRkjpES3RURLxOXcSmxAzFyDxJxZ84VsU9hZ/F9WXJxXQSBsYjyiXGReTixbLko8RRaRNENzdyRE4glMMbxKLEacFgxJRfv8SqSgRE2FQTQ9JzRkXLpJJFjYpNRbIigES8akHEgMeDw46d90T6iz9FtXgrRQ7r6kQ4RAdE2C0tRXzkO0UQL8BEy2tVRep7NkWzZSZFPtmhRCTdp8TydJJFxL8DRrxUTkbZtYVGVEdsRofoqEbgUNpGGqbBRni/rkYqwq5Goj3qRo9kP0d5uWZHfQ9tRyrZdUfw03pH/Dt7R6IhdEcK3G5H7lZgRxaMaUcYPmxHsHtQR65yMkdLPx9HI9INRw6R80Yu5fNGbdgBR5yBEkdv6RxHHjwFR6BF50YSG+tGlr7gRvocqUbCWlVGIEqyRS2CHUXgHgZFOmLfQ/q0O0UO9MlFYKYxRlBJW0aUOHVG0vGCRtFsiEZgubtGAc8ER4KJP0fi5XBHRiiMR74IqEeCBsdHlhjhR3bN80cx9/1HAhfoRyiHxEeOnZJHCSJYR02lL0fyZxtHUywORxxHzEbuhodGIFdbRjbVbUaz9plGNGe1RkIeqUam75pGRh5zRne5I0aviJpFAMgFQcyR3kNiKTxCS1M+RYmdAUasYg9GtsnwRRLcS0UKgzrEOGnbQ8ock0Us2xtGxGJJRuQ4XUb6Y31GEAmtRmAex0YGBMNGNCacRlWrNkbA1ttFmYuQRU43u0Vx6eJFxtwFRXxuAEXafOlEP/iTwnVdRMRrVtvEOlnGxDOmQUMVg7rEYD3VxMEVlkGtWOZE2ZTbRHUXUUSLwDnFHq2RxQR3wMWgx3DFiiF+xHUDx8M6lJtEvBoeQ0u7JcRFaQDFiSQSxb+8x8S/YKRDNKhgRF5tVsS3UFTEHPapxPqxksQ6MRhEaC2PROF/HcQO7A7FFxT8xOFLasOLFRNEyyaTQmbt0cTco7PEoX+AxBu/RcLOppfEaAmrxPOeVUPAgShECrycw/p7c8Qxly/EhigqwzfDL0ReecJCLKoYw7jFOcQctxXEjUZ/RGgtykSeFSDDffINxclRusRDjjvEMf8awx17n0PnuRhEf5AUQ5xCu8TGw9HEi8wnxWBJ/cQ8TsDC48SjROT3V0SpThLDiwMeRDuiCUXbFVZFYu/DRNg9xkSnCIREvlS8RKrJisM2BkBDgu9CRGuqFkWz3llEvU3ZRCApWER/JlpEgJ11wWlD20SaHa1DytOTQ32PiET2n/BDiC3Ow9zOSUP5ZVNEU1tNRBleR0QRROxDx64QRCgkhsR84t/E7C7Qw7lH70ON2zDERY85xLZK8cMpI4xEN3T3RKj3HkU/I/ZEaS8CRbHaTUXzyzJFPvwbRcmYzEQm7kvEV0ySRFRkBkW6cO1EERJKwh1eA8QttnpE3voGxBq1jMRfuWPDeQDJwm+T08QpjZ3DFoOLwkbeMkQtoZFDOUQWRKv2rkJHPIrE/lIuxV5/VcUPd/bEi2yVxIy3ksRjoYZEJJaLRCU6mcSMSQZDLxsexC/kEsUtkojDeGjTRIxHIcR1hWPDdxX3w+OLEcPF12LEDzoTxHdGu8R8pMTEHx7bxBnZ6MR3kPHESzaTxAAjpMQoXZTEbzqAxJvhs8S/3AjFvvflxECetsSGMIvE5kxiQyA4R0TWL8LD9jtUxAW3scL4NJDCBd7AxAFX08SYySzFVOiPxAY5zsMsMY/EeNccxVYCfMNqY0TE2GvSxFS7F8UAAAAAAAAAAOTupcMGw1PEdboyxKUogcQaySPDPRW8xFUHc8QmLJfEN+WGxHUtcEPDR5NC9Kapw9URAUQKclZEcGi2RGVjnUR2Va7Dvxw+xOCRhkO/5bVDknHDRITnDUU2SGBEcRWbxINsXMThtUXEPxNVxAsAUsRye3bEakS4xPA4w8S1ecbEyScoxEvE0kTdWQ9Fr84DRHDnnMQa0qjEhkyZxETkSMRGr8NCItyWRHw/gkSk7LnEnctRxbOYsMQiOGDEL4FtxLUVtMRwi7TEriudxKKDycRGFaTEhc64QpKC9UK68QbEbB83xHnRvcMwUB3Ee7JrRP5FFcTN9NTE0X8ExXYRjcT7/rfExg68xP7KNsW4jFPFlI0WxatwKcTLQQFEk9unRIZ8i0PWoK7DQUb2Q/KptkT73plEHtJrRKjIoMMzQnnD3+u2RB05jUReoovD+fK9QhgQPMOD4tJBKd8jwzqn7MJPnNdEoSUARW6HKUWRlgpFs4S3RBw/rUQtc55DRFNZw+uIa0RRa6BEckuiRObUAURZU1tDeVqFw+TkUsPJxURE6tzsREIPvUTkN7rD4sXyxHHhikML/OBEpGIoRWMK5ETPzEhDZgOHxMVEJEQMTd9ETktHRLNVJcSxFpRDloySRCGC+0NFTmpETOqCRKMRiERJqBxFZTvjRNwz6UTeFl9EHJkVxHsLtsOuJrrDZrcgxFyCpMOWyz5EizFJRMTy+0QAvhxFe4HmRCyeYETczBPDQjDpQpualESB3YhEGoniRBZoF0XrPd1Egyyhw3Zur8TxSevE4i0sxHMq9cTPjRHFanMBxaOazsOLiILENIdXxMj3ccQ4PqrEaCTEw018OURfo97C7w9CxcQB2MRF/mJEUzmIRAEJlMTniCXEh3aWxNO6b8RwvwHFjMROxWkAUMWIVkzFve80xe/IEMUfzqfEw8ErRMuJgERvwRLEuRNexQkM58S/r8PEBv+HwvnInUMtjqjExc0bxaYYPcWYWIjFWrfGxRBBFcYwTwjGJqngxQMsTMWGfG5EUtOaRMHbvMMKODrEXmjBxFb+4cQd7PjEOvC1wwRHpkXiBrBF5D+rRcLli0U4E0REcLydxMDlCUSQNKDD89wlRCdzQ0UABojB0FArRCBxzURwiBrElEktxCY2QcRCswbE0Hv9wmDZhEW2QuZF10bbRYo9x0VwAoNFjCeYRRiLREb5HJdGH4GIRkwsPkbljdJFpolYRgAR6EbiqyNHbVseR8AlFEdMRShH9wc8R5zbS0e/2U5HQIVTR1XXVEeqyk9H4KBERw/6L0cYdxlH12MGR3Mp9EZsMOhGpWX0RjXyCEf97g5HAlUSR+PBB0eSfvhGiib0RreP40aYqrhG7sphRhVtykU26LxFtD/bRSANzEWVH+RFqFX3RcC2u0VTvq9FiDnVRagBEEZOYCJG/HpgRnXKk0Z6gr5GsdYIR+yGH0fVqDBHbB9CRz4tUEfoVXBHGCWmRwBH0kdU/+NHWMDlR9/F2kdNuMRHxkCZR3TGY0dymSJH/KMBR4/f8UZ7jN1GpnraRsYm0Ua/ZtFGs+CyRgJ+d0ZxUxBGiK6KRccuOUW7URFF11FYRUuQvEV7/+tF4mP2RZBIX0Xio9/DgJM5xHpjE0XLSxRGUBF1RjbmdEYIMXtGMumYRkwJv0YqAMtG0iScRs7fSkayQuxFdI2HRSokXkXTUtBEqxUYRayjUEWRoRtFP+K1RFtgkcPo2YvEVbCKxMs0ksRXQ9FCPufZxISCG8WRZ1vCDmU9RReXFEVTL/jD3HmhxUgescWS/yzF0p2+xDcMYkQ2D7pCWEb3wyVoKcUlKT/F44X9xO5pEsRbfdxE6AEeRX2M9kOetBvFsRnbxCJavURb6g1Fi9HlRMgppMP8N8/E35QBxY7YDcSC++FDvM2lw+ujysS5DcPEFi3JwxHOm8NvuWfE+WsExSurO8UM9eXE7ic/xNEQGcRL6SFDYWT7Qtv2EcR64N9Dq+xVRKolg0TTcbtEktURREkpe0RqvWND99/vQ6HnFsSrKMDE7XPUw6+lIUQoXmJEYVXQQznYJ0SCpZbETnEMxdW77MSm8n7EY7Cqw4NqN0OCRAxFpH6zRIz39kQ7ZsdEiVgVRd2I30TpDfVEs5wzRAs510Ty7ChEG+IbRCh3RkTHTsBEaTqIRJqHbUQByhFECZa3RB7rsUMbOiVERaEBwhk8McPS9IpE7rU7RGCB7cMDzQtE5ePAwT95AMQcpgfEhQHQQaChRkTsNMFEnyVKRBk9G8Q5SddD1QiUQ+C4l0F6uthD2ZCbROWhyEQXPQ1F1687Rc2gSkXRHJpFmX1aRTIlz0SvhZBE3H3Pw03qF8TmlhlEkb0Iw02mWEO7DNXDVa5CRKMpmUMaBQjE3y6MxNl+j0MKegTE0QDrwyr7h8Rs9KfDZFCHRDdQ/UOHJbnEcgvkxFQG08TmqcPEbeN/xOH4R8KekeLEzxjnxKes7kPqA4jEmaqdxCwVDMFj8J3EzgcLxcUmO8EtQU/Ex2J9xM73D0KsrnVES9YKxXYxRMWY/vHEbiMExaJMBcUJ8KzEZM+0xD13DcXJicPEOT6jxMlPiMRhKgzE1NmPxFey78QZf9HERuGSxIAnkMRuFnbEY0f1xHD8KMWeRvTDAf0BRKyZAkNTU/pD46aIxBYiCcV/rADFqtEqxcnfUsXQdavEYfTOwxKhS8Tt2IrE0kCqxAAAAAAAAAAAv01sxKM+gcTyO5bE997+w3FuocNg3F/EpqJSxGImk8SnNM5CZipzRIC2IER0RgPEs9RrxIZTXcNTwPZDTEmmxIlco8SbdK5EtK7lRCehHkTCmJREqCuDRLXvm8RmHePEfFadxCA6ysQXTCXFsBm6xGYcRMToupbEB5I9xCRksMSbOKzELDIcxPTtakF6pWzEVz5rxL+qg0LaMyhE0/kjQ1kyR8Sd5C3EdZNaxCD+U8XOZd3E10QgxEeKNsSVR7jEaJMGxaUfwsR5RG/E2zGSxCCt6cPQdYLD60agxDDkzMTxDBpEvmbhQsMdNEQMr5ZDSvepxJHd9MRr4uDEFL2axHifvcTuoRLFMzgsxSrYnsSgZB1E3n9NQ8OmKMSNudBDJEFQw8upkcROpWpBzgcURGX9JkQZdbhEmCWVRK5xI0Sk7adEIYDiRCU1qkRBAjxESioAQ6Vx2MJCtJBDZScyRbKSakWppUpFpbfYRN39vkLHSFzE2mvzw6K5LMTTLcNEeDUdRbVAuEQGESBDlBkXxIf3r0Ke2hZEVH6GQ9TTBURViAHEMdKfwyLwTUQpo49EUSg6RLyqoUS0gFxEbrmQRASI1kN10O9DkZHaQ9hWSULZyDzD1IajQ+Ah1ERCu2tEoSemwipm5ULFVQXDzjG5Q83xOkRrbrjC2zeRQ0l4xsIS3RJEC9F0Q2XbdkR5JgZEi3vVRNw+PERZA59CuIpRws4sZUS8ILBEh2uXRJu4nETE+tlEmosRRVhFKkWPcvtDcB2dw2lTVcQ05MLDsEyJxKbJz8TRqBfF2j/2xLgx4MND4oHCuZpOwzTJscRb2G3E8Z5VxFq7oMT0bb7EOAxPQ79Zu8T/j5rE36nmwy5EMkTriFrERinsxB0DtMSMnhZDnA6oxEYmecXGzlPF/4CzxNsJjMQ5LbnE+FzBxNS0RcPTyUDEqaafxAhI7MThFXLETTWqQggqp8MiR+PE8js+xXbPPsVpmArFTsGsxUV5FcbMSj/G3R4FxvkpisUsi4LEKrh4QwyYQMPyiq3EpgK+xKq1ssRH9A7Ez0LRwzagk0R4z0RFPC/5Q343F8VGSEHFEGI2xdSyx0TJIihFhJTDRAA4N0VSzlhFj/6bRbqWhkWYiolEeMVdxMIzNsWY01jFMrinxLAQLMTQmK1EttA6ReDEXEM9GL/EdLg0xaDAfETMhwxGwwkxRtfZ8EXRUX1F5G1gRUruVUbjZsFG7bLKRmZfwUZc1cxG+tkOR72yJkcEhy1HjjY0R1IqQEcmCUZHXtU6R04iNUfWUiFHvaEIR9Hp6UaRGddGlp/cRmxe6kZInvJGG9nvRn4Q+0aQ0PhGuAXwRrYD3EYv0MRGDv+mRu2PYEbaOPNFDvEERp4PKUYijBxGmczpRbARl0XW+o7EKj+lxKi7D0TQ1VlFPF+0RRbWB0ZU81tG0IKSRi7ytkZS371G/TO1RpQCwUZq9NZGqm8HR5jFIke4zERHjGBvR+bCn0dmXNVHURYDSOxHB0heYONH5nqwR5NygUe0X0dHSLooR2aSHUdYAgdHsYnaRlZxnEY0nVNGNPgYRh6dC0Z7L81FwuOARZbiOkUhxJ1FNOL2RRXjokWHb47EY6spxbzCksKmCv1FGnZTRvwKXkYi43xGsjiORmVBokZHx6xGZKuYRo6ZIUbzeJlF/9a9RWFTpEUJNphFPPSJRYWGgUV403RFNCFrRRgSLsROfdrEt4hdxNB4w0MGlYZDIxFnw2+cusRG+yrEPv0YReIFPEWw7iTDXSKBxW+bmMWuBnHFVhUfRMbLmUQNlZtEMPiPQkNaBcUPuJTFwAuNxXYUAsVtx4TEGmh+Q8BhAETGD7/EbPrPxL1MwsPvQrxEpIj8Qy0QHMTCBQ7FP+2jxAae2cNtVQjDXVeFxJtftsSx6sDEu7jcwwXgFsRZcd7EH+0exVE7kcRNuwjE9xSrw7ghjsSOewDFBuWzxOPRiEQvRJpESlb+Q+8PMkQ5z2NEVwHsREe5CMPYAcVDiAClwpM5+8QVJeTEfFnzxJKqdsTicxNDh638QyPApMRnAc7E24rFxDsimsQYza3Bk407RJGjtUTVE4jDzlukRCy3WkTlMLBEcgT9RHwSsURt2fxDYa7SRJNtyUTPmcZEUOvGRKNqUER+7RhF7ODnRCS2hUQ1T0ZCJdFKxBxss0P7gYZEa7GJvVsEw8MPOCnEOLURRBGlDUSOyIDEu1qLRKrhqUSVmchDVat7ROO+rEShe0dDV2tHxCnyukOtUeTCpYchxBSNx0N8gaJEQ+I0RfJTE0XyXP9EzqPnRPb5NEXil9FEMC0aRbmXwEQspbhCUmgjxIdriMMsmBbE/RafRCAArkOQ7zLERRoMxBMqBESuuTRDomEVRHjYg0SlWoFE8P4yxAqVmcT9O69DVUMSQeuB4UOytA9Ejj7bxLqKX8U57E7FiAIaxAh+zkNhjYLEP1C0xIHHl8RrVQrDeeVqxMG6msQwQxZDFylGRGfplkRzEP9EXxuVRMCy+8NS/qzEHJSNxNDtJcWfBovFyqCHxLt8KkKXucHDRtvVxDuBh8JxTufD8sfrQz2TlUTV0QPDV72RxKEmD8Q59JBDotVLxOl4v8S45j/EMcUEQ6JEEUQLyhvF56QhxacjFMSplSPEfTMEQ+NXKEQIa4zEta7rxB1x9sTNHYrETnP5w+mO2kOmbnnD3GC2QQBejsTmIIzEAAAAAAAAAABHYYrEyI2MwlRu6sJPAmRDnORYxCER0MTS8I/ERP45RCDGZEQ1voREsOtNRLPXr0P2qhPEeVL0QO/eesRSq5/EfWp+QzCtBUXWKZlE1PKeQ56ly8PVc5zEonj4xFJM/8QFgMjE0O3WxNYF+MQRmu3CVdFnxD/3fcSLQgnEhyuMxKN038RqGpTESkOSxNRh68TaD2zDuZgtQ+4q+cPvjszElO4uxWQpscT6OjDFFe8txY9hnsQIdOjDDDp1wTVmfcSuYdLE2QvNxF6jtMQgbIPEeRd7xMfXr8TDMQjFKPq2Q9+XT0Q1TTHECzeIwi//hcTU2YnEXAvpxEqjGcVAuk3FNLpAxdklEsW2JRTEm9gSRPcyt0PRxBzFAoKkxEdVLkOD8sPD/wVBQ3+ep0TiM7/BDH8MxFH87EN0rfBDqO0XQ0RbkUT9DzNE/BD5w24NRsRfGQXEdPdHREWhC0VCiAVFpqzSRK0c3UM2BTXDOnI1xKeHLUTS12VE3pVIRIL+70RmHcJEzk53ROIJaUPhrBNEs67yREXEMkR7ipzD9hi4w30accS80vVEOopJRfMmB0SMnBbEP4JWxMPcz0NCnM9EJGTBQ81ogkIWE7NDN56qRO9eQkROW/ZDRdyFRDWd8UPuCYXDk61PQ0PcMsNr5snCB+AkxDHhEcTJ/8PEPiC/xLGKUsTX/mREz3sBw7TDy0Lwz7lE1e/sREJkNkQzXdtDH71DRGcq20Oc1D9ElFQERVevAUUVyxlF5yCExMIhRcWamy3Fa2kKxaAEw8RF4g/FlO7qxGSf4sRakaxDE1u3w90ricMnr0xBBB8WxMO7gcRLyIDEs3kJxcbSY8TE40DE6LdExFw8qcQkSlbF1uYvxWls+sT6bz3FPx4Jxe3os8SGr1PFtfdNxeOaRMTGe3lE9oebROXkpkORgc3DUvMFxb4MTsVFcpjESH1Ew9inJ8SG5ZvEtHOnxAI1AsUPGIzFkz7IxdVx9sXAmR3GS1QqxhVLrsWIovzEiHqmxJsNVcQ7Po3E7ECMxM69xMTRcSfFE7OJw+nKM0WbBnZF5VB3RYwtCEXc5+HE/eMmxQiJhcMy3QJEI6HHRI5HF0VSMpXEIGuJQ9RPd0U4qqxEAJBkwJIlzMRnnDBEeXthRdRdBkVKvVxF+HbBROBkXcOhBgvF5Sx8xXR7fcRIdV1FKduSRR3kgkVZ2VBFqI/+RE1kMUaHlopGYt2CRiWgXUZ3h3RGgImrRqap8kYgn/tGe9bvRhxHCEd1KhhH7WYQR7sTA0fJVg5HsoANR3OmAEe4zehG6iXkRrDa8Ea93fxGh/f8RoCp/0bIRg9HpNMQR3Zk6UZQ2MNG2sqlRo4UlEYWfXBGW6MqRkVKQUbwrVlGCJ1FRrClAUapoxVFcLgQxarI8MRIVZlE9kTCRbg9JkZqO1ZGOlNtRvhElkYvg5RGKo+RRsehhEZ9Nl1Gc318RlzWq0aOF8RGglHWRt4GBUfU3iVH7+9TR/bwh0ffQq1H4C3OR+gC6EceyvNH2MDfR0gbrkfKSHZHDAAlR7P42EY8pJ5GLixnRjxAJUaFCtNF7JV2Ra1Tb0VW+MdFSukIRk7MmEV2MihE4Cb5QuJLj0TBX+ZFMY5SRoRFf0a4v3ZGQySXRhrZsEYYwLRGeVCJRqlX5UUPHlZE0Ew4xVa4J0PQ651FqLTPRbBj7kXeRexFH4yuRVIUGEX8qtPDAZx3w1OxgMIXajrEmthMxItgZUNDJJ5EJRbNRGXwGUUCTlBDph0BxUyRpcVFqojFofoHxbhJG0TvpAREcuapxHVfKcUpKHTFYpedxcDEVcUzt3lD4iggRL2t1sMzC2rEIvU4xW2lC8WixCpEBjiJRPiNtsQGgSbFpfAixadSWsSeH2xCq7Xiw+OA7cQQ3Q7FrsuKxMuPaERwTUtETYBXxL+eGsUSotPEqmNzxDIkXcMA2SzEWtHbwrbuEMS2NwTET+itw5fgMMOAX6hEA727RFVT00Tu/F/DG/gfxUqqtsTRV/LEilv2xF8Y9MQNmrvEbRVIxDRI+sPG1xPFPFw4xSiSt8QzTyrEHWMPw08yA8Riz3dE4BzgQ01MsUTSPdVE5xThw3VcW8EEqatC/xdMxMfW0MMLZpZE8kh2RF1eu0RBs4BBJL6fRJ88okT4GrlD7BL/wwFym8RfBXrEcrWcRPlIYURHsLhEVsq/RBW2q0RZtDJEOxmCxJ44B8Qk9PtDXBWExLLIBUTIxd1ELpKyRDFj4sJGGUDE0GnDwxX5mcT0sXrDFnHGwy4RAUVOAj1F6xtoRZxgTUUckHJFE5bbRNz/bUP6MPjDtQFgww5Ni8Omc4lDm0QIw0vDrUFymoFEiEiKwgaQCsTUuZRE4ATPRNeHMkMAmQzE4xTNQYXAI0Tc+RLEwjclRF+PTkSqGMfD49mRxGxZgsSuTxXE+T+fxJsi2cT6wQBFwZGURBFp18QzA9rEQgVwwauLO0JOSjtCglanRAgWKMQsHsnDZA3URDiPCEVw7eVDfhu5w0np1cQAB+XE8aJPxfkPjcTjGY3Eoi7Ew9N1wsRZjC3Efad8w5AEB8SOEQhEO3O1Q9gILMQKjrPESjS9QyvMRkRneI7EkPaAxC9Sa8TflUBEsikgRI4tBcU1WzrEZq6qwyVWt8R+RH3ELdqhxEsd1cTlHtzETDKiw/d8TsQOJG3Eycl1xH5wBcSqCaDCWI+fxNWwlMQAAAAAAAAAAMOm58P9LurCWwc0Q1i9xUMrVUzEweysxJcd4sETdSVEJM9ORL72FETGKFdEJvXRQ5fYBkQz2qRD4LW0RHln6kRi0rRE2gADRNmBGkSqiBvEG622xL034MR5VP3EO+MjxbIYQsNjzmHE7u05xJeaEcQLC4vEBmZ/xMfUjcTIvonEkXYKxABs5EJlpuLEZrCTxCBMqMMrervE8FdjxEIN4MS3g7XEePzLxBR5IcXbeefEV8wWxPNOTUS1+QBES9VxQkeP08MfMQjFa6BBxQtHIcU8nlBD70ptRIGXX0Q0t0JEfK2txLwAjMMziRjDzAGIxFAxAsU7YS7FhSVZxSWXLMWz57/EvKgORB6xBkRd7IZEv3L0waIjAMT5dvTDREFBxDC5L0L8GMJErHjCRJwTD0SfltVD/yJgRH+ZT0ONsvvDqm6HxKKOxMSQ76tDkc6+RJ/JEUWfvRFFjt5KRM9DgMGgnX7D/DDBQrIGOkO7sWdEVflRRcAt+0TnjYlAasXcw94TTEThY7REWlYyw3ev3MPUzAxE6psYxBNNhUR+vrtE+E7VRJcIGkV6S4REe3PkQ+1U0UNwLBrEetmfREiHkUTeDxlE9AWOQw7rG0QD1+VDzY9UxK6VlUNeiuREcwPbQlehGcTlOz5ElSqDRLzocURBXgPC+hg6xGRK98Sg1oDE64m8RCfNAUVAtsFCk32BRDhhHEViRN5EhrrGQ84unkRHAfJE5XV0RKV1P0T3tljDIhAsQzzrocQzmVDFOmcKxR42EcXlsNPEOBMkxasGgMRzAujD38JLRHxyBkTPB6jEFiAYxKRcyMNxD9TEhTEhxbd8KsUDScrECfAmQZSNO8St3PJC5hUUxUPfc8U198PEPqdlxJb2N8UcJh7F2hhExf3EZsWY8BjFMQMzxIBbg8Oa4SzEvDASw/RZgkNwFfPDAd36QmYolcMZewnFU2OKxVDPg8W+81nFa+Kexe2mH8ZF1CTG3KndxbsFoMVhopPEpnuvRP/eicSd74rEuPFKxCkRn8RsCr/ExhnmxB8bPkOXZ0JFCbFPReI5+UToLxRF1XN/RWhi00TyusNEELngQkQs3EQAryVC0OodRKi4JUWYrsxEVE37RLRpMEQuo3zEl4bjQ/Z3P0VEeAtFwHs9Q/Rm9MRYwAXF2/ATxZBh10JKK5hFOEAyRQC0jsPblTjFm1IZxVXPW0UyTT9GcOk0Rm0XKEamYAtG8G4mRjd1dEa6gIxGbIVXRjELNkY2l6RGUULPRge+vEb0fLVGphzWRswW00a+B8JGV0S3RvqHzUY1z+NGoB/aRl0Oy0aO8NVG6mf+RpSJ+EawEcZGiOqXRpcnfUYEIIFGjB9cRnnwQ0Z6VXFGjcRtRv7yIEb4ejRFaKhVxS8AJMX/HYhEAarURXZYHkYYLStGOlNZRsCmaUYBfX1GjiiHRrY+eEZDN09GjGZURmisY0ZFe4hGo6KLRoZ3ikb7matGrq3XRowZ/EYfvgVHTo0QR9qLOEf2jG9Hu/OkR90s1kc+dOZHfBnSRyt+oUezxFdH7fkAR3hdkUb9YS5Gqk/zRRs5v0XyZeNFx6cPRnu9ykVeYkZE0MtNxSjwNMVCvYRFj80yRrCEVkaRfohGMDujRrrBu0bHC8JGDCKeRigFLEZS/yhFwoW0Ql+l2EQyuVRF1LOkRa7/6EXvJNRFOQB6RWmeOkPEBkrFt8nuxJ/3z8TiY8PDpDA3xexCOsW6hM3D/AsXRX3eKUVE+ZJEgNB9xfmSpMUFPlLF53SvxETMlcKoG6pD6RdzxDvrT8VAj5PFNqRwxa0w6cTrXxdDoNsDRTT3XkTYge3EOqkFxT67SEKZhwBEu4FxRLZ49MNQ7yTFkrtBxarI78RB+UPETqY3xCajvMTHfaTDsA4oxBFIS8SWtevDiRmJxC60v8SCRo/D3jU1RPNIgsR0lKjEqGCuxBlUMcTGfafB0kiuwpXPocN8wjHEiDryQ5aE3kQqQY3Dp4TIw0yyncStUQPF22AWxclpmsSTsDJEVQ4vRP7tuMMDaj/E4vXLxDKsHMXLf7TDey3IRMey1ESAQyZDi0WIRLtDEUX1G5VEiF3nREPXJ0S8XXdEPJPrQ2LsmMQABgDFeBO4w6cbL0R+QZJEEWeZw4EhOMSueZRDwQAgRFgpP0TC5VtEJSCmQz3Bo0QQ+YFECQTORCd/DEWVQvlEzA88RPX/k0TsPLRDduOHRB/q38O7z4FEao+vRCU7P8SECKHEst1CxH37FkPz8xtDYacLRTV31kREcQ1E3ZWbRBsIV0VDRmNF370hRaU+y0QSkFFDv09QxNSQ5cMej9dD40YtRC3+/0S/t2tEsmnfQ3OuFcNnTYbEYLt6xAtJpcNiipNCin/awwIcpMSw93dD90exRBO88ERBgYpESLJrQcstyMRvSRXFq5mixCAZAEXzjM5BjUmLQwo470RZOi5DH1RuxOO5JMMO/QVEYdxwxG+HbUNFEY3EpO/DxG1vRER8qwNFuzFOxL2sJMUU6SDFhkiOw10LnkNjV7NEj4wdw9HGtsQYopTEgRLixN3BecTUDq3EPpAixONjUcSoEirEXEWtxGPOc8TD8d5DfiMkxAI+cMPGHB3CRkLBxNV4RkNopzvEgwTLw4ljV0TjRLrDA0TaxENZ6cRoHdLEV3iSxNE5KMRpOFfEE2zexHg4s8S7DhPFgRVsxCQLakSyoYDCkdrzwwAAAAAAAAAAJ+4hxOy5LcRHuObCnqbqw6PbEsMN8j1A1SPXwjcLUkSl9plED6Wrwjn2psNrbKtDR3cmQysXk0P1zpBEGh6TRMevHkMzrPjCdnZOxPSgicSpoXbE8KgRxG/nFcWOIJnEcAq7QkZE5cPGOX7DTUM6Qs1HoMLNT5jE99L/xFiCCcWaZ07E1NM5xHNhbsTPq9ZD/ryQxNZcZ8RvjPTDOE+AxIt9Q8RXRrHEKAf5xKgS8MSuxkTEEhxXxFn9wMRI37HDt0vaw6jzdMRExADFg3q8w5X8t0R6XBtEE8ZkxBcPN8XRNwnF25KCxHcVFsWNDEbFdUQlxV1sAsW3+4vEx+KUxFA/mcOxqMvBzZdoxI3s38NRyelDt1xEREqAqsA5UBVExMPZQ+9TXsM+8MhCFnnyQynreEOP+6vD8SqIxE1BL8QnYk1BaQ4HRfFBQkW0aT9FSZQGRTXhgURuZhZEDQwvREvHmURYhiVFBI6uRLhQ9USStwVF2X7rQ5mYtsNo8AVE6HrXRJDuIkTmpCHFKjwIxN3vVkRzarpDExHERKZK/0RRy7BEjkEfw8Ax6EKdlcdE3IF9w7G/YcSk6rND4mi+RFAg00TUyyVDBIeFw52BKMTR0MNBNy/0RATWrkThg4vEUTM3Qxm9i0NhLy5E0W11xMS9jsTRQCHEAkDERDwfD0U9zxRF3wxfRFyrsUQLJhJFH4raRLykccOOQIvAUoOlRK/pxkTowcRDHsebxI95xsR7pIHEjrEaxQzQFcUU903F//vwxDpMncT6nnHDJGErREQUr8PA5xdEiA6vQ41JGMTbMv7E/kP6xBEqj8RADyPEv962xJ4tI8S2j2vEGJ2zw/Lt2cNgEwfFGOYHxXjNKkIor8fEgSQqxRLlx8Sm1xDEdzvbw78rWsRZZ83E+QFGxRX/9MTz5gpEYl+NRJlC6EO/nA3FAW1PxSUCU8W7W4XFxO/OxWFE6sUjCxXGCSEExsy0MsXU9VpDfUSZQgZttkQb1cbDTewXxBR3XsPoTDzEGmW7xEqpfcNsmxBFqoRMRUxqREXRECRFVEJHRTAff0VVgzlFBAp1RAVtuETU2HTEoKFxxLBVI0UIUPtE2IqoRDOtw8Qm1dbEelxERb8RLEXCEAxFQFL4wzAlesXUhSHFTCp1xWHPMMVE5s1EjEYiRYYBu0T6JZhD5Zg/xaAdHcN4uNZFBnICRr722UXXNMRFDI3GRX8QrEUBQXtFTebnRLpqn0RsdKxFRkxfRgyIe0YuQD9G5NIZRlQyckYRZJpGYFieRn6crUbAVMFG3Mq9RqHqnEZ8PpVGTDifRoQtvkbSVrhGfvhpRqB3HkbY9Q9Gvh4DRnuTGEZdGAxGIb0PRqRmDUbPMKFEGhMoxUjyUcWAYFhD0YXURZDGOUZ3v2NGenBzRtq/bEZTsUtGKEwqRhvKRUb7NEhGrZtlRuPqZEac1zBGiq4URhpfNUYzrWxG5XWVRsDCi0a+eFlG4wFgRtjIp0b0uO9GZrsXRyzCJEcQLDhH3TpZRyDNekf+Fo1HvuSORxKkfEdjEjBHVPnTRokYT0aETx9GIEw7Rm4UGEY0M0BFLcXMxDfSNsV+QlFF/koARhPeG0ZMZ0pG2NWURv7QxEbpf71GNuOnRo4tK0bcIiVFiC6KRN11PETGIGVFQVCmRSKIo0Wn/axFgE/JRV8VkUWlZE5ERfzlxNQ/oMSFRCHFMlC6xfC+c8VtwwTFTJ2RRFfFzkTFRTHE73IzxTKIrcWL5cbFeRYbxco7TURrjlVEAhxHxLwZQsW7NqXFFACrxdwaMMXsR7NEWj8xRQ5sjURVWo3EstjUxKJhFMVtJyZE35UQRbp5AEICyRzFS00Rxa4Ml8SOwCLEOBGTxJXewMScFD/FLRIBw6KzqUMAqs7EqU/QxHQBssTiFz3Fy+UuxTgoxsPv5AnEAT6GxK68wEMidyREZ/WUww//w8SMb0zE7SkNRGtchcScpxrEjCzHxMPiKcVDF67EcAq6xGdtL8UBD23FqEWnxKjvG0ToDgBCIXtKxLYTSkMU9GRD3JY3w1MGzkNejNhEkwgSRT++IUUo8Y5FR+tCRf9wt0QM4PpCvYPaRCZVK0Vz+0FE0BGPQj3uTEQDzltERVc5RLwOXUMLglnEyZYQxHKZl0JUrMFDn1J9RGyLukS5+5dExmHiQ/SSt0SsFeRELTLnRLmYFsSnefJDgJUCRPrUFkRXOC3DX0mzRJcCNUXj/JJEL9Clw4YhBUOKPVjDanNlxEysGERrfXdFbDhoRWoNHEVyDh5FMAgmRU/vxEIoMgPEZjAEQ8+z5sOXXojExBClQ9PBk0Pr2dFEDIPcRGbavUNkIj7E4zg1xNVOJ0RlDldBj5uBxMNs+MMHyFLDtC2bQ6AyLUR0kLVEjpMhRHc/msO0r2XEWmVaxAQws8SwcwJE0/SIRJwOWsRJiubDbUa5xLuCq8TjdgjEqkrEQ8jHKMTOOLnDVF0kw3qg9sIWlrpEIGogRYnY4EQQuKjDoLCVxK1l5cMx/RtCmwZLxFQfecSK+cvERw+ZQ27xOcSQR5/ECAjjxDYlVMQLASLEvc2fwszysEOtAM3D4NXfQ8QKhcJWNJjEJsAexG5+/8Qca5nExknlQcv/wEM1vjBEhG5owlj93sSxzOXEmdwYxa1hv8R2v7bErtKixIB9bMQNYDrDzpLGxKoFc8UTSeLE/Ympw2+KjMMLFYPDAAAAAAAAAADH0XzEKW+ZwxXhEcSwy8zAnOlxRDQbgkMi9e/DxGpcRP5bB0SpUIxDgef+Q/Z9QkT1gylEdVSdQ9/oCcQBp1bCWmsFxJCc7cSvUBzFMriUxOCw0sMKKpnDLdilxNYqN8Sc/z7DC6vMQ8qKHUPc3/xCjgS2wq83h8O421nEcoawxBzaQ8QecLHEWEk2xMY7RcScby3Ee+18whpSo8RfL5PEBeqkw6l1pEIu/ibEfK2txCYlvcQ5HfzEat/PxEyKwsQEHSbEwVTvw6t60sOXn6jCxwRsxG5f3sRkOj3F4pJPxdgkJMUTO2PF1FdfxbOb+8TGQY7EbeG2wsqm6EME7KDEKg4UxA81psR0+7PEPmaZxJyhi8MXZDJBIoStRAowy0TSKohEgFOVRCm2T0QryzzEQ8j+xKSV6cR4qIPDBAP9RAoJg0VLK2RFcqgGRVQMXkQ7QGnDDbrZQ24dlUQaQUpEkmP7RFU4D0VXHJhEeA3jQ50dvUPJ0pREvJi4RHn1t8G4SotCsyR1xCp6AsTFljNF6MNPRL38ocTYEBHDYeDRROJHVsJ0EvPDGpozRK7FeUQpr/lDp7pbRIob2kSHPBNFBj6VRC6ogMP9MCHEzW0Fw+B6RkS860lE2nd+xO6hA8R1D2zE3WcYxI8ItcJccM7DQdsfxOfuukSro1VFGeslRahYn0RUSpBEh++GRD6fDUSUgZRDPbbaREJKwkSt14ZEs5HUwJjNkcQYhQ3FT9b0xIYYG8Xb5ubETpoFxYuM+8Tm2IzEE86YxAHtdkTJSwBEUKs3xCNUg8QbzknEF8sOxVI6RsXE7YHE5EQrRGukgERZDsHCX6wBxJX1bcOjNyPE6yUKxQ2BasVdryDF/Fl+xCcB3MSaKwbFSV2NxHIRlkNlZYrDuhGcxMWEA8Xt43nE1b2mRH2Oj0OuGqjE/X9rxbfKpsUZ4YjFW1OIxXHt6MUkqRHG254Bxg7bmsU8kgDEvHTMRNzlwcOZA1/E0r/PxBLFhsT3S5PEU3iJw63r4kMaZrhEPzRGRba6GUU/fIFE4UI6RWJhnkW9hkVFoIfgQmYoNsXIM3zEJE2WxCjK5ESAT67CoLWMwyBlwkPI7tFDGmEgRJad30TKl15FEFYXxO7xlsV2oo/FhLI4xe8ItMQgkWvDIJMww4D/6kNgzwdFKbjLRDw4fkXpErJFrNxKRdABBEUUlYZFXt2KRQqr00XgbKJFCP4tRNhtrcTv2pdFdhkTRgznOUblpD1GIxDaRYpdx0X1OD1GJGl2Rn3ce0bScZxGwE2gRk7SkkYMd3NGeX10RqoVb0alroRGPpuCRuHYIkZwl+VFgQHIRQ0l3kUAWOpFJc6uRXqabEXpfM3EgBjfxbEmpsUv7v7EvIW0Ral/SUbFkoJGvKyIRi+5jUbaGHpGLIRZRhx3Okb8KE9GoiBERh+uTka4wERG984rRvKiMUa6AWBGyYGFRpyNhkZSej1GJnkHRiSvMUYXyYtGus69Rqrj4UZee/1GDP/2RveR1Eb2krFGCjS6RtBT20a+VQhHAXYXR/rsIEeAoRRHzPrrRvDEhUaejG1F6lEIxTKjGMV7dXFFySc3RmolV0aKQT1GzCmKRsEPtka44spGqI+wRlTIUEZmj7tF6MUVRJXCN8RT0zZEY6ANRZWKnkU4lYhFgswURYTHcUTM7K7DoBJtwizHecS8fiXF5XChxSxpc8U8A5tDgwLfRJl1U0WJa8ZD711axQXZq8WAPXrFZYkHxaNQYcT4pWzC66COwzWDG8VxEoTFRX+lxV0af8XANaTEsRzeRM65GkWDaWzDXW8fxWzFPcN0coNE3kKlQyLNmETG7xvEwksxxeqo98SaMVrEAve4xL4Z9MQzkTLDlpZvxBQlxMNd4p7BO1laxVqhfMXrYcHE5tEJxPA94MTO/SbFqpnvxHirp8T8Px1DZgQpRMJuh0Q20xRC0hjaxNmh5kI8r0BDebsaxXKCJsWAWSDFlratxFFIjcTucJ3DkWm2xFSDHsW03RTFWqgJxSTzz8SAo6zDIfKYRCyQo0RnX6ZD0wm2Qywe4EQH/hRF2LkfReNto0Qq4fFDYd0lxGEn7sMpfOhDuvPBxOvfBsVw5KJEy0b3RKIQG0RwC+5CF24VRDPNIURM7IxE60QJRA815MLJL61E2DoDRZPyT0IhIxdEmt0CRAiMPkRNshvDOyU1w6DTBUSQL8ZDXxW6wq7cp8MabkDEBIFLxPsK6kPEwllFOaxdRYn7BkWtuwVDSbOJRJC7MkXGH2pFXzk3RSP6/kRd6MxB2wqMxBHkqEIM/E1ET8IMQRW9N0SoMIVDgi8hQyD2/UOQeuxDSS4swCMO2MQWBODEy4P1w4a1k0OSAM5E4+WtRGdpR0SLdJ/ErWIixQAYB8V/SbDEssycxHpo68TYQ0zEiJ6uwxeBhEOR8rnEksk8xDD7aMQp357EpC/JQ17U2cGfrerE7BDLxBUygEJMqtZDPvLDRNdjJkOmb/vD6EZXwyYbekTzPdVCDiTmw0Mk18TQd+HEfL/qxOUQGsRma2fE5LGWxBBEPMTCtYxDKKLWQlwcVMTOOc9Ceu/6w2fvZ8S2G4zDQ6Nmwpk71MONKKzEkWawxGvilMQ4MCPEoSSZwz5RDsTeGQzFYU/dxHFGn8THopnEQgd4xFns6cSWkCfEMywmxOtXBcRVsajEjKidxJfBoMSEe83EU14GxN64q0MAAAAAAAAAAFFOvMOIBJHCJlQWwxNz3UOoYYtEjuqoQ4hOpMP69YPCCdqkRORDx0QlLFTDb5B9xDRgJUPeEbXEHiSbxLwgL8RJGj7EeIsMxQs6gMRDS8LEK+tpxOXui8QTudXEn/2kxHiLJkTS5jFCM6RUxJCzMcQ/585BcMfUQuFZKsQ1sENCwUUdQ97KosSw7fzEBTi+xK04nUMsOVjCsd+mw+WN08N2oonC9G2hQ/t0acDCU5XEaraUxGokUcRa5DLEe8mqwiG2c0MF3ojERf+SxIFF1sT3LG7E6XwkxM8+5sS3YCfF8oVPxWtKCMVJWBdEls+fRBB15MM+yWhE/pG1QrUtoEPA/EZCvQfXwW8fSkN+fFLDm4lOxPVP7kM01JpEJ920RBJBH0Uu8vBEl/7KQtXVm8Q4nC3DnWrBRBQ+DUVUwyFFymj7RCARt0M7qF1EmQIHRCcOb0Rf3s1EEpauRHQh6MKa07TDEAcDRKoXUES6gghEfkY8RN9wY0TGsFnEwpjJxIx9b0QEucREnV5QRcJQAEVTNlrE1v3TxE+rtURzdEBECk6TwtQbaURVVltErBvoRIwI+0QbiNJEgeeTREQD2ESLqdFEsDtuQ0pEicQJA9fD90QuxGitkcTeL03EYjEqxLmjrsSDpAZEmsOoRBU3t0ShJztDEAqpRPVCvkRcPbVEQsF1RBdlRUTM9wdEphX4Q4UpDkV6mMpEcchBw2sXZcQZxIvEtujZxOi7AcV9qVPF5M9ixdv0rMRK87FDi8hxRLhzQMQ7rC7DPHjDRITo1kRLSrbD870bxVvHHcWPNRPFRD/zQcJhP8S8Q67EKi1QxFJDucTMxfLEVOG5xFzzGMU7FynFpNxNxUy5AsUAJCxDm5ZIRNfnrMS8FTjFeCFOxXbCRMWeNabEz/VxQ+bf3kS9RXnCmR4pxefiP8Uc7GTFN+SjxTJs2cU5eezF3hDIxbWhZsVqs6PEwtYVQxQuF8O4xa7Edr6vxG2LDsVAVK3Ec/5PxIWH8EOpsApFRbYIRXkT+EReKz9FlSk0Ra+hMUWKlhxFY28yQo4gAcUCw9VCRMi1RdzENEXwO8xEVOy6RGy4hcQUTdnEmAPiRMDCCkXYEftE2Jq0RNBcI8UoDYXFoHicxczFl8XQNIrDIDsLRHjNKMTLxzFEwLWFw6JhaEQ+CptFu4GJRWKgd0Uwi2xEgVPqRGLEvUW6d8tF9vpERXj18sNRY0hF8HkbRv3GIkaCFQtGVPvERdnsb0RdeMhEk0vlRYOzNkYB00tGTgtlRuoARkaICzdGLnAsRrAcLUZ+RzVGRg4mRiWWMUZUeu9Fmdo1RYmJREXXwZxFDcyHRem23kQlmF3F+qHpxYwlgMXajM9Eel39RbAySUYO+XZGNMSPRhP4kkY+YH1GR6I+RhUsHUbiDORFGeMXRuJtNUbCVjhGNGIoRgqkAUamtx1Gpm1qRjpegkZtm2NG5P7wRbo870WggVhGV4ugRsogwUZykclGpC3JRg0jpEbE83xGztpbRo2zS0aWITJGEvP6RXK87kV+tXBG2p7BRo45z0ZZQqNGs8JCRpIFy0WYT/FFvIE8RkuuUEbMmFhGmRR1Rj1bqUaOPsNGxqSzRuQ7Vka6lIVFplxWRHzft0OzcK1EprFKRRXwgEVA6axFUrCFRUiSxESKKlTDB+AIxMUqy0RwQBpChtNuxbgIQ8XkVj7DJ2GDRXoN0kU+q71EalgzxbP5ocX6Mp3FuSVMxZKIvEI4FpZE+6+uxA7JNMXLZaLF+LrCxYmtnsVei83EnRqZRBYXnkSAqXbClrOuxOXxYMQNTbdEp+Y+RcV5mEMiuMbEBw4IxYROD8U6r2nEdsBtQ1XZqsR1/x3FiIlYxCGo2UMK6mnEqXBVxD+5N8U0az3FfP/txCsNlcTqSt3CkHtKxLvki8QOLOnDjRuuQz3XPcQM4DrEfseaRKbhA0OPJALFrxAGxEcDCMTnl47EQqa+xHAlGcQIWZDE1S+Gw7WSiER7qRDDIyyPxILDJcXqGbLEQTjNQ52tNkSAtz9Ewzk/RFgIpUTMOoRE3Bt0RLc6ykQ8tP1DaRDxw9hoAcTXXb/DaakBRJY5bEODHxfFt6xgxHGrgEQCmoNEfxNaQ7tmgETY/hNE6PWXRGY14kTMv9NDSpKHQz8kGkW3I71EIzm3RD7OpUTp0EDEhx88w+HITUPZGGhELTOmQszQiENcMpND/rJaw0QgjsTM2i/EQLu6RBgDREXOe1dFQ/laRdrlHUU3zAJFjuEaRTuCAkVFKQ5EUL+aQz8Te0Q1IX5EmYKMRIlVPETXouBE+eUyRN2nl8SOAfvES1C+xJ5LsMMgJgVEg8oUxMgRjcSjKG3EzQCdRLmvkkTZyVXAcdKQxLPdQMWMAEXFzfoTxVdHGMOX0k/ExIl/xCP2t8TraKDEllrPxJJNTcQts5NEVt1Lw0vBh8BdgytDuKyPxEzapsMmacFEP4rew/SzrsSPcQ3FqH8MxTkg6MSffVpD37XfQ1zsrsS1IcHEn/SGxEpuw8PD6gfETOIuxGkHS8JrMx5DK0zLQaRcWEQ9givDRYX0w12OzsIvra7D2etaxDUvHsT/rJFDS5zWwt0DE0RDItrCXaN2xDoISsSXj2XEXd3LxKVNKsWPGAfE/U32w/C9N8TVFjPFXoLCxHOOfMT8KvjElakWxOtv6UTU3BlFiewgRPcBmUFcTA1ESXMDwwAAAAAAAAAAfgIHREK+S0QIOI1DM5rfw5gkrEO5AgrDGz0YxCdm20Mkc7lE7YuOQry3AcXwdizEPmChxGJQGMV+eg/FSSs1xGrGrsMKECdEufCQw9gvp8S7E1TEEdOExJZQ5MScynRC3xafQ0BM1cN1NLBCC9CtRNdtnkTTjELE41/kxNFCVsRinoTEq+fBxBEQ4sRNg4nEH6aZxBqZSMN18PRDolSZwm8tnsQWT4rE98GqxKMPjcMzaIRD9rEsxMh2oMQJgZ/Bu/vQxLzs8MRtmurELirzxOmH7cSGlCrFODdRxUzDG8Ub/bbElenKQVM7v0SncK/CkLXjw52YG8TB7yPD9tV0RI3MVkPIcCREJMiKRMLPREOJWADCC14ZREWo4UIehShE+HohRG5HV0TY0aNE3tIFRQb7IUX1OvREzJQLRNdLVER3tIfDsT29wpcVEUTYirdEPyq2RKwL5ERJWBBEVGehxF+nO8QkSHBEBdKNRFLR/UMYUzbE4ugYxGJb2cJ7VxdF5wI3RRmEB0V0BWxEGZ6dRPqzk0R6CQ5FUo/kRF4NacRiqzZEOKz5QdZOBETvdotEwzs9ROSWJcTYMJrEja0ORH/TsEQIO1rDT46yQ311V0LzPDbEgobyw/S/CkRpQw9DlEGiRLeLyENXj4hEjglvRDn6qUSzRo1EcIGuRL01HkM/TkDE/qjBQ7Qjq0RdY+NEl4pRRAV/n8SyPMzE3A8GxUziTMWyYE7FjYkaxSlLMMVhz8LEdLaHQ4okGESabL/DpVACxDxPuMNWccfBMpkzRB+jCsSo/VrERMqSxMeWFEQasCtEsUtHxYEvTcVxP73EsYopxXhYLcWbbXnFDLVuxTPW7cQc6J/E4sohxDM9FkRp3JfDPFcmxUTdPsVH4CHFouw3w8TygEQBKQTCnloDxVaNXMVR+GDFZOpgxdNYusXn9wXGVILkxQjtZ8VLi2RDeWWGRNCYRET51KfDvJN1xDGFHMT/NsrE4mnJxLBg0EOnAPxESxc8RUnTCkXJWI1Ef23rRK7takXWiVtF/3ckw7NY6sTQUDjCWHajRYZwHEY9fzJG3JjJRCWL7kTglM9D6o+vRJxBs0Qc+L9E4ERTRJho8cRSSIPEFD/hxJq9/sRI9OdDoCtfRGgoO0SqxLREDwS7RFiw0ESu/YFFnBNIRZg9cUQb7wVFND1JRZgG30OHNjlEkMdrQ8AP/MQLtw1FFGL8Rbw4Jkb6Og9G9aCJRdJSSEWwMRhFCEebRLu4g0WEh9hFDn7aRcdlxUWfqYJFHnmDRYeY10WSqcNFJi6nRSCTlUWP3MFFL9ppRWKzvkSw7tJEClx2RQoHmUXqf//EUELUxcfyisXIQfVD7loARlLmREYcDFNGCn6BRsFNjUbK5olGqK5ARtZrCkYIffpFMQ7yRRmQ/kUUpgNGAvEGRtLmIEZyVSFGCMkaRhCKEEYNGZZFyjceRcK/OkUp4gtG8K2fRnY0u0ZKBKxGDjOQRlpWdUaOeVlGKy0eRgVnC0aO4stFICa1RY7RtUX8htlFSig1RrQjIkbGIjBFaVFbRNgDeUU2SkZGcHicRpJqpEay45dGkj+eRr5sqUbpsadGPIusRnszSkY0S31FDCShRL9aIsR65QhEbcwYRVq2jUXqhZRFrW5SRdSt30SO5k3EouVDxFgatEJFgpPDkc2jxORy+cT4/4ZE/IaURYiO3kVAbW/DZP4sxgSq1MV2aL/F4wghxb0vjMTZaH3ExzwDxFifNMWyDIbFcTeaxVIBjsUWvDXF5oxmxDnkLMNOntHEhtcBxbB9h8Qs9OpDMa6ORPw5k8QczhXF/SIFxdGKLsSTV4zCypCExKLfOMTudRvEe/eKwx44MMTh6PTDGrgBxWG67sQKKQ/FGxT3xAvtBcQKBJTEFZeUwxXamUP9Q3LBp2FhQ/v6LUSPQQpEckmKQHdDDERLBTtE7o8KxcWSY8U2lCnFC3NHxPNIFMRGenrCrACIQ3bKLcPwnSdEYn6PxFykCMS/pBLCFtCDQid0VUSqNUVE4v22RCIH3kSFUxxFixX9REZCAsSLfLjDVdChRH0LhESrgCtEm4IqQ8Qig0PmPMREaKvKRGhZTkRBpmxE8cunREZYn0T4s9dE5FAsRNucysM1T3JEZhPFRDRffkMN0hxEC4SuQ8z6fcSGSjxDjHKRxB210ULdzLxEwKs3RZU29UOOfJjEF9MPxdJKQ8TzL4dE99YYRSCBmkQXHelEDlLwRLaKKkVi3wpFOJK7RHJ5sURiRq5ELPenw7S39cStO0bE+jrhw3koBUPKIC5CywmLRMjOYkQTahLEg63oxEr6aMTtLXLE4tqKxCisUsSZTmnBCdFBRBbRn0Sc2ZBBw+4WxZSrA8XwrcvEVo5AxE2VpcRRxaDElKESxPRedUI+Ph3DiAnTxI9Oi8SLkBjEGWpORPnSZkQp6nnD1mzqw3O8w8TurgvEGdnrRPDmPESA7zzEfFXQxHitZ8THv4XD7shwxFGNusM9rYDEXSKgQ8JGnkNwe8rDIwWbxIAGJcVOH0PEYVCVROwkLMTBjmHEcIVmREhII0TnnoJA9Bdrw9M5CkR5sebDXf0bQGoqOMNRk2jCYf/zwUf8QsRPQA5EGpwbxPJiPsSY/ynFQInFxBGEAcTWuITEXSY8xYExJ8VbJC3EHDPKxAhBicTLGUJEsTcARcpqFkTF64XE3coaw6OTDMSBwI/EAAAAAAAAAADfYcjC+q8vRMKpRUNKnq1DHgvwQnBBFcR2zpHD4Rgsw722H8QqxarE23QdxCwm6UN8N1jDbrNyw0hxAsQz2uHC9RgWRH+YCERS5MbE4dazxHcY4sOuz4bDt9e2Qw0eVUSbpbNCwtDRweSnIEJ2Q0xEDI7VQ07Cd8ShqbjEoYngxLUp58RXTrTE9T5SxKHX08QcksPEyp5XxFPf78N57CPEeP6HxFIa2sRJQ5HECTcmRIDfkEQvx2TEU92hxEXvBsX5rzvFU2sXxVorIcVugT/FMb49xf7FWcUPZM/E/uxLQxUI5sPeFb7Eti2gxGuwucMTmErD7NTnxNzPWsNyYw9ETbSVQyLBTsMUsQdEMwhpRA0vdURUcsjDZfeOxPc6kMRbSg1DIEEIRWMiWEWFH09F40brRBhp+sNaPm7EM6ULwsIZhELHGQVEz7TYRE8SyERQBlVEp7G4QtjdbsRmswLECkdCRFiv8ELYIgPEpiMlxBjI/kPLdwVFk8VPRdyCLkXNALVEjvkUQuW7vEM6ogFFvL2QRCJb1UTB7FDEp1SbQ+HiE0OzPFPENIYJQ2wgpEOjFYBEZoAmxMsgnsR4pB3D0rmJQ1+2JEQl43lESANFxI4aUMRP+R1ELey8RHWOP0XJzQVFwLDfQyTqQkTUHsREHft/RH5fikQrdrVEXZ8sQ1CR/0Ob6tBEAIeNRC/9nUKkV6zEi+atxFOaDsU19mTFvUiDxcp0JcV4u/7Ex6qdxA4bWkPfb5RDG0d+w1raHMOjIvbDBMEDxRu6AMVsn7HEk0Q/xPddCcL6YY7ETXHGw4bQ+8RQ2IzFAbVExYuzFMUervvE3jO6xCEBYcUxnDjFwjA5xMxhlUFIx3bEAKUJxZKUEMWzqYXE3+U4xJH9M8SYervDJXCSxGODOsVnH2HFmeuPxUfWxcV66frFUNUJxjifoMV1BefE7/qFw9VijMRoLcXE04HKxFl8lMT/N9rDNDErwj4MgMN96cBELtslRWg5VEXEtP5EqUwqRRI6F0V2bI9Evqvnw87ZDMVGvLvETF40Rb/N9UUEzAxGWzD/Re4VcEUwKVlD4Ww7RZPRG0VQdRpFMPMURcDAYcOqhKrE5CY6xFcp4cSgh1HEpAWWRMAB3EOWztRDMKkkw4YJkUTx0X9FFFWQRdxqgkUhemNFikB7RCW8HUUxMo5EPgBSxT7KhMWGeGrEiKSaRWYu8kXw2Q5Gcpb4RbRN3kWOQ/xFCtbHRcI7REV67tlFxKAcRhS4CkbjXc5FbNZIRdh88sMgRKfDIEl0xMN458RIk09Ec8FFRZxegUNf+Q7FiUkFxTRvXkQ8dwBE3HemxXWatsUSSxTFpjOERTXUH0bOfz9G+kxKRlkTekbiboJG9INhRlLQEEbIVsdF7wrGRUTH70V7YPtFE6cCRj7q7UUSePtFy2D0ReDE10Xz+IRFgHTkwrshEEVb+ThGcUCQRn5msUZJc7JGPkSmRuWdb0YiiAdGWEKeRYl9YUWiMc9F6TW2RWDgR0VIz6JF0BT0RQRSD0b9MrRFC33IxNLPLsW6whlF5B0nRsYab0aDdY9GPkyrRub9y0YmLdVG/CGyRoABSEY6OUxFQhlIxGY63sSKsmBEF8zmRPCZTEXidWxFChEgRaxVRcIESNHE+AEexbKRz8QbrHTEhpBSxdMIN8Wi+yPEuG0ERRrbbUUH/cvEHIMZxpzDdcbHcIXG06OHxXID/sQv6b3DD8NexMIjB8VsI1/FDoNfxe/5M8X0K63EBN+zROJAAUXKqRdE75b1xPpnCMUIE59EnaOrRA4inEQUAy/FLqN1xX3J9cSudGLE1IhvQvm5YsQvRJ7EzPdKxPVPIsRsEe7EwDUlxTQaIMWDsA/FbiF6xDkN88R28M7EcejKxN7ubEKtiKZE7HWvQ/55+kPvFLlDtauTwrYCIUNaeKJDdfCLQ+knVsT7EsjEp+EXxWWW08TPNVjEQr+FxC+3BsT8cIrEHZuSQ+1lwELGMV7DG3K8RFB/MEVFQy9FjmU/RIooTURVZglFGZ32ROYqB0Xqo65EVHkOQx9flkQ+uSpEXpu9Q+idA0O8vIJELlojRFX1QkQFQezD8fYdxJ9gO8QFARRD+BVwRMPexkQZLl5DtXsyQ3upkESerLVERqJ7RLm2BUXAKPhD66N8QTrlMsTp9Q1E1+JnRMM8CkULuq5EXrpKw1dq5cSoXrbEiXdZQ8UHIEUDjJdEYyvARMuGMkVzu09FwIPGRDdhC8S2tIfEI0DJw7mkUMPd2WvEvoNRxBGxx8QYHIjEf/aFwrqS50KefJ/DmyPOQmd9zMPfAv3DYtZFRIT2vkLLu9lCFg8MxPzxrcNgQl3DZfiXxAopZcXadlrF1M3mxAkoGMRA5HfD90DExIVM5cRtT6/EVupBQuvKM8N/CaFDV5jcRItG1EM1piTEq5HTxGdMXMRySZ7Dh0zzQljQH8MVxh/Fah7wxNfZEcPX5MLD0ZrtQ6qm9MLnYA/EaXShxH/dJESTiNJEx31txI1XJkPoj9pCSWNfxGlMmsIbNkDEnHsKxahSpkLQQ6hEtwO8RJGv30NPCWJDMt9ExFKt98R78Y3EGMqkxMdliMSEshLFqpaYw3zxO8OgPsTDcAhtxNOp1sQ2Ii3EzSylxADtEMV0sNHEt5itRMSkjERIsRJE5jbcQx+i3US9J6ZEOhCSxFSTvMQLH/nENOK9xAvUZsQAAAAAAAAAAIKiVcTNwy9DFwmKRIE5mESjfQvCqq8sxHvYmcTRjLbEMLfzQqg7asIhmNzCYyZRxM+fjEPkkr9D/M9ww+6eScR/DQxEIDQ/xEyOjsRLu13Eu5xxQih7SkIiwxJENI0nw9Qh78KYpczEwQAXxcyB1sQYnr7EnU+9xJn4mMS0ioLESaioxKkccMQhHmTEe4Wzw2aiwUMT6YzENJOWxAhgacR79n/DONDpw9Fwn8T6xYrET7NDxIB65MRvPADFWeAPxSfrB8XUfibFy41TxfBx28QUTF/EyMn4wyxW50OCpxJDh3m0xN5m9sRICIrEq+pbROp41sPF4JTEZooFxAYSWESSh7rDJVB9xHzCH0SA/NFEFCqtQ2NpisS3kxTEuHyORHJvGkWzhdtESuq/RLuet0TTprhEv4ikw0VqZ8OvlYtDCdkNROHn00Oy9wjDzP3Xw6JctENo3NxDQo0CRDcLyUNk9RLEPEP8xEezlsTv30pEuO7cRF2up0QlxQhE1mTNw1PbXsEstfPDCniTREWh6UKe8O5Do7bTQgeTPkPu+gNEYOiVxBml5kPMGZTCDAsxRKUWK0SXUGPDV0iuxCAMzMMlUSjDsv3NQ9euGsQGXvXDKjHZQ9j2jETVz79EjSggReSOoUS71GBE+cGrRAOzwkSeX81DjrbwRNtAGEX2RM5E1giqRJf9l0POoGfEvv/ZxFh1u8SKSirFt4Z0xUQLVsVFemLEcVc0wzw2DMQQp2dDXxmKwta6i8KhaRDEvOPUxOFW2sS5kkjEpPJ0Q15kS8SQ8VHE+ETgxCcfMMXISO3ELhUKxcvOVcWWLCDF2UdKxf2b3sRn99jEyOoKxTWh8cSp9oPEiiCcxOaTJcVPVtbEf4g/QyD4wMFDiwfFGiptxUxZXMXRTxrFiqQxxU3KjcVlT+LFl47gxXM0w8WvWSHFotuywpyLrcO2PvPEsNkKxQiGm8SnEozEopBexPyeXESGGuFEwxUlRZ9At0S4kD5FC7VARbfMg0UsBTxFjQKGwtA5OMV1htXEDqtaRQwJ+UWXFwVGsOKmRcW9O0WSHgtFp+U1RfPhbUVEp3hFNjByRTB0FUQ2cBBEgIqIQc7q38RW8c1E2MEYRZAYUkNqf4tD0juYxPKqx8QKwdZEiKJWRTCdk0Q4EDfEUOCdQ6q0fETEGZzDe0+txKbjgsVMJsnEdoxuRftV6kUkCAVGqLDZRXv0kkV2wNJFxrIERqsRmkUUqg9FxmPMRYFr90WdjotFlWk5RXxxTUM8RPrEv+dMxbzOlcXIu6DFwOk5xbzJtMSECmfF0wecxSTgD8XPlhbEwFOIxLt1Y8U1vlzF2QwNRRbil0UnbrhFmyT3RVK2H0bt1VtG6tRSRvpdEUY+x4NF1ThgRWY0tUUu8eBFzCvxRZ34BEYIhvJFe6vRRVqNa0UMlQtFymeUwyzKLsRGp5dFfG+HRg6yt0bsyqpGvCBwRjQfE0b1rr1Fy4X9RNSCLMTgxNfDejpFReVgnkVMzjxFQXXoRcjp+EUVoClFCRqQxJJ5hcXNjsFE+i4cRnkaVUYEa01Gb5t2RuqrpEbX5blG1ga0Rnb1akak5LFFRMWHRGDeBcOHTxhFdUunRXCLoEW6MbZFydheRRxfq0P+Fw7FQXMexTf3jMQEuAvFgG5nxfR+dcWnIN/EBAfiRHjMcEW4rAFESmQKxjDFZsZyF4TGADI2xq8Qc8XwznzEGAzdxC+LAcXFdWvFFDGbxZSnJsXUwtxDAP+6QpWieUSLxHJEBpURwqCbRUT3lupDP0gfRWsfKkTAno7E7YUcxekxFsXgOn1ELL6RQ3vGtcTnnhXFmem7xAwNKkS19AFDfLT9xBOBdcUyb6bEFv1OxElf1kKt0P7D0zaZxBRJysT5n6zEgYK8Qi4ZusO3aEdAbMI1RAXT/0PRKkxDg3mVxACihMT4BmzEmW5hxD3plcQgBrjEGHZPxI0PYcSa3VvEOZAAxYmyO8WpxjPE5TahRH1JxETpA6lE9CodRYo0FkXQn8lEp3LuRDNSkkQGyBI/GUd3RBUVi0TTHeJEoVOERKlVP0Tcv6BD5wDARGWS50S2FLtEDKikw6Atn0LzNyfDNeiRw0hGw0I2f+xE4IrLREpud0SYS7RDvpN+ROiaHMTFE4DD/msURDXHmESrlcBE5AEbReIQuUQbRKbDm4viQjMxAEP8/PJDvLM7ROGor0QYdRVFJOrmRLRr/UQS/mlFDmx8RfH76kSL3eXDvy3WxOlpbsQDrMnDsz6AQ1jZbUTwogpEZv2xQ4opt0SgPahEwr+6Qdp9KsS6+29De03exLDadsSGzV3E9TMWRF/70kSnMnxEV9UZxN4n1MT9oCHFFiQxxbHsAsVY963E38+BxNGMEMWxLiDFTWGgxKe9AcMo75FE/1tiRFYv1URB7ypE2q7iwz1BgsRy4dvEaNK8xNU/PcS2chDEFCVIxeSpV8X/gx5D+v+bQ+ILccRcEXvEm1SQw5V7IsTHK4/DjJkSRQ9AO8QFLqfEy3++RMOOxUSjbOxDSJkGQqvrgcOsYkVERIRBRMcbDsS3WVZEZH1bROnwg0Qu7YHE19qVxOOO6cTEVLvE25StxAQ3lsQwey3Ek17Fw/wBZkTs9PHDYzyFxLsyWsQRtC/E4ca2xFAEl8OvABZCUXsURNhnF8TXHSTCtT21RAfSEURj6b1Eh3OHRFltlsS/dTBDEWOFQgAAAAAAAAAAhLFwxMKLmcNkUPtD6lECRKn7xENMUa/DY9v0xOQkkMJYGqJE9ZoARGJlZ8QfCNTEbrSHxLYu88IymGvEisGxQ7QaVkMNkEjCSikdRJ4q1kRAdCZEch3lQyRsXcNc+A7EyQeBxFBxEcXz7+DEqwqkxF5jsMQWq83ESSBbxEs3IcTRiBrEJQMexIeOt8QeqAvDS5ESxEQmh8PvWfvDxyxRxFgMwkHBTB5C9E7XxJr2jcT5qaDEbz4dxQDJWMXHa1LF+JgxxS+TJsVqXOjEERlXxJ4nh8TV673DXqZVxKPzisRb/y7Ef8qXxA8hW8RFt/zDC+RIw2Pr1sMV+NdDu5NfROWoQcQAL5nEqecaxG8WDcMn+QTDh61/RFj68ES1jBtFKoKrRCj3SUSGtcJBHvyLRGfHkURSGDVEeeSaRPB6/0RycJlE8mqWxBq6LMUfFU/EeGdvRN8v2kQUtWBDmvbAw71f4cO/i65DYcmSRBDKtEPR5qfEKeB7w2edbEPFAZ5D6oszxHE5ZcPs/iFEvLSJRNqv2kSsV6tEW2TARFJyYcQYrjRDrigLRP5klsMbMCXEPoAPwUWh/cNpCHPECQ63w/NbyUKq9qtDkOKJRG+Ku0RZhLpEZIUMROM+rUTNOLdEhhsXRI9/2MPFF49ESkWYRA5KykTtOxhFMH+5RNHGfkPzO4FByMKQxId5IMWENRbFUDD2xGDD6cTNq+PElxigwze3f0Ssm1NDYMWUREpBbURZWl5DhSJWw74xCcUjk/TECHuYwVQXjUTJfoVEZV+bwlVpJsQ4CwXF9bIzxYOojcSBCgHFugvFxDOhrMQbwdTEz6rLxPUElsRNfujEcTszxR+ZAsWk3uDEJ03bwx1I5UMzy5zEIQFFxQ+QVMUUfHbFEd9FxSqkjMVbgsfFb7zqxV01lcXdytjET9TBwo2IdMKs/oHEMd6PxP7x+MS8jn3ELckwxK9raMQjJeRD8UW3ROV0F0WcP5VErfgPRbpPSUVQ0CNF64Xaw7g5O8UXOFvEFxAxRRTv70VN7h5GgTvqRZLtVEXr4rRE2/cmRaXfj0Xb0dtFlkBrReKwAkV07SNEUOz4Q0YG58SYK7fE0CpDQ+RqTkTjuQBFNnYcRfuEVkTMGOVE1tzNRDrAqkSP2wFFKfBMRI+WlcRSDWFEPoq7QgciNMQQUAhEtoFpRXQuskXwoMJFAWuxRezqpkWj0O9FKuvORSoof0Ug60/EooQbxRtsWkUvUuJFpl41RZ3V3kRb2/vEspO5xZefrsX2oo7FLW+RxX6D9cSw9LjDWdlTxT4tWsXrjd7EFhMjxdAPTcN4j3lDTSVQRMlphEV054pFbcKZRf9CAUZEhi1GbJYRRuwA0EWiXyhFqMTmw8COLEWoS+dFcQv+RT19+0WIHBJGtKb+RaKWvkVJk8lEK9upxILKr8Qx545FMN9URoimkkbBAm9GfnYgRoSzzUXWs8tFGhSFRRzZbkQCni/EuxCfQ8fDbUUUt95FKwrPRT655UXw/ZFF8FCuxMQHT8VGg4PEo+S9RZsGF0aKEzJGlP9eRvj3mUbf27tGM8a2RgzvZUbOX4dFIqrvQ5m5G8O8lH5En7W+ROCSSUUCLH9F5+whRdI4o0P2UDDF+lVSxd8BuMSsiS/EMwmLxS0i5sW0S4TF30IGQ7yuckV0ea3DQlMFxpxCTcacWWbG7JcexuzHosXi1RvFCRzuxI4sVMXwiY7FtNOmxR8EnsX6sCTFYUbbRM7R6UMsieTEfEFqxFow/cOHVgJF/qcXRfPepUJ5NfbEcENPxb78w8RhUQfFTa0UxOGuUsSq4VXEnlUsxDetNMRXZUhDEiq7wzizkkM80X3EV6oQQ78ZG0RRPJVCYlHNQ94p38MNQopDiwJxw0NtSsQMjGrEyFomQTN9NkNuXJXEyBalQ3/HZsLtRZ3EQG4Bw6adk8P84JzEUbraxK8378RnUhXFFa8oxdUDh8RP5gvEZCAOw83bq0T9ieRE7bYQRHQ/SESersxENYssRS8LCkUuDJdEhmphP5sFokM1a19EdF0ORO5WxkNjPS5ESU34ROatzESwabxE5SSWRFnGScPGQ6xDXI8TRetx00QV7EpE0Z0YRcoDGUVhP69EiYWhQ8zzukQix4VDIob0xJmiA8WKepzEfNUCRKhRkURcLehD4iboxLLbs8OX/g1EHry7RNRfyESGUw9FEKNXRflUa0UnqFNFroxhRR9WW0Ult6FELBx6Q/3nPsP9IJfDyTYDQiQCPUT+ZYdEJtgLwxHEgMTnloTD3aQJxBsQcz/S9VbEtZ02Qz0LqcSPQZ/EMXcXwxipO8TqjwPERYp8Qxo2DMRzjffEbJTKxEIa2MCJ3xnD/SdnxL0vzsMYqDXEwrUaxVr0lcS1C07C7d3QQ37aoENCx4XC3cIhxMa8z8S1QjLDKQrcw22zZ8QKGXLEoDCMxJDK0cRoq+HExdzYwxbUmUOnXeLDQFhdxBhGRMMR6tRC/B6ZxIfEs8PTZlnEYO8OxXd1JsRHD7TDas9iQV8p38I2UPhDi/7KQ5nXp0RHCbrE2wExxA5y7sLsqslDu+EPRI7iLUTVsbPDzl0RxWftlMSq1SjDltsgxB60PMQwi05EGI0gRCwpocTGZSXFFZSixP3uDcP68IbD5IDTxMPFZsQm/DTEtlS+xDtnOkOLP9bDxGdDQk38IEVfnknCKJB8Q4Z7j0NXRCJEAAAAAAAAAABuc87EcV+BxDLJu8OdugLD0o6AQ5r5K8RTk17EwrNpRL1VPERBsA9EwAAuxO73vMRwJ9dDQdJKRPS2fUOohzNEbMUVxMS+GcRCW25EYewxRAWa48OrgedCm0sUxNc3q8L5/RPEOyoixDc5M8S6q4/D4dTNwy0PUMQ9IVvE5D6GxHIRXEKzcyXEq6icxJ279sSlx1vEJpaKRF0BpUKyE4rEOni5wpWcCEP2ZcjDMIRsxMVK58Tc9EnFUcZdxbI4RsVUprbEcrusw87hEsJDX/XEv9ZuxEVPVsIy0h7EDotTxDNMtsQGbcbEARVFxPUC8UJif7NEvTG7ROFMrkRZySVEk5LaQlTajsTRn5fELnnRw3EswkQ1ATRFtY+0RBg6TcMAHoZCEYbBwkVmMcNc87lEcQbpRMPImES/0q9DRRezQfAEVcPsSBXEKdsfRGF6TkQuBBdEJLfKw+injUJgk5BE60f4RGyVD0VYCalEPRu2w3QVCkSyihJFjuTbRMyKCUTNe8JDVM7mRBCFHUXHZO1ECidERLdDj0TEoylEX+bSQ6iKOEQzKRtDKyFCQUQracNhGLhEvsShQ/jvhsKNoWbBRJNpRBxRzkQByttEQLJyRNKwmMJqGKXCxD2ERPKL30TTo3BEpcVnRKSPzkQDdFlEC63Jwlkip8ROeRXFdWVHxHTP6MOHd//E0L4yxYWjBcWaRDPEGhrfwVa6B8Q6B1ZEeyTkQ8y+GcNQjExDWpaNw8w7t8PCe33EJ8bvQYj9KkXvcrxEmbMsxDqlqMSnx43E4S55xNjnMcUVhTvFWv0fxR2nIsXHilrE733Xw+BaQcSTfATEoUUVxKavAcWG+IbETSlBw97s30OWCNlDh3XqxOuvdcVxCDrFpwNjxf2eosVAptrFzX7sxRKutcUYbCDFAJIuQ6sQLkTFIkBDeRT1xNSbc8TJbWTEXuNCxDAAosOaOofD97y6Q8Tpb0S89ZdERIy6ROBqBUXbWURF1K8ERBoo38SI7oDFAUEuRGc3zUVeNwpGPsX5RWXEhkX6abhE2fDBRLzVPkWWiq1FJl7zRemW1kVOXZFE4IN8Qtt/dMQMybxETaptRUyguUSeWmrCgDZAw6sPDcQoovdEL29KRZ6frETo0u3D8bQDQ1sqDEUb3pxEOucGxA0o+cQF6f3DpN8iRXjCCUWfEFJFLrt6RbC/mUUyNLBFtdTfRVxLpEXSWYlFkPZ7RQAFjEUIm8BFdS/MRWIrE0X85OJElAeYRBWbVMWyhxjFKNx8xAtNesVpcJHFR08jxS8zHsXFGhnFAAgcQaJMIUU3RIBFc1VeRcpOVEX6+oBFkJKyRbyK50Wz3ClG4JcSRhoHxkWsT6xFRldRRb94+USQa1VF4s+tRZxz3kU49gtGvD8FRgbrwUXbgDFFPhs4xMrHhkT6ZJJFqTsVRiDve0YQz29GJOMARu3lSUUEoBRFzEpuRVQmJEVQ0wfDziISRa/txkU8EQhG7oodRoZp2kVsgZpEQdi3xFCEzMT651NFqcUKRswgOEZqfTdG8klcRtwHpUZpX8dGGBzERmDMf0b7ashFUNswQ0OOAsUC/ZNExLOcRTJrtkUq8X5F8t8GRV6cO8Qa4SzFDjeBxb7TDsUm7pnEWFM9xc8kjMXdpZbFM3aVxFbGPkWU5TdEvffexaQkW8bDnnTG/5VAxpzpq8UajPDEflPAxF9muMXuBiLGCIqmxeAsqMVJ6xjFDMCLw8JoYESVLKdC4RlMxdzZDsVydNxDHZ7BRGzuAUW4P+jE975TxUUSTMUrOUnD3PAGxA4gG8SaVu3EvrKixPJ6dsF3e5vCJGWSw8F2OMXFG/HEme9LQ4MbBUP/DBFEbEprxPYaF0T9NqbDQA6WxI+W/8OS/CjDFHUHxPwWsUPuwAlF9fOkwgsZyMTdmrXDCMPexPPpg8Q6s0DDOLFcxNwUlMTQwVHE0dMdxMmKscRmLBHFI14FxECrkkRwHclEjB+/RMpLrEQfHSRFFYi/RBIbkEQbp6tEhZFVROcURkQ0Z6HDoPuFQZoeBcR43tJDrJ9dQhsty0SUrG9EWvudQ6V8XEP0CNRDEVAvxAdekESsJsREHCS5Q2nIokSuLwlFYWxwRMqcG8PGbENE1nF3RNLC58M+VqNCnuW7QxNuqER5PppEn1ECQqeiycRB6M1DKE+tRO23lEST7qhEfVvtRE/IZUU0jphF06lwRXiM9kQ/M8VE7XZuRCjILsSxTWNEjZYCROxfusAEyxLCSU6IRGmsHkM/ALjEZgb8wystecO0UKHBRCdZxKuTNcS8CvHCvGQfxItwN0SuVf5DmBKbxOmCecSmwwLEd5KsxCZHysQvRcVDuyHQRAksnUIMdojEPtmww410FMTc/tXBFa3jREorVkQ8pD3E4gz7xNVUM8RXaV7ENPkKQ6xulcPqnYTENHDIQtxt3EOv3h3E/i9Dw/fERMMr2c/DtamtQpv5I8QrK5DEuo1exFHWn0OWUu9DZ42iw9kEE8UAR8jEsQ8ZxR0+wsQwoS7E7d2MRAxKL0SPmdVD7+xfxKujwcQLN/vD3muqxJQLfsRRiRvDiGC6Q7hFisRcH9DEctgExB50g8Tf5YPEMoOsw0P5AsS3n+3AQum6w8JTn8T6WZfEwxfCw9mOzcM3FoHD0We/RLqFcUMKu+BCOwiHQ9A5lMNaqbtEqB40Q+v9hcNgpVXETnkSxBLoSsQAAAAAAAAAALqvGMS+Qg1EP8hFQsCgj8TeYZbEE3vgxOtZYcS04hXEM4cFw6C/+kP5BrzDUoTWQqOh00QLRYzEfyy9xBx3fsQcIVvEjfopxFNJlMN/BgzFyjrQxJsW38RSE4fECMSFw5lFV8E4HaPDerUDxOWQKETZw8VDeYbfwkOlmsRjHZLEmycAxGiMD8N8eSzEJW+xxDH1XkPFWuRDDuqFxHCbCMWUb2jEXN9Qw5fd7MR3R0jF2UuLxaCGa8V+MwfFDpQsxNodhUKDsoJEKrsWxJ4y48RoKjrEuNwRwxQi18K549PEfqk0xRyBJcRllrpDCGyQRHjW4kTY5lREU6BuxKfPlsN1oZ1DTjiFRMUSEUXb9cJEaOUKRX8Hr0TgkcTDPnwJxDgKi0MXboBDtzz8RCigJkUhULxEK/8qxP9x9sS7UcfEzRP2w31jBkTT9N1DrIS3w7ypdMSNuHVEnsA7RQlu7UTcVYBEaXciQuKGxkOKjJREc0K/RI4VX0QBBLtDuPRLRN2xr0RwR/9EGbDjRNMoykT2jUNEeEqHQxkmO0ScXEBEC1Stw7zwPERMcU7ES5S1w9qRZkNd51JEvZYrRIFON0RJ9qlDTxX6QzMa8EO+W9FDInlwwybUJcO0GiRD6VHdRNBe10R2f9NExmRqRLJymMMAeMrEKkwyxSATs8Qlox7EnQsOxa5DM8WhtMPErGt7w8B98UPINDfEIBESxFmGY0S3567DYLq2xHzswcQ48ZzE88aFxBbaucMe6p1EPrW7RMuXiMQkoyfFP7w6xRKvC8USq+7Ehb1gxYwTVMWL30vFiTGwxDsNPMREZMbEDl0ExY8DmsSvhLjEAAWqQ+mQi0TzlLHDRHauxMe5M8WWznXFSbWLxYWbpMXgreLF+nD2xbrQyMWnK//EHNFFRB1lkkRB2ZHCG04dRKw4NMTDYOjE071jxM9ZGER/RM5EpHDARI2+dkQ8uOFEWXcuRVH2bkU4AdVEriuNRE8a7cQIb7LErubTQ/CzckXDicZFANmxRcKPdkVVaBVFQMK5RDEiZ0Vm58pFDgvIRYwv2UVTjY1FXvsvQ+IzXcW+TofEHqkQRXlbDUUxLDdFa7u2RBDPXMLKbpBEOjwIRdB1s8PwNTtDoIpCQx6WAUS1dddEvpjPRGEKG8TORT5DLAwfRbHcq0Xqy5RF1vU4RUIfS0U+xrxFUT6/RfZacUUEIuNEASKJRJRQTkWu46lFZrqvRegUiEWijytFIhFIRcxaPEW4mt3DbN9ERPRfXUTQzYfFJ9/hxTIJNsVgs6zDAa6YxBTBg8QYlrdEzUS7RUrAh0WwUq5E/uIiRc/F3EW6EyxGrOouRs66C0YIVMtF197ARVxSp0Uerj1F4MhDRQY3uEWNvdlFzsMJRpJi70XNY7JFhuEiRdzxmUSzbpRFVnwcRip+O0bqKUlGBYHMRcTjqcS2iLzEYO8Sw49mjsQ/9rXEG3pQxVxX9kQDDtxFaG4TRpw37kV5UTRF1pCFxFGSIcXUWupCfkQQRtW0aEYOx3RGhqOLRvyOq0aXV89GQifKRt5TmEYnZPdFyHOnRJmlGcQaH4ND7BfaRATMP0VpcL1FVpt2RTeDMES9ZC3F8iuAxbqQ7cQAK6PDCcQoxSSsr8UrO4/F0axXxEjtGkX0+K9EuonsxVwFZ8YweoLGJVk0xoaVe8XM3KXEE2ODxACkfsXg9RrGa6ZBxugbMcZgEg3Faxm3RIXmSUW7eRzE2vvqxJEsZcRQ3KpBHomfREBcZsR9BxjFgjB9xUv0U8VkxeDElhINxHodE8VxjNrEWRD8w9+dW8PiwRDEqh0gxXeDn8SA63zEQLFPxP2ThEQSUz/EtqpLQ6St18JcJw5Ey06uRFiaqsFENPbD8l1ORKJhpkSrHcbDYLGXw74ExURRv7JD6QoHQvXs98TI4ifF8Oe9xJ8mUcS1OsLEBK0OxffQMsXEe9TCwB+eQxOki8OlSLZDPZabRMHlx0Rd3MVEmvZCRbpiLEXnUBHDYEeGxIYps8TqfatDVDscwuIPAMQ2lsjED7Oww/b8CURvBblE3YCBRKKI1kIweOzD/19aRJWQWkR4nnxEOM+yRDderETaNI9EeA7nRJsGe0MBI0vE+6UMwzdmUEQ1XYFDe6qvRM7X6ETdvcpEzV4pRF1mz8P3gmfELu14RMUC80QUEzJEEkvNRAEcKEVqbEVFi5huRUq4FUXobCBEYyVExMJQAkXHBABD0ZgkRNWHTEQ/y6xDOlRFxL+ns8NmzghEeULJQywgAsLvMJpEX28aRZVJAkVDJLZDw106RFETLURlWafDxBeLxJ/CG8U/QgTFx4JDxLjgjcSV3V/DCWSHROQm2kTyn8ZDneQUxFVxR8Sbq8nD7iS+w3T9Q0SODgVErsbSws9KnMSrrLDDPAAxwdYPGUSENXRDsDizxMecmcQehyBEJdz8Q9X8LEMvIyTEsbPhxF/IHEM/BwpEyKI8Q2b9FMSchQXD6xcSQ81lhENVTyXEg16Kw3kvKMQpNQHE8ls5ww6CFsSdaJ5EaM6BRF+FWERwQVbEvhYMxJmnlMRWRczECEiJxJTRNsQskqTDVm+1Q3EdaUR85L3DjelgxMfIq0S58ihEunhHQz+ZQUQebnVEMxVRRBIJF0SOGFREItzVwwSOCkRrWblE9Id8RNKGnsNOI4TEawKsw6rFc0T8v9NEEfJ+RNk2uMQpSMnA4Dh/xAAAAAAAAAAACAiARM6tTkSNIXHEmM6JxCgqD8SV5hzEerAyxAKi5cTZTInEea69Q0VwNsRRqqHC+951xCXeGsVt/cvE1KHKwrWGgkN5P1VENxXEw9NsvsTuGPfENWbPxCOv7cPExU3E6wEexOpivsQXRpfDBV1dRPRmf0QXbWdDI5UUxL2wL8SsgD/CH+P9QwaNgsRaXOHE9fLYxAE8bMTX68nEMlcTxTZx3MRLuC7FhNcgxdzVB8VbZSvFNLmXxHkdgcNsEkbEb91AxKlWmMPpeqfEo8fBxN2mnsRwS4NDKh5+RKjEIsTp9PZDVHzkRNhSPEReOCzDnjw2xAVzAcWGv5bE2ieJRF9i7ER7TGNF6E0TRS8WW0T3/INE/B/Pwfq4E8SyJtXCKlsbRNofI0XHwi5Fi+LxQyi+R8RfcWFCsXQGRFZd9EO1DkPEsAHxxI2Xh8SvbA5D5uSXRF0nVEUfortECeZ0RJGV5EOjosfCEdAARBKdQMRT3LPEECYewjVexkSjkstEXRbKQ1byAMTc7YlE/4s0ReWUGUR7QJbARyjUQ6uJHsT3mtxDpGspRPJtUcRHnKzEqkGJwyUlr0QTzexEFyqMRP9hB0RiBVhEItaDRH50CEQetIVEENrnQ4k5qUSvCaVEJsbNQzVXzsMZoYTEKd7uxPLqN8VHbwrFDcgQxCg/hcRsdMLExj9YxAP8UUR/IJ5E4TJkROFcd8JpaeJDNYyiQhXikMS9SYnEgiuRxMka08TXyDPD8PoNxNeArMQDTsvE4l/NxArS7cShHiPFgza7xOy40cRp1cbEqw7IxHxnhMQv/4DErLnlxGyOB8VKIizEFbc9xDvHusPcKWbDK7IVxUteJMVlKzvFMBVGxWd8ssXhK+7FyifhxYaLmsU5W1DFwW4ZxJotK0RwCR5Cqt2YxGYFRsS3lwJE929cxF4AqcR/RPtDL+kHRX62+ETkcLtEwJDvRMOhGEVe90FFawQXQ1p8r8S0RVvElSGXRF6EjEV+JbBFPNNrRT0kWkQ74K5BU5KlRLpYG0UGM3dFwxEBRplQ8UUBUIhFDacyRB/65MNVuOdBSyOpRDLAxEQG/jtEfEBoRFufr8Ts8lJE5CILRSjIykS+o5lEOdRTRDvZoESUjUxFHnEdRY+Nh0M6JyXEhIq1RJrHOUVyH2ZFD/B0RfbEVUVfOZ9Fpi6sRT0Df0W+kiVF5XEVRWQ00kRpkOVELXAZRcMOWEWHxkJFUCOHRa7irUX1wmhF0C9RxDOh7sSy0EnFxGjgxetJj8XgzmNFniuIRVJDCEXRhOlETUw/RYvH1UVL8UtFxO0axaCAl0O8td1FAhIhRhzG6kUtSy9F/TmTRGZufkUiDoRFHnngQ2rEmsQa4IpFbKfGRdQy5kVmWd9FGtOmRaJcgEUoo5dFzKbcRVojLkZAxRZG6f/3RfcwJUXcUVvF/PouxVRcgcT/443FKKOKxf+pU8X8HoxEsd+SRYZhykX+RlxFR1yRxKgTXcRQsShFo2QMRjCSXkYz/m5GgsF3RuO6okZ2BsdGJK3JRoR4jkbQriJGBl1pRStJ4kO4eQhDOkGrRPSLcUXmgnJF6v1PReB7okQtzOPEcMxbxVBnIsWzQJjEMjcnxa4yrMX0ybTFLGpexZEZqkTubJNEAKLHxcxxWMZUkojGYipbxgn718WAcwLFWiajxIcPhsUjCwLGMQ4xxuz0McaHBqHFnaugRJS7vERdBMxEclYTxfq1icUSLALEyIwARU1npESO8vrE4s6RxROnXsXTI6jEoz/Lww4edsTdtUDFhylkxblil8QeQbDEP6KkxK6VM8U2gtDEkA3dw2KlIsQZTjhEnldqxKJEP8QdueZEUyCwRDkBRUTWb0ZEnvhlRGNNdkRwc89EA92eREuOpcRG8YPE4IQ1w91MDUSvJFHDUz22xLNj6sSGlc/EvVPnxB/+cMQAIADFyy6NxFrIMEQCluBDEH+7QvpZtkSK3j5FHD5zRXujKUXfhsdEnJRMQ4ayrEM8XbPCQKbxQnSDJ0P/ggJEeVEiROO/C8S8XUdAIRVcRA7900RFeItEMLlIRN4JBUSoBaZEr6bARD6eTUSPEa5ESfGERLgOqkS0lBDEI58XxSkN4MQe3mJDJ76jRA9FF0UOpxVEFp8ew2ZaU8PJlezD6592w8GHWUTzAMpEwJcdRI74AUXDL4xFPy4+RSRVA0XZc5lDFKlVRHF/aMQKdkNEMuZURLKyGUNLOUNEYrQcRHq+FsMXWIzEvQqkxJ/IHkT4NsJDFXI5xLURK8Po66dDKHNWRO5eeUSnGTVE6xF6xNVu+8T/aA7FV4crxZycisRWwvTE7FLqxHN0AMTYp7JDWhGFxGzCS8T8bk5EKbxNREl6y0JzEIXDCkZ4xIutg8Rnjq3D6I7yQ6T2F8OEfv7Dhh4wQwq2l8O5AZnEEqLbxPaMdcR8lgtC5C9RRNnj+cOKgRXCuA+WwgLjQMRvnyZDN1yURPcOpENnyeXE70+QxNq1q8M8U5xDVn4iw8OjyEQcInnCefFqQ5VO50JXGNDC4JwqxO+9NsQJxLLDzlA2xO7+hMT9XTrE/VGlxLjL+8MJawJEXjpoRFF/b8TkSPVDOSaPRIon8URMMwFFVpZPRJOcXETWEJhEAUG6RK/9QkQPLgrCkTTQQ1J460TKGJ9EuQChQomn+MTFD07EjyIQRTdOhEWAR5NC+xVzxMGwBsRZINtBAAAAAAAAAACJZrxC+ddcxIMxbsQ6LQpDS2r5wkCxFERVmJtDgPKvxIv9NkMK9mtEexOkxFEfp8RyfRbEfLo/Q/+hmENFg99D8gc+RKaan0Tb+jdDS8WZxBVTz8SnGs6/9k4sxCQJ1MOQVBjERWOUxM5RTMS3YPbDeHUbxMvP0MNcmxDB9P1Swxcs2ENs9WFDPFJ3xNSW9MQXSqDEwKpzxJoFAsW/zdfE0g8cxW6rQ8Xfx0rEQYUyxNklMUPmGzRENdemwyo3mcRuvNjDNOnew1b8I8Jry8RD9XRWREeaykR5MEhE44KYROKAJ0UT3Q1FmI5oRH3jF8M5e2LEaK8vxGx3wkQSYUBFsedBRXNysUS0VKrERVqRQ6zxjkRMFpVEl46HRK+LMkPVuuzCVLLnQ2LRHcTRG3nEoY7FRHXICUURgQBETq0axLv4RcQUwxJDegUJRaZC0kTIWQ9FWKVIRGG8l0OiyAJFI0ueROflj0T2KiZE7kY4xKq4mkOYkWBEXna8RBXetURh1SxE5xAaxAZww0TvcJNDL7gWxPAmYcNtHH/DCbfKw+J/nkOMleJDL3eORLIJkURwV9JE86jQRB6dy0QhkxVEDnpQRAHPUETFoz5CmpSJROGA6EQyoA1FffbIRKaKNMPb6H7EiEPTxP+vJ8WJrGPFRpVgxaDqAsXe4JHEoRuYQiOXFcSUbTBEGsixRNE0iEPK/dPDE3FUxJUSb8TjvrfEuGyrww3sKEQr067EXhO/xBtVecQjBfzEgKgIxcFXxcQ+P2nEXJmwxGFGlMQKZjDEymNQxKWTpsOaxBHEVVffxLBXPsWYyPjEWVpsRHmp6UTvYhZEJE1SxIKSVMX1RlTF/rdqxQNMisUzpsHFyqvuxWF4osXUVpzEcL7YQd+Q7sNu+Q3EnAObxPNIbsRsP8vE1ANWxPW990P+1iFEGloQRAyWokRMDJpE4GP0ROyPOkW6rE9F12HWRIDCEMSQyPbEuwAMRO3paEXFrtBFDtzNRaA7ckWwFD5EH5HiQ17z30RdkotFWdKtRf9r10Xkf51FPluKQ18J/sSCVB3DpJVHReeyj0XI7wlFEp0HRCCOS8QI0qNEj/ZSRZb5AEXMYpFEFIW3RL++g0RM1NNEeUugRAw2hUP0oKfEZ+F7xJBm+cPwj5tEyUn1RGR/y0TcbeREghSLRdYylkWjekFFFtVsRcG/mkXEfXFFsnQLReDk9ESfKBFFvOunRSBK4kWVfg5Gb5EQRiZ3ikVQFKxEHDLPw7pInMSYvbJF9fl7Rp5YdUa+E/FF3HayRW8C5kXzmu5FeESIRXAn5cMBRVtFTa7NRQh30UWrz4NFw92/RG6/L0VviaxFiMhdRf+VDkTHu5FEMB/FRTtFGEYdgwxGygvDRf0mp0WH48pFPUP9RfIgHkaAIy9GiHr/RepLvEUpf3lF1uoiREYAosOHvJfDTojHxMKnIEWjRphFlPe+RbnFhUXok6/EYc+6xE7hosO3925FKNUpRr/iZ0aaXnxGGSB0RjcRkEbN4bpGzOzBRo5XlkbLr+lFgAYGRQC0UsLCVJHDakH9RKCPS0XIm5pF/DRkRVLqgEQuDyDESKMpxdX5WMRT5NXDNo8axcA4iMWe2o3FoYS/xJliC0VG6p1Egku7xTSoVsY2oIHGQLRYxpRoqMU09s1CI5gjROxWUcXSiBHGhqYxxrqUMsYMcsvFkdwURWxxaUXOTJxEjnUExaEoMMV/tArFfnl8w0sJ8sM+9R7FHVY8xcm3XsUGfiHFUym9w1Ix40PbPXTEb2aXxPYlDcW+L+DDdLTHxIqOF8VqzyXFy90Ww2R6hEQrBDvENM3pxGAy8MTKvArF4+idw1gxgURpxRlEEWSOQ3eDikRLAChEWNqGxKOMAcU9xxzFxqEqxWfdD8X94rfEgwRvwnzhOUNY992//L+ixNavPMXLAhbF2WG3ww92qUNjF/BE4F4wRd464ETNCmhE8XESRLR32kRu591EXX1Ow1iklcSDDxjDG9+LRH5bxUSawoNEkrcfRBUmNkWFxMZEIXciw9AYf8RQLD5ETA5+RCWs70TC0bFErU+fRPAh6UQRFWxEWlJNRE/UEELRdSXE1ByBxND2GsUtt8nEYffwQ4M4+EMMLAxFdDwlxGGRSMWbFN7Ek+UqxA4Sh0MqnbREKXAxRdXsREUOmENFO3KaRTBzQkVUypNEsR/PQo88QEMnqwNEAKROxK2MhcPwzqfE2wUhxORz+8NAogDEykEwxJFlvMSSoLXED/KCwzI1YcS9vexDZIjhQVfiL8KAORdEJAU2w1jaDsVYBXfFeZ3exJjh0cRJ5oXEXyKiw5DscsMHXKLEdGzYxDBhl8SEyzTEiBX4RGQBDUVTS/5DrApOxCpiZ8TQgATEOE8MQ3OUHEQHXXzCkhefxK19PsNaNtzD+dy1Q1qMDsQeO97C1WhQQ10kZ0MyDShDQzlVQxKl9EMrv+7C+5Jqwzi58MNghR1EEN6LxOYykcOcTmJD6UJbRI1g20JL1sXCDs/5wrkjEcRdjFnEG2rdxCqj88TW7M3EklNxxL+Yb0NHJYDErvCDxMQPo8SqWKHEqRsaxZjpr8RoRHHEvUdaQ7O3H8RtoKDE55MzRMWGSERwI0ZEHU+1RAiiD0Q73CFCx4RPROfAgEToXm5E89sURKP3BURCCl/BFosvw/bzx0QsjUlFzA4xRYUsY0SnTzHEs7qhxOXPUsQAAAAAAAAAAHpHZMRObo/Ek2hPwmRu78M3vpLEK7xpRNQfAkTYslrEH75BRNeHmEOnS0TDWNNtRESdwkTVG/3CqYZQxAifJMQhy27CXfuVQvkQScSonK3ErzUpwtnXacRc+wjFbfMbxJmbcEMJEmlDxKwixPGvzMTG1+HEiOZswhKWNkLeqVjE5acFxGz/3cP251HER9/PQUy1x0KHSATFCGwcxWLOnsTMowfF0mfNxJh7vsRO0WHE2qmuQ/vf68PpDNDE/OD6wxOezcE93fhB2hJSRBaVYUSMLWBEP6rZwpHUhsPl0K1DP+Odw12Bk8NZzK9Dr7C+REh+G0WwUdBETNPGRMO1nUQJ6RBE2y0Dxa3EN8Qq28dESd7lRFm6EkURpAZFqkqgwufUhsQzJw7E0QFuw1PvvkR0RRFF4NEDQ/b2rcTApzfCMsmURCG23ETLWHFE6zwiRIuhvkRfiZtEZL4KRelTrUQ/8XvDJN5vRKCDrUSjShBFuOF9RKGIAcNkbI5DxNPtRMC2LUThKWNExu+PQU1UccQpkkTEPS8TxOs9bUNx9ZlDFXFExKINp0NNQN1ECRXdRL3xPEN1MU5EuQ70Q+B70EPT1ipERxN1QUXEvkOXxI1E74WARA5Kc0TxihHEXhRrxKNP68RnPjvF9W9fxfaIL8X99WLEw/CEw2ErlES2lFXDt9W7xDyqmEOLkJfEsHwPxSHt88QjZQ/EA4blw5+fC8TGaRjDYjpVxK+Ux8SYUsfEwDD3xKIHAMXHtirFDKEpxWRCGMXnMs/ER+4bQ5DUTcTflP3E9cX1xG97vMTDFRjFq8zYxKIzgkNLj+pDvMH2wx/MhMSqF/XEaLLdxDIcScVfrLzFkI7cxUlQ18UfJE/FLaMKxEgWaENAzJXEuP2wxCTyfMQK71ZDSmIoQ4GLysQeP93D+vf5RLBy7kRAVIJE9sy8RN00QUUp0g9F9jSGRKj/AsQzEyHEpeUJRd5Mq0XkdJxFRfxqRfIxE0VZ6MBEoFyLRHz2O0WqZJNFiIC2RTUUyUU1G65F3ZAGRVJ1GMVkYq/E/SQORfstf0Xl3phEAWzyxFU+IsVwefbE+MZ5RICa5cKAQwpERculRIZX/ETYZ45EN6LlRFmSM8Rs18XEgNilwHhhdESg4BNEKANWRGzfpkQu9klFZS2ORb70QUVOmYZFSXaZRUFntEXlB7hF2sqPRUquE0VAfC9FXn+cReRX50WpRhJGeFcjRnCqBUZA22RFhKuGRCZJXEX/nw5GSjBtRsPHjkbmr29GihARRkleBEZ+WRpGdrzVRZ7G5URYkwHEsi15RXwv4UWeMZdFueEGRQczREXCKrlFM9nGRQ9lYUXefxpFbHGjRURT8kWIkytG4QktRkBoIkZRuSdG2oAvRovXM0Z0IlRG2WxKRjT9FUaJWdtFdYKzRQYdbUXQV25Fd5JwRUriikVlrA9GxqoURv5ht0V4P0BFZx/YxISioMPUA9FERjbVRbPaSEZBR1dG5IB0Rg47ikb13p5GQgO6RsbmlEbjNRRGP4UURS/uEkRK25NEQ98nRHkzGUXIsZpFUu+yRRC4WUWuinHE9pQZxTLPF8WmEaDEDqNnxZqp18WwmK3FTlQtxVY6iUR84h9FgGWdxcyuSMb0iH7GeJlhxqLx9MW3mVzFeH4axXXJgsVfEQHGwqg3xp4eN8b+U8TFWl3Ew8xGREXhOZFDEqFVxXzoocVHj4vENxK4RK7m4ET6T5nEFuCIxSsFP8VsdYrCc/KrwnDw0MS1atDEov4FxXTz2sMu3LPEkBwBxUt00MRPi2jEx0u5xAxPtMSEa47EAoGOxLengsQvNxnEqb+XREvKVUS7HCxE3ZTXRGUSmETRp6BDXdz+w2qfQcRbBQrF6B9CxWwoW8U4AxzFXXUHxVjQPcSmv43E/BGwxCNhBMUo0trEEqKFxImYqETgKTxE58Cuw60vfkRmEDBFxVD0RMQBN0Mqnp3EyfoFxOrkJcQVfELEbJgHxEmhdsSlT8jDcSw5RDctskMMmd9Eo6T+RCZpj0Ru9RDEytifw9E5LkN4f7ZELLT4RD0j4ETp1hBFD2/TRL/kKERsZg1EHCarxF8ynsNXkXRDqKpKRJpiM0VcfQZEThYUxMaRH8QKdvPEhUWiQz8FFkRIzdtAwp7YQ2BA6EQMpHJFp6xkRYYZQEUe+xlF+7AtQaioAUVqTfREBlMPRb0Cx8Ed+LPBEv8UxCWrpcS7h97EYdN9xJ9ri8QrkAHENIrZxBcSvsTqwPXE5CAERLIACkXq8j5EDiLFw6ut28Tj0+bEGzd1xX95NcXxt3fEhgyFxO5ZmcRfcu/CIFYnQ1pT8sSmfi3E+s+xQ52oXURCjfxD4ZaAw8XFD8S9DMzDRQUrQ1zdJUOasBrESPNUxO+lA8Xg9T7D4LtZxAbG+MP5JLHEcm9kxMLZuUSX+xtEvO6hw8p+dcPa0oTEhdUMxCEIwUQ1fufBDc7lwzb09sNghBFElAdZRKcic8Q8QDpEFP0BRH5huEN0ssZD7qKCxHOm2sQ8fLjEnmxzxMxmksR9fCxDQSlAQ2zqUsRUYZvEkYCRw/oqTMSUMPXEkmkJxXZiaMTgkYlEBuRbQ4DZsESHar5EAtX4Q55W/kMOWidDTqlrw365XUQqXPtERfVLRHMSDUSsoiPEGYFexLT2sUJeqkNF1pDNRBBTJkR12sRE3VSPRDcCuUNFWhTEL1qFxAAAAAAAAAAA3c5yxA6n1sTnjVbE2/q5xHz898NybE1EX+gSwyWiSsQjFj7ECXNPxEiMpUL9QPBD7qZkxDQW48Sl+3vE3PuMxETEksRkUsrEsYMBxeT1XsSVF9bBAGDtxNOHy8TQlxrEyFMdwzN9JMQktoXDKi5nwr1rIkR37UJEKm8/xBXsosTd+33E3LAHxdzyF8VBAQPFDjccxevBB8VrTxfEHUrMw/ZTc8RhmmbE2ApCxPuBs8Ief+LCOly0xGmPH8TnjvtDcftGxElJJsQwFRTE76GYwxoFdkJotGFDtyQtRAUDecRkkbzEK007wwPjnURKJkVFfb9CRSl17ERS+TdEQ2miQ1uFrMOuv+bC8yoHRf67wUTkclNDyXm1wAvsZMODDcfDna1WRISBPkRMtk3DAmpVxKrWLMQcMLRDpyqhRJrZ1kTl47fCsW0nxHZ++8PJZVhEWlS8RD75qEQOpqpEGHUfwyMn9MN+6FXDZRVLRDT0iESCgppDmIopREuZkEQcTgpEjVz6QpcmNkRCRIHDpRI5wrDiA8SRpD1DQ1SIRI4w0kNNrffDuAUxRFut8USGMaZB6Eqmwi0gx0Oqa9tCYdjNRMNIFUWoru9ENx7cRNU6GcKClT3EANMCxd1EycRty/XEynYVxU5vHMXUJRjFwSnSxGpMusR3Sc/D8cEYRP2posRecPPCIoxkxN0ZFMX3vO3E0UpuwwcQWkRc0YdEMQxkQ4kL1cRzMgfFhfjixHsCF8VXPLnEBJ0MxUU7KsWPFBrFwBYIxUS3BkMPQSJEa7EAxSDFM8WXE93DixKwQ1BwHMIpfTpEDpygwzOfyMTlP8LE4kQHxXrZHsUHUIvF1OnGxfBHgMWg0hrForKhQuZrNEMwsTLECAI7xEUnocTek53E3VsoxJuuV0SqTG7CyoVgxAxCgUFzdZVEvI2KRBr220T5BmBF8i4hRdl7SsQffobEHAqow7cGIUX8kb9FwSeiRZvyJkXBiGdEbGdpQ4KPgz6QJr1E4iyLRZY1pUWDiVZF+PyNRMu9S0ILaXDEWrX+RAtFTkUxK61E48MmxZerP8UO+tTDAC0ww7C6QMQAeRHC/Aifw0AK3MO10UdFRhpGRVRGxkTOBYVEIYufRAqXmUQY9EdEwJhNRADvz0OGEY1E6j0RRYzae0WccFpFoNqYRcHkw0W6T95FB3i1RW6WW0WvpERFB9eARcPWu0WEg91F9o0lRorFJEbCQA1GbXmQRcosh0VLhipGSA+DRr0VpEa715VGM4VMRkQDLUaqCylGhmITRmw7+0UNU6JFqApzRYjjuUUn+udF3C2bRUqqeUUFIqJFqJzkReTl10XVXptFvciQRZ6eDkZHKSNG32sTRjynHUaMElRG2Dh2Rm+sjUb6mHpGqoVqRrT3Skapuh1GbBQFRv/O3EUi7HpFBVMURf6BbkXpE7pFSWoXRgckGka/yipFwYsARFS4kkMJ+lZFxIYZRjtuSUZuYWJGEOhpRnwSj0brn7ZGCca0RlKTnkb7rB5GgGKIw4qBs8RSFuFEoACARZCnc0VCFaVF4t2PRYqZRkXClNdEef4+xMh5f8Rf74PEHOUQxYr/jsUI1pbFUN76xJm75kQENjdF7zKQxSCXT8aLSobGN4dyxnun3MWoS5bD8NHPw7yzk8VMPijGoldDxnJ1K8YqD97FSGT8wZTD/kRvMIxEjhU+xRYkycXWBCHFAnUJRegzwkTv8aTEBpxjxbZbMcX171DEYJopRBe7LUT7IRLE+hnXwxPpt8Slm9nEYTi9xJYdUMXs10bFUn6NxLYpgEKT46vEP9ckxcUWQ8VeO09DCI2sQ61yvUTGzbxEQqasQqCrq0S9ZcREYR9iQ7+X+cQZmgXFa87kxHa0uMQB1tLEEjL5w3taSMRfqnLEFUPpxMjmFMWSgEfFvR0PxcWuUcSlJuVEPKo1RaJ1+kSwvJREb5kaRaqgtkTZxdZDz3Taw3Y7l8OUJlrDziBnwb8ER0ToNi9DLrPkw09/HEPw2GhEvffHRDxugkQZkRNEJs2ZRGgc1USVO9dEqHYBRf1t8URqq2FEP8nRRM/pQkUqEsRE1M25RBtqBsQFS9XD2V/LRFE5AUUIQhFFiMfcRO4IlcRdUnPEIEKTxOgy2ESt2iRFyR7mREoxQkXcxYBF5NhtRd5RLUWsg4dD5iPsRIW+nkJBSeVCSs26RNX+DUVA9QhFcgHyRJrv8kRiNc9Dx7v0xC4ZbsSzDmzE1BFJxCNmtcRB2YzE01NXxOg2zcNZpG9DizVuxJlY9sQ1LYDFprw1xYr9/cQ/FwDF4Tc0xFCZjELin0XEE6Uaxb66osRL+o3E3FPFwiX2bURQx6DDdSH4xBXZH8V6tKrEL+fcw3KzC0T0ijVEdZlIw6mLUkNM26fEjWGKxAIzuMSMm6/Dk4TgQ6I7DMVoV7fEMMyZxMtKIsWwHSzENKpewnlsi8QlbQ1E3KyVRNrBisH4zRHD7Hm1wqEmrkRPXsTEJxiBxIQulkOHk5vE35U+RB5IIkQkSwHEJIJFQ+WSBcP3DPlBV4XLQ03YSET7yabDfCuExDiRuMRtaafD0C8SxK4ZdcO5wKjEtU/HwhOfocO7faBEf9caRXyC6ES+DENEGm+hw8zF/MPAzyBDuOeTROZyQcSmDYLDwYKtRKlbNURGHz7EFoKlREfbyUTmc6HCCeP3Q5JAmMR7+NDEsBZaxJWYEsPhGmfEAAAAAAAAAADGvB3E7uCDxDT7W8RIMK7DddYUxPMhoMQ7w4jEcRNNxEabQMSWtyLEOsm3xCfZC8UONQbFMD0/xAZqVsTd3Z3EsFVGxGGbgcR1/erEEj2sxKPaz8SRRpHE8/clRM7Hk0SRfwHEOZWIxPnoHEREqc1EvMiGRHJDPkJXZ4DEsq7fxDWWQMXzeDzFjlFKxQOqb8XKYdfE8CBEQxUQzUNfGiLEUqWOxNdNMsOFEiPDEUBRw8NJJMTgmkTEJXbKRPhPkEPQjbbEo7ZFxJxZJMRja7jD6bPzw6Y6F0QGSMnDB5VxxDcW90ORBiNFvWM0RU6e1USTx69DdZzMQ5garkM1EAhF6FwiRbQEQEWllOdEUb2zQ+47OMOCSadD2KsfRLztqUQ1A2rCKMG6xHwE3sT1o9XEZ5lbQo+nSEPrxgVE3FVcQj33PcO/MFpE/7VpRB4TDUM04ZvEFN1dxCylGUTxIGNEq79lQ7xXMcQJVY9DUZ4YxE7aecKMMqdCEWLdQ1QCD8SeIFPDvp+DxPmbisRZwRXEQcgRRITw+EOyBp5EkmBdRNCBGURVNeNEAGGMRDP2HkSBN/xEPb9XRMOaOkRNzuNEyXp1RGwqIEQWullC1/ptwtfLssS6vOfEhi4bxUisOMXcogzFreW/xC0KUMSTiBLEDjyKxAq9+cK/no7EUPSrxM3io8TVie7EjbEtxGiStEGvaSjDZkxIxENQhMP5qMDElWE4xZJx08SpOxTF57fsxHal48SzodfEwHOQxMpvqMRQJovExIKXQuR/tsSVCQXFhStiRPF0I0Wc7nJDhlJUxEZ0e8R3ycTEbhq3xJCKSMUAaHPFScmfxVSY08UmFEDFX4XZwx7gnEOA3DPCcG/ixEcFfsNkq5dDDQXvwxTJLsRJ3VhEznG8RJX/u0TYX6tEa4LUREN78USCYc9ErwQ9RFUUgUO/onXEgdqgRPnolkU/37lFG5OoRU/yK0XWwxFEAw70QywCokQVdR5FZ5RyRVZnokUGI5xFKcbaRBCIu8R8NpTDUo7vRAIzpkVSNWFF6/IAxV4ccsXxwIlDneuKRb9wu0VoVMvDDDAxQ5Nr0ERQSxFFkAEaRRTwCURk2ALFIHNgwyJsAkVOXGdF/dEYReSgncO4GapCHxchRXaWSkXmE0hF+AY/RY3NiEXZF8ZFFr+FRdXwYUWjl7VEv+Y6RbsAl0W42exFc1MCRjKnEkaeYeZFWM96RUr6XEVqnA5G/IqGRtwdl0ZGHoFG4nhPRqowMkbznzZGOoAzRtIv8UUKYf5FPsMCRjZy1kU8qL1Floa4Rbri30VVFQlGRPDlRUSJ20UQPSFGm6M4RiQMLkaMyEVGaocnRjt3DEb8O1lGkbeZRkCzqkb6VKxG8yuHRorSVkYU/jNGxmILRume/UUHZ8ZF5KlrRcW8hEVDGKNFFKnuRQ//GkbtMelF9TRHRf68lUU6K+VF2Sk1Rpnpb0YAlX9GR3CGRpvvn0bev71GsvDMRv5Ds0b4HlVGhDK2RbhrcsSXczfFKhAFRZJbrUX2jZpFbybORX5qZkXmb3fEDPu5xKAbOESqKzJECCiSxBILUsXoxznFDUfVwzYRbEUpb1ZFgJNkxWctLsaupXrGNDtlxrjdAMb/H0vFEArlwkh/zMSuee7FkI80xrSNLcaMDM3FtJKKQ4AoPEWt49xELpa+xEwcZMWy0+rERiIvRUERiEQWP7LED8YBxfHLaMXVWdvEVHg3RFetPsKY7uXEVWEWxZH14sEzQZ1EL3YOxSoQS8VMmifF/XbgxIp/wMT4/FpDQG0Vw/RiZUOYcMfEGYWqwufqlETrYphEUyGrRCcKpcPbDLG/gwI+xDSi6sS87B3F6HMPxZWh78Q4m9vED5qZxGvVScPBnFDEPXZbxcFJhcXTR0rFPXznxIgeS8QiSGtEcjetRMgDZkTjQKxE7H3SRNzp6USBHmdEmJ+VQ/RpdURYZGtEEagExPxnhcTAEYTBd99kRFAA5UTZcNFER4v/Q4qyP0RV3IpEDkX2Q3pRI0Q3g6REnXnVRDS9/URYmT5FCFLkRBkr/kN0GN9EjdPyRBid4UR6+JpENMHXQ7axJUTVprxEzx6Xw+t3HcRCqhXDowDJRNuxe0RTzwZEiFVzRI/gDUSnjh5FeiGaRS1jbkVvrf9EU+kvxFieOUGEyRNFOdLPQilENsFyhxPEXZxdQ7GGKER5CzZE2GCuQ0zHr8QSG4LE/hUcw7Z6E8RJb6XEhoIOxHVnjkSaM7JEt8dWQ/uK3sToEarE8O3wxIdO0cRr52DEd4tLxG5wCsN0XWDDX8qBw3DrCcV+QRvF6Y4wxGfzLES5koVEqmNfxDiHq8QzdO/DI93GQxAfT8T4VBfEmVCgQuEq3sNG/6tDVxP8QwueokHx/4HEXj31xEafcUT0DdbDZp3cxKTxlMTd+xDFBvboxIjTkEMPwBVEssryQx3lh0TenDlELZIuRE15DETK9PxENUaURA4omMMDAY5E/jAkxWKQT8UOQWTELXn7xNtw3MOd1K7El8zNxNQl2MMZuxFE0YFsxHRMacQ4Qt7EH1NzxEYqWcRngeJCp6Y7w+OY8UMXugfEJClzxEdJlcOnYZPDpQKPwWQGlcN1BTPExAmOxM2FQ8TBz8LD6NuWxF/KqkO4QMxDxuq9Q6zE8UNjezk/5i2CxHlxnET/DOFCbQcQxVT7O8U5S37ENJImRLC6HsQAAAAAAAAAAMaIzkHbYFvEYn1LxE6GWUMiqorEuxZPxNHeUMQ06obEerSew54WgcP5+YnExiGTxK+vJcRCuDvEWSzHxOvQdMSMgxZD+7Kgwiw6T8QdjlDER+/8xOj1mMQu3LtD2wwyRAj3k8LZtnBD6NmCRGVyRsMUBSfEH3ezQTwofMRZr27Fq+BDxaNkL8SKybrE69OOw/ESukTSaXBEDaAsQ6/xucTqBs3EIQaqxAJKo8RwxDBE1YZZQ6wmakSayr5EqrsmxHIMrUPBv59E+hXmQ79mC8UsZL7EN3zdw54bGUSpRJVEY23JRAGx4ERUElREfJ1FxDfZYsM8wKzD4LukREweP0VEDTlFjfaPRO3RqMMUQwNEtfIrRaRJQkUXqFNF3FDLRMZ6iMQ8Tu7DgJ43Q9avWUTABo9Cm4qexGpbOEMG/pJEbLDRRMbag0TBN9xCxWYExLDv1cOlsDpE6h2ORHf7mkTxVUXD00uxRLDlAkT0I4HE07rZxPLjT8QaL3rDNx0TxCqWeMRdCQjE/gWxw594kUQNSX/Ct/JAw1ShV0Sf4yhEa3fDRIGH1USB9y/BfBcoRM41iESU7zBEYFMVRNrkvkEyXkfEaPROxGcb+MP4+YfEbJPjxCMFzcQWBtrESyCpxNdpB8X2Z8/E/eRZQrPfM0Rx32xEgkzKQ3l5yMTU4ODE0zvFxNYI8cP70kXEfDJlxKehnsRehu3D4FkJQ/CeC8Um1RTFl0zdxHGF2cSgdpXEGLRTw30cgUONshHEUSDXxIxLusQ7varE8fCuxETYAUTCJOhE8PpwwOxj3cQH39bE8yn5xKICIMWpCr3F37nmxY/cqMVfG4LFz8J1xK0KUESg0BfEEShmxHy+HsUCkQ3FRmWOxHfHjMQqUuzDwo6yRAxq3kQz1TFEmIKzRMOaLEXtpFhFWwn3REgJSMS8HhjFx4NCxKZ8KkUoCrtFW5OyRed2TUWx4IdECmQsRH8puEQREiFFIxlaRTHea0WlmkxF5GsCRTmxVUSS+6VCm5oWRW37YUWGXlBFf/QFRS6q+cS4LJ3EY6WERbHBt0WafHtFrhQFRfC06kIaytpEXdtERRBL5UR80JtEJs2KRJToS0QI/iZEUHPZRKkxCkXZmu1EmBNBRQvtS0VJEXVFnwKRRTTklkX0GopFwOrLRQVzVEW2HipFY1mCRSMGiEUn4DZFqrGFRbZcuEUocPlFnfG/RZPYrES1w4dFjM4qRuLhdUZdrVZGOKzaRUpdv0VCsPZF/Yy9RVUsY0WWYzZFnnrRRdQqGEabfvBFhJiuRb3Er0WUP+NFyqwHRo4OA0aorP9F4O1DRq+dZkb9l1BGC9kvRtb3H0ZV+DRG/SOVRhcoyEaOU8pGPzmxRtgBf0Ze3RxGHBj6RZC+y0Wgd9FF5J2jRQpsIkVHvKFFjq7gRaLn8kVqOvlFdFXSRasikkUy4qVFsNoBRpLhUEZJnnRGREFxRlkwhUb4O55GEjG7Rt6PuUY5PoNGtRoVRgm9zkX5hrBFA3KTRbRMvEVpogtGG77uRYSn7kVm2YxFdoeJw3748MNiXAxFwNHzQ0dFEsUy7QLFw4hOQ5vKG0XAkodFirT2xIpzLMaOv13GjdNyxusmCsZNdsPEYDpyxBxlFMW6htDFaHs9xvglTcYwVvrFX0+nxNGjNkU2y+1EYlynxOL5SsXsdYXDwCtQRXnBWEWMTzLF5YrnxRYD5cXZ6BPDEolrRKyzxMOGrAPFGTCyxJoxXsTsl6zEPusDw5u2A8WDp4XFv78kxUhmTUP9upjECguvxF0UQMSgXD9EpnPSREbzFkPcvKdDPyojRA8nr0S4ml7DhS2qwiyuXcSFlhXFgXcOxU/WHMXJ1OHEg33RxDTvQ8TgTQjExM5pxNqWisVbr4vF57sUxUymy8IA0MTDWmueRCAnQ0XXYzxF12YLRYYbIEXOaZVEj0gDxFXwbcQYAfRDRLLNRDDqO0OiNFzEuzMPRFHmqkQ90NxEmtIYRd6HaEQkgFHD+F6Uw113wEMsA2BEQ8JfQ5lb+UKvs4jEXJPGwSrQpkRhidlE32AcRIMmHERwcUVEPpyCRLuOlkTMiwZEdd7TQ0kycUQh3gTE+evWw/dWd0Sy3f1EAmyVRGO90kSv9CRFpXNxRfWXckU3kdZEWADDw1Ceg0MAiV3Es6R/RBoTe0N1nghEEal7RPjRiEN4lIfDflVExP//MsTXrmzEN06UxGRYdsPmeI9Eeo6SRHs5V0QV4KlEnAa6Q83nTcREYQHFxhwyxE8HiUNI81dEF9RfRMJGBcQYO03DpkwSxEDNPsT8q2PEuzNGxCbzDUOhcEbDIpLzw86jzcS65b/E+TwuQvc9xUS0nQ7DjjCLxI++tUHt4anD5YozxK+2VsQRrmTEC8ynQwxTtMQyn1DEjuHMxE1MB8VTEo7Eke/ow6MtecSiDl3DgupYRH3UwkT72X1EhgydRMo+UkM67PDB3p3hRC/lNUXzLxNE19AjRJw2OMRjcmnFORynxMHhD8XNzujETAbFxFi9H8UquSjF16HcxDhuBcV0J7PEP6R/xMVNf8Sdq9RDeQgTRRiUA0Wt+JVE9XqQQzsbV8QIS2PDcDm5Q5/pkUS7J1xE2hKuw9T6tsNz5ebEZVc6Q1ouoERBJNlE6tEgxLmDocShp2pEcoqgRHRjaUK+e3dEDUuVRN3y/0NfcfJD5V81wzKkKUU+e2tEyJ3lwwAAAAAAAAAAeslrxMDCK8XiS57E1ZeBxHmftcN5wdlCdLaMxO7808QLWVnEmpPpw9m+9sPz8GnEmQp7xFxbc8Q8rC3EGiIJxCPbZcOt5bvE4E1ZxAebf8So4s3EbwKhxIKzkMS/GRXExvTlw/sMzENypFtDIFJlxPCXocOJMorDtscWxSEVMcVh4whEddRPRJkT+EPHYthEjZ9pRArRo0ONrsrCDg4/xKlYAENr42bEJLWJQh3d60QmBLxETDDsRIZv6kOynBdEliiqRMpByUQCSRHEBdloxL/3D0RGStZEuTJ0RWOKSEVfyqREscxfQ+8sYsNmG4hEkkAGRXgO10SrcqtExq4DQV2yD8P8FmpDwxpZRPsfIkWl6+BElsxMQX07kESrH9JEvmsbRfctw0TjA6jDVj0JwgRmAELEBzpEk3T9RM+3EkUFj5BE/LqiQx0BGkRgn8BEFtjrRCaaWERvX6JEtOq6QRmoXUQJ8LJE7BZ/xGabgMQ8YD3EqU8lxAncnsRS6eLEXTygQ6EvmkQQEfxEnaibRJi2vkP+vb5EQwEkwoiAHcRWdFJEJVtURFiJW0Pz+JfDJsLVQ/cyYcMXLzHEqBk0xG2XkMMFI6PCK2UFw25HrMQ74IvEId1vxIQt9UOYYhrEiEW5xJ4JWMRWIj7Da3dBxHrWgMONg6XE7e7hxJED5MIPV9dE6j4wRFckgMRgc8fEDP8AxQSr6cMJWedDNWAIxDpTrMMsMYDEB16LxL6+oEDcr5FEwk3dw+iOecS82FrE6RlmQy3PK0QKD/9DvRVWxDGODcWXK+zE9o3bxBI1SsXJvHTFg6iqxfiiqsWXvjjF3uzpxFB6ocOSFN1DCIiQxDq63MNu32RAxbW4wwXcmcOBFx/Db2F7QRtZXkOOAYxEbw/hQyEPEkQ2gpjBUICPQm/+g8Ssp7nENrKGxOECWER74lJFAJOiRRCGhEUrN1NEyMStxDSeL0Ok8ApFXN6CRdhBwkXJcIdF7U7zQ8I/B8XnnVnEkDvORFPiSEU2thBF9AXIxPeKOsQFKopEr8RcRYafuEXMA6pFR6WfRHtpqUTQZYpFLTqdRd5gP0WgHUREHsYvRKJrAkVeHRBForAYRcOa0kTm8odE7nPlRCEAeEXQy4hFUtdpRZpJi0WUXLFFcHN7RZ2OcUUC5S5F96pCRDqxZEVqSMNFniDTRWSmpUWM14xFdArbRLen9USO9B1FEya9RYaeKkYK4CdG08o8RXbmP8QTtCZF9yubRfiBokQySi3FWPpDRBwYAkZz5yhGGbyiRS47eEV2lgZGHE04RhZyG0YVdfdFVgUERpRVUUbuRHBGNio2RoHs+EWGpyNGZg1fRsrXrUa+GdJGpIKoRh6fY0YX3x9G+KnSRUzbxkW6VMBFqIaYRaa1cUVuDvxEhM19RVm06UXG+M9F8saGRZsLNUXETRpFm2nbRUWYIkZAuFBGnzl2RqhHd0b1pYhGRAGNRrZdnEbMPXZGQlETRlgz2EW15H5FmGlkRW0HnkXtBtZF7LEKRsa/oEXu3blEMrQlQ7rFTMRUDV/EUsWpxPZ/ecXa+FLFFIW7RFnnlkUVPXdFDeRLxeJCKcaINnDG9CVexmLW88W81FvFiow4xMFhycRwHtHFBm4fxgRvOMbAaxPG6q/BxKRAHUWEBJxEF2OzxCDtjcWRA9fEBktmRZ9CL0WKPp3EkPG5xe82CsYYF7bF0j8TxUIDO0OEpKLEXnNbxYQxA8UYKiVEeHm0wxnr78QnMc/EmczuxJto+cRBIZ/Dfab4w0qO+sRUiz7Ef2TMxD80QMJ2FJvBiZqDQ43ijUTkpxtFDq2rQ4h8osR6xffEHLlsxc5mLMWK7CXFIRsZxTzxAMW+0X3EZiulxOQiX8RKmB3FL9HexLXVwkP5BfNEA7zcREHq+0RvqkpFza2ERaHdWkW++EJFnlQVRd9LpUTnLpJECbfJROMLtkQ1OoJE9XsXQ6QOj0RJMeVET2xnRPXc/0MjRGjDCbIHROYhuUTNDFZEQQNpRFVdLsOH80FEraZfRHIAGEQ6Q6PDhsPcQ2bJGEJ4iTLEMYJHw2JBHUQU+xBDAISORCdo5cLHg4ZE8cKmRBhJskQmx1xEbouhRH1GIEX0O1tFzNBQRTBra0UWjz1F8cBiRKPq1sQ5npvD5aZURDCyK0TlcRBEdkbdw907gkQ6m49E/nu0Qx50M8QQP0nEID8MxPHgw8OJU/jDaU4pROiYEEVnfJRECMzyQ4Tt9cQKRjzFcahExbuu6MQmck7EshnYwyRLq0PIiSHEAyKTxK4Yo8S0mDPEQsPvw6xWjcP6WBpE9GOYwwe2x8QpAbHEDWiBxH2bhsScPqnEMouBxI41NsRJlE1E8Uylwxd5W8Tx2d3D+viLxFEdAUTmWLVBzECDwhcTt8S1SdzEx6nMwy4LFESwu2fDbhQYxDvL28PaPadEnATlQsKA0UIkSBZERTUExPPbHkR3t+5E/DjaQzdTtsQmOC7E2REExXwNocR+rX7EbozXxMJdpMRHLoXEW/F4xPUKHcXQIB3F9NfgxOHRCkOXaJvDfsz8wxkVm0RYrR9FTwmHRFYUqkNldrFC/1TKQ2gJEEM8WYhEJ0D8RCKhIcNWfphDskQXRJTGv0QLtBhFxmbFRO2hA0Ply9XEOzmcQYW8uEOjHABEyFnNRNWJZkRT7m7EDcjQQ5NwE8Q0GgJFYMD9RItxm8KBy6/EAAAAAAAAAABtyM/E2mmUxNXHs8NEd1LEXOVVxG1RzsSIVxHFFPgcxTf7v8QmMWzEEk6vxLJ0u8TaHjXE5FCNQ3Bn/sJEFMfCldrfw6aaWMTbFpDDg2SvxBVJkMSp9mnEtK6pQgbxKkSJ1rZBRM7aQvauY8SAT47EQjuuxIET6sQP4wvFKTwqw7KKYkTzUthDnLQ5RCvlKkTF61pBDUsQw+Ztk8SvJP1DF18HRYjA9EPzEQ5EHnLKRP0Y60QcRSREMjyGQ45vw8PTIKDEq3Tkw2bKTEMRagdFJfBDRMkCkUTXpe1EMEbCRDjejkQnEZhEkIFqRGgNrESDEzJE+WZKQ1UU8cSmqRXFNcK2Q2TM2ES2+91E5B/sRFkleMQc4qTECrYhw3ey6EQAKhZF0w3ZQlzxP8SyhrFE6I+GRCeTC8Q3IqhDj9ybRGcYjkQbRqVEhKHcRPDfrEQOowvEzTj8QxZJZUQBx0RD5sn/RPDDH8QNtpLExYMfQ76GUMQgEADFJ10qxe5vjsS7cjdEdY9cRFDPkkThJ3BD1qHsRPPLcUStss3D4dNtQojog0PgTStEGS3XwwtX3kK8QwJEb4KIw0b3CsQ26bLE3qATxVSzjcTSpjPEnfooQwwGL0N5ukFEnA/Swj2Ar8QlPs7ErPJtxJPFwMSGKJvEKv4mQ8wbjsMHsCLDQQfnwaN9uMM3RmLE+V1uw16bocSAslDF+qMRxaHvxsQbd/HDl1OuwzSaxsOlbijEyFvZQy2ZrcSGlrDEMasowwti/UPlbkNEQuDwQ9V8iMR9hUHFoiYpxbhHQMWheb/FicDbxRmqycWcTHvFEl64QxMYHkQV2fpDtP6NRFP97sPnSkjEnBFGxNoJHMQrhZJDtVWgRGRTGUU3841ExA18Q6ce7UNiVBZFkOCeRN0VrcQWl+fE9co+xKLDFEXmrIhFt9BnRYVXEEW3eeBEl0KbQwDcncSxU7pEU8aJRdi3W0VXn1NFIZfIRFxYXcTD1aHEq2OwRF+Zg0UjbjZFt+gLRM95EMWdQOTD1WNrRaPjqkU9XGtF13tDRSPTWUWuaoJFB2aMRWx6hUUgiXZEnpGYRFjq90MAYkHDVvaCxOIxIcW8p5fERNNQRMzkukRclwZFtyGHRUmYgkXubpRFkPqlRZDSnkUyDAxF7+MbRYhVF0UJzFVFLvJ5RQcaqEV0F5hF/+1yRdBIV8MU9GVExTyMRdis5EWXkexF2z44RdOwWMWk95TFMPCowwDvj8E4mnfFjvOAxUCbCEVasypGarpCRqpR1EXe9ExFJ+NjRfS0m0X/YbBFGCHhRV8GFUZa7kFGihkzRvnc2EVZIgBGddJURre1lkZwNKpGwK+bRrDdNkbK0D1FipfJRLYDd0UfdrNFQv2rRflGj0U90UNFukGKRT6dzUULKsBFrJ1lRYyHWkWFOohFGoeQRe6080XfmytGevtIRt+NY0aIL1dGUnNZRg8uU0ZO0xVG0xnVRaDIkEUuLY9FFUqARVjDF0Ss5S1EhMeaRbec60UuplJF0vUtxeamUcWd5OXEtJkExaycmsX2L7DFaWS8xKOzuEUzMexFrABJw7xNH8Z2dH/GfFeDxtaVNsbGHofFEpimxAHQBMWKTcnFfKEuxn+POcab8xDGaYfMxHDrg0Ue8i5FkBM/xXwWtcX+5Y3FH2+JROW1P0WqjKXEgNblxcjCD8b/OJzFzwA5RJwaqcRu4YfF03r0xHQvQsSekzdDe+rFwgbDVcQ4Z+nEthIBxZhnFMTSaqlCjxiYxKPUJcT4q7nEWgLpQqT66MORmkrDApp1RLFRk0RgjydEiql3ROIc70NZh57EDSJLxEecvMSGSerE6L/GxGa71sRto9vEz23ExLjnG8VZNgPF58QFxDyFTUTqpiVFoCe5RFT9xkSyaCxFXohORc0uR0WUv1hFC24ERURkCETItEXDvZPVwxnXjkRIyKJE8OKLRGLukURLW8ZEeGeGRIeQ8EHx31lDSCCQwopCSUNHvDtFWEJHReGp/UTOW55B2atcwyQlkkSi+x1FSp0SRb5oLkQsc/lDIu0RRJoeMcLAP6JD6lC/xKWihMSwzL1Ds9VfRDLmYUSXCHhExavFRGorxUTod2ZFhrS5RRujh0WTNpdEMmn4QzZReMPhMR7EBsHUxHZW+sN3LyPE8w64RAM7ikQuRbfBVh93xLWUOsShglTEO+hhxNA+u8Qy1tHEGmtTQzK/FUShP5lEQB2PxIhZFcXovoLFNU10xePNscS6IPnDDUJ0xNBOn8T05ITE1fl9xOwIeMTcPfnE9ylNxARj5cLrVpDE8G/TxCuzlsSZIYjEMvTAQlhK3sMHFqrE+WJRxW+PMsVpTajEQOiVRC+ehUJ1a6jEsxp1Q0DdjsPjOMDDFN1lxP8DIcQ+J7XD05ZcxAzG30LXVw9EQwidwv1Qj8PPGzrEW6AfRHZLo0SNQhzEOGZlQUZqcMQhOqjDpl11RPE5B0TwIbTEn+OOxH3DzMNb8ZXEBrvfxPCwAcX1Kv3EGrs7xcm0PMSpUZfE971cxA9VCcSo7XXCHzQFRJX8VkQ+Q+xDPB4ZRLxfX8QVFPLEblRaxPfDs0QN+6REN7LLwhfJPEMNvC7D1E0WxBjUHERzDclDXWbCRJEpiEIDjM3Db3N7xLFr10OK8ONDA0MdxNp/h0TPTLdEa+l0xL1ZXcQOvQzFJyetxGW/usPKN7TAp1cdwtGxiMMAAAAAAAAAAG6mh8OhYe1D50NMwjUg5MNxXK7E5BGVxFtrBcU9Yh3FMQTPxDGqy8QsDKzENsLrwzCVoUNdsh5Ein9exI3pP8QkyDbE5R14RA4KgkRObh3CxpBIxI9TqsRZbPrCt4cExIOwecQvugrFfgggxXhZHsVzTQvFvYu0xHykC8Q7OxRCgpnLQ7RseUPik4PD7+Ckw9ctI0NaVy3DPGhdxFavgEQmopZETa/Sw13uS0QQDvtEA02uQ7jmbcTiWtzCTv3RxBHmgMOQsJlE/9QoRePQxEQDAnVD3NzXw4CsGsQ0ub1DBjURRcw4BUUxYetDr0/rxKOiBMXDuaHETSCuxEFyYUN6+cJEclo2xN8IFMTWhnfDWVBbRH9Vj0T1vglEaMhQRN4dkETa3qzDc4VVRLb18ERCd1rE1N6PxFCho0RnuGRE5jzGwn/SLURSxOJEK2aHQkWptUK8FdhEoJ8QxEEIeESmFphE15kUxDnlkcIVzwXD0K5uxFCZLcSkqIDELseHw3vbgsRVNwdEpn4fRFL4WkSfwwXCrJyYw/ki6EQdXs1EkaWMROcZ20NnPynEoBPVw7m5fsREubDDM64KxH8fCcWyrdTEEesOxDm20cPdMajDETU/w/RzvsMH5YnEAIy9xFFRfMSoiMXD11H+xBeBw8QZljfEglOkwr1ipMTqxy3F5TRNxRbhLsWoANzEOlsBxemn9sT0bd3EgHvIxEPjzsTqmp/EWGXmxC0n1cTMrwLFcyTuxATZGEQ/eedDFVOuxIgKEcUQ8AvFOyYvxZcjTcWxNnvFMGfRxTidvMUay0TFc1kNxUegDcOkoVjE2kEpxWO3xsTFp4HE70WUQ+NChUTEjsBDXaVgRGq7j0M3HA9EV5GmRJrWxkRva2BEv5azQvH9aEOtJePEbT8TRC5BiEUFrspFr9i6RYkJW0VYTCBEKRxkwSk+EUR03QLD8g3NRHBpn0U0bGNFZECgQ+iwEMXlESLFyLlfwGNVD0VGzBtFub/bw44uzMQg9AdEe2tIRaAanEVPLzJFIuzSQ2BIfEPPsWJF9yyjRbFqTUUKv9BESzYqRNBbeES2tJpEylmNRI67NETNPxTEOZINRPYzt0SbE6JEfRTyQ30zJkWA1kNF8WpSRStqFEWAS3RFbCt7RWpUfEXb15ZFmdaxRWgkjUUZH2FFGPS6RKA6EUOKoX5Ev35gRU4X00VUd95FBBPaREg2dsQQDxjEsunSxFRsd8Q2Sg7FHyGQxbgXUESbihpGuyhmRg0LR0bMlAhGouGyReosZ0UW92lF1EPARQLpIkbmjmNGO3ZgRrvgPEaNLfhFJRQtRj5LhEZaNa9GBWamRjWYaEakC8ZFkhRORELqGkScRF5F7mCTRQ3a40Q0nhxFUMo6RVxLwUVOURJGXIoCRrielkWonCxF1EKhRed6GUaqeEFGZqlNRic/UkaKcj9GnsoXRqzjM0YuZBtG1LCaRRdthEWhdY5FIJLHRUU+4UW8+JNFyLc2RUzSbUXqpmlFCo9/RN58u8QWiaHE3wZCxfT/tsU8AKnFuoc8xJGgg0VyQe9FhItjRGhAJMZ5MG/G+FyIxuA4MMYWU2XFDksIxejT+cQ+wMPFq6Ytxv4UTMb0oiHGACMpxbJnJUUlBzZFXLwJxKIao8VeklvFofubRCDlFUXoz9fDB/qDxSjK38WjgrTFdigjxcLB5cRPin/FpXuVxfDDMcV7XNzDlX3VQ5ueCcRYPPnE/R+kwx+jAMTbUNzEIdAKxEzrp8THIo/EHCD9wIlFnENeldPCrkrUQibc70TRPupEr6vmQ3LXB8Ve6RbFeBQ5xRg9N8UpCGHEKSbbwz7fQcT/KkHEOqvgw0PdrMORYSfEc7jUxDFlCkRXmp5EwK8lRaB8v0Q2V+REjiNURaUsUUUqaltEVaCaRI+R6kSpqglE7xuuQ4pdeMRTl5TEP6JERFkAtEQqij5EfT0FREQML0StXOBDzJV5ROqgA0XwBfpEiQcvRTmoR0VhwQpFbQfORKCMW0QZDVREZevyw7Hku0OGuRlEVYmjQx9Wp0RrZ6VE3QKMQdgbQEBofJXEHZa6Qz0nl0QyRbVEJ9TKROeDU0Wa53FFc6xgRdBIVUXuakBFyE8jQ1J9hEPNRtdDhGDrRKkKykTRbptEFNW7wm1PKsN3B4NEA485ROHjHsSGbnXE1jRyxJ60icSg1clDTnfkw7fUV0QHJrRE7fB2RCrDkMT/LfrEyC4CxZUmQsXkQMLEv2bTwcUTkMSiq+XEEeDxxN0OAcWBQE5DrK6uQtD/QkOUhjzDnDDIxA+GA8XOfITE6ySUw6zjY0R1ZenDGqkIxYa+KcWZhAvFAT0Dxdwl28SWC8nEF5UXxSOGEELocihEyG+RxLeAC8Xq5w/F2YtQxFz8rMSmsOjD2C7PQHcL5MNSRvPDQouiQ3LwZcRARZdDCkmlQ+5zjEQDsAU/effcxJq1fMRrkW/DFxdmxNpGs8RBfQ3DyseHQ+/W7sNK8WbE4giCQwxDFMU5GwLFMOUWxHC3iMFX4HNEw1UoRHdJcMKIpWlEwiyLRJBiC0TQxcRCqnurwiI6ScNdkUNDoGpPRI7tlkQd7gvDTgB3w5++OMOHDe1E0TxMRMGGLUNWXunDr5PMwssn2UMQYQxELT/mRNTsmUR5Y9tElSC6RNucXsTMK2PEdldMxKJiXcN8aAdEwKIDxPD5k0N8t0PDw9f5QgAAAAA="
]

			}
		],
		"application": {
			"bruker_topspin_parameters": {
				"title": "DH3 250 us\n\n-\nl10 = \t15 (246 us)\nl11 = \t15 (246 us)\nplw1 = \t10 W (100 kHz)\np1 = \t2.5 us\nd1 = \t1.0 s\no1 = \t-9915 Hz\n---\nprobe : \t1.3mm H122012 mode double\nrange : \t-\nshim : \t1.3mm_H13804_NEO\nSR : \tAlanine/101\nfilter 1H : \tyes\nfilter 13C : \tno\nrotor : \t1342\nB = \t3160\nD = \t2350\nnuR = \t60 kHz (fluctuating +/- 60Hz)\nlevel : \t90%\ngain : \t64\n---\nT_set : \t-15C\nT : \t-25.0C\nT_shim : \t24C\nchiller : \tstrong\ngaz flow : \t2000 lph\nframe cool. : \t1000 mbar\nshin flow : \tyes (strong, air)\n-----\n50.08mg (recovered 49.45mg) / 185C / 2 mn / quenched in lN2\nafter one night spinning 60kHz / -18C but probe issues (water condensing on H-1 capacitor) --> probe changed",
				"auditp.txt": "##TITLE= Audit trail, TopSpin 4.1.4\n##JCAMPDX= 5.01\n##ORIGIN= Bruker BioSpin GmbH\n##OWNER= labo750\n$$ /opt/nmrdata/data/pf7_TBennett/nmr/PbBrPerovskite.glass/1012/pdata/1/auditp.txt\n##AUDIT TRAIL=  $$ (NUMBER, WHEN, WHO, WHERE, PROCESS, VERSION, WHAT)\n(   1,<2023-05-13 12:42:50.038 +0200>,<labo750>,<RMN750N>,<cprserver>,<TopSpin 4.1.4>,\n      <new/edc PROCNO=1>)\n(   2,<2023-05-13 12:44:30.096 +0200>,<labo750>,<RMN750N>,<cprserver>,<TopSpin 4.1.4>,\n      <changed parameter F1 WDW to EM>)\n(   3,<2023-05-13 12:44:31.153 +0200>,<labo750>,<RMN750N>,<cprserver>,<TopSpin 4.1.4>,\n      <changed parameter F1 LB to 5.00>)\n(   4,<2023-05-13 12:44:32.896 +0200>,<labo750>,<RMN750N>,<cprserver>,<TopSpin 4.1.4>,\n      <changed parameter F1 PH_mod to no>)\n(   5,<2023-05-13 12:44:37.988 +0200>,<labo750>,<RMN750N>,<cprserver>,<TopSpin 4.1.4>,\n      <changed parameter F2 ABSF1 to 100.00000>)\n(   6,<2023-05-13 12:44:39.104 +0200>,<labo750>,<RMN750N>,<cprserver>,<TopSpin 4.1.4>,\n      <changed parameter F2 ABSF2 to -100.00000>)\n(   7,<2023-05-13 12:44:41.849 +0200>,<labo750>,<RMN750N>,<cprserver>,<TopSpin 4.1.4>,\n      <changed parameter F1 MC2 to States-TPPI>)\n(   8,<2023-05-13 12:47:23.853 +0200>,<labo750>,<RMN750N>,<proc2d>,<TopSpin 4.1.4>,\n      <Start of raw data processing\n       xf2 F2: SI = 512 WDW = 1 LB = 5 FT_mod = 6 PKNL = 1 PHC0 = 10 PHC1 = 0 F1: SI = 1K\n       data hash MD5: 512 * 1K\n       30 9A F1 97 68 EA CB 05 0A BC A0 48 82 B6 B7 6C>)\n(   9,<2023-05-13 12:47:28.604 +0200>,<labo750>,<RMN750N>,<cprserver>,<TopSpin 4.1.4>,\n      <changed parameter F1 SI to 64>)\n(  10,<2023-05-13 12:47:29.207 +0200>,<labo750>,<RMN750N>,<proc2d>,<TopSpin 4.1.4>,\n      <Start of raw data processing\n       xf2 F2: SI = 512 WDW = 1 LB = 5 FT_mod = 6 PKNL = 1 PHC0 = 10 PHC1 = 0 F1: SI = 64\n       data hash MD5: 512 * 64\n       0D 9C 66 2D 07 F3 08 FF F8 06 B1 2A 23 9A C0 78>)\n(  11,<2023-05-13 12:51:38.782 +0200>,<labo750>,<RMN750N>,<proc2d>,<TopSpin 4.1.4>,\n      <Start of raw data processing\n       xf2 F2: SI = 512 WDW = 1 LB = 5 FT_mod = 6 PKNL = 1 PHC0 = 10.6 PHC1 = 0 F1: SI = 64\n       data hash MD5: 512 * 64\n       DB 9A 97 21 58 42 89 A0 E3 F7 F7 66 8A CC 5F F8>)\n(  12,<2023-05-13 12:51:42.817 +0200>,<labo750>,<RMN750N>,<proc2d>,<TopSpin 4.1.4>,\n      <Start of raw data processing\n       xfb F2: SI = 512 WDW = 1 LB = 5 FT_mod = 6 PKNL = 1 PHC0 = 10.6 PHC1 = 0 F1: SI = 64 WDW = 1 LB = 5 FT_mod = 4 FCOR = 0.5\n       data hash MD5: 512 * 64\n       1F D6 5B B2 00 74 C5 48 BB C0 82 02 8E F0 49 45>)\n(  13,<2023-05-13 12:51:51.659 +0200>,<labo750>,<RMN750N>,<proc2d>,<TopSpin 4.1.4>,\n      <Start of raw data processing\n       xf2 same raw n F2: SI = 512 FT_mod = 6 PKNL = 1 PHC0 = 10.6 PHC1 = 0 F1: SI = 64\n       data hash MD5: 512 * 64\n       07 87 67 0B F7 29 B8 6D 4C 04 56 32 E7 7F 00 42>)\n(  14,<2023-05-13 12:51:51.666 +0200>,<labo750>,<RMN750N>,<xfshear>,<TopSpin 4.1.4>,\n      <shear ratio: F1 shift 1 ppm shearing ratio 1\n       data hash MD5: 512 * 64\n       1C F1 35 41 1F 8D 1E 84 10 16 5D 88 B1 86 24 1B>)\n(  15,<2023-05-13 12:51:51.696 +0200>,<labo750>,<RMN750N>,<proc2d>,<TopSpin 4.1.4>,\n      <xht2\n       data hash MD5: 512 * 64\n       1C F1 35 41 1F 8D 1E 84 10 16 5D 88 B1 86 24 1B>)\n(  16,<2023-05-13 12:51:51.712 +0200>,<labo750>,<RMN750N>,<proc2d>,<TopSpin 4.1.4>,\n      <xif2 F2: FT_mod = 2\n       data hash MD5: 512 * 64\n       9A 78 43 DB 8E 9E 57 DC 88 05 0D 92 B0 14 09 34>)\n(  17,<2023-05-13 12:51:51.748 +0200>,<labo750>,<RMN750N>,<proc2d>,<TopSpin 4.1.4>,\n      <xfb same F2: WDW = 1 LB = 5 FT_mod = 6 F1: SI = 64 WDW = 1 LB = 5 FT_mod = 4 FCOR = 0.5\n       data hash MD5: 512 * 64\n       B4 C0 10 0B 23 AA 6A 2F 19 5F D8 90 5E CF CC C0>)\n(  18,<2023-05-13 12:52:03.996 +0200>,<labo750>,<RMN750N>,<cprserver>,<TopSpin 4.1.4>,\n      <changed parameter F1 PH_mod to pk>)\n(  19,<2023-05-13 12:52:06.458 +0200>,<labo750>,<RMN750N>,<cprserver>,<TopSpin 4.1.4>,\n      <changed parameter F1 ABSF1 to 100.00000>)\n(  20,<2023-05-13 12:52:07.684 +0200>,<labo750>,<RMN750N>,<cprserver>,<TopSpin 4.1.4>,\n      <changed parameter F1 ABSF2 to -100.00000>)\n(  21,<2023-05-13 12:53:15.764 +0200>,<labo750>,<RMN750N>,<proc2d>,<TopSpin 4.1.4>,\n      <Start of raw data processing\n       xf2 F2: SI = 512 WDW = 1 LB = 5 FT_mod = 6 PKNL = 1 PHC0 = 10.6 PHC1 = 0 F1: SI = 64\n       data hash MD5: 512 * 64\n       D1 F3 77 E2 23 E3 C8 94 03 47 21 AC 81 74 8E 73>)\n(  22,<2023-05-13 12:53:27.856 +0200>,<labo750>,<RMN750N>,<cprserver>,<TopSpin 4.1.4>,\n      <changed parameter F2 FT_mod to no>)\n(  23,<2023-05-13 12:53:30.060 +0200>,<labo750>,<RMN750N>,<proc2d>,<TopSpin 4.1.4>,\n      <Start of raw data processing\n       xtrf F2: SI = 512 WDW = 1 LB = 5 PHC0 = 10.6 PHC1 = 0 F1: SI = 64 WDW = 1 LB = 5 PHC0 = 0 PHC1 = 0\n       data hash MD5: 512 * 64\n       05 DA D4 57 BA 78 17 31 76 25 47 F6 C9 F2 C8 E0>)\n(  24,<2023-05-13 12:56:18.181 +0200>,<labo750>,<RMN750N>,<audit>,<TopSpin 4.1.4>,\n      <user comment:\n       TITLE=DH3 250 us\n       \n       -\n       l10 = \t15 (246 us)\n       l11 = \t15 (246 us)\n       plw1 = \t10 W (100 kHz)\n       p1 = \t2.5 us\n       d1 = \t1.0 s\n       o1 = \t-9915 Hz\n       ---\n       probe : \t1.3mm H122012 mode double\n       range : \t-\n       shim : \t1.3mm_H13804_NEO\n       SR : \tAlanine/101\n       filter 1H : \tyes\n       filter 13C : \tno\n       rotor : \t1342\n       B = \t3160\n       D = \t2370\n       nuR = \t60 kHz (fluctuating +/- 60Hz)\n       level : \t90%\n       gain : \t64\n       ---\n       T_set : \t-15C\n       T : \t-25.0C\n       T_shim : \t24C\n       chiller : \tstrong\n       gaz flow : \t2000 lph\n       frame cool. : \t1000 mbar\n       shin flow : \tyes (strong, air)\n       -----\n       50.08mg (recovered 49.45mg) / 185C / 2 mn / quenched in lN2\n       after one night spinning 60kHz / -18C but probe issues (water condensing on H-1 capacitor) --) probe changedTITLE_END\n       data hash MD5: 512 * 64\n       05 DA D4 57 BA 78 17 31 76 25 47 F6 C9 F2 C8 E0>)\n(  25,<2023-05-13 12:56:25.912 +0200>,<labo750>,<RMN750N>,<audit>,<TopSpin 4.1.4>,\n      <user comment:\n       TITLE=DH3 250 us\n       \n       -\n       l10 = \t15 (246 us)\n       l11 = \t15 (246 us)\n       plw1 = \t10 W (100 kHz)\n       p1 = \t2.5 us\n       d1 = \t1.0 s\n       o1 = \t-9915 Hz\n       ---\n       probe : \t1.3mm H122012 mode double\n       range : \t-\n       shim : \t1.3mm_H13804_NEO\n       SR : \tAlanine/101\n       filter 1H : \tyes\n       filter 13C : \tno\n       rotor : \t1342\n       B = \t3160\n       D = \t2350\n       nuR = \t60 kHz (fluctuating +/- 60Hz)\n       level : \t90%\n       gain : \t64\n       ---\n       T_set : \t-15C\n       T : \t-25.0C\n       T_shim : \t24C\n       chiller : \tstrong\n       gaz flow : \t2000 lph\n       frame cool. : \t1000 mbar\n       shin flow : \tyes (strong, air)\n       -----\n       50.08mg (recovered 49.45mg) / 185C / 2 mn / quenched in lN2\n       after one night spinning 60kHz / -18C but probe issues (water condensing on H-1 capacitor) --) probe changedTITLE_END\n       data hash MD5: 512 * 64\n       05 DA D4 57 BA 78 17 31 76 25 47 F6 C9 F2 C8 E0>)\n(  26,<2023-05-13 12:56:29.339 +0200>,<labo750>,<RMN750N>,<proc2d>,<TopSpin 4.1.4>,\n      <Start of raw data processing\n       xtrf F2: SI = 512 WDW = 1 LB = 5 PHC0 = 10.6 PHC1 = 0 F1: SI = 64 WDW = 1 LB = 5 PHC0 = 0 PHC1 = 0\n       data hash MD5: 512 * 64\n       45 DC 40 DD 20 26 43 6F 03 A9 32 43 B1 B8 9A 05>)\n(  27,<2023-05-13 12:56:41.603 +0200>,<labo750>,<RMN750N>,<proc2d>,<TopSpin 4.1.4>,\n      <xf2 F2: SI = 512 WDW = 1 LB = 5 FT_mod = 6 PKNL = 1 PHC0 = 10.6 PHC1 = 0\n       data hash MD5: 512 * 64\n       BE 37 B5 3A 97 6A FD 48 4E 4E 35 7B 14 17 BE A0>)\n(  28,<2023-05-13 12:56:42.018 +0200>,<labo750>,<RMN750N>,<proc2d>,<TopSpin 4.1.4>,\n      <Start of raw data processing\n       xf2 F2: SI = 512 WDW = 1 LB = 5 FT_mod = 6 PKNL = 1 PHC0 = 10.6 PHC1 = 0 F1: SI = 64\n       data hash MD5: 512 * 64\n       E6 2B 52 85 0B 6E 15 B5 25 3A 49 13 8A 32 8F 2D>)\n(  29,<2023-05-13 12:56:43.203 +0200>,<labo750>,<RMN750N>,<proc2d>,<TopSpin 4.1.4>,\n      <Start of raw data processing\n       xfb F2: SI = 512 WDW = 1 LB = 5 FT_mod = 6 PKNL = 1 PHC0 = 10.6 PHC1 = 0 F1: SI = 64 WDW = 1 LB = 5 FT_mod = 4 FCOR = 0.5 PHC0 = 0 PHC1 = 0\n       data hash MD5: 512 * 64\n       F9 B5 6F A2 C4 5D 29 3B 6B 20 9D 79 0F 20 54 49>)\n(  30,<2023-05-13 12:56:50.378 +0200>,<labo750>,<RMN750N>,<proc2d>,<TopSpin 4.1.4>,\n      <Start of raw data processing\n       xf2 same raw n F2: SI = 512 FT_mod = 6 PKNL = 1 PHC0 = 10.6 PHC1 = 0 F1: SI = 64\n       data hash MD5: 512 * 64\n       A8 F3 58 B0 81 7D AF C5 1B A2 41 0B 11 3F DB BA>)\n(  31,<2023-05-13 12:56:50.385 +0200>,<labo750>,<RMN750N>,<xfshear>,<TopSpin 4.1.4>,\n      <shear ratio: F1 shift 1 ppm shearing ratio 1\n       data hash MD5: 512 * 64\n       40 87 F0 B4 FF 65 EF 40 5D 9F D8 92 7A 5A 3F D9>)\n(  32,<2023-05-13 12:56:50.415 +0200>,<labo750>,<RMN750N>,<proc2d>,<TopSpin 4.1.4>,\n      <xht2\n       data hash MD5: 512 * 64\n       40 87 F0 B4 FF 65 EF 40 5D 9F D8 92 7A 5A 3F D9>)\n(  33,<2023-05-13 12:56:50.443 +0200>,<labo750>,<RMN750N>,<proc2d>,<TopSpin 4.1.4>,\n      <xif2 F2: FT_mod = 2\n       data hash MD5: 512 * 64\n       9B 2E 0B 57 1A 1C 19 F4 7B 01 37 81 AF D3 F1 20>)\n(  34,<2023-05-13 12:56:50.475 +0200>,<labo750>,<RMN750N>,<proc2d>,<TopSpin 4.1.4>,\n      <xfb same F2: WDW = 1 LB = 5 FT_mod = 6 F1: SI = 64 WDW = 1 LB = 5 FT_mod = 4 FCOR = 0.5 PHC0 = 0 PHC1 = 0\n       data hash MD5: 512 * 64\n       88 87 B3 CB B2 EB 64 50 79 87 16 B0 D5 7A 9E 0D>)\n(  35,<2023-05-13 12:58:00.652 +0200>,<labo750>,<RMN750N>,<proc2d>,<TopSpin 4.1.4>,\n      <Start of raw data processing\n       xf2 F2: SI = 512 WDW = 1 LB = 5 FT_mod = 6 PKNL = 1 PHC0 = 10.6 PHC1 = 0 F1: SI = 64\n       data hash MD5: 512 * 64\n       D2 6D 06 85 A8 BA 7F 26 88 85 A3 30 43 83 4F 24>)\n(  36,<2023-05-13 12:58:10.334 +0200>,<labo750>,<RMN750N>,<proc2d>,<TopSpin 4.1.4>,\n      <Start of raw data processing\n       xtrf F2: SI = 512 WDW = 1 LB = 5 PHC0 = 10.6 PHC1 = 0 F1: SI = 64 WDW = 1 LB = 5 PHC0 = 0 PHC1 = 0\n       data hash MD5: 512 * 64\n       20 FA 4E 9D CD 41 C9 60 A7 B2 DD 45 B4 41 40 E4>)\n(  37,<2023-05-13 12:59:15.929 +0200>,<labo750>,<RMN750N>,<proc2d>,<TopSpin 4.1.4>,\n      <Start of raw data processing\n       xtrf F2: SI = 512 WDW = 1 LB = 5 PHC0 = 10.6 PHC1 = 0 F1: SI = 64 WDW = 1 LB = 5 PHC0 = 0 PHC1 = 0\n       data hash MD5: 512 * 64\n       3C 6B 39 21 89 55 1F 33 FA C7 50 3F B0 92 80 DC>)\n(  38,<2023-05-13 13:01:14.648 +0200>,<labo750>,<RMN750N>,<proc2d>,<TopSpin 4.1.4>,\n      <Start of raw data processing\n       xtrf F2: SI = 512 WDW = 1 LB = 5 PHC0 = 10.6 PHC1 = 0 F1: SI = 64 WDW = 1 LB = 5 PHC0 = 0 PHC1 = 0\n       data hash MD5: 512 * 64\n       4E 5B 0F 62 BA 78 80 B3 21 4F E2 59 0F 56 8A 5D>)\n(  39,<2023-05-13 13:04:18.703 +0200>,<labo750>,<RMN750N>,<proc2d>,<TopSpin 4.1.4>,\n      <Start of raw data processing\n       xtrf F2: SI = 512 WDW = 1 LB = 5 PHC0 = 10.6 PHC1 = 0 F1: SI = 64 WDW = 1 LB = 5 PHC0 = 0 PHC1 = 0\n       data hash MD5: 512 * 64\n       05 35 A4 00 EB 04 51 FC F7 52 1D 28 F9 4E 4D 6E>)\n(  40,<2023-05-13 13:04:24.793 +0200>,<labo750>,<RMN750N>,<proc2d>,<TopSpin 4.1.4>,\n      <xf2 F2: SI = 512 WDW = 1 LB = 5 FT_mod = 6 PKNL = 1 PHC0 = 10.6 PHC1 = 0\n       data hash MD5: 512 * 64\n       23 66 EF 4E 15 2F 4F AF 03 F1 29 1F 7A F2 46 E1>)\n(  41,<2023-05-13 13:04:25.233 +0200>,<labo750>,<RMN750N>,<proc2d>,<TopSpin 4.1.4>,\n      <Start of raw data processing\n       xf2 F2: SI = 512 WDW = 1 LB = 5 FT_mod = 6 PKNL = 1 PHC0 = 10.6 PHC1 = 0 F1: SI = 64\n       data hash MD5: 512 * 64\n       C5 E8 B5 68 A0 57 AD E4 AC 89 4F C9 CE 9C 33 DA>)\n(  42,<2023-05-13 13:04:31.979 +0200>,<labo750>,<RMN750N>,<proc2d>,<TopSpin 4.1.4>,\n      <Start of raw data processing\n       xf2 same raw n F2: SI = 512 FT_mod = 6 PKNL = 1 PHC0 = 10.6 PHC1 = 0 F1: SI = 64\n       data hash MD5: 512 * 64\n       DA 4A 52 EE BE CB A1 62 BF 41 77 FA 39 4F A7 67>)\n(  43,<2023-05-13 13:04:31.990 +0200>,<labo750>,<RMN750N>,<xfshear>,<TopSpin 4.1.4>,\n      <shear ratio: F1 shift 1 ppm shearing ratio 1\n       data hash MD5: 512 * 64\n       8D 78 CA 67 39 66 04 6D FD 06 F7 88 86 D0 4F 92>)\n(  44,<2023-05-13 13:04:32.021 +0200>,<labo750>,<RMN750N>,<proc2d>,<TopSpin 4.1.4>,\n      <xht2\n       data hash MD5: 512 * 64\n       8D 78 CA 67 39 66 04 6D FD 06 F7 88 86 D0 4F 92>)\n(  45,<2023-05-13 13:04:32.053 +0200>,<labo750>,<RMN750N>,<proc2d>,<TopSpin 4.1.4>,\n      <xif2 F2: FT_mod = 2\n       data hash MD5: 512 * 64\n       7B 38 08 5D 50 7E EB B9 F0 26 FA 82 69 20 B2 4D>)\n(  46,<2023-05-13 13:04:32.074 +0200>,<labo750>,<RMN750N>,<proc2d>,<TopSpin 4.1.4>,\n      <xfb same F2: WDW = 1 LB = 5 FT_mod = 6 F1: SI = 64 WDW = 1 LB = 5 FT_mod = 4 FCOR = 0.5 PHC0 = 0 PHC1 = 0\n       data hash MD5: 512 * 64\n       2A A5 43 7F 58 6F 9C 3C 4B DC 06 A2 15 80 6F 0A>)\n(  47,<2023-05-13 13:07:32.070 +0200>,<labo750>,<RMN750N>,<proc2d>,<TopSpin 4.1.4>,\n      <Start of raw data processing\n       xf2 same raw n F2: SI = 512 FT_mod = 6 PKNL = 1 PHC0 = 10.6 PHC1 = 0 F1: SI = 64\n       data hash MD5: 512 * 64\n       BA 5C CE 86 D0 AF 76 66 60 A1 15 9D 2C C0 ED 8F>)\n(  48,<2023-05-13 13:07:32.080 +0200>,<labo750>,<RMN750N>,<xfshear>,<TopSpin 4.1.4>,\n      <shear ratio: F1 shift 1 ppm shearing ratio 1\n       data hash MD5: 512 * 64\n       62 D9 88 C6 2A 1E 94 A8 75 FC D6 95 92 25 4F E2>)\n(  49,<2023-05-13 13:07:32.112 +0200>,<labo750>,<RMN750N>,<proc2d>,<TopSpin 4.1.4>,\n      <xht2\n       data hash MD5: 512 * 64\n       62 D9 88 C6 2A 1E 94 A8 75 FC D6 95 92 25 4F E2>)\n(  50,<2023-05-13 13:07:32.144 +0200>,<labo750>,<RMN750N>,<proc2d>,<TopSpin 4.1.4>,\n      <xif2 F2: FT_mod = 2\n       data hash MD5: 512 * 64\n       89 9E 23 F4 A4 3F 99 FA AA 02 CA 1D 28 1F E3 EA>)\n(  51,<2023-05-13 13:07:32.167 +0200>,<labo750>,<RMN750N>,<proc2d>,<TopSpin 4.1.4>,\n      <xfb same F2: WDW = 1 LB = 5 FT_mod = 6 F1: SI = 64 WDW = 1 LB = 5 FT_mod = 4 FCOR = 0.5 PHC0 = 0 PHC1 = 0\n       data hash MD5: 512 * 64\n       1A 52 7E 1B FF 2C F0 1B D0 C6 9B 45 4F 26 AC B1>)\n(  52,<2023-05-13 13:07:42.111 +0200>,<labo750>,<RMN750N>,<cprserver>,<TopSpin 4.1.4>,\n      <changed parameter F2 LB to 50.00>)\n(  53,<2023-05-13 13:07:42.117 +0200>,<labo750>,<RMN750N>,<cprserver>,<TopSpin 4.1.4>,\n      <changed parameter F1 LB to 50.00>)\n(  54,<2023-05-13 13:07:45.950 +0200>,<labo750>,<RMN750N>,<proc2d>,<TopSpin 4.1.4>,\n      <Start of raw data processing\n       xf2 same raw n F2: SI = 512 FT_mod = 6 PKNL = 1 PHC0 = 10.6 PHC1 = 0 F1: SI = 64\n       data hash MD5: 512 * 64\n       BA 5C CE 86 D0 AF 76 66 60 A1 15 9D 2C C0 ED 8F>)\n(  55,<2023-05-13 13:07:45.959 +0200>,<labo750>,<RMN750N>,<xfshear>,<TopSpin 4.1.4>,\n      <shear ratio: F1 shift 1 ppm shearing ratio 1\n       data hash MD5: 512 * 64\n       62 D9 88 C6 2A 1E 94 A8 75 FC D6 95 92 25 4F E2>)\n(  56,<2023-05-13 13:07:45.992 +0200>,<labo750>,<RMN750N>,<proc2d>,<TopSpin 4.1.4>,\n      <xht2\n       data hash MD5: 512 * 64\n       62 D9 88 C6 2A 1E 94 A8 75 FC D6 95 92 25 4F E2>)\n(  57,<2023-05-13 13:07:46.022 +0200>,<labo750>,<RMN750N>,<proc2d>,<TopSpin 4.1.4>,\n      <xif2 F2: FT_mod = 2\n       data hash MD5: 512 * 64\n       89 9E 23 F4 A4 3F 99 FA AA 02 CA 1D 28 1F E3 EA>)\n(  58,<2023-05-13 13:07:46.057 +0200>,<labo750>,<RMN750N>,<proc2d>,<TopSpin 4.1.4>,\n      <xfb same F2: WDW = 1 LB = 50 FT_mod = 6 F1: SI = 64 WDW = 1 LB = 50 FT_mod = 4 FCOR = 0.5 PHC0 = 0 PHC1 = 0\n       data hash MD5: 512 * 64\n       67 83 C1 FF 85 14 D6 A9 0E 7D 2A 8C 18 0E 0C D6>)\n(  59,<2023-05-13 13:08:06.165 +0200>,<labo750>,<RMN750N>,<proc2d>,<TopSpin 4.1.4>,\n      <Start of raw data processing\n       xtrf F2: SI = 512 WDW = 1 LB = 50 PHC0 = 10.6 PHC1 = 0 F1: SI = 64 WDW = 1 LB = 50 PHC0 = 0 PHC1 = 0\n       data hash MD5: 512 * 64\n       B6 D2 DC 6D 40 80 90 E2 06 70 1C D7 31 6A EB A6>)\n(  60,<2023-05-13 13:08:24.420 +0200>,<labo750>,<RMN750N>,<proc2d>,<TopSpin 4.1.4>,\n      <Start of raw data processing\n       xf2 same raw n F2: SI = 512 FT_mod = 6 PKNL = 1 PHC0 = 10.6 PHC1 = 0 F1: SI = 64\n       data hash MD5: 512 * 64\n       AF 80 44 81 71 3B EC 96 49 04 3B 2B A3 23 D2 76>)\n(  61,<2023-05-13 13:08:24.429 +0200>,<labo750>,<RMN750N>,<xfshear>,<TopSpin 4.1.4>,\n      <shear ratio: F1 shift 1 ppm shearing ratio 1\n       data hash MD5: 512 * 64\n       8F E8 D1 EF 79 2E 06 C0 CC 1D AE 87 0C E0 65 AC>)\n(  62,<2023-05-13 13:08:24.457 +0200>,<labo750>,<RMN750N>,<proc2d>,<TopSpin 4.1.4>,\n      <xht2\n       data hash MD5: 512 * 64\n       8F E8 D1 EF 79 2E 06 C0 CC 1D AE 87 0C E0 65 AC>)\n(  63,<2023-05-13 13:08:24.494 +0200>,<labo750>,<RMN750N>,<proc2d>,<TopSpin 4.1.4>,\n      <xif2 F2: FT_mod = 2\n       data hash MD5: 512 * 64\n       13 5E 11 57 48 C9 59 B5 81 01 19 A8 4E 8B 2A 19>)\n(  64,<2023-05-13 13:08:24.522 +0200>,<labo750>,<RMN750N>,<proc2d>,<TopSpin 4.1.4>,\n      <xfb same F2: WDW = 1 LB = 50 FT_mod = 6 F1: SI = 64 WDW = 1 LB = 50 FT_mod = 4 FCOR = 0.5 PHC0 = 0 PHC1 = 0\n       data hash MD5: 512 * 64\n       B4 80 33 CE 3E 79 D0 E8 98 BA D0 E7 4C 2E 2C F5>)\n##END=\n\n$$ hash MD5\n$$ 67 31 CA E0 28 FB CF 9B 07 EE C3 51 E6 D6 47 58\n",
				"audita.txt": "##TITLE= Audit trail, TopSpin 4.1.4\n##JCAMPDX= 5.01\n##ORIGIN= Bruker BioSpin GmbH\n##OWNER= labo750\n$$ /opt/nmrdata/data/pf7_TBennett/nmr/PbBrPerovskite.glass/1012/audita.txt\n##AUDIT TRAIL=  $$ (NUMBER, WHEN, WHO, WHERE, PROCESS, VERSION, WHAT)\n(   1,<2023-05-13 12:42:50.039 +0200>,<labo750>,<RMN750N>,<cprserver>,<TopSpin 4.1.4>,\n      <new/edc EXPNO=1012 PROCNO=1>)\n(   2,<2023-05-13 12:42:55.890 +0200>,<labo750>,<RMN750N>,<cprserver>,<TopSpin 4.1.4>,\n      <changed parameter F1 FnMODE to States-TPPI>)\n(   3,<2023-05-13 12:42:57.403 +0200>,<labo750>,<RMN750N>,<cprserver>,<TopSpin 4.1.4>,\n      <changed parameter F1 NUC1 to 13C>)\n(   4,<2023-05-13 12:42:58.467 +0200>,<labo750>,<RMN750N>,<cprserver>,<TopSpin 4.1.4>,\n      <changed parameter F1 NUC1 to 1H>)\n(   5,<2023-05-13 12:43:10.514 +0200>,<labo750>,<RMN750N>,<cprserver>,<TopSpin 4.1.4>,\n      <changed parameter F1 SWH to 60000.000>)\n(   6,<2023-05-13 12:43:16.713 +0200>,<labo750>,<RMN750N>,<cprserver>,<TopSpin 4.1.4>,\n      <changed parameter F1 AQ to 0.0020000>)\n(   7,<2023-05-13 12:43:44.301 +0200>,<labo750>,<RMN750N>,<cprserver>,<TopSpin 4.1.4>,\n      <changed parameter F2 ZGOPTNS to -DtwoD>)\n(   8,<2023-05-13 10:43:46.268 +0000>,<labo750>,<RMN750N>,<go4>,<TopSpin 4.1.4>,\n      <acquisition in progress>)\n(   9,<2023-05-13 10:45:24.647 +0000>,<labo750>,<RMN750N>,<go4>,<TopSpin 4.1.4>,\n      <created by zg on 'AvanceNeo750' (RMN750N) by user 'labo750'\n       on data set with UUID '098d8fb4-f17b-11ed-86ed-0030d62dd915'\n       started at 2023-05-13 10:43:46.278 +0000, POWCHK disabled, PULCHK disabled,\n       terminated by command 'stop' at 2023-05-13 10:45:24.644 +0000\n       configuration hash MD5:\n       68 91 D2 A3 BD AE 0C B4 B3 57 1B 77 BF 81 DD FE\n       double data hash MD5: 500 * 3\n       8E D6 9B 80 CC B1 8D 7E A3 C7 98 43 8A 3D 4D 4B>)\n(  10,<2023-05-13 12:45:41.275 +0200>,<labo750>,<RMN750N>,<cprserver>,<TopSpin 4.1.4>,\n      <changed parameter F1 SWH to 15000.000>)\n(  11,<2023-05-13 12:45:44.737 +0200>,<labo750>,<RMN750N>,<cprserver>,<TopSpin 4.1.4>,\n      <changed parameter F1 AQ to 0.0020000>)\n(  12,<2023-05-13 10:46:26.090 +0000>,<labo750>,<RMN750N>,<go4>,<TopSpin 4.1.4>,\n      <raw data deleted by zg>)\n(  13,<2023-05-13 10:46:26.091 +0000>,<labo750>,<RMN750N>,<go4>,<TopSpin 4.1.4>,\n      <acquisition in progress>)\n(  14,<2023-05-13 11:08:17.483 +0000>,<labo750>,<RMN750N>,<go4>,<TopSpin 4.1.4>,\n      <created by zg on 'AvanceNeo750' (RMN750N) by user 'labo750'\n       on data set with UUID '68ce3668-f17b-11ed-98b3-0030d62dd915'\n       started at 2023-05-13 10:46:26.099 +0000, POWCHK disabled, PULCHK disabled,\n       terminated by command 'stop' at 2023-05-13 11:08:17.480 +0000\n       configuration hash MD5:\n       68 91 D2 A3 BD AE 0C B4 B3 57 1B 77 BF 81 DD FE\n       double data hash MD5: 500 * 53\n       8E D0 1E 20 01 C9 09 98 FC 6D 8D CF 08 EE FC DC>)\n##END=\n\n$$ hash MD5\n$$ 64 3F D5 D9 A3 FC FC 75 CF D0 18 DC 8A 02 96 E3\n",
				"acqus": "##TITLE= Parameter file, TopSpin 4.1.4\n##JCAMPDX= 5.0\n##DATATYPE= Parameter Values\n##NPOINTS= 63\t$$ modification sequence number\n##ORIGIN= Bruker BioSpin GmbH\n##OWNER= labo750\n$$ 2023-05-13 13:08:18.143 +0200  labo750@RMN750N\n$$ /opt/nmrdata/data/pf7_TBennett/nmr/PbBrPerovskite.glass/1012/acqus\n$$ process /opt/topspin4.1.4/prog/mod/acqdataserver\n##$ACQT0= 0\n##$AMP= (0..31)\n100 100 100 100 100 100 100 100 100 100 100 100 100 100 100 100 100 100\n100 100 100 100 100 100 100 100 100 100 100 100 100 100\n##$AMPCOIL= (0..32)\n-1 0 0 0 0 0 0 0 0 0 0 0 0 0 0 0 0 0 0 0 0 0 0 0 0 0 0 0 0 0 0 0 0\n##$AQSEQ= 0\n##$AQ_mod= 3\n##$AUNM= <au_zgonly>\n##$AUTOPOS= <>\n##$BF1= 750.05\n##$BF2= 188.600223\n##$BF3= 750.05\n##$BF4= 750.05\n##$BF5= 750.05\n##$BF6= 750.05\n##$BF7= 750.05\n##$BF8= 750.05\n##$BWFAC= (0..63)\n0 0 0 0 0 0 0 0 0 0 0 0 0 0 0 0 0 0 0 0 0 0 0 0 0 0 0 0 0 0 0 0 0 0 0 0\n0 0 0 0 0 0 0 0 0 0 0 0 0 0 0 0 0 0 0 0 0 0 0 0 0 0 0 0\n##$BYTORDA= 0\n##$CHANFCU= (0..24)\n0 1 0 0 2 0 0 0 0 0 0 0 0 0 0 0 0 0 0 0 0 0 0 0 0\n##$CHANREC= (0..24)\n0 1 0 0 2 0 0 0 0 0 0 0 0 0 0 0 0 0 0 0 0 0 0 0 0\n##$CHEMSTR= <none>\n##$CNST= (0..63)\n1 1 1 1 1 1 1 1 1 1 1 -2 1 1 1 1 1 1 1 1 1 1 1 1 1 0 1 1 1 1 1 60000 1\n1 1 1 1 1 1 1 1 1 1 1 1 1 1 1 1 1 1 1 1 1 1 1 1 1 1 1 1 1 1 1\n##$CPDPRG= (0..8)\n<> <mlev> <spinal64> <mlev> <mlev> <mlev> <mlev> <mlev> <mlev>\n##$D= (0..63)\n5e-07 1.5 2e-05 3e-06 2e-05 0 1.5e-05 3e-06 0 0 0.00024625 0.00024625 0.00024145\n0 0 0 0 0 0 0 0 0.05 1e-06 0 0 1e-06 1e-06 1e-06 1e-06 1e-06 0 0 0 0 0\n0 0 0 0 0 0 0 0 0 0 0 0 0 0 0 0 0 0 0 0 0 0 0 0 0 0 0 0 0\n##$DATE= 1683976097\n##$DATE_START= 1683974786\n##$DE= 4.8\n##$DE1= 4.5\n##$DE2= 2\n##$DEADC= 0.5\n##$DECBNUC= <off>\n##$DECIM= 320\n##$DECNUC= <off>\n##$DECSTAT= 4\n##$DEPA= 4.5\n##$DERX= 1.5\n##$DIGMOD= 1\n##$DIGTYP= 17\n##$DR= 32\n##$DS= 4\n##$DSPFIRM= 0\n##$DSPFVS= 20\n##$DTYPA= 2\n##$EXP= <>\n##$ExpStatus= 1\n##$FCUCHAN= (0..9)\n0 1 4 0 0 0 0 0 0 0\n##$FILCOR= 0\n##$FL1= 90\n##$FL2= 90\n##$FL3= 90\n##$FL4= 90\n##$FN_INDIRECT= (0..7)\n0 2 0 0 0 0 0 0\n##$FOV= 20\n##$FQ1LIST= <freqlist>\n##$FQ2LIST= <hetcor.jos>\n##$FQ3LIST= <freqlist>\n##$FQ4LIST= <freqlist>\n##$FQ5LIST= <freqlist>\n##$FQ6LIST= <freqlist>\n##$FQ7LIST= <freqlist>\n##$FQ8LIST= <freqlist>\n##$FS= (0..7)\n83 83 83 83 83 83 83 83\n##$FTLPGN= 0\n##$FW= 2.4e+08\n##$FnILOOP= 0\n##$FnMODE= 0\n##$FnTYPE= 0\n##$GPNAM= (0..31)\n<sine.100> <sine.100> <sine.100> <sine.100> <sine.100> <sine.100> <sine.100>\n<sine.100> <sine.100> <sine.100> <sine.100> <sine.100> <sine.100> <sine.100>\n<sine.100> <sine.100> <sine.100> <sine.100> <sine.100> <sine.100> <sine.100>\n<sine.100> <sine.100> <sine.100> <sine.100> <sine.100> <sine.100> <sine.100>\n<sine.100> <sine.100> <sine.100> <sine.100>\n##$GPX= (0..31)\n0 0 0 0 0 0 0 0 0 0 0 0 0 0 0 0 0 0 0 0 0 0 0 0 0 0 0 0 0 0 0 0\n##$GPY= (0..31)\n0 0 0 0 0 0 0 0 0 0 0 0 0 0 0 0 0 0 0 0 0 0 0 0 0 0 0 0 0 0 0 0\n##$GPZ= (0..31)\n0 0 0 0 0 0 0 0 0 0 0 0 0 0 0 0 0 0 0 0 0 0 0 0 0 0 0 0 0 0 0 0\n##$GRPDLY= 68\n##$HDDUTY= 20\n##$HDRATE= 20\n##$HGAIN= (0..3)\n2000 0 0 0\n##$HL1= 0\n##$HL2= 90\n##$HL3= 90\n##$HL4= 90\n##$HOLDER= 0\n##$HPMOD= (0..32)\n0 1 1 0 0 0 0 0 0 0 0 0 0 0 0 0 0 0 0 0 0 0 0 0 0 0 0 0 0 0 0 0 0\n##$HPPRGN= 0\n##$IN= (0..63)\n6.66625e-05 0 0 0 0 0 0 0 0 0 0 0 0 0 0 0 0 0 1.35198267882399e+45 0 0\n0 0 0 0 0 0 0 0 0 0 0 0.001 0.001 0.001 0.001 0.001 0.001 0.001 0.001 0.001\n0.001 0.001 0.001 0.001 0.001 0.001 0.001 0.001 0.001 0.001 0.001 0.001\n0.001 0.001 0.001 0.001 0.001 0.001 0.001 0.001 0.001 0.001 0.001\n##$INF= (0..7)\n0 66.6625 0 0 0 0 0 0\n##$INP= (0..63)\n0 0 0 0 0 0 0 0 0 0 0 0 0 0 0 0 0 0 0 0 0 0 0 0 0 0 0 0 0 0 0 0 0 0 0 0\n0 0 0 0 0 0 0 0 0 0 0 0 0 0 0 0 0 0 0 0 0 0 0 0 0 0 0 0\n##$INSTRUM= <AvanceNeo750>\n##$INTEGFAC= (0..63)\n0 0 0 0 0 0 0 0 0 0 0 0 0 0 0 0 0 0 0 0 0 0 0 0 0 0 0 0 0 0 0 0 0 0 0 0\n0 0 0 0 0 0 0 0 0 0 0 0 0 0 0 0 0 0 0 0 0 0 0 0 0 0 0 0\n##$L= (0..31)\n1 2 1 1 1 1 300 1 1 1 15 15 0 1 1 1 299 1 1 1 1 1 1 1 1 1 0 1 1 1 1 4000\n##$LFILTER= -1\n##$LGAIN= -1\n##$LINPSTP= 0\n##$LOCKED= no\n##$LOCKFLD= -1\n##$LOCKGN= -1\n##$LOCKPOW= -1\n##$LOCKPPM= -1\n##$LOCNUC= <off>\n##$LOCPHAS= -1\n##$LOCSHFT= no\n##$LOCSW= 0\n##$LTIME= -1\n##$MASR= 60000\n##$MULEXPNO= (0..15)\n0 0 0 0 0 0 0 0 0 0 0 0 0 0 0 0\n##$NBL= 1\n##$NC= 0\n##$NLOGCH= 4\n##$NOVFLW= 0\n##$NS= 16\n##$NUC1= <1H>\n##$NUC2= <13C>\n##$NUC3= <off>\n##$NUC4= <off>\n##$NUC5= <off>\n##$NUC6= <off>\n##$NUC7= <off>\n##$NUC8= <off>\n##$NUCLEUS= <off>\n##$NUSLIST= <automatic>\n##$NusAMOUNT= 100\n##$NusFPNZ= no\n##$NusJSP= 0\n##$NusSEED= 54321\n##$NusSPTYPE= 0\n##$NusT2= 1\n##$NusTD= 0\n##$O1= -9915\n##$O2= 0\n##$O3= 0\n##$O4= 0\n##$O5= 11276.42\n##$O6= 11276.42\n##$O7= 11276.42\n##$O8= 11276.42\n##$OVERFLW= 0\n##$P= (0..63)\n0 2.5 11.3 2.6 1.5 1.35 0 0 0 3.2 0 5 0 0 0.7 3000 1000 0 0 0 0 0 0 0 0\n0 0 0 0 0 3 5.2 0 0 0 0 0 0 0 0 0 0 0 0 0 0 0 0 0 0 0 0 0 0 0 0 0 0 0 0\n0 0 0 0\n##$PACOIL= (0..32)\n1 0 0 3 2 0 0 0 0 0 0 0 0 0 0 0 0 0 0 0 0 0 0 0 0 0 0 0 0 0 0 0 0\n##$PAPS= 0\n##$PARMODE= 1\n##$PCPD= (0..9)\n100 100 100 100 100 100 100 100 100 100\n##$PEXSEL= (0..9)\n1 1 1 1 1 1 1 1 1 1\n##$PHCOR= (0..31)\n0 0 0 0 0 0 0 0 0 75 0 0 0 0 0 0 0 0 0 0 0 0 0 0 0 0 0 0 0 0 0 0\n##$PHLIST= <>\n##$PH_ref= 46\n##$PL= (0..63)\n120 20.3 4 2 120 3 120 120 120 120 120 1.3 3 6.4 120 120 120 120 120 120\n120 120 120 120 120 120 120 120 120 120 120 120 120 120 120 120 120 120\n120 120 120 120 120 120 120 120 120 120 120 120 120 120 120 120 120 120\n120 120 120 120 120 120 120 120\n##$PLSTEP= 0.1\n##$PLSTRT= -6\n##$PLW= (0..63)\n-1 10 0 -1 -1 -1 -1 -1 -1 -1 -1 -1 -1 -1 -1 -1 -1 -1 -1 -1 -1 -1 -1 -1\n-1 -1 -1 -1 -1 -1 -1 -1 -1 -1 -1 -1 -1 -1 -1 -1 -1 -1 -1 -1 -1 -1 -1 -1\n-1 -1 -1 -1 -1 -1 -1 -1 -1 -1 -1 -1 -1 -1 -1 -1\n##$PLWMAX= (0..7)\n457.7586 0 0 0 0 0 0 0\n##$PQPHASE= 0\n##$PQSCALE= 0\n##$PR= 1\n##$PRECHAN= (0..32)\n-1 0 2 -1 3 -1 4 -1 1 -1 -1 -1 -1 -1 -1 -1 -1 -1 -1 -1 -1 -1 -1 -1 -1 -1\n-1 -1 -1 -1 -1 -1 -1\n##$PROBHD= <H122012_0003 (PH MAS DVT 750W4 BL1.3 X/Y/H)>\n##$PROBINPUTS= (0..15)\n<1H> <31P-15N> <1H/31P-15N> <> <> <> <> <> <> <> <> <> <> <> <> <>\n##$PULPROG= <pf_inadR>\n##$PW= 0\n##$PYNM= <acqu.py>\n##$ProjAngle= 0\n##$QNP= 1\n##$RECCHAN= (0..9)\n0 1 4 0 0 0 0 0 0 0\n##$RECPH= 0\n##$RECPRE= (0..24)\n-1 0 -1 -1 4 -1 -1 -1 -1 -1 -1 -1 -1 -1 -1 -1 -1 -1 -1 -1 -1 -1 -1 -1 -1\n##$RECPRFX= (0..32)\n1 0 1 1 1 0 0 0 0 0 0 0 0 0 0 0 0 0 0 0 0 0 0 0 0 0 0 0 0 0 0 0 0\n##$RECSEL= (0..24)\n0 0 1 0 0 0 0 0 0 0 0 0 0 0 0 0 0 0 0 0 0 0 0 0 0\n##$RG= 45.2\n##$RO= 0\n##$RSEL= (0..24)\n0 1 0 0 4 0 0 0 0 0 0 0 0 0 0 0 0 0 0 0 0 0 0 0 0\n##$SAMPLEID= <>\n##$SELREC= (0..24)\n0 0 0 0 0 0 0 0 0 0 0 0 0 0 0 0 0 0 0 0 0 0 0 0 0\n##$SFO1= 750.040085\n##$SFO2= 188.600223\n##$SFO3= 750.05\n##$SFO4= 750.05\n##$SFO5= 750.06127642\n##$SFO6= 750.06127642\n##$SFO7= 750.06127642\n##$SFO8= 750.06127642\n##$SHAPPR= (0..15)\n0 1 1 1 1 1 1 1 1 1 1 1 1 1 1 1\n##$SOLVENT= <None>\n##$SOLVOLD= <off>\n##$SP= (0..63)\n120 6 6.5 0 0 0 0 0 0 0 0 0 0 0 0 0 150 150 150 150 150 150 150 150 150\n150 150 150 150 150 150 150 120 120 120 120 120 120 120 120 120 120 120\n120 120 120 120 120 120 120 120 120 120 120 120 120 120 120 120 120 120\n120 120 120\n##$SPECTR= 0\n##$SPINCNT= 0\n##$SPNAM= (0..63)\n<ramp90100.100> <tcn55> <ramp.75> <gauss> <gauss> <gauss> <gauss> <gauss>\n<gauss> <gauss> <gauss> <gauss> <gauss> <gauss> <gauss> <gauss> <gauss>\n<gauss> <gauss> <gauss> <gauss> <gauss> <gauss> <gauss> <gauss> <gauss>\n<gauss> <gauss> <gauss> <gauss> <gauss> <gauss> <> <> <> <> <> <> <> <>\n<> <> <> <> <> <> <> <> <> <> <> <> <> <> <> <> <> <> <> <> <> <> <> <>\n##$SPOAL= (0..63)\n0.5 0.5 0.5 0.5 0.5 0.5 0.5 0.5 0.5 0.5 0.5 0.5 0.5 0.5 0.5 0.5 0.5 0.5\n0.5 0.5 0.5 0.5 0.5 0.5 0.5 0.5 0.5 0.5 0.5 0.5 0.5 0.5 0.5 0.5 0.5 0.5\n0.5 0.5 0.5 0.5 0.5 0.5 0.5 0.5 0.5 0.5 0.5 0.5 0.5 0.5 0.5 0.5 0.5 0.5\n0.5 0.5 0.5 0.5 0.5 0.5 0.5 0.5 0.5 0.5\n##$SPOFFS= (0..63)\n0 0 0 0 0 0 0 0 0 0 0 0 0 0 0 0 0 0 0 0 0 0 0 0 0 0 0 0 0 0 0 0 0 0 0 0\n0 0 0 0 0 0 0 0 0 0 0 0 0 0 0 0 0 0 0 0 0 0 0 0 0 0 0 0\n##$SPPEX= (0..63)\n0 0 0 0 0 0 0 0 0 0 0 0 0 0 0 0 0 0 0 0 0 0 0 0 0 0 0 0 0 0 0 0 0 0 0 0\n0 0 0 0 0 0 0 0 0 0 0 0 0 0 0 0 0 0 0 0 0 0 0 0 0 0 0 0\n##$SPW= (0..63)\n0 0 0 0 0 0 0 0 0 0 0 0 0 0 0 0 0 0 0 0 0 0 0 0 0 0 0 0 0 0 0 0 0 0 0 0\n0 0 0 0 0 0 0 0 0 0 0 0 0 0 0 0 0 0 0 0 0 0 0 0 0 0 0 0\n##$SUBNAM= (0..9)\n<''> <''> <''> <''> <''> <''> <''> <''> <''> <''>\n##$SW= 83.3288796824772\n##$SWIBOX= (0..32)\n0 1 0 0 6 0 0 0 0 0 0 0 0 0 0 0 0 0 0 0 0 0 0 0 0 0 0 0 0 0 0 0 0\n##$SW_h= 62500\n##$SWfinal= 0\n##$SigLockShift= 0\n##$TD= 500\n##$TD0= 1\n##$TD_INDIRECT= (0..7)\n0 60 0 0 0 0 0 0\n##$TDav= 1\n##$TE= 258.1643\n##$TE1= 258.1643\n##$TE2= 0\n##$TE3= 0\n##$TE4= 0\n##$TEG= 300\n##$TE_MAGNET= 0\n##$TE_PIDX= 1\n##$TE_RAW= 258.1643\n##$TE_STAB= (0..9)\n2 2 0 0 0 0 0 0 0 0\n##$TOTROT= (0..63)\n0 0 0 0 0 0 0 0 0 0 0 0 0 0 0 0 0 0 0 0 0 0 0 0 0 0 0 0 0 0 0 0 0 0 0 0\n0 0 0 0 0 0 0 0 0 0 0 0 0 0 0 0 0 0 0 0 0 0 0 0 0 0 0 0\n##$TUBE_TYPE= <>\n##$USERA1= <user>\n##$USERA10= <>\n##$USERA2= <user>\n##$USERA3= <user>\n##$USERA4= <user>\n##$USERA5= <user>\n##$USERA6= <>\n##$USERA7= <>\n##$USERA8= <>\n##$USERA9= <>\n##$UUID= <68ce3668-f17b-11ed-98b3-0030d62dd915>\n##$V9= 5\n##$VALIDCODE= -1\n##$VALIST= <valist>\n##$VCLIST= <>\n##$VDLIST= <>\n##$VPLIST= <>\n##$VTLIST= <>\n##$WAVEMAKER= (0..7)\n<> <> <> <> <> <> <> <>\n##$WBST= 1024\n##$WBSW= (0..7)\n5 10 10 10 10 10 10 10\n##$XGAIN= (0..3)\n670 0 0 0\n##$XL= 0\n##$YL= 0\n##$YMAX_a= 287881458\n##$YMIN_a= -124780320\n##$ZGOPTNS= <-DtwoD>\n##$ZL1= 120\n##$ZL2= 120\n##$ZL3= 120\n##$ZL4= 120\n##$scaledByNS= no\n##$scaledByRG= no\n##$shimCoilTempK= 296.15\n##END=\n",
				"procs": "##TITLE= Parameter file, TopSpin 4.0.1\r\n##JCAMPDX= 5.0\r\n##DATATYPE= Parameter Values\r\n##NPOINTS= 69\t$$ modification sequence number\r\n##ORIGIN= Bruker BioSpin GmbH\r\n##OWNER= labo750\r\n$$ 2023-11-12 15:46:14.101 +0100  CEMHTI/florian@florian-port2\r\n$$ S:/Bruker/TopSpin750/data/pf7_TBennett/nmr/PbBrPerovskite.glass/1012/pdata/1/procs\r\n$$ process C:/Bruker/TopSpin4.0.1/prog/mod/dataserver.exe\r\n##$ABSF1= 0\r\n##$ABSF2= 0\r\n##$ABSG= 0\r\n##$ABSL= 0\r\n##$ALPHA= 0\r\n##$AQORDER= 0\r\n##$ASSFAC= 0\r\n##$ASSFACI= 0\r\n##$ASSFACX= 0\r\n##$ASSWID= 0\r\n##$AUNMP= <proc_1d>\r\n##$AXLEFT= 0\r\n##$AXNAME= <F2>\r\n##$AXNUC= <1H>\r\n##$AXRIGHT= 0\r\n##$AXTYPE= 0\r\n##$AXUNIT= <>\r\n##$AZFE= 0.1\r\n##$AZFW= 0.5\r\n##$BCFW= 0\r\n##$BC_mod= 0\r\n##$BYTORDP= 0\r\n##$COROFFS= 0\r\n##$CY= 10\r\n##$DATMOD= 1\r\n##$DC= 0\r\n##$DFILT= <>\r\n##$DTYPP= 0\r\n##$ERETIC= no\r\n##$F1P= 22.09256572963\r\n##$F2P= -17.0016701484544\r\n##$FCOR= 1\r\n##$FTSIZE= 512\r\n##$FT_mod= 6\r\n##$GAMMA= 0\r\n##$GB= 0\r\n##$INTBC= 1\r\n##$INTSCL= 1\r\n##$ISEN= 128\r\n##$LB= 50\r\n##$LEV0= 0\r\n##$LPBIN= 0\r\n##$MAXI= 50\r\n##$MC2= 0\r\n##$MEAN= 0\r\n##$ME_mod= 0\r\n##$MI= 1\r\n##$MddCEXP= no\r\n##$MddCT_SP= no\r\n##$MddF180= no\r\n##$MddLAMBDA= 0\r\n##$MddMEMORY= 0\r\n##$MddMERGE= 0\r\n##$MddNCOMP= 0\r\n##$MddNITER= 0\r\n##$MddNOISE= 0\r\n##$MddPHASE= 0\r\n##$MddSEED= 0\r\n##$MddSRSIZE= 0\r\n##$Mdd_CsALG= 0\r\n##$Mdd_CsLAMBDA= 0\r\n##$Mdd_CsNITER= 0\r\n##$Mdd_CsNORM= 0\r\n##$Mdd_CsVE= no\r\n##$Mdd_CsZF= 0\r\n##$Mdd_LrLAMBDA= 0\r\n##$Mdd_LrNITER= 0\r\n##$Mdd_LrRANK= 0\r\n##$Mdd_LrZF= 0\r\n##$Mdd_mod= 0\r\n##$NCOEF= 0\r\n##$NC_proc= 7\r\n##$NLEV= 6\r\n##$NOISF1= 5\r\n##$NOISF2= -5\r\n##$NSP= 0\r\n##$NTH_PI= 0\r\n##$NZP= 0\r\n##$OFFSET= 46.44979\r\n##$PC= 0.2\r\n##$PHC0= 10.6\r\n##$PHC1= 0\r\n##$PH_mod= 1\r\n##$PKNL= yes\r\n##$PPARMOD= 1\r\n##$PPDIAG= 0\r\n##$PPIPTYP= 0\r\n##$PPMPNUM= 2147483647\r\n##$PPRESOL= 1\r\n##$PSCAL= 0\r\n##$PSIGN= 0\r\n##$PYNMP= <proc.py>\r\n##$RDF1= 0\r\n##$RDF2= 0\r\n##$RDFWHM= 0\r\n##$RDINT= 0\r\n##$RDPOS= 0\r\n##$REVERSE= no\r\n##$SF= 750.036495959961\r\n##$SI= 512\r\n##$SIGF1= 0\r\n##$SIGF2= 0\r\n##$SINO= 16\r\n##$SIOLD= 8192\r\n##$SPECTYP= <>\r\n##$SREF_mod= 1\r\n##$SREGLST= <RRRRRRRR>\r\n##$SSB= 0\r\n##$STSI= 512\r\n##$STSR= 0\r\n##$SW_p= 62500\r\n##$SYMM= 0\r\n##$S_DEV= 305639\r\n##$TDeff= 1024\r\n##$TDoff= 0\r\n##$TI= <shearing done>\r\n##$TILT= no\r\n##$TM1= 0\r\n##$TM2= 0\r\n##$TOPLEV= 0\r\n##$USERP1= <user>\r\n##$USERP10= <>\r\n##$USERP2= <user>\r\n##$USERP3= <user>\r\n##$USERP4= <user>\r\n##$USERP5= <user>\r\n##$USERP6= <>\r\n##$USERP7= <>\r\n##$USERP8= <>\r\n##$USERP9= <>\r\n##$WDW= 1\r\n##$XDIM= 512\r\n##$YMAX_p= 47152883\r\n##$YMIN_p= -2500720\r\n##END=\r\n",
				"acqu2s": "##TITLE= Parameter file, TopSpin 4.1.4\n##JCAMPDX= 5.0\n##DATATYPE= Parameter Values\n##NPOINTS= 60\t$$ modification sequence number\n##ORIGIN= Bruker BioSpin GmbH\n##OWNER= labo750\n$$ 2023-05-13 13:08:15.834 +0200  labo750@RMN750N\n$$ /opt/nmrdata/data/pf7_TBennett/nmr/PbBrPerovskite.glass/1012/acqu2s\n$$ process /opt/topspin4.1.4/prog/mod/acqdataserver\n##$ACQT0= 0\n##$BF1= 750.05\n##$FnILOOP= 1\n##$FnMODE= 5\n##$NUC1= <1H>\n##$NusJSP= 0\n##$NusT2= 1\n##$NusTD= 60\n##$O1= -9915\n##$ProjAngle= 0\n##$SFO1= 750.040085\n##$SW= 19.9989311237945\n##$SW_h= 15000\n##$TD= 53\n##END=\n",
				"proc2s": "##TITLE= Parameter file, TopSpin 4.0.1\r\n##JCAMPDX= 5.0\r\n##DATATYPE= Parameter Values\r\n##NPOINTS= 66\t$$ modification sequence number\r\n##ORIGIN= Bruker BioSpin GmbH\r\n##OWNER= labo750\r\n$$ 2023-11-12 15:46:14.148 +0100  CEMHTI/florian@florian-port2\r\n$$ S:/Bruker/TopSpin750/data/pf7_TBennett/nmr/PbBrPerovskite.glass/1012/pdata/1/proc2s\r\n$$ process C:/Bruker/TopSpin4.0.1/prog/mod/dataserver.exe\r\n##$ABSF1= 0\r\n##$ABSF2= 0\r\n##$ABSG= 0\r\n##$ABSL= 0\r\n##$ALPHA= 0\r\n##$AQORDER= 0\r\n##$ASSFAC= 0\r\n##$ASSFACI= 0\r\n##$ASSFACX= 0\r\n##$ASSWID= 0\r\n##$AUNMP= <>\r\n##$AXLEFT= 0\r\n##$AXNAME= <F1>\r\n##$AXNUC= <1H>\r\n##$AXRIGHT= 0\r\n##$AXTYPE= 0\r\n##$AXUNIT= <>\r\n##$AZFE= 0.1\r\n##$AZFW= 0.5\r\n##$BCFW= 0\r\n##$BC_mod= 0\r\n##$BYTORDP= 0\r\n##$COROFFS= 0\r\n##$CY= 15\r\n##$DATMOD= 1\r\n##$DC= 0\r\n##$DFILT= <>\r\n##$DTYPP= 0\r\n##$ERETIC= no\r\n##$F1P= 0\r\n##$F2P= 0\r\n##$FCOR= 0.5\r\n##$FTSIZE= 64\r\n##$FT_mod= 4\r\n##$GAMMA= 0\r\n##$GB= 0\r\n##$INTBC= 1\r\n##$INTSCL= 1\r\n##$ISEN= 128\r\n##$LB= 50\r\n##$LEV0= 0\r\n##$LPBIN= 0\r\n##$MAXI= 10000\r\n##$MC2= 4\r\n##$MEAN= 0\r\n##$ME_mod= 0\r\n##$MI= 0\r\n##$MddCEXP= no\r\n##$MddCT_SP= no\r\n##$MddF180= no\r\n##$MddLAMBDA= 0\r\n##$MddMEMORY= 0\r\n##$MddMERGE= 0\r\n##$MddNCOMP= 0\r\n##$MddNITER= 0\r\n##$MddNOISE= 0\r\n##$MddPHASE= 0\r\n##$MddSEED= 0\r\n##$MddSRSIZE= 0\r\n##$Mdd_CsALG= 0\r\n##$Mdd_CsLAMBDA= 0\r\n##$Mdd_CsNITER= 0\r\n##$Mdd_CsNORM= 0\r\n##$Mdd_CsVE= yes\r\n##$Mdd_CsZF= 0\r\n##$Mdd_LrLAMBDA= 0\r\n##$Mdd_LrNITER= 0\r\n##$Mdd_LrRANK= 0\r\n##$Mdd_LrZF= 0\r\n##$Mdd_mod= 0\r\n##$NCOEF= 0\r\n##$NC_proc= 7\r\n##$NLEV= 6\r\n##$NOISF1= 1\r\n##$NOISF2= 0\r\n##$NSP= 0\r\n##$NTH_PI= 0\r\n##$NZP= 0\r\n##$OFFSET= 13.71265\r\n##$PC= 4\r\n##$PHC0= 0\r\n##$PHC1= 0\r\n##$PH_mod= 1\r\n##$PKNL= no\r\n##$PPARMOD= 1\r\n##$PPDIAG= 0\r\n##$PPIPTYP= 0\r\n##$PPMPNUM= 0\r\n##$PPRESOL= 1\r\n##$PSCAL= 1\r\n##$PSIGN= 0\r\n##$PYNMP= <proc.py>\r\n##$RDF1= 0\r\n##$RDF2= 0\r\n##$RDFWHM= 0\r\n##$RDINT= 0\r\n##$RDPOS= 0\r\n##$REVERSE= no\r\n##$SF= 750.0373\r\n##$SI= 64\r\n##$SIGF1= 0\r\n##$SIGF2= 0\r\n##$SINO= 0\r\n##$SIOLD= 1024\r\n##$SPECTYP= <>\r\n##$SREF_mod= 1\r\n##$SREGLST= <>\r\n##$SSB= 0\r\n##$STSI= 64\r\n##$STSR= 0\r\n##$SW_p= 15000\r\n##$SYMM= 0\r\n##$S_DEV= 305639\r\n##$TDeff= 52\r\n##$TDoff= 0\r\n##$TI= <>\r\n##$TILT= no\r\n##$TM1= 0\r\n##$TM2= 0\r\n##$TOPLEV= 0\r\n##$USERP1= <>\r\n##$USERP10= <>\r\n##$USERP2= <>\r\n##$USERP3= <>\r\n##$USERP4= <>\r\n##$USERP5= <>\r\n##$USERP6= <>\r\n##$USERP7= <>\r\n##$USERP8= <>\r\n##$USERP9= <>\r\n##$WDW= 1\r\n##$XDIM= 64\r\n##$YMAX_p= 47152883\r\n##$YMIN_p= -2500720\r\n##END=\r\n"
			},
			"dmfit": {
				"from_filename": "S:/NMRData/TBennett/Perovskites/ExSitu spectra/[750] PbBrPerovskite_glass - 1H DH3 250us 60kHz.csdf",
				"save_date": "2023-11-12T14:47:45Z",
				"from_title": "DH3 25",
				"origin": "pf_inadR 1H-1H PbBrPerovskite 1012_1 2rr -  labo750\r\n$$ 2023-11-12 15:46:14.101 +0100  CEMHTI/florian@florian-port2\r\n$$ S:/Bruker/TopSpin750/data/pf7_TBennett/nmr/PbBrPerovskite.glass/1012/pdata/1/procs\r\n$$ process C:/Bruker/TopSpin4.0.1/prog/mod/dataserver.exe\r\n S:/Bruker/TopSpin750/data/pf7_TBennett/nmr/PbBrPerovskite.glass/1012/pdata/1/2rr",
				"dmfit_history": {
					"from_filename": "S:/Bruker/TopSpin750/data/pf7_TBennett/nmr/PbBrPerovskite.glass/1012/pdata/1/2rr",
					"save_date": "2023-11-12T14:46:40Z",
					"from_title": "DH3 250 us",
					"origin": "pf_inadR 1H-1H PbBrPerovskite 1012_1 2rr -  labo750\r\n$$ 2023-11-12 15:46:14.101 +0100  CEMHTI/florian@florian-port2\r\n$$ S:/Bruker/TopSpin750/data/pf7_TBennett/nmr/PbBrPerovskite.glass/1012/pdata/1/procs\r\n$$ process C:/Bruker/TopSpin4.0.1/prog/mod/dataserver.exe\r\n S:/Bruker/TopSpin750/data/pf7_TBennett/nmr/PbBrPerovskite.glass/1012/pdata/1/2rr"
				}
			}
		}
	}
}
