# Supplementary material for: Structural dynamics of melting and glass formation in a two-dimensional hybrid perovskite
Source: Nat Commun. 2025 Aug 18;16:7696. doi: 10.1038/s41467-025-61410-z (PMC12361452; doi:10.1038/s41467-025-61410-z)
Supplement: Supplementary file 4 — Source Data [file 41467_2025_61410_MOESM4_ESM.zip › Source Data/NMR_Source_Data/PbBrPerovskite.3 - 1H Hahn echo MAS 10kHz, T=90C.csdf]

{
	"csdm": {
		"version": "1.0",
		"read_only": false,
		"description": "T = 90C",
		"origin": "pf_echomas 1H PbBrPerovskite 952_1 1r -  labo200\n$$ 2023-03-29 09:12:34.365 +0200  labo200@rmn200n.cemhti.cnrs-orleans.fr\n$$ /mnt/oldCentos/racine/NMRData/data/pf2_TBennett/PbBrPerovskite.3/952/pdata/1/procs\n$$ process /opt/topspin3.6.3/prog/mod/proc1d\n S:/Bruker/TopSpin200/data/pf2_TBennett/nmr/PbBrPerovskite.3/952/pdata/1/1r",
		"timestamp": "2023-03-31T07:03:38Z",
		"dimensions": [
			{
				"type": "linear",
				"count": 2048,
				"quantity_name": "Frequency",
				"increment": "-61.03515625 Hz",
				"coordinates_offset": "63168.86457 Hz",
				"origin_offset": "200.1502011 MHz",
				"label": "1H - Frequency",
				"reciprocal": {
					"quantity_name": "time",
					"label": "1H - time"
				}
			}
		],
		"dependent_variables": [
			{
				"type": "internal",
				"name": "NMR Spectrum",
				"encoding": "base64",
				"numeric_type": "float32",
				"quantity_type": "scalar",
				"components": 
[
"lx9ePcZcUT3CxrQ8YbICPDK1sTx+nYo72/nTPJ+c2zzAqv48AfyhPEkuSTzBmck8xiuyPLCCHD2Kjsg7wnUZPFcsJLxMVXC8WrO8PGKfjjzqFVo8Q8uVPDdY5jzAu5Q89oZbPLq66DzEMcM8ykMdPCPKtDvMDMw84P0OPXaPSTyCE5Y8phsJPOM21jrQc0Y89JtyPOOlXzp7lDI8nww1Pag2Ez3nmmg9oiPbPN8gEjw+qJ88q61DvDQAmrs/VYE8GAQJPEt3P72T5/C84E0cPbdxjDzD5Dc8dTGoPNfSWDw2nA49USmmPJUjID2C4yA9sb9cOR6FDLy/7LI7ROmrO891kryZGei77Xw/ueBNDj1aJKo8cH3hPH3uxzzbedc8JSYVPQmZlTzbWVc9BrKJPJPoKz0tWZU9p/dCPZXUgDwytdA8GgB2PBBpWjw/xp88BRI+vCmr4jxG5SQ8wgbJPCUVNT1xe5s8sqyEvO5aArnQsws8OUVHOWp8lzy/vY08GMQGPZi7MrsME907CkgLPdbWGz3nDNM7mEy/OrtnuzxpAIa8yaU5vMGoOzulPY27iHQEPH9qlrriR2g8a6tSPJ2ABDuyjqA8sKGzvJ8aSTvidwA9amw/PYNQGz3IWI+8AP7SvHrF8Ly2hAA72hsoPKROY7sz04w8yJgSPPsr2zwfJD893PciPWzYPz3x0nu7AhrQO5mZKbp0JLS78IUrPEHxejsBzY08vwy3PKPahT1nRBQ9DfA4PQQl2zwIzMg8p8cePeEpRTznqlY9sl3BPIAmqTsjKpM8WKhgO8DKp7xYqJU4cRt5u7eAzbwRNo074JyZuUW2hjvWRYg8JMjtPKR+Oj0j+4I8GgCKPC+M0Dz2xgI8kCCaPLPqvjxT9Qs9j2KAPK+lJbxQa987FD/wOmTMNrupU4c8Khk9PaH3GT1RSUq75/t9PIGVKbv+tK283Fe/u2RMqjuSHDk9BjFIPWZXNz0urvg8SB/UPCOKhjwQqQo9dNUIPc8VObx2DyY8XqlhPHG7qzz6rWc8eAtCvNldtzwgAjQ9vARHPSfAHz3SntU8Na+nPFmGcTvMrvQ88MV4PAjsCT0Fw3M9F7dxuiexljzwtPM8HclNOyASNzxS1xg9mDs8PcydHjxPLz28OUXPOUKPvzziZzM95WHvPM27NDzPlUw8f0hyu/4Um7yURQK9AquvvLWVl7yyjKC8rDp8PIy5Dzyt2JO7i2yjO4VrIDxns08814OrPHRDEj2V8xg9Fc0gPROyKTwQWCI8gLffPO84/ToX6OA8sraDPdRJOT3JpAI9gkLgPAhMuDyrrVM8ZYg9vBPhvzs7n8s8HvUaPZnZYzyoNW68bdUIPSAxET3M3b08cN4cPfX6Cz2smmU9oZVkPRHGDD1X60U9uA5UPTRA4jzVWPw8V5SDPTvwOT09ui89NnwFPUFwED3oWCk9kKCGvIQeQbxoAO+50OTnPLhtjjzQMz88PjhOPWKhPjqI0l87d83uPPW5+TuWwbw8SpudPPrNizwXyJ48pnn5OmnuAD1lCN48x6mXPJxTcD3+om0936aOPUQaXz2Nl+o6z9XiPKaZ+TxWju88honoPJwiDz2evTg9xlsgPT3igz2LtZs9eKqRPXZg5zsWKpA8wXnfPGtJFz1xfB899UoWPEoqgjw/Rvy7x5qpPL99DDzfHr08OtIoPZVDEzx9P605nQ+bPB5WNz21VRU9lFYfPXb3hj2RNYQ9DKIHPVFZCD17BDs9S/dUPXiLaTxy2Bg9IbiYPdhgMz2cYko9TOYkPUV2rjyPwlw730+/O32+AT3/oc48mQpbPUADQz3oqiw8bbRgPOMW4DyhB+88E6F/PDB7YjwENoI8cxYfPQmKBTybFdY8dUIYPVFJDTkQx3m8g8CIO/fz+Twkl0O6jIr+PN8+dzyJsBw70CL5Owp3gTxkjIQ88rCCOrEQ9DzcJUA9KroHPaG2DT2ApvE87C8CPLt2yDxdDAa97B7PuwYhDT15SSM9MiUIPUUH5DxSiFE9M7PqPHNXBT0hPgs9VR9cPUDiGT2/zEs95yrpPFHJkbuGyVg6b/CluG1Fi7w6wV+8mQmCPV/YdD0HHxM9lQNfPWSjhj29gkQ9O/58PVi4TT0jqVU9xwprPRQftzyPEzQ9dv7SPHYPkDxkzLe6GXMuu1OFhz13LE09MMtIPUACtDydEc+80w2+PMnl9TteC5M8Upg9PewQYj28g2Q9yxDzPHdcqTxNpOQ8eakyPSSXhjwv/A09uB4pPYxZpTxYueU7Dr7APAZxET1XzBE9ZBs9PZ+MBD2x14493VWKPYjELz2IYmE9Qj9xPWmvLj2tSiI9CThsPRGWMj19H7E8R+HpOy2h8TtPvi89V0tTPZxzRz3Ln+M88kHvuGFhcDxcPqo8otSzPA7t8TyzOWc9XJ7UPLtWNz2wCZQ9z6dGPaoQLD2IxCY9U2RoPQ9MAj2gKHY9gdV7PT5Hdj1gTqQ9IMGkPYF0Vj1eWU09NZ1rPUfSBT0+Z1A93Hc7Pe3tqj3WpHk9+wsAPQeOLj2A/5Y99saHPZPJRT125409By4QPZ2vQD0H7yA9klKZPZzBaT22k/g8UoarPdwHlD1RqS49JKg3PaK0fT3JBeA8WRYvPQtlVT2A96E8pL5UPZJMkT2oPYU9SDC9PSK7aD2t2Jc8+wtBPQzRxTxogSo9TJ2SPWIphD3pZoE9BPUzPXMWNT0w2gI9kvp3PIHz9zvIGLI8OeXcPHTDEj21dZ49Rr2/Pfrcmz2d+II9+SAwPQXSlTz2d5Q9rSiEPSKsUT13npQ9OxegPY+Zoz3egYM9oW27PTqS3D22GqU99RoPPTvfUD0vrUw9vr9jPQyRfD2ANkE9M3I+PXwgXD2GJyI9hNwyPaI9rj23IaA9gyC6PRK0cD3bmVs9WpNkPYmxVD2w0jI9uukPPXJYLj2kX1g9EZ+GPQeVuD1ymZw9FtnrO378fj23OIU9V3uIPWKgfT2SEqs9uFbBPaa6LD3zvWs9ySV6PcbVjT1vYIc97CacPfwIRj3D5A09khorPRoPdD1Zpzo9chkjPVyORT1pbos9yD+VPTJEMT041og9e4RkPdcLgz2AMJw9FZy+PZJrwz2/leI9DbeZPbwzYz0lxbY9XEeTPUnmuD2548g9PRq5Pe9JqT2EdcI9oMDkPc5JzD2xYHU9U6SAPdOrqz3UorA982fcPUaL8z1NHNc9gzjcPV467D3MFdQ9XJ65PVUY0T1C9gA+FAXtPfhB3j0tWos9hM5LPfxpxj15t9I9CTr+PRoIFj6F0589TdS2Pbljqz0iHbg9olwUPqGt4D2hD/c9SbUEPiAZJT7UuRg+nbHQPfmW2j3byOE9T64CPp75HD7X8/I9xQcBPh8DMj6/OAU+iEQPPuYvCD5TrNo9r40LPgawJj6mMyU+0xAQPsLFET6a7Bo+a5UdPjUmNj7pXjE+yDoWPqgNIT5hCgA+qOUdPgE0ST7Fmio+3IM/Pm7TCD6Tr/w9Yh0qPrsXFD5jrk8+cxJYPqtBSj5YsTg+HipCPmlcVz7wUUk+neVUPk12Sj4GQGQ+9/xWPsYnbT5tIV0+zQAyPgQtST6UwlM+2i9oPoODXD5VI18+j91gPiqlXT4LdGk+/J9VPlmJNT6XJ08+p8xoPhtyWT4WlU4+o/k5PmRUND7Bizk+JThBPi+tQD7wiT4+bIxUPs60Rj5sGEA+ZwdHPutycT7gVG0+9C80PqiBHj72Txc+uKU9PkmMOz60pF0+gHMvPtRPHj77ry8+BnkkPn9hOT6g/QM+UZ0NPglh5D08qgM+/+UCPnwdJD5c5j8+iq8iPqMCWj7EfEs+POhgPmkWVD4GfS8+Kqk8PnNmQT4DdDM+Ib8qPrhePz6vYEI+zTc3PlX9Hz7z9xY+PNgrPhecLD6soEU+G1JjPny1NT7CsjM+6nxIPi25WT6/pVU+eXEiPtprPD73QFc+it5kPi1ZaD5v6T8+qkBFPo5lMT4Zmzg+CxFEPq7/Kj5I4zo+/Aw5Pv0+ND45dE8+/1GAPn7bfz7WNV0+MB1IPhrARD7fGlQ+wdlnPkZ9YD4VOEU+7N82PjB5RT5GxWE+d1BfPjwBZD6ggWg+K1pZPptsbj61Iog+ITmIPuPykD4AdpU+J6GWPhxWlz7q658+xyahPpxdjz56Rp0+DCWqPqNtrT7uY6s+Hr6QPkgtjD5G3po+4OmgPgMepD5uKJk+dAudPmR8pT7+WLU+Z0G6Pod7rD5JSrc+RR2xPnvquT5BIdA+WfvDPhaVyD70ANs+P+LcPkGV3D5rAdk+qNbgPhxL5z7nrOo+WuPpPnGG7T4nJ+0+Nv71PhPYBD+oZQY/O/cKP7/lAD/12Qo/yMwRP8C/Az/1lgw/6e4VP8eSGD+VlyA/ieokP/7wID8LnCM/ay4uPxOaLj8KliA//hskP9mRKj/ehS0/K1YzP9ZGNj/D8jo/KUM9P4sLQT8qqT8/d31HP7+UST/qw0U/3BFKP9MBSz9ofk8/+clJP61uQT99pzk/ReowP9ZWNj+TYzI/dTktP5E6KT8dpSE/LpogP3ZjHT8fySE/CTgjP/FSJT9QYSQ/LloUP7jzED9ggQ4/UfYIP94KDT9hBww/xu8CPxN5+j7D4vk+3xbnPhum6D6jQe8+oIDwPmBs8T7s/+c+LWnyPljp5z5YYOM+8MXfPlNN1j5dkeE+1UPhPlt61j4VUMo+xjvNPkCf5z6NK+k+3U/jPj+y3j6dKNM+VdPQPpefxD4uAsg+YAbMPtHw0z5vx98+ou/kPkTp3j6yKOg+nrbiPkeFyj5eedM+SkPaPqhE1D49G9I+HYTfPpKH5D5m3wA/HewAPzbm7z6WVfE+QxziPtx64z5QUPE+3UjtPkmd/z5AkBI/7yELP9RO/D7toQE/csIOP0aoAT+2PgU//qcVPzufFD8slRM/J/cUP7/NGD/XThY/7iYdP7ROGT+7AiU/IXsmP69PIT/2Dis/H8wsPwEkMj91zS0/vck4PwlLQT87e0U/P7pIP8lNSj9EnVw/YIFWP7A9Wj/8ZGQ/ZLJeP/dlaz+dFHM/3C58Pw07hD+DKIM/w8uDPxpNjz9EsZA/d9GSP77hmz9hp58/bfaiP8l0oj9yvqw/eBazPyXbtz99W7w/53TCPz6czT/1MtE/mOvXP1QC4z9iAe0/LtfyP17h/j+VYwZA0dMJQIRSDkCTxxJAIc8WQBj9HkDcfydA6mguQOyEN0AK7EFA18ZJQMiYU0DGm1tAi8diQDETb0CwTXtAjq6EQOtbjUBeG5ZAeoKdQPkDpkD5Kq9AZH+6QHBexkBZx9JA4PzgQMeV8ECnrQBBM8YJQUDKE0HC0B1B3LIoQWRBM0GP7z5B5MZIQR00UUHQs1BBf0dAQQYzLkFGOSFB9NMWQRPYDUEfKQdB9h0BQTl59kD69OxAQOfkQCN13ECYE9VAo6jPQD5Zy0D7gsZAfPjCQGhYwUACYL1Agfy6QCnetEAOlqlA1W+eQJVFlkD90o9A/SWJQAorg0BW3HlAQAZuQJORYkBDqFdAH8BOQEyWRUBF9jlAO0IxQGtVKUATCCNAzU8dQJE8GECk8hJABdULQIu1BEBrdf0/c5L3P6817T9ECuQ/2d3eP0zV1z8n0c8/dGXGP2S8vj8NPL0/v3K0P+6/qj+JsKU/74ehP2eLnj9aA5s/df2XP+ZQjj9kO4o/DLaGP4Rxfz/VAH4/z4J9P/RDdT+W2Go/EldjP+lPWz9/hlc/gI5XP9i5Sz/EdE8/xABKPzazOz/T2EA/BJE3P850Nj/OaCc/fqscP+NyGD/LWxk/r3MjPxy8Fz8WfxM/wPoaPwkSID+TTBQ/l5gYPyqdFz862Qw/BpoJP6D5BT/R3Ao/clkDP3hRAD9KOv0+vP/xPpD8Az80JgA/97XxPoxlCT9t/AI/kSnrPoOo7T43eN8+gK7XPovD6j4TROc+8PHmPvWZ6j6mF88+BAbYPnGT5D6Ias8+V/3MPv9Zxz4lQbw+WefYPtwjxj5Qfbw+LX3SPhnpxj47Xcs+Oe3SPmz40D6WocE+acHAPrK5tj7EgLY+5e3DPq8QyD7w784+NkHRPqsC0T4J+tM+XRXQPg7xuz67bss+sOzPPkCu0T6IJNY+g1zQPvCk1T71INw+hlH2PuD57D6N1tw+2MjcPuF/1D44f+E+OjXzPp3/+D6Q5/s+2Df8PgVC9T6g8e0+pE/7Po8vAj8fX/E+Utj5PsxBBj+eGgE/dqwDPwgcDj91Qw0/+nANP0gcED/7IAw/wkoLPwHcCz8F+BE/XwMUP65jFD/2hhQ/PikRP7GfDT9FUgQ/RicIP9NZFD+ldhI/Kl4EPwx1Bj/u6wo/r9ELP6SqDj9WggY/A0sDPxY5Cj8+Vw8/Gv8GPyEqAD9uW/I+j0XxPmK38D5PXvA+6An2PlLg5j6/Pt4+m3nrPs738j5KmuE+3uDqPtkG5j4F1OY+kzHlPgUmwz5cAsE+u0TCPqo3wz47j9U+54LXPjJNyD5RMMM+wRmzPl0Uuj7xMro+SomfPqZElT41y5o+4ZKkPkMcmj6yLJU+pWaMPlPVlz4z3Jg+BFuJPlk3mT7g54k+bNuKPhiliz6L+YM+vm6WPuAdhj5fnHg+ZJd9Ps8ZfT45E3M+l26GPuGfjT5OSHg+tUBrPh1QbT55r4Q+G+mAPrloYT4IVzE+R+ZFPgQpXj5nw1g+qaJpPriOTD587Cg+pVAIPmFnED7tQBk+F1gpPokBYj4hXmU+Dzo9PpWrOz6XRiM+taYkPr0qVT6jKVQ+pGNOPu9wQz4VjS8+J1E3PoQoOD559Rk+ygobPuiCQT6Udys+AcQQPvi2RT7QFEM+4Uc0PuvCAz7DnBc+i+VOPrV+8D2+aPM9EssePsV9TT7hKVc+wSk+PmxTMj4gJR4+PHoxPtlpFD4XUw4+RggrPiDhLz5unx4+i3MBPpFVID4+Q0c+l84yPkerPD4D3zw+/+UhPrZaHD55RB4+60kfPnIpOj57Nks+/OQ0Ply3PT5SCzk+CQ4jPsACFj6U/TU+L7E4PrhjIz698iw+mABAPr9QRz5LzDc+I6lHPnirQT52c0Y+RUAjPo+/Lj6aM0w+ncAtPrZ7Pj67qk0+bltlPmsDQT6mIT8+vJNMPmKNQD6M/U0+TshCPsQJXT4hElg+1k4ePq7uHz7AK0c+veNAPqRmSj4UMlg+SdRFPuj6QD58wUw+ZN8+PuA5Sz6x1kY+FwwXPv7/HD5csw0+YKAMPqyoID4nA0I+sx5SPp/HLj5exTk+hUNFPrmgID5lmR4+FikXPs8BHT5iWC4+sm0pPhrbPz7p3yQ+1PMePiS8Bz6+nvs9Xp0GPmNOAz5yARg+GxkiPu6CIT62kxA+NlwfPltS9z1bEgA+oFIMPk4I4z2Pm+Q9AbTPPUvJjD3HYpk9EyHGPTV+zj21NsU9dNSdPeoXBD5Tkgg+r4kDPi/Etj2N7qU92WbiPQ+juj2eJtY9Vn2TPd7KsD0rV709CGOrPTFI0T2q99w9bYzbPc6n3z0YMAA+awG3PdTyhT3UIbE9tzCrPToRlz0nEd09VYDfPbYUzj2Kv9g9HFrBPSdZ4j3CRZY9MwOCPc9flT3roVQ9el6CPed8Yj3y4DM9WIlqPfiylD3/ipM9KCWUPWW55Tx0BYc99FunPSCQUD3rsnk9+vyoPKbrVj2fo409PVppPTI1Oj1zBmo9XdWaPeZmsT2S4po9Q6O9PXCmwT152UE9z82dPZFmhz26eGo9BbQXPcyeNz2c0xA9MuZYPCE+ST2W0jM9UYk6PavlgT0gIVM9xMFvPfmYlz1laN88kjoKPY7EQT2B1VQ9XQxXPUfSHz3yQEY905xwPWB0wT20YJY98NUOPQISsT2HBtA9NxG2PWDExj0F7Iw9DPmIPaMhiT0cXBs9ubwgPRkjaT2yzhk9g8+aPYs8dz04B2Y9BZO0PThXhj1USpo9oWX6PAHc3jy4ntc8xxkhPU2SUj1tdjg9YaNcPRDHPD1r0pc9bmKaPW4ylD1f9n099PthPTIEOT0JaPs8LBNwPf9ghD2dYYA9zlgEPcxuIzy1Jl09sa7+PBJUfz0o3rc9pwdwPYY3nT11mak9cbOqPfFTgD0D6YU9e/Q/PZxxbD2cY3E9PF4KPVkuiD3AGzk9lJZGPY5kpj2A6Aw9yCf+PJj7Tj041oc8J2C5PMGYKz3UmjA9F3gxPZoXZT2801I9TmKtPLoYtDwgMmU976dAPalzIj2M+Ro9FmrpO0i/9zrOiNc7SvtAPDXvHrx09RQ9E1qWPf1FBT0p2k09geSWPa/lgz20iCo9XisSPRDp+TyQD+07cQpuPHccIDybBoM820izPKwrGD2RDhU9icE4PFBkjD2aGB89ENi1PIfVSD17kos8GZPLPF7pZTwHX4C6j8JPu/dE+Tw4lkE9sv0jPdMcND32Zw897ODkPPiCjTwnoAQ9bbTnPApX/TvRcRc94OwoPTMiqTxHUhc995PRPBhVrjzqNRs9mvg3PR/8hD0izGI9PC1dPQ0Pbj1+XZI8b7CGPEaUnDvQpJi8zhmvPEvIJztrmpg725n1PP7D1zy5S4E8J2B7PO5TgD0qeqQ8Vo5JPJ0PzzzNnCo9SwlRPfYGWzo3Gt66glEYO/D04TxapLE8KjgRPaHnnDybVS87hYsCPV27QT1V0JU8sW78vE3zADyH5bQ8P/W/PHceHj1+jGo80cAKvGXIdzxaM4o8Z7PwOzcp3by90v67MuaeurSpEb3t/O27k6lRu4Gkpzy9YfM8T118PfWK2zwTsqk8P1WhPSMrjD3mLuk8Urg+PClaMT28hYA94P05PY51ZDwijBo9S+kDPctvTj0uMGE94yUhPdkOqTxwzq46EOnvO9AzIDwr9io8vcEIO3H7wzwF0mk8o3KJPN9grTzSnjs9tNdDPe5aIj3ekXY93oBrPW3WJT2tKkc9HFrDPLwUubx18Tk8rvbAPC3QbT0pRJc9cvlWPRvNFD2/XfM8BuBhPXTzjz3mzsE8e/L8uqSfojzxwwM9Pfo1PXQ0JD1agy49AAC3vKxbJb1Pz4W8N8lAvK3pSbzfD0q8B98IvGZ1Rb1cjwK8LywEPZYB0zxs6AU9w2RlPC4fmby1phM7c6cEPa0YVjzygeU8SutaPecb9zzBuZ07Hpa9PDQx6DxIMIo8auwEPdQJMDoH/ia9zTvWOWtrbD1Nclk90v6oPDba6ry+fm690QCJuzhHnjxThaC7A/jsO+0NIbsnoB26P7U/PAENwLxyCsU7Dc9VPFK4xju2gvY8xNEdPXWRdT0hf+k8PRsGPAhMmDwoHVI9UwVjPT4I3jyUhbI8XM+0PMjHt7wqmOO7UfohPbRZJDsW6oQ88cIIPUBT7Ty5a8k6eMvEPI7VnzwS8us6+OMyPd+PgTzcFe889jdAPb4f2DzEwOQ8MuUZPZgcCj02qyg8BSO5u/+QvjqlvaO7wahsOjjnyjsPOlc8MHoCPVgoPTwyxEq7XXyuPDPCwjx0dS68TlFBPGuaYzotoVQ8zhmmPEkuV7pWHig9/nTVPDhHtjyiQ8c86FmLPAl5gDwBvAS8oUW4vN4CazzIOIY8KUuTvGx48jv5jys8I7nquiDwSzzGq4I8ewOGvKZbSDzwhbk6aW9evAxxfDw3eEa8DWAQPDF3obvYEIm8E/JMuy1ymzyw4Qo7w1OAOxglPD2pE/k7jzFvPHfeljyMSjo89ShHu+hIqro5BcI82PAQPV38sTw3GsA3L92NPOrEL7xGRRC9OKelvMEo17s/xhS8DbASPUX3cD22Mws83+A7uetirzy288U5edjnu6kz2Ty5HJI8mnfBO5VUWrwpHHC8oSXRPA3gx7zUawS9/ZUkPR9DlzzQBBs9HyOnPEHxk7rxQ+A8VOOVuYQNZ7oSY5S8xc+HPPDW0TwJiku6xpxtPIgDnjxcD+08XTwePU4waT2FyzA9ke1euxaZVDyvs2c90eK9POMUtDwiLJs8pnnyvFuxTztmN9E8eSk9PDvwjTwflJg8TNXIPNRJQ7xQ/CC7a4nGPAwCqzm0Wbq7A0lAvMNTLrxZF1A7kECBPMaLMTwOfMA81BqxO+jKtjwERfI8E+GnPJTGGj3h6WE8k9jIPOGrxDxlOVg9QREgPSNbPTy5/Ho8Fwi3vJvmGTpIkKY8VcElu5F+Dz1wTiE9MuZRPACA1zzP1e67si4QPCQ3lTw6wW28FmoWOxwrczz8aTg80h7fPK0p0zyYjEk8yRS8PJMp+zwpqi8949YXPSrY2zww+z28fkwAvRQOz7zIB1C8kpyfPNFR7jyqgKU8mEzPO1b9Az0rJfc8XkkePZzjJj2z2cO7FYwGunh667qyjAi8ZAyXvBvtubyzeci8hVoPOibTgD3VeNY8aQBAOxX7Oztz1/47PveKPLQ3AbzQJMc8AG8qu3Es67xthSA8MzNSPCzUjjpNZLs8iMJWPSxFqzwB3g07VRDyPB1JUD0Dh0o9bMfMPNJv3rtO4qY7zYSFPbMrPj04p5884yV+PMLm/Lw1nnu88fRKOf3WrjxbQHE9rmdTPQhbVDxSuIS6nyvUPOpE+TyitMY7CzWYu+tiVzz5MAQ94TkdPSslfrzTvLk75ztrPLuWyrpEqhY9XiulPFxeED2XjuQ8t0AmPAJr7jzmDvE8YWPIPA3/Hz2qr7w84od7PFE62Dx2cB89MuaMPEp7g7f40dM81FqxPI/x0TyPU6G7tRU/O3hpfTy6SeI6DS8evfRsqjpA03Y9CrYIPUA0YD07cAc8LMOCvGjRKzzDNFE9dauCPZbwGD1J7kE8lRSqvCWGQLzfb+A8I2spPVRSTDxsOPQ81oRZPVHa9zwp+l885YGpPAhMjTz8ycc8vRI0PDwswzw="
]

			}
		],
		"application": {
			"bruker_topspin_parameters": {
				"title": "T = 90C\n1H Hahn Echo\n\n-\nl6 = \t1 (100 us)\nplw1 = \t50 W\np1 = \t2.6 us\nd1 = \t1.5 s\no1 = \t870 Hz\n-----\nT_reel : \t90C\nT_set : \t95C\nT_shim : \t32C\nFrame : \t1500l/h\nShim : \t~max pressure (blue pipe)\nTransf. line : \textreme (3500 l/h) --> influence spinning speed\n---\nshim : \tsondeCP4mm.2020\nSR : \tReferences.4mm/#901\nrotor : \tPF + ZrO@ cap\nB : \t2760\nD : \t784\nnuR : \t10.0 kHz (MANUAL)",
				"auditp.txt": "##TITLE= Audit trail, TopSpin 3.6.3\n##JCAMPDX= 5.01\n##ORIGIN= Bruker BioSpin GmbH\n##OWNER= labo200\n$$ /mnt/oldCentos/racine/NMRData/data/pf2_TBennett/PbBrPerovskite.3/952/pdata/1/auditp.txt\n##AUDIT TRAIL=  $$ (NUMBER, WHEN, WHO, WHERE, PROCESS, VERSION, WHAT)\n(   1,<2023-03-29 09:12:08.477 +0200>,<labo200>,<rmn200n.cemhti.cnrs-orleans.fr>,<go4>,<TopSpin 3.6.3>,\n      <created by zg on data set with UUID 'f42aab7c-ce00-11ed-bc54-000af7097849'\n       started at 2023-03-29 09:11:41.028 +0200,\n       POWCHK disabled, PULCHK disabled,\n       completed at 2023-03-29 09:12:08.476 +0200\n\n       configuration hash MD5:\n       8D 46 5C 87 EE 21 82 24 84 51 48 3B A3 DC EE 76\n       data hash MD5: 2K\n       0F FD 0E AD 58 2C 52 90 D5 92 C6 29 C5 4A 2E 10\n>)\n(   2,<2023-03-29 09:12:21.347 +0200>,<labo200>,<rmn200n.cemhti.cnrs-orleans.fr>,<proc1d>,<TopSpin 3.6.3>,\n      <Start of raw data processing\n       bc SI = 2K \n       data hash MD5: 2K\n       42 45 E5 3B 33 B3 E4 66 3B 54 65 0C 93 E6 41 90>)\n(   3,<2023-03-29 09:12:25.140 +0200>,<labo200>,<rmn200n.cemhti.cnrs-orleans.fr>,<proc1d>,<TopSpin 3.6.3>,\n      <efp LB = 50 FT_mod = 6 PKNL = 1 SI = 2K PHC0 = -177.0063 PHC1 = 0 \n       data hash MD5: 2K\n       56 38 DE E6 9F A9 9B F6 87 D4 12 B7 79 15 85 F7>)\n(   4,<2023-03-29 09:12:34.365 +0200>,<labo200>,<rmn200n.cemhti.cnrs-orleans.fr>,<proc1d>,<TopSpin 3.6.3>,\n      <pk fgphup PHC0 = 5.425 PHC1 = 0 \n       data hash MD5: 2K\n       1B F9 EC BF 67 10 E4 D8 EC 2E 5E 62 56 F7 6B 51>)\n##END=\n\n$$ hash MD5\n$$ C7 35 44 C0 96 52 6C BF 35 8A 95 D5 36 7F 53 CF\n",
				"audita.txt": "##TITLE= Audit trail, TopSpin 3.6.3\n##JCAMPDX= 5.01\n##ORIGIN= Bruker BioSpin GmbH\n##OWNER= labo200\n$$ /mnt/oldCentos/racine/NMRData/data/pf2_TBennett/PbBrPerovskite.3/952/audita.txt\n##AUDIT TRAIL=  $$ (NUMBER, WHEN, WHO, WHERE, PROCESS, VERSION, WHAT)\n(   1,<2023-03-29 09:12:08.477 +0200>,<labo200>,<rmn200n.cemhti.cnrs-orleans.fr>,<go4>,<TopSpin 3.6.3>,\n      <created by zg on data set with UUID 'f42aab7c-ce00-11ed-bc54-000af7097849'\n       started at 2023-03-29 09:11:41.028 +0200,\n       POWCHK disabled, PULCHK disabled,\n       completed at 2023-03-29 09:12:08.476 +0200\n\n       configuration hash MD5:\n       8D 46 5C 87 EE 21 82 24 84 51 48 3B A3 DC EE 76\n       data hash MD5: 2K\n       0F FD 0E AD 58 2C 52 90 D5 92 C6 29 C5 4A 2E 10\n>)\n##END=\n\n$$ hash MD5\n$$ 09 32 9B C8 AE EE 25 98 D3 1E FE F7 39 97 D8 A2\n",
				"pulseprogram": "# 1 '/mnt/oldCentos/racine/NMRData/Local/lists/pp/pf_echomas'\n# 1 '<built-in>'\n# 1 '<command-line>'\n# 1 '/mnt/oldCentos/racine/NMRData/Local/lists/pp/pf_echomas'\n; Hahn Echo under MAS conditions\n\n;set:\n;pl1:    f1 power level for p1\n;p1:     T90 at pl1\n;pl11:   power level for p11\n;cnst31: spinning speed\n;l6:     number of rotor periods in echo delay\n;l16:    rotor periods shift in acq\n;l26:    rotor periods increments\n;-\n;p20:    sauration pulse at pl20\n;pl20:   power level for saturation\n;l20:    number of saturation pulses\n;-\n;pl2:    CP f2 power level for T90\n;p3:     CP f2 T90 @ pl2\n;pl21:   CP f1 power level during contact\n;pl22:   CP f2 power level during contact\n;p15:    CP contact time\n;cnst24: fslg (right) offset in H for better decoupling\n;cnst25: fslg LG offset (fslg), use 'setLG'\n;-\n;spnam1: shape: dfs or gauss100\n;p10:    DFS or RAPT pulse length (1ms or 50us)\n;spw1:   DFS or RAPT power level\n;cnst1:  DFS f1 frequency (1000)\n;cnst2:  DFS f2 frequency (150)\n;cnst3:  DFS frequency step (100)\n;l21:    RAPT number of pulses (2-20)\n;spnam2: RAPT: gauss\n;spoffs1: RAPT offset (+350kHz)\n;spoffs2: RAPT offset (-350kHz)\n;\n;zgoptns: 1, solid, cp, rapt, dfs, no2p1\n;d0:   =3u\n;in_010: =1/swh {f1}, calculated in program\n;nd_010: 1\n\n'l0=0'\n# 46 '/mnt/oldCentos/racine/NMRData/Local/lists/pp/pf_echomas'\n'p11=2*p1'\n\n\n# 50 '/mnt/oldCentos/racine/NMRData/Local/lists/pp/pf_echomas'\ndefine delay tau1\n'tau1=(l0*l26+l6)*(1s/cnst31)-(p1/2)-(p11/2)'\n\n\ndefine delay tau2\n'tau2=(l0*l26+l6)*(1s/cnst31)-(p11/2)-l16*(1s/cnst31)-d10'\n# 73 '/mnt/oldCentos/racine/NMRData/Local/lists/pp/pf_echomas'\n'in0=inf1'\n\n# 98 '/mnt/oldCentos/racine/NMRData/Local/lists/pp/pf_echomas'\n;END ATM\n\n# 1 'mc_line 100 file /mnt/oldCentos/racine/NMRData/Local/lists/pp/pf_echomas exp. def. part of mc cmd. before ze'\n; dimension 1D; AQ_mode \ndefine delay MCWRK\ndefine delay MCREST\n'MCREST = 30m - 0.500000*10m'\n'MCWRK = 0.500000*10m'\n\n    dccorr\n# 100 '/mnt/oldCentos/racine/NMRData/Local/lists/pp/pf_echomas'\n1 ze\n# 1 'mc_line 100 file /mnt/oldCentos/racine/NMRData/Local/lists/pp/pf_echomas exp. def. of mc cmd. after ze'\n# 101 '/mnt/oldCentos/racine/NMRData/Local/lists/pp/pf_echomas'\n# 1 'mc_line 104 file /mnt/oldCentos/racine/NMRData/Local/lists/pp/pf_echomas exp. start label for mc cmd.'\n2 MCWRK\n  MCREST\n# 105 '/mnt/oldCentos/racine/NMRData/Local/lists/pp/pf_echomas'\n# 106 '/mnt/oldCentos/racine/NMRData/Local/lists/pp/pf_echomas'\n'tau1=(l0*l26+l6)*(1s/cnst31)-(p1/2)-(p11/2)'\n\n'tau2=tau1-l16*(1s/cnst31)+d10'\n\n;---------- saturation loop & recycle delay ---------------\n# 120 '/mnt/oldCentos/racine/NMRData/Local/lists/pp/pf_echomas'\n   d1\n# 122 '/mnt/oldCentos/racine/NMRData/Local/lists/pp/pf_echomas'\n;----------- NOE transfert --------------------------------\n\n\n# 129 '/mnt/oldCentos/racine/NMRData/Local/lists/pp/pf_echomas'\n;----------- dfs or rapt ----------------------------------\n# 150 '/mnt/oldCentos/racine/NMRData/Local/lists/pp/pf_echomas'\n;---------- first pulse -----------------------------------\n\n  (p1 pl1 ph1):f1\t\t\t\t\t\t\t\t\t\t\t\t\t\t\t\t\t\t\t\t  ; 1 pulse\n\n# 158 '/mnt/oldCentos/racine/NMRData/Local/lists/pp/pf_echomas'\n;---------- tau delay -------------------------------------\n\n\n# 162 '/mnt/oldCentos/racine/NMRData/Local/lists/pp/pf_echomas'\n  tau1\n;---------- second pulse ----------------------------------\n  (p11 pl1 ph2):f1\n;---------- acquisition -----------------------------------\n\n  tau2\n\n go=2 ph31\n# 179 '/mnt/oldCentos/racine/NMRData/Local/lists/pp/pf_echomas'\n# 1 'mc_line 179 file /mnt/oldCentos/racine/NMRData/Local/lists/pp/pf_echomas exp. mc cmd. in line'\n  MCWRK  wr #0\n# 180 '/mnt/oldCentos/racine/NMRData/Local/lists/pp/pf_echomas'\n# 182 '/mnt/oldCentos/racine/NMRData/Local/lists/pp/pf_echomas'\nHaltAcqu, 1m    ;jump address for protection files\nexit\n\n# 193 '/mnt/oldCentos/racine/NMRData/Local/lists/pp/pf_echomas'\nph1=  0 1 2 3     ; Hahn Echo (no CP)\nph2=  0 0 0 0  2 2 2 2  1 1 1 1  3 3 3 3\nph31= 0 3 2 1  0 3 2 1  2 1 0 3  2 1 0 3\n\n# 203 '/mnt/oldCentos/racine/NMRData/Local/lists/pp/pf_echomas'\nph20= 0 1\n\n\n",
				"acqus": "##TITLE= Parameter file, TopSpin 3.6.3\n##JCAMPDX= 5.0\n##DATATYPE= Parameter Values\n##NPOINTS= 19\t$$ modification sequence number\n##ORIGIN= Bruker BioSpin GmbH\n##OWNER= labo200\n$$ 2023-03-29 09:12:08.478 +0200  labo200@rmn200n.cemhti.cnrs-orleans.fr\n$$ /mnt/oldCentos/racine/NMRData/data/pf2_TBennett/PbBrPerovskite.3/952/acqus\n$$ process /opt/topspin3.6.3/prog/mod/go4\n##$ACQT0= 1000000\n##$AMP= (0..31)\n100 100 100 100 100 100 100 100 100 100 100 100 100 100 100 100 100 100\n100 100 100 100 100 100 100 100 100 100 100 100 100 100\n##$AMPCOIL= (0..19)\n-1 0 0 0 0 0 0 0 0 0 0 0 0 0 0 0 0 0 0 0\n##$ANAVPT= -1\n##$AQSEQ= 0\n##$AQ_mod= 3\n##$AUNM= <au_zgonly>\n##$AUTOPOS= <>\n##$BF1= 200.15\n##$BF2= 50.327758\n##$BF3= 200.15\n##$BF4= 200.15\n##$BF5= 200.15\n##$BF6= 200.15\n##$BF7= 200.15\n##$BF8= 200.15\n##$BWFAC= (0..63)\n0 0 0 0 0 0 0 0 0 0 0 0 0 0 0 0 0 0 0 0 0 0 0 0 0 0 0 0 0 0 0 0 0 0 0 0\n0 0 0 0 0 0 0 0 0 0 0 0 0 0 0 0 0 0 0 0 0 0 0 0 0 0 0 0\n##$BYTORDA= 0\n##$CAGPARS= (0..11)\n0 0 0 0 0 0 0 0 0 0 0 0\n##$CHEMSTR= <none>\n##$CNST= (0..63)\n1 1 1 1 1 1 1 1 1 1 1 1 1 1 1 1 1 1 1 1 1 1 1 1 1 1 1 1 1 1 1 10000 1 1\n1 1 1 1 1 1 1 1 1 1 1 1 1 1 1 1 1 1 1 1 1 1 1 1 1 1 1 1 1 1\n##$CPDPRG= (0..8)\n<> <> <spinal64> <> <> <> <> <> <>\n##$D= (0..63)\n0 1.6 0 0 0 0 0 0 0 0 0 0 0 0 0 0 0 0 0 0 0.1 0 0 0 0 0 0 0 0 0 0 0 0 0\n0 0 0 0 0 0 0 0 0 0 0 0 0 0 0 0 0 0 0 0 0 0 0 0 0 0 0 0 0 0\n##$DATE= 1680073928\n##$DATE_START= 1680073901\n##$DE= 5\n##$DECBNUC= <off>\n##$DECIM= 160\n##$DECNUC= <off>\n##$DECSTAT= 4\n##$DIGMOD= 1\n##$DIGTYP= 12\n##$DQDMODE= 0\n##$DR= 20\n##$DS= 0\n##$DSPFIRM= 0\n##$DSPFVS= 20\n##$DTYPA= 0\n##$EXP= <SOLIDS1H>\n##$FCUCHAN= (0..9)\n0 1 2 0 0 0 0 0 0 0\n##$FL1= 0\n##$FL2= 0\n##$FL3= 0\n##$FL4= 0\n##$FN_INDIRECT= (0..7)\n0 0 0 0 0 0 0 0\n##$FOV= 0\n##$FQ1LIST= <>\n##$FQ2LIST= <>\n##$FQ3LIST= <>\n##$FQ4LIST= <>\n##$FQ5LIST= <>\n##$FQ6LIST= <>\n##$FQ7LIST= <>\n##$FQ8LIST= <>\n##$FRQLO3= 317880\n##$FRQLO3N= 3\n##$FS= (0..7)\n83 83 83 83 83 83 83 83\n##$FTLPGN= 0\n##$FW= 4032000\n##$FnILOOP= 0\n##$FnMODE= 0\n##$FnTYPE= 0\n##$GPNAM= (0..31)\n<> <> <> <> <> <> <> <> <> <> <> <> <> <> <> <> <> <> <> <> <> <> <> <>\n<> <> <> <> <> <> <> <>\n##$GPX= (0..31)\n0 0 0 0 0 0 0 0 0 0 0 0 0 0 0 0 0 0 0 0 0 0 0 0 0 0 0 0 0 0 0 0\n##$GPY= (0..31)\n0 0 0 0 0 0 0 0 0 0 0 0 0 0 0 0 0 0 0 0 0 0 0 0 0 0 0 0 0 0 0 0\n##$GPZ= (0..31)\n0 0 0 0 0 0 0 0 0 0 0 0 0 0 0 0 0 0 0 0 0 0 0 0 0 0 0 0 0 0 0 0\n##$GRDPROG= <>\n##$GRPDLY= 67.9820404052734\n##$HDDUTY= 20\n##$HDRATE= 1\n##$HGAIN= (0..3)\n2000 0 0 0\n##$HL1= 0\n##$HL2= 0\n##$HL3= 0\n##$HL4= 0\n##$HOLDER= 0\n##$HPMOD= (0..7)\n0 1 1 0 0 0 0 0\n##$HPPRGN= 0\n##$IN= (0..63)\n0 0 0 0 0 0 0 0 0 0 0 0 0 0 0 0 0 0 0 0 0 0 0 0 0 0 0 0 0 0 0 0 0 0 0 0\n0 0 0 0 0 0 0 0 0 0 0 0 0 0 0 0 0 0 0 0 0 0 0 0 0 0 0 0\n##$INF= (0..7)\n0 0 0 0 0 0 0 0\n##$INP= (0..63)\n0 0 0 0 0 0 0 0 0 0 0 0 0 0 0 0 0 0 0 0 0 0 0 0 0 0 0 0 0 0 0 0 0 0 0 0\n0 0 0 0 0 0 0 0 0 0 0 0 0 0 0 0 0 0 0 0 0 0 0 0 0 0 0 0\n##$INSTRUM= <spect>\n##$INTEGFAC= (0..63)\n0 0 0 0 0 0 0 0 0 0 0 0 0 0 0 0 0 0 0 0 0 0 0 0 0 0 0 0 0 0 0 0 0 0 0 0\n0 0 0 0 0 0 0 0 0 0 0 0 0 0 0 0 0 0 0 0 0 0 0 0 0 0 0 0\n##$L= (0..31)\n0 1 1 1 1 1 1 1 1 1 1 1 1 1 1 1 0 1 1 1 4 1 1 1 1 1 0 1 1 1 1 1\n##$LFILTER= -1\n##$LGAIN= -1\n##$LINPSTP= 0\n##$LOCKED= no\n##$LOCKFLD= -1\n##$LOCKGN= -1\n##$LOCKPOW= -1\n##$LOCKPPM= -1\n##$LOCNUC= <off>\n##$LOCPHAS= -1\n##$LOCSHFT= no\n##$LOCSW= 0\n##$LTIME= -1\n##$MASR= 10000\n##$MASRLST= <masrlst>\n##$MULEXPNO= (0..15)\n0 0 0 0 0 0 0 0 0 0 0 0 0 0 0 0\n##$NBL= 1\n##$NC= -4\n##$NLOGCH= 2\n##$NOVFLW= 0\n##$NS= 16\n##$NUC1= <1H>\n##$NUC2= <13C>\n##$NUC3= <off>\n##$NUC4= <off>\n##$NUC5= <off>\n##$NUC6= <off>\n##$NUC7= <off>\n##$NUC8= <off>\n##$NUCLEUS= <off>\n##$NUSLIST= <automatic>\n##$NusAMOUNT= 25\n##$NusFPNZ= no\n##$NusJSP= 0\n##$NusSEED= 54321\n##$NusSPTYPE= 0\n##$NusT2= 1\n##$NusTD= 0\n##$O1= 870\n##$O2= 0\n##$O3= 400.26\n##$O4= 400.26\n##$O5= 400.26\n##$O6= 400.26\n##$O7= 400.26\n##$O8= 400.26\n##$OVERFLW= 0\n##$P= (0..63)\n0 2.6 0 3 0 0 0 0 0 0 0 5.2 0 0 0 0 0 0 0 0 2.125 0 0 0 0 0 0 0 0 0 0 0\n0 0 0 0 0 0 0 0 0 0 0 0 0 0 0 0 0 0 0 0 0 0 0 0 0 0 0 0 0 0 0 0\n##$PACOIL= (0..15)\n2 1 0 0 0 0 0 0 0 0 0 0 0 0 0 0\n##$PAPS= 0\n##$PARMODE= 0\n##$PCPD= (0..9)\n0 0 4.58 0 0 0 0 0 0 0\n##$PEXSEL= (0..9)\n1 1 1 1 1 1 1 1 1 1\n##$PHCOR= (0..31)\n0 0 0 0 0 0 0 0 0 75 0 0 0 0 0 0 0 0 0 0 0 0 0 0 0 0 0 0 0 0 0 0\n##$PHLIST= <>\n##$PHP= 1\n##$PH_ref= 46\n##$PL= (0..63)\n120 120 120 120 120 120 120 120 120 120 120 120 120 120 120 120 120 120\n120 120 120 120 120 120 120 120 120 120 120 120 120 120 120 120 120 120\n120 120 120 120 120 120 120 120 120 120 120 120 120 120 120 120 120 120\n120 120 120 120 120 120 120 120 120 120\n##$PLSTEP= 3\n##$PLSTRT= -6\n##$PLW= (0..63)\n0 50 57 0 0 0 0 0 0 0 0 0 57 0 0 0 0 0 0 0 10.4 0 0 0 0 0 0 0 0 0 0 0 0\n0 0 0 0 0 0 0 0 0 0 0 0 0 0 0 0 0 0 0 0 0 0 0 0 0 0 0 0 0 0 0\n##$PLWMAX= (0..7)\n416.7 1312.5 0 0 0 0 0 0\n##$PQPHASE= 0\n##$PQSCALE= 1\n##$PR= 1\n##$PRECHAN= (0..15)\n-1 1 -1 0 -1 -1 -1 -1 -1 -1 -1 -1 -1 -1 -1 -1\n##$PRGAIN= 0\n##$PROBHD= <H140172_001 (PH MAS WVT 200W1 BL4 15N-31P/19F-1H)>\n##$PROBINPUTS= (0..15)\n<31P-197Au> <1H/19F> <> <> <> <> <> <> <> <> <> <> <> <> <> <>\n##$PULPROG= <pf_echomas>\n##$PW= 0\n##$PYNM= <>\n##$ProjAngle= 0\n##$QNP= 0\n##$RD= 0\n##$RECCHAN= (0..15)\n0 1 0 0 0 0 0 0 0 0 0 0 0 0 0 0\n##$RECPH= 0\n##$RECPRE= (0..15)\n-1 0 -1 -1 -1 -1 -1 -1 -1 -1 -1 -1 -1 -1 -1 -1\n##$RECPRFX= (0..15)\n1 0 0 0 0 0 0 0 0 0 0 0 0 0 0 0\n##$RECSEL= (0..15)\n0 1 0 0 0 0 0 0 0 0 0 0 0 0 0 0\n##$RG= 36\n##$RO= 0\n##$RSEL= (0..15)\n0 2 1 0 0 0 0 0 0 0 0 0 0 0 0 0\n##$S= (0..7)\n83 83 83 83 83 83 83 83\n##$SELREC= (0..9)\n0 0 0 0 0 0 0 0 0 0\n##$SFO1= 200.15087\n##$SFO2= 50.327758\n##$SFO3= 200.15040026\n##$SFO4= 200.15040026\n##$SFO5= 200.15040026\n##$SFO6= 200.15040026\n##$SFO7= 200.15040026\n##$SFO8= 200.15040026\n##$SOLVENT= <>\n##$SOLVOLD= <off>\n##$SP= (0..63)\n120 120 120 120 120 120 120 120 120 120 120 120 120 120 120 120 120 120\n120 120 120 120 120 120 120 120 120 120 120 120 120 120 120 120 120 120\n120 120 120 120 120 120 120 120 120 120 120 120 120 120 120 120 120 120\n120 120 120 120 120 120 120 120 120 120\n##$SPECTR= 0\n##$SPINCNT= 0\n##$SPNAM= (0..63)\n<> <> <> <> <> <> <> <> <> <> <> <> <> <> <> <> <> <> <> <> <> <> <> <>\n<> <> <> <> <> <> <> <> <> <> <> <> <> <> <> <> <> <> <> <> <> <> <> <>\n<> <> <> <> <> <> <> <> <> <> <> <> <> <> <> <>\n##$SPOAL= (0..63)\n0.5 0.5 0.5 0.5 0.5 0.5 0.5 0.5 0.5 0.5 0.5 0.5 0.5 0.5 0.5 0.5 0.5 0.5\n0.5 0.5 0.5 0.5 0.5 0.5 0.5 0.5 0.5 0.5 0.5 0.5 0.5 0.5 0.5 0.5 0.5 0.5\n0.5 0.5 0.5 0.5 0.5 0.5 0.5 0.5 0.5 0.5 0.5 0.5 0.5 0.5 0.5 0.5 0.5 0.5\n0.5 0.5 0.5 0.5 0.5 0.5 0.5 0.5 0.5 0.5\n##$SPOFFS= (0..63)\n0 0 0 0 0 0 0 0 0 0 0 0 0 0 0 0 0 0 0 0 0 0 0 0 0 0 0 0 0 0 0 0 0 0 0 0\n0 0 0 0 0 0 0 0 0 0 0 0 0 0 0 0 0 0 0 0 0 0 0 0 0 0 0 0\n##$SPPEX= (0..63)\n0 0 0 0 0 0 0 0 0 0 0 0 0 0 0 0 0 0 0 0 0 0 0 0 0 0 0 0 0 0 0 0 0 0 0 0\n0 0 0 0 0 0 0 0 0 0 0 0 0 0 0 0 0 0 0 0 0 0 0 0 0 0 0 0\n##$SPW= (0..63)\n0 0 0 0 0 0 0 0 0 0 0 0 0 0 0 0 0 0 0 0 0 0 0 0 0 0 0 0 0 0 0 0 0 0 0 0\n0 0 0 0 0 0 0 0 0 0 0 0 0 0 0 0 0 0 0 0 0 0 0 0 0 0 0 0\n##$SUBNAM= (0..9)\n<> <> <> <> <> <> <> <> <> <>\n##$SW= 624.528886634367\n##$SWIBOX= (0..19)\n0 1 3 0 0 0 0 0 0 0 0 0 0 0 0 0 0 0 0 0\n##$SW_h= 125000\n##$SWfinal= 0\n##$SigLockShift= 0\n##$TD= 2048\n##$TD0= 1\n##$TD_INDIRECT= (0..7)\n0 0 0 0 0 0 0 0\n##$TDav= 1\n##$TE= 368.16\n##$TE1= 368.16\n##$TE2= 0\n##$TE3= 0\n##$TE4= 0\n##$TEG= 300\n##$TE_MAGNET= 0\n##$TE_PIDX= 1\n##$TE_RAW= 368.16\n##$TE_STAB= (0..9)\n2 2 0 0 0 0 0 0 0 0\n##$TL= (0..7)\n120 120 120 120 120 120 120 120\n##$TOTROT= (0..63)\n0 0 0 0 0 0 0 0 0 0 0 0 0 0 0 0 0 0 0 0 0 0 0 0 0 0 0 0 0 0 0 0 0 0 0 0\n0 0 0 0 0 0 0 0 0 0 0 0 0 0 0 0 0 0 0 0 0 0 0 0 0 0 0 0\n##$TUBE_TYPE= <>\n##$USERA1= <>\n##$USERA2= <>\n##$USERA3= <>\n##$USERA4= <>\n##$USERA5= <>\n##$UUID= <f42aab7c-ce00-11ed-bc54-000af7097849>\n##$V9= 5\n##$VALIDCODE= -1\n##$VALIST= <>\n##$VCLIST= <>\n##$VDLIST= <>\n##$VPLIST= <>\n##$VTLIST= <>\n##$WBST= 1024\n##$WBSW= 5\n##$XGAIN= (0..3)\n670 0 0 0\n##$XL= 0\n##$YL= 0\n##$YMAX_a= 10750\n##$YMIN_a= -116548\n##$ZGOPTNS= <-Dtop>\n##$ZL1= 120\n##$ZL2= 120\n##$ZL3= 120\n##$ZL4= 120\n##$scaledByNS= no\n##$scaledByRG= no\n##END=\n",
				"procs": "##TITLE= Parameter file, TopSpin 3.6.3\n##JCAMPDX= 5.0\n##DATATYPE= Parameter Values\n##NPOINTS= 8\t$$ modification sequence number\n##ORIGIN= Bruker BioSpin GmbH\n##OWNER= labo200\n$$ 2023-03-29 09:12:34.365 +0200  labo200@rmn200n.cemhti.cnrs-orleans.fr\n$$ /mnt/oldCentos/racine/NMRData/data/pf2_TBennett/PbBrPerovskite.3/952/pdata/1/procs\n$$ process /opt/topspin3.6.3/prog/mod/proc1d\n##$ABSF1= 0\n##$ABSF2= 0\n##$ABSG= 0\n##$ABSL= 0\n##$ALPHA= 0\n##$AQORDER= 0\n##$ASSFAC= 0\n##$ASSFACI= 0\n##$ASSFACX= 0\n##$ASSWID= 0\n##$AUNMP= <proc_1d>\n##$AXLEFT= 0\n##$AXNAME= <>\n##$AXNUC= <1H>\n##$AXRIGHT= 0\n##$AXTYPE= 0\n##$AXUNIT= <>\n##$AZFE= 0.1\n##$AZFW= 0.5\n##$BCFW= 0\n##$BC_mod= 0\n##$BYTORDP= 0\n##$COROFFS= 0\n##$CY= 10\n##$DATMOD= 1\n##$DC= 0\n##$DFILT= <>\n##$DTYPP= 0\n##$ERETIC= no\n##$F1P= 21.1860379634165\n##$F2P= -17.8471228802835\n##$FCOR= 1\n##$FTSIZE= 2048\n##$FT_mod= 6\n##$GAMMA= 0\n##$GB= 0\n##$INTBC= 1\n##$INTSCL= 1\n##$ISEN= 128\n##$LB= 50\n##$LEV0= 0\n##$LPBIN= 0\n##$MAXI= 10000\n##$MC2= 0\n##$MEAN= 0\n##$ME_mod= 0\n##$MI= 50\n##$MddCEXP= no\n##$MddCT_SP= no\n##$MddF180= no\n##$MddLAMBDA= 0\n##$MddMEMORY= 0\n##$MddMERGE= 0\n##$MddNCOMP= 0\n##$MddNITER= 0\n##$MddNOISE= 0\n##$MddPHASE= 0\n##$MddSEED= 0\n##$MddSRSIZE= 0\n##$Mdd_CsALG= 0\n##$Mdd_CsLAMBDA= 0\n##$Mdd_CsNITER= 0\n##$Mdd_CsNORM= 0\n##$Mdd_CsVE= no\n##$Mdd_CsZF= 0\n##$Mdd_LrLAMBDA= 0\n##$Mdd_LrNITER= 0\n##$Mdd_LrRANK= 0\n##$Mdd_LrZF= 0\n##$Mdd_mod= 0\n##$NCOEF= 0\n##$NC_proc= -12\n##$NLEV= 6\n##$NOISF1= 5\n##$NOISF2= -5\n##$NSP= 0\n##$NTH_PI= 0\n##$NZP= 0\n##$OFFSET= 315.6073\n##$PC= 4\n##$PHC0= -171.5813\n##$PHC1= 0\n##$PH_mod= 1\n##$PKNL= yes\n##$PPARMOD= 0\n##$PPDIAG= 0\n##$PPIPTYP= 0\n##$PPMPNUM= 2147483647\n##$PPRESOL= 1\n##$PSCAL= 1\n##$PSIGN= 0\n##$PYNMP= <proc.py>\n##$RDF1= 0\n##$RDF2= 0\n##$RDFWHM= 0\n##$RDINT= 0\n##$RDPOS= 0\n##$REVERSE= no\n##$SF= 200.150201130005\n##$SI= 2048\n##$SIGF1= 40\n##$SIGF2= 20\n##$SINO= 0\n##$SIOLD= 4096\n##$SPECTYP= <>\n##$SREF_mod= 1\n##$SREGLST= <1H.CDCl3>\n##$SSB= 0\n##$STSI= 2048\n##$STSR= 0\n##$SW_p= 125000\n##$SYMM= 0\n##$S_DEV= 0\n##$TDeff= 2048\n##$TDoff= 0\n##$TI= <>\n##$TILT= no\n##$TM1= 0\n##$TM2= 0\n##$TOPLEV= 0\n##$USERP1= <>\n##$USERP2= <>\n##$USERP3= <>\n##$USERP4= <>\n##$USERP5= <>\n##$WDW= 1\n##$XDIM= 0\n##$YMAX_p= 535561163\n##$YMIN_p= -2384951\n##END=\n"
			},
			"dmfit": {
				"from_filename": "S:/Bruker/TopSpin200/data/pf2_TBennett/nmr/PbBrPerovskite.3/952/pdata/1/1r",
				"save_date": "2023-03-31T07:03:38Z",
				"from_title": "T = 90C",
				"origin": "pf_echomas 1H PbBrPerovskite 952_1 1r -  labo200\n$$ 2023-03-29 09:12:34.365 +0200  labo200@rmn200n.cemhti.cnrs-orleans.fr\n$$ /mnt/oldCentos/racine/NMRData/data/pf2_TBennett/PbBrPerovskite.3/952/pdata/1/procs\n$$ process /opt/topspin3.6.3/prog/mod/proc1d\n S:/Bruker/TopSpin200/data/pf2_TBennett/nmr/PbBrPerovskite.3/952/pdata/1/1r"
			}
		}
	}
}
