# Supplementary material for: Structural dynamics of melting and glass formation in a two-dimensional hybrid perovskite
Source: Nat Commun. 2025 Aug 18;16:7696. doi: 10.1038/s41467-025-61410-z (PMC12361452; doi:10.1038/s41467-025-61410-z)
Supplement: Supplementary file 4 — Source Data [file 41467_2025_61410_MOESM4_ESM.zip › Source Data/NMR_Source_Data/PbBrPerovskite.1 - 1H Hahn echo MAS 10kHz, T=110C.csdf]

{
	"csdm": {
		"version": "1.0",
		"read_only": false,
		"description": "T=110C",
		"origin": "pf_cp 13C PbBrPerovskite 41_1 1r -  labo200\r\n$$ 2023-10-01 18:13:13.504 +0200  CEMHTI/florian@florian-port2\r\n$$ S:/Bruker/TopSpin200/data/pf2_TBennett/nmr/PbBrPerovskite.1/41/pdata/1/procs\r\n$$ process C:/Bruker/TopSpin4.0.1/prog/mod/proc1d.exe\r\n S:/Bruker/TopSpin200/data/pf2_TBennett/nmr/PbBrPerovskite.1/41/pdata/1/1r",
		"timestamp": "2023-10-01T16:13:26Z",
		"dimensions": [
			{
				"type": "linear",
				"count": 4096,
				"quantity_name": "Frequency",
				"increment": "-6.103515625 Hz",
				"coordinates_offset": "16531.33088 Hz",
				"origin_offset": "50.32777667 MHz",
				"label": "13C - Frequency",
				"reciprocal": {
					"quantity_name": "time",
					"label": "13C - time"
				}
			}
		],
		"dependent_variables": [
			{
				"type": "internal",
				"name": "NMR Spectrum",
				"encoding": "base64",
				"numeric_type": "float32",
				"quantity_type": "scalar",
				"components": 
[
"jqQ1QfKxHkF7xM9AsraTQLMSskCAhvBAh233QGdssUAnj05AXvl4QECHBkHPtmVBK06QQQbajUEn5HFBqfpXQU1/Z0GuvYFB6khyQWbHFUFYuV0/bF+4wKyM4cBra17AEeeEP5ooIkAV+5U+RacywEHxOMCCosQ/jCILQaBVc0EVAJZBmgOaQbLgj0G+BH9B+ctUQQVzJUHNTwVBAE8QQSa7TUGNp45BqoujQUF1k0Haz01BBijvQNsoskC8q+NA//0LQX+J2kBak10/KeS6wOjYEMHLUO3ANOBswIxZD8BFN5rAGpkNwbFbGsGS3JzAxc4uQLrQ7kD6vadANCAiwLcFHcHcIivBpmqGwLpCoEDitChBZNAXQcGZjkDNamo/IfAMQA7F0UCdUQpBnb+FQIMAy8BGjY7BrKvCwUMVu8GBp4nBKfwnwcxu2MAH1sfAYSPZwKKMy8A51ZzAArt/wE1Mo8DEVQHB7oM1waeQVMFSk1nB1WxUwVYaV8EENWPBCv5owX4zWMGthjLB71EOwSRYBsGR5SPBXnJVwcaMecEConXBGX5HwW5LBcE//prAw3NNwC5QVsA1RofAPNSXwO8Qj8CjwHLAx6lfwAElhcDr+bnAnlX9wGWhGsEDrSTBiLsVwSUd3sChF2/AEKluv24SbT5S+Fq/JgNpwFz+zsC20uzAfOmtwKlTq7/ZXSRAkM9tQGsabT/K85XAV6AjwalXS8E9Ai7Bmvi/wM1qk7/ffhc/nr4FwGQzAcFiHGjBHxqTwWvVkMHCImHBQFQEwcxsRsBCPoC+pE4+vp8MFsCQuLbA6W8Uwey+QsEESVnBnr5NwU9+H8ElRb7ATVM2wJjLNsD65dzAW15cwT6lo8HY373BIBywwWAUgcEBPgrB4UoHwOUQCEDdHIRAZcKNQHbvTUAUv6w+vbqAwLgaDsHapk7BlJl3wf+0iMFGKJbBsjSlwfa8qsFVe5fBSNxPwfmQtcBlCCW/juSZvkMLasClLN7AaUDXwH0fQMBhchc/2F/Sva/1usAy+EzBdTp4wXTVN8HnWm7AZYjDPyqp5b3Xee3A1GFpwS6agcEcFj/BkzDawHA11cBHPk3BYOylwQRZvcH0fpPBYOgBwS4uGT+GaD5A7utkvmUphsD0G6HAFydiwIDYh8Cd1yvB6FCrwafL7sGHLu3BVymdwaU0oMDC3tZAUFkyQQNUGkGvE99AhSrRQBOB8kAB7NJA4tixP1xfxMBrWjLBf0Udwb8eKcBQ+79A1D4zQRAsMkEVA/dAgI+IQKOSIUB4ieE/nW/QPmnv4L+Fi0nAgBcIwMRgaj+zO1VA5q4VQDWdGcD8eQLBHkUzwQtgHsFuCsHAKL1TwOVJhsCNXv3A2XI0wSp8OcHN9xHBHs7bwKp4+8CE4kPB6t2FwVYBiMHWLDPBNC/lvyz0u0Bg/OhA0cICQPz3tcDTBCDBOvnnwCAQxT+frzZBGneGQbBSb0GTn+hAMKsIwEH9FME290rBUupSwVroScE62j7BVMMqwdjBAMHQJIjA/+Fkv+OlTz2YPA7AiBLSwEXwKMELcEHBGR8pwV9m38BUcj3AJJcdPnZ+zj9pIIM/oKnivx8Uy8BHtTTBC81owb8hasEswT/B1E4SwRc/FMEB4V3BZlWswSDC5cHQ+//BTArywT4DyMGoEpfBe79bwc/mG8Fk8sXAaBEuwDC79zxDXIY/CBuuvRjlNsBda8vAj/YfwQRNWcGjdoXBCdqRwaRYiMFNVFDBXon5wBBoecC/PTXAT79zwBv+i8BjDSzAtLcLP5pnFkBqTeu8Qv3OwHw8WcFeB4nBIpd2wXTVKsHFTuzAiooKwSJ/XcEjtZjBb9SiwXWigsFtIRHBQdEMwP5jyz9ug+g/v312vj9VM8BTxY7AFN+MwP5kHsDY8P0+ZegnQHMm6D/hGiPAMW8GwbtWPMFPvxfBJbX1v6Ed1UAcLi5B23oDQf7DWD8nEMLA5ocGwSOZwcAB3BHAZKr+vlfKn785RA7Ai0yCvxNhCUA0UY1AmxU/QDfoCsDtiAPB9mdCwaipWMFvfGrBUyiNwRhdrcFiHbjBv+yTwdgMEsFbwuO+AZy+Pz7ZnMDDVm/BMxWpwQ6XlsG1oh3BOTRMv9VYFEDFfsu/fBQLwU2zYsHGw4HBL4uFwVKvkcEbw6fBJ0GzwRu6n8FPx2HBCAwHwfm30sDbmQvB0egwwYFkDsFglEy/XWEfQRz/jUH8SpZBuz9aQTPLxUA3iZI+A3gtwClcfMAFs6DAItvMwNNc8sDkbgbBVu0bwfcZR8HCDnzBjKiJwVVAacHQiwXB04wIwCBBHb569WPAQ6gPweCkLsHPbc7AMmTfP1843UB8cFtAyNQEwWYEq8HUndjBZFaqwbu3+cD63YRAmhjJQMiIRMAENZDB6W3rwS+0+MG5PLzB/PVOwTINzsDm9erA3cdXwRxDnMHjIKnBe2qPwZv8U8HiZDTBr+xawbC7k8GQ5KzBEw2iwSAIbsEOpQ3BNYW6wKVl38DO2STBWLhFwXtyL8EylNTAo3Djv9blvz8FQi9AkC8wQKMSAUBN83q+csijwInsP8EWHY3BfjOOwchkJsFMle4/h5ZKQW1lfUGsKBlBR+IcwO9oXMFVuJzBSE6bwVmTgcHTB1HBbYwrwSls9cCI1CjAYaJUQKw75kD/ac9Aad67PzqanMATbhbBDhkywXifPMFdw1rB5K+JwX9Bo8F4cKXBU7uKwe39RcG6nQzBO4QBwcjIE8HigB7BPskOwX2F68Bm9unAmxkYwVSfQcH80z/BKcvywMqyF7/N/KBAhNTEQPwpREAz8yy/yGeWv7bzIUD8SPFARaoUQW9IpEA9SWTABTNGwRMhiMEMC4HBNSM+wWB8/MA9c8/A4H3rwKnbBsFPtfzAcXy5wM4YdMC3UW/AM0K9wJN0D8Gp6y/B1lozwchTKsFecTXB//howTzGm8Ed+7rBA827wf/dl8Ghdj7BHOS7wNSqb8C2dLbAUykUwWR4M8EIdyDBXqrZwAzKhMBL+XjA7XWvwIr/z8DttZfAFB1zvoQ+kUBfqM5AqCaCQD55sr9dveHAaX4pwY0mPMFUg0HBgwdVweeafcHhDZbBYdWmwZ0Cr8G08bPBLAu6wer0vMFUgbHBGh6RwWMCScFDhQTBNzj/wKE+P8F26YvBLhCkwZg4lMH/LErBLijcwF4zrcCSBhjB/yeFwY1as8Fq1bzBT36hwfKRbcFe4ijBWS8FwRWt3cBVyJLA5r2BvwisA0CTCRNAJMiPv3PP1cCvvDrBOqFlwf70ccFfFHrB4kqFwb8Yh8Eb9V3BpObVwDEXEUBFhgJBRVblQBNha76EiQ/BIjBMwdXPCsG3gBo/poUMQdYxK0FlmcJAYpAZv5zTeMBttse/Y76BQHm0BkH+KAhBHPuXQD81D76WkXXAJorAwDvv8sAdYA3B1PYKwRi1w8BvkAbApb2LPgwx17+nZ+bAM1c5weslGMGynUI+kXJHQdqQmEEk/GtBeQfSPxCgP8H4kY/BlYtowTJ98sCT2K7AYA5BwQgTvMFkUvvBs6vuwXJCoMFdqBPB/MmQwOx/6MBMmUfBOONYwSk4AMHf4Co/STzLQMTgs0A3mgA/I2ppwDAaP8CgeMQ/TMWmQIP/dUBXrCTArDgdwYC7T8EsHCXBDPKNwAIrDz565SU/cF3/v/HjjcDkonzAmRk1vxPSH0AgkCZAxQ+vv8F398DhWlnBgdyGwSxsi8Fj1YTBJMZ7wcxAc8HzgWjBBO1UwY6xPsEbyTXBuEJEwaJIYMFkWG7BhkNVwbGsFcHGC6LAQORawNOjxMAYhEPBshKSwY8mpcFKGo/BsSs3wbxdjMAZYnU/mByKQMi32EB/OQ1BedgTQa+TwUDfT3y/AWUNwfrqR8EVmAnB+5qvP3V+NEHuOWRB7/j1QK7ml8DUQnjBcMmUwbcAWMGtyqDAx2lBPwfOaT+LKzvA2qPZwB9k/cBsUMvAOwB/wJL6DsCb9YW/rwPdPWnAKj/0u4m/ajXDwNMnS8GoAIbBqUNqwQJL0cABDjxAOlH2QG7EkkC79ojArcVTwd3risF0qH3BofY8wbvPEcE6TRTBbbouwfq5P8EyiD/BD45CwdAjWcFsA3HBYoFcwb89/MAZInk/mOT+QBV3B0HwheE/aUcBwVTrccG7v3/BnOZDwenaDcEIsyHBdaOBwVBCu8EYCdjBxwPGwS5hkMGgWSXBlYSNwF46c7/hiY8/68I4QG5yi0Cc25RAmuhDQBcmx70eFWLAr1u4wH9ovsA+MYrA030BwPP9Mr+4D+W/KeO5wBGaPcGVKI7BSaipweGLp8HiS43BlWdXwQfPJsHcixXBE2UawYb1JsGnLznBRUNbwWZsiMEYPqLB+pClwUuOgMHuk9bACzSBQEDaN0GU8UhBcUP0QCPbBT649rzAi8AEwWnO8sAmWr7A7mKpwGHSwsBk0u/Ax6YFwUUfAcHnqtvAwS+wwEdancCYjLrAkQUHwSn0QcErG3jBpemIweVrgsFCNVzBTQQwweNyEcE1TvjAmOS3wBW7EMDds98/sR92QFL4+D8TgW7AqukkwV8HYsFXZlXByJ4TweQKpcDIxoHA3JfPwCXYK8FLs2fBL7KCwaoNgcHamGDB5jkfwcOTfcDTqytAuEXwQDDmBEGkGKNA43YfPwpmxr8ldcK8j7I8QJSFQ0DK4x3AARxDwTV2qcFPBcTBe+Slwc1+ScHYQIvA4/a1P3vzn0BjdflA/WUeQYEBGEGkiJxAexI/wDmwI8FrAkrBxhARwTE3KcCkDuM/4dq3Py5OFMBcd7XAbV69wAA/asD2V9a//1DevxzcKcCsHMa/BjE0QPgJAEFjhRdBWjuSQMKtlMBay0nB8ZJqwc2uLcFZdrnAnuaPwM+d/sAdlUXBg4tIwV6618DtDdw/6pzkQOOkwUA5RZm+e8vtwKAJOMGxmj7BV7IpwY59FMHi0PHAG0x5wAtk8z+que5AGDoXQRJK1UCQgL0/EGn7v8SRt79BUaY/jAoCQECz9L+vGA/BOkllwRyjZMGSfBbB2+CHwA58X8AKZADBMP1mwXcYksHZ147Bi0t2wS/tY8EkSHbBYiSDwWA5XsE2W+fAWmSwPmVIh0BaZBxAfOAkwGOGxMB6Dq/AKmoGwJtmsb44V07ADIYYwXPXa8HbrG3BiDsdwfC1YMC30ai+5u7Tv9N8oMDu69LA+vyTwKeoOL/4gu4/i/2ZP/5U3r/sUITAcvhxwAKaQb8/JjpAQYGeQCAZi0AzIrw/t+ApwNk14sDqCDDB7blbwYRVbMFzxmTBH6RTwT6kR8G6NUDBGnQrwTZU8MB3zTPAiTCkPx+0JUB3jYE/RGl0v73Bk75r2V5AaKrjQKslwECJocW/OY8+wccOksFbSH/BGSrbwBgk0T/YEBZAbSauwEjvb8FwM4zBnQkcwTmEM0Bxtx9BUO2sQIfN+cBMUZjBqniUwUadrcAqxDhBPwylQaWTgUH1yShAtt4bwV2NUcHhmvXA9cq7vnKI/j92wMO/6ou5wGy4ncBlqANAMwwjQSE6TkEd5/RAZFvyv0WfE8HNTCbBHSjewE8PfsApAqrA/MAjwUFIZsHYh1/Bl1YSwQQldsCJ0QnAzjCVwG4bAMHwVv3Ae5NEwOuxZkBWfOlA1lypQGvaOL+PEr7A2GHGwP7Unb9sl6NAohT4QCzsgkCKD4XAtwxEwYike8EUSlXByJf0wFvxSMDOKEnAb6/3wDnJXsFS1o3BhtKGwddCQMHYocfAECgmwCDyBcDrkknA5r1DwH0/kr60EIVAgorsQPrE3UAKxzNADNIJwABnicCh5e6/0FNdQM7w8UBprtVAlrIgPbuKGMEVfYvBLgmhwQ6CiMHqXCjBtvN0wAffIj+/LBBA/aXVP9bFcr65qzrAKaO9wAs9B8H7ehXB5/r6wHXJjsAYZIm/AbzDPWKw/b9UCcbAQW0cwat/IsEMEdnAWbfkv5H+mj8jOSS/8KTywAxniMHGxsnBOGPpwdCc4cHNs7zBwSqKwXfeKcETiIXAOOfZP9Z1x0Bw5QZBxsT/QKEevkC1VYRAYcJyQH7bh0D7ik5Ap7eVv2yQBMF+OGbBLgNswdrr48AMQb1Ay/2NQVFQrEGWfWlBX5ipPrG0WcGkap/Bood/wQrQocBZDbhAp4AdQf2Gk0BGo/HA9aanwZFa7sGEaffBhlDIwcw1fcFrGvrAvKSAwCzEksBBueTAkrgJwbBB58CEjGjAKTrMvQg7qD/3dYM+EOn9v0sJgMA1p7rAWTkQwaT7bcFrBbTBMgTjwa5y48H67KnB5EMcwQg9hz3U6U9AaxpBv+nO8cDzsjDBc4b+wLHQ4r7xfKpAtvJmQGkI1sCXUqfBD977wX4pAsJ9O7vBqggLwSU8lEB9lTJB2IQZQZvlKkDhs5/AW1IZwb8CHcGlldzApltLwF8HAL/lEDw/HoegP+YO5z/c9wtAs7uhPx2H/r/SFufADcBFwQ4BasHrYkXBkeXEwDDbmT/yYNJA6cYCQUksyUCbpCdAI7lxv854R8B7IkzAjRdPv3O2b0BZLg5BAjo6QZknEEFw36w+3MkywY4lnMEaxZvBP20mwQhrLUAK80NBD+JQQSPrvEAnoVjAtAQIwe1V6sBPz0DADEJMvz4oUcAfeAPBr3stwe56BcEWajTAj1M4Pv9gZcBH3U/Bi0yuwcYxucFbeXDBtYT6v6ZhA0Hh6SBBMfGLQHCuOcAk8LHAbBjwv9H5jUC2o/BA36eDQDG5gMAwOjvBsyFmwTteN8FYKcvA14NmwFQJr8DEkSfBr+dswaoddMFNUDbB9QGzwANHkr9PHjY9CZm9v7/MWMCIslfAVxtIvzmUP0CYPbNAL+yuQCmsQECOdec+E2FqPtrMRUB82ehA5gkZQbfJ9EDwZgtAridNwIfGhMAS1J0//vcpQe1qlUFiEKRBDsBwQcqquUC43s+/fDBewG8BoL40wG1A9ZKHQIhji73uWtbANek3weiJPcFQGwbByUV9wBjmhb9Mpic+BZK1PwBgiUDQMAVBq5cxQU2nI0FdrK5Anl5xv5e2vMAfXPvAtvL4wPKJ/8C9Yx7Ba5FLwdWIYsECn0jBRtwHwYUylcBaM23AiLLGwIhEJMGLcVDB94xOweIPK8E+EQvBX9MMwan6L8FcLlfBqolfwZAHOsGsSujAApowwO5aUT5LyIQ/2opZPpfup79e6ivACalbwNXmWsAH/TDAyzDev4KzIL/2BtA+6Ve4P2LPJ0Dff3ZAye2SQBbagkBMpvc/DFO9vxw8ocANX/HA77MGwbuP/sD5Bt3Apfy7wMHpn8A/9oTAkupVwNKuMMCVJCPAGNQiwAnpHcB9nxvAjddJwDRwrMA4Nw7BKYQ+wTNeQcHMPQbB3BYmwGnenj/7Ohe/R3YHwTz/k8Ew/cXB0Zm5wY/ZacEy1YDANqszQGKvUkDEcSe/Ch+VwBGVsMBvL1vAbOeev9uo2r8QuKPAQBYVwe3sPMHB4D3BDHEuweCBLcETPUPBih1ZweWFT8GWqRzB0VCywJOYPsAFY3bAIWf9wGy0UcFADojBLJeSwXxdisGBWXHBf25Nwed3MsFhoiHBhQ4ZwQ8KGMHK7h/BeT0ywSUKTcGEMmfB4cpvwb4HVcFAeBLBOZN2wPwYVL4r9nG/B9/SwGtjZcHJ5ZnBSMSKwQrsC8FiMPw/0s4HQQH94UBtdFi/IbgZwbiqVsF6hSPBgTQuwF0NgUAg+MpATrF6QETYZr95QLHAS3QOwfjWMsGlqEfBWqhCweljGsFd1LfA+0o1wLFQS8BMLdfAQAopwRNRL8F9Z8/AykPDPmVRmkCfOldA0JRVwElYLcGzHmLBSt8yweVge8AgAmRAS7QBQRL8D0HpVetAAWSMQFGJBT/Yn4DA930DwTwkJsF7DxrBgV3owMpTzMCg6RjBpLaCwfg6uMEnQcnB0WinwQmYTMGR/bjApL57wJO48cDMPFfBuAaNwfpwkME0p3bB7AQ6wT+8+8AKRn7A1tYCP+MMn0BXg/NAbN/aQLOKN0DGXQPAAiOiwH9alsBZteK/uI2vPyUlJUAKaJc/Azj6v5NYqcAhh/HAWTECwYlp5cCCEqrAunpmwNyVPMAfJF7AvQqEwIXLUcB24CG+o+J4QG0mtkDaCxdA4QrFwIx5gcF75rHBn4KlwcoSSMH/UDfAo/IPQMZLYz2/PerAeglpwVgBh8GmNU7BV8uewPIgOkD3O/ZA6ikKQc632UCJAHVAe9RkP2Hywb8v/FrABYqjwCKV3MCB9AvBv4ofwcgQFcHhS7vA6Nm4vU8GtkAPiwhBAJjaQABP0j+Kb3bAmkfSwHngtcBCDTnA7c0svyZTpb1Ke429bGeEP9OdXUBVWK5A7HadQBqP+z83eNO+c7fXP5k+G0Fp2KZBd/3tQaJtAUKvEOpBCArMQWcH2kGofxdCVC5iQv0yoEKxYtRCavUGQ/XsJ0N4cU1D0Ax1Q50YjUOsTZxDazmnQ8pmrkOcYbNDZhW4Q+VWvkNpbMdDv0zTQ7zL30MHf+hD3QvoQx+c2kNeI8BDr+WcQ9Zsb0NA4y1D0Dz4QleitELxTIlCauxbQk6YO0KddS1C+JctQheaNkLmP0VCy69cQmDEgkKTpqNCe77QQhiXAkPYDR1DVws1Qzc4SUN4E1lDt1RkQ2pga0POkHBDtbR4QzSphEO/i5JDXmykQ2vbtUNxecFD7p3DQykEvENbeK1DTvCbQzGFikP3QHVD8CRZQ1BhQUPSxC9DDnQmQzNKJkMHIy5Dec87Q0PjTUN0yWRDBBiBQ0Ock0OQY6lDDI7AQ/V01kMCl+hDTGX1Q2Wd/EPmIv9Dqn3+Q5o4/EPTY/lDI3H2QyV580Pft/BDjeLuQ84I70MxA/JDKsj3QxIY/0M62wJEJoYERGJvA0QG3P1DjvHtQ1pv2EPV3r9DgmOnQ6avkUMO/X9DWH1jQ0WRSkNwhTJDsnIbQwYiCEMkRvdCuvLsQpBr60IYnelCM37hQvy900Jd6cVCPtG8QikouELhFbNCAfaoQjO2mULrvYlCqBJ7QlB3akKXB1lCQys+Qi75GkKWyPVB0cHTQckw0UF/yNNBR+q5QZfib0GohpJAvsA7wI8CisAaLzu/4rdZQPKhikCM6QlAvjD7PnuiPEDegRhBb+CBQcWqkUEJaFxB2Gi5QG8BPr8mQy3AUDx7v1Ufcj/zn8k+9mYRwOkPkMCUz47AiFJCwEByO8CW+LfArSYfwTmVPMGvsQrB1NrkvyfpjkCCUsJA3SM2QL2Dqb83iee/tjMsQASKDkFmCjxB6IIKQaiG4j8EpXrA896ZwNSazL8yhNg/1/LEP5gM8b+y1KDAcniPwHNX6L49G0ZAlpDtP4/amMBQJ0vB+ZqBwRoUS8GI3J/ApspGPwFNsj1WJs7ATcpawa3igcEPW03B+1riwKHWhcB4oc/AeXA2wWTTWMFgWhTB5/s+PuRuFEGkDEFBhULNQFwIlMChi3DBOIuewd5hj8HlV0TBwZ/qwPmwxMAQ1QvBME9JwYbfZsFHEUTBMqTIwGDlnz+FC+NAoTYKQQEeo0BkmwDAVZ8YwRbtZMEJ2mzB6RNAwcO8C8FWxPrAhzklwUwma8FiJY/BpKKKwQbwScHT27zAcWwHv7AydD8so9y/SW7SwM8bLMH7tkXBwcU2wSGmGcF1ewzB3m4bwcgkOsEpqk/Bh21Kwex4LMEgEQfBJzHVwMEgssAj4o3A3mIlwIcWjb5ARKE/GaJHP4JC5L8uJ5/Ay7/WwCRAucD7GzHA22j3Pn/5DEA5xfk/WhMjP53vDL9EqaG/BmAJwCfvfMCAN9HA4uAMwSsPG8HSahTBuX8NwaVEG8F23DzB6fpXwTJ6TsHiFxzBE4HCwPX6m8DQE/fANeVTwYSWjsFr1ZDBF69VwfYuvMDG7Tw/ZZGBQO2teUAe1tw/uE+Jv1/2f8DHAt/A7LsTwcTmEsFB8LHAw+RgPwCI4EAADxFBmQGqQAFuD8BLBA3ByxgewQH+hMBHibRAd/lqQS/nmEGWdJBBr2NXQSvqA0E4/41Ar5QjQNixC0Au3jJApZ1+QJzToUDl+ZtAtSYUQKKkK8CQvAjBrPtKwSSQUcG/uR3BAnKqwFiILsAmkn/A5L8FweuhS8FxM1rBzwoZwSFf/79s0K5AL9EVQYlxCUESlJ1AUxTQPzHXgz+EPDpADZCaQNk1iED7uks/k6hQwHT1lMAzovO/Vh5KQOjhzUANUJRAD2v7v+1UFcEHokbBu/AMwYTeG7+RJOJAdPsbQdVv1kBSJ5E/lz8dwBQu0L88bSRAl2/cQE1jCkEtIfNA8jizQHS7mECerbpA/4H/QPQAIUF01DlB/ihNQR9kWEHm+UhBKa8GQSU1Tj9iSATBUcFywdwrh8HYw1PBWe/kwMpiOMDpR0PA4DvgwBX7N8E4clPBdpAzwRfn78CXLqfApNfGwKhmFsGTVTnB0B8ewc+Gg8D7Wy1AuN7EQJJLWEBD45jAjdNhwT/qnMFlq5TB44pDweoVk8CTGD0+CyQSP/cE77+ws4PABNWFwO0MG8A5I1q/tqKfvyABb8CPE9/AKpAYwUHEMcGPAkbBLFddwcbnbcGRemHBUNwrwYIzucDaKsq/AU1EvvZm9b8Cu6jAwhcIwQeOMsGo0mLBlVaTwQ+luMGlzM3BnjXBwdB7lMH18j7B6I4AwZ7WCMHrujzB4jBhwYAeSsFSTvbAwRkEwKTflz+9Ej8/S5kswHDF+MCahlnBOBKcwV7Vv8HCgMLBhv2RwX78y8C6GOBAB6F/QfTch0EyfDdBCPSbQBkiIEAqCbFAvgcnQQhEQ0HKhwdBT6+KP2/Jw8AJii/B92hpwS48m8G2Is3B2X3uwRXF2ME8DH3B6nO1PIgOS0EgM4BBwTAdQUOLVL6VbN7AUcrjwC5uR8BHcpW+tWUJwItz8MDcijzBfeUswaeYg8CZyZ5AGPQ+QQcnY0HmjkJBm20CQT2CjkDkpARAUtZHP86IPL7h2sK/GCVmwLilx8A70AnBxnQXwXEsAME38p3AbzEgwOp1TMC13vXAXJddwbMVkMHZg43BaCpbwRgJGsEhOg/B+r5BwXnUgMEjg4jBoTFZwa5O+8DMbm7AHFxOwEksncDDzK7AmNtDwGvaET+/7r0/R4E2wHSDLcFc7IvBT4KQwbD2O8HDMw/AiEuhQFpU1UAY9T1AkU1MwD2qD8GAqlHBBSt2wX89eMFswEzBZ9vnwODcI7+rtYJA2GChQAxSTUA/xuQ/ToBRQBB51kAqoPxA7K4+QGKA9MBggZTBM3e4wZFhk8GE6QfBvVJlv0S6eL/sgOvAO7xPwbpaLcGcEf89NoNcQetUq0GhQZJBhUvfQGoUncC8aCvBGpwUwamSmsBM1SXAV3SMwJvs88DxnAPBRbCVwORy8z4lBTBAMBn4vtJ2+cD1KGzBTv6JwQFZY8Heof3AVZ/7v++ppj+6ad8/hgkyP5aQD78i29W/041AwPFMncD33ebAjS8VwUq/KsHvfC/BybEjwRgCDMEfg+PAO+fCwC8dyMCJ4erAGvEAwabp1sCGKB7AVuxsQBlCFEFb3TlBE6QcQSgFokBmZlK9C/VlwLzkqMBHC8TA23jjwBatAsGmxwjBrawAweJw+MCKjxfBmDRdwdZOmcHofrHBz1OiwbwtXMH+S73AKfpev2rNHb/RIm/AayrawJjd6sAj8bPAkNmHwF20sMDTARXBTA5RwXZUYMGnaDnB7aX5wI3+rsCKT7bAY83fwCJt1sB8QV3AA6fAP3BfqkD+w7lA8TRAQBNymL/h0ZvAX1DwwIwaG8FW/TnBEMtCwSFYG8G1zoLAmlcIQC99mkDy8Kc/UHPmwCahfcFrGZrB/Ed0wVZly8AShBFAm/3OQOjBt0AO3DhATVObP2XZ7T9oMlVAYORVQD2qjD/vWPq/tcZdwGmQDsAc/Ew/RIpUQIXbYED7S60/Sb27v4bnLcCfGmm/J0iBQJmSLUH6GopBTL+lQZljmkED+U1BplpuQBgmhMB7vN7At3FkwKEWfEBeljpBLNWFQbRPmkFi/a9BshXbQS0oDUJFkypCEKw3QqDVMELlNCFCoJ8aQsuIJ0InnEJCoS9bQlHqYkLCLllCM7tKQhn+RUJmOU5CqodYQqhgVUL6mD5CtAkeQsotB0JtxghCAvshQutTQ0IGRVpC0d1dQvAKU0JjMUZCe1xAQvjuQEJwKUBC/Es3QuP0JkJelxZChwkOQi3hDkL4ARNCGikRQlOFA0JOkdZBeCGeQTTEWEFVexNBjcjdQG3+zkBhAfZAPDUmQTpyXEHyzoFB0lt9QblIOkEvjJJAPhctwGIZ6MCrtvLAcD+SwOoENb/BGdw/aV4OQLl8D0Ds/2tAOb3jQA/rL0F+qEtBdhgrQXs7tEBqPIE+/hQvwHddKMDZjpu/S8ilv7mUjcByORnBQINcwUDLY8F7tiTBzod5wCUE4T+yXIlAWkNbQKoxPz+6eNW/L/0pwDH4HMBp3wbAtDgewDnUZMBaDJnABRqwwDIUusDwjc/AeVkFwVoTNsGuK2fBeTh6wVrEV8EmewHBb7C0vwDga0CrlqFA858iQDYL+r8YLLrAr53swHzI2sBUKrLA0/WbwKg9m8A9OpHA7G9BwOYu676+H/g/S5c6QNeSDkDqsz4/NJH4vkU2pr/ChiLA2MGiwJkGC8HYCz3B9+xMwQ7CNsGuahXBCJgQwQl5PcH9noXBD++lwXBxqcGNZInB0NgjwS7/R8DdhPI/v2yBQMVffEAFszFAPYrBP3JoDj9kO36+yLa/v8YrfcDUNwDBCudQwUFyisGl6JTB8uR+wUX4JcFgHZrAq68BwKteKcC/XJbAsvykwHGrGMAlxSJAB7XZQOPOAkFkUthASbSRQL3SVkAwWUFAB67aP2lABMC9AfPArlpDwWsTWcFDWz7BSqYgwULNL8EU5m/BNFWXwV3NlMHMHkfBwddIwF18gUDGE6RAJ4/OPmnouMCi8QLBpNaHwDWXk0BbFWhBr4+vQUE+zkHYXNlBYJzhQe7u80FMWQpCTwsgQpIKNkLexkVCW1tKQvEIRUI9fz9CMAdIQgLjZ0JCHY1CBNmlQuSYskLlja1C5qWaQpV9hEIu72hCGbVYQj1mTUIw2zpCSzUhQpYkDkIlOhBCeYknQpYnQkK9PElC5JM0Qv/gE0IEvwRC/3ocQrtzV0LU341CboqmQqzgsEKt5bNCPE27QkDIzEJcr+JCDjzwQlOF60Kf7NRCyyi2QshAmkINboVCtelmQuBzOkKHpwBCBi6IQVGpt0AVrJQ/i90NQDOCmkBSh6FA5DLkP92UO8CULsDAPYq4wJv1NMAZYn8/9dGMQNeD6EBFXB5BqY49Qb0/PEGqlAlBo+FAQJi9HsDPT6TA05WCwDOzj7/QMxs/8NZqv8zmo8A3+hjBoSVCweX3S8HfJk7Bv4JYwbNTWcFv9CfBxW86wCnK5EBpd21BPIh9QQ1DH0HRgtg/zG46wGHygL/tfZpAdW8MQbSw10B3Ld+9ZbjHwB9Dz8AukAG/IQ7VQFeEC0FNtE1Aw0vUwEOrbMFBjYvBCvp8wXg2Z8HC8YXBwietwWhTxMEdtKrBJkdCwdHCsb8p+rBA4qjEQJ5NCkAawCHAJ5GdwLPTj8C4/xrAOiOKPESKB0AcukpAMHv4P2SbH8Dt6hLBMBttwaHDesEpTCzB45VdwHdcED8anw/A1+sgwcpchcHxd4LBfs0FweXgAECrugBBLSHXQAKaVz/4UnvAfU6GwJXjzL8vDEe/ByaUwOSzNMFt1nnBa7NbwcFR0sDkQ18/RtRwQLGuoz9t9UvAJP+rwDZLc8DHOvC+8JbNPwKarT8noG8+9GzoPfm+aj/qVQY/tJg6wPcMC8HbXVvBgQhzwWV9VMEBvDDBe+86wYd1ecFOYqDB9VOuwRv3n8Hej4bBF2txwfnKd8GFpoDBIIJpwfj9MMEFsADBW9j/wEM8JsEa+znBbSkDwRS/s74EJexAJ90YQXuai0CXB5fAqiE7wT/6TMF3QRLBMg2cwNP8SMDkMlTAbxERwAUy+j+dUPVAAy0tQRf3DEGnaEVA/Hj1v844KsD3ZOE+IY9lQM1aTED0G3G/gJe4wLanAcF4M/LANHnQwJNP5cAlXRDBY6YUwa/1wMCf2lm/ij/mP+Z9wr+lWRvBXDGLwUcFmcGPFl/B9tfKwMcJJsAq8LPAXZVLwVxPkMFGcovBNiA5wXurmsBZ1a+/vWH9vz43h8DfQKjASDiLwCk8QMCzyjvAdfOGwOOFq8CXx57ABTNEwCgtWL9Ld1k/rbkVQH8CjEDwvtNALjflQMvPfECcY0jA+Sw4wSZbjMGyc5nBiLyKwXCFbMGD/FjBTaNXwVIwTcFKZijB15HswKEuqMDzfZ3AKJ2mwKyLhcD/ULC/GNWmP2cTtj9iIZm/SPBbwAyxlr/i6NdAO+KDQdphqkHytoRBpF50QBWjIcG8Mo3BcN5/wf1CCcHsj/u/Ox8rvxmah8DC/gjBrUEdweCb8sDnBJHAoFhvwE2MvMDR2g7BWQogwUBi+8Cvw2rAVONlvKOwbj+xTrm/mRnGwDmbNsHqEHHBJrZ5wTIcSsFzf+nA3BcBwAZwOT/pJjC+YbF1wCXRBMHMTEHBxkhxwbwHj8HSmaHB+FWiwb0fgsFlKgfBFybbvtfDMEB9rs6/nm41wVOpocEsibLB652DwQfO38DPZv6+Fbsjv21+s8BXCx/BRxYSwVaNSsBiUHNAvNPgQDB6mkA5tBy/rv6xwNGY+sDln//AawoBwaJfFcFm6zTBSHBJwfimR8HUhjnBlKExwR5iN8FaLEHBttpAwZ2kM8EIVCTBVt4ewXSxJMFkii/BghM/wXZMX8GN1Y3ByVa0wXFnzsEUHMTBiemOweHxCsFUEw3AweclwIatHME/epnBodPDwb8MrsHqPzzBnQB6P43qM0HQ6H5Bj1NuQWrcHkE1DlJAkK9DwE3a6sCeKQLBm92hwKMB3j7z7aZAlSzCQAzC3D9wZcTAvRFewRh9kcHz4Y/B6KhqwZiUKsGpyvXA3Ia+wC2RmcAiq27A2spAwA97UsDaLJjAZPrXwPfQAcHEUgDB4nDSwN3NmMBCfnfAHFySwLbc0sAb4QnBNU8PwcndzcDksp+/0XqZQGY+EEG1phRBV7qsQElMOr+vbMPA27oIwRnZ/MDEeLzAC8yTwKyroMD3K8zA8VLnwCD62MDBEbbA/1ixwGkX8cCzRzbBuTN1wTzmh8Gut2zByBYNwRPhWr8uqMlAzs0hQcprGUHRqcBAw7MjQFl3IkD/0epAo1FyQTo/rkEb2LpBQVmYQegMPkFpHtdALxXXQKnCLUEqVGlBtkJSQYCmpkBnW77A84ZpwbbogsEuODDB4bkWwC2CiUCkBqVAhifKvv+pIcGPR6LB07nawTfa5sFSiMLBlgh3wfyAuMD5IEw/Fgr/Px34vL9KE8/A0lIawUSGHMGtXAbByCcBwRXcHsG8/0bBFrVKwe9zD8F8YSzAyzAiQGzYZkD9ZbM+NymNwIEr5sDpbtLAaDGBwFDdEcBjvSjAMtZ3wBBJWcAQ6Vs+f5GzQG8xF0HClQ5Bk+l7QCUmKcC22+PAgL7vwBE2lMBGVKm/ke0cvTzsmL8Fw0XA1WdZwE3zf79SBkpAqVLXQKf38kCQN6hAGROPP4UrJMA3IYfAd+x8wENMT8AlhGvAqYu2wCoMBcFbjCDBdL8jwYfjGsGCRRzBo+kxwbAxTsHI3lfBvRpEwQXrJcH/MSHBvqtIweUtgsHBjY3ByYxdwTx2o8A3YI1Atd4XQVQq70AnsZI+Ow/gwNn9HcFfxu3AscAfwBaZhj92fq0/e3LpvpS29L81Ptq/FP9Dvzx9jr+N1nDARjz2wBXcK8Hi0zbB8kwgwYIZ/8Bg/NDAeNO9wEArusCfXMPAyVzjwJJQCsHbgRTBgnndwKgkUL+B09dAAwUvQQzZ7kAQCYDAEq2VwSUV68HNSvbBr/23wbB5McH+0se/3IbXP7wlg7/gZM/Ai7E1wWmCYMG+82jBPf1YwTaPOMGYKBHBo3jowKqH6cBk0BTBjwY6wSexOsEk+P3A7P7bvw0fVUB1AmxA8WOjv5p/CMGfi1XBGOxIwVlX1cBseDU/gqOuQEsPs0D5IAZAsmwUwOSKpcBt5rDAk3d9wEYl2b+rrXs+khy4PxfIAEA1DhxAAD9MQIKriUBb0aBAWwGBQKyciz5t9b7AbUJMwRctjMHtXpXBLKqGwYYtZcHfdlTB8fNdwTeaYsE2+zzBNSfJwNhwlz5LsY5A4Rp0QBy8oL+w4vzABPlLwaxsXsHvLDvBh67/wBRPm8BqzGvALNydwAhEAsFvKUDBsPFqwQsAacHMRTbBe7vYwEyFVcD+hDnAY8WfwIDH5MAI+93AgMiEwEKvmb851Ju/hL6rwAriO8EoyYbB82STwSMHicHtkXnBtwd9wZEAisHWSozBhqlvwWtqJ8EB3NrAz6/JwJcOBcEG4CLBuxAdwQK7AMGg+PzANBE2wennhMFaUpXBrYlbwWlQT8DMRcFA3M/fQNiw3r8a9FrBQKyWwTc4NsHcF6dA52+iQSrIvEEsIExBjMKkwBftmMHwtrDBqgRywfGqosCBVcI/BVJEQMJmHUD/sDxA79+SQIsMkkB7wzk/kcarwFAnEsFQK97A0CJ4PmkO4UCAR/dAvYFtPx5eFMEkLoTB7aqIwZ7JRMFx7NrAioeSwD27t8BwlvLAN6jvwKJ8r8DPpnbAtYaSwCaK5cCGyBDBQq//wMN8icCxUAS/iv14P/dTUz58EAG/IJJ7P4yBhUBfp7tA2xgxQGygrMBeTnDBpR2nwdVbnsGdVUrBMIljwGP+R0APeqpApTxmQMZL477WnLXA2Tk6wWtKjME8jqzBcw6uwZy9jcEeATvBRZ7vwFs4/sDpgkzBkUWWwYFcscF9WqrBWyeMwax7W8Eycj3B/KE6wboQOsHiyCvB4ZsZwb4EGsHfgzLBXd1HwTEkL8H6jajAMDssQB24CkHdLw1BlAYkQB4228AEQmjB7I+KwSPNf8FZvmPBgv56wcxBp8GcztXBxhPjwYVgt8EixDbBIJKyP92FHkEnPSxBpPCPQMwVqcBjCmXB1ryfwYD1r8F3cKzBDJGcwbGufcGubhrB7suDv7T7AkFghW5BsRSEQbjjSEFh4qVAIIEJwAXC1MAATu7AzrirwHIq2L9eaTVAT0b8QLYMS0FmjnhBJUhnQcYRDUHS3ro+XXzswFA5NMGDAyfBf7LawPQMYcAO/BzAc8ZcwISWn8CgYb/Au8bWwI3sAMGA3h3BnS0kwdBz28Aq2HU/KrgsQXc0k0HI1qRB5TuNQYSCT0GRiSZB+0M0QdrkV0EQzVtBsaImQWVgpUDR8cQ/R7EFQMNTz0CbWEBBL9h/QQPxi0HCu4pBVQyDQfo8Y0GvRxtBf3o+QP4CZMAah8rAmN1ewBSfOkCzwfZAn+rIQHLZ278pfDjBXj2DwVbORcEuLo+/y2swQTUyi0HUHXJByNjNQE7gYMD/5CDBuMo2wd1lC8GpdIfAAN7cPc0bWUA0gKxALv/EQFU4vkCJaqdA8wePQH/Za0CEfh1AYr8RP6Iln7+AqKG/qCYAQMGlA0F23mtBkhyPQWqZeEF33AxBqmC9P0/fJMAFtAfAIAFIP/BGIUBMJis/zCWPwLHuJ8Gfq2zBvz+AwTSBY8GcLh7BOuFqwPpdTEAHrwRBjrgKQYYJNUA8NOvA+SuGwWt0n8H6GWrBlgFwwHm/z0A5NCpBJ0HsQCLbY74z4/PAAXRBwYBaXsH022vBvT52wdpebsGqnUDBx2rpwBK0SsD3VRDAjEGbwA+WB8FnASDBffsIwRwizsDJrN7ATSgywRE9gsFDLpDBYx5jwd6R48Bj7QHA6kM6wMQaEcGblHrBfQuNwdkCXMEwwurA5UBKwHwgW8DlR8rAYCwEwai87sARzq/A82WtwN59BsGOaEPBo2JRwdP9FcFm5lrAOUVEPv8QtL9CrtjAETI1wVJDNcEtiuPAgNcpwJ+6+b8Lza3ANgMbwR9zK8EDgPXAs1tvwMQhU8Cqr/7A6RZwwY3cnMFyXpbBpr5bwQrUBsHrMsbAhkDiwKtiBME8lOHA55xNwCfxQz+15vk/xzo0v/pMu8BufjLBWDFxwe/Hi8He+5bBA/ybwUoBmcEeLY3BjzF2wayMSsHZeRLBQ8SGwPfE8z8fbN9Avsb0QFLH/T9nSQHBWCCIweqamcG4YlPBKQpVwCZjWkDX0iRA+CqHwHSnK8Et7jPBHtapwPsbC0CeXqtALREpQDa6+L8J6RjAzvh0QMZjU0HB75ZBWT+AQVC8ukBQtbjAaXZNwRTzXMG/IT/BShM+wSDGd8Gs5aTBZfy6wa8zrcGUqYXBn2I9wQ6gGcHzXyPB6PJBwWF6XcEGkXDByKqAwcy/h8EaTofBwZ9zwWoIRsFDaB/BYgcWwQYBJsGuSjDBl4oTwXMXlMB+zFw/URqNQPEriUAXd30/Lr5XwG9J1sALLALBEG0CwWkP+MCR9fjAvJwLwXxVLME05VnBea2BweiNh8GEqGvBwoIjwRvlwMBh4qfAcAsSwcA+fMG9g6jBxtWrwR6Ug8HW4AnBG63kv3rW1z+aKPg/P3UYP91Vgr8pqyvA/OGSwD6RyMBZ3dHAopubwNhwEsCvVJm/W2BMwAHt6cARsSXBWrsXwSjFnMAsZS++xX7mPjqZjMCdcTzBjuqEwXgKesHGPx7BLyx3wPZ36L/V0JXA0yEcwd8nU8FtcE7BGkAYwSIlpcAjisq/3w8PP8JGhj8q2Am/+7qLwP1GEsGHrj3Bh6kXwfMd0r9doAJB7eBmQUB7WEEJetJAJsKpvzChosCaB2jAbLgZv60aiL8+oN/ABpl2wd6KpsGp/53BYKBcwT7ABsEidQzBfld7wQuwycGVQ/vB5Gv0wU3JuME2F0zBn0p0wAm5iT/q9cA/s1u1v9xvvsAizCLBqQ5FwVAANsGiZPvA+T91wNTa7b/r0lHA00PnwAQCNMHarFLBOPdKwaknN8H5qDfBFfFVwfiee8FyZoLBw8JdwcuBE8G5+5TADIEQwJnKIcCOhIjAQxu2wM0Ku8A8jafAAQWqwMy258Ap5C3Bv+BpwXJEg8Fny3DBzfYywV++4sBeyajAPBXawD9NJ8EW0VXBA6NQwSlUEcHKQ1zArRqGPxVMK0Bxiuc/uK9PPVInv78260zAPv/GwAAbLMGa53LByPWHwYYVcMH6pirBgKbjwDRx0MDEaADBHmsGwX2PncD9peg/P0X9QHCOEkFku5NABy8awBsu4MBXktfArGppwD6JGcAxP8PAsv1WwXSVnMFYkaDB5R9nwfVxzcCpAlq/JJevvWlQMcBVV7jAWQXhwDcZ3cB+vNnAgKbjwF1t08DVOHzAF8ipPqRuYkC1xUBAIp2gv6+MwMBCNePAXho2wOUJiUBcjxZBRw8PQU30SkAPi4jALgwYwfQENsFwVz3BvzBbwTCQj8EotLbBMDfMwTs+xMGJhafBm4WLwZj2gMGtjIfBA9yPwUUgiMEX7lHBmPXkwHDuh79OkVBAa2OXQJ9rUUAkqNe+/gKmwNJOG8GtGE3BWStdwTASSsEhJhvB6lS7wJPJB8ACCfE+6LmWP/rtob1eeSHAmQmcwGRrxsD4KdTA+0LowEn+EMEw5jrButVTwb/ZOsFgfdbAGq8rv/UoKECgiR4/TVO/wJ3QVsFOGYzBzQ2EwTX3Q8FXCArBlfwLwYwuT8FCbpfBmym8weQixMEkkKvBuTN1wQOTAsE8TSLA805zv0xukcAbYjzBuT6TwYV8ncHjJlvBD3tYwInBmkB2YKxAmhgSwAuFUcEXY6DBjnGbwXRrVcECA+/AVu3DwNMkDMGTkTDB4H0UwXyhiMCxLky/7M9WwF8bPcGVGanBHg3MwaASu8GU05bBGqiPwYbKuMHWWfPBWV0Cwl/MxsFWGhTBrs/KQB7HXEE0XSRBdXHVvhM9M8EsGYfBpE6HwSv9YsFHEzzBi0MoweYvGsGQlAnBf1kHwWDRLsFUfYHBatetweCVvMH135jB/yQVwYnBvz+ZkgZBmGkPQWZek0D3U+6+mPwGwFuxlT+n3+tAY5pDQQmlOkEbrYVAuP4Cwf40pcE9AuDBPWLZwfQJlsE+R9PAD4uFQEE8GkHKzghBlVQUQLgvxMC41lrBfCGPwXnbi8E1Z0rBxmWqwJdulz9cLl9A3NcVvUo+AcH2jYfBZLK1wcYrvMFuwKLBOcd7wb/oO8FARAzBbhPGwCksesCi1EDAH5yZwFjpEMH8W1fBGMVwwfc7S8ESRwbBTvG6wMl08cAYGEvB1SWPweDroMFgvJnBgMGNwTXzj8GnDZzBr/GWwcHUTsEQeRDAyA4EQST8SUHpbgVBlrDHvyWwK8HeGmXB2rRFwZReEMGm0QnBDrg8wW4ndcHF63PB3GkpwXFUh8AcWq2+/kNYv+Tkg8Df393AQCP0wIgM8MD/0RDBmkhOwQYmg8E2X3nBogwNwSuWkz8vlApBIt0TQQP4OkD2r7/AgipGwWYdYsG/7lDBG35JwaZ7ZsGqhIjBcBKOwXL8c8FSLjPBzqUJwe/5DME4CyDBEugKwciHPcC9Q6pATEY7QYRASkEhPgdBoNhGQGBUYj9+7C9AC12xQBnbl0Bdi7+/dswnwe3khsEvhYXBevomwbnsGcAXiC5AeDtWQGKBxj/lvzo/47YaQMY0pUArxsdAQOOOQDnjsD+I9Gi+iyxLPx4lH0CihZc/cYynwJS+cMGEyrvBCUbRwfJZtMHP94LBpLdMwbDOZcFDr5jBIjKxwTFHn8HZiU/BPse8wFAMccBDRQPB2fZ/wQA1qsFYOJ3BC0k0wWrNGL/pX9ZAaefwQPz4RkBAsxTAx/qVwIzpL8DzH7k//Y2OQH6DgUD8WCA/EmJawO4CtcBFmKvAmwVnwCRYAcDn26O/FXtDv+rz6z7XoxFAvmBLQAAguz8lNEDApn8AwRX9JMHbCPrA5HLAv8L9o0Ao+QdBo3nwQMtBhUAYVd8/MegKQLS3kkB4ecpAM4qoQMLGtT+sfF3A0Tj3wGtXM8G98mzBQhOWwVmZq8Ew+aHBAEtdwXjZfsAzSqBAFLoRQesJ6kDqFApAJIgdwKl0h8BfB2/AhCxNwEgghsCvNMrABeQCwbi9EsETmiPBRp1JwVqYf8ED9I/BwBKBwdZ9JcEFQ3jA3x6QvxW8fMAy3RvB7A5SwZ8HI8Fb8d+/Dt7iQBGPLkG3AANBFTsTQExGtr+CUa299eKSQMoB+0B14bdAm2T0v18UPMEytZvBuH+zwfcPpcGPo3jBA0sNwcqD+L9bYGRA/OG/QJumjUAFowu+nHKawGYl1cDJNJnAUK2kv8EXxj7pJum/bsPbwMtgN8GzPUzBW30qwbU09cD9TtfAaPYLwUvEPsE2G1XB/N8ywV7Zw8BikPG+wWdZQDV2i0AP2itAY64Iv+8HfcBI38bACwTHwGZmb8AFozK8hF0hQJaByz8y1kfAEvQUwZH8VMEQFUrBdhj6wIQuC8CUdhY/Xnp4v8bLosDgmAPBMnz2wDDbYsDM7tk/bO+aQGAmhEBbsWo+PdqMwO6L4sCSgs3A9VhDwNsoTD+9UiRAZmZqP1JGVsC1ffTAlkIUwc8G68C1dmLAHGtUv7qJjb9jrl7AKXScwHa/LMBJzTNAVN4EQeHNH0EfS9tA4I3jP9JvK79md/8/o1IAQal7TEHCIUlBgrLyQA=="
]

			}
		],
		"application": {
			"bruker_topspin_parameters": {
				"title": "T=110C\r\n13C{1H} VACP MAS\r\n\r\n-- 13C ---\r\np15 = \t1.0 ms\r\nplw21 = \t15.2 W (30 kHz)\r\no1 = \t4050 Hz\r\naq = \t30 ms\r\nde = \t10.0 us\r\n-- 1H ---\r\np3 = \t2.6 us\r\nplw2 = \t50 W\r\nd1 = \t1.0 s\r\nspnam0 = \tRamp45-55.1000\r\nspdb0 = \t-11.2dB (opt) (=-5.35dB-6dB, 22kHz)\r\nplw12 = \t18.0 W (50 kHz)\r\nspnam2 = \tspinal64\r\npcpd2 = \t9.6 us\r\no2 = \t870 Hz\r\n-\r\n*T_reel : \t110C (1.1118 * T_reel + 4.7554)\r\nT_reel : \t150C\r\nT_set : \t117C (0.7454 *T_reel + 4.8778)\r\nT_shim : \t39C\r\nFrame : \t700l/h\r\nShim : \t'extreme' (3600l/h)\r\nflush transf. line : \tyes\r\n---\r\nshim : \tsondeCP4mm.2020\r\nSR : \tReferences.4mm/#901\r\nrotor : \tPF + ZrO@ cap\r\nB : \t2760\r\nD : \t760\r\nnuR : \t10.0 kHz (MANUAL)",
				"auditp.txt": "##TITLE= Audit trail, TopSpin 4.0.1\r\n##JCAMPDX= 5.01\r\n##ORIGIN= Bruker BioSpin GmbH\r\n##OWNER= florian\r\n$$ S:/Bruker/TopSpin200/data/pf2_TBennett/nmr/PbBrPerovskite.1/41/pdata/1/auditp.txt\r\n##AUDIT TRAIL=  $$ (NUMBER, WHEN, WHO, WHERE, PROCESS, VERSION, WHAT)\r\n(   1,<2023-03-27 11:18:46.006 +0200>,<labo200>,<rmn200n.cemhti.cnrs-orleans.fr>,<go4>,<TopSpin 3.6.3>,\r\n      <created by zg on data set with UUID '6f6affda-cc7b-11ed-9dc9-000af7097849'\r\n       started at 2023-03-27 10:43:24.092 +0200,\r\n       POWCHK disabled, PULCHK disabled,\r\n       completed at 2023-03-27 11:18:46.005 +0200\r\n\r\n       configuration hash MD5:\r\n       8D 46 5C 87 EE 21 82 24 84 51 48 3B A3 DC EE 76\r\n       data hash MD5: 1496\r\n       DB E2 37 E7 F8 68 A6 6F 67 8D C1 EC 3B E8 42 DA\r\n>)\r\n(   2,<2023-10-01 18:12:59.759 +0200>,<CEMHTI/florian>,<florian-port2>,<proc1d>,<TopSpin 4.0.1>,\r\n      <Start of raw data processing\r\n       efp LB = 5 FT_mod = 6 PKNL = 1 PHC0 = -88.27305 PHC1 = -89.3 SI = 4K \r\n       data hash MD5: 4K\r\n       8C BC 42 78 ED 97 85 6A 7D 23 68 D5 A2 4E 2C DA>)\r\n(   3,<2023-10-01 18:13:08.030 +0200>,<CEMHTI/florian>,<florian-port2>,<proc1d>,<TopSpin 4.0.1>,\r\n      <pk fgphup PHC0 = 11.80547 PHC1 = -28.8 \r\n       data hash MD5: 4K\r\n       33 9B 8E F8 A8 BF 21 74 AC FC 63 B7 F0 40 2F 0D>)\r\n(   4,<2023-10-01 18:13:13.559 +0200>,<CEMHTI/florian>,<florian-port2>,<proc1d>,<TopSpin 4.0.1>,\r\n      <pk fgphup PHC0 = -1.2 PHC1 = 0 \r\n       data hash MD5: 4K\r\n       54 75 5C B6 5B 08 84 3A 67 7A 80 61 FF 06 5C 12>)\r\n##END=\r\n\r\n$$ hash MD5\r\n$$ 61 F8 5A 27 DF B4 B1 93 A0 31 F7 0E 12 6C D9 EE\r\n",
				"audita.txt": "##TITLE= Audit trail, TopSpin 3.6.3\n##JCAMPDX= 5.01\n##ORIGIN= Bruker BioSpin GmbH\n##OWNER= labo200\n$$ /mnt/oldCentos/racine/NMRData/data/pf2_TBennett/PbBrPerovskite/41/audita.txt\n##AUDIT TRAIL=  $$ (NUMBER, WHEN, WHO, WHERE, PROCESS, VERSION, WHAT)\n(   1,<2023-03-27 11:18:46.006 +0200>,<labo200>,<rmn200n.cemhti.cnrs-orleans.fr>,<go4>,<TopSpin 3.6.3>,\n      <created by zg on data set with UUID '6f6affda-cc7b-11ed-9dc9-000af7097849'\n       started at 2023-03-27 10:43:24.092 +0200,\n       POWCHK disabled, PULCHK disabled,\n       completed at 2023-03-27 11:18:46.005 +0200\n\n       configuration hash MD5:\n       8D 46 5C 87 EE 21 82 24 84 51 48 3B A3 DC EE 76\n       data hash MD5: 1496\n       DB E2 37 E7 F8 68 A6 6F 67 8D C1 EC 3B E8 42 DA\n>)\n##END=\n\n$$ hash MD5\n$$ E0 86 73 05 65 6F 5F F2 48 B9 09 9B B7 B0 29 EF\n",
				"pulseprogram": "# 1 '/mnt/oldCentos/racine/NMRData/Local/lists/pp/pf_cp'\n# 1 '<built-in>'\n# 1 '<command-line>'\n# 1 '/mnt/oldCentos/racine/NMRData/Local/lists/pp/pf_cp'\n;cptppm.pf\n;cross-polarization pulse program\n;with tppm decoupling\n\n;set:\n;d1:       recycle delay\n;p3:       90 degree 1H pulse at pl2\n;pl2:      1H power for T90\n;p15:      contact pulse\n;pl1:      not used\n;pl21:     X power during CP\n;pl22:     1H power during CP\n;pl12:     1H power for decoupling\n;cpdprg2:  tppm15\n;p31:      tppm pulse length (~T180)\n;cnst31:   spinning speed\n;zgoptns:  cpdyn, cpfslg, vacp, dipshift\n;dipshift: cnst31\tspinning speed\n;dipshift: l6\tnbr rotor periods\n;cpfslg:   cnst24\t(right) offset in H for better decoupling\n;cpfslg:   cnst25\tLG offset, use setLG\n;vacp:     sp0 ramp shape on 1H\n;p2:       dfs pulse length (500us)\n;sp1:      dfs power level\n;cnst1:    dfs f1 frequency (1000)\n;cnst2:    dfs f2 frequency (70)\n;cnst3:    dfs frequency step (150)\n;p10:      rapt pulse length (20-50us)\n;pl10:     rapt power level\n;l11:      rapt number of pulses (5-20)\n;cnst11:   rapt + frequency offset\n\ndefine delay zfilter\n'zfilter=5*(1s/cnst31)'\n# 36 '/mnt/oldCentos/racine/NMRData/Local/lists/pp/pf_cp'\n;#ifndef cpdyn\n;'plw22=spw0'\n;#endif\n\n\n# 60 '/mnt/oldCentos/racine/NMRData/Local/lists/pp/pf_cp'\n'plw22=spw0'\n\n\n'in0=inf1'\n'd0=1u'\n# 1 'mc_line 66 file /mnt/oldCentos/racine/NMRData/Local/lists/pp/pf_cp exp. def. part of mc cmd. before ze'\n; dimension 1D; AQ_mode \ndefine delay MCWRK\ndefine delay MCREST\n'MCREST = d1 - 30m'\n'MCWRK = 0.333333*30m'\n\n    dccorr\n# 66 '/mnt/oldCentos/racine/NMRData/Local/lists/pp/pf_cp'\n# 66 '/mnt/oldCentos/racine/NMRData/Local/lists/pp/pf_cp'\n1 ze\n# 1 'mc_line 66 file /mnt/oldCentos/racine/NMRData/Local/lists/pp/pf_cp exp. def. of mc cmd. after ze'\n# 67 '/mnt/oldCentos/racine/NMRData/Local/lists/pp/pf_cp'\n;----------- recycle delay --------------------------------\n\n# 1 'mc_line 69 file /mnt/oldCentos/racine/NMRData/Local/lists/pp/pf_cp exp. start label for mc cmd.'\n2 MCWRK  * 2 do:f2\nLBLF0, MCWRK \n  MCREST\n# 70 '/mnt/oldCentos/racine/NMRData/Local/lists/pp/pf_cp'\n\n# 77 '/mnt/oldCentos/racine/NMRData/Local/lists/pp/pf_cp'\n;----------- FSLG -----------------------------------------\n\n\n# 81 '/mnt/oldCentos/racine/NMRData/Local/lists/pp/pf_cp'\n;----------- set power ------------------------------------\n  10u pl1:f1 pl2:f2\n;----------- dfs or rapt ----------------------------------\n# 97 '/mnt/oldCentos/racine/NMRData/Local/lists/pp/pf_cp'\n;----------------------------------------------- 90 degree proton pulse\n\n\n# 101 '/mnt/oldCentos/racine/NMRData/Local/lists/pp/pf_cp'\n  (p3 pl2 ph1):f2\n\n;----------------------------------------------- delay\n\n# 109 '/mnt/oldCentos/racine/NMRData/Local/lists/pp/pf_cp'\n  d0 pl21:f1 pl22:f2\t\t; attention: pas de declaration de puissance pendant les pulses...\n\n\n# 113 '/mnt/oldCentos/racine/NMRData/Local/lists/pp/pf_cp'\n;----------------------------------------------- cross-polarization\n\n\n# 117 '/mnt/oldCentos/racine/NMRData/Local/lists/pp/pf_cp'\n  (p15 pl21 ph2):f1 (p15:sp0 ph3):f2\n\n;----------------------------------------------- decoupling\n\n# 124 '/mnt/oldCentos/racine/NMRData/Local/lists/pp/pf_cp'\n  1u cpds2:f2\n\n\n# 129 '/mnt/oldCentos/racine/NMRData/Local/lists/pp/pf_cp'\n;----------------------------------------------- acquisition\n  go=2 ph31\n\n  1m do:f2\n\n# 137 '/mnt/oldCentos/racine/NMRData/Local/lists/pp/pf_cp'\n;----------------------------------------------- write\n\n\n# 1 'mc_line 144 file /mnt/oldCentos/racine/NMRData/Local/lists/pp/pf_cp exp. mc cmd. in line'\n  MCWRK wr #0\n  MCWRK zd\n  lo to LBLF0 times td0\n\n# 145 '/mnt/oldCentos/racine/NMRData/Local/lists/pp/pf_cp'\n# 147 '/mnt/oldCentos/racine/NMRData/Local/lists/pp/pf_cp'\nHaltAcqu, 1m\t\t\t\t;jump address for protection files\nexit\n\nph0=0\nph1=1 3\t\t\t\t; H pi/2\nph2=0 0 1 1 3 3 2 2\t\t; X CP\nph3=0\t\t\t\t; H CP\nph11=0 2\t\t\t; H pi (drain)\nph31=0 2 1 3 3 1 2 0\t\t; receiver\n\n",
				"acqus": "##TITLE= Parameter file, TopSpin 3.6.3\n##JCAMPDX= 5.0\n##DATATYPE= Parameter Values\n##NPOINTS= 13\t$$ modification sequence number\n##ORIGIN= Bruker BioSpin GmbH\n##OWNER= labo200\n$$ 2023-03-27 11:18:46.007 +0200  labo200@rmn200n.cemhti.cnrs-orleans.fr\n$$ /mnt/oldCentos/racine/NMRData/data/pf2_TBennett/PbBrPerovskite/41/acqus\n$$ process /opt/topspin3.6.3/prog/mod/go4\n##$ACQT0= 1000000\n##$AMP= (0..31)\n100 100 100 100 100 100 100 100 100 100 100 100 100 100 100 100 100 100\n100 100 100 100 100 100 100 100 100 100 100 100 100 100\n##$AMPCOIL= (0..19)\n-1 0 0 0 0 0 0 0 0 0 0 0 0 0 0 0 0 0 0 0\n##$ANAVPT= -1\n##$AQSEQ= 0\n##$AQ_mod= 3\n##$AUNM= <au_zgonly>\n##$AUTOPOS= <>\n##$BF1= 50.327758\n##$BF2= 200.15\n##$BF3= 200.15\n##$BF4= 200.15\n##$BF5= 200.15\n##$BF6= 200.15\n##$BF7= 200.15\n##$BF8= 200.15\n##$BWFAC= (0..63)\n0 0 0 0 0 0 0 0 0 0 0 0 0 0 0 0 0 0 0 0 0 0 0 0 0 0 0 0 0 0 0 0 0 0 0 0\n0 0 0 0 0 0 0 0 0 0 0 0 0 0 0 0 0 0 0 0 0 0 0 0 0 0 0 0\n##$BYTORDA= 0\n##$CAGPARS= (0..11)\n0 0 0 0 0 0 0 0 0 0 0 0\n##$CHEMSTR= <none>\n##$CNST= (0..63)\n1 1 1 1 1 1 1 1 1 1 1 1 1 1 1 1 1 1 1 1 1 1 1 1 1 1 1 1 1 1 1 10000 1 1\n1 1 1 1 1 1 1 1 1 1 1 1 1 1 1 1 1 1 1 1 1 1 1 1 1 1 1 1 1 1\n##$CPDPRG= (0..8)\n<> <> <spinal64> <> <> <> <> <> <>\n##$D= (0..63)\n1e-06 1 0 0 0 0 0 0 0 0 0 0 0 0 0 0 0 0 0 0 0.1 0 0 0 0 0 0 0 0 0 0 0 0\n0 0 0 0 0 0 0 0 0 0 0 0 0 0 0 0 0 0 0 0 0 0 0 0 0 0 0 0 0 0 0\n##$DATE= 1679908726\n##$DATE_START= 1679906604\n##$DE= 10\n##$DECBNUC= <off>\n##$DECIM= 800\n##$DECNUC= <off>\n##$DECSTAT= 4\n##$DIGMOD= 1\n##$DIGTYP= 12\n##$DQDMODE= 0\n##$DR= 21\n##$DS= 0\n##$DSPFIRM= 0\n##$DSPFVS= 20\n##$DTYPA= 0\n##$EXP= <SOLIDS1H>\n##$FCUCHAN= (0..9)\n0 2 1 0 0 0 0 0 0 0\n##$FL1= 0\n##$FL2= 0\n##$FL3= 0\n##$FL4= 0\n##$FN_INDIRECT= (0..7)\n0 0 0 0 0 0 0 0\n##$FOV= 0\n##$FQ1LIST= <>\n##$FQ2LIST= <>\n##$FQ3LIST= <>\n##$FQ4LIST= <>\n##$FQ5LIST= <>\n##$FQ6LIST= <>\n##$FQ7LIST= <>\n##$FQ8LIST= <>\n##$FRQLO3= 58817\n##$FRQLO3N= 2\n##$FS= (0..7)\n83 83 83 83 83 83 83 83\n##$FTLPGN= 0\n##$FW= 4032000\n##$FnILOOP= 0\n##$FnMODE= 0\n##$FnTYPE= 0\n##$GPNAM= (0..31)\n<> <> <> <> <> <> <> <> <> <> <> <> <> <> <> <> <> <> <> <> <> <> <> <>\n<> <> <> <> <> <> <> <>\n##$GPX= (0..31)\n0 0 0 0 0 0 0 0 0 0 0 0 0 0 0 0 0 0 0 0 0 0 0 0 0 0 0 0 0 0 0 0\n##$GPY= (0..31)\n0 0 0 0 0 0 0 0 0 0 0 0 0 0 0 0 0 0 0 0 0 0 0 0 0 0 0 0 0 0 0 0\n##$GPZ= (0..31)\n0 0 0 0 0 0 0 0 0 0 0 0 0 0 0 0 0 0 0 0 0 0 0 0 0 0 0 0 0 0 0 0\n##$GRDPROG= <>\n##$GRPDLY= 67.9839172363281\n##$HDDUTY= 20\n##$HDRATE= 1\n##$HGAIN= (0..3)\n2000 0 0 0\n##$HL1= 0\n##$HL2= 0\n##$HL3= 0\n##$HL4= 0\n##$HOLDER= 0\n##$HPMOD= (0..7)\n0 1 1 0 0 0 0 0\n##$HPPRGN= 0\n##$IN= (0..63)\n0 0 0 0 0 0 0 0 0 0 0 0 0 0 0 0 0 0 0 0 0 0 0 0 0 0 0 0 0 0 0 0 0 0 0 0\n0 0 0 0 0 0 0 0 0 0 0 0 0 0 0 0 0 0 0 0 0 0 0 0 0 0 0 0\n##$INF= (0..7)\n0 0 0 0 0 0 0 0\n##$INP= (0..63)\n0 0 0 0 0 0 0 0 0 0 0 0 0 0 0 0 0 0 0 0 0 0 0 0 0 0 0 0 0 0 0 0 0 0 0 0\n0 0 0 0 0 0 0 0 0 0 0 0 0 0 0 0 0 0 0 0 0 0 0 0 0 0 0 0\n##$INSTRUM= <spect>\n##$INTEGFAC= (0..63)\n0 0 0 0 0 0 0 0 0 0 0 0 0 0 0 0 0 0 0 0 0 0 0 0 0 0 0 0 0 0 0 0 0 0 0 0\n0 0 0 0 0 0 0 0 0 0 0 0 0 0 0 0 0 0 0 0 0 0 0 0 0 0 0 0\n##$L= (0..31)\n1 1 1 1 1 1 1 1 1 1 1 1 1 1 1 1 1 1 1 1 4 1 1 1 1 1 1 1 1 1 1 1\n##$LFILTER= -1\n##$LGAIN= -1\n##$LINPSTP= 0\n##$LOCKED= no\n##$LOCKFLD= -1\n##$LOCKGN= -1\n##$LOCKPOW= -1\n##$LOCKPPM= -1\n##$LOCNUC= <off>\n##$LOCPHAS= -1\n##$LOCSHFT= no\n##$LOCSW= 0\n##$LTIME= -1\n##$MASR= 10000\n##$MASRLST= <masrlst>\n##$MULEXPNO= (0..15)\n0 0 0 0 0 0 0 0 0 0 0 0 0 0 0 0\n##$NBL= 1\n##$NC= -5\n##$NLOGCH= 2\n##$NOVFLW= 0\n##$NS= 2048\n##$NUC1= <13C>\n##$NUC2= <1H>\n##$NUC3= <off>\n##$NUC4= <off>\n##$NUC5= <off>\n##$NUC6= <off>\n##$NUC7= <off>\n##$NUC8= <off>\n##$NUCLEUS= <off>\n##$NUSLIST= <automatic>\n##$NusAMOUNT= 25\n##$NusFPNZ= no\n##$NusJSP= 0\n##$NusSEED= 54321\n##$NusSPTYPE= 0\n##$NusT2= 1\n##$NusTD= 0\n##$O1= 4050\n##$O2= 870\n##$O3= 400.26\n##$O4= 400.26\n##$O5= 400.26\n##$O6= 400.26\n##$O7= 400.26\n##$O8= 400.26\n##$OVERFLW= 0\n##$P= (0..63)\n0 4.8 0 2.6 0 0 0 0 0 0 0 0 0 0 0 1000 0 0 0 0 2.125 0 0 0 0 0 0 0 0 0\n0 0 0 0 0 0 0 0 0 0 0 0 0 0 0 0 0 0 0 0 0 0 0 0 0 0 0 0 0 0 0 0 0 0\n##$PACOIL= (0..15)\n2 1 0 0 0 0 0 0 0 0 0 0 0 0 0 0\n##$PAPS= 0\n##$PARMODE= 0\n##$PCPD= (0..9)\n0 0 9.6 0 0 0 0 0 0 0\n##$PEXSEL= (0..9)\n1 1 1 1 1 1 1 1 1 1\n##$PHCOR= (0..31)\n0 0 0 0 0 0 0 0 0 75 0 0 0 0 0 0 0 0 0 0 0 0 0 0 0 0 0 0 0 0 0 0\n##$PHLIST= <>\n##$PHP= 1\n##$PH_ref= 46\n##$PL= (0..63)\n120 120 120 120 120 120 120 120 120 120 120 120 120 120 120 120 120 120\n120 120 120 120 120 120 120 120 120 120 120 120 120 120 120 120 120 120\n120 120 120 120 120 120 120 120 120 120 120 120 120 120 120 120 120 120\n120 120 120 120 120 120 120 120 120 120\n##$PLSTEP= 3\n##$PLSTRT= -6\n##$PLW= (0..63)\n0 0 50 0 0 0 0 0 0 0 0 0 18 0 0 0 0 0 0 0 10.4 15.2 13.18257 0 0 0 0 0\n0 0 0 0 0 0 0 0 0 0 0 0 0 0 0 0 0 0 0 0 0 0 0 0 0 0 0 0 0 0 0 0 0 0 0 0\n##$PLWMAX= (0..7)\n1312.5 416.7 0 0 0 0 0 0\n##$PQPHASE= 0\n##$PQSCALE= 1\n##$PR= 1\n##$PRECHAN= (0..15)\n-1 1 -1 0 -1 -1 -1 -1 -1 -1 -1 -1 -1 -1 -1 -1\n##$PRGAIN= 0\n##$PROBHD= <H140172_001 (PH MAS WVT 200W1 BL4 15N-31P/19F-1H)>\n##$PROBINPUTS= (0..15)\n<31P-197Au> <1H/19F> <> <> <> <> <> <> <> <> <> <> <> <> <> <>\n##$PULPROG= <pf_cp>\n##$PW= 0\n##$PYNM= <>\n##$ProjAngle= 0\n##$QNP= 0\n##$RD= 0\n##$RECCHAN= (0..15)\n0 2 0 0 0 0 0 0 0 0 0 0 0 0 0 0\n##$RECPH= 0\n##$RECPRE= (0..15)\n0 1 -1 -1 -1 -1 -1 -1 -1 -1 -1 -1 -1 -1 -1 -1\n##$RECPRFX= (0..15)\n1 0 0 0 0 0 0 0 0 0 0 0 0 0 0 0\n##$RECSEL= (0..15)\n0 0 1 0 0 0 0 0 0 0 0 0 0 0 0 0\n##$RG= 2050\n##$RO= 0\n##$RSEL= (0..15)\n0 2 1 0 0 0 0 0 0 0 0 0 0 0 0 0\n##$S= (0..7)\n83 83 83 83 83 83 83 83\n##$SELREC= (0..9)\n0 0 0 0 0 0 0 0 0 0\n##$SFO1= 50.331808\n##$SFO2= 200.15087\n##$SFO3= 200.15040026\n##$SFO4= 200.15040026\n##$SFO5= 200.15040026\n##$SFO6= 200.15040026\n##$SFO7= 200.15040026\n##$SFO8= 200.15040026\n##$SOLVENT= <>\n##$SOLVOLD= <off>\n##$SP= (0..63)\n120 120 120 120 120 120 120 120 120 120 120 120 120 120 120 120 120 120\n120 120 120 120 120 120 120 120 120 120 120 120 120 120 120 120 120 120\n120 120 120 120 120 120 120 120 120 120 120 120 120 120 120 120 120 120\n120 120 120 120 120 120 120 120 120 120\n##$SPECTR= 0\n##$SPINCNT= 0\n##$SPNAM= (0..63)\n<Ramp45-55.1000> <> <> <> <> <> <> <> <> <> <> <> <> <> <> <> <> <> <>\n<> <> <> <> <> <> <> <> <> <> <> <> <> <> <> <> <> <> <> <> <> <> <> <>\n<> <> <> <> <> <> <> <> <> <> <> <> <> <> <> <> <> <> <> <> <>\n##$SPOAL= (0..63)\n0.5 0.5 0.5 0.5 0.5 0.5 0.5 0.5 0.5 0.5 0.5 0.5 0.5 0.5 0.5 0.5 0.5 0.5\n0.5 0.5 0.5 0.5 0.5 0.5 0.5 0.5 0.5 0.5 0.5 0.5 0.5 0.5 0.5 0.5 0.5 0.5\n0.5 0.5 0.5 0.5 0.5 0.5 0.5 0.5 0.5 0.5 0.5 0.5 0.5 0.5 0.5 0.5 0.5 0.5\n0.5 0.5 0.5 0.5 0.5 0.5 0.5 0.5 0.5 0.5\n##$SPOFFS= (0..63)\n0 0 0 0 0 0 0 0 0 0 0 0 0 0 0 0 0 0 0 0 0 0 0 0 0 0 0 0 0 0 0 0 0 0 0 0\n0 0 0 0 0 0 0 0 0 0 0 0 0 0 0 0 0 0 0 0 0 0 0 0 0 0 0 0\n##$SPPEX= (0..63)\n0 0 0 0 0 0 0 0 0 0 0 0 0 0 0 0 0 0 0 0 0 0 0 0 0 0 0 0 0 0 0 0 0 0 0 0\n0 0 0 0 0 0 0 0 0 0 0 0 0 0 0 0 0 0 0 0 0 0 0 0 0 0 0 0\n##$SPW= (0..63)\n13.18257 0 0 0 0 0 0 0 0 0 0 0 0 0 0 0 0 0 0 0 0 0 0 0 0 0 0 0 0 0 0 0\n0 0 0 0 0 0 0 0 0 0 0 0 0 0 0 0 0 0 0 0 0 0 0 0 0 0 0 0 0 0 0 0\n##$SUBNAM= (0..9)\n<> <> <> <> <> <> <> <> <> <>\n##$SW= 496.703794149417\n##$SWIBOX= (0..19)\n0 1 3 0 0 0 0 0 0 0 0 0 0 0 0 0 0 0 0 0\n##$SW_h= 25000\n##$SWfinal= 0\n##$SigLockShift= 0\n##$TD= 1496\n##$TD0= 4\n##$TD_INDIRECT= (0..7)\n0 0 0 0 0 0 0 0\n##$TDav= 1\n##$TE= 390.1269\n##$TE1= 390.1269\n##$TE2= 0\n##$TE3= 0\n##$TE4= 0\n##$TEG= 300\n##$TE_MAGNET= 0\n##$TE_PIDX= 1\n##$TE_RAW= 390.1269\n##$TE_STAB= (0..9)\n2 2 0 0 0 0 0 0 0 0\n##$TL= (0..7)\n120 120 120 120 120 120 120 120\n##$TOTROT= (0..63)\n0 0 0 0 0 0 0 0 0 0 0 0 0 0 0 0 0 0 0 0 0 0 0 0 0 0 0 0 0 0 0 0 0 0 0 0\n0 0 0 0 0 0 0 0 0 0 0 0 0 0 0 0 0 0 0 0 0 0 0 0 0 0 0 0\n##$TUBE_TYPE= <>\n##$USERA1= <>\n##$USERA2= <>\n##$USERA3= <>\n##$USERA4= <>\n##$USERA5= <>\n##$UUID= <6f6affda-cc7b-11ed-9dc9-000af7097849>\n##$V9= 5\n##$VALIDCODE= -1\n##$VALIST= <>\n##$VCLIST= <>\n##$VDLIST= <>\n##$VPLIST= <>\n##$VTLIST= <>\n##$WBST= 1024\n##$WBSW= 3\n##$XGAIN= (0..3)\n670 0 0 0\n##$XL= 0\n##$YL= 0\n##$YMAX_a= 4856112\n##$YMIN_a= -5649997\n##$ZGOPTNS= <-Ddec>\n##$ZL1= 120\n##$ZL2= 120\n##$ZL3= 120\n##$ZL4= 120\n##$scaledByNS= no\n##$scaledByRG= no\n##END=\n",
				"procs": "##TITLE= Parameter file, TopSpin 4.0.1\r\n##JCAMPDX= 5.0\r\n##DATATYPE= Parameter Values\r\n##NPOINTS= 10\t$$ modification sequence number\r\n##ORIGIN= Bruker BioSpin GmbH\r\n##OWNER= labo200\r\n$$ 2023-10-01 18:13:13.504 +0200  CEMHTI/florian@florian-port2\r\n$$ S:/Bruker/TopSpin200/data/pf2_TBennett/nmr/PbBrPerovskite.1/41/pdata/1/procs\r\n$$ process C:/Bruker/TopSpin4.0.1/prog/mod/proc1d.exe\r\n##$ABSF1= 0\r\n##$ABSF2= 0\r\n##$ABSG= 0\r\n##$ABSL= 0\r\n##$ALPHA= 0\r\n##$AQORDER= 0\r\n##$ASSFAC= 0\r\n##$ASSFACI= 0\r\n##$ASSFACX= 0\r\n##$ASSWID= 0\r\n##$AUNMP= <proc_1d>\r\n##$AXLEFT= 0\r\n##$AXNAME= <>\r\n##$AXNUC= <13C>\r\n##$AXRIGHT= 0\r\n##$AXTYPE= 0\r\n##$AXUNIT= <>\r\n##$AZFE= 0.1\r\n##$AZFW= 0.5\r\n##$BCFW= 0\r\n##$BC_mod= 0\r\n##$BYTORDP= 0\r\n##$COROFFS= 0\r\n##$CY= 10\r\n##$DATMOD= 1\r\n##$DC= 0\r\n##$DFILT= <>\r\n##$DTYPP= 0\r\n##$ERETIC= no\r\n##$F1P= 199.294336109833\r\n##$F2P= -133.861479528761\r\n##$FCOR= 1\r\n##$FTSIZE= 4096\r\n##$FT_mod= 6\r\n##$GAMMA= 0\r\n##$GB= 0\r\n##$INTBC= 1\r\n##$INTSCL= 1\r\n##$ISEN= 128\r\n##$LB= 5\r\n##$LEV0= 0\r\n##$LPBIN= 0\r\n##$MAXI= 10000\r\n##$MC2= 0\r\n##$MEAN= 0\r\n##$ME_mod= 0\r\n##$MI= 50\r\n##$MddCEXP= no\r\n##$MddCT_SP= no\r\n##$MddF180= no\r\n##$MddLAMBDA= 0\r\n##$MddMEMORY= 0\r\n##$MddMERGE= 0\r\n##$MddNCOMP= 0\r\n##$MddNITER= 0\r\n##$MddNOISE= 0\r\n##$MddPHASE= 0\r\n##$MddSEED= 0\r\n##$MddSRSIZE= 0\r\n##$Mdd_CsALG= 0\r\n##$Mdd_CsLAMBDA= 0\r\n##$Mdd_CsNITER= 0\r\n##$Mdd_CsNORM= 0\r\n##$Mdd_CsVE= no\r\n##$Mdd_CsZF= 0\r\n##$Mdd_LrLAMBDA= 0\r\n##$Mdd_LrNITER= 0\r\n##$Mdd_LrRANK= 0\r\n##$Mdd_LrZF= 0\r\n##$Mdd_mod= 0\r\n##$NCOEF= 0\r\n##$NC_proc= -6\r\n##$NLEV= 6\r\n##$NOISF1= 5\r\n##$NOISF2= -5\r\n##$NSP= 0\r\n##$NTH_PI= 0\r\n##$NZP= 0\r\n##$OFFSET= 328.4733\r\n##$PC= 4\r\n##$PHC0= -77.66758\r\n##$PHC1= -118.1\r\n##$PH_mod= 1\r\n##$PKNL= yes\r\n##$PPARMOD= 0\r\n##$PPDIAG= 0\r\n##$PPIPTYP= 0\r\n##$PPMPNUM= 2147483647\r\n##$PPRESOL= 1\r\n##$PSCAL= 1\r\n##$PSIGN= 0\r\n##$PYNMP= <proc.py>\r\n##$RDF1= 0\r\n##$RDF2= 0\r\n##$RDFWHM= 0\r\n##$RDINT= 0\r\n##$RDPOS= 0\r\n##$REVERSE= no\r\n##$SF= 50.3277766700001\r\n##$SI= 4096\r\n##$SIGF1= 40\r\n##$SIGF2= 20\r\n##$SINO= 0\r\n##$SIOLD= 4096\r\n##$SPECTYP= <>\r\n##$SREF_mod= 1\r\n##$SREGLST= <1H.CDCl3>\r\n##$SSB= 0\r\n##$STSI= 4096\r\n##$STSR= 0\r\n##$SW_p= 25000\r\n##$SYMM= 0\r\n##$S_DEV= 0\r\n##$TDeff= 1496\r\n##$TDoff= 0\r\n##$TI= <>\r\n##$TILT= no\r\n##$TM1= 0\r\n##$TM2= 0\r\n##$TOPLEV= 0\r\n##$USERP1= <>\r\n##$USERP2= <>\r\n##$USERP3= <>\r\n##$USERP4= <>\r\n##$USERP5= <>\r\n##$WDW= 1\r\n##$XDIM= 0\r\n##$YMAX_p= 339261508\r\n##$YMIN_p= -20858342\r\n##END=\r\n"
			},
			"dmfit": {
				"from_filename": "S:/Bruker/TopSpin200/data/pf2_TBennett/nmr/PbBrPerovskite.1/41/pdata/1/1r",
				"save_date": "2023-10-01T16:13:26Z",
				"from_title": "T=110C",
				"origin": "pf_cp 13C PbBrPerovskite 41_1 1r -  labo200\r\n$$ 2023-10-01 18:13:13.504 +0200  CEMHTI/florian@florian-port2\r\n$$ S:/Bruker/TopSpin200/data/pf2_TBennett/nmr/PbBrPerovskite.1/41/pdata/1/procs\r\n$$ process C:/Bruker/TopSpin4.0.1/prog/mod/proc1d.exe\r\n S:/Bruker/TopSpin200/data/pf2_TBennett/nmr/PbBrPerovskite.1/41/pdata/1/1r"
			}
		}
	}
}
