# Supplementary material for: Structural dynamics of melting and glass formation in a two-dimensional hybrid perovskite
Source: Nat Commun. 2025 Aug 18;16:7696. doi: 10.1038/s41467-025-61410-z (PMC12361452; doi:10.1038/s41467-025-61410-z)
Supplement: Supplementary file 4 — Source Data [file 41467_2025_61410_MOESM4_ESM.zip › Source Data/NMR_Source_Data/[750] PbBrPerovskite_crystal - 13C{1H} CP 350us 60kHz [castep].fxml]

<?xml version="1.0" encoding="utf-8" ?>
<NMRFit>
<FitParameters>
	<timestamp>2023-11-12T12:36:29Z</timestamp>
	<DMFitVersion>20230120</DMFitVersion>
	<FitMode>0</FitMode>
	<FitModeAsc>Fit 1D</FitModeAsc>
	<Sdev>510436.6853</Sdev>
	<ComputeParam>
		<ShapeSize>4096</ShapeSize>
		<npasab>64</npasab>
		<ssbMax>10</ssbMax>
		<QuadStep>15</QuadStep>
		<EtaStep>11</EtaStep>
		<CptThreshold>99</CptThreshold>
		<CSAStep>15</CSAStep>
		<MinCSAStep>50</MinCSAStep>
		<GaussMult>0.75</GaussMult>
		<SWMult>4</SWMult>
	</ComputeParam>
	<Dimension>F2
		<nucleus>13C</nucleus>
		<frequency>188.5966198</frequency>
		<BaseLine>
			<BLmode>Polynomial</BLmode>
			<Baseline0>-75000</Baseline0>
			<Baseline1>0</Baseline1>
			<Baseline2>0</Baseline2>
			<Baseline3>0</Baseline3>
		</BaseLine>
		<line>
			<ModelName>Gaus/Lor</ModelName>
			<Name>C3</Name>
			<amp>1000000</amp>
			<pos Fit="*"  Unit="ppm">21.5</pos>
			<wid  Unit="ppm">0.28</wid>
			<gl>0</gl>
			<T2>6.027791078</T2>
		</line>
		<line>
			<ModelName>Gaus/Lor</ModelName>
			<Name>C8</Name>
			<amp>1000000</amp>
			<pos Fit="*"  Unit="ppm">51.1</pos>
			<wid  Unit="ppm">0.28</wid>
			<gl>0</gl>
			<T2>6.027791078</T2>
		</line>
		<line>
			<ModelName>Gaus/Lor</ModelName>
			<Name>C5</Name>
			<amp>1000000</amp>
			<pos Fit="*"  Unit="ppm">130.7</pos>
			<wid  Unit="ppm">0.28</wid>
			<gl>0</gl>
			<T2>6.027791078</T2>
		</line>
		<line>
			<ModelName>Gaus/Lor</ModelName>
			<Name>C7</Name>
			<amp>1000000</amp>
			<pos Fit="*"  Unit="ppm">124.6</pos>
			<wid  Unit="ppm">0.28</wid>
			<gl>0</gl>
			<T2>6.027791078</T2>
		</line>
		<line>
			<ModelName>Gaus/Lor</ModelName>
			<Name>C16</Name>
			<amp>1000000</amp>
			<pos Fit="*"  Unit="ppm">128</pos>
			<wid  Unit="ppm">0.28</wid>
			<gl>0</gl>
			<T2>6.027791078</T2>
		</line>
		<line>
			<ModelName>Gaus/Lor</ModelName>
			<Name>C17</Name>
			<amp>1000000</amp>
			<pos Fit="*"  Unit="ppm">118.6</pos>
			<wid  Unit="ppm">0.28</wid>
			<gl>0</gl>
			<T2>6.027791078</T2>
		</line>
		<line>
			<ModelName>Gaus/Lor</ModelName>
			<Name>C21</Name>
			<amp>1000000</amp>
			<pos Fit="*"  Unit="ppm">121.7</pos>
			<wid  Unit="ppm">0.28</wid>
			<gl>0</gl>
			<T2>6.027791078</T2>
		</line>
		<line>
			<ModelName>Gaus/Lor</ModelName>
			<Name>C23</Name>
			<amp>1000000</amp>
			<pos Fit="*"  Unit="ppm">120.8</pos>
			<wid  Unit="ppm">0.28</wid>
			<gl>0</gl>
			<T2>6.027791078</T2>
		</line>
		<line>
			<ModelName>Gaus/Lor</ModelName>
			<Name>C24</Name>
			<amp>1000000</amp>
			<pos Fit="*"  Unit="ppm">124.1</pos>
			<wid  Unit="ppm">0.28</wid>
			<gl>0</gl>
			<T2>6.027791078</T2>
		</line>
		<line>
			<ModelName>Gaus/Lor</ModelName>
			<Name>C32</Name>
			<amp>1000000</amp>
			<pos Fit="*"  Unit="ppm">124.3</pos>
			<wid  Unit="ppm">0.28</wid>
			<gl>0</gl>
			<T2>6.027791078</T2>
		</line>
		<line>
			<ModelName>Gaus/Lor</ModelName>
			<Name>C44</Name>
			<amp>1000000</amp>
			<pos Fit="*"  Unit="ppm">127.7</pos>
			<wid  Unit="ppm">0.28</wid>
			<gl>0</gl>
			<T2>6.027791078</T2>
		</line>
		<line>
			<ModelName>Gaus/Lor</ModelName>
			<Name>C0AA</Name>
			<amp>1000000</amp>
			<pos Fit="*"  Unit="ppm">121.1</pos>
			<wid  Unit="ppm">0.28</wid>
			<gl>0</gl>
			<T2>6.027791078</T2>
		</line>
		<line>
			<ModelName>Gaus/Lor</ModelName>
			<Name>C4</Name>
			<amp>1000000</amp>
			<pos Fit="*"  Unit="ppm">25.5</pos>
			<wid  Unit="ppm">0.28</wid>
			<gl>0</gl>
			<T2>6.027791078</T2>
		</line>
		<line>
			<ModelName>Gaus/Lor</ModelName>
			<Name>C10</Name>
			<amp>1000000</amp>
			<pos Fit="*"  Unit="ppm">46.3</pos>
			<wid  Unit="ppm">0.28</wid>
			<gl>0</gl>
			<T2>6.027791078</T2>
		</line>
		<line>
			<ModelName>Gaus/Lor</ModelName>
			<Name>C6</Name>
			<amp>1000000</amp>
			<pos Fit="*"  Unit="ppm">131.5</pos>
			<wid  Unit="ppm">0.28</wid>
			<gl>0</gl>
			<T2>6.027791078</T2>
		</line>
		<line>
			<ModelName>Gaus/Lor</ModelName>
			<Name>C14</Name>
			<amp>1000000</amp>
			<pos Fit="*"  Unit="ppm">125.8</pos>
			<wid  Unit="ppm">0.28</wid>
			<gl>0</gl>
			<T2>6.027791078</T2>
		</line>
		<line>
			<ModelName>Gaus/Lor</ModelName>
			<Name>C12</Name>
			<amp>1000000</amp>
			<pos Fit="*"  Unit="ppm">128.3</pos>
			<wid  Unit="ppm">0.28</wid>
			<gl>0</gl>
			<T2>6.027791078</T2>
		</line>
		<line>
			<ModelName>Gaus/Lor</ModelName>
			<Name>C19</Name>
			<amp>1000000</amp>
			<pos Fit="*"  Unit="ppm">123.1</pos>
			<wid  Unit="ppm">0.28</wid>
			<gl>0</gl>
			<T2>6.027791078</T2>
		</line>
		<line>
			<ModelName>Gaus/Lor</ModelName>
			<Name>C29</Name>
			<amp>1000000</amp>
			<pos Fit="*"  Unit="ppm">123.8</pos>
			<wid  Unit="ppm">0.28</wid>
			<gl>0</gl>
			<T2>6.027791078</T2>
		</line>
		<line>
			<ModelName>Gaus/Lor</ModelName>
			<Name>C11</Name>
			<amp>1000000</amp>
			<pos Fit="*"  Unit="ppm">121.3</pos>
			<wid  Unit="ppm">0.28</wid>
			<gl>0</gl>
			<T2>6.027791078</T2>
		</line>
		<line>
			<ModelName>Gaus/Lor</ModelName>
			<Name>C27</Name>
			<amp>1000000</amp>
			<pos Fit="*"  Unit="ppm">123.4</pos>
			<wid  Unit="ppm">0.28</wid>
			<gl>0</gl>
			<T2>6.027791078</T2>
		</line>
		<line>
			<ModelName>Gaus/Lor</ModelName>
			<Name>C35</Name>
			<amp>1000000</amp>
			<pos Fit="*"  Unit="ppm">122.8</pos>
			<wid  Unit="ppm">0.28</wid>
			<gl>0</gl>
			<T2>6.027791078</T2>
		</line>
		<line>
			<ModelName>Gaus/Lor</ModelName>
			<Name>C30</Name>
			<amp>1000000</amp>
			<pos Fit="*"  Unit="ppm">126.8</pos>
			<wid  Unit="ppm">0.28</wid>
			<gl>0</gl>
			<T2>6.027791078</T2>
		</line>
		<line>
			<ModelName>Gaus/Lor</ModelName>
			<Name>C38</Name>
			<amp>1000000</amp>
			<pos Fit="*"  Unit="ppm">121.7</pos>
			<wid  Unit="ppm">0.28</wid>
			<gl>0</gl>
			<T2>6.027791078</T2>
		</line>
	</Dimension>
</FitParameters>
<GraphParameters>
	<Dimensions>
		<X>
			<min>30175.45917</min>
			<max>1885.966198</max>
			<tic>1885.966198</tic>
		</X>
		<Amp>
			<min>-482297.6188</min>
			<max>4288205.025</max>
		</Amp>
	</Dimensions>
</GraphParameters>
<DataFile>
	<FileName>[750] PbBrPerovskite_crystal - 13C{1H} CP 350us 60kHz.csdf</FileName>
	<FileTitle>13C VACP MAS 60k</FileTitle>
</DataFile>
</NMRFit>
