# Supplementary material for: Structural dynamics of melting and glass formation in a two-dimensional hybrid perovskite
Source: Nat Commun. 2025 Aug 18;16:7696. doi: 10.1038/s41467-025-61410-z (PMC12361452; doi:10.1038/s41467-025-61410-z)
Supplement: Supplementary file 4 — Source Data [file 41467_2025_61410_MOESM4_ESM.zip › Source Data/NMR_Source_Data/[750] PbBrPerovskite_crystal - 13C{1H} HETCOR 350us 60kHz.csdf]

{
	"csdm": {
		"version": "1.0",
		"read_only": false,
		"description": "#205+#206",
		"origin": "pf_cp 13C-1H PbBrPerovskite 207_1 2rr -  labo750\r\n$$ 2023-11-13 10:26:15.098 +0100  CEMHTI/florian@florian-port2\r\n$$ S:/Bruker/TopSpin750/data/pf7_TBennett/nmr/PbBrPerovskite.crystal/207/pdata/1/procs\r\n$$ process C:/Bruker/TopSpin4.0.1/prog/mod/proc2d.exe\r\n S:/Bruker/TopSpin750/data/pf7_TBennett/nmr/PbBrPerovskite.crystal/207/pdata/1/2rr",
		"timestamp": "2023-11-13T12:49:57Z",
		"dimensions": [
			{
				"type": "linear",
				"count": 2048,
				"quantity_name": "Frequency",
				"increment": "-61.03515625 Hz",
				"coordinates_offset": "77703.18412 Hz",
				"origin_offset": "188.5966198 MHz",
				"label": "13C - Frequency",
				"reciprocal": {
					"quantity_name": "time",
					"label": "13C - time"
				}
			},
			{
				"type": "linear",
				"count": 128,
				"quantity_name": "Frequency",
				"increment": "-117.1875 Hz",
				"coordinates_offset": "11670.2931 Hz",
				"origin_offset": "750.0361897 MHz",
				"label": "1H - Frequency",
				"reciprocal": {
					"quantity_name": "time",
					"label": "1H - time"
				}
			}
		],
		"dependent_variables": [
			{
				"type": "internal",
				"name": "NMR Spectrum",
				"encoding": "base64",
				"numeric_type": "float32",
				"quantity_type": "scalar",
				"components": 
[
"6LEXSALLccekn61GUlYwSNprgEdNs8hHwdctyId2hscT8iRH8IU5xEb1i8exkBZH+i3YRpfOnUcPwy/IUM2mRg4cGUZgRPxHXM9zx3uqUkjHmhxHBGY/yPvui8hXGkjINLFWx0PEVcgFFIlHh9b/xo7krcfIzg/I0HPARu5pbcdZoYpItMgcRwyTVcjAivbGm/2sSANnb8cwqgPGbFecR9EAtMbj9UXI1pRLSNGREEchTsnGOZ1qSJlxTsgedtBHj1OMxToBz8VWzFTHulpNRjdiicj4Mu/HFTueRsMrDUi4o6TI3RUKyLvWY0fx6kVI1gXWRiyUyEeKjlhF2kSHyMsQwMePscnHqHSvR+4Z8ccd6THHZkYeSI0XRMaWYgPIA1SoyIeVdkj7O7HHnXEpSMFgk8i9YaTH72fYxjhX08fSL8dHnjWIyKB6EkfGXa1HtYx4yEk0L0hs9QPJQ9M3yAbwdMax3yLIysP7RfS7f0e2+wdIGx6mxv/x68ekt27Ir3QuR+CL4EbpNtBH9kdoSL+OWchMVh1IuyqNyMtQNkivAevImZmcSG1ilMhioUtI+eDrx35bCkhQizJHjYeFyD65ikaWsojF6xGzR2sJJcUqSFnI06mLSGqsv0emgVrIb/F5yAcfqUaNppRHr6w+SEBiyMdgxCpIElucSK/UTccfvFfI/jC5SMDKksisem5GEWXCxntjqUi6xo9IQFO7xvcMiEik3inIf6qWRn+qsMbbyHlHn/yfRqVElEj+DCnIKhBNSANnIUfnxFfIA0iZRzPbK8hjKabIhE01R4bYU0dtniLIABSvSC7IvcgmMf/G/bYeR3CGhUjrinVIn1xORwCf9kdJ3TJHzojRxjdZg8cwuyhH+DEAxzjHgscDGMhHaDL/x9ZFmkY5zAlIrwOWxmLAn0e62MLHK4dbSPYzqcjs8IZHxY8Jx7dALcZyuLLH77jERxYaqsda067H7MBmRzws8cVTDBvIFzAqSIEUMcjR0CrIY2Y2yH3OTkcSBCrIV/s9x7+EP0ipQ0RIhF0zyH0OpEdTpTLIgnIaSPy0jchi8NNHLi5CRxdOOUjKEybIBN5myIJTCshoKGTIlcNoR29vekhisWVIF9dgx2ES5kdyWTjH050ZyAOI3UfoGf7G+m2TR61Yi0ahVllH15ISxh62IkdUMdfHyIadR4uTrMhwbh5I+wvaRx/Ea0gXqL3HBbJDR7uuJMhgrjLIE3IfxxNh48b76yXHmCi9yPdT00UUP8nH4C2Yx22dMsgD54jGkWY7yImw20ax7m1HmemLx807B0hohZTIVEtZSH2dX8bBtyxHVwwjR+rBr0gAANLFahv7x5q3QMcSoy7H/aW6xmLgqkewwVvIhikUxw97A8hw7ppH93XDRcbtM0jNuzhHiCLVR7FQC0OToDHICQm6R1+I1sciO39IcB8uxyCBiUYk1yBHddJRSMdxGMgcGx9IgQSHRQVztcdnlBhIN8AdyNpETEhDPI9H9QBTyFnWWEgKaMVFlhG6xx/zpceuB8/G8xYLyKabvkW/ZALIkHcfyAgn2Eg3uOhHRe8PSGqc7MeCAkpHnGLVxmq8qERmlfTGIXeSSBrUhshnfFzIdCR3yJMpksZjHaXHdq8myJUjUkcehunHB05Xx4/huceEpUhIaKK0RwGMBEgL9Q1HHkasR+jIwEfL8GPHyvHnRwzxD0iguDzHzvCPyJiZvUjwXmJIDsQoSP60FcdMnUtIbtKrxzj2dkjXA29HgoGMSG8w3cYypibHLm4dx78s/UZVMJ5FXHcnyPKoBchfR7XHMoRzxwYhFEjhOs7GjlxcSI4VtUc1NglIV8N1yJDXAMikl2XIcXrlR93THkcYlZZF4e2PSO67lUe1dpNHEqeLyOJonkg5ZQ9H6hUOx80TV0htNHpHCBvOQ3qE7EfW5SxHxLFORYR+B8i7pzFIVTeMSJ8rEMZlme/HwAqgxuErt0d3tCHI49T7RvptHkj9h4DEL3y0yKZCHUi+cBJH3AfHR9tpSshfZ3rHFav2x20UJcc4pwvI6hUVx8jWz0cIrMvFTfPfxqQguMd8sGrHA2dWSNhhDsgmogJI9bE+SNRHlUgKd6/HbrIaR2/P4UdlQSlIHyPiRr6AVMg6KmHIPyR0RnSjYchjfZBH5Y/xx/7UkEeAhnhHSzhayOejI0gM6hBIW7Gox/uiZ0i6GoHGuTvPx/QLqcdsPwvIHo/CyNprU0jyMepHVs7OR+yOm0cYBJRHOuLyx79Bmkhry0DHfju0RpSF/scXtzTHV2oURyzUcsfIiJjHgaNlSBDRhUhL6ExIlHYLRuqjq0dXmxlHWXYkyFRDLMh8YZ1GCnasR3YOQ0jTfMBHSEgOyOnHzccyFbdGn+yUyJtE+8bCFXtIW/k8yI409ceWUpvHRRa4x4QNbceSes3H5FIWyHnQBMgZ8yBIi4xkSAbhckf+W6JIm5W3R4NPQEfBoErIWrP8R4G9TUie1hFIAzf+R6P5R0jnvJ/H1rTBxu3NQseq8G/IHieaxt31jcecIm9Hvn8bR67nnUedv5xHdvcfyCfgx8dT7XrIl2AMSDQRE0aV9DlIJSLASKZLk0e5PQdI4YtDRqB4y8f/8RfIiLSLRutKHchvAOtHlE+dSA2PK0d51wRIC7V6R+NkHUhTFGnH6yKkxq+smMixe4pIltgoyBgFiUfWXjJIqz7VRZNID8icYgDI4tjzRr1xd0gB3h1Io/Izx901AUZDi6JFm36IyAAAIMOa58HHs3OlSBE1xMc3OG9HguJfxw7th8ZlqANHxHhlyCqBk0haLBVIYdLCR1AdgccHLa3HOeTsRyXtNEhp3hpG+oQ+yA7t3Me4rwtFeRieRmqtRcf2BkfI7uo/SEgPl0dSFuxHQzwAx+gYJ8iSWk7H2/ntxTW+VscDJ7ZGIYgHyJspi0is/H/H5dd/yGamm0gRflVISE83SJLQpMgltTbHCk4MSBLEp8ftDV7EmYr7R68Dr8RbsfVGOPYjyFFyfsjwXinIN1hCyPRw2Eh4IjfI2c4FRSdrlMiHJQpHxR5ER3+IekdkIkdIHscMR8rDBEdvkF3IzUwjRlhoBUdytpRIEdUVyBV1P0jUqSbH+8rNx5APpsRpgD3HXPCQx2rNdcYIczDISRKOSLOKDUgI/ZVHVEF7RkMLPMdUobzHBK5ByKJj50ctoe1H0ATcR4ZRUchYp+xHfxrFxzHIoEaP0c3InJFlxht8WUeI40ZHNb+WR34MV8ZdHBxI+6n3RoLyw0dlIOrIJKhaRk/+lUgaQSFISsokx5p33kX2dz5HzujPRwnY18cjyjZGB1akSFsgU8Zx68RHiIpMSOXQS0ckN9LHNL98SHZ+3ccBrc5HdQLsR9LD3MjeQahHZKuEyDT5aEhiH/nHDAEHSL9N50dk6nFHhujNx+yv00Y2e8vHNS7wR8Foe8e0309ItYUzSBMhTscv9CjIyXWxR61gJ8hUgj/IwuYDR8pD3cYse4lIV4oTyMRCGseUusfIkA+KxE4RtMadb1THD9NrSJfuJsZk/NdH9kYFRwzir0dwDeXH3WSMyEaD9UZ4ay9HRXARSJQH2cegud7HtmJ0xzImLEcONkDI/A9oyB9rE8iAJs5FBz5HSDeFnkjJtHhICbFTSE+vIkXSvknHCfEUSDdJ2UcUXy7IYJUUyGekJ0juOvDHzSwxR3rsfMjmPZ5IyqHVxRZpgEeLTPhH5dDjxrEuSkYhjjfF6HgzyA9rUUghJiXI6wHkxzLE2UXQS5LIJRUkyHl4LUfyMdDHl57ux41oi0ZHC0nITZMPxzvQHMfqZP5H/nQpx2S7oEanV+hGsEGYR5qXv0cNv6bHR2Kzx+84wUd+jGjI6yKYSFjZhkex10zIGjD5R/wY80WiRR7HfLHCxw5cPMidj9HHb2BsSFaegseejf/HHodUxxgUlkfF/7/H2Uz3xyHuPMfBmSLHxuyax0HRR0idj3NHV7qwxwAe6kZW3WzHn5QZyBnCNcccy5ZHpgpTxxkib8cnf6RHHeneR2Jjq8jBfyPIvXMjyL9+mUdJ3szHxPBKSMHUhkjO4FRIZv5GyPFjjMRUUwRIXQVGyKowA0iFWllGD4ujxpYysUhtZElIWZdlSHknBclraXNHhF4sR7bzXcS7YCXID9aayCgGIkjuGqXHrWmSSJIKO8hUiwhIoVa+Rh5dN8jTDVfIDWDXxvptY0cpdEbIl268xpZhNUi1Re/HlmGGxo+bAkj9dfRH2b0aRr4/FkdcH51Hdo/4xgQmv8eaR5jHWKlASDWtKEc6AVLGRhRgSBzDFMhSFkPG6c9zyJ5NX0a57O3HQApwSK0IkMcAr9BHnWChx1YO70b0iIvIo3nByNHxUMhzJivHw1Poxp0vOUc2G4XHhO0/x0a1gUcDGH9Hnzytxm9f9sVLAT1IkiMLyON+QMgfLEjIFd2GRm8BikdWCYDIWW8kSEBPmsiXn7VHDsUmSMy1LEgp3C1I8ngvSAu1tcU87dHHiJJMR1rzFkjHetpGbvOYR51HbMgtUOzGsuKGyKzK/EeVeIHIDqKUSPbeq8joWWhIxe8Cx3cd9sf3tcLGzjk2x9Akp0e9WiLIa0q0R3p2aciJsQdIL7wQSBc2Y8gV3YdHuwaGx1uAWcfd5FFI9Xm3Roi0UsfQAv3HcwZ8x+djVUhm5gfIYrdGSC+cVUhDSwNHK7b9xtsqg8i/jFBH+eiWSFA8JseXZ0FIo72VSLqoyUen3ypIgEecR0edhUi8NJTHgqLBR2K4B8hPfgnItFAFSHJorcQPGtZH5hUXyP7cOcgK9vFH3qJpyDMC/UeKb/hHBK5IyAb4UcibJQdI0g8+yOw+d0cvbbXHZNtER6RQn0ccWzxIltJex19H8kdYgE3IWYWQSF9nZ0cStJHHTuKdx4S+v8cKxoRICGUUyF2LU0fRTqzIM8PGx4Val0QVnT7I378hyMrDhcbRoCFHE9CQRVyAkkfsED7IiONRR9O7LchPapnIPoERSDRA00aYfavHWVekRxmBVUhf+I9HnBNUR6XsbEcwamxISwkbyAvUVciMqv3Ha7EISEYE5sd2oHlHZYj8x/wRFEgBbdpHwEoNRvl+/kaEtgdIr2tbSLSXw0eH1afH11Kjx30nDkidQEZH0t82SAwzusd12QFIeItESB7mE8ho0QHIHPpIRwisisZQi99HmFzJR/CtWkhq5BrIyJgCSF/238c9Wz/Ha5o5RjM6A0irPpLH7hbCSH85YEfIx4ZGphvBxk8OW0jyQdlGXG6BR0SKksdif53EvdPAR1j5hseFGldHuY2JRyAmtshwfpTH1lSvRzD5KcfdpHJHYv/dxsbkOshZR13IMS8ZSMZBjEgIe1DHq2cSSIy53McAL61GM/o4SP9h3ca2+0JIVn7Kx/nu+Mc62TBIAsuISEZhhUhM94pHefcLSPPuE0cxJ89Hs2pkR+hY5kchwBtIzqhmRyDSDcbAOjZIsVDkR0M9kchfWLZHYVKTR8sPhsjq6yRIJ0/KRnKAM0hY6ZzHuslLSNblPMeMijvHdHXlxgW0IkfcBodH2e4Xx8LVHUd2T6PFuQyQR0+eDMh7dB9IAhu8R6s+10X+5JnHJjsTyDDbOsdgUaDIyZRpRxHGjUdOYeHHiBQOyPs6skikcD7H/Rabx5WU1cZQjdHFo3DYRYMvoUa/dEHIhjFDyLIMhUbEEaVHTYMryI61jMfbuOXH3lFxx7UmN0b40y1HllH4R0y2G0gemp/IbQa9R/N9BEaQuQBI9HOSyO2uBkhdLepHfvUISD4QdsjxEhbI8iAxSG4SpUbD5IHHcHuvyFKnfkdCz1PH1jGqSJKLwkZV8FbHf0hHx2kOMciNt/BH44SXR3dtrMaNqILHnRGxRuKHasimOVHH/Ek9R8qCYchUAUnHX+AEyLWVpcdCZTZIenbyxjj2gkeHpQbIQKI4R7V9JchsiQdGfX3NxyJM1Uf5UM5HehRvxshoyUckWKZHJ39sSDAJKEgFQp7H1pwCSOBtR0fBV+dHJGj4x4KCqkefK0zG8ZwZSD81+8Vi6AtIcH+6xyU0QcjgHbhHbjI5x5JrO8cYdKpHp9cVx8hoiEj+snFI0eqESNbon0jUSuPHCchtSNYULUjK47rHIIH5x/yH1EMnrzNHFU+uyGU6gcctIbZFeiZpyBR6rEjK64bIfuuSR2gAWMZ7LCBIpgqCR8AiPMi9sndI1fZVyKab4kdlDYHI+kz1xy9wpMgm0pZIuw8uyFhZZ8fgnHnHUckux80SlEhCb0HHhme0RxBn5seTGEzH8FRvx/1lwMXeqn1I4RkxyBGteUhGxYbHAf26RydxwkZ0dU3IJ5Dvx8rx90e94UlHyOcvxz4ZMkgiRQTI5FJPR31do8cE1jRIfV8qR7KMHscR9xHIFhncxt8wvUfQ89LHiLLYR23yiEhfZv9HETYpR4vbP0Y8vp5H0FRtSD1KJEeLYxRI7XxjxquuWMjOAHNIIQ5lx+0NZEVQ01XIAZiSSBfvOEgAkM9HW2K4xwG9qEcg8hnIUMz8R/O3Ikjj5BTI+YA0R/BWUMetyGpIDaOWyNNLU8hMdxnIDLGHxyhuC8gHTijHL908x1ZStUiz6jvHir3+Ro8y+EdLAUpItABOSDF3NcdSp0zHmEzNxIJLGEiDeGvI/OmfR54JqMifK3hIuB4MR+GLVEd1yqrI7OCQR+7rg0URLU9ISW41x9VIs8d+PGjIHKswx5fuoUZZdVhGSupUxk4CgUgIWxbIPyY3SLXl7Mfzn99GOSOoRailjkeT2A/H4ljzRptFqcf/UHdIuKcuSIA3t0f16FpHpB76x6MCuMhmFyRHSwhKSBt9ncdy+ORH9TlTxzMDrUeaZvDHq81Ex4LBjsdo8e9HIc5vx+mOBEhVoZ/HuWtGyOC1QMgDp/lHsa46yOH6MMYD0RzIuE8Ex2MdmcfoSGhHmtbQR8S2l8hr4xpI1GaGyJJsFkhWzFHHE8EJR4fmQchz2rVI2vQ1SDSwhEhMp4HIxQYSyLwIgEgwKgNHI9rPx9gQcMeBVBDIQQgrSP+Rzse0gS5IOaQ/yK53DchHaYFI8x0QyFbs1Ucg0m3FDOJMx16KXsijYU9H03UOyE2ESUihZVjHg5/Mx7Tpl8exULlHYZL5Rxxau0b7X5tIZWiFRy5/fUevfVJInBP/x/l/zEd5mbHH1ef0RitW2kcOJQ9I9Lt0SArAHcjkX5JIs/MVyDSPe0dVcK5GsS4yxSSISMjtbUPI1ecsx5S5i8htha/GCkf+xx4n0UYjSs7IxOkFSAbAGshssEnI9ICHyGotDUfackDItSYmxpoQCchApJ7Gg6A3x+2MtMdfmMzCzrkyx46MM8gXFu7HD7IQSHPXOEZxuyNH69FIxrDCzMeWGlFIxX7VRn7750UODaNHu4c2SH+o1EfklIVGnBINyAUyRkiutlDGkO9Txzm0JcYe1nlIGITKRpooIEceR0HHyeUIyFmXQshLPZzIN9nmx1luR0jnm91HXmnYxoE1Nkim+R3H65HOxqgWm8f8B5/HSwBgyGRbFsgEdnRHZsYZSBPQJkZaBGZISS5tRsxMusadWTlItKBNyCehAsgqqZHGPWppx7kb/0f4whpITMUvyBLYmUityctHajCnyOauK0cdKPVH/0hgyEYlG0UKF5RHKhoLSImSKUi/tCvICEtNSKOxBMhSJ1lHBMVWSGr9ssdFDwrIwPu3R/+QKcfimHnHOtsRSLYyusdWrfFHNR0LSAPvKkgyzRZIj0Lsx+iZk8fTU37IJ4CrxwIaLMbfyEHIZZnjxyqp30bkkqXHQ9MKyNrsNciEPMpGgvKhyFM07UdUKjDImWFByPI5DkiY1VjIOjlKyIF9Tki/7V3IYbIEyEw2lccmU9zGfS4MRpFFIchBQOFHG4Y4yFb9f0g3KU/HKZ7uSJVkSshYiF3H6ABiyAzKG0ggUvhG7Z4OR1nyjchJTOzGjSSxyCuuQMhgVI9Hzog+R6UtGUgv/IrI9tqUSGFjhcej2UzIVMMuyGZmK0ec4vPGpkq+RnyBi8dReTnI1VgzR+BUV8jTLLBIWJyryH7c2EfwVHvHIuw4RgyrWkhVAQzHVeCFSGNmjMhDuxDIDuZCSHIBAUiQwPVHDzu2R8ksXEjV537H06SvyE6RA0j8h8jG+pxVxyEffEaohYRHn2+ZSNTbD0j023zHcRt/xQxx0kVXjBxHpWWFSOVQeUZxXL9HZfn4x8qh1MWtejBHzrknSCyURcd5xxvIBfOXR32fCUh8kS7IW6JsSIYHNMf0a+jHSwgcyIV7nUe/PRFIMwfVSImJTchU4wdI3g2MyDytAsjMzXrI5Z+8SD90/cclZbNHcRtPSOQSjUcIjE1HqgBuyLb7U0ihjyjIOgOPx6/lqkZ9XfzGQqmiyPXyW8jcTjzIzB3qx4mwvMbHYSVIL71hR+EJbUghXofHZSgkx2vpSkfKcolH6Mgox/ClaccD6VXIrmeFR/lAB8jrsUtHReisx3h6EUc83U3HqROTRWQ7Dcd1mQ/IkI/hRgAvjcaNbz3I6vTNx8QRQ0ggkGrHZ7OOxDtw7ccfVAJHDuzYR4MAI8caz/3HA0AESEC0r0esKwBJoSVZRx9jS0aYjVTItXafx51IZEjNertIMXdJxUeTKcgOfZrHwsUYyJm7lkAa0S7HuauGyJi7eEgOHa/HC/VZSJNJ30eWDofI+JOWR4Y4bUeayOBHDU9nxuNsGEhkijTI7luIx9n9qMZsBxNIIedlSEJfsseMuYZF8TMwyAAe58bIB8RGTslFyM1MFUh0ha7HYKV+x2hRh8c8bIhIDgQ1yBKbR0jeCkVITGeeR/wPVEgz0s5HDeBbRuwvMUW+H5zG0zykxrGurUad74tG8YwByLABZkcxdzVIy3g/yAMXokcrlc7H9wGSSFbsz8ONF6pIX/btx+PFfceQyETIvLU3SJV0L8g4ljNHpIaOyGgSCkgyrj3Ipf3pxpBwhUdbcclHyKAwyFCUMchQhB3I10H3x27EiseLvZTIVWCMRyNZXMcnkQPIg3CuRy8MhUY8HdxH1afOxkDiR0d+JDfIAKB7x1wvtsex8GtHguEmyFVvtMdmlftGMxovSKzcLch0kyrGTYQDRcToDkgI2+BGBE1tSBITE8immzJGLZJaxym790dwfdlGrbjHR+NxnUiKbeZH3Of1x5M4gsh+7JhHe5siSJ2AdMWHXi5Ijda0RwefA0f+w/XGDyvmR2VgRcgpXGTHhVsWSPKvbUiXr7BIZLygR1vIykilrDFHN4m1RVwPrse0wCNI0JMbyNMrZcfwHFRI0PSLx7wU4sccvAdHhCYwSNQas0Zg/gtIGYJ4yNXfPMhkPEBIS/lox3kHI0cSItLHmsh6Rz5H38fYiCNITtGyRfhzLUcFEvdFRdfBx1OkTUhb4M/GH5sPyObOq8jBmQ3HbpMtSFLvJMjMXQTG5NPnx7RHwUeSyjzIB1V0yGR7NUe+j73HuppoRxUdysYOfaHHBYMqx2Yygkj1gjRIuw4nSGz4ZUYw6kFH49aQR1Uw80WX/1hH5/sJRYSdJUjktAXHziCYyBlrYEigKTPH53rqR0NEC8j/+WFILaWqyMgWZ0cbLYRIuL7lx4pPlki8/APIHSyfSIOv2UYC8zxItTVNxxNwusfhnaBIiaCeR596tEfGNIBIrwPkxiEOdMaJsaXHe5JXSJ3vn8VO8pbH6vQTyPwvOcjRVofIg8BJR6SfeEeaF53Hcax9Ralvh8iAJqtGe2oUyMQajEjhOj9H/kyGSMF5vcef/JjGae/UxmQsbMf0u0hHhnCSyPDF6MYJeZ3Hayvix8Aqdsfq803GAfSHyOOmjkhXiyRIAJDbRzzdZUi30WBFPOUQSOLQLEiu9iDHkFdmyDZ4h8gF1DbHshCmyJaQ90fnW5lIvSoMSFkXW0U45h3InXAIyLSYE0jnTGfHFsGVSMNCdMYQSdxH9gfIR7id/cfP5SVIREklyG32Y8h3XbrHVHOeyLyEIMhYIRBIFmkiyKR/ScfD5J1GlC1bSA6eVMgvrWdIEHjtRxTOEshU4zDHYkgFyOm3FscVjPXFf4mOR/HT8cfdZOfG6fe3RpVUw8Z7JJrH5gYnSLr4+Ud+EzzIQQBtyDklUUgbdRxIfxkfR0a0ycerLwbHf9pbSK8DVcUyZkvGvG1oSEXn9kdYWYRHFYwmRVsxgMczc7DGSPgJSGzjvMhE2prH/wBuSPzHW0eRfR/IAiuOxw7dkUhLED1IDk0Vx53Aq0YFotJH5dD0RfFDpUfTbYDIk5nVR+F5m8gSg6xGwU9DSDwtiEcbHp1H+W9SR1ebDUe/VVnIb/DLx/Ifesc0UVJHTcPQxwy/0cgbXkdHIBgoSF3NJEgFkuxH5n1MyLDxLUhfEDjIc3X9xvhBIMgVHetGHdiOR4T+s0dLYVhIoW5mSO/pq8fU2S3Ib1/NRQ3g6sZt5LPHLgOkSHFMvkdmV7tHJxEUx0ksrMdmR7nHCXlyx+e7+UfuApDIq7crSLv2rcfILovI+nwGR+M2BEWAV6xHpL70x5GuiEdK+wHIdHSQx9SpDEdXwhPIbVZ1SAp4u0cBLSFI5HsLyCVNfMiI41DGXL67R1OWDUbuqULHSsI6yJltusgBbq/Ht+CDR2NtP0jrwiNHhXI1SCDSpMUSj4xIMNqASDoh/UckOIjH6QbMx3AfA0jXgsTHA9hPRxDYREaEYZ7I7qv/xjE/HcjCFVrH26iWRnvKLkjnbMDHcM4yx5hcBch8UZlHo/BsxvnO7MfXIx3IER4DyEHAC0fRkuDHX3e0xwHN8UYJqirHG20cx6heY8jdtIzH/IdsRdZ180cVvJ/HoGnqx8Kma0c9YyFI6VXtx/nQJMgMI8jHx3I3SMGYoccSUwRIHOtAx84ZM8bzHmdIr3QTR16poMbuSbdHoGIPSCqwNUglfRnINa6bx+QySEfaGtVH/YX+x69FCkccGu7GsPG+R2OeKcj8eZNH4LwRR3I5skese6JHZPpsSIRNZkfsniLIvOiIyA7uI8gK1xXGMwpfyGZ3asaamJtHSO9OyBElhcbiGEJHd9xfx46NXUh/qYvHgpMmyJlqtUbrJb1I8VOcRy8sCMe//ZXGEoOAxjiHDMhfXnVIJQYARlCNu8YrjUtIBsBgyH29P0cdCaZHphsSyFcL68dU4qPHM+NUyH9Z0cePM5THCJs5R+okiMh6leHHJ8AyRz5hJUj3dc/GIS6BR9Jv5cZjNULIHMvYx8/NcMi7j0tIFlr/x8uQs0bV51lGtwCrR2v1j8jAb5zIqsAeSBSuP8Z/SZxHmhLbyDhnysVWng/It/Gox6/V00cJSbTHOuIOSGfVmEflCRDI7uuPRqsN5MgsvRfIdj5jRgWixcerPp/F8dSSSIxKp8VkKihH8WwByKOZO8iEjRlH1dhRx6VFC0ghXvBHKYwwyKEF+EZaq3vITL0xSDu1GsnEMTFI0wGXyMTgYUiKJVbIGcLKR4wJpEe+6BLI0yy7R+188MeoxiJIe4sgyGf7IMh9d55I5T9ARzwcVMhlQanIvaFeR93jj0e06CZIdAStx4ziEEiKxoFIenXhx3Ko70Z63ShIrtdjyEMcAUYyJs3HTHVjSPqMoUjgbWvHsfhLSIhaTshQk0JIcujix0bl3UZ6Vm1HdVOISA2oCMhOqgBIRKmFR+qsScj1SCVI9CuQx1ARucjh+glGCrcUxxS//MZB+KZInFHlyMNCMkZDy7BGt+FhSBbqEkgXh/NHTFWTR4tbCMc1TT7GbhsyyL99L0gYBNfF45Yvx42XwkXdxCfIZlV8x3ZoCkgCq1bHYcOhRdRqtsfaojhIHHpayNZFBkbDZKzHwGoCSF7LDscrlyhIX1AGyNpMX0ch3wXHQu2rRlJ4JMgVlAJICOxSyNm5mMgnGQbIsv38x2LA7sfpJo3HojSGRvbWlMeuRwPHVhYhSLlTL8ir3pbHxUupyDswIUiitPNGBvk3SNFOisiSko/IIPJLyGq9DciAF3xHQyztR8EfP0hseKjHn+ttSGZWtMf/kALGJlLrRyvVzEe+8JVGTGY3R+Ol1ke/rBpHyEi9R4Y3ncfAm+nGx8JlyJgc+EejsSRIFdR5SMhWxMd0hCRHyLfQx3JZCEdHwanHNziBxsoi38dOnYLIqRNexT6o90ZqbQ7H0yMjyINgl0f0ezjIR1KQR1Yc2kfk8pTHu5eSxzEHaMj1YChIsOGaRRRv3EeI4yxH4i9gSLy0DcdthonHanxrRw5tcMc0QYrHdh44SFWZFMiuR3bHm65AyNQJ2cY9ufJHU5XYR8OkBkf5ILNHO6DZR3i6hMglddhHilcXyCf4G0hulKBHMUjFR4v9T0XsnuBHe5SEx+SqHkiM6hjH/lTcRqsuXkgur+PHLOP0R2Q7iUUWzbDIIlSGSAkK7cdiKDrIIb8Zx5tV70PIvnLIK0eExkCCL0b6IYDIVoHqSBxcskdu3B5IFe2Lx5+a4kZ84TbH1nTzRoZHdccXBwpIGVaWyCo1ici6GjPHUF2Ax+j5D8fukm7IInUYSPYAjcjkMiLIh/WHx4Fpkki4f5FHiv/PRzoyf0ePA/RH0k8+x5IrJchVcLBHQv5+R8fpjMafY2HIu6IMSVzXJUjsB3JIJeThxROyiEd6rWHI9Nv3R/cl+EeKqqpIJYbHx201rMdTnQnIVszsRw3gjEVMRh5HtNf5x7zDXUfEso7H7OdoSFoU6McH1htIXN4kR1d64UdzV5vISyfJxzxOgsivJSRIaKHNR4anaseFE2xIu4cUSIQeL8bW5iXIs63QSLdR0sbloRXHbsJKSECkokcZs4xG+YAnSKmTskaqP+jHbT0LyBjmCkg2WIVIAG8Pxr8uqcepgmNGJlO2RuiIr8YaIH9HTGVTSIyqokcZelnIX3dkSGsrPkUTYcBGem0QyL2RMcisWtXHZNyvR2Gh7kXdxGPHCHzYR5rIDsjiB/vGly/5x4tbGMd9j+VHmTIYyPvLw8VdI15IugW3SLtW0MaK/+LHm8XJR32Np0dZNRbH4Nw2yDLuicjgbTnHY92ExxxcnEcvHXzHnLNgRhKD4cYSWl3Ixc/4R1ZFQ0iqEYxHBSJHSDI1VkdZZbdHCkauRVm+I8gXONvIlqiPSA9at8cmyz9IsmwExz2Kgke4pVbIcP1aSJybAsjVJ1pH+xrnxxH2VkfgXOdGsDIbx7mrA8emExRIMPM4SJNBOkhSFuZGDCIFxx1JOsZ4ckTIZtZJyC9MQMdBEP1Hip75Rwc940WvlNjFDMHRx3UStUeQV6XI+twax0ehEkg+KOvHXfzpxxrApcU5Y9PGU3SLxn9JgcdFB57H/b1LyLFOO0jWdKtHz11PSCzLT0gTIYtIw2I4RyhlCsiIrBJIUgijRzacc0ddbI1HLRIvSH9yM8glRMlHDn7HR2BkUcgubmdGXW0lRZdetkdgZKNH9/NzRzV9mEc/LT/IP44IyMvHH8jqcxlI/kNrRgCgEkeZKrJIMtbfx80LGUhEiVrH0j5Cx9DzcscmYnZH1PFxyEQYPUf6VDpIFXsYxvKg40fDZJ5FZaiKR9alSsdbMaHG2HeHyLWpq0ib1J7IbwEoSMD7l0cIBSZIr1T6xzpCn0f6vCTH1pxCSLpxEUgMsdvH4C3VRRkR3kaWInjI+S/fx6K0i0b1smJIalz9x3vyFkihlorG4B3RR9vBHki8VebHi7QtSMoSdEikYIxHwo0USLoRBchOyFpIGYsvSLxUDEdg1NvHEyDox0U4MMfA6kfHHte6x3XZSsiR5WRI0YI2R4ruSkgXZ/XHrfokRroqwMe62srFTJVTRssQR0bvOJdHIRCOSLx0jscL1KjH9Z2YSLr0tUgq2GpHdRJwyNqqO8gbvUNIgQSzxSDhVUfleF5Ivj9yR/jij8d+rD3Ht7F3xyWWBsgBBE/I2f2CSKXspcZ6JcLGdbF6yL7w9sePMeNFfAHYR06BGEjSvxDIjGj1RkPrBshhmifI//A1x7QLiEiJIV7IaIWOSFOFsMc6khxGUnjpxrylDUd4qgvIufyBxcP6TMg70FpIdWHBRwHescVD+xxIKRxWxyLtmcfntGDI5QDHR80DCEj0UzZINZ6gyGQkgEjXI5DG7U2ERtFqrsjEsdHF3ZOwR0X34Ed/2VNGBpG4x9SKiEg78N7G+oQ7SDRo+8hf9uzG2ke2SNorXUgpS2DG+MOOx99eWEfbQAxIXksLxmhhhUcvbY9IxCCJRrrItEe7nkZIOXQLx4Z59MfEKptIzZobyP+QZsfVOCNHITigyJhsv8eH1jDIWfZeSOI4+seKj35IvUFVRhki0MdrSt3HbVY0x01iT8ZJnNxHwe8iyNp8hkdxJ4JICGvHRynnl8hGRaFHOup4yK1BKsi/7OXGkL+qx51/O0g13qbH50uJx7huzsjaGxxHixM/SG0+B8iNZotH3gI/xTraGUhNxE/HHj4YSLhPiMcFs4PIpV3ZR2/Rkkf9TThI2mMYyLNrWsgXB4bHrDyRR7jNc8dTfXHIIxIQyOGiOsgVXUZIzhdlSDkDZ0hvMBdIL91gxcY7iMe9QmZI0Cp+SL2rQMirfqjGkOAzSNGxKcg2jIhHNQ6dyOyYSEiL/dDHPByuR2vb5EepIrRH5OoMyGIQNMbJVcfHRJI9SKDYr8eHVdzHQcGfx2nvkccZEeXH/zAqSJM8j8gloo3IZmakRiH/PcjdUw/HFB39RAVqXEi7B1NHBTSMRpjMUMcXN3tHL7w1SJizU8hdPAvIgfN4xrkniciWGBlIoSekxk/mI8j8t6DH9GvLR6YbmEbkQ+RH4UIayGPOg0cVezFI76cix0y9Ach7ck7HoqOFR98Qqse0KajHpW2ox3b+RkcQ+GTHiHTfRxHlokbWhQTID/ISSOXPMciltDbI3eRhx1B8c0d51wvIzlkgx50vD0jxe5tITvCzyIqudccVDE7HjaY+R9YuMch2wGFHsbiPSLAhOkjn6vrH6CoPxz9FjUftzovHTml+SNv5jEYKd1ZHGPYWSGmAGkgxvzhI0ksKySi9nEdk+qJH2MCbR8E4Y8i2wlbIzmj0R53vWcebJZpIK9d9yCvHbEdmlx9HcwOJyPyPNcg+aMrGNOAax3zAbMj/UL3GHZFRSPo0G8hN4lxGkICHR0TQc0hzt3tH2T19RWZ3i8bzb4LHtuQmR8NTJMbwlNRHcweVx75fGsfGO6NIrepSyBikG8h7VBHIsvzlx7YCj8e3UQ1InWHSx07A40fClvLHMQjTRarP4cdeB6DIWM91yOdEHEiZ+u/HSwj2xvckrcfX46nHSuIUyIdWoEdvkaHH7bwuR8D6C0jb+UPIZr9LyOSLecjxoqpHMtVdxrIWFcjsf6JHavU6yGKvM0h9jVlIMCozRevi8kdbiC1IqzcGyEjf6ccN73dHHUhJSDwsisWh1gzF3oHDxxrRJsaHZUnHeSesR9cCdcjRrYBI/cqVyCJ1d0gnAClIaTAXyMsgkce0aCdHcvgOyEMM58ePYatHoiNlyHekRkhkjIpHa6vFx9jhkMekn7TGsl3Hxu4bLUgtoWvHkqtnxwJTCcjh6fHEfT+CxZpHg8c78JNHVs3dR0AT1ceolQXICFCbyMSyjccONY1IHbgvxixdIUgG5KhINoQbSL3i8kd0M0BHglejSBzLyccgwdBHchEkyBhEckcTQczH9Tk6xu4JQUcWiZvH7mssxgoHWkgA+BvIkCByRx6l0EeDSE3I3sKVxgwCYcU68hPIeiV3R4FkQsfA28TGNmvLxpmqL0a0943HJR0uSBcPYMjgbZNILzUMSH2/kEaZmUPHdxxZxgqwE0ip4qjHRIEuSNlZocjDQt3FTNeixycgxMbGPY3HhbpoxzIVs0bk0vXHMTf6R70JMsj97RNIMtaWyIB/jMghIBBIPjmDxlMF2sZIv8tGJZS0R1J2RUdyCipHqYJVxrRUoEgUX4zHZWm/x6gG/8f0hGVI9kfTx5YoV0hhWXzIAtIdSOzHDUjVfypIXB4mR6vPM8Zsb1lIlpLyR3fcJMeJsD7GaKKzRxiV0cdOuBRIUjyHyH8JtUf82ShI6qQMx8V+Escs5YTGYFTNxrheiUaMSk1IzkBRSHbPYchKex9I4O1yR8XvPMiSSy9HHpaXRrazxscXSH9IQg8FSLgew0YK6DDGp5dMSIxauUe5SyvHUK2ARxNRyEe/3ABItIi2RhNwnsfNSsbHA0DMyCrJEkeVg7LGrn8kyF6ppsbk8gVFiOpCyGY1esiEfBZG1oWWSItEGcicQ/tHnIJqx/FD5cc5GKVIDU8kRykcP0ifGl1F66I9xzu4VUjLIGxIUzzeSER6HUaNmFlI1Nr2xlP0C0hGXQ1IZFvvR2nwnkcJSgVI0SLrxNKHOEjsLztE51pXyDQRSsVOwAPGayE9yNMMAEhqnLZHnEPMRy9di8fM3hdI7XyYRgrXhMXClZRH9/Stx3xQaUZTFozHtZVRRoXrHEiB82pHOBdyyC/MQEiRLSRHgfV1xw486sdPjvvHv6xZyNJ/rcfAm+vHXmqGR00EEEYZWl/IHVnFSANX5Ud1wlTHQAQnx7tuBMjnjBjE78mFRZO5B8jejZTIl3+jR20UOkeLu6bHaXDMxypowceZKr9GcmqLx30vw0eWQh9IRmURSKQjwsgK175FbcVzRnXxEUarbvnHdSsNSDyMzUfRoiVHBgC5x+hpNsiG10hIJmIhx+kWisfvtI3I2KGeR3c8G8eg2J1ISS4mx3nYh0fb2JhHmaq2x1kVTki0SYNHjGrRx0cDssZzN5zH6J6QyAOp0MdRypBHVMNByMQxMEfB98nHn6tZxYdNPkigeHvHXKAQRmz4V0bY+ARIbXaox0Jdpcfc9fxGfzkzSGIHGEhPzoJHLfIeR9wGTkeEUYJIKvBASBS/7cYEFpdHYN0OSCS4nEcquPbHPleuxZ8bDkgqGSFILq7XRypZyEfY/2vHqpu+yPAGIUjlUOrGSiNnyCk8ekjW9OPH3H88SEdJLUjClqtIht+eSM/GfMfChq9He6MpSCeB2Md1SRzIBNXpR+h5FUfO72nIZTkkR0JvjMf+q1HIeUWtSPMWucgCmmpFykMkR0g/eMblgXlHlUNKyKjFzEij4s3HjjXUR4/5Y8hK+8fGq54myFQjUEiwcoXFi32px8iGiscRNvLHJMSMSPCFisXxUgDHHelTxx04k8cUzfDHbcXgxYBqqEjAChXIeApOSH1d38dOEe3GpM6RRr0ifshZNQpHSqo4R0eBC8ffYKRGEGkLRrpSQsjVeNHFJyDzx0n9CkcxSJLHH5sKyC6uIsj3U0NHxtGBSOj5hsdbcMxHGX+oSBxjB0iO9SdHdIOWx9Ra7kcJms1HvREEyATF4Edd7LxHuk6GyNcKNEgvXWhGMLmyR+IX28c7/nRIPH1OSCnLwMWdoDjHU4VcR74YAMih1dFHT8V1SDmbMchb0plHVHIIx1gRMUhkc1jIxeYgyNZlpEdmRwHIx3r8x4vsFsamm6zFXL6uSLhvmEeyTYhHR0LdR91FFEiklktI6damRyopfsaS8jRIapwoRymzEMhhIxZHT6eiyNx7qEjKg8vG7Q3IxhNdn8gtsntFk+FcSPDsW0ihh0vHr+Tux46liMhgdLlHrYkWR0Kt3cRPfuLHVuWjSCAyBsi15dVHJtNqRi+dHkjIt8tHsOHWxrbz+UXWJVXHPW6HyJKLsEe2y0hIZif4RzHRBkg0IUrIczOUyO5Z/UcvvPpH9crGRh1oHkgrAo/IdcMCSICeFsjEIH7Fdo+oRiHHTEj6NhfIu79pSAMIxsdXfMfHThapyD75SEdglBHITpG/RospjMgkN3fH/Hi+x8Z7qkcmsxJIYPaYyIwqaEc7sEvI7uopSL7P98eNhp7G38dcyJ1IvUjJHK1Iy5dzSCPKgMdJdnPILgy5SAFtQsevlKXGI5M3yOb9BUfj3V9Ie3PZx+/JsEYM4ibHhidqxm7bGEgMcWTF2N+NxgUz40cqGM7FL7RlyAh7aseDnvrHoJAkSCsV08fBCO3H/bbAxp/8+0aNfKNI65GDR/P+xkeAJm3GWtOHRV3stkfaK4XIdr7QRynrIEeQQCVImXpYSCEe8UedP+hHAPh/yP66xUjCgYXIneCYRzZb40frIQ5Iqz5EyPYnQMiLW4pGaCIfyEuJx0fBWWtHRiWbRgiZgsi4DQtHCkYxxSk8lch93pbHKokxRzdZsMeDzzJH9+VRyKAJNEbJpXbHhXq/R+5aA0ZLmCHIXnJlyOb1AMiyNTBIpLZMyJLKsEehRTrFObTfx+qcTkgUPzVIINLERTfoJEjOufhHdr5eR423TEem4WbIPNwaSHNGmkaPcTrHaCJKR0kVFEgmwtRG+lwcxpd/JMY6Ow/IzaJeyMetncgvjC3HkQYVSPOO1sagABLIPsyJSOAcRkYd+Q3IvSMsR3uDBMjr7oPIN0jyx/izqke7NgZIv6xCR6My4UcKF/HGis4aR9dCH0jYxy3IS0giyHxQ1Eb4gpNGz2W1R6PyN0jznjbIEhe/SA7c6sb9YqXI6DkcR4dGsUfmRlXI2jzKxzzmC0gLZLJHbiIpSLwcOMilhE9IRQbAx/JpEUhjxRtI91O8RaCJKsjninFHwSi5x1InLMZQW5RH5n+Lx9SaekdxLKpHEQ8eSMepQki04CvITqBJx1QTPcgKaLdGlZPQR3NmOMdtdkjH9ckQSEs37sUzc6/HNe3vx/1lb0RVb1vImRsCSHAudcfRsEXI7784SHXpXsj6pSrIBVP+R6NBgcjxoyXHSEcZyONUk8e2Ik/Hir6ox4Wb1UeyYLLI6yIrSK0Yysd6EcdI/sSRyPznpsfEMO7H06wASMRgqcb1uMLH5fhgyAE8lUa5tJnIKeRYyCM5osY07/JG3CVASOrYsMgTYoxHMDsVxtxPAMj9hXLIPKxsR7wMIsiQ34zHYpDxxxnBzcfz3r9HZhaDx8XSjEjvnyrIAiuSRReXv8dQDS7HtnpPSKQO0cYPKpFH6uOLyJq3qsi5NIhIdtdmSP3m5UfD0/jGg2hlSJzzIcgTid/IIW9QSDUtyMchjtXEAiqmx2WpLUg/pk9IpmJcSLX+WciLLI9GI8qVx+es30cJmWdICKzLxrP7qEfF/tvGsHIXx8L1P0cJuadHZOrxxjx9gcfG3chHBfTKRhCJJkfGrShINV6Bx7bkl8iHHgXI4frfRpx2gUheurhIDNkeyKE2DcfFn43Hr2tKyC8dXsitYDxIRuXyxxPSE0eqoExI/XYpRk8ehUWYLcHHgHfDRr+OFMduGhLI74jTxyOyNMhZbRfI2HEnyPR8AMh7wo7If2rqxfwIY0ionR9I0TF7SDyMYcfPZzvI9foVSJ/UR0hE2O7HBfSTxh/kGcjG63NHavRGyGocGMe8hLfHGeIYRlfLp8ee3jnGtFk7RgO3LMjfTzvGAY2GRnH6c8hVcMPGVbczSNqKLcfYMINGmdnNxw86/kfqJYVH61HURF2Al8jk439IYDQ+RwEB80j1ykzG3/4YRxh1HsfKIdjGcH0+SDqhVUiS+klH11lmyNejWsYbfW/I4pgZR8gHUMbMLrbIRk0jSJAPKsWhE5NI/vI9SCSAn8gDN1ZIJeQeSB14o0dkzIBH32gCSC3aIsjAytnERpRyxpZQ8Efj5UNI+NOLRrU2o8cAZwvITpEax9dTCEiiVE3H2c0RSHh6V8iU5QLGdPU+x8PUMEgf1FbIVYD6R5mPm0gw209HsQCaSLCCT0g9G3vGEkLTx3uD9kV6FGpFeZjZR6jGssVtRN/HLq6lRn1HH0gH9n7IyYWjR8rDDsh+o5BIO98cxqild0gBjazHH0wvyPs6AkjP9QtI6Bm7RtXnFcaTeS/IC5UqR2I/YMgUvydHS+EESEdyhcRYITLI8mDGxzByR8iJCFXIQq12Ruw/IsgabzXHWK2CyFO0T8c922lHdw6qR/u7hUe89EbGH/Scw+rDqMdWvoDH1rTwxqrghEcmkjvIjZaJx11thcLUCk1IQ0QXyGhS+8dBcb9GBdSDx+UvyEfa5CVIgokVyA4t3sXOCLLHLboaSMY7vsfVWELHi+RRSMA6uEeKD5vHUHUhyLfhwUenl95HCfl8xcEQMEgbzRBHtLfgR49Skcc/FWZHDu3Vx+JYeEcK5m5IyQWgSKZfjEjBWFhI6hfASDMzlMceB+FHPMULyPSkc0gxh0XIcTt7xyQOe0gz0x7HWImCx2x3zce7h3lHbFEByOZtVUgyti3IbMAEyKHn60frXpzI2uvMx1N0TMdFNvVGT2+IxjqBfsYpOklIm/TNR60gOEgUbvXHoElKSOsxrcca7zLIOtWwyA03F8gA+FZIFkE1yOuinsZ56IjHcVMISO5CmsiT1aLIvv+8x4elzcdif6lF1/o0yOJ4Wsdif3HEedWaSA8LpUirPlZH6CkCSLmkTUi+/wtHK8elx52BCEjR0W1HDDo5SBRO48d9t6zIi3RrSP6y/MUxd+VGSW65RgvccEjLhKHIejbrRty3U0ib/TfIJcaJSKMBBMgO2sxIdNVCRy63OkhpL05HVd9sxwbAVkjz/Q5FldP5R2QrAEjU+ehHLbG4x36FDMgIHPZHTCWfxzKNF8is257H4q+GyK1KSsixv+1Gq670R1WvAshlCPnGg1Cgx2tLvUcca3bHFbU6SDeJ+MaT92VI77ixxuzAlsW1xatHuO+MxphMv8WxoCXIYw4rR4ofmsdaVIbIIY6sxjOCqEdSmAjIDta3SJ0oUEiHVexHb7F8SEWG5Md1YglIf1hWSDRRJEfO1+zH010ZyFnWLMjQT4HIXmECSEHpakhNlBFIAxEQyAfO00b8oErIfiyUR9t5BceFP7xIjZfvx/a3J0j0HLhHL/0xyPO9gUjKDoPIDq6MxzsO/cdN8IPIclpDyFe7Okem2m/IiYGfxvD2bUd7ZDpIrQlYyF/Yh0gy1RHGOzCCyKqRP8csJIjH61EYREUWF8dtRSHGMZjGx7UVN8ZUE/LH7E+jR5NIlMfjNGZH9XkBR+AMhccu4IrIbLj2RymccUc1HgjHdIMYyKMB/8aYtIZIUo4hyJvEeMeVg3dIZ7PgRby8C0h3rVtHAjqUx/EDZke3GSxICliryAHeoEZRCXdImD2HRx9jrMcT0IxGqKX9R62aO0jlYWNGNb2Yx8Nie0dRetjHsCFKRyzfpsh+DG9HK5bYyNsZUUfrERBIyHbkR2YnmMd0JFPFp6hZR5WE0ccM+hzIVTC4R0tZXUYL9DDIlZfFyFUwqsQH655ILzRuSMDKREYht4XIpyh+SMgci8jnFELIRtR4x/31k8djrotGzwblR8pBpEd/alhIoTWxxxgELsjtzaPG6jOVR5VUY0Y3WZ1IXxj1Ry4PwEdAgipE1MmqxnQVNMe9iwfIJJgPSCXNssgp/GhIV8rfxzEwbsjTfInGvJRyRxo/GEgA04fIllGkx3aAhsfDY3vIraidR7opv8dstylI2a4gRxGHGkhV31JHPzaKyC4ACEjEMMxHoFgFxyTIVke8zHXIdB3myGnPAMjohaZI1Q8MSGpNBccZX5RIPhfWx82qp0irdk1ITK8NSN2T5sameRLHiv8nR7z5i8ieze1HrrYZxtUAQcg7sDjHaYCIx4eWBkht9MxGIJk9SCLdxsfuCyBH/sLCx8wM/0drK57HmH2jx4Tuk8fEaCjIC7SCR9QyDshoCHvIfovKR5Hcecf99hVDEjMlyIEsIsgwepvHR3+HSKrxHMdnc6vG+/qdRitmjUeB5bnHGiEayLWmvMfMTGZH4hZ/x5/raEdSx1LHszlaxwgrfUhmhtZHsKEnx9ZFqkY+T0ZIeo1CSNNswccS85jHtFk2xgx5TEgWuRzIB86WRegJu8cXRqtH6Ai8x3tTxkfH6ZtHw9MrQr4YFEj4ox9IlQNjR12dz8d/kVTI4WIiyHL5v8NwPUnIQQBMx9W3CkjRNobIRTZARxconkceFuvGZAyfR9fhYsf7CsLH4YssR1VfikhQ+YRIAA+Nx5APfUYquKfH3PUrx09OF0jYX8bFanw2x7XlykfSD1nILlAXR7ls7kc/jmLIhBUnyJ4VEcjg/QjIKdubxzpS9cfZzZDH9/Tzx4XLpcdrCb9GSvuxR0QaPccBvGhGn8tBx3vSEseX/qzHkaqlyLBCYkgsGwbITJXQR3vsAchzRzRIGDWSyPxAcsiuNjtGd1wOR6F2EccCIvvI7b4LR00jU8hyWtbHGw6AR+9IuEct0kpIJPdgx1GatUYRNQ7IOWWDyAYQvsfTTaJDDCOBx+UhQccW5sFIcfwkyJKqiUcLxQnIVHEzyOqEl8aBdO/HztjsR7krDMdhsu3H9mefx2/IPcjA+wdIJ4kcyZlZqcam6UDI7ttRSFvIc8jqBIhHMoaZRxWdHsd9jx1I3kFYyPtSNUgj6n3IhKyrx2MGfkjSL4lGp3AkyEH5tcjBCA5Hy/9bR0pbzkdBsfnHQu3aR89+PUhA5JvHLItLSGMd7ca//V/Ht0DDxnOHOsg1L5hHUl+1SJp218dhko9HEX5AyPE7iUgc2j3ImPvxxt8vBkjHmvNHOsMMx2GhbkYmI99HmuAbyMdCQkiWkC1H6Z6ZyHetf8aZWunHN/nNR6i9XkgsGPbIEaecR1pkG8TzvxBIVg7ZxFIo1EdIMApHX3i2x0cyqEdY1IbIqqyGSNUXlMcdOA9GJw91xw7tFciCgpXH1gTlR92TiMX4wpjGYnBZx2SbmEdsB1HHGx4YxhChIchB6FpIDU87RyiNvkeNZwvIasQwSG40kcdEqX9HAI9kx0dxhkc6OwfIfHS6yGL/r8Ye543I/SX1xqabnsbDnF3IJUS0yCByfkftrf5HOrKCxzxdk8g7lKbIepYjSMlUs8X1AmpI2hKNyHwwe8jcJ0nIQGOux6oPaEfxUsXHka4VSCBSAcd284JIR9Onx7gPF0g5RTZHbU0nSKeX9cZqNAhIIxn4R21F0EfCtsVHPwb5xnKo2sfj9o3HzXrAR32HH0iYw1dIJxDpxyncjEdyaDxGRS5bSL1yise2M+DG3STDxbNZRcdHwWhHc14aSNRaW0dfpxzHTio9SB2ZKcjEIQBIH6TmRwDed0beYV7IBVJ7x7y0G0duo6xFsUDfR/QbXkcldelFyNehx6KFgEZsp6FHONaBxMZtAMiI8mdIqmC5RiXkRsfHqlnIpT1gxzkUaEiux9lGaqv7xpRHS0c/zjdIaiV+yELe4Ed05ejHLEMcQ+qNUEiIbAtIfNBuxiv2n8ZTZVLHD7prRy1BTcdiBxxIwt1pSCuHFMc2q8RG8QNGR20av8gkMFBIOKYNyECUQcipwrxGwvVQRjLFZshAVJnH6jU7SGCBmcj5zL9IOUVAR6Wsc0d8kJXGZvf0Q5VknsfcRixH7G/ZxsNCPURWhnfIooyjyOczN0hS2GfHxDELxotrecgT+jhIVze8yF3MQciRftHGJOyeSOf7V8a3seFHljILR3hSJ0gwGcnHoaYZyJibyUeZWTPH4ofxRogDz8dp5AtJucweSMqmkkg70EBHMYh0x7nkV8hN8yNGNosOSKA+k0il9SbInDIpyEFhX8izWilIkxjxxSpJM0jcRjzHni70R14pj8bQi2JIkIgryN1zUkeDwMbFF2Z8R/YvesijQU7Hf9J3yE6qNUiVxCxI8r9wx1wwAEhMziZI65HKx0mul8fF7t9Imfn6x8DKA0XssBFISa7URhuNskdJlSJI4OyPx/2OY8gSFLzH09yOR6b5gEj6rTTHKK2ARkx1B0f4Aq/GlmFER6Mh80cN10BIrvdqSDohX8eZWn5IZtcPx0fhK8YcC7XHrSh1yB14W8f5zvxHPhAuSILDkMfWpKZHNYZUyNGRksUdOUDIF0ivRXuDGMeC4SHIhonbx5v0ZEgsPJhI6bdXRwcOZ8h2j9BHN/jCQ7UkZsdZV6fHdHSXyHbvUMc6golHHHpIR/fzQcdID4DHNU0WyKqpBMgep4VFbWb6R9MMSUjgHSRIHbjrR9epakiaJlZHAK9JyMFcyMh7aqlItiiByEcNgEhtZr/HH7RhR0rzVciax5JHcpAAyI03Gkdogv3HmrjYR74wwEZh0kBHmQokR5kqOUbV2DtHT56tR3Wir0eF6tXHb3BLxuQiTcgj+wnI42YayDP7AUiR3YdH++q+x18G5UdukpvH4vj1R4Jac8i9E4XHsdB/R1FJzcNLmMjH1iUHRw4O20fEsbRFCmizxtJe6EbhiyPI/JERSPgR+cdvKWNIZKotRwl+pkgwOSNHmAxIx09WMUgeh1bHdPXhxv7UlEaf/OdHin8vyHLwVUhdo0xI8JUoyGT7CUeEPaZHCEyKRws02kdqK/ZEKxf+R55uJ8ix4JnH2PBXxgqeIEhU48XE8165x6TIREiJOWLIc94WSCjed8dFR9DF/AfSRgj9qUe98VPIcD8Bx3STLsWmW+DHGMwCSCZzMMfSrzbHNY1ox7KM8EZ/gmPIfx2XSD6wnMiguGVIUla8Rs75gEjPxuXHlSxoSAzCr8cZYqpHyYW+R/djvceZWfXGGfNQR/OeOMiGUCLIpG/iR/lPs0cQiATIsjzcR1RSjEbfzoNHVYB5SLaiscbIx5dG4IxYSMsQt0U6/5dIaFoWyIv8hUhpwCpIrEt+RzD7BUf8cBDIoVagxmHCT8iWka/HyOZ6yNf6XkisiyvF82ZMSCSI98fit0RIxzqqx3aP+cZymsVH3nFGRWJ/dkj6XlFIkOB+xwAQwUd8oGZIiGTDSDCLzMdACgXI/AdayEoL7UfFj/hGS8AjSBhpmUh5eOlHFRRAyL8N2Uc7zvNHE1Ctxp9TEci9UrBHPy0RSC7wuse/PW7HJYxRyLL+lsdY0AJIhz0KSAHtfMhtFp5HRfYfx0I6h8i/thbIQwNlSBLTaMiAOqdIv63UxzrSuUc1HpbGbCegRwOXQsiJgIfHs+qZx7hem0f9JU5HKzZix1mxgUit6oPHkynixghDXchFhxNHGtEeSA7lMUhE5afIr4CjSPwYIUXzH8LD2PEZyIEEH0W4jx9HJ+AiSGNOi8dALC/I17OjSPgi7ccrP25IF5y2yLs2o8fTEKJIsS5zSL3SS0Zmh6jHwQmOR46kLkiSa2lH9qiPR6MywkfWxdnGbJiCR5JjD0iyrOHHHfAAyKV8WEgoLRLI0ItOyL89c8e+APXH8TiAyFrTfcZAc8BHiUGWx2yXhEhVgYfHCeaDyFtBucfFnjnI1Kk3R3OGCEfTdH/I0UgDyGjIaUj2Vj1I8KqvyFQjnkd5l4TIBaTdx3ZPnUZladDHaUDPRm6jhkbqBHjHhd+ZyAffU0c/+YpIcvrax4+zE8jPt0nHdDXzR6tXFcgiy2VItXWmx+8ASMjyUStIMqTwR62iO0g7NnPI4buXyImwf8deugBIMciER+N2EsgldRxFrluzyO9hCEjcV9pGy6BRSBpREkU8PUhGrMugx3vigkjPBrJIM9Pcx/8JCkhUgvtHu4igx2Q7TkeBCJXIrgaaR6s3IsjcN7lH42abRxs1H0hb7YLIMlVJxq62S8ZU4ytIZMyGRoUamMe8rRPI74ErSKTen8dlzIdI/MeuyDIOvcjl4U7GJRxJyPAF/8b2l7xFWkiVSFoEGkjmjiHHjsRYx0w3jUYFQ0pI00WgyFf8IMgqGqDHxNg/yIq94sZttbfHjee2x/KIfcihXw9IhRpVRxVghEhQPBnHGhONSPKQBEcoXhFH9gYxx+yu9MeNlzJGyAf9wnwQ0Ma4LxrHchECSAuVoMdlGYrF1EmvxiEeY8iSfoBIlBaHyEB8KMjIdlTGhom4RjWGWsitaaJE389YSFkJ4EgOCqnIL2xSRzca2EYpy/DE/FddyE8P+MdN8ndIHmfvR9xGrsaEHGnHGx6QRu1s20fA55FIFYyaRDKV+kb7+5bHsQ41R+0c+kdD//PI0ER2RrP690cPlA5I9ZIIyKJ1hMejkrVFdeIvx8exZ0jlD3jI/JhWx4LSnUdlRovIWlTIxzTAgcfQtMHHA8gkyKB4C8Y5TFZIRdcxyCzUIUfRQJnGk4iBSCjti0dZFwXGMOoAyGzYe8flMIxH7G7UR/7ywkaZUQLIsV6+x26sj0jH0kvI/tNTyC99VMfo2ZHIjrWaRtOrvUZu4t7H5k6bR7L8sMcw2VHHh4VjR6jEbsiTV23I326YSJH9BMjI9nnHgsLKxw0/Gcixh3DIzWrER1rDvsewwoJHljIdR0VWMcguz03IsOpQyBIjYUdmt9nGL51Lx7bzPUTsnlLFKTJrSCSwO0ipskXIeRmHR2xI1UcYfTTIZ7TjxznFO0ftXBFIppvWRk2EskXxIsdHn5wXx7wF/0dYCG1HFA/Ex1yWRkh+HCHIrOJnSCEipki9aiDIXoq6x2Jx6kepmpjIFnmBx3g6S0cVOwDIBaJrSIA3Osd1AZNHt1C3x5/88cZ56YBFzI2ER7ylt8fPN87GTM4iyFUv5kfXUW3IWLkuxu+nQMfd0+tGH8wjyHS1HMiJlIbIRwtIyEmdbEij8FJHjVi4R5ulikjAcw1IPke0Ry7uIMaDzK1IEQcGyJR1zkdRoS7It7HmRxSel8hUI3jHKcsCRmYmFce8NPtHuEaESOgIEMf16MTGng26R5rYWsgUBmVIZ2QtyPUxPsgeluFGzbuSRnlJtMd3HNXHTjDyx5l62cei80hIvAVOyNzPUEjDC31IdMWtR/Tbx8aLXUNHjhVhR70BJcd4apBIIC2HyOn3yUeTiQXI+3vkR/r8CkcFMpnHSyiDR0w2gcjPH0hIRBIIyHXSMEhfl6LIObVbyEm+pkcZ07HHL90hxoKTosfoeR3HF6aqxiRX4cZ5eHjHi8utSHujRUd9PWVH7srHx9ZmlUiNB4bHgp6YSEGJf8hcrqZHZi0/SDApf0gsZSVGreI3yH3PIUhntLRH3nEtRgl5Yka/vehGqsE/yLGOpEe1HrnItzEkx4C4k0cinQ3HeuVKR0r7hsffb2XH82+0x7vblEhJDBhIu252yKZBMEhiRzBIMEtkyJTlCEjSn8/Hzwbvxxpgy0e9kxFIosWbR7W1VEd4wkNIKji2R8pTi8evLThIqUMzSLQnKki0uZZHpdQ4yD3rWciYaKDI9hb4R6YLA8j9no/ImSIgyOLnAEc0L2fII+EwyFK2NseoLExIvDVwyKNQa0f2Np9HzC2KyHRovUhD3EFHFxAVSIq+9UeoJGNHeW9DSBnS8kcyjQhJ2PCQxIaBgUjYj+LHLRJWSFLYI0gKRrBHvAUUx/QL/0dBoKJG3L8MSJJLFsihBcfH0/MfyACAlsfbKZrHibDWR43XFkip07xG2GCux7iPHEdif9tH0aA/RwKp40eXr8bHF+bPRmcFpcdL2RzGUTpZSEy3GMZP3pDIE8IsSMBbMUeoxOvHhsgGyPPnP8jvi4jI0PSQRyqyhciPw79HDKHdR8n9Msj/HqJI5PJdSGFDCEYIW7LHx5kjyCbC/sZ1wrTGGEXux7QMvMgInJ9H7N4fx642t0cojwHIxU9Tx9Qa0UYeB8LHWdZESFn/DUjzNw5IPuCPyP8hq8dx+xFHZ8NPyFMlM0cTEMlHA+dASPo8EsdT1a5Hnq2zx4nJLEixPzDHCoZcx212HsjpJvdFykMuRmVSGkgqOI/H8AU9SAl5JEhE+eFHfxojSJ/abkcFtAvIkssbRt+PAsh6pXnItcYFyDEZEsYDaLTHhK03R0Bjpsernc5HFc0gSKU7a8ceJ9fH6pS2R7SfNUh80OBGqQMiyAahs0coJmlIlbPgR//A8UeL7FPHLHSNR8uffUhz9/NHa+udRkdyEUUOvFhIQaCrRuq7EciPIqTHU6WSSDgms0dKgyxIEEiNR+Z9Ykf4uvHIrGxeSPgxf8atwZvIPiHDSDYEWcjhK7FHxtxwRo811Ei0CTZIN8kuR4HT0McErQ9IbWXrx6BJPMiEpD9I3gIYRk9e9sf/mRJIdCSkx6pA5seTRIVIUabGyLNZf8fqc11HdiAdyDcaaMSjwR7I7x/hSE2EW8VxzPRHLWJMyJj7rkakbgRHJ0+mRpQFJkhfBtLHsk3Fx9SJJ8hiwA5IKTuUR8j39scmA5JHU8WexxCH78cRRQXHeII9SJKK7sdAIppH2KkYyBZ5R8htRblGnAJbyDpKWUhqrLrHqMS+x0XHZcbaxB7IJQZKyCzD/cYEBcTHgEcByJgVEsgBPFfIn1QUyAjdlEeWkbxIu9aQx1K48kXzYYJI/SW3R6FnlcV2H7PHVMLzR30dPsZ3+YnIbzG7R5glOUicG4DIYjB/R4s7VUf5v45HvHWBRxeIckeLOxpIegXax6FnPEdVnxbH6aeRxx4FeMa4QoZIzEzdx1wOoEeYTCFFqsC4R4AGNcc/lvLHBRKYSBpIOMjhev9FZ0ReRx24B0eAXlJIe/ISSBtto0fmLlZHzbtkR7GPEEgma2xIvjD5xEoXkEikfuTHQAJix08+bceayD3IAH+4SMQg7MaFC6TH421eyOd7ZsfOyM9IRGpESGQ7FMZ+7H7Hzd6KyL99LkgEVtfFcexuxwP3WcjqTZpIq6+yx1tROkdp7oBHCpaMSNNFBkiTqAXI+r4hR18QF8isP6PIbfZ6x03UO0gFw51HyR1XSMMDcsj6DTDIPHYeSJG+JUfBCAdIMZcjSHnhq8hnZSFIvwyJx7sHWEfymD9IhGROSOZ3EMiun2FInLFzx8zsTscpp8/IhDw9x9MrMMd4mvtHxW+OyO2d38cZoz/Iq400R7j/Q0j5/2nItfUPx0zW+Me6OhxIKinMx0BEV8dwrTrI6CqJSFsM1EhykhlIcsI5SE//icgnpc5Ikmytx1Tih0cyZlHIkmpGSAmSh0hyeIrHWgO4x3tUZUeDf4hHIZ97RjJGD0jaEjTIO/9FSJFuiUdbYBnIF5jDx1SR38d/yeZHEVWxx4s9G8cu/zJH4C3BRXZosEiJgCNIeeEgyNzH7McbvYjHj6JeR1MhkchnZEZH7tIrSCsSg0jH+WJIiBJHR1sgR8Z4to7IItynSBVJochzZ9NHp+BcSP5Cb0hm1urHvfOsx8Yb5EeEjYVGLgY1SKO9jEgoLwVHKP4tx0QJecca/75HTGOEyCiVKEh5ZxtHZJsRR5J0AkgQgDnIL4yjR9nuHMdFwIJILNSiRGjYfMjhkWfIyKiyx/0VOEhi9NDImjfhR6abkMSzysfHTogPSG10W0iSepbGf/JLSGanx0dbcWTHH2wQSNWuZchS2FJHFL87R/cTvMdNTCRI46VrxumXb0fIh+vHwob9xbFfqsf3jWnIo62NyFHaGsZwP4dHv/UxyNyTgMhU+n5IKxawR8VGJ8ja3OxHXfM8yCA2hsjGrYbHCFzbR3b/qUeUxodHpay1xkk8n8fx0tFGiXErSMoCv8dV0N/HuE8oRwE8MMZK2yFHTiACSBg0H8hlua1Ikxj8x1SqRsjgvCRHzB2lR/85Jcj3Wz3IPvkVSID3eEddXNNHi5MTyB2IxEfY35XHhognSI8CvkdwjfBHf0p0xwyx6cYmsvvHP3WyRmp8VkepM5HHmN1iR1B8TkcR/gRIzXMLSN4yHcgsg6XG8VIGxzKWmEfscOFH95XtR7ZTNMfpFhpI+n3SRy6/+UbCJpXHiNPMxzmlvccrd9ZHDGKqRyJ9H8humzlI1oUnyMz81Mf1aEVHwxM6yHgaI0cQF0bI58wbyBKyccfix/TEIwmmR8SAwMg+KahHk+j6x6IBnki3IYTINylUx5+8g0cquadHTtEQxlrD7sfmzenHj4JaRwmSo8iCEWvHpxjtxwpoJsfOACVIptuAyHkgeMgo7ZHEnzwHx1uuk8iVtAxHzB2EyFp0H8hQe8bHYOXnxleLtEfIGJhHId9HSMwM+0ZrCXXHXI4QyD26nccURgJIiyunR3gan8eVfCDIeu7cyMXVZ0hLEGFI0u9mR7/0GcgcAxtIy0dHyFLb4cjw7jFIIAg7yEtH3Uem0ybIgN9jSHDdKkcy9khIwCaWyLE/LsZxTMDHnaDER8SJG0hW7gnIDbCeR+ZdFUfl/3fHONbfxtbWikZHIa7G5q4AR1JnkEecsy3HvdpKSJTFJ0c3+JBGGo+oyKsvsMf/odJGCPCRSGeUIkh0U8XHVzobyOj54EfiCN7HLWLAx+JYTMZlqanHP6YRx+qUM0hDvKXHVv39xov9HcYVwwDI0wsvRzzkE8gmEjbIlnJGyF6rEEe+fzbHA4mBxwjZjcj8qVJGnrWCSPOVZkiT4SJIefg6x04AicgeH3BI7ABCSFshSshhMi1G3Oe1x2Lhk0Y+aFvIPxa7x2iCyse34E5HdFVZx9HAmMf8OEVHtMjbx9v5IcaoZaRHJptlyGLA+kclxcJHb/Avx/VKkEcoLfDGyR1xSJCvFMcGIX1Hn2C6yFnnZUgnMXFH59jFSLIMAUXIB7dGRJFGSB6F/kamO9FHDJOhRtcR/UfmZhnIaKJzR5cOcci+AK5Hq63Xxak+scgIrLNFPXq6RysNVkgC42xIJS6WyA7goEi4LhpIsBICR6El1kdEmkxHigcTyJcOCEceJzzGr5ShRLW9C0jKo8tHuLc1yNcDbsf4AqHGuKVaSDSh4UfwdbxH0AR4yJzznkbx0oJFztkOR7o6Q8grR/fGJIShSM5Z4sZD7KFIcqiJSI1GJMeIXDzIS4iGxjqBG8YuFwJI5l2xRsJmHcfIZwHHVPKgRyfwQcgMcYxH0AT+x/wPLUgLZF/H8TshSCqpEscfk13I/+DpSI+C6kYPk1NIi90TxwfOk8YJipPGhWJGyDDZcUdOgQ5IJRTFx+JfH8iI4xdG0ZkTyF9Ydcg78KxH/xDrxjGAOsi9P5bIRTZbR1D8s0U6AuRHYFQExWZ3SUZF2LJF3kKsRo0HgcfiCNBHB1/QxMntNMgsxTjHiBQIx9pSakh8MaLHMUdhyId2Akd29mnIpf2fRyzEzEctgtjHNvzDRjsvOMjcNzBItGgdyGeDJMhrSwRHUQq0R8GZ7MfST3zHAyd6R+uiD0erPv7F9ufZRxza5kbSrsJHb39/x8XPRUcVjFzG1OoBSGiAbEi096lIVZ9zRjK8VUjNhplIzRvlx+1OBki92mXIek5rSOYOUchdvJrHQ1tlSBnivEX4MZVFWutoyJxi3EY4p1bI0XE7SBSfeMdH4ZjHK6ccx0wJ+MgfpGHICyQrRmczp0ZHcvFFVrUyyCWQg0i8TQVI7aWsSBMg1cfRcgRIQcgLyO6bxse+t5LI2aVlyGtZCUi/DSnIrSkAx4C39EUVO8dHE8iJyGmYnMgwiSzIX/e2x3HMd8cw8oTISHAJx6AJLkZrp45Ic8vXSKR/28ezmzhImEWVSJG+y8YsNBPIfjwkSIc2+ke9ISJI/LkayGrogcjPBzpIj7FuRly+IMdzV0VIQtYOSF+OYcjjJX3GefcHSOTMCsihF+5HpWyUxzh6uUhhY7VHP9bLR7wT7UeA5pRGTy+iR2pNA8S5W+hHDo1SxxnxPUgacNrH07USyF+YXMWN6LLHQu5byOoF2cdDI37IGi+Lx6wLCMeT6LlHN7AVyFJ2dccD6ZhHN1neR5RHzkYeZQZHeRjix36UFUiengBHm6YZRz/uFkhkTBdGsb+QxWrNR0f9VsdHVEEvxymQlMjGXEvG6tMOSEFQkkc3qLZIbY2CSNsoUEeVbEZIQAokyFTyyEerVShImuhdR6wcLEfNu3ZG4QNAyKGmTsg6YQpIhD2nR+4bCEgbnVjITO49SHOvI8hUwTJGe0KOxygSnUiLo1fIhGVPSP/heUclXDrIl2dxSKM1hsi1xrVHn2zgx1RaBsg3sEXIiDLex6LMY8jA26BGXtq/R8dK9Uee3cbHk3deSDc4/McAV1TI3NcBxVvyjEfnjJHF9Sgex6gGAciyNQXILaGkRlc3jcjBSEVII5qNx0mdcsevZVfHw0oySCJzbcgAXv9GG82zxvWpz8fTKyfIcH2ARiffeUhW3XHIkxjhxys9U0ioFojHmw0mSHJ5okbwFmnGyrHYRwRWnEekVljI/6KNR5WLPUh+DExGHUleRl6qv0dIbvfGPvjgR/PuZ0dmBwPIBuEvxynENMg6gWHGEpuxyIkxhkew5rLInxqyRxWdvEZiH5NHQCwmyJAxAEYbDb9HS9nRxqYqCMiMcUNIToBRR7n0KMiJ8VvIMbfPx+9f10hfgClIgVWax26/k8gV/HBIXH6SyAcWqsgexQlHDHoAyHhLJcdzvgNIcfu1xyVEIUhiENPGBP0gyG6jEUQjaSRIJ6GgR4yuhEjQY9hH/IEKSOMUycQPu+tHiKOvRp8LG8hHSixIdQWdyEdjCkgZ0prHnzsgyFUw0sVqrclHZmZGSG9Eo8hvAV3IofZgR/H8qMhBYeZHcniWx0tZpke03wzIigYISCvFXEjcTkDIYw5ISE7SjkfW1YTHEYcKSFcSOchLJc3IXc3fxx4qr0iqgeZHIt3cx1+onkhiGCjIbBylSGwIxUfa2t5H91NRRpDwi0eXbhbHuxaoyMPEE0jJZSZH9NyGx/IwnMfeAk9FP3aaSC/MtMYDqBRIfiu6x3N37kd6JQxGig4OSLqI08fAakXHi/2MRyW0JsjKss9GLjgeyDdQp8gUbwBIsxlRx6qg/EbnzIzH8KZkyBXc6MdFL7JIFZ3LRgAPN0dy6ANGgoJWx+Zd68bcp8XHZ/Okxl+26MfAyllE66LAxvV5dceMqZvHMkxQSCbR+UeE/CXG6Ajbxh7lVkiZYQhIhskLxorPk8ezysXHCThmSBAZEsjRAI3H8z3fx31uEkc6AdZFmWujR5UkAUhy6snHefkRSAskbkXclVZHpT1gx7Rnx8e7z0fIK/YfREcSGchvgQdGzD3eRykfgMgVnZFGEiOeR176nsaRro7HNV5UR8U+9MaIAyFHMMmlR1mC2UiP8/DHifkLSIYQM8igaQ1HLSHoxaEWrUbAapfHMiaSxsvISsgugIhHL0x9R2kHRsgVazPIZfjjx5QXwMeGJ1LHZNrVx+VxEMhqvBFGe1QHx+tRokUI/RjHUA0fx6PwzsaMGZTHgMfIR9VYCMeSKJ7I5h8MSLU09sdlyC5IOCdvyGOeRUg1rxTIPXIeyKRuB8iDXv1GVi7kx02/6MjjpYNF7vJCyCmLL8jRAJRGwuZASGuzXEgejW7ImCM7SLAhUMglpKTGz7UOx7EQTMfDhHjHN9qex9L6okidAYPIhzZaR0pKFMg4zl3IzP66x06h+sceBxFHOH8HyCF/XMfuS9XHD/vrxwwCq0fYSPfITSM+yJF+9kV8kRVIZXk2yGNu0UZyKiBHyxAPRy0iKkjdRG7IkgQrSMj+dMgT8jvHcij6R3QT4cak/sjHRRySyE0zlsa9UhFGr6XXRq24JchcH+RH8UP0R/jCw0aG92hIbsoAyNsJ+Ee2M2XHPs9tyHNGNEQW8cdIGRoAyKrvPscG8f3HcO1cSNp8Vsi4L1THE/FwSJxCvcf/obxHPsmix5rfEEggIPjHnqYUSIO3BEgt0hTILaEkxuwPE8gX6CpIpBCNRxJn7siQiQRIxlwhxpair0eb3BHIIPIKR9hf+EaEvJrHUSFRSO+4jsjfroJIn9tEyDf6gkcvDEXH+1vwx2varcYjerNHVi2iR0yVPEZX7DNFVo2Bx17qhEcmwuZFn7JUyJ14SUhQZAZI6vO1x9Woxsccy1dI3Jdmx7BBpEe/LLZHUGuzRtu518bfD6zIe0KARxHGpMgI7MFGxb4NR9Cr0shXN/TIsb+YR4R8mEaqYMJHN0TAyNiMnchGtc9HjRdZxv9clkhmrj7IxuwTyKBI5MeGiZjHSD84RlVph8gl7AtIneGZRx4XJEiUdg3HRT+FSEL+X8e0MClIpjkoxzUFiEjG3ORHfMATSOTzg0cinItH1acEyB5lZUdYWYxH/AfaR4ZQJEj1YgfIHBsCSJZQvUdewqRIcYwQx56tAceUNzZIu5gRSCkjJEi+x29IhngKSIzprkd2B4NIHiYeyAqABEgyNLFH+yr6R7VVhshSZuZH47XLxxLyUsbwdFdH9cpwR65uMci4PqTH8fLkR4UazkaGGbBHJH8cyK3KRUj3yztIo1K0xlRaIsjRoiZG7lOfSM9VCscY1PzHwRe6RCkLLUhEWR/I/oOoR7IMC8dk2vfHnjKQSBCYyUdFx2xGkRzPx6eHpseOpHbHPTsExyRYZ0iNaBNITQJUR5G+kMfOkCNIM1SWyLv3g0cqmYHHaT6pxzugskfwlgLGZaEFyAOXCchcCpxIlK+IyFDjaEgofsNGCTjax/v6y0YOnBfGy8Djx2ZV9Ubf3lFHdPSPx4GdLMgTKpHIcCeLSK+Ua8Z5p1fH1FJRyJrY3kdSmMfIQBsAyHPXoEXuk4BIPnf9xzI+FUiz+4jGmIQcSB6WZcdHUibHo5LrR3om/ce9AqVHfGHjRV07wEje4UxIE+iOSNSq90dDJA3IBJWHx3OXyca4TulHhyU+SHcVV8gMF4DI6ACHyKykCEjHqXHG5lZASE/+dkdbggNIsKKNR7nTG0iy1BvIJyDnxmdEXMfWNBXFRyLrxxsNMESGqTPI/EAiSGf8Xkhcj0rEJOZlRyksk0fnCxfID8tQx/0KuEgpY17IGOSbR3cdjUdJ3QDHEY8qSC05D0iSQ2TIaZ+FyB90L8fOCNXG1TCDSMOzz8dhEwFIpA6gRv8hq8VBIP9GP7UXSF4rrkfv+LdIjmT8RkI+RUgwW6HHWXWBRgSWuMYUxoHInk1oxoMvbEe42ZJIKN2IxxSfC0c8hRzIq36/RhBZccjXEiFHBvE5yAQVG8gMkgDITZRnSGtiC0jzPv5Hx3F/yExFykdOAIfGOOeFxtXYS0f6MZbIJaS1RgBYAEgvTONGbNeWxxJ09ccww1zIq08HxgK5+seGGCTHQkdjSEkUJUguxgZIEVOSSIyK6kazI3rI326cyOulpUg1pY/IT+9zSM5Io8ek7llHmtf2x49yj8eeXlDHHAtFx9wmEsg8jJxHtuRIR9aGAUja6whIXF/Cx2jQ4MehRbjGWaYOSJzS3sdU48hGN1BWyJTlNcZNQ4bI2pqzR5G8QEeFyw3IA/EASI/CRsYvLbZHRSiyx+184sdSpxdGmXEESAR1vsdcPuFGBplVSA/6M8a+ECfHclnnR5k5GMcdaXNHsvqTyJIL7Edi/9DHtzGCSKyL4caBRPJGueNCSJH+6ceARrHHYYPvRrivBUdVb8rHFYN8SPCdU0gVbOTHB44rR/3l+UeYTBXCMmbqRwqIicdNC0ZIzSvnx3PmLkd2jthH8QxDSAMHCMfqPArI+NMExpqvU8g2auxHZmZhxvngnUbRwoZHmriER8+ntcey7KrHZCQxyPXiOMjG5BlIoNqFxxBn3cdnhYTHGmC4R1HyMcijoilIXa0ayEcLOEiebYBHm3VTSBj09sdLiHlI/YWkx1uxwMZk6i9Hx7oTxkMLm8fNW1dHjeAVyMYtBsh9TbJHpT0nxioYr8dTdD7HVn3QRlWw38eBLYZItab1xXqV2cf+dJtH5q6fx1IPmkhTbADIuQROSEQiL0hm12hH+ZcUSLMKNcgeRZZHuQe7yBgV6MY3cZTIqFUUSH95Wcc0oBBIQq8Ex3vCk0g9CmHGfV1/xxMRHEi15pTG6ouTSMGH40e/LKzGH4M+SNo8BUgrJpdI4QJeyCFAk8cqsQrIZ4TPxj55kcV7IJNIV2qjSHZXBUhOfIbIUUlESLX+Xkg5NKlHc8ZZx0ATwkWFqn9IC0RHyNYERkhy6EPIQdkjyL1KDki2ag9Ib1dwyGiKAkioNVxGFj2EyF5RUMhc9jFINPA6yGj+l0hAMpDHcD+8RzzOK0bG7IlHaQ45yEkUK8jVcAtIltI/xycRM0dZxZ7HLkSASEtnxsfaW5ZGZvZNyAn5FcfKoyRIUWmmRyBSb8gssJBIHuV7xzY8LMY/5mZH1Vb8RhEFqse0xyNIdKTvx4QsWshpzKBIdNNFyCaTXUhTjQnI0HO3x5qHW0i430ZIEBjpRuAt5ETM7NRHhaIfSC+NskekcAPGFD73x3g58schH5tGtqJxR1UREMiXvtjHuB6yRtu5pMd5r4fIRyIiyDZLI0dvEKbInRERSEp6mMfwBenG70gaSM7YC8ivi7jIvSMux+BMk8iDDxFHOkKMx/MCmMggbobI2GC/R5jsREhssYTIF7e9R+IvM8itqSjHD+MQSGhxrMd4ivjHfuuuR50RusbZHuzH374nR+syOkioJF5GLoCWyCO63sc/xg5HG+1KyLDlikhHAv7H2lzmx7i2KEgkpydIuD8bSGP9mMhA0KnIrSlOx8YNOkhXG/NHEhTLxNqLT0i1+s3IMRdIRxmCS8j5j0BISxctyL3jPkeqAF/Hjc9VSHYTtkgzotJG/OB7SPwpbEa/TqlHVbAkx+A1Z8gT0GbGttsXyIT9oEcKJgZH7FAfSB6Xnsig+ElFA0nYRhwSA0h0dZdHzjlWxys3GsgE5qNI+pyAxwaol0j1xZHIIpWyyLqagsfpFm3IbhK+xSfgAce3naNIz79FSFe8Cci30RxFSuqCxnEL3EdGNLLIyQUNyF2chcdinwrHopUEyMQJAsh7stbGHKCsyCYCxUeSC0dHI4aGSKrf10dZ6+JIEPnUx1NWA0hAxMBH/1BoyErq5sZvv9ZHzplER2dTaEcrph1IgiHTx9NL2cdho0XHPSKbyGazo0ho2ZPI2vvMxy2BZEfTzTLGR4F6yIEz6Ubw/WdIPwHqSP5UhcgyXipIEwEBR4MAgMYiFEfIi2N/yKN6OEjPpjdHa7uARxUrhscjewhHDddcSNDickhmZqbG/KiPx3VJWsj9lpnHqDVsR2aCs8jsrrbHd64ZSE/OCUj48qxHGs8wR8m108cHPbfH1KEBSLuoHsh7RDbIxxoESFAcRcit2HXGXSvWxxbZjsdOQBFF0t5URgY5OEgatxDIK4ehRjtgksfBcSdID4sXRqg1L8ZjnUHIbfYHx1dbm8XPJkNICbnfxq8jssexPvjHr+MESAzaJcjBOBfILGUjRoR4v8ii09pHkstGxxB45MeZqh1HjVfaxqNin8eMkgtIaME7yGRUOciCD6dIYOWDx4lw1sYToLnHHAJUyE6QOMiZSfhHAonyxnPGO0eCEZXHN4ibx1fLZ8hyCczH+hx8x1aOH0ZFR3vGzllex0V3J0iQeF9IgYXhR80snsgI/adGTCbuRn5r1seL3azHLFS7Rgn5y8XG+8lHDY+nR9YxgkhlaNLHd0xXSBNQjEef++RH4Av5R6OSFUYuNidIswa5SNDi/seRbcfH344QSDA6nchZ9wrHEFjJw3EbVUSpQ0xIqq/xxx25SUhg9AVHEXeux63YZEafulHHZbl6x/+QwEYl3BfIEHlgSFdvy8g177VFQk4VyMDK1UZy8QrI3hDIx1fiQcjDo2XIelY9SHN3p0ejEoJGOkH9RyjOkEfw9qJHB59Mx95WlUiUJjPIxynmR3h7LsjTTflFyRG6yNqa5cfKoZrGSrvxxiW1J0jnBF9IGQJmR0s5vsdSmMRHAgNFyPJUyUiM5ofI1y+VyEYl4sZHArFH9XjNx7/NE8hoAhHIDDMWyDlbTUgblRTIiVKsR3J9mkhMthFIhrhWxlrTJ0eKLipH9dlAx9RdqEj+GkfIcilDSJ9jHcgRDhxIiOLAR/IBcMcav+FHnyqmyJtIgEiePdPHnv7zR6zkfsh2DwnIItvlxZIbC8j3VS3H0UgtyPHErMfIeKvHF6e0x4/TkMfteZFI72gCSKWlRUjGa1fH8zqXSGTbCse2rphIcoEEyEW2IUXZbV5IyfRYSOHrMsctUY/IGh/RR/rcvMZgdoRHA7iwxijtt0WHZhLICejyRtHqnciERVXI3bNDx0SZDsj853xHACCgx/y40MdwJQrITl2YSJkZv0fxVE7IEwE1SC1SLUjrIRjIjKh8SKMKN8jXQ+XHgKYwxoTcxEf/sflHHmXBR7+dXUhFR5dGjzGoRYtLckiN7jpIMAMsSPosrUfYsS/IlbtlyJQuDcjyUAFI4cM6yM3btshGNH7IiUEPR+19asizW1bHltAxR5k5JEfyOHLImSr6xstlgUjBEb/IqnmhSChtHkYVDcJHz+5XSKicHEgtCQ1I52rbxvqsAEmoxodGfpx+SD9tFshi4IxISf24R7vHRUd4Cw7IgpFWR5FcwkZgtI1HElSAyE9N58YTnI7IeDnMx9iBxkYB1ANIxR87SG3FaMVJ/fPHorOwx4UCIUjsr3tHW3GIR95x4sWLPZ5HiYKVx6OS6sVqJQ5I4mi9x65Xf8jk2glICpa0RxMx6Meyrd3HtCCUyCJdR8hWzr5Hx16uyFSR6UdXOvpHB5/Axj5xE0grBXJIAisQR54O0McAf8XHFmrxxtDDh8dSmMfHtMOsyPCWl0ZiiBHISTGCSPONxseitInG3z7hxrazk8dBoJhIDDGqR4RWGUg9GobHN8AZyDLkbUflE8PItAcBSHZPFsWORZdIOlIpx9n+QEhJ7lVHzvjRR4jS+sQorwrHZRlMxqeH48fkA5VH55t7x62pBsctSYZIpIYwSDjyqkhSOKFG6FkQR/eT3MebVR9DEAgHyFUoEciTUAXIc6fbx49xMkeK35bGWsOox6SwPkh0NeFHCYo3xFczScjuK4NHAHg/SNOs6kcfM1bI2tskR6pxYEjEwqtGBFUeSNgBDcgIq+FHGPVGSBovdcSA6CVHIj26xrNaQUg1XtLGLugzyEIunsciTL9Ix7rdxdYF60eSiztHv6xoSHEg3chWDYBIY+6qxBm6bcj7q9BInPacyI8xSEcAMAjIRwXwSAhbGMcMSS9IyGZIyLGg80fxuwXI8mAuyEggMUjJZYjGlRSix1mFSkgS4yHHxf5qRKaCJkhViKbIEIfdx+4LS0ecO03IdEPZx87ZPcex8qxIqYQPR+PUJkizyUnIykN8xsx2PUhw1hrI0X2ESC/NpMc41rTHUngayBlCFseJSiNI37YXyOWfM0jTnYLHyXRJx4qfP8dq7OHHZVmkx8H4rccW+RHIIgWiyNPcVUcyxfvHW+SiSFWrgMg/peTHUdq8xwF9Zcg+0CDIGx5Mxg9L1sbPvkHIaS4WyPpNU8j1mXvH6gQxR9PAxkj48frHysKYx0wVoUdliHBGHAqjx5YQtcaZiaRHCMwVx/fUr8hmlfdHFeVbSOnvOsha82/HhNxmR6NSJ8d6LGpIBqoJyBlCTEfqfSfIddIHSH/66sfQM5jGD0ojyN5QXEjGbRRFXuuNR0HxMkcrB3BGREETSBWd0Mdpj79Irk9ayBOgTEgrJ75HId9uRyegm0b6nftH7IB3R72S5sbCdf7GGQOER+iKoUgxSJbGPnd0SFa1U8iOtb/Gaa/0x5QHz8Zw7qVIEvJlRgzBi8db0uXHItvfx5c3/ki9mhZIWyCZR0gfQEemAnXIG20nSA6Nm8c/JfDHQd2LyIBeVEgi/J3Hai0UR4/TB8aUn69IaGKyR/zfJMghnx1HUzQzyBxrasgRFvTHliLxR7NZ5MbQJ4NIWZ1byAyztsdFx+JH0MSixrRvPEiFywdImdpXyHUaJ0jy8MxHq07CRzcUpUgTqAFIcRtdx+uB10f/sDRHmMxbx8r+wsgqCgHIzog1RxBvZ0jO+UHIfa8tyJVLk8g+NwLH+W9ySMBqFsg8fbfHrFuDxxTPu0cF40pHac68x3OG+8eLjIRHRE62SOqE2EbODKVIcs6ByD5crEgd+KvHolsASEByHMgIF4NIFPOXSJkqyMR23r7HMbdNR5Lrukfih6XH9WFsSASWnchMll9IS2j0R22lPce02J3HA2fVx84IJUcLtdNFk6iJRwRm0kf5IN9GFKdWSAp7hkiLg6LIAUYryGkwnMetGNdHa9JSyFTyBcd4CXdItAOESAJCD0iGOLrGo3J8x7/GRsi5BBRIgFCXyJ5910csFZRI+sRhSOqzv8Z9TrJHRwM0SLHQP0g+8UtIOl3YSJOpO0fl0dpHdEPRxwXS60ejwObHqxK0SDw900aOheRHFQU2SOsxnse4TeBH1XhRRVK7nkjCNfLG/OWTyFdTFchJHaXGC9Q8SL5T98j1WrdHxlzwRt2kfcfpVxdHMEMLSO/HT8fUKVJIElPaR8uANcg5GYFIP9b9x2wXh8d3rZpHu2YGyDH/g0gATxzI6xG6Ry7fYshAdJTHeWk0xhT+a8gwWlHI0RHRxlokucZuuIfIQGqMyMjOC0jzlwtI7wewx7qa2UejckfIf6lmyJUDB8f+zAxIHiVoR99ApkcQKRjIh2UGyM3KgscgIEZIXvrzxmKhJkRm1UXFdM0KyJSlqcbwdGVGqWPXx4P/XUjwdfvH9Gy2xI8CF0fH2rBHjrW1x8iwU8gLpLRHkKCRRwW0YkbJ1K7HKI6uxyABVseTGNFHhE1oR4lZLkj/kNVHNrvox7K8ysenqK9G+ozER+L/DMjx4vdHi8uJRzqaBUiUtiRHCWq2x/o+xkYgYfxHGNVpR7LM9kZtHFZIf5nIx/9BTUf16EBI0/UTSDH3L8d2T2LIDj5zRg1AskeP80RIKE2kxwEMGEglpcbHx1pOx2ne5kVqDQ/HWNl2R65uS8iBNErIp+hsRbr4sUbuGh5HKx1tyPl+2UaDkP7HBjaFSNQCJMjbKLhGBqBqSGlgJkeyzOVG5h3cxV2t68Ynr5ZHA3DFyAAfN0jP5TXI+uUXyPHSp0cw+VvH74DiyJEeKceSGmtHIj2VyM3qDMcY8JTIJmsxyKrxtkQhH5zEQq8LRzzVDUhWTPZHI0lASBJzxsd+2z3IIgvJx/s62EUOzkJIThH9x4R80EFfV7bITqKZR1PtA0htdgrHLj9JyJ6NUEdfwB3IRUK5yHAduEc8loXIaGBcSKqHQciTkF9IX4jqx7AR3kcxL37IjlXUx1Rj9Maz6qFF02tMR6VNg8grpqpHQPOCR78cjsesOynIYHYvw6bb3ca9k71HNU2sRkTJJsfqvHJIYrGcx0z1IkiQZ2PIUKu0xoCXK0cUJlpIl4/AxyiNdseS+zTISksYSFpEiEc1jydHgmL9x9PtEMccq1/H/MkjSC/VDMiSWi/HTx71xb9+Ssj8ZyBHOKe6x9BUDMgv/L3Hq04fSHnH7EdZ1RzH2mvRxys2OEcyxXVITihsSE1Eskb2F1jH4kuKyKopdkieHjhHAFheyK5HZEa4HmPH5HQCxxttO8j5YN3H3269xyum40ffT8pGu9AeyK8UaEcwqllGJTXoRgnaH0iHlR/IPryBSEMNB8dFV53HldT7R5SHqUdzv55IOqISyJCQEkgDfYzIsszyR6ph/0d9p5lIPgjgR7x0k8Ox0sdI8BZOR4KimkbU6gTIBPZHSOYugMaljddHiPsayMjIvUeAZqfGuzyByKpIBcgr7h9I4xShxSTGZ0iDJ1LIcoWdSHZAaUcGgRXG7gm+R7cRb8cY9g7IO3AgRSlLK0ZGleHHUG3CR5RWvEch9m/IUhZlRj/G7MVWDntINc5RSOoEKUZgZA3ILNQfRiunC0eMicDHV8oNyOnuM8hoYmJIlEW7x+PdbEjktIRIqKRnx0oaP8jFb6fHnPFqx3VjgEfLr7lH/pJeR7jfpsdi/zrGXS14x85Ynkf3tUnH0006RUIfv8e0twlIlAcxRiYCOMhASiZJo4GCx7qSfUiEHsrGztEASIg0w8avMwTIjzFXQ/KA1Uc6SRvI5HL/x+UxvkeT6TzH4dMwyGOVAEi71nNHDrWPyLfQOMiCqRVIxxpax4Y4v0cSQvvHCfnbRqYZcEfuub5HOUNCx1RJckjBF7fHjzHhx/pt88bBaLnGpwhbSJE+kEbNJoHIrEvZRle7isgelldGLiCPR58MiseKz9ZHspqAyPcsTEg+8RTIdeJNyJS/AMivdeBHKYxsyMuhlUVseAPGw9NyxiL9PkVO0R3FxwmWR0yVesYbTavGrAyUR48TBkcepfRH0XEgSImqiUhhJp3IK6eDR0n9YkjSfrTHuQteR/uepcgaMDFIVp1GyHF838cW0RJILEOdRYbJ20YbCZLIae6TRwUSTcgZ8oBH3SQLR8yuXcdQdEvIEUX4yC4Ujcgd+HhHuukTR8xOGsf4K4HIS3g/SMF47keub8tI873exqaZZ0cUdi/IGUJaRwh8KsgO7V3IrdimxUF5D8hUI1LHd+6VR6YK1sXTe7LH3dxyyFmNIsilvZTHHwS/x8MSfchhg+jGgCZ8RmqNY0gmguRIammGyEc6BEjorIdIncGux1gREsinF/FH5EMHSGckTUddRQjIO6+mx3q2/UcduKRGO3Anx7ifi0hZFxtF4UnTxzC7h8YKh8pHUpZbxhA4ocfB6OlGoAldSJBBAUjuy2vHFJ7/R6Miy0fo2SxEZFuARxiGjEdzH1XIpLgdSJyCG8cR1u3HfND7x4tMMsc2cn7ILYJbyNYdM8iCEc9GDu3ax5bQlcaWUtPHZQmWx+Ug4kdHIUVHHwSTR2RqtMfZVhbIZJyCR8SgTEd+G+ZHb5kUSAIrX8VflnVHJGBTSJNppUf8qUbGdco5yM1Mo8b8t9VH86+HSCPSc0hTKKRIL31GxyIr2Ef7m9PHjiTlRmwXgUe2RBzHTpkvSLCpAEhXu9fHvlBNyGpd9kfNm6fHk5gCSA3YSMiPAn9IIV+gxvYGUcbYMAvIcNcWSITEdcgsTEJIUZrpRrht+Mee/elHyAgmyCJcHkipgkPHCBsTRpOQM8gor4bIDLoVyK2qikf7qrRHjdcxR1iof0ftvL9H45w9yLivRccTQKdHMqRGSAJLKccldZ9FzWpjyDTpT8g/dXpHTwO6yNd/g0iJIpjHtvwFyA4ep8cg2s9I1XcYyEMcc8ZjbavHcdz0xy2yGcibhbdHgBAiSFVgU8je+QXIUfn2R1nHxsdBEf9H2f6Px4quqEe6yMxHjlTvxyVVccfoKqJGVBKcRwBgGse3AbxHYDTORwetzsd/ai1GtAfpR4M+/sfzvRvIMWBCyCO5oMcj0pbINQ4NSNQjA8hHo8ZHuQvMx9cjhsbbmC3IY73gR5Sl/0caLwfFUA0Lx0JWTEhf5vtHekbEx8U+h0aCykDIDpjhSFXfoMYIe97Hp7yRyLDS70d6ZoDIDUzCyGejjEfqJNLHVS+bx9R52kf7O2fIx6nERzKkYEfmru3H3886R9GxREg87rFHOaxESALqm0d/ijtIWRU9x0Occ0jBiG5HNEEQyCD5XUiu1x7I1Fpcx+VhocPGW6LH1ZhmR579mUdYH2pIkUx1yDnwjMiXfyVI7O6byBX89kcENn/HqPVQR3/2q8hj9gFIHvmgSOSjhMdG3RdIAK+0Rskli8fHcgZIVuxXx3Wpg8ixcKLH0aAaSCfB4UeonhzI6tx7SLVGA8juQWpIDu2ixigNCkc2nEVHn/sMSGocrMd3JHfICuYLSECSDEg51B7HtKjcxwd9wEZbmsdIzgjNxyrYpUePQbXH4eMgSJlbAEjYj8pHK0aOx0PL+sZX62NIhpjixxTOsser3kbIHEipyPyZkEcJ+Z/FTnExR/d1ssW/3HXIni6jxzl/q0hhYqVH++svRzYrMkaCCiLI0LNsRsxuzsa5q3dHqFV3yAHcjkfqhFjHEIlgx54+isfzzvJH2lqyRyX1iEdZRnXHVZdKSKdoQEfiyLNHPlihx8GwHsjDDC5IwWnpx8FPKcgrxprH2T0Ex6MSh0eJUh1HMFMoSKAxIsjjpfxH6msgyLYThEfLXxrHa0sFR7zccchFmIpGddKvx/X5/0eF6xBGapVDyJLKkMcKRstGN9omx5RPEcgTSStIlLaiRhzLCkeHJvzH05z/SMSBJsj2B4FIUsBjyAq3eEdi/w3IX5jFR+Hp2cePwrTHttxDyIE02Ucl1WHHPeqdx9vpFcjgLahGHCr9xwyx2cZjTjvHt5Hvx+0tHEd9vx1Hx6lXxo41Q8hLd6fGJeQxxwbg6Mdp//5Hl//nRQd9N8iMueDFPXujx6kbSUggkpDIb9DpRzdYR0eLi6bHNkxayCxlM8Zb4tfHr8iuyCMbiscvLcvH27l4yIofmcWc6jVIHi5SSP5MsciCjYlIK+8PyPsrNUjHKXpDj0O+x0/ebccJ+WbHidkeSGosbMiW8s5GiXAVyEQ2iMiSKgTI7ml7x4kSkMfNUgTIhSuMRoT+Oscnzy7Hae9fR8VvksicBoHIfHBlSPyJbkeQwGTHT++ixoXr2kU0QJ9Hx9nhR7oqM8hwJxtIJykcyAJKgMd3HGnGDCPZx2RKK8erXwPIlHeLxyPKhMdV8NrGI3EJyEXfLUhif3NHloDXR/ih/0f9JdXHgZRVSDDqe8cyNG/I1dg6RzsjzUikLrLHs1rWxxR/pcZnxJxHvlg0yPFj/8WonadIIwWPyAvMPUiZCQ/I5CoLSGlABMgQJ11HgxA1SE8eY0cq2LtGA7fXx2D2CkgFMi3HPWXWyEUXDki+MNHE1TfCRyZCasjNSjPHC5N2R0cDtkUz7pBILclayFTzEEgrD5PIwUe8R5VDIUdTVgbIsXAYRyW0mUeLG/JHJQSOR3UxTUcK4DTIEAiwR7o6E0cO1ULIFI+6R6gWRUg2RIvIkvwmx5tdIUgTYYbGWcaDR0V/QkgrNsJGFC5mRut5ZsiY3X9HaQZqyLDhsUYJyuFGFdD8yCfcvMgLhDBH7J+mx2h6WkjIkJvIv1KlyLWm2EWOdbNG2eahSEzGXMckV/zG2T1yRiexu8fjlZvH2juQyLvGJUhiwDhII9ugxX+IzkaL1JdIwVn+x4JZF0jgLYZFRKzLSHM3zEdlSQhIbnQFRyPxTEjaus3HrfnYRyk8DUfE8SBH9tfyRxxSEsgUVzxIvt+lR62IskijgePG/AccxjySm0gcemlIHwN6SCckgUjqVAxIKE3sR4hqdkirhgvIZApnR3SEh0eTeSVIkttgyEPTUEjYWEDIW8IExypYvsZC7WRHTF1myCcPYUVL8DpITFXXxrGv/EcUXtjHdIO1R9j/eEgFoyjG844ax/ONAEjA97RI5TGVx5hzP8hdHE/HepWbR194UMfysHVGePqgRoTEFMjCZpJIBTQRQ9fTkkd+7LjHOUO5xxlj8cd+jOlFOoJYSKcXvsbfIABIvC0PyPdNe0haUyjIQ+2Nx2GjdkfVaMRHpZ0ISBwrYsd8oa/G7toYyOy7oUjoGRrIKhm/R8rBHUedI4bI5INoR7G/L0YuDgPICyR3RhyLCEhF57XH30cLyMg25McXljBIkloZR34MH8g3eB3I8103xy/wv8hK6sjEq63URQ8TAkhKK0zIYF03SJ2PFMeNV19HZDu1RluxskfWBcVHId8CyMOrAUj8RzlHedAPSIjcc0gpKlpICBw9SGSrKsiwwvZHEoOzRuOUdkcw+r1H7ppiyDqKkchPB3zIWXXxRqpgMkUasMJHawMJSDkNDEhXCg5IfwqLR2u7tMexznTHxADRx4hDnsdZhtnFljAOR/gSiMcP2+pH4dJsSEcCjUc1D6lHTTTjxyz1Bsi4r6/HVe9TSCEsisjzZSJIKqmfRAVjHcevu1FIoU8jSOSzwMhRglfILEUoxypICchUFoNIcL4fyG1WVkjNu7HGTYJwRyLsLcczugZIBiFmx1QvyEg0EWbF9oeMR9++4MehNbtH0DSER6eoccjcxpHGIht/x04woEhNpBfHIZ+UxhrAOcUjSgpGpDZcyGRM4kZmYoPIC1Tgx3sCh8cgQGJICHsax/pOJUhAGyrIqx5wR4t7W0fgnFRH82YlSAwth8hPzx1I6vTnRxlzwEY2DOnHCGv9x0CEOMiT6I1Hdig5yN4gYMgqGQVIoY9NSC9txEec145IPtkUxyEni8jka2HI4SqASJfWKchxdCFIBJadxkUWgkdJLjtGSa4TyIYHIEfmzizIQ6sNyJoI6sYH7spHEMASSDXeZEj0jOXH42x5yNPNlccUnw9IMehex9Czi0ezO2bIDOLfR73ppsgElrxGbx9TR6C4x8cXpjtGZbmXR3DOLkbKgUJH+CIZyH9I+caWAWpIf9jKxxDpDsb/mTlI2iuDx6XUAcg4jgVI2NC3R2lAw8bVGLbIjZdAx/S7P8jnbAVImYo0yHSkokeNXyRIbmOIx0BUxMcXhuZH+jw2xxV7JsbhKUxIjsTqR1ANE8fo2WlH29jJR/GEpcfRMOhH08vQxzpqZEj4YofHBzcWSGPNHkgltHxIwqaSxxBHzMcPKx7IsALDx220fkd/eTxHiDQJR1mGVEeR7RBFfBBGR20EscdwFn/IlA0nyCjuEEhzd5XHtNe7x/yJisd6pgpI/wDrx7sn50Vi8HtHwjXERobYKEisnFpHJc0KyGXaBEi0SN/GTmKYx6+lnEYEZpdHXE7MxyDSEkaeDinIBmFmx3f8h8et+hLHfoykRX+wXciw8gtGuPmQyB9LSkhSKIXHGJUsyPJBt8duMhnIKUsfSLYkhcd+WxBHjNo4SKikckXsiDFI72c5yN/4QUgWstrIKWs6R82zjcgE1ghHFcvAxwmqn0e3QcpH/sCESIEljkc1zpXH9r4kSP4jM8eN7kpIcSxCR1jZU0dbUSdIBrBSR6gEJ0irPW7Ixs2px5XUYMYdOP/H+2qkx28Ev0iTHINIBy7HR2E3hcgKAB1IiZBXSIR82UdzhopGj1NPRyI0jkhe/5jInw/CSEn91ccMcVnI2qwcSI238UcXx/7H8EYASErqzUWGGC7IYaszyJjM7EfDlNnHy5c0SGBU2UWNF31GpN/iRpf/+0Vx/LHHneBnyIeuo0iYTdHHdsCWR1E6m8c45hNIHCwGyPocMkdiyUHIiOOFx8e5BkgrR33HR0OVx3ypGEhuEy/Ir4NhxlhBHUiebY5HQ4NfyHXB1Uc2S77HGwVJyBNBg0icU1rI5q0NSEaUWkfUaQjHvn7uR2+Q0UcsxQ5Hg0AcSKdYJ0iOxIJH9gfCR26rH8j7s3jIeDtVyAOHEcd0JFbGgcXXx7qpgMe7LyfI/WXxxSsWW8jCTWbIUPujRxBUmsjWHXtIfkRLyDWtE8cMwsPGcN5XyI+Ov8hh4fFGDXuLyPdkxMaMqvfHdiCTyJm+hch2f8DHXFceSGTMoceSHAVI72emxnvyIkWq52tIOWVZx7+lOcizycNHrIuVRovMqUcYxKRGfvu2xrm0HUgb1p3I8KYFyEBzHMcQQTbIp4SJSJzaAsh37SPHQPS6RzsHL0gPm8pHEm+MyFRjn8idkQTHQxw6SMQypUc1bdJHoqSvSEz5k8h9/9bGZo+ryK7HI0jrqovI7nu4RzoBUEb5sMxH/n+CSAYIEkjcpn1IFN7kx2vJWEhF9z7IA5EUyCfRJscsBJ/HTOWCR/VKD8bfbttHaFKVyGspIkeyjC3GhzYvR0V2WUebdIbHeSmzx5r7rUgmMpbHqlSBSM1LM8hPrm7I5t3Nx0xxgsiRPENHAa6TxyXGhkhdhB1IkIdVyPZ3aUdQa9pE1vRWxz0SlMit2J3H8BZWxWuK5EczA/LH52sOyK8DMEYbmqzIFd2JxsOkqEZxwwJIUcFVSAjc+0jvKBvIF7Y8SKI7YEhcNprIpnnHRS3BIEiERglIYlcTSM0r/Uf6PdfHHXAryCLsgMd+fJzIO9ymSKz6dMi9UpJEK2beR+LHJMaq8E7I3ZN9Rvb+F0hGabVIV0ILyCv6ikh3rcbGyrLzRsfZ18c6lYjIXQvgR/Rsf8a+v61HelWLx7MLBUjo0UVIX4gUSHJKicbYvzzIy0hZyGNNIchv8NTFT7dPyEGoKMiZigNIPtiCR1UpqUhu1IlHiYALyJSWPMjq82hHm1Uuxs+Cjcg0QSdIzYqYx+yPAUerntLH/NgWRwf1RkjPtR1H+Z/3R+j5DseOxGHHE1Bqx166mEarncLHsxsBx0sIPsgfYzJF+f/Qx7F/QUjJxW7HVV+kRno2t8diH2DHolQAyPMOoMZo4jtH+pCUyAVjGUi24h3HS/AGyJWjBkdAE7PFo0GbxiLt3Uc5rSbIs2ntxzOrbEheOttGAydcR7RXUsf5t1jIFvk9x+WRF0jNe6tH844BxkMECshmNz5HI8aGyDB7mkYPok3IsPIcR3d8OMej4sbHf+p8SAq2BEiB9WVHGNKPyBZquMVuo/1EPZslRwEtLseYu/JE97U+yNGQK0jVuBxIgn+cSOWIMcjl91RIy3/gR/qsjkjBGTNHIFoASLHgike04YdIpM4xx0Lf8sfH+t9HS+AryIEV4Ma1Jh7Hk+iIR2Jxv0fOibLHqHRqSEGxXUhq7RnIRwMyxkWH88dKeyPEEEc/RyKdlMf2koBIrlbtyJR2TcbyyWXIRHnVR3Tlrsc2PB3DcG4XyBWN6MeIawZItrN2RzSxIsfhaWHH3nHixToDh0d+bBLHljEnSCCgZsghNhJIpJcoyKK8L8gyHZHIMJsKyNnuPcedwP3GbsL4RzZL00cBXZNHJ8/xxzf490e2o9bHjGLNSIVbdcinU8LIRgWbx3Yf/0dJjYDHUYkkyAvVXseu7yHIfmxDSCGghcd4eqrFmAxwSCJ8XEgHX7LF5q4Wx+jZu0ca4a/HsFGQSPUK6ceoVHxIFjIjyDPSxEc2S9lH7lopxhNA00cbbZvI1cd7SLv24Mf5IK1GrWAXyFNUE8eDf6fHt0gGyBUM3sdSCETIyjK6xgV0y8d5GKXHqORox+8PG0hh6wVIkHCKSJJcucXt/FpIvGPlxq+DY0h/OThHPduKxk0iVEhjHYxH70e4x3lMhcj0y6ZH/RZFyGdU6EdEyc3HC3U8R5tVz0NzF+dGIgv2x5b8ocgZ0gvITpiKyC0hh0QxyF7HXwcJyEXmysdxpEtI6feTRw9UCcjsoDNIR/ObR+XQisZ3hqRIwwM7yGDFpcdLGXLHN8m6RjtA3UdPz1hHlfuKSOfcg8ekCA9IRRZdSPta7UcDOMNHrVmXR2IfJMcGSgDI5BQPR4bYeUcKBinI7VGzyNFqWciq4EdG30YfyBCHSEdPDWRIp5fJxx4VC8i71uLHYrTFSI18t8htFEJIW3Hwxp4ejkfBaX1IR+lYSLyFj0c6ShLI3O22SNO8q0Z/qVFIKrn/x0CulUhtFivHK3aMRg4kMchH4wHHm+Ydw662UsROrYTIenZex0Vamsg967/HkZ23RzWFO0h8wTtI8ZL1RsNi/8cjeyjI/CgaSLdA5kZYqLPGQcDoR7H3BUgtMm3HymGzRnnYdsb5Lx7IK7YOyJLr+UeHlgpIxq02x9Azc8fwVbLI47Rnx6GnkUYshK/ISey6R/z4JkdIFx5IdbODxyXMPkgM8UzGDeApx3npuUXF7ytHB076x25j6Mb7czDISFBwx9FyYcjnY55IX3b1RlpkCMYK1o/HtrMIx8xAwEjC9SRFdeEqSOrdEkgsyznILiCWR9Vg1chG9L1HauUKyFLInkiodYVGsV8ySPQDCkifK5FGfMEcR9k978WsnMBH0l5YyEYk60dCBVDIe6OARw5WjEjWtfVHRSLtSO5jEsjy8MTGqgAxx0aFYMcHjfnHfhsUx0fS1Mce/wnIINoNSLR4kseg+bnHqt9YSJVjgEd+q7BHDl5EyCUk+sYDSCFIwHMFSIo+bchyWpnHQ4sISAf/QMfEWTpIlDUqyFQTCkhbgcpHKC3Ox4UrzEan9wBHBtBgRxzrG8dUokTIR+G3Rem3v0he+ovHpso+xzlFuEWsw71I30aHyLTAdUiUNsBGL2xBx93Rlkg5ULTIKmnKR/MGRMgYtOpILv50yJp4j0i1lfzH+l4BSLu/H8jnasrH+KOaR1YOE8YdV/XHRMo+SLFQSUYT8ZtHAB7vR4hjQsho0PLHX9gyR8G5F8iTMU/IB93PR4D4C0ghH3RG0CNKSJWzTsjD89rHLu9ySD2pacitAYpIGXOCxYVaQ0XvyaXHuaQTyMqyWEilbN3H6h1NSCm8IceHpUBHFtm1xfZCv8gufwrHVtxLyCRofMdHpaTIip7NR9HRw8bcW4lI6kvAyNyVxcdlCO3Hb/kVyBBZycfS7wVHfKEiR9cS0sf3o9XH46TaxzVvrEfG3LHFoAGiSL3rP8gOvY7HlcTex8vggcclrBrIkyigR6g1+EXJlPpGAyuxyGdkRUiBjT1Iatzcx1C0F8juSWRH8Rw+yFqHpEhmfnLIBOVkx48xK8gDKCRI/8DWx8GoGka+JnfIotT1R8mUuUcA4JZHnIJ6R2Rq5cZ/HotI0cDMxzpxhUh+i2TIwTS1SODMi0e0x45H7bUFyGEybEa+nz5FbUbPx0wmqcdfGAZGCJyLSDVNUsesHG9HnLo1yPQsR8dF5prHdi9UR4FkbEj4okpHZIyxRtdyaMeEPRTIIBntSAbxyEdokipI03wVSIvLSMh9DrJHncAAyKTeD8jYF4XIFimqRyWcAchHwoxHZREhyM1DqkgtsjNFtfapx0OLBMSWocXH6EqIx2Z1Vsd8YWxFVTkKyIEFgkgyBQzIurqpx3qlXUYabxXHcXQVSC7+uEcwKkfGvUkZSJOki0hrSsNHDEOsSEzmz0Zf+GxHsJODxwwLNEhicITHVwSHyB/sKMj5/nJHQHSFSI9iqMfp3lfI+N+YyEKNwccTYolIeNnIx7Soz8c6AS/HgnOrxTl0gUhzHybIfm2Cx9D7JMgfnEVIWTemx5nVgEjln2/IFVVDSDMic8e2RAtIDCLPx3tTP0gDV55ItlSCRxiVNEY7X3THIEKpR0mMrcd0vHpIAdC7yEKlTkiWgchHLaGhRthhFsexHu3HrEtsx4fnC0jMXfJHUE0MSBtOk0eCEY5GmwyiSF/gksjFpwrIIn09RoisOEjOCcXHUOy3x6owYEiS0y1InKLtRvmAYMfwBWjGRCmXxo5khseZwmDIecd0R2W2l0gE1sFHdPWvRjMjfUg+nylIsXecSMyuM0iFn9NIlmEIR+RD8EeqYafHtuLDRxZ5NkepO9ZIvg7rRe4azUfgRCBI7MAXR8J1J0f95S9HjT9lSFZ9msfB1YbIvEXARrazIkeqIEJIQzvByOpzAEd1cdpHsRCOxhC4mcfaG9zD4idux5PZRUi5SwFItZ16yHEcoEgJeQJGgxcXyLO75UcGkezHwEaJSHuKXsjFbsJHfEmJyAnBPcg5Y9hGkb5eyDdo4scXGJvH1XetxzbggshK2kvIm8QKxZ2IBEiUNiFH2P8lRxy8BcgVTBHIZZn1xq5eL0iaaJ1HCujARySbgsjkekLIFlkxyG1sTEgukBDHHpfoRwd+1ccTrYbIEFe0x3aPzscTMiPHWeaXRyCBpMbROiRITQRiRiykmUe3UWvGbaUSyC9MVEVUotNHAR2Axwp3G8dywIPI0aKYxnkpnMbMblxHDxr7R+HxVUgpcxDIPH2txnqlFEXDrCtIYyWAyPczcUhgbAlI/1kiSETpW8Y5dMjG9ZixRwUDQ0j02/pFA6eYx2R8QUjRWCTIftujx6ykU0ioFUNIwblBxjj3j8hd7c9H5u2uR6CBZUhhMrRFexLWR9o7e8deGjHH1xJSxHYP60fNKiJGtjQsyAAPHMiZOuxHvdLMxrpaVsYFo4JFutoBRqMx5MfmFn1IUMyex5Lrx0efoJJIKC39RjCq/UY3sixIbVZbxYDGqkfv2N/I812vSF5CRsgqiXrI9oYKRjCrBEimZ9DIIe/dxwTV9Ef2L2jIkH/vx3XxhMglRsrHyzkJSJLL/Madr+TGUqfjRxjE2kZ3woZIpAYDyKBpT8jwZczHCAzax4E7UEjR0pLHaIHRRxqw/Me/Tc7Hw1PRRr4f+scRBRfIedhQxrjOgseDRnDIig6kRiM7l8gCHoJInTERyMo6MUhRWVfIWKgIRjArxMfzhmbIZNy/R/Cl78cwG1LHm8WiyBjkukfBKJ1HY36KxyHSksiJwapGO58px1Abwkc9CqnG8rCyxfn3KEgz6hnIcmSMSDh3i8fa6jRH3HXvRspSj0d3PovIGBVjx9jf9ccBngpH9RlSSKdo0EfqNeLHCP2gxqbbuUbe6SVIppvgxzxsBcdM94TH6s04yJNYrMblYcPGI7kuRjLkREcXDzRIt3h6SF5aZsfM7gtI2LDLRw/jJkjglSlIZ8TcxyIMo8dJZFnICwT6R4DXHMjc9hzIbHgcRZ5tY8dHMlPH+sz8x/1G0sddvFDHC5QBSI9x3Uf14lTIozDcRrx18UfdA4FH1CJTSDaMm8f285VI4+QiyIIB+8d5DwZIuGZJSMNQoEhJ1UPI9UFjSOwPcMeyHSVHnm5TSO9LgEgAfn1I9UrpxK2M9UhOwCxGQ5yaxtTxT8igsHVIwFqiRxsM4kex0ObGHmdFRzQgDsc64wPIlB45yBKDI0gT7oPIzMYrSJSlpccOtipIo1Bdx6DJT8e/fYVHd74hyNM1Dsj6jZjHYYNjR/TM9MfqxMRH4xRNxURSTcjPVRtHKQudxq1IYUjcB1FI+YBJx3kYfkdjHcPGnl4rRTm8MsgRRbbHpP9jyCtGkkfRQpvH8XSuR+bVPEiYDITHhjm6x3YPGMgs5NTHQ8sxx+bOLUgAz/9HiCTZx1rzhscEdltHDDHfR7F/WkdtzgnIu3ajxxR3LUhSOKhGkZ3Bx93dIUkhbofHLs71R921lMPtFWBIZ7P5RTBqScdwDdzHS7mKR+txGshas6XHd5zcR9Y0CEfsb87Gi1QHSOb+uke4/prIvVIjxlUgUkiz67zHyBYjR4oSi8iJQaDF3jkGSNjf1UeUh83EN3KYSJ0P98diEEZFCYrAxcYcCUc59BJIfAHrRyQwSMjHeqdGEcZDyLHu9saEPHlH47SVx9/OSkjeGHLIOQNqSDH44Mf+8yvIbmpRyLK0D0gg+LHIe+McRzgWl8f1qCrGeXgsR8Kl6cfXygxIQTgcyPH0KkSRbNFHljKXRjTReUeWUodHkX4YSOiyA8kmSxvIho81SGKwVsfppoTH9FzHyGSa+kd35S3IQTAcyKA4MkfUOprHjDkRx79Ig8iHxgpICkb8x7smssfdxJFH5q+Qx2HLlMh3DZXIWZOByN+/uUe62GpHW7Lex8MTb8gXxklHoyKQR5IioEiiJJlHdULnRu5zMMivoz9IKljTxt6ZDcjjhPHHBZLrx7oqk8cAX8VHx+IKyIJKGEjU2SzITx6mx0ZlgceY3Y/HJ9AiyFKYEsf67VFH4K0uSCHXykh9KrfIV1vwxdJu+keOtAHIOFa/xyJsoEYuYIhH3+8JyPZmhcebJq9Hu9beR9iBqEYHvwBHRwlaSKdIl8dCz9HGKZxHR9HB50dUYepHjS9VyKAxA0jrYhxHXdwPSB4HasgeR6hH/bYRSNdSm0bt5RBIHidaRvq5k8gHnydHvnCZR+bexcdD81DImggWRkVHaMhp95vI/kPcx/gTm0bLSBzIcoANyBniDcaljGnHJCiGRsd4esfEMZBHDlzkx9n+8cfLoRNFxBE3R0BTNkj3Q8tHCkZ9x+AlH0jZ7VVI5VA/xl+YJsbjNtpDerZVxqJ0r8YkpLpIa8msRuoXxUiAJ/7HCsYVRx4ntUa8FGrH8HYqxwNwUcjhol1I3PfcR634CkfbgHHI36+kR4/STcisJBRIAwj/xxzrWEhpyBtIe/LFRazMJsh9P7rGEvtKyHQF8ke/DiREZlVhxjCqIseSXILFTSPCR/5UY0ddy8lHQUgPyOiQuMi+8HfHsCHdR8lltkZeKanGM+QhSH3OJcdJvj7IjzPhRwz6IUhOCGRI1PqZx1Xwnkd+xH3IGqeKyAhL0kcpHKbIviB7SAyynMeZmxPIrNwwxw30/UgiHI/HmaoAxlG59seE7ZDH4XkAyCYDJEjpBgRHF9jOx/OP5ccwu4ZGKRz1xzI1SUdOqBjIVuYeSId2JkcbPqDIW4BNR35b0cdkzB/Hg8Arxg7u8UfQc4ZGuF+Nx4cFese/NExIB6+ux21sWsgONB/I0m8TyGynN8ju0XZIr/TnR9UHiEdmdibI012vx5nq5MckQINIMUfYRxTupsb5QL5HQyQLSPIYJkh4OtjGsY5CSEKOS8joKblIyRxnyKyMuMfEuIPIzeojx1FaT8iEXZnI5LL3Rnh6tMZs2ITH4akPR1sJlchmVUBH5ZHbR5mqEseEzJ9HgwAaSPUIVUdxO+RHFN9ZR+WwR0jK0tvH56uPSEp7R0eDaArIJFuNSDG3NUdemWDIOWWUR4FV8MZmlgRI3BePxkSqg0i06HvHG05oyNqyRkiH9lbIlFbdR4OA8sbMjb1HOz/ayMYEEEj6Bq5IBIWgRrzUNkcCK27GaeAKx6fXP0cNYGNHwLvIxw0/rMd2X6HHsc/AR2bHD8jKIw9I+n7IRXq2dkezyufH21mDxyDSdUfv1/9HUBzYx6uen8dTVQBIJhJeSKumGci79gbIl27CQ2HWvkisFCDI2EHWRpZw2cfbgBtIKN09SM17F0cZc/BFrRinxkJKrEjEoAzHMeddyP90h8h1dZPIr2Vkx+JXlUeY+8NGw2RDxn0nU8j7OlNGqaJkSPcl0EduEu3G6aZERoQ2Usghjn1ErucqRzLGp0csfITIkW7OR8h2EsaJgYrGK5YPxxpACEc+F71GCJsRSNQJo8fB1zZITtGIxolwK0jKM8DHN5EfyJhMoUdeqs7HxIFqyHHsCMdd3KzH3mIvR7zjbEb3jSdIpcQTyK8tDEi/3IDI2GDER1BLMccCQwpI6Y9zyNNNTUePgq3GQDRXSJBw2MdhuwrIDqQUyAPoisf/0pLH4HzPx+wgTkjON1dHwdkrR3gDisjY6OpIXVUvyKDNj0jmJjPI9uY+R4ULSshO8UdIkb4SyNTJl8c1xUPIQg3wR4IxHcj7i2NHjqW4x76oRkgSu1zIpSyDxPpcnUYOnCvFNQ3nxgNo+kfktA7HBiCmyKut9MVCrSvHhpkpyJFtskaa5uHE1+O2Rhk7AshLWaPGRc4jSCEGgsg8bIDG8es6SEeDtcYGMEfIhulix2iRZMYctFLIiWDhx1wPr0Y8bIjIhVpYxryFvUclfDdIyXWjyA60d0hrCZnFS1iNSFHaY0RAo6fHB/2txj8100bqFdDGM8Kxx8F52kZk7PnHLgeJyEl+zcf3k/dGuhkUyO5pY8dyWcZHAU0zR9dyDUdcnmRHCGvkxwU0UcgVQb9IldTixoYZgkd2PkjHJKhCRnTFy0eHhSzFwrWux3MnDUgg4VzHQCLexx4m6sctWUzI1Va8wwaBX0chvpLHlmocyF7aEcdlGRfGDwSASMGoOEV0VbNH1tQSx1UfYsarLyhIsh0CxziHTci8NSJIZUy3SILil0Up3NjHE8DJRwQlfMdG8+XHZRmtR60Nskh6xr7IpURPSI/aO8gqWcBHKQslyCqY7saYU01IdRplSEprgkfm/43Gso4IR4MQhMdf+7bIUwXNR07RMUbrOSRIVhZzyFPEyscfo89HSLDTR3rtiUja2+LHPzXAxmSflsh93Z9Hxf8aSBhNUcidoC1HvUOWRy5ghUfBV/NHTdNzR7MaXchc7xFHJvOFR5DgwscqWAXHNOFLSIY3sMj67evEsIFGR1rkU0aYHRdH/YVWSC4uiUfZ3U7He1Smx3/Z2sXih0jHVn3qRVpTTscLOeXIDvy5x4HV/kZJPd3HKtBhSHCvCshT2bvIEWeax+p0nUfIrnxIF7d1RyvnG0eYLO9HEpLrx3aAKsiYnQPIP21FSI+qZEhigBbIlPaNRyScg0gjGgTIPDQcSOGZwkcCkvBIK8bIRz0KiUfZDhFHMXyYSIy5RMfoaa9Hqz4mxnWx18YCCrhHR5odyFh4S0iaCCzGRvyhSH4bbseZ2fpGftSNSK1JSEjnzIBIDJFLSLk8wUbfgAJHtKgXSHdtuMdZhmXHxY6yR/DVw0cOBQ3IGMw0SP4SS8hMdwjHxW6Qx4T8dUfE0ArIDUcaSPquP0iMSurDkE9xRwM4nEam+RPHHv8wSLjersYKdqVHzcJfSFJAsEh+fNHHVBsvyI+xyMc55TfHRcdFxi7OnMfUGmbGWzKHx5OxakhJvdPHO/7gR3ZPG8Y4p+jG1ZfFx5qGb0ecM/VHtCdUyDxmJkivHB/IHIJlSEkdTcciTeLHmeIpSMeOgkgdCA1IXlnax6qxKkcgUszHgYRWSO84W0UZ885GIY+tR7EwqMhWHo5Hg89JRxE27cdeuuBGPnc8SJxiyMfPDizIxU8kSPZmVcfnPKhHNxCByMq7AciJWVDIRH6zyA/b7UcCGtHGocVxxuj4R8gjeztIMQiGRf0GysfPxopH3UsXSP02C0cw+U/HqbosSPrtC0WQoPPGb2hMSD9l+Ue3ME5IzUoyyBcAbEihhb1H2T3TxadITEehDj/Ig19vyIa4J8gfdK/HltBKR6QO2cb5XwRIgS1BSMyFF0hTdB1G4K32xjHoY8feUgzIhvkhyFyP4UUyVSZH4WlnRx43g0efvFVIRKqyR7UVPkjiO5jIC3V/x7UuCcimuX9HZWyGyI2QXEipwlLH5dCbRfsbN0gLTHJIr5DoyDHo2ceEnujHYndeyKjuYkjbkD7I1l2CSId3hMdxK+hH/nP6x5QGw0eSwxTIysKdSLOLBcg6c47HVhzUx47kM0gv9RpIX8BbyPAFXsdf5yXIWxB/SFYOx0VlaE/H3cUWSK5WhMcENurHvw4Ux53nachku+TGtPeSRv1VPkibxgHIkQ0YSCzDccYnoPnGxiM0SABAv0dxVFFIyjtdyNa0k0jcB5hHFzcyRrmTDMhag5DHrxRBx42mdUdZRgzIvyKoyGVIu8bzbndIa3pPRxdrgkiNBqXHW66ByIukK8igyAdIMciCRs93hUdeiw1H69GoR5JCA0j4wuXHiwygR6ZHgMi6CK/HSG8fyE45BUh6hrdH2SKJSDcYFsfKMaHI5g4xxyg/iUdvcARHN2mtR7x1acj5eCRIxc6VyETJFccoTWNHmgifRL+mM8g+gR9IgUWCx2X42ke0WRXIiOOGxxT6gUht5rrHj7FTx5APlkXWtQTIkSZhyNHSjUfH4RBItuShx1rkoshJDCrIlVRSyEnuNUf6sbjI43S2R3vUnEd6hV5HEnRbx7hGYkjQU7fH07xsR7pZ30cyBMjGOBZ+R3DvwEdtNK9Gxf4GyP/h7EfpF5PHopMsSB/0Fsc3mCxIppsZSA+ykEgwCczHtqI0xxEuR8hU0thGrBxZRvgDgke7Fj1HI0rMRUs4vccKCAVIUNwzx/1lScg+yHzH0u+2R9xWuscLpLrGCneLx8/GKUhjLhrH7D/ixzX1TEineDjIoyJ+SDry0sc8fgPIJkIix1eqPEeVI1DHu+fSRoscoUcgcajHWeeox9VYUMj7OiRG/hCIyCUGWMbkc+JHGmeYyP12mcaRYpzIerWERxdAB8hSVzHIf7k8yPUxNMhp4DLHMzOWRjVfJMgDrzVIXumox5qIA0ifUwLIPMCHSFO1pMiCA7VHyoJByHNmWsdtNvjHiwuCR9d7VEg0MQ9I/VbPR4elUsf6LAhIPExQx4B3x0Yzos1GqkEDSOdLjUfn+yNGqMZsR2mfFciOjAfI8WOJR49j6McpMwfIEp+6SHmZDkjoahRHD4NCyJRl6kZrswFIlvIWR/0FOEeJ0TNILFNxSO8wushsK8dI76eyROJ4VMgmIjNIWFftRvKwg0b1SEdHmSonx/FDjMcWaarHJgI1RymL58YZ4pzEFevBR+P1oscIrEFG/yKUx1g5a0cihTTIYwHESP/hw8ckV9FHw2RZx4qOcsWORPzH3x5GR3C3M8ikTqTGpyeAR53JQMjwZqhHtHfcxotEfMhtVs/GCGumR4sbs0cp+5LIBw6FRoofmEVMbg7IygoiSK2wIMjyIRtHwWnyR1OFiEeg+Y9HQOSCRnywIEeSVpRI0FN4SGTsvses+71HmzygyGleX8i9d4PIacCfx2hxScdQvILGXI/OxiXle8iSnLdGKQySx8msbcjOiLDF4dlcyN84j0j2n2nIqbPbx4GkPcgpNIzIwdWTyKEF60ea2AHIeHqax3vThMfjXm/Ii3MPyMEBd8h8oflHO7DKRxOiOEhatP1H2oqJRcm8REhprwjHDPECyMcZkkdMZhBHs2lkSGRMfkZy4FvIoAFnSOfaS8h9jrjHxstCxwUS0sd2J2ZIis5Px/Tb/8TysOPF//HNR5jsK0cxFyjIBNZ7yOAtLMYEJahHm2aSxtx35EcTPrNIPjktx6oQqMdcK6HIGMTVRzm0d8gVHARINGDDR0T6YMbOOJNHHKtDSEZUCEgRnlLIbO9sSL2Bo8iCYZDHb/BKRpNpkEZrm4JHOoFRxzfaZUffB1vIG063RwgL3MeszKnHpnmJxly+y8eNF7BGi1SFSCm78cdTpS1Ih7a/x8+2uccu7sXHyC5hyIRM6EccK4LHSnrmR2QsXEdycUbIQWBwR1+4mEdStzHIYLUhyAE8MUZ1ETtHoe5ASGv6KMey3g/IPmgAR9maisiNNgrIOgH1xUwVhsceFWVIyUTNSKu+rcduUiZIPjmJSNJmksgJqvtHqRLxR2QrWUj7ujZImOyDRy3huMfFzj/IC4SfxwEMTcgq8IdIWswYyM+m4UeDP/NHiIMTR2dEs8emey/H0SLdRbX9LEiGCbNGTvSuSL5vuscGEdFHqYI/RjmEL8h+zNZGChdxx1f7CEd9P5bHlb+ESJxijEcp3HxHESUeR15ic8jbWcDHo5k4yNGAgscZY6THC4UeyLyj6Ea2YgnGKlX7SMyu/kYMQaTHaimLyBLD7Ua0Zw1IYq2byAe/E0iqIPNGohQER3C/H8c0oDZI5R2sSBcojEc5lGlHLQH6RxpBF8hA5IxG0OPdx9EgQshL+K/HRaAIyBkCCUf4oQrIv76/RzmztMf2oABIi2xQxpCvPciOZcHHEBisR04Cm0eVY1jH2oQDSCL9MkdrYy7Id7xoR95gcsfEQeJHD4uzRjRoDcj2J4jHGjCHRwMnnUfhwgVIYfKFRsZ0FsiEDpJHw+sdSBZxM0hYWKjHTvK+xyv26kcvsYbIMrbBRxjFjMggQQRGVQ+6x6dPFci1tVpILRByxuWRi0cxOAPIqmCVxYVaJ0e20y9IzogWxh240sY1A6XIRpw/SEcSGUgKpn1IzvlOyH5TG0iOlRNIiFCpSNUn/cYsfQxInKJSxrGO0kdGdHZHQ3wsyMbrFUd/auFGBWPuxuoVDcfMrtlGhqdPxzEISEcCczFINFixSF8YPcihFpPHrgbux220QEc8LP1F4qdbR2BlNUiND9/IU4Uix16bk8iNH1VIHheRx3wxtkdMZifIR/OnRzUvPkeHp5dGQ32Ix4GVSMhvAU7HDHEaRoZ41kZgJafGrOSDyNo7M0govh/I/JCXyFZN/se1JfnHToCjx5OpFcax/1BH1RbTxvrtQcUur63HVPoeSOsR/EYRjn1IiaHfxzEbvsi2U5zHA9jPR451YsZbcjjI3mK+R5Xz58e3+SpIsHIFRrDy+sYPWk5HqNWZSNAi+0UtOQ7IHTESSNup08czEh9IQTHixqIzgUjRARfIOUW0RS4Q30chH2ZHn7zhRpRuV8gM4ypIpU0UyMyuacerz6LHhvecR+1N3Mf+pJjHA8A1yDwODcjRgMhHWRWBx97gx8S5XDzHULy9xpVDj0e8qIVIwWj1Rue8h0d+jD/H9+XhR4LSLkjSXvdGlaQlSB/E3Me0+NrHJRYRyJRVukdZW6/IFUMLSHvqNsjdTQ1IOtIQSOCtokcUftNH9leQyC8UGMhHXqvIq0+Qx8K1mcYy5PPH/3KhxpnZOUdXK6hHH9S1x+NVK0i90trGYcKxR2KYn0jqc+/HSQ4rx85ohsfvaRnHK2VsRq52ksd096VIs2qox71ShkhnNABIpB+NRheXMcetWoJHpYQSSBcXH0cKtulHKilSxhbJx8c4G4LIj6I2x4LzRMZns4vGsgzDR5R1v0i+xxnIqz6ZRjTAHMgyjtJIbSRlyIqOGkchHwrHWLm3RxX1aEhJBFRImubRxFd0Pcim0i9IPKwbxjzWDUjM3p7Huih8SCgFJ8iU9uTFjQfqx1A7lsfvZ7nG/xBRx4FlOcgqkB7I921eyPEipMf1+f1H+zJhSOvqGEjS77ZH0NNyx27DJshrKfpHA/i7xj4oo8fwNURIzSQcSCMZTscstF9HU/QXyEZMN8g738hFkCERSAn6Fkj7umNHVQGFxsPQo8j2N2lHT+97x3eOkMh05IpGciqhxxHqhUgK91fICdreRzd65Md8cKFHwkWvR+KHKUiwCSzIlAXVR2qsgUex0NTHx5l0yNepXEid4HVIHUm2xikaW8esy6PG2PzJSPOduscEDTFIdzRqSGHSNsgM8p5HSBOSyBXdv8anGHzIn2M2SI/ToUcZk59HbxG2R7PKc8cYhA9HtXUGR6N6AEhC1XHIBy/jR2nYQMi06C9IDLpiSGpcRUfaxNpIdGR+yEVW3Md9rnbDwCoEyBqXCchVX7BGnxyPxyVEZ8eeHhZI6cZUx6cntce2iiRIj1PNRuP9G0i/Tp3HW0H6xwN3sEcWyn5Hbz9qyKyzOshuEgvFJYQ/x3lwREi7N9vHEkT/R6mCNsa8tQPISW6nxqljEEjfPgLInDNzxh7fKcg3WttHbICZSBUdicd2DmfI1oV/xyokxUiPsUXH1OJASN4xdEeZ4xdIuza3Rw9upMgR9URI2xEXyD82u0j1SqzIKxqrSDlkm0dQvCZIqjA4yJ5eOUUvbHDHQVFHR7PxScjxagJI5fABR09uq0cuQBVI2vsEx/C2ssccuhBHouUkx6xDc8jsT29IvvCfx+uRkcZwXStI9HQ7yCHWRsigSTpIKRtEyIrVa0jc99RHNQ0mSKJ0gEahNv7HOFdFSBDH0cY2gxBIEgO7xgEc4UeLHcpHyJLhyHXxdUavo1nIW1GoRzJGU8hpgA9Ikpw/R9bFbEeD69DIliCPxzE3usY7LllHLp9ixyPLnUcWKkhHBoCuR329eMcLRFBHqGRrSPDWBscc9E9IfcZiyH0/sUbVjlnIOTPyx93zQMhRqhdIJnOnx1MNCUh1WpfIkt+JSAaw30d7sp/Hpus8yLPbuUe+UJLIbaGgSECLZMjlf/rHCN0HyGgh3EeZmRdG2b1aRo8yVMhH4VtGB23wRzKm2UfnzOJGXS39xhgkkkgAQMrHMfdJRuNuWcjH3cRIIEFRxs/2lEeeZkDIv94GyOsxq8c6qxTIekWux3etAcb1qORHpF6Rx0t3KsiW0P3GexO0xwT2oEe/faPFhvfiR5ZhmEZuixZINlubx4lwEsilWa5IW9FhR5ZwYEiqKDtI6CEwyEOLpcXS7wTIZ2P2x3J6LsiX/5TGlKVKyFau1EcUipTIJBB9SB7HhMfV14pHkAGFx8GITkdC735H0o/NR4qe/McOJjzIviBcSGRbL8c9uwDIrNyrx08vHcb8+BBH1JpXR8oj60cQUQZIUlu4SB4nR0f0g2FIVi4yx4xiBkjoWVzInLOJSN3kHccZw8rHK5cmyI51YcVi8EhIolQBxyARUMisFCLIqePix+YBjEjeMa3HZkXCx/RMTcfQ4+LH+Se/SAWkhMivpTTGjVCbyLgeeEaUlQLItBmCxjCDe8it+j5HKcuzxh6nxEftTfHH0h7HRiVAlEia985HTO4eSPhZXcgBbJdHUrjvRV5aT0hloa/IYlc6SK62Z8YSA4tGRUeqxUUXGciHpR3IBHV0SGO9n0f0yxRIgvPIR5rH7Mdfx5JIpcyhx91zMMdOoCtIU9VQSMd67ca9YbLHOaPWR8qDS0fTLQ/HdVEHx2sZqUe2eiVIwQ9NyPBW/MdnFajGJP5uSFC7rcfV5x3GBGafSGdkrkd5xK9IAeQHSBbhcUilG3jGATwARgFtIse/ba5HaS7CR8qnuEiW8snGy5BMRiEuqUefCrNHcH7qxxZqiUcXaC9H5JPjx+C8K8iD/3NIUtZ1R17yO0gCkyLIZ7UAx625VUjz/UlGeTcoyMRR88eb5o7GNb8wSC+EAEgSM2DI5raGSN8QoEfsRyPIovMeSN7ARsea7yVIQoZSyAoXgUf4QmDIuEWRyC7uPkZ2MDHIWqT4xuD7/8cNsLzHBG4YyKUcsMeIosfH4miERxap/EeOZDXGSS7dxevitsbY8AXHm1VISHGsAkj/UbhHjLKmyLW2fcji92TI0dAqSFHZ98fAcjBIcEVkyFv+kMiW+RzIN0okyNFArEY5NG7GQIwNSA1oYkjwBRzHOJYFR++pBkfF7X7GR0E8x1KfAkiN6NLHp+i1xolprMgKKKBG5VAZyHommkfQRERF6ms8SNGAysdoYo1Hrra6xLMRWEgKTq7IFFquSMm0XEizczdIPrmvRqs+1cU3mB1I6MEDSJnZg8aB/A7I+4ufRzNEK8hrQwjI3z8dSOaGGUhy2QdHHsZnyCrwMEh27rBHWW81SBQ9dEeyPI5HOuORxwaguseSOrFEkEdKSCqoqsczo+PHqdOmxj1KZ0j+osnHl99qxwr3RkgibMpFxJGqx6jsfkgRBpDH71f4R+XnTUgd6JdHTZMcx2b2l0hryfLGQYG5R01i08hy5alIOG44yL7/j8i/7F5EVNNHSB+jKMhHmTLI6NoHSKni4ccfcyTIDV9JyJT22kaGEGlIeFvNx8hYTsdx2wxHlUPyx4upiUhm3ynITjk2yEWIkseuJxzIeSi1R+tiu0azO75H7jMaSM6AQMhMZsbGlpkqyB6FTsduozXGRdisRuXB2MdkzMtFMo2DyOD8UEgKJiLHgeTuRznFacjfvk/HjEm2R0NfnshJZVxIHwtSyKco68eC947IWnSrR8EpxUeFGoXH1USYyPOfPkcyVVbH4hgnRyU1Jcemm7xEr2VSR29QPMgW5pVInxrWRqQwr0eqMQbHnj6cx//Qlch3fH3HJbXzxuMtD8i2Ql5II7ljRw4t4MUI7YjHpoIySLZDJ0hHcnFE99NyxlNkA8iZGsHHR4GYx41oj0bn/DVIxm0USLtW6UerzohIQ/utx5bIk0gKDjJIZ+QZR4IicUd46z7I8Ebjx7LcE8jh667HZw2UyPRbRMetae7E3nKEx0tZsMbXYpLHOPfDx1Drn0aSGnNHQ8sZSK1RSMhA0/jGgskGSM/VP0ebbEpIDv7txjKUZEiebmnI2rwMyJzSn0dKxohIHV9+SIhLGMjXj4VIdkA9SM+Vc0fQlHhIIqNqSGWEokjN+8RG51bnSIW7jscwKmfFPk9RyCQoeEhEmrpHi0u2R8Imj0cmQlXGGw3ExvrcA8eIDAzI27jDR/yt2cjDtJRHHGvKRjfJWcd6ps7HYUH3x+qFskd6JmDII0r2x77PDMhFl85H2htqRZtEE0gBXPDH2M+QxyhtEEaq0UXH+g0QSAZgFEiSHBLH9qaCSK8jbcelnLDHF3dGyKCZlcc3WgzIayuCx1Ar9Ea38TjHQMTORz06iMdb8JxHOA8vyNhv4cccq+THkgtgSKJEGEgtkr3HtsJTx/O9wUdgLQpIVh0LSISePcik3xLFS29RSGKhAcfUmo3GAgPhSOtRE0dkHK7HMQiYxF0Mf0jIdiVH9ob/RgNwTMg5hZpHLOTUx41GwMbYIR9HLeEyRxyaBkgH7slHIJGXR+EnhshX+/pHootrSNktvcdDPBDHh8W+yPp+0cfIxz1ISf1dR/aGl0e/3HVIN4lax5uk3keU51ZH+zu4R/9QRUdLWT9Ii5uKx2x4ukZd/GjHS1l5xv6jNkfEOgXISMh9SNeLB8j4GXBIxV/Hx+OEwMebtj/IyK4YSPMfv8jYcC9H90Tcx1TDOEcT4cdHjpQ/yAPwKkjqTGLISzkyxzTA7EcKKAfHPCz4xLbzcEatOgFHdsT5yGXdqsgfuyxISb1Ux9/mC8jV/8PInaHZR8SCAcgHdTPIqVOBxhPIV8gNOCTIHFowyEM9CUhNZBTHc583yO6JPUfQpLvHLPWOyOU/ZERKizPIF4jNRwDeVEfjDh/IKO4WyJ3foccO/pxGiRHNRyxMDEjzHUBHvx0DyLSAY0gxp6RHJpNax1ebD8g8XbfHylGhx3sDg0cHhmzIbFydSPosFMgbHpRGGXOGxyk61cWtGj/Hxrxlx5+UBkhfSAdIJ7STSBcWusjeiSHIglKCxxxLDMgweyXH6ae4x1oTD8e9LaXIoMnARtDsHEgtMSJIpxfsRl1VDEg5AzhHSurPxiPbjsYuABhISVUDSOFaPUg53FPIOuEqSAo3mscQ+QZIMrKmyBniY0aVk/xHlfPtR4rGM0gZoqHGelqNyNyFvcckJxZI0SD0x7qIbcidEdNGqoEWyGgSisi89bDH+v6MxwgdFMiRpUHIDW+6R/JB48VGJBLIEDApyACgNUd3HPvGbBgcx+bfDccBTSRHZzs1SNnOeEeL9AjIk+dnSJhse0czigTIBjANxxN5IUjjVPdGYoAzyKn3r0jYZ2TIhsjVSGWCB8hFNthG3YsFSBAY88ccu9THQm+1yO1tLkihltjG5XgpSCPXhsiezS5HNB95yBJcPEiLDELHX/b8R4PPgkjrcUJH2mrQxwzx68eWMe7H6Nn5RaU9v8abBp5HW1IHyBAJ/Uf300DHPj87SLCB3kfp16nH4/a9yAgbNsY0UfVHMViixyG/VMdUkfhHeoXixyI0GMjtFSdIujg1SLRXAkhVkKLHR6kGSOI/SMgCjpPIiDMDSKLELsjNAjdIZWqEx1oT+MdWTspGMhzJSEsIxsa0iPxG+LL3x27jj0ZbMs/HQzxOSOB8uscMAsBFovOBx+TSc8cZ6y3IZ8SJxsFYJMiEJhpIZ/NBx56Byci/vZlHsNlUyJit2ceRDfVHlAW8R8Vu/ccBTa5GaPGkxzfdmEjqFVbH/2FSyHQ0yMcqEWnIni06x9jzoEgr/ntIXdxVRoYxD8jzHsLH9cqVxopXtUh+jM5GmBtsx48rM0h+O2xHdq/8R8t/VsY9qmdImtjnx0vPYUjg1ajI/5Bgx19eVMhidwzIvgAhyG4bB8jL/yjHsdCFRwyTL0VEKWvHUJiSyJSHXEauVuJHvSGVR7fhkEeKfXpHkX4rRajGnUaHpSFHDLsUSM+fHMihZ2pICYqjRmuaE8gfI6JIlthKSNEJhsjeEcdHTlGBxsTpIkje4Q7Ip/SHSJulBEj67q3HTAUWSOEZ6ce/Xs5HojT+RhgEJkh6CbDIyewkSEfvnEij0vFGtaa0xjSAvcZPHrFGXA81x+D9jkdpgApGwm0HyFDdLcgfIyJHMOuMx+BNK0fZRjhIkxn0xyYSMMgcTB7IO07JRhKDF0c6qQDIKdx1R0fiEEiExGVIV6OzyJQuFcgjChbHgGuOSF9fGMg5RfvFXF4YyPmA7Eeq8RdIGkBNRiKMp0cmU+HEEjS/SLgNskbdRJHIyEClyERSccgamEjIA8khSAVSDsesfKDHbnwRyC7O8UflATxHAY2kR52YCsjfvg7Cvsg3yJK6bsdt9rlHWZeiRhQeIcir75RHBROpR/IhVEc+V5dEN3imxsZLGscqASBI+S+Yx7SpKUgVu/3GIkVVSGyY1MdkzNTHwRdARiew98e/dlTIOmEZx8ImxccNIHPHTfNCR2VZ4keVg2LHTmFESEgmfciFuwpIg8BcxwbxLkgOlDfIvcGkR2NduUZda0JI3P8wyI2YAsgZYxXI3XwfyL2zn8eKX6JGXC77R26CjUdA0opH4AyjyJnasUiV9PDHZqZTSMgnJ8dxG79GPbo/yEWCiUjPzjTIrMuBRkLuPMjAG51HlbMhyGvaAUiEPOrGZN+fSAEOocgpS1FGeAqER0AEFUhYGebHcF1ISIjSaMepGsXIYTKNxW5S68ZWnVXIE/kdyA+aY8cxYFtIc18iyGy46EboapJHbqoRyK639cdKC0pI6vO8RoHlrseMSo7HCSjvR+Fa3cffLo7H2c3eR3v6XMg0MQHHbValRaaSE0i9SynI4UkASHf8y0cDJ4pIe9SixsiYqsUCumZHhE0NSLJdGchDO91Hnk60Rzw+iscO5EfIdRONxh250UeBhBPIE9ARRrDKK0gIzMtHrCrpR1okkkfbKMTGg2Cnx4bPyEhmBqbH4anlR+/4Kccs9H1HcI7iRwgDCsiKvxPHJLj0R9eSOMYUhwrI6b4hyF9Lg8gofgFHL2QwSKpg1ENSBmvIDAIzRA3gKUgRBZdIDPM6xwEeN8eyLSfI012PR5zimEbqc3RGVAssyO5Lc0grr4JI2gvkRwwDsscrN0pIZZgGyIAmdscuby1IZ22ISE61tcgp5BNII1luyDJmS0evxS/IX+dXx7JkZ0icHpJIj4K0R9iQjkczQ5HH2F+AxVjpkMgzYilHcawARpYYbEiQuDfINd0GyL25Bkg/lR1ItNcsSBmTAMcFVCDIZGxYyCoaAUdjFWdIiwuWyPAFqsYZA5pHDhxjx89/CUh/WbZGyK4kyHccR8a8xcpHSio6R+Uxx8dg3ApIj3uKyK8D30XC5m/HbpJXRkVnBEfNIi9IvhD8R2Q7Lsg7jv9GieCMx9+e7kcAz0pHHQAVyKqZoMgefkVIvl+JR6ZbSMcrlepH0DOlRuj5w8jVeMzHdCXjRy6/okc3uO5H/fbaRjAxGUi3+AjIS+hSyPd16EenX0BI/tIySAxbPsizyrdHDNMtSK3JmMf6HD9IrXBISMbb3Ug9Gs1H376uxmjypkc2r5RIYqEkxbSoLEcBLU7HeRiux1YOfkeS5DfI7sMVSKvO2MfqMYJIETbbx7qJdEc08dpH45bUR60hL0j6/dZHsbYoyBPQwceckzRHE1Axxnc+AMgcDBxIIQ4dx559iMcXR4NHiJwOyDhnBMbkMnvHwqanR2lvcUa7XI5I3PfjR09O2EcEtbLH2U0rSJaR58eLvaJG0YDxxnYv50eWsXBIbsqWSC89A8hk7JTHMXAByF9Y+8ckt5THkwAiyI7kDMjJRXZHtsMbSHiSI8jxQsFHHJyMRzXuy0c1bVTHXF/qRyQoHEVjnqbI1hUmSPquzseBhaxHNuuwRtY098a+oFNIahWfSAdtsUc9cxHIJZUxR6K0Gsa+vwVH56r4R4xK2UZiWQVITm6LyHcNTkdI8KBHfX+mx/Y2mUcjwUJIT74ByFIHd8hLZNhIjfiDyBOB+UcyJo/IX1gEyHgaj8iOjKHIwyw0SPynpsf5HvbH1wPlx2p8HEgCe6JHK/1gyK7HY0dqLNhHIBIXx5l5bUcS+1dIINGlxxt+fceZS4JHH2NQRyeoHkiqQT7IBiFHSO6p6Edc/p3HkhpXR8we6sdwjvDHMBlJx07hE8g1ftlHyQW9x/T7XEcINJNISJ+1R4j0msWmOZ7G+jwyx39SCsjsLm3IBSOnx78O0kYgwCVI8BatRkZUJEjuK9JGuYSPSEG8w8gNj4xGDFMWyOXQRMXgzVTIc6dkSF5aucfiOEdHTFXgR2xgqkjUltLIxlxqxmRzdsiG13HIFe0MSLHwOMiu14lIeNuix3DdzEeG2CzIuN6vR7hO4sel/SpIwg+IyCcYJcjxo1/Hc29eSCCZRkjzNVHI8Iaix5scR8hyahBIrboHRxC4NseH3kxIKbMgyJHt9EZ0hOTHKRrvx08vl0ckKHtHCJzeR/hTscfxBMBH6+EFSM+NEMjezZBIElOMRwn6JEhxYyXI5TG6SCh+XUeyLDHHIFkEyGleBUZ5B/5HvcFexiLstcaV66XIgzcVyPP9bkhUcm1HVBt9SDQAdsfwdUXIjpQayLs4AkYcoiZIGsCqRgyTSUeuJsFHV/s9SJK6EEYbzRdHr6xtyERpNUbnm3PIoOi6R6ikvEU5zGlI/HefRzxUnMiK7hpHSU5ox4El/kcjKmtHTpFEyF/45Eej+R/IVk6Kxxd3Okc1P7VH1n6tyHMvWEjq86rHqbKzR79cosfnnLHHIr1CSJWjLMfREajH0ud2yAxLM8h2cHXItiIzx2VJtkdECNfHe/JXyEJfMsj0NDXIACBFR5U4/MgkxmBH8sG2xv7EHUhjLqtG4QKPSPEyucfJtMpHcXsXRxyUBci94yJIR0EWSKhGisfjlfbHCsb9R8sQe0bmHQtH+u1kxkuosUdfoBRI0jZ/SOmWx8ffPgLHJQUXyKmTmUcG8I3F6gSeRVA9h0fmXxXH9cBIyPLh70fJpYlGd61bxyIMcUdVcItGKQQGyOBtJkfhyYjHbWVMSGsrZEeWUhnI2Bc4SMhfrcijcHNIFcUhyH57m8ejgiPI6sTeR4Wri0bD0zZHtHepxqz61MYz+kbI3C9OyCL9vkYEksXI2b0Sxr5YREjsF4TIAqssx920/scOvMfHya0HyA0XHci2qhvIt0kOyBJjKciqAcFHXK+PyLK2E0j8HyrIVQCTRzNiAMdQF4ZISACex7w0lkfhWZDHu5iKx4R9Dci/bOxHX859SMbtRUatejdHljJ1xtESvEcNoMTGPgkSyAHNlkY7fzJIjZe5xvgxM0ZtxTdGr4OWxsJWJsgkl1ZHexQ3xpiL4cdJEYFIzO7mRr99aMZIcMPHCaqXx32du0YnII/HrTonRxgikki/jhxI+vK8yDrSUkh/qppHhOQbyLRwRUgFAvzHoKnoR71Rj8e/bLPH7O/cxg4+h0bv5xvH807oRlhBJMha7B9IRBnwx2vaAMehpgjIrUovSHHshsashJtIIxuNxyOJsUcAr4HGJLbox6FHK8egqTZHJfwRyHLql0er7Q3H9fB0yKaqK0gnGTHIowpkyG+BX8fsz/XH0MR1R3aod8jHSYfH11IFSABQr8cCKzNHqy1Hx3aP8sZnRHZHbYUZSE2UnkcCGjbG8pBCR9yLqEgQTaJITCOGyLEus0cH7c3Ir4WyxwQehMgFYrnHpJBCxxcor0dA5OzGOiE/yIcFbMbg/MhH5acwyNmOD8jBR/PHbRmGSPmfOMi4LVTI8a6NyMmhkMhPTwDISa5RSFw+e0dJvobH3MW2R8hAKMjn+6NFt2iKyLI86kc5vDBIpgJjSFd7MUhM5uDGXL7sRo2oFMda03hFQg+MR3hLuUYuMIlIM5NVRx/zkchcnjxIsj1Ixxt8+MWutslF4TrExnBNKUjhKalHR+FKxLWVfcfJtF7HeIsWxhOh4sbsfx/IoedxRnsjzsdapPbHExINRznlckhbKW5I20EEyBv+MchS5+5GVxq0xxSPHUjR4RRI4qeFx0JnAsiHlilIKjoKx+kWasiR9hBIVMK4yAmK7cUq2A1IV0q9R+qzpkfIlsbHv+xCRyaC2scNTwlIJBhZyCU1V8hDbY/H3Bblx3DWCUjCdiVIcilGyKFG0EfysKLHO3CSRdhfT8dWjuLHWzEhSCqphUZhA8jHveFqx6jmiMdhw2tESRQkSKrZHshBYP7FDwrTR/7y8kZhKj9IRiVSRhZpDMjrkWxHQGI0yHskO8jIB3rGgzheyFJ4G0hL2V1I0+tDR35Ng0fmdWBIfX07yGcMiUhgdqNGqoB5SE66GkgPS5hGvJWkx6hMQsgaMM3HNa+IxnWRJ0gF0qHHMClMSBZqwkdzJtlHZJtyRzobBMiDX/bHwpUFx7B6I0iU+7JI3iDuxwBoB0gducZHRTbtxqMykMeodaXHTWRux5ibqsdpAK1Ib8GHx2Y3mUavuxRI0UlIyEkuTkdR6h3IAnrbxxkipMZHQXfHmK0IyCL9h8W2KwNJe/IIRVkGX0akW5TIpA6JRnSNcUi3mH3Ik6l4R9ggxkdGlDtGs/t6R6TQk0jpVsBI/9DMRwRFl0Yu9IlIGq9KyMgG40cNiCDIaf9eyL9mIMjZbYTHkb5uR4pPjMegiSfHEUXxx+o9MkiqoHVHHg1WyDnFYschzqxHGm/uR2WRXUh2QHJHaUgWSDMzVsiKX5tH0UEmyMK+ZkjFnjfH5KKdx0qbHMdGhbbHtNdbR3oWJEjIZ9FHahwVxyCA8EfbGetH3nE5SONtHci47XNHmpegR4LhO8iZqrpHbdZmyBe3r8f54L7HZNpHyIDXp0c8JSXIQ7QQSKkTekfGrYxGJ5/lR1lPYUhpb+jFb9Gbx5K+u8htXgxIsQCCRzlEEUjhWyDIUUqkR2HSA0hBTYlIuF7Nx+mXVUeO1QHHqIbuxqTvCEgnCWnIWRUtx8BbHkg/9cPGPujiRppYvMc+iSvIpfVjSEyFlUc6qbZIX9c0yP8QEsgqaI/HatxXR9Prwsd/ITVIOYXcRqN5rsihRzTHeWyryMinhEh6JufHmQMKSOf6TMgq8XpI81+Zx1tCPsJTFYrHh2qDyLnLLMduEtXH68KnR4/aScgASHfITEY4SDpKFsjhE47ILbKyRRveo8cO/uHHO/9OR4cFYkZXrMfHbQYUyAUS7MSJ6jBIdEwUSBhVpkbqM31HcM+CyIeFjsTTvBxG2/nTRfNmXMi9YWdI3gJKxn84+EeCQjNHUHwOxu0MLMiKkrNIZvfQRghETMj0hAZI6wJUx0RpBcX+tGNHzZpUSHuE18fFLx7HdL0SSEcB+UcsdZzHFTzXx3syF0femTHIWVWNx38aksevFT9ILZGVxxNhjkUHH13IwHtIx1LPREgbnnbEqJW+Ryz0W8fmvj3IvrAoxp+sMEj6jT1HkMC0x/KwpseTGCRGkhsxSCW1u0cWCd9HPF1gyPb2xcffT+lEZEq7RzzdwsgDZ9ZHiFJVyEPTbkiwKTxIyS0aSAdPd0gDB9XHx6mbxwMAlMipU67HPQovxMaLPcdryf9Ga9uLx1dsuEcw6sTH2T0QSOAsj8fddNZHb4hgSEwmY8arT4nGTOWJxzf4b8f2LgbIHShRyBPwrUgN4FVEC/CdSH0/7sVPD2DHgL9AyMLGckf1AoxIBdpHSKL1jEebBBXHKQvdxi3Q5cd3bS9ISS4VxpZy90cgQtJHpwvLSMU+2Mc3KQxIEsQNyPkkpUibNRrHV2vRx2q8fMXVtxVIZNwxSIv7CUg8/pTHYGUfyIeW8EZUclvHMoWZRz6IUccCMiRIyGBPyCN5zMbsnvhFf0pwxyGwgkSqEInH7uucxxQTgMgrZ6LHlDecx4szFkiHJkZIrwPFR4e1/0dq/Y9HNKDKx8Lm90c+lyzHbPhLx83yT0gD3wFIhQtmx0Fxc0ccEjXISQUyyOrEAUjcXTBIUMzjR735AkgldaJFBO1pyAkppUcSo4vHUMxByClLrsfoehzI1dd9SHZmbMiwEiFHAjJDyNrbRkgrJvtH2HOLSNpbOMj17oZIn5t5SC9cssc3mUTIzvfoRpoP50gQSTjHGJV7RjjHW8eVt65IbZw3yGI3Hkh0NCBInRkayC/MlEdPT2HHDgYZyCHOksgiTEvHjlSvR+JYhcZMh5THJiLVx2NdesZXXLJHBRO4RyZLM8iup3JHst3Yxn3mdUhmZgZIqYKhRbn7e0iRVYHIi+styFZ93MbSjjjI5Ds0yOhIn0aZ6mPHBy+5R+thkUc68iNHh0WIx/znPUfvySHF5LsbSEtZu0cXTxfIluG4xpMpUceKxk3IcVRlyPN/AMh0JDNGw3woSKi1e0avE71HspzOx3ddq8ejsqbHUaJ3SEcFgsgxyJlG4YvFx5ePG0jglD1I9bnyxRLYnMhIEA3I79doSCay6UdxG/hHS9fBRxuxgEjNy+PHTjlkyA0Ye0igyYLHet1dSGbvlMjTlaJIiZGNSGPGSkgFSzvIOGezR/zHMMhIiAxI1d5yyG7jakfMzNhEjxElR41gT0iUR6lH6xHHxnWCQ0YuH15HHs5IyPRLlkgef2XI76e+xQdONUcK5/LHX/5vyBcXikfq9arHOzZHSNbFSkiUip5IsX7HR5LLvMX4QtdHiWFbRw+aK0eIkvzGvPPFRzPjX0iBLJDIhlhHR/ZGDMgnWHJIqRMyx5HWDkjR4qtH/CdjyMt7p8hkrFrHmIwgSL9Mjkjf/kLHWYXSRx04f8ZV2YBIgiJAx/5CRkjBJZZIUdr2xmfz5EfTs1LIR4sDSG0lP8hQmwzIB085yKv9F0ieNinIuMZKSADXXMhQZZ5I27mCRiMJ28eIrCrIfe05SIQkksjiQG5ICw0ayLxEAcimmq7HUUmNwxFFK0ikzkJGYCaSx9znlMe9875HUrghSNNNZ8ftfOTFKlA/SBrwtscCgXnIe/w4yP5siUgB/NbHNJGSR+RaHciM6HPIyoIwyKv2JMhRGkjHbGcKRouMqsc4dlDH2mqhyCeIIUhm17PHSsaKSKNJHsgT0EBFlAa/xw3QbUhZTRbIHAq+x53RR0gHn5BGI3lRSPdVG0gcBDbI8LZxx6v9wMcnr6nHVwwDx7uIgcd/2l3I+TDVR63QpciaZvlHP6aYxwxzWUhnewXIubM1SDfoskcsg3lID2tVyGbfH8g1zi1IJlMvRteiFcjvMAXIw9MPR7YkrMdvgQZHthK2RyGe70fOPaNIajy4xutxQ0cdyVbHz7cESN97lsgR64pIQdESR7GQVUf2fg7Ih5a3x4OAiEeLnYfHi1USyCx040fGbbXHg353SMfaoMeD/9DHpsuCx9psT8i4dqBI1saxyNeyI0dtypPIfW+xxyIsy8f3va/I18eQyBHlnsas3NJGGq+fRvz4T8iN7hfI8dNdSJYyz0ertoBIAjOnyFk2pUcdaRBIbmMYSPEshchbCj1IBG02yC4Q38bdtaFF1fhMyEq6UMgM64VIyBiyxgX7C0hSF5hH1ZcKyPwIN0g560FIxs1JR8qHoEjIpw9ImhcAxy7fF8eVVEPHSc4Fx9jwisZZhuBGADgTSExLgEizwVjIA8kux2u608dA1AVI5OJmyDNyz8fI/nRI8oGnxqTAm0ju+sNH838AxyIcqsfqYwjI810Bx7gf00d+jLzFNFlvSCfRmMfue8PHnHOdRkksRkeruY3IVZCXR1XJBsjYoObH+T7sxutR00jcBupG9/wbSCmaKUco/nnHbj+QSPtLNUaNPlnIwuYtyPrdgEeQ+BdI4JyuR43m5cc5VMlHmbsmRys13MfsBkhIO7CJRpWDwMYZChvIF7cLRjrio8eV2JrIZ3PuxlfMt8fwBQpGkwkKyDTRMsfiWM1F+tyaxrrY78clNeHGoVbRR5wzPEaFy/RHpB7OR4tbG8azcUZI9MQsSD5ZQEflQazIMPKUyFEpL8iZ6dFHVKJ0yEJnHUgJlpnIeDsfyNgATMj9vhjI42VuR1YOosZn1Y9IXsoySESq6cczYtLGvaEPRy0R+kcBTejGwk4ASIq+5cfKgwzHcR+UyBb5HEd+y3LIvLXJR6Bp2cd6JVBH2AHQxroI+kd1ohdHnvZCSJsUrsibLr9Id1qBSAXjGkhmtuhHPXswx48jTUjRALnGvHSARnYoEshCbWTHouOzx/ynXMfnrHZH+qyBR3FrsUdA8obHs7tjSBH1lEerrbBHV3tMR8yuU0f2dtrHWRUpyPIf+sQAJkJIJ1AzyBcmNseYxQdIWjeTSNgJBsjqJaTHrMt4SJmZLcZ5R//GkNB4SNQ5AMiA14JHqmCYRiooLEgeRy7I6GGWSO2OiscBLc1HaSaYyIGtLUgjAybImIV7yDUvk0d0RPJH2GEGSB8rXshEisVHVn2/RVs6BMjM1QvIMgX5R9ZNY0iYczLICyQ9xu84rsZZMqDINfKDSChFVMh8Ye/HBEWDxvynz8d4uczHVCLGR1UBiMZrwaJIpB4DyCk6+cXXWxDINxqCRjEI8UaxjlpH6pUQxn0OLUegmRvImvjYR0PcjEdQvZ9HL5Q+yHu0Ucfe+mNIFAudyJJ0i0iqKFnIm8Xvx9AzIsjDIjxH/8H9RwO5jcdIZyXIoDhZR2SqTsdGxSHHl840xxkxVMeWobjGvzRPyEBcWUhHcmJGcRupR4RM88dtfinIYhkmyELPQ8cpHCVHQNpwyHlH0UcbXmvHb+DnR0tBJsjJyKNIyN8MSLX1Ekg0gOrFHIwcyCfgpUZxS4vHzB2LRpN8gEjGZSpIJhPdRhulI0gSRKXHgkOHSEiPfkiLnLnHb2Edxw7dSMgxN/rH45Xhxw/kjch5M5bIqg/FRocFdkbAakTHDUAvR6lCVccMEsfHnp2rR/XJmcchBglIA6jhx9wVpscND99G55sJx5aR/UdWjvfGUOy9R4haV8g6wbzHvjBExslciUgtCRhIfX0dx4C3cUgqzbNIgqEjSKMZPEjyOFFIDC6BSCbCeEef9LFIBz8TyINv8UZVISbIDuVMSLG/cUeKDoVHluDURzhWG8evJelGgYQERj5IKcdAE9jF/H/byKYK5MZZ54xH/5yAyMh2Qse0YGzIJNBISHotcMitaobHa2oIyF9W3kfTTElIGhdZSD9eLsjnitVHq88Px8sAjcfcxqlGGFXDR8gHX0dADqxIQcGex+6LOsgkKCfIPwbGxw+6CkdN2wzIYD0sSFlGxMdvUIxHL2yKx3d8gUj1WgPIqpGLx6DIrccvXFhIRoULSCK7TMdVHwtHhZp/RySI80e5fCdI77cSyNcT0EeujzFIVn0JyNlOLkaUdTtIvRE+SL7ea8jkQzTHGhBrSPcEMkeMetxHX0ZbyEtxE0hkTCDH6xEkR662qccw2a7G9bhfSJQHoEYbnupG/LBayB4+PUhrw2lIRJpcx+M0/cczqrDIAK51yNJvQ0h5mMjGF/YiSLvHoUe//adH1r0dSC1SH0iwMsJHZZmgxsMrYkit2KRH56rgRtEATUe5PBtHe/LSRYWLUcgi/V9I3SSFRfWgSUi7x/fHCKy3xmyoz8f4IddHti+GyL6fRkaPYuTHXQz2R0DaA0g0wUfIytH8R626KMjP5hnI9bjNR4FFoMdiIQXHj5OwRlTB7MYF83LIEDfOyMFnLUjtXMPH7WzTx/R/mMhjjuFHz5VAx4AuFMhz1+xF5/+oyL6UjsjgPajHsKHIRmKh5EVE4ifIy6GFQnm4lsdspz7IjiRySBNirMcqSctHCtfXxJUzHcj/UCnHz00cyICmVsZoASfIyLfyR07wkEcswzbH/+IKSAFt7kcpi/fGJ1GYxxV7TcfxYozHyWURxlEIf8jWjKBI9IQyyFO1wUdD+5nH5WFqR3wQHUe3kMfHKTplSI4ks0eEfRZIZUKWyCz8eMjDmznIl77uxzLENcZxUyPIAV3Jx9qM1MhWDsxHUTq0R5xaf0hUMj1HpCZUSMRJEMhin/5HJOZ/x7q5Xkh5B7NHv7Y4SN3jqcfSD99HLHOCx08f9UfUD5LI1YdLx0ymS0cozmJIz0YKSADvUMaR/EbIQJQ4yFrD2Efomj3IMBpcyJAP6sVEOgXHO1+pxyG+zMeUfx/IRjSsxz5PDsg6GRFI8oCAR8RKiMhXmmDIHrYER1tAxEehZ11HMhVqxy0yTkd93atHgxCYR4JyI8i41WVIWa0ByGCtT8g92WXHjk1hSDDJz0cS+4nIuul+SEULzchkO8lIFVyWx138o0cQaBdIP7T4x0z13cd4B8rI1mWURwz5PMg2Um5IlO50yOzvLkdChljIiGRgSFK448UQ+CBHuVtlSDW/qEdRiddGYLW8x0AC5MYE1d3HFO4/x41YtEdvYd3H7+gUSMdaO8jPt5pIlQSCR+5rL8Y5SJrInYCSxU2jxUdi5x7IbjJGx5G+q8adsKzHOBbRx5kLqUcJuvlHCsgQx+Ctf8e5nOhHz2Xax8y1dMggUvVHwTnDRtwW10cYVTbHxly/x/OdbUf2PilIXwctxoqfkUdtdp3Hsuy3R9GSnceXH05Irm4syK3pLkdMpo7FhxWZx/frfMgu3yLH0wvTx85Zf0dUQwjIRnGXyBeI00ab5FjI4UnIx83vnEjW9CBHzld4yH8p0EeblorH1A29SGiAXscKvxPIUyUlxzCPqMgERTZHsnmdSGhoYUghn7nGvhBix9UYe8cPOrBHHximSMIGmcfl78vHIKgsSKdXd0ZriSJGujqCx1UnAkjj1OhGj8OdR/VShMjUCR7HH/wDyOd89cdg1dzH+Q8KR4kiqccOfuZHYcLnR9j/7MdwfnXIfZ0pxtezp0cU7zBIuB7LRqK0lcZwzhXHOfOZx55epUaAiCRHUA0uyAcv9UeohrhGTgETyETymkiKv2xIWcUwyN1EX0f6nNfGJXXiR5qGaMii/GpIs4l8SP+QykdWPYtHVaGEx5tk8kdMVsRHILg7SClDCcgBvCdIx+hrSKjG4cWsnE5GRNjqxbS4h0f/4X3Hs2rQxmFyKUc7vjbIgqOIx8klE8c/9exGKctCxvT0nUjLJ2nIqWtRyIcOXsgTMofHCPybxwrfJ8irPtFHL5U5SI7MHkhCFgbJs/IRyBued8f1yChIp9imx9HCCscAxk3ILl6WR2AUBUfewHVHkazlRzTxDEcMT6ZIWfX0RhKMfMiSb5vICFtFyAOQjMjS5lVIF9j4x6jeGsgh3qHHBaM/SKRWDcjaagpHk6hiyF924caFmtPHIozlx+5L6Ud7sq3HMJm6RTm0PsXRoC1IcI30R3R1wUZOIArH5cGTx5PIp0cGoQnHH7QeSFkGMMaP+U9IxLC6x5yR7MbO9/9ElG0jyFZdxce5HNvH+UCbxxBZQ8iiPBZIV5usRg69mUe8dX9ItOcqyANIK0gijG/HhaIFSEj/nsdjPqdHJ+DMRkcBhkcHJSvI/oswyDuQkMcIi0HIUFw5x10cEUj4caHGhQuNR87H2Eft2IvI00N7SKut/sWTqKdHcZzuRx90CkZ4sxPIy9WJSKa5OsgYHAlIfd8eyELP7sXwxWzH3GXSRwwToEaEyJtIfe+yyPmPAMY7H7hHmoeBSGq9/8f5b3RIFgmRx3qBsMi280nFXP4yxqQfY8gJwZzIvJPWxw/ioUhns8PHDg0TR+ad+MbvOOxGHZERyE8e+UddfE9HFTyARy2BPcc7t1xIhgmox5LLQUeT5/BHPbrjxyHgj8d/asPG7snURzLVz0YrdgXGN7rAR688REj5j/7GFc3LR0eCFUioHGZIDXdByFO9gkh1Yk1ImSrHRZZhl8eSK5JHe7IBSEDzkMelvTlEFNdKSCSnwkeVZDZIiVGXR38ZA8e43l5HSWqMSGEjuscp2nhHLEP4xF5rAkjBiPNHO6dxyNCjm8d4+7RH2ixPx1Ug38dJZB3IeUBuyAayhEep8x9IQDMRSHP7iMgLNXxH2G+TSLrahkjOCY/H7slpyMsHSMgWqs9HUrcVyHRVN0fJtCjIhStXSF1s70eU1TxIq92xx7SHekg34gbIHThKxwdtRkjhuuhHgLSFyBV7WUfdA5LIDQBAR2uK9scG8BbDPcqDSL9MXEhbQadHXQ3UR2JA4sekjqxHqVo5yPVK1EWCopTGKB17SDKmtse51CTIMQcUSLIc/0cktydHibBnxt7ySMjQI8PH7K/Cxm5ibEiFvqHIS7nix8wemkeRFiTIIT/gR6uPJscSg/rG9GwuRjzeEEgkiDJI8PaTx1w+oUZ+fPHHDi2gRbOa6MefGqTFw7OKR5I8AkjXgidIvih8yJWUjUd1IkfHhl86SGM2OEgDqTvIaMoeyDwkpEi6CvFHpE5CR5TlCccpvKJHOracyJaQasdF18hHIxoLyB3o4UflQXTH41bpR80MGsiPQSnIu+qeSLFe+0eo5mBHAtvPx+yPzkeC0ZBHyeVfRD6YYEheYYhI9QWOSO46uUc49rLH33gXSKqQIUh+TNVG4Wn1RkX2dcfPHg3IYLa3Rq2RX8jesRFHtQX6x3VZOki4NxPITFVTR7jP1McHrg1H2PA5R8kl+0auO6bI4uceyOvivkVsZ5tH4GynxxmDZUh4Mh/IZCr2xlj3bMf/cEPHa/oRR5ayh8Xl4eNH2B/gR5iQlUhY6JrG4WtbSMgGasgaNINIjiXHx4xxAcgukERFHOudRiIcMUjFb3FIgEARyFIYbUdPHffHa3n1xx8MSsg1J0fIJbqSyLmkF0gENsVHhI4dyIiDBkd4KpdHSsJsSM+2hMdF0ChIN7mdx7jRp8gkQBJIPuhDRhH21McGkolHtDfsRyPRMkh9TndIUhY7xkTpHshDnFVGT++LR8BbEMhd1BZIFM5qR0f5C0j7OfnHN/jLxVtymkc+OU/HT84ESIEEJkhNsyXI9xGdyBrZDknMtqXIxgMsSHDlZsiytA3IgeVpyOsJfshwdy1IMZEOyPKgG8ivlIxFglHfRziG/kdchmPIWdeSRnVxlsUDJ4PHMiT6R57NfUhcZw3IMJmiRlG67sf7+vFGgVSHR4d9T8gzohlHa2lJRzsoFsiyHXpHbKcCxz0Kl8SUtjFHHYf4x2MFE0jwVHLHwIoKx5yiy0jvJxbGO/CkRu7rWccB3g/H43Sgx5KbjchVwFXIKO1KRo3/aEgK6AXG98PJRy7fqMe/dY5IWXKhyM/GUEeDD9THtvObRpJSDciYczhIW8Drx4OAIEfTjUVHIfu+SDWah8gtEGNGyoa5yM7BM8hgFLlGPh8OyGJIhEgn71nHl/8TRtqELcg0AQRIXB4zRwUUc0cVm6TI4m80yKMSGEYDGDtIWe8hSNU/TcjyMFrHBkAryAM4Skdl6pFGZYgDRJ9K/UeWYEnI3VMiSBuuCsi/fXhGd70iSP8wBkfTzS5Gac88R73B6UbliVJItDhayD/Vo0jMTHzGBTRlRyIL6MepWrFI9IyPR1mVEMjcd8PH62KMR/UFhUg+56vHsn20RwJqZsi0oS3IytscSMTJFkj9pYJIxf54Ri7++MeAMB3IRpS4x1AUXUi0WSFH70cYRyX2oUfhEy9IgP8bSPX5Zceh1uDH8//kR294c8gDePzGy/9ax+qDyEfgdCNIFoJvyCUU40fmbjHIcfRLSI2XGsVnpOHHvh9vxgtk60aRPYvHJeS5Rq3q0UcxCNDIdCRuSHAdGMeEfglH0i8IR1VvkseaKIRHz2ZRRyewv8dS4tjI4Bw0yAR+HMjvxyLI61H+xhnx8scKqJLHTiKWx3A9Bchq/fVHGwL+yFIna8avQ5PH72kQSGubwkcSZHFITQJ4x/rNAkh3PphGJf0OyG1uWUh5aT9IPVr2x3avIceXDgNIN5jsRw/zAcjzDsRGP8R2x6DxOUibNApI/Elrx1AMm8f5QKbHWCjMRkiQikZl2e7HRQbARwGcVsdjWY/ICBuqRgxSgUeQALpHAG/3R/YXEsfTWzLIIrtjRxZ5YMfkK3xIcN4TSJ0JA8hhcpJGnSvFyMbM/EfM7azHlrKLRtklH8ihVxRIDX+TRwNHUkc0iTPILq42R6u/jsiYG/zH6Mi1xm2mr8iWgKfHM5JlSL8cIcgfY2jHH+MnSKWsdMisC/fGlvEOyKiknsaFSzXH4scGyLb0B0hFpoTIIg2qR+8gV8jrwoFHS3ddR7MDQ0gMAUNIlxAMRrNZyUSGSZPGpoMcyNRBT0iZslpImQpdx6CIn8cQWHFFUxRPR1n10EZW3WzI5wwExoUDNkhp/nTHH0NHR5HtzUVif49HKlAHyB/0RceMucBHhkmbxmQcoEd6FOfGqHXdxkMLncYFdGzH14Nlx5VbB8ifCwxHiHSXSFZOc0dKdqbIHoecx7NJyUe3UKTHyN84SLohkciqKQJIbRwmyLUV1scbnZ/HGsCaR9EB7cdQzVtHMpZlyJyrLEhJLH3HulmNx93DEshEiS9IiAwySDNaCEj6PHTH38+DRrP7u0Z/kg3IIl3ER6OBJEfMHaLHZ2QZSLn0CshnC0nIOOYhSKG/cMgvrcnHolOxx6lOrchApJXFcP3Jx0K+6MdGJV9IiyyXxxg1TcfST2RHRYfKxltgJMcEfSFIukrQR5sVBEfoWWVHEBdxSBsGs0hElL/Ix8mmR13bvshjnW1HwxtxyL0SlcchH+zGSCAXSIE1t8eY3aHGzye3x1qMY0h24IPHtY5fyIKiQ8eY7V5IFtnxx/gFjsjRZZXILj5LyKIEkUdwtZVIZxstSK7HLUasrINIzXrRx2m+iUfswCnI9ZreR8740Uf6dG1IWvO/R/bXbsf70h/IzM5jx6TuDkh7wwFIMlVexVinaUje0QhIlM9QyOLnYEfoCExHmJ2GR43GiUfxdCFG7bzkR/IJQ0jS3mrG3sITx26HgchNpFjHWUZ1Ryh+d8fGqyVHBAmQyJ61PsiT6XXHRiSwRzzY0Egb5TXIRzL8xnUxCMdre8BHPUspSPvq/kebFaXG/CSFyF5Z0UeWGR3IoWcvyE0EUkb0OI7I/OkzR9uUmUiz2/RHVbDIR34VDMgeB8VH9/VfxkxHHEi6gYrIHp6TyFc7eMck55DHWYZZSKLE5EeSC4zIzUyzRyaj2Md+e55GvdJMRhlzH0drmRVIrTkNSLJql8g7WAjIil/8Ry9tksd4k0RI5wx8RtHS2UdgjDNIz5Vnx7sgDEgfY27G6cb8x7Q4yEeAR67H3QwAyM/Vn0Uc5IvIw8I4R/1l1UbDhCJI1EmBx/Lg2EdKm1XH7OOzSAd/WccU/kZItuStR0w3i0YXt63H2A9NyEal+ccTADBIL52LR+uCnccIoINIq72TRzn9IUgpCjJIwkZbyLPqIsi64T3I57teSMEBkUj+Q6jHTrGIRz5I3UegOIZHMdcjyBqhkccNjwjIpK62xw5Kmkg3AAXIhVrmRU2giEhReq/HV2vxRzcK4cejQQfIaDEIx9VWaEcI0ZTIbnPORzFL2khZhhNHKVySR0swXMjcNTXGJymBSNg3DcicEWzHEiwOSFK4CUahrxBIJSikSLIkoEg7oPtHGw2MRvoRr0jYsCzIX0c1SNoK3Mf2BiLIjWBOyFRSH0Q9e6lH3SR9R3lnDMiUNfjHPGwmSKFHr0dFxwLIAN5aRQrX0MYIEydI1fy9SHBOjcb2R1dIwf9ryBbZYEfBuHfIAsptSD+1PscZIrNGFL8axnEUM8jEIJTGKNYCSKdgQkiDP5FHjfjYR8SgwUa1lbxHXnJJyNggiEjY30LHpVv/xqI0NkY7f3PHMr5HyHYg5sblD1nITgG1x0DSeMhZjWFI0MQ+SFzPFkdxCyFIIFo2SMYtKccbNhfIvb+jyMn0CUfSrzPH7J+RRy7QLce1plhGDNNAR37zHki6KSvIgOiDx7bErEbaLIXH2osHSJuWgsjOyMTHzIUOSKTwCMbR2AZIe1JTyKybTsgw06pIyWXlxvHsikizihbI6n0xyM53/sYirKZGaZZjyCDockiXPvfHSpJSyNAzB8Z0SLPIwpVUSDn8M8gvZAtIbOg/yAwGjUiKxkfI91NERsAbT8fqhHbIGCaDw0jIesgj+oxHKl6WyHhjKMjVXw5IXkkPyO+Y/8eAd9lGgHe0xrUE9sdq/QRIv30jR7KsnsdPspfI/CjHR32XFkhAsiJIMhUjyHckVEgPas7H5qYRSDLW/MdrmkLGgL+AyNz2kkhIQN9HGo9UR/mP40ZE2H1GQX2eyBronEiBVSBHENE2yBogNEcZMopHPRoHyAwi+Uc8xQJIzC6zxuYdVUV6RldIPG0rSJPxD8iPE0fH3fTGx7YcJchOIorGyoHIxwPTgkjPZshFhgiMR8aMSsi1pnBGYeJMSILRZ0cCKwlInTCNx3pSkMiF24PHwRlBR/OdGEcvDDTIUdoEyGyHN8cuMFNHOvHPRzAJm0f360rI9leox8llxUekrjdH34uFyMBb0kVKainIAESLSPcD3UccK0JIugBtSFzO/UcPSz9HTA0xyEcy68bHKUPG+GJ9R0cDmkXwlorH+IGARwE2EcgzUqlHkno0x5FeJkdr68FHYq+vR5CgUsYkp7DHDcAxx4cNicizcX/Ix5acSIOHEkgr34RI6yILyN8OiMcaL4TIZXk4R4oukEh3Lo9IuE1Jx2q8fMUHzsZFR+ECRcfaokiII9xGeuU7SAQF8Ecn8I9IldQExsxWE0igCI/Hh7U6SF18yke/XVXInCLIRga5UUiQAPJHG16TRkXIBshtxtDHm9XhxgQ1g8faKiRHbmSBxze6o0evJQvIt+/6xvv6+kcRZbXGw8KvR/JhOce3r33GjgKDyHb+/0b6TZvH9MsvSLLcy0e38URH3uLiR6CASUjsr97GpsshSH9qLkWfen9H1hU2SKxaa0dRiovHsHK2RirosMfS7h7IKgg0SFD8MkiCsSJHuJ4ESEAknEYaCRDI1xIPRiqpM0PLf8zH5NMzyB3BCMhScBFI/OAIyF92XcaxED/I0r9uSFpjE0j8KJNIz4UbyLnvxEhsj4dIq8+GxrgN18dk8w/IV/IMSSYTkMfJhKJHO772x4sLZ0iYHGzI7gvpR1TBxsU9W9zHujqFR8a1I0is+lrIC6N+yH0necjh+qpG28ggxxsVhMgU/tDHX7eWx35FEEiixSNHkjqPx7Kdhsbwvj9Il2d3SCkrL0d/yEdGpSxuRqi8K8grhyXIdn/+xz5XNcg3mVfIdCQ7xucbqMfIKGhI3NcAx9oUEUh8MAvHzXrAx61pyMa3EKNHx0JlSDeYxMcW2RXIXfUMyL74Fsjm9kzIxAAzyOsSjkdSOMFHjp0DSAHcgEf2UBjIG40exklsE8hZB41IVjmAyIGE+kbZPWDGzAzmRxZ5k0fZHapHf8plyK4fNsg0D1HHYuAhSHQ0n0fJ5eNHzL5hSBd3X8hUw9HH6X5LSAjb+MaCk5RH88UNyEI+cUgbfbJI5ZdASFGyG8hhsftHdyxtyHb2VEgRZUHIGeKRRYhSb8eI4xzGQ9xTSIt85Uc8PTRH+j4DxzQBpkc3Sd3Hq/+ASFbZhsiXH5pH/CkOyNGikMZE8mnIDILtxlJHAkdH20VIt4F1SMVHtEhuggxIQSH7RyzDAMYA37BHHMsxx3TUh8dCvmFGpcWPSCPKjMavI1JHCrctx/EQq0jVVn1HAB+tR6hG2Eca2NrIVfAjyJduY8f6EaJImD/SSN/+lscYBONHFzbvxwCHjkjUyWPHEd2CSIgMaUiGuNHGsIGkR9qqI8hzFy9In2twx8qTAsiujg/Iazm9R0bkYciqlzhI4uj6x5F+mEjPRY3Hng4iyMuv6seotJtIckk8yMEPEkh9L87HeQiax9yGLseJwNzHFUeKSLSZsEYPK79HRKn2x3tkgUeZykpI2U4cyCtHqUaoRu5Gnr6Rx9DgxcjnGwHITbNtR0VGIcidQYZH8BWax2MueMjGK2rIyH4pyEaUqsSTWP5GuO5MyFInLkbrSaHIrWKVSBmR0MYpFspIbmKYyHtjdsf+CnPIwcldSH47XciWsirGkGCrRwukoMbWDQlI3He1R78VRciKXWvH8581x2Gig8efitxHFVtdx60IB8joaoJHN9l0yP8hp0UwmczGpDuRSGKILcglXlRIJ6BRRpRakEgbzVbIDs63x6XNFUgeVonGfa6wx96h2cekX3xHZKMQyCsHCEfzzmfHhB7XR8akOEiPEqjHRjWsx5xzl8YFUm9HkVqTyLByOUhhMgNIElsPSEbj8ceCkvzHdMRWxzKlIMiL22vHRRvOSIe1jcfiWDBIAY1hx1NWDMjFD3fHa1eNyA5sv0fDvMLIUmavR7Yj/cepo6bHYx2wxp7SDMkqNJrIqQJpRqtvrkc64o7H7X6SyF1BgchtdZxHv+2hR+lHfEgM+p7IhPy9R7hVcUiguPFHY2UgyGRsTUiShKHIGLU+x36MlcUB7H7I2kM3yCNiS0jBB9nHesbzRwrXk0Qr1pjHdTMER4UDwEj1ubFHhK29SLZEkkZZNYnHIY4pRYn6JMivhT7HWEhbRzSwx0fe8tVHXH5YSOcMA8hGlPJEi1QmyMV+C0f1ooHIVIpQyNO8eUdFF8zH1fZcSNa1l0dfI4nIzewKyH03Xcj+86XH3STxRx0IPsjbyORHFN8JyEJuJsi5q8tGyoMfx+A1tshyKZFHD6tQyF2cnsdANNJHNNDqSLCSJMesfLxHZTj7R8TiKce6ko1IMZmRxr6PW8jVKBzIFf0USC/s+0eeTUZGfCGiRvm+9cfByYTHTtH4xsTpWkgD+MFG3llUyIOPvscdmELHfjzaR2WQYMhocT7HcE58Rh/0nkVnVKnH9lcORzgnEEjaihzHLOOfx4lB2Mf7uobGavzkR68cOEio5jpIAzhFR232HEiq2CtII3kvxwo4icgK8JrIDWAZx9yXCEcoOp3IyMiZRycLlMifnFlHSL9PyORi0cdWLnhHa8nPRriis0jlkZpHYA5HyB1oicdrCT/FvpdXSCWG2UY9y9pH3AfnxxlxYMe8PRjIFQyrRiT4fMg45shHTtkAyKYJycdBcbdGsDLsR/Nu30eV9OhHtcRxyLbYnEgc20hItuOIR590NEjlEcTH1R5RSJUzL8imGaJHGbPlx5wbGsiQwElHFJ3yR6B46Mbr4rJEOdT9R/KIBEhxm2ZIoxIyRyegRcXwFsDGf9lSR55eBMihVlzI16PAQ/XI/Ec+cGvI16P4RcDjYEhcH49IE7KkxwR2n8c8RSBIs9t9x1RjQ0ccM2VIj8IsyFozcsf1SCXIjG2QSA1QoMgaACRIBRKlx9PL4keVAwrIXumAxkBUGsh4Wy/I+rQwSO0NEceH5Z9IWuNlyLX1DUeWYXNHWlMOx3ddxcewsvFHYOTgR6MwXsg2fI5HL8wWxs1tAMmt2I5ITvBzyKXsNcdL9ypHCTnHRk7hgchdfexHcwcjyI4tmEi2syZHIzsYRyFOTcfvyRVFHRhKR6Zbska9g0JHAF+wRxID28ZY+QNHYOQCSCfhkEekn+fHmdmjxq1AhUjUIWHIEEhwSB2ZC8gPSorHy/+VxqVsu8a6KhBIAtulxybReUfNmztHOMcZx/k/2MdZV1LHV8sLyCI9isZOiV7Iw4PGR6D5hcfznxtHrzU1yBCvM8jaagxHZ7PTRYi0ckeUFyrIaa9Tx7zFGshry0NI8XJ7yHh/vEimm5lHN86BSI8CisaSIgfIXdvzR1TBPEVJDFTG81cuSKlaEkh+O8jGaYDKxnQkwMZWjcNHmbOXSK/0I8gce6jHsAkQyIY5yscs8+/HkhqvyPRUOsgPi25Gq15BR7Q3OEYBrc1HpCCIx5X0z8fOSdNHxSdgyD07r0dZtZxGlx6ux2BGIMgCiw3IktwDRqYbYMcdeLDGjUf0x1pknEXDQ7XHAotVSChNRUe2RJxHpjkiSJiox0j8+INIId/gRihOIEi4DYtHfECuR+esYUh5CSzIYKX8RoRN1sfd8/ZHyrOCR/22SUed4KpHpSwpxSeB70eCUZHEFb01R1z/vseWQZDIcqnNx8YLTEd5dK/I8lCVR1S3s8itjLhIt3hdyNGiukbNe2zHMBthRyn4rkirz4RIIt0GyGx/eUgc3BvHHAtix8Uu7MfzP8xHlvkoSIQ6hUhnU6/HL3xkyIgi3MdlCQzIim9GSDuYFsjsk4BI5WFqx3Fs00f5IJfHzD28SCDhHMfL/yrG/hTORszlGEiAt/RHJJemxQHcJEgu/4tFcplCR0mmCEhAwk/HfV8qSFlXWkd95XDIZ8SExmiRm8boypVInl1qyMNk3MeYrTpIUifGReFaNkiImwHIkxl8SN11gUb39b9HhUtDyC7/+Mdk8k5IqQLMx5vmnsbn61vIlKZXSOmXTEjDQsFFDqRfyCxtJ8hPvrPIJlMOSGAkp8fAs2ZIan3uxyvHTEjhYQFIboiOSLChIEdX7LDGngZfSNXWRUhZdaBG5FKyR4zpkkeE/hrHsBF7yJI6+EdD28lHDj0CSHgyFci3QJRGLbK8RfCF/USsPEzH7qt7x9Fi5sdbATVIkry7R6e4DMhukl5GT68lxnA3hci7Z2xH0o6sx+zewcaefnhHgVWhxijt2UfxDrLIGZsZSDNsGcjPt5dG4FwyyL8MyEcQ6KFHhLxZx1nV2kfqM7jIqVKkyF5LmMblgCTIaxpOxt3jgsf3dRXGOpI9RaCIj8dlgZZI0YCbxj44zUdd+8LH2V3qx2sLO0eRLjLIeIukxoFVwMhTtBlHylJPRy4OU0ca76XGkoq2R7RJuccdSaZGis6LRuUQascHrrLHPAxAyBK6TkgOPG/IZfIFSDxOq8dndKxHD0uWR18/KcgQcIlIuyeMRhuekMW2pEjIH9RmyCpSGMi1Np3HUGvsRZLEIcjk5IvHtu+1yMyeEEjHqoLHEwmnSF/neEdASz9IkHSByOqVjUjKA+rHr1tRSDkjq8aYzQVIfivIR8eJAceGCIZHGBT7R2kf58cqObzHD4s2x3iLgkiGhydH3w+xRnccr8eGjzzIosNVx8DmhMj+RDDI3EeHx50/mUfzPS1Iy1/Kx77vI8hSljNF47bBxogS6kcAT/lHxbOOyIFrWMgie39Hu+47SPCW7EeXX5vH5KSERzW+hscKDhVIF6bBx/FMDEgUhlzIHHI/yAr3QMem2ztIWwAnSFejechDIyZIHsfjyJ0rn0j6frFF1LorSMJmf0c9OWzHVR+Sx8EYlMgKV7rGrXCDyECUWkhrQxzIukm8R9oyCcjrIllI9XmWxmZmiMbFPohHGYPAR+/nCUiuJXxG2kprR1luSsjV55DH4zYSRSm6M0acgklH0Np1yJkZvkhpXrxG6jVQR7JNPch9vxnGKfpaR9gJGMjnDMzGyYwjyLG/30UUPXnHP/aVxw4t20YX8CDIwAqDxyoYRUVmhi7HADgUyGsqk0eOfCpI+NFuR21FEceE7JfHBTRBRiexI8dfGBfGiIO5R7Kdr0RmNstHyLgmx8SRJ0jugjHInUCdxq8jVkfctfrG+ZidyFokuMZMpgPHCbl5x10zRchMVWvHyHZPx++YyMf+w/7G7pvpSIlBE8b3GIjIBLUGSLIujcdfr7xI8qG3x1cai8dQ/F5F6ffPyJFtMEelXFpId4ywR8NC3MVThStHHFwwx0pLPUiOpSNIUz0AyLCyFchbELNHdqCrRue0CMhwtwXISsoHxzX2GEiBFYLGIzsgx4+RRcdw373G5f+2xi7fOsdtNOhH78dsx2hx3kd95mhISV7Ix23lOcjpd/HGsCFyR2xgXEjuWv/GaIITxwbwYMczAx7Iy6GOxsa9scdjdS7ItEgxRhD4s0em2cnHtzBZSJ2oB0gK5iLHgiIax20lE8dwzvXFDtZtyAnxDEj2DnxIER+ESD81r0YsY4XH5q4cSAm6CEhLh89Hnr2hR89VBUiqf/JHIwrmxlHhCEjwFo9GPdqUR9++YUYzcznIhVrmRjpyHciGqP5HLMSkx1JozUcaLzvGzKKrSDaDXchGxWTIRX56yKLsPMiAXyLIw3RWyP+BSkfq9E1IhA1yR4cBDsl/KOHHk2d6xxkStUc0EarFGx6Tx7PCbchXTDRH6Ve8x5BXGkieXrRHTJahR6CZWUiDwDJEHfgGyItUMsjn5CHISEZ3yO0sPkiUrk/IIFoxyN0zJsdbIEpIE3iHyLBhGsb9LXjIs7l9x0dDs8ZLuOLHkK/ZR26cHMir/xFIz1e7x4oGV0hClg9IQwv8RgSWo8Yd+J/HCepNx9LeAEftzAVInzwaRaI8JkiVQ0THg6AaRzd6Ekc9UznIzgg+Rz5fUchsGGTHCJWQyNQ+jkiJ4oDHtFdISIB/g0hdjZbHn2s7SKOSZ8c9qhxHJhPIRjOzG0fEoKHGDYCvx/BW5MePemzIeVjIRgNhF8j023lFwdhCSH/qBcjoqFZHCtgWSL1rMMiFuldIo3DpR7+OP8ZGhV5I4Bw2xmodzMedYDlIRRgKyJSVZUhXi8THdFXDx145pEc6gSdGjqQ8Rzb7MUi28o/ISa2bx7Fv5EdqnItIRuUJx+QyfEj86JfHdfliyFsg6UV0td9F2npIyM89tchwfcHHSSSUSJ5e9UWwcjjEmLzIx0WWS0hghaHH354jR3kYVkcNgDlI/xAcxqZCa0gLNfHH34AwSNqsN0eIY9XF2E/hxzcJn0bs8IFHalUaSCAin8cILGjGObWxRzm01MVbyS1I94xQSLPSc0hYGSPIstyQSKs9oUjcVppHTBUURy2R4Uc7IOhH4O3CRtHSmMfjtShIIj1rR1YMTkgpXDxHPwXDx6i9JEhgRppHQRCWxzCrgMdSWBVHcw8iSLGIBEgYNYjIlL5HyOwvPkd8oBDIf6oDx3f0AcjtXQbI8XLUR1goEUbDD5tIZh59yIPQ6kcBqIhI+6MkSOZuXccHB7rI4kj9x8zNs0dqC37Im2YHR6pfRsiNZ7BHjagkxjcRR0iYK/THWClnSOh478cOraTHzngWSEJvB8dXfBrI2+idxtLinsiCstpHXjoQxoZpy0esAIlIYAV2R06xN0eT+YdHoTaHxx/kC0g5IyLHxynWRnj6WMd0tTVIIv2CxcGYTMgMORlIBXIRR+TDGMfn6lLH1qYNyKTfY8ZyOofHGlg4SD/uV8iH7ibIDOOYR5WkKsi7B2FHTPa5x2UAAEjQc+xH6R45SCbKd0j/EBFGrGvBx1MFj8U+V+RGWhTGx+84Q8Yofv9HtZTjR90MOkjRMFjICpcPR7LNiEcyTgNIn0K0SJnSAsgylazGdDVuSFh37kdOsNxHOL4AyD1bBEfFjv3HM8SVRuwPO0fecaDIDs1tR30tM8iwMj9HpFYuyIOviccKNLZIxLELRofmm8f+Y21Hvx3/RzJEcsalrFZHezpYSHYPkkgF1C9HtgJ/R0rK2cc7TkhIzWpGxwfdU0f4U5lHIR+nxnrVN8g2PODGRgt3yHbgvMe0VwfHbw/ZR7PjHMjgLaNFlWNtyKTQEkcWuWLHjOj6Ri88tMgizarH8DWFR2dTAUhR6ZxH/sx8SED6O8hZl7LGP7b5x2gi3kZuE69HCKyDR7qo9Ed8YKBH338iSDyuF8gse2lImrCJyGnfbEhaZHtFwTBDyHIYsUcMUiTIJUWhR8nMUUg/ZQTINMgYSCNboMe71mzHDrKbyJxrK8jwYb3I+PkMSBlSo0cp++PH8IUBx7KMNcY41pNIEMksyIfdREhf55zHG+1myFrbBEjP7g5Id2RuyNYE8kfbUFtIqHbER8FY0EfiYADIswsbyEKt18UMIbFHEEF9yLjNokcDl4hHGrGzR7w0SUeUBrDHZ+QhR4jDYce0RxVI5xr3R8NzIciy4KXIzOcDSZq+acia8GRIUbEKyItzAMjXQ57HFF4NyFrDA0hjzS7IyJfXx6qQs0dB8KdHaGKsRyAwpsezaihG2/jYx5NpqMat6rVHshaFSCLM+scu3/FHknJ5yO3NZUdWTpLGL7xQyOgaDMji+JjH+2JRyIwqDEcjOfZGosM0R+tSiUce9kfHWJkWSBL0Zke66oLHbRDySDI2y8cK6ItHgIe8x51ve8YMMehGEouMyIeCkMiU5bFGKIV7SJ/r0sYjOwJHqfojyKKFH0gjOw3IXP7nRLEuv8Zt1ZJH1naox+pz1Ud4+ujHGOYUx1xeJEd1uplIBjCyx9w17caTKNLIdmB4x9iRmsd5l4rH+GFdSBniIMTWtdbH0UkJyJi1T0gQD2xIdeJPR4y+hMik1wXIA8cbR77PoEftPFFHduA+yCppw0ZHwQHIns0sRt+vI8f9pYJHDHHgxk9/Ccio1mpIJKeSx5xjzEdl6UVIOvI2x7Xkc8dftzZIbOdPxlwPRUhhij/IicaPSHJq1ccsI3HHHGunxwfmfUiRLNpH4P11yIUrWMfoqbFHsyuhSEpKv8f6xABIcfzFx3whrscqGOhGqTiQSFECfki0CLFH8LWLxyehIsh7YhXI/3BDSInxoUeGZx1H6FneRuWB00fSVndIQ6wKyI9TY0fBryhIwwQuyBeGQMgQuGzHybSqx9PkKUgaWBnI17IBSOywZ8j25nRIL717x8J1J8Zpbx3IiTkuSFX/Yce4ryLGEoMFR40CvcgiTGVIcB8bR7aEl8X5ABBIjuQxxmeEgseUXyFIHLy4x34H5MjztgHITfPZxbhtacjsiBTILBMJyC7/m0f7K5FH/Kmrx9+uO0gXmLbIKVy6x56tBceHhRrGcnIOSLS3zkfGHPPGCNsgSAqmJUfKASjHlpk6SHF8PUgstOHHHfm0RwWy6Ef6HDVIbRx5yAcNq0f3dEnIT1Z8SG8BmcZMFYBFnBoByPotd8ewkaXH55teR/wPeshvwfZHVeElx5AMocjIZufHaLKgR7W9HEgiDbdHy7A1x4Y3O8gzM7xGq/6Qxroukki+50RIsSDPx01kNch+7KPIkM/ixjvuPEcUT+ZH1lazxvrEIEgSVI9HtZUSRwfPlsjuiclHWdOWyOMlLkahd8HHij4XyAdVbshczlRILq6+x/IRhMcHX8BIUXqhyIbQEki8tQrIIp30R5CvpEcWmedG5wv7R41W7cdUo6tGT79FyAGM7Ud2j6BHvNTQR1Dvr0jegpXHYlDZxoU6Eke8hS7IlomGSMSQB0hbYjbHREpJyHctc8ZRSexFWrN6R2z3a8goD4jHYFYkSJeOLcfkYtpHglGmRTHInkfXo0LHWe0ryDLU60fNy7FHgaSyx28fw8YYphrGsdDgRjsPrUcCK8zHTbLRxxeGREfQbEBI0ZG6xrLohcgH7prIalyxRygeB8doQOdHkLvByFuAeUcnAC7IbEi7x/O9RshAk7NHf7kryPR7R0cXcCnI+zIISEW2UUe7toDH32C5xwff9EZuDJBICqY4x0BCl8fp95nHxwlER4nyt8f8CWNIWqQDR39I20X2lhVIb+FXyCWmt8cnf5dHy3dRyAWyc0fHWrHHEL3ryJ1Qh8e8FZBH/vT2x0SaY0ibJdrHynG0x70hz0eyzE5Hxa6gx2eFmkdXGtFHoUbTR/PuT0cmUy9HLLCeSMgOxMhrWaBHfClpyBNKFEgr/VzIw2Iyx2kAlcbCJw5IVNk8yIkyMEifZBDI16eDSArGZEcdEDbI1XhAxmKnJUhHMszHGn+MyEHEhchR2vbGhZJ8SMMnuki0iAVItlTXR8zaqkiAt1bHQxyyRe5JZEZ65oJHpJ96x559UUhw/pzHLi5Bx8F5cchYaZzHFtpXSMwccUh/GbTGf0kXSAWMbEhAQvTGsW67x6XsaUdkOqdHeYiLR++nFsaKLohHZs4/SC2hHMb8aTlHn2bWyCOZuMcZ83pHFirORv12a0dryrPIvx1byNRJxMfAW4HGZezNSJRFX8gCKznFLFRTx4TmN0h25i9Id/wCR91zykes/4bI/vRBR3C1G8jGi2vHYm+Kx8Hn3MebJplHQzTeSLHP2UfDZKpHZp4ZyOU3MkhIP65GaaAISKr1hcgzmpTINIDHxApGaUYrj21IceQDSIZcoMhhs/9HPE3XxxqAuMYNAGZHifoiSCqKikcm4nFIzGnQyCd4Hsg++I1IG37Fx8aL+0cGsXZIhkAhSPkvVUj5mC3IZmeWRxVt3sd0A77Hoc8FSAYBDMYpXJRFR9JGRxiVgMiRbdvGsLK+x6TmNkiJqhvIsb9oxQUDD0cu2pxIAycDxz/VhkflPy9GiRKBR92Esce1RWPIE7D8x/ASlUjqBNBG40wVyDkJlUjlkaZHLIwjSCTHS0izF4vItgS8x9qjfsjzHS9ILlcjSF0clsYfxLHHLEVAR3H7QEcHhlHIXRytxoEsGci9QZ3H6AoZSOds4cefGkXGH1CySNWnr0aGuHBHlcSUx7NbDciJwMXHyqHoR33puMjqs3tIRZ+gSIK6B0iNyFpHgWWrx3YAasf/+EZIXusBx3CvHMj+mjdITpE8R4maG0iy6olIoZ9GSBG2+0dDSw9HVuWcSCq5oMd/QENINc0yRrDSJsdJNT7IBKV8R9aF20ejOjZIHj8WyKPBh8doAgtI4rh8RxPQT0YDd5ZHWWYxyFHaP0gtcatIDMJ4x6iWT0jke3DII0rzxe+4acitmNpH8rC4RLPr/EcfozdHJRw5yOshpMcar1RHzjGDSCq4B0hhA71H6Lm9x8x9G8dEikPIBa/YSM8VQshg5QVIs3nWxxCBG0iD1n/IFa2XR7gFJsikj2jIVApayEdSc0gFm0pIoAngRjXVDEiQMMVH3NXCx5i7UsgL/V/IW1Gjx+SDvMfPhq5HYlHARxkCVsdIf5bH5VGKR4XLasgcTAXIKknaR7uWLMYjil9HKuFiyKnT6cfo2apFlAcVRvURaUj7QXTIqCUSyEbxnUhv8eDHBZotSOJfAch/6uzHFC4Ex9psqsZcw6DI/sNTSCWuOciPAkzHnt5nRw+6osjrYohHpllHyE0z8kcm053HxMkgSNqDfsiO5HdG1FrjxsHwPcjM3SBHB06zyCQXBMdQV4fI3URIx2Ssfke0yQ3IrpeFR25jdcc0MUNH3KfDx2Z3PEiqcexHQj68RQx1xsjYuChIb/CQR58cMUc7oFPIlHuVSAN4wsUcy5tIaR54yCUkN8fxi4TIXkuGSNJnSEjFz77GBMXVxrbzHUZMFpzIxqMZSKCJJ0dBwbXHMaeQx7eARkh4AkbIcD4dSOkGK0ed4b1HtmTQR5gciUgwejlIdnDyx/oMhccFg0bIcQzQx7DSXEcjitTHP/V0SIhEx0eCMsBHmFzox6rgeEZ9ZwFIpprIRxElxUcdCXnHRoyPyFVQlcdJvVzH2PBKxQskFsjbCUnIaV42x7hv8ceO9RNHSlyHRzB7SscQebXHSrvxRzjWTsfhqcbGJcULyEighscQ/19IN9qExmO2H0gZ0dNHJSiJSGB0JUiAp5fHbVZERw7tF8f/aSJIQr2yx+4JQUc6krrFm64zyDwsz8Wze1JFunhMx4C3skWA8BtIOzCCxpIb6sfSr5jGoNGryOl3Kch+rHRINKl9SByzGkgOHlPIBUMFx3D+TsioNbHEaT4zSDF0iEguqAzIlpIJRzarxsXgi/JGxoulSIJzjUcSGxFIYI4tSITd5Ed09KZHNMDjRnIovUatGqNHKujiRw07isgxiC9GK81qSO+4qUf4ocrHHeEdyCNZpscWanPGi+wtxsrhUUfRorPHXjonR8xdc8SPwnbG5akoSA2PgMY7XkNIPL0eRf9QAcfOyBDINvxWR7zjX8frCUVIR2F0xocWwEb/gYRHsq1uSGKhkUWhFkBIjTjRRxs9QUgvhCRIxJEax9CDlMeQcR7H8YN1R+WpA8gvpRdI/Nj5R3EsL8erHoNHVCFtR1Kn2cdNEuXHM0KbR+qzPseLS2fIucsrx1Ys50Zns65FsAKAx4/CxMdW3SpIq35DSKWFO0hN4tLHwnbTSOzP8UfhKodHGw2wxj8lUMjls+1IVJPTx+iKoEdTdDfIXM6qR/ngVsi/zopHMl0PyOaubMdFVoNH92SJSG8pOchIJyjI/MOOyMEok8fmnYFGS0u0yOUwbcfPR7nHZ0QuSHvSDkcl9VZGV0ujxw8KrUh/IEdIz3c7xvVoaUdxEyLIzyZQx/2VkscNKHXIRcb1xwOfOshB8bfG6ccUyM1SkUg9K7THDPE0SFwPM8aIxFrI7xg1x96Cv8aYUIVIWXVixgKReshXYwzITnGXx6/NKMgL5f7HUH2eRyM5IUZJpSJIhwU0R9asH8j4kSBHU9RGyBBPa0j3pfbHg0AJRn19FkdGhQVHqYKcxfzfMki89HXGiy0ZyEcHqMh8ob5H4SutR20G00ckaMVHr+NLyGb3XcaRno5H073Ix+tR68Xs4ANHAorfRzi2dkgCqthHR3O6x75e5EfKUXHIQdFZSPBlfcdUwdXGuG/bxwM4/sanJ+pHmAx5R2fFsEdkjKjH1jYIR0ZU2saOlf9HX1ZcyNUOSEimo5fIbnOkR7hlV8igmDrHrKrjR/kOXkj0RGNIDq5/SM8dDkhU2zxIqLa4x66naEfS37nHGAXkxwxysseuRndIXKcxSCO5r0Z0JK3FI3OoSEACKUeAt+/FnBIESAuj5Mj+sulGpwiPx2jGskgt4cJIuH72x3Io6UdwpzzIsZcGSH2fUMc4NlxIqOZqR817Z8d0w81HmRn8xzK9AUiC4bxHmXnhx1BrtMc3SQBHkktryI/CxEcA3svGJg6BSMaFBMjGLS/IGTOCxytrykhnsxTHoGjcR5gN7MfAWxDFk6nwxRx6KcgJKX1IRUcjR3S0S0gyZP3HBROHRxFOR0hQjE3Iy18HRwQm8Mccy0TH8Q69yGqtV8fAOhjIMk0XyCWkUkfwBWPG2aYJyKpxaMg2VDDI+3rgRi7QB0fMli3IIMGrR0lEO8hn8J1IthOVR9a4v0hDx7LIAtuFx3m9p8jYsMhHxV1vyADeckd/quBG95Vux+tiUEcJyg5HtMgxyNqb1MYsZZnCqYKhx6bTS0iSXKXG5l8ZRx4nRkaOpbLHtwCEx4+xSEfqnIlIV/omyEiAAUj2J8nHGak4SJRWA8ihdkXHxwobSI+T+cev1E1HULwZx9GiREeejtXHsj0+R0fCVcg5Q7BHP7XfRhrP28dRKQTIi5uHRt5xN8fSv2HIjxNLRyfwQkjjTBZIqIXjx9aUdcfS/8HHoyp5yJLLRUZoSRRJycS8x7zUoUf4Qo/GAcU+yKEF2cbhFa3Ie8QdyDk8qsjy4NhHG47WRwRFc8bINnFH/hEFyVwugcind9NHueQbSG5aFchW/Y/IrF+CyDkj7cfj5YdHOygYSDrbFsjuqrZHNX1xSFXg4EcxOYbH0BxHSLjJtMih1mlG+DH3xoQsisjUysPHQPS5Rzqh7sdR6rxHTLa2xysHW8ZWzdLHp0fNSBqPYUfU8p1I7wjBx+d8j8esOvrGGJQ1yGkAosaC4dZH4tcdSCi+D8dD671Hn6vUxmGyHkazC0XIDFO0xtQaH8iIb4XIghINyBttBMgtQudHg096R6q0wcixqBLIb9FVyM93H8jGfJZH5veayHRVJkekHznI5k4nyAnK10cDF8nHywCkyNgRh0fpFxPI5wz7xgnxNUg5w6xI3DflxysHMUZ+HKhHkCAzRjeAPkjs3lzHDZczyAe90scZ00JIkrrDRySHg8d9TelHWhOWyEu5Dsi5q+NGnd9DSHOmGce0dKDIh8VExwwju8cVI5FIFlqYxxDpi8VAMtRHns11xrByz0Y7MN9H6V9MSCG+4cf6beLGNbcQyD5IH8hSBm5IUdkLSB52RUgx6OxHytGZR+Ds+0csvCLIJ7ACyF8MjMgk6NVHMDtOxjh6hciuttTG76c9yAAfV0jhuRTITHWcx0u39EbzrlZHiQWoSM6IPsXb8oHI5CSOx3etYMevLV1IdoBGR6L01EeXLvvHKI2Ix0RpxEWPsbHGAG8xyIlBbkdpgBvHupAsyNy1akYS44dH78ErSLCysEZCfrPHiWIsSORDKUc3uBLHTkIJSOmm3ccbHiZIJuNuyBOA6UeXz8fHexJFyJPRMEizGo1Ivs+exyh+ckbVN+1H+WiJSAM4H0iaSIZGkEB2xy/c+MeHFo1HgxDhx9RqT8hXbBFH9blzR9m2bsgVjKtGSDdFSInoVkg5tBlHX1Zxxzx99kZUmw7IGXMKSEI+UUgf9ATIctJCyHdNe8iab7xIN13OyAdfqsbkA3bHAknsR6rxQsQXWLDH1NsJyAqH6MdiAWdImvgfyID7nEg7PkrIqaSRxnuDjkbK4X1HWFiaxyEwFka282LHPZtTyE8PFkgelnBHXv4ZyUpiq0jD23vIcRv9RaKjhEdyKiBIZkeOyBSfrEdHsYTIu/cGSD/mVEiu9n9HVdGORxudlsdeKRFF2B81x5yDlkdyKMVHMYhqR5PpAUctQdpHvRGzR+Wh5Maze/DFI9JZSEOc1cd/ie9Hr0PTxkwmBcajYplH0GTYx4CvAEgNT7/HisZ8SP8wSUcyFdvGyP4DyLQ3pscuzj7IdCQ+R+8vVMhkKuVGWOn6xzswtcbtdC7IYeP7xxIEQkjU6sBHxODpRpq3QkdyGgfIiZAXyHafX0gJun7IovCLSKab5cX9gZZI1tQNx2v6wsdUMy1IxS+/RzwsPscuv7rGF2gCSIGVJcYUfjzIPYuER2HytscSp5hIs5sCyHRFgcfQxB7HOkFPx+MlCch4u3bIn3wTxxwLcccVLJtH6Hq/R76u5Uei9MfHM/PCx9rqjUfxop3I9zNmRxW1DUh52M3GabesyLy7RsifTN7H1wNtxx7GiMchHxLFjvXjRxUs2cdoMvxHVAMVxy1xB0iyjpJHyYymSFLIiUheASzIoBnHRxSPEshGRa5H6DjVR5NIBchG5arG7K87x2a3hUZHohtIMOoGRyvFWEeI9IFHhXJXSEVYA8exIKNHeNvpx7YSpMcU/f7HhJ4ZRrJ0nMgTOjdIsjjWyKdE+kjzNjXIsjztR/OfIEdy+TfHxXOwSGfRgkiYezTHyKOQSHBuB0cqqZ9EsNFwyFrMFUhVeFpIvz2PR8eKxccm4jbIrvZXx4DGH8i704VI09zzx4agYEgk18NGkuMnSEfTtcfT9MBI3eRiRyZTkEb2dw9I6ZeAR8SB+kcM8WpGxKGOSOvi4cZySGPH8fSSRwzREUe4PRRIYsHnx6UoicjI2JbHydTcx023lkgaQMPHPSoWyA5+/UcbDXvHX6ZvSE3EEEcaGKZIwfdDR5XC+0erBV/I9gdGyAAg6kd0RWzIEcVCx7TzkMgLnXxI6uwJSIsMhEfpH5rI4ujpR3mNu8hqLURHYAalxxmegUiE9oTIjUdgSFrTfUe0sbtI3kLWxitHKUcDaT9I0CRzSJYh0MUytYpHZMojR0mMYMd7CmDItRXeRfbW4Ef/oI5HNP/3x1io1EaWIr9H3tICyDi/JUhVTynIyzkKyCfHRUibhMLGvcMexwTG5cdpxhdINemVyGWqAMORPkXHrVgKRu66r0cgEsVGTcC/SNP7ZMhnk9NHK0YtyNYmFUgpzKHHBGVRR/3ubkgnMIxHm61rSENcjMhXV4jITDeHRnewqMioJZbHLGMrR1fqR0cobuhHGIRkRrQYH0gzM4PDcqnjR7ZbQcgmQ4fHjda+Rz/uMsgkBmHGTWTtyNLeIcdiEObGd5z6RzmLG8huAylHhbtEyCwznUdUkeJHVo2Ox51vCsjNm7PH1gS5RyJRkchIMA9Iaym0xz0aikdgJJZHExh7yLaqYUirDY/HS1kQyDYq+8eP+wLIsLLhRtwGEcfPlUlHaMHCx0T4RUdt1jLICSkTSMMbVMj6VatINhxuRy3ykkds14DIXhWmSKQXBMgnoN1HQh8TyMinq0eOHINIBw1IyL15d0hJfQtIdt7lR1bs68e8I/HHBYw3SH8oTcdPvjpHxyl3RpXE28cpzIPIpXyXyKGF8cf82OjHKkILSAgQrUiEfiPH6pWBx9FQnkcBnapHROmeRtB7D0hFIDHI0ysjyMPsBUgMizVI0aH6R48jvcdMxmRHZ7RDyN93cUiSGk1HuK+7xD9GBMjoqa/Hvh8MxocF0UecKjJISIDQx3h6DEif/rbIYH5KSIapH0cTMHdIFU2Tx3m4OUenaLrG3USqx5kZpMdJ5kbI9AQESI23Eccc9CVIhbpExyY7DkiyLozHQGRMx37rDMhUorhH9x0HSDRpBkhRYhhI4md1yNTpvccR1QjIqGUQSBEV2MdJ5FHIlCa2SOI4KUctAYtHtwGEx2pNY0YlJJRGG+1NxxpRhkTcBTfIeLq3Rw8Ln8YAPlHI/Ok/xw2PGsix7vTHHgUsyI1XK8ekP0rH+X5aRK3CTUgIGwlHb5BOx5ahUccFMtrHjWfAx2znrcXw9Z5HbmOhR7EOIkc8zrJG0aDZRzYb28f23xrIxivbR8llJUd+D5jIeHoZRZ6encYJkRfI1rVYyGsqTkigmNbH9ZmIR46EKUclefhIJw8qxxOxLchP7vpHluH0x6a2kUjINgbIPD1nxoQN90Y1n8bIMkRHx2XIk0cDeEfHysN4R+uh50ee3q7H++KGSIE1hMcBzqvHt6hNyDLmTMbgbWhHiFSByOyYF8gFiiPIEOA8SM1qDMeIA1hIIsxtx25CrUfB12pHJBeXRnh7qUcyxElGEaaoRxg2lkjfTzfGfr0CyFrENMfHeY1HfX8rSGIQdseSumxGctlXx+tCUMgfRYPHY5ZHyJn5McgpPGTHbd1KSGHDk8N4K19HY+4Yx0S6h0bdMwrIBnC3xmYuEsh2Px3IK/ZQRp0vEkiTKaxIyjIPR0xGosfNgy5IcjoJSC/dlMfN6zZIk2l/RzgnycYo7eZF2uuBSCVmGEexMB9Hfl0ASJ3Eochif2pGrwOqxuDVX0h7tEjHil/XR11L6EY+l4dIv97Sxxu0a8gHtXXILO2KyCnzOsiDQF7I+pwfx2LZGUi7J7ZFJ2/QyHKZJseBxCbHULyWR+PllUaMeP7HYhlcyAIJ7EZruxLIgcVSSHlnDkfGe91HQ5yiR7Jd18Yrh1rGqKTeRscaAMjZbc7HvNScRw5dcMh78wHIoLj5xnpdJUii15XIh5bjxqQwQMjYD7LHM7PCRn5sR8cRJo5HNhz+x7xVPkgFqiDIhxZJSGwnsUdIEBhHJJc/RFKoksdm1irIGoGsR6QAqkdaE9HGLDTeR+tRiUbxlKVH5aGPR+JnHshj9gdIdDSEyCiOgMf/qpDIj5HBSMcqyMfXU4ZIe8xDSJJL08ZgPj5INa1Dx/dkhMe71rJHphlDx3qWvsep4yrIZVlZx5Mfe8ic4odHm3Vwx1+YuEYwehNIQzQMyJR21EZ1MjxIyyCQxwRmc0j3hT5IhLyAxq0AXEjr4oHHblJ8x194Bkdb4gHHy8iCSHPGdsZHEw3IZDoiSE5is8c4R1hH/fb1xBCpCMj+GzXIsiUNSF8WWEhtxuZHBw1sSDOinsdwXpDHs6rxRqgkn0YGgg3ITTiPyKrxfcYNrx9I9sahR8eaW8dD+9HHZMSUSJ980UbHuq9GZRm+RpnRX0ijkpNFXfUiSDNCLsgVPWZISYyMx8QAPkeTyOjHhjjLR0OL/EZJtihIExIwx8n9DcilLFjGyQVWR5ZRJkgiNE5ITlkqSGRsyseUVj9I3Eq9SGDl8ke7WKZHlNeQR/70yUclJo5H0VkUyCL9nkdb8SRHpS0rSG00u8UElh/IWfVtSO7q8ccyVXTHiDNDyPGSA0c+KPVHiwUTSKw0XMgzDKjIksv2RdKeX8hMxntHkFDSx6wcy8Wa3xBI2pM/yKPS0UhdPCrIWbYESK6GwEevRRxH+8sORF7xwsiEHixGtqOTR+IIgcgsZYfGrDRqyNKPTMeGmKnHByYWSL88KchHWxxIYAYSyPDeAsgNYI1HuqjKx8uflMcs9DXHgFyMyPUyWEgqWeRHiBRASIe2YEhAc6PH844pxiEfWMbbObJGtiP9Rwp4AkjgHMFHYm+Nx+tCW0d/yFRHcqFyyNBLIEhapGbHK/a4xnxgysfJ9A3Hg8C1RagUsseK7eFHxLFZRnf0EcgpLKBH/1Bex74fJ8bxssrH8O1/SEjufUjxw0BIPrduSFD9mkdOkQ7IxLEhxosNvkehRcDGmZl6Rq7fIEhySeRHAMhESEfzqMce59vGootbSL9sHUaDHu1I3gJCxkCCkEcSgxZFPhfFRiBAskdCD83HvCSDx5Yx0Uft/JJH9+RlxrOqv8itOprGpXmByAFNI8bh40HI5u7IRp/TbkgtgOfHWf8byPUgVkgd4S1IyQSkx0soYkdAUxxIDy6DSEcbQMgr9s9Gm4axx2LPR0iLW2/INMDER44dI0jaXIJHO65GyD4pkseIGlXID/M+yCpI3UeGp+9G/gMWyKeIWsfdE1vI3kHGR6j1n8dBcexHhgdbyEzlvUfj1TtIjgTiR1h9jUiW6D1IgTTjx5L6tsaB89vHsU4yR1lHDEiKftdH31+kR+fMVsf/QX3HLQhjyDiG40ctWi/Iio/iR6NKCEhxZBzICi86SLyRp8glhlhGUGtiSFvCtsezYxxIJhObxgg9k8SXbqLIyGavx64qqsiQzwFHeNu6R9paksdisGnHLoALyNZNbkgcuKDIXS01SKMBeEUzUqfHfd8LSLy7Y0gDeGrIONc7SEDsLUhj3QFGrJyCxmdUXMiMsQvIAwlcRdYUF0fctoPI5dDDxqvt3kbBF5JFVV8jSFa+Hsi/fcTFGITex2A0v0fqM6dHn4ugxwxikMjTna1INa1Rx8C+i0jhKpjHWaWox3/KvUcbDTXGDizDR5e+GsjNOw/GsS/AR6XMsEezmw3H4cIRSAILckezegjI2/iKRwdfC8crJmZIkLEVxwF+CUjZFXfIGwzXR3yQWsfity3I0QlayBwTQ8iRNGzI96QexyWkckfJ1A3GhWtORqOSR0YjggRIGkdJSMuhlMV3DflIGRoZyD3b/Ecz88PH9JsgR3LhHEgbZWPIxX13yEBiWkdNi2FIA8kdxzDZ+sYShBLII3nIxjFoKEfJDQDIjTdDRx9UpEfG/EXH7F7RRmXokMcz7A3IgIa6R81a/keH1hVHTaLXx35HssiFa1NHbQXcxzgnk0Zi6QpIe2MtRwjbIciUJqXHYFmASCBKrEhVNwpIXYzex2f1lcdAguXFObRPxw5dl8fVPxfIaPDbR3Yu6MduI2pG3kDZxwh85kfrqhrIwNsvRlIHeEgkyFRHukncRwF0Kki4nt/HaGJ5x4rdYkiXv4/GH+0CSCvWPsdNKlFIzlAFyDP0B8h9X5LHn4rpR2BmCUg0uI7I+v6AxizDmEdddZRIymEgx4v8m0eSOvjFtNdvR8Hnn8cXgL9IM5pGSETas0d9fwDHUBUmyNi3JMgVBRlIiwudR8ALoEcv/UnHv6yaRuAtcUhOshLI2lszSOPWD0jfjrHH76SUyJ7eisb/oXfItQbaR8Y81ceQT5lHzrhIyEShaEiJcarH0k94RwXib8gah0JInq1Dx6x8a8cjKpPHUgCNyF7xREgpe6ZHr5QIxgPBP0hYSZpH6LIIyClMbEiFypzHysWcyMWvMsdzV8xH+i1kyJ8TRcgE3hfIAgJdSEx9MEhK6jTHIc4lSCZCBsjCBQfIPQuTRx3hbcjhwxFIsLJWxwcOxca/XT1I9yRkR+Qy7kfuq31HrxwISEPLMMdsCGFISzmZR1zGMUgDiIrIA8cRSKn2gcja7o5I2lIRyIQNU0fTfOjHWffUx5MIK8gLpYZH806fyHnPCUid0ZfG8QOOyPtzbMh7JJBHSQ7eRxZqmMUUv5PGlbMEyGmvqMYg0ktHGBSMSLljK0giu/jHEJSOyNn1UchDLPDHzvnqR3H8IUh1aTJIJJ8fSKZ5KEbHqUhGdbqeyN9f8Ef7AnDIV8IJSNbMGMiMCdhHxovKyPx4IkglFPPH2vyJxy50u0js0pzIlhydSDep9scaCSlI749ISFSzSkim6qBHjUZeR3A90cWEHPLHEElBSMJ3D0evo1lHcaudSIZhDMhcTxDI6BnwRkUGQcirHXpIGlEuR63YWcWnX3TIXtp1x54eKMesKzxHKghAyBwsB8izoyZIY24GxmMWH0jBKHTG1vT2RsYtMkeT8WPIxLECR29QE0iXR0DI8IXURXSTOESybYhH7hKDSEtX/scT0CDF8gCjR2dVmEZLaJzHk3hTyDo1scj/cZ9H3eQTxxLybMZyaLnIhik+xwnJsse6epDHM3ydyJS2rEenSDrIy/+eRtNN/8bBSYxHSPALSLN76sR0NUlGwrVKyP1ObUjm/SbIJ7+0x0QZBMiutlFHV0rKxvHAg0gCGkxGV2y6R6K0bEfyiG/IA2eyRmxYD8eCgfPHW0gkSFHJ5saUjd3Iwamnx+8QNkj+9MzHoJEWSGJQF8iVNHfHGuCGR4nqG0jx9LpDEEdYx3vSgUfIPwpIaOKERmnGKsjRsUlI0YCTyGeFpkfz/a3GvpgmSGWZUciVw93GXE/JxtIfi0f3QYbIkLOcSHha9sfmFVJIn4IaSDLkM8ew4Z3E/vPAR6VVC8gQSEvIv4xeyP7LHUgpMLlIjH7JSNOrP8bFbhlIMraISDhndsUdwALI3mEuSJ88EsdoGVnIwEogSOuhf8ilPeVGqjEjyMMCsceCG0ZIRZqsSBT/2cYGQJVH5jaWSNO9Dkh/OELIFD+/RR5F2kY073vGSR00x+DtgEZeqTJHULwHR5aC30cuFvTIii3yx9xGF0WAp7VHtHdZR/MjgMiBfW7Ieak7x2n+BMcXuGhIoT5lyJCv88dn89jGBOXHR79dN0g+x7nHuG9kSLfxBcjAitBGH2PlxlEajUcpq2jH7Zx7R7Pqkkd9M/RIQo62R1l1lkZy+PXHvL1nSFRSvsaLK6VHmL1SyGOWbchC3jVH9ta/R7Q4Q0ieLjpIhDWLyJJKMUg8rMrGU3SFx15JXEcGyD5IYcFwxyGygkiKQsnIA1EJyHoKnkgNwDTHKycfx1kJv0hLmR9IH4xDSDC5f8hApMBFSK9IyMphSMfnG/VHAjuBR7id+kcnMNNH7J9VyHIKt8bPRufHsY/LR0JPHsigWEjHChdCR2jaCEjGe6VHAru0x9q7Zcei0wdIiUFox026bMjYYLPHrXKcSCjNT0f0O3bILbmiSK90+Ed1QudHJCfwRw4mksj3xANHo4hcyFiIZ0clxpdGBsGhRgfeg8ie7S3H8vCdx9D7M8hWDnZHmKzZx5JcFMf570jHv56Ax0LPmMex17JIGPV3R2gSwMecYj3HGasDyDByI8gCKoFH9iyayLHoo0jQunZIxaZvSHsyjMZnJABH7uq4xyCyxkf8adxGQEs1yAqHY0itOORHn9uzR/LILEj/4aZHWzC/R3C/G0eGgDlITWLQRWngIUiktg5I3nGRR6rA5sdGJf9Hmgb5Ry/UX0jvuanHwYhbR+8oEEiXf+lGZYgZSCRIBEgTYYPIn+MfSEwuF0hxTGPHyJYOSCG/d8iLPZHHhMzax17ansdeukBH7aw2SALb+Uc8DA/IIV6xx9q7AMfoQI1IzlkOSE1S7kcKbjvI6nwCyOxIBsg3ceBIpraFyMksYUh4W0vImwygSPZnUsg/BhtIyIdBx5cjksgb/pnHUz0nSE1C/kck6LvG4md8R3nYIkcyHRHIIrxJyJVE3MeExR/IVEE/x4gkMEg960BIKhAAyO10NMh1wiRHmyyLyPmwyccZGidIRPmIR/WoTcdx/AzIP/bdx7oCFMjvJ5JGvV+BSO5jLcjUSfbGsDEXSCJ8Msg+R+dHNGAAyOyvJkf6zX/HifIjx3SNp8hWPuBHIhztxx5F2EekjutHYplsyDYLxsf7GwDIAP7aRzWu30cOTRHH1ixCyGDFI8fF7WvGDVcJyLRIRkd987fI0ckwyIPO88dgRWdHcSxrxtkFE8jbUDFIW3g1yHrOAUgIzB3HdJ0sSBttSUi0GaJHPd+5yJqPJUgBvgjHYUocyGv68sfma6JIlrLcxqSv1Uj1BZXIq15rxyJlYMjM7DhIxLhRSNJfjsemWanHWLmTxkWQL8i8g3zHd239RhIUa0YDsQvIMhx5SEx1Nsio5Q5I+zqZxtkOUEjSnjpIDCeJSFT6Ikhr66rGVq4CyEfRdcgFI8TGA9i5RxXMQMeXjvFHZr8qSB53pEcc/LxGEsMgx5LL/EZ+9AVI3PW1Ri0hh8X/YDnIgiJJx0Ptncc/5ZnHXdyTxfPnjci4rwnFtdVsyOKYgsc9225HlmoZSLra+sd14cxH3RQcyGL4XEh0jIjI+0siR31/sEdbIK/HuK1ARwOnPMe+V3VIVuRcSKBJc8cj2ZdHe6M7x8/vTUgndzjIoDlJSP11tMfWzhjI+MHPx1KWZkY+R9XHNBEcxo1vM0j67Z7FwQj+x7PqYsZH6pzIkKBuxaIsLUiHDW1IYp8/R8tnM8hSJ3DEfW4bxzlEsMdbcd9GkOg1SCE/4sdc/k9GwZkQx4E1CcfHaVRIjMmXR92VCUekhnlIWDkGxYNu/EcJkh3I9Uq+R+OWjEf/EADG5p2QyGupWsfQNFJIdDWNR+RrLMhA4u7H9Yrxx/ekmUaxDrNHMiTcR7Lcocfh6zdHQdEBSKxcsEaZmu9H1mSAxx23dEgbzVNHQm7Wx+e7R0ce58/GzhnNRe0cPkiJ8KTHq624RnftBEfAgw1IRGkJxmaOEkiI0ldIxUV5SEKVKkiEfgbIcpl7x2ckqsdO0ShIeyKrxwWCp0f0G69GZifwx6NBpsZqJQxICIvtxzCDX8hkTKNHjuQ9x6WNcMih9lFH9Tlyxu+YyEf0C/TH8sGhRqco5UZh7oxIKqlrRFcbjcf0661IF1jIx7fQ40dtBaFG74cbyNl1W0jWvRXIWRc3xX+SQMjmLg7HIR/Txy9dFEdLCCDIVg7ixSZSnEdgBH5Ii3t4x6fYpcd4mfvHWDn+x/JgxEcTNJLI4xT9RS0BS8cHFiNIWFnAR0ML2kYo/s3HU+S5SFqLFUjwhZ7GtDfWR/f1WciWIQNHJNdiR5PRmMgUjiTHQWB4x/U5i0bph1jIi9t3SIZYc8frQelHmLtSxkFci8iOlXTHIu2+xzEgV0h7VOJGE+iMyHIqMsfSb/dEN3I2yKTf/kLcVw5HGs8Lx13trUdogF9G4MQNyGZmFUc2VFzIxuMUSI8xa0d3XOTGqCSrRo/CocWcIrbGRMh9SJHdUUhyiG7Hpgr2yItsAcaPewZIc/eoR+VBAce2pLnH9UqORjA5Y8fByHjIaCJ2xVebBUhN4vfGf0g2RmAUHMcOfpnGz2WsRyAiVciOvQ5IfIGiR2ptQMf5fuDHyVTFxjGXH8dt1oTGe/SrR10848e4njbHK4cERq/FBMe19grIu6ySSDtcrsgZGgZIs5tXyIIR3kaiaxdILl9qSF7hLEjoSEpHKE0GSNTaLkhvUOXHG3xpxvDE8McBHgnIYE4VyDCp/0dQdDlIbXTPxnL5U8dUmWVIOHa5x+8Iwsc3cRtIUSWIyLkjLUiis6XH5s5lSJjLVUjoujPI52z6RzyeJcgbLeDHMQiUxQc91UdVGArIYRIEyJaKA0g2K/bHQfFDR5JiPUgqGNrHhmkox2UISEYoxjzIUdqyRdbUi0du609IiXohyIuc18e38VHHdmTHSFIGn0fQHB1IX9AtyMZLVEf2F+RGaQchyNGR1kdTBUNHCalESGKAq8cZQs9H9igOSPiLIMhNc9VGj+NPyFwPxcZtlXDIMYi6Rq8NhsgAALzHFO7mRoEELMaONQlHH6MoyLeYNsjroqVGMZmHRZ0AQ8aK3/pH/5ALxs7pWUjP9RdIMmRbSDyVl8hLGcXGn7uXyE+ecsc6+jrI4ueIR+pzYkYQSL7Hw0JXReoEakWmmazHlVQBxomwH0cXONjH7CBXSJm7pUVekVNIsh0mxgxRR0cBXJjHJ/DNR8nlVUj9duHHSuozxlTKMcgFEirGWtM4xo2YkMfnUytI0kOCyK8kSkg7zsNGTtELRTtOZ8VmdXhH3UuHyGIhXkejUn3HwwLWx2VJ+serT7JGKAYMyEWXBMhiX1XHqpdFSKqvuUe6CObH0HOqR5GtPMe3+Y3IoCkmR9vqDUn3bSTICldCxnA9v0VtrmLIwuYSR+RexshtJYzIeFFeyEMsnkdbvY5IM7PmRg7+1EeNWInIrPMAyN2MMEhqLVlICtZAyDX1IsioZTTIjjicyJ1AuEez+11GvGXXRwvTdEdMzhdITmDBR9hfcsWp0gtICK2KyLTRHkjPRpTHJxd5yMUPNcZLWSbDyRRyxyLdWkeZsR/I6+IxxuCVRMh+8JhIXkuFxrivKEj0awvIH2N+xEepHciis7zHaytXxjD7mEfQ5EBIns5SyBPQ4cVG1LZGo5LVxVMMUciu5wTHyrI/RvK4dciiBYbIPG39x3q2v0Z8gTBHS4uwyA7t08cmKhbI+r1ByCKMYsckH33IeMuNRhFGPcib5PfHeedQSPpNm8cbtGPI3mJ9R3sUoMVQDRPGZ/U2SD/1uUfVIBjIzpmfx/KwbkUCGnpHkV5iR8dKmcciO9THEVeBx4DWPEi1pHVHg6/fx2V6Ckg3uK3IeGrEx5/LMkfuyf5HgfToxxS2n8jo2TjGNLD4xx4lzkjJZVpHjiTARzJ1C0joWZDGt1AfSKhOI0iN+ClIOy8gyH57E8YqUAfI/ixhyAGKlkh/2QtGY54NSINQHUg3GqjGOLZ5RyPGgsjwBRVH84ZXyBKbOEi7lqzG3oDEx9Lf8sf1ivvGkIBXSKFny8bbSdXHxzqlxurzGEbq62pIk+mVxsksjshtVCzHXRy0x56lFUiw8o/GU0wSSLI2C8gME4zHs+nGR00zV8fh6xDHgQSfxqpRy0epQgXIZ3Pwxkz3gkY9ex5Id9w7x6TwQ0bNOwtHcqogyPcEyMcpXHXGGu9Uxz7Hu0eEZT/IlMaSR8KuAMhmT1rIIltbSLFyoUhFCJzH3uLIRykrTUf6mJVIHfiJRmznSUZFmKPH/Q49yG0F10flMEvHZSACyIMe70fwVipHwThByHqUZcaCcZ5HC0XMR+WgIkizah3HFH/3xgn5Vch2rkVIAgNMSNxGIcXS34TIYYpOyKG+w0hgFczIrn4RyLyFzsa2UtpH+U9XR0hQmUWxf7vH73fgx0PzOUgaoCfIHIwySFKeF8g1LxPHULvGx1eLtkfSz43Hh6YVyEciQ8gDyBHIetY0SOsS+kf3aQ7JqZu+SMivaMgqGKhGdHXyRhy6XkgtyRnIglEGRzZ8jsiUlh/Hf2aISHDOXUe6IitI+acSyMho4MftXcbH3FarR/POgkdO0XtHyMe4R8yulkZwfdlH6tOHR90zTMfgpANIh4cIx6j1/Mb3JEVHL8xDRhqvvUcTMDLIaSCZR/qswseEGpVII+maR27jA8fpp9zHBMYPyMtoHsji19xH8qkGyAroM0cZIrjHluF+x74P28e8ZSzHKkhzSEqCPUhi4ebGDiaYSElspMdEadfG1HFnSDUFGMjxVIBHM/Oax4J1jEggsinH5zyhxwjNIEhbeRRILXGFx4KxUMiQuRJIjJlsR+Dba8jEEgdIjQ4iyNJGgkjptz9Ea4k3xowKpEetaevFrAzvxzIVKMdeaXZHymoByIZnrUd7+hlIlzCFR8KeAMjnPI/HKUuCRnzInch8AaVHpqFKSLcgk0d2I+DILTIVyAQdPshPrz7GCrc2x97xr0dF4DhImWpcx8TRSUc5pd3HHPrYR2WIzUbAumhIiLQvSC/cnsiDoG5Hf1qJyHfOh0c1Xu5FSd1mx3Z/ycfiWC5GMkbFxwCck0hp3mFERqNbR0Iuxkc3PIdIQBN6x2zne0cozVDHToBtR1270Mf1uTBF92Q7yNy9RUiFh8HIx3r5SLGe88cXzixIx7m9R1p8Dcg+ME1Ir/1MSBE2QkZIGFNIzXwlSHnor0dWOp3ITC06SOyoF0jAygfIG231x7hPjsdey5jG0MwEyPyPYkhIr6jH80+pR4mwpUeL7TtIttPdx1VkkEhf1uhHnYAMxd4BLkiw4fvF6KAQSMPTr8Tzca1IQk96xuQzEMh9nXtGNS6kR6vvMkeG8HjI4+VEyD1CBsjJdNLHGeNJSM26nUcZQf/Hzuh4R+EqCsh0QYVIDbdSSAmtpUi5S3VHsrUASP22D8jNmz3IMUjlRvMxpsjdRCvHtpLCyPx5l0i24uxGRMnZR3Qbrcg6tb5IQjKGyLeRQcdXbLPG45R4SJENlcjQBPVH2F+ORoOHvEhcPtnGfV8ISIXrDEjWhFtIM+QOx4/CEkdtdlXHx6nUxvc1CcgPnIPHQu1QRz2qkUfgS/TGVIGzRiTvDkiofWbIt6yHSPhXg8hrWjTIklIvSEU3McgJeYBHBlhDyEehVUhTnU7IHNpXxz55y0UK1zlHit6LRyWGSEe8b+tIu1fgx/T7S0eMeQfI78A+SJRXh8chsJjFFcG5SG1eJ0jTrZ1Iy2/tx/95GsimuRZHlJ7HyA5mB8i6mZ9H0rYVSHGrTUj+g0BHx7qzx/kgy8bq1ARI1xlsyDvw3saBpcJH68k6yNSaQ8btNdXIEPhDx5uVBciUZglILVI9yAUSnka4G4TINvuORweHU0iNdvDHpW0JyBiVGsbEcbxHzcuWyJaIGEgjSb/HwTkIR9Z0l0ed/5jIfU+yRy6WB8jEWHLI2GDFx1FagcajYH5I388SxoRmBEh2vmnGW+A5SP12mEaAN+1HG5aEyJyLgkgRNhJHc8arx9C8KshiMGlIGbK+x6LjpcZXSkjI0IOOR0+erkiKH6DI9SC/SK6PBUjcro1I5HsGyG7jD8jPVdZGwbmux8U+u0YBLbxHAziBRk/20Mj4iorIBjBnx/fVBcg2+wpIWHyjSEYklUeoNZtHbXXXR4Xb/0dPb9XHFVvfR5oIGcaWgrnH9KROSC4PrEfxRKZHlEbOx2PubkWAX1zI5VmTSHLRTUgFuwHIIg29R+p1Y0f3NdZGEjQuR3F8+kdyabpH9qchSJQlVciCYbZHF7c/xtiUhEhH+jLIOW0QSFUBgUbtzQBIxS3NxwBAM8db4O9GZGpsR1fyTkg/JHZGNxoqRnT1AshPz4rHiLSSyF55xkdO0YzFUdk8SDo5fUj2B2nIhC7jxwlwcsjDskRIgAdmyMtP/McHo4BIPhEESGb30Eak37tGUjejR616D0Z2b7NHe0PJRmBUKMfT28tHvKP9Rq/DdMiu9lfHVo47xhJKYsgSLKfIHUi+x61pD0bJtGnH+GMMSHo2McWLzaHHd76oxTT/dMiWUP1GuI1kxe+450Z6ReJHWIhTx8J15keVtGdHAAAMRdVfkcj5ICpINNDGR5h9RchRSX3DJbXGx0kUHMjWhTvIJqezSK/V58e/JDhItsSIR8B7v0hreo3HbcW+RPVo8Ue+r1nIdSobSBzjGsghsA7FeiUnR+9naMhP5zDI2d1OxxHVycfGVA9IpKAbSPYuNciUXptInFJyyB6FyUZpRILISwiex2sp0UdO+aDIhteox4DPSMh8sPZHu6c3Rmk3tkioNQzHc+YVSB9DDUfST2NHo3DyxTCrhUc59JpHvl+KSFuCrUc0oKTHGZFXx7HO2EdRehlHqRMsx+gap0d4CwjHGdNjyEcysseim4PISe47yM9WlseQi5VITQPuRwzJAMh/KDrId66Mx1fsRMgFdKJGXeVlyH5ME8ePk7jHF0gAxkf7nUhml6xHK6aKx8RoCUiIw/BHQ6eEyM3cCEgEVmLGP/43yAFsrkcJ7otIoMlGRzXvGsbZxjdIr926yIij4kZLeT9IepXFRxC4ZEfPFTJHc2efR/HTG0iw4RVHWwFayPesUsgPFojI1qQhyORCCsgjScXH+0uARuVwBEdArBfIK4VbR6FFNkJSd9lHxq0Rx6mjL8jDrBLIvp+ARh61ocerRR9IO3AKxo32zkeqD+DGY250xov9K0fLmE9Iu+fFx01juEebVbHHmAs/yMYLSsclNRTH6TXpR6y7ZciQIJvG51ytx1QzsMelvZ9GpvnVRkHxfEbf4KfEQ3UASBziOMh1Eh1ING/YxkyVckdZhndGkBCWx9wFS8hqDKxHOJavRntUvsf4YoVH2LClR4ts1Ecj+45HAdyex6qA1UesvFrIh7a5x3NGO8hzd8dIIPGIx2Dlg0jmT6lHKngmxzqZOUgbTbDG3JYUyGczyEfSJyDIpCghyF9IB8iEvMbGKig3yEACnUYVzLdGNmvbxrYkL0cL1R/HwFsoRFCbU0jwFnXGsMGISCJNLEgoLZVH3tH6R2NmIci287/GAQzqx2AVvEdGTW9IH+OIRwxT2McjufNHh8YLyETJPEcFA/3HHHyKRtkZiciG2RxIeRjzR5wKZUhigVhIhH7Ix8UvREesemNHLCWpRt4SjsfCJQbIi9uiR23FVcZpwKdH9Uqrx13cTcdChoFILu7pR82qhUcMAvPGZCQnSORDxcbFDWJHMHFAyIr2LUjE6iTI/gPzRs+mbMeEZSRIxOCFRrvnzkf7u5ZHJzc3yNFgx8crZuJHC4WxR+KXF0g1bSZHNqsix5e/+Eb14alI5tYCSA1ASEevZQTHRKrkR4IzwUZZnwLI7R6Nxr9tnkfNKrVHePpfx+K3MMhoFpRIfGhxyCRolMcyRYPIXmn7xllXo0bMth9IMAnix3YMy8i30TzGXz5oyEDiCUhOYr/H4VqXR7smKEiY6Z/IuOrPSI9xN8dGpblHC20RyH+5JMen945HR4uSyFuxD0hc/rtH+Pk9yJAglsdw/m3IHejSx2POs8eZu5ZHG/VByN1zcUcAQFjIHvYjyAawtUb9V4LHCogqxy6OCcfi1y7ISDegSBmiK0gs+1hIkgvXR0sp38d2QIzH+PKix9EipkcKJoJHAfaMSFgoLEhQyz3HoeV+x92DkkfsYHbIPrElSM3qxcdXuoRHG47cxzC5L0dWDgbG2JC5x9cDSkfhb4lIjQiVx6Z6s0ev9O1Hs3qFx48DiccRSZ5IXzunSBlqEEhtZS9IwVmWR5OomceTye/HdvgzSNDzhkelXI9HrDv1R7ZytkcZ2ldID8tQR4VaeMfAY5lIOjGvx2Iz2Egjmq9HhAQASPc7XsgRhgPIqKQ2RJI65UbmdwjIVwaKSPgChkds2EvHI4eUyIFT08fN23XId3wMx2eURsjgfERHSmquRhJURsg38AzIM+KRSHJxY0jplgbIP0aERjpipEc7x0pI0dalyKTfZsV1YmfHyE8USJxLo8hr+idI2lxySAIyJkhMNSjIz2a9x6G108dBCF3IoKFSSFSDHMfEuBbIK/ewx/DVq8eQfytIdqCNxvsTckg4Z6lGmSOISEmEj0gaLx1HucDTSMPCVkdfmD1GKVyVxjAbNcdd3GTG1ZhISPS70keh1qrF0PM3yL0CeciwolvIAquXx+OUXUa1ZpfGmudgSPTbUMfXU2FI9enEyJRlMkZDSYtIuJ4sx2c0kEev5bFGMXcvxsS5XcixUJ1GpydIyGw32cd6FddHHiVgx2r8Gcc4517Ihte0R8FNzMhkCuRHlMcASNxG8UZgTh9Iy1BcSKa708fvd3FIdZEEx2negsfIVjDH9lCByHr228fDpMNGu7Y0x1vROcjPJqfHj8JHx9MdhMfEUChIh6U3yC6OCMdmfkTIHOtaxkYUSUfd9YNHtNBKyBeXDEi2Qr5H1fiTSJKKmce+DujGcOVISMSgoUdhcq5H/3GVx1KYtUdvcNFGWEnZR1/PHshWbapI2d0JSAAvl8dcTgpIWTc4yHfsC0icMpFH7MAaR7Fe3ccM0xVIWOj5xl170MfyKQzIkfVxyOXpT8iDRwTI7c6QRwQ2+scaQKvHmF2yRiv38kcvfZlIk7noR4Hl40i2UiPI6gwwSPDlaceWKgRI5I+ASIOQC8ioJsfHMyKkR+qLJkgngGXH2U2Xx8JVB8eitB/ICbjuR537jsgmo4JHZ8Q7RummtsbfvtXGoWd7RoloVMiU1yVIBYKVx0HAXkcwgibIREJGyG0G2EfWVGnHcqnBR1Cr1kaHliRHz9XNxw2P0sb302FIJF+aSMcpckiSWm9HL4xRx0zl98fuoxjIgL4WyDkTpseyvg9I+KIAyNO8akZJ9gTIDIH1R7xUK8j5nxtImfJtSIm4HEj9JX5HJvLNR9RJ0scwKoZFaFoVSBrA3MUzgpVH6HElSBoJEEj2Jm3HECkSyKY6o8eZKkrFPM4JSMwFZsgibCRGgjGIR4BOYUhAwthGkA86xiqYJkZsiD9IPTnfxy2ysEjSP7VHkX7exRdIk0YpWynIVp0SyHYQEUhiEPjDmGUMSIxp88fRIDjH4xYbSCX2k8cYPEBIZnViR0lsHMdyfIXIYAURRxmDnshlSPdGIh3wx9cSXMYcq+LHUigeSJxzRscaII5HyYReyAUilkfgTUPH888CyPIwCcjmHT/Iy+ATSG0UZUfWxcXEm0waSN/eEkgODOrHj9J2SM1KUMfEgMjHKpgsR9yVtEfN5BPImr8lyID+F8jAs6RIAA81SBUdPsZdHCRHX2evR4PQxccCqyVI85rRyIcm80dl6AfIHsdNx30eSkjRAMZGOwuASHav3MeXDllHAABQRy9lnkhKap1G/Nf5R5ySXMipgiNIdt9UyKkiY0ioLj3I1kVmR0fyVsYN8DfIqQs3yCq6k0YvTJDI6WcHSEXHHMYVoyjIX7+XyF3ceEdTdEJFF7e5xyqYL0Yfo8bGOdQXxwIbBki+3zNIfZ6GR8fJSsiw6mXIk/nsxz4otce1xidHy/D2R22WqUjGjBVIchiDx7WVHEY0R2TIvbHcR9hgCchRQjxIa3ojyMG3mEjQuvPIfZ2/R2YuTshUk4PHlH0GSMJdY8g4u8JIdQKZx/RLpEfzEohIOwuDSKTwAUdYERVIQNOGRo51JMZkemJIMmboxiZyjkfWhfJH5KMqyBtZh8gnEVHHQLpIyJw6DkglZPTGnBHxRbrhNchAU8/Hn7ymxyt268a5jCzIXUUiyJGtVEjJVMlF2oIiSGRsPMfTK6HETvKxR1mtJchrucLHAjMCSB7NV8jBV6VGolQSx6bRAkijGqVIa2sVyNRKukdkDNRHJqPzxz5IrccDgS/ICiY8yJPo1EfNG67HEksxyLk8fcjB0BTI8dIDR8k0fMfKIrXIlOXLR4SuKMg7juPG3+6sR6RO8EPRIfpH4oinRx6lCkgJucrIZVksR0RRSchIcJnHao3Xx8epJUfLfxjEz5UwSFTjmcal7BlI0+1hx5LzQ8hioKpHvJPuxwzTGceYpRtIJNedR/JskMijISrHvB0vSA1Pj8eaiC9HqI4YyNXnrUXabN3GxVZjSGe9Kki3gBrIGw1aRbYTtEfmfVPHMy6gyNblTEflEQzIbiOxR0m8LkhGtRhIpL47yCUmD8cSAwvHsVCsxn1fjMhi96xIM+L9xh4W2kfHsktI99S1R+oEqsX99lpG0k5AyGRsvsdprinINI2ESPWwzUgB6rZI7IcLyAJ73UcD2c1Hn3peR+NUZ8hM5mVIl94hyDHcg8iwIvFHGhGuyOYVG0irPrJF2Z6nxy7P80fMhLxI3rHqxm/f2Eb7Y45IXeNtSOfbYMjWhQLHiVCRx9qaDshq/C3Hhctix6oBQsgzIs9HyfW1R85pysj67QXIqYJNx2lf8Udp3p5G72eHxuN5isjycEdHxym5RXHbgcb52DTIcXeXyARWPkWKXe3Hz7c5SAfnO8iRfY9IzG6hRxe37EZ+IxdIkoQpSJDglkagSRdIrocCRzSRy0jqpdxHAlusx1QDWcf8WFRIo4EByPB0XkaJshTIwuUiyIUagkZP3etHNe3RR+2NZEgBPBHIw+I6SOrzAkiQYIPHayuERby10UfowETISe5ASLmUishJ3cvHDKFPSNNrZEd4eWnINoOgSAPoCUjvtwBIXq+GyFjZosfTDVHILSHSxW8BMUeFsxVII4saSFatGUgrZj/Inp4zR9Pre8d97tPGldOMxyEfg8a944JGtRa6x/rdUki8BTzIdHTzx4G0QEhWjoBGKXtKyCX1dcbsIGxIiKPsR2A8mci+v7BIdOMgSJN4Z0eZ+wzHhXeAyKsGB0j1OuPHltA0xw5dycdLWfjFrFS2yAoG2se4X23IaFGoxz+ODkjw5SvHjDnxRtobSchOUWHHsRA7yERti0jJJYJG8Px7yGNdgsatmd3H5k0tyCbTk8eUNQ7ItzB4SHsSX0gELYhIpG+Tx4+zikf7qpHH7sk7xA3gGEf8CALIKnB5SDsQJki+MNjFKI+FR48Cl0Yw+TVHWyDCRQCvyEZ7g5xGbabZR7kLYUhglfNHiNLXxjYkPUh0ZedHpSQ1SN/gJsbNwlBIuds3SCWkFEftXHBIxZ4VSMOKXMh+23RHUH2Hx4pfjsZku4lHUleKyLSpqMfiN4pHcGZJyLqJWEf57x1IHzQ7SPw4x8en6BnHHoe8x4KibEiQQO5H3rkoSKCoTch+O/fHXW0Hxzh6kUhWzV/IhXpCSOESZ8gX97VI2pqTx98/IEjLAKlHvS6CyHsy3Efl/+1GOQU/R+Zux8eWULfGoTYqR0CzJciSXLXHb99XxiZbK8jV9lFHpRGLSLUmSUhMtkvIsZ5ZyK1JW0e/MYvIt1FGRnqFG0jn67JHW9Llx9nOWMfP5s3HnZlPyFYOdUaIPCxIc7dOx+mXlEcUn5LHBGZmyNOdwkf1Cv7Hk3B8SArmmccyhNDG/bmFyI0o3kVLVzFHSG9pSBfwAki9Is7HJyhQyN7xrkbnGtZHbgqPSGRbRMj6vhTHyG4jyAN418bDguXHR2HLRj77gMjVqIXI6gOdRxsO3UeVI0/HiREdyMVmCUhHKmnIbhpQSN5C/kZuJJNHSSZ0SJjNoEdbklnIa4qkR6sd+MfZGqXIN7gPR5FWmkgUdgzIZ9DeSJpYeshXig3HSA8VyHFruEcetQZIHBphx/kw1sdBcdrGzcwOxTGIYcipE2pGZRmRR8nU2cdZdSpIgyDgx03Dp0eT6RPHIHaHSHBGOUgpI01IrhbcR/5js0ennzXIGCiByEYlxkaVBJdHudyKR2UYpMcMKkRIYEU8R99oMEgH7dbHC3WnxrtnJ0j/ISTG8tHBRzw9mMa/Ds3GFK45xR+MJ8iv7URIYAyxyEERaEeWAmPIdo75xxU7zUYhj5VI9jYoyAH9w0e1vU3IF+OtSNPbo8gFYrZHFB+Lx4IRNMeO5cTH1Kn6x10rZkcr1j1IsW77xw0PvkbAypfG/wE1SCHfUcheRYtIzvESyDDqZsdOMiXIUPz5xpWUx8e9QQxHaTcjSANn2UYYxcHHZbkfx8o6R8iyHP1HuknxRyDxuEeMuYjFwXkfx03zM8Z9TxpI1+I+yM3smcccbI1H6VcoR7fwrcfW9iLHxEkGyDOkiEeR/m5GOmGAxzI1kkhqzS7GRrXkR1hFn8hyCsdH6Q8FSBwaRshDs37IhGwGyNuJF0j7aXlH43QmyKkClcZ1+jvIMMoNR0ZEK0iCAz5IPL1pxgKJekc+3zdIJrOAR2OuxEZcuAjIpLYySE8fmkebxTbI5TllSHjiIMiBVMpHh00HSE0CYse4HtlGnl5LR3zhMcdWPdPGsAMBxYZIjUhVNztIMgYtSFl9RMiETSXH+j2fxzgvI0icEf/FJgIHR5Afqsfw/jLI8+2Ax2Z1bEjbyOfH1Z+KyO18QMaYvbvHZHxnyInApkdAgv9G4xTPRykjM8gHbqdHUyXlx2g1uUhpQDTIzP2hx6EtU0hQG3fIf6jDR2UZREXB6F3Hfhynx8AjOsizyvnHei0IyHo1sccpPHdHToDfRgZwVse1lSBHcH7IR/HyEEhH8dBHLNT2xnzhD0jBmcPHZncJSCsmnMeZm41Hvp9pRv317kf4OjhIiGPyxttojMfqa49IxEILSNqsA0Yz4vpH5/wnyB6WNkcyjhBINO2DyIdFs0bIIAJI+tzHRyWkbsjvtwhIAc0KRyzDE8aW0CDH0AR/yM6pg8eKbrHHEGgQSLCyh8aXZ1/IAUysR0pbZkcBEoLIh74OSJRl1MWlLNxFsiw4x6jGccfesOHHYOWkxH0/Q8i7d6pHHoY7SCfxJMcn4HnHk0lZR2K/5kaUq5ZIKtWeSItdTkcF2+fINV54x/taL0gOvpRHBXK0x1Jn/UYawCNGCjakxwqWxcjT3ERHVpzoR8oDFMhZr1vI5s5KyNN8MUd5d5FHjBkyyHIK2EZXHCRISa2SxwAec8eW8o3GBZIdyGixOsc83TFHSD/Ix/JwrsdeuujFR8oayBybpMeNEpNIB194yF3N7kdKQ2jI86cOSNM8H0hZp0lIAE7nR8EwEcipYhRIREIOSAUEtscnYabHNb4jyBGW28e6agrIkX4aRjgnEUcIzYnHmkAOyP5EjEcLjHvIUaIMyIe1HUjGC6JGCSBhSF2tk8f0W0RGaQAdxURwbsjzPQxIs1lVx+5al8jl8ZFHdXFbxq5qhsiFgk/I/abvR8DzDcgh8IpG/U46SPUa/cet+ijFQp4rR6DIvcei4+XGgNgQSJ9CLUhdpRzIoQXrRlImyscz1oZILbLNRz6kgUiPA1HIeOtwRzUPjEdQ7dLHp3elx9Gi50ZXbKRHaV4oxl6yBUiwQWRHQk/YxsEoMEY5lV/I+DGRxY2Xm8f3hJhHEhx6yMLG2MYUP7bDEhSMx4fVM0gsZIDHfCAqyBH2h8Yx6DLHgjswSHuzvUdnhN5HpsuNR0tpGkj99rXFcjlLyD1bDUcAtxDIAQUmyE6SrMeBc/bFYYOURp2P7cco7TpGgvO+xiM5oEerbeHG5aGwR3uj1cdzxg9InDMMRmqpjkhglIBGDbDdR8mFG8c7XshHYOYkSPgTA8eLlQDI39c3yH4rPMiNGJpH8YMOyFe8KUgXJ7DIIwmMSPMOA0dHoTfHf4myR15ag0fPHlDItvNhRjMCfcd0Bc7HMZASyOeMmEPpD0bIOTQ4x2Z3o8dyKhVIvAVPRpS32Mfk+3RIytJMRwv9f8hz5ghHqXKxSK0gcMiEXZfH3MY2xuvpY8gCSehHPEzOyOj4Rch+G6XHduBmxcb4o0h5x0DG1uTZRwaRi0dj7gRHc3ctSMksekiuzkHIVBLCRqSOjsddc9TIhHUaSNRaxcfQ8KtItMhyRobJGkeUJSlHj9PVRsW+BkdwPe/Hm+agSKBxA8geLSzIWLleRldb+MY2PKXEKG0SRrteNMiuxX3HdTloyLZDMEguLqTHaR6ZRiBBxscOjO1HQEejyLuHKEfRYovHewM8x0jAS0ieeZ/I5h1ExsrD8cUa7/rGHrVTyF1cncbTLCBISLcZyImsg8jtzOjHfKEex9BER0Y8jGXIGq89x09uusePygjIb19oyML12MaBlapFazEKyDWPq8ez03RIe0OLRsphIMiGB19HqHbmR1fsCcdwfgZIxrsyyEv5AMiwASbI3FePxq35p0fOuT3HoFqSx4VrWMb9RV7HWuQaSH9IzkVX6trH1oW4R1Z0c8jP1ZlH2B+0RhXsGUeXD//HhOVoyMMT7EZMFRDIEE3hSNT6xkdVT1FIClfQR42GUEZnxYVIrNtBSMxthUepsvHHHtYQx5F+xsf+EybIo2B/SORLDshem4JH4x4NSBEmxcegeHhGmeKQyA34F0jWXAvIZ0MmSBGlgkXcxvdHWrNDyLie1UftzV9HiaAISNb2Ksh1w43HFhrQx3YwukdqTYpGglWLyOiqtMYD+KXHgTUwR8HXJMhFPl9Iqi/+x0U3lMdh8rlH+BETx9q7A0j1mOrHXmJDSEa0B8e19WTHad6XxWOuLkdUY5rH/Id0w2iik8aUCZzItQasx/0VRcjPNTpHTDeYRsWvosebJC3H5NIzyCv1fsjQBB1I00VaSMGoE8cAx0RI2HBfx1zeUkjDpBLIL70RR8hHmcdcdyvIKrkdSKeopUbUmvDGxc1gSLunjEdfBubHeZilx8qSKMfDk/7GlK5ZSDHI7MZseFFGr2NvyN+QO0jKIlNIZqYSSATNZ8jgjJrHafqcSDMvmcjIHhTIDr4GxUu3pkf6XAdHzeo2SLpJHMavmxvIPvdnR/dTcMfpxkZHayrIx6abmcZ3DFnIj0JmRn/ZpseLCYjIEAdvyHbeLcfVFxZI7+j0RyrcwshtcKVIfa9ByK8DX0QqmFfH3CUrSGHzg0ePUwzGTPVsyN3EnsdRgjtIZUghRzewTEj6bBPI5KNwyH950cehNqxHIbCQRm3FqcUZ4g1ILu6sxxdW10eRLi1Id+QSyIa4ckduw0zHIXgZyMOTBkf+g/PGhollR1K/TsiTqfNF7D6bx+otOUi5S9dHsX9hx5xyhsf5Jl/I3qJwx/Vp8UeZ2fNGA8ftR0/e20bGa2rHAe0Hx5+rIEcSyz1IaGp3SJd/qsdZEetIWAmJRzWXLUjRgHlIH+MqRnxIOcgMYdnHXsJxSHr2xMZLd7zH+4q6RzqJBUhDDIvH3x95yK6GKUjnww1Ir2wWyKyzBUg1XYnH5BM7SCaiJ0i/fdFGznE4SJHtqkWHNkTHmgb/R4HUlkd9rfnH2uyVR9U/CEheabTGsrYOyLbi88ZQjcPF3bNryL3DFkiZUTlIVsUTSJ8y28gi/XZCirZJyFSDj0ftnhREeLrhR62AREiy7BZHmEwPRaTHMMh3LdpGDBMoR1JGI0iZapZGICCmyHJKgUcZm3rIu/YzR+MmjcfmHQZGUJUTyDRxekdN60fIFVfBSB6nQsfMzrhH7KBORx2IekjO6arHDwtqRr8sj0cfA4NH18Flx/bmZUd3jT7H6vS3R5HOZsjJBKdIbuMXxy/0FUh9zpRHhHwnyCxlpUR37PtHG56cxrNZVUcNM5NIphMsSFwzn8iR1iFI0l4gxrEofMh3TBnIV6pJR9cBaMYMo4XHk2gBSEbUPMdfl7THC+WYR0Kd+kfxovDHKlEBSNz2AUjgjSbHDvyoR8EoDcc8/BtIvCUSx2RrpEhUko1GSYYmyIenFcaE/a5HEUWcxwKeiMgeVsjGZTkvyMthi8fhaYtHxIhBSDqhKMe9Un7FB25AyD7/eEin8KBI5kZlSMAqdUenaOtHQq1pwjZrrscSg65FLS6qyIqOuMRJMd7IQpudSHRDyMc5xAFIqfCXyNZbAEnkUqnHVh7sx54+aUeaZ1RIS49RyGC2KcesHNRGbteJSB0pl0c3YldIZ7OaR1uhGUippBfHuI24RhFuFsgGgeRGhjgMx863d8dftubGccQQSFWvtkfnTABHtT4QSOPVdsgHvVZI5ICPyDYEUch9LgJIeyeMyJ5GB0jl5z7IStwFSI/TKcauV6HHSexNRz9WpUedgJxGROnaRlaJvEi1JG/HtvO0RuBre8dtZdhHkKcNyGamhMYlqM5IMtw7SJ3Fl0jGy99GjHkWx2ocP0eUZ5/IWjMeyMll+kYMO1dI2DhXSCn6TUfHxZbIyyCTxw4uE0gGmD7IpSxpRQO4WEfIB0zIf1nDxgbEksjb6M9GbZ5IyIyqlUevg+THA+cmR7fZasjDpOVGq8+ISI0YO8gT8brHaCLaRRmyaUifI4TIBWM0SBhl3cefK6tGsxrSR/XpkMiap4/HgosByBX7icjBJ8rHgrNJR8TAwkj024TFkCBcSNuZC0do6HZIoZXbR2eEkkeNZknIZoftRxseBkb4WUnIRLqLx5JLK0fNKuzGHwPkx6j29MemqadH83+wSHv/sMivtMxIoOqRR65OmEj2XxTIUA3bx+wv9ceayFbH1pRPx1FiE0ipexBIv9neyO38Tshv8CFG7tIEyG/guUeUZQVIuNY7SFleJ0gb/o1HZYnFR2jaW8hXm01HYlD+R7bircbV0GhIyKcax5nqyUacksbHyMaox8oC7sdRJohISLuHSDoxOciIu6NI5fg2SIFVlkYjShlH8tAdR5iUekjzvx1IgPe/x377jUVV9wTIyEdPSAVrRsjlB0RIeVgrR+Kge0huE+LHLq+zR911FscsA7NHFcU0SHjrF0copQTIfdcqyJbyb8cBuaDIN0IMSAeOTMgukBtIGtimSDVNLcibXALIKQx4yK4PBEgZe3XIKVpvx4puwEc9WXtIShtax8UNZEeGgSdI9heaRkV/PEgWWWVHpZ00SCSoskYOjqlHdA01yI8x3UW2yjVIVfGcyC2BzMhGRBPIh+eVRgTFgscNoB9HYrCVx/Cmu8fazIRH9qqgyMGHekil/bHGUUlUx+RTj0fmDfbHcIVXSLrJLEedwd5HhwGwyPAFaEiqoOtHnZEBx7iNKceBe2zI2c6ox15J3cdk7KlIOTSsx8l1NEjDpOJGCpY4SDda2cdDayFIVwwXSCmwmMjGvA1H3GcWyNfS3sa+vxFHa5pMRyBBecioNdLHuH5Uxz06MkjsNjJIOpGAyBSuk0iqVI7IbvPuR050j8gngbzHaLofSOPYosgJGSFHcD0cyMbcxUTWpq9HHj+oSFVfCkeGOe5Hb9G7x222MUeA54jHZsY4R/1G3Ef3TB1IIm3vRyjNIMdjTmLHFnIKSIdG/sf/kDRGzTquR6kTsMO8DGjIldRSx561ichUqzbIQ9uFxx0NnEjHqUJIRQaHyGtDacgu1oPIciI/yLpJm0dW9k/IXfxsR2vZ58eU/xDIlUNFSE//8EeSC7HGHekRR4gT7EdjcbXI2ixQRvTMeceDfJ3Iu9YZSKoJG0iBdVhHZJsZx5EM8Udzw5/IYtB6R7pgv0hQE0vIwb82SMxOL8c7ANlHb+FtR3HL70eodCHII+IVyCV8FsiTN+nHpG5SRwXExMfn2x7Idv/xRwwCvEf3dQ9IK/eFR5mDFkh+PQXIfoNAyEGAH8cLJB3GSQ2cR7Eu7sI454zGBGVqR9zXmMfIJxZHNzisRrn5gkhTFbDHthiASObtc8iBE3/HuY2Ixb4/M8dVQK9HYpHXx/P9CEUPy5NG/PhVx4j0g8ba+z9H2e4Jx0lOGEhZ9SZGhH4qyABQ6UcEfhHI4dvIRy2hrkY0Ib/HvlgByEo7nkYhzvDGP04nyP7UPEdQS/xHfDHuR8gHCEf7C9NGsT/Gxs16mccTEs7HcxesxntglkghjrdFHRhISG1WjcWSy7DHmAQqSB34IUdff0bIbqOSRxPNhch2ZjTIV1t7xqZbrcaM6jDHOhG5xx24SEdFZhTIUuc6x9hwsUcJCmvG1OJSSCAS6MYh1nNIkFGRR2rUVEiitA1F3/qGyBxrg0Z9nUzIpRU1SIKCQUj5LwFI1AlZxvTsasZxi/zHhqkAR5OwCcjPBrVHBAGayK+0/kc9Sl9HujpySLKET0gbNRHIXnnLR70Tj0c6IwJGzSo4xpFtYEaFW+hHbFAKyAJLDkeEHo3H5SG7Rgicy0dJ5hxIrkbTR98ftsfjZTlHW8Ckx/AFeMbWJhXIq604R1lOPMjcFwvHgnMrR2HjKUgxSO9GXkkcRwiLUEilbMXHiUopyJM3+EdFtoPEVyqtR3h6qseV1J1Fl87Mx0BjYUhSFuVHvvDjxrrqGciBXRdIgxDHx9bFfUSPsX/HjfYcSKkCAUZBYZbHFpELyJf2sEhc2IPIxovYx4OPcMjUKfzHGUK3xzdiHEhTdFLFPnC3yBbZYMX1CSDIHTAxSBj0wsfFz5pHVTcmSC6XkchzHpVI7juiR8QgdkVhHp3IsCEcx7Bh8kcr5hnIdJRQSALLF0jpVejHFUvPx72yOsiWcBfHzXs8x3jpSEaSQijIeHqPxgYxh8h4KyTIuD43R0kd1UY2iynHnS/Lxme1EMdacLtIPQvpR5mqHkg+qP7GbjQIRTJk7cfW1LTHMZd0R53vl0SV87JIY31GSCAwKUaTd93HVf9vR402Osj56BlILVKLxwxLHUg0AHLH885CR3A9RsUjq6zHS8jrxM453Uh7MpnG4arFR/4Ld0hy2b7HIlvcxmKFm0hkw5lIBQNJR1ImzUe2871EL+ydR5RGZ8juC2NIXgEBSCcv6UdLWYpErseWRvPWbUhmZ89HTSQPxxp/h0j9tb3HrUBgSJTGyUdi9xlII8qUyJahgMiePrLH+9I2SOxYB8gDl5xIWmSdRV9WWMfUmc3HnpU2yHScAcgGQejGsswuyFb9WsYcHCDI6vxSyJ6eOMdnW4pIxK6ASOBdM8gNLxHHX5hbR/G7A0hEVZ/InYCOxqiVDMdluo9HMnKSyDlNbkhXuoZIdeJzSGocucdFuLPHuH4VR5v0PMg9+0RIV+ugx96RKciWspXHYaF1R43uTEggELJHuQufSCpYXkhQlaRIHleVSHLoJcc7wtdIo2HDxyWl5UcILCPG5WF8Rr+9/scq6ohIZneRR1mF0McsU0zIKYiKyIiDD8jDi1TIeiU3SHTVXsdXO2VISYxPR7ZKHkgwCprIv8x2R6nuo0hfWJzGIt1RxzQAWEZyiM3HmqhNx07A2EdAAjvH8D1FyIi00keINE/HI0rkxarARciXD5nHakCyyLfAT0aPkW9IFtqGR3aQJ0hMduhHSV1nR9V2b0gJTZ7IFwjrx2KQp0aNkHHIEGljxxhViEbQU87HXlptxzG3Nsc8TPTH4XmZx358mUcyPRrIjuYExyH+g8jPJfTHi+ycRmiSVkhpf8zHIR8dRq8jCkjWTYFIEnLvx5hdBkae9kRINwqxR+vhnUfIdjRHbtwPSBd3kMevJNNHbeUzyLxjx0hb6C9IULz7RtZ19UcXn4fIf9mXRvEKDUiKLuvH2V6jR2fFJUiq4KRGzAzHxhs+TkdjVkbIGdLoxxKkQchtdL5HcE1gyHXyIshtRQXGghEFSOHFqUj+5F5IGKTASK6mG8jYqE1I9GyrxVldXkhJJJNIi1tCx4EVokcpG4VH9mayR5Cvs8cRNaDHCQrBR7t/J8hmBl9HkaTHyL3BukUiO8/HVR9vRn6bAMeaaPBHzVJWyNsASUhfADzIbhLjxrbSLcj7ulPG2LCpR4LxM0eapwlIPeujxznFlsaBNTRHNECHRgo310cXpyVIep2FSC43NEh09KPHgpWAyOnnPchH0wLI1xK1RaYaxkfsDvjHpnsLx+bfn8cvLaNHsYCNx3X5Q0jXsXRIMAEaSC7Qi0Y7cCJHbGc5xrIsrUe944jFGu+bxi+9jUddKbFIsW/pR6BYtEeKfs3HzJ7Gx74/k8efe+BHGqDbxzk0yUZ3PbRHdhgUSPptIEfDRG3HYy7hxulteUgM81XH9EM8SCBBFcdUSijIjJnRR2tKJsg7DsnHqngpSG3OAsi4RyZIxHAXyOUBgMcWykVH+i3lRlNFwUdGZRfHUyUbxwrWtcd+HJVHxQ6IyAMJMcbLGCjIWyKzx/CFzcZCrwNHfzkHRylcy0Zc/uvHAL70x9kuF8dHIlvIuL7Nxx62Csj3lLhHGaKvxmDUycYBHHNHlB4bSLw0o8aNuElITkC+xZVyfUcKOMZHNosax4lwmcYxV7nHi4UByFv0tkiKv7lH2qw/RgUy98eCSltIQm3RRhB5H0jIdOLI9ZrGR5mKtMdIb8HHnQk7SDljYMfCxZRI7CSByLyFdMZJrgtI1mSpSCevGsdxfIhHMTACyCyT20e9o7rHFbyVR9Z0G8hXrKpGJfX7R9y+b8iy3OjHka6qxy/lMMhIX/tHDeDsxg8L5cOCNpjIvNSGRw3wq8dkjOTHh5ZvRuO0sUcIW5TGTK5CSM/3k0QmMp/H3biTyLPZZccyJrvHtebhRjcQIsgsQw5GIpm7SO7q9kcUPsPHkIBARxHWyccMg8BHGeJex7e5DUihNgTIavS2SMnB08hmN7FGq46ByCV1X8csTUDIDY/Ix4mtqkhRSYzFRWitx5AZikj5NyRISurxReA85kfy4YlHbQXDR/plN0gj2yzHi60GSI+h08ffVyjIQk+dyLYkHMigcDbIXjocxvN9oMd88DnHZFtLxwd/7ceb5rDHlgoHyJWDVMjhSePHTeSMSCUGhcXm3b5HkiuGx8wuJ0fqE39H5q5zRW5zL8hLaIhHkxA+yMiYZ0UWef7Hbx9cSLwNWEgQYCXI+jzOR4YIv0d3jSDIMdcVx0xOGchFB71Hn8MvSLg3GMiNqJ3I0QLGxx+8Scgs5OJHpUx8xztfnsi/hQpIDHkLyLGur8fTLNVHNX5MxzQRykWkGAJIb6h5SACr58hlmD7I/NkkyF2L1cZHA1bGX6cORz6ZGcdlqopG2CE5x7zENEj+89rHIX61xxutk0fyOQ3IQBPOxVThYkernzNIvWKyxxwauUaBE3dHChclx3Fbz8ZseLDHMJtnR8iHAMhUumRIxqSnSFqzJMiJcDnHu/igxiHXC8jrbrfIit6Dxxe3UT9mx6NHrCeTSNTrDUjZ1QPICblrxzqBrsb+U57HVmZVyBniikhraotH/lRZRpKjTEg3afxHE+GixmKxjsdOWU3IAol0xlD9tcdowWVItZXCSDRYgEjItwvIfR1iRV+2U8cATu9Hl0ZWyGaXKEiPuXbII7I3yN1E30cg9aDIwUWLSG1V+kfsL4THNDFQR42MnEiKjjHHs3uSRcHwOUgLLHdIS+FVyLQ3YsW98iTI/jtgyM5In0ZyihTI823QyKLjG0jEMbnGxT1UyGqc/sdvASPHrOvSRxMBGMfKw2lIxFGlyFIm4EcOLRdHp/9EyATmvcf/WcrIMtVZxustqsg0USZIZyxRyDh/dkjYGYZIazoNR3hCjUgZ61ZIQ+yyR8PD/EfN+7nGg5hgSAE0NEiM4jnIMfeVRoTN6Ucn0WnI9Wokx+aN5Me/vt3H8ZPBx7XGiUcl5PvFC3xlSL1hGUe4TwRI0aaQSJTHjMbB2YvH52pWxxrslMjqY61HmZnMx5OInMc8bO5Gr/QGSJ+Lt8id8a9HP8X+RzXN+kZGu2LIQ1tCyNP98sd24K5Gi5uix1hHekjZPpZH+2srSGcsMchHsuNHXP7VRbaD+Mc6Q4JHMgZmR/d1ZEXRDYPIAhJ4SI0+IMi8VTzIpT1KSBEl0kflH+nHyMeRRwh76EfMriZIsl6TyNBvuUgqqBdIVk4aR1L+OMhDEzLIwMIZSECkgUaWMGDHLBMuyM9Husf1UqvIJJbxx41CpMjPVdxGwTcySPs6fMXhOdNHFC9lyHjbzccMWZfI+JkmSOlXjscht5vIfnsHR01kosfDxMzHtvRYyD63HUfhadZGk7lSSOVvQUjjhVDHnDNcRm/fQUZ7Mp7H5xsfR+5aWMeIullIRZYeSHs0iMdEaSjG9agtRmDl4ERfhz3HrpbKx/AWYsfuioFH4MVjSNNdsEcSw6ZG8iBkSDqio0eMasNH46WXRLfspUjua01IJCfTR1vafUjQU/hH3cWWx4GFlseTyDrIJOiTRqgmBEdGgaDIeLqkxrMxUUjTBSvIMLvtRk5AZ0cmGjRIb+GkxzqS1kYyxfPH7y8BSBPB00eToTpIwXkJyDb8u8apM4xHl3+sRui5s8cDaIJHMs0zyHHTjUhOEL1HXF+3Ry0hH0hAEiXIvk53SGuJuscdqSVHbD8gyJXSf8c3GrBHbsodyAPnw0dE2m5H2gzux6E17kfCFqRIfiz2RyqQe8jaMzTI5wp7RxjMXMi51AVIrveuRwDvaka3MLjHS0i9xrP71cdligfIurjkReviIMaItAhH053wRxJ8dch6dYHI9AxkR4uss8enF9BIIlvSxln1Skbv8R7IlrIqx+Y1VUhaI45IccygR6JDPEd511bIS9E4SP/ws0fhhqVI6zF2yP7LBEhKdpLIytOMx1Z898dH8jjGJmKDx57lZMgN921IzVvJR1TB/8amMyfIAc26xiLUI8ihP4BI2A+rRw0fjMexHl9IaW+QxMZcX0aYnT/HJfwayJ7Su8g5jCZICfGESEGgf8hQOLlIAor9xyNbJ0blMKLHjnXvRs/VOka9ksdGeLuUx32/p0bPVsJHet5wyAKa7cV9bmJHbOczRQibQMZFx9bGYOUwRMpDlcasU35IN0m7RznV2EfBeSFHqJ0HSNSCJMi1CoTIBbQrRguk7Ea/ZUNIK9uQyB0ZKEjtfGdGCDuPSL63DchZF4/Fka0/SM3KUkde4URILLUXSA8678YKCBJIX+ZvyM8yuUidC7jIxFHWR7SnzsfMTq/Hjdcix2gJmkj4kzfIK5cBSPNvIsilkJdIYheIyLitNkedUC/Ipa2ZR5rQVsg+h7zH7bQtyBgVrUeRNkTIIQ52x5efC0fgreBHp6AOyCteVkgnXxTINgtyRymLGchw7crHtMhpx1FKpEdWbuxH7wd4R1buAsdqDJ7HlhI1x588/UdLKbFH6Ue5x6foNkXWzBpIVGNqxzughUiKv4TIcP61xzy9AEUh/3dIZ8xXyMEXs0V/WjvIE9CeRWJAxcfUGq7HEW16SM93JEc2PH9H95W/yHxhyEZWZTxIqba0yG47Psg5fSjIode1RwidKEcAcLfHsDHZR52HXcjJVPtGKnEqSJPwfEgZkqVHdYJVR5DZCkgbfatHQcAaxwZAJ8jIB1VGbEdtR/0dTMiv/5tIIsmJyDlTPUi6iRpHXD4sR5oIL0YKpuBHMtRQyAIJYsR2oErIR42KSB3YFkcBJgVIF8BGyERYysa947/GjwI2R43Xu0cQGCBH0ucJyO5xVcjKgwLHyNSQSIr/RsfNb4nIYTIUyLLNGsiPsWfI0n4ZRwUS6kd0tRpHgFdPyOtCX0em0j/I9APJSB7Rjsjl2QzIgYWhRxuEY8iRbRhHb6FvxwKa2kUmG4zIrAMxyEA7V8hfuBXH9meAxy4+V0isPARHlGe8R6ZLl0dh0uNHEaVjRn1ngEg7zkXGVzq4SDF3lcWnF9FHHfk4SE9e3Uf5gCJHemWYR9cjaUgsVObHNqueRVDdIEjGvSlIHFo8R3e9ykeoRpzH+u1LxCV2AkgMIwvIe3QyR79Im0jWfTNIPXo3yG50gEbSNgNI/DnoxxCpnMeEZhvIMuZSxyJ9J8bdAwNIJDgIyHr1vccF5B9INNCXRwQSsMh2qHFIwgZMRpYiAkjX+hfILPs1yDWvlcfHafbG8WLvx6aqo0fD/EtItRWHxbiWL8hJNTtIrv4KSIazn0hSv31IG07wR7hekchT9ObG0VEaSJIMsEcdOHXH5ILLR3jpdUbC9fdGjybmyGDVrUcfY99FCbpJyH4rpcgFPKPIv0ysRzDrmke9mxTIymNsx2XwF0jmrs3HY12nRgt1GsePgg/IIxuMRsrDzcWFa0nHFYw2x5aBL8ebnDzIiOOVx5BfPUhtBV3H17JwR6NSZ8hX4lhIZi8RSAcv8kcK6IlHkfVmyID+PkhSGCFId32Jx9zG0MdHunHImN37xvzZn8dWTvHGCqgGyEfRvceR/kDInk2Wx1t4pcjmbvfHx1ruR/Chh0izejpI/2H/xvWKK8j33QTIOXCRyEvoHEi2RJtHCIiayMxO+0eNyKPHuAmVyNhYXchS2EFHWgMNyDnFnUfIiNNHCaIXyAP4Ake62q9Hf2p9RlpkvEbIdjNI2L8USKR++8faUjVIAIdHyAtTd0cQx/pGbMSwSEvQNshV34tGpxfgR/22HMe0yF7I6gRYxqZpn8cjKpVHsWDkRws1AsYDSQZIB85dRTThOsgukLxELbLzRp1vqUcHnfrHliGhRvWK5MbnXCHI4RFjSLu2PkeiFPHH9Vlgxw9KpseP04dIY+4yxY5V+EcT8iPHIj2UR39BNchagw3Ib2GhR8WuiUdMLhnI8SOURnIYCshkas9GMaAAyMgna0cI24jHw5eKSE8/j8f5VxVIB51JxxuevUZPr4pFpiFVSGYnkEfVh7BHd62aRtalGkeZQx1IiHQMR7aELMjEeAjIzsd6yIw6tUfcB0TIMyMESEWCrshXQnZIUA3DxlXAgcfsfs5HjWZERxJDv8cHTrvGpE73xcvP78c9aXjIssyIxtiIYMi7VpVGZKw1xzphuEca7zvHEzGgx6hQq0j8AQBIsOI/yELPlUbjJZVHfu2EyPWZwMeVk4bH8LZGyAXKP0jku7TI8NbzRtRaxUYKdtrHf7lwSNI+AMjch7JHJ3OhSD4gFUhSV8xHT11xSAhbIch6zSVIfa6NRrnDxsgvtF9I5o8WyG/n4EjYgcbGf9mExiNKVcdak+JGMTiWx8ZLskZUcdBIe1I4yGnPhcdTFCzHO99vQ/wYqsabRKHG/qsfyLYC28d5OGLIcfvlR+TT2Mdr62rH+AKKxvXIUEi3QN/IiiYSSPbmLMj1KFDItzk6SL+gk8iayJhHDX+tx39qTscMGUjIHUkzxvWYUkh1ghDHZYkMyLmc6sfJNJTHwXnVxh8Uzcfh6XvGz/Wcx49TUMWGJbHIZo1uSFvg7cYUDk/HEHmvx9zdJkgaf+NHXK47yDrSF0dXMgVIs9u8x8hIsUemi6/IGVM7x4lRbMizGz5HwbeZR89mkMfl4VnHV8yWR2L/jccqUAVIK8aRxxuOk8ffTzdGZ/MVxwtplkg/hpXG7+e6xnxQvsbxw+TH4qeYR79eFsj3aMtIRfZCR6C6ikgiLOJGvr98RyVQm0gFa1lIcYxYx/HSS8UrZrLHsix2x/V5jsY6QetHfX9uyLAy0EZowZ1H32/ixzPEKUWd317I9BMVSKiEnseItKtHTEY+R3D/kkjXEnnIE9oiSGhKF8gnhJBInfdVyEs4ysfegGjIQUBGxzz9VEeEoYTIV3s+x43GDMdJjinHPMyayFsqlEi7lmnHgQW7x1kXJEazOwFH0r6KSOzIScjMpi5IjVcPR3mH1sb8hzJF+FIOyNEgp8cubuTH0809RzK5o8iio1PG4miWyA5O50f5ICDH7B4xRgXcKMgYdEbI1zeZyNns9kZY6B5HIR+SRlADZkiWQh3IA5mPR3bHgMh8IIlHtoJ2x5wij8eIbEhIQg1yR7P7EEcDb5NIwobSR7N76MZJXQ/IhniZx3ISKMhwXipInW8HxyLL10cVA0rIeUjCR4bxTkgivFdIs+ndx9jQOUfftiBIILIPyI3GVsebVT3FjUYxR5XUH0XRiJZI1cbIR1/wSMiY3J3H9UmkRyM590Zg1pDHsh1yRiIVf8jqowPIYy31x62qmsjsYDfIeraBR04ynEe6SR9H6PoiyOKHJUiO5RTIRiWxxpCRDchDHOlG0sZ/SIRNtcZZ9yfIgHdaRx90hEaH1mdHQAQfSAFej8fsgJ7IBLZ2x1yekkeO5HrE/vO9xx8D1kc11w/IsaCZRyKoiEgA0HrIuskER8qjDsjWfEvIWQaTx1LH5Mds52BGjLo3yNrbPcd3fgjHJ6B9Rf5zwUelHKDHm/ULx8Rdk8ibFe5G7ICTR/EqeUhumjNIVbcdSD0Kv8XvOFlFHyPZRzb8wEfV33RIMhXyx6nX8EiI21FI3eO2SBOMhkjFVg5I+S+8yK16yMfgDF9IDi1BRma23cdYOfjEDEKUR9dyf8dBUb/H8tgWSB1xQ0jXEiZFEGdLR3lI6kcaT9lHwzeNSGznhkb3tGlIJ6BWxhqALkco9RVIqBUJR8gnFsdh419HMTfMRrF+58c9ogzIMYhhRhFl40ZLievHgVNQSKJj6kfjnQlIjvmsyAUrLkiGAAvIGA0OSORytUaANoxHMLMlSHD95Ucz8/DGl/9hyGgiN8eV5MZHKlEQSOpU1McvjUzITpDVRwrIwscFI/FGsznnx9z18kZgROzHu8bIR0+6gcj+H65IbQa5x7iuA0gToILH0uYdSAzj38dzhg3H1jxBSK8UMMd2IJvGwwwSSJzzR0c1jrfHk2mZxo/Si0f4oYhHSb1FR1bs2kUI/LvH8sH3x8EofUcBTPrHVLPwx7kcsEjB31tI+9N8yM+llEfs2DLIDV9oyPodK8g9MgNIcI4Qx57NYsR37VdHgy8ERN37VsjgLY9GDAJHRXHsw8fwxejGribuR7l8Kcc0IYLHu9aVxjrDDEivRWXHzKR6SGHD/EZSltfHJJd/RZu1pEdoaQ/IUDQwyD5JLEiR1kTIhJxmx3olXsYrjUxI3qKHR2AEgsfqe0rITjo6SI+fpEiGCVlHbaVHR+ae3UfctupHAtqUR8uwbEeLVHLIkMBxRwD8xsi092dISmJOyD7AAkiIoy/Iqq/pSGotq0cKbxjIxFDaR+hhIUjrAjPH2L8uyPzHlkdJ7NpHHm1sSIQWgEiopLtFwDqaR9EA1UUDeKxGdFwyyHR1WkcvDAlHvjBLRaqwpMdIIHNI1eAnSG7UhEdnI9dHwhUyyCW1DkedsFbI5h47yEEgmkeokYHIckgaSP8g5Me1BhrHdENLSNjAh8ev85RHkc7sRxd3rMYjyrbGjT5ISOF6j8caDyNH6FkDxqpgPMcpMnfIuYthRwoPpkhaM/dHgpFOSH4rm0eRnhJHczX+RqHGFMgaKAnIkY0lx3DHMEgyZQFIMIp2R+i4t8hMlurH9ogNSNymd8cshRlHvw64xmjyUshHwTPH+CMgyNmlBEicMjrIYRI+xw3guUUDObBHl4/Zx13c1kSbjIVINlRmyBpvBcfYEAvH7ejQSKSAQsiy7FxIzVwIyCXmWEeI2x9IMvU6yKnzL8i/vTXHuoptyBGFssfxA0dHxQ6vSETYVsZX+nhIMkS5RmdbNEj6jTpHrfrERj9lg8ervqLGfT/dxJNxT8gJSpLG0ZH3x4VawUadIPfHhP6LR2d1uEdre5RICRKdyMShpUgGYUHHKzcuSD5oFMh80ATHb/AwyKOScUbLiAvIjDkvSEJ1b0jsmK/IA4ENyBWrikejGhDIUdodR1klysea0GBIn1wNSHMXv8bhyRhHsUiSyAn5mEU9oihI11JBR8raNUiRXvnHguLMxd0zscdPjybIAc1mR03EOEhH0UZIfY0VyKio1UhesXZIGCQix+LIj0eHVsXGh9aVSJS2gEeQoJvHHpaAx98jgMhOoaxHIU4JyHsaQEgi3IlHL3R4SPjLEMiS+uVHYw5Kx9UHYEffQMJHtDeARuyAZ8iX/inIsgypxI9SYsj8QVVIag2oyFM1ikdiia5Iq26wx6NpFsgcmhXItRXDxerbGcjD5C7H1rRUxwvdp0iDL+7HWdcFR2wHX0jmf5xGFL87SJYx3EczD6hIedjQxwvE4Udnk6LHR9KpRw7Ul0ihi5fIqHK2yPLhDsijkv7EY+6MxRpvn8bMziHI7/iCx9h5B0iNx5LI7lvNSKBpkMf4ew/IexTkxsArB8gH4oxICIycR6oBLUiI+5TIckyJSKIjx0fksuJHVKLTx8asrcgG8AtGgQTxxJQ9Qki5HCXHs2qOR9voN8es+mhF75AWyHuDXUijUUlI8bahyBPQvsVoARDI3IeIx9cje0aL4KpI2TZMyBhVlse2EwVHkCcASIO/QUjXoW/IPr9eSPWiQ8igKNpHSwF8yPvLqsfWTGlIrHSRyO1mFUhjnbXHhmnTx4S+GEjsFzNIjxP5R9xXYMYIVGzI/tT+xRKy9MYVrFnHo6IgSIa4e8ZYKFxHVTAexkq7XMdGM/pHrcB+yMoDf0fjFOPGUjYWRxaxbMiDD0dH/CB6yE5ZBcgElnrHKnhYSEWXNUjMCZvIvD0tyNv93cjrwf/HTuHzR+BdpccVfK1HX0cSx05ZW8h9fTtH47XSRwJr60bsn8DHTbwOSGykl8g0MJPHKO1Xx9aFucjcXhlIEdWCx3VxPEeent/GZ/Mdx7huQsjxsqxHhBTgSHGc9sjHmHxIgbXIx2xYvkcf9OZF0q7LR8bbg8diYZvHobY5R4Anl8ckL5VIbRZ/x4dtjch7NEpIeUhMSJyyOUiI0xxIscggSNpKQMgczCnIrLpyR9kOV8fo6HhIQDQ4yPkPP0WrPu9ENY1kxy+su0cInQfHXeUhSNYU08cjiaJI/+agyJILw0egWgTH7rpTx5UDr0fx9KLEulp5Ri/tnUfix8FF9bk8x1VwnMZm12PHDqV1SJWzrMcnmQfIExDBR3hrRsg2KwhIKmnARgxxAMjGSx1F5VCZx9ndRsdWJkXIhBxPR1MuC0h6hflHr6VMxkY1+UdeeS7IIa+9R/GjWMcRXQ5IWKj+R6pxjUcozuNHmeqFxgxh4cfyeQBIihcQSFdbYsjCtRpH3karyF8vDMiGOM5HtmJ5xnaO3kdJnkXIPE6FRugWlsiyHZnH47UQSH5MmsaCMTJIsaDLxyQIEUhPz0PHg0SnSMeqm8f3UafIhPw2R9QCSshLYDZIo0EXSBqHF0h5eK9HoZ8eyKsfmMctoURG15JVx8g4SEfiG4HIx2nfRm1WR0csZSZIDuROSByTQ8g4trhHjZd2R7WVPcbEYMNGAV6+R0dBSUcjcyHIAppTxkVYn8aMGptH46S3x0M7E0gzc2lHicELyPX4pscY9PnHqcKGxsdYdMda1IbHeFoByOZO0Md+NAhIc9boR9/ulUdsZxlHrLCNSIbpaUdP5lrIIX9wRxKjEsc3OGlHCBsgyIubD0cxlxrIPG3CR/8huEd8QMjHTqlnyK/8LEjOKGbITE41SLVV28aPy1lItvOwxraCWMdWvYPHz6PFSJd/XMi7DgHIHLQcyDAbPshM9RTIONftR+Xfc0dEqG/IVg7BRo3oOccBVENIUYq8x9cSuEa9eQ5I6Anox9f6A0jKgShIG13Ux2xjnch/2fVG0YH5RwFcYcffnixIOIZUSITduMcjia3HPumxxwlZzUfUCZ9Fih+NxoYHtsewgVzHsElpyIjzCMhjbfpH0eG7R6iEK8dCXlnH856VR78wtEgEBQvHqEQwRxss3sf44kVIWNgQyKlTEcfzzh7Hhxb5xsD6o0jg7RFIkX6SRz5ng8cGwaNGJMZ3x/5y5EdBYJVFXy8uSCDw10a5K4/GxQ82R0Ifksf7i2bHO8PWSAjbEMdT1LtHMOp4SAN3ssf99pbGDFGISHucPEgw+yLHbZRlR4vNtccOVHNIPyVsyDYDO0jZtQFIsEHLRydwJ8hLqavHOXtpSCuHVUeTiR5HfDgESKTf+cUYdXXHHQmvRucjFUhz/jnI1U+DyKh14cdqyYVIh5WQx6YpYkgoDorHuI8bxwuF1UfuGmPIUdo6R1rTNMUAPvPHklrxx/7DUch1aiHII6uSR76ITUhe0W1IZidVyNVIj8c3at9H6JlrR8IeJMgb3szGzUwyxv5DvUUHrzjIGtmGSN6aZUgnGYpI+8tGxMkllcdr+wdIS7EAyL0BpEdSp53HSps8yJ4NwsaVBANISho3SBbyNkjHcoxIdzqESM54XEgN2FxIUVmPxyAun0i3oELIOtsYSARWssWoFRBHKQRyyNISr0jhOhxHgPcjyIV7sMc0cezHSqoZxzBRTcjJnHBIVwxDR4fOJEi4/ddHr5TWRb3hA8gUHu1HhJinSA7tGcdzNhzIRPo+x87RZ8h6hcJH4XIOSAbBvkbRaDjIkkuxR7RZC8c/NfDFOEeAxxulRMgntzHIvaOix8D7kEhtdhFHHCMPSLy0JsfiaBVIloAjSKO4BsmxVxzI9ibiR6ReQchFGLFGFyYox3tjw8feUYlHR7OJR6nED8guUKfGj1FQx53fx8eQoJjGBeyDyLyVJcjppjLGARiRSPmPEsaaiD7GfZ+0R8oJLEgsTRnIdKSGRrT3zEcTUFRGJJcJRwqoH0hOWQBIDxoKyOTSOEchzi3HaLKSSHnY+UdSJvJHXI9CRkYbdsjL76/HIa4DSHW6Y8j3nF5IuK8XSA3vSkcjyg9H0MN1SNsZvcdYuZBGxiQ9yO4bD0iu/m/I8gAlyLmr2MaLvRRIXj6WSOvaeEgNPJxIefgXyNU+S0iApsZGAy99SOteg0gkaIBGkZRPSGneIMZuow5Gy0ENyHEb9sZMXw1ISH9mx1FaucfRws7I4Vrex3G8PcjzjYVHHGtKRkK9PUiehSbIp38lSBwsFMhECiPIQbEKyLxV50cPi4xGp9cFSAfv80cdyRLI44Xgx3iTREiJMgZHOnJLxwvksUb7oyRI2LBgSGvJCciw+qbI6oUxyOgI+sZyychHAd6+RG/BX8dE0grIpI4aR+yvF0ZFCKRHQg64R5xSjEhjbtFG4xRORhElykZeCftHQ+zuR3YQEshOoaHH0s/hR2bP1kgPuuFHNZ1uSAidGcd+7OHHNf+8xxYZlUecopXFK7bbRrbDBkhMZbBHIn3QxjzOKMZdrJvHwu1aSPAlVEf8ZxXHYrEEyFKKn8jMtU1Izy0IyDvf7sZmdzNIQGt4yJm55UdN9PjHSYzLxvJBdsbWRa1Hw3NAx9WIpMcm4nHHb8keSIf2w0cvdBrIyxDrRUFZQ8hZ99nHbqOMRh4W1Mdi1wFI/lTOxmK/qkZHlpPIyAfaRWwAksiUh75G0ATpxyj+Q0f/obbHxZ/CxxvezsbxYrBHRvXUR/ypDUiGyYBHBTTaR8zNx0dI2ELIUFzqR931AMdOwrzHPWaXSD1K48aO5LZGr41gyGSLaUhpZ0tICtcHRxnzoMjsfstHrCttR/9hC8ji6BBIqUwRyKyTX0itAJrIWkQix9CkQUirTZRINR2sx2D0Qkc6k4PH8/0kxQAe9EZbYMjHmpbIxzarf8b3lEdIms9wyBSudcYsKz/Iz7cex5Sl+Ue98Z3HpzApSN74dcjx86hHDk3Ix58bg8cep47FMOIYSNGAQUau7kRIlgpAyKdHT8hErafIZkbvR97C6MduygJINpvByGXqAchOhYRIEYaMRyEuTcdLKOhHad5ZxvcEykdqjTLH5h8LR6QvpccgtpJIgFdkyKB4U8cVm1TIUlgzx6YhzsiHha9G+ZBKSEIvZ0cbXmbI/U1XSLsWwcasHABGoWchxQ4Ox0eYxCZI6vOeRxpgA0cU1kFIjyloyIu9EsgOnWzIUWlEyHLBAMjCLwbIdGXcxzldEsimK5RHj6Hkx9a0EcdQXVjIIcOQyD1500X4851IYn9hxpRl98aezYDHulIbSBueEMUmIlZI+/IMyPottkbb8B3I0p6hxpBnZcje3ZdIoxL8xg3vGshH4XRFr0M2R7AywMfzPXFHyuICyJh9qUjKroRI2a1AyAIKuciZ2YlGZ1M/yAk4zUf+lEDHs1JNyNPUIEjt/erH1+ITyCqYyUbTXJDHrNsHyK9Vrkc4Lp1IhAqoyOysqMgzQ7XHzP0kRwbgvEe471BHx4nex4gi0cf8pybHw+Q2SEdyP8fx0kVHaCKaRXm4wseIFAbHA+dXxwikTkjkg5FHDlx0R0Rqt8cxdzHGx3qaxp98oUZF1lFHYlk4yJENKEjC1cVIDqynx3ZPece3sf3HMeBSyB6boshVD7DH7vp5R9ldPkefm51ITlD8RwOnIMfFPpPHVR/aRldMn8cyNs7HYWMSSFml0EeEvhnHZiYtSG1W50aN9zHHXfwEyHGTGMiPwvFEmxXKRtzGlUcaxaZIbzHYR/HSccU4FsXHh2amxzApJkjw9qrHO05LR9ylcshWjinHfKH7R4E8U8iCh6dI8RO8R7ZiG8ck6ClH+1s9SAcvkse1hOHF2T1CRw5GWEjDrEzIaq2sR5a4UMhvCUPI9VjuRwPwasgMnwLJ3R0QSAWzJMh3nJBFjyLYx6NhGkc9ezdHygG/xxPys0gaVLTIqgCmR4A3qUaJyFbIWKjXxr6UpchmBr3HidjRyDEX3kegkR7IglELSGykpUh5B/JGGxGVSP7KUUgU7rhHBJbPRvP9ScckF19GO2OJSDx1ZMjjVk5HZmbkxUnehciETV7HlObZx5uknceOLWvIObTJxaPR48cVFUBItCBFSGb3CUdp/7JIa2klR2r8/se8q07IpkKqyM9VhEaDAExHkgqZxxYK18d0NfpH0xy/yCRPMciDtwlI+W94xz3rLMhr1pfInKKzRedsEUeNUEPImF2sSKRuWMf6jAxIr/Pmx6iF7EeZilNHmzwMyKlLO0hgZdZH9ldKR3HfjcjpNhNI1VZBxlVfd8hbihhIhQMZSK8DBMZ8cQlIPlebw5FVE0hPtWLIFQSwSAzjrUfPNZZHiHR9yNvIkcdU4bRHJoPdR4CIMEfEaU3I2uwvyE3qX8j9NrnHMuWSyCVGt0cxUBJIMLtVxmnXJEgIowXIYx0TyFQKtMgX+KJHHOIAyABnbcgflMdHUYksx2vr2kaJbYnIOmIPSC/cX8jliCdIj5PTRvYGUUerDrfHPqj/R0v5B8g+6JdHC2TWxrR4/Uf3pJxHU7RUxwkqYcenKAhHH3QVxor/mscFBB3I9m4myPr+MUez2iBIBvCWRTnFBkb8j2BI+FMnR8IG4UbHGpbHydi6SFwXD0hkKkhIeT9PSHmnnUchH6JHchpByEBkHsjRIplGIBJER+F7rMhnNaVHe+JwSEdyJMbrkaZGofaXx2qMokeErLLHRlR7R2HB9Mds58HFgHb6R7G/+EfwlorGEEfbR8sXB0g6EW/Ij4JXR4JDpccGoJbHs6sKSP0VX0g737nFyz8DSMf6UMdoLYJIpfwFyF66+UfleSXIBAUaxzWPBEjC5QXIRYuMSANn3UeDL/zG7ziuR9jxlUgW2ftFaKpryFBL3MeTuAlHdMPsx9r7OEjY8I5GgXT3xwyTqUIO/YzHV1vsxzLEMUbWVodFAhpXyKstwEYZU8pHOfmOyCH+d8gSA13HqMYDRb7o2khPT7tHkGBXR6CYesfIB43GjEaTSBVTakgXt13G27EwSEMEBsgm74xI8z3xRrqKP0hEOUHIdL1aSIA7qshdLADIUBUWyNrKEceAZgNIHVhmx7ItjkjoCIFHECmqRmnWK8g66UnI6nM1xQFVdUhNRL9HjGI3yKbKEkj5/8TH+hVhSHIwJcj3Q+PHBhqDyCo5VEj+OkpIfLSQyBDAfEiNl2lGuvpIRw7+fMdEeipGlYPUx4jbCUivlJBFoMn1R/WJhEfPNs/H/gMcx8t/NMZlifxH3oFPyPgzE0fWtpPHt9GiRWpkI0jk9AHH3sI4R6SO68ZtZKZHqQOEx0hLi8j25mjHrdiiRTnJhEikb9HIDk66RzqSK0NdCZpImw0EyAG8PUcZyzZI5Zk/SHg5bUiAr4NIIZ6OxzCxl0g5+3vIJMvhSMQ+k8hPDfpH4VpOR3uy7UaTqeHH5q0wSPLpD8gHvyJIRVgYx0WWCEhRagXIXN6qx4VCNcgOHTVIr/t4yHlYwEUHP5vIz0Y0x+YNQMhwXb/HcZyZR6foMEe/TrnGBuEJR129wsd+swVIGx53x+LAEMi/HRTHNW+YR7sWXkfhy4tH890CR5pIyMfxQsJHJzHQxchXgkcn70TI3374RhhmmkgZIrbHQORuSEp7iMgSYxDH/WVPRjH4wkjTKJDIqsC5R/7UDciI9HpHL9xUyGta9Mbpp+9HfW5TR7aELMYlxafI882/x4fdGEjk39TIv34AyHH87sdikFNHI0qFRSt2GEZN9ElI3RQsyPwJBUdiYJRH7jeDSPGjFUgldcxFJJfbRqh2i0ePwlbGukrOx2tpIciYTAtGl64YyAr0iUiefZnILHteSH0PgcfHKg5IQr4SxyYyKEhHSnrIOxCbR1LfrsjByVNIN9nhx/b3OUewqQjI6JnjxkQJMEdZV+bHV7I3SP8RxkeYLMvHJ6dRyMmFY0eIs3dIlw+OR716csjQ3GfI8Ss9yCm0eciwkhLH+FMeSKvPAscvJTTIwRfUxvPXMsjLPKtINluYyA7mYMg9Gx5G0KJ2x+W/bsbOYAjItaYVxYgUisghfrHHjhRiyJ7eZ0fk8rxFUNWJSLEQCUdxXDFImRq8R6F1uUcI273HzWatSCuH/MUj8tFIUNuwR1FJ0kZGvLtIiJPzR0RpKMYEdYlHniZLSK9rK8inx75HpsphR1ioSkiOJJFHzihBR1UwWMaR/GLHeVijRrUVhMVr6wtHZ2jFSG32S0hzpnXHJrF9xxT/JUjYyAvI9zTkxxOygcZoEa3G55ysR8EQSkhMCYTImF1KRzc65Edp/n9Hr7S9yLesh0icgs9HgyiHSJk6L8jh45jI6+K5xphMUsb1qGjGVzv/R4jD9kcqeYtHi/yByJuClkiSiohI0/CZSFgpkEd6dtxHPH2cx/NfYkfZ/U9Hf1reR1HaR0VSSMFH7ziWR+IYYEiVt9HIubx5R3dN7cf+8yrIDjGPyCiJusg0YNpHPRuXRwF8+sdGxWzHC9WZR+D798fdtMFHanysx/mgMkbalB1IqrH/xiDS00TWhoNHYKV+x7LlA8h8sczHEaXKRp7+/UdDi5xEoS0yyOhyPUj86MpH34+4Rg+LhkaiDDLIymprSOBbeEg+ma7Hz/eCxzrFpsih9ntHulrexkzVuEZz1kXIFnrcx4w5Fsi8dCHIpJSOyIAHhMc4ZyJHOsm3SAWDuUfZrjpHmIRnyO5Z1ceGuJ7Iu3cuSKVFAkif+9zH8EW8R6WNl8cI9YHI3TsLyGb3cMcl9qnHYZNFSI/CqUW0tx7I3ZSBRyk6zkd9fsFHjPoKSO1kIUj9NepHTKatx+uNj0hsj5fIhhgDyIPQnMd/gr5I2d3ax7K9TMfHUQxIFR05RuHVhcj/AU3HvjhWyDcZBEjWFBVHHNpSxqLkb0heKUJGxAD1x5kZlsauxX1HNLFIR5cfGkcXpi9HzK5Px0HIb8g0iSBIm/UJSIKi/MYvDG7Hazuix2fzV0iHRfjHC0RXR7lNgsdZNzzH2iJoyIVqH8gFY7pHf2FmSKqxDsf5j7JHCrKAyDv/FUd1QwTITy/QR85X9MdijdZIGbK/x0Y9SUioRERHAquzx/M9lUaSi/hGjVjgRymLxkap4pRHEElqx/q1LUhnRGNHlskWyPfFo8cp6y7IqNUOR59LLcjRsYFHpE56yKcfBkix8OTHsV9Nx9W4yUZuo/dFwFvVxoTNL8dxjChHa/MWyBxgyMjnjKhEGPRyyE5gYUc+V8vDy5GPRzsggMdCT+bGuhCqSB53BkjHCvrHE7KdRu939MfWvFbIb1Gjx/kf/sd5gCLIHb9zSKx6ZciQQYJI5g2GR0KFOsj6jtJHDiV4yGUKlUcSb7lI49QfSFUBoEa2ckNIOaTtx9L+NEhHkohHCh5qyGNlfkjaBBHIaL3ASE5RMMeW4ddG/uscyAmK4UXhkgbI2V6YRwstxEi2akbIp3cER50REMgRRUxH6o0RyBNhu8Xfb/XHkgupx6aJR8iHTgVIij7Cx9KPIscHPTRH2W4+SByK3chYiRxIN9h+yPVUoMjv7wNIxgUVyJ+7NEjbGR3IOsF3x5qoH8hnRKTGJ3kUSIjjREeXbvlG8Dbkx/Qbrsc7UGDHM2LaxtvIHMdI8LTHz50CSBL0pcjTm75Izdqyx347t0Yt0PjHhslUwkXHBUhKlo3IN4naRZPJLUfPtRPIV2qoR7X6tMhin4JHXdSJyMQQDEivo4lHvVKuxnj6H8cqQgVIiISyx2CVEkjKWSfI+m0rx47VjccObTVIGabhSMcZg8csVGvGHmUlSGNd5sXGm/BHCjAGyKZllkgcvCXHzVKESOhZEsd7gsJHzBGJSJs1b0g4Fg/IHPv2R5PYBMjxQxPH+f/0R+HpKcfmXXHIT95TRySXm0Vw3R3Hh4V7RmkuoccN4KNGkEBKxwU0N0b6TbRH3zSjSLSbisjFPepHaVqByAyWvUhp2DnIouTMxwyLmshtxR/IfCEhR7++g8i3IPzHxf4MR7IOk8f9ErDIBCadSOWhjkesiv3HoiSux2ji5EfGh7BITZN1yE4gP0cpC4VGZoZCR5du80Vm65/IIf+sx4xod8j2B0NICz06yMklaUfhzYbIlqKsR+wwosd0tflGx6leyO6KDcg/AqXIt6Gmx6ikv8dGtG1H868jSIXrTMiyDCHHfImByGPNmUeGJzbHXc1qR7pwTEhY+TtH1IkSR1b6ikjB2dRHuXz5RrjmGMg9CgxGqRSLyCWkNEdKWzLHUxwcSOiJ7MexUC3Hk6gjSMTSGkhVn8JGng62R1vxwcYrNtlGz4ZVRwSFssYDeOtDvg7zRlZ2gUjIPkhIUG1JyK9kD8hjHhtI2hrwR05BqMf+gzFHCmY0yNTpgchIgDnIVsWLyNPLoMcofRRIF7dRwtyXjscSg4BCILB4xy2R5ceBBGLGEUY2yKg0/Mf/UZtIMzMXxdym58eqLYdINDAGyJlJ7kdPfmBHHue3RjI5mciBBG1E0YIwR41G4UZdFRLIF4jnxoDG7Mf6/rRGV3ipSPRgmsic8z5H+gR1yPccLsj48VfImz07yHDOcEW8FPTHn4uHx/Wou0aXTubHr5RqRgNnnceXrv/GGSukyGSbGUfL/xJGebDaSKjdKkja4lJIu6iPRyj+CcbdvRdIUekCR3afNkiDcALI7nu2SAQNcEhLGO1IGNVzSAGmJkj3i+TIWVWSx7kcaEjwNipHO8+wx7bircevg8NGerZIxz/FMkiEvYtH7ntJSHr19kc5tJ7H/seDSJIaLEe5l41I9Yrwxq6nVEjMHf7Gbba6R7wFh0bLf57F8TSURzxuMkeHJRLIapQ0yHS19ceJUFdHNsyyR4of5cXvb0dIwJtVR1VfAEfSX2zIcsqJSKbKh8bhahdIiPT+RVdbesa4lwJIVQcFSJWkhsctsGvIZ0Rkx0+GD0h3zhVIvo8KyPpc7cP4AhVIv7y6R3C9wUaLK9nHHHy5RdKes8ZCnfBHxRV+yPgDOEg/tsjHY0UASFRDNMjVmBpHSxkVyB5nlcfClXlIkRYzyGlvPMbEaUhIBLawR/7zhci3wRtIWpwoyC26L0isW63HtPc1x/POUEdbEaXHvTIQR5s0Y8iYLYDIYO6ZSAdmUkhwLwzIil/hxku/f8jcF9nHRq0eyDLNHUhwL4fH+AKjRszuJkeiNJJHaPh1yEalK8e7BtHHJFftxr8cBcheSeRH5r8IRxOgG8gT4W1G5CPYR1W/EMeN1yFI/WXVRZvE+UUvfSpHJba9R5zC3sd2zxTGzr2bSDMrS8hLOJDH/yEpxjZDDkinSBVIEFjXxyXsHMipwr9HnOFzSA/8A8iiRZtGuC3mR0eS+UeOBGhIzSMUSNCEj8dtZOZHLeJ5yAZwUkcSC3TI/WXmR7snl8TLa41I7/8iSBMBLci1FcpHfIG3R9ezAUgnr07IEwDnR9HRTcdnQK5In9uESNKPescVHSZG4equR68lSMUH/dLHHFrwRI/TU0f9Jp9HnQ+0xwOwk0jBORJInWDfR+m3Qkfz/p/H0nceyI4VmcewIdPHOYWkRoBnyMenGPRHt8BQxkOsRcgF66lIx3qsxkVIrUcGiBJIOpJ1xtO8OMeQYF5H73jTx04xwEfcxoLG0/UoyKuhl8h4GkZIZzQiSOLHc0ZNI5VHeViTRY1mlkcHn/bGoWcsRmYWvsc/tT7HSru+RlTjRMZ/GMNHJYWHyIhsBsg/1dVHX7fRRzVOmkfBt9fHt1g8yENLbcd0hLrHHr4/SDimwMcI1DvI5OOeR7iu9UeEHFVHTkB1RmZuOEjnslTIxQ9VRtMbqsc1CvtIcSzxxwdud0jYgCDIWRXyRw0IT0jl//bGPXMtyIy5jEfKWg7IQ1z2xmTMaka4VyJI2b2Xxgn6LUhOwh7H5eEgRiH+18eU5YPGSG+DR4tMucff4JdGqBXEx/xpCMcFMizI1XgJR+rkW8cFGpFIUQqLRwyzVEhXEnnIaPlOSCU+P8ipAufGVmzox6niaUcd2NDHYvCER9W4MsiERCpI5DCNSOVgS8i1pPTHypO7R4l5OMgRJU9GkIhcyN1dE0jGXD9GG84RyEaUEsYzVp3IyJjnRR1I3Uei5OtHQQKBR/EaDsiHlnRG7+eoxw6eQsjycVhI+OKfR8e60kaaF17HzVenSE+lakgs8+HHtDfJR4Zn8sb9PWNI1ErixwGlEciu9wXI4xSayFLHcscWqkTHxccYSPeU1EdjbhtIOVtSyPaX1EYcWs3GhxY5QzY8AEaJ0BXH31d4yCfP+MdLd9NHnv6Fx37IjkghtJnIsHLnxa7KiUisCxXGeekwyN0k98Uw6frHB86mxkPrYMc8ngHIqa6rSH8a8Me3wM3GcPZQSPhTrMZeSr9HdMQzSJ0AmEgDAVPISa62R3rlqsYF0+5H9iSJSFobGcgVy2fIis54x377j8YW+cpHRpS2wjCZTMgYBMrEogwkSGLYKsja38lIKYwLyJCoR8iJqQTILwy/xy0eiEgRRRVIpuohSELXDsivUYZIGPaERwzqK0idZx/IFUOyyA/rfEd2789H2F8mR588LkVOIIjHXkq6xzvwnMciTSTIQu8aSArOW0iernLIaa9NR/5EIshwDsHHf2paxqby90il/T/HpE52RS98n0e/fQVEErw7SO4r08fMXulH9apSxzn058aFSw3IQUCtxzkUnkgelnHIWX0tSMiXh8eDbxTI3qExSFvCsEY+l0BIS6hHyPP7h8hMZl7Hm9bER2YONsjOmTVIqI0pyImxhMdTdERDJFdEx7Ume0dOrJPIir+aR+tpcMiEDXNHHo1wyKtXNEiozE7Ikf4IxzjXmMcsNDRH5SGvR0NTZsgoDobH7ZX2yCu2DMfmvQJIFpmuR8MTK0en59dHWNBZyKQfZceGZ2NHAOAVR8RwTMifii5IYoDYx51xQsdioQJG33ejyL5Pn0d494jI1aeCRjvfFkYRnk7IX3hax/d0jUfIg6xI0csOyWkXZEjPh73HlJYgR7jNscZtVnRGVww+R4Ynu8YlFWpI93Upx4mR9kgwiiTHThiOyFESVEi4nxVIlJ0kSEsBdkiyjfJHi/QSyE3E/8d00+5HG/3Xx3/Oq0gRR4zIWwLMRnGb6MaVQwhG2ovNR7xlfMexP9TG+EEPyO6/jkjZVpXIHzNjSF078ce+D5LHVtzKRwhdGEebRAFGLRKbR0kuiUdXjCPHjXcOyC6/JsfekmRIrcjOxwAwwsd+C7JHqfIUyPMdCUgwqr9GWEEcyCJL20dyeQnIuJ4Zx0gfJcgj+YZHokQDSC6e6EdcniTHxqtBSAf1dcgkME9IcQpiR2GackiDb0fHY66iR0CzMUfRgE1HoImhx1IHPUcu44NI04xzyK3Yi0YMbrTI5TB1x7eZGEgPC2ZGrhddSOfsZ8jaGxbHMTjVyNcySscYVZZHXjqoxiEO6Eer9UHIHhb/RtxF8seYsMRIuO6bxww1nsgZ0UtHW+kByHYwy0dWvedH450ISDXWA0j2x17IUUnXxldKGMahh1lHjeZ6x1KXDMi0mAHIuby3R92El0cdYEZILi9VyLj+YkfOGdBGmIy1xrXGG0fS7r5H5dCSx1FKqcc+l+bG8fIJR/3WtEd/wlbIa9rcR2TswMdKkyfIylsqyBv+3cfTTf1GomO0RjYcvsdwX4rGopQPyPG6IkjjtutGaDESSAQmzUfpJ4ZIv4Y3SKVDbsiBdWnHCJshRtPtr0fb8SXIdNVWR0voB8hKe59GWTWhR/tiAsi0j2PIXdUGSCqAkMjT2JJIL52TR4/RTEhYWQFHIR/8xQKrf0anxL1ITvgnyByLw8ccPIfH4C0syD6H78e9YRVHCpd+R7BBuccdWFFHRwFBRybjWUiTmYbH5q7lxiGu4Udb4sxHGw1LRiDKPkiJOETI64kdyLGA4Ud7pKlHTWQbx9X4Okd0q2pIxqz5x0fBIMde+ptGyeVaSDsQGkfUyZLGDq0wRnViV8dyyqDHs6nOx3m3SUiqoKVHYfKxxrcQAMgdiNtHiKORSNrMT8jNGpDHBgGDx33zskivXAvIb9AsR5L6IMjKowvHdlZTSCtHAkf9ZdJHLDQVR2B0Fsc8PLBHz+ZkR7O6nUfFv7ZHoUbZRwf+3ceLDdJHaytUx0Ps68eNx3FIlsL5x3STe0e0iPZHWYZhx4dWbccb/HRIlAdGR1F5isd1AkpHzdwIyKfwnkhD/M/HyBZkR9l9h0ecM2BFt92cyDqiK8hbqCxI2F/ixtVH8EeNxt3GesXxRy0Nj8iMKbHHRiTaR0LeFUcH7v7HRQdIx4xCcUhW/RZGpB/RR2VI2Mf1CtXGk1lpSDhfVshJDU9ILj8bR8iHVcfe8kbIkznex0ZVrMdFYBhIaZ4FSG6DJ0g3+l/IsIKdxwSdZkiyDBrGnGJfRyylI8ezCiZHlRTYxh3okMfMHmtIusEPSPh9hkiDgGZHUByUx/t650dXHKDHDMI7x5qIEMczeyzIgYTXRi4vzEdIsPJH759iSJjtA0gXx/NHUdpJRVI24UfygdvGdpAhSKEVRsg5ZQlInLMVxgishUZbtZXIYVLISEsZzkaXJxrIwAuwR1RKE0j8B19HovSBx0QCLUgrD3RIqOSvRzmT3EfQcwzIb7ACRzvgBUjzNo9I+KOsx6UFR8jHif/HxiGiyEGYFUhPf9NHIY7UxuwPsMeq4JRHYn/MRTTgTMc5ZeVHRPl7yKs+zkYDOPzHhsCDSPE0nsbTO6RH/8A4yGwY5UfBtyZHgg8UyemOO8gaWRZIZagTyKRu3Ue32AfIZ/UEx6utHkhAAjNIefm+x7IMa0ejghLIRTeOxyXGlsZ1oTDI9gfnx128F8fWJYBIHIuBR4fF9kbJJbFGaR+BRymcDshE2HFGqMbJxjhWsMeuxXzH62paSJpocUdI3wfInWCEx8SZT0gOPLNHVcGmxUiIGEiPMgzIL2z6x3T9C8grJWRHqSNYyNQCc0ijYt5HKH7WRiCBhUeyYKVIkguMRtJPFUijUvXHz49CSI3PIshEKpzHG41DRpPp9kcksFhIbaw1SNACdUiMQhjIchEkSL89vUbzfj1Ic288SN9eHUcg6mtI68H4x222cccE1UvIE2KCR6GFP0fPdqdHv21fyPJ4ocjtLW3I9VE/yKrA3kfp5rhHuqkxSGqd+cfx5JZHxtyDRomSj8gJScjHPocFSEkd5sbcbhRIiBRhR5CREsjqWzzI/X6FSIR8eEaqgDHIV8rSxtGR78ZPVlRIx+EpyKnimsjG1SHI2/mrR51fN0jXU7TH8RSgR5+SecgO7CVIxX58x+bGR0h6VcvHpXyhSKDgH8g5YzBHSQ2LRyzjZkhfJ5dHhz1KyBg9L8jGJRpI9JSySI4lykd/QZdIiXCGRhmD3Mf4ka/HWdUMR2D2FkaSOlxGNvMjSGvLP0cVbAfIGGT3R6F3w8chT/5H7sMNSKhmTchL6RnIcL7AyFlefEh5+F7HypJZR+3MA0jhYZbIxkvnxNtIXMdosXZHgmKHxsUNXUfF7yTItIhhxxwrgsfxyLZIYUP/RwpILMfil5JHCcEZyJYhc8d/6jxGjQ9QyDsoRUghTtzGe7oJSBUXtcjoebFHqWuYyDPCNEiEvsLH2d0oR7itr8dBID7IOhJVx1/Y7cZIX1VIIr3YRwLrFkjwdFpHoAkyR9WrhMj12FxIOpJ2xjiHisdkLBVIvw7Zx6OBuUZNLD3IGNQfSPKUskii1RDIy0/OxxlD/UejEWFIKfQmyCqZr0fGLULIrUmUR2KgZ8g0AJTG25lMSOy/YEgdqe7HqIaTR6/Ucsd8werH5/u+Rz/mRcg1nbTHF0irxeBkAkjUUUXIfZ6CRxxqYMgIu4VHSYwLSLw0DshFi4tIZwUQyJhNu0cx1zXHFD9iRXyQg8YtgQ1IQwunRj9VA0hGIJzIHbGByFEpi8gKj0VIo8oDyGbH20dtVP3Iq7ViyBlTcEdThTTGG/5xR9IXK0grh4BFoFj8R/d02sfH6YPHkT4Rx+lnGEgAXl9Gdn/qx2Lgo8fYITHHfkTOyAVUykft3B9H76iLRwLmgMi6uONHI/IvyPXKTUYpOtPHLVKERyUeMEgoXgnHWzosSIoXSEiZEUbI8w7txy6fn8cU3vLH7us2x5BwL8iKHfTHF1htyIAAAkglxfbHggJyRxI8asgO1qrIPy0YSBNZgkih1ihFJrIkyLNbWMeyKIdIFT1Ox/4DvkhZFyHGF2YbR04wDMimCm7GGimKyK20p0ikd4XIQi/Rx+UAHMjIR57GvrAURvtSKEiUFcbH8qDSSO2VqEjsoDbITRecyBD4W0eFKwPIf9mFRpF+b0UVzKPHndD+R+ze1Mf/mULI6vWdx8G5ccehHj/IjyIrx6wrnEi1BqfHeKujyDGZCsbTe8NHTGcVSCoItEcqgCjI+7u0x/FjN0Yzqi5INGHSR/8gOEiQEJ7Hio72xU6Rs8eblMjHMCoBSNq8FUigSSdHRFFLyCAwu0YgUlZHqvDsR05ALMZDky3I+VCzR/xXm0hIUPlGGiBCxwKaJ8jMvWjIdSluyE+vOEWLbK9G3MZ6xpRLgEgnsXhHkMBnR2hxdMccasNHLj8vx2/wS8YzxBHERQcGR0z1GMepwgBIlK8OyJnriMdJBhPIoQdkx+RyCMej8RxIBNXFxz5ziEgPOp7GAZYlSMUvAchJvR9HplorSH2vhEcOTQLH2Q4ayAYBb0fu+fxHI+m2x71ajkgXt4zHOSPGxRzMyUdFl5hHmRnAx7u4I8aaZmrHsgRGSI1eWMhPdjBIBGVDyBU7dMcf00JIa/uLyKyr6sjY31JHpM9syMTpF0hgJLnH4m8ISJumIseTifLHd92WSMlNoMj1OdDGGvEJx6vujceJ8hvHW6HMx7PJR8hm75HI0QDARpoooccVnRRHq+ZrSDfaxUZDpEpITaMuSB5Fr0b/MqPHzN0zxuzIC8ihiqpITaw5yKJjmUaLzLPHPmdJyLq4YsbiuNnH0/zaxrsInsgpSxPHEeU7yIJ6C0jyhIFIZYhSx6Zyj0i1Bo5Hx7EFyBpdjcjN9KPIxU/xRgbaB0itmbPHfLgCyMEXvEY6e43IqAGbyGtqHEihR9/Hk8kVyBLgrMjEoa5Hh+VXR7ZbasjswsNIGyUKyB8jcUec4hBHUE0RRxeHlEfih5nH6XZ5SOQCtkcGaQhIDt4SyIusJceuDi1Iw/CGyBUsZkdLiedH0u6MRx6/EUgltbjH6cZWR+bmGMhzXopIQ4unRfY4BUj8kFHIIv3tRnecVMUJKvlHZ0xHSJe2Uchv0DXI+n60x/yYc8exFxTIu4iQR16ahUddPFHH6Vc8SLXVo0Zx+9nHFrmcyKfXZkcNH9rHwfmPxwhTHUhaZLNEYtAYSCdXTsi/3gRIInS1yBkzt0fAKhvIv5wzSJIbM8hdq1JIVp41yJCXF0iVw7jHVTA0RpuGMsdXLMhG+NOvx8wMXkdQ65FGlpI7xzy9FcizYVvIhic6RzNCgUc734zHX1j5xrGeM0g/BtpGAwkKxG08Q8g8pKNIKlitxrNbfkhXmghIoNg7RxN5HUjI53DIC5UIxwBAxMbEELlHzXKZyBWrFUjqRR9ICwUlSJAvc0fNwzvIf3mVx68VzMct0HRHPcvdxwoW6MeybCdIPRsuxitGukdHEUtIv6wCSIRqvsiQYPdH1rwkyLzlGkead0NG8SeGSMpznseEjbFGAwcYRzjWD0izy57HHn50SDQx0ceUxwNHpCANSKiE1cfCwbRIsiYGSK+UUEdZtwjHdDxZSEQpnscM4gzIlsGHx1EatMamm0PG6NADSK36xMTtLHbIbKjFR5WrIMijkOnHtfT8R1dbYUbOJa/I3TOax2A0QkdgVEDIkYRDyNp7WshkuwFIeKqNSPJPbkgTsqFHs3shxvyHOkfFz3ZIDi2+R+mm0McKT3pI4K3MxjpKh0hapJfHC/Skx2Qa0sc2xDJIz51/yEchIsgNZy/IQVEYxxi8fkhE4ipIujJJSHbPWkcVHWtH2OkmyMSGkMj6riBIVaklSCHfUUfho0PIAM89R9Gw78cyWZ9InDpXyOuiwMaKDk3H2b0xSGl/9kec0l7IMiUZSBQO4Ec6A4ZHuYzXxwZwr0a6IjbI/ppgSMugw0dL12NIukqBx3CttkdQHabHeZmjxzvOP0jkAp7IDAJ0R/O92ccrh9bDi90ER7Cy6MfCtUVHBRSqxwPpAsdtlZZHDBeTyHfmBcixcARHApp1SK2M08jn+yTG/rLJRX29akh4CtTHILGVRyit+Udn+aBI0fg3SNzriUhwVQXIKDLGSDcQNMg0aNVI2mISyAaBzkcKMAxIS2kRSN76E8iAd8/Gw0JIx4efBEgM0t1H2ioTx6nCg0YqIHLIX+e5xwCgOUivBEDIy2DHR1BrjMhdvRfIp+e9x+gI38YPzIlHfR0yRhDpl0dwbh7IAd6oxiwU6kfVuJtHt6AIyEKPjscJiu9F4fpRxqMyDUejUHNHoiWlx5oIQkj3ZDTI7CArR46tF8iHhwRH0OOkSEZUTMdvsbNHaoRNyGA2vka9wsJHy/zCSFGKeMghjjZIusk5xmUhP0iYnIbI4thNR4jDMcc3ySvHLi7RxxkaU8iS6kjIf2qhRdybu8gXSNLH9SihxY6VHEcXKCfHsMKoR4a4U0igyTTHyiFzR05xesfqJE5INb0HSNpsSccQiazHVMG/RjmEvUcKKEdHyA5uyJzCKMfw9FLH+OshSMCTbciGMC5I8XsByJXsIEg4dsnHJushSCMhFcjbySVISp6xyEIf/UccKzTIgwAdxxMyFcfazEzHa6uXR/nmYchLJ1NIZEMrSKRwQUbX+xbI87UTSJW01kcTcTFIRGpOyGOOR8iPmirI7MeFyBI0pMeP89dHnDKBxwXSv8ejYqPHREjFx5YYV0haJ4/IknqSyLQ3HUYIPQhIysNWxrooQMgFcjLHdg++x2WalUcnjyPI2I/cR9sKh0dj7k1IIxuVRsByCUhleb9HpvmKRonhMsjFa69Icmj9xO83iUijgvZHFTsox0jQzkjhWtVH0ULkxxKk1UfgfO5HJksnyI5NKUiBhBjGKmE/SO9ok0dUUqLF6gQsRKKjjcevpODHWkR/RwNJ00Y2y61I96USSHp1l0e//p3HQTH1R0UWl8eUfhHIhSvaRxhEk0YZUgtIgLKeSLMWo8i49xtIHDwexyNqSUfbOJPIw6p0SMg/T0gb6qlIccMByK0Ns8iXnxZHRrRWR/uamEdfKDJILaFSRuGjBUg+fIXISTmWSH9CvUiBWYZIt7DMx7GQ9kYQ6YZHA4fmRzB5ucc9edZHqjH1RqkTMEe4FTdILUG+SA6Zm8gEBYzGe0s2yG8RhsfuShLIT0KpyNvY9Ee9wx9HK2fXxxMQ7UYQ6UdGbXX2xyo6DUim2wPIOaRWSKKllEiKH2jGrqV8Ru/BMkjeQjzHPwbUxnfM/8eBo/XH4LRTSKRfysaZao7HY/1uR7EQo0aiY0LH2tuGx9jfJse1rm5IojGuSMm0Eci1FfhFkuLCyIGj6kc32sbGG53cR1NF98e9qwPIYr/MxlvpOcjsgBvIN4mnxTsuUse/SJJIgy8zxtTpF0jgtSjI2J9HRw2gkcjLSEdITdM7R+wQPUimWwvHjzF3xtwXXshwPSVGfecbyCrprEY+T41I1nRtxwbKAMjVKKlHVYCSR7rI0UesM4FIvfPBR4C2j0f4wn3HkdafSHzpsMgwAVvI3asSyP6zoUglpCzHaFDfx7wUDUhtNChHeg13yDRPX8f8oYfIYCT/R+RSY8fB6D5H/stoSDCZ6EbKYzDHr/WMx3tyZEfOGdHEfPksSKx6akcMw5DH4TKGyBYZ1Ea9iT5IHwObR6g1g8U87N/Gw0RRR+5jUchVfxLHItvvxeJ3EcjPrRvIRe9kyAxBmEdekYFIW5LOR3964UeJCJnIb8FzR2ccDsjptudHncgPyGvm6EhgJIXHZMRLSN38EkgX/w/IA8eAR2dLJ8h7xMNHunjJxvGD4Udw9RvIvSEtSOf7xEYR9tjHznlkx6ROv8b31RnHWvSKx9cSl8UJmtLHAZ69Rr0iNsjuywPHmHu3xyJsX8fI1h7HFcwix6SuSkfYqSLIZrf8yCsHZkcVWYnIp5d9R6vPk8XGPNNH5ywrx1tCB0d3vXtIb4CNR0jfiMdEyRJHI6MNyI8D4ceI413HGNYVyGjyDMiL5H5I4G02x/cwtkhGJTdHiNtCyIofl0ZO4ZHIXXyORzCLXkgzMo1HD3raxdaWBkh+a7fH1tSTR9SJvEdAAj7G8kBbSH8p1sez2ktIyGc2xxPoDkgOXVzIeGnYxlxv+MckKANHXACGSNqEDsh8kchHIOhayOeLhEeuZp7I5JJ3R2R6tsfuieFGYB0nyNFBIUgTsY/H4ekhR+PUSEfvaS5HULyayKb7hUfOEXTIyxufyElOIUfpFylHZDJSSMZFL8gSZIDHKimnx3WTDMfUCatGoBh5RzbbKEjRsZfH44a0xxvNZ8fIBx3FjTbYx/N9qccoLjJInOMVyOHmoEihvhDIhJ4VRzRgHch3rijIhudWR3Gbrsh56QbHDn6ox3lZGMjwpuZHGthtyBl6IkhWaYTINbcmSL3StUdvn1JHzC4sx+4jDUhOkL3HVvUySJqWeMgmk07H+4sLyEkApkhxU95IeFrtx2HSj0csh6xIbAiWR1V3GUhSaLbH69EgSPMvrMdLaDJI5j1Jxzh3q0cRVi5I1b52SEW/LsjL8DhIKx4NyGTqtca4pSJIvmcTyCjuJ8iAJ/ZHXJ4/x99/30cwGflGUuadRwILLMgXSDjHKctexSAR7ke92kpI55CFyKHWDkXv/zrIj427SN1Trcfj1aHHmi+WyI0fVsjs7/3GnRSHyJFeYsglBdNHIJAyx7qadcgidHtIP35jSLgmGsiX5wnI3wAZSAKCo0hNRGzIk4jZx7NrnsdXetRHoAm8xmz8yMg4ZrDHnV+YyGAJpUjDRERHOAeRR4uECcix30jHwwTfxxqRhcauTibITmKZxlU/jMjmjvfHe3TXxyVFgUe1FcpGl24xyFfMmccslRnIHHwaRzBKAMd3rg5IpB8TSBueqcUi/UnGMEMpSAaAgUflofRGgIa8x1JXKUivW6DIVfC+x5wCS8fTW8ZH+f7jxi8MMMje0pZHC7WXRZtFr0ceZy5HUQI9yDAzH0iUF7tH2Y47xxqAHMfcVw1IqROaRxGOekgH1hHI9lfJx5J6ykeI4lxIQTgCyAm5dUee7QnHgxOPyLYaeMj6JHbI3gILxaSuPEhv32rHwYkCyGua6kZDu3HI7onUx4e2F0eATxrI8nhRyEJNREiFK05HAd6nxwYAz0jD8zrICmZBSDhnb8dYGXlHQLJiyMXvQUcIrL5FLnCqR2Lg/MfDLEvIhF7AxmGyHsd/2qpI/BuTyBOhq0fo5ZDIOjG5xy7mnMgwU0vIFG7pRj/GU8dXqlrH8x6WR2rdu8dNs+/Hu3gix6YqScd5t5jIjGo0x8Ytusbzyf1IECi3R9QKGUip9A1IwZkOx6G/G0hoAO9GOlKvR4JC68dFnktILEUFSKQb6kgTGQJIVwyUR2/V18iJQUzHdp9xSOsCGEfuyenFmfn8x367zUZSlmHGK2HRSL2jIscusClI1q4USDHQRsibMIlIMlXkxNvJK0gur47H8YMDSP5UAcbwtjJHzNYoyM9VAMZCPwFIMAowR6bemship0nIjpWtx9mNtUe7ttlHjCqLR5s14kcVuydHCmboxz7ZJsjGS3lI7Q39R6ZKvUd/aoDG8rHcx47E8Ed7cqlHyFbjx8nlPMjEsYlFYdH5R8Z0C0iIo6LHPgctSDKOFkjeEVtIRzKtRusxOMeopBvHJfaYR0qbBUhpODXIINIrxvFSc8eBdIVH+9tQyMJVF8cr7znI/nTYx2m2UkhM3XHIupr2xgNQH0jhCp9HPomxyGfjX0icY4fIYal3SG1WQMityRbHxOlGSJYy2Ee3UfFGgdtyyCb2pMi98ztIZ0MRSO1Nj8bgjaXHe7xDyApoFkejYObHI0kaSIZpq8fB+ZfGd16JR5tVKUhvUUvIxR5wx7YS+sdtZZxHQJMfyOvy+kfmrilIYMW3x+EaAkcci7RHElTfRmYW4EcT4R/Hg38ASJsEqkfbUgBIBvDpxbT5E0hwfqpIOXVByIKRjsfBeVVHGj+JR9nuJkgE1urHE5B8x0CkEEZ4afNHTKmFyO5aD8eCEu5HYn8pRe+MokiIy1RIrMvCR1JoBEgRdnzHLwUTyGuLSchHE6xHuB8SSF3tU0eNRwBIdF1VyO76MEfkAxDGmeeASNzuDcggIM9HcLcSyKIVnkhKsoRI4enax5KLIccd0SVIQJKdx6DaA0f6fgPIEjQ0R05A6EfbCHjHO1d7SFTjGUcaqQdIQWAkxuM2BcdEiH/IgrE/R5LLNUWs3BvHF8ADSMiYVUfkhIBHGhB8yDCOr0j+YwRHv+7WR5QXEUjQUyZHsHLYw3lYjUXViOXHhCQaSDyutMdKWyjIchqAyHpep0g/xjrF4RqTx4b4+8aDNxPIGRHpRzIeC8h516BHhkiCx/Puc0f/gTLIHHsGyGokEEjuKqbH6+Hmx/wYOkfDc3dIkZzJR3tLIMh2kArImFtjx21138c6MRtIG56PRtl5kcjBGUVHcM78R7MSKkiUJzFHcD1DR497AciH1vtGWUWpx1vZxEj8eYjHsehlSLCRIshZpTZI44RPSGuL2UcFRJbHWT4NSEj/ysYz44dHyxBHRBe3WMcAb6fFl39kRlKX5cePGzHI8AVfyFG6Kcc1TQdIk7iKx+J4bUcHzopHwAuyxyiNtscdOEfDBZQyR50Q2EgJeYdGg8/3R5ZxTMjWVOBHOiKQyJnhPMh42jvHh68LSKTOOUeqMJBH0t4DyNGx9kcA44ZIN1qoxyGvFcj/AXdHUCRryP4Dq0YabxzIATx4xmGiEMgt6njIydT4xq3RjMiQYH1HWDnLRd9HL0j/0ojHxlvjx1Zuq0dDTMLHz5YQyEA7i0jlP8lF7X0IyDWtDEeqYM1HoV8iSKOSCsibdLpHns0qRrEfkkfqfZDIz91cyCRgUcjMjYDIPSs8yNXnXEXRotdHL+waSDRgPEeXzpPIpF62x6kTEEPa28vGOFbnxtAUwsdEojXILrA4x5PAWUg3KaZH5aSbSJI6Bch4es/GZSIOSEqKBUfyoU3IYLa6R7oaE8iZy4dHCqYux1vh3McK5I1IzshQx2jCo8fEYPVH8FXfx/3lp8ZZnXBIHFuZR+u5eshHg75GLo4Rx0AEpUdQ7dVH4B27R8TBncfxVIJH3EYDQns8RUiJQaRHZmcUyAOYbEdVTwZIw9PVxbhVZkg7Bj3Idh8vyGtjMch93x7HON8rSISmV0g8vaZHBbRNR+WBRUhWfR9HzZIDSLJFNcgvlHnIPZtYR5GeIUiRXMrFuuk8RxaxIsjp1XzH7zhAx23F48evJQVGVrUhSIv9tsfrAi1IQrdMyGD1v8c+2RHHGrDTSGfDDkjV2JVHj/NBRwSOGcitYQJIRZe1R0XHjEaR3EFHdihjyLTIvUbFbsnHNke1SEhnQciudrpH01zax0sp+Meg6BtIYNRIxufLVEixz63IgcQRyCNKQsfjfG1IQCqEyHvaCEgGgW3ItHcXyG8BIcYgEgPHnLNkxmq0ecigaSxH6DHgyA5tP0fpjl7IbKyISBhkIMhhcqFHT+7Fx5rfBMhpb9zG2R6Fx3L5eUXSm7rIptleR4gEx0fNq1hIcsojxyKDbkjK2RvIdi9Vx8d600byMMXG0BRxyEz1MUisW/lHSluOR339sUertUjI2f2jxkx+vMiARjrHfowjR6Pujsg+N1ZHROk/RkFQ+EeSdLjIBNUESN9AN8cTAQfH1XeIx0oKdcfp3hBIB5+uxreIpki9YwXG0Q0FSSAwX8ebhB3I9KsGSD2bG8XEYMhHvPiRSIIRJkefGqxFjabLx0WG80coxhrId/afSPbGZciw8sJGglEhxhdIpkc6oRhHtSYhxy2ZNsg3Mi7IkssxSIFlUcgj7oZIdPNIyLwU6MebtdJHLm4VRTvwqMb7S+NGfODcR73B2EWsG27IWYaoROC87UcENgHHm5Vzx55Nl0cF9IDGQXGuR+uiiUameiPIpc0BSCHP3sdApLLGnAK3xzVvnEcBnfBHH7SqR827Scc/fWhIX/hFyFOVS0ikZzVIYWp3SBdeIchiUOZGxCCARtBEFUjr4obFrYqFx0GJrUgUJXbIx7o6Rl9zmsjZrHZGGET/Ryv2YUdsgH1Id5Q1yPMuacdD/PLIBnB2xnAdrcc8PdDG7a0qR3bPf8jP5pPGgIbXx8wavEjBqGfGMchkyAf/F0feUSTHorRHxfT7i0ekAMxHm0WtRxnbN8hZ9VNFnBHmxmgh50cBPh7ITkATwtjxkcjLIBBIiww2Rz4YJEgOxiXIZRkFR0mdvsa3wDDGCDs1RyHOQEeNxxrIS+gdRyqYzMZHoYRHYBSRR0JlSciA54RHf16UyO3dMMi/JTvIEWcJxx/0ikfqBEdHlKXrxp/LxEcl9hDIOsHHRwP4e8dyqWJIXxcySBqHOUgJYkZIb3dayD81K8iAlttHfYccSEUG98d8kFpHzbvSx5UUpUYOPalHWiPvx4y5Csgurr5GSSxwyIQde0gnYTZIZoXLR26SHUjcxhFHFQ2gR0pfiUitwRLI22gIxR7nk8Z3jYrHn7zwxuf8mscSA+RGR3LLRXk3g0edz6dHMZh/SKK0wMXmPQzHj0G+R5GkaEiiI+JFxMAYSGqNZMhBQDtHPJYUSDPz5EYcTJbH2ortx4ZRSkhXYybIBRLwRLHOw0dkA2xINQ1SR7NZ1cWvhMRH5VAVx8wmBEg9yqnH3tJVSDOikERXbKFGrShcyMj2d0eH5kZIfnidyKX9CMhxXMNHyp+/SOpTxcc2rMJH1a5lyIy5LMeRjoxHJ5Gox0JttkevXAVI0QHNx5K6S0jpN2ZGJqPxR69lRceCYRZIDKkyyPIA3UeI0uzGlF0dyGx4wsZ2Fl/I1JqrRXvjV8e6iabGFxf/x+EegEgUv/zGTtEnxsE5hUdNMtfHPcJ2SE1TvEfeQt3Hr8PuxnK4F8juD7rI2+FByO+HXEcGYSPHFBciSHMX/MeKH11Ig1utyA+qFchh8iNH7W1ySJ0/mUfae2JHMckJSH/akkfZrllHI8nIx8btysaBw15IuUwFyGaijUivdMFHZMwVRhB5Q8jeEY9HqiDmxkPFF0hmp75HSGCTRy2pScgEJYzHxZOoSNGxecf3A21Iy99/xzTRBkge5+PGsHKIw77QD0iABk9H1+p1SBVsH0c5dNTHyZQGx06QgccG4bPHpWzARhNyxccOTSJHIMH3RuiIL0cGoFtIuctbxyqo8Mdk/EvIzxc3R28heUcc+kBHzSv0xxQf4UcNj5TG1yMdxvaohchrYcNIlhIHR0BUssdEgkVITnG9SJiN60e5rMlHYz1KR0rnzEjxUlFHVFGuR7CyN8g6oc9Hig+zRzAjSEjrQfjHSIAxyG8wL8gClqLI1yOtR4LzF0bZzRjIGtGsRjLlnEfaTFtHIDHRx2+vfEiiUInIqwUDSKw80MffDjFIeJppx9xGo0NEoH7IXweHxm7Sgcc7cObIAB5MyIFFukfyof3HT44uSP3tVch5OEFHLBU8SCf5REhrCaJFIKG9R0dSIsipM83HhUs3x8kU7MYc6zJEgPdMxyVsDUiD/99HpRtwRxGlNcXu6+XGUmbFx7ZCEUerpQPIbosKyLFuOMge1UFITWJFxvWKmMcpuzfI6offSLZSxsc8HRPIvIwBSLaie8jEAqZGawn5x5yCA8fnK63HeRgWSBAnQ0eAZiXHTlKaRzKOgUjOWMZHxb1hSC4fBsclPElIznkwxxRvgkfae9dHEbadRj5o9EeCk4dHsqQuSKH3CMhUE8RH1GucRgDgT0dVEOJHHQnCRo3IO0gKNlrIdBTax76IfshQPS5Iqy4MyA6VHUhcI4LI/Y0syLJKnsgjieTHOuHmR0ejMkg3qZZHlygJyLvngMbWvUZILzG1yN/AwMcunydHrBx0xbaykkdzl7jGU1TCx+GhRMhBuWpISuryxiguXsgsA/tGbJhYyOx3M0gCmgnIW5hGyFvYNsjJVBpIMb9oSO55/sfge2hIcPKSyIC3Z0gSY93HR8FnSL02hsiQdKdICiOSyGZngUdivxJIP45zSLgNDMYCsxrIYOx5yIR9EUheITFIkEGHR0L9cUgYNUpHKpmox1kVmceWspPFT16mx+zAecY+KAtIQv6pRqgEWsjLOYhIFK+WxzBZrkZj9SVI5LJlyGLPvMflwKXI9VAsSJ0QmkcNAP1HtBkAR3HkjsiyjOTHQXGqRixrL0i/rLNG9lc0x3wJTMgaUR1Gi5scxxmO2UhD2zJISntxxYRtGEgUjgvHNGAGR+hIFsYcK2vIzTJTSMj4HUejgUdI7TybyMwmNkiJkWbInhWQSGW6h8fBmK1H2T2xRBQmdsjB6JTGF18YyOuGh0hlOeRHRqVmSEK+1sbIJyvHdBREyN2ohEiVsv7GtIiPxwyTIcfycMrHYv/QRgSF8MYDGFpH8dbMSM3sgsgExqFH+o0SSKaRm0hWnjPI8HTlRkKeOMhH4ZnHX1Z6x+SDzkbhiy9I2jsmSNOcC8hwPuNH/LnVxxPJJsgb3ptHnLMeyBn7G8jtbohHlIWKxzm9FshLGb5HVv0IyIkB9EfzRxpIilc+yOq3jkisC5HG2e2YR2gis0ZUI/pGMyJDRkHxl0dZhhTF0DPNRnQ3l8jp71fIVl0GyAhzFEgTAr7Hvx2Dx3r64sixh27Iq+0PyKNR0celLDlIdFslSJ+rIsYhuBRIHGpNyH1N1scLJFhEvnCPRpwDSkh1gRXI96QsR2Q8gMe9qmPI4WnqR+Z9usd9f5FGa1EayFpk+UXR6EHIsb9OxZZC58eIEv3GGoD9R9iw2sdeTpNIhmAHSGdEScdQjbfHrtZjR/+wMEdpbylHL9z7x/gh2Mf8yYbIUQrNR2buLcjLOBlIm50+yHLinMjEAYJIzMzgR4jULUc0j2zI8+59xyi9l0gWCh3HD7vbSOanDEiCsd9HSxf3x83740asPF3IpiKTSCxNrMi0d+HGnj6QyFvBg8fN+5lHKxVlSEoqacdWjZ1IPz2zSDYM88cBdiHIs9nQRrtnZcfBqI/HxDGvR03zAUbj9vVG5u2+x0WOVsjDI8nHuM27xgSlw8fItkXIF3ZuSDiWKUhy4TvImYpvR9UG+kcGIfRHcXv8R3R1LshLSJtHaAHKR60pIkiAdIRI+BeJSGlfB8g9Cr9HucwEyF3dgMdOIp/GVeEKSAwCicbo0V3I6zF/R/HiDkibXB5Ika6pxzDL28dw7iFHo8DoR8Sh1UdioeLGPA0CyMv/QMjUwQ3IGocjSL1xy8fP9qzHAmogSNrKnsccOu5HQ0usxmurFkjloafGM0QkRukH8MdbkeHH0CJzxMOEq0d7rIvIANCXx28g3sfzvedGL42fx/RbekiJUjHIcy5dSNWXkcdtRGVINV+Px31tcEhadAFIba4ISKhkocaKbhLHVKNnR/uqjkd5WOvGAyAKSIY4csh0NcVG7I83SNa060YzkrLH4YsdRsiXqcek11FIikVmyBbJRkhFJhPIDY/HR8z2RUiFvoDIRiGRyILiqMcQZzPIo5EvSOKovsekmDtIvv/2x0uYu8dbwOZHsQBDyGLpDMiEvaTH8lgMSHWJGMg1vhxIkpp7yAYSgMbmzYbHepYCxx6FK0QmYgdHx5ogRywEgUedCQNImuiPx7QZFcg3qL1HMqQ6yP80pkgE5o7HOJZ6x1Tyq8eWIo7HooOeR7M6sceNtqBHrm+TyMG5lkbH0VnIuom5R5n6Q0ibpZnHi33PRyABfEf3FJbH8Rt9yF8IjMgie+tHQo4OSJVkyMeRXkzHe1PUx8qjAchOuWXI1n4iSHFMtseKNybIu6yCyA+Mkke6CrhH8M0tyIBAsEgNkODHlQMrx698f0hnRbfHsR7ER94xnEYB7G1IpT2oRnJ5P0iHVp1HhORHyJu2i0jVMGLIqlFIx3PX6sTOOZ5H0ASxR9CEIshvAI/HjUfox7jvFkhAguTGQsYQSOD9rMeV871HeRiJx31dOEddfJ1IpQ1ByLEgkcejEq7GfPBDxyhtCEc5NITGrWnaxekWncdtbStI6u0PSNjwGkcbvSXI9geiRzzsoMZCvrtH5UAySKx8MEffH0tItQYqxz7ZREcuV53Ihvi+Rl7Oh8jjxnNIrVJIyGFDUUgSRFvINsNcSBUDZ8iolZHHbNgYyLuG20fid/XHRNhjR/KQdEfJ1B1HP+Xqx5waGsj8eHBHzExoxjV+use7uBbHDPH3RxCHcEc9Ch1FNbOHyIXSZkguJ2bIUHtYSD6XqEdbkUVHOeP/R31WTMj1CaVHgTS2x65m9Uf+2kLIR/LuR+kmtUbvr2ZIJ+ECSMYTa8hkJFLImzTZx/UoWkcbXsnHFeUZyHlpSEh8kBfId44OSGcLWki5nFlH9fm2yIDXpEcM0hHIqPb5R00kGsfdnGdIa5nUxyUltcf7CqpHv6zzxpR2oEbWsJ1IEMf1xaHm1EeNduFHOHeex9m+kUgYpO5HA7nHR2SDJsiO9gJIFcvBx9Cz6EVy6a/Ha4qax15aREcBvJhFtzEKR9Y1i8iybRBI0mdhyIMAqsd3rAdIoKkdRwQOs8j18E7IGlEmRVdqCMeGF/3HAj+ryKo4c0h24ApGJDypSIR+sUcaL4pF9BypRzklz0eXL57HcWwQyA1YdEjRkS9HN+opSBSnQshrNrDIrXhGx6FWa0fqFZPHjfYFyG4qN8gy1bbGoKmDSO3ErEhBYARHYHTFR4X6HEcLbBfID1NsyFM1b0i5azNHMGoBxy+Mp8dKmw/Hnt5cxoi7fUhxWzPI4UqGR/dlDUgYNOFHW8A0R3wR2se4PsZHga0FSGamhUcgODnIwOojR7OKVMg012xIlWsnSEB7hkjbmUrIZr9OSCx8AMgNL+PHVUAzSJROksiLvUlH3062x/u6R8eGp7rH2irkx6Rfs0dIv+rHrHsDyK1CPkhghJDIai0fyESqxEe//hhIHLefyK0I5cfJZcZGI8ngR1j5zccW+SFHEKkFR2srsUiJMFxHUNNASBULOMgsg71I7bwhxxr1pUgeFk1GRJo4RxfY4kcwCSZIDDHxx0FhScjqY4BHJw/nRJDfWEhE2ufHsFLRRzR4q8gW6glHhEyvRxNyo8fseAJIC1Tvx69jQcjjdgJH6gTcR9Xnj0X0W45Gfe3NRxgte8hrCUVHDq2cRiueTkgmwsbHd60UyEsYn8cL5JHHtAjaxjaLAEc64QbHVNJtSKYmisgkl+tGu5b0RU5A3MUP2zhIOJaQR9HBt8dYCb3H+8v/RplpUUh44X9I0r/nxyHHaUhZPgZIC5CPSA5kccjlQbhHZQAiyLmbWcgz6lLIgAaCx5Nvaci/xkDIIUd3yBWrCcjRQNhH/ScFR19XncfcpslHd/QESObOwEe2AsZHEwgWyP211EewgTVHc4aIxy05EMjS763GgtFbSAYZXkiXvyfI64JUx4WLREcrlhhHGz7Px5/cbUdvsQTIaY+MR9XYEchCfpZHnl6LRhENSEi6iVfITRN0R6K9B8jsD1fHfX05RxR/n8fxw0JHBSpgyBxrEUgTiFFICF0VSAPnC8fHgTVIqhCTx7dBQUje8S7I8EaHx7+e0senj37I/EmZx1l1RcYozXHHU4VuRmU5OseyLg5FCQq3R/krk8gNX5vIDl5JR3hCcEiVQ1RHqaJNyNZlQ8fGfQhIroOBSBstnseR7NZH6NqfR1K2IUdAEz/GY118xJE9tEe7R9bHQgV9yEwTikhqTSNFwWi0RmsbuEdY2X/HJX2VSJT2h0dkskDI2S4gSACAZkfkE9zHBRNISHxQacf3hPJHuQteR3fc9MYzc5LGpkrIxpsNL8hQ3ApHfuxDRzztTEiT6bNGH6wjSJsEE8eutiFH9sbFRvFKMsh42ypItiRTR3tT70dJ8chIusKPyC6YQEgBJFvI0i6GRx239MfQo0BIw+RpSHQZj0gxKKbHua+PyEu3rEdHOQNIXE7VR1MlQ0h4Gm/HugEKSG1lNMgcVCBIrmfKSMJlT0g+AR3IbrOVx3hbukeGeKtHtPdIyCdPMUfUCYDG2hsexqsljEjIjMlIxp1IyJaiv8e51BTIPcp3RzkjNsYLrXLIKVwASOGpzsbQA8zHLfIWSAJapUbS3sPHhskUSNtgEshx06VID16uSFbdDEeMys7GSR5VSB04x8Qw+oRHqVLvx3sjSMjo2DdIXW3MxgcdSkdEKNjH1Mmix24yf8d9lzzIz+elR3IwLkjXPrtI7F9KyLOKh0eJJrfIcYuqRzgnj8frEhFIi1saRgnRKMgWmeBHvHQyyLYEF8e2c/lGF0j3xzdY9UfGjbrHfRuASAcfgscM+mlI5QdGyCNCbEgMsxDI4K3TSNSZTcg9m1xHbRVjyNR5E0i2Gz3ICWkCSIZcgUhwjn7HBEWCxwrYoEftPLlGLWHcRgDTn0hriURG/xDiRhhEj8d83JRIjSecyA8qKcjiyPDHR/FTSApX7MYA0AvI0KTeR1KWcEfNM2vIwJu7xk6ZdcgGsFhHD6vVx8fCDEj+ROpHjmQMR5aQJkew2QzIhiiCR1viDMdA9G5IH+OVRzD5v8eoTmnIa6vExyh9SEgx0C5IRxPLR1MUZUevU87H7EBayMgnxcfLP5tHob0wyOtRS8Zkh4zIkktBR7h/EUjQEyVI8HXHRxCch8iF+r1H/LclyD/luUdb4LTHaVa1SG9wO0aGMQBI9TJGSLV04MfSzvNHgQWRyJ/az0Y0wPfGoiMBSJ/cW8gMoQNILcECx/zopMcBfYbHJNfARxXslsdRyVtH7AA3xwRWkEZEaYvG1Ao4yEXYOccIlCTIpZQAyA1fsccZ0W3GgKgCR1h39sci3OnIypPtR9ejoMiw4RNHLjCTx1MMLkjKwwfGXD+yR844+0cZM6zGPZssxtoqNEfNO7pEpI6txhU9LceKP/HHVMoGyAWUVkhkDPVH0R6cSLKMVMYE3QLIU/TdRkW/ZMgr9mpHds8HxuesO8fL8EpHVCOqRzBatseYzJDHS4f2RxPZGEgkGAZIVi5xx56NpkYgoS7HOYx/SG9RVcjYcGDHYDSQxwl5T8dDi/ZH8jCBxrQAAUh/wljIYQOARlCp1ch8uB1IrBuKx0OUOEgyLgbIj+HlR9BkVseaN/ZH0m/BRT6RLMgnj+PHh1eSx7M79Mdch0DI1CmGxz64NUhtjgVIJfYHyMyNg8fF7VhGfJDvxkBEwMczM1tEevZbSA1PG0aNpr3HiFLTxiqYJ0YtCjLInr4Ax1n31EfcJtpHvCX3R5qnI8jJJdDGI4IUyMYTdMgM4pPHM5aSyNiflcdHcRzIn9q+xw80BUhuNI/HOllLSN75Psh9nqlHLqAXSBAnt0fsoHHHs9rOR21Ws8ftbTtI7YiLyAIL08f/+EHISs67SOw8kEhVMDbI2txCSBpTz0g9EgxIYmkySBYZD8cep4VGmnfoxsNUgUexUFvGtcTgRozZQ0faC11IhvgayIpXIEiuV+DHW0KcxfUInkc47h3IxJCSx2RjLUhIkIrHdaaQSP+Q30YSfDtItLijyNN8IscSNDRHjMoCSKJjiMZLQFLIT/3ox08ek0ZLmI1IN9rdRktIYMcZgl/IlA9LyDgPAcgUOoDI9mKUyKeQH0hjXaxGAf4Pxx3Y/0eKg69IHWEUyJC/5ccRNehHTlFJSB+MNchwTU3I5MI1yBH2m0f5j8HHxIiryBlzjcdSL3LIW6SwSOecg0gelqNGRPpTxewfYchwbwXIMLmix8gYDcdzhstHzVwgyJNJoMe1psDFK7bDRpn53ce9cr7HhP4hx4an6MWayC7H8oHUxjgn+UfNLA1HHJpaxz4IYMc547tGtDcJRm5SSMeezeZFsWicSH2ngcilFUDIwcg6x855Dcd+TNtG6NB4yA964sY/jQDIgjEAR0S4PcdFLpPIAuNgSOMUP0eKXovHkruIxxERkkgLc+vHVr5oSJHdhsdei4NG5wpZx/09YEhX3DfIHKqXR4mxrkdbYjjI5HeIyLFYgshPHrVFYi87SAefucfaa7DHNmyFx+M1iMhvQAPIymPjR4z5n8edkDPIh8cJx+0sBEhtNkHHeXu/SH5TC8hH8WpIfXYRyDyOhEYW+QPI56x/R807r8bTnfZHTmA9x6ZVmsh80atH7qvAxwp/ikjYD2LIIQAASIrfeMhrmrnFQVmcyBqAG8iJYXdHiOM+xsK128a1tsVH38AhR4lIb8iF64hGWIh4xzlzZ8hrAR3I9pfhxLWd1UghH/7FnS/tRpAPMkgQWNjGMNrYRydvjEdXW9FEfS25x7dwmEd/6i/HT364SOerg8cRNZHHm6iqyOCtJcdD1FVImExPxsuf2Eeq0c3HTVOURxKjd0eU1u9I17Hnx3oG+0ffH7pHd1aCyA4uGkhnRLXG4K1SRmeke8e3QM1GsBKXRwfOzccz1oPIpSxTRvHErkfbqC5HJ9PEyGlWMsiJ8PfGVecESDNCEUehdttHeAvcxA/quUetEV3IZ9UYyN9e80f3Q2tIRfaYRoAmG8Yw2TnInJoGSI7k0kMYNRLIVKLAx+iqyEeRrQpHAT66R99PW0ZJzWVIR8K+R+otXkgab6NGMpUlR2vqjcfoCNNHHDMmSEk+jMf8COnHOUVNReIHvMa9EuTHHkWbxr1RQ8ibBRLIOEfER3tLPsiNiEXHHKuERoxqHkdVrZ7IBUwxSHkPTcj5jnxIS8dVyG6SpkaFK4dIGcenSPW5LUY34BDIJF+qyEQabUfWhUZHtdaVRw8aasfUWhnHsLH+R6rPase1bRpInQCOx5ySr8efa4dHCDSFSP5ME8hB4NTGwLsmx4w6Q0gAP+7HcQQESD2GkkiebvVHGFWaRob540cAftJH/QXtR5pojsedcUhIjzLfR1psH0hPz71HVrZtSFMUhUjDJCPItuI1xvlw4EeSS7lGVNPyR+4KrccVzEVHifAtx1ebBUcgEqDIqsDSxxWNyEeETTjIHfWhSHiaWkjeGj1If1m5R+5akUfLeYLIsKLoxxTOQEcQMEZInVEDyB+j6EZYFZHIBNauxkZ0DsghVpxIWbc6x/NOFEdjzR/IYDYCSHhnhUiZSebHv52Xx1fSSEhNQ0LI3RsaSJLTjsiBNWNH/Mm1R3Q1Zsaqr/NH2rugx7Hu1EcQ5zPHYqCvxybrSsgJKaBHgMagR/sbusccZKJIEbb6xpjsyUd4ujbI7R6DSEchfEfqdQ9IwHq5R8D640fU+dBHUpb/RvCVoccVZTBIJ4k6yGc1DccaoOjH0Ti8SHZgeseOtMLHO3CVx12gksiLsztIUr+AyD3bUEfiiIjHy/d3SEhgo8ht9ibI/9glSDvguEdh8oHH9xPKxuohn0j86KVHYDUQyBrhsMfRERvHfXU6yEIPJkdEyb9HkjObyPNPjMfkot5HEoQ/SOC8Bkdng8DH5q5pxkOc40ajktDFf6rxRwlZQ8dFEBtI8g//x5sERkh4QhJIEQ0pSKHlZ0d74t9Hat2TR2LoIkgGQSZHnNslyHZP1kYitRPIGFQfyOU5jsjKEz/I/hRMx/NVBEjSL+lG3dSvR1gIT0iUHwnI8mEwR3BuSMdPvfFHSjPZSGNdDcfRYjFHvFVAyBgEuUe6uo7IXN5cyK16DUfuO0BI2LcsSNtoR0flYZXG6IgTR6EHUkhdLQrHSZ0xyJF+pMb4WXnIRecoR7KM4UblKTXIOKdyyIfdkMjaakbHhL47yKK7DkiU94fHLmBESHHTGMghzrXH5BIoSF459sfeIgjHx0JhSLS3tcbNczLIIHGQRxG3Dcj2BoFHlvGlx38qVUd8UCtHPmjExyaHr8is2lfI7CiFyEz+BsjVF4LIvjBVxpqHk0en90lIE1Bzxlfct8h+1QHIXikrw4v9w0VE+ulF10oFyFbOescPKx1HjV+FSLVVM0gfjIJIccuPRzZ8g0ZrWr5Gn6vTRghUYMgJ2MpH11JgxwEcfEdRyfpG9TnIxnKhUEiJ0h5Hnm69xwpGVUQz8l/Ikuypx0WrgUhFjmXIcJVfyODcR8fwZcrHOpIlxRIy0MfFO6FIIBL1RnpGNUiSOm5HYpFfSHnYKUi8BfdFwSiOR54dhkcNOAVIBaPAxSMDO8hS1kjHeIICyMlUscOEfBFGmdJmSGji7sYGuE1IZzSURw2P2Ea2RC1HmD0oyIkiqMdU4zdFUqcJSKMhp0fXostHoEhByBpAPUc4Jx1H/KmTRXKo/ccW2fpG7tpkR4rqjkjBoWjIrxSIx+rVC8fBkBVI6TOFSNqLt0eFGhHHaLmGyJhM/UVfznhIC1UhxwuEZEer3rbIduY7SI0YtsfWbZtILogayOoVRMcgYTnIK/eGx7v3yUcHn8tHiZBDSDGPvMhdPKdHFQznRsa/jkjEaoPItIj8RsF4RMgpquzHIc7Fxhe3UT4SFFLHiscmyKpgM8YlogPJT43yxdJGH8iBqYlIvmDux1zHGEj7y9jHlaJ+yI1mtccMAs9HzhkbxXHEFcgYhfdHAhorR0mWcEgXOPfHcdiNSMwthcdqvIxHUudgRx2hCch79ETIVagGSLNnjEhBoERIYBQNSD7IRscFVKjHrz2xyEYcAMhVYRlHsfhwyAs13UdPT4XHsWDGx7bzycRwfQVHjLnaxaqws8edIRTI1Wdxx4qPRUghr7THiYGdSBiE7Ub+q7xIEOm3x3q23kZ6pWpG+gYKyDj2HEcqTIFIN+lLx/QEQUj7a+THSe2ZR2DuLcjiCE5ITaSSx+pzhcXNG0pHdAUFSBLEoMdm1fdFcklSyFxWKcgAD41HS8f6x98mUEhOME7IjecvyGIxqEdMl43HyDeCx6pgDMe+APBHS2mOR9EaaMhCnj5HejZmxvZ2q0f39bnGv90/R13UBkhAgjZFlPZgxa4/EsjSj3VHPCzAxPreA8eRbaPGpnmTR58r7kfoOQdHrEyGx6pHekjGXZLH3Pe1RzGYekjd7SRICFQxyM6oXMchH/BGQSlPSIMgi0eYgzHIb4yrSGQ6WMiwYQ5GJps/yHVRYkcRhZ9Hi7uSRw61XkiZCq3H9ySQxiQ268g2a5bGSTVzyN7C5cataUXGCSF8yN7x90bh6wLHy5SUSFuia0eM+gbIDt4JRz55UkapoljHqYLxxEeClEddrcjGVAO8x+Plw0ZAwh/H8TLYR3vLHciWEutHnWXCyMRJLUggobVHltHFR3LoWsc9yiJHsJGKx5hMl0YPy2dHlrKnRU1S3cfoiglIBfJPx4c3lEdp71JHzzWOx9hfqUYsvNnImvAsyE9PC8hNg4BH8IUvR2zne8VpbopHjUgvSLP678d0E6bG4fETyGKNkUhDy0tIyqKxR5Vz2EdUeyLIuihXyA6MREi9SVhIDQCUx8E5CkcqufDH3aSWR9S6ukdaM7PHHhYmRe9Y+8cOLuXH1zJ6R9ryb0j+A17HtiaTSEfybkdBANdH/Wa7RyJEIMhfdv5HUrhzxnskhkfUaUtHoJE+yCcxWESFmgVHZgZ+R/12gEca2JFIN/qnR1yPncV/2L9H8EZJSGM+2Eefi61HC2Q7yApOH0gVzOVHeIs/xp8az8fB/3/ICM0HSCa6F8hjXVRGSlv5R4E1GUihF4RHT68URbrRCkgrFgDHef2VSEFAt8ewog1ImP28x6Z5hEewRZDI+Q/4xroo2kfWFJvIjKn6xyrBj0gumoFIpN/4xhPgwUed+E7ISvutx3YPy8YtCQ/IMhVCRwWqKUgNbxvIrJprSDLVjUbiVwBIOfUoyGWYFUhkmkPIrAuxRr/sVcZcMAvIwfdtyJahe8hvgXjHlF41yH/ZRMbzZjHIOuuXSPCWrcb9xsVH1RehR7WV/sbBF1ZHCr5uSP4qb8jq9PLH+AmTyCtbnsjDvBfIBRSbxykrfUcTEBhIs9oHyNTZeEgZs2zIwHvvxxOQ5sYbuaNIkRRlSP1FBEiMuR5Hz3bmRzYM9keKbp7HQXHUxo1mtkdPjePEc899SIXbI0jJhVFHlIXfx6vOcEhsCYfGepadRyrpqUfFjx3FHsUVyMtghsdSdLBIZ4Olx90Plki4TpXH8FVuSL+OkcaGmBJH8rAhR0HgSMaTmWBIpWxxx3CWKsjNWm3IkU2cx8uQAsYs9IZHh8WHRvOOAUVtVr1CdREOxzCjPEge9zDIouCgyKRQlsjlH0ZH9icGSHjLl0akDrXGBWPdR4Dm5sY1zfrFBtAgyErKl0hCDUVHjPmyxrZUGUhP8uZICn4SSJR+JUgukNzGidXXSN2UikdgVo9HHbmtx5tmjEdYqLlFe0TgR0iv6Mf9denHTiEayLX9Z8iI1EbH8nHZx3hTgcg/Jo9HpB7MR0xHnEc5JeXHE/mRSM+imsjsnqBH25kZx7Yji0cMc4PHfY2cx2odaMicwx7IpODLx0ozX8hQCz3Ic4bsxnfcAsiJ+DFI1Q9hyEoawkcl9RlIzQq1Rz0Z4kcdeCRHgUTRxx5XOMhcT6nH3NfnR6Wt50cijCvHvYGkRq4H+EeUZctG+n7FRuzArMdGBILHKeu/R5W8QMiHRr3HGyaEyJ+syUfwhQrHad7AxVwPbchp4QZJ1Wg0yJ+EXchQja5HNU+FyJkq3Uf5QHzHPF2qx3kJqEcpukFGTBXbxosM2MduA6ZHV6yIR2xADUjholpIF3fzRudc90elTClHlG1OSKpgTkjNrBzIocc1R2mev8bDQ7pH8+20x9Az7UbX0k1HAB+tx/4Tj0dOwF3Gw1L/R+9gachuugTI4ymDyIBueUgJ0ZfI/dX0R9zNScixEOnGAfacyAPJmMZ0s2dHc+ZuSM/lk8cp1E3IRuVyxwE4jEjOAL/IeSkIyB+0y8dR+bNHoqNLx4schMejgSrHpX3oxyIVG0iVpJzH93s7yJO56ke5EJTI870VSImBFcemSn/HYw5uyK9MEUht5F9IvAXQx8RZokjQzF3IA99CSLx1+sdEojxInPaZyHkHlUjEDpHIMNneRnR1TUj8cRlIIV9oxwBPK8d8CXnIEgSVR/jxpMbbyANHbYarR9+vhEfRkRHHV5qIx8y9Ncc5fF3IwLtEx9W4W0dc/rFFmQldyKLAr0hVH9nGe9RVxxlz/EfZTt3H3oJmRl+nKsjtDT/He1RjSL6QGEhtBXnHU913yF2EDchg1olHcLOOSJg7c0dD2wnIis4jyOadbUf0bAnGjFmtSALLbkj5bzzHZ5RTSBAp+UdaSwVIKhhPxb+MOsi/BDJI708NSNhwUUjKgkPI9Vh0SASFqsda6JNI5h8kx/O3Kkh/WPdH7LhbyMyd4kZt1W7I/niKSHpeB0gCc4hI062Mx2028cebdQLHtT52SM8XLsfrYcfH87U8yA/6LMaeLUlHDBMdSEVWC8fvCaNIh45lyOVBCUjomQJIf1mJSNnWNMi9gdPG1MEPyFuhJcim2fVHuH5qR8276Uf+ExJIzZQOyHha+0dkuybIEvPpx3VxT0WWMgzGjWCIyPngIUj7ipPIFE4MyPx3nUeahlBHOUUSSHvSBkhgpjzI+Fk5SONV2UdwjgZHV4w3R0Mc+8VDfKtHjRcCRkAkDMe0OYnHfNEwyC4vzcdAYhNHzTvrRnctucVHS6HI0xyByHfmKMiOSIDIGsE0yIoSg0iZOaNHkVxFRlNtCkgJkYXIZ1WZx/R7DEesnIjHkfWJSOsxAcgTAY1HwlbPx4nSjsNA5ItHbTw7yKmzjsdbwhRGOdSMx2AlmMcKFzvHgKb9xu+BEshHQytHZQoByKvxn0jbKJpGGHS/R5RVj8fDQ6tHlx5USKtuy0cFktjGKUtnx06oZshku89GKyKByKU0N0jJRPzHi+RFyA2nj0h1k4THUgiXRw33ScioBNDHdHNcSIIiC0eAXr1IMhZnSCCRQEiWcaDH6OiYRwPYksewClBIZsdYyMtQDkfMnqLIKuiVxyXFg0dmj0NINjx8xiP5wkebiJ9IvYHqxiEwlUbOmbnGVZ9DxoRMqMer7yZIdARCR/8BsMcpS5PHyhNJyMNCSkZpL7VGZibZR9cakcjiZ9ZHI9GZSJf/l8Y6wsVHt4kASJVjJ0co7QFI7a4EyE6hnUj+BDhI6zkNSHT7qkj1xpVILpcQyNlVNEgRNgrIJzHoROdsH8hmBoRHDFKCx2HCGMjsj9VHLn9ASN9GBUiMidjHwxPexjm0D0eFm8rHNa7RR49xw8bx43DHUKzcx91EQ8c7K5lIFAd/yGm3Asjz7ohHiZ2GyBGl6UeHhdhGw9sTSEKtSccHLgnHbeQxyHDufMgy9UpHsBJQR7GYksi+cGLHOXRPx4AGf0eaGLPHyUx/SB5l3sdUKzBIZMoex2/h6kcFY/pGV5vCSAT2cUekf6dH/oKkR8XeLUd1ogvH95Vcx4zZMMcgEivHeW2NyCS3K0eBRV9IatxOR6QuRMcwy4pHl27gxiDQYUixH1PIEIn8R6g1wsclXj1IQdD9R7exKMhda3/HNZZGyBbqXsZb0qpHZ+Tkx9LmIEi/7izIMLuIxucbgcci7KDGwyMxyMino8er2ZBI2dmgyCeIlUgcsjvIgJKDSDMT+MfWRUHHBGUUR/XiI8gnsKdHLSHtxkGQsEfSbvXHm/UyyFd7W0i2egrIm0VvSGWqg0e2iw3IkjoFxu6LG0dHO0dIN9gox/0Oa0ioLEfIuMYHSKv1UsjlsGxHCqYrR9M8qcZowsfHcM5BR8bcAkdoYQ7IwfBZyINvXEgVzLBHNDGtx+xePkc5Yy3IIR+0woXr00XASw1IO077xZBYRMi1JjfHG42ExrdRE0glRELHVEpdSAyCPkbMvu/HPW7hSEzOO8gB5BJIBIa4R89tKUgj2zTHEoMYSCsyjEhh61/ImshoSImh38fWPgbIQYENyG40i0Ynj1jGK6ZZyI6tI8iMGenHl+5TRn8q8kZUw15HqBUPR+QTwkdndaDHela4x0keoUiodhPIRGr1R881L8emOTDH5AIoSHsD+Mcylb7GyBZxx1Jn/UfdNC5IQsVmSK2p3UZwbcpH1aikR1jBMUg4fxlIZhaMR2WADkhJpQZIpeylxmJw78cwOx1GN+6LyPZnPkiQ/xXI1yHxR7PzbcjSL1pIhEq3yP/wsMfcrUPIpD8OSNklIshsZyRHq2+dRxc4AEhymcLH/rJYRhqRkkfpF0XHaR5zx2UZvUYGYc1HPUsESMbcWUbj9WTIwCIKSGE/u8hhsrNH23iiR15Ko0eVAzpHO/Dlxyg93kcfiwzIBiHiR8oSNce4r2HFdIOxxzyeEkgeTSZIFzBOyCzDe8gOPOPHp+ekR+L4x8fWZNPH6NFDSLBSVciTt/BHG3YoSCKsgMfCznTIeLoqxyVVZMdfzyZIEpRGxvJIEkiW4NTHf4j7x9ObrUcdiBrInh2sR/GojEhxXIlHQCwQSP9ClUe/TjnH1efdR/0Wg0f7S8JHT45cyJj8n0cFY1XHbjQTSL4IGcj5wNrHXH4iR1ty9sevBZ1HUr9GyAYw/kfqPVDIBMXDxvgxREfnDKBHa4J8yNBzkchvQZDGgFbCR9LOpMe5R6fI81KSSNIChMhxyKtIq0+hR+SDJEbn2zhH5ONKx1XfVcg0MevHSAAcSIzKFkcfVDZHYFSIyL2d6cgMgjLH1Msbx14ayEeRfgrHcnogyPfkhcUAhypI6kXBSGH7C8jKMy9ImUoex77w/scKN6LH4w5LSHzQc8fDiwLIK5bZR5Polce4lztIYcOVR3bQpsdT1O9H2lxXSNcDhEe289TFA2fWxnJJi0eaqLVHzZyDR5dncshHI0dHcexZyLRBJEhphjlIrxNRSA4OfchwnhtIL/QSyIY4wcdAk/9HMBsuyLLdykZ3PgTHotP6xw+rPMjKQSbHBDbGR1RR9ccLJQ3IC8VbSL9ldsjnzNnHvaoUSJp3MUdSvi/Ipsk6yC7wM0eIY6pGSwAKyM4IJMd2ry/HFbiCSJZiqcd8oX5HT/c/yK3QfkiJYd1HTRRfSGNOzEdtxffG3SQGxJp3U0fQxDvHIZqKyB/0EkgA9kPIOrluSLyUnsfOGc9He8CjyKWVAEj57wrHFpmvRs6puUd9Dn5HEScfyI1nvUe8rVtIyWSix4HVJ0ewAXNHLphByDf6v0ek/s3HRh2GSDUdn8eYA1jIRDjtx7dg2MetyqPHHSkmx07RXUbewnJIYTlvyH77L0eiTSRIyhJmx4Pfjcc8ZF1Ir7RPyGezw0UtsrTGv5SPSH2uj0eF2r5GtqNlSIJyW0ggzoVI9xQZyFyPeUdFADXIrVm1yApemMhyqG1HoBgzyON+psg7AM3Hb29SyMHJEki9o55GpA++x7UWh0fRok5Gip4tSLaiy0dwnvfHePouRiz0aMeNF4zGFpn0x76fDcf1LotILoqgSBDH2kSV1BlEXnnkR6bqPMf9JcdGOKePxynas8foaabHzQIKyOzATceLnAJI8doVSByaqMYFdPpGSQyvxsJ1HUcso3JHQaDAxzoBgMbaXNrH1sU1RchnPEhq/HVIHxTdR7SxBUiSYk7I6hXJR6AZDMgcG51Hcdv1xkR6QMjBeVfH/MgAyMWtdcejcdFHmwSYRxDYpkc7XzdH40GxyFPEg8hZBalHwlZGSK7eEUiz2yzIRwPARtGahkhfRL9I1vT5xtZlhEf8aTFH1xsByFXfLccmMxjINLC8R1PVdMhk5p7IsNkdSK3Y/sU4Rz/IrCsjRzIGQcddu8xHs3u6RSumKsjBQCxII1utR0P8AccRXS5IW7HbxyKs2UYYZgFHoVZfxr9MGMde+ldHfnzyxy2hXcdgNdJHYLQ/R2S78Md2aCVIBoEWR8KGbsYYdMBH/5BSyOZuEUj0nIxHWbVHRxzryEicKy7IHq4vSM50osjHqP1HSV1GR3UJCkjSJwZIlqoCSLByvsdhotnH64K8R3scI0j5j2VHCrgwSOVAj8eNxodHprm1xplqRMe6TqVI8coESAyigseWSiDIDj5aRkT6zsYHBU3IUseSx9/u3cdjXRLHfiuSSNqmi0iU/gDIpO7Uxz6oMMdOsRRICKw4R40m3cfT3exH5BKax3c96Mc0H19IiPTZR/IhZscAGABI6sMAyDIWikjwKYdIULurR+y+0MeanwRI8WNDR2Q8y0fMfYvHBwVNyF07zkfU6RnHKBcESHDlXMitgB3IMoS2xjIlm8jwpftHJbVlR8jGi0gunk/Is4qXR0hvf8h0pBjHke7/x4D4pUekX7hH2spTyOgRPkgEbSzI9Sg0xpJ6MkdFBxHI4JwCx0DLDMhzIp9IGtGExs8Rp0gXV2jHLvaJSANvqsi9FelIxkWgyDjXvkcFoIDILblBSDTRCcgKVzRIC2X8Rz0KmMaezbhFKB5SR1927cWilMvHIVSPSJYQbcdGlDRGTdTUx8zFg0gw0zbIqOTGxty168VUktBHo6KDx2FjBciMynVH69GJR3eSkMjbaIlGv/0pyBgkVMf8qJrHZk1VSMg4M8cwO2BGTaLvRzmkRcjIGOhHmPvcxgkKaUhiL6lHwUn+xxUzE8jG5BjI4tgnSDEIaEi6eldIuwgFSCBJDMjTXBrI/VcByFGq+kekJw3Iy3/pR/jqg8j1iupGMiQ2xwdPzEcOfYpHLdpEyJ4d9keZ6UbIknp1R0ONG0djjh9IIym9R2WIPcYT6j1IlPbExazLEEhb0pTIsm6Ix1mGdkVYKPNHvBtlyFWwhkfCBn/Hi22Nx63Js8d7otpHgZVAx/5k5Efy4S/HMyOQR6IjlkZpHujHnc/Tx358CshBmTrI+DKqx6Wsz0ZSRwtHyFgPxxHrh8iOlQtIFHK0yNcSkcZ9TybIk1BrSN4CBEbYD/BHdr4vRkXGt8fKcoBHSV2SRhJjSEixLmhFoSdqxw9re8cCafTHocX3RzqyTUheES9IXZ2ex4B358ZUgsZHJJjEx2iRAUYeZjTIr7TFx7PCJkgg8nFHrYnPx3dcH8g6wS1I7lopSJziW0c0EXHGtRVYx+7rQMeQtZFIVrYPyOozYMdp/grHBbPFx1RSMEfe+ghISQYLSGflD8gcfKXHGFTDyCC5YkgcyzjHzRycSKrgycezO8rGtEgxx8AjH0gwWznH4s+vyNqqKEe1LT7ILpBcR9++cEXdoxLIIhNUSK3YfUUca4TH2uyWx7M7x0cl9Q5G0agVyHuiyMfxajdIAK/gR4HF08flf9VGZrcsR+yIRMglFVhH/3IOx5D9mUhbcVDHXJANyJeQCsiwgrnHDu03yNhPG8g3WtHH+TDYx+VA88c6kivFBROmRy7uHkeeHipIuat+x8zMYMeYzGNIM9KIR6+Tlscg8ktH/2Gyx0yVCEjuimnImXEsyJPoaciQHKFIqSSVR2vqdsiJvo1IgY2nSC1CQkiIe0xIObQkxeIX0ce5fOxHDDGZxtob+EZq/C3HDNFxx5UbHki4/97H4Gy/R5QmhccMEwFH+fCFxwxitcfo6h/Grt8QSAyxjscmo9JIn6sVRCCASUhz77XITYQKxoIh4ke/vgJIvj9jyHM38sdyiDHIz21aSP/QE0hN06RHpltRx+4q/ccw4gjIpJ9HyC5eO8jyXJXIGRk/SAo4tkdRkSFIeAuYxHwIxEimibnHwKoLxwqGvkYtYZhGQj3QxyUOSMg8JFvIjzNWxx5/OMiz+yLIL8yQxkPbucdmj1pISziwSETYVsdC3ilHrQijyPwgB8hWfdjHgeSiRwCgCkgvnQnH4seNRR437kcJCFbH4RItyG6SLcZZxtxGXQywR00EDsjf3hbHmgieRbwVtMdUwXbHMqYUx9k+lse/LLDGLUJCyMjYu0fhH7RIswu8xyZSXcia1w/HxiQcyAdOBEdFFnXIyCa/x78VFciw4urHNR3gx4CIosjQ+1tIi90Mx30vucdHE6vHUHnISLhdOsgyPiBI+FOPxhH1A0gEpl7IGLS8RwmBUcibJcdHlsG+R1TjUcXw5WjIMHudyBVbUMew6SVIEKjcxwYwDUcvdFPID/sDyNh5N8gIAylIsHIRxsU+fMcTIojI/L9bSJYhOka9ukhIPbtVx53YX0jNlDHIrAyRx+plksdAxFNHEFiSxl37z0f+dEVHsYSEyEuJGEgGUQzIM7stSMwWGshC1SFILlAYyEHgLUeozFnI8SKax5m6jEenV6zG8x/txdBTpkeZMjNIN+qFyEzVWketiSLHH4MJyGInUMgb3ltHeVB2SLRZhscr54bH79ErSHd8I0c8LIJGW5HcR4dFFcfm74fHC7U6Rjx2NMj1UmVIUhuJyP/5Nsg/rWXIJNcAx6w7BEjN2rjH5ShMSCkc1cZUA/xHPcovSDm7nUgS49/H/tO2R6D6AkeaIH7IHhYUxY/Tc8aKP9PHpb2ZRei5dsctmkFIVsmMyCjdNsiwYZhG46Wmxp5N7kbIw7TIxY3nx2qtCkckGDZIv4zcx+A9+kctwYfH3iotSLi3XMg5/SPI+r6ExsKFe0hSJ9PFF8gqR7QvYciCQRJI4tiTx0OkAcgEVg7DR7knSOyOrMcBTbJGHBu4RwjUGUg9mxVF60LgR1Y91kaBtMVHawmWx3/KD0d6VHBI5WHCRg7enMdAsztH3ZSvx6CIgUfq87dHEYYYyGBkPsgftMrG9+Rzx3sDEMcO/CTIIc7RxnijMchN9IlHBFb9xsxOOkgMeg3IDIGVRxY5aUglMedIpV07x8Tgj0YltJTIBFZ1xusRFMdGlN9HgVWxRrP77EckNwBIOUVYxponK0gduJPGC0Tyx1iXdMZJpqRIDnUCyFwPrUaQgLdH17OLSNSJNceOJcNHs3ejSGk6u0icMyfGFKcqSK8UF0jj7hhIJ297x2B+QEg+WN1HikYdSMW/80eRTHxI03UJSEsJ5Mf2ZtlHjcffRzOiTMR+jC1HBoGbxiqaCEguPzjHj/HQRixxlsgSgx/I4dovR7YIociRnnBIqx4uSLg9KEhO0VHEFSzAR/VBaMinF1zHlUMnRuTTBkh1el/IMoRqx4Mzv8gPemrHdGiNyDzBk0jecU5FpoosxxG28sfN+uHH/S+CSN/ukce6qL7HEC80SLjFlMhESjNIUHC4yBNg8EeixZ9GKE1CR/oty8azuvLH2b1ZRmn+Hcd2gF7I8CUPx1n1kcTGK6JH7EDxx/rwvkiAR97HYg/jR9kORcduRBZIxCA7R/+IMkhrCWHFWQ4aSAp/TEjO2J1HXqmuxonCD0gtWHLIr2sYSK/lPke4FopIy//BRlcbZcfWVGLHDrCyyA3Hh0juMqXIObRLxsrhyMfuI81IueusyCBQp8cvBApIHLI0SD7oEUVvMbPHkzmZSP12d0YCS1fHFD6Rxz45g8Z3GYXI6hOcx85Z00eNH2fIfHFLyBjU10dF1/5HrbpRx6KrTsih56NH3EbfRtwm80dV5zTIN8lex27UEkdmdWzH2pIWSCwlO0e1pglI884aSO38G8b2BwJIUZpKSCTY70cBrOPHs1tcR5g9WcgUPxXI8NGDyArXCca2hEPHcE6oR9VAEki30JFH/Od1SEWIFMi+HwFISouSx8G3EUit6JxIeEtHx2nvhsbYHz7IEisMSKRuNMgYBe3H0h+pR2y/TkjaozNIhyU9R1AMskf4w4XHO071Rz65EcfKChHI96Xbx3e0Ocg8PSJHKTtASNpvg8gGaHLItUV3yJvUscdkGwjHQs1HSFlGYccIfSJI5AoVyP6D4MdAglNI0vcPyJJLr0e2I9BHqYINx/GjesfL0ENHPimLyNIvhcayzOpGF8gWRtcjAkYawGbIccJyyIU7xMdzaoTIgDdlxq5ShMiJILfH7skzR3SjZUiBRJTG/pjDyAR2HcdUQb7GxW+dR23Vqkd2X/zHb396R8ufyEex5lBIv15eSHvCEEi/vi1IjDqpR1+YusXjtojGHApbyLmr40ZxnLpHaNGkxnrmGEjQs3lHGAUrSBf3tUdFRzHH7BDNx4K7msgyBH3HyN9cSDu63shHESfIa1uZx2T7GciFGqHHVEF3yPl3zUgFdJpHBlFtSCJED0g13RZIawFNSLqIQ0jEsZJGTBUlRsmsSkgItCvI11L+xzKODkiR3EnGjVedRunWF8jxgy1Im0QFyCYDg0hA83THLCWyRoOvjsZsOQDIzCxER3IZPMeU9glH4zV5SEIuJ0hrg0fINd09SPoOykdCjg9I4eMoyNwV4MfqDAFIzbudSA1/Psjq8/LGY+5SxGAWPsghEoJIhE0uRyMZ5sc+bZnIGkcXyIlGj0i0V0zHlUO8xVHdr8gnQ49IiTBRxuAlB0irzQLIA0czyJv0ccjjJYHGNmsNRz4wiUgf6zBIPsOFyEifikg8XAxIu/Y+SL1SSMhri67H/yGjxwHNKEfx0o3GkAA+R8t/fcZAFN7HjYYZx/T7yMjQw6PHxV5KxyRINUgYNK/HwDMJSJZBsscmR5TI6OiCx2sZRUgA4GXHaYBSR0/nIEjXY4jGBycYSOrzMsiIpGNIbbQ4RqQrg0jT1QxIhqBzyDeozMeM6npHEPSUSAcfbEhy0AZIm3VwR8eaosdHBYTIEWU7yNk9QcS1VOXHlPXwRyw9AsjJDFnIy/+bSFdsL8Yd+LrGrTm+x5t1bsgpushGPUpGSKPCT8htbVVIi9tsR+XRsEen99nH3xApSLUVkse5xCvIGu++RkDLFEi4rf/HOJKbSDNSHciJQfpFhPQWyDRQokeZuZFHytIjxwNY40fBKRFItc5FyCN56UY6EsrHZhfux7Jdq0amGtXH9eqNRyGu7MetAGLIf3kgR6Qu98eXz+fHCnifx2CW0EdSx+dHBQLlxwtkk0cXaMXHLL08SHhLnkayroxGhZNmSAHcjsfQRCjHxR3hx1sCGsclXANIvmChx200U0bdc1ZHdl79R2RMtsZWPurHiLR6SLHfBUehJovHDMFdSF1cCkdd7fHHrif0x3MXiUf+FDhIaIG6R+5CaciuZnBIL9QMyD5XQcVlqhfHqZNmR/Ovg0dliA5HIS4sSO18tMWtuoBHYYrHyCIdjccvAZbI6SZQxiSouMZiWDTIguoPSF94EEcXFjdI+CGuR7VV0MfRgIZH4K0/RgRW78UNgLXHLSGbR0U2Cch3fAvHBZRgR8ZcHcfLMHVHaHE4xwHdPEicn7rIOEcrSPF8G0g+aIhGNgycR5Yxk0fuS7vHDW8kRycwpUcklz9Ff+pbR/d1GUjiyA7IkMCZR01zV0cczKZHwArUxtw+2chACxrINK9nx1LI7Uef2jrHaT/2xwe+7UfJdUNId1yix7YDA8joEWHIAg+dSEFJIEjp5sFGAiu7xalyrccyhibI1c5VSA5+XEib1U/HF0gUxTtfPsiPmwJIO9CuR/hCX8eU5Q9IJyB6yGuaL0aB/STI06thSErrSsge2rZI6Pl6RydPsEdvYcPHMwo2yMGPZEiXLuLGsh0kSP6SZ0eJoH7IpopkRi4/lUawQXVHd23qRoRakkg5/TNI4K0vRmK/0Efzbi1HR7JtSKZqBEdCjrXH2jzMR5MpE0cldazG3aWdx3afm8h6NpRHuD46x4nSosWA99ZHswogRwGuv0dWfapFOCb3R2vaSMdXpqtIXmrsx8bLo0aOJBPIqeO3R1c3lsifLODH+0v9RrbkWMiSaz7H3oW8SDimgkcgASJHolROR3Vx3sc4XiTI56wbxxB36Md1U4NGM2wKSL90Lsj1GS5IopWUR7po8Uepek/I8SsESE7BLcjoUQLIaGKSxr7/RcevU5rI5IIuyGqs3cdtJUXIjcZBx1weK8gY3LJI1UdIRwPXMUjKw5ZHF0jKRgaZKsgBpXpIqyWKyOETLciaj6zI4wQwyO9XtMd4oyLIANhrSJtF4kfdRMLHBH1NSOWBMMfL/8fGFomDxyXOiUgORG9IOcT0R25SokbInxpIyi6FSNZ0w8cKF5rG8vGqxwxqBkhwbxxI7GBYSL6PkkfWVoxE+C6jSDcJTce4XpXG2T6KR9eB6caiRLLHxNGgx5KKfEi6eHPHQjZmSNsoPsf60I5IuU2Ixu6LkUcvzLLGdy0Tx2fjRkj0NEnImSF5yBWVusgPi8bHCp8RSOSki0dI7/VHl66LxzqBSUcpiuDHbKAiSGn3J8jjprvIF+iFyMrBtkcLBQZI5n1QR4DXGEcvPfVHTlEsxwEeDkcP2gvHAkscSEt3cUd1cUbGjwLbxkCvukifixRIFyeXR7PqwcXlWYpIcTvKR88FlkeBJbFHUqcyxuZOlsefC0dHqGRzx8pyQsfVV4vHmHu5x8cZOshOeUTIwxyEyPPdD0dxEwVIhZppR6/UV8dHOWdIi9m3yDOznMeiBZdGFlmIxl4pbMeNcAjIcF0OyBpYaMjPpmfHMJl6RTZDAMhekQ/IKpoNyCPq1kchCBjIN1qtR17Kj0d6FrPHe9IzSFbes8cB3qPGhLKDyLjfycdg1UVIHoclSFKWOcbgvAvHVLK/R7tWdsdjvXtHPK3Zx8WOk8cziipIUNxVyHf+kUY4/nPID3rzxS9dwEbhKc5GTwcyyEwG1UjvCQXIt4E/yCEfa0dGnELIaT7FRz/G10UR5ZvHkHdKSHl3vccxyMLHAmv4x0DkrkfsSBbIF4AaSH7kCki4bTFHd+33xgn5TkdO1pJIi8RySFoYrsiJ0oxFUphPx3A94kUMwsbGH+NaxgZAAUhmbg/IGoGZR39qX8cUT+FHk9AYyBzKA8guF07Idz2ASElMo8gdyZJGmfrhx63pb0eQiGjIbdbdRmLhS8dTVXlI3CZCyEeLjshtJVfHt/hRSKywssiXJkDI3K1VyKMxQ0jJPBfI8AUgx8uQxMbFPuNGMwPjRwiru8f02/TH+owBSErabMhzRvlHLAW4RwYBxUZ6KovIkZ2iR0A7C0iyTFvHXjeaSF5pM8dZNYdHFUvpx/C18UdvGU3Izw1mSNOUH8iKr4vHn1RJSEymnUVN84fGU6WLRwNXG8hxrLnGONYUyNn9CUe9c6vHa5uMR9MrvkbUOlbHmfqcx2LBmMiVA4LHHbhKxyQoMEWidA/IOpafSOIHlkZxbJTH8hGAR4kih0fa7PJH8AU6R7fdpMjqx6ZIgcXdRwFtqMfNqmrI/iNUx1xOjUdJcrRIbpKPR2fEC8jNKp/HeFpNR0w3g8ZMBx1ITP2FSH8q+MfNOmhIgkuFSJ59RUhkykBHcwbNx9GgAkgBFVRI2rM7SOJ3wMcJUXRIaQCTR0ifUEjOmR/HqDx6SJQ9QkglReLH/Ta4RspyiMhkO3NIyS0HSH3OfEiZ+YDH6pUUyKKj3kdqZDVI5u6CxnqmBMiUbW7IxvzlRwWT00eyjH1IUMuwx3eEC0g+90TH0t5bR/Ejk0fqrRdILyQlyEdRmMcRVfXHIBIsyH2eeEhU4XBHp8gxRz4/G0ghPujHLuCvRzAiSMhc/qZFYXKRxwXrGkgMcr7IkWVDSCXcz8j9tS7IEXYpRy26fkjxhC5I1NpLR5sU3ceXbrBGAChSSOJHN8aWkCFGufynxwEGKUhYuYzGsFImxz5Y1sdF2JHGsPLYRhgkIkhhM4jHXom7R3W7A8k9SoHGYbJ4xwovbMi491TIkruASJi9PMeF6tdHZUinRxgleMilLOPD9+WLRw5c3Mfu43NIW3Fax54NiMZO4BXIv5UBSJSHusYoPoXI9t4XyKap9kddnNHHvh+wR26iwMfu6otHJkJVyO8JGsf6HN3HOQVhSMB708dMxwhIGiB3xxDpLMbE0JBIG37VR0bjbUexrt5GOO8TyLyFQceg8aTIg5/4R/bXs8c4Rx7HGSJsSLRvMshySYBHX0iVx9YdGsj5z39Hzqj7R04QZ0iIamVIkotgSBue5sTQc5pHtvPKR21lCkgFwxBHoSVHR8sAgsjtPHPHYcOQxXoFe0eNRqVGxR/Sx8O6a0gjW4lHL30XSA/LSMcwWanGYHYYRvezQ0gJuTpH4UokyLdRNceVpB3IkVxVSIY4aUc09ZxI8ZeDyBFWNsf9qZBIooObR4SewEfdOwJIE+Gtxk+vp0f/UqDHXGvxSLs/UEjRMdlHQQiXSN6GhkhN4unHr+1fSLUU5MdkTJdGz15TyMJXDsdAwnTHvaFJx9LWEkj5Hy1I6UenR7HuTceoVR1H7XxJR7/CgMiYuzpH9Xkqx/Tsx8ZpAM3GTgIjR9q+rEhJyLvIocb8x5Cg0EXJOdPIUOt2RwRlfEe85KBHDRAAyFB7yceOLBnIqWSZyLbyyUfU+gFHhH0syFzPqcYzszHG0u8yR6qAN8cKmCZIeqU3RxaSAEj/sBNH8ePjxztf3UeTPMNIKO2lxKWsIcdCn1FI7illR9iRDsgF217IwobLx6sWLcgzpBPImjcfR/YPLUgAr7tH+Q+SxTf6IUgYRIdH9VlNSK16D8hvcDLGJxGIx+3lG0jWxd1GiKMxxzcCBUh5B2PIk4gnSL99XMedT/zHSwigR2zvMMirXZhH7M7lx+J/AUhvkMvHT88Jx4cmkEixSOLIvel6SHbPJcY5kMxIZrbpx0DD68d6lcBHL6V6yMyWBkjEYNXGUscjRy0hw8eupk/IvamQSMqBZMeJEMJH3hksSA9rH8he+pdHA+lUR1k7mEhrGnJGRrS5SKG21Md9xWpI4gA/yGupEUfgy+rHiPOrR4j7X8jfD45HWe8USE+vIMaxpxjIcNmHSEaU/sTxEv/GExGRR4hj9scr5VhHLlZ0SHWis0flT7pHaJJMyGIIZUinuNrHgiI9SEo7hEeEnhZHodYZSN6B+MeUwQBJlpE8yAuEU0hxPNtH8HaXRycgQccNz4hGaMK0SB/TwccwylJHnYAgR5veK8hVz2LIG/2SxxQd7cdvsHvI6KEyyE6Q4cfRYKHHNV8oSHC9/8ef3JhHaysXR+yeYsd0vWDIRb9fSC3ihMdW5p5IOtHmx0Hx18WpI1BIv55IyJL6zkbJ5Z/DeqWbR3E80UfEVatIAZw5SNAjjUfqawpIUNMXSE2k0Ed93X9H1sVrxUNLckgLJPfFWGm6RxdIWUdg7T7IlcMJR4DXbce3QLPFKoFcyEgP4EcU/87IdPM5xyoJH8g1XtBHhtc+yPBWqUY1PiVHZPwWSLXlxsf/+URIgcWZR+okMMdwTgfGrBr4RxcIEUgyJEtIc5e7RoGVb8cPqqFH+qy3yGpLf8dV6QRIPRvwR8gHnUThOufGZlcqRzdACMjssIlH9iaURwaxDcgg4fPHydRxxraU1keNpvLHccszyFQjAMirNhNIds7ixzAqEcRiBxZIO7gayGIQbkcKdstH0dgvyPP/58dwdjbIUXj+RvRbJkhtpStHmndER9Sp6ccH/2LHL51IR8+nF8gFI4VHRNkZSNwmlkfVrwRIvp9gR4AmxcXtTI3H2T2AxeyAREeZkyHIKB6ER2q8cEXyWFJIEU5OyPt7/8ekMJ7GJVU4yKRPh0e6mELHR7G8R2ek0sfN6hlHz7VAx8sPBUj95dzH/aaQyIpfxcaquRNIPti1x5n6Msjuj4JIETLOyErafEjgfHZHsp39RhsNhce7yAfI8y5+yM93PMf2BgdGVSESx5xCAMeRAofI0BSxyF1LWMe+UADHazsfSDXuyEfegszHcgorRkuZAEdCq5BI69FzyNoUZEg+gQbIOFbGxyM5pUf3lblH0yvBxwloUMhlSpJIoSV9x3fFv0j0S9bH5WGoRgv190dW/g1IfzlIR98+VsasnJbG92SbRnvDvEaCU4NHzTNtyLQoJ0eFKljI/iMgR+uiD0jUG4hHbHAwyILTE8e25NbHFVtCx5TVxUdHckjHfvsBRju/Bkd9pzjIsX54yDhWLUcW2chGNszJxzE3P8c96xVIhngoyAaBR8ZBoAdIFpmxxkndhMfCPkfIdNNtR6u+9EbEmTnIXA/lx1yPX8fuucpHQn0gyKIDHcdsyAzI0OOVR85JTEgR9wxIIwmaR2R708c9i/DHoJESyIx5nUb5fm/IBQwaSC/8tchAGzVIS1kcRrXGNUcRjj7ILB0NSEWHqsfLMJNH0u+vRqKDI0jjFo7H6hUeR0LvUUiyRAPICOxeR47kLsV/2erGGZPrR1TLOsj9fm1ImwXQx+zGWcjZrY/Hcrnbx6t+xsfVSPnHrdjDRp7VaEj2Ru/H5Q/FRwefSkh8sHXHZPeeyFxHlkhJjFHIYYNLR7xUzccjgo5IRoVzx2hxm0eQSDlIW1pTSGMe+EfXw3XH1fg2xq1Z48cVdLvILZmryAoADUh8cZrH2vunyJAPDUbT1YvIDKKjRxue3kIzwrfHNnzbRmZGmsdouhJIMKrXRhUdFUa9IwTH+l28x4VrpUd1sRDHQWDlxfotYEgw45BIhaIcSAgb30dDxQJI6Gqzx5nLokf0hCPIrdg5x5OxS8icc4jHorQNyM8V6UfH6UhHgdXNR1Ww00ZIMKNHnpVMSEeygsZ427jHCySHxzAbgUfc5xjIHFrmRwpuhEiG/2VItnPPRkQ6YsgrZxXHqeO7xweuEUgMccxF+DG8x5Ooi8eiRSvIwxPMx4qfB0htNF1I8Gb7R7Kt0kehS9jIjd4cyCx0n0d3DXJHjGlGSDQh0MdiABBItrtgSOeTwUgHTkDHRPpmRvTbPUWXpk7Imdl2xwcOZchZ5vtHp5CqyBMNrMirjzVHPQoXx+pogMg5xd9G+UALx5v2nMdNY5fHZ9MLx9dTwUe4Hk5IW0IKRyHfxEeOhBfIHmfaxmvJiUYkaB9HhmklxxjF5Ue62ktGm/wDyFKII0iUVlLHdHNiyD6nvUdsONhHiPQNRZTW20cD+FzINc06Rz27j0dRWmnGExWhSOfqXMc3uBVIyLSYyEkUU0jZFgBIYjCoR/v6WsdmBizHah0jyJtlvUchzkJHzbrbRxPBOMcJ2RlI2F8zxwVULcf4ORxIAltNyCdhNEjI1llHCwXFR8iWSsiqf+LH9icRyMmExMcVVUPIsIE4yLPbJcecejhILLOvR/v6tMe0N8zGRtR+R1LoDUjI2NZG/1AYR7EuokdZhlXHClAUyAtFQEhSZ2NI47ZdxqAYrkcg8NfHVc+RRx2owkc/1tVHA0cuyPuLwsbBWaFHt1GRR5jdL0UYrTfIC6RaRwpnysc+KAxIxaVTyJP4HMhROjhHwh64yHvDn0cehVvH+f/HRzy8D8imm9FGz0W4x8H4TsjlkRHIy7Akx30flkfU2mvIIgQ3SO3kMcihF6LHY51vR4wq3Mc4V83HnzsZyHaHlUg5dHrHW0qWSAwzjkeCi5FI4AjUyMjemUjHapfIfU+uR4IqfMgK9/9HHKuKxrjvDUiT2BPHcqopRznjSkdN869GGATexKNpVcgz6yFIWXW/x8ac9kZEQQzIwwN3SN4CXsbV+PhHG0z+RxkCOEdD+9DHEEnYx0kM/kWVdGpHozrJyIqOwkYKxrXHvQsCyBZqKUaOfWJILaIqyAwzB8dTXCFIxS9MyE/ORUh2z41GdYouSAl5hEcNHyPIGbMox8PS9Md/Or9HpkFtSCHwjEgjKh5I+i33xjuwd8dIBx/IsizKR+zvmcdCbTVID+s2yHsy0UanGFTIUnhCxwl5/kasexrIItzxR/l4Y8juGkdHHGQ6SCxDWsf7O/9Hm4QayJSNFUiy/QJI00yxRxd2VciSjAbIuD5cRygds0fq+zXIAkniRqbb48YRJSfHXO7Cx/32hEZbIOtGteZwR1I4KsbeQk9HyBeiR96CdcaHTTrIY+7Ixl1zSshFx8NGtFmJRz+FtEdyyE9HUif8xGbVu0ftcLTI/Oemx6v2U8jHeH1I7K9Nxo046UeV8n/HrBrixxRnGkj9xTzHYHqkSD91JMe1NsLHxhykxthAmcdSlqFD5u0zSMg2Xkcz/ALIhqmCR69DGEj1Oa9GdJOvx2rNTsjx4/rGueSLSAcuWUcFYsLHgtoPyMD6cUiezexGiv8xR9P82UajEoVGHBpgx/AdY0iSC0/HCyTixTTvV8elLHzHVp2BRwXMdUirlyJI7zhlx8XnLsg9c0rIlPZXSFpTfcbg2LNIcxeKxwZQPcgr5fjGIysMSN7yhMdYUcnI05uoR9O8Y8hO4DxI7fU7SP94Gci/DRNIgMijxyxlmcPf38DHUPQQSNSqiEdNKwTIbsM+yJjcxUeQ1ylIJtPsxy0RmkeUBrNH1iYIyOVxAkjA4hTIa9mpSPjCeMe809nHjf5tyCkLy8YagLzGvt73x8vQ/0dFnwLIhsksxWUZnkc5pUXH7ppeR4eWnUdKapxHvSEWyCaGi0gkBmlF1mSNx1M0zEZ52NXHHmfxRqaa7sfzPUnItKh5yJv8U0iWIqDH3i6PyDQgjUi3eRtIx2lkSEbkaEgDp+TG4v82yPGbjUjNqg/HDDH8Rtr8pcdmFfrHtwChR+Gplsfy33lHbSUExyO7vkdWVivIdCR3Q8DKy0XzPeZGZciIxz294Ujl8CDHWEj3Rz+phcgLNWRHhH4OSIqHAUgzHqXIyz8kx2sTG8jnr4pIBPYAR2RbEUfcRavHk/hPx0VYPMdGZVDITSRRx8hvZsi+AEdIXdUHSDFobEjywaDHI0eqSO+nsUV33FxHw4R9x46ME8h/qu7G1In1x2m+Ksh0RGfIISd1yK4nhUd70mZHqqBvRwtkFcdJuY1IoTawx7IuksbeyYTI843Dx2dkoMcr18pH1AlSR/FjKEaidIJHKXsjSIdfEMg5PAvIYr+pRoRsn0ccm5FHnYhZyHJYjcdPhh3Iz5YtyJILm8bmbmxH3eWFxwFeFcY30qzIOy/cR+2ekkgLdO9HnqZIyBV71MbL6DPIcooMRZsUPsimOqvHMJkex+j1icjI6NbHBkCQyBpJIUja66PHuYzrxwoHuMdC08lI0s6ix68DjUerPtHGkOAvSOGPm8i018/H/rM4yGX4AUhr6wXHu28lSLaUBcgj+6rI/7kDyDUVG0iv5OnHd2YgSGJdmsikv85HZ5xuyHjSIkjuGo9GB86AR0rOzMiSgItIfb6sR7ZiLcW2813Es/o4SFOUH8j31fXHWbWBx8ll8UZbIMtG07zdRgWU8EcI7JjHKcsSSCgNKcj1+KFHQg32x3GrNEivtYbHkBEYR2Tbs8eqYEjGewM9R2Qanseg+FfF6OgJRyGeVkhO2C/I1qUSR4kBkEZPH4fHxnwdyEMr1kd4a4tH3kJtx9Othcc1nwZIuZMOSMwOqcfbKehH4YtDxtxXXcdDHCPGiaBEyH3NzkezscbIb5FKyPKA78eiI6zFeLqKRh+DIMhWXGtIfICCR7TgB0h+OJJIONa4RY4VPcfesZdHKYsnR764S8hZVanHarzNRlWHAcgWWsBHxxrNx+UokEi+yMHIYtApR9Kvh8Zdje3HxEKdxI6MaMhOQK3Gsn2nRzgvYkgZenHImdEBSNejGMfam2VIIiv1x4z6FMjSP5LHcrkQSFgZWUeUNuxHMPJbyGJw+Ue6ONHHac88x6hmPEdwVRtIdhcryApXNcfe2gVIFtmDRTWNscc3eFLHINBDRyiuqUdWLnXHiw22xzivrkhPTz5Hw2JSRwd/E0dJ7qzHmjBrSG0+aUil7GHHiyxoyIYYs8euxXRHwTmiRqSoj8hSR+vHbHgCxMlU2MZszw5IgnGeR25SgsbEcYxHZEzrR8QgzUhfXwTITE0bSPJgUMipQo3Gmiidx9igsEfKostH+BM3SPJwfUf4wuxFBx88SHaAaEfswHbHX3ctyLz4o0hgxiDIIbAOR1A7O0hOIJZIq36xRmBUQkVLGXNIzZL8SFCrt8YH1lVIcXsESPbvHkgtYcPGZvfaR9SaoEcpa9dHlHZCRzydYUh7FFFGeUd0x0tQa0i3wEJHCcoPx6tt6cYYJodHpmIeSJLLx8Uy1cJHfGl5yDwuI8jqVSfHZGCfyGPu70f/QeRHJjNvR9tp78f0Wz1GDNHKx+hoiMdzV4rGhJ7NQoreY8g2+6jHx33ayHaeWseXvr7IZ5xfSIVaqcaxcKnHkzmjx08zhshEomFIjCh1RPyHwMd+9AJIqOCiyIc1p0duR53I4+ZhSNblZseRfgJIrsfex7jtLMcpG/LHgQTJRA7AsMhe6xFIM3wKyB4WIkTmLsfH1NuJSJ6eJMgQefxH5wpoR1kluEdSlhjGBxY4SA4svcetGAlIAF5eSH6cvEdZ1+FGHsWHR2iBWcjaK4xImzQZSLX2gEeLW0xIPCxcRXsUosXmb5vIX3ScSDxKnshJnRLHEZYJyF+b30hTvW7I8ROlRxgljUd3dCdI3XOKRw4tA8hxFG5IDPKWx+crj0cSktvH3gKxxKgymshqZQPIO9BqR231o8cWLYXI748FSFANEkdYgELIRmN/yF6BAUjFnlVHhqlnSOorschOgorHPIyxx32uk0Ypi2RHWWYhx9osgEdouS9IIa8ZyHfNDEjHuiVIe6MwSAVSRkfWVEBHF6cYyGw4rsdXIwzIhohXSOgITcfDQsFG1bhcSHL5uUUYZStI9xP3x3moyke7diDHyNcASKD5FEj1yhbGTYJSx3FkJ8j0fE1ITQTfxvBFOEeiQ3ZHQRk1SGcVKEe0WMRHHNvjR7MaGMhDPBNHa8kdxxSutsZr4RDI+KIrxwwCHcVkg2FIIU9eyOLIKMi+zwjIOSUNyAYJG0jtlEtIQCRER2CkoUdu9IXHGfsvyLhWNEgm6gnImSEpSCtl88WsW5THIxMQSAxxhkVQS4PIGgAuxz1J+0fVVmTGTUPUx+a+lMhliDrGhE2mRw4FN8j+AypHGr9ZyEzdQshiEGJF2lNgSHh6SUVq+avIbHEESKdXJ8d2uBBIyzARSMx9m8cl7RlILBTeR0hPg0cJyXFIR3IjRvC140fGxQdIdDSLR6XMesdtXjjIEbZzx+7qWUjqBPLHScV/SAyDtke/pjdIRiV/R5omUkeBbRLI9HiiyABvQkaM+hBIdUnjyGD09MdGg+LGk/ENyJfO0ceo6oPIwGuYSObtskdJzltIlZRaSET6tcQLnSJIbaacSB1ohseOdYBFOTM9SPjRPcjNmxrHhCqhSOnn5kdvATlHI6lyyE4hiUc+sT/IS0BSSGCsIsj2RopGjMoGxho/hsfrYqtH0ISGx6d4zMc4p71Iq+1hSP+QacgICZJIifGlR7RoXkjecrnH7Og/yON1ukcxYF9ISL9Ax8/3y8Xp11tH2UXUyL9NC0gXpijHJF8NyIwKh8hStIzIIGhCSOWBIMcQSZTHiTo3yCkUi0hiEQxIypLhxzOS+seBo3DI9h9xyONlmkafa7XGNMmySBZZOUg4NpXHy7+aSBiFWUiZOyPGhSoNyN6pIMh6tgRHu097SAk56Eatur1HX0itR3MH78cCK6rFM2LYx5k6+sfPtohH308iR2sLh8fd9RlHC0Q0x/x7icjfILZGjrQpSP4zpse/dgFIq94mSPkvgcd46e1FhHVJyFvw80e0CDtHRDjXSBCAZEiAv4zI+Q9NxVTjcUVt9EhI/1giSFi5n0cgMrhH0RESx9+3PcilLS7IVRBVx9NNwUUBfMFHK38XyNUIQ8i/IshIuzggRmGDvMcPqxzHoOGRyAAvCEi3GCRI8W+dyPP9uUeELW1HtZVLyNSJm8f0A0FIke2Tx03jvcc68nJHUGtyRv5CLchAlpBIMvZHyMqhecd7hKfH+ILLRv3FzEfYn3HHwOoESDqbA0jAfoDI5WGOxbDzgEcQCSfHX/g5R2d8H8jZ/aPHfb9TRhjcacgu7i/G1iXnx1EJJshl+azHX1elR/P96kc9ij9HtPeMR/cEzMcy7mZI9jd8R8oy8kVb0mdIc6eyx4tNvccSVJTH7bzAx/1FT0hVtw7IbrQARmC2wUYHpwJIaR+Bx2JYQchvQGJIRVgxR8oaS8j5YORHgy+7x1DtR8fbmAzIXxjVR+5bvEeyfVtHNqNFyOiaqUfEIAPHJCjExuKoz0dZNSdH/jPCR8GoOcfhqQxIOgHhRu2uCUhe35XIEUcHyHaoY8izqgNH6JmCRsrTkMcTSWlIsRAIR8uffUc8zDZHLrgdyEqEBEjKod/Gav3iRyMhIMiG6PVHBpg0yBDYTsdpb8xHkgvZxv6Um0ZrqexHu9dXSCMxeshe6RhIuM0fSCexVseGiC1IbKfiR/PesscnT61GHLvgRzF3L0fjlnJIka2VRxSvisgsM7VHz4WYR6teHUgYBozH5h+VyHYu28cy1YNGIzmiR6b7EcifM4TIUieWR0KOJUhtVurGedEoyPVxkci/soxIsi2mR9NNAkWARkjHROkvxvBFbMdZDRdIFVMYSJBPg8dTpSTH3U+GyEEAD0ihRUpH830lxkdJaki/6JTIpjqDR9jpksgO5iZIIfiPyJogn0iN6HFH6rPDRjh+U8gQpzbIcbRzSHetssbzTTJIcZuwxh2oacjEEoNHTXOSRo50nEep07xGjY9qSKwjekhCngLHtoLDR+At8cd/xZRI/tRoRh4FVUaMirvHgXUAxyeg7sWYTNDFxS+IyCdxMkd4CvRHILDixnHMkkfW9IfGM3wJSClLDkaVY4hHIGCox/JVhEiSqhPI9Myqx6/jDsiidaRHhH13yHv6CciUdgLH9wXbx8CKaUfbPI5IMhacx/LwrUcg0qPEokWexI5Va8i1lW5GBMXUxgff70aZy5tHeIIRyA6+XkdbkhxIu7fnRwjkJMhczwBIJ8ERyFCDf8if3E/H14KfRyguZ8iRbfDGOdTjxxZ648eL6+7Hu7fXx/JxvUhHMfBHlO0aSLN7Skcl5BhGeDqgyPGbFEhtHWLI4LUvyEMxhMjksozG7P5+x0d7Hcg6dbZIr0WpR4CGmsc2OvtHVo3cR8Ute0fM/UXHQ2UWSC0y1Ed3LexGUP2/R/95TUg+TL9IXHY4yPkP5sWxB1XI95tfSKFHg0fx2l9IAVyZR/R7okes059IBiDdxyeRoMedkZVGqKR+xE4gQ8eZusPHzjiuR9NN/MV3HJ9H0POsRrCCWEg5lAHHMlUDSLpJmMad7+DGgoIPSLlHm8iATJ7It/WtyA2g28cahYNIpN8CR5KTI0hHGwbIDT8USOOOLsgijBlIcnknxzW7hsjTVCrI9arYRwWyWEexTr5HuWvjRhAZ1kegeY/HbHjPR4TeREf1uVzFi2yJR4Zpp8eRlGjISuo5SJ1f+0cfZN/Hw5SyR33uhUYXl7hHagylRwXrW0gfJYDHvs/qx4Xrg0axUIRFLm7pRYDIBUdOwNNGzsmCyEp6T8jFtiDIATxHx3vqHUhc/jVGbbRNR/CG6Uejfs7Im0ViyByrl0aKv1/HrpeCx9ESKshuAw7Hf3JZyFHa70ZZzwlIgPe9xoouOMio/QjItZVgxhT/u8bSntlGzSroxi0gbsiDvzBIoV1jyCABAUf+wIvIhuiKx4v9PEi2w/9HBrAPR2IQPsXzvRJHqggPyOLYfUfkMtzHF0bfx92TTkhTFVHISP/tR43o58ctAozHwAMUSMGowEQ6EmnGqKQjSINAFca/banHwchBRzcJysd3vpLFDAJtR/wH+MbGVGBIPkEIyHddAMh+XJLHbuKZR8R1msgXjxRIAC/2Rs17okYMmkjIC7WRxbEfmUhSHz5IFlrtyF8HpUVtBdPGe1J0x4gjmUbaCpjGw/pXSLCCnseio+pHaXCpx/2+GEgBDZDG9BvYx9qru8d2/kNI9hczyFYdjcehBozHiu64R2HS5ccKaJpFNecpyP5rTEiFu1vIy3SdyNI+Icchbg9HDQuWyJoPXMg+MGHIih1tSH3nJcjBqDNHA5hPx0AEMEhFvxlIKG1fx6qQqscN4NtGQOLCx4XbwUcsTD5INgsRR32vcsgHTjZGESVwxtdjnsZsQEhIcesiSITdvMfuuszHkKGRR/Q7HsfLjy1ItEg9RnWCMMiK3f9Hp1cFyLI8ykc0AQlIfGHxxVsBsceNaCnILaKzR1BEPMgqeHNHUbmhR/YGlMY+mavHYquDyH/5KMcXxuzH+EIvRqWs6sZkrEpIhZolRzAqG8eK/eNGe+pBSP8gN0hch35In8kFyTnxqkjMzElGDJNLxrOie8hhUspHSV0CR2VJvkivA3ZHe9SWxvJBoUVqzQjG3sKix347KMeax2JI56wiyOvRUki+H61IlE9KSIGU+Eef6yfHHIvaRxNpSEjh2hJIERZrx9n+OUjwhjJI8EabR+TkiccdvIVION4cSBE2qUZN83PHrF+DyCC4NUj16L9Hwq4jSDc6Ncf/UdjHVo0GSP7UykfY/1tHtmsUyIJZOcioRFZIptM1SEUfREhEGdvHx2l5x6IjO0j6HMHHOiMZRl/H6EaE3OnHmlfkx/qkG8gAUPvHeyeLSPSsCEeLG6zGrvccSE3kTsen6ItGz7Y6yFLo/Ee06MPHe3tmSLZL1ciYLdlH3W+0yCn0ZMgRxy5GZC+zSOatWkiZ2b7HFewxR8TaBciLKYNIyeXYxm0WTMcK+AbIVZdPSEi/k0VApJLFGnGhx1hpjEeG5/ZH8kBFSEp7rMfryhhIveMNyRo3LEjNatBGPKzQx+3EP8hemTRIfR8YyKFOc0haZLFFS+AWyLgPpUf+wsBHLMUJyIcuI0hLqD1HSJ8NyK0iOcj6bPJH5MoDyEFMsMi/7D7IWKjZR6rBycdBeDhIx2nox+5qvEeal0LIytKpx2wIo8e7J3xHu39GyFk3SEeuxXbHrpYlyKRmcUg3aWNHoIizR46E/0eOZHzHxuyxxyYTp8jTvNJFYp/Qx4jzukc3cRZIr/UayOHp3EWfLJZH8XQqyE1UlsdyWS9ISxdaR42wIkit4DhIgZWjR9LewkVeulpITaQHSCc5g0i//RpGUPsSyDkFZsdEqpfHFK70x8SAN0dSOD/IStsOSE5AG0h5ZzpI+UA0x46FkcfEYSZI54QXSJ3vTEZqDB3InFH/xv7yvscXU71Ivx6KR7Kxx0jqnADIyBApyPPPIkiIM4ZHXwdPR+7bFUhWfdjFi/2dxGzHaMfNe+tIn3QSSPw4lUfx3DlIFfVWSEsYpcc1XVlIcZyyx2vpYselLRjIOlkJyApXJMZFWI1Grv4ySMiou0dem4VHfZ1lR3I4kUfoyBxHU1iayErq18WH143Hsyprx+wAtkZZpexHPXF3SOyT0Mg5VKjHYBSfxuTa4siQD6jFAzmZR9GAmMbGo0vItzEDyAwCQcfXGXjIsjUQSKxc9UbUGodGB1+AxDzOkMbHmG1FaFEER9psFUeYPSxISb6UR72ysEcb1p/IwMryRzg/ckjCNfTGVHsByAOxjUj3E/RGeSk4yMJit8jILw/IxBA9yEyHnEeC84RGG/4YRyBAuEdhMpXFTsh4SIA3Ekj2HgVI5yxPx2kPF8j0PIDHBz3YRkdDJ8fPNotHvreBSH2dGsgc+IJINswnyM5YwMd0tcVE3pEUyPL4CUhfmJzF8es1SKaZH0d7A25GUNQISErX5sgkqFJHMhZPSEksvUjUWjDH3I1GyFd62UddFDvIPWIaSFjZhUeHVq/GRTagxgaugsi36XtI5h04xlG6Dcfsn1lI1bi0x/jisEcujg7HV0CwSMqjfEcOLstILj+jx6XTbUieZjjIDq25Rk9eRMhVMD5IWiNcyCowEkjcZWBIWpOkR23FrMcnr3FIfyjZx/Nui0eoxi3G3PXARqBJ6Ub1RadI+8tGRgFcFEi6wC/IZKPdSKlLBsg3SDBI3qLNR1wO+sf0PFtIN8klx6/Yx0hGtLDHz558SIMPm0ekzjrGZLvJRg+UEcj3dY9IOfXDR27zGshYkStIMWciyButVsjvfwrI3hI4yPD2dsjXUe/Ha+lsxxaKssckaJ1ItAelyMlU/US85TTHbrQIx3fqjsj/IbFHGAQFR5610EguBiXID3q6R3BeJkhESmbIKmjNR80KhkcTED5HsS6uxiRji0ifk3FIlvKgxmddAEjqNUhHSP+NR1wPqUY5vB3I2SVySCcAuEdhA0JIlQPbR/9wYMfyURTIfS78Ro12w8eiPB/I6wJ9x1pLp8hJDApFJiKQx9HR8EYN3z3ILNSXRTinMcdQ25VHPcrOx+BglEgvXIJHtqLnxoEEkUZOgDZIQLJwSPeNXUiF6y9HXAYkSN8PTkfIoEvIQFMhyI79VkiQQQxIVGMvR16pI0ZluofHPMyCx0HglkYXGNhHiFw/yH3/lsdIZwDIPnczxywUosbVmCbHOtIVyGa+Rkjb8A3IH9PQR7HuqUelLAPGKUspRt3EbUf9zmfIVypsxwU3h8hbsX5HaBEFSEpriEdVnyHH3roayPwph0ejEo7G6NnWxnmH7ca7J4FFqYKZRB51okfeUoNHWTcARxRPDciq8T3HOcXCxtq7BMexjmZH0cCsRmclHkiKT0LIP24dyMgIoceLkxzIFR2wxtghw0cr995HjRf0RjPigkcI23XHyuo8SF46sMZp5lbIVSEpxyv+AkiZAQ7Iq68UR7EgL0gBBr/ItAflR5lqFkcbnYBHu49GyCoJ+MdIp0LIuG+mRmXwF8hnswnIvo7jxmq9O8jkM4bHzG7yxgFOnUeORJBHqWtPSJgdm8bBl8FG2FGpx6aZ70dsv3PIwKpRSOkWNsgRZo7H3WMlSK42jsYrFiTHau1vyGe7vkjfj5HG/F/qSDSJMsgaILRHwVfLR8YL1Mba7BJHXVyoRjY8fMfISJjHFH/pxrfgLEfkMiXIJNefRhglS8gaIJ/HLo5SR7qpr8dSJ63Fl094yH9I08Qdp/dF7yj1R8SxLkQERSRGGk+YR0XoO8gC8ozIxDKtR6st9ccaj2DH7AC9RzWNo0bn3JbHmUpwR06RWUcvjLzGt1HUxh4uDsizioJHfW4XSP5aRcjXEvvH+txnRjHIsMY1zwXIXatsx0QaFMfiR6/HzydGSMj4t0cn4AfHfhQbyDyGKcjwLaLIcVu1Rrpp/seMyY9HaUjJyDdYrEe4rWtH46WUxSQoRkYrtpRHGx7TxgUUhkf1iCbHZDQTSNDE1UaT6bvHKtqOR6YK1Mcz80BHljAVxxKUB0h0BPJHfU5IyKH/A0g2cxnIa/MIyF+4HkdpfqbHr8OgxwwbMsjBOW7GBKVkSBGFBseJqDZIeZizR8pynEYH39rIsDlySJIb+cdW7ONG2b4YyL1KRkh3nLTHIEFCRkWHBUgJ6QpISS2Zx7KMjcaKzpXHIHDbxjrZc8g7+JDITPYqSDtOW0VJjk7IEyF+R59jlcinV0bHuxYNxn9anceLrNhG4Mywx3QENUdvAPrH2OEuSMQxBMa5q7LGLmYoSJVDkEc3uiFHSC+aR37tD0i8M0VIxNFwSGk/4EenmOfHhFwUR4IrOMiXbjDH9ZFPyJhMGEdoGgfIns1yxCyljsYfVKVHuom+RqBY3kdqSK5IQXkcyNo6lccWCoHHcPVdSP8xc8hPb5dGNwhXSL9ShUhFVrTH0eoEyPaX68coLSvHDqzCR42XpcZ6NofEzXMUyPfz+ce4Vi3ILq/HRz48nEhvQf1HY9VoSJMo5sgzohPGl64MR/1VhcdRuR5IAlqHxl3FaEgT4R9HnrGLSCl85sfASurGsb/aRfIgFsiVI3zHiztGyJDwP0iIWK/IKpaSyLZzm8Y8/orH5j0eyFO0kEfeAljHNBgryOGrH8ibbBFIpiqFx20Ep0jgzaJHrfocQzrKEchm1UVF4XplRrV12Ud0hArHyx/sR+P0/0cB5QbIr90wSB6lnscX/4HISuryRXRMCEjG3a9HxHGxRzlTMMiodaHH1FuPR9Fi2MZseFlI0t7MRGsqGkh+Sz7Ifs+LSFEamEcP+sdG96tgyImoD8gWUVrIVhReSONl8Maz+8TGpHAQyIu8HEhp74DGu3AHyA/3lUjki1fIdr55RtcSl8bIflNI1Y9OyFMEYsgNRzTI8eNXR3xYeMjWvS7IAU1Jx4bJp8XXMmDHXUtLx4d10Uehx9ZHYnAeR8WPCcYDiTdIRceBRqXskkd+gzTI1IuJR/jJmEhDXOpGp9fKRreQ5MfbUB3ImyWcx3vzsUehtz/IY5UjyOYdoUevgzVG8459R1qEP8hMVapHO2BTyMiWp0eRrqDH8SSAxwFdz0ekipvITLchxmDkvcc2ennH4A0lx33/SMcaEIZHgHqsyE4w0Mc0AQrIRbYFRbJ1XMihpgBIyB4xyCPjLsiq0chHJlP6xk5ytMcfxATIlnA5SJXUIsiOxSpIRbbzR3PGekiJ7KnIxFFhR3mJF8g+uRVHrl8kyPgxPkXoqgBIR7IkR2LpBMgwObFHeVhURxLDuUbNu41GC+RtyMXPlsbiSMbHYgGGR3l/C8iJ4XRIChb/R7HPSUgpNEhIi/svRwcewccqKaTH63Eax/EjhUbff/7IhLy7xmmvLcfo6PTHXlm0RwYxMUi2U03Iwqaxxy/1CUhwLhDITtaISPodl0cgUrFHV8r5RY3WQMin9zNHf+oVxyJsrcXtfEVIVHeDSP+h7UdEGhZI7XxLRT4HUcgdeJxG8vDmxmTjNEjl/7rH+i34RlI8h8iTMD3IpE5sxilcQciA55BHXCZsyL+tgEcCD4RIT345yDNyq0fc/1rIHcjyR2nfdUhKG1nHQzy9x5B5DchCzsRHO38YR3Wxx8eCkVJHE0CKR3wh0UZWvZnHc2bWx38p70diwJvHkjrJRot9NcZCrdFHUbh/R433bchUodZHBwYfyF4qUUhi0bxH2M83SFm3lkd4OlFIFK6axZBXlcil9ALIUXEfyBKSW0i8RJLHKyacR8QxucfZzrbHRbdpSODN/Mfn059I7P/Txx/8DsjNqsDGG54TRoPv9ccVnK9H6SbmRfIwH8grFwBIZnb0RyCikEehFUbIRvTCx1OVA0h7AKZICHtARx2JKMex7nnHcP+XSAOZNMgAkP1HpVyBR7A5MUjbiGTH+6vLR8I1hUbqRLdHJxH3xzuQEUdpqBFIHRB9SC3KXUjdpJbGaU9JyBiVUUeTyOFHdYJRRr9mokgVvS/HpDSFyLwFisX8ibpHBPYtx/rslsgrZfNFKy4uyKs2SUgqrpFIiv6Px7lcX0cLs2nH9eorR3N378c4Jg9IhZvjR/qcmMfalGjIsX+BRj0DAkjsP+zHKJ3LR54d3kfoyEPGGH0hSL6QGcjoCUNIgWXkR4Nv2seKDoTIlrLgRLf4FUjOiMJFSOiKSA0QEchbkvtHaY/iRylTWcgy1TdGiFLWxi43NEiWMO/HV2uJSJpGYcezSirHhStSR2LQDcheiazHVyyeRn6bG8iCUWPIcG+0R0kOzsf12ojIDo09SAffnMbSDmJIial2SKnC+Mc5jFLI2eG9SAfOS0ZsWATHR+FrxzACCMjXEtJGa8l+xxmRv0ftzf3GoOAxSNY+H8iwAXNHXdzSRK9F7cfl32fHD7O6SKHmlsdioZ7Eu6fCx50IC0gXRsxH9ZoJSImZjsivA4jG7huJx0zuHEgOLSTGLNOuxxGOF8gVjE/GMXfDRi4oHci11edH4yT6x+S7Nkhu6g1InSkbSNJ/r8c7GGhIUGzoR4aJ1kfdU7LH885kyOjqwUbNmzjHqLadx3FEsMi9in7IFfuCSF454UcVOw1I2FmcyFgZ3EfLsE/HVDH2x4T+H8c0AGbGSd3HxrN73EWTB+nHE4GEx9Unakeut6VHhFRVyEp7UMcEBbjG+PO2R8hYJccaqG/IUsbrx9QejMitqjPIqVMaR3kXP0iP8ShH2hvkRo+y18i+kBtHSsocSEiEkEjRyCbIPzWqxl17v8cMcQvHGYMByEs32cNdO/5H8yWvyDUeJsdQLU3I7DChR8nUUMfzJQvIBYOzxxgolEiv9elHBTRLRfrOksfiGPdHGG6MyCtffciOlOjHMBMSSLYqasgwIXVI/5B0xkInhsidGTnIIOktSPXY2Mdk6kpIgRmUyJljmEgxOYLIa3upRw1Pk8S9cQBIIFnFyECsh0iT0AlIfnyzx92TCsZ3FCZI67Lhx2iymceS7KPHJQYhRAoowkdCD3zHq70PSEx3JEi9wadHcqgzyNcSG0djXg3IZoY0SCLMVsf4MazF/kO0xfZXl0aUB1FGmBwbyOhIG8b0rMXG3NbvR7zj8cXY0BnHxd6tR6bbWscVnUfHMhb+RwkKIsa7lo3FU7T0RihttUfokVxIMV8LyLPapkdx23pH1Alux+tRusaxXr/H0aK9RucIusgiPRPIlhB5xnRVM0d61qjHNNAyyCuFSUj2B/tHAZ3DR2/csUixd5LIWYasRXVSlkdYiANIteYSyDtuPcdtZcRHLi6Fx2VZGUgNMMXHtuCYSAYpq8jPB5FI4IyhxxMqEMgA4BfHZHyRx8llrkdEiaNHNxl0SIzhe8h5OAVIoWV+R9MFY0gsZZnDBRSPx1A8isbj1nrH13srSGSTLEiypSfIJKhwR7WVq8ewkZlHzgh9RoH1VUeaSCnIU6S0xzJeGUhN0/3HA7AOyNRZSsiWoqpH9oYPRt9vV8cz8jzIpanfSMc6rMaEvh9I0h6gxrVmwsa86JtIi0ycSAkIe0ccQIDI43Rgx5tFzkffQMJHV/qKyH2WXsgDvw1IG52Axx3haUg3yZrG8hHAR7geG0Uj26HEADhMSIs9SMgkJ0VICQqtx799gkaBpHfHHqe8RjnMAUh9zwBINxpbxthfNEYsRTJIsm0ESASmwUerqafI4PR7SOClSMj99vjF/dY3SIoWgUhYKFdHkiQCyORyqUexYs9ImZkaRq0wPkhg5URHt4G3RwWSHkafKyLGhB7jRgW0wUb31K3HjFJGSGb2l8f3NdDGY4qRSIGz+MbAasjHHFuSxz1aF0h4ictHbkNCR257REhQs0/IT67Gxxky/Me/NibIeUd5RskFhEer74nHVs5byNwG4cdPnpVGwTEXyBeI7cauF/PHHakxyEV2U8eg1cjIa6vqxuphxcgEhu9Hfxqmx8UugsfItpPHYjhvyNQCGUgiXY1H1Oqdx/kgx0crFXbIcC2yx2O+/8fW4qJI52vUx+nWXkjpR8jHfb/rRxSXechvH0hHDl3CyAAwbEi4HmfItNfyxycP38ak/3hHVhUryIzRDEjPp6RHmXnqR3bgj8eV3AxI7rnbx9upnkd9bfZHM+SHR6mTP0cdyXHGwEvwx/6biEhRERxIrOMkyHCOskjmLgJH9JtJR0J3M8j4JoJIBaRZyOLYR0bSHxjIHLKkSPlgpceEjH9IWDmJRfS8r0euJvhH+BIPyKYCHEi7XgvIcuEhSJkyPMhokUdFDeSTyOTjwMdpb+XFNJCPR0Y8X8jW/ixI8w5YxlSmociqgG/IZaIJSCgd3kcpR4FI74OfyN9gicftLTPI9KuSR212M8f1KYjHiLTRRuQ8AUhwfmjImkf0R2k+nEfjPBdIgllJSJwzS8YwKm9ForS3RS2hBUakpqZIC8WUx6qRCccydFpIt/Cxx27Sy0Y4JqLHltCxxlMUQUfKQcxHMUjjRmLviEfqBHTHb6/qx4boaEiqYbtHF2YoSAFN+8Yh7+1H01MvyNlVOkhCT/tGulo7yPOOhsa30eXFhIwcSB+0rcd2oAJI0i+Ox6VkAUjRUbTHLGOox39I8cWTCSPIPCmiSBp4HEjprk5IW7EkxvzYF0d2VnbIjBqdRw0wv8dCfzpIEkNQx6wzG8hKx5tIKO37xaSWDciGOBRFR1MISIrfocaziXnIzc6VyAE0VkgqmGNIQNMwx4UryUacsxvItjuNyEWWc8fXyjRIDeBtRO5aZMiR+ohIr5TCxvQjHkhNGw5I+DFpxvVZO0huNIJH2O+hx29RhEjNLKTH9VlKx57dFkh+uz1IyjKVx+gaA8gmcrzHYpmCSHWiL8jgwYZIno0hRyzUT0iKjsnG+LkRSHH69cd+nIDID1uPR7mcm0e4uoPIO8/Px32OkEeRjV/Hr1OMx9y9MsiB82NHmPziRxDwFEhOqX1IxLksyI1Xd0emB5FI8LX2x636O0fpx9pHKkqlx+pz8UaZ4sdI7Ag/SMh21UdflmXIz+auxmdrQshrebRHPHRNyC5uIUZ61lJH1fhpRtqs3kYP7ILH+pVKyBeMwUimEnpI9nqYyFDclkirLR3GyqoySOANb0dd3SfIJ3GexvvL00ZgLiZIlHY3xh6Fz0enq97Ii1tzxsQx7ceevuDHiDtGyFCLnsiE7R1HuzYyx/+gs8cx9zhH384mSHWVnkj7rpzIF88CyJ6GYsinWDvIm8ReRxC4hscwKnpIA3dWSBTOy0fGsxpIf3hOSDCiV8ho8gzIodYbyLR5nEeuEsJICkfYR4Wq7kfW5EpI1AExyEWXoUfL2F9IMNqwx0iIDkhp35LHno1dx9TarMcfY55EZhZdyKMg0EfMHSBHbiM0xiQmXkfqxQ9IDq7FxzE41Mdm/kPI/MdJR7vWxkZnb/VI8M6CSPDNYcgCeopHuxZMxg87n0eqz9pGutqsRqJDa0dnRMTFbe0vyPr8fMe4fbPHdWJJRx+jUUfUSfPHddGvx38Se0hc3l5HohQnyEaFYUcu5ojImq89SEIt+0dRuqvIXP4FRW9Bl0amlbjIVTC5xV2rxUc+1yJGgRX4Rlj55kcBHYXHnEs7yDWeC0hktFXIW/Lox5JLUkb22I5HkVz6xGDlScfzHqtHuinsRxSvZsjq9Y3H/JcvSDn02kZL2eRHFZNoyMzdPcgVLc5Hbms4yE5gUcdh40DHPORMyMpyWMfKk45HL9ykR4vDGkjGnDlHjBkwx9AbTUjLALZHo0EDR21NGUi3wArHXisWyB72Fscuf5LHvVI2SPEEMcit2NDF8kEBxk5w6kfXYqTHcAV5yEBjKEj39THH7wuDyG4Sl8R1wTTIxzqPxnDe5cdttvlHU3TDxb8OW8YBbJvHwoYjx0Z1g0dugy7Htso3SG7SFEezkgNIzavzxwr3CEhZ9eBGugkbSJgcQcgANyHIO1Cbx2vaxUcLJKxHCQqxRvVyYEgG4VrHNssDx+aOQscLnXfIlRQ7SJzCiseNGGVIZKInyIRuSkjyMPzH4yTvx8ZMDkiPws7FLEN8w3sKckiUxlBIDGGVxy43CEibJItHi82tx6jGQ0jzJw5InQ90x/XoXMdNJARIMcfJR3NWoUh5aIDHSRS/yK8U10dusslH+GLOR9ghtMdhotjH1JrrxgmKT0eEvDDHKK0vyKFJv8g0cRzHoVXQRzGoJ0eBI+rHkbqjyFB8RkhI0P9GUdrbxIqOSEbDwllH5UEWR8iWOEdMVQ5HZ+S/x5t0gccso4/I80/VR3DOlcYDWIZHLgd1SC3pg8g92/ZGnFJ3yFze5UeZApTIBCUZSCwDgEe/PXrHHAs/yEW3GcjzPRpI0ERJRiR4/EcM2wfIYTH6x7FO6Ec5NY5HrKvxR6lTfUdRivhH30aGSC3JAsjoOV5HgCYnyC6ma0hjXbNGE2KKR48fnMiZykLHZYhFRtvIf0eAji/I/rQwR34nikh2j+3Go9I9RyX1vEY0CCZIas2fRrEuUkUinOXHOmMSSJFNHsiOLAHIyUTlx6SwHkfB4A/IhsjHx3+5nMdOwHXHviASSLmLBUdEqbTHhTu0R5g7wsbSHoNH8+Z3yP/gqkek34tHvy7ARyMbJ0eWkZPHHzRjx3KwWkh5SORHzG3Ax4NnFUiZugjIlTOCyNFA2McbjTVIh/WWx4JjuEehRXrHFYy2xC99PMhAAtLGqPKqSGm4C0h2ILRGXimNRiTXpMcMkajIVl0ARyhmDcjitxPIP6Wdx2GzsEc/RbfHlEWOxx1ds0hJHLdHlKbmx1wvP0cCIxZImqihRxdIIEbyoShH+f+mxx7mt8ec81tI+/J7SDXfwEgt+ZzIxlwrxqoYZMiJcW5I7wc8RxFOLkhin4JHP7bER76YhEifkibICtaGx+hIgMdYV3ZHVl1Ex82quscsNDjHgpEwR8RShcdFV8tHqo/VRrqJXMeIIkVIhWv6RjAqqUKnSB1Hj3qiyLbbr8isBCHIWBnVx5rogEj2BovGjajtR2/ZGMhhW1NI3HdByNiBG0h0BOhHrciox39ayccb3HlH7lp6xywj4kfmTiLH/WX2RiQo9cfvOSZI1jSAR4+C8ceCcqtHJtNQyD99pcgFIz5G2E+SR/h1iMiTATBI3ZtYyBdIdEa4HZFH+j5RSH7sScevs9/Hm1XHxFO0xka090lHGiDHRxx7oUcs83/I+OH5xxc3a8bh2u7H9RItSFsCvMZTlglIX3bjRZRhwcjxF4HIjqRKx7/MNMfuO77HdqA2yDdaKkcFYxvI7TzOR6HWKUh9vcxHSe4NyEEA0cf42wXInyrRR7p6OscAT+fHpZ2DyIQe2Eehno3IMqaiRk3SUciuR4FEaCDcR0q7Bkdkyq9HTNefR6L0zMZCXSLINe+BRkezysdKCv3HLEMdSPhzN8i9AvhH9Ht0R1ZOV8ePPotIDQ9XxycYO0hr6tnHMvTWR1M0+kbMLgBHsh1nx4UrEcgKV8JH3+A9RsaVNEjsoATIH1Syx00zh0YllRRHAua3yNZU8EcDeFfHKhigxR8zlshxW5THz4aBSEERpUdL+PDI7G8fRxNh7UWCga3HUGu6w5vE6ER0PHpI6daXR+zgJkgYZbDHAiJRSAOpuUdzxnzH3Ff7Rp5t0UdpfmFHgLenx42Yy8eoxc5HrTqzxo9iTMdt/nXItjPwR4JLB8gg1YPI8HWgx2nO/8fgrVjImi8+yA5u7MeY8zBIM+SjxyqoCEhiYLzHhfaASJ2nbUiUdsVGgmPOx8FwAsjJZShGLi6LRyDJUkh1k4fFoGnZx7WE6MZbEEXI+SATxnZfkEe88ZdItABkyPLQvMdgNkxHnNKOR/O1JEgdqO1HsHFZyPV50EYEvVLI/MdXSJM5F0gEJvRHrTmhx82K1McUditIRZg2yNMr/EY9me5Hkb4ZR21UXMfISMjHNR67RkBz18d93ZhGB66MR8TxmkeHlghHP8YPR5IaKEe26khI4gc3SCoIxEgVygjJwmVzSAdPvsfjVNJHhrd9yHSFW0i1ptHGZDeqSJbwXUdyKDJI6VV2R6JjkMfP1ivIFpkzyJqH1ke3se7H4BUaSMaJsEjW/RVIGNw1SOcbOcc9mghIQKPVR+F7okdq3YrH76jWR/ANQki1dQXHjNrKxziGOEguLt5GhgfmR9UfOMhyEGLI/JjGR7SoEEdNxK5G97NIx377bcbkA51GqRMMR5PpEUi/ZgvI+a+dxzLNc0hBUHdIrbqhRgzD2cdUezjIPQeySOXoWciOdafF/gOExosbxMbOmPfHrRFoyGQ6n8fXO2VI5q7NxFrEdsdjfuJH020XRyDSHsdj3QPIkeYuSNnuV8cQBzVIAtPEyFUPp8d1qSnI+byEyBBYTcW0sZNIS2h7SLU+gcjDhG5IYolayPAWfUiF66NF4Iyxx4dV4cedMSVIzO4hRz91aUfsb6HGDELrRoJTJEjRuhNIW7EKx5wTFEgJltTIKx+ASMX+d0dndJNHchAByK62lkdHASvI+S+nSJpGTsdaJLvGO18QSL1xxkfhSjHIrHy9R9bOAkgDyTrI2JFGyGoNOUdQNVnI7e3XyAwBQ8jkkgvHExGgxwKrGUjBaanHEOlPxBIy2sfjpqzH2/lcxxW7jMe2223IZDu+x9ZFgcdKo4fI/5DaR+M2nMYNoG9Ha9FMSHVxy8TcdsTH08R6yH1Ox8dDpRbIBVQcSDrir0dPr4LF0eBkx8DaIEj1evHHHZn0xwXrFkgFcr/HmRupR4TuxUdZNelHYdLVxzfCYEi7/0NI2FypSMEIRcdCD2zHPLyzx3/YxMddoI3IGm9oRw/rBsjgfJVH2C9gSPHi+EeLmwDHEVXqx5ZBlEh8YV1H0NNZx8RwoMfIWGHHyEfaxoxew0girFhHV7ufSHhaHEcuqFbIaOLFRsuhA8V4aXTG+Oo8SCkKwkegWbfHtvOjx3XFhkhAE6hGCOx7R4TMmEcCOi1I0s+Ox6+LJkhIYK3HI6JCyJid2saIO1nIsPIUR08vN0adP0ZIYGU+xjiH4keeJhVIkBGIR8vQw8YGaYLIsp2CxQAfucfxKgnIcN++RrlMHkgaj11H3OW2yPOdL8e4XqfGV3OryOVQLMfcR5JH4/a6x0QQVsiKDsPHjUjJR9AC8MfsfzJIcF0yRz+uM0jJ5dbGk+mKxykLvMbT/d1HMNtLx5LEI0hN86tGfY6KR/xzuMi2lJFH+ALzRjAq3sbOyM3HE12DSPEjgEbYCQTIDoHTyGLf+sdAo6fHrBNzSBIURca5jPbHWyB0Rkz1p8d9H4pITqIySAs1F0drGlRG3D9xyMvvmsdPzeLHMgZhxzG5B0j6Ap1IZOrUxjrpXUhChUrI8BZaxWDU9cbwNevH1NkASL+2O0iT2NxHmzYZSBPyO0bmTaHHw4enyMYDMsgQELZIGL1tSDvPh0eUpnXIp1caR74fvsa8Y+9H5RdESMJmzcemmUZHtFugyMJl40cBXAPHFXzfx0AiUEjwBR9HILDjxSMjGcj2Vp9IiGS9R8SQlkifS/rHucv9R2wnSsiASK5G2EERyD0hdUjzfenH8FxvSHKYYEiXDsZH1+OsxlkWGkhi0FXIQKJNSH67HMhJ3jhI0n4sx3yhZUiJcanHgy/iR4u7/MdvmfdI5JKQx3i7s0eHpTlHVMtDyNRKJEiUFr5HMAEdSFtAWUet+WZIPVviRkHxiccUf/xHeztuyGTqvUenT21Ie9SDyOtBZkj0i/rH9dr6xyfXEMioRTzIIHlAyH6M+Mavo0pHxCBRxo2Gv0h/JN7IHYkYyAWyuMezmwHHVk13yK8DR0PoyNVHzPq6SKrIEMi583NI/hS2R1A7aMgiXRNIfe7MR7BSN0fvXw/ImpdKR/n3L0idTwbIVVCpR+OlescKJqpHWHk0xx9MZ8jeoRpI5JJZSDj/B0ifm9hHKrh+RxN9hsjUOshHxCDZxy3xg8d5b17IUx0iyLZiw0UmU0FGaW+axoK7GMjJ1F7G0UEFyKseh8diYJzHM2iGSC+sEkflgR3HDJOOxaof90eNoqpIeo4fSNxntEdvgaRITJWiRtZ0+kZ8URbIA0mNSJDQBEiJ2BRIurj1xLcwFsj5oFRHPKwcxnhJVkcCi77HN4k8RsyM4Mf7O1bIwXdgRxrQn0f0axnINe8mSL2qM8iBFRxIcSzwRuqcDEhIUMBFBIVBR4VbTsi4/6vHdYeLyGT79ka0OJZHZ6QJR5om8MeQYEXIzbMcSMdJ2sd8yAZIFbQNyDTwq8d/eObHWLkLRu85sEet6VFHt1Frx4w58saZysHHH5OaR1zPikYvTKXGsp2SRSWW2cdLGU/IJJezx0OLkMd27xTIEe00SLTfTEg9OvpH5SHwRrRXKEced2NI6qQDx/7z48fvZ6jHVDPXR8NSP8iC4TJII1upRwM5VshwX4zFUueWRrE/nkcIW4rIHkdKx8ALoMdJbEVHrNSGyFcLWMhmZiZHmJ2Fx9NVcEhQPA9HnR9PSMUewsfMDGtItOhiR6jEIUeTwAXI7AD9xi26GsgHXu9HVxIMyDwdP8cxJwdIcG2bxwEMnkcBtVjIgKeqSFcb3EYTcclIxJG3x8gI4EfPx7FH3/5DyG6SScay3YdH3aTAxxkxQMg3aVjHmEz+xidvbscAAPrFx6odyAHkEsg+KHrHtVY6yMWfNkgFf6rIsS8LSBGFgUeNBypIBoESx2/B1kZr2p9H3Cf8x5uUk8i5fJhHw0OHyDqSA0Rpn0dIYEXGx/325kUIjCtH6eZCx8qyh0a3cQ/H388GxxbKd0eO4aBIsEEMyEAka8eLtQNIFB8Lx7hN2MZcfjFGDo63R3YALshOUc5HbOdhRwg9DMiLMyPIiSEAyG01vcghbmfH8WNMRPIglcfXL4zIpN/oRdoKmUYJiudEw+o/SA9Ls8YMcbRHTJcBR2XYoscDKYBHddKyR/VqR8j3A9fH5ANXxkxXAUfi2PfGgfRLSAOo3Ud73B7IB85RRNcaMchm9xDGOvkTSOtxPMdHwV7HyoEyyH9apsfvqG1IA6iNxxxSg0iA1szH8K4oSG+4vsgdCXZH2srnxomQBceCgQnImzSFR/kvI8dGVfTHJNfHR0LfhUcOFHHIRZYGx7FvusdHAxRFsFGOx/PlEsgC6g1IA2cxRmaXAcfg63pHzTt4yAzBJsjyQRFGM0J6xwAwo0dns9bGQFNOx0n6lcg5aYxIPP1uR/s7+EePcypI4doaSJQWg0eV47fHAbwXx6VM2Ee+LKhIMJmgR/RMFchjDqvHfxIMyAxSsMfxwp7HnTkFSE7gAMd/WfHHFYxDRkqbWMdDHCBGARxgRyRIvkifn5LIowFnx0VH68WPGplIOL5cyNXniscbJgxIupJGSGmeJMi4jRVG/PiXxxdI0sUXpsPGM+LKx6jmG0cDV3vIJ2Abx1zHYsh+DKtGd6CdSNWHs0eh/69IVz/CyDMUGkh5B7XGBXTLxw1g00aiRIlHCn9gSPLoJMgaKQJI0udAyLM5f8fYn5ZH5h2TRRIUXceUl77HXhqMSAezhMjhIhzI4yW9xnialMcKV9lGrfIESH1fwMcJ+R7I7nFYyMQOgkgagILINvyySFST6Ec415vHOnKMx/Lx1UfmLptGCQEiSNJ+AsfeQHxHjdcASNpba8d7NN9HaUCJxwikWsiDIAvHl/66RzsPQ0hZh6JHryNpx9VoOMj6/a9HnyuORtBzEkgU7ubGJMBBSF7qhMevh5NIh4V6x29QCsckF4bI6NIEyMW/N8gumFxICmi/xyD4PchoyTHI5tY0SNjwtMK+dyPIQ6+2SMs/nceKXsTHbtKbxyw1OEiutjvIUIGPyIZJssebDBpIM7s3yLSnlMcbvqDHIsU1yEMsmsc5tD5Go6JFSEI+cUerPs7Hm1WyRVJ/k0heSWTHo5mESClqOcgsA5vH1uCWSKcYmkf82GvHgI4QyF/jisi2rCXIsIFDRwq+DcgIrELIpO4uR37dEseCcqBH7oJ6yB6uK0jjip7I9gZZRQBQ0Ed0RJ9H5j3wR8j2DMj6LbjH8PTQxohE2ccfoyZHPRvUx2RLL0iHZsHIL8zJxm5cA8j1iCTHtDEnyPdFtkdnqw/IIDBFyBDYI0gXqItHUA1MxwIrpsfc195FmrBryNa0EEdDy29Hrl4QSI13B8g2TAbIJnNQRxCY+sZg1ATGsIK4x806eEhdbWPHD+rox6udyUejgdFGzO6iR2iiKkZ7wxXI+KJKyHjruMfycaJHIJG0xy8lZkj9hkBIiGM9SGIPI0iU9YtHpd0Sx46Vccc5U6HHPSpWxxkjBcn8ONXHKVwaxx/0z8YyJL9HqTK+R1SyE8iuB/fHtBdCRxMQHMclaJxIHnbrRyXkCcUDyZXHmTFJyCazs0c+SFJHzA7fxwiUA0h75CRI9UgjR0QuiUjwFgFGV2OCyNSZiMc6o4HGa1IYSIA3UsfIx/VGhZpEyJroYMhxm5bHOGaYyJGtksZe8VnISqqmR2blU0j5TzfICKzjxQA4Gsim+QJIBrWVSLNTbshJDAxGwZm/x/0l7kd9P4rGBfS9xrShBUgYTS5I7QzhR/IwBccWKSvIqTI/SH01Uci+3w5HcXuYx45GhUcyhqpHmKNeyM7ZOEj/wXzH0Fu6SOqVokfvfYBIy3/oQ1cEhkiLW9zHOfsyyBZyCch8UHrG9kgZSFvIG8iF2klG7N6Zx6niVcevfYdIRNE3yPRMRUhK2/XHv50yyIS8hsf91t5HFM9OyCexXUb/kLlF7a0hyD+NKkh+e1NGmMxKRy+4hcjPZnhHCsaWSB7JlUjPpvBGmIx5RwKa40Wnj6RI0/GjyEv4gkhvUbdHCPSeSH19SsedgD7GfpsVR7cRVUjqjT/IMOsESNlWSUip+xlI1M2aSCGONcdUmwjInGl7SPMuGMecs6NGEqJzSPN9/8Y7Tj/IeuXpRtoMWUeX/5DBe+PJxyvH/sfDU3XHIqyuR5J4kUgj2oRHr5RRRnf8aUf5/4FHSI74x2SK5kcX1uNHHta0xoPPWsjxkgjHdy2mxbh/tMedb7xHi5yQR75O+0dyaBRIyz84xzzOAsc9MrRIGZMkyAbRQciuRyrHRxF/SMKOD0iFjohIEzgbyM3SREhOEMBHV5+oyECka8aBhMDHzWpLSCqYiEYjYlZI6gOYxzqSNcW/nfNHQdkwyMNrG8hlafNH3XUkxxYSI8gnoAvGyjIwxSj2T8i0N3dH0r7Ex1EhOUgUZltIB6d/yLhtQchPb7ZIVxy1R0neA8juWtFGu2bLx6nTrEYDeJLHj2ojSJ5OgMcK7IJIyHgPx5fvhEfu2ntGBB1PyJVUs8aTL29IO4Cux1TS38edEVlHOCZOSChtAUaZ2x5Ikrv5xzyOhcekrgZH8EVox7L9HEeObFjIYQpfyJRlyEQ1LTpHYNSbx0qyekgAL93GFTsPSDnF2kcifYPGxKA0x6h0+UdtzEdIkMDBR7NqOMcSK0LIJlNdR+f76cbzfVHG/b6myFzWXsj/ULdIDKPBR4rWAUjJEfjIlRR9x8yu/0YDoDTI126CSGKPvEfUGkxGWnwMyNt2hcjRGVnI1wFexl3cmccBxGbIQCQqRhSe9ceH1oxHnXAzyMGARsgVlR7In+SYyAcf6cfGnGxHn8+NSKqBN0iF619HlhXKyCL8pcdTxZ9GqN6nSOZWE8hApDnGPfngRi0BWcdVoMLHrfjaR28gc0jxTpXIfPAmR8y9xsf95WlGEuMCR0TaEMhRqp7HU/YFSLqSgUjzfa3GGCXRx3a+60ThySXIFDaGyI/zF8f7+fdH0x3CyJOpWUgMMotHRBqfx8qjPchr8lZIGPWax9CDBUjmdizIuly6SMLeWsjU6wvH1gX6xkZkz0fbuH3IAVQzSCNTAUit+pPGGHU6x/4yQEhuA3XHTJVLR4eGrcftLTbHRbcoSB713Mdx2/ZH6LWlSBE2BUYRnSjIlRRWRw7OMcjm3iBI7e35x8bLO8fkg/PF9gYTR+U/dsWZGk3I4It3xl7aiMdwTgDHYEQNSHdEAciLHPVHiGTGx/yHdEZQ7O1HifDPRrXVWEdwdhdIY16ERydQZUif29bHfW4BR8UXEUhJvJPHcA4ix/E0M0dkqsjFnp5VyADwqceOtJ9HmO3PR20lAsgungfIsGkUSOhJ9EfZ3VtHjmGhSMXL28gHztvGfT2mR07ZbUie3tfHHFp5R3P/N0ic4r9GhvAISLP6mccLu2dIMCIQyANx2EhLmP7H1Xe/x50veMeHhxlHMEsxSGNd1UXF9V1IjKnFx571CkhVYBhI0aosSEu3Z0d9z4BHO67KR1+4ksgt3oFIkrsvSFIHlcdrCePGzUwLx4W7Nkgtwp3H2uzHxyy0n8f+w+HHDwInSEL/LMi5XBLImYuPyLMZ7Ucon4HHVzuMx/gbOch95ulIDagZyE5ZF0jRYJnHJ6BVR6/4hkhrf4RImP0cSN4Re8husmxHekVORxWbFUirZgnI/lObyJzbSEgN4DzHUOVeSBAYisePahJINCCZxzF3RsfrgkDHuRtIyBh8CkhnpCZHGNXARq5H98XDxD7H9Xm+R4Li7kU072jHZ3OXRilDA0jmhjNIqyqTSKt9zMhLZ+pHCMtGyJYQrcfa/LJHXsI5SBttGkfC5XTIm3V5x1kdBEj50KxHGaOlRxg0gcdH0jXHJ6A+Rl4p3cdxG+rGFYx3xy+8Usg++TlITkIGyAoopcYrFWNICIuHx6QWLcjwdbDHw0tQSMgHB8Z69qhHazF9SJDnQsixLmxGWXYryHjJSUcxdw/H43bpRvJYF8jfyIHIh/07yJxi0UYjIXLI0AToxp+aG8hrOdjHz+YBxvLUhMhaU0PGg0+eyLHQDkYf1N7H0SIkxvBWv8cbzTXHSjtkR00DxUdPXkvHMDrmRxW7nsdbEX3ImijcR0vHtUj25t3HKuGRSMt/rcZTxYdIfcqfyOhahkfWKJLIRCI2SOaNS8jlp2PIydR+R3ijGciS++rHppoASNy3B0drYkNIE3LCxw68XUfHKa3FOpLBRhC4YcesS8JGQCInR3YPfcdE+u3BYM4PSJAhl0dbvprIEI+5SJOpwkXF78FH8w6axpZS3UcZ053Hr3W/R1+YAchWXOxHiGPKRthksEhCz5TGJlMIxhPxI0hEOP7HUWm6R2sCBsgIoxxIZ8eGyP32S0VlYWnIXdxdxqnzaMdnUx1Ia4vdx9YUPEjpJlhGQs22yGCeL8i0lxFIdgg2SGIwN0ggYujHih8yx6AIT8hsN6tHc5byxxiEr8YS9JJHt4BnRy+0R8irfblH1eeSxdRa30ZPJmtIrOvix43QGUgQJ85HelXOR8uXg0hzRvXHj1HFx1TyEkgvDSbIVlzyx0chEMc3ACXIDbAeSORzuEcawCPEEsMMSG6DQ8eWIYXHCsdDSBd4A0htRC5IvvgKyIIR7UaxhLDIjOF3SCfh0Mcv9CLIanyqxuhIWkccC5tISaw8RxCZgkhIP/PH/fb/RecqY0eRfiLHSe6cR1g53ccrV8pIq56xRxKMrkiFem/HK5bCR8C2jsiNSDnHiGPhxtDDGEg5RbXGbVx3yCxQpUhQ6yJHlGVTxo9j1UfkY0tHsq4Dx4a9qMiTh33Ic36aSK9kekinx7BHgnOxxvaG58d6SqPI5lcKyA1Qy0c9+0/H4UqWx1oMkkiCsQJHPFzSRxKTnkcJOclGyT0dSL2SisZ1gw7IZ6uSSI8zvMeHPUDIISgPSMK2fkhUciDHxiuqxwJrEse+CGFI61kiyCPiK0gHzm/Hgyc3SLTn68ebLDJIIFJkx/ghAciK/3hHhat1R3WCB0ZAw7jH74EhSMuQhkfzDkzGMWiVx4SmSMjFXytIHrZcR8CKaEhLjJLIhng/xwqYBEhfqMnH4ne6Rz0Ka8Ws61tHxBEmR+nqpUgkdztIHKxGSDmFBcjamxHHktIbyBR/+8YKP0XIpptARcrBy0eBFOBHgLiCxx2pk8dEOVHISveCSBrwW0gQjLbIkipaSFlV+Mecoo1GMFNRSO84gsdZHgvIrs9QyKHOuEguny7Hsf7kR+cvhcjcNeDH3V0UyPDlc8dK4wXIUeJuyI51oMf9lafHJDcwx+pkT0jqlbJAJ0PZSLytrchE2fjHwFIxyCKL78ewQt1H8ULRx++448Z4M2JIs2szSKaqv8cB3dZHFSihyDCaTMgibavHJFfwRsnEt0hDkzhIrZnRR3nMhkjomWLIvFwtSIj42UjgfB5H8+cDSHmH28eRbRvHuroiyA2PsEaPOxrI3EXeR2l/78eMOR9IsKHdx26Sv0eVAv/HVszvx53xJMhg1IpHgVUwxzpi0Egic19IdcLNx93k4UdnRCtFZhXHRqzMoscmQkNGowElRrhv6MYxOEXI1UftR624wcftDaVFaW9gxM+mQ8dn1alFke3FRSj+kUc5NS7If/oRSEl2PsirFQlI3CbdRyObgcg0j1rHrmdHx0DHsMhQO4pHzjk9xxUL+EewAvlHzbQKSPClQcemOTTIAro2x/RsRMjD5A3IidHaR+o0O0jxAxrIfxmmxgyTDcaoBvhHJ3kDyBv+5cekHyhIXvprR3G0KEiCOn3IrYhayOOGsEcWirvHlrCVx5bhGEdAUljI30+qRasui0fnTC1HRxEOSILRi0Y3WthGCi8LSE20q0fKM6tHLj9MR1+Wf0eFw0HIsOErxXEsPkZ69Z9H5WkZyEw3I0X8+CbHGlCiR7aiqceGQGLIvnCnR6BJIcgr5nPIAC9Mx7uuU8gzxCDH8dKWx/iB60fdxGvHKB5zx+avkEfJxYTHjhTQR8v/NMfj7i5IhL5KRzmU50dX9ATInQENSP2lD0fpp9BHQJK2x9o89MfXo2xHv04VSLiVF0hIbn1HMLrcR8Z1N8iNN6HHpAYZyO5jj8g0iC9IGs+hx/tyfkjjZcDHlEqRSMcpAsU1vibIZcETSMTCn0YWGZzG/uuASNyHKEiJQaBHBQP4RzUOisfDE5LHVMseSPijFUiHRa/GbYwoyPhRAEivfQpIxWdmSNECS8ij/r3IhK3ER9t510e/vSPHi7uDx3BODkdi76VHaeAYR5JCQ8gacLPH2V3iyDVlGcgL0+ZGhcoBSMj2ScbqaJrIVwq2R4WrKUdDHI7GKKUKSJrH4EfMvYJH2FA1xxGnnccZ8eDHK3aCxwaIUchJDExH7unMx72RNEj5JzVI+8JAyAAeSceCUXjH/yDSR+wfeMj7CovHGvGBRyzDBsgOTUvHD3rexyL9k8WudlZHoFiRR3EzRMhwjgVHvnDyR+yIK0j+0i1IgbT6R9Eii0TF12VIzMxgyILR1cZS+GLHfvyjR54NwkZQ3DRHjfvVyHnYNcaMStxGkMGcR2uKqceVozVHLGWnSIMvWMVdvA1H51sDSOFhG0jjRRhHOgElx/0F/sfzTbBH1mQDyNTq4sejQNTHr0OExvrcU8abRKnGMFq1x5Cgv8fAszNItJ98yJlqjUYSQ2lHYHaAxTy+iEfygDDIGeL1R2u780dS+DtIxBFsR1vCXkb86NfHXtpjSB90ykcR1oHHH7wuSEQpEsjViO/HF9cnyELPQkicU4ZHbNjjRx5FzUbRYH5HSU5TyKlCs0ZNvHhI5ZDaR8hnFsh++yvGDxtHyBUka8gHzndFI+qmx4/D7sc8zPlHO8DSR3mHDciU1hpH5PpYSN20/EcasELIQXECxpGepkeXf6JGmJ2aR7PqvUU7eFfI0+UxyEzynkhRon1IU4CESDkJ0MgUzkXHuxAByNacQEht1edH9Ky5R0oqEkdCr4hHocZbSGiJR8h1AntGyBgPyGZn/0eWMbDHVm4/xxXrh8cd53VHO/gLyDXnDEhIT1bIWdWIx4XTYUh0hJ9HJeYdR9rbyMfKkWLIsoGryMFHt0c508fHJnIBSI/zQcdO4q9GmPzjxwGlLEiSAwjIEc8eSHgpTEjffoxHz7bYxyhtwsbidxrIswrjR7w9AchKGrzHS4c7yIsNSkjDkwBH+b8hyLvm60fNYKLIiwuCyEwVjMf0bCXGDeOayNOkNEh3kZ3I75fPxzgWIkdCLWVHS1nLRXnJm8dPr2bGlOXdxniKu0eeHsZH8z6HR8HvPcgzM8pGReeeR0TJ/sew8ThI3EaExiQoFUglVXXHVWCByKeQGciiRRzIPZvDxSexBMi6GS/I2X6NR7zF08ecI/BHpI8VSOCtV0ijIYXHRTY1xyzcQ8h4mzdI+IHHx/MnI8gRtxLIJ7EARrASU8iJMjjHLGWyx7SHh0dmZllGSB9ox0HyAkjStxVIke1cx6Fl1se3USjHIPCjxzE5ksex7qdGOAYGyHzQj0Uzaz9IKL6+RuK4q0jfnrXHfquoSKxEgMg3Uh1IabDFR2Lhksblb7THboeByEQRD0ieXnlGeUcUSCMbAcics8VGrva4R9qszMbwQavI2HBwR55ep8cu/2lEfauKyLKc1ccEhjxI/BgaxvbGu8j67axHfZ09Rn6sdcfzj7LHg6+TRp4GQkjJjHJI8M1ESPU5dcfiMGVIVCPkR4eFQsRHcthHWDkBR09ObEgqqebGGmgryG5zAkizeyrFPAyex99fccjdZN1GVR9wRoS1E8iutkXIQ1s1yKDo68f1uNvHBpCCRwxCLEfQk2NH9AstSKZK0cf6NWpIVSeHSKky1Ufi4BzI445lyIQNc8VN025He+MUSHO3Kcep855HDAIqx9iUqMi+nz5F4zYMRa3Cm0hD3JTI9Gu5x0u36kZP3ltH19NMSKv930ceLhbIij8Tx4DWXMixJmtIRnQHSPXZL0hXyr3FxsukxpnaWUgsdbvHMLuBxsfZAUh6RsVHhVoXRXPX0Udo4eBHa1rTxnuDUEaD1wRI5q5xRsQg4MPcJfNHTMawR9soy0ciBAdIX8PPSBaursh5p6xHiYIXyBG9N0gCujfIf3lbSOEbsMdCfX9I/HeKR2qsrki476NHsZ+rx4C3WshMXW3IUmdYx3e+EcZmV5xHb5CZSJ69h0cHrTtIbNfhx3FbSkgAAH3Gq0+gxtMMlsf2N1hH0zUISOk3pMdY+MDHyPZcRm3V3sc59QJIRcaCyMOkL8h0tbdFB845xSAZCshgxZbHVbGsRxx8HMhVn3vF09xdSJCQ5cd6tjJGoHhGSF5jhUjGXSLIZ6O6x5WUMchKKr5Iu7ZyyIG1hEcL0+RGDEHKRwFtqsfNjpfI1yKSx0yPGEjzDgDHT16Gx2pNa0ZM1t9HJ6Ahx+adZMdYSAFI5OMNR3dcZ0ed3JjIOCeNyIiUD0fxaILILpA2RW3Et0c6AWJIYjS3yIOjyEhuC07ImPw9SOHamker3abHXsuVxl66TUcDKTBHIHHWR5S2w0Yub+rHjEEdSCCSZUfKMvxGQj+/R8klM8hbEnRILo5CR3+6Y0gNT0rH3STaxW2kt8f7C5tIRPhCx6wckUc8RC9IfzqTR5fvaMjPdoVHqcMbSCoYrccT+j7ISmpyRuxGdcj8P+TIZxxKyB/EaMiOxIXHbKfORkzVgca1pirIpJ+dxpSFc8fEMcvG7bzHx87JY8jlODvIj/F0xxcAecgJirLGf2qdx9LeAES41V5INxoeR/ekw8czY+THP0YDyKwjOsjyYBlIlmKqR8RAPEjRMpTHwLoGSD9GS8aA1ozHMHuGR7iGO8ioRvtGHgWkRiRYgEdg7EHITEX9R/oUgEistHJI/aaWxzPkFsfpThXILaGIx5Fussikv2xHFmpgRmo8REcxaYhIcZt0Ru84Nsd5qLXHAUSgSJGNGMdFoCHIAwnbRUpK88faWxZHpnFbSPmg3UY9IwFI7LgXSLOjHsjtXDbHCBsbx1rEicc9AWRIlkluSALzGMjWNgLIkxjJxqF3ysfK0rtHT34dRy6fIEg4973HGSKzRxMRysefOpnIJqKjR6mQgcihhdBG24hsx2vLRUjImN7HXeRJSN0VIkjchuNGj2P8x4dNFsijcmFHoffIxzVHRshwPeZEHLwGSGNGAshMLnHIFF8zx6ikZca0YR3IT94kx+JHgUeK7sPHsvUCyKeXp8bqVGRI3NdxxdtZRUiat3VHW6p7SNzGycdD5QPI/jLTxgWcIEipUyzHETZERrlrXMYdp/TF+ZdvyKoxi0Y+6AfIx+mJxjqDBkde4SZIcF0yRw6+3cZe2bfILSE9x/xHrUf1OXFIDzrfxuwHach6VuDH+CFoyPlYVEinTzFIiHTHxu5aPkag+oXIn5zGx3uDOsjvuBzHbkoOSOtJnUjp5ptHTgCnR9X3H8jqRAtIO5+Vxlx/3sdogiBHbX6nSFKnRccPqx5I5i+Exzuuesg6IRDIecyjyOFnxkjW9dRHf/IzSBowcsgzBK7HzRMESJuVPEeOeJJI6Do6yPv6cUf1waLIZNtpxyncxMdZpvfHIR8rSA9KJkiy7S/IRxo9yFnuUUgqme5H5+vHR70bK8g5YxrHbiNlyIrf6UZcD6BGwhZtSE3zsUWzPo1IsOoVSGkAJkfZTvdGpnuCRx5Fk8gkXKtIjtCJyFLThUgNj/bHUUnORTIOQcgFNJ3FNR6xx9hFtUhiHxBH9Nsox6HHYMdVeBHIzO7ARg72WUiHlazHRfYYSLMSDkhHck3FYk+jxz7QLUie/UnIPF38xwPPdEh8yE/IOklGSGAErMcsA+LGUDvJx+6iDMhDrMvHlBYOR1JgK0ia98VHx2qjSP42x8h1WpfI6NlZxw5NIMfZpgnIb19VxVTy0kciE1lI7Rx7xzJtwkg/tdpGvjhpyGwnAEh/+LRHPL6BR6G+VcjRklfI3PWvRtJXWMj1SH1HbvwFyM54EEg2bNPHQLowyBmzGUecP5FIsKGcxqsPj0aAJ/tHWvyLyNaeEUjWljLH8AX/RveYjsgMcZBGqw0yxyCyP0caLzXFmAy5x+AtPMef4ifItX5DyKwLM8Y0QBlIK2VpxTmzucc3OH3HVINrx9T5wUiMSgtHNzEbSHAprUgzYu7GP/VVSHKIJsfRpJFIDa/RR+bVaEhBAgHH1BoqyPhxMUgibFjGyNgRx6MQ3kfqw7hHduDIRUWnk8iKz6RHPLzyR5O5z8dOoqRGGB1TyN28BUhkzIVENpxRSHsyH0eR/ilH/fbUx4etD8h9ZWLI2EHLxoy5c0S3wBrHv1U9yDmDRMjDlA9IcZRQyAwLX0jTlUfI21max+VhUcikX4LHHdnKR2GjPEeIAvJHwKo3R2yAEMhdm85H7f6Ix+mnxMe0GT3Inl5/RS4/ecizKvjGQfEARtECZsidHz5I1nKmSMqiBEicUXfHhXNRSLj1XkhAlO7HZ0T5xlJXC8hA8wNINJlAyAORIUiuNuJGO857xo5EXsfFPp5G811GR98Xgcjg7ZtGkE/KRjMEEUeHpZfImTlsyBGuA0jS3iBHlFbJSGngxUfhcXVI7I9ryP6MNkgUDqdH+BFeRxt818fImM7HCCzRxs4IE0bCF5DGU2UAx4y58EabZbfHSDdNSK/rFsjsN09IDKIlR8foa0gpi85HTw7WR0CC2EfAmo/II6ncx58stUcBzIfHuHqFyCmcgsfTFSLIFf0IR6nC+MaVpIXH0HwRyJTeKcgcwz7IKvCcSGI8gMjO73xI2jsCSOpdMEjKA9jHQIIkR385ZkdZtfvGrCyOyEGgNUdygaTIRlRBR1adTUigMBfIdDV2Rwd+m8d049rHwWhDR6hEK8dwLaZHTQRIR4JZ20ifK9HGNO9UR4IaYkgTsFFHg0+0R1Gp9Ef1oU9IR4klyKAJt8Yo7VlGkNcSyJ2ZAMgqmCTH+mCJyG84O8iXD8dHXC9oyHKqgMelbI3Gpyikx2fEd0cv5IZI5/ulx62YI0hU4xJGBmDTx7n878Q+iL5HkpM1yK3qR8g2C7dHih/5RsYtgMbjxRRIn4u2R3om08cHvczHE6kIyEmtx0fvJzhIUM2xxoJiZ8eR/PvHw3QIyPwXekixqFzIQcGUSOQLe8jWHZ5IoBBDyMexD8gxCP1FGk+txz4IecdOgjzHYOV6Rl+WYMjfwKtH3WQ/RyyJm8iGSZzHj9Oex6rPYMePwvVCrxQHR6YbUEd1sU3HrkeZR4Iin0ab9BTI/pxGyHN3T0e/LCLH3WwfSIelUkeq0I7HSqfRyONqi0jtredH3P6ASNaUf0cneC9IytIOR4MYT8hrUiPInFMAx1g8s0gAXkRHe0Q6yINPYsjewn3H2oMLyClb50co5i1IDFLJRxMIDsiJWQhITJ5JyFUfBcZL6DTHYNiJSMq9s8hpQE7HS2hxRy9NlkjnHMfH98QByCwzq0cawGpH5dkuyByq40c6cntHDi2CxTFnBsjiR0LIWYbQRJPklcg41l9G1+NYyAkocMe5LHtIgmKuRt33xUjIv2LICt+WSO8Yb8fJpS/HibIMyMHhBEjJFO1HbBCHyIof5UaXj3PILDXBx6SmMUjkkypIbDhDx8DKwUVnALRIpd33x/xYpkaGuBxGJWYWxyyLN0hQmwtIVo3sxzuwm8e/3lnI1ednSM/ux8h8GFlIdaISSIkQwMdjPTxHWuNXSDSR00ZUiyxIIZASx11LUMbYAR3GEyE5R2Od4sYsVIzH2W4ByNy1RMUkF6/GxsyFSO4b6UeVJNxHZVlmyIbn/0dOgqRHQh7+R/xn6sdLb2tIvHRuxqaCdUhlaUDIxHGOx5tlG8g83TnHNDEzxxtc8Uc8rdTHU6GbyDry98ccXDdI72ehRh/rAMiW+KdIPHzoR1djAciwgdzH4fqQRgOJGMhRbo/IJtKqR7NjCUiS3IjGtdVzR67H8MfKkXrI2PBzRo1Io0ee1TBINotEx74XSsh/ualH5TWmSHhZ2Mc7ytRIg1AQyD6pIMi/LGRIPJ0FSOfDG8ivkxrIzoFgyFCjB8gggYNGaZ47x9KPt8e1JvPGe9Ipx2uaHEdxx6bIOYR0SNP9rMhEuHXHHINySPaWQUjE8qxHhpmaR+oVEcjDuwFI/WUvxtQpdUdKStLHBIZXSCNSnciq4DNHAwmHxpkZSsbTXMnH9yTUR4JRicd4msjHmvZaSFOdKkjm3R3H2Y6CxstHKcjgO2DIvl+9xhDJqsdm9wjFbpKHR9MVIsjwLUNIsGG9x9j3CkgK2MHH7ZWWSLaSvMelvc3GPG2YR4Mvq0U/Rj5IQIQdxwWjJkaVz6jIn7vMxwxROkddbWzGuN80SMVPLkiJSARIBHYCR/ots0c5o+tGYl8FxwiEAchkHPbHxx7eyLXWLshqLILHYDbLR8GXK0ZT9JdGz3cmx00y78cbnoXHnn5oR2qNmkgxtwNIiPObx+hyDciv1TDIF2i4R+Ds20deGT7IbpJuRxHWH0fQM77Gi+t2SNYFH8cd0YPI57rbx827wMZo8gdIelaPx/bGnEbrMQjHM6L9x3p9Dshny9TIrTj9x0KWMMjJdJdHDv4rR/ruicfZzrfHX4fFRv4iJkh7aoxIXyy+yOBclkdMxg7HRwLXR4iDUcek395DYRtaSCdfU0jXex9IaUCgRu+4BcjNS2xI0tZyyMqyUkZCP+vHsb9eRVzPT0ekTxDIf3k1SDqyTEe+i9RIQfFiRn01ekiRTg7IElszSP9gKcg/xhPHV5vGx5isGUgOHq1H58xpyFSDfcdoEZ7GnHO5xtR/gEj4oUjIQAJIRw+LZMd1eUDIs1vix/uqOEgpml7I6tXWRp8rF8bLYAvI1k1eSE7wy8d4C7tFxgR8yLlsK0gf9L5IFjJESOCcCEa9kzJIkI9gRhFZlEhhO5vIwe20SLq60UfObK1IckpRx881Ysd2z5BG+zKaSHsKRsgIGyNIYVMhSCXkT0WU4sFItqO9xw1P7sUGnZpI920dyJyiwMUe/hlIq00OxyxDHEMyxkxHAXwjR5ZQ50YPW9pH6CFsyFLHbUcDB6LHNHlVSLYDQ0ievkNHZ8U3SI4FlkftPa/Hm8W6RwzzgUeX7hpGhg8ryFz+ScdjBinI7gsDx5cPikdzl8bGFw5eSO4r90ddPMhHIXZSyPs1/Uhx4n/IW2BSx6LlEMi4+oNIOWM1SFdcF0j3ZSDIpS1JSEi/VUeCGqzIs0oUR4KyxscxpxhI9QkZSAtU+0dNwlbHTw3pRjrKP0hKCj7IrrcUyG4CC0h/GbxHSH+Pxx0Ig8c11hJIXWz7x/p+vMYuH2nHqigDSN4iDEh2XrDIlvgUyBjdhEgwQRVI+k1IyDg3CkjamxzHPdlsR1k2q8cTgj5I95PixyDSoUiJMO1H7uvgRtQZgkeSKyvI9LtCR+C9BUg7L4THHYAiyPNN9UceNWpIWWevxyooOkiyzYJHcBceyL+O0EdTFFvIF84cSIzSisgk5ILImgiURVCNikategvGI1WQSC1y9kYWCrBHk9g8R1KwHcg0ES5EWIh7RxgsY0ilnQRHZDtyRnJ4jcftfY9HoKiXxzjni8Y2vCTI8To4yG94t0jqBLTFFwZ5R2CPA8nEaRLI8qHYR6X8C8hE/vpI7I81SGuaIUZmn2/IPjWVyEtZpMhtpuDHaKlUyIMvPMgjuR/GguFhyFgZKEdU8nzIphvVx6cQK8izQ2rIxX4Bx5r3Aka0X4pIqaqGSG32WEct4onIOGc5yMZ8kseTQXpIPmESyPkPjUaio8NHGzxbx5u2v8eNdyxIemxzSO5LHchnc8ZHIv2cRb/sEsZ/md1Hc78ByApmb8dCzy3GmMtrSOauQca8pIjHQDQHyMdpLMehzhfItDc2RloTb0cXcMXILSD4R/zXsUdp7hhIoMAZyF0VdEjtPNnG8x8KxJ8aPEb1dZVI2ivex6RYDMiWkPvGLq7YRkchkMfDgtJGiJRxR6Ud/0fOd3THjU5sSNAzmcbLtzNIJMh4xyw07sdmLVNIUXmfx4YYl0d85apIZmYXx2XZCchDe8BHA1E7yMdBAEiD3nDIJSRIx2sLnsdy6ZtH7C/PRalrPci6OG3GIs2kxxVL+Md6vjZIrYkuyIeGuUcXyCLIsfAQx6br2ke2I+RHh7WtR9yuSEiJcJxHkOgrSJhM1kUOPmPGJ481SEASpMeX7kDHGZsDSKwcsMVd3BTGVWCgx6ZjFkj63RFIIQ/Xx70BX8c6gQRIkRxqR6R/h0e7r0VIjvXAyJ3vIMhDXMRHRQOHSItdrceYXBJIUdJ4SEHAmEesfFpHmXmOx2NOykfTzPhHDhbTSN5R7ceQj+nGWhN6x/jCQkeP2ktI/b0DyCc/J0i71hlIRQgRSB6tC0jTfN1HK4dSRp8sVkhdu0BI5O/fyCtfakgGwgVIZagbRzab08e/rMhGL5xRSC54N8iv/W3IEEk6RwMH98eRnSNIu4cDyGk/2ce7j4/I4fn3R1RScMfQI9fH/jSQxyvftkjn7IzIKrgBR0+PncdUgr1Ha4EcSPZ3wEcnNzlIdXFSyEa1QUhSlirH+PoLSES4b0diYa3IdVkoSAFNe8YDIRZIFcxvx29JBEgspMTHRUcyw4mJYMhvL+nH0g8PR/QLCUilLBbHwmYRR7qps8cb/N9GeQe0x4h0c8cIDEBHBHWCR7MCPUgiMdhITuiryL0BEce/hQHIKoISyMI118aAJgBIUqdQxhGajMjd0wDI3kBEyIJZLUg/JobHIpQfyCO5QsimeWvGJvMOyAEtlcfSTvfH2miCyB3wLEgC8zXIO1AJxyg+bkfUKQHHXRRRyJ/KsccpqlxIq43xx0lNnEcqaFtIPfNGyJT/A0hGpRzIkGBMSKwL8saoJH7GOaQfyF6ZW8h5oRzIyuO1x5Avg8i4b6vGxW+jx99gM8eU9vtF8YSdx+ZdgsZyeD7IvKSjx3qFaset+rtG2Z7ux4/JOkghTvjGVl6JRzcJvcYrryRIuJ3aR73PpMh0kY5Is1+cSKzsoMc4/pBIhklSR6czpkhAHpbIy7/kRjCb38d0tSFGnDFwx1WPishNYvNHYZqKyJYQHsahJ1hHFmrpxpI0g0iQT3LH0UAlx2m+QUg+6ABGziBlyPVKEcZKqvtGSB9Ex7rJqkc/9ZHGeQfFxvU8nsg6oVxIVztjx+vhCUhyaO1HEeWex22lGUdLyQVI/XaWx4x6m8cRhQhHu9ShSPIwS0Zw7azHwyNASLUVt8fDJGFHFqpnxxrvPEfdCJrI8IXgRQZ5B8jFDzVH5r+nx9N0BEhcD0DGDPsVSHcd1Efa8pPIEFixx5cvO0giRWZIK4c6Ryi++kccWrDFheItyHzhb0d0Ux/Ib/COR9DsO0gpXPhFhxaex0AzdUeLXRPH5iURyOdbBUikDlDIslxTSNklN0h9L9xHf0hWRwd3M8hQgy7IsbA4R8+NOcga8E7IFZ1URnsaeMi3uXFItfXLR1rTQkeKByRIA/joxqgEXMcTQNhHHRmyR1I2dEewOjLIUoiPxycVwsi7B1dI3E8/yLiNvsfeglFGq33YR7cNsEiopDhIWVOSSDdp38dpXqTGomwQSE/ePMcvPZpHkxh+RpCYrkiR/glH2G/PSH+qD8eFCo1HtJWNyMqD+8eEnh1H7lrPR5ukJUfNEJHIvcs4SAyBAEibtR1HWjxdSFHag8fvR5HHI42ayHJZMshz5mhIMV8KSDvwFkhliBrHdh/mx5VjnsjL70nIv31PxfkoD8h3rXhH/Pk1SIzaxEd2T0VGJw9BRfYXeEYVLJRH2CHBxy3is8dgjplIAX4AxxnLUcgHbgxIW0JESCnLmUYu8JfHhM24R3RVH0ijstXHxX5IRvGyE8i9g5pH/DgfyHMX9EdlmSlGHOtvRoAmUMY8TM1HLgBRSFIHZMcRnzBIzuAqSHqljUbMTgHHNT+nyNDUb0gMsS/H9v4iSDMaoMgoHeLH/3Gfx05A38TWlKZHE3Ddx3vC/kekzh/GF6AaSDCJ+0cYAo1IEKmGxpQ2JkdmVsvH6YbBx7GYJcgzM8bFu9elRy2xS0ivA/vH/iPqx+cb3MctkodHBC0MSNAsrcg5Y7ZH6ntHyJ+kMMgFHpBIZXkqR6/FRcjSA8XIIUvpSMGHqMeIk5RHCyQHxjFY2Mfv1/rHQBOwxt2zu8flQbjHzE7Ex5JKD8g/xsVGxd9ZSIoeHMgus9dIgXw0yLnblMdXHBLIz0WexxqXLUg/bg/ITomsyGRyOEgNQA1Is+uUyPGjrMZAApLIZXqOyG+BNEUbLZfHklJESKLTVUh1EV5H1k18SOEJUcgS21dIPUbYSA/jVUgEFiRHIe6Lx8GoJMLieBPI2hvMRCUkl8eSOrZGO89gyPr9rkgKrojIii4CRzqiGciU9r3GvwzVx9YMJkiQmQDIj2p+SByjF0iyzNRG2gIQSP7UxkWUtYlHhHzWxy/8k0cxd83D+zq2x8PcOcgCMpRIAhqpx184scfQREfHvdJER5HtYUbXmxfIATwpR/LAqMfbkDdIAaymx9GRHMTUcgRIyFi0x/Yn0McRhefHTilLyAMn20cfHB/I981DSEtYCkg7ftJHi9tJR147JMh8YBfItIAsyBIMAchZVydIkfqVSHPHY8i3QMFFxIC/x20lE0hFRyBFaOG+x799fEeuNjdHqz4kSIbXNcjeCS3IK2XaxrFQm8QTEJzHLPO4R542OMhrKpFH8AVwRwr3E0cJueFG/rK/xS6fjEe0h5FHmdsgRwm5CUgbHkjGOsoTSHLwUsgFtARHaHHKRwpXx8a5q5zHpUwrR3L5nccZkeFG2qq6x/Oey8dE+m3DrkdUyPEiM8iKn0fG8fNByBPwrcdicErH8aK4RwFeL8drCVbHn2QySAQWmkYUTmBHQi20xj07skf7y25HV2weR9R6bMdDe/5HXC6jR3NGM0bz/czFCLsdx7uW7UclxQ1II/k4SLeAK0fnOyvHsAWIyH0PhsdhkmDIX9hTyLTImEeETVrHiTEcSJgM40aGrbBIHbf5R8/+BsgU/9lH9chSR83KkMfkgydIf+mrR/edJEjvZ8xHAF8eyPEjzsZ9L+1HpGgCSEpqO0YO9oTIIW/DRyzUBkgM05JG5aiOyDTIesj39RRHI9m7R6v9NcjF/tlF2kqlR7xlTUhGlAfG9pyPyHbOtkfsOu3I0UhLyIbHQMcK/lRIRUifR8nUXciKH7nFZNrCR+wPVMe1LnJIF38oSAVjkEbGy7DHB/YNyJ3vvsdtxUTHcexvxwIaWUYwmyfICmeUSMh2nUfdIxLIIszWx5mLCEjbgANIp9AwyNyCgMhDKxNH6GgYyLW0/EepMpzH5kciyDkkhEfYQaZHTK4MyMrbMkj8mYFHL5GKSPKZTUjOCSRIvt+oxyOxGUhhoXbIiWAEyOY/CEiE3Y/HNW8yxioJK8eQSL/IJTUaR9YWLUfCBoxGCndXx5PYrUb+s4RIMubwRh7FtkaVvGRIFN7IRwBeXEcoDUfHXXzwx4AfBEhriWzHv56ox5M4AcibNXHHIJL1R7LsdUcRNl/HO48syE92E0jyZdPILrgcSJwz0UaAdzFHarzdRk1TMse9sdtHff/jR428gkjpB+FHjTagR++Im8e0tztILg6DR/7EtcdtFitIPskXyJiNwkctalDIHpbUR2IJDkh9XcpGrVjiR5ibREfKuyTInW86RuY+/0f6nJFH9UaCyC/d28bQ64XIIJCjx8PUt0evE6HHLo7cx4Y4dEjaqj5H0SAdyNXmz0f2ZgxHtIgbSPt+g8ioJi/H2+iTxgwyjcddXeZHfnv+RjcpYcj6dUjIRrGoSEa0MUhAgq5HIinSyHD+7sfoyNZGHZkCSNpiYkjfngRH4YtExm5jAEdNFFJIMjxNyG1U+kf80CrITYwvSMe5DMhD3PhGKD7fRlviC0fw5vXHQ6zQR4RixsgzQnDH1ac1SI9BqUdj/a1Hw9xhyKNBWceui5DIQYSLSF7ZzMc+KAXHBcNAxx4WcsdaBBrHr8MHR2gil0Wg0SNIxyopSKFmAEh/wibIIDGpx8GnN8jCXwJIUflHyHgqUMj44W/IeVdVSAbwxkXPtwDI0FscSC39ucjiiILHrBpgx28R3sfAq1nIoqO9RxjEgcjQI0fIxLHlRYWTA8h2rz1H4ZpBxy/MTMZe6wPIRiUXSFWQPkewYaZGYQLNx0KVNkhiYIBH0aGlx5ZaRkhgZbZG7wijR8FXrMdbEW/H6gR3RgFcb8hdLehGghEUyC0KD8irDVpHCam+xx9UnUeiHARIPmeOSPTs28Z/WfRGORwryJuORkgCCujHqC4lyFZdLkckuJXH4O0mx3At88c17zJGUvakR65HR8cbvsfHbDAYSOu6IUgObfHG/Id7xoOvdMeyfTbHOSUhR9TiE8jQw4LHxXdAyHYgR0hECdhH3YyVSBhUjsetXLtIRv1iyIhDBUgDmNRHUpbSx5GeH8iVf5fIf5pUSGAlrcbnWzxIaFkYyCOLLkjO2d9HvTGdx9m9isj5j+7GRPpvx9ZUJ0edtxPIjpS2x/ecA0hFNgPHvqBYyMDb50fXEjjGNc3DxBmJSchgdjlFDh2JR8LBq0jRuTpI6aYpxnDfPUj/4RJHdeGKR0pbtEcjuQdGiQF8SNl9/0b6VlDI9tcySOP0d8dgNjbHN7AWyNS6HMeE9hpINAB5xoCjsMh7M9fHJ2Dnxt0krsYDp3JITTOmx23kL0irHvtH/MdfxwK66UdzBi5IJz8PSEEAR8il3T3Iu8AVyAFepUe0CDtHeHoix4QlZkjyf23Hhea3yMHISkf4E6RGr7w6SDOLmcjfwK/HmSqRxqG2icfPg4BIphvWRgisoMQS8tfFKO5DyOcc/EfniutHEDgWSH7srUezmftGJ3kvSBE2G0acQnzHeWjlR1jhAUibRERHqM16SCUNPkjsD5BHGlEkxqUcJ0goXhJH+k1nx5iEOkhlEgBIkE/gxkGgjEdaD5xISNAxx6IURceYXOzHRBIfSKb53MYquMVHcPUOyLyFGUgQN7JHRHHHSNDDi0eSuvTGKnIiyDApccimG0LI1yLVR2HDLUaNCG5Ip1dExbWFDkgMWkXIB5uFSCYTyMc0gBTIR1ICx3AdPEekTmhHiQF9x6lCBsfSvjHIhHQpyKgGrEdktF3IcYzqx1qUmsed7xtGvGyJyEMtl8dDtQ5IUNuKyAjbnsZBdINIIf6uxxhVFkfwRtpHb49eSPGLbMivBYfHjnaBx0PYh0iJESzITtlNSNup2Uf7I1xIRUftRd9Pn8hOANPH/iTBR24yXMdESTvHX/jWx8RB7UffT8lGcZtkRlokBUe3QfFHrVgcxz5XS8gfRLPI1jYFSBNIWci7J+xGVUcLyBEF7kdfQLXIiIrlSJf/7cd2jsZH2iMgSDQxbscKl75HZQiix4XrycUWOd5HyoOKRj6NisizWvVHtrO/xtkehUeMSv9GjmRBR9DsLUi7FmpGKeidSLChikZYeQjHaQAKR8GpK0hyCqRGdPPHRwcXL0h4Wg5H02CQyLwUjEcCGeRH0w3yR5cuKcjYf59HH4xKyJuQvsja23bIGEW+yNhxmcewEtnH9uYgRxlqnchd3CBGfrstx6g1kEadQJzGr2w+yGLoE8jBl0XHzxfDx0k+rcfGzazHGWJDx9yPJkgQGJ1HuA7Lx48x0UV9PZrH+hQyyHLyAEg2cwlI6/maSH7dh8ZwDpJGj+PRR72SnUZ6ZcjGAfxZyOhINEXC9c/Fcvl8x+ZuScgRtozG2QVqSJqXTUdIMCLHfZ6Nxw3nQ8hHA9DGmDykyFmmX0dCTipIpb1vR4CWkkh5B5LHqTPHx2ezJUedqFxIVMKTx1L8lcg8bC5HR4NJyBMCukdnxFDHQxwMRlJYZMerVyRIHoWLxt4x/cb4Ap5GowKYx6FXbkhnx6dIGocsyKDRIMg1hobILekRyHWJIkhglp9HrOwjSHIhC8iLWylGooTKx1vMmMjbueRHZgqAyJ3AXMc8RQ7IqskqSGDsPMhKoohIjkSuRzklJsdc9lnI3XWOxg+b+0dgpcrH0qZCyHbgpMQWqkdHh8VPyBvOqcelHLTHnGKJxkMLCsbIdtfGLVJmR+46BcfBuTpGF5c0R0+bhkgshRBHQzw9SJsEakcSi2ZIsa43yEFQJ8hOwL3GDU8zSOxeSkfQezXIq62OxoYXosc7HwjHdCTwRfEDRci2xNPGYhFASEKPYEef+7xH5JJWRzuuaMgFw1dHvvdoSJ5dsUeb5qnG/wBtyJSGYMjCAsPItkSXRzw9MEjDZEXGe9RWx7BRfMii4/jH+q4ryFgIG8c2u9RHzfyJSOPlwEdXW3rHm0Wmx2mijUhqvIvFVl4JyET6xMepbq5Ir31ayAOHPUf2hj7IA1OUyCcxNsVd2K/IssKdSO0OhkeO9YFIn8JOyAqIQsg2SzlI5p0gxn4vnEjiyHLIMmYMRumOWshoYjDISwAayKLzx8eJoAFIdaFfSD7opMgczJrHmniAR534FUjrErDHZEQNyAzyH8gbrGbIZzPlRo0QY0j6hjhIUC2LR8x+W0h4miJH3Ldtx0YFVke097BGgOOgyEfN2UjYPJbIFwBqSJ7WO8jiT0LIvP2TyEwlDMgIfKHH2HDrR68z/UfAQhfI+TAAyPjCkMU4NuHHN3GESOiBT8gkwBNIk5jVRhcma0SqbzrHlAbjR8h2Y8dFy4zI07UOSNM8ycbpp8dHZndqxwDvA0b0TC7H52uXxyV1ScbegGBHuwZsSCJ0LEgDZytIeMJLyP7LtcgbbZNHcqj+xnec0MbmnTtHuK9lRnP3EEfQM+NGzVbmSBWdI8Z0ZWzIUKuIR2ckQke206ZHUhBbyKhNscgK4BrIQEtnyF0cwUc9QhbID0NSSJdwAcgNIIrGHWk6x5Oph0hasxjIl8cByGzn6kc9k0jIds8vSL4wIEdYOdRHaoVnyN4S80fsv9jH6pWuRnCPjEcQiQ3H7ADEx+4a7MeTQGnIR0OXRxX7Kkdt9i7HpygxyEZD8sfUVo3I+rKtSEGwvsd+LE1IwztPSDdKnseFb4FIBw3HR7TIXEhYqIpHK9ZaSEM8GcfBoRDIV26DSAYBWMY36LPHBnWdSMJ1B0glhOVH95ViyJ6eZ0e5DJlHqk9wRvX5QMieflfI0WBhR6Z52MUaiStIgNaWR6RfPkYftABHhi8hyB61GchiUETHL/2Sx/yow8eaSGvIeLvpxwpIBUcsUZDIePMuSF8HK8hH4VRFBEZjyJ1v7sdLSL1HZGrbRldkjEgKaAdIiRkZyJvVL0fsnzLIt0kgyB/cq8gK15RHaMJryOk3gkeTiQ5H0q5IyFUZHkg1vcxIPyaARxvFKcgeBapIXC4gSHJyVMhqzVxG6Q81yOX/TEilBAbIwxOSRqI0D0Z9vddHQwv5xnQVRUf1SpvG34cfyBQfI0d9P5tHAIBZRjykdsiIIz3IYvlESOvCz0fIK6lIi9y2R1p8EkhqeIPITz7OR588+kYk6GdHXzgMxy3xsseqoK1HMEpdx/AV+EfYMM7GQi6RxyoI1cf2M41Ih/eLx1OUaUdGJQxGndCOR/O1kEisLM9HhxUZSIKuiMi9QWPIH5SJR/LBp0YLE3jI+lyrx1valsjDU7RHxe8Rx0h/TEdJzbfHc95tyHC95seuF7FIRWdYx34bjEgAT1FIZrXARz/VBsgwGRRHdJMcR+e7FkeAD3LIgeQkR845fsigGHJHk/fhR+Qj98cBrKJH52p1yJnKvscwKu1GrwMMxigdHkibZgBHLCfTSHbwtkdHOxtIACZuSMQYFkiE9A9IZhdFSFiUikhQXa/H4ijexzk0F8fW1qnGrraEx7tnkEZjLoPHJSqTyC6mF0irIqvIhK7pRxkioEZF1inIqLX8R4oOWUjTPHnHCjb1RwBeeEbKcfzHiv3pRDPiaUdGQ/XGr/MDyOAEDEhWTl9HpioTx5+8xkYIS49HwyOZxyE3Esi/jijH3DcHSIhz+UfEIIHGhpi1x5BgIMdpfgbI22lySPNJu8hl5oJIVKeGyOlqvkjWRW5G7sN8yDpB9cZ0w7fHKXwLRwRGt8fjZZ5G/9lUyLEfj0f40a1H6/GSyE3D0cd8kZ/HyhkryEmMzsfX0yxI75icx79t+8cg8YNHmIw8xyheQsfZjQLILMTER0Mc+8QT2UdIBpCuR9Mr2cQft9bI4lBBSHae2EfNt5RIb9/ZxyMq7UeEvD7H+k1oyEfJM8jzj93H3B+VSHfck0ayXUbIFsKfyPB0UUZ/IQzI6b6HSCsGEUh78yxIAwkkx4TSiEiBE37IV8oxxh4PC8gs87pH09GjyJ1ATsdPPqpHigdjSPSsUUelZBfIJdWHRxLTncctwgPIEgL7RyTPRkjdJBPHZZkmyEcCfMgaIMLH86VqyKkT9sU5/BHI1Erdx4OPJEhhI3HHLHSsSM3MIcdlZMZIJIhfx9/+D0cYaIDIQJoeSJqIjcZZjWjIW7GnRm6DechjfgDIaFl8SHINhkiAZjrHHlY2R5YqxUiPMcRFzTsXSBv+EkcLNa9Gp/hgSB/jTkfaq6THqvFnRowpHsgE9Y9Hg5TPyOvxMsdxeyNIm5Udx4LZBEgme3ZIRZgORw3XAEiQYOHGOxCBx1Q5XMg+d+FHqDxHyIQ9yccNIAPHY06pR/CGK8jif4pI7MAwSIQlg0hPb1nId1UxSEZT6EehZv9H7qFJyKX8akhGBVvH4/wVSBcAZMiZGWDH0QIjRz9VEkfdo/pHP8Y4RoYHZscnkKLI4sdLxrzF6EcENoxHQ6yXxyxLYUjpznxIAL7Cx7M6zMciLEbI1+K9x6ycasgQ/25In/yORuhyKEjwpRNIxBkJyNO9MshwPg1Ip0fpR54N3kYw0RzIsf9ByMXGM0gYloZIHSjlx+gl40hHAXrHdSEEyByjCEg8JD9IKJ1syFvAtsdo0SfH+n4Ox4GVSka3cTtHYNSrRxgOCMiEniPGA3hBx0AMwcgvPHRIRMJ/yGgxxMfT+YFI5vVQSN/PZkYfXHlI42w2yOZKlUhX8ihItoScRtzVKMdMVkZIMvYmyD4Xi0d23wVIoZYqR0j/SMdiCRZIsKHYRv8AnUdTNGNIEoR4SJg9gsclxihHH4OGyMEpCsjysPJFY6VmyKs/BcjuMhhIzawKx4WqTkhIlwfIgTU9SJpIsMaetodINR59x+MUUEc/NclGTTOzRhVZmUjL8MnHAjoaSBKfwsijwQvI4tjWxrx0GEeyHM1HTx7SR2GTwkdCruvH3aO6R+I4MkeOdTFGO1c/yIdWFsiWdI7I7QQ3yC7fx8eRritI51znx8mU6MaBU2ZHHDuexwceD8goTbhH+oSKSMMy+kdYufDH/GkYyCAA78evtJdHDU/1RzBbV8i4Hp/FVf8ix4yK9cbRgo1HODfNx4oXMcj+8qjHk6mtxpAwEEgoDtrHl26jRXL4A0jYoUhHDgw/yPD67sgVc1nIfCHyxwis5kZ7wx3IqZKdR0Ld4MejcW5Igfw9SFw+TUggbMnI8NTRR8/VQMXJlFZHaV4xx6SuVse8NHJIiFwGSF4p5Eczc5NHQCQAx4Rxg0j5FxnIpb3Fxs/tBch5aZDGAN7yRJ3ARsc83AZIAnoISM7ErkhJbsvH11oWSA7Fhcj7axBHvIQYyEobl0eTqQ3HWa+CSGnAKUeKVozIK7f+x6yLjEcZYgHGDvVXSBkCPMjjVBXH7gqBR8UONMj+1PTHeUE8SBWTJ8g41wBI6UeFx6jGxccFeJVIvVoGyBxa0MX7mxjIWd0tSEakpEjYwVhHW0IMRsFodUhJXcfGtrNQSBQ+9McLLatIag3aRw78d0i/rqfHJca1xj81Usa286NIEmPux15q4UcukKBG5m7rx2XAykjDA8fHb6DxRyjVYEhs+DTIDtxZx4r/gkdjTkzHUrc+SKbqS0djrjJHm9W9Run+ekia14HIJ/ERSASOS8hAg+NH2hp4SL3hA0iXF2NILKSWR++nYsU6gb9Hxf5mxWPu3kaszO7H9epGxxVghcgjOQ1HNE9ZR7GXB8g0uHRIna/oR8cSPkhrOXzI+V/hSJv1psiAV9BHyQV9yLXuUkg4F5RH9Wj/RkqCGcj2xz5IZEyWRnrEbsi96iNITpEsx0vYnUeg4StIYBQ3Rw96XsYDpxxHdrBZSEIOKsi7V63HLaGER7ObOkiQYKBGPZuVxyKIgEiy/KXH0dGwxj6IPUdfCNRH/QUIR/0Grsg7T8HHeTkfSGv7G0gZazrIE6FnSHDdBEeYHcpHhM6hx/a28Ec/fRjIisuqSEA0TUgca8nGICH3RyI9isawmQdI1Jr7Rw1Pc8ZHIg7IpN7UR2L5XEi0ZwLI25lKSGsLQUhDxF3IRwHzR+B0V8hQDI9I6mx0yFR7b8hXW4fFEVYNx5bh50azC1NITdMwR7mtBUcorfPGYcsryNcjLEaYW1VHawNBSIeWSschTrJG9HyNR+aOp0fgDAnIiVChxwgroUfN5CfI/c2MSMpDG8hUUgnFUNzRyKE35sdQ1AhIw4LFxl7rEEm/5EVIyeWExiyMWcgP6jLIE4CVyEuZPcjzLWrIawnRx+Z94Mct8YvILlDWRgHdWci62v5FHj4WyLGA7cdJroNGOsHJx7JcJ0ixxnlITz4jRwm65sdF70/IgpH8xze50kcCShbIGnCUR1MWgEe4vl7H6BnLxwU7DEg+OBZILpCDxmhC60dcv6dHtnNeRul3Aki4zdLHfb/4xhqPwMdisGtHO9+ZRbcxK0fxIm/IBdKlRrUVZEZYF3RGAACexpCgacj8addGn1xGR3VemkgpjMXHcvlbSNifwEabRNXHkCA5SB5NJUihZ+hGRY40yHj6EEYsFP7GxQ9WRy3C/8dXrL3GTrlNSANJwMat+WpIdBMrRkKuXEhtlsrG3lFSyB3RUUhCfpNGQ4tgRi7GTUhkOyPHmrfKx7S4+UdU2xLI2vvARxLjpsh/avDFLAQfyOWAHkhqjc9GE7C8x1ioB8YAEI7H+t6jxz8VuUdkiwbIKhgFRctAO8gQjzzIyw/vR3PmHEgUPr9HXW39R1yu/0chD8lH0q4TSJ7+PceytAVIGTKIx7LM7cbPZfFHKO3xxDrZB0hN4w/IvdkqSHl3Fkhp3iXHQq1NRiI1Lkj1KM7G0IQiSNSpGEcQAELIiAunyMsg9UcFmzZIWUaHxxG1BEjZzH9Iw5N5RycAL8dGJMjHEyHSxtJaqkhZLppIB59sxw3g2sU1TzPHlKcexyy9BUj4+Y/IcB3XR8hstkgdoQ5IIEGZxDWds0egWb/H4Y6dSBVEQkhIJOXIpMCTRznlpUfLiAlI+b8PyBTvn0e/jQZIMh1tyDMflMgONQpI/TX6x3Nm10eNyF7HdYI7x3CtT8hC3bBHwjVOR2LPEsi986pHlB4bSNoXqsiodMfH6pXdxaRQnUfP1VVHiELlxxoJB0jZ9gfIN6iHSK1az8dqLIZHAX1USH3qnchMVZBHawnoxRcIjEevJVPG0cK9R4SND8f+lN1Hz3WAyOQDNEYa7xXH2xAlSBh8IMisi6dGEkSkxzEI6MacIsDHJTU5x/3FxUeUZU5G450oSLH410g8lCbI54wZyEXHNMaPigrI91Ssx3ww5Udb0ZTHRh1XyMHZ1ce16sTIPQJfSNNtNMgInEbInAaJyNYUD8dLaLDHR+PAx3jyG8i0SF/IFRUFSLtHYsiSix3HaPkGyJg7WkcZey/IFyi1x3yINkivLDrIHlbnRrUVxUfcHTzIaR9ISPRrs8f/AU9IDU+xRfYHnsc9C+THIZ7jx53As8azenLInaAsyP+QFMZqTWNHpZvqxWsrLMYfM4pHgpHdxq+UrMfQg//HBXJrR2WZBsbtXe/HUh+bSNdCq8c7TnlEkxipxaqZSUi7V3ZI2VWPyDy9nEhK00JITcQJx/KBPUjB13tHFemISGX4Rsjz/VvH9LtXR78GQsgt8OdHmxWEyAcfy0cHh4fIkRzwR+YOsMe6GFnHky2ESBXMzkacIuDHT8/ESPZIAEdZ3ZzIuG/ZxoCIB0cyhOBGtXXXR3kI2ccCKqbHukpPyNqKRcbQxN3HNxoySB4FVEg36mLIAxi7R4HkjEe2cwbGY50vyIaJ/sZUWyxIkuuFR4xZAsg7AFNIA6lCx4vb40a4TypHBVTdx5e8iMiz+4RG0ZGExmcE+UZzp7bHnRFCRi5uv0S4D4VH1i1bSHVpG8iAt5DEbwWBSGsaXkgorZbHqeCISCvHyUaBZd3HrxSwRnbAKMhmlyFIG6mSSHcta0X6DV5H7J7LRurzgsaLEIvI+ILSxllFccjy+B9IsTdmSME5SUei7A/IzIZTyL7WdcgasRLHdaMIyM9XTMg/pZpHIGpwyKl6gEiqgOFHNBH2RxNx8EfImDPGsT/Mx2RMEEZX24VG58rRx27jt8cZ0iTIslaAyPWJj0cEjhXIb195xjeYSEfQw/NHoIh5SA9jbkjVNltIMXcFx14bnUeKdw5IzzWTxyexX8YXoBxI+WcmSMt/3UUsX7tINIBPR31d+sbokYLI4enZxzlDq0cA/5BHeciwR/r1bsisPB3Hk8BESHe+nsXTrIxIcB7kx11sA8gBLS3Ij9K3xxXdYke0KC3HdCP6R++nkUWrbQvIFKKAyIzBYMia9+XHXplnyO0N+UctYf5GVq76R2u5j8dM1wbH7ssTx6JlE8esVAbIiCOkRif9jEiTCWpHrwXMxyEnHkgWqvhGIV9vRw/r8cfmLm5IVzvzR6dXXMc6YeDHbUUnyEy3oseYpAjItaZZRBogMkfyYARIu8bFx5S9JUi6KndI+zp1RsrTxkeiW1RI4zbBxbIcnceQbY/IadCESACwE8jdZZJH7teByCEvx8cvzXjI7gvnR8J1HsbgTS3IRSbMR9LewseE3gHHAppYRwvol0jYv2FHmUkmSKc3Sse6majHbO8DyEvI6cZU47vFgL59SB2Z+scm2zrIiLRZR2AE0MehhyNHpkFgyJhMMsZaJE/IH5eOyId1iki3MahHlrAryNvZ48galMpImZrZx8E5I0Rn6zJIHtbqxnf8mschsIHFcUx8x+3tF0eTqXHGwsU4yKpwiUcc67dHHt55yG3ZnEiD4MRHIt0cRy2pH8hApJXHqL5KSB6XOch7FQbJKRy5R25jH0d036/I1ejIx4CXK8glqaDIqKZ0R329JsgXN/nGKSwqSN5xNMWQ2CZIFG/Rx/21NEhRcWpIdp+uSLlroMfXo9jErpeQR5v1bMcBLVfHXouARn+o+sf1IWLI9l/fSGiFssjd5OvGvlgmyM1rAEiAJsrGU+2ESEdBPsiCUrxH/dbTR85n00fd+ytII1kjx0MLKEiXDnnHaYg0SCEuRUfjbgTI+l68x+InwEhIb5LHTCUvyOWRoscsKxhIyNhax221AsiPwrfF/7CJR+LPFEiz6qdEzSMSyAAvPEjx8qNHOAcmyP5UE8hns+fG+qzXR3TtOMjEoDZIY82kRyiNEUfyWBVIGg8UyCdQ3sdiXyjIrwOXx7ysHUhEOqtIJmsXyGsaNUZGdefHcbMjSG/ZAkgbHrTG6GhkxzLmkkTa6sBH6Bkux1+otMfQ0y3I/9BfR1dsgcf5P6pH2nzSx7bS+kd7VLdG/PmbR7HfwsfAG8rGt3GTRyZT+0b5wAjHTH4dSA3gO8Xe+iNIAVw/yBGng0eYFQ9IJSRrxzkj30WhBrFHn/rux9GA8saiRPbHeuWpR1rkP8cHnxbI6ebTx0M7jUdcLxPIVo3Vx5yzMscpvHZHowFFRmKhEsUB5TxIxR4dSBt+aMcu7o1GlMfbxmXI8kY/RjDHAF+BRxzqskecWhtIqcKoxzGXL0dtlgFH55rTR7+sbUfEWTZIm8RLxvG8D8hIEIHI2IGFxWezcchn5AHHqUSMx6s+n8WEDcLGDBMUSM93tEgrxj5IJBfdxqqxR0eF67xHx1ElyJoIGEfGfB7HlDcxSMkUXUdkbPPHexTBRq+sBEjaXKJH9tfkRrbXksgwG0hHToK6RxhNL8hbmY7IId9ex0xHjMcFJJZH94RuyHoW1kfwtmNHLZGYSO8HVcccV4PItuOQSJlZ5cgsVS/IFf3nx0EAgkgkl9lHFa2nx7JugMcv1AxInZGhxyx8gkg1tldIlsFex9+/q8eoFgbIBMVDx3CO88YzIrJHqmAxRnOeM8igPbJItDdLxt/eHMhFtr3HjztbSNerG0gcm87HJP+jyOANOMfo6cXHszNsSAfudsd4MXzIWOgLRwKTLkjlELZGb1d9SGvrw8YVkapI+XA6SAUKD0g1XcfHokOVR5jTL8hJVWXIfmyISE4qCMjmLrLHrWIFyFERVci8RTlH8x+NR9z2t8dCDbzHQr7pxoLx20fUCSFHnxomxpyZdkhCj71Gkjp4Rxem1ca7ltTH2Y5oSKJjQkc1L7jHYF0YyABAkMezmnZITjDrRxW7q0aQuFvIi12FR1zjxMguaGFIaDEFR6fItke1lZzGieCrR0Hhgkf95o9Hwq+MSBFtF0gdqb9HjzE4RiqxB0gJ6FBGlA4GyBrv6Ef59wHI+FKFSNaFVcgPixvHq98aSJwi0sdCVSFI6TeKxis3gMeqwB3H6jOWRvsbn0do8HDIYYP3xkP7csjih1BHzk9lSNO95ccuX+fHmWJZSC3h9saIlNfHY565R/sJeceZoxBIVdmLyLzViMdANKDHNxn7xzBZ20cwqnxH/jsIyBFmN8g6u4lI/UcDR8KmX8e8aJjIO2g6yNl2HUgL9MBHD86USM/XJkeZGZfHJ/GPRs4fWUgpqz/IkrNKSDkj88dj7klI5a8syCQn2kcajypIKikIxnmJRMdAgrVFRMzayImw68Zy6ZBHOZQuR8k9CEhwCorIoLjtR4+jRciHFaBISb3rx1eL4MdGhRHHwVmUxxni/EYcYwPIH2s7SHOnNUgwKhBH3IfJR5qXR8h4C2vH3BYfyBxUN0jR+W/IeHFyyPWad8jkc1tIcE7TRqmzVcdcdzVIR7OkyIgEB0jecVLF7rJGyMqCo8czBKbGrdn4x2ETUsjWxW1FIEFdyIQe6EawYUfHTeLLRjkzYchZJ2JIeem7xXGKasYU7sTGMXWMSIapM8c96h3Hr1VNSEcDPUcqqXjGugqsx2u7AEgirQ1IRuR/yG+wB0f9xfHHiQKqxxovXkbFf8THWDkNRl5pBEhXvJNIsRBxxxBX3kdkTJTHl64pSKRAysdZ5gfI/jJHSEkux8e3IQJIoSYbyL0jBkc9yuNG/Fhxx40npsckGA1IQj7tR8i4IUfRkVxHrsepxiuHlkV0/BBIPY+FyAbwXsS767rIcE2ZRyeAD0g3+B1IYqG4RbOflkjICJTHJaSQRwDQqEdxfEPIuSRCyAMHhsg7wJFInCKIx85BlEhmpTvISBiQSBAZk0dei6XHFhlSyEEA/8eXbt3F3z6zR6W9MUaK3WvHXRzcR1pkF0ZGFaTHR3PXR2Cl1sbjRWpHdeqCyENcRccBHFPHh3KvSFpLA0iXPyxHgeToRwzSp8fRygFIkty5xsxdv0YvvM1Ho/ITRzeIJMibZFVILv8fyG3W3EawcpjEomNpx2P1XUjpRrBHHV3nyNm9i0aOpIBG+c+qRlv8pEjuee3H53RUSKs+wUYT8hZHyQUHx1siMce/TOVHo6I+yApXCcfu7q3IFdMDSM9V78aL/RPG1kmCSJtV0cfAToPIu44JSPCmtkdnRLbFt8CMyN2ki8e0CK3HdkZNyLt3h0j9ZVDHYuEQSMVu8Ue/BjHIAL5cx10s3kfDksFHt5kNSJBP7EavhSVHarx0R4jUm8fqk69H0HTPR8ZrKEevIItIVZhhSLCC8ke8pQXHZak6SA7ezkcWggPI1yNOSIGF/EcfpM7HdqCQRqdI4EcdSE1I9VnIx/7UyMWmeQ1HnGIfSIzqaMetwTfIREl+R5JLoke5x5RIunj8Ru1tfkerPgfErBtiyAD3gcjTIyRIaJFExi06JkihJ9nGrBueRy+1ccicOo5Ixf/gx1jVg8h2b01HZWiIR3GsNEYLJIjEzXyBR+xXlcgtkd7HXY0ORw6ceMe9IWrHDizux8K3h0d+87DIsOHJxTxN8keBDIbIJWTbxmAKiUil/W3H5h0XRPrttkaAcABIP04eyPgiI8fxBJZHfR3fRx3nd8e6iqhIxpwOSOjoi0gRHQRIt+yEyIA+C8jUGpxH7R2bx61YwMa//kXIghHuRhWr+UdfZ4ZHMbcRx9oyHEhOcQbHYz3qx1PUbMh6NZ1HUGQZyMrjkkf9m4PI/4EYx92rc8gHzbtIxtxRxj35dkaRRFtIkIBux1dSIUhGZCjIPP61xzUukkfAqiLHhOKsyHqFlkfYYYvHNHGTR1DrfcacWylIktudR74wQsZgYqdIdk9mR3GK8sV9rfhHDHFsQzYc+Uc6goNHKSMQSEdhXkZFMqHItYaiRyQID0eoNp9Ixm0HyA5GPkju2tzHCXpOyM+vosjBp8nIRKjbxyo5JcjV5+RGOemtyETJHse6CXfH/XWJRwYA00ea0BnIPvmORt5CJ8csdNlHpDCVx2P9FcfN7IHH6QZTRyRX+Ued4cnHw2JcR1sgaUY02QDI/jQDSOiJTEg8DpJIIACyR6v94MejqSxIRJqJRzXvksf0HE/Iw6SzxnOGwkaWmUjI1HEIyFdUCsiJ8bJH9Sn4xwRWB0dEWdvHmLU7yN2TnMb4QmvIEBhwR6rsg0jm3adHEbOHSPY2u8fikDDIc1d8SE9eTkcCifbGqyHYyKHnS0byUHzIMl0ESLYIi8h5x7VFBO0OyLOKyEfXQhxIB5+2RjLVIEgqmO7GOlJHSKiQpEjTZSbIKpkMyB6tscjaq5/HIMFnSIZ5EEiMIhZIZ7UryBWdQcfl/13HfgsoyHeMiEe+AFfINpsdyGfLMMj5P+pHb7d0yLz9h0hdS8vGLlYEyLgVfMj/gdRHpKcPSNN91Me6kQTIPtksR9blUMcmmgbIjlVpR9z2BshwvRnHlHbURjOiKscRpUlHFN9DRzwtBEhRqWFH4IRFSJOH8MVshxJIR/JuRiZzIUjzl1TIfKghyKTwIseMsjZIBcsfSKoQiMjFDxlG38+zx5/Kvkc60lJHDvQryJawfceGTIVIoIk/xiFP1Ue6aXVH19Ktx6QQAUgQNI1IwEvAxzcaSsXhgQjISkuAyOTr78gILIfHqJ1CSDLGkEcqUQvIICFgyOmnEsj1yePHDwujx1QBc0cxQExIvRK4Ri72BcjCtdDGFi23SJHt+cbKGzbI9u5myPOebki9W57INd7ex2BRlsg0D1nI/5DwRfrmjMiBrD1IpQzeR7jbkkgJ+S/I8OxXyKHn4EcOnDVFdEV4SADocshBEW7H5h19RVswOchOwBzIQGObx/6kqEdBQTdIhSu+yKEPFEi1FoXHUAU6SPN2HMiO5EXGEpwlyNNEL8jrUbnFvGG/SGy46EdFFkZH5ztER7CyIMc+KCHIIQ4CR3zQ7kYxGInIwBrfSHGjZ8iGCPRHTmlnyIsPhcjJdLfI6oxJyJ2BsccXRuXHZ1whSOioJsiVlOXHCpYZSBzsIsj8gVhI8dQlyEsoK0cT8FTHUMsOR+xevUYKhhTH2qziR5kam8gZkfBGDuYnSCegesZiAQ3H/fYNx3lYK8amOwTHzrkRR0zVNEfEqVBIMHoUSIhjA8UiHTpHWIiVyL9dc0gOLb5EezKuRsoyn0c4lvfHELiTx9RLlUeJGdZITHcMx6G3V8jeQuxGDc84RjShn0fmPS/Iu3CHyFsukcj+mjvIENAjSDLWA8hHkmVIKinKx/CNI0hDvInHhoc4SBWrKcg0AIDICldfRwwixccdyD5ICpiiRwZIDkjDU+XHParjRwF9+sf0LDHHfmMSSPW5nsWXThfIvHSgxedTI8h9JwZI7kloRmhRi8ffO4DIgK4PyE+z08h6JGdIhQsnyD3TSkhHAxLGnY+gxzrpJUhC70NIdm6uR10cB0drqcBHi2yrxKpv6seD6I1I6CoPx0NMhcfT0MZILp8DSFU/0keKjhfHT6+rRe9JAMYt+TFI5bm1yKOaMsgOzQnHKP4AxhLUgEfh6pRHXYs2x1WgIEipwtPHw7O7x3QkFsbeYvfHBiC8x25qasi0CPdGsKHJxw92nsiNF35GOsGdxyjNqUdVBx3IRJr+x4+zkEcMApxGRQOfSM2CLUg6EvbHJ/Eqx2zchsiHpSbIbSrHyKFWa0fGDAzIQOQMSIj0G8MBHYbHU4wBSC+AtkglJMPGPndvyAgEskgrpVJHOkF9yOyAvkZecTzIpkmGSKqRQcd10e3HlpBfxHQz4EdrWiJHCFvBR3gKq8dRmjjHno2HRsyemUfmHbFGBP4FyMllt8dZ1VpIf4EESIw5vUcLZKvGOgEVxweXOMhO0IRH4Sm4x5YyJUcJmRxH0l7uxul2FEgZQiPHGAVRSLp43sa4jtnH9GQkyGEOkEiCc5TFGAQDx0YDZ8eWkKTFRMmxSCkc4EeAj0BIDgU0yInNmsgEVkxGlJbyR8+HCMhb8fbHwEu6yCFe5kdzVxjGzSQVSA2Po8Yfs3TIhkkGxpvhnEgRXgNIADdKSN9Ij0i4T0nHYcOTxy7/OEb7a0lHKtj1RiyrKsjBWKtHWRafx+lmhUZQvJ3GXStXx4uth0c9o7TIUjgIx/e1PMcyFXZHJN8fSKAJckYM24ZIyz8YSCXGTUhMnx1IOrobSFwOyUev5DFIGG6OSIjjCkYtQffHG76cx6NJMkg4Z1DFY10GRTDSEUhBMZ3Is7ofSGoltsgYzBlIMejKR+ckO8iyLAtIfCCCRxPSHUcrNovGRVgOR0dbCsgmgnlHEpSzRmvZJEjCFXdHoOi5R5M4uUeZidXHHQmVx3lpiUcy5ZrHmjcGyIusTkdZ1a5HcM6fRRqvgcZN9PPHbAdKRx5XgsfvcD1IdDnKyI5lIEgkQCPIM2yhSCXNF0gss0vIw5PQx4ZHH8eA5tlHsc5jx/hC6sYexpjHj2IMR06oEEhpz3XIBqGyx64uAcilqIfIebueyHVpUkhoUUXI/0IJyJyzxcam++nHQfEnRgn5UsbASvlHGHVvR0RyGUiudlVHQWHIR/fRp8gpmsRHu2evRlI2X0glNYLIFyazxW3tEshIeDnIEOnGx54dgce6cDNIScyVxjjOH8gkyKLISF+XR34MXsciXJlI69KDR0fjAUg1juJHDJ+fSCmcNMh+jIdGgK9ByHAdfcesa2HIsU4qx+O2OkdAswBILl8aSKxr/ceRrYZH3eQMyK+VhccCuk1HvohmSDzeqccUb+rHsNp4yEbsTsizSofHE8Gnx9QKjMeGeOnHB46VRyCy98cwK2ZIBPa3R8EkykjeAljGAVxnRyLpgMiZWQdIu5bCx8Y7z8eo5J1HThhUyKDKEsgmEXtI2n+ISAzxKsdfGFJGbfKzSFAsg0eIkx9ItxGxRgYwb0fWbQhI92XLx9nO1EVR6ZJHzumBxxxL+8dyoJXIY8aUyDXtEEhfx4dHmOzrRxH/HUjB2V1H4+UnR+ozgkZsqI/HpAe+yIZ3ykemAanIcqAByEx1DUeNXzNIEi+OyHVKa0h4YlFIRWSgSJ4+LMiP6kxIWGi9R3D9x0eB7GPIOyAuSNZ9B8iVAzFH5icSyOCtn0bAQj9IG75aR6E/VEgTYc3GxssMRr1hVMiTuLlHVV/ixv/AFkjZLlfHzwWRR0oYhUicQl/Halw5xwT+rchdXDnGeXcUyCJgiEgOPfDHnJeDSDV2AUg5dc7H2AGIxhgFUkhSxrJHqKw8yJHMSsgD95rHctlTSOjJ80cYJJ7HiyGdSE5R9UZzVxLGxi2cR8brZEhN/ITI92RhR5AHG0j1iDdHMGoMRyefwEdFv2ZIMJF8yH1u50Z1ghPIDsa3yE+nJ0jMDYzHkqvyx9EREUjKIulHlJWSx2PBmUiGmV/IxkvESNudoUgvbBzHfvtkRxBxEUjdpGTG0n4wRx0JYkgGAflGZPvXxtIuH0jtjdBH/vRwSMj2LEjsW4xIXwe3x0qKdUfOmHvI3Bcqx+8ooUdyDI/IQHpByJg8n0fe+hJIYw3NR2nPE8imidpHNHFwRyrhKUhJrk/GerZLR8llBMefaqBH18+5SNLO4scqoURI+1+vyP/RP8gL9LzHBw7ORkaUx0YFI+5G7srsR6wUS8i47c9HNO/dxSzzjEcsI33IHIvcx+PVCMh6pPvH3lLwx8IW9UfqbEnI5SFTx20l6EeMSqnGy5gDyKZbKUfKgWlIIFHlR+vC6sezusTH3nEtx7cBlEfS7sRHAoM6yFZMasfp5urGUqe8RhliG8hc3gzIMmZJxsPCdsaKDg5Gd+0ZSHSk1MfoSIZEyT1aSDppTEglnDvI5SjRyCx/gshv32bHq34Vx3x9jsh4wilIxotJxw/XwEjJJS9I0cDGR1c0jMigqcdHXdxsxhYZPscaL2ZGFzgryERiMkhcPg/HnCLIxveE+keLzDZHqgiJSFdbwcTxNDTHbR0IyOwvJUdEaarGm8SNRR2o30cOFRxIVUBUSF7JachwztVF6EWPyHTkT8eAt4THa7rlR+dMy0Y6OXpIYcO8Rp/zi8gxxxvI8O4nSFN0BMVP9zxIVOouyJxzGcdZVypIZRoNyFeMpcdxjN5H4RuKx22FeUh9L/3H8z9ixzu0vkg1jTjHkjrxRn2dmsbSfp9HfBAzSOSSwse6SVJHDxNWSNjwL8drm7pHgIYLSCC6NEh8AeJHno6rR41gFcgrFlVH1+Plxm5id0g7cGlGhnjFRjllHcgQWBjIJUylSPBFssa6QjVIQ/yQRxRe0MfgnLfHsf8ex+T0iset3oNIM0QlR9/+L0c6ks3FBWCTSBfeP8jFZjVI4dtZyKoRKEeePUdIuJVCSJRNHkjxY2hHI7nSRwJa4kfKkkPHSew8RxnSnscOfD/HX8huyPhjn0f4gZJHc49IyOnuREi//fVHSzgxSEAqKsjs1mZIG9qwyEqjYUgo5pnIA4AeSClM98e3QMdGBHX6xylLaUjaGwJG3Oa0x4t0lkjuGvpGBGVBR2y4GUeezQDFT16jRu+nykao5DdII7r7xwVjucZin1nHwDtESHMGt0fGDTfHo42JSGf05sfKQzZHa9IFSDyeCUjBdyzHXSNcyFI4Qsfks+xH7d3cRx/jtsfWDolItNjER94y00exzknH29kWxx7nHsiA6pdIGKQtSFy+iMfSrwlIxGAuSEprPUhdy2BIhM07RyXVksenaGVHdpg4SGKwvMcz0j1IaBpMSO31Q8iPEr1HSvs+x11wtUgrzxTIdi8dyOCtAMdxXJTHTkAVRxFFdUfcxr9GcM7UxPxI08evYzbHJ6C5xt/uiEfOJ+pHiv3sx652dsecoxxIFau9R/3WGMgl5BTIG/6RSIFkLsgaaQxIHBOJyKGFwsbw9nzIEtSJxpxy+0f63rhHVBnvSMoD80fIGOPGG+2bx90k9Eb4EePHXY1cyBuN9sdw/YPGVU9nyEUDg8i//cxGXS3MxydB3keQQOfHG03hxrIMD0UuwFHIUrhzRivvDUiMCl9HbVbzxQH9Cchh4yvI/ClLRj4pEMhoahFIAto2x1gZm8f95bHHyZSiRg0gS0dkmyVHqdLjR7xj50cmk3ZHmB21RyKdvsdU40tF/YYByPP+EMjmrjFFF2A1SKwLj8iteiZG7hMCSIr99cW2ZIzH4hiqRqe3BscGASvGx4KUSJDxE8cpGvZHB59TR8jY2MfjDZBIrjakR5o3EEg6AQrI0j5sR9IvrsalTYNHJR1byBLUasdtJPpH7bwwR9NNDUipAvhGAx8NSPW5KsaFU4zIjOEqSLS/Bkg6ElXHp1d8Rs9misaevabH5/rkR3K4ksc83J5H156vyAjbRkdI6DvIORt7SNNrukYERWJH1laHRVdsScd01I1HyXSZxwisq8bc1c/HDWgByOtdqcgBPA5I1MrFR7zDykdZpi3H+GlGSDJFnkcsQ29IYlGSxyUGIUQkl+/GnKIJRs9VKUc1zY3GE7kiSL8NY8hzxvtHR7HpR/qcuEbvJ+ZG3qBsSLivmsfjOJZIYiCVx8EoM0akGuHINWcbSOZ/iUackxzHfR3iRp2XOkj1SpBFOdTJx1P9Hcgy5NPHMBHOSH+IPUh+jDlF878rx7KM18b4qSvIMlXTxg0Tx8jzLpBHqNbJSEkN6UdECFPIr/P7R3PfNMjzyZ9I4OzlR4qfpcgMyhvI3fNxR5m6NkhnwwjIYdH+R3LoIMbtxE7I3gBzyGnwEUiNR9THrwPBxgE8H8ZrGslGWkONx0Zly0ah3llIb4AmyCZDQkh7Uq3HihaYyAAwBchwjtBHejbZRnmpsUbKjoHIVk7bRoBoDcftBXNIsX6nx1821sbNon5IpH9tyH6sIce6GtzGxf7tRbi+FkejEatHeWeIR1YdTUgjOR/Iit3ZR/6jI8c87OxHfhWQyGO+k8fH+uXGGaJOx07RDMbPVUTHqogZSI7kpsVrgQhICbKOSIdnA0esezXIMErUR6zLUccO3FrHwYAMSA1P4scOHJrHQFM/xxT6tMjgJU1Id2Q/yGS8L8iIbGTI/yFxxoss/Ub1mcXHHhUvyPa3BsinKGZHkZZ5yDJETsZ7y4PIHVgLSFURpMeFKsjHmEzRRyJUOshn5CHHVX9ax7RPBsig6D9Ix5hxxU0EgEfFrfdGMmULyOTSacc7zmBGpIYbSMZol8i7uInFfFBTRnHrNkiOdVDGxAARxyTYx0efmqDGkdxcx4a36sfG1CZIocXQx6IUwMfxgoBI3uDQx4mQZcd/arBFsg02SN9ukEibJRTI9GQ6SApogkff4CJGrwMeRkRpQUWeLgxIWXVrx2Y2Cci1lfhHVhmoyNzOWkjm1lPIN4mxRGgKJchoWF9ITYx8yPjiE8fT+zxIuXzqR0CqBcgYPPFISX14R4BwkMihJzrHI0o7R7uADEiMCaRHkM+ax5RmoMfr0V/HwWg9yP127scuBlNICoKFSDArisjxYqpH+QCfx+esREdi7yfIUM3Fx3OGL8fwVbhHQ5MEyGa+V0g1Xk7GWYY7xl3Lx0ejwGPI0zwmyMXPz0Z7s9ZHA5hPx+zuq8dAGgfIknqgx7CynMYfRJhI2tvDxpLrkUc16ptIXN8SSBWs8Mf4/4ZIF0i/Roq9ecc079hDdIwoyH1mTEhXIJpI7E8pR/ujBEgovpHG0ytlRjifkcgMcwPICg43yOBcbkeU7mhI3NfOxvmQL8gamDvIMDuKyCiOkcce5SrHdh/2x1hpG0gfQyjI+7JCSPS8zkc54yhIxQ/dRsh21kWybDrIaY6Ex3Ux78aqAWbIiGLQR780Yshvwd3GAhnyx2/wdEYILD9H99VARx7myEfq80BHWtwjSNhxrkeTOZVH2iJkSCHvkUchAKHHN+oZyA5NYUgy1pXH7XzKxTaUcUhekxtI17MayBZZeMjysJdFJ/DVR8h4kEdBULNHxY3Rx23OUMh5Dz5I9ajOxx+zcEjcF/PG+bgsyNob9cWEfFXG21i2xwuURMh52FhHtAmlR5gNF8ilDSXIz/VEyMVXTMgalYnICraTR0KvI8c00aJH9wPXx3EbLcafSrfHb0gKyIel6seZOqtHyaVTSKAJ9Uc32g5H2rI6SAbYEMj0jDZH34ZUyKnzrUicGwpI1pYNx+g47ccMAc/Hjq1VyDO0qsfL0PDHjDniRsTZRUgPuwPIm6xESOrVC0ii9NFHduD0xpQ9N0hvsY/H37cvyOVP0Mdwdk5IEUKAyHh6JcXMNR3IbjSJxex8oMge5SpISXUayEVOI8gltbZGWZ81yEI/+8e2BEdGk4duSDEXdEffRn9I3uBbxUymcsYU/7vHrQqgx6RO1sd4SmhIJZa7x2mfc8iVrFVIkVY/yGJfFMeIFEjHDCIxx2taIsjdC2PIVFJPSKOhGUeJobHHooi3yAEsUkiX7srH+a+Bx94hTkjjZWdHLnA/xwWjGUZZBnLG2ECgRzfJ30dESjDIPgiPR4OPlMeUAYXIIU8XSNUboUjHoktIVJJJyFmlmceNRxpIr71dyAQSAMk3GgpF2so3xyW9g8jai5rHF/dcx/5Uj8iHh4dHDLM0yAdfQ8iSTIRHWDkYx1VAh0dv4UhH2HG0R4OgFscqAbhIVGonyMlUGUcALyhIFL8JR/XJ6sdpYNJHToiFyNEACchfOLpIkgCryM2cj8fxKhHIpUt5SFjoZUccDo9ImVlLyDnFVkYQx+dHyGfjR+wGOEioVQTIMVdvSLbiMsbZNYdIuuoMSKYLu8eT6WhHXhaoSB7HkscZ0l/IfX61xx2AbkgJSf3Hf9l7Rr0BhcYOFk1IHqdwRwDvMUdByVjIgZiDSE4xJkgRnl/I+g0EyDOChkfuKrNHEzgGyD3bu0cv3apFvUFlxkkNHkgwCgjIYhBIR2S7N8hbIJ5FHaiYR875kUg8fRxH8kHjxd4CIMeHvhBI1CJhSEACQ0dEuePHOVRfx0wVmkVGtKxHTfOPxlh9gsgAL4VHGrERxxrvyEYvTF5Edj8OSHTVLMfG4xFIe/wIyG00PccT0EhH1fh0RvjC18dYIAFI806QR2JBxEduAwXIxECmRywjAEjEIBjEbgNdRwtkyUe9gxrICQqpx3l3KcjRsXZIskwfx8qhIMbMvUjHMwPxR+d8tcdOkYLH7U0Yx4gDFUcCCWpHYw46R6pQ0kcexn1IGTM0yFauaUcg8e7Hf7lOx53PXMea8CpIJgI5R4UyVUgjohzIR0MuR69DOUdqrKFHauyHxzOqJEgMEW3Hf/IMyDDbCMizK4tHq7VRyBNoKkgkrzTIpQw1Rw4MRcgquE1IA9iVSGAWKkjBWblHcL11Ru1GEUibJoLI+3oyx5I8NMi+eB1Iqy1zxhf3EEfmTjFHBYJXSFiogUWTKd9GAltoyE5iJkUnYBpH+FFfyJ/jV8jqtMJHXgk1yBOQjEflYUHIeSlGSDoB0UbJGbJIx5htx3bu/cfd7M9IUnzNyCXl38cF2h/ITpB7SAJbhkekzm1HQwudxyFf8UfTTXDHdYJISIrGZEjlYbHHomWBx8ztlMeASCtF1WeKxgwDJUhf9vhGAYzvx3twnEi1Jl7HMQ9MyCaCwcZhIgtIBhEMSCKMBMea/3vIw5M3yL997UQ02FZIq943x8IueMhvsJrGpN+VSDXVV0h/WGlIrcm1x3Lwq0hTZNdHC/NvR6LjQscULq5GkRx4x/Wijcg//XVISsqnx7vXNsizWhfItaabxgW0gMYDONlH4WpHyKMBKMjsX6THwVcXx+d7MEZL+Y7H6lQpSPhTHcfT62BHpN/XRcG4wseFhpJI4/UiSCTPFMhd3QLIoGlFx4bgqUjVZwRIaqzcR1kGOsjs3rXGOJ5KyDHXNEgS5LtHAWziR7KMT8cPMhhI9fnBRp6tF0fNWnBI3zAASBCHY0f35d5HHBroRztQCMerff/HEOmYRnK4lsc+n5BIxEkyyNw+J8gyrhZIhhcwyKWcF0jMzpLHcN0xR6ZpnccO/jDHE9kOSBkS28c2K6bGJrIHyInABEhnBJlIB64QyDl04cfGPHFHJCiHx799nMbxEvhGzN0MxvvbpEc9I3rIlQSpx6GGmsfb6NnHmliZRwHNNEenNxTHuFYwyFXpKEgjqffHysHkx8ZM5sfi70vI/AlJSOwv0EdSJ4NIq97tR+CcCcgZc5hG+qRDSHucKcgoJVBIUwUzxl2MWEiC+iDId+URSMmxgUjKsrbG+ILaRjkEvMd5jKfIqRNiRkSYPccrZV3FLu8qSAFVW8gihWRIkf6rxxIsaUgAdwvIrHwmx13rWcd++2LGLRJkR1f6ZMhc9qVIiHNdSINg48fZfUhHyPgPyHaPWUdBMPfHoPB6SDMig8hksyfIoFhDyFfrbUg/ZqpH8w7HRiy8NUhRil7IDVdlSOJHqkZvMW/IXwfWxXrGq8fBl7DG0eD4x6NyNUfMtQ7I/Kknx+l2s8dxu9tHv0x1yOt+mEigiWrGn6vuxcXeBEcSfI5IOTsuyJbwRsewqTpI9bnkRa0KmMeybZzH25BeSMmcIEhlkE7IHqcGRR8UY8cRtnLGS4j0xpjdgsfYgVXHvPPwR7DSf0i6iQrIZPw5SG30NkdOSQRI16OQx2+vysdXq3JIi4xKxy1qS0iW4fLHd23Axk0idcdw3wvHXGAKx0sIu0fZjnVHJ8HtR14LkkewYUZHQII/R3tzHEhuM4rIVqzMRsTp5ciZmtnH+Z/iR/+Qf8YpvMtHlvoxSHMXsEfuGqVGjBmOR8y0bMjNehDIt6kuyER1qEgRNaPHsTDJSLowQchb0pRIuklpRqLjxsZxGxfI5/NGyGocSUctAtBHykLfRy0hUsc4pvpHO99yR9gfkMbKg4JHqz6Xwh8Dq0cSylfIS9nix5ZBuccIoJNIiGMuRwyhikfAu3xHcawjyFugIEhA7DPIEfYeR7cB0sf2V6PGc9dMx33OOUiHzmjIQdGkR2kPIUgaANzGbRZISA7uFUjOaOLIW2GjR6D4pcWY3R/GmjONSBqvCsdfuBZIoKlmxxTOAEgNFwvIWqSOyNrsLEcx0ADIvi7xR8Zb8MhBYS5ITCbzxlCN10SxwBhIuAYqyFDLa8d0w15IDbAOSNQxMMh9j3HIsX8OxzBDC8h6RH3IEChaSA1Accd/AUhIJRiSSPixNsgd4UXIw+TeRyEvpkf4+wNI92QLxrCy/8cNoBRHCVkcxzk0iUdoEVFGZMwJxw6NSUgEVVJIlLemR7Wm0MbsYDVIR0IWSK0QTsjAoyxIklqRR3qVpsfG7RrGpmvbx2Ivi0huMm7Ha8n9R71B6scBooxI0/wJyJpQRsj6fqdFOOetRpK6zkfFj8vG4PwNSKW8SEix907IMZhwyAbJDUgRJQ5HAwjIR/YG5UWARhBH12JTyMNjY0i7yJrHHyeayDws9kcR9ZlH5PJXRmJAjEc3mA5IKaeNyEalZka2ou5Ga5sKSDm0hMaC0sHHptEASC4ss8hrWv5HPijTRrL1CcjJ5RbHZ++JSEkMp8ZoYHPHhHy0xjG3xkZbQp1GUhbfxuRCG0jEIC3GVk6wRs7tt0i4XadHVyp1SDINcki3EDTIvXL9x5rHnkeG2MzHWOiuxgrHVMgPEgLImM1LSIG0vkdKO9PGzUIASMRhk0flMGTHSDA4R1xfjsepcqnHEiTsR++gT8ickibIJZWIx9r7M0jZfVtHpjkFx6LUaUgXNsbHjTAJSK7uLsjLCCPIdfHeRpyS48dZwofIQXGVRl2dp8cf48JH368yx1EZL0jrIszGf1nNxgUKmUh/OYFHRLowR3Z/6UdAosDHcUxWSBZqGEYFcqhHgPfWRsVznsiBFbBHvp/mxnV9xEimq6XHHpZuSB8ju8bIB7hFJZTCyL2lkcgaeRrISYzux2djmceEaoHIW5oEyJma5sffHslHSms4SEBDDMjDW2NIsypzx9GKhkhU4+HGDDMrR2ezRcd2f5XHFJcjSCPLlsclZNNGefmSR6qwkcdD9DBIYm9tSCoAFUj1wjVIGx0yyHkXIEjqxBtHuO9hx8E3OMhAwlrHknyjRxRnhcipo4THpOhCyExfCsiUL1XIwGuwR17J3Md88efHM6J2xySHCMjNHKZHhVKHSNhRvkcSA0ZIVOM4x+czb8hIi+JIr1O+x7nsg0cG6PvIMZdIx6qxb8jqLBNI7HeqyHnHxUVcH9nH2AHXRsTmlEjoaGNHE1mYSO08J0fyEN9HINlaSG32I8iBtIjH0WGHyEM8cUecy3lIbTwlSPlAuUfNnCDI4MyVx6z8G0dglkBHutrCxRiEG8h7DE3Iy0EByAVSSEdF54vIGP06SAP4zsc5nF7IQiZYyE2SSUhYSapHF+fpx7s2hMemCfxHv67Tx8gnMUevix1I10Llx06hlcc26x/H+GHbx38KLEctwplHLN0XSIAmRkZsx0xHNluqxzRAmUeM2o7HQUG/R1YGD8iMGgfInIKix/EUOEi/9kpIOsEpyK0aUkeOZM7GICFdR7Wl3Ec8jP3HAvrYx6aqUUhgdpzGq+0MRzy9sUWeXolFqnATSDEwXEgnaTzIQj4ERapgWEa2fDfIa6nhyAZADcgbnVdIomQySBysPchVz0XI1OoYyI8ipccrVw7IyBgIR+pT10fY37DHse/Zx4h0pcZ9h61IeyTRxzPrXsinq5bI8WTBR7u0l8igAVjIF9KqyBpwmMeVI9THoEk0yPcFuUd3Xh1Ic0ONSI71L8ghhgrIuavWxvf0xEcJ6P1HRiQwyEeDpce/kIlIjcbAx/Gy1ce1lZDHy9CKRg9qh0ewcpLI55u2SGIgDsis7FBI+KORx0b0G0heGmXHotRwx+rjr8cXrNBIX6dCR4DmosYRhibIlpIjx+a+Y8h5WOXG9tdMR3fNHMix4LZIbFkByKJFjUZCfXzIhcNKyKcEvcjZ3f3HMkWSx5wiZsjq0xdI7P+Bx/kgm8bxmn5IqvHJx+ME10fOSMTGIFDCx5vVZceamJ9HSD/IRwK6P8i4T1tIj0pOyE3ztEUy5HtInm3Mx+JYDkYLtevHsgxOxjqBCscLZAdHdx4TR46l6Ufr0Z1GGxzYxxc2ZkifDA7I7tK7SHjaF0czIj7GyLYkR+FyYchiT47HSN9vR+VhoEhQHHvHLwUPyMNTdkeX/6xF9Bs6R/9B4sfWVp7FV0uuyNL/+sfbyUxI1cbXx6unKkg5xQLHQU2GSPyJBMeLS79Haa9/xw3YkMisXMPG5EMqx2BtNEit2jtHAwEQSEOLpsYn8cVG9iiFx5oG2sdScCVIDIIFxp+8McgkWNlHMcgYx8cK7UfLz5lHkd6Wx6LlkchdXfXHcT/GyMIlq0dkDBXIG10MSI/6NMiZu5FF5r8NRqW9TEhOcX/H+8u+xHfMh8fqhG9HCxXrxyv/dEiLTK3H4JxwRv+onEgGAaZH7GAdx/bOJUgRFiPHZWqSx6UpoUjnYMDIbVbSx0EAzMedkR7GzxcrxyZCxEaIo8DHS0FrSJOp08X7a1XHucugR+9JAMhhA4bGppIpyGtjPEhIECvIARqJyK1AHsi565pGEabPR0gQCMft3oPHcpkxR6x8MUdq3FFIsm3xR58MiceLa7HHvY+XyJoH7Mc8IKfIv33qxrS3EEZuihVIEReTx7DitEcL5PtHx7pHSPjDkce7lmrI5FN8SAQ2VccynmrIqz7TRRkrIciH3nZI/6FURsXf4sexv/HGLdDrRrm86UeiRP5HB4+8x55NKkZlCCzGMCpjRz+2nEcperPGhN6qRqenTkgNDxxI3AU5yAOHTshBCT3ILyyex6zs0kf4iWvI0WKKRnzRmUdiUMBG2sQYSPdT5EaUTjtIRYcFx6jmhMc6l4LI56JtSA2PxUbGzS7HWEf2xxtNl0YeI4VIsNLoR8xtQUj/0GHH0UydyPyYL8e1JTFIeHoCRmocI8hKT53IBuEJSGdzaEeY0zVISrsOR0h4O8hTtKFHRU5iSP+hNkgu/15HLW2jSOolNsiY3UtHGASqxhqAuUdiP3/H7U2wx+ZdHkgqidRHr7OhxwxS6sdYOYDEK8fJRifHq8jix6RFh48UyIYo/EcJyrtH+m0VRpJrc0eoTQJIq+1FSGw47EaqoPdGsh2Jxjl0gkdjfW5Inh2XRzCpk8dZRqvHzsinSGKBBUfWBpzHbqaFSGjYY8j53wNI3RSRyNso2kbcTz9IZAQOyLR5pEf38+XHuN0ySCdnJMjLcAVH56r1x0SK8kcfwwlHr5GLSKbFgkilzAnHPRrbR3MePsgjeqbH2a3CRwcNrMekXsPHUB2uR1rTncW34NjH2hvgRJVD1sf1ietHvyxCR5uko0d6dYHItSbXRrtWj8Zu0itIgNY5SJ6eGcfxSxfI8PY7R7bSBEh+TJhGTz6XxxWL8UcWWdjGeEMrSIqdYciljDfHZytWyJc3lMhW8ezInfEPSD26bshreknHYj+0x4/jJMjm3ZhGaX+QR6iU90eJKQhIm0SYRsNTb8aRphRIPHRDyH+qckdEydzHEoO4R1gVnMhwjiHIrmdSyG3F6cf1So5GYn+WRy7uM0fG7IPHWLiTx3E6dcgP3ABIQfG/Rx4uVUh0U8LGY90jxnMGVUhUAlxIucshxwfOjEcg4lPIFczuxy4v58eZKkzGYmG0xlwPR0cD8CBIVwpPxxnCPEcUD8XH7EBBxpO4SsdZNwNIK1Xuxx24F8eC8z/Iy+SGyKhE7Ed2gBjIn2tfx5hNq8fjpR/H22oCyM1q1keMGgFIvQeaSEJ+O0fb+XjFM0IMyEfDgUelXJfHJYaURo3G90cGEA3InfkFyIovLkjdnF1IjIr5xu+4Tsex24NIFrkYR+b/CEdZpgfHHvYaR5CP9sZk9GrIyFjCR3Q1r0cpujlGqC14yGjR4Mc5V8vIt/GZRwMQKUgXSMPFrdhxxhR+wUfaimTHmXnNR9GCW8eAX8HI2oq8RkOYxMiIstrH96RdRzy0akh30ZDIuHUzSBikKEiybXZIG14ByPXQNUiRXg5H8RLIRnnHNMh+jKBH4Rk2yOTDI8c3+LJFKooBSNuBRUhMFdBFd00TSMU+s0bdJPRGwbkyxiohCEiJ0UfITVpjSFXAl8cQqIzHXRQ1SFk1VMdHYT1HfZOzyHwAn0fu6VXHkP8dSCMxM8h/IEFIAIBnRhw8x8b2kAVIUM0ySMPTk0aiuLjIVGsnyGvppUc6sQVIAKAex8ry8MbpFoRH41TFR0kVC0jzf4dHZBJiSIq+YMhkY2dIyTSCSDTxMUfau3JHU6SkR/oxgEiPWqrIP3UlRyJtVMgooozI+u6HR+FBAEiwIRbIwLtDx3mpxcaZshrI4Gt8SL2ShMgbQbNIPNS4SCuleseG4RhI90SUR8rRo0d++67FBnhRSFaeycdBgoLGcXykR4S9Akj6hJNIpYycR7ZKekgPipXHjIq5RnO3B8h3nMXFqmH3R/c9Vchd7SDITw6rx3SAg0hryfDGircHyFShQ8dTpZBHdHXtRgIaXsaIY7fGTsCYx+3EEkiId6xIsm4Xx1pT2ke+DnXI5Y9nyPPP2MfwllPH1jS4xhV7tsYmeilI86cxyLiPGUgCapnHsjz1R4UujMikTpPGvEWGx9ExLscbLd7HmigIx8aEOsjcB4rHe6wESEUHA0d5aRHHygFxx1dMOEjHKd5HRVeRxzvfEca8o81G/fXVRzz9S0czJAXIrPzSx+1MhkdOILxHZ/iXyILpCcitYSFImrc3RyfgZEfqxPhHKvodx+qEXkZHyjZIdNx9SLjN3sdSCIPIYmB0yPkgSEZ6xqLHYx6LyBcfG0jGTIJHMNrHSI23AkjtDVbGLVByx2sJV0cDJ1XHxpU0yM1L2EcZ+pLIefhpR2nGWMielUPIdUItSMRxxkamAYBIJAjLR/e1pcbUMQPIgTwcSAU0OcQtIc/FAOcVSK3q00emmthH4cOlyFlHxMcINSjIAroQxyWkUUddjYpHZiZ/R8nk+kdbMYRGl99myJfHBMgwymdIB84RRVPdSEjzpTTIYTLrRcEgQkhlGZ3HFB1sxiHflsa7J9dGWs+SSCiu5cd18w3HyLfUSI1I6UduIqFHWKibRxeIU8fz35dGQXBvyCr6BkhBYKNHaysYRtQJUsVQ+6NIvyxvx+tC6kcTUDLHb+dcyNmd8kfGHIXG6IqqR+IYDEjrkQ3HtwiLyMZrzsekwC5I5X/aRx0xEEjHKVLH9Uo8RnyArse3qTLI+NOfxyQnOkg8/VZHhF7ARkOrBcdV1IBIno2RxxXFLEhrYwrINryVRuBtlUed7zZIkW3DRuW/fUZFZkBI9CzrR6U9NcckaIhHrRgsx6ikQMcldNTHr5SOR2JP/UcKODnIW7HYR7MJ3kf9BbtHJOhgx0+v58WKW5nIIImRSIndi8jvkRRIZSqPyLYkEUi29I/HPYOwSAc9TkZkquxFMvm2SFLnkEfTXb5H42wpyEWHkMZpIEhHUwWaxfs66Ec+J6fHUritxbhNG8jbugBI7LgMSGIQOMXGXE1IoMhNyLdQ2UeXXxFIGFVWSNeyHMehRWvG4Xq+xRGlIkiWEixHAivURs8agkgsJA1I1iVrR95x1sRanFPIZ7P7xxahVkjVB1dHJYW5xxMwgkcws5RIgMYiSKPFuUhPbrJHz2bARXvDB0cIZBNIcmiPRbK+C0hlSNZHUmeRxxeXRkflfy9IV3CrSBnCU8d+DEXHVn2Rx1DdoMfbKARHppuWxxv8fcb67f3FCiYeyObvE0jCFZ7HjiSPR3zhB0csNBjI4+1LyBseGUi7JsRHixvEx7lTKMg5fcJIxXcxyKco5sauspLI6NmhxRB33sccy4NHe5L2R3qNFUiKwodI4xS9xgskGERzR8xHTWxUSOzvCUjwvFLIAQ1mR0Y0KkdCV4vImyw8yIeWtUYHznpGPcotSCCxyMfQs0vFbRRox0iOesihJ7fHWDlhRiAA+Efzjn1FTQSOxoVSaMhspztHFL32x9cyRkiuDhvIhBzzx3+oVMeFi/vH4kfeRl4pG8VpLt9HNPGvR55ewEdOghZH3AXox+2NBEe73xDIwW9gyNw1zsZk8IdIQ92JyOzgEsc2gxBI3Nd8xlmVcMdPtnNIF2hmx3dNT8eYC/RH5ywIR/XKx8Y8jEdHCfmpRd8WkkgWKtxHqjA5SBY5E8ePwolH5ONSR0dh0cYePlzIVuzoxQTGpMds17xHQr7OxhElLEfVeEbGVHIWx7q+i8jHueZHzYtUSEKt6sdeeuXHI9uhReKX0ce1tZJHt9Ekxv4koEdar4/I6DmOR5B/FcgOXpZI7MCaxhL8T0i4DwRHwIr+xlz2ZEhUamjIM9LSR06iIMiAJgBGJRG5yKWFEUiVg+rGu3flR8prXcgPm4JIjqwHSAFUZ0gA4MTHUUIvyJXUakavxQ1Hxa3kxlVQacfdM69HkXaCyAjs10a4jXpHnq1FR1iXeMZb8nhI+6t6x76zxEhvAKrHl2/vR/DN3sjChjtIBuDvx2pNyMWopbTHprljR7q4Q8eoZrXHGm9dyIx5Bsgu76NIKkEESKwLGUYDubTHdLXOxu6Hhsg4LlvI+CnNyCnLiUfaJG9I8RJOR2jpvshSWDxIBRQsyE4QXUj8mLZGhgkTyGvKp8gzI5pHS6kXSCBxy8dhoydIUG0byNM7z8dzJr3HW+KRR5L6VcfxVE3Is6q0xr4vxkc9S7NH9zXWxoj8pUhluh3I2FlCSNpTgMiExE3In+v9xv6cO0icM3rGAX2IR+OVg8iWEcDHqhCXR9fh4Ud24OpFYFafxzG/QUiNthzIj9L4x7akTcdpL07HxNCKR6JU+kfc7gBIyV1RSMZLZ8W3IeZHhklFRk0z1kZQpK/Ii7NcyMNELUfoWTnHtvLhRyV0qsdXXDtI1sVJRQno2Ee8pYZH5h8cSDdptMe6IC5InyqVR/6jCkfj3SxI57zTx2ZWgEeBlWPG4iAJyCFWAEjHGbvHaEDlx+lXiMfhSVRHytohSOvxyceXpknIHodVx/iCBsfEGWDI3kImR0OLh8jaXC5I9eixRv1F5seTKXJG5DMNyPeEv8fEaSTIcewFx8xt8kf573RHtsIByDQRekbHmhnIV6zAxjOT2EcMRZZI6itPyKEvHkjLMFpHGfNoSNNtjMf4AiLH0SLbw9RrlEa+X7rH3VN5x9yPNkhU21bIU5SNx85Yp0cgEtXHZhdtx4h0gUZUA8xHqkl0SJlq0EYlJOrGx2m4xmt6NkeALzfIrjahx+dqTUamOXlHii8gyEyVukcv2LbIgrtBSP+qFcheSv/HSe7oxg38gEidD7XIZVmhxvZnhkeibCJI6zHUxzVhyUjQU2RHeo1MyKRPo8ffPlNH2QZzSC6uSUcA7yBHJ+8sx+QDcEdQDVDIYp+dx3WSWkj/VpZIBIVryNHxKEdbkGrIesalR7wV5Mee7s/HJzhvyMZrV0fYIKnHNhtDSOeMDkV52IvHVTGKRybKbcgPS5PGD0vaRjcgVUgcMhjIVt1qx9XYXshVb0XICEx5x8Zxp0jHafhGUmcASDZokUgggc9Gx1mbx+9YFUjpZorGTx57xzF3+EWYayrIJcU5SELuTUhN5MpHsDIBSL3yfccr9vdDLfkjyDWO6cd4uk3HNV6KxOrrOUiNuJ7HN4kARrcAzMc9C2zILbB9x9LvV0c1zVNFK19fSEcjqsd3bqVHGr+LR6+lJEgnUIjHWhMPRzYif8gJaNbHv333xucUd8hix51IGWpqyPCOM0gElH7IVU9OSKX8oke9YyDGcF+oRzBZFMhvX8XFS1kGx3SrEkgitJZI15Jqxg4eSsdLhYzIM3sqSO7yisix7tbGQs97R9SKWUiKXm/IOaR6yIUzIUgfw+tHJFi+R4E1WEeQbzBH2P9kyAAAwkefAjnIKcvOR2WpH0hxgxzIR2KxR25jD0fyEOrHm/x9yCqpWUaiNAtIlmHix8gYi8fYEAPI35dtyCKEfsi9Y6PHs+rKRqkCy8ZvsavHoyE5Rwrmv8e2bD7I00yHx0MNAUfPNeNH33cASBKkr0fGvUpIYz1cyCU1xsbHBZ/Ii6jGSOqbQEjt3CHHFZ0ZRoOvCUZ2iG/IAzhZx9kuLshWvQLHmGRNSBoPsceG8CJIdXFjxrQfKkiQIBDIkfzVR+0lC8g06HzI4dvGR/clhkcD9bDIWhMtxwKLiMdLERFI3dicyIpf5Eee0YjI92Wax4cnAscNZ2rIoqOix6OBAEZWneFH/sO9RjKsc0j+Q01HSquAR+l3AccmKh/IYx4TyHhCDEgoba3HobVzyPo1mEjxBD7IRad6x3Wxmkd2YDnGW/HSx5yig8Yj6gZItEhYxxHHq8VKoiHIGbPoxgUDgMdJTp/HKgiuRx4nyEcxB4bH3HcLR7H/ZkcobbNGBB1WSFVf7scvTGpHNrQoyG5zYci6GuxGGhivSEg8uEjGzGLIvNQax9x1t0YLfWzIv4mayCr6ksZgdYbHjNr+x+0NJUeNV4bGOipOyEyGCkfRIs3Hv2RkyAOpTMexEAbHoxIyRvb/OEgJ+VhFC4VuyGG7eUjIODfIHkXBRnLJe0jxkn9HYwYbyPv7Hkj4Ca7Io0GpxglyDUjnI4HIBpClxxKDmcfaR4VIdt/VR7X+RUju4yfI043uRuy2GEjdJZBHttIYSBcIVMj1uVxI2iyNxqBwj0h01GZIkCAMR/6yPkjaQy5IaCKZxwg0cMjSj7LHEquPSEEQ7seAkBRIK9YiR9DcekhX+wjHir15R82bMMifbKhIm7XmR4+rZshaI6PHRIlVR8F4tUe9QXfHkDGdxn9KMMeU9kbFq40nRw/bAMiRXGdIQEw4yAuUnUfBeUHHOP4xSMRYY0glBA7HGDXcR3sjnEcEIYZIoaaAR7pqrsckFuPHjUZQx+thBUhifxxGgTtryHa+SUdB8axF0cBEx8/WvUehBdpHlCXhxxMhREiOFVXHQ/ySx5NYlEbwhe1F/5oRyJi9dUeHbi1IKweLxu+YOcfGzY9Hrhe1R+ZO0kcAoD9HId9vR7V2J8gcYgDIQKpPyPvHlUj/kD1GF8bwR12tqMZJzadHEUcWx8Rx2kYbjR3G2+jDRuYuZEf16jBHzlmqxtLPcEjsH3jIcpqiRzNrGcggACLIEwE8R/sqUEhvAbpGDp1TSI1gTMiVQ8fFe4P/xL/O0kcvpS3IQEMhSOmXecdiUGHHAV4RR7Bi1Ee7LxfIv/qUSMsPOsirL6BHr7GMyPmnMkidQDJI4EylR62IGUjveB1HaxtFSJ0RlcgrdvzGvPSLyArOGUhE6anHa8pjSMvhikYDyKFI0+urx89mnUZhYt/HQTHlxrPqA0XkUsrHbHftx4Z3+kd+NG/Iau2mRx9kwMdZLnhInIImR+B8sEjS7wvGBTJbR2WZ0UgnOaPIyPiVxwAwI8hSn0ZI3gIzxk5iHUiQz4fHZhXrRoVr7Ubv9/ZHpsIxSLSoNscIjDvHgmIJxlqk+kbzH7bFstUNSI+iPUfn+8VEa7orSK9lMcfVfmPIdWI4R4Y4HseTuKBHymHyRodlgcc3BarI73e6RzVPl0cS8nXFFU0vyPMOXsdZUrxI/oyoSJYiDkhHMbXHdxCWSEfyLsZECU7HBWP0RhNhr0RQfA1GP46HyPs6Z0c4J/tGQFp7yKAJVsc2y8pHfzn/x+b1CEgYXYTIKcxXyHqGzsfVKLHH+ws4xzXeEsjuyyFHsX+Bxw+LK0dBsbdGREq9xw8yckgy7XRIsW9WyIgSU8erPuvFI0++SErL0kcLdSZIqNWax2Gjlsch35NGqbN6RyGvMkjU6s5Hni6Wx1TrAUjBF/VFCjcURyTYH0gU3wdH22hbxvAlL0jyIBVIK2VZx3haEscDh6nHoPicxajEG0iefdnHmm5hyC/1KEgX2PnHni6/R1MEhceyreNH9/Vsx50PQcfQLGNIc2YjR58ab0XdJMjFvTMoSNTye0j+RAzIs1qkx8ZEC8jCNcfGKxYfR05RlMbpHx9IliFNxpgTWsheiqnH6Nk8xxVdGMe90jRHdGT/xsrDZ8ZafFHIjtVxRy6gV8iQj9nHHPp2RyPzEsh8QBRIuWwCSMwN10eFYlFIUyU1yCoYG0VKG+FHDyIQyO0ODUh+bNpHuexiSEhQ2MffXvtHWxJnSEtZqkbwdYlHZVj6x3A+K8jI2GdHazvcxyv2q8U+qClIAiqexxvUfUgBnpZGghHkR3d9HMhPHxJI5rYHyHBtkEf+g7hGfsRRyECHtEjKH4pIjUBGyE/eCEcnMZzEZzQ9SKPx6semC41IJ7ePyFxglMZo8sXHMQGGSAPoAEjMTaFHdw0pSGzoy8cT8DRIcgotxl6aVchCjxHHp0eBx2HDyMbnex5GVkzmR7heUkdzJ+bHhSscyLFgVUiHDi7I/8SySAc/BEcQeD5Hxl2WR88mU0ili3TI3hLsx1vS/0foedPHTSSHxwn5hMelnDpIno20R95KCMiKP0fHIY54Rh5HBkf9Vn7HUKvTRoXqr8cpWmVHyos+SE4IQMg9i3RIzgEFSJj830cgoTfHuI2ox9w9MEhiwVpH2BgHSIEVD8dBINDH7PDyx2IQFcb2lxtGwoaMRtK+BUckICJI/rRNR7dxxUeZalNH+2seRzmLL8jh6cvFEXXXyOn/f8juaUtHlawQyEbEJUiOFKdHFnoiSOhqo0T3hZhHBmE+yEchssbr4mnH/9iYSILxH8d4ndBIVLsJyAzLN0jPZonGU1WAR3G8s8chn1rIBNXJR+fbc0ct4ORHE3Ctx+1sIkhB4GZH3eSTxljokEYrl4RHqFaDR9uJkMdUqxbINe/FxtuxaUgHrjjHYp8qR5HNjkeEphDIUuYXSKc7lsjBOZxGEzFqyL++qceAJopHlZOaR8/maMikf5NHmEmQSMGXE0dmNfBHZPs6SE6AnchK6phGDFKhx7TIyseIk+dHbpP3R8Ut4UbbuUzH+gwoSEUHEMimLdHIVBKgxvynO8c43hNIi/fpyLTYK0gC60ZHhG1ax/EDAMfj1lfIPmkaSESIdkiRPvNHZVCByBudPsgLJAFG3T0JyLsmLciL3OJHliEWxS4oBEg9W9NI875GyMGBV8hZpt1HxkUNSKGXm0dC70bHf6h6yMRCAccFgy9HcqqORxSf8ce0CRbIkqqzR+KnIEjppt/Gg2ACR7T47UdBMAVIBD59yCL9xkcbXozGKVw2RrazrsaaRIDIXeQnSEPcpUbbkVNIlWtSyCSDhUhgRZnHS1gqyKI0f8Zfd5bHNhyQxxfmsMd8cSdIzlCrSICGL8j+YyvI5VCOR0CkFUhrSTdHWLmdRyHf7EZP/ebH69HUR13tYscIBHXIOXT4R47VNEe7xzNHflv2R2nQFEglBQXIaizYR1zQlEeZmYRIi+xjxjaacsbCvg5I0QSTyPBFgUhmxsrHyPgAR9hBQ8eQAI5I3RULR4puycfRQILG7xgox4CnOkh37RzHpmsESGvLXMdv/0NHl+57SCMKMcdCTvZHY5qPSO7Z7MdigS3H9HuLR8pB8cc+9zPHlaMVyEdvjshTVFpIsHHER2SqWEfzHXdHKhFRSCylpcbqi7BIHNxOyIOvUsYEbgFIpaxCxs/2OsjnS5dHkG8exzx9ZEcqOgzHEABKSBYhD8h05O9GLYLgx7xkNMhWfWlG+agbyD3arceRTTLHae+rx1PML0hpz4LHCwP1R0zHAMhN0yjHhKV8SLylJEfjBKVHfyqERrG/cMd/MH9IRXbXxrIM6UU+qHxHVA+EyAqHvEd2oCTHtIOeSK8DT8XkIxdIUieHxQK6IkjI07vIySXCx43WQsjRERLGvNt3yPY268cMykvImforyIU7q0d0/SBIDegdyDqOukgxB+/H4kefSBlR4kS7dutHtkSPxg9jJMhFJyVIBSN9xn7bBseYvXdH+KJBxwkpckgjIVBI1QcWx8HZTkitYBPImietR49iKMdm1cdFsNksyDEIm8dIkPNH6e5YyKJ0hsc4tz7I1pqtyJh7WMgpfIVHDn6Dx4y5kMYG8OTHwciRxxQd/Uf67VNIkH+hR6Myo0c5dNFGXXGAyGUoBkmT+BTIGIQiSGxg7ciH9bHHDKIgyJPgA0ijcF/IcP2FxkmMKMaynX9E1kK1SMh4JEfwnbRImDu6R7n8m8QhP3xH3N82yEZlvEZWbrXH1fg1SPTbN0jo2NlHdr59xXErucdnNYrHNbcQSIyybUgW6kbHs+vGxzx2GsiWslvGJCisxS3Zjsh3TXFH1fbVxwpMi8g1TQ/ISE99SPkgnMZUs+3HGIRHx/KhSUiGiIbH48RcSAL6Skhif7FFnfDex3LZ8sdij03I30A/R1uxzEW//UJHZ3Mkx0JNqMdLYQDIWmSTRYh0Lsg4Z2RHZzNwRgHM+MdSxu/H6wIzSJ/kD0ju+rpHSI+sRxX9WUflAPjHIg3oR2Rc4cdDG//HEGd+R+pzwUVVv9XHFdtZx7ivckbhK99HNEDBR6RnGMjqs7fGnDMJSCv2C8fo3ZzIO0/bx5R+R0iXXm5IcJUwyHBGKcg/1vzHkKDmx/A+HcilzA5HguIdRhPBIMhFFgjHJQR0x8RRZkhGzTbILBN2yNvwjMjhOtNGmCtByBgFR8geaZTIJuIkR9n9fMgYFK/HTKZDR8rS+UcWImlIDFlMyLqahMajMQbIpKdkSMiYO8Yfg3nHXqnqxgKz9EgeVrxGtKgyx8f6gsfPFqzHh8WFx17K1MdgWNxIJroYyBChREh4W8RHDKaASBbawkdX2ptH0XJGyN7pnUijgaXGLq+dx88dp8i+XzdHnBFyyGjR0Mf8JxRH+NMIxkPTYEiyvXvHKO2exbyUcMihRrTH83WeyCy1k0dYOQJFSe1HyDXlDEhI4NFHJ9DHR+l7hEh/CP5GA+ekRA6sxEdkEjvI4xQrRYOw1kcYVhJIftt4yPjZX0j7+oDGg7+7Rw7cMkhuPAvIdETBR5KLKMiUhQPHXJCRx6dX70Wux1RH6CoPR14BIcjBZ9rHBWiFSDsw0EZ7FsxICD0hR+tiqMfiJ3fHim9ZyI0oGkY1TU9GvZJSSM8FrMemW8jGqnkdSF7p8UYbnibFmLt8xz4QkUjZFaXI3SOix2TbJUjq5LrHUYk6R+L4IUfsEHNIdDX0Rnftc0dpgKxH4tBYyCxkp8cnUWbHalUJSFAtLsdDu/tHpSy1xS5AmscBXg5H24gHyI7UzUd+vQHHsxsZyLbkH0idoGtHkxhxRtblKUht1Y3HmKWDyGc0n8eo7VjIgPcdx3EqeMfcV1FHjd5WyFbeJUg4N/LH3eUJSDBBNcjchg7HR0MvyEymz0e1/grIQh8wSAq/Dsi8NMBHv73xR42XisX+MmTIPAaJSJO4Ucc5w7XHrUW+SKNoZcjfD6nGwo4FyILif8UMM8nHkwlTx2GyucfE2GhIvbGNR1PFkMZtLC9IqHWvx5aBxUdU8j/H3/6MSLV+CsjNBCzIW4J0yPYHkEcmojdHWhSkR3nIhEcYlV5G7I7BR1FJtkb4MZ7FZuY6xtw3hMclqIXIT95dx9dTMchBoAHIozEGSKSepkdlEBLIwt0nSML3BUjiRy7Gnk1nx4CuIMjQtLdHD5vFxyG2R8g78BXHRLnoxz+21EcLJMVGSV6SR/ubn8dZdX3H/0gjSKaKwkcIrJ/GZZmfxuCcicUB/FVHTD4eSEQpI0dRydtHso00SBSWQEjEpK7ILGC8yFEJVMgAQALHDXg9SM5opMhgVHhG3NaAR/hxG0dN0ulHCji4R0wHgEehxwbH7C82Rg9Sq8gxlyRILfKGRmDlE8bacxXIBEWoR5jNokfREbVHU6wOSPrtX0dcvm3IZ4SGx358J0i+ENlHTA0xyJAXB8jJzDVI+4MeSL+kDUiT+F1Hl6+tx8Jm/Ed9v/dHU+WaR2DVrsciuJRI6hRRyBpgJ0j7GhzH1wINSOdjUMgsJZ3GB1ZUSMjHWEgKL0bIkxAHyOf7f8UzwhjHLlA2yMY8EMeToV7IeZkPSO5a1kTG3LJGiKS3xzeJTkc7yBdIcgqaxyMxJsjiTxTI8YShx/7qI0i2ZLNHJKg0xuEaW8fJrK9ICgbjRlNEJMgv0IRIICGNx/aHmEceBRDIR8E0yIwZfEibxsTHCkYmxpapecgT7ZJIGC1ayNfjkcZ5J4jH0VH8R48S5Ue0r29I36ytSPFyN8hlKp1Hz41fyK3YpMWI4xpI4seUx1fslceZmUhH8hCjxzoKJMilzFVHWCjsxixLDUjRKSJIjuRwx4xKqMVQzbjH1laQRwn57kXY+B5IBJb0R+2VB8jsMANI8qHUR0+OkEcfVFHH5JyOSPuLu8fTpRBI8C5+yOk3S8Y2JIrI2TVsyABXz8gWmepGKx4hyJwCx0drehPHSFgpyOpzpUXpl4ZHkYzeR0W2SUhs/xTI0PNIxwSWu0e0eJjHbXW3R1iQYchc/j/FWGd1yJM5lMijMk3IlEaPx5No1EelVVBIwYh7xynr6cebVb5Ghfvdxx9sMkhyQHlIr4NgR1jotcegCSjI0CxCSP7DhUb/QYtHvNTxR6rwV8hfV5fHrbhYxyNbBEd3bWnHd22fRvWprEdNc3pHYpB2xo7GgEYx91pGGKXkx0RY/MbBue7HEpQmRlX/38etOXrInYdeSDmzIMiMOfTHlnIUx1B9Uchzd3HHr1SuRuTjr0e3sf1HM/PHR0GxzsfZHQxHNNEQx9n9qUZuEn9HmB2zR4LCPsdVr6nHqrCMR3gzLEj8qYTGyBa4x+bNEEh80B/Ha3ocyHzxu8d5xxbHHEJFyLekhMgY5f5HUIuWRxfI4UbqC3HIG01HR5OJoMiMCtDGORNKSHkpKsiYfTTIUjAiSGrkAshoGVJIdUJbx9HaW8hYyI7HLMOuyASWtcbl/91GiUFpSIMPIcgWag5IYXJURxI0j0fRgd7HrvbQR/v6iMaFK4PHSR6xx2neRkbyiR3IF0a6x5WzEEjDa1pIatxgR7rYWMfgfAXHxm28Rz055MYlFUVI/EfJR0PTnMjNC3xIz9XRx7Y6HMhogqpHIOHCx3j6FEj3/XLI0QgJSJNYoEaoRjjHgLboxxmTCMesmwHICtdbRxMaO0jUiZFHa2kVxxgp1siejqPH/ylDSEh/9cYSkvLHwag6xYL5HsgpW/BHVBFsSEVIoUdWfjJIRZ8AyIZ0pkjvB29IjtUEx0hQfkcQaX5GuIcZSHzIscjjFGhGfQZOyI9hK8hCrSlGmn90SHTjN8hx9G3I0l4AyFKQWMjV2BZIRb+LyAGVT0jk3pVI1gX3xlldUUjhC8PFK1fIR5DANsfXkdxH7TiYyPwYwEXJhJPH1oXKR6RGWUhikDDGz78fSP+yBcbT3HLHS1kIRpLLUcdCvcJHZehOx3VidcevbV3ISwh9SLksw8cQt9/Hz08zyCGOB8YMEs/HXM/Qx3/aycc0sLPHTpkvSD0SaUiCkcdHbYVxx8x85sdvyW3IdcJZx2wQE8jIVhbH/mNPxwe1OEj1OXnH1Z53SCAhqscO7gpISaZnyFRSjUeut6nHFtnjRTNyjcdVH1TIBbKTx46FrMcwaftHSNCRR2LfpUdVyRTICEv9Rwdu4UduEhTGYHWDR2LBa0ch7yVIMJn5xX/axsdsiBnIcWQ7SG/g40eDu5fIYKTRx02DgUjSvlJHamy8R1ok20YuzmtHnl4IR7k8KUfeKTpIG03eRhPxi8cx9y/IoHmxRwh8iscFKh3IH/RaRyuvMUhuIo5IQl/FR6Lj7cdkTBxI+QAUx95SoMeONJbIim9KSF/4rMiEfjXHWwidyGzjmchiZ1NIHKrHx7WGPEjn7ItHWxFLRyMp6MdrEnpIKeskR0M8XMdW5VxI4/aSRqJVsEeiAbDIC3XLxy0hB0cAryxHD/scSLk8/cZR+qFHHMtKx/mgvkUjwRXIYvBsx0mdX0iMSpRFfR5tSIeuQ8gYZAxHAD/1R/s6vMSGeD9HWnQVyLp6m0ewiVFIXW3ERUWWUccIV8VIZxx7SGs5rkfN27pHQq8fyM+mi8d7s7HI881YSOJ4yMfXg/NHpB8Px37Xpkj/VYHIaMLQR+MmqscGEHnIa4kYSGmvlEa7dsnH7uFMSM/V6caGJI3I3gLExjvffcV/GVpIbnQJR4cFusdnc6FHbTYbx69NqMgTEZLHBjDwRrQX5UffT07GMgYGxwqYMUhpnh9HZbEJSF7pJ8fz/eRGosSExwiMvEfBSLfHOGc0x8zOUkgwG61HMzNjxZpYjkdhQydGl44vx/r8EkcNYBNGb2g8SJxTyseKfWJG3OZhR8hHi0bWxRvG7K/mxwXLYshlLptIjS47yPTELUiEWJXIssWUSMWPAcWj8vtISntORsnlJ0R+k51In0tHRwHOP0i1Op3IV9uSxuQiv0dyWSrHcYx5R1K3jscFsh7HH7QyyFqT6UZ7azVI8/2hRuEav0dFD4/IrHvGR8PzsUcLoY9IfU5SRwS+LkhAggxHZKR2SA1Pf8Wcs7ZHPA1QSCSXFUgGcH3G3748R6H/nsgjGYnHFH/ARyUkiseLPM7HggK0x6vhjkgObUZH74frSB3pnkdUQoNHw/NdRwIp7UdK6u5HrUl5R+2+Csd/ea9H9UoPRmulm0hkAl5I7Q1kxTFoBkd9vb/HT9+Fx5tkBUeYXe/H6LqFx74wt0V3VirIz7uWSOh59sf6Hi9HAmuyxuqFH8iZpZ/ICUmmR/ZnoEc5tNBE0TH0x1eStkjzThbI/X1FyBZJR8g1DeJGDh4dx/7Ukkcoti1I0WANSF29j0cFmzDIG55oR2hSYEjALoZItV2gSEKeNciyjVBIxFF3R21kRshpgMPHXrrJRAWDbkfVTzVIrJz8xwHNCMcDp+3HSVY/yDJFs8duA3jHJjphSJQnT8eh16lHsUySyB2APkjYn7nHjyNFSKzbSMhvkSLI1fhTxtm9Wsjwtr9H2OC1xzZL6Ec78ANGlPauR1cbv0a9Kx/I3XMxR+hII8gK19zH5TGCxx2lgEhJHFzIt7CBx1nnnEfYsMVGEaVLRSxBpEg64YTHekVox0Gh4ccCGupHneEmyLRI7Ua9yjBIRrRMSAHcXUj6xA1Il6+PRyv2Pka/TgdIr9MayDvfIcirPttHzxeOyGKQuUczwzLIqqA1R2gBFcgbbrHHVCEyyOokgkfNKl1IBcwgyNoL8sen10RGyFclyNSLBEdXyt5F0FSqRzBrOMjSHrdG4Uqgxwlehkgx6LXHUsKTSK1Yukfixx7Ghn2LSIqelshnqzJIWgP0x90LK0jMvXHITsHER90zA8iXX+9HGp2cyFGKj0hpH29IOtoDSMwN8seAzqLIKtgSR2Pdp0bA2/3GPkjXx5f/n8awwlPIYjCwxyJ9P0bmbu5GnRGtx9S5H0heugNGThm0SPRskkQkF79HWaqnyMPDS0h4QwLIm1VKRunvCcijQarHfymBx6fo+sZ32YPIVUAPyLlsIEj+kv9HRkN4x4s9oMfiWDTHG36IyLGvssgM+prIgHiZR+lXCseTmF7Hs+bWyHzQWUg8rYvHxstzR0vZYsaWEDLGGiG3yNRZ4kfhmlRHE9B9xyhGQkj+7G7I4eneRrFOs0dh8t7GIc7QRrHOsshoMYrHcP0lSEQSZkhXitTGZRmYSLx1/seevsBHdQ6PyKve38cxMAVIZCM/SOjqncYqwhJIBXQCyPZHQcgPsitICueAx6Kz5UdkDEzHfADER+1858diZxrIx2lLx6KkA8irbZ1H6e46SLv3pUevhMVHuXwDSOAt2Ubj5JVHzrlpx6/Ym8gJUbHIrAvFR5xiEMffpkJIzIULyNyFOEgLJC1GrSmzR8jX1Mf/qhpI+q3VR+Q6LUhYGTRINL/cR1tQL0h4qUvHAN8NSBiE0MZwxglIvnAUR423UkfTXEPHDOIDSGXxBkjSv3FIWCf9x50ocMgT4a/Ge8LQxxt+DMgFlLdHBRIqyNH6E0jJNKRHpEgByJJ8P8fcVbPHKQzcx2CdMMi0KLJHrYkKR31+nUeGQXzIgkIrx8HJssfn+wHGF8j8R/gPtEjFbXjF2jNpSA1/40cgED5ITcMjyOW/28b0VCbI59uMRzs3DshqK3hFbaWRRywnicjlUInHz3aNx2p84MejgTRGSL/yRgu1hEVw5iBISx8sSLWeZ8ijQVDHg1CNR9ounMjjZf/HRrQtx/a28EfzLrXHgQTvRsi2lMgzEpRHujm/x2OlTcik4IlHXfVXSE0zschI30zHJSZOx2TkB0iD4DjHsCFBSAc9c0Wkng/I4pf1x2hxE0fJVZFIQRFERyHoGUhK6oPGf5jKR9nujsfdNZjGWlM4SKY+oEgAQCbIrwNPxVZ9lsh0g69HTqGpx/Q7JcfPIajIytIXxyuHhUZU8wtIsgwoxtI+/8d3HCTH9DQOyNfj7kc2/J5Gy5WHSHR1UMj5oK9FCBtEyIgbgshwLkHHse+aSMX+AkRnkyVI/NkpSJnZwMfcVwtGzao9RViYo8fi59/His4FRy4YK8hc7vZH7GATRxF/GUiETJdHl567x0cSo8doQkZH2c4BxtZ0ukfEMfZG0z2/RzGI1ceWLJ1ImF1fRvhZAcg4pwTHS+npR+9ZBUjOOHJIdg/zxlWf1cbOyPdGsML7R3Sk6scE1aZHgtWAyEkFAMjr0TrGSU4VyLLoz0iV9DDI03GGSEzWb8gWppNIIEGuR0hAx8ef7OVHbxdtyChdMMgZI7LHxmUESD1BYUjBuaDH9+RVReRTrchY6J1GypW4yICmdsebBsbH9SFNSKLTf8jlL3HIHjGMSMJ9B0ii5PlHdBNuRo/x9UfAesXHjuQXx+f0RsgPaorH6FWvSLwFjMfGPG5Hn9oXRxYZ1Ma8VVbIG35UR7m0B0gX94/GE9DkxRDpU8e6uD/I+Qc0yLgJjMhxTEBIZEQUyOsi9MZz9rJHkouaxgf3J8hhA/LG2Y33x2QMj0bzj6pHo5L9RYsNQkiz6xHIv07hxzeOxMgy1cNISQ52SJmZJcdC/09IHMzOR4T0BMhgNHzHNxAGyMMT6cctyh9I1sV9xaR+nkfJNNfH20guSHl5PsiQ4LFGkoomyF38fcj3RVdIX2jBx2sqy8huQ1nH69HJxif4lEiwRpDIRqUjx7nAkshRelNHdJNvxlUXechlCGRH3AaZRq3Y18UMcSxC/S0CSHyx8kfuWt5HW6J8R+e0c8g9WrvHbuOJRnP2B8iR1inIKpaVSI7FDciQT+DGk5mjR0uZLEe0KI/H831tSOiJyUeGCfbHii4CRz8FnUdtbFHI3DVRxh342MZsaKrHlPa7R1E5A8hrOnhHM5wBSEaUpMe3J35IFJ9JxzxcjUdiBwXIUXolyHEbF8YgECNIbSDpSNz2Qsiv9YFHybwLyOZOW8iYbGXHd76BR6wLBsdLSETHIDJGSMHXcMfh0wXIZ8QMxqL01EYjKRjI+FH8xw8LXcRUo51GO65uSL9svMbCMY7ISrtGR2BtC8htlsnGLHOJSBe3sEU+AA7IN1EVSEPfsMi25ERHjxMOyGfVG8ihh3/HeVjfRhW9IEikzrxHQBNQRz7Y1MfMHMFHVNoWSIoOuEauRXxHIEBUyMI14kdBUcDHmARZSCI4i0ivY0ZIMfdZSCegvMZEuoPHVhZ1yAAfxsdQw41IDHHexXygIEgY7Q9IKKY+SP4ipsc3aqxHqNVbxxLQwEgLBDjHraEYyNCEoMb1KMjG+TD/R0OLzMY498nH1qU1x/nAg0eVkxPII0n2xxuZn0iMyvvH2M/QR+KwJcgYhGZHpGKXSLoYXcdO2odIN/icxrYTeEiyXY5G19KqxqW8J8hN0wvHPK2WR23FPsby4NzHm1UfR6BpWEc+17/H8BYKSIcF5EYBxQ/IF7Y8SPihzkfPd7zH7zg6xlTB7cX53vbHb4GSxoY/fkilzPrHxAAyR5XD6kYxJ5dHQ0s2SMG5CUYhH2TGjXgOyFQDHMgOnlHIQp9ZSJpXiEem+x9Ih0WNxtM84sZbQoBFa5ruRzAqHEc1nr1GN4kBRqHnxMYiW/XHzOztR4kpa8gR55hHo6EGyFRKd8jO0FtIGdIxSGYV3kbC9w5ICdptyNeDmsdwTo3HmEM7SPMNQsgsAzxIvWOSxgPYD0d9rTNIhJybR4nws8ceGZZIYDasx0//vEeCkX7Iphm1R7oJyka4jdjGGkEBSEDD7EdJ5mhI/kR0yK4HbkfkvI3IASw8SJ/L78d1JatIXzhKx2+dv0hPBh/IRPqdRnA95UUYBhHHbVZNRfA2vEduQx3HhxbURs4nU8hbQsRH62KSxgpWdUjDY8RH3zubSL7fqUd/4kRIba6bSLN6Scj0O8THwCvpx8vRCkic053HyFA3SKbJgscAj7LH+jUkSIUawke8w1hHvGVGR+N2/MYldZhGbuO/RgIJbUZEiVZHpUwsR3eOD0h8YXrEDJMExs/dLMgdOFxH91s9yDjnJUZXu45HoEgVSGZn5Mj0HOxHb3HNx2WanUdUc7PHfV8zx+Ruq0grmqJI7toVRyk6wMbxKnBIjIoDyBMyDsh7QrBHglGlxd8Pl8a2uj3IssQwyKc45UeL/IXIlvIJSLby3Ef2TmbITMb/R7Udi8iM4kLIFVyYx9jfQ8ao1cfHFDZSyFDsjMer3l/HfZ31RvHSvUNUgq7HLGWyR0qkg0gRpl/I+AIjR5hM8EZH2q9Iztk1Rx4eHkhyeT1HC1V7xwhEAUh9HTHHj+thSO7KkEddrdfHRdZBR8nlNEZcz25HzYuVR5I7ucdKOp7HKTw0SBApW0gXqC/HpzfVR7kbGMgIrF1HcftCx0GgncbfJlPI6Q5TSGXZ10bdJNRG1VZURu55/kfJZblGzO5zxf86iEh4i9VH9AwgR7HglUd6jjVIkLCwR9GA0Mdpb+fG/ouGyOTTtEdzV0hGvw44xdH2pUh88NbHf0JgyJxTdce8w1HHEfYPR2o8+0ZeafjH7d26x2exhMhzBu7GF6hByJhczsfI5xdIljIFx49CL0cQqAhILr/ox/k3akhOEEfIPCxox4HVucZt5ODH9QodR9MkNki3uGJIBoEkx6aJkkcElcVHudzXR8JlkUfUqXLHEiNkx5PYtUcaX5/HknptRyIs8Udi4ZVHidheSAQFq0d/yHdHbOAhyBpxqkhsqInI6cbyRyhNT8cKR87H9vZ4SKmKoEi0RzrIH8N5R9MtIkiaD39Il84TyBt1bUhqAaHIBFT/Ry6QoMDZApFINuvCR2+/2UcR7i5Iih8YxlsCGkeqcZvHDfgCyLKN+cdkqtxFPNzxx5Zh4keAGCxIWrNhSIIiC8gaUGLIyESJSMOTUMcyIa5IlePUR8xNBEiKDtNHzhjrR8YTXsgCUj/I+o0XR/ctccgGAVfG1xI5x/s6Wke1FfBFbpLMxzQQt8crxXtH2f2+Rt7BksfdlBJIqLW8x2BUdMfjNP5HxAAeyOsOikgKZxxIUtbhR0YU/sZ8AbfHceyUR2xILUjCBvzGKJ5hRzfaAMiRPMPHAAAfxoyKA0fDBH3HRWc7R8FoFkgaDwlH4ve6R3PX0kMPOxvIjErHxtATp8eC2aXI4uCRyOHLg0b1iDfI47UmSN+Pe0d46f5HAiu4RWQ7mkfHWmfHhJ3WR/WqLUdeej5IrocqRzkZlEi15vTG1sUNxfpcJ0XFz/ZHoiNdxhzaOMixmBNIc5fuxqgET0cx4QTIpd1FSBH2icbKISHHUieZRTCKA0gibEdGHnW/R7NjB8hJXtNHz7VLSKW8x8e/TiDHp6AISJ8cAcfRYuFHigOhyNLeHsde0lPI63Kmx09O/EcQ2JnHcJ0gyNhfD0ZriqxITz/ZR5Zh8UZIZ19IWVXrxwDnDMgD1yHIDMlHyOPFysfJNYRI/8GvxxkxZkdiWQhIPrc8xyDMuMjnTPDGL10aRjVei0UX953ImF3dR2J4I0jffjHIP3Y/yGuBSsgjqYxIwvYwSInBA0dAk27Irvb7x5JrQEfhiZHHYFTDxekm0UUgEmxH7lo4xg4U3Ugl9UHIn5zdx/bW2Uf/oHJIeUfYRtGhjMeFponIunmvx8Qx/Uf8yb1HGN1/yLzDb8i0yH9GBNXRR++wG8g8dQRIm2ajxpi7Z0cdqXDI2ht7Rsw86seSmu5H6KofxyMpfshVH6rGykOHR5qOUEiPUkXIWTX7R1csu0fWVrjHJQbDxfnHHshXygLIohsMyD2qFEi29LFIJMbzx5f/2MeJUiJGEn+NSDNzhkZb4g9IeHosRzXvQETuiwnHnXHKx+WwsMcXiCRHx2mDxq/FkkcfDBFIAxiWR06Am0fMDrZHPwX9R/C+bUjyAYLHaq20R5D/sEd0uzvIY4qWSOnuT8jplxhIWpM/xxxCk0hXi7pHc/fAx9RJwkb+QzHHPJx4SAawice6GtZGl04sxxPhEEdL9+VGy5ckyGYGGMfbUHJI2HDpx9WYvkehlgBHv9zpx2JQkscX6E7HNuusyHdUIUja/JxHu0YMSIQNkkW7IIxIEvLixfqVA0ksa3XIpL+ER3etjEeCs0BIePuVxzZr90fkczPIlGW8RaROmEXqhAdI0QEByDJ038cxSNfGB2cEyAgbPEda6wnIqcPeR5UzysftjLHH8JmTSAdeosffj55HHOtPyCF+ocdngzhIYTKjxRRem0c4dtTHU+WQR/JPd0j8adLGIn12x3mJqketcSPIABDQR3JonUSQXyRIIKHDRzgWL8cr1qnH8P1ESEeifsgFwsFHo8JZyIZnzkeIy83IW+C8xqpPTsg7ljvIQ+2ZRgqoP0c4r0TIjPrASGLRSsimm4NIJChaxXlhJEhiP4hGhG41yEig1UfJFHFHbeaHxwMJlUWbpoXHfWuNSJ6O+Uewmi/I1m0dSOQyVcctst9FL63Yxwr4jEeEnjPI8qF9x/Nd6kcGkJPHmx4fyMHZHcjVwtjI+BozyI2oG8dMFbHFU8UxR3vj58fAuy/Hr4QuSDT5AkhV8D5Haa83x33ehEdmbWHIU+3cSLaiy8cR3VFI+k6vyC5glsdyCjTH5PK4R3ecPcbMDajHImyNR5gMykb/Aa1I3gIPxTrWkkgfg7lHzljKx3fNbccVq1XIuF2yRyoomkcDHz5IfAE7RxIU78RVMMXH2uyKRjNzJsfNUkpIJSqcSDVNI8dQa2THmIwSx7pq6Ue6Gs3GkfZ3yNeSKMfwdmHHLeaEyIhztMcdt31I1efax1LGr8e4bbLHKK1ZSFkmQUeJGJBIoFBKSOA0QUjnqwHI4Dz/x3KSiMiYnLBHq/0PyMQx9ccd6TDHCCsAyLPbwMfBiBbHQk14yOXwH0fBd0FI18sVyH1d9MeQOBVIQq13RrKsvEgydLRHDr6MRxw+nMh5iQJHfc/5xyBBwMdOAJPHPM6TRtpadsjvZ23HY04Bx3wQR0evlL7FvAV2xxwsi8dn4zRId63yR/96A8j8GJbFQbDyR+4SU0hZFubH5bgDyEnObsc1lj3ID/yQx32/WkeF2kzHhNYQyA4cdEaIM+HHTMeGRxLKT8ixYH7Ix2E7yKGXhEdXLCXHhCyNx/vKP8gmwp9H1hahyFiok8WvA85G14HvRAh7GEjYCGvI872BR6TvDcj/zplIQeADyJ+cUkcytZtHKvAMSb6fyUeRvorGQg+6xislWMjECCbIDr25R2vyn0gcOu/HYfoQSFGCbUj4clZIQ7RZSEeyMUiPQo7I7in2R/YWwMeenavHx+q/yMIOLUiAFlHIwacayOg5DccSot9Hg++iR7T3aMc92oZHqCUzyHRkD8cXgEbIS4ieSNyGC0jxlJXHdA0hSIJKc0gYdSlIlSxOSIyBH0i5C1fHgUPnRwB/LMhSOIxHxW7FR7ljCUhOKCLIUJ0dSLUmOUiOzWRIQs8kxRDpBshT1WJI9KQMyDBKNsfAqujHibDkRfS7rkdWDgRH1lWZyGYmCseIsyBIe3L2R4Mrp0jdNSLGEAf0x9xXJ8gMorLHmaqkR7o4r8Yo5SNI5t+Tx1Dbp0fywHpINd+BRxEnGMevtDXHR37fSMZ3gshZN13HMsQ0R0prqsfMDbLHIxueR8HJ1EfK46lHnu6xRwelL0gF46/H/pK5x95A4MeAaI9H1VcGyI9RzEcQ2GDHeLMAyECS1Ud65dvHtnNexsVvU8dAkpvHRQABSNmel0cF6xHIrUlZSJSVnscs1TTI4xZIx16pEEauNfHHM+QNR5AP5MUVq8XHLu6pSLASLcioZjpH/oNqyLxFcccmayLIohTDR5TVFMj8Z+JHVs4kyA9a+0dB4FrHng3ox0+epcjnjHNIIIG9xl+ImscR/qBIzC6+RqKlG0dAgwvIlRTDRgxS2McnEOvHD3o2xgoPHkgr55ZHKyXPRn1tZEhKigXHIvRBSAPIvkelpYVIAVwcx+HrWsdGxUXIdUJ/RzU+PceYDA5I0wVoSJidt8aQ5w1Il4cIyL0xBcjiB9VGrrYqxP50N8jKA/jGO1+SRmesMshx3B5IhvjbxmC1P8idcdlH+yn3R09WJMhp3hPFkX6Ax33uNcePMUPHS+hGyIHV2sdUUpDHbYbax8E54UUaBa5ICfnox4ZHyMcz8yRINjxYxjyM2Ef9FtvHzVsLR8UPl0cwk1JIN5g2R+7DDkgtARdIuO5gSI2no8jGb97In5rGx0Rqksc/nXZIztyhyHvjf0dbQm1GmDssRs9lg0ek/sxHgLbWx5Zhk8Z7cmpHsQuryKcIvUcSFC3GRcccRkvn7ceadt9HoNisx9JvyEZhQ2BHQ/UJSKbr4cf6zTLHcjjnR1JX+0e3iRTIfvyjR+FidUgoPoNIKjqNR6Fn/kZTtJRG8eL9RyAwz0aYbMvHi6MkyGkYQ0h+y8bHGkhQSJmZ28YPYyBIXFanyEOtl0acilBIcXtbSPnDi8jB56THsfBVx/LA0cfk0jxHFnIbyHd8Zch3/d9HTpF0xxkxS0cKB+zHsl3Gxo3Hs0eIU+PH9WSfyP2VaciFszHI/Ki4R5VDaEccGoBGGi+nxYtTUUgo/lfGefdDyPfELEgjSrNH6pXfRfA09EainavIgvqASM917scOfZzH7jeUyAKzp0jNgxDIr5Tlx3npCUYcPI5HvTpuSAPIoEe3qYxIxtiQyH9IU8U7PyLIp+e6R8vgVUgUbu7Garyyx0rqfcY+V8THqgEcyAMRAUhtRp5H4vfiRyCxaUhXEzzIWiNXSDoaH8gPjJBHOYO6x25sCkgm0x5IdpCLx7pwN0ilbEZHcSxMR4SsgEeAE7BIjMoDyPjRp0dVPJnIXI+FxkgXf8h2oAXIj1PdxxgVY8eKX4ZGnSBdSLLEEEiOFPnH6Oo1RkNL3cZK29pHY3VjSB3khsib5h3F2ygcx3XxEMasIw5IbZ2FyFTjHcS4DuDHVi2zyOAVCshJfX/H+WcDSJJScUiwcuzHd3YeyJRVsEd2zwxH8khWSN/YpUgR5Y7HpyjzxxUNgMi+YKZHNaU0yLYUuUeZIwNI811eyHzQc0Oa6GLHOFaRR+eMSMZTdDZHpE4nxjMiNEjlENzHba4ESG9wBkYSQ9PH8lETyAi8rcf5oK5FSa4px810Gcj+lEZIdj7WxwenVcioxvRFqkPRyK0agUeK/frFdiDCRjW+qMcHrv9HXvEjyAM4MUhMTgzIq47zR63aDUecM7TGHelVR8L1h8autqLDOtkaSNBEdsa/vZPHGZNhRziWz8cDE5fIbeXbxy+N7ccRC5XIsWYvyN30k0cMQoFHBNa3xm4jDsixENxHUNzSxzdp8ceSfAZIy6mGyCIFdshocm5IYv8YyFkXl0jh+sHHiLQ7R6T3BchQo2nItIi2R6Us8sZQSz1IwiZlR1wuBUh++7HH3hDdx9qa8Me/DpBF8vDoxgHM3seO5M7EmjenRku3usdNJOfHubxNSBL6a0ivSw7I6MmDxwqeT8gtYtBHMWcSyNwzokhXG4FGvUuZyLO7S0hGpaHHOtohyEnsdEcd6RjIyDdaSLUVnMfLj+xHA6c5R4YBach6NtdGsuGkyPZ3Wci2gqZHFH/6Rx/jKcfsL7DGS4SryNV41cVROURIo+JCyL1SdsfqBFzGfTVryFYtyUfaonJIoVebR/od00eI48TGDhmNSCDBA0gE5eTHRYcMRzpjjcfctdvFDCOJyCi+Eccwye/Hxa60xz3bpUYMQWZIJyhIyCtCsMhGPQ7Ihep/yF2cskcpUnPICD0WRqYKLEjsr/RGg4BQSKhmrcfTi3RHv31mx8SxhUXIFuHIuUs5R5wTccjNyhVHfBCFR6GnaMd/uSZHcJ18R9G6FciCI8ZHjbcUyFZ9m0ZmZdJHXM9AR6qgZsgWihFIyqODxxQeuMfS7kDIQ60GyN0MOchMNoHIWHjgx9UHm8ee3gtIOBazR+y2VUgj4ljIEOmsxXyYUsg/VQxH2Gk1yHnHJcd1AZLHXM7fR+4Ljkc5RK1I0aJcRscq2EcnUKnHMNu8Ry2KDciK/XPFLOUqxqWolshDW5RHsk26x58M3kfVOM9HUBMVSDwOIshaU3pHS3fgR9RpHUczg7ZHqQQVRx3xVkjpB4DH6pXlx0S4T8j+I3pIY64hR4a4Nshng4HHNYZqSFFaFMZbksNHmVMByNwH+kc6EiJHp1AKyDa8ckdhCztIV4u2R6AJo8eAXiFIHhaqwjlFQ8VAM2fHf+psSDEH1Ue1BPJHQTlQyLawhkil/RrISR2Bx62xrMhwloFIEqOKyL8+i8dFpo3Ih7mXyAdvZUjvSH/I24mMR5QWx8d+qw1IReirx3SreUiLm29Hzxakx9cLd0jRwmPH0yz3R7VJj8gKRgPFsV9RSEYUwEfl0FJIfgQByC6wukeRTETI/ClDxvs6gccs4y1HI1kISJF+n8Sl1HtIxks8yK1pGUaJsLNFSpqPR4dVqkfPtmTI6NmCR3PG7kZAIjtItZbMx7qlkUhsJ4VIpDCKRknMDUc/ZUzIGkB/x8wy0sizenJIAht7yNx3VUiIdINGeR8VSLbkmMint0BHse5Px6MZRcjqYxhIKI2AR2spbsirfUdI5aHWRp/7NcjrIqlGdOP9xxvuaEgwmqbH8NZZx5g9UUcQWJ9GyRDnyNrqL8d46qXHsTdbSKniVccjSrfFpourRwHcyEcdqbdHTlEwxkqKC0cjSyrIeqWoxqLbBsjXssvHhOwPSNM8x0bYUBZHB84JR8/Ht0esy/bGGOWmR3fsjceLVFpI/WWxRTphd8eVw5TGtmK7RVqEgMefujrHLEwlyEC8l0hTBavH6Do7SJXkBMirQq1IvPSCR88JFUlLWVLFGeOyx95aKkhJ3dTGkm6CSPoZlsjRUYzGV0srSB+zp8ex8F9HhA3Jxwo4sMfT69XHI6pDx0kmYkgDCSbFW0JaRVcvjMgv3ahFw+SdRq97l0jbUDJIgSyBSNm9k0d05ZJIZDujxLSXfkeAIBFIWNfxR5G9mMe2BJ1H05GgyP8hmMZJ7oHG/Gnmx8+m1cc9h4fIyosbSG8fxse6WOBIPL2NRRXNvUe8VbVHlKa0R0QgRkiuR4nG7aQJyL8tPUhiELjG17OISAZhIkeJQYLFMZdZRyHggMdOkYHHyz88R1fMMMfQI/XHIIGCRtwmBshNH6pI4CQEyLKd38Xkg/7GhRolyFVNpMieXt1FtxHuRp/8ukffXg/HQt6MSGrtvMfSQ6TIlKcyxySoSUexbr7Gz9UkxZUAiUhZxeRHVwwcx4i7h8iHlcpHXUVoSMNUNkhAlq5IE6kTyAJqgEhhEmFHMZmAxfFS2Mb7axnH+aC/Rds5DEitQTfIwqWTx/vaDciFa3LHEfa2RidxYMfS55VI0WC5x1WP80c4oprI8A2rSP1Fa8cNPwJILoAyyPlvI8i/fZdFnt5QyITVP0hZVwXIA6jeR+bOtsdMNQxH1oVxR5WkP8gWmcFGOikqyIgMBkgODq/HbIAGSAcnCMic8ynHGsCKxTYb4EeX/pNHJ7F4SKysjccHHy3HLAyGyCw1REgn73DIEpSsRsHNn0i3QYFHv92jSN1ETUeyBAlI1Fmxx0wfHkgCI2vIqFTkx9VHXUjh4qzINY9JRyI0VcjSPh1HB91FyKlC68c6AUFFjRfxRogUKkiGACLId36kxv32W0ahZ2vIoWeuRsHonMbI5o9HjyPTx1g4o8f5wBnHXXwqSDQ5IMhMc4pINZU9SAoXCkf/cDFIrKOGyBDwKEiyrglGyieNSCV1vsYCKz/EwOrpx5CQrEflMYnIufeBSJZAn0i8dCtEn5QCyPwIw8hboHVGv+z+xp3PCkdXgwbIZne1x6E218cO3C7IYy6OxrNZYMa0iADIL12Xxo/jqkdXkjlI13HxR0s3fMbX4kjI+Nk/SOHpxUW6SeREa5usx4oeNMiXrkLHpewNR4fXhcjGZSbIfFCERg595kfrsTPI7pqQRkNNkscYpDDIMCm5yE0i/cdMRnNH8rd/yP2mOsjin6/IBTMnSEJtWUfsX6/HtuJZRtk9S0bQdGfIe0QMSBI0kMehthnHAupCSL0Jccjo6glIxJFmSOY9rMdb4MJHVZjFyGaFwMdT5FRItdWaSIfFLEcirAFIphqyx3NG/MZ9tjfILcGhxyE2a0jHCepHqaQLRhsOR0hEeHpHZ5RtyNF4YEhpJlXIVu01SESpP0ebBDhHk0AAyD+FA8jINsDGGr9myFTjlEdJ3FdInW9qx7r4rccT6UtIzYuyxxba0EeYrL3H49Y5yCInzMgeZeFHLXIUx6+MREjgBTDIvt8RSLivT8UK+JdH/Q4UyHEsWEeAkK1IKbrvR5C/VUh6VedHgqoGSFSj3EY1JwJIU7Qrx9w2mUjecWTGDfcdSA3g5UQKDolI9eI0SK+TbUjJHTrIX7uHyHIoO8e9ogDImerHxpvVx0fuSe3GV/qsR6pgkUdiAQjIGUJQx9ifZseWgJ7H7c2tx3CeP0jwBXbGx5o4R9pMZ8hBsenHD8sjR9EiiUYCq29HCqOkSLQ3MkiTgURImywsSPFTqUds73rI5t8Ex8yhj8jtTMZHJiIEyD3qK0cvLO/HaAh0yFaNvscUX6bHtMj1x3G8+UfAuyJHPflTx2mfw0eoRndI4s+oyLo6N8c736lHwcemyNZF38cOfoLGxLDRR32fXUeu9qZGRGhCyJpXMccEVlrHRV4ryPE0vUetgAVImLNiyDW+BchT/QHIwoZZR96Cy0bTDQXH72mIx1eqIcgMygjIad7VRP19gUjmTaVHP7U2SNKetcbVuJhHesbjR9ejukbiB9hHzlWeSBayCcjUOhjHyeVtyFIng0fgjNPHzN0WR+RPlsiJCAbIzJ4YSOXwWUdi0DfHFGcYyBDwK8hCLSPGQ4tHSDysV0aZ4oBIfAk8yKjk0Uc7MIDHEkxRyKfo4sWhDnVIDbCOxyjtOUjv+JPGIAEwyEoqk0fv+avHzB0HyGf0K8hXKlZHoxIdyBT/Q0d3Hc/HTVsvSH5MqUb+RLvHDwNKyFmmeUh79MlHHKQ1SHAVCkhYuXbGA7cEyMCxDUnq1M9HH2NIxSJsMsasOwRIaYdkSDxkOEjgHCXGvaGnx1fKdkbjtqxHtsS0xx7HC0gAjzLIp38WyCegcMZSlkJGr7mhSOvxasdqtF5I0dCKxxJjU0hbgpJHtAgkyG9gRkg57S7I0n92yBMQg8dxewRHmVsoR8HX5sdyWVZHC5GpyEXoAcj+5KjIwvW4x4Y/QMgIlABIRApcyOFzNshQdJdII6ogSLIUFEg8LCZFNIGvR/WYwkdZ1QzIY/UMyKppO8isN9RIMLlxR/a4lcfwlhnGDj6pR+OtAMgE1htIwdmqRxXcykfD083FlcNTRmyIkMdvEKPH0lbVyPNzr0jclWTIEbahRiEurUcCifNHcE+Yxy1BK8eT2I3IxX5Lx37M+0bFpxPIAisvSAO48kZ3xiDIzjzJyPVSrUgTsoVIfS6cxhcsuEgHfvNHU4VdR2pdq8e9wQPHw3NCyDy+ikeaCGRHs+qbxGantsfTfd1H2oQqyM65DcchHgfIgRUqyF8QSUiWMFLIOJvAyFgpgscT4a7GwOPFSPpCk8jI917IYFRAyF3FJEh3XG1HdhZqyFp7PUjjJZhG4Hxjx2z49kZqTaDGa4FDSFk310ev1SlI42WTyNhwaEasO53HswNayF/4JccLtFJILKPDx8pBTUeXf+7GcrmIR6W9kMeC38NI8sHZRxrv6ce+jn9GFIaASLwEh8jKYf9GV/qMR8FgTsjx4p5HutpJyNq7ZEcWchpIUA0byA/zbkiz+4jGJ8H3R0MtBEY7j+bHbqMWRlZM8seYKeBI2a7Fx8nlVUgOTXjItBgtyBst2UdYWVtIppu5RXQFiMceMqJIsoz0x5g818cTMBrHmPUHSKcXV8d3fP3HVJLXRhGHi0eBPEZINa/BRpiUQ8jBMQHIbAiox+STgsfsgExIHUnNx5q4l8fUKZ9HMjWZyGTbFkcTQKvIvt+Yx7993MZeQwJIN3jcxiNbnkbqZFbHJPc5x9x2Dkgs84FHEMeyxD+WgsfOqNrHJbXFxnPPTMh37c1HMSeFSHmkm0j+9OVHWU8ryOInFMf9/XTIWCkIyG9oYUiERhlINGBsR/+QZUhF6JpHuO9ux14ZA0hFiJxHXRzBSDyVbcjBF+rFTTMGR+k3tMcpCjlI2T1Cx/4j8MeOhgDGjnQJSAOAlsifetzH0kuASErqx0UCi2NHvndjyL0jtcZLT3BIMuRbxz4XukhgxdrH7JAeSMEILsfK4ZpGhAVSyBfoQEfnWy/Hq75lxwAvOkdfVlRHTGa9R4wpvMeaNupH/zGUx1kl18fVZ+hHRoxlSIbZvscrNh/H8RLfxheoKcdsaJ7HNISNSIIyNMjFPdlHMUj0xktJyUcyzjFIO057xj+mk8eiQ5jHL1wdyKIjJchioVBHbNexR19XtkeDrwrH7VQVyA5tykbZDRZIdXKlR4JzBkdIn1jHFQwCyIAPHcj8OCrHltolyLI9PEdzNsXH4KCByEm8sEgKXwJIBfQYRy8sK0cknIDI+X71x8gHzcchhoZIPVrkxxSla0hSljVHydSER2TqZ0iDL8xCNV4ax5x7T0jx8ilHy0+yR4/yH8hbQq3Fx6nwxzQw78dGA2xHIVZSSOxYaEg5M/DH6+IfSPe1MMhQbHBIyoHDx6uNoUitsgTIXpOrSEhPNsht9iFHzoiNR79Os8apIhdHHflUSK+UfcW1VurHbDfWx3qGtkcNT7tEszlGSNF4D0iOxHtIQ8QySJL7ckhTdRVI6RdMx4VbJMi3UdnGS3neR6V82McsTBRIX9fExx8kKsib9YtICnANSJhM28fkUwJIg8AyxRiEFcbZzhXGuG07R/VKA8dHcqhGIDB5SDkF5cctkPtF864OxxKDcMYdsFDIGSK+xlqTf0etxZRIdLnxyCwjZ0fMNmTIZMI7SHE7J8fb+SJFDHpFSGLQQ0joqpjGtlN9R3tUN0hrSVvIrEsvyNrasUdyKMrGVHH2xzLVaMcYFZjIHMu+Rz+tbshlWalIRCkZR75whsjc945HnJl9yDC718cvzHnGTsAOSAsE9cd6/m/IzQvhx8KmHMf6LcdG+CGFx6A4escWiqXH/spUSN+eBsgq+qJHE0E3R2e0fUh00/rGMKqvR5O360ezagJG7oqORypam8ciNDRIW+AZR8qrG8ge1uTGKhh/Rm3mj0dyaGFGAqI9yEhP3MecowdIh/aPSBZZmMa3cFhIJV0eyL+8skebjUrIjjaER8vAJMgornJI98Q4SDkFt8Zd3AFIBkHYRzQQ8kdTdHZHfsNsSChtPkcDV5pHbXWOR20WNEiSCrLHAGB2x1fsgkbIPn/IM5pmSHmZx8dMZqNHt3HKSG+JLshyaYXINmuGxjQ4AMik0I1HK4fJRjB5I8hkQl/IN2iRyLaE1MckyIrH4HQRyB8cDEjmbqhHdIQoxysVyUeLaaHIQCwTSAbZRsjwnRnIenYgyPhDicfOiDHH/3AxSP5bRUj+1J5FmrcoR/upd8fPLjRI1VZ7R1I2b0fGi2fHItvRR5WUv0YMqiFIzQoKR1CNJ0iR/TlIllG1R3oG1kdq5RnIIdrVSNoG08jqU8lHn6z7x49T4kXXQydHSWajSHvy2cf8R8JH0R6DSOaFRkgcqjrI3+/7R94Zr8ghBkpI2htqR+9pjEiP08rGQaDoRzjvYUgj2S1HmKzbx5lTBcjOiMzG78AwyM37SUez02LINynzR5kxM0jFh3dIJfXPxwWEisg3cWZIyHY8RzVuf0gw0xpIFexXSMQh7kf39YRHaKEFyGMuRMjJxT3HP+WeyA4c80aMeZnG9Du+x0dyhMYPVATI8BbBx4QMiEfPVXLHJGhIx7NiZEjBiZ7Hf7A9yL4Po0cca+zGFweJSOz/9Ufc5fZHXosLx/fz3sfIB91GmRp/SADnQsiGuNdHLrBdx6RfZEa/rhPHFfsvR77g5sctIZhH10PIR33OZUeR3EJHnBPEx0dSnsg737dH4O0iyF2FaMgxp1XIAvpYR6jGE8gJCONHCAzJR7opFUd++xtG3DczR0al6UfXmixI98TMR624EEesvPZHo8KPRyKcnkduJCDIC6RvR0aFzUf4QZhHbVXsxz8WQEjqEwLIQ4tkxG58DMgvzVBIUPvtx911IMcrtjFH/6gXSCHfJ8cD70RIYrCUxx7VVEgps0ZIs2uxx6evF8juEVFIA/ncRxttikeHxWnIj6HLx86Ym8eZGXFGpguvR68LS8g/VYHHCwRax4QqnEhMniNIcsgYx3DahEgR9ghHmc2SyM5JPchEYnLI/NmMyBLPmEh3VArIob5TSP4yVkeLDMRHSKgtyNw1sEb301JG981qyCjt3ccjCpNGuB9uSPZKmsj1wnfIi+z6x5+IhkiAhiJHMnWFx8JOFMheWnHHii6MRw7toEY3ECNIZTlFx2oNdEfpbwjIZ/OmSLbKE8j4wrFGfuvfR1Oxnkj5T6FGfMCKx0k0V8gpbKPH2e4XSEJN8UeJzK3IA6B0yHWCNkbtjX9HJstnyP2lZUh2R07IOKf7xt4SGMi010THUrdIyM5RMUih5qXHM+PBxwsFFMjxUhpHqE0ESMryxcfK8lTHgn6ESGlvoUaLrLZGu9YryJbwP8etSCfIzmkDSJzqdUg8HWLHR7G2xxrAq8Q7T7VIb4HdRk55H0gx6C5H+b+oR2J4C8jBj0/IBlC7R/C1nMeFOnvHCtenR6LFBkjT7QzHvcFtSPW5DMdNg/9HL/1/R2hKH8goRipIw2Qhxt8QnMd93VNIPVt8yPDtNEgCWr3GaFmOSJFd8Ee6WmnHXI+HRxrAZEZP5jpIDo66x4AXwMdSFsLGZDvdRrZjP8iyjUvISzAwyGZV9Ue7/iHIH1RySGMuvca06KnHd72Sx9oboEbY6ITIXA6AR9VHKEd0yx9IO3AmxeTacEhkTKTGgoXxSJMJNsjgfRVIWtOLxymMhUhbYOVHrYiUR9vQMchAAmrHG66LR2RqTEcTMqHGnFNjyDnFBEcM0SnHxvzRR9sIgscrNlxI033+x9rcqseGFMJInHObx3vEj0fJzGXIFxAMyHaPy0fTbXjHTHekRkb1IchiGEJIcz5bSJdu0sI4lr/H5aFlRwxxvManR9BHsMGAR6mzU0fKkkBINsxkyHTlbMhJndtHC7Vfx53QWUjstlbIaCkzSAEA88gzUxLHNbcNyMtXCMhng4zHQMKqx4WqZshOEIZIkQWFyEkFKUjPJr/Gsgw7SGZ1WUcgkvvHaQCzxdor60cS8lbHw0L0xnf9zMdUQ4ZIBePDRuXpXMh+XJtHdXEPR7Mq1ca7J93HDr7BR5wrP8hE2L3FK1aPR7j/p0ccLIzI9EMAyDPPs8iHpQvIvUIxyOc7/kbwxepG0HPlxmPul8YC00RIPeuER3Xxi0aonQvI/iMdR4AuJ8gy9UVIK4cGxmuBP0jG7DnIJyAAx5W0f0c7EEpHPdslSF56PMiXHrhHgTVAR9jpi0iu9qHGIDkQSNvoP0choBjISLDEx2XxYsiNVsJHP8YeSAtERkc1bdDHrcjax83aBsgEbgNIsp3nxV4ZKEhV4HpIk6nvxcrhqsY2a2dHpuJISNqKscUtsiHIdNOYx7ZiX8Z8sSjIsa/FxzT4UUgSqw3IWDnqxSs/AsjDSxlIHHwoSKe4T0jYYSpInDKzSAVC7cfVxxrHrGyAyLt3NEggDZXIZUqCyEbUA0cgYXnHDr7wwpsV8sbp3XzIr8P2Rmttl0jHSUDIpZyXx0YFp0ddi9PHhBICSQNna0e62nvG32i6yPAG7Md/mOPHkA+Exj+m7sdJLjLGnqaUyI0GFEUn0bXH30+axb2B1saEXuXGzP3Mx12UDEjCtlZIwNtrRnJqt0dMpsZEP/bURzWvOsdRibfHMOr/RvIwcsjX4tRHRxGNR6IDKce8JUrHFtk5xu/pCchJfY3H/jMWyLyEgcg3CYnHeBomSKRAskdMRrVHGFSQx8pyFUf37YHIpnuiRzLE7sbGrQ3I8z1OR9mOcMiKjkFHqbNux8nohEh1clLICZrrR0RJL0gUJ/NIuezQR4DGJccXZ4xHYMinyFqjTcjKq19I/zGERyRYmsdbwZpHkY57SBcXHkd0CYVIzC06SJFukMg/NpzHqpEiyJFNRMdZeZnIKI+DSAq+Fsic2w7IQzwPyC3qG0jdkxDGuqmmx91UNUhv/3rHO4+1xzaLcsf54/RIAN+VSM53b0duEk1IqhiBSKQQE0gungVIS6hdSHE7Wsc9Of9GJ7Ftx+JYokeSej9HyJiaR6Z5skacIqtH/rCiSGdjmUjmTjnIm+ThxzlNtkhwfSzH7vokx8raAsjNi4hHjGnfR0Nb40dzZqvI+FM3R/7UG8Y/teFHltBPSKGntccaUZjHIvtMyOXQuEetuohHHkWzxkQ5REhzRkxFPMzdR/VygkgdOa1H95P8xplZgMebtsJI5uUryI9CXsaRTsXHzfyUx6SoLcg41npHYLRrx1KXyUfxiwxINYYNSFZ9pEY+OT3HHUkPyBxrQEY7ByvItEegRzw81sflD9PHoVapR4AGN8fjhvrH7A9Hx5CgkUbfHlxHD8vqRmo9mMixYDxIW9D0xwzjmcfMvXPHzTQcSG7jJ8hFh6pHWmT4xZOovEc/jtxIgX0byJK6d8bUsWLIiDR9xzUeJMepUyJHldPtxyHOmkeqIPrHXR3LR+ww08ent1zIE0aKyG/R8UfRYspGcpmKx8DLL0gXh2hITtFSR8SqCciAmJ1HwEvMx4ZACsgbjPlHlpApR/aoGkafHJZHoV1aSPXKYcZMLWBIf9pVSHIpHEj7ejdHtuKlRk3TVccnT4xGJyHexzEhBEjWirNIx8mBx1FJCEgA0EDI1uY4yIkBC0cDB2dHQu25x6OSisejukFI2bYayEehgUcDIQ3IugpOyAcfXMfXA55HjjVGyFdKP0eLbKnFiWHsx2T8nUcUbnHI87VCyD17CMckOJTIBoExRjsjCUl558THepZ7x6j1+kcwezHI0/1YSIKJP8inCIFHobbHR3VaP0gZoq9GMCveRyZj3keQYFBIfa8iyCOvvchIsHpHCRkcyIfOXkgMM2HIAFcjSDK1K8euZyzHQfGJRl7rgUfhYYHIDWCXRgO48Ubll2bICZkBR/0nBsfMDNfGXc03x4mBhEd1yhLIZhVpx/Qs/sYaqDpIUGs+RmBUH0biOHhHoxGuR+vSrcey7VxIhIqXSBNao0gI/QVHHOv0xhhksUd/OrxHboNexwPvZMj2FiDI6zFeRy3RskdoYiBIiPTRRZCXBEiKw73INID4RkuYDkhAjBJIYpCJyGHD3cU3+cPHvxYUyBt0YEiAuo3Ia5ojyLU1mEcpvF3HSa2YR4LCFcfGjT/H9QqVRphsnscVFabIIWZ2yBpPLcj91jpHjQb/RUI+m8UkV/9GPmg9xlKoisdleRnI6oRWR62AQEho8UjHdXo8SLQnusim+01IltBRyNpaoMcCq3/I0oOQSO0NrkQjqlzIEpJ8R18HpcVY1axIHGykx+Ad/kd08aDI0WHax1WwbcYLtARI62lqSHDfJEepognIzkgrx329TsdHku3HIltBSGBcHEgHbixHxa5ySPTLdchAaI5In+MdyKqxv0a1NdLHkjMdSIqOBEcRpT3CFxhESChtIMZhkkzHdy1pSN/ynUh9PuvHhsn0Ru/dp8h56UDH1IsJyG/fUcf0OJhIXkuGx2T0V0ja1F9Ib0W3SHg6QscrNnxHjFIdyKE3+EcRVUdIQNeNyFDs8EfH+iPI8nDVRiKEDkhVcFrIxFCuRxx8pUStPqDIE7BLxx42nMcuEMtHdHwbSBbK6ccFNDLIm4bAR/9KIUjdjFFItE+aSH4M2Mf5X/zHX3ZsyJH+1cYbOYbIPapORxzqmEebjWTIdbH5Rr+ev8eUtaBH2jrXR/Lg1Uf+RIfHaR91SMriRchCXTxI4SmPxsdJFsciDBLIBuEoxwzTvcZlGRTFMBmrxpIqrEca4CbHQFNsyOpVBkeE8hHJafY1SLDhVUYBPCDGOSx/yHp0+UfQJA3I2PdYSFTyWsgL7SNI9gY/xUD6CsgTIQ1ID5oPR1aOL8ZqnRVIpR0ux/7UycXXchJHVs7Mx2G3n8idz3TH77AJyJC3mcijMPPGSFDUxrItkUfX0tfHJUZDxzufS0dC7tVH89YeyFgXd8aB7GzIN7E0yFnClEg8/PLHbMyvSLhvJMjkcpBI1g4QyGqcxseb3h5IGmC3x/19Aki2jIVIYYsKSMFnPshEykbIVrYRyKAKgsfc11PFBVKOxxz8HUewAtlHL0x+x4Ts5cf6vi1ImocmSJuEi8hhwyfG3Md+yFkXUEY0L3vIv9KfSHHMgsdNfDXIL0zfRyM570acssTHzqj+R7EAKMg3OWBI/mM1R7x0LEZy6K5GWUqfyA3fGEi5oA7JuC9FyI3oD0eV1ElE5u7bx8KWjkdz/iLIVFLaRezvtUeHmoPI+W7uRwTFO8fKofTHCZmAR/UQLUjoCh5H5l8cRw3vDkcBTqdH7XwdRjGH48fQswnG/GgLyPQ7+MfRYPHH886kx8qDhEZkanrH4od/RxrA30dfpzDIgei3yN9ercdh/onIk+fkRyM7KMhZVhLI0j53RyxFj0cHVxZIk5EZyOVhXUUxCCnHnMIxxwDY0shUg51HQ0inyLYz9cZYqGrHWaZ2x5h7PsfMPZNHhG1EyAS1sUf+G27IgsJXx/MHLEhECedHkhvMx9N8uEZUo6ZG2nyvx2zHmse17GHIygI6yFcUx8gVjDTHwWmDx8SxX0dKambGarxWSEMIi8i6CW9Hh30qyDIW0Ue8I9XHlbRvx+yAwMdlCCTHq/0QSMiLv0idoDhIGdFLRy4HDkjWhcFGgqoryINvYMf1uTxH6IBsyAEGNEgElobH29i0R0oqBEgHf/JHDR+pxyjt7kURNddH42VAR9UojUdKuxXHJeRUSHUywMeoNCvIVgqEyE8WS0hC/d7HHtYyx3LIAcfrIeVH/cXkx0AykEe/3ZXIgkHnRx/0gUb3FIvI0PMPx2pYmUghrjlIpE63RYahUEgKh7VHy0/DRwk5zsfyyF9IlHY6x8XGSkg7u4bI0GtoSDQ8gMg1zbbFVzuIyCCIfkhyusfHibBHxVCVIcg6+ULId41cSBPNp8javIHHWMGhyNy+TUiDgDzH9KwMSO6av0a3USnH3HcgSI8ip8cynQpIQxQpyJrvD0hxE4JIwqZfR/YPSEgVnCPImiflR8dAfsgR5eTGPnmpxSpCC0gB3gBG5v+SxgH0S0hy0QTIVKNBx3lHnMepYulHCGvNR0G5Zcg4Z2pF0GMTyHDem0gUPxrIHm8eSI14EUi7ltfH/aUlx5gEPMjP1dnF6fPKyDJWLkgBNZnIg39FSPWqBEh9Pv3H0ZInyOf7fsdwvX/Gk+mTx/2tEUibdNdHeCqJyILjGkglhplHR/JKx0cDCEYILQnICsANSNShDMj+Q2hGD8tJx+qVJkfBAffIF7eTRQfvjsfJqaNI8z2vx5XD3kY3iTHFEvS0R5duL0fWBZXHaCJ6Ra/sWMgIC77HVEHhx72h/ccA76JG2kwFx7UGI0cmYiHHB0c6SPIwhcZZBjDGRkTkx49zOkjS/65Hpvvdx9BTPMcwmzVHiNslyP6D60fe2RnIxk+LSJnbCcd78wxIsiYCSJ9SWkjoiNpHvowLSf6U5sYzQjfIYn+1RKdo3cehdWJIWzkOyINvkMb/GYJIPar+x+KHsUc1HRrIugrFx9DE8Uaq4ZjHmoeHSIXrjce9IwXHCw0fyLDC6McNT8HFaGh0SAJifEhgpkpIKhnGR5LSe0iJAUtHtSbnxntTvEcBjIVHSBC/xzeJqkeLc33IlrIkxr9srsdfmIDHhmfTxzs/x8hQa7/FMYdJyLp+k0ggAOLHxIDLR0pKr0dSWElHz+ZNSF8Xjsfj1QvIymkgSDnDY8fgraFHU1QDyNDzssZwzmRGyPb6RhWsucdemZRHXWvhR3uyKsgUrjtFtAhgx3nJgUiguMnHLfJpxzvfiEVL2T3IZkZayISeoMacIlvHbYYLSBjVP0fzhltI5d82x7DtvMh+e6dHJ/FfR+2NdMbpVffHCIS4SGdz7Ucr1kvHNpuIyH2OtEcnuQ9IDILjRmKndUjSb9LHOT1FSPV5S0cBvWJI+7odRi7gmse7Z9HH7ouaR71aZcg+OJHHAfz2x+M2h0fUCjxIY13oRUCLkUgQKSrHwbm8R1N1d8gAYMFIusnBxpQHwEZrwwfI8EbMx1BrHcbzTtHHOqFgSOQkj8d7tJxH19ojyMXt3sYcG9BHPjExyFkG6sYT+gLIehWySDpxk8d4ejDHJlM3x3ZPg0Yca0fHNf5MSCDQwUeC4oBHmmhcx4yKAsfBlYDIfvxqSEnFWsgGUDhHpEi6SGosicdZ56tIzWq6xqLFA0gUjivIJ8C1R/dkU8g2ywrITz98SE+dZchDi1xG/tKjx7LuCUe4lRjIUaqkxx+bREjvp6pFPEzCRzD53MfuyddHdv7vRrXihcgObSBHL91HxzLmwkZUksHHfiQ1yNcSacfLMJJHDj5JyEV4HEhN9JVImujmRxhEtsYczDHIVHPPR9tRLkiSmo9IDR8WSNZ06Md4S8FGDU+zRIofA8iZaTlIZ0ybSLrItMegqPHHrjeuyLPbMseZyqLHIQ/pR9u528dLJ8bHMwSKxgOoTsjzzqrGqq9CxyCxw8cS6lLIzXvcR78sccetokJIhlEAyJayAchsIBdIXH5VSOebFMelG3pGpO46yIE1FMdZ96RHg19myH9iUcghn/DGa1pAR64iishrCiRIJtO5x/M97cb4wnfITcSiR4tsM0UcR5XIMt6XyDzMW8hQyw1HZZjgRyJ8GMhGxT1Hdzxox2xnAMYuJhNI+xoqyLhN3MYRDiJInmU/yAPBREiyQYNI2xlex8Pi40dJNI/IfkuFx590ZUj/uplIG4YgSCHOyMdDa1TH5MLlx+zvAMflAPvH8zc+SPQspUbc1xNHSCA+SHelV0iiu17I7+hWSLAWiciQ+D1IT98cSE1TlUeIVC7ITROcx26jQcQOspnIQ1x3R6HOK0gCglPINUGEyI1PWEgjmQrIa3m0RzxdlscqyQfHE/qvyERKrke+vzrHw0sHSBxcI8hgRqtHKTwKx2fkfEeGyU7HvWKJx71gBkl8MEpHlikmSCnrQEfxM4tHPSuyRzkUYEc3iQ1FeWySSBPyp0Vw7yBIuM8nR56Kk0i2kyNI3zgiSHFbhMgBKYTIJYbNx7gN2McwW49HKklbR/KQhkeVw+5GC6RDRg14Acj35C5G2wgbx70BycZbgnVHiWFvSK36zETNjI/G0COsxxOgJMhrGTBI1yKVR//hbccrH3VI1MlfSF5pv0c1xUdIbvQAx23ui8gLNbXHy1OJyDztoEfdxAzHY90NR4twlciKLgjIhHQFyNciiEf1aO7HEJFcSCrYBEeEfCXHB4+5R/wIb0jkT5/I/+E7x4myrUdZaoHI3x5pxwnqYEffHiFHwelXSEl+xkedQPfHhA2Pxy0Q7MYKRrbGB59TR0QpkEfvSTLH3YtXyJYKIMjCNwbH4oi5RzzFIsh9vtDHNY54yIkAuMfmHQTHYnAeSPGi+kcr5d1Hj1E6x9KemkaobVRIpb39Rg1PDEYRaodI6PgwyBPQiscV7avHqVOyRiV2DshyaYpHA78dyKqINMhNW4pInn4bx0vIqcfrEvDHhL18yEuph0fctUVIWOiyRq4PLEj4csjHdh9OSGtK0kdRGmPHPYpeRpLTHEi1BfLHBYI8SC90Rch7K0DIOWWXR5/6r8egkRDIews6yAziREc9qejHS0h+xu8IDMhXOxlISR0hxnjLesfy9ZLIzaetSCoo70f7mjBIzKV8SHpm4cdhCjTI33waSV1L60cxmJ1HT69UxskV2Ue15YFIcQpqRyNKDcbfUInHh5YiR0PNj0cCK+lF818wSPNOOsexPzjIpL9yx78dIUh0BG9HgkO4R1LW00efGitISuqUxfX5QUcRxRfIBrGSSB9jjcWq2C7I5PI5RvV4useR/O7Hb0gJyBrwoUeAHo7IVQktyMxEbMjb+LDH1ahCyAbw+kZV7y/Iuml+xy1pYUjrgitI/c0bSIb4vEYqOgHHLu94SEw9G8iD4D7HYTs4yAhcpUgpQzlIHpdryDW9rcfid9NHsZ9Rx0uQdkhOsTlHEP85SPOui8diAV9HRvSeR2PuD0arBdzIhr3ISD2iZsh+GxJHphkzR1UDhUhkuztHBKbWx+39psj4Y6jHcoq0RQ8PhcgoZjJIF/ZESGl2AMh8xajI5eSGSLtme0g+aEtGXhrJSK/DM0fwxGFIEvSXx7lcakfyuXDIJ+BUxx90RUcwKsfGN4nqRYVa9kUY7QHI0n4xx875VsdkbB/Hi/u4R9aEYsjwapPIzufYx4+CvcZhVsRIsYyjyM8brMiLrIzG6JlCSH5r9kePu0fIZBJjSL4wycOe3q7GSordRwHd78eW0nNI6lOCR91EakgR94zI8VS4RylM1sfzIoXIEKjJRyP5lkdCXa7HO28TSPgJJ8hmZh9HuurIx+kesUgP6wJIElQKx+gI2cZAaplIyrlbyG8/d0fBECJIVFFhyCPZwkc1hmPICsYXxn9qyEeBRBHIaTBISI5EKcdz/j1I6jstSIROpcfJpapG88GiyCwRnUiGuO1G7hauSAd+a8ged+PHGgAISCpItEjNzBpGMScKyMP+vEgbTPbHHrfwxy0hQMfq8yZI8rCQxtobd8dlGZlGzE7eRzbc0UfnzNtHUzWPx19HQ8hxyn3HOMd4x9eSQEeZYTzIURqrRjSRB8b3VG/IjSgbxxWDuchXDC7HvAVFRvM1NEiTyF3IQ4yix8faJMedgOrEBNX8R8TSpsdwPV5F53QyyEDCQke0qPHHvymMyBV7d0aLk0lITOmdSIr9bMePkWDIxksixiEmXshsb0DIBjABSK9MgkhnU0nH62puSBQ/usWLG8ZGnHM1SNrCH0iQcaFIG9G5yHvLA0hpfpZHs3u7x9NUZ0huU9vHGgGsx44kPkdWtQ9ID9OgyJHdmse5i5dHmv8tSAEcRse4flbIj+JRx78t4Uf3NQ3Hygu3SDL+F8h5aTVGOWN0x4hjuEXzr1vIkD8QSAkqE8iYfKfHaUchSDjHoUdYCNlHc6ZOxxK0YUeEtR3IMyJHxmmAN0blp3BIcM2Pxyv3gMfmnRHHKmiJR0QJyMcBHX1IGq8syJ7d80cF1KPHFukMSEhPwkfP1epFcO2VxycxgUadP/DHIX64xzs/xsck5m5HrmcFx48Ce8dAhE7Im9WDRlQxtkew0rdHgTVXR4JzsMdNwlfIIDICyGZ+FshAk8HHEFj9RSp4psdSxzzIz/WqSD819kd5GJtGQ/wUx3jbdMgEts3HlGaGx4DjhkicEXNGkRqKSN3EsEdeOpNG7bU2SFgojse5a6NF/VXQRwwRwkcEdoBH4iiOx+DrbMe2El7IRXYwyI71TkZXu4JI/B82SHUC2kXuk0VIdJPpxZS+gkgcfLTG4tBLSMHAQsiiI1VIzMYNyL0hpUf/AINH0m+VRSBym0cU/yBISNAOxqewRMiBROlG8uFcR0IPscZ5p/hHUPv8R/rcQEj3FV1IXatDSKTfRMV0NatHP65fyOrUn0fkQ/9H8RLTx+nms0ekOCzIpLgqyFVEmkhhK1tIxKB2yHK6BkjIJzdH8SSXxweOLsfBR5hHycWBxzkjsMURKodIX/jdx1Ga0caJygBIUdr6xw1fs8e4HmVDtmIWxkFIokjRicvIT69JxxXEe8iDxI5Ii7s5x4YYJEdnsyRFeIvhRvH0o0V69uJHboP9RyFcgsh1qRDIjErwRov8j8dQtFfIRAmsR9c6asgxt8XGO5ZDyI993kir/jnHUlZmyGEy78Xx2kzIKqlzROygK0cAj4tIP9XUxwGtaMiipZ7H1ccsx/Tbu0ZgZSPIGEScxpzbMsjMPO9HhG0MR/iC5EY0QCVH8x7mR0Ykzcd6NuLFN9jHR3VCwEeGyMfHH1Qrx6QuB0eYjJ9G1uxGyCHuMceC8xtGHIs0R0K+LcZ7E1TISXzLxzjHjkcQlaBIFYzaxK5fVkj6bd3HlYPHR0IFYcjIN/BHqeMCyIv7YUh7QnFIXJ4mx6iuYUi8M8hHABAjSKDZ50f9NfxHM7KpxyMqwUdOQMNDvx4VSPPuM8juCfzGFZ2QRj/20MebrqRIS6dlyGXhOkh6Fa1IJd1OyNnZlMj8OAZHALB9yIvdgEeQoMBEHAvRx4lSnshtLnDIMjYxyO6qtEcUrl/IHMuXR24jGEjoCF/HXOAMR1Zh2cjhS8/GBwVCyJ6ucMj2fmvIROkwxtFRksf8idxHfGH1Rz7o8UVIj51HcoInyCwUM0hkyntHofcYSD+2F8jSD75HN6gKSHREb0iBE2LHBD0kSLRvMUh69gFH5VBBSMQBBMg1a7RIBS76yHOG/0aLpBzI8fQ0RxTvJcgG6YtIZCryxmm/uUenP4BIUqcjR+eDRcj2l4NFGRasyLbcO0iOFWxH83VpSIZAPcgxV9dHv8qdSG2GkkcfQ0fIoIkRyKU7cEetefjHhJ4mRtnke8hwvbRG4LwCSN1jtUeDIEPHSIiSyJukdkfkE4ZH7A+1R2AMEEix54VIYfLQR9SppUfgHB/HMnTBx9rapcf1MYvICFu6RgBvgcTlmTvIUqfwRqGdSsjtbWfHHYkQRycgRMiBFQ1G0MNdSADvNMeS8oLI/8FORymkBUjQ1HJI+6qIRwY4AkjKgWXHO+72x43GmkeW1oRIXOaCyFjZw0e8hbpHzWMgSJFehschLnVHAC7dxwNIo0d0NUxHx5rsR8BbaEYGAUnI0YmryOXg60e9SkjIkqQzyOhaq8ccDB9Iqh/Fx6c3OUf8sAdI7/jSxu+nfMXYMK3GiSiGSBOoEkiyPdNH0+2cx/P9HEgW6iLIcYMGSD8mRMjWZehH+aC/RBUjJUhBADPHzKVfSJt+RMgKqINGwpaexwBQNkh+7CvIvVKYxSuH60frMfRH59yCxxt+OEi3QI7FGGVmSP9pNkhtRT3G3Pd0yIelYkh6nU5I1oVER9iRocepcunHKuk/R7HWKUjFj9LGbaZsyNXnB8aYHU/HxoRCSDv+PEi43qbHB9uUSKlEg0fU4abISjwDyBf/QMiNcrTIyLZhSFP0zsf7+p1I19Ifx78uVUjrkT9H4ZnSR0ym/cZsKNbIPkgWR7q4SseGj1lI4Qq3yNryQchm1cLGoHEGSAQWtMfsr+PHteYWxyyU6MaO1XtH13OwR3VWhUiQz/bGEFgZxb8NJchZng5IYeOIx4usf0eJEPFHGMWYSMrDd0dAk3LHyIcKyDF3JMZowqxHWJjyR6MiuMiYxBnIyHZgR0sZHUd+i1TI0VKGSJhDscgWKrfHETa3xYr/ocfQy3rIqMUXSCIcGchM3wlICHUByIs7Rcc6ARhHHoVuRh4lHMjhNaNI/xH6R2+hZUex/7bHRKnjRxeOK8iQYB9IUvixR2srL8Zus+vH2LD5Ruw4pUgI3JxHE6HcR5wzN0YxmM9HhlcqyJMYnchdJFZI9uYbyFUQQsdtlrBHhWvFRysG5ceHHYFI7rI5yDOCSUfsLyTIeWyEyITcP0iGV8fHSnuPxLr47kZttGDIGLwISPKwpkZfaGRIScyoRw/6c8YtQrNHLi7OR+6LfEcPu63HJhooyG9B8MbY32FHW2qSyOpjD8jlP3vIlvK5xq8sSsiEBK1IKomMx2SsF8fOiMXGEeXYRi5eksd4KczGppvAxDwNsEcw+0FHWqTtR4+xdcfdT4RIn9yhx4VCVUhjxXvIcZwXSH9ZikiNqFrGSS5Mx8Vuu8dT1QxI1ecBx0mtF0jGGInI58xCR2XITEe85BhIWZUAR+siPEjPZtPHW9Fex3rlvUhzphXH9ZqTR0mkLshuiz/IQs/7RQd+4sfMTpjHTBbOxyQwSEh3nElIT03oRvA1rccYxK3GxcYDSJAhhUfNastHJ/FrR48pcEgm5ozI0HS7yFTB9MZNew9IbKhlSEh3NMhe8lxI2P3UyLhXCsgmIlbHsVD9xvaPCcjisB/I37dkyLgfokcP74HIUEznRxHl6MZmtVBIqy7FR5HeBsdvqQfIE8kBSES6lsZVH0NG1Mrfxyf3SkgfNEjHXSVCyOrE0EbbeYZHM6KEQ98+VsegKpFHJ4E1yIBmeUcc/EVGjd8pSBy/o8iU5eXHUoYzyPyIyscHs4XIJGj7RuZ9Vce15PlHAIDsRkz/JUhG9BNHuXw5RlKwI8hzJj7H0xzjx8iXpsczc1NHpjoASCqYWMfUiWvGi+sGSNSpC0eEnl1INp+QyJdPj0evlOFFUAROSE5A4EY2PJ1FFftDRN8YCshyOWzHKEZGyHd8RUd2TxNIQuY3yFc0RsjL3yPIzlmZxwcGT0j4wqtGVCM0R9s50Edd3AZE6Wa9RtqKKEcNr0tIwQgJR61JMsfC9UTH/ScDx8zutcWOBCnIFxAUSCO6+cdnA+lHIR7Kx3etHUfTzVBIEfYHRxRe8UePUsxIZBupx5Kam0cdeQ3I1rqaSLFnt8h79orIV1MmSE8vT0eNFt1HQMKlRt5hNchJDPRGM4CPSNsAScjc17LFF7cLxd5SGshQt9xIWmSHReAlHsiZcnzIv6mDyFM2EMcGUahHv8x3x4vNk8cMUmDIx3qnRwtF9ccRlgLH2qwFR/Bl08exH6XHT89mRwcXS0hc7pdHCrbKR8ufxseWcrLGhqfBxQxyicfzHt1HH7tbyD9umEjhWopHAKAmRyulfEcz4tjHNADxxwpYAsitmAjHSLCDyNVWXEZxK2VIpjMeSKL0PUh2z9JGJIg9x3C+1MeEBR9IRQAJyHJAT8gH/TzHVwtWyOd7Y8dPvglHbqLFR+ZubsiKzs5HlmpJSMiOn0gXhn9HMma1x0vJPEjPJsfICv5EyMrjfEg9IzXIA8dDx0OcAUdvcARIakQnyNnihEi6SbdHY7Y/yKb5TMhR4jXIIY4yxsZMHciujn5Irta9x2KBW8ca/2jI39/hR7Ahysa/XaHHjZ9+SJJsr0emyVnIxW1iR3bdAElYMNFILSoPSEA0aUjrkv1Hy5A2R8b7vkfCLkxIGOYYx5Krf8dJbrlHcN8pRiT3CMfnjCBEzSI+SKHHWEf4erVIXESFSIXPicgn0LzHuFbiSAhbi0caMQHHCbjIx4TlNUgYVNFHw6tSSPekeMhSp4pHoGASyJahnka1VtZHaLoUyIjDG0dI4BPIOiJfSD7XQcc+V43FNRKESNGYDkgDp4xGpSQaSNfTr0eIUsZGmK3Txy0CLkgmEqjH6OigR61yN8h2PnbHvnctyGQ7Y0WvRBvIsZ+CR6ZaJEgyVQjFcyZxR2lvzUbY0crHcaxLxiCJB8iQwHJH8cTDx2Gyz8aeje7GldTGRjz0McjHaaXGhdq0R9VnD0aTKR/GyDPJyGWJ8Ee7B0rIB85FRuVf58dK8iRI3jFOyB8zg0dQvNxG3jF+SOpgz0iAt9zH9Yq6xkdZOsh2ICbHtnLnR8PzD8e4T0rHwRmBRwvk48YpO4tHE9A2xiPaiMgt4c7Hf0h/Q/FDckfQ06zHDY+RRtVsi0jIh8tGvl8JyPP1DUitCe7Hc4fdx2gSfkh0VYLHgiKSx3mI2Edn1BpIVVB/xwenOEgx7YhIm+YQRty1TUdtxZBGkDDPR/Sb68ZalNDHFM+TRyWWu0gWybzHl79vR3lnEshH4frHGsBSRk1knUelnRDHQdgTyBWhmEhoArTHiSCux56tacitqETIOqFdyHmYhUa2kgDIb590R4OvmcbkSg3ImItYSOk/jchLDYDICkZPRWpgsMg5VYlH2LEKSdosVsa7eI9GDjxzR+n2oMjKs2hIbJdOyHbgF0e4rrxHOw/AR52AXEZCHgpHxb45R+hZ1EeXP8JG6OleyP6bHkjwZU7IUQEDSEW3sMe8+IlIyiKkxzx9xsfTjbbGXskIR3LCrMhqnJVHz0aLx9iQJcecYuTGeakJxxQu3cdgdgBHnVGfxko6r8edIOzHefmux6MCTEhW3M9HQ62MRxBH20Ze6XhHHta5xsSoT0jKi6JIYX+cSNa2iUet6OXHvvDKRzl0FkfGe9bHJ79cyMVv3McawIDHH9xwSBEmkEedcQ5HRmWNRy36nsjXowZHGbM3R/XKeUfEUi3IVSEnRxApocfu+w7IfXV+SAHZo8jMTGLHOQTARwNnnUb2WJBHIhtXR3a+48WhtorHzSovxhliSMjxI0bI9hiax6X9CUcU/+nGBfQ3x+TyDUe8pDzIKavZx9s4jMdeuhTH4MVWSJbRgccnLJVIprOIyPzp8UfkjprI3WTExoQkIMhD6zBImqbtR/aOkch2PlJHTKZkxx9Xu0imswPITYSyxa/jk8g8VEXIqJ4eSF55k0cvxT9Iznf4R07oQchHch9G8dKoRmQsu8dkq01IDg4bSK2JNcfqa0JIxOBKyOF5PUgj2cnHm+aNQ4W6gMePuTxIfuw6yCZTAUf6XjRIjNlDx05CPMgqrLpI49ZZSGa3V8dFtm9GneCZyEHRhcd4KdRGHucKx14IGUlQ/DfGo+mpSA8ankdyrfhI832yRtl+FUhWvXnITeMGSHoOAkhZnjvI27h8SDAbQsiQD5pHYqFrRxKz28eJEThIQi31RsrRRsjKMslFMGm1xymLUEeh53xGr0WRx0GoK8hS9ndHFhl6SGftCkhzXktIAtphx+qT9cd3tA7IsGFHxy/1XMi/TsFGeUkaxwyzW8hXWw3GZCsByG3WO0f2bm5IAygiSHjacMfsMFJIcF5syDQAJUgQR0THZ9M/RwXyQccFkjTGCYrJxkW27kWdQbNHgZWOxicxucaIowLIZ3UNR9OOFMmweltIMxSPR2IQcEQGBKfIy7C9R6H2YseRvg9ISlJ+yCj9CUjxUlFGmYknyIy5P0gFNDNHH+NiRnyB2ke9scTHdVGIR5F9qUfIeAjHPthOyCfPwUYCiXHH881tyDllhEfi18nHuL2/R9bULMg/dSvHtoKdx6U1TkhLB/DHVWA6yFLXvseVFBLHAjKaSM5oa8fIo7FIaWhMyLOPx0gwKufH3NetxO+4/EeL6wHIyqKYRz1OuUiKRgxI08xPyFyOEsgWoTDINW10x32/tkaq0SdHtDfORomZXUhi0PHHz9e5xx7lokc8zhlH6CCPyJ3/jUePChPIzSsJyIjwhcib1kRIc7fRxwIJ68WMyiFH6NBHSDEI4MWRTWVIxJHpx8s/I0g6cqBHXWQWyHPGwcamWZHIYNQtSAvxJclTlJvHXctqx2Z21cfIFubHbaw8SJd/u0aRnkXHUlZVxz3iP8iM4p5In0yDx3zh0Ud/GQhH2R6YRzVNk8b3U8dEx2nsRoc2JsgbrZ7HzMxURRL0FMfPHSDIqcMHyBi1DEcim8/HZ1USSKsdj8cW+ZRHyz/sxknN68e6IZjIlMcexxIUjMgO7khIxznMx6hcRcgFow1G6LllR9wmQEeuXz3IpP82x0muC8bUSeXGSotRyPhxb0e/NZrIU4SqxzBKrsdAk1bHBRJfx7fRV8azqjDI4BwZxnfIjchP3pHHaf7+R7ay+Efppq9HONY2xyhOoEcShMTHb6/DR2keZ8j3ZNPHCjveyIkyJEdH8bPHi322xreA/sbIaKBHQIJiyE6hqUcBfQ3IZVjrR6Xsc0dLh7jHYeLhx6oRSsiKL/dHq+uZSOqDoUjaCj1GHy/BSA6N3seKzgzI1Cm9x1n1nkePESbHRCBMSHsULkWzeWdH+r4aSMzdykYgcChHblKIxqtu0UeuB4hGncAbR0uICsgyLQ5I2L+exzyUYciNbpnIYeNdRxCIiMhutBFGuyfNxVqkksY85VbIFYwtR6S70cjeMTZHZgYTx4Jrn8iXDkHHOcyoSAybWki1dWdHjV5MSOqTGUhJTNZHXI86x3xpGkiX7+3HtraWSEovj8jzjp1HKlKRyAc+gEeRfrjHxqs9SILx3EfVVtFHFdstxxHFWce9mjtIjAmHyNwmH8jsivHIBUtJSMK1ncYyZpzGKM1gxyvHZEfAuxbHFex1xyCBnUfNimHH5g6CSEE4IkjeQovHsmUISFSD18crRg1I02xZyOLH7MbgnBFGCfE/SC8tvMcj2R/HERa+R8CbEMc3OKPHtdWTx9hg40f0zO5HLQEgyHl5kcd44WDIESeKSL/kJcjVlkxHyBgox2vSYMibhZHHtK8GyBwayUb/yJXIlmGoRoFcfsggUEVHxa99SHK9rMg5dbRH2OFOyDswJMe5fHVHipcVSNfbCUiIVEvIJNjbR2Iwi0fB6NFG1QcRx3kYCMf021dFNHHPx5xygUcYjRHIxm0GRSEbychpnnBHXZxCR2xrwEgt4unHk3gaR8/moccnj5pGSnsXxQelO8ima5HHeHlbyE1kscdAw5bH8AXUx1Atx8efOjPHfoy1xAiM7scAZ4BIG42KxorPQcg8fqHH5i68Rztw+EdvyATIieENR9tZfEdmt1jIo7BqSMoCNsgZQmRIJBd9x8i2vUbBWa9ICAwix7+M60c9N8JIRzI7x3F0SMjVqPLHAUUTyOtxj0fZXSxHp+hVxp1YnUhjdSjIZxTqRxZKP8hZdy7Hdk4tSC7/ccfSdpRIpRUXyEdhEcbOiANHP60yyM1q2UZSlxRIwPNWSOcbTEfcR7xHJe0CSDA69UeEPdvHDg6GRxrATUawkqDHvHWSR6ikN8gaT2LHBrG+x3v0DkeDEMDHId7PyC7OwMeUzkfIDV+OR4nhVshzx8lHZZmjRgU00cJgbgpIqtGpx7Q3+sZtVpFFZpfQx60pI8hicV/IJkLAxjzsNsfkoxdIf4EHyCH+20cefodIfRdAyDgHEMdQizJHin/jR1vRF8d7orzHAcyAR/zQZ8iv413HXI+ORh9LIcj8Jw5IVBLNRxDZYEiJwULHTsacyKgU8EdEuFRHSJDsRgAPb8g8kcNIl5cfSGfEd8YPckPIXS20Rln1+EY2S6XHyAbwR1csJ8f6zq9HHqdmR58ExkjqBKdGd5ytx2SyRcjP1dpG91VYyBUdQcaHdbvHXxbwR4ncokg64pBHSntBSO8n3Uf5T0JHPqfmx8u9i0jLoQdGwsWFx+6r+McwKtJFrNwpx+46CkfI0BFIYkGXRzinmUbf2CnIkABXxzWOtUd4adHHRRfJxwRF+sZFy89Ib/DkxnBNSsg9irhGtfaCRw78QMf7yXdIr8M3R29A68dhw7VFOgMVxzDLx8d7WkZI2Vz5xzZMv0cJNqVIVW8GyOMde0hIHwXHAM92R2JnNMilfRHH2ousxxG9c8hQZS1IyMekxu94wkZ+KyRI/VZCRzSxf8cHjqJGN4ihSHBfvMZx7CdHKTqrxtjvNEgH3oxHyZRhyBmTb0cK1wzH8BRSx/B+IMj37UjIzfvwxwNnRUfSN1bIHpY4xqfTukjraVxIM9tTyBMSqMctcjBHHjaSSLqpPUibRjRIefhCyGW4TkiMOd3HJy8nRzyuskdN8kpIUXrMx1Asx8dHcmfIHsfgx7AymMcNCBRIsa7bxtwXh8dXyrpEyQ07yC2yJcU7sFDHpM4NRr9yociJIVpHfVKByEXAMkgehi7I2JgYyJ1QvEfIiLhI6Gmmx5YAoEfKg9HHUSlxx9sp70dA0yDIMqRzyPKBmUbIFlrHZRKUyBvJh0ie7bvH55yyRxSuS8ffl31I7wicx3CVGMhU9bbINjz/xybC/sc6YoVHfqvAxx9jBkZ8mA3IYpk3SKYrFEhcV0nIQo+kxnpF0UfhGw3I07tKSJs8I0jsb3FHu2dPRzx+qsfHKSdGNqRbSINubEi7aIlIaVKAyHDfoMYMovbHFWx1R9JnUMjFz7VGOx/6xvqcFEfqY/VHFdSDSEEwIMhZHxRIJy9pyIGcJ0hHyUtIIlQgSOxOWsjoarbGuG+VxiAmmcgofgtHy3B/R/iNicgBMrDItBdCSLUEaMc1bVBHOx/kxtEil0dISFTI53s+RzWeTMe/vYBHRnTCx2czrkbtbWfHTURUR2djz0fzXgjIyacUSTqSF8VHI5FHr2Unx3LodUbTXMFHqjGsxpNRD0iSSwhIvGSqR8OUgEcKNrZHvNRJSIU7yUckSIdHQ6OiyH4URsjriRvIDPGHxzrh1kf4wkDGxnyMR2kAHUXMDl/Hl3/Qx1+W6EeiI1fFpkqNRqOATkgjmWBIO1CjRw6MqsfKs7dHRaYayPDNbUi6iRxIxjstyD2jIUhdjOdHUdpoRrkrL0jJFPDHfLhfyDz0O8iTt+3HOKfhRlux1EdXW6/FFcy6yO0NicUaZx/IoFyRSAVDose0EHFI9UrpRJ3vNkZ+9BBI+zsiSLXeSchg1KPHDlyZRyTQDcgpXLzGN9jsR9u5+saJxJ1IXUxVSJzS48eYXWFGlVTuxmrlMEhV8M3GycWcR07BvUeTkWHIVMseyMuPnMf4ag5IEHAcyMrSe8fTOanIL8xFRgWSOcfqBAlH79kPSFWfU8W8NFHHIswkx5B/GUgSw5NGFsqrx0BzLUgLRXzI0wzYx27Dc0eUJfjGbaYIyMmU4EZDy4xGitcdyOjEpUgBHNbHD4vJxwtVB8eU7XXI06snR1Fa+UcBbVlHW4IvR5YhmEZOSH5ImDNiSE7R8EcRJR7GHItaR+vx3MeaaClI4y2RyA5dHchR2rhG7hr4xj6IyMexb+XH5/udRlugP8f1Wo7HrBuKx7oYrUeaCAnHWzGkxmmClMhq9ZxICqjBRq8FvkcXG5pIumojyPNFc8j8fNxIe3IsR3C+mEdcoA7H0SKBR5KDV0gpDK7Hb/BHxs3MNMVEmMNHLEWqRyX9CEhn5CFIqsGpR9xfW8gVG/rHG55tSGjJfMginWJISruLRmNhsEiVpF3IgCaqRsd6YMdJsqlIkE8qSEkMksUs48ZHtaYlyFzfDsgo5iXIOAeqR4MfX8jxlIbHjagPyMRAA8eyTPPHzD0Zx+nGH8hBIZtHqq/KRw34CEgnsQpIgy9oR/NvF8i4dZBIsk2dx6hmAkcngGXH5l75R3Yog0g+xKnI8/cbyEymaMXKMnDFTeN3SIAXlkcfizpInhYmyE1Ulkd4y0dI5xyNR8h/lcidOaJICDQiyIJzMEb+Q2pE8jCpSFBkFEh+/DfIBbNjyCi+rseQIJlGb9mEyKofYUjJZX9IzJ2GxgSmXMhvAB9IDThVSNqKpkatVJFIxly6x3DukEh2vkrGJ2GgRyc3cshuSjnIP4aNxoTNtEaJUe9HbgOvx03z7sew4fnDgrNOR3XBmEe/TAnHHpcbyOkeNcjL50HIio6QRQ3MikgDhKfI4NSuyB/DDUiayOZHUpjcR3vrF8iZehVIBTTIxhQuWUePkj9IJGbzx9C7akgmQkBGxyJNSCyLT8g9W4lHWhSRxyMiW8jlb15IoEiHxwZg2cdj7WhIR5JayGPuxcbpVhLIZRkLSGNOA0iI5KBHA2dfx/GbXUjw5vHHRWikR6v+Q0gkLyPI0ZoUSMbbMMj8mQPICGytxvUoe8fBgSNInVDXx1+oVkhgAItIqKZqx2pNrcYuHKfIfJHkR+3sCUieeclIMvXCxySocsc2u5dHJx/LSLOqhMYKXi/Iq8WzSCQX1cZMBQLIBXItx3hq0kcPGobHKO3XRuUQ68Ym881HwxPKRmpcK0jfz5jGNIHyx1O0scfRgITGTTMNyAhkQ8hdzOFHFV1oxy5IKsj48wDIGo9qyO+ZhMdPL0hHHm8PSA8ershveRrI2A+yR4BIA0ftbYJHPSNSyAeOp0YVHVrIMnUoSO21C8iHb47ImSrbRaCpz0dXolxIstVFyF+fR8gwWZXGksIYyBYCachGFMJGrEpwSOmXbceCkR5I2F/NxWnQAkguhkpIAjooSDeZRkjhncjIRxEzSObt3UeRnEfHpK91SBMaJMiLHQfHc0fXRx2pZUeN9zzIlPZmxogE+8fjOJZIp5AgyA9TE8jqZGDHd9zgRtJvuMVlYIBI2wIDyEMEGsg5hbDGLaEIx+frK8gVxDpIyb0zyK2pUcfW1EJI1OnBR73SqEc5tIJF+8uwReQzOcipQ7hH3HePx+84/0fLEA7Hs+uax4HzW8ZYECRIswqWx9lWM0hbuQDIrGulRzJEy8dEkhZIqaSLxf/CiEcCmiXGwDrSR/3FHccRpd3GQRgZyECkv0R4WgTIj6Gtxw4WLshpgNbGMlX7xjLmd0e4badHvvCUxw9ia8j7a6fHyK8RyINflcfOSK3GBWPLxz07lcdDJR9IU2wsSLaCPMfv94rHLl80yGx4M8ZbAopGyMYUSNjQ0kcVF41I9MunRyFwhscPa41HrWmSxwo3UUc1b4FHnZHDRpmZokYG4R3H/nRKx1yigMiqGUPIwBsKR6xycUgV26lHtEeHR19wEEgCWgZIbA9OSAkZnEf03JpHy4BSyLWVcUcJWWnH66IESNhfnEZQKwxH2A+pRxFlBcd3LdvGvqcTyE30F0hfhwlGhsc1x/ZGIUf31S5HSlIISFT7M0gcG9lHV3raxwt1IEgxEGrIQkUqSEQhI0juecbHCmY2RwPThMgbDcPH29BbSMTyhkgODZDISL9LRxHVvEdXMgnIBUNkx1RDm0d00xHHZMz5xgiMQEhp3pnFbBjQx0jPbkiaeFHIbDeiR0s3eUftpQfIUhZtSHeAgsjLAAbIAFc/yGf5pkgm853HVIGuRtXXGsg+16/H0q/AR31txEec8WVHEHWFyF8Yk8dttG7Hm+UCyCG3TchqnURIoWdDxC4IMMhdbCrI8qzESPz4qcfd0xrIeuVpx9M8AsgjSZhH7CCKR/gum0g68YLHXbtJyGB2PcUsFKDHG82YRjCGgcgc/NFGdgchyDhn2kbuSVRIqKa5x8dJDUcFo1rGXQ0QyCOKmMdjbo1GFH8SSHHIgchj7gTF420eyLAy7UbCDU/ISR1pRhUdmUTaypjG6pWzxU4yIMh0JJTH/oOfRqcwmUhy+ZPEEUaxR5TFKMfgDMxHaFLxx0w16UecU/XHzZsZSPouE0g/xjfH0Mt+SCLlAkhUwctHqtAGSAroEcbSFjfIWWWiRzOin8dZtZVHJ7EUyFWwAMaSaw/HIuzFR43jpUi2go/ISaR3SNKeT0jRmVXIKZiByIr/jEf6BrfIYFZOR8PkUscNQCZHzOmayE4Q6ceqZ2nIc/5KSKl6iMh3fBBHj+sXSN0kHUZUo5zG4+nSyD7oQ8hnbD3IddaGyAITVchNJFZHxi09x9+eAkfwhcRFTJX1xpS+OUg8PjTIHpW1R30OmUfXkhVIdLN5yIHVdkfBp0hI72dxSD2Z6sdGFbZHWzhASPx4f8ex/2NIJmK6xyHfPUiYR+LIKcvSxl0d+8eRfsPEeLOOyEfDQEhbsQfExEIXRyeXKkh56AbIB+cmyKMwf8d8LI7Iq936R08eoUZlYSVI802XyHden0f6UsZIz3fNR90cXcjegefHNU3AR4LRtUZq/cLHNc0hyCEWD8grtmhHdHsWyNKe68bYwYfITmE3yEdyp0VRCr/He2OgR+brhUi6mGJHL60ISIEVIkZIAI1HoecvxzHpBcjqhNTGaCJfxjeqPsgBncJHwLJ7yOf76UUwqlPG02uhyDLksUcn8AhIrPrrRUxmbcjam7JGRXZwSK9kSEgpC/dGC3P9R5Edv8etid/HOTw+SFl9SUiNtk7IxzouRx1ZckhgcYJI8vCSx6VsrkeXri3H3eQvR/mAFEeoZTBITRMIR4rCgcgoHlPIv65QRzrRNshNJCrI7Q0QRhOSikh8YMHHvAX3RWZH2Ucl5GTGqvEGx6QOrMexBKtIQ9uAR31fdEfKUqrHjPn2RwA8m8gBHNRHw3Sfx24SC0j6DfvHL5xrSEzmoUZyoF5IxutOyLoZzkfDpPZGj/H1R7DjAMjvGDZHhnguSIvcskePEzDHiWG0R0aU80Zw5xxI+JH/R8l0wEdEBovIcH4cSAyiVkgYJHVHs9qDR1Y9bMe6uFlHn0uUSJaCIsiPWSnIoWe9xmB0HkcivaxGOJY5SGN97scbYpRI1BqwxjeiZ8hVn/fFAHCBx5oso8h+y5FHl24mxg5ilEiTp+HH8j9vSOBMJkjvBy5ItvS/x2YG6sgzE4FHEhJPx/q8wEd6nZbIFb20x4OALEfZXUvHXtERyCGfrccCCWFHV9yMxwVjsEbvh8FHzNaRSJI6KEdyapLHnr2xxx2pUcdaZDhGV7ssx8ox8EcDj0lIc3fvR/EDY8ezK+7HpquqR1zvVMcSFJtHqKmeyKYKkMZMddFHfh2PRr6Qw8dUelhI1rm6yOC848elZRFII/qtxxpDgMhGhT9HEpJlyNnxokhkzDFG2kwFyLv4j8ZTtJRHff/zxwhca0hC7S1IhvinR0VHTUeu9XNIG4YpyBJDa0hLSJHGH2Nsxho/FMghEIRHtX44SCvPDkipE5xG77gmx95CdUeyvPjHqyuqyASeWUgIuwvItXUER1jY1kf6njxHmE3nxws080cQSXrIvj+cx/e5o8gco6vIEsMfSKARBcjBV79Gc98PyKwcEchyOIpHw8SDR5hd5UdlCDDGSZ32RaKUrEcDrzVIrenqxnDfLsdDHB7IKVxPxyeg70dku2XILVIGxxBFhMheiQvIRc45yOVTvEhXiqjHMQhixX9KeEdhA63G7bQMSBvOjse79iLHUocDx0YUAEjpt/bFQYDlx6rxv0XFD5PG8VpiSNMFxMjYj7vHk7mfSCitfcdRmehH9Fyex0eTR0h4O7fHiuuSSOQCcsikcApHy9DtR1adKEjW1OhH/TYiR4JCNMcVTIFGRRZ4SGS7DUcd6RZHtOhux1F6Q8i0aKPHrMMMyFvSOMjwBSVHAQ15RwG1SUglJElHykFXxwjs2McloYJITYTTxlMVq0duMydIwMtSSHWKJ8gyTMjI25oHyL2/hEjIBgxIcL3hx77wekgJ4XrIxAl7yE+vBUYxR51H9jgXyNg5BsgFtCvIap3BxyXWJ8jIthJI0m9Exn94d0iqMBNIO1AaR+6DashfyMtHjRdHxrAhAEgfRIbHsjzsRzf6lcfGPRfIB87aRlqkFkdPb2lHX5hcRhG2TUbEEf/HZgatRwgb8caqQA1IovNqyM9m5Mfvp5zFbBg4x1alfMih1kpGJF8QyJ2xhkhKqsNH4YucR+9nH0fZzhhHKbzgx8diFchFaKjHacyFyKx69UZRenFHiGNNxaxad8czeiFIXC98R1UwGUhxXKXIftt3Ry1B6scQqBRITpIKSM6IMcdxGz3FDv2Hx1K4+0XKkgPIjPmixsHprUfZrsHINHFAyH8CHMiL7IBHWQdaSENtF0cOHOXHFK4wx6Y5Lcdg5qpHqw7Gx2HiBEgKBm1HhI6DR8xdIcamCePH9ZksSLBKgshZds5H32/dx4kQekg6EthGe3JfxxsdBEhUoezHMJqBR0S2nEjACkfH6UXxR3zQA0dNZtNIcs2YyD53G8hNR5FIuRzfR33GNUhZxatHQPSMx/nAVke7Vh9IuM4AyArGJ0f16oDH347sx3DlPUhJjEvHS0F6yJduRManyKHIxMDER+weLEiUxSNHjdADyKeIkMcZUeVHMTfxxwwCBccU3uNHnFtqyLwFokQ/xkLGjfiwR6A4c0fvyZRFzH3zx1Sz4sfIB+FEjaeZx/LxBEihZfHHTa/RSBzaUkcXMCdIGHQCSG0kXsjHSpLHHenHx2XJnUcUv33IM4SfRlIIO0gF3CJI388vSMiXvEd65f3Hfr0JR9xXOEhuYoDIzpARyBFl3ceM4S3IU303yNihUEc8fPXHOPZayFANn0aqsQpIFuoaSNcjKUeB8+vHGrmHSKb3vMjq3CjIG9ZKSMzNlcgMAgnHyGcUR4GVKsf6lozIXF6GSEjPgseQTwvHi4NTyHQl5cckKALGk5hoxiG2D0jn+3rH0CO2R/YigMhLWXFGexQQRgibjcYUZmZI/A9kSExtoshNywVIS2/HSOaZ20gopipImMxRSIx5psfPBp/HAGDJRyN6CEij8jrHmE2Ix7F2T0gAntrH/tTyx881Pce522ZI+FF2R1O8lUjWHAhIPAV5yEqarMdyBNxIzeINSChNGsdX7BDHhfuSSG9Aj0fFbmZIORSJx62Yk0ZXez7ISNCzx08Pp0dH+grIpHYWSHrl+MYWgWRIE4BPyJAPPsX20pVIFHKUSOe8Ici2otfGEqSdR4+h3EegSQ3IEhRkx36MssVS92NIfAAgyF+YYcchr8/HZCxwx1Ep/Mddy1XGVn4ISMdZNsg8vRhHTHWaR01icEaGOFJFGORdx8w9KUd5GMfGkkyKR0/eJMhQ3YVHa6MbyHEbjkZhM9ZH1pYoR7M7w0YeMs7IVo2mR5NskcgXF4RHgb1ByAjbl0dpfnbIlUOrRIKTC0f2tpVIcDaISDMjjcc5o1BGeNIRyM2qN8YWQmFIhJ27xyk6yEYgwVBHOWOvR5Kso0c2cxdIOqpwyGO9ikf+tEjH1oVkR1gZ3scRh4rHXOYOSFHaScaQxwfIPkc4SKMhIshNhGrHeYWcSM275cd/etnHVILOR9DEh0dnbCvIv33aR17Hh0g5tMnHcRvExpPpVce8VEVIGTNTxwu1GMeopHZFf8B8SOrFpMcjKYHHd+16x63pF0bB1+HGad6NR8A7B8fKMVLI7YynSGIQKcfCxUDIyrqZyAR2J8ipvI7I8oHCxp0ABscQGChH5v64xwGdHchJto1I1jmByOBDechIHypHFL9xyMGYGkjiELlIlHbIRwlau0ckKL3FI4+3yONVA0iiZA3IYPRMx57tPkdioQPHr+UrR1FaNMfipz/HcE+Rx4/B60elfXjHm1T/R05hNsiXzkRH1CuWRhRKq0gyZLjH9AsKyCwDZsf1yopHMAO2yP7UBEiQOEDI+NEVSFXwr8emeXXGn4RAyFQDoEc4V5vHsZDCRgQl9sezyb7HjZ5ASAxJHUiINOxHaJHpxMwc0EdeKSdGPyZ2RwOVlUhSJ1JIBoEaSMwUQMgSY39H+eAIx3195cfrsazH/DmUxwic8Meo/nxIJ49/RhmR4kaHBSJGjNEuyLYzIEeX/w7HS4iIRvKfdcZ8oSdHzkiQRkX3qMcODPxHxdduyKjEHEdNi0ZIlRP9R/G0mUbnLEtHLh6DRyAoMMhLqEJHr4MixhaZ7seaRklHAtpDR1Tj+sbaG3vHxf79RcwmZshjjtnHryW6xdq8n8cNqC1IKYuoxpgFrkhGXAXIqPU+R8HlqMhYqBxHLwxVx6zLLEe+JwpIq7mVyB80+8aWsI7HjkiVSDv/AMfqszHHgkuAyLega8iu+41Izghmx+SyxkdJ1FBIdtdhyKpf+Eerj4VHVu6+x8a9E0gR1aVHjsTvx+er3EeG+J3HlOWpRlUfrsa/7h5HTkAFx/OHLkgQvLvIN3iqRv+ZF0glRlTH1cuOyPI80EhbYdlHJWT1RnEMCEf/iVzIVbAOx7v+HEg8zJrHkA0iSXZ+Y0f9cqdIWX8ayNNZ4UhFh1NHlw5nSKaOgshPP9xHCJtZR5K8DMdpPJxIhpnOx6vfJkhF55vHLm4bRINQTkgUP9PG4/ZExxNh00VHwrXHLn+nRnkIpsfuWgfGp3cPyL0SvUa/zZFILENKRXXim0cncehGRrXwx4zZUcfDE9RGKH3SxyvHi0e3+TLIneE5yHM2m8cMwwbIHicgxr8tlkh9viJIR3IwxjfqjUejOk3IZzS7R6n0hsfwleBH2xlZR5CPIcaNxvtGqRMuxbRoCEhCvvDGCB2Hx27jj0f4wo5GHn7EyJWcCkjQnBdITqASR3eonchRqTtH8WOqRsxd5UX5sHXIttKqR80Lu0fCVYrHp9hASPW5nEWio7pGE9DfRciHFshh0tBHKngfSHuDR0c0YDjHliCoR4+zp0ec8fjH7Zw5R/TLt8dHYetHkqo0yMdJAcjEuUPIwagvSL5f58b9tpnIUXphR4LyqEfuQn1Iz/ebRLSZpEgtMSbIUaKqSJummcedUeNGH2OmRSd5AchQa+9GDZOlSGocA0igSRLIe4P1RXvEUcj95ZhGs3sIRuJ4JkgjOZ7GgPiLSG3+dMityUPHx6mixgePvsdQLDrIZQjbRzOi1kagOHrIdwwtyN/+/EbtHcPHZtb9Rz45M0ee1q5IIBB0R65GjkhS56fGulh0RyE/Lkc5zJPI10Mcxx1RT8h5aYtHMuITySegokehJgXIdywUyCFvpsfmzXtIV3sKSNtKBshtNhjIqHWHxvXwyUjveCHHoV6VSPdkVEZ1AubE9iZvx7WVHMbm/6vGM++myPhjBcjDJEBIgZXZxoGz7sc9+VvH4G3dRxPh0sey7FRIkwicx2ZmFkZWHuHHHVh0x8GfTMjL35vHWQ+GyFeWhkgylbzH1R8LyDm02ETsL43Ft9CZxy1hN8io5qbHsxsdR1YOZUWnl5FHoHoLx6yjOMgtQP/HvyyXxnjKi8cR5fNG3xcryFE508eEnQjIKf+PyFP05cafWtVGkX7GR35UaEhCzVrHrvZvR1y/2cdXwmhI0OMlyNZ0x0ZVyLjI58x/Rx9jKMjrQiHHunj8Rik66cciq+3HA6e/R1MlA8hk7KtHC8RvSEo60ccuYM7Hk5iLyO949EZQmwJIoLWhSAlo4kYlTA1JA3BuyECUhMc0QZHHTBeTR/nfNkiCwihI/cXJRyGfaUbyYRlIhsd8x0UnEUhZ9YnEFTzXR6xL28ZcIARHVmVfyFqkwkalvTnF2LhkyJSVnMgkSPzHDva1yKoxScdnladGvKSfx7ckh8gdSQ5H/ujayG7jssaZGcDHUUF7yLk8gEZRfoRIIFBbSOuCfkfvhwZIs0MbSEJ+TkcXGKBHvKWERxlR3ccLRLBIxmx1yHYPx8cE/WfI8JXDR5JL+EfcZ7NHTRp8SGHbMEgi/XjGtMgYR8F5DUgJmYvHD6MmyGbp98ghvuJH8JbExgO3DciEZgHIaDoeSIozhMjUCdTGIMEcx/RsAEapuJVIquCTxmq0T8iYW1FHwrWORj6YGkgmkvbHjLkexmNdocZe6jVIx3njx13rUMds57LGjRd0Rzd4MseI0nFGJAh4R25cEEi4TVfHEoMByA/TLMjEYY1H/Vbcx6pgFMUZOjvIWDCHyN4Cz8Y/VYzH66Kzxlpk+8ddxSDIVwoMyEVHJcj+B5pIWGnFyCc9qUjOTaDIz28AyAD3BEjt1B1IvkAPSCRXjceUl5pHvcH3wx9j6UXUGnzHCSnzRwxyucfM3SdGkS2bR2h6FsiwAZrHYklVyDJ1yUcgujVI8bizSNFRFcjCBjZGv24KyC1CqMf8GC/HspqDyMblKsi92kfI0SKYxtx3f8fmTkTHxo0gyJ+8ckZogHbH5MoayMDrhUintyrHW6ysyCJ9tEZtRbPGP5T7R9Dj/sdIiGVIveMdxprfFsh2oEtICvZNyNIfEUgQKRnIeQAAyCD60EjtVJLIgcTAR7w1H0hZVT7H13Hpx5KzKcgOPNPHmUoKyGcT90fhehzE1i6PSNESRMiX3sJHNAAoyOVfbEe9uoNI1ZbvxgVbj0jFDkDIvfJZR/UKR0hhAwDIxDCvR+OkqUfieJxHO0DMx0j/S0fdJNrEqiEtSJp42Mcn4IRHIzktxuH6dsc8vVlHjBEgyCW1DMhRui7HquHXR2V4lMfQB6HIF2Z4x1mXzcfWVf/HNylryHRUykfZHavHGFUex8sQo0YC+oLHKIYOSC6fRcj5iCLIMyiqyH/qRcgep9DEg9CLx2WpXUir3hXIPxUSSFiRsUjocSrIWWedx5kDD0iopNjGtmQxRyAi48dNRORHGwaDyPA0WUd2D7dHHSyFyBsFB0getgFI+OuOSNle68eGGA3IzCxpR9hBMUflweZH2sueyFTDnEgZkz5IV8oYRReIssdtNnbHKfwAx1C7osc7z6hHRMktRxKD+UV2gH5HMEbcSAEepEZxuz/H3IZVyJMYWUahpvfHnzutR8HYsMeIE49H2Sm+SCO7t0dAQoZHY/WVSHQkGUfdhAVHzD6iR2lv+kbpRrnH6S8YyFty3keGiX/H7ksHSL/sQ8beAl9I/Pgax/TszMf2BlbGz2YkxjEIbMNIgB7IgiK+R1Z5iUi0mY9GnVuNyBQuMkd+e3NH3eTjxtfyT0ihp1nHO+dNyLBB3kcNgC3Hkgq9R1i5qUf3davGyygJSG4ia0gM0sPHEHnPR2GDzEZTJSnH4ljXxwdeGMjr4ahHqiu7yPCFuEbfdwtI1GqiR8L9x0iU5cJHqRMMRs+9EEjYb6hIUneIx71Bu0Z5N4NHBcwiSBe270cMEtvH77g1R9nOMEeXMAPI8fp+yGznzMe8zSTI5QHwRzopX8ikDxLIQl2xSCPamEjmTZTITTOixoo/EUeDr5VIbWVSR65Gkkf8+EbIc86XSBCBRsguxyZIMCq/RfhxLEdOETzHdRKrx1ojzMeaaBTIJAb1REq6zkeLPapHyEcKx53RX8e2yg7Imoj3Rl1c18aNBhZICQ6ZyO5rZ8euy5zIzH2yR5ZYD8imW2LIsZ8fR34rwEgQ2NnHKI07R2trzkYS0uHHrbA2SBHHmcePQ2fIm2XBR2zH6cfyoWjIQcyHSGcjm8dv0elHVXDwR7DOr0hGlQPIiQCZRwIrr8hBIefHtfx3yDHXHcfXYXlHaxsEyNtwGsj9PX9ISlImSMrxIMjQs8zFvCVCR6u+9cfatC1IMGoDxy1BVEgGcYDHRHrAR42nqEeVzE1IgisMSHKtqEh00YHIMfdnRnbgqMeCIvhGP/GGyOHKFsidkU7GNG9PRnwQyUY7Z1BITcSSx0GgY0e6effHnm4jSPijGEghjnJI0ZFpyBPQbEbMrbLHCxRLyPrte8aI40rHDrxMyF7+nchwtRxITHYISGD2iUb023lFuF7MR2M9YcfnqtxGCbksx+k3/0blYaDFP3X8xrByUsdyKk9HtfVMSLbC6cdAV/RIecfYxhKDE8YcKrfH4xRZxfzpFUfYcEjHtU2rSC1BRce+zzRIMxKTx6GuIEgkJ4FHFA4qR1x+QEZgzaPIw3OgxwcHNsgvTBHHubyeR8w9Lcfua4TGyVShRJR2u8dmtWXH/mRWSDuAjEdwjrZGIPKXSMWvKkh9j0JIeKMCyCp4SUgAcKrHdGUzSPp0YEhDm1/IN/jyR4R8Usf8KVhG3MXTR5TfIsiVg9PHyCqCyMsgy0eIY/nFPo9KSGYGJ8eIc5vI9Bu1R9raI8goHt5I6hVFxsTAJ0j+9BrHMHsiRyRPW0iYDExHHJo0x57OC8h1gnNHW1Eax/3WQcf9zQRIvx6XxwOYmUi5YINIjFINyDMrGkiXAITHBfimSJpY08cIwxRIdu/zR9HoBMgzYxfIf5luxwqWHkhFx4/HggJXR5+Qs8jk+ghId3wHx+vRUsckJ/tHMjWNx7EQl8aLG8THQEKqxo0oEkZxkxzItWYWR3BilcivWxbIqRLvR0Ykl8eyzHXHOx9bx1EyCUjhqb3HRmGNSHHM98cM45PHkH+QR7WOKsh9XoDHXrqrRlVwz0cncZnHMSEFSHkfT0gteXdIQrVlSMpSasd/iGHHEdY9x04g+kfR+YTIO2/UxygNGcfuq+1GJw+7xltiA0d5WJzGf9kQRxO6A8g7kCFHWZcHxr9NpscT8pNFHSBHyMs3QkivRP/HEhR9xQHBjkiWYRjIlriPyLzFCkgqyaTHJw/LQz17dMeiNH1G2K/dR+YWO8gF47nGBRJ5RzzdGUinp9hH1fBySJSmq0ecSipI1iVryI5dH8j0XGBIe3PkyKN6kEh9LrxGf02/SLnbl8iU9lBFqz+PR3JglkjoCHNI3OckSPJgIkiJeQTIcM5ZxrpqSshMBplHFP43yF09B0gBHOfH/mNpR2ynjca06FrHVQEtyKaDKUhm97xFfZ0qRzZsqUeFu5RH6/E3yNF6YEhxTBRHIg2OR3B9/EdDjIXHVCeLSNZIr8jIgDLIf5g1yKZqHUdyKg9IgLgwSAOnxUcQqHPIMFmbR8hmaUi1lcJHZmZ2x7xUPkjk9IjHG34oxxIDP8ZwUpJIOqE+SGWYVsjcl5LGlrGJx8EIR0ek+BrI+vGVSDbLOEh84QNIw+S6x9NNkEaeHilIE1CXxsZbtEdLiV7Id7xfSJsUlUfr0blGmJVMyD2DksjMjbDHJOfSR1rsPUhDAwXIUDwayGq9pUfHYRhIW9kASLuG6sfdhF/HibDZx2CEksjg/ZFHFzevRyPvhcgyhHPIdl5RSOHJHMfr4qdF6tXBx8GXZkaEDRHHyQTFR5n5Wkh9fUbHX1ceSP3lx8Yrp5ZHyLffx3RkZcdXG5DG67GIx50Fm0jMXjzI+VAQyLWhkEgBjAXIJ7Cgx5bxUMgIxQ7IF3e6R6DgK0iohDXHLdJoRzMiNsdhc9VHVekVSDVfpsfDpDtIHiV2x+NOgsjXwxrIaq0FR3b3A0hQUyfIdDsfSJM0jUgi3QbHBLXcx3KZKci34ZbHUyQ1SBN4rkg5tMlHQu3LxjnF/0ZIQKZIa2vIxhjsAsg55ZRI2lsFSBXcyMf8h/fGHcmBxvIZFMgpnLhH+k24x5mbIkdm99VFRnQlSJDvo8evIypHPfICyAf/JUdr34/Iuijwx0NMJEhq7Q/Hsf69x29pOsgsVM7GYPYPyEBTs0d5mLJG9pu3yDlNHshNbH5I0g+KR4p9ZkapQmHIMegHR7UFIMjnhDBIa0rIxxeHZMjlUJdHYFTcxaEnuUce7VjIRYAWyNpKpMdeyxLHUl9YyD27bsdoAcZHJjM+R/XqAkeRTXRHeXBVSAQWKUiXL/xH6iQrRy4QqciYO8RHz64PSNvofsZlyWpIGuAvyC9MlkR6LShIVa+fx+3860ZikZlHLfh1yM/5nUghR1HIio+Rx2HCiMdOcTZHevawRsSQt0fq83fHsEmKyK36o0biGCrH7M9wxyuOC0ikrhDI0TFGR/8qHUgl1qdHuM3oRuwAMEeSy9FFb+ESyMATDUg+aLvHd54cx5wiD8bveIzHpN8uRz6ZSEi+n0/GzUuvRzQwqceze4hGUQqnx3VhzUcLhYLHHBr0RxeHp0dlOSJIEzGOR/YGYcUVDbfHfd0yxwB3GMi+oLTHP5azx3uju8e9uhTItgSyRrhu7kdHIdjGqMw0yIvscccA4BPHk1jKx0Ak3cYSOwfIA8mnRisF5cdkem5IeCIMyA/qjsd9foPHUWnpR2t7xUf2JmDHdvCwR2wYdEjpFw5H9EsCyOfMMMdB8ZRGwmXhRwVzyEe/xQbIrgcJx12Le8epE7pFwfdeyLwULsiZmdNHTrkhSHoFGccibBlHpV0CR+BsJ0hfF4BH+4MpSKkTvUbIZyzI/FgNx662jUa7VylICUrJxvkvakdaU/dGJCBvyC0h68bOmTpG0+NvSA8LcsbL8CTHOjISx3XCXMeHxppH3KZ+R/wHREcwASXIGKQSSKiEQMiWGFZIyz8vSGQM4sd0pO5Gj9KqyJ2AGkX40zFHD+uBSK1CTsgtIZPHj6LVR6rpGMgOfDzHUWkLR8pDbEaRHYPHvSM2RyNp+0eFEjjI5n5xSP9xXch7tDpIsd7iR1p3hshgFcJHUWnVxwjkA8ifG9zHNgyfSPmfw8fkY4rHX95VyMiX18ffvklI3oIdR9xXxsYK74HI7C8bRRenB8jMFijIonWMx8LtaEhPN4JIkgOHyFBbKMhzxklIpplyx6zL18e0+RjH1MmNxuc7rEd/mXFHpwBVSBeImsYyLiTIUGuRR7WmC8hqvJZFZuKdyNHiTEdxy4vHqULuxhkum0ivVUrIsbBHR4e2osdmPg3IRderx0gQgcchr/pHnxKXyI2omcYijJjIPH2NRzUlKMgbrtxHZEwuRpKcr8dyKIBGvzyZx9wmaMfwhblDa4J6SI0oAcawUrfHXrrzRaWt2UftHBVHqy1DR6rf6cfu2mRHW+JexxMQf8evrUxI8as7SIhjSsc5hdtHHdnVx/mAIcj5IOVGu0fcx74f1sZ1sSbHmdsBR3SF8Mcb3XBI5GJaSL2xXsgf/GRIjpSaRwM4TsjriQPIPD2lR4xxysjJVJBHquHtxxxEUUhUWUnIeva3Rtifech0DVpIPldjyEI+jEcoHttHe2PhRySX1cb7tprI+vCEyOgJLshywlzI59rexwm44UfgLQbFe4NdReJX9sd516nH3eibSCVF+MdeKQnHvo+tR0YlN0dUQ4TIA2dsRrRPNkgt4SdIxdcEyJduZEZ5GUNImdIbyONNHUhXmwrHJgK5RkkWish09cjGDq1Gx2Akmsdx84zIbgLDR5YQ28bcJhTHezSWR1iwbcjua+bH395Vxy2JLshhIpdHghGExjAJ2UeSiJHIGETfRnqVykjV1wxIO/BPyMsQiMcG4J1HXhE7SCMaP8jXoxTFvhybyCopFUYSu6LI9uaOx4oWX8hT9crIw2Otx8RhZcg3+IZF+i1WSArXUcZz9iNIApryRbASVUhAQlVHR4EXR8RhjsfWpojHlTPyx4GF7UdCPl7IdcKFR/xndsfCfrrIuRwbSIvdKkfbeYdHwTEEyNjwocYEBmJImCUqSKj15EYN4N1HvNwGyFa9lsfsE49IyNe0R3LpqMcHX03GN/acSN0TgkgftC7HUEzER+GabUcubp3GL/17RxP5OEi0B9NHG0R3yMSx9UUxF2XHCpcLyAxxJsj7C8hGNOipSLI2G8hoEWNGI7m3RSHudEeQoYHHf2nHxy7cnkjNO6jFMLtTxY7GAEdfGB1H1ROiyEfhJkabxgZIPuf6R129Sch3MYtIjMqXR9wVMkiSSyzIK75HSA7s/UeAxllHZDs+xi0inEfykCZI/GfpR5wzIEbhC0FFUbj/RRlzVUfd0zlHE3AySNQKb8hDC4BG7f4VSAMorEcGABlIWZVFRx3ZoMeURaNII9KHyHB9a8eEbKfHNyE1SIz6GMi7NyRIWOgTyFv4fkgUvxvIEMlbxxik7keuNqlH+3NZyAr3h8eXf6lH2b4XSL1JIMg+XylIXG7+R/ETSUg1fxPIWZGvyKvPhMZOEY1GrbiVx6xkCMg3moXGfowuR6ORTMgHndrH43asxvD09UeJID7IAO9Bx1ioUEfVAIdITnHyR0rLnMdZdeRGJ2A0yPpNZEfXeXfII0mtR07RcEf8FxNIA6dtx/wpOMjXQxJIcK1KyBdI38WOlFrIfQ6cR3qE9kfLf1LGIKKRR25yrEfe4GbI7lr8xyvPbEhjPq/HbXxVyM1axccjXonIwYG3SPPWK0ikJhjI9CyAxnLZRkdu449G1aciR77oDUiWwrJHmCs8SBmTe0j1ejLI+a+cSFJnrcYoj4nHebcFyGU5d0eynRvGC+UwSEPcf8d6lZvHPQpxxttICcd4Y3LIK7fgR5TWM8fi2AhILggRSIGV/cVCDSLHv2zZxylLLMhQkz7I6iOvyOWbucjxI99HZ9TGxzLmTkWwMlTIUSlCx5ayOUZ3zKxHZ/Mox9p668dPr0pFz0WURxAhW0hapPTG/5A7RiqZpcfi2GzHixQ2SDmFa8e6mD9HIc54yAaYPsgnQczH+WuoSMD7eMeb5pHFA9cRSBU9ncfcl4lIchmHxzSQg8c1ffnHgbw6SApXg8eCuhbIhK0YyEnux8ZxRC1IIUvLyK80pMjvL19Io/IKx36MXkj+ssLG4aJlSJDfw8fCjptII7sUyNxGo0aZ0xVI5EMeSIagI0i15gvI8fSCRnrF+0fwJUVHBXTQR9sIaMe4zXdHrHwCyKu2EMjc5wXIZdmIyBnLNEhEshfIXC5HSH48kkcB/AXHja4KyEgQnkiFIxvIkf7IRtzTkEgMgdpHH8MDR2Heg8ghthrIUBuLSAi9DMaAyITG56OKSFZdF8cKxpPIFmq3RstIDUj6POfHeLrLxvpsiMcOLFPIp5fjxodudkgepzhEPZaUSNAkOUi5PCxHhEaFyHDPiEcSI13HF8d4SJsmp0aIo0FHBUNjx3LJBcj6zU5HXI9BxgeexUeUBTRHp8hZxztwzcboyPdG1jYbx+7rqUYexQfHASzxx2RchUcCGt5GWQYMyNO8H0Zi/y3IrkahSHwxFUj2JhPHl79qR/cVr0e6yXrGCtdUyOsRm8cldInIyNaKxx04r0bU2uDGqJwdyMY8G0jKc/ZH+zrmRipQishntMVHMx+LyKxczEdk14JItuJNRvZGTkeCs6pGn2s3R4hUd8clNIPHEIfnRknY28gHnsHH/tPpx4Q0ZkgirCdIDpwkRzL0bcg9ogHIwwTrx8AyF0iBbZDIAC/qRpWUPEcjIQNIzbtVxvviS8jK15dIoaOgyHlYxkfzZRTIKgCsSI12T0gX6IvHzK6gxoS9E8ip05FGXjoCSCPqIMexUBVHtc4+SJRe4kj54BLIxEA4R1DRqUjQEzlHURk8SDwNA0ibRIxG1InXR4y5lcUYleBGqFUGR1U/YcfLkB/HrWqzx7QIqsdZxkbI0dJdSDP+gsivBGBIo+FiSFJX4UcYfhLIQs16R/d1WUd+q9DHa8mNxiXlCEhUWpHIsS/nR0TaEMdPj63H+U+5Rp/kDcixsFrHCLsEyDm0lcXPptbHUbmaR/5D9kTFj79Ii8wUR7NyikgHH/ZHB/aRyGnA0sbu2hzG68oGSKHdT8iNdzzHsdBGR2D9AUgIfIVHr3wPSDGwLsjih41HugreR/jmnsjHuuBEFWvZx5gUFMim0n7I98QVxzF4kciNryTI8y6ox5yz1EZ4Gm1HfV2sR8tvu8fWGYFIHGCOyHf2DsjL3/ZHGqyDyGIQZMaevqxHLKspyNNMashIr5dIu09TyDYMv0dridfHLYEvRwYSCcdrGnpHqMbxxfSbbsdI53hIi4xLyHtSpsda5ChHBpGqRyqJ3Ed09ZxIprumyKYhM0ijsVxI8MWqSCeYNEjoyQlIKfN5yLqJJ8jtLetHSzd8R/UYtMceFmFH/3BpSD5/Ucjs4DTIVu4kx6gl3UeW0o1HVDstSMj2PkaWGRvIQn6ix+rUm0iVRB5IQp6Cxx4HAUcVa6hItOgoR8da90eMSeJHD2qXxxk7FMj4QhfIO9D+R3pFdsdqPTBI1vaXR/BW5kej6pnI7K8OxzmIgkg++cRItlelyDJ2Pchcz5NHRUY4SAgbCMhCly7IlIVxR3mEvEg6cj7HonSCx4yKlcZxXKzHE3JIRrmc08dySpRHOWieyIQNd8SuVn1HRSAcSB4WBUfoyIRGllC2RgMnWUdmZg5IzvheyJuEakc4R6LHik4jR1x/i0e7lhJIb1AKSEnxrcgALutHe0SryCv3qEc7EIPIewMgxjR5h8j9BWfHNS0rx0dpXkhAM61HIfAVx61ag0fge/PHw0JhxQdtdUi15ubHPtiJRzbrnUb4oS9I394SSPF7hUipMwDIc54FSJWjD8dCz5BGBOXQx6imMsewQa7HMlXNxuO1/MdjVTlIVv5GyNAEisaPD4pIc5aZxy4fi8dkTF5H0EQfxhz8ishFtjJHc+9lSFVHAMikDvjHnQEOyFyGSkiCglPHA3gBR8E3TsfTnApHIbAgxvTcNsj1OZ3Gio8HSHpWl8dXm39HSe2exzCSS8iRTZJIA7hAx1dkL8jIxrrIaLDgx+4hTcgAXkLGJJdpRRDpqkbmvinI+kw+yI3PbUgO3g7IK0YayEsokUcncY/GK89BSKVN4UfNYihIHsYCSLWVQcc87YrIwHslx5SFDMevFBnIygORxuzPAMhyKLJHMqWmx5AoGsiNoIPIim+bR07R4kZDiypFKD3Ux0p7fEd9XXRHWNWfSLhOo8etuBPIIwqzxzMzNkhac6rIfRUoSKNaisjJ1YhIf7kAyCeghkXX013In4uyRxGFdseW0r5Hv7yZx4a4c8fMRiFIRf82SI/KGUiyLFTHu05JSJf/CkWt+eHHWLFtSNPNMkfak1hIR4JiyBlzsUUO7tPHh/WVxxZqsUe+37XH4I3Sx43o00d2bwlHkgvhxmIQncZ7ciHGXzg4R6KjiMcBfJtGSpryR166fUVHKiBIne//RF08oMe4/kjHguGXR8ylrkggilFIhL2Zx81qqMfYn/ZHhQ6NyDYMpEecs/BH354PxzTgDEhJnZhH5IMQRthw5MZDnOfG9DMCyBJUfcfZrHrFvJWox1eL1kfsv4NHfKmqSHIKWcfrEe9G0fmDyMtwcEdbcexGlPeFx6rRjEe0wHnIhO0WyNpakMdZrRBI3UQXSOhqF8Wt0XTI4BRbyKeUnkim+T3In6vQRdczkEgUV1XIFqlsSLtnNUdJ/dTHkJEfRx2n/ESX5xrIcuhgRpe/akdJzrvH3XMYR+OF5Ecmkz3HGqGiR0e52MiR7YHFsxnmRyDSqcZgvIzII5GtSJ0RjEa/DMNHmLtgRxj1yMeJci1HHh9ISGx3Dcg13stI0h6lR2nGYUhFd7TIOQ10SITN7kYWwoRIXqpFyEbUEkejgRdG4QvDRzmQgEhGVFhHKiGHSDLOPsh4S3lHlhL4R56u6ccqmGxHtiQaxwMoqceDwO5GQ3yzxwJaUEeR/c/HKO1mRpJ6iUgXUCDIVbAxxrhNskcbHODHGw33xpDpBkiL2+PGB2YuSA9Gk8iQGATIzrjLxz2b+cd4K1vH0IR7SGkAnEd5B/5Gp8jsxzMC6sc/Bs9G0cBpx3XJDUgunpVHXP4Wx2BdAkiUdp7Gb5/XR2bXZUd97gHIeSiBSGSqyMXiBx/HxR4Xx4/haUiU54VH+v1vyOjqIcb3tQxHxS/pxwLyTsi092xHrdk2SPbn0kcWkhpIxX5zx1SjicZ1gwLIi0QcyPwoqUf16EpI0ZGbR8OTU0eYDIJHW0lXSFvCB8ZY+ZHHTBUURCms9UfN8gbIZgVqyE6oZshpnrRHF6ZnR8nBqMhNZOJHOeTBRwQOC0jvRwBHkByQSE9+Lsekrx9IxQ84x1D878WjmgHIKP66xyX1WMYSjEVIAP/oR6TQSccjwiNItvp1yGRsA0gQ51rHmF1sSJ0PcMeGkWNIg5isyO+4F0bcx7vHqBY+yOJ3gscpa3FHKhj9R7FYdsgxyIzGaEKYxxlSicdV3ytIlcT9R7UBx0hEOo9HAjFzSNHgfUeihSrH+Q+0xb3qsshpr69GsAIUyC9sy8dyvczIuYxQSPFi98e2GgTImN1Lx7mzWEiUrhZIGeo2yN1cHshnqylIuoWXSKyLyUak3KNIbhJlxqlzK8dWXWTHjYaaxizFg8eSW6bIKbwtyMY5skjtzaZGs+rFxrLsO0f+VHFHE0Hgx542QEh79FjHfS7nx0If1cf761DHFavVx94gWMiQB23I9XpxSJr/Fsivg7DG1AlsRdosi8frEkXI+GELyMze7sfUqc9HzaqmxWPxhUjdzDTICggIx+xQJ8gduKVHVu7lx/lPJ0jMMZ/IBMXQxso7YchOxorIg084R8PEH8egqaRHAsKFSE9PXsfTzZvGjjXFx/uWhEjUacHHl64YSMV+V8hyCkfGZyyLyN/gq0aj4fFH+ah1yMMCOMcSNO5HM+P2x4WLa0chbqRIDlxaxyKsY8cFTF7IqKWMx9jglMeYXBxIbqLJR1v8GEkT7YzIxtzJRIT8FUYmYhRHeaWfSIaICEjmNTxIVfC5xrMp20dXqpLHeMomSNosIkdt1tNHAABCxwZBb0cj8nzICBu0x22F40eF4yHI196EyPoggMjlYKzIbiIjyEcSO0ddzRDHULyGyMrDOkcIf6zIZqbZxoPfBMjH+OrHfmvER2qt6EdNMlVIkvwDR+LHP0bxIsRHsS7vxcpaSEjFj1HDPliCx5MlnUgLVRPIoeZOyA6syccQGHNHckGLSMgH6MU0f39ICEwgSDwtvsfHaUJHeua5R0jIMEgBDK/H9H+0yKeXE8cNAIDHOjknyNTLCMgmEkBIa/XIyAMJzsZ1gQnI2IGuRrxkhUiE/ijINR2LyCQoG8bwHhlI5PwJSMTx1MZmpqNG4peMx4iT50e+3yvHr5Qxx4WqmMdkLOBHFX1kRwC3B0ixrnDG6jslSKLjOEfUohfI4Us+xzoqTMiTGF5FyvKRxmCUVcjTg13I81+kRxG2D8ZBuBLI/vJWR2Tjk8gkCArHqaKkyFebe0heD4HIa6vkSLC6qcipI1HIv93ER7PKE0hLJ+NHixtBR8rSEkd7krDH5h+kx65WLcehj21IFayxx0y2EkhAcoNH+3oux9Y+C8j5oOvElqLLR9W4Y0gqdYNISB85yJVjOsdS1iHIinY1yJjcmMdCZ2jIzol1yIGUI8hxm1RHweiNx4MAiEaJchPI3uIHSFnnyceYy/DHgsJSSORSpMeRVrPI3P4LSMY728c5VONHrSnAx1g94Eha+yvIqCRXRgisB0dmlzXINwkqRyfIdsjlIXzIuoWeSIuzysgdqYFH8t/uxnIIGsd0ZKhGWcUmyG40hEQmR5DIEyE4RyqYJ0bztyNIIuNEyIi0zUa4z4DHUwUgSDtghkiSOgPGc1d0SAirHsjfnvZHlQx9SD2KWkb4YfxHYLTUR2Y3l8ct6ifI2J+Rxp1xhsd97yxI+DFXxiRns0flUGhGwpeAx6SQFEfNDC/I9/RayMRCJUdVcM5HmIwnx32WK8jSDo5HQ5yGRojTY8iBBQ7I12LHR4FlKcgc/B/H387Tx0s5DseeOZhIJxynyPRcU8jPisDImyaMx/DWuEYkaMTGSzA1SFknyMeoDSxIMj6mSCIr0sd9fbzHTVtaSIA26seCGwZIrvX1x9pa7kdrO3DIpJ8bR9wnGUi6YKvIDv4USDvPEUhkB69IKRRXyGM9q0cXd0fH61FxRm2VTkjtpbHIJ7ktSMTiG0gwKtfG4xQ3xgLb1cd3fqfGj7FWRi5HKEitCf5Ht0DwRYtMI0cko7VIObRiRjVeAEfv+A7Ihxb1Rk8eqkYR7jRIaozrxzb8Gse2i61INvxSR8EXFEURJdNI2lqoRzeABEhHIaXHE5D/RlHpLsflZzHI4WoUSKZqTscuXhdIUwweyNpMikgZEX3HyqFfRSEeoEd8oSPIgCixR7FoKMikFzJITTOVRlio4EZKD4nIqKQaRtcS9MUZM8zGW6DJR3DnDsg1PyjIU9RYSEq7yMaWGEpIWNlnx5vV7UaoDghIZ4QMSELP3kZ24IHGvZLgRyJcC8jtDZHFP/U/yIm4Ykj5p+DI9sbpx3xAHEgqiAxI8B37SFsaNUjC9TNHJkpcSHomfUgqsQDILZIJR/jS1UeHFqFH27kSSE+eDEd97pPGUNsfSNsAMMgB3Z7IiRKqRya7BcijqmVIg8B7yLeZM8jTZFlId2CeSI1Of8h8IZZG1MuWR0EAO0ibFR7HHkaFxzwd/sf8GGxImjZcyE7xSUiuJxfH0GO1x3ST60az6rnHeiWOxjbLAsgcq+VHgVWCRpikMEhD7YbG4r8KyEcx0sfq1YpHYOWZRTjbgkiv+zzIt8AjyEK/U8i8hWDGwMqbx0NIiMgG8FxFu9OBSDCLw8ehV4zHJcUPSBh+GMjzEZRIWtMkxQmCH8hLCfBHrIyOx8jYAcgI/SRIDcBMx26yJEe6KjlIgyy4SPU43sc+L3JIzSaEyIAeEsjCPYjIVkzlx50Hf0ij+p3Iq46Vx8/9SUhrwU5If2qdx2fzm0bkQ7VGLHwAyFzQBEgDOHbIo1mnSNFwJ8ja8h9IfBDHR3VZWEhwn4pHdAGmSC5nBsjvx1RHi6xYx6AY3Me+uIXI7I5RyOfMGUc3GhzFy9+Lx2yo0EepJAJGsPJCxi0h1sUoTUxIhRrtRuzDhkilLFfI2PAERw9TNsjZ/QDHUDusxws00MdTRTXHKrA6yN4y1Ec/crBIUrguxDm0MMR0xEFHeSdJRzmUNkdtBfLGfOE/RxGVjEdFdoLHSQzWxpzzdEcLXDBIKSsMxyEyhEij8gPHF1cAx03kjcdyihVG5v+Jx95gasYGYPxI6uwcyH0fcEieFjbIhIxrSP3l48ZSJwlHvh+sRglZfMj1OVhHTx8xyOGLscZ0ZNlGTYRvRYSMEMhxrPBFLfGzxwRW40VhsX9IJW0oSOmmJ8b4PqxIudzqR4qfl0g4hwzIqCxDSK+DVEag+IhG4ihqSKLTNsg2LAtI1CkTyARFs0ccWvVGwRkjyKycAkY8FWTIF/+ESGYVzUZWtS9IMNsSx7YDGsgd2OJHRScfyE+j2Uid8VZHfJAFRyslXcdB8ZzFgeSFSOsCTMfVpr1H4x41yPFUT0f6HMpGUvf8x5MYwUdP/qXHXPZFSDI0MUhXyxXI6CF/SAuNBsgaU71Iw9wfyLguYUiLexFH3gKYRtBjGsgxdy9Fsv34R+oEc8bW5ERIx7WNyOw+Xkh6JTLGcuhox681sUeEXALHrEsUR8O8HchXqz7Iv32IRnEUScj1WMnHEi+FyM7gL8jC1YxHe8Ktx0u5Skddi/PHo9IQSJ2PPsdFABJIe0Oux7x0r8URHRZIswuvx6nyK8j/cHPHYO0ZSLEnEMjiUFxI+f+HR42XMkhluF1IQcGpx0P7J8gsFORGsCFpR7s/GsigCI7Hzap6xywjRkeGaTRHrodCSEi/TccDWOhH1bdQyNwmwke66sjHat0hyFz+jsV2TzbHkHGXR6tuccgyRGPHVv1YSHp2s8f0x4jIIXcByOVQP8jkY73HPG6Rx23F5saHFh7G7O5DyGo8QsfFfpZHd/0pSNsp7Ud6GYpI7oncxk0zQkiBRFjIQIoDyIcNE0it2eLIX4hwSD2q6Ud+3IFIdCRKyLKdDka9WxVIqjhCSGafJUiOpHFIWzo6SKMSDMaE7ihIgZRiyNZUe0fMZSbIsLKfSOhxGcis1AxIYtGBR4TevManXzfIa3MYSAOJQcaxz7PHdJM/xrHuQ0f3c8zH80/qR8yu8EdbUY1HLDeGSCxT/8ed2HZI19aRyGK5CMhV0JnItxHTR5yiK8VTEZNIItvWxn5TgsiH1olHg+ckSF0Lv0czjCBIqBXORyNKmMWu98THpHDHRb8VDEj5QC5I1AIiyApvMkhcHgDHx8lvRx7Wlca2IK9I41RDRxxrgUg8ToRFG9z+xwVj9Uesa7TH5ALUx6+diMgPGp1HZjX2R7O5fscdgBfI+tWqyN4xzselFCRI+1JPSGt73cf7U0vIQSExSAkZYEhNksZHlbMMyOhqiEUZYu7HluGvyG+QH0i3MMjHLt75xzvgn8c2CyZIlE47yI24D8gfo0THh1Wsxx5WA8eA13ZHG80uSDSApEZzZhhHxCD8xuhYxscyhEnH4WtTyAibCkZSbwBIjM22SEKPg8hg/DDIGGGaSMB7HUc8LK3HCIiQyGNZr8gsFORGKwdMSF4pu8QdCb3HTHcEx7hvEEhwPS5HKzYdx8LmHkimy4RHTiinyNwtZMjy0Z1HmNy6R7+WNsg5RQdHZ6xHSPFjK8YM8jnIkf7oRlejQMioZhFI2LdUSKLrhEjr4ubFO6+cRxrXPkgZEf1G2B/6xu1cXkiHqopIQs8Xx6utMMaaMAzICBwxyJbg2kdkawDI7W0uxxSuQEdtdcVHujBayCi9SUhY4BHI7P6fR2X8pcg6khzGfFAgSNUHLkfaGybF3gBIyI6FCEhlnILIGr8ISAN3D8hMWY3IcI+xxy09q0gzQtJHjPmQRigtzMeIFCVHEQcIx6ColkeKP03HDAIayM8tKEg3eOHHDHH2RQct3ceIU/fHG943yM82sUc1/vvHzcvTx5onl8fOoDFI9iaWx78WAEgcU3RI9mavR4RskEcawLvHFOdoyMuhg8epUiVIl44hx2e8YEjUegvISZ06RaGGYEg8fTPIbHhhSFiZL0hWNXDIYi9NSD5IHchFOAbHw1TWx1knBEhtJR5HSLB7x6HnjkYL3ZbIJKhLxuIHgEa02apH0q+2Rpo4u8fOEEhIK7evR+N0UUd4SwDH53tGR8NzfUdUYo7Hwta8R/a3X8fbGCDIUGsExk2EOscHv+lH2QYeSIUKhUd+jIJF09xuxzsfAsfYXyjHQr58Rjj2d8c9GvVHWgsXSLDZLkj6XjFIRbbMxh/0AUflvzjHE8HCx/D2hMedr73GHJQbyFyGPciiI3ZGUVoWSIkBi0YasKjHcUyTxzG32Ud74gHIBMUZxgpQFshSJ1RHLYqoyNIWf0ioLEzI8021x395fEd1Ql1IzewBSONNdcg3KQTHOcMuSOmmzsYA3wrImnfjx7hXJ0gC8zhIr5saSGIIh8hU8p3Hzze8xyoYl0cP6gfIMpbWx1nPIkgjqYFH1Y8ayJK8Pce4zojH93WSR/MXAMjPLWRIpE5KR17auMe4TQ7HcF0QR5enLkjMrDzHTIeAR7QooMcwuZ3Ih6cFxfpGSEil0ZNIoUW+Raqgu8YTwaHHjzLTx0wVe0YBrqHHDnxkR9GYNsgSFHNHC80EyBN4REigyglIx5IRyMRx/kYsELfIgMiXR8DDCsjDvE1IIuwUx7hNJMiH5XNHgtLTx9xGAcdYGSnHMPkdR6Ow8MdvYNnHcJc+SCWGV8gojRdIBYwpyNrCIEg4VtxHdEywyLzjYMYnMejDREkQx2a3hceE1H5IqBWax5PwRMhFZirIZgZSx+/TgEidkQ/GCMzAx9KufMh0NV9HASwgyJHuGsjesPlHBPUwSI8pyEjkx4DIPh8jyNGRC8cT0BTEgAYEyOlXWkdMBgVIhP4XRz2bMUc6UhxHCXm2Rvan/Meu1+pHckhIyCBBp8ZieZfIkQ0hR9hwbEaWkD3H6muNSGhIXMiOFLhHXnp5xwYRysefPBDHvgCsx93TL0dznlHIB4/Rxxnfpcj44QNIMIvWx7DpL0jy0EZHmljxxyqYIkePQnDGaS6Ux5YyS0Y+vyRI5q7bxVhgXcj+VEZGe4PuR5mRJUjhGmTHQASlx+m3ecaiqIHI9bnbxy8Mw0fCnl9IiJJgyA5+RkeMegPIj9OZxsVvKMc0wYbHU3XSx+CcXkemWc9HJtM6yGuDcUhHYWRGbpKBx0y/FUgSFHZGf8E7yA6NO0cZ845HUnKwyLJOCEiEdBnIWEidSHsjN8e1Vc9H0o9RyH6rDUi3EZnHShIlSIwqj0cifD1IyFirRt9GHshsl0TIQNMByCmM7cdyiqpF7VQdSPfTdUZyOVhHZv1dyHgJ98cue71I5v1gx0Le2sfxY5VHoyKzx5XbL8huI9LGKbzMR25kkEfSz+7Hy3++xQHGGUizIUzImvcuRiIMGUeYDC/HNY0Ax3KIFEfchs9Gm7TLx3uKO8iCIs5GTJWhxzllrMdBwARH1LFeyKvfnMchHxJFy/Amx6tPjkfZzmvGf/mvRzOqFchA0yPH88GXSKisMkiQsD/I4tizxrDy7EZRmo5It9gzyPctBEhL2NTIG3x5Rmv/pMhwlRHI6Y4pyL+1/si1NgzInDp8yDklF8e79vtH1Hmdx9Gx4Ufu2pfG7+9xSGZ+HkgmuwxILp+Ex1frFMhCLa3GcoqGRyM6zcfXkrdHDg7Jx5YhmsgzzCJIWGiJRjPy1Ue1Fe3FPC6Rx2LQukfTVSVIfT9SRzhGnEdsoBbI5m7Yxg6ZlUgj+bfG/5A/RpEt9MZ244lINqQhSG9wUUaEXG9HLpAUSMf6hscQKM9HhZoASG0VNEgntzDIZXFBSNb8E8hiwO7HNcUGyNrsjca+cJlIEFlhyIkBPEeMOP/HoWcPSGDlpsejkiLHtcVVSEXYJcbWBUnHzxViSBikWMebvGXIbYXPx6bhqEi1RchH5Y80yNJ/k0hIjvlHZqXQR7wl/8dYP2xIyiIQSMiHL0aVw8JHTy6TRywzrUfsEGJI6xKCR95xn0VU8mjHGJVwxZzzg8ZJpDlIHpUYyImYC8ikT4NHSUytR5qgLEhruhdIHlmJyHWxfUgDb6XIdCT6Rebt78clhJVIYy2FyISeCki8NBPI4VE6SNcrc8gYdJ5HGOw5SBlrNkgFNMbHrGz+xzfY/0cHfzrHN6pFyBmiSUfuWqnGhihCSLAJKcghpizICs8DyEj/40cBzFjIA0kvRwCAicZg5cjF6RaLyGKhyMZQzYpGo3EqSC77qcgAIAbIMzPcxTEobUjdZCFIgZWaRWmfxUfGS1PIj3FSR56t0MjaitRFCuYhx5VE5Ed2L3jHdGiUyH4UBkgt9Y3IiMLNx7Kt1ccjaYlHt4DYR+nGVMdo8W9IsqyFx4EEAkZ78iDIpW1jSBysxcdsaQDI7PhsyEaDe8hb8XhI5VB6SOMGuMdOgI1GHzQjxxCoJEjWDBzInFM/R5+bgUdjZX5ITRPxRyFHRci4h6VIqgBiR3wpCshJfUjHLFRARhMqF8hRcRJI4Hy8x4XaccdFBrXHINBGR4bHQ8cT8BHHE4FZR9NbP0gHVjJIY+5fx6KjhUfmmqHIJsLwRfNXYcikZnDI1TOvyF6qs0fOd+HGFR0Px/hqEshQPAJHw2QVxzA7i0fgnU7IL9UmyLTIo8Y+Z5RHQchMSCXkR0eCghVHvjBBRrX1EcfDg0lIW6C+R7W1V0f8L23ImfktyOLHC0b3vHxIVBKcxr89Hsf/gTNIa7u6x+YbjEhsWAvHZ3SOx8uJA8iaQDpIwKoBxxvODMjIGBfI832Mx11Nk0dh9oTI4sjSyGYmT0f7WkVHLvdQSAffJEfsMFlIv33pxpXULkhBINfGZmavRhtuEUi8HRFIkvQpSA/rgshuI/ZGEAB3SHRU5cduM/FHgmM6yOsCBUhE6WzGov0nyDpCwsfuwp7I7S1dSM+FocgzsiVIGBTmR5RFRcenV5LHFnqDSHT5gciN6CHH5O+mSCg+p8ZEsjFIS8gHxeGJ0MdmpVNISpIdyHYgt0f/dItIlKboR3tLdsjiWLtF4oADSGjxhMeged1HZkYpRyRAeMifu6BHvJiwSIsbv8ZZPqRIlIVBSCO7BsdCJ2LIIEGFR7sW38eAcJBIn3rVR/s6yUWhJ87G5t0LyKzLH0e4Pg3H8x+yR6utG0cCOtbH0m7IR54NrcdB4GTGySTzx5cmHkjMhgjIz+ZMRrS5q0eUhyNFqRMlRzD53MfkmntIqw4NSA3fAMiJ0pJHXpIKSLHvlUdztk/I2S2ax1rT+McyPEHI+Y+6RrIcocdLIW3IEoQBSFzeLUhVsIzHcgAJyK0RKkgmksPI44UvRzsEpkh0xPZHPKwHSFCrpEer7f5GUAsGx0HAUseL/b3FtqeTyDMECkevhbPH8eCsSMiIq0ejsglHkQKJyNEACsgohSfIPfJASNSOysheWnnH0QAbRo7kB0gVvZ7H3A5xyHLtqkjMrp/IU1UCSF8wbshVdLFINmisSEItMEZychbITHUDxwdfi0VjbvXGXa2Ix8V3AsghP4NINVazSKMBhUYW2V5IHG+PSKEm/ceg6AxIbd4LSHMX/0Z/8SxIOx/lxw1HWEj6fr/G0REfR3WCuUZEQHrID+qvx2iRP0VQmatICifZx0nyhEjfN3hItbbmR7AB1Mf1GMtHmVqZx/xnwMeR7SxFDBKBR36cPMhwvkVIxc+zxvq2gMjUCa5GY65vyExGRUdLR7XHT54Xxl7yAMjffiDHwWebR9y9UkhUgyJHgvWfSE2zg0fLrI/IUPzCxSgutkfR4fpHhUroxy2KD8iAdtDHMFrCR/OtiMfmPj1IZahAyHuDPsajIXfHtjCIyDD6AEikbgvHoPAWyHTUbsj3nDPIvoihyMZdu8cFkxHIrAt8x8JGF0dGXTtIsZDyxu2+A0iauB/IGHXyx4FVV0dNqxbIEOngRvAdEUjB+DzI0ORlxwlOrUj8NIvIImvyR/czO0c5dXJI/Ecox22FfEesq9XHHFyVxyErtUiRXd7H4fsJyC4u9kaPkSpIkOBOx7P3o0jPPWfIDCtVSExWqUdX6xNIg6dSSAJLdUdY+YfIHmU6yI9izkead2hG8XwJyNe6dUh0VShI7RVmyGfEO8jTK1FF1djRxyVETkdk2xdHQs9Pxm+xk8c3aoHHWsPJR4urF0h2vrvHuYydR3l/iEgwyjhHJEeOx1J2WkizAiHILHONx7asB8h1WTJIKlgKR+UQqEd65O9HowEExx28iMiamKDHkY0iSHsUvUiT6cHIMGF9yHNnnEfj/E9IVVGIx/yBD8jtnNZHIRrhSHL5nEerLZnHW/G/RhTuXccLnDZIAlsoyFD8eEa4EbPI/OmWxvXKvsZz13lIhukDRwwRG0dcjyTFULyJR/PFLkg38RTIPCyYRMt/zkUSgwVH9GxCRoiggEgRx4RIxox5yEExQUjCxp7IjeijR1P4kMiotW3Gdl90yGSMk8cr3k3IUA2sR+GJVMesi7lFCNzgRwNJ3cckqB7H0As8SEsY5sdJ/W5HWQYAxwAuTEgfs1ZIQGiCSMX+p0WqUIlHJ/G5xv/QvsbrMTHHrtaSRw2YicjXo4BF8IXax1cbF0hNizzIkCBZxp8kK0jNeylH2tuLRpayd8bajGHH7OOayFTSmkZuejNIPauax3QEMci+lzjIFQ0QSByrOMfwhTxHwiavx+UXN8iZidhHpe1zyOYdVceWqS9I03vnxzKFjEfGBRDIG1znx5WkT0gepr7HvXIdx/oV1cjqFb/GK+XdxsrDTkf+FEzHPTnZRuSLPcgb9VnIuL3SR1Jnskak37ZEgKiTR9hYTUh9T+ZHfS6Tx3RE/keYDfhHBBYxx4MvusfFnkLIULxDR5+0Psh+K4HH6MELyNvYzUdaM2THSRRryLE7u8immTPHa5rgRg/688czwhvH9ZhCSPhCZUd7c1NIXYyGx2gA/cd9vePH/dafSBSemMhX4x5I/DmQyOo3mkiaVv7HP8ZURI7FN8hOUadHcnkURl7ajUfq1YfGjLkTxbz0AUi1VT1I8fQ9SJWTBMiNNI1IfvsHx1RbQMh0XCZIRvX/x/E8NEgm0z/IlZQkx98uF8jIB9nFD2NPSGXxGsjFL0HHeHr0xyYD10eJYebHWlOvxnYf4UePswNHVd8nx5VjOkdeiiVIg+A/x0k6h0itiopHl4ZvyFdyC0ib1QJH2ljqSM/NX0gcMzTIqZuRyO6zCkilaa7Ins7JR1iH9kdF2B5HAqokSJ2fzUfPZalHpzc3R+GJT8exvxhHkdxpRr0Be8ed0IbHMgRGR6jmF0iEnZBIIKCjxzb7pUdv2QPILIPNRsIFiUdJfPfHJlO3xRDhJ8gma3TIb1G3x9hwmMbjjZhI5s42RysGh8hESSnI6YOESIF7fch3rf/GVNWuSJ6mH8h3Yo9IwmZGx4Jhw8csJYbHFK52xnjrEMjlUZrHirYBSIb3sMfVhzhHglocSPMdrccVW3LHNPiuyFKW7cUQ+H1H53v/RmvjIsgMsUxIahxQx2uZ7UePMTtHaV56RkdB8kdZLyVIGBw2yEmdMUeTuDZHsqzBR16i2chy6DHGecf4xtjIaUhHEc/HZLtyx9OrRkZqpBxIiv/iR6fnM0haT6FICDNQyFrzaUdp3ofG/9EvyADAo0fzDbLHq+6ix7JMoUe3b//GOeS2Rw3QgMdCnh1HPuc/SGLBkcioRETHpI/ORxtupcfi2KrHWow3SAg7Zcc4dn1IksyryJmpksf95RrHWrwAyJbQYMd7E+hH4kiix0uI/0Y9GoXInBHlxafoeMXOCILGL3USSK1pBsUnAZ/Hz61dSD8G+8ZY6NZGZh8tSBevBsiAfJpINFGxxhojl0hwbmvInJKQSCnMn0fFtifINsyIx2lehMaE3SrI0DwdyJs0oUdUIkpImSF1SFWA1Ece5erHwoa4x+DVaci8lKrHW6DiRpQ2MUhAE7pF6WbWRpxzDMfxMn5ILzyVR4D+SsgJ6vBHyCfaR7aDkscKjILIzaojyPIBQkfq1bBHZfiOyOCtHUd9Pz7Gufw5xUu30EZ2V2ZIxa/cR2OuTsf4U67Gc3ebxyBxPsjswC3HFzdYx6ufkEeSK85Has3eRnb4Xkh7SozIxChQSLn7Ash+g2RIDS+Fxxwaj0cVM6DILQF5R7d//sfwBGjI3NcBxiEuf8dBIYVHoSX0x6jGykesvGHH44VGxyw9Ekjq42VI+rWeSOc70kZoMPJHUJyrR9DE68eTqSTGCuuayB7FIEho+RzIER12yMgYTsj93oFIZxWExsHI0Mej4RDH1cbaR1wfn0eVExTIMLuxx9JLi0icQklHR9G1R0aNHUhRmojHqCZsx8iYTMYypk7H/TZqxy2iMchoWVHIRhTOSBzqoEf50L1HmxTDR+hIt8ecihTI8LXXR2HDycWFkmrIGdMzx0SJ2seux+3GFcjCyLj9OshdfcRH0oZcyLS4n0deuuDFtGe1xz9BjciSupPH1bgayDM7M0iSi5LH9YmQSPjvmcghUJNHF45NyNShDUjqMxfIfrSHSC7HuMh0ZL5GyL5vyN2RhcjiWNZHy383xm3FyEfTXVFIYmHVx/22o8ejUl3HR9FNSLmsqscDGF9IcXuDx5iUD8i+57LI1yP6RyeBJkjEWU3ISayPxxPYIEjtbbbH042jR+hFh0hd/YpHrAsmRsE5cMcwmevH6ddQyELNy8dd7DlIvv7+SL/WUcjrkZ5GrerKR6jGC8U2cJdInU8gSMXWYkhD7QXHNEDLRgisJUb99cdHdHSUR6JElUcXZrjGh8WzRxBRVchb+hfI81VdSB2YWMfLRyjIHUWLyA+Kc8jph2TIWfdQR0aVoUfYMGjIcgpAR5zqM8ho0RtH9MsDyL/9WEZlqAVISb1Jx0B0TUgehQrG4Znzx96CZUbgrabG4M1xSDm0dcZku/nG0t5FSHEsUcauD0jIR8M2R3REQce0EJdI08yBx8Mj+kcjeW9H0NxYyJayaEX5ADhHTHWxSO9n2EZVgRjIjyJJyN4S48eBE9XHEJhfx9IOBEiPD7vImM2pxzfZC8jM3alG3tFLSLdwSciJiX7IVEFjxuQzZkj91cBHGITwRsQxI0czs9THpWy4Rma2jEfYgYjGD4vYxnAdyUdFridI4ldhSAzRn8dbyh9ImrfXRylLE8jB101HOXzHyMx1AUgYJB7HNyj4x9nd1MfJfEdIw5MyR8KtkchnayVI0lqmyNZWJ0aPZ7DIP8bCR34Mj8aud8hICSJuyCS3QMjm3ZzGG63NR37sO0cVbKxHYGUex0o0AcgC8irIj1N0RVwvcUheKe9EbXZzSBLUSEcDp+hHrXIGyHTVEkhoUUJHpNAcSAMgD0i8jFDIkZ3fx+/REsiSk2zIBMbAx+iZusfp937I69LBx4mSgUdJLE/HV3uDR2XZu8dj+YlIi6vLx2C0CMedH+JHuG3Qx/wPVsigwEVILXH+x7GuxEe4/jzHcn4MSfABqchmdjZIih8ryHQDxMdqrSjHCdKLyG+hlcg81QNInU+qyGZGNkcs5ObHLi4Sx9OUAkgeBSDIA7j0R/XVjch7dADIA+cERYjSP8Y85CTIVuxTx/giwUeLDFNIA/hBSKUsjkUiw0RIJ0Btx3AmJUi6mDBI/0ogSK3Y6UeUX1FIBpkUyC6f5cc2jKPHtEjpxkK+70e3MelHhnkBSISdqUclpKLHu9afRg71MMjc1XPInGP0R+FpBkcVjMfFz2Ygx3mYWUg9K5RHH5RXyFw++UZB8KlHvzYzyMh2BUY580TIZxWcxio0wEiqqaTIxvxeyJ/WmshjHb9H0UC8RrvnmkedzwdHEvLmRbCpMUh/+F1IO3BsxusxhMcZloFIvcESyHJgWEifS/PHzldzR6kzDsgRBbTHW0krSHHEuMjwTjdIqLYcSJF5tkgh+IXIufSMSPfVBsitiVnH1sR+SBSDs8g08ThHRzI6R9Hwo8fVVvJFai2sx2hiAkeNSN1HMDqVSLPKKUjsD6dHRwPXxmuTYEhs54TFZSnwR25S1Ma20zNHb4gbSHRTbEg9khzI4I0FyPMbhEgcK73Go3JdR6otzEheIR1IwHMTSEsX3ccKaJpFin8WR8D6E8ir351HKhixxQ49qUdVt0zIi+VFSBrAOcd+u61H5X8tSCXxjchd/flHGDTdxwIKIEi5q0/IP4aYxuWgUMjV53jHJdbbx5xiS8cyZobG8SQiyOFpFceVQ35ITUTxRnC2I0iqeBjIt0AIRsNUqEcx151HuuIzSEzGbsdjRSpIi4xByP2WUkdFngrIokeRSFDD0Mixfy3IbsM5R7ZaGEiu89RIEauJSBHHjUdapEFIeVEHSNAMP8gnwFdHEpOlRyo6JsWuhv9Hy8gLSJAg4sfVtnpIQQEkyGUslcgq2YlIxc+ExsbRi0iN1JTIJpO+xzqS/MW7BmBI/rwKyCT3X0fqQ9xHAiv9Rd1VBMfQ0+3HDj44xgg9DEc/ji/IH+QXSBJ0BceVfAjIRDmnR9bE6sehZydFG42JxxYBPkh1IjbHeCFKSNqsxkRf9zLIO5C8x7PqxUerz5FGlbSSSIfFYMfHIUjIGJXzxt6ykMdVfx3HXH9wyAwTKsavBJhHJVVVx0upQMiCo0dI0coCyC7K20hZdRRHr8Vhx8ysSEdij5VHT49Exyn6ukbzPZfGtWa4x0/uAUgRCqFIkI81xvRbfkiLZAvIlxcMyEPcRMgBHbDHrQnFSCZG1siE/CNHlUS/R1+AdUgXtzFEaDFZR8klHUd4+u7HYpDHRw7iwMiN+75IJcw7yNbVsEd4mhBHljaDSKhVTEdRgo5Iz1UgRhdoukfTXYvHYvWMyM/nRsg0sO/HvQFGR7snvkbj5QnIV8phRrraYUf1+cTGqhF3R8iIh0gIPLbH9FtnSJu9LcjcNzJH9ARyyBnC+0dnexbIsr6Cx5poxkdJLjLHYfIWR+jh7UgdyYXFZ1UDx3WiSseLHaVH1Dq4RxlizsYQKadH2prAR+G7kcdpAIDGng2ORwwTy0ZNJE1HXsuwRnNmG8cc2nBGldTJxJp30EYSpDTIcVtqR38YBkk1rxbIoYZoSKhtYMjFu4lImF3GxpqHoEfNi5BHzRrkxwRtIEjqPBPIYFQ1xhPQqkWb5fJHJJZ8yGq8FEZ3vF3HssyYR2g5W0hvQXNIeNpgx49LrUgXR79H6ju+SIz66MdJnclHr9O+R4DOMciZ6idIu8eJx/jpR0hSJ7XHvXo3SPjCPsWBdf3HzC5IR1qzaccmV45IX8cPSMYLhkbPZotGkKDJRQq4iEdHyyXIJN+JSOHZlUd2bsDHl/+IxmBU6seOBX9IXJ/PxxRONkiVwyjIVkx1RzGXZ0cb3U7IvQEFR8h3i8eJEi5H5EOtxkUYucfBh35IZERQyAGWmEjNoy7I3YxmSKkCwMc+cQVIqz0pyGb2gkde6QdHbnJox2M5lUhO0hHI2ABgSFHaa8SEvIJGTRSHR7p5xEcPnI5Hd71cyCYacsjDAvJGyKhlyCJsRMjdRBrIZLMhyAxzD8fmvTXHUAwCSLzVCsiCojxHVMNpx5IchsYylbTGOPeeR7h3JEi30WXHN3FNyNIusMf3ezxICboMyDBuh0iAZ9fHKkqZR83r7kcfNGXHjhWEyGK/nEegCYfGeqW9xoyZbsdkjCDHuN6ERs+1iUfoPI9I8JWNx2e9K0gTHJPIzGxSR2e0GsjspmTIr3Qgx95Cs0fCxgdHElN8yDy9C8f+7BhILpCfxQ34PsiYC3nIlJ5gyIS9E8h3zX/H3152x20Ur8dWbOLHDd+kx4ofe0YRtvlHTsHORzUmWEjyUf/H10oqSFvyI8gRtmXHjoRXR6Pag8gcOqZHSwBjSG5ijUdyaDtGIBI8R5Ee60de6ptHEyHJxhi8REjCpTFI0g4ASFXQhUgrNlXIYv8lR9wOE8j7rr1IoxJTyP0GKkgBnbVHds/oRvjrGMg59LlGosMiR4YxT8gHLwjI8kGtxmDFMEc0wANH79j6R1uCZUdzTpRI/5Ddxin7PEgz41XI73g1x5CzkMjVjj9IohOpxwulrEhAkt7HPUtTyKe3VEdYufFGTuCbR6X8gkiW0PBHZ7O+xQkJCMjo6q5GL11Yx0d5CEh3bR3HDs6ESMklvkZryc5Gk3hcR7SMnkidb2TH4MSfSKGlUUfo8WbI1PmHR9YGCsgkuF/IJE9VyGN9ZMeP4a9HlePax3G85MfPqZzISps0xyeBH0hid0RIG57yxr/+WMgBXHVIh913SDojlEXU0gDIgQQzxhVrRcir9aLIRBpgSAK6SMiY/QpHgKeOR9o7YEeOrXXI+n2AyBDH7Mb5QLTHke0Rx2HyLMf1GrlHf9moRurTn8dbscXFcmFfyO6rY8esP5HI7snkxeSWjEht+sFIc4OHyPHzRcjbjZJIk4E5SO1eDcekbrrITL3FyGC0AsckYC1IMEo9R09PJMics5rH4xw/SCdhksfwZSrHn8s2R3iTD0gwDqDIogxIyFzeOEdwjiFHzZsWyP9Q0cdlKJJHb/CAxS8FPcj25ttHPFxXyFn3UUfaKn1HdG+mSPpcG0WPyU1I2R2RR1BUGEgf4zhHXO4RSIyWp0hPHvZFBaOJRtCjWchtJM3HaeCtR9Uo4MfxEtPHkHDRR1cKr0YYIafICLuJSEak3cf16bVHZ1yDyEmclEc9+t9HdI0ASOl2zEdtVkHIwBMxSELzvsiEVTtIAdmUyDk0A8gf451GOv+OSJlp7Ee6qYlHa4m9RxfoW0cqebVHuG1ax3ZP5samy8nHcE1YSJxDQshYOczE4TpCR6uu+cfn/4jI5HokSFz+G0buiubHg9gqyHzITUg3qfzHae77RysfXEh5WIbFaGLzRgt0IMhkswjIetVSyD8uIUh6pe/HPyZsSNgBn8fMXajGuM6DSBMpJshpq6BIG+12SDXNCshfh6dGTYSxxgzxIsf6xCDIe0RESNZ0JkeoFRvI/QWQR2nfVsh63RnIYaPwR4IrTEjMrb/HNxmhx7qorkie3sJGfr0NRz9lhcdCz39GlK8GSL+ON8a8lAPHcaxzxAFsLchDXOHGAzjXxqxkLEhG1ENHiWEJSJpoVsc1bTvHcnn/xgMJHsUtclrHuB6mxil6d0cOlRhI6b8XSG8xbUhDjYvH83YGSMgHnUOF2kfGs6rgxpvmxMaDEC/IqnD2x1I2c0c5kyNIyNi+RvmggkUW2crHA9hSSGy4xsf0LIlGBDb9x0GxsUae1cPI6X82SDODNsgazyPIFqEYSD/ue0itqstHiymgyPpMNchkCsZHwMp5x8552Mdm9+/H+++QSGETfUh0/BdI6hCLyI1Xr8efbKDHP8X6R5mq28ZTdKVFqeMTSO+ntMXRgmfIF0f9xz0rwcdTdbHHpzSXyCqReEgcW75Hl/+/RbP7BEfRAIvGwcgPSDMzZsfZziZHP1ZSyJJCUMhThShHRGqmSGFfoUjYf3VH49TvxhiEcMfXc5zH4qcZx3rdP8jAKvxHDm0qyAt1JMedf7zHj7LuR8VefUf48ivIiCP7Rgldosh/KMNHKgB1yMxeHEgCggVII9IpyOHLx8YyZjjGk1gWx2PN6ccrB01Glto8yAHlTcjGOxRITZwsyP4UNUeUhtnHhsnkRrZEMkeGm7DI7ksex6jmCUd/6sxH8aOXx2CGNEha5NbGn+CUyG11jcfe4H5GiuZfSHPXdsWMKfTHNNFuyDWNnkea1/DH7A63x4W2hkgQqTdHCMevSJPRG8i5S+zHMfdCyArGQkdf/lPIAHcqSApKkkiaNw3H1ElnR7eA6sdYaYFHZBuix6909kesI3PIyx9MxxWjUsgXJrfENe8iR51vScfJdBhIF6b9xz1zEEiYDOtGatxVxxycL0e0iOXGZ/Uzx/kAWsdOOU7I+xtjyNthOUgqeJTHHTAcSMrBzkdEisnHqsBsR0McPcVWnevHApoqR0PcWkc2PJxFPOVnyH5M+cYQ+fJHZ6RhSCK0D8hO0XDGXP4Tx0rfsMgggSnIrgfGxnnfQEgwjqXIWmTAxs6otMfqPB1ILtDDxy1ytEYxGNLHmmirRyG/OkhSgEXIEnTHR5duW8iVY8VHRNmFR92TtkYtcRrI3WxLSJFNO0fzzXTIyGdXSN+/7Mfic5dIm+auR2xYq0edTwTI2pvGRpn56Edvr35Ip4iERwvkQkjTvcNH0w3uxoPvDcdIf0vH4FyCxrZCgEcIlDtI4oe4xp8qKUhHR4DIdnD7x4AOpkiKn5zGIHKNx5mKGUf12R7IaHEzx+QSIccdOLhFF6a/RjBa4sfrwi5Hj3KNRyTXQMilnO3HYt/VRwRFbEZpbzdIMoXjR+M2VUdDiw7H3DaSx0g/B8ZBQPXHoSeyx8nUbkfcJuDHeyOax/NuJ0dQC5xHd127R4t7AkdF59FHeWlDR1Ddz8e6WOFHLmZKSLbkLchTRapGEgOWxuKEj0gz4gXHt9EhSJ7C6sgC+41HA9AryLWVOsi9MgjIKnTjyNjQ6Mez6hzIG97WxvVqFEd4meLHtVWAxjvfA8fviARIDsVZSCSI9UdeukrGqmdayFojikfeMcHGwiZyR5hdj0eQpwDIgZwOyOmHpUe3sK5HtQWxR2RMk0cJGtrHWZWvx6IEMUgasZ5H3eSfRghM8MfqRIJGTzZgSCaDxsf7uolGW7GQRZceHUg1jb5GPeqXR1OUJ8ePmzFIxHGBx4Pe+0cNABlHKvFESEuIssds8H5IeZgzyJRVF8h9jZbHN9pXx3XSPkhKW2TIiPSIR4o+V8ggOi9IVOOsx/WahEc9S5NHU0VHR6ElTMcT9c1I1Irnx+VBy8d7NDvIOgHWSOrTt0f3FZzHM9qRSFCbIEgfox5HLNPYxxJUOkhm5nZHr0OeRpr34EdlihRHqSSQxmy7tkhYqK9HptvbRzOC/8eI469GkkuZxiK71kd9PXrHLzV8yMEXFEZeqRBHv1wdSE1bQ0i47sjIT68FSMToqsgep87GFmqQx6fYpkikE4jISsrtR/jzqccScuVHprlpyOoTsEd1SShIW6A0SFokx8Z9Hq3HOkG8RykyQ8h7A27IoSc/x4euKMhLqDdIGA0iyAL6QMckgEjIxVYwSO2ShMi+QBBIuO6dx/6jUcc3hojIp2gWR2bVSsaeJVBIThnZyM9tU8ii9CTHe8NFSCnrEkiI5PRHpGCPR8tAIMgqGAFG6M3VyBBZz8cVnU7HMQi/RmtrbMc0EcDIZShcR0KGecgFjCjI6hU8xpYyR8dZZ5xHsqyux1GNrkiZyS7IInNQSObuWMiAl/dHe+LrxzvfwsbYF57IPHQQyHhpZke24lRII0oZRcKXD0dV3xnIaJFdSJlPhsihRVXH4yVXRmyHYkgSxKPHNzBIyG4HgEiPqwlIQocuyJs0qkdqnErHBjEiyMPiWEeO1VzHJaSIRn8hC8hS9qlHy9AVSFdkE8gpTJtHySUUSHNXMEiFG7fHVqYaSNXY1MiI3C5IjfgoyHiKk8f93pXINMHcR0AzB0eGeHHHxY8pxebemUeIU7/H9NvNRuulp8hfl+nHBfJIx4Dmu0eoBRRIwXcTSGneWUWvw6hH7C9dxbqpH0i11vRHhJ5ZRe+ga8hNFOPH/aWmR+RqG0ib1cxGUCygxyqCDUgJWUfHxgw2SDxOLcVoMWHHiSF0xwsl90cXl2dHEJmbx2TsC8cTocDHc1eqxmQ7yMbsGKfIbXW0x7EA9Eesq7RHvPWuR9m2G0iRXN9HZ9NEx2MNs0fB6NpGzXvYR6ToD0iUvRJIuSyIyEym1MY4a6tIVdAkyEwmgEdgTZDILKsCSAh8w0cpqx/ISa5LxzaPmMgObPZHXVS0yGghuEde6TNIhH2zx9eSiUeMCtZHrqeIyNdzisfJuIRIf5jtxwjtIkhGbIdI8eM8xx8rBEi+EHvIuhg2SDveX0jKgxBIjEoQyJXUT8Yhz4hHBMUrx4lpWEgWCdNHI5lgyBgFtUfe3sZIY723x8dqm0hA9CVIHt8fyM2SCMhtJdNHn5zbx/fsUUg1DwtI3dOzxk3zhsbLKQjIEzAxx+VQjcZPngZHa1okR1KXCMg4Nk5IeGpGyF7p/Ua5/FnIMi1YSLA6JsjUWc/HopSfR54ttEeBNLNHDm2KRiZjxkdhg2pHVwodyEorikf8aStItXTjR3xZD8iZC4XH8pCiRzy8ichO0U1Ha7vXx6THaMjEYLNH51wlSFWvz8cbnvxG+nxjSHGcwsiC8yDHyuaZSIqPS0hI50VI6YedR+AcJMateovHB86vRvv6AscAAIfGw3MJSF0Lw8cF/rRITx49RmfVtUYgEF3I7tvDx27sE8gKYDtIr8e1yNDC8scjORHGfW/CR/7aNcg/tUrIzW+LSNZWgcg8bCJIBlmhyGFvhUh9C7VIY20KSI9BKsiLlRdI5wxAR1A9osebdPTH6+qJyKPwXUj0gyFIyfWxR487kEhKGx5IZu6YyN2EkUdGBfhHO18Ex+ptTkhZJe/HeYGvSH2dr8dAikFI5IMtR+S7Zsi6GH/Ha7uBSEJ7oUhghWZH9cpFSCF+d0j16oxHSrv6xkW4Hkf2f1HIbmPIx1mXsUY13YrHBHYhR9qEQ0iKDgPGNImzyGyYn0fZnlTIwVnVR+SD6Mb/oaDGMtTbx2yIK8jsr4RHTJUKxvQci0c7v4tIJeRmRqs2XMivlH/GdkcjSIB3tkeQD45EE7hQyANRO8joyLlHQ6MeyG9pa0h1SUbI1nwPyILZhsjyIArIeyQOSFvQpEfhUSrIL8wnyPQrhcggUFHIUUm4xjRg9Md4O4/HAgs+R8cijkjyMNlG+o6Bxy1ySMekrrfHlpD3RNm+m8evZbRHMGMsSFMF7MeOHRFIG/GrSGCVcciG59VG58wsSIDaw0ii9JxGN1qTRggrssdjDrHHw0TCSHrlFceFIgvIR6H2xkojPEgBZTnIZv6QSIsrlMf3PHNIbhJPR/JQscdFf4JID7wER/3VBsg2ww/IN7ogR6RwS8UmWxDIlTC7SGrcWUd+OyDIIyMLyPizD0cQhJLICugpRl8YeMcWSqVHq15oxzPivcZ0VfnH2jsqSKjWvMeOBcJHQq/zR8+3r0fHMHbIKUJYSNRZR8hjbhXGJfVux3DmKkgdWKxH01yjx3Y+wUeDj+DHzijTx7gOr8ctknNHBnB2SPxBksih50zIuUypR+HaJkhMxl5HdJUBx94h+Uf23sVIhngLSJG+e8fV5w7FfFB9Rq7+kEh9NyDISntaxu2MmchwPX/GYRoOyHrVdEjL/97GNjzQRXEsJsdnRCfFCBUmSLge3EbHWaHHtFeeR84ZTUX1KLvGmICUSH3Sm0gIDR/IVu1jSJ0wUchuNJJH9GOByLRXXUd7KxDIVCM3x8KOwch8oazGQt+4x9X2eUdTPBRIcWzIx0sp3Mc927tHgmH3xzQRiEURNZnHi0QtSPUqU0gMuhRIBkCXR09+Usd8UJvHKyXQxtKvP0dWFFxIXJ6iyJPYgUf5f7nHfV7fRxe35sdQTVPH7K9wRyF3REiSXLhHpmuex9KvfseBTWXITw3hRgAoCUhXyrNFbmMbyEAzFcjuaXhHq+0/x9CEj8Zb8uPHt5mYyKL7XUjB52rIYrELyEjP30cM8wjIpeyDR+5bPcg9CmxG9DzsR8tBBsjfcANIvCDZyEATt0cAnxBIs4ICSOdrJshN825HO2/+x5xjQci6+hLHPuAUSPVyFkgBzRdHQgKiSDabq8c2au3HMLv3xmZXrUd4i2BGBoC2RzjOd8h9noNHeBvqxza8iMf3dWvHsp05R3i6qUakL3vI+waryAjVFsjGHNnG59QlyK42y8apPrpIIypxRyfQkEcNj2zHv46qxxB46sc8OcdIvAyFyPC1yUeLU27IDjGOSIZIl8eJkArHqOXax88mx0eB5YBHXqn9xhNhRkaOJHNH0QH3R8j/K0iTGGlIR7NQyEDvhkhpAI3HjRjkx0GQ0keaB3nIrenbRm3UsccU3XjHdRIPyO0cU0dSxmBIn1RgyKfoKkbWQpfIMZAnSJCwPsgy1Q/Hs9obSPrcW8YJygRHGl+SR0dxwUdb8sTHglONSIT9lkc/iYHI43VmSIAmlsdGufFIjvQbSBslbshGdeDIo2LtR732qsjhevtHhN7CRh8jyUcDAA9IeVjsR0eKMEi52/BHpI5Sx+9ZMUjTjclHRKkMyEy3DscNIIFGFew9SGQrS0iPmjLIMrQzSJ0v4Mb/Ye/G4OtoR9B07cdlGfTF852gxwjchcjhuQLIBx70x89SrkhfmANHzn2ayOH568cHJStIAdxayKOSl0XcQrdIUByyx/dYgUiL4zzI5b9rxx8j8cdKKmRHEgLXx5iFGMgU37FHQxwRRTF3y8XoyfFHxJG7xxVNK8gPI0bIu+e9RmczOsa3sJpHHsXLRoudSUcHHc/HDIG1R+pz6MWk/8FH850DSM1b4EctejDIaZ5oyAN49caFa/lGqj2tyPPVNchCvcLHe6QTSGUI28ZiYQLIc2ZKR99+CEgNLxnHuvFGSOgAhkh1cuPHIMEURj4fAcia7y3IvGPGRhfYzsdvkJ/HqVIfSPs6RUbDcstHpxcFx46klkdy6k5H7QyqyLqqgseWkcdH8/27xhwjI8gs7QBIH2MpyJ7GWUhNa5zIi+ywxhsOr0cs1SDIaQAUxpxTBceCan/I/5AkxoLHksiUFq1H/rLPRMB7SEfPNg5IOqHbx/ED58f9YYFIOQXIxtlMe8fZfltIXM8Ix/A1O0hhA6jGazvlSNaoucjPwo5I6cevR9QDCshghfDHtEefxz4JFMjxw93HzRr7R72R3EcbZX5I39+aR+HSDMgsHRTIklJvyMMCVkdOwKrGE1G0R9o0FMixzsPH3K8eyOEiLkhWDstH5d93yOpsRUg1Xa1HDHEMx6jFJcj8h+LGvj+3R+OlREfu+knI3mLUx4uTLsj2iAHIS8jExYrPDEilJFNI1/pFyJRl20X6DQzIDtYMyJ1vCcaKHqbHOAcqRxE1rUdk6m9HNwkVSITxlMiuL0dIgkkiyCDIMEgVLAnH05zrx8SwBsiSm6tHuln8x9mmasg7MCfH5vVKyOeM68c0gDVHMGvOR5SFske5XF3Hg7/jR3BjiUib/hxIhqkfx/YXfsZnUxJHSOgeyFzPRkf3XDDIeMKiSO8oWsgJ6ZLITy9LxyKTa0jPNwhIzO7Hx/pt9cbdEwxGojTSxpYyAccTcgbGWVqKSFG5YMg+19BHQwUByFigFsi7Jo7He9IuR4jE2cc738pFdGTkRor/XcgxIKtIcxbmR1p8REiwgpVHcjGCyBaaWshMd45GjJkAR95Ji8gldb5F1d5JyMjHwEYyEvfIUnb9x7vnz8eGl2LIaPLbR2VZncYcPFPHW2yayH2usMWtSCvI/8hvSMUPJshHUjVIXharyCHP30fkqmTI5FPyR3JZ98epI4ZI0SKQyG/wH0c6Mj3IKxZxyFf0Akii88dH8cQSSHYwBEh56FnIEHhix+YuNkaitOpHJqoKyA+bTEjvJxZG5ONqyEkYqcjoekVIQDP9R8GonUWFCj/IroZKSPV5ncap/BlIBUSxRzh2YkjewHpH7K7mR+Pms8d4ClPI1AGcyCePXkgoNpdI1jRVxzMziMbo2gxIjLkgxr8cG0jKY3FIZIxOSFyP28VXmoTH28kISD5XHMbDlIxH3NfsxV38MEf4QqNHxpz8x+l+EMgJwoRI+GIIR7+OUsd+tEHIBNYHyIElNMixkIFGzZtLSDl8PsgW6hZGxKBTxjJ28UeYfMnHYPWnRzn1v0dCRSzIcng5SBx8DccKr1TIi+xix6zcjUZrGTVI5r8GR34738bWJXNHNF/zRzf43MdZpRNI4nhDyMWvRkjtLXfHfa56xxw8hMfb6IvIcyYfx+MUHcQWBcJILaLWRz7X9EZ6CqPIZSgHyEJtysZpEJdHlYOQRlrcRsj9BT3IBJYKxxFlQUcr9xdIdBPVxzIMNMhQC0FHNU1SSOgIbkeFGgBHRUcBR4bXw8dsZ2vHz/YYSDcakUbvd8ZH1bZbRxO4W0hvB35I8uHLx2wn8kd0Be9HcooHyJ8LW0fGa8/IEvNRSKGmv8fIdvZFcsqaRvvCiEjY37BHV++/yG9pJUijjojIxlwDxrepaciU5qnHYN5ESC1aV0gtcmnH0fEZxz89Eshw/e1GLx0px7fRl0bRUhfIL72nx6PpQMh3nOBGqKXwR5Gd1kdlWIRIzUwbRwe+ZEjZHXHHIjQzSO0cUMcXZtpGomNLR7IUQsg3QB/I+5raxzm9ZciuR8nHAe6qRxWDOciEnjNGoiO6xeau1UZ7xK1HZzNgx6WEwEg4t6fHurpFR2WZtEYW2ZLHgEiKRbKOF0i85JDHY42TR/H0jsTdq/FI4dvEyKLEeUisM5PIe4NCRmlgh8dKG1nI3lWCyLRIesbBgS3IhgdIR8ab08dyaknHTA4ZSCmqNcgakEdIN4jcxz26iMgWag/HZAQnyOf71sfmDZPH0Qh9SOP0QUg8rpFH38/RRsatLkh3LVVHlRQgSKIDAUem6ltIieGVR+vxpEhwfsLHU3SBRvpu0cfjhqFHXA8VR21lQ0iJ0itIKcwtSPWooMekTp/FuJ3qx41HQcgMKyhI2nshx/GjtkYrR5FGDJePSP4DD0c1XwnIhQNASCV1N0fZbt7H2rufR+cTYchmN+/GjVKwSFnNOsjeojPIb+EyyKJcV0hUUoPFoYc2SIxBD8jYr+pHK38fSOolk0cY1ZBHN/jdxcFNg0ge1f7HS0GHSEoav8dW/UzH+u2PRr/8c8iLFRVISEeqyIIyTkiiSxJIMiqbSIeFV8j/gbpITbQbyAUkJcjRIWlI+W+jyDQRccZP7pvH52vnx/5Uu8YOvrXG1WeNR8Tw5UfmprNI+kQPSLw1O0jsP/HH3y7JR0gwH8f72ixITaSZR4eFfEal3FZIDwp1SJQtJMgunhTICjY1SOkGzscJYkpIP26HSN2DRUhQ7L9HZ7PqQibTEsc/BqRHoClTx66GrMcagFZHRJjCxjBSAMhCz+dG03yCxvuLvEf2b0xIWEmSyPPv1kfDZJBFphsvR9pWkcigWdvHuRwHyCoCAcjVVkPITZSxx9P9oMc5A8XH0LTsR2lnNEiONNJHTCaFRkyHCMhQTVPHtmIGRiK9TUcrC4lI3y8kx+EDJUhO2DfIGGaCRmKwBseiu4hIMHmTyE6R/sd516rHEaXUR29RZUgFX6hITCb2RyjeeEf8mE5HRhxpyAjdgEd4+k9GGy0Dx6xci0eoJRZI/LhEyPwJg0h/eMTH+mU3yNyTvEguDwtInItGSE4apMhrmnNHxpRvyPcTSkf0rL/GUB3LR3SUrEcv/RnIWVV2R8mFJceU5dFHw+QsyJoY1seaF09HgKYORpCgpMe5TMZHo8IHyMNTY8ZGJblF79krSIPv/cYoVhtII+o5R/XhCsgVm+nHxwnNRwPnbEWI22pIGXM0RlKYEMggsd5H6mWHx7ylf8dtXhDIQq30xbsHhsfuWrdFsRhoyMiANEjVZwfHmTkJSSLs2EbMjNFG0WCkxy2RYkj029bG9/N8x8BbskZ0VE/If9lGRm/vcUiIJO1HIg0DSE+vRMYZMUHHFR2Hx71DEUcsx89IiPu8yGw3zEe84+FGa7l1SK5nMEfMHbhHZAynR15adseJILNH/gzDyKOarkiUV8fH6jMrx6nDlsdgmqBIBDWSR1YldkhkO3hHWAECSM9l9Mehn8PIYTO/x5OpIUfTDfjGgtK1R7tPIchseP7GYeNhR2J/pkY732FHZfmaSAa5Bcjaox9I/nPxx0bDckd3/GHIZQlBSKR+K8gWmRRHXNcKSKog10bqpCHH9jLZSOMUkUQCi37HbZ0XyFXPhEfAggZIN3oAx+UgxUd0hI1HpaxLx2urYMea5nFHdGsmyHWitEfGGwbI7OBrx3vjzUfs73tHs7ucRhSef8jNuvhHaXfMSP1mksf+bCFIO7BUyJ+zbkidT4BHu+cLSMIm1ke9UjZHO65RSKBJycc/hplGKXwuR2M2eUgrN5XI/rJkRmsJzcWIYwRIxb39R42WdUh5KZvHC62lSEAk1kdk6s5I+s6Tx0+v3cXmXf5HdGugyFLYQ0c5JXZHFxuHSEifpkeFYmFIih/SRsSRY8dyaFPFjcdESLrxF0gUiphI1CFKyDNjtkc/VaxHs3tYxlEhPsgy5YRHbKcKR9xGIMhjXppHo2FiyEv/L0iSHK/H6stNSP6zxMeY27ZHii+bR87YZcg00dbGoTZ4x45lqcfMzl7IxhwDR1TbIEhkM3bIUTkrSAlCFcjnvPVHwAI8yAgs+0fwFTrIOrG2RyR3vsfYCTfIPJqaSHqUacbcNwxItZVbxuQT7EenmKxHuvh2SHYAP0eC74bIllIXyNJer0ZzX3vI/kpZyC7uG8YKV8vHJ2Dxx7RoPUdRSvhHNX74x/+hssfEkfnHVp4FyGLh6UbE0A9IXpnjR1C8x8eGURHI8QN2x6QWSUj1CKbHonGKSK0wccj4UxtF0SKbw+ye10XokqHIOhGvR2LPmMcwWXtH9blMx3ecRsWjwUDHlw4XR2drfkiVs6zHkW08SNNbtMiudoLHpVUYyJooW8jCNpLHtowWSBBJrkffVybIO78iR+lX8EdsCIlH14ONxxBBUMiw2SXIQrYCyDxOIMenOIzHfmudx/ixg0aodsfH8aS5x7Yi50ZRGoZHcyagRzRhJchEqvZHBaS9x/1lu0VcjyzG/rJmxtV4BMjEoYdI2myOxyuGREjIl9tHzzeDxoOvJUayPGTIhE6WRzsoG0gcVDhIyL9TSN+gGcjjpe9FvITJx8MsjUhnBGbIA0EDSDTPZEdAsplHcTuOxyUUGsg/Bt9Hlgh8yO94dci+L/HHLzUiSDy9nkRiYWlHyrJpR2tyS0jqxSFIRwHoR6GHFsjNCllHwg0ByPccf0hQawbHN12OSM2Ku8fygQDIJWYQR8iny8cdaWZHArNKSGWwU0gnMY3HVxIPyM9mTcXhA03IYh/4Rz1buUfXK2RIZua+RwpXMMfe4jhHcK4wSHBdmccPw5ZIo2FmR+m3d8j4U5FFMFvQxws8dchkS4fHZPzox6FWhcZBcI7HdVHnx8rqW8hz9zpHOgHMR5KENUhQzJ1HmesnyPGif0jKUVRIBLbgx6Re4sflz6/HklKKyJzLWchbGmpIKSMmyFUnA0hwfiBIAb46xxH+NsibAYrIVEFMx+JYh8Wz65XHLaESyL1hBUcAIFnHHOQayD8mMkfA0lvIV/vrx8i3Z8j3tRDH2wSiSPkvtUiIGkfIF7BKyDWee0itmU5IeiUxR9sc1MjhKY7IiPR4xxrfwUfB+I5HaBIGyKWkDsh8wWZIXpkVyNXXgsexYNXH+swFSIOHb8jYH6jHVKEuxxXMjcYUH9LHgik8yHAuX8c7TsfG8lDcx/r+mUbn0yLIRmVSxzRv1sYFA5dIXssGRqubpkgQWDdHG4GJSEmsH0eyLoVHuC2RSNP8kcZn1TlH001kyKmTXUcngFtHGJVOx9Tq78e0F/NHCCwGxo7UrsjHOXBIxCIox2odukenmPPHqETKRyIbSEcMuidI6v09SGtpRMj9hchHWizjyOojYEjnCMbIVm4aR6ut6kdzJ9pH386bRxtt3UdoynZIn7umR7raEkiYG+DH6MjTxvvLoMdWVjlI5WdmyAj7Dke5RCFI5IPzx0PVlcg7BxNIfd/+R3/Zx8f1SfXHvPWiR09HA8jsIB9Hc44bSJjscseAJtrEIVYFyARVk8e6gHbIQ7z1R/wvRsg8FoRIxssCx9HxRsc/vYZI3jELx4j0nEjfoIBILx2fxiXlEsgXHwJIb6CIxzLVRMgHjidIaa/bRgvsJsgtEqhHhzZix7RRqsgeRk1InpZtSPJADsjaC+jHJfTcSPP9h8YUjnRH1+NUx58aTcdJLh9I5h1SxizdLcgPy4RGNY+2x77fLMfZHQzHIGE1SEAjrccOji1Ikuyhx01Ex8Y+6KpG3NeERiJ7WsdRWhdGz3ehxjvQt0eiZOVHOXVeSHZPxMeswxtIznmJR6K0Y0fMXZPFq3+qx4gz/8foGaVG1UgESDdyFEjJZZjGhlg9R++I2sco5lxIxb6iRmYm5UYz9JTHDhzrxo5wgMgXlyhHpkplx+4fjchCjSZINfVCSE0zPUeuBXfIOf16yAqoGUcs9FnHW3Kfx3mJlMenU5lI47aRSHo0akfCvgrIjZc0xx04BcUDkAhII+uBR+A8DEiVdF9HFB3+xk5Jechb0BfIi8wMxw/aVshvEcTIoR1uSHLonkcm48ZH1SbOR+080Metaa5HAougxzVNWcb8HZfIhJ6HRpJKlkekgrlI33aYSIhj30eHBp/Hrdg5R0Mcq8K2VInHndBiyNfDVEiLLQDIBWK/x1ThscfEsSLFi2yBxZaaJMgorZdGd/1kyP8CoUdvaGXIu5cVSJG8WUiErbrHhFzCx6jkvEeL3ZHHDAMSyM1KTcd7Cm7Ik7hUyBoA9Ubfr5LHxzo+RnP2xceCYuzHs5lOx07OjMhBMb5GONZZRqu9UEhghsvH0h//R40oRUbuP6DInCK5RhCJLkdlCdRHVl1KR9uppcfzJkfIp5ioR3AOCcfn+ynG2I2PSK/T2MfjTSZIz5XnxriNj8Zw7kTIoTZOR0+jjMh+U2xIvuDKSE1DzMdCLutHhqcwyAZR3kf6/prGF1bDR8yJgchF5pHHsixmx9+vSsdu47BGrbiIx7q4OcUgMK1GfcUuSOz4E0iM+RTHWtPmRzeZk0eCI6LHlHZxRxlCesgR1knHNAlDSOe608fHuiRHnVgLSJZSQ8e2I4VHfBDJxgZoIcgsw45H6YeRxxqvBUbKIgrIxf3Tx3bP1EeOrGtIwk4VyN5RU0dA5JTGGw6RyEkVTciMavHH6IixR7bTnMhUYqzHYj+yxvDWfUhfaNzHIr3NR2PdFcZ6NmdHIp1rSGONGMjjtdnHlvrLyNGRMkh0pAVHMRdyR0GR1ccrFoxIH3SNRk3jDMi/GYRIS7dpxrFPNEiNdx1IFmrPxUV2ksdru5LHMHl7SHVRhEjZbaJHXOYASBvuIEgUjilHEiPiR3C/L0ffjydHoYXbRnuUVkgtkdbHAN+SSOebX8jysLTHu+4ySIGVa8ZrmZNHFmo7xcc5ycf/kARHtBmXxiWFiMfjFGJHPyYPyCBw9UcukDvGLXoHyDWGEsh0FBFI4SsSSCZjkEj8BxRItnMtRp/qs0d80AHFGJVExq/1Bsi8FYPHy1DxR+Uh4kYqiMXHiQHSRm5EHUga77dHDPLJRwM/CEj/CUVIaWADyC7ft8fmjlFIN4EDyL0zmEdleRrHb2hlSA+6PEiYrZFHivrhyFamCUjGPDNHUD0NyD4YDMhZi43IQJPoxtJvD0TfoIZGb/Cixh3I1Mc6ySTIWXWPxrlrX8eSGlFIgKYdRurkIkfbuG3IdbEDSKlztMcFczxIqvGZRkluDsjxVIBHI7qWxyljTUioNdTFF9esRzpSu8cgUWDI0AQxSFk2t0d3fYPHJcQkx0/+MUfAaudHfAHxxxxLf8e8VI9HFcy7RlVBnseCcv9HrwUzyLmtAki1lSvGUmbmRxpv4sZw9QBInOLSxvVwN0hVxxTI1DJbyN9gpcaOdcnGhE08Ry6+48czokxHU2RIyNfbCEgXRp/Hv90lSJqmXceg2QJI8WO8xOKtAEn9df/H+lxWxhslWMjqa7lIzI7VR39qF0e/fohIYVIoSCBBwEbHoQDIUgiwR2XZnMfvJ6ZHPzWJRccpJsYO/YrHdh7YSOOWekcYFHtIbsseyLtX0EeWAR1HZdmPxsZLNcUIlZLIKO0bxvhCZcfLORRIi1MqSPi9vchioRdHzducyFK3EcgAT3NHxIKJSAJyJshQi9hHtJdBR9tZXUc5ZRLIJtOUxrNpw0fWVaRH8rA8xgbwnkZ++0zFjdZeyAYgichj7pfHylpbyAD+QUhtlgnIBTTkxnMWO8j9lSZItvtMyDgX7kdHIRvIv4wxxx3ZXsjdVSJH0FPFx4Q2a0iC/cfI6YZ+yDcJHcelTf5HrpfCR7h1NEgvXfTG4H2Exx/jU8eh93PIyFdFyNJegUbyQLvH8/1Lxx6rwsjvaTDHfkzcx0adLchNwlJHGflXyHQkSkdy+MTHgbi4SMh/QchNWnZI3354yAW0u8b76ffHbVR6RzPQlshhw89GylGcx/7y1kcZ8W5HfFAZRmYnesgLbCBI7zWJyACA0cdZly7H9pgCSKI8dsgTyBnI1lXjR6L7DkicSxfIcdpeSMa8psf7mhTHMPtex16JAkff3/dHIHoVyDLmWUdqhXxIe1woyI0oR8UWmZdGopwCSKwb58e0X0ZIapS/yHVJWkhSyIPHxKBtRwOgbciiLRZIGaJYRyslUcf/YPJH6nWSRxdfIsgzBIvGzCLFyDarC0b5T5rH/wHwR6EnjUdoqT9IaDKkx0QI7kftDU7EczaTR74wlcQYRgrHKSJcyKiGJMdDrZ9H4LyFR0wmhkevo7HHSexRR4FErUablWdHVNIkRiFfu8bJ1K9GBtACR8j+EEh5h4NGCZqxRyOrisdUcmXHaiVHSEozCcjFXfzHfJH4R4Scd8cy1clH+rxUR/DajUjyP27I23gtSFBrAka28x9HRKkQSDd53Ee19jHIPBUIyM0OwEjDZMbHbiP/xpPBncgR1aJHazMTSMXnEchHcqvGYVNyyMimk8eIUIDIqMZrQ0yFdkjVaOHHG/RWSBEGyscQmCbItqIyx1Ar8kfvYA3ILv/PxdaM1kjmPSPH366+R7MegciQoF1I6cfPR0b0LUci23rHLXKgxgn5EESup2fHqZiCSNIvo0eMaibIQBOkxSHbqkjCVifI9TBuSNXn7Edi8IfIEZYKx2DuG0jf4JPE0s9RR4IRu0cmonbHRFpJx3bOwsdveDDIsHJjRiKsBccvnMlHOiMPyF8WeUjDy2XI2wmsR8Kta8i9QcRH/c1IyAzSNMjBOcTFAH+WR9jv4kdJVQtICdkcx9uJjMctMuzHsv0qR1mvMEgYtKhHoXZxx75/JceSe11IiGuMyHCfpEcpLLbHkmv9x6pxG0eHNZRHUxStx0w3G0gm+2VIAZaHyGPmCMjIGEJInf9CSKyzSUjRAK1FqQLxxlBFG8j1qQNIrRqcx+PUf0hxgy5ITPUCyLlUjUgXt9HG5wxHRhU898fxckDHa8loxzfAB0hZ5zLIDAkgyNb0FkfmDlhHRYuGyNYV+scaYBFI2/AoyKTQGUhu86LISyjMR7RogUjbgWRIf7l3x6vfjEizCx5IwfmBxlH6Kci4BZrIrxTERyqJZseLvQJHZlZbSLKdQEZI1LrI+DFTRpSF4UdpcAPIAEgsSHf+C8c6nbdImJzex5N4qUhpHh5HAX2ox7iv0MaqnNdIYj9QSM38G0hE6oNHmjBpSKQO8kbuKx9HI/lKx4eGiMgJisjHL30VR55VMsgIcIBIJKjQR7H/2sadObDIp9crSGLhbMcEtnlH0t7yRYhydMcOfjTHZTqDyOWhl8aCmyXIIvziR/hhM0hFR0lGyLf+xwV0C8fOGUFIbCirR25jwkdPjkfIV9wlyHSk+UfRmi3IuPqHSLg9TMjXU2DICNvOyMv/C0aItN1GRr09SGWYL8jaWt3HMGtRyOAcgsaZShZHImyTxg8cDEYjeRpHZ7eWSEsoFEcFGnjIcmh6RlVQN8ejMjvHltLbxzDyE0gNZxVIhifPxgj8hUgPKIJIQtcCyAvV98fdHFFIO0/PSL8+HUhCj+LGUAsfR9Qqq8dH8Z5I9kbAxpGO2MfGW9TH7MAFSGXxc8j2/3BIYTJnRz4IekjjxdFHjlCZyBYikkhxa5FHH9OVR6fIkMfcNTfHZ0QJxAB/t8dZjqlIPF0+x/hCM8eI8mnHLZBuRTwWsciBlUDGJ/DWx7/MaUiNeMzHAf45R0wBlMhRumZIO/9Jx7ZEy0etmkHHibkMSJFik8jhYgVIUbo4yB/jkEZxzAlH+OGnR9sofkdDC2LIHFowRxA5jcfOaeFHFqqoxkkuLUZyyFpHLpC5x2KAx8cC2qhHIjycRxfmQ0gNLzxHZHrUR6+TZEhDvNZHzO5hxE2UnMeE7KhHBH2KSFH6g8eyrpfGdelDyNhfxMZ971nIaNoMSOhRDMhvQTjHI2nHx2BE1ceSowBIXkFOSNokFciHFgNIQ0udxiVkiMaMEWlIss1dSDPzwsfZ3hhI+1pQxx7mgEesMyfIiWDuR8E5ZEZ/2b3FD6P1yGR7KsdtZRvHopTQR4VqMkhOYKnHM3opyPYGTcXbiSHIJeWOxxmim8f31NZHP+bDR0W2mUYqGNNGDfcByAOhS8jvZw1HPA3lRwLqoEhKk2zIOXX6R8PUqMcZo8ZHcoqDxQf+6ccgQSHEE5CeSPzo0Eet+eXH1JoYx1CsiceqMSdHdETFR1IncEfHybbH+a9lx41GtMYRVnjHE7gFyMjPCciPApPIfcKGSF+PPMjegFzIGXMlxZ1PAshz1wxGETU5yOiJ8ke11VpH1Hrxx2RKZ0gpwrTINCFPSIQsXUhJJDFIHMqJyPmft0eeTXzGEVW0x3ag4McRbSRI9jdfSF4LgMbhKpdIj5+iyIJDgcd7g3LI1jQERyoJ3UftrTNIUhY0yAWjf0bj1C5HCfksx5UkkEcD2IzHCUnaRyvWNsgaryvIaX8jyHecn8dNhPLH1sVbx6M47UjDMuBHbzDHxpUjT8cjmTrHCKyqx/P9tkjROFPI6oRnRlNUK8ihzXpIS1k6RSo5rcdDXErHx6EaSF46GkdMTg7IrBzKxUXn4UclfRpI+v31R1Xohkg25GXIzUQQSJAwrMcQaKdHQ8toR3wgjsg2rDTI2KE6R+EpicfDtJXHW4GKR0nlJkgSsn7IY91BR9qkpsiklxNInlZWyI8S28dpjvRHQNSoxzrDCkiqb7tHTCYcx29xE8hG7TZIqQJSRtnOA8hU8TtI8eJJyHamvEhWTtpGGxVRyKQX48gODrdHv4SAyISdIEi5O6THmekESN2j80eu9+ZH7diASLjPGkhuQyLHqw1jSIgcKkhGZTvIImxeRoJR5EWblCFItNe7R6n2gMh3VoJIaCIsxteyWsemCplFINB6x4SerkeyDIVE3qhfyLjeFMgUxgHIMmaOSA0AKcePs6LIYKWtx/VIpEematjH6YeqR3mLm0gu/wLHkVY5SBr4oMhxGy/GK3bCx5FlLkgIvZDHj4lLyL5QJcdzRpRHnKLCx2hR4kY2a9bG32Y0yLCSksfIyIlH1/LQx+jqokd/kEtIPxWPx8orA8jhywNHdES2x/Bl+kft3CBHLRHIR6QuA8gTqJHIgrHQx9q7S0cZMxvIH8RGyCx8DcgB3hRHbHjuRTqCAsgAULZHLXGQRytV6MeNSNhHoxDWR2ixJ0eiVDrH/HkTyCYiBcgnUXHHm8SDx0UGgcdcbnFIA+eSxo1mqkeZKnbGkEC3Rzn108e3kJPI/VXKx6jU+0diwWdHQ6w+yKMSBUbGTIjIphlBR8X9XsjzTopGaTdJSGUZScgsFHFHEoL6x7x9s8gMYn3H/LA2yC63DEgMcV1GQxvqR5+EBkhTJBvI5g0ByLKtZUiuthtGvAPtxxGuEkjmJxRIy7/JxoGVwsXkt7FIbV3IyGEiUEgQydpH/b0SyBYxHcgzo7PHl86rx+E5kccSmxVIZgZ4xyBi80ddfZlHCcEDyBegCMgiNAvIjaZQSGx408an1wfGyMSayIjiX8i1ZF7IMGqdRk6ShUf9pS7ItnpESHJ6hkfM7uvGMCotRtz340dgDS5IsHLZxpOxDcgNb1jIr1CQyFNVTMjGCzvHXxhcRpjsQ0hCBl/IBz8tR9C8IsjY37zGds8UxnuSuscgIvFH65FOR606R0fNu0vGEWOKyGqtz0fhC93HO+8NSNBEnUbB+HbIkqsSSPSbjkfNi8bHUBVZyDve/seLa5LI//qTyLunGEhS1qrGvjiOSF6Zm8cLpf5Hx7lWSH0uUUZeWaHHz7XIx9cSNsdSADTIopwXSA3gbsZrNdpIyFqKyB0IbsgFQxRHSsoqSMPUc0gYtNfHFtl2xhE2UMaKDu3HAurcR/mgj0YWikhIekG8yJCAFkdoacDIhKVtyLGwrceW4p1HlAUlyPCGtEc+oSZIjGo6yDRYTUjZbclHgnJuSCbCiEYsIa/IJfGVyLrar8Zm5uZGAcRgyK62AMUGcYXIqdNjRxZZ5MhmJpTHLHuEyBTuAMjL8GFHg8AIxnsDekb+RIbIbz9aR/NOEMj8x3VIAmthyI3nnUcuYoHItIfOR9cbWsjlwTJHtDedxexIDkiPA97HaytcR7aD3cfY+CbIIg35Rxa6WUiTOD5I0SDZR8KSp8gmQnVH4SuNRyvHaUetGkzIlDXQR50RisV/6FbIB+0/yM1KMUhJjFZG1waLSOjepsiE1VdI/KiZR0kOXkh6lvjH2GipSHDth0cVBE5IpnlKxpVkwsdwQbPIvRMvSGEDkEdy6ONHJ9Cax5SFyUeb1QZHSUwSxwX8okjm/xhIjIohR9gQ58cxF2JIGcLAx0QYy0bhCwTI/iP6R1oTjkapsx3Hq+21x0sfXkisPE9Hu9b2RvUKT8c227jHDc8KxyPZeMfaropIi0QkyJBgiMc6wa5HTfMLSAyCfcfgPJpHOSMwRih+T8gAqA9IlvIQx72xXMj8qLnH0UKWR9wGYkeUfgpIMRcSx/IB/cbOmF1IyLacxnv7MEgg3qPIM4IqRzLEUUS9iUzIR1kQyMXHXMi81DLH2oozx3+Bikiv0+FHQcDwR4DjvMiWwtHHSL8URuWfL0gYZIbH5b+tRrjfkMiUBuBHS9nfR18390dWHTZHYx0CyK/LFEgjetFHnn56R/d1IMaGuBbGuxgLx2POzcfzThpI2go8R469XUjeIOFGprM2SEpibUiJcZjHyQSRR29Rs0f7qv7HeUflxg/4hMiCGU9IN3EtyKMSu0cfs9xH/guMSHIJ6UeCf73IX6iHR0nVJsgXpkfHoaddx+4BTciz+41Il24eRRhV1EebJEtIkZRMyCs2L8dzp/rHMCvyx9RLgMjt7RBH2+gAyDLmxcVvsYvHYRMVSJLLVEgERcFGhA5dSLLd4UaPocBHu/cnyKw6fsfY8LNFf5n6xzcaLshMVqTHJ0gpyAoYrseAl09I2tt4x9/2Dkj8ePXH+r0NSB/ksEfE0YrHb+TVSKQwsMfBGJlHJ4+6xomBvkbISCNID4uXRi8MiEbgLf1GfoyFRms7b0jgVIzIEa8oSBPqjsg+p7hHgAicxiU2msfxEinIW2A3x6v+5cYzwo5HqnGBx+D9iMeHtbZHFwhiyNT5RUgFDBZIkf6QyA5Ot8dQo27I9Qgox1FJHcM3QqZIm/X4R7gNRsc1j5JHTYs6SHHa4kd1EdRHxHCfx1IYHkhgBSFHq2a/SEOLAUevCw1IbnOOx0GINkiOBCvHvnArSHkxREiTGXdI+HMNx+FJKcc41uVFMoWvx7tWKEgDZ2HH1KkQR0vIR8UMaWxIW2BPx2CFgsdX8mxIDj6Yxqb5RMbmfvNH13s+yPMdf8fks2ZIPnmCRkCCrcdDvHLHkJBlSJN4CceWemZIL/V1yKzLIUj0DP5Hxhx7x2LHB0hVPz9HQQlnSAwRjcekBopICFvyxvJYMMh0TTtIpsGeyAdu40f1IobI+kU4SIsNs0dG9EpIBbRcx/cUp0i8E/LHVUuOyIbAGUhOoXbIwAqTxoCm+cdyesPH2D+Ix+BtsUZvwWxH/kMSxdj7jkhQ3FlHbXaASMUeO8iwMhNHm3Smx9iYIUh74/5HU9SSx3tjLEibdV9I/Mnsx0ndk8f6jf9HBqkfyEzirUhicL9HIZ4cSLiv7Ebd7RdIlx90x+tCIUe/nXJHTlyPyI2oyEdHQvnHndGhRgliCsgIfY7G0QBSRrvgDEhASi/IXimER3dlB0iFy8bHdN1TyFcjRsi2s7DHYdoUyG4KX8g9KefHmjdlx1pk3kUZsmpIvAWgRgo2IEjbOAvI3gLGxanTvMd2j0DHr+UlR3N2fUgAAI/GYz7OR/b228cFksLHXG9RRz7PU0hzPhrI74mbxgudBsiPgjtHLQEBRzjDoEj5eEpIFRv1x9VW9kaO5GnIHtZ2R3SzUsco7QFFMtUZRgmKaEe6smjIr9M0SA3gncVAE+HEtMetSI/HgEjYgRtEuMGXyK1gSkjKjb/Ii0UDyHuUIkdACgxIQ4uhxV6yZsginTJInTHGR8rbQEhMfXjIXU2Dx+5LaMf/AohHCB0ARwU0qEcZ8/XHWKiexjNTfUfbWIVHxa9QR7q6n0e1Zu5HjZcCxw9jK8jHiodHI0rZxj2K60f3ZAHG81/sxtNb/0e/LOvG9dkLyEvIPMcFEjxF++ruxziWbkdJVRfIUnflR80qx0cY4ApJxtzExtu5SkcLzEbI+iGDSBDHW8erfk7HIQ+YRzztcsjRIpnH5dgZSPBlSUhJTNrGpOC5R434xUfk4zdHDbg1SPf1m0goTSbIR5JeR/ypPEcVxT1IGXM4R+i5/0efW/JHrSkwR8fp30c8JYDIVCaGSI23XkcbzevH728uyJU4q0ihR7xHKxV9SE3zH8aq2SJIUCUpyDBpwsh4C5dFxtQOSIs0OsiBTR1IIyn+x0eSMMejQYRGx+m1R5hdA8bxt4dIwqWHx4p+xEdI8HPH2iuhR5J6CMiKvw5IRvT5x5kSCEjT/G1HFYwwxkIuy8eMqnNIqjGRRsNEkMfS3l3IzyZUR0RSC0g9igXHtyGWRwjsr0aqYErFRtwVyNgBNEb4zpXILZB/R6NSGMhxbL7HgcUzSH/Zm0d9HVLGPiSJyKZZFkjP1jNIWKjlQ4FkX0c77zrI91TjRypBL0jYqR5IIk2ZRwqGM0hh60lIaDEux+e8nkckJvpHBciaSHTEiMiK/ydHUK0/R98HIUhyaAJHMKImSHZ+SseqpJdI0bH2R/mMyEjt3BDH6ZV0xxZp00cebbTIS7mPx8nsDEg3qpxICpaASFQrOUixcLdHt8AeR1554MeKTtJI8UNXx9xj10hr97jIugkISJXjWkdYOMLHhjBVyMSCmMcFIx3Hr+sIyHY2PEjKm3fI369nR7GufMYQ2CtIUriaxXOWAUiTua1HZbAmyDXedsdnU5nHIZgKyH7Tk8i3yTFIEUciR4DuW8hQi2tH5aG8x/OeicdHqzrI2b1jxpwbQMhqvJBHEmxcyCnQlMjhMV5I5o5lR0kMLkZp/hnHVSEoSHMuC0iPlqJI0l7hxnLZisgAb39FkGC9xkqvg8gRPiHIuazQR3gLXsZGnQXIdgAfSB0JIkcfrQPI7OcwyPJISsjegijICggUR/YuIEirLwBHtXU0yD+GIMfysHzGHchESJXU7cXlQGZI2v6JyNyGqcYCem7HFE5DR1gposi4z4RHiv6/x+jopUfZvUrGuyfPQ4Ky08euh+HGoZbhR4ur2cdSdyFIvQW8yBnCLcjl0NDHOQPJx2wHkMerhgNIPm87SKJ0SMecgupHUnfWRzSw2EcD5/xG4Zuix57eQsdsmHzHbiM4xsZcJsfRAGFGYk8BSDG4lMfAMkTIu6eex1FJ0UZHMajHOz72xwW0jkcExfXG+u0BRWurwcYjagxI2OGgyC0JUUjVxsjHySRvSNZEKkhXsi/I6bchRurhpsg8bCfHQmcLSOZu3UfmLkJHh5aCx4ijCsfN+6LGYASkR6GnMshnxEhHcD31xfFC00fHegFHH6SNyH7jDUj4qUfIkEGOyCj9WciLLTJIsPIFRvaGAscGEKlHBOUzRwAEoEiR7e1GFP+8x5N450cVDZ1Ha6l3SJXz/Ud3PQ1Ir6XiRgPnacfTzcpG4BQoyFEaKkdxG/JGLJGNSE3cJcjHCfHHeAqZx6Mafcgr3x5IuHchSN1DBUiLpSlI4arkxwFePUYHHw3HToDjxpxiXUgLFSlHx3EkyGl+T8cQR9RGrLNPyJVUukfCxb3HwBvxx3VTC0coxRrIsf7Hx9ZE1Uf+0ihHQj8eSN0rNEhf95HHhiBFSKVM9EfvD0fIv63Qx32VMMiqxIvInDKrxy4mOEi3QHvG7zjzR2SsLkhZpa/HJUQsxypRR8h5x8rHHOrVR+mnG8hI1yfIOYMdR4lwEMjSNzHI0cHZRwomosdcrzLIAXxZx7k8+cZuyn9I5DCHSHjLYcfgVDnI6JJHSAJ7t0ekP9NHD47HyKMg0selPUjHCBvIxXrlcUcHvTvHjaZByFKedUjESiLIVyqTx1CkVshs+ExH848ZyF/nbke3IRHIN5hxx+PVr8eobDTIea8jyCIMg8fJVJHETOYgyKdXk8e7h/fHhJ6vxr1iZEgo7cRFBlW5SIMg3kcH/pxIouMox4h0hsbsmDZIfxn+x9pqbkfLiDTIbDdZSCwlI0eE/FdGWnPAxzPkkkeWodxG9NR2yMnkBkinl4dG8vDaR+LHskZCHrFH7zjvRah2Ekjb8VpI6c9VyH47ycbqXNnIAVxhSDZL1MihhzdITL4nSGOersd4S9DGAa2rRyYGgkjwJedHKYraR0FgTcfc18nFsXCdx3PXw0fHWVDIly5qR0NUJ0jR4ZvHsMlxyDEXEUd8oCVIxOCPx36sMEd8MfPHCWIDyCnLncfxkoxHyhJZx7UVG8eQYATHVTAjx6qoHMiCkWdHerZQyExNjEhrmtPGTIZ7x/lfbkjesQlIv5aCSHTjQkhZVTVHFetiyEz2YUid/5PH0Qo4yJDAZkfWxZFEU9XoxxcIeUcF5L9H+uHcyIySUkgS+ylI/oKlx+a1HchvqN1INvwTxzL190cukLxFWtwJyAjrwke7xqLHO392yDWe98azqopG4TrXxoKRmccZuwdImdlHyJ0fH0hkPK/HKpiURhOSukc8rGVGYJTdRg8LVcRxK4DH0aIoRrn7o0ejaQlIURqox8iXxUfch/ZH4LzDR4x5w8ZkvBfIHNqWxjP8KEiRTStIQu/RR0UXuscqaRlH93Sgx29BEUjl8EdIBRLNRSsH58aq70rHYhB0xgYRvMfGVAJIgY3DyAQl40fY4JtHtZVKRum3mserZjPIYqESRRliU8au56HH8kFrxSDJQUjscIpIC3Wvx+MWhkfC5hhHaLHiR/ih00dQvNhHoU95SNvIesf+Q9PGApJPyIaI7MdBcJ9HkCddyHgKtsi92k5IAfy5xr3DLEi5zOhHHbEXyJbQukZ3/O3HiNS4x9Ztmsjn02FIN9mTRy6Cpkjue1RINwjoR37dDsgFNFxIX3eMR0tYgceN9jjIIKqFSEjQasdzlpHHFYu8x/wIEsgDp6vGRabqx/jCLEW8VNzHD1prR/9Q28cRVjVIljEvSMJ1b0aZWs7HvBUySNVo8scivNvHuB3kx+rEYsguzw/IdBSnx3XC9UYvfbxH3RsfyELeP8ipfAHIA284yDFAAUiUZdHGB85qSG9Aucd65tNHMubCxG9AgcjOGY5HMLusRnvDOsfGDM1HLNRuRSFP9Md/+rNHyjJqR0t3KkcabztIO1ZayJwiysbl4WtHJLblRy8sLseuRwVFGD2GyPxnS0g/adFIuE0WyCQoTEjaCu7HF2AaSBUbVUdmplVHdel0yPZHkcecY95H3Kejx1P0m0Z7FNTH8//Cxx+zBEjIHx5IH3RwSCo5lsdQ3RZIqbMgSHqFG8eDD5xH4/VKyMAr1EeqUAdIu98+yJwC/seYzARIdfEjxqtNc0dmNxnHS6cqyFaOqEcstEHIIv26xh+0xMbQqzjI/FifR46NbUhz1zrHDEOZRyO5/ELFH8/H/wA3yP3OJMjhKS7H4YMzyMg27ccUbv9GvVJQSMMUk8cfFPZHnXgKSBhmAEd7PFFIxMC1x76bisgpi/XI9AwOSLeAc0fKgb5HDe9ox4r/hkibZkHGYEWtx7XUfkgYRNtHsp0SRjwWKEg32sjHYZK1xy3C8MdDZH9InKMjSMLGl0dMhgtH2Og1SCNKdEf5Lx1InFPtR6j1OEejoqPH9o56SNL3QMiNG7VIiVkayB+DAMcLpBPGHhYVxiJkckgUrrnGB76KR4AmNEWxbrRGyfTTx/jDCkiUtU/Iy/gmSJo3HMfXoX7HiTBqxw97BkgUW4JIxi2BSDSA8EcIXKHHpC9BSNLeAkUMAhvFNwj9x2RKWMd7mihIq6YFSOK328d00+PGPv86SMac3Eb3zBhIhSIXSEraWkhBcNXHNV1eyHv6VEgR9kPHA2kPSID3p8Yp2jBIGR+5SFtBlseu68XInwotSFTyRkjGSyLG5n4zyJYSssd5CIxHZucASORjR0eSCxDH5m+Rx5JCfsivFHpGxwlZyPFSHEhI7+LHBSMQR5zTPciyxCFIP1Wrx4r2WkituBrHw3QDyJz7bUiAGIHI7AuNSGmOHsiayFRHMJmjxc/ufsgzIglItEi0R514Isi98mJH3oJqRzk0Jkd+m7vHPqglyGfVAEiG+YfH0eDQxy9sI0j8v4/IMTcKR38qakeASKdHGETXxt/gOUW0WSnFUG1ER/hTncfkNIfIFmrSxXtik0dy+XDHkwm/R5mZMcTlEajHcB1OR1BcjMegQFVIJxAMyJU8Nkh0lZdHsdb8SHfdyseI9H1FR3FFyPzIVkgcWu9Hxsu8Rw3ncEiANgpIeLuLRy7oK8jtfFJG+QhEyA/CK0gO9S3IW3FCxzSRLcZk26tIjZdmRB5CpEgPDAXIJjIySLNr30fOyfbHGeK1Rtc/iMi2hJrGjXAUyDU1IUhNVOpH7I5fyNejSESONHzIBtaJyAt8UUgyJSBI/kNyRR/Tz0eVS1hI9gbiRbdAPMfSzxLIWgQUR/UIcMdhox7HOqsGSMCK9seCMwLItLOMyGqNCMdM9RTIgS1fSDCK0cc5VIzHa1vpxy99uUfnq5fH7lpKxNpyUMhfmMpGf1kgyLBy1kW6oDTIViVxSO1UZchnxHXIR2GWxo9TlkUZk0lH2xntRyi1AsiV1AtH72jexzphTkeQf1vIPrjTRyowScjrgh3HLo6ayM9m0sfa+o9HIAHtx/12sUdhnqrIY67URs6Jo8d3OZdICgb3xx4VuEdJ3UPIK8YVyIJBusen6MRHzJU/yI4kTUhFp5THklyJRt1zCEdfWELHp4+ZyHMXDEfDIlTI0j6tx61ZjsegSZJGXsuOyMnlPseYHd/G0ORAR19Yqsd9vptIpRyQx/+xGEjyMfnHpVUASM/mUUhLCPXHL8zmxjb7TEg1XcXHr4MMyJMp/ceWcYtHECEEyPrOUUiSmm7IBHbTRxiVOUYdyddHApIqyDnrI0iFOgNH/AeaxqrIGkgA74FGgQRKyDzMAsfIVrnIN7j7R4DHwMdCTwBI2PAoxUuwGkhheizI0fkASE++VMcVe3TGFhlHyISehUVA4iDIvRKbRtxG70VR2vvEIMHgR309Osf/Mg7HlROFR9jBpMb8h4pF7K+vRvH0N0cKdxHHGgg3SKdYzkePwwJIrrawxYofUsb67ZJIgsIuR32dWsfvGEtHEXYpyF+YskeKr4DH74/QSO7qkchu61FI5R9Zx55eQcfM3vNHVl2UR50AAseFY3LI0cS0SFl1B0Ysxb3HPV6CyKOSFUecstBHgssYyKKjvMYHnhXIaBqLyMc5p8e244zHb3GLSA3PnMcVWY5IRAqOyDZ8uUZQDURG/tTpxqd4ssdAU2DITCrNSDnzuMf16N1HKdI5yGJYPUhzhjrHkzj6xxVsVcf2huTGujjgxnfMssfA+3dIAyfhxrq6wMdYmQrIyBhESL9MRMi9iQlIiQCkRyuXmch6JT1Hy+cqSBoQPkhUk7DHO99BxsyN8Mf12PPHoqMUx+e3i8jyAZhG0aGYx3S8WkimmfzHShNSSABXFsjwBgpIf1I6yLDh78drG1TIXBcTyH4L+sf6nLjGN2qcR8EnQEhUc5LH8kE+yMDKT8diEM1F6xkcSC/d6kVIUIzFz9UnxpGWZEjW5V7IP6XARxWMVcffYABHHhYOxkDik8f6fHLHh543SIMIM0gkZ87H9jZRyP0FG0dTlMNHGYoWSGC11ceh5ypGlVR2yBDAakhIjxXI4vO/SLZrFUh4siLIMZcfSIZnyca30S5G1lQpx0TY0MVqnF9HWhSHR5i9J0dAg07IhnAgSNrbKEcscJbI8rGQx9Xn0sXtbKXHjTioR+yXVMg4lqrHIf/iR1dyVkiU99FHYtSESFzPmkhbsadHHzQxyIeFXsi8FDHHN9BHyKEX1MeKLmxH92W/xzW2i8iVlM3GWe0ASP7SQMh3zpNH+CGXR99vg0hHQZ7HfVHNSK/DVEeQgYdHcN8pRqZb1kgGIJNHnFsXSEdyKMcbLUxIKYviRneMnEcM45jHLbJvyFbNnMcuriRH0m81yNsFm0gYRNTGAU2ix8U1cciiDHVIE2APSPxohse1FePEy6AQyIvbCUcNBIzI+GH9xzd4QshPlhZIq66DR/v6ckdmdyrH4Iv6xjUWPkiCsQFIbSX6R8rS5sdnw53HRfYySO8PBMg+xI1ITbxPyGbmSMjDk9PI4I2qR4TGCMg2JG1Ib5kMyEBi78fzH6DFAPAZSDRBr0eKb+JH/PECSAu1x8VqlEdINjyCxbbPqsgIexRHmZkuRp+cz8eeTlfIvTIsSHSFtEdHocpGtTWHSPCl70c8rFDG8y9gyHPfDEgA+JVI+BucSNdSTceIa0tI0ZF5x2TaNEjtnYjHV4uYxyt/DsgKV0tHpkteyOWvU0i//eNHvblISEPsJkjiX+PI2TqBSBBIFEjuq1xIOGemxVaNy8fbeRpGOUXBxdJeBEiQwLXH5cE1R42XZEb8p97HtemIyILRo0YaINDH+G+oSGnPGsj/4gpI/7W7yHX+k0jRkchGq+3hR1VIHsitOCdISW45yO8pAUchlgjIbx/eRhvO20cFdCnHC7WjxaLohMi7J4pFrkdiR0LPg0jW9NNHN9q+Rp+q3McsM9NHHNp6xtggnkcurqbGeyaUSA+LuEaccXdHiTDrRuYdr0b39c9H6hQbyGcE00c+mBdIA6iyRylc0cZsmHnH7xiMxy4oQMiC0S3GcVOAyN+ei8csAyvIopwVyJlqpEch5otIOnIryJS2J0jxY6xDB99IRn5rz0dnRLdG3rFyx5kZx8aXX7xHac9gR97x9MbuGbdHd4UxSIGEEUYjYuXIEcedRlviUEfvaa5HDZBLSCu3jcfzXyLIsS65x2ujWsgsMwvIAd6Cxs6ID0e//LHHXloIx3pk/cd+e+zHXPOmyAtMEkiKn8lHlsCmSC3xtsfKERtI/hOjx7rY9UcJ2b5H56MsyP32uUXTga1I8z07R0gf/cdvgeBEGgGhR7WVAEeUpUFHGmAsR9YFPcebxO1GHpfix/qMpsdHcWvIfAkYyGB0PshUmVlImpgcyEIleMhxi6DHJQS4x3Gs68cw6fXH5KsXSFRj40b8WFjH/ktMSOkOScgV+45I1zswSBG1JkiXI6HI1Mq3Ry/djUfqc3lHPwbGx4XahkdvsT9I+m08x/MPOUiqA+3IZdmBxsf5ychzxuLG6OlPSEbkCUgULiXHAIBtx1DzS0jcNf/Gvk86SNvwOMhp/h5ISio0x6BpZUeHlprH91W7x8TgTMfkUpPH3hbPSJEmUUhvkA7Htaboxl66C8fwFmrGiGtySPnA+sdWPXPHpuoEyHb2aUizuX5H3qHwx+gZHce492NIsq2PxwbgP8jvuEvHUekNSCI0UEhkO0RHQcCGSKTXJMivJQXHi02ax7mwkEjBuYZGeeBuyERxqMj09B1INiynx1QB2Ubwtg1HFhnER0SwZsjUu4ZHiQBIyH1u9UZO0S7Ir+SAyEJ+OEelbA/IeMl+SIjD8Ecs7RnI0z1GyHetoUbZbqPHqz55R57tekcyzpHIFRVMSNyX7scvzbHHISORyAFsnkfhqgDIAsI6SBrw1ceRLOtHypL/R+RDtkcQJJZI8RIGSFGa8sabHUBIz6dMSKsmMch9DZ5H5AOIRolStUcq2MHG7wh6yNonh0iQQHPHCUquxpbBlcfL/6dGNFFhSIDYmEepOh3I5HO9x9Jea8dAgjhIW6Drx82gk8jaypjH3DWrRtEAz0akxhFIWCAySEU2McZJrOJH5m3HyET6JUZtxXzGSHh4SA8LecdQRF7I3hEzyL3jEUcXHjXIPRtEx8ZcxEed4avHuG+vxrUlukfAwzvIGATBRjg7lEjaohXI5xr0x42XvsaPoS/II5m9RxHV+cd/yQhIxc+Kx40IFcg6YxLI7K/QR1LnyEZOYMDHiQkcyMbdiccBTShG7e6Ax3aez0eg+AhGQl+vxw4cy8YPW7bH7E8tSG7imceHJZzHbYXLxyrJ2scA3npFLbKpxjWTlEi1xenHHQlNR9v5PMYu4JNHw1JZyLlbQMg3ICnIX3dJSIxRC0gPu/7Hxq24x5YCishhgjHID2vqx1JWKEcbDWZIc3ZPyHq24Eef9AfI/0iiyGv5uMeCURxGV5IWSIj0+EWLhBtIXprpR5RlusciTN/HNlMgSDC6kkc4F+vHEGkVxrb+oUiJkjHIi2wERtl9lEeCl6jInxuaR+drEUjatBnI8UMqyMVPysZZxhDH804gx/gS/UeTn2bIrbqOx/XorUcgEt3H5RBnx6HWxkUbmptISuqrRlL4bcdXY8LIcnB7yNn1LMhRKvnHOSNUxhV9DMc8hAlI/lJNR+yA4sbrMipIXexRSAdlTUiGR63HWuMGyGLwWcj8343IMdhTyLkbpMfr4v/H9bmER9S6+cefOpdHZfoKyAukikfACi3HI4u1x3FDbUisenTGi5uqRkb0KMhUe0zIAC/fxqmTOEa3kCFIQEKIR+XPfsjg1MJICH0QR/Q7TcffADjIl85GyHj7mMjBc6rI8/4OSFKQSMirktBIVBHDx3kYNkiw0YhHK9YDx/Rch8f6fdXHowLJx+xQRciQp3pI3gLvR0uB2UhU4o7IjSb/x6/0pkcyZtZHlL5oSDA5nsevlIpGcqpPR875J8g6ek1IfOH4xlsx9kcCgqfI8gCzx0Je9MgvOJLInbDBxxGnnUfRADjIwzQJSBUMM0gaf9HHGu+7R5QnJkfBmUlIQfFWxp/cnMhduLLIgCbMRTcamcakn93HxKCCxxvOesgmkolH0R2PyB34QseBdJfIhJ4PR4H1N8d6pQNH4dp9R/jRMchqDM9HeuWGx55uKUhRUlbIJOi5Ry+t1MetqbFHeEIoyClc8cZtDC5I5cE5xybzl0fbmdxH/CchxzIE9MY3ONpHAsl9SPa/SUgcXB1IAYi8yESASUhtBK1HYIUcR1vaVchG1AvHJxF4x7NLvMdTFBlHEaVmR6ov5cdxsuhI8K7NyHkYOkj9NR9I6cdYSIWzg8jhbapI6gS/RvsCKki+DnpHYrA/R2ZPXciSOndHcXvEx/d8W0hfWO7Hz/dRRu3d70dF+C/IWwKrSBdG3Ed5KZJHGr+vx1dbY0guLujH/7IHx9vJe8jRUTpIFH+Vx2ne5URe6wrHWCjqRxPQwsVudBtH5/ylR8yVA8g27PBHHVkYyO1MkUghdxTI0REOyDOjt0cnoGRHLywgxxw8tUYgAYPH/a0XyFZ9qEexv6jGdEQPyLqawcf3I9lHjqRrx/oGhUhHMqrGKthAxx1ZhUi8BTzFEW8USF1Ux8g8nIjHt8DDR0voZsgBHgTIiTB5x5/8rMZzx5bHzui7RyOKdEfKItlHm3yxyCpJCcesXKXGZMsnSCDhXMdxJCdIFeGmyCsXTUhRIS1IEZXLRwVLGki/hBbIvBNiSPY3Asd46+tHH6OQxw+KjcdTxYVHAjrQx05xnUcmE3dHcqWASPocX0dzNqlHLMtWSOWQ0MasHGBHsGEXR5h95MdIr/XHapx1x75O9UcCc1zIeVm3RwS9GUhRWWVIW4DzR1dojMjPlW7Hpdyax129gMctwpNHhtFLyIq2Wkgjcg/I060iSAfmzUhKcyjIq56zx16aLMhs3YLI3I6TyFADMkh84XrGQg6jx8Obb8hQncBHAVzsR0hQXMPHushHXulRRzY8U8fwFH3I4G1bx86ZYcYsZULG1d8ZyNM7wMfCVrbHMwJbx13VUUh2wHRHPld3SFupVcgQL1pIwempR3jb88fYI8ZIrOMMyPuaBEdbIK7GulkiSPyoKkjgC//HYeKoR7oaoMYi/RjGsqwJxxw8O8cqqYHG/X05yGsbw0fE0ZRHIIGWRzwclcdaEwBHGdFpRuw/ske89GrHKC+Ex1fso0SBKYHITCX4R2WQt0ilDC7IxnMFyAUqU8idAHlG6V4NSGTjkUgfQwZHYv8FyC3yDUhcP1BIQu6sR7Yil0YF47XHVBKnRtCEKUeXup5IaPIFSJxrOkh78gRFdNNHSJaAxcd33oVHuzc1SM5YjEh/GSNHZsaox0s4F0ivJZBGpX0FSLUVj0WbhN1GrZqFx0fDrkeSWr/H0aJTx2JB5kfKI8HHTYRfR30Pq0dpD/XHFknbxxOQlkd0HTRIq77VRuOlOUZu8gZIGVMHx6uNQkiNBlbIe0PbR0cjyUekOB3IzUQrSAH8gEdatCpIbQWTRmjxYUhKK4dHyU1/yCrWlEjYO4HIS3mxR0rqM8h7QudHo5Kkxk0kmkcK3xNIQrZLSMpikMeaGLPIVPJmRy7e5cePE8DGBpAQx6GHH8eYDbLH9GzexSVkb0Z4MjTI7EDrR3oWTMcPM3tIO38nyMDbzEbSz9jH/3C0R8rj90fOAEPIZCpYR2xHQkiMORDHg08pR7Z0zkct2TfIiuPASD6XjsZ4y/pGA3gOxtN1WkjEwBXHke2bx6hl7UcCUtzI45bxR+wgNsjNmxpI3KZhyPy5lsdY+OvHb4GURcsQUUVQywhHly9iSJdfLshApCrHk4FnyHOnkcfKAtXHjnQ2yAm47sf3xA9HT8+pRwU8i0hDhAjIkDEhSLv+U8ja+y9IuC+Sx+yva8fcNwlHT279R1L2HcdwvaJGmSqvRcNaWshFN4JHGE0USJ1/k8dqHaFH9ySbx+vxKUd5eHfHbnpRSHApgki+d43IOuE9RwRlNsi1RlNHrqaAxwRWj0dnRArGb0G6x7qCVMgZ0ypH/9GkR/zQPUgv3VxI/YqOSHZnVcgiVFLIXa14SMyNvsgRLWzI43ZtRwcuEUh5iOLHJxBPyIPXcEjiaDVIVKpzSH3/B8hK64fHt8AUyEJu9EcDEQ5IIHJER42nkMdgNo1Gkc7ER8KmXccS0xJIq882R0VHN0jJhbVHM1N9yPkP3cSoxErHAivmxUsIgse85Z5HcduNRkATr8X3c1nIx7rWxUXHUEaGx9PHds/FR40oKka2hFdHTohESLm02kj0S6XHcWyxRla1Y8iKDfhHiBPBx/VK1EbeegdIu/c6yAbQjMeq8JFH7rE2SIQu6cfhsyhILSJOSJJ8sEc5O39IZuYHSCdPykcYhofHt7D8R0Fgx0dUI9JGNwofSMd48kcLfBxIPm8mSKB4I8cXjzdIhhk/SIqOeMeUV1HIN2WLSCkrlkcWVZdISlMIyCk7Q0iTQC3I+/6SyByqo0e06NhH8b+myGHSJ0iEjQXHCExMx0+N7cab7gtIj4Kzx2R8FEhN1JNHo5GMR807rkQQabFHv2ynxpf/h0aMiqrGEyEtSPuKjcd8IQDIxU/mxwTF/sUkSFpHMYh+x88ldcgaMZpH6iS/R+VQBsZqK/tG/XYbxilLXEedAIDIAwebxzBfoMg/NS/GKctqx0zeCchBwUhItIgVR8H5Osc/ZnbIaTYJSBBYKscVXa9Gs/tGx/JxMsgDWH3HsiVsSHjb3EcSw7PGP6aASPM2Ikjp5opGv5YaSL/URUi/yYFI5R9GyOHKy0fQo8xH2kwgSIeFCcZFB1pH9TmgRmr1ekjYYdRHo0WsSMHoxMbd5DHHyIdtR4ntlshG3BLI3Jf7R6YJmEjD3J1Iq66xRwL6AUg15w5IUVpJyMQF+kjpZl3IStvhSHsLy8iDz+pHZjdax6F+H8h0u0nI4ni/x82LtMe34FDHOF58SOWIEciat1bH1/KCRxAnxUes3G5HHGwYSAxRikcZwhHHWEhzx0Yj28cAH+fHjc8yyBHthkg6QQjHXlMJyK3YtkasC+bGMNJ+yJZAzMcOpk7If3kyyKNS+Ea055HI+D2ayKPBiUcc/INHKdrVx+SyTcfO+dlH5XFCSGhVj0ihhdXHyhJjyIcG0kf2prfHfOh7yNmucscjshNIgEaKR0s5o8c9QWlIQn5ix1TaSMhx/B/IaGBuyPQ0D8jbaNzEkNgASDPz9caO9GnIKG8CRxE2kUWjQjdIsGFYR0ZcBUiahlHImWqYxq+D7caX0IRGJE+AyD4XB0dDDYPHurhrRw/Mk0cbrVbH1VbrxzIFv8cfFGXH07wHyO+XxEfiqKHI6ddCyN5RP8feoq5H2uzHxigOlEfib3xIRtSVRt3UEkifrKhHIlzYRyGekkcPKyJHz/WDRzJV70UwKmBGQaDDRgc2B0jUijBIoUXrxcK2ccjfuBjITKbyxGI4W8ilLNTGSrusRuqVOkZ/ypzHEaUyRhMB7kdme8nIF/d/RzrhEMej2QJIbppCSA6ZgchLSD1H5dyMyCtnusdlAhJINlp3x9gPwcfY34dGqw6Ix8fqmkc5E/XHtHmLx4s9x8a4vnrHs6vkRwax0kfreZPI7H/bR/XJmsf8L1nINZeMyLu3rUdOgK9GSwm5x4Yn/EcArsTHbaKzSKQfesecEXfGBQThR4h7VEjP/SBI24CRSKAaj0Tf7kJI2krIxr2B0UbDIxLIdkAAR3tcFsgQKHtIS0d3yJ/LocfgRSLImp9ByPbOXEiHJgFIj9KOR2+IYEg7lxPIxc/lRoS8bMhFB4hGxe3ZR7q43kZNc2rG6mOWx5zrTEjq3SjIKbo9SMiWNcfNQhTI0m4QSHMnTsgqGI1EJTa1R1nG+0a29MRHCQhwSHtyrUafy7JHv+zdRQSlU8isq7HHy89jyMTqK8h2vk7Gvy7DR8I1KEhyeQdHFhEESJDvfscGQaJH6kSex8hoDci1XSpIw0J8yJXTjceUJshHCVkoyNDELMh+2ydIrLvuR8OLMshznhlICGzxRskMCUjFP+FHJYTnRz/eDMh1GhtIdm+WxxPA5EfUNYrIe3QMR92TycUrpvXHk4fdRtQaykaP6lbIb8hiSGhi+seMOWbH/wlTyGYGQMeniO3Hj9kjSPnAYMiKz5LHBcLkxzX+v8eNoHHI9/XAx6HHe0fiy4nIKqmgRpS+BsgnsWpHiTAxSOcMacafjI5ImVFOSKwEXkiHxvzHIj26x1p0jkdWcYXIK1YjR1BswMfE/pNI+9pKR8/1GUe7OIjHMuaMxlI4wEdZl5fHQILkRqBJz0ZNdAxIZyTmRxkTqUcHzs1EE+K6R3JyIUglrVjI3WPpx1tUnshiHzVI/+XGyDiDiUjLnyNIw0M+yEuJJMgFNFHGPcMASFDb+Edpb/pFnMOfR58LfEdKe6HHJoKIRg1YCcjGLctGJ8GdR0OLMUbLPwPIAez1x0p70kduQxPHeGpqSPqVf8ghFx3IRqQWyKikmsYawDhGY16oxwUSpkfKIeDGZYgfxnPXUcb1avrH3SuASIbYg8dpgEnHDrw7SO0dbkh0g2JIwQijR3vSD0fVDlDIIDhmSJlq/8Y2TN7HjnU5x2Zm3MYxdyjHAfzkRtnuK0imkq3I3VT+R3jaNkegyVFHXisRyOVYskhBwBLHhng0SFtAqUfk61vI368UxzvQLMi2q0vIQ2v0x8V/oEer/spG4mb/x9HxT0db+X/ICBzFRyzTt8fqBJVH1sQESErquUVeOxZI5xsaxwefE8ck9yXHXzhfR+9JnkYr5eHGPOyRRk8nDUgO3P9HR7O5xzx1J8g3SuNHMV93SOiAAkivBTlH60kgyHxhisWad+bGyoP/RvtWtUiSukLHa5rCxorOlMboOUpIpokYyDb8k0igjNTId40xR28BR8f7OqNGDm2rR5yzDEa0yCTGkW3MRr4fzsfFjXtHrfooRZqeSkhRSUnI1sRSSHR0/kcrplVISQ4kRyRIqkd+L4xI8YoOyB2Jg8a34fjHhilfx2EbOEgnIb7HsBJqyD1yIUjZBiXIYm9cSBjEh0fNqsfHOfQDx5a5DcjPpynIKoBeyBr3mUjiZxpHkNuCSAYBD0cPW4BHjDEeyB5pw0j0PLdHGAT0xmA00sfSg4JI22iTRn6MhUUuYJjHlGqMyOIHnkZiQVbHEhQfxE5AqcXTa2tHrlY/R/TUUkhK6g9H0u7ARzOzDseNV2FI9t8RyKs+6cYvJAzI4vcLyNP8T8fCVf7HsV+vR/tygUgcu3rICzUryIUiGcghf97HCwxUSB9jV8eJ0DxI3sK1xpW0ykfTDJ/H8RMWyPLRj0drmmnGcIUmyFGJskcR9rFHFK6sxoOw3Eedv+dHdIQkR2QMVkezs2fI0fLPxwTmpUf7G2dIUvg2SKfHlsfQ3BjI7RylRzNSnEhPlzfICPmGSEMcJkb0TC5I847dR2TMiUVS8EXIixshxzBCbkh2kKjHBIWdR6/lA8hnQ6/H8nEQSL88w0di24hIQEsbyEkuDUj8NzdIv0xKR7mrvkagScXHJCAvSDm0TUbAkoXID2KKyFA7t0dPXsHGOFYuR6pgzsWGSf7HBWOWRycZg8gspMfHYDaeRngKcMh0c3RHFO56SN01AUhqfB5HDAJhxicf4kdfWMzHM4QZyHNfA8hPr/xFDAHrxwl5WEe1hlFHnk0lxt+gjkd7v4BIdPSBRznT00cLU3PHMzCkyL5z38jd0+dGXknkR7BiAUiBRPvGCqZUSHujIMd09K7HuUtDSPeUOEiejgDISSwXSCsn/sd9/kfIJYXyx+cjAkgqqVrGjMqbRv+Q7sb1IiBItWReR0BknUcP4hFIyuG1RvrtPsjMAZRIKQxjyLYap0gcm8LHXM/rRt/3CshAgthG7QilSCuHGcawLoZIIv3Sx/DWREdQbOnHyNhBSNibiMhk9AVIaKJfRk2EzcXP9ZdHcK2gR1CbkEgbjQRIdxyERxsOJ8jfrklIgWQsx4QNK0bne+nHe9SPx1JWNkjffi5INsusx6jFgcdTzS5Iv6yxx1drI0hiHwVIbbTlR6/jKMeRfWfIjvxjSHdcXUcjWUVICySoRhmLJUhCwcxI+Go8yPFkoMhbMR5IOA9rSI4FFEjFt2fIp1cFRwTuAUgqUBxI/xIUR/Lw+MaCUzTH7VRtyDRgOEdN1ITIUO3eR606IchjnSrH84+0x0lmHkiAJprGfBkSSIhzmccM06nH8ZyjSLHmwsgxEH5ItlKbyAZwcUb3NAxIjmw3yEXWUUccLLJHKAVpyGCV8Ucs5IVHluHkRgxRJsfqnVbIkxEKSGcEyMfS/n/HCjA6SPfdlshtNlvH6Ai8RwWDYUefvCNHIR/xxwskuMPTvFHHKVxRRZHefsgDCRzHbcQ6SL5guccoUZlIIl1Px2mwk0fhSxjHSR14x+lOTkhu+yjI7K46SDw0EkgugMtI6PmAx5wi5cah1hnIehRmR7Nat0fid4BHelVHSP50okdAixRI3L1JyH/qIEZ7417InOFtSBdYnsh9v4bHIJIVSL+c0kfUOYHHLYmNSI8DgMcB9D9I4EwISP5sGcix3xBH+xNfyG/QVsfgfTTIUSIxSNGgwUd+XQDHCBu6RJJ6JMgBqKTIBtWISC89IUcgkiBIaDLJRxT/q0hOsRXHWmSJRUEYPMhhkg5HnwMryMHZkMe3SFRIOmFdyHyhjkZOKW3Id20DR0MLCcYiJXdIv9yEx0qqo8eb9UHHEOkHxHknV0cSAwLI1wttyKXN5keYvL/H4emBxOFDQ8gxN1dI/tTJRWlIOciLbIbF4SoZyGuLEUfOqBbHfcYXyJYg+Ee/LSDI+FWbSB5lDcgTmB1IESGIyPv6ksaaiD7IqFS8x8Z8WkjkshLHeBvWR7UCtsiwcnDF061Fx63CM0h56ZbFoBglyNgwE8dowVXI3XWYxsozjUdSeNvGORiiSCkrP0fJVJbFzpdxx46Uu8fgeZzIWtN9xwboCsj/0PXGEKkPxxseisfHWjjIIT6pR4MQ0McQ2MfHImzQxmkIo0jwVkDHOkaXSK6G7sfymURIMkRtSJKKicdB+QLI6RX3Rje4tka+7nLIN5pLyL89IUf0LA/I+XdZSOC8ose28rfHvIVARiiNm0dJHsTH9HvqR05AmcU7cC1Gne/HRynKtcfG7CbI+MJNxtZZisj5Rw1IeJrNxyDR0UdRWkrHoeeAR/ViUsgZQgpISbQOyESKhMc7kK/IMJv7R7O7V8coXmVHRjWix06gMsdZdihIxksAR2vajcfRYDZHT08FxwFeCsZfB4tHds87xhGWPseGQCJI9RIWSO/Jk0fjZTxHzfqkR0diW0g3iudHRxJdRyM5MscIJELIw4OTR838HsjtXN9Ip/dEyL9MR0iv/RLIN8j9x2D0eke9AT5HdIXAR8jOkMg+2Y9I5m2AR8mFg8cMkyHIMsYAR5kqFsaUBTvIN0lDxx14XMfnd8jISF9rR4x5uMd/8ntILu5aRobIckgcr7vIVLpSSBEWXEeyvAXIrWmrxfins8j8qH9IutIcyFokD0guTpvHdqC3R4HNJsjFioXILj7ix1ThbMet2OfF4pjGx+W5RUiX7y/InAIGx99PTsjn6lNGuxAWyCfgTkf1+qFHJ4dwyOaNuEfX4fZHZRC3SN7A/cd14gHIAbU0yLjNTsiiIwPFoMyJyCFfrMbKkaXHT1ulSKjVoseGJ9dHS1k+RSAyM0hqDdDH4S2TyHuyJsjChufFDnw7yA+sB8gsw3XGX7AgSJ2R1Eb52HvIkI+JxhpRiMa+P+hHDIKSx5aQn0TP1TNGbhPvR24MF8jMPa5HGhEGxyXUIEjGrcTG+5JRyKfIWcdZ5ehH7b3pR7TIw0asVFzICsa6x23WF8e2xKFH9qZNyKy62UdaMJbIAzOUSH6jYMgN3JlIg9+7R+29LMgwW21H6NmRxTvfyEYHTpLGFSwRR4xxB0jZPblGLYkrSL6wicjeOpxI1ImSR43iiMj+kqTHfacAyPPfjsZgVPTGY260xmJhZshN89FG/SazR8ppWUiqv9JHIxrdSAvT5kdNk/7Hvt/Ox8lkC8imIk/IbiJiyHHq58deAwvI/rOhx42XPMcr5ihIBuAnyD1bH8cFahJIY/3PR7hNj8bL675I5cHUR1Tx7UdHIRhH1sGISP6D8cYzdJBHLo5zx5roG0jA205HqESfR95xlEWUtwnIIKENxywUr0bdA4DHfLEUSLxk+8dZXwTIf9qUx61GgUgWbo9I8ZRKyPaXQMfSVnPIcM+gR1UPYcgNwE3IAhrTx5BxIEhYqKzGUtjqR5+anka2c21GBK4sSGHiQUgKFotHpN+2REtZ/sT7q2NIR1KbxwD/gUgbnUPIwkbSx6JJmMgtMG5H8ohtyBDgTkhSF4HHFkE/yHQDf0gofV1IFpECSHKYR0jI4F5IHzR+xwc9QUWFWl7HG06fyFZ9+0YbLW9HdzQfyJuklMj6vRZIwIrgRi/dxUbdE0BIliEqxVANOUdV50HIUrhCRcyc7UckgMJI5v1Rxxq/lkjWtNrGOAcWRzZ7+sc4Z2bHFB/XxyzUZsVfnxTIXQtISPjixkdTtKJHsAkfSAAf+8g90hNI8ilHSLfwSEhxWyRHdMOpx+qVlkbMrG5HAykTyM8Vfcd+TG1H8GUtRyVQichtxPnHQl3WR6arjMdxJ6FI0pYgyNxWaUi3vbjIQWCUSP1GwkdY4AlIRf4fyCT3E0gr5U5GXa3nxqnyn8fygSpHHg4aSCGABshUIVfHfpM3yJyiUsbD1CpIQLOESC1wZUgIu3dHIPowyFZFT0gtstpFa5miR0Umv8dT6ZxIELizx4/Cj0YltMnHDk0qx6rXUEg3uDrIK6duR4YJr8YK/nVI9wRWx0xFgUcWmgfIJFiAx4dOCMhZG5/ILVIDxwf+aMjf/orH+5pJR0xtSkgY5gnIujo7SL+Nn0dp76RG1XjHxS/tP8gRtvrGL0xVyHirMUh5qUdHekT0R+VwHMcbPo1IO/AzxlmZmcikn99H7nntR/N9H8btjFNIUniMx99vf8dvgC3IpNOByOuZNMgM4bVHqAbExvVpf8il7J9GUoKTyAh7bscYmbzIFG+CSDoBS8UkF35INxo0Rl7TEUiXj47HsSAfSEfrC0hzrzfIK0dVR75viEjp5jbHrt4JyJpI80ZJrfVHdJPQxYofpcaVA0jHhG13xxDpXUcGEVTIt3HUx0cag8iw6gvIAf6mx/3mrUdvGCjI0u9XyMWease1puHGSOOIyKHWpMajEspHskzeRsgYnkaQX51HbOeRRWNCl0iOhGVHw1LhR7DlkMjH+kxHgQWBR5i7Okh2wC7HUteIx5jbrkcxN6jGcQxoR1go3MiWQULHRgzXyDzsr8ejJYRI52pqRl19pUdeCtrHVyiGSGrtj8dgnGNIZCpayIl5EkgZ0eJHaTdoSGFjOUd80JTHWLn2xsepC8fY6VJIjnyYSFrT70ZthaBGqIZsx8RwnUcpHNpHbqM/xksnq8fxGgjITsFbSDb8iUfjJMzHiBJ/x8nFhkivG0bIBjAgyBX8msdwJwhIhp90SFHanMZOUEtIVk75xqjVIMhuw1THvF3ESGbmz8Y4thbIRVKxyL2bREjg7PHH6qXgR4h0nsaP84ZHiywtyEupoEcMU59GhjkHyMLWxsenL9vIATzlxsGRFchhXrNIFcQiSMCzK8gdkXHIEgL4x68NFcjq81BIPyZAx41Pl8iVNFJHej1vyBxLokdJHRfHr9OeR1KnY8bH6TNIdaIDx21WQkc5LA9IrhY7R6yrjkiErJVHMoTTxhRP9UdEuUNIAtrwx4yRDEjI5yZHVOPLRkXGAci2XBfI8sFESJqowMdJ3TxHqG0ZyLE+z0eif55I3KcOSLeQ78d8wTRHmZkdR/Gy9Ue79/vHP55byKMRjMeMuVXG22oFSNs5CEjeAjdFJYazxq0pdEeoZcPIwnWHxhWsmEe+51JIogWdx6XsTMjeamXIsvzux3yRUcipMz3HSbRPSIIRCkcpS3zG6oWYR27SXsgVTarHzSaHSJmJPsgKlpfHmB1Tx6+8bchuo3NGBsWNyGBWLEjYcEHGaCJrR/yQG8g9Od1HcpnER8fplUYY3RbI4tcayKCJDUaO9W9GQ8uiR3mH8sbY30BG94Xjx37rYMjD1FVIyJeMxyJsskVo8N3Hxkuux0JNfEcjqjxHC92VSDApVMhDHClGp+iixuiZ+0YFa1/Isc67xwD2bMhQFZJIkaRDSNbFxUXYsNfHhlgeyDOYpchxzBnHDPMhRwrQG0jaHBfIEdXuR07wxMc5hRTI062wx5byOUhEKvhHGJV2xifHEkjKgaRHDPMXR09eg8fMTLVHs0sUSDEnhcdaixbIm3LESCW+Gcj+Q8xFAbRGyFWQacj0O13HmLUtSHEM58dVoRjIpxeZR93k38aadyXGFmmJR0MIncg730/ItUWlR2eExMc2Kw5HseDTR8pCnUgcLL5H9mgLx0koqMg/7RTIjqTLxgZ5P8hLGM7HnCKWR1yfkEdJDM9G/rL7RXFUYUi7T25IXEgCSKnzucf4US3Il9/9xxPqJcgIWyHIoOnUx+yOasi3IdvHm5VMR99fqkdoAq/HcsiAR4gDqcewAr7Hl1OSSEcx3MfgnAHEYEVvyG9wsMdTpfzHuWMPSIYRXEi0GLNHQucUyMpm7EiVQ3dGHic5RhDp+sceflTIn1uCyBF1YMgjSi5HSqOiyP0hyUiyLMjHBihaSI8Ct8d71AJH/yH8xbGwbscOPa7HdYpUyKp4mkjjjEhIitehSD3ZcMj99s3GS+kASPfEi0dRurxHd1zeRikrX0fNewhIogMnyHYGSkiMKPPH7uvGR0dxFMhrMlfIMK7PyEm9kMhF17HHPP1ZR8UmFMh5h+NHFP/GR1YOnsayPJNHCoYBx70xz0emSoRG+fgzyNeft8gFc5BHVv6hxx3JnsWKRwfINX4UyEbFa0drG4zHfOFyx2/ZTMiG+SlIT68KyHNHl0eolVNHsNKPxzCiCkhrGgBH65G3Rv8yDMg7d1lIPL2XRqlzs0dS6L7HzOxox+w/pkgQQULIHYA9SAZ4WUghjstFsScMSO/ov0eOrChIjZ4xSEX2bEhIHJTI1nWFSM0KK0dLd7FGupINyJU7GMizi8DHxOIWRw5MfkgUDtHH5zw8yPx/60h20LnIUcn7R+bVO0gy9dhHVGqJyNpcYUg9WxHHsZ82R7xVukeynftHRuWGRqMQWcd9dSLIJwBoSOx/7cdtxVbHo4lTSIt7VMjnI3pIkC/ZR1i5cUfswK9Fw2wZSHXikMdhYo3HjBWWyC88UUg3ggrImAyDxoQNqMXMzE1Gefi5x61JFMd0BClIREBSyOsRPkjYZ07Iv56GSGIf8cd01BfIRba3RqwMu8dcTwTHM6LTxuFqr8eOhBLHE2G+Rh04KsYvDKbGzL6txxnSvkfqM9DHERa1SDn0HEcJiurFmAmBSH1Nn8f768lHVJLCyOvilsfUOjtIdKsOyFW/JMcl1slHf1lAxim7l8cVG3THzExORmQsEkdGtI7IwmYBR1EplseCggJHBx9oR9GoL0hM65LI7mpASJ0gKkjLcYBHi+0YSNinXMiKflZIsnYIyFn3RUg2owHIoNn+x/4KK0jT3ZzH6Nmnxg96fEcgkTJIOCf7RycxAca8dFVIzvdfRtFRxkcdOIbGka2TxyU2E8itaZlHbcXjxcvwOMgeVu9GysojSGWIFkixkM1H8awFyMdqBcgBPiXH3EbrxpMJwEfgLbTHh5ZfR4S9OMjuK5tH8brqSOOknccIPMvHtVUsyDjGpMg9g2jIfUKMSKpRpUeSuwLISJyeyM3qicY9eXhGYHbCxhDHSsd3XgbH6KpGyN6GhsjPpgtHJ0BGx7Ci10d4C8/HZPsdyB6HIcfqleTFPmjKR92TAEhM5oVIakxWyFX/NkhMdqVHrYkkyE7CmUiNAGLIWBktx1uxhcWm8Y1IIW4YR8P6S8g9e69HZGxWxxLkj8dHyi/Ij5sySHqdRshwzp7HnUCyRnYAHkiq8SBIrItgxneMCEiBVbrGKaukRzt/18dbQtHGLbJZx+OddMiwMpBG5ybbSD5XNMZPfwDIS2jvx6fXcEfqhYlIxiMRSFWwXcczmh7Ic45RSBfXR0icM67F+NGTx1sgOMaNR8bHfmyXR5QFGEieDepHcbQESO3tkUfumdpHObUAyEgfGMeWUuZHa7+HSI6EvkdGo97H5CiASCgehUfn+6xHvzzTRz7oR8UnIfLHVi27xysH48a/3NvHg0gEyMdBIch0xH9H2IEWx597hceSkx3Iij9axwcHcUjVl/JHK9Y2R6b5S8aYXQRGit/HR/WZnMdMpnLFKO3ER7E4SMjp5zlIFRsPR7ieu0d4AwFI1wsISEk2IUiN+GzIfgiXSOGKyMesW5NHvNTUxzW+F0ezgxvIZWobx5qklEh2nm1HBfI3x1t6q8j5oD7Gk2klR73jscfMfSFI+SBoRsZrjMef2+3Hi2zvxUbgmsihxfrGvTLjxwU8JUizKhjHG56eRuRysMe9wYfF6vO8R98Yj8jsj5vHaNEpSOYuEkeUnwBIVWCxR/B9L8i23ohIfgzFxnoeA8jffo/GcC0JSAAAFEcax0zIVGKeR5+Q8shBcOtHy+c8yJCoU0i8LVjIA18nyCK0ZciBVQrIDTgLSHd+m0bnlGpI7hoCyEAD5kcfOzbI/pSHxxfmusZg1bnHunrNx6X1EUgun6dHqEZ7SNEJOshi0dNHG20uyAcnnkg41p9Fly4KxzZryEYkV/7GBXPVxw0PRsf5//FHFWyIyLFQE8Vh48dHd+6kx78980e6GoFG7ycCSDhnzsb67aBGnNJnSIWOschDSz9HV1qkxym6OEevlDfF6OIBSEyGBUeNpmnIIMIeyDfKt8fWbQxIIfelSDiGpEdf7l9I7OieyLRZnsdz/ipIE4F0yHhhWMgInYxHEjPWRzfCIchSh/vHJNBRSPodAEhWLYJIXZy9RyxEocc1XkzICI0aSAdmQkjBqAPGcmhFxRysr0cehwJIKWrUx0HRM0hV/8pH3yY7SBOgOUgsH6/IMoakx1/HQ8dCvsvHAa6gx3rE+0eBBAnIsX+2xr80csiWIePGHCuORgT1uMfOOPlHZMQlSOGLKEdXo0FII4JzSDNSxMf67WvGpTUYyOjQAMj3tfHHV9u7R+FBM0j4UaDH5QEPR9xGaUXQc49HS0fKxyIVVkjBaDZIm3UrRxzKV0gi297GCKOLSLZrK8gX0D5ILwzQRnzhOEaq7zdIokWbR8wsXUjMxGpIiwQoSCwD+Ecxp2JIa1nURzhnJ8h0lPJHPL38RUhkrkgBBUnIrFpkSFY1B8ipEi3IDk4ISIwK9MZIi7zIKYzCRznFv0d1MoTH97UTx/trC0g/VQ3Iw2RcxglKWkiWkoNHKUtUR2fThkfFz25H0j/Lx3VxvEdPnwtIGg8ayMJOcchHkY/Hfa5UyFsi1kc4533H9aFYyB35AUjDU7xGWfU4Ry7/7kUPnAdFMCnIR1cGnchgRjfIws16yI0nyserzXtHQcgsyAHuGUhpr9TGOYU5xxTmR8gfo+ZHnh0lyCnLAMVYKQTIwY87yAdFW8h9FVFISd2VRopGDciGdIhI4Xn0R/4jkEemi1RI+6tTSBYK80eXn9LHZ3MwSK7PD0g0QQxIsxnURlInPca4vs9Hc58lSHOGFEeyDXtIj1M4x1g5AEa1FeFGaSg9yGhJHci9AaJGjv1uSJNHYEh7FOPFlGalR5UsXEjYB1bICwHHSDEgicgkR69I4baayFqEHkcKsCrI2kw/yIPwBchKu6rGgeWVx0LvHkcTGVxIZHv0Rlb86sfFn8VH831DRv02dEcmaglIMfcrRlAc2kff/rTGthsMyDV+UcdxvJZHke1+SKNhDsdQKyzH+UBvR6Mw2EYDg6nIWmTMRcDupci4zw/IBvBeRER1jMhYOUXIxCHRx8IVSkdbOirINPEOxxiVXscaKFlIh5YaSH/4/MelPP/H+8qhRzDrDcitAUzI7Y31RqiV8UdCL+5H3EZVxn4sWUgtYrvHu0qeyK+0Sce9YVPIrAzrx/xHasdu8pxHdaIVx6CBTsi//c5GB327xlk/IEiejbVHAwk7RnCOssflcBDHRMlYR+iZq8fzfvrHL93wRDm0SEQ8rgVH8H5BSJJCD8hdDXfHEwkOyCrpGsjyyBLIu/iWRsiWVMgsNNvHM3OrxrpJcEj8uE1H844CRwo2WUhnRBdFLEPoR7DyFEcIG5JHINJYRwKa30cllf9HOdQpR+DtCEfq09JHqyZMSPxhEkiu53dHr21QyE10IMhL2SHGJ0OOyJlZjEc2/KXGN8nDRjjfOMhKO5ZHDFMTxwapqMjOycLHVeEeR2dEAceO9CNItzFPyJidjUdrK7nHJwCSx6YrNEhmZWvIPsjrx5q3dEc8HJbHz/ciSIAeech+20tHCXlhxyXWnMfKYdZHgnHYR5oHPsgujitHLMU8R8jnY8ffK47IR8M8x6Z5p0bR4b3HQi4jSE5JKchWqYtIi5wIyPdkx0d6JVBHdmBQSK90Okfr7qlIR1JUx6BEn0g9ijrGs2oMR+ANfsdWfY5G9k5wyD9W10ezBozIXL4zx9muSsjFn5XHS7SCSJumm0YDSK1HYKVvSOq7A8hXGulHTuKryNXnOMUnoNbFj3GmRiKUBUgh/0PH0VCqSMUvJshgnjFIB44Ox194nsdemT1I8NZoyNg/Xkd/6hpGYCakRzpjisbwtGxIuyaeR/nPvMZwXaTH3zcFyNZURMfyQV3IBvAERuEJVsfe8TNG/0mNSNhBUMd0hH5HEKmAxlLY10dFx3VG3bP7x5fXGUi3vZ7IkpvYRwrHHUgkGLbHZn40yOmeQkgElYZIWsO7xzXVkkiYfe9Hxvw/R6Q/mMfqnH1Inc+Sx/2tBUgepzDIXVyJR0r6pcc8DpRH9DtAR6OCbsgSgzDExODsRlNEUsj8xzFII9mXx1csGcemWrfHG+3Lx5kTE8h7MkNI+UeMyISNdMdPtx7IcD2ARm1+jchJ3KbHB+4jR3IRVciEbdJHdqC0x71ZG0gOjjJIVCNnx4bn80dKo4BInJH6RjOEBMjIFw7Isp0Uxo9Jr8heugzGz/efRXTbe0i06IZHpgoeRZ6thccXqMPHZWgFSKCYqEdj3bjGBnDUxuFSG0glFhBIczf8R0al0Eb/AVFHCKzPRqaTJsgHjf/HUrgQyIWb0kdoxqrIvvOWSNoq8UeteBLIWauKyHrE/sdILnjHkryvR8mlvsd6ZSxI3XQqSOw+scdrCQlEXM9RxywjTMe2YhjHLj/aR0I++MatAIbIc0Z8xpwRa0VO7KxIhtFTyHPvRMhhmgHIXlrGx4mx10ctIvDH6MkXSDPTD8d747VHqCaLx1yPhka9azlIsgUGyPOfZ8ZFpxJISiI/SM4YYkiZOwnH3SRVxq8tC8jt7CVIsuw4R4PA+0W//UzHyMc2xx90jEZHA7hE15MTSPQscsceFpFFm9VWx8rTOUhYSE3HLm5cSAis5cVNAzBIMa8TSGXahMipkjXI2BdcyLeggMcSJEbII/qNR6AIsEcGCRHIeyMbx1Lvd8jN+5lGMrbbxwFd7kfjhdJHQq37RfG6ckh23nXH8pAbR7kcGsfv57dGfICcx6HWMUcCWrHGEPj1R9VIJkgU5zbIfPDnx2nPW0hSnl1ImDt7RjqSyMVzBzfI8mFdx+M2RUZS1nbHx7LWSDqR4ccsU4vHlOc/R2SYk0hXCtrHzqGxSDXXscjdE5BGad8RyHf8T0fbQBpIqDxWSHPXRMWVw71G9WrjxzZbzUfUsifIQj2rRz1zUMiz00tI2+A0SIUWgEh9biLHi9uMRH01VUhgfhrIdYKcxlvC48ZMFQRF2W5hSHoWxUdkymjHHXnVR/OPgsglDXJIwTmURczuXkdikZzHi9vKx9wNVcjuWqbHrLpzSPhTpsVxjDhIFbs2yNPNPsZka6THZA/mSLWGkUdpnopGzH0ex2+wREiBxYlH7b2TR/W5tsbIbrnIwIusR4v9RMZ2T5VGbRRkR7jtoEf1IChIN5BDSBBI8MfdI/ZHkEBSR6tmdEjKQ+jHvwwwRwXS7sctMjXGtYRyRYC2tcelzJ1HtS7QSI2sl8j03ODH/3Hpx2ptocc9WWVIP5V5x0Cj8UeA5qpHyiKxR4hqO8gQ50XH4xRZR4Nvjcbvn0rIzplsxrnL9kcp+n1Ho6kSSJQW5Uerz7XF8oHBxpuVDMiXzg/Hvm57R3Hbj0gdGblISgoMyO84PkYypGzHqkHuRzCTS8iSO4ZIXDgFSImYG0j4IuxHPN0Dx1847ccwqshG32+KSLUVicf5zzRITCbEx/YG10VZZ4dHL13RRk0Cd0gV9GnI3JW1RxwzBEhHoexHm4SuxgskW8bIVhhIJHj8x8N8gciW1qzIRsNnR5/KwcdgdqVGpA6LR3REKcdApDlHFiFnyIizRMinaPXGbxl9yDbbjEcZsn1IbIORSCEf28ZJzmvHlumDSAIr78RgFczHQWDwxyFPKUgwWr3HiFRURxvt4cctUitHVNKLxpPIjUituCBI6Xfrxr4wpscNJ4DIH7uWyDKGo8dkEwtIYrc9SMCKK8e/Bh1IyoNtx8Uu48cAnu1HNhwjSFlNMshSoAdIW9GKx6tlrshPDs/HTXNDx2syOsi945nH1nT7xomg50cvHXdHHLphxwe+Akh+HQlGebBayLN7pkgHpzPIOiJZSCZCs8eCA6BH9lgZyCidu0c164pIXa3nRs1ix0gsXEHIrgfiRjhG6Mdv8BlIZKiUyDB7/kb6De5HnQDKRoJ7G0hmd01GQh1bSFx+HMZkzEVHmZI/yOWw0kddrcjHlYPsRr5f5cfssLrH4zUySHQNIEj9xRnHLIMGx3edB0h/qkbI7uMGSDVutkc5wynHNS+0RhxkDcjDrH1ILXoGSJbBQkisPGxHdCwxSCJRjUhmrkXI3qpuyEQq1UfX0jtIVuR8SJ30g8iMuSJHtmIFSL3im0c3uL/GS3dAxzGIW8fe+QPI6YZ4R5DnPMgJ2epHnHLJx/+oFcjDArVG+yvyR3O3YEeodcNGklynx2nelMUXfKFI1LnMyPNVBUhVDMfIK4fIxUJ3jkhhg4vHxU9ExwJ6xUffd2zIYbLNR+FZmkcp3CxHMsRFRhGFN8ipU69HhXq8xwl5G8b4sUNI5CpEyHC+qcdj7YRH7EA7R+QSAEgZkz7IyBhERv3FeMdpr59HSiskyHmoq8ehRWpI23lLx7ygy0iAl2jHeTE+SJ4+ycc8PWrHH4s2SPCVF8jLVyhItko6SNhrhUioJhzHMKp6x7aS0MddS3vGUUkdwt8PiMZ91RxIZvfnRhwqTUjeEjfIXDCAR9WgEcjisHBId32lyJ2QgcfTVaZIG3UxyJqnxMfdyw1IPCxlRpF2DkggcqpHMrXEx7gvdkfH2S7IyDbtx85J+ceTWCFIoLEPSBsNrUfppgjG59uPx9QJhsh01D9IvHRVx3E7bEheyr1HiX6zSEl9lserrYTFeEvFx4nBv0fBeUHI1Bmox/crbUjpp4fIxHAKSKVVD8hZZopHxQ3vRymSc0h4+rrGY+6HxbVm6sY8PYHHaZ/6R3pWOcj3sILIzqgnSLqJr8a5rYFHUmjzx88eG0hRgkJI5eG5xyXkA8SbCpLIPUpvR6UsPcjoWovHYhBASHrOR8gYFcxIKliIRsqDFkh7D5TIs3vYRrw1useIo6nGhgSKSKvtvUZfiOlHU8qNyDLGNccvDLDGrFxKR15q2EcJlrjIpgo0SOvKWMj6XJpHDJNdxUBS50eXJ6VI4AQtSK+0AUeu1h3ITMamxwmigMgXJ5THUSmqx/VKB0VIEI1HNuzzx9EiX8WkfzBIatzDxy5oV8gC2qzGLteLSHwRhsdYzahIqXNlxxmiYEh6pktIawnsxaB4VMhEGjbIPesTSO+XbchA2ybIUL2ER5zzEcizQm1Idk+9RQjMdsiXv3XHUA0sRsnU38YULkdGNID4xj81MkYelp1GqlBkyNx3JceHRcVGYicRyIQ8i0a3EbTHw+RzR+HpcscRh6rGJ5glyOUwIkgMWVnIW+JzxzYcvcjTEIZIM/SCR25Cj0d4AwDIleNYx9SRYUj/4NVH+lwHx9i/EscbfGvGXD6UxndNzkdBsNbHzhnJRBT+zEe9QxRINIDqxrPKVEfBcSVIBcMHR0Umm0fVV+ZHpnmux5skF8hKq5VHCGNFyN8TsEi6qQLHzFUdSHbgYsgjaRnIgQQ9xttqCEdtzSBILKCByCmKPUhYKKpGMwJERwyijMfnjFJH1DEFyF7KZsj8SYfHiGNrRoQ2ycgLVNZHnJKMx9DkLEgf4+VHMDv3R6e4r8gu051IzYweRxE9NsimG1JHZ8CryCWlp0ejeS7I5OoNSFdbgkWHhQrHNwFSyIAKmMgFqj/IfGHZxzu/DkdPj4DHz/4BSFISkcjaGwBFw6sLyAOvC8jZfVLHfGERRh8k4kcMs8zH9ofHRyGO+0Zgvs5Ik+k4x4OfUsh3dFDI7JSIyFW/AsedQRHIxFKqx24SisfIKq1Ixku9xRe3HMbK4hVI/SVJSMbLiMabrZ3I7RxUx3E0JEiM6vbHWIA+yFvw/cdmB6lHLVFSSFAjb8howk7H8IXDxYZJd0dD++XHk3gCx0dhOkbu2ubGId/ox02zdUd4az3HiZFJSHOXoEbGtIDIrBx3x2lvsMQ9G7NH1dhdR42PH8gjSxfIY34XyBxr7EZYF3XINhtaSM3cl8g8OZhI3Y2EyIzpnEdN8yFHTgIkyMU+vkaHhQxGfxlqR1KHWccAcMVHvyQVSBov3EaohhRI446tyPBlzEinzwFIe+RZyJsUBMhp0ELIZQi8RgKyEshgXRVIVq6OyKgEMEcjua7HxT5BSJmJy8fbHfFISH/4RgGN+8Z2/l/HickXyIcWxsdsj2zIKYRyyBCZ9sdQfbVHuD5nx2qcSkiNV3nHvPXRxxWVFkgqqV3G7+fQRnVBi0gV2zBIu2crRz7oXUcbHqJHMjW4x26SIsa0yMZFfb24R96RY0excHVHrCQVSBBHx8Y0EZhF3dPpxooe0UchBgnIHm4UyC+VAchbEZFHBvlUSNqslUiCUX/IMAvSx2+Bk8iuNnVHah31x7sGbcjVhwJHZCwHSI4EjcdKvAJIYeF1R1UAw0f4gxtIvONcSOHLGcerP7ZHgtFORt7Yckh9/S3H0pdJSBi1HsjB19/GCvYJyJZh68YiXUzIWPn1R8xuxUZa3IbIgU/ZSJN4KEiSGyVIysM8SIfVaEiUBbrHiWhUyAoGeMcc01XI1dZpRtDzpUekcDrIJSKJyCtmxkefGjPGHTgXRul24Ec3+gTHSxmWRmZGCcdhkw3IoxJQxjt3nkgHbkXH3d2HSJhM7UXmDj/HYbIIyG0lJMdns0HG5h2HxFP0dcfQiy9IdDNoR/XpmsdbUWtHIyrdyAgb/sPTTDRItnNzRvoMg0d4eqRFw2SgRnQkiUePl7DIMJkjRum3g8XV53pG4W7PyPIwLsYBDU5ItVXDxnkwRkgQh8fHlBWWSJshnsiERjhIkksFSPHbIkg1TW7H8x/CR2PmLUgGMOTGeKn2xvNNgkekpy9I3hIKyI1G6saulhDH0bEPx2KQMUg/1vNHcx+ISAdui0euZfnH/XU4SH4MO8YYJcxHlDYFyGYldEjlIVHI1JqXRf12zMc6wQzHogR9SEuhHsjYnwnHIb8iyOnWqEjuybjHTZskSJsUJMhC78NHnQAzyPnzkcjHOG1HsDF/yMRR3Uen91NHuI2VRunXisfk4yxIev1GSNz16cZIUMvGAKOiyMoyUEW9RZLIXZw2SGRMUUcIDYBInf8+yOpsk0gaLynHbaTux75XKUiBHQJIKD0dyBGmOEgj+arHKF26R2i5aMgIXHnIaLE7yJXEQkiohpDHbYWbyLveAkjLH7jId7wkx2rQj8hjcaRInY8WyEvH6kef2tBGfU3iR4nBKcfH+idIvOTpR3q0+8esK8RHuM4JSEVH98eUryzIMhXNRkh/qkZTtFnHYAW7x+hCOMhGhOvH+m0qRs2gkcjAYwHIJMdAyMrDt8cw2UPH8BZhx7smTchyABrIBTRqR/EUKEfqK7vIIT+oR79sYkbYcOZGHYkwR6L0bMcLpDJIueeBSEx1T8eaaFhHdhhEyLPq+cW+P0vHZJJNSN7g3can6BLIqiCixvlgakeI0krG+mRqyBChEMjl8ZfI/nL9x90EgEjJVbjHBNX8R0p70sfQi0dIcokhyH/yMEgV/ADIK8arR753Y0jNs4VIGk8ASNr7Y8e2Y6THe1RhR+5rW8YxPK5Is3nrR9xlrkcUTsnHGaMfSOf7R0djDclH7EAsx7QRGMi+vy1I//KERiZTssbomJ7Hkc1qSPWpdshKi6jHMiRgx73hr0cze1xICYoqx8oShke66N9HhGwpyF/YusaPFbFIummHx3AthcfNG2DIY4UXSOHZKsg0aAdIY+5Ax1hJmkd0Ne/HieGwR9gBTkhwQYXIOaUXx19RDclqPI7H8pCsx8z100hnS1NIeZmXx43vfMiOLDrI6+oOyPl2ZkjCFY/Hfb9jyB6FR8YFc5fIRJloSGJpMUhryo1HoNgSR6ZyB0h6ppRHrWk6x53/8EdMtwLGxqtUSPYGE0YvnZTGHPyJR1eDDkg5xUjHJuonSBKDmkfOGelEqM1EyDqBtsbaLK9HQLMtx1swxEdHOkfIdAweSHGPlkgQwTRIS5AByGl2XEhjXeRHC7XvR1B8X8ei9O/H68I9xw6tBsdH4z1IkMBvR/j7E8hCDTbHK4fSRbGLlsi/XabHGkkFSE3jgUffT8vHMrYdyHDuDsidjZ3IhB4eyNNr9EZ4UlxIZPuTR9EiTUbXkuJGyoM2yPl3TcjxQhFIjaBByFZ9ncapMyfHOfyHyHtSqsf61a/If9IMSDTA+kaduTZIZncSyE7A50ZxbClHVR8vR0P8CMgRHlXIgOa5RvMOJEeNFzBHQQBEx5Xk1EeHhtfHA4BdyPM/GkgK6APHBbR5RvlXFMjxYwfG0YCOR6Gl6Ud93W5IDoVhyG109cYLRBLH6aZ5xg5d2Mdd3FTHRS56yISxokhyGVRIibEOSOELMse+MItGjdqfyCZTAMYl5N3FWwK1Rgn5OMfE8KdHH9OLx5r4u0cydpPHSqeESI41lUeXrvXGQAK+RwCvD0chkBVIDHGuxRNBN0fid0hIwagoRX3FOMhpaplIjEotR/rcgsbgoZLIlvEMyFVvBMjaKydIpjmexjnEzscbJhdI74dJx7snckZN4mBGqrmOyOznWshLqGNHq67Hx63omUcVC8dHuhBfSK/bEki+8CRH94wuyF66w0YPsw9Io4ItyH2uIMhpwLBH4WkhR6JjyMakXrdHZDQeSA0PU0ihFpXGN1hRxxILYciWwQzHJBchxsnlnsfysezHpC6AyKEvb8gcu2hIXF5/R7EfHccKBhvH/vPDxz/G9cdwxmRIoa5OyB/0TMM+/0rIsMEzR+95EMiVa1VIF1eDSFatm0fV5wpDp1i1SH0uEUfXk5NHDc8Nx49JK8hnq0PI1/IPxx+UaMe1ep7I4KtmSD4Xp8cNJylIMXc5yPSUFUjc5nlHmSrSxWWI68UZk1TIrX2cSJJiZ0gu7yVInrYwyATW+EbwdkNI8hBuRwNn1ccB7EhIP1WeRyAyEkh9f/XH2qvQR9+wPsh0BAJIAlpQRxPkhsiD7nDIjuRpyBpvhsfUyeNGANCVx4cHBkf2qINGLNQuRoa5EEiCYaXHSZ2cxXtDq0ci3QXHulGmyJsl8EeGB+XHwoYwR09XHcgTcgfGAhoBR0/fpEcaIMzH0xwIx4JbNEjNiirIRNqUR/OOfMZGFDpGFRQWSPOt0kfNywfIyfQkxxnepUgLhBJHxFG3R5e/5MZ79BvH6mjBSMJmWsjoCEVIZRGqSLF/8kYcJo5IYk+cR9GRVMVawwxIHFKOSFyP7MdtxE1IWiQpx2v6Bsev5cbGttpGyBoAgsfrMplHIyqzSIyCXciIMynIhHGaSJXEYsj99oZHJ2EWSB1Yd8d2BzjIw4JXRx9VgscUHpnHJaaLRyK8sEfRamVIv+zZxx24/8curixIthSjx8ufO8cpi4NIEKgfyMQAkkcBDA9I4sfIw/0F0keyrYdH3FcGxuMVg8df52rIqdtDSEnN+ccqOYDH9ShcRUjwBMfG9QzIU/weyPLpSkh31IHI0ZkJSKKcQMi543RIs7l6x7F/gseNhmbHaFlgyNob6MbKw/HGR5JCx7PLq0cJCqnGQ4uExuWhoUcdOJ7H41QrR0O7g8dSf7hI+dgFSLbkLEdtjFNIQPtHyACghUegrZzIwoa0RdxWYEgeFk7FzbqQR5UcKEjCBi7HeMsdxy7O4Mct4cpGalwZx4oWUMg3CT1H5i68x2HCLMgwOU1Iac6fR2AMN8i/Xs1HzsiDR49CCUaaFzNH846GyDaMp0cjyibIgbt2SLAJIcgjMh7ILbhtSBfmSsfN3KXHRfZaR1uCEUfy4DdI3pERx/amY0g267xG6NE6SD2KfceBlTJGq42jx5/Mv0cLTAfIGCRpx4z5uMaHPR5IrdmOR0uoiEc0EdNFxd7MxwG8QccMcQhHjdcOR/VqgEeZyd7Hh58SyGW4xseAB6hIL107xg6uxceERAvIeRiRyOWAtsenqJlI8rDqR1uyp8dMWZDIfKHzx8aMl8etesbGfBADyGKQTMgP/4zIMZdOyPWZ/0ck1/rHPYo7SAv198Zks3PIH5Qkxyk6L0cRFi7H/gLcR7+mN0ioRtbHp5fmRmaWlUehThnIifA/SD7skMiyLLTHzG42xkmpokjCxf/HA78nyC6QxUZOQCHHCKMKyI8i1MfWlIdInWSLyBAH6sZgVMHHnCo4SMoqBEjx0rRFmcIxSEJ+SMeEHi9HdC0uyO56KEee7VDHmFsyyGvbjse+RKxIUdq3R00kiMeKzqrGIkzCR1/8oUgzExjH6bYGyMz988euZ3xIlF0KSA5Owcc/HhHIb3GfRwKyAMglxtJHQOQQx5oIu8YpXKVGUujDR7SINMdl2A7IwgWDxxPyn0WAH2lIgqGQR8Lmy8ekoJJIxX4GR+WwQEczYzdIQm8+x2XIA8j2Hm3IUEwFSH9YTshticHIDEE4yKB6EEftpUvI0q9zx9GKS8gbrP7Hw8JJSNl9JUjpF41HRU4CyDGXhUcibN9FhJ5fRwRGwsfX4fFHKHU/yPU6N0h/6mHGHoWgRif/akgUvx9HTVtHSJr31scy7khIR0KCR8bNPkfQNIjHCyQwRSjagcgVJAPIb+yiSMi23sZ0tT3HkmJuyFzeCcfmbSVIrk9SyDEct0hRSdpGB1+8xij+hMh6hR9H1g2byItsccfNGsPH9QrYRibjJEih1uvG28qCxnPmjsc1/o1HDd+OyM6oIMiZIxVI+eBiRzpiCki474dHMFoIyKcogUfAih9H33qCyHHMBMeDrzTHBOb4R8whgMhDrQHH0BDLyCW0y0dQHRvIKUs6SIR0G8grL2zIuKuCyGCNV8hn3R1IwhcGxNXfG0i7J//D4WJDSJ/ciMdZNznHLUFlRzkjUUbMzorHlF9ZSGQ7fUXmJjFIaR6nx0vZ7EZbco3Hi9GtSAkJrkfcNVrG+8tFRmuJ/MeP0S3IyHfFx1QrPUhm12rIoOjcx7ieR0dAOg3IH3TFRz7XPUdcFItIvEWuR5AoPciWALhHnPaeyOOloMUjeURH+JEsR3qF2Efn3BFIMYfgR0BGmMhQ7dTH7uMuyA1oI0h5+cBIio4lRvkf/kfMzHXIPCz4RgskFkbwti/HDs24x8E30UfJdDhHmAzTx9McaccozddHO5/3xoo/dEgKCJJI42U+x6hsV8hgbhhIOcQpSJiNvsfT3E9HChcPSOO0NkjmHSbHb/DoR11laUgCytRHbspsSIU+2chVUQzIeDq+xmNWH8jIdvXFqLW/R7jeYsiS+oXHN6o9yN1kfscJ6GFGo7H7xz07C0gIDGtIdyy1R+3cmUerPYpHjAobx9hfK8Z/arPGz1+uyIwK/8emGbNHOU01SBzrTEYKtjxIxPFdx5SlacctMuPGRi1gSDbrgEY/xYLHxqzMR3IK2MeHKYpIBasiyKbDLUjaLB1G1kWORqqwSEgSA2hGDRBPSGKRjEi5ZJJIN4qyR414DEjE3pBIHDqZx6FHq8e2Ep3HidikSDdxBMjPbn1I1sa5x23UtMfc/i1IY4UayM1qicj35MPGFBZOSKuel8dEqdBGdm/AR0iYB8gyDhDICGSUSNn9YEd275FHK4dnRtVHj0cqkg7IplMlSJmqnUeUXwXI78mDyBpRGkVDaJfIP9YWSHhqt8eAAAvISH8oSBHlGMcJedBHNe0IR4aYVkeDUOBHuEWPyCOXhshsTyHIOZMzyPck+UdLZz7IRQeJR691kMeGyY9FcQsgyKWb9EcjkSDI/bbexmQbN8gnAT/InKeMyAS220fNim/HgzdRyDllbEjsHspHwyPbRzJUX0iFIxhI3JfvxpMpzca/TGBI/jwUSIHk5EdbgedHUYm6Rj7AI0iutnBHzJ18x5/LCEgfZK3HysMkR2/BEEcNL5XHAqnqx3o0+sfLgQpIA5gyRyXkccdtJWjHBmFySHtjGsiCWjFIjS5SyKLLKkiQgBnIhK1dx8GgZsiPizzIR3KZxmhSg0f6XG3E2hy2RwMItkdxLCtIDJHoxx+jQkc6EmTHkX6hRR72mEcXKJTH7jNZSP3WNUcjKxLIkjoRRdpmpkhRWQJIdQKyRXJ5CkarfupHbwF1RxwTjciwkpNHUUqayGUJvsfn+9FEAN5HyIbnHMfWloLI5m5mR/mXJ8hcj25FJup+yAirQUiL/aNFPftqx8SxZcbmPx/Hh9cGyMlF8MdXqn1HcihdR09u+kdNM8VGq52/R9j/KMd1tc3IKaydR/cEEcj/iQzIOWW3x0RaP0fWtHJGNAC0x/6yJ8ej4aXHY43qR/vb3keJ8rDHNquuRpgrvsePIfJHdeI6yE3TMkcAwLzGjaeGR3o2FkdrO5dIjrRUyCRoWkcwcyvIZgb4xwIp6MdOEUPHrSqax0ku7EaEXBTHIsR6SOgo9UdiXw9H6gWWR26Dnsc3aUlHL12ExuauOka8NI1GFB8QSPjS9kc/1RNHiINER1J4H0gM4iVIuat9Rzz8mkcsNOrH8kDQxxbZ4sVqRYjITTPnR3a+LseeXstF1v1uyE2MDEiDVz/InoUXyNk9U8jeYjxHcYr3xzWftEePIjHHPghDR+JvEUg4J7fGOqJoSG7SlsjhCwjGwddcR5R2WcfeAlNImGCIyAsNBUgu8CTHq41XxxbJr0e/LCFH79gXxyO5uMUugNBHNqz/RzvWWcjdqwfIguLpRTqBV8fp7jRICjYfyFAtH0gOVh/IZPtaSG6j58bfr8JHrsdWxjq5YUgPC1nFKQ+pSEYUukZo0RlHQFPCRtPNFMZ0RUvIThGOxxbRe8gKhgrHhEweyKNyAUe8zW5IEPm8x5X8FEga105Ig4+xxwk4UUi0TJ/IXxi6x1bOysew4TlGs/FTSET6ekZ9CrNIQThEyK9Ek0cwGsPH0u/2RgK7EEgpFFDIrcmCRxdIm8ed3x1IuNUnyLoxJ0igWMlHrle9x9tZvcdiEGdGN3hwRgVkK8hwhihI4Rk8yH1fNcdSsIJI4zRxx1Tjb8WVQztFajysRjrhIkdCzxDHu4ihR9EKnciC9oxIoqsWSFJ2K0f9VVrIZPwiSJmCj0hCrSxHeKOeSM0LLkia9xRH7G9syOh9lkh4C6TCAhoOSApWEcgGgUHFqnDbR1Rjs0ZCz7pHdrykyAFNfMU/tQ3HOBY9yK5m3EdxW0LHkss2xyI9oUc0QKbHkrtHyNHRKkgcQKXI0dErx3boLMj2d9hH3rmLyOjZUsbv2CrHxzo6RnrVNEj+FLrGNSVMSFAtVkhUcuDHxpzpxqrQaEh5Tx/IrxQrxy/MFMg8LIXH9LycyJkbhMcvDN5HQt3hR9IugkeuN5zHzdvCx2Ih7MfRELhHXGcwSAxxisWNhu/HuC7iR15ZCkiENk9IxY1pR5zzKEepXAzIS5lUx691g8dbQmJFgGYAR0N1ichgKYdIa4tuR4cW1UXt+ZnIqD0ryDBaRMidAENGkpQSyNLXB0jMHoJIHoXpx4C3bEcv3TREdi7jx+AL5sdIUCVI/fZ9RetOsMjnfPvH9eguR1RLpkg9mxrGPXpMyO5LJce1FhjICAxFSJ2Q8MfUAwxIcviTx1LXqUckp87Hp9gQSCnLtUcQCUnINCACRyphBEiyHTtGOqpcSHsDycdESTLHWEmwx9a0uUc92upHLLUOSIsthkfqMzHHNIAdR+rzd8YRhV5HmSeLSJnarMfEQHTH7ipvSB+ztEeQcK9HUnh8R7mbq0en/ylIUcF1yEWjgcjadDDIXO69R0jnSMiJwZRGjRbxR8PSxcf54NbHoAlDyJqIHsenbw/IYtcFSBUdkEbYgcVG3ph8SEoKE8ccesRHiNLfRTlF9sZ7k+3HYfPQR4ofpEWsTKtHkJhOSOWPeMiN6PDG/yyFSIya5EdQG9jHQMIExzSRDsiiVMfHke2qRgBuxMcv4bdIs/IWyG8BDcikD9FH9ZF0SN2TVcUrPodISeVWyJCgdEdQLULIVn2ARxOg1Ucf86JINMCtRsW+CcducrnHjebMR614ZMh4mhfHqRLFx+dsXUeCAzJIh91nSACe3scIy+LHMlahR3Bd+Me3EQTHckpRR93kJUdQVEBIC9yBSBK0vUeck0hHDdCAyJz7bEi+H2DGufN8SIO/7Mf6XKBGhpBJyCiNI0d0k8xHDu20xowqyEdb+K/I95Vrx9gAgEfjbLJIUGtzR0fBcke6ia7Giw3JRwbQf0f63J5HAM8fRxLnvsjrMv5HXumoxoMPXkfRkoJHSpvKR1DcUEiZuftH0hdWyBE12UeyDJ9HfXd8SO+4A8d/mWRHYhCJx6stsUeR7bnFYv+4xhCp7Ea6Ee9IMa+DyEfSzcdhgxzH+dCMx5NRN0hrqobHQeGZR80LMEipU0ZHNh+CyF46AUYq6U1HDr4FRz37Esiq0C7IkGCzR7g9s0evyztIcft7R6Bpb8c/JH7GphstRksp50dJrhhH1E6KSH7z2kj9HhrIOSX+R3EzDMhiT7XHJAhFyExNOUiqgDlIj5LWR2+hW0ccXCDHBFaqxpFM4kd72lRIVkxgx1ZkdkgAgKVGJ6/uR8zM3cbBKGjGjDk4SBwXgsgDZxpG3x4bR7Lt00dNhBpGPZu+xReWtEdRolbIAwcDyIfVnMjm76FHtcVFyCL9pkPFNxVIfuw3R0aUz0Ws3LPHRbSEyFNF7cc7NlrIaR/cR3YATEjIf61Ir5SDxzphv8ckvJRIwShwR/yYCcf+VBHGz9Z+SDtwjseGKUhH+BE+yA/ra0c+KafHMfhXSCQwhUjLuQXIwoUGyCK99scoDe7HyyEAyDNiy0f5P5BIW/Cwx6739EcIrGXHoVb+x7eRWkemalJHAtoNyAHd/kcKxtRGzqncyCfAt8cVdDTIOzyJyCXMIcjddZpG2J+LRyBCz0dVPxHIaX/fR1Z9v0YMsvfHzwWmSCOKfscdmHxHXJgGyEex4Ec+SIjHpMgfSCQI4EcQqI5HrjfKSPnPI8hEyS/Hih/hx7P7SEaAZILIXcytx6pBT0jg3BtHYbHuRzIm78bQZLRHhofDx2UJ20dRYQLI6kQRxw/CCcjz/XhHff3ex4lRiMdn/TlI2xnsRybCvsWSOndHRxOmR6eIacgeh7JHTKZTR89lHcjRAiZHK3bSxmCphEivlRJIjjXWRyCBfkf+CyJIb5BeRxdWw8cXmB3I1SdER3eVCUgRPn1ItbR8yFjIOMfNq8hHq20ZxwmaysdWPPPHNDDfx/+yIsYeRo1H1xI/x3KRMUjxNAFHLrhPyMMD3kdqjWVHo2GwR+TUgceX4ILHS1muR1uBfUi/6JfI0ZHcwn1ewMipE8LG6rmxSFpTQ0aguPHHJxDdR1kmHMhZ9QLGTFW3R8DKsUaCs01HhIzXx6Z5CcVlSKjHRNjJRQvNNEjr4sLF1AsbxzJVV8ZXyi1HTI0uSIZHR8gtMldHoIlXRsUXD0jzziPH0ULGx+Z1KEiG2BFHSG+nSLn8nkXI109I6hsDyIdXhsemeTdIUnfdx7QvJUh9LUZIIBD8R9jw1sblgW3HbqNZxxRukEb4sg3IYMaax1VQ9kcqKWFGQodBSOANzsfXstZH6gRIxnuSKkgeF0HIlUMlxzAh10gSdLPIicGlx+XQwsMbLYlHaEGPRxniCMZNhI1E2FDJR4JyCsiPcTXIUrimxTmUwUeHxWxIg++sR8pyZsc73zfG+l34x6U9EMZkyu3H6Q5USHKKrkd5v25Ikwiyx4aJCcc7AIpH060tSD4n6ccz0o3HL4xaSDKSiciENDZIUzTvxupTP0fRmS9IUBxVSKTOmEYIpAxIJ/Fxx4bImsf76+xHeKsIyOuij8hXSxhII2mAR0n+PUhU44ZF082JR9nsekhCz6ZCwagvRgFuscjyoMdHlipqyCl8kEdyYWJIhDVfyCEznEgUr0BIzQrgR5AliMgz0ttH/Pg6x2l/g0eHxW5I9WjnRpcv70e2yxjIwfmvx29fUcZF1hnH1zIsSMk8xciYFK9ITupAyCwUG0hyaazHelUiSJbgVEjryStIDd+YR2B8OcgtMg/GQzwHyOJYvcXB6CXHYy7/xkrqWEgJAh3IqTMeSEmlJ0jLv0THIkRlyPizpMcTIVNIOokjyK8Lf0hDrYdF5YhbSItcDEgT0BJHzHRzyDwRpcigyHFItiPxxzXeH8d+vPBHnDoJyOF/gUjAW/TF4IWAyNWQGsgkF1jHU3RkRmhh38eCsRbH53uoxntUhMbzFbHIQBQCSC/MR0e2xJHG2zFCyPQbYMdbceJGsg4Ax2k+Zsf/wVzH23FHSF8XZcheKRvGL7STyK7yqkiMiQxIlx+ER3cc3cfPZtPGY1Z/SKKVC0g77lNHfyoHyFKna8baG9HGqmDTR8uIJMienadH72f9Rv3W3kc0gdbHA0mvRkFIMEgaqQ/Ii1sERvoum0f1qhbHq2+px1DNykc8TSnIfWcxSN1zsUd+zNdH4r91yB0YxcfIx1THZAz8RvtrGEi32TbItHjBRy3Stcft9ShIz/ejxh9DTkeNQEvI93R/yC5wPsfBty1Hi22XyGFBekdmxhnHbPigRxVzHUiWkN9F031xyHlfnUjKgUDHv8w9yLCSPUcqyVLIH3RnRkIe88c7oKFHWuQbRvZGCsjoUTHIq8VUyKcAZsjLWQjIQaBwR24SrkWiI1tH1zqdyO/JDsZQayZHHt5SyIsMA0efq31F+9ISSM8mB0cizKBHmvdFxwQljEiEXLdH2hJnyIxZMMikppTIpor3x06RVEegWf3Hg097x44kWUiohrVHJZWuxwdPXEjCBkVIbaV+R0aMOcgBXMdHvPmISDa8bkfzLR7IYcNIyKL0zEa2TL1IvcotyII6EcjSXi5HEoM4xar/xseQsIzHM7Njxi4uCsgfGwvI2/kDR4zqjMfAoyBIIr38R61qNsjeQljHLTHdx/LB1kfkFIXEqUJOx/S87MeF8lLIf9lPRcEhU8hYHYpIMWCKyDm8h0jnzHTIvCwvyKmkGEX1IB3ICPtGR6pgpMSFe9hHtdT0xwEWNkgLxNxHiZCTR/H0i0bI2rrIEUW8SJ15M0i5RCvIShsbyKimTci8BTBHn6tcyIkpWEjMBXHIbZb7RyyrZMiE/A9HXB9hyBNwv0gqGfPH7a2aR5UU88cofa7HZ5UiR5yz5cc3OpXIpZyHxyBi7UcYVWvHq7ZCSKd3fUeMyrLH9arYRz0KwMYw6r9G++sgSK8TVEh+G8nHchiDRzBqv8ZfaPLHpT3fxreRuEdKKvdGCflPRuFJOEcgZYFIRMlWR0ItS0ZyyNTHAQxTSHruu8gxyNXHtmIzx4khB0jZBRZIdmA8SJW7Psga+RPIwGtyyPN9SMYJ+bjEWFhsyI59D0i9AaNHi/u9xyJsmEeh9qdHfU45SHqGEkitcS1IKIYKyDTR4Ud5WMzGKrhRSHwwBMfJZOxHtdXNx1okPcfE8anGQELRx1LWZ8cp3AhHTDWvR7ASkcgu5NlIM7MeR8vgNEiONKRHecEgSDk0kMdNjLTIPQqERQHtwcf3ZBbGrEuYRzPaJMhWnRHI8VJQRzhny8YdSbBGg2+wRz/mL0cifZHHI3MpSG2sbMgIrPbFuazQR8zsWcf/EP9HPxUMR2q8EMeNt4rHH2MixSKbw0d5iSJHuJ4VRg3/1ketOgJHz05OyJWDoscNjJLIswvrx6PRvkecu2jI2e2PR0Z080cOvqJFzggCR/k4vsgV7KVHgEbExwVyV8dQO+jIBaP7RXO/hEj4QqZG/IcOR/gx4kRF3JpIjmyAyNpKxMbuW/5HytolSJhruEfeQkxHv4RDSAE8X0Y8vY1FT3+UR9gIOkjqxGHHu9aCR6GWrkeGWMbHxs1BRxy7oMd5yUVIqZOZRjtwHEZXKqhH7tqYxgjlBkjdExDIT1/7RwizdsgabwZHA4kARuk3+0byWENIL/y4x04AAsiDmFrIOtWjSBuN5Mf2l1tIFybJx6XdQkg8xgDIkCg+yJZKJ0hS3lvIjEqRSHUiuUcgoCbItRX4xY510kdkl5hIHl8DyJ3PS0d0danIuxYkR7sWSMgdOAhIxyqLR5qzqkgOdnbIJDdnSKkzMMe+jmRG820dSPQ8w0eGAI3I6LnnR/yp0MdGI2RIEhtwyJzjM8hdJR7Io2BwSAxz3seZMWnIhs9OSKUYj8iQYOXHZGrMx0Sao0h+0YTIINL1xnNXdsYl5aVHdk+ORPTc9EeURTtHC7WWQ/os40e2YqhGQIQayHOGaMhtBYfGjhUsyJ2vpMfQ/AfISTWWyNuxGsh61l7H++eTyMYdFshB0WDHwRekxh/jx8diKQzI5s1XyMKWyMe1vk1In/u1R2C5q8gKbxZI67Evx+CcUEYukJjEMW8ByLMJf0gwgzxICgarx/4yw0YeJYrHrhZBxw6OXchSd8BHzTrVx7hv8cf1eY7HKhIPSKfXm8YJSgNH7V1TyH95q8ek3/HHLv8/SO7rzcd+vKdHeiVmx8FXOkekVnzIIQ5oRxPhT0deuq5G9YJzSKLrFkj8QAFIUXqSx9k9G8hJfBFIPxXkx+1Io0gOdCpIXL4PSGYl7sc9aztI9OyzRz6fLUi/jENHGWoDyID3oEdTNF7HyEe8RwE+N8fBufFHep4pyIxK0cbix35Fhev9RGzn7Efpt7tEQNPXx8xsSkg++JXHRwM+RpNfXkilfcbHW8KFxkAkjsYF9GFHq/1NyJTWrUdzV3jGFtq2R8JVv8f+45JHsNuDSHBalMjKIfDGaGULyT92lcfxkqxG3PrUSLOycEgBDJ9HCQhRyGlwHcgaT3fHuhoCSGbmFsZeGcbHL10URqaal8iAfphIvPiCSAM4D0eNBvxFhM6bRwFs60dO8NbHBoHORm9QZcdQW9BH2OEZx7G//EUiXT9Hx1pNR18HREULPQtI843kR9ejbUYuB07IoSVnR/c1yUYrhrpH53ysR0+nPciybCZIxtQ2SIB4IUhMxx7IP4mpSP3FEEg2BARIVLIDR6KjvcYHPd9EhngxxxcGRkhkjMbGHQBVyB+0VccelqbH6FAjyO6SG8hkHAlI61Hjx7Ob1ccaX8XHpUxQR6+B3MgozSnHVIHbRzSg2UdbINPGPYrRRzD7s8bKspHHLH2NyCo6lsZ+qw3INV46xOpzZUXYa4/I5lUhyELHk8jWlptGgZVqR7iHHkiVE/3H8VLMx+rVo8ebtUHH853ix074acjsAFhHkCCDxrWVwEb0a4LHA1f/R2S7v8Ye16bH0UAqR75wvkZFJqrHytEpyHGslUeux2JGhH0eSJIbBEixjwXIcZuRx36MXcfWtFzHa5ujR0HQrsesCzHIh05wSLhFPUgltlVIR6HcRhU9GEiINBXIyaWIxrIN2cez+8nHtIhRR7QXCkcAz6XHh9KLSKzrp8eRnGVIpSyPRow5TMY8LNlGRwOlxYgkLUjAezVHWwLJRvTjQ0icokJHQfGwxyjty0fndJBIyQVAx908JsjlIJnHLdkCyDkD8kfmzs9HozD4xvSrIEg32YDHI0r1Rk5AzsVJ1jfIJOgCyNBTB0cukMvHEcUjR9O8DcXRIrRHi30JSGk/1kcEVlhGJDAgSIYPdUhuQvDHe7IdyNw1WkYAYCJHQfDNx6LTPUghH8lG2DEcSPgxCsih1rHF06mCyHzQEMcf07ZHPCxIRQtV5ccjUzHIt/mCyK8ArUgn8b1GjSiMxloMJsjrInjH9IQoyMYNj0ezRobIodbsRgBOzMeS0iBImnenx9JWOEixV3JIDEIsR4eVzEeHBQVIlcO4R4+R3kdeGYpHkf7Yx3B3Bsi9QbNHIa6dxzmNL8gRpcXGXK9Ux5wztUZ9lS/IjThiSJZAzUfE4KFGl6/HRzJOOch/OohI+7JhSA6NM0dN4wTIz4Y6R3OKiEhGRXJH3UeHyCyct0jUiphH2lv7RlZ9Ssf5oPbGCg4/yGAlJkguFw1IlCdYyKTPq8cRvSDIQdFix95gbkZokeTFF6ZQx5+r6UTMThjHf2h6SAJrqsev5YHHxv0ISNwmK0d+GI3IV1vfR1Tyw8dzxh5HJ6/gx4tsyEcsQ8xDhUvaR3gyFchOAdtHQr5HRxmS9cc0ABZGlvDVx0McUEfnzPhHKZzpR+pjZsh6xT1HR0OVSE2EdcfEEXpHE9BDRomwPcamZ5hIl6/gx5J7AUjhM85IgHcHR6EOrkjhujNHUbkyyIaH8UedJYZIWMiNR5IrT0fTC/PHJyD/xzjXgkfQcyDIF0i0RhqRisa4WZ1IrUllyNP8kMc+R6tHpC4gx2dkHEeHJZFHlTRKyHqWj8chz5/H/wEOxy3S5MfL/25GugkBx0aFo0hEiqfHgnErx412vUdOAPHGJCjiRrund0hcjpDH2mrox25yL0hVQZ3HOjEHSAzzD0c2q9BGdqD2xtxHlcdd/SBIbpLwxsEnqsdzhsdGt1EuxrLc1Mf3UYHIzfNOSF7BbchHAwhGh5b1x6v+YkiLPZJGoNiwR5wirsdDO3/Ity9/xtosS0Z+TJtGjXAnSNa2M8f0rNXGepbMR2WamMeC873GxpyRRgIpf0gFFGJI+IJ+R0AyEUixiIvIT15UR1bMT8gQGMlHqnE1SMa700fIZw5I3mDPR44VwMe1VZdGuYsqx0Fx1EeCopPH1iYYyNV4scViYU3HbparyHIikUhKe6vGymE0xyrYnkZuY+jH0eIqxx4118d74mTIse8EyOVg/seqIFdIebgXyII6HMgii29IuzYfx0ehnscoDRJHO8+Px5hkMEhv30pGduZjSDoSO0bkp4NIUO3Ix2UQBUhCrW9GPVsPRwDGZMjhStxHo3Bkxr9MC0gu/wJGe3QHR128x0d33LRG5+xjxyIcn0dTRefGkOAnSJi0Tsi4jqfHgrGDyIX7mUcsVKvG1DnexzCK0ccXXyfI7jpoR8q6gEj6baRHpqmURwloSMhFaCHIO6cayG+BV0aAtrTHyOK5yPXSiMi6qbjHoQcWSLrYYch69kRIRFhQR305nMiYjZfHuG2ZR3uLAsj5j4ZGZTkDR+G6ikeR9SbIBIVFR/WptceYnaNHhdqLyDjWgsfswHjHTtF+SJZYScjuKyzHl/6Cx90TvkbXeirINa7iR8jOREjTJF/IBFYDxyK1ScilbRNIt0B8RQG8KUXU+fFHw0J4Rj2KacZg1UPI4VvSR2lemsabFKjHIPLhx7YCGEjJlKpHe4OkRjNEK0dlwAJI4neDSFvYKMgNP0rI878kx9cXhEi9ASNH3EX2x4h0M8j3pLtHyVR+x/C1w0eAJx3I6UdEyCMLn8d5x2tH9Vo1yGnwE8hOQBNCV5v0xy44NUhP/hPHr9RDxx4Rikgi+1rHsdDcRmDsP0gyRqvHotTExyK0l8g5RZFI2s+UyAaJAcktOhLI3IbpRjMfqMioNeDHJxh1yEAsFcj1aulHjo0VSBAX3UcHDhvIj5HDR/yH78arDaJHVyvMx/mXEEgNvwTIT8caSILzQseT2N/Gj4qVSGle9sbqfBZIfIC8RzDqKUfaHBhI46XTxX1/gMecggtHay6MyB+7QchqtG1IHhYFx+j5UsfRorTH3AaNxkfaR0gJ+Z3IcZToSDAqC8WWsrZG3W+6yGXoHEhy4DjIDNMXR4Amhcbj5e7HZ7+xSJ3ZCMhZ9qRH/fWaxy5AhUff7y/IJ+ckyEgwAEiwIYZGRrWcRwg7Hkdx3I3HtxH8xwd9uEekGpnI61G1x5JSUMg0qCJIo3E/yJnKCsjAI3LI7eygRzApvsfsPvNHCubUx+r7Zciqh0LIkuQ9yMqDfEcoXlHHvRLjRoBG5kdDG0ZIs4pVRzcat0VZx8dHk2jZR48xUcZyCGBI7jnPxyhurkf91u9HvDSGxngLv0Y6V4dIQq/bR2iR8cZa0ybGEyHLxxQ/PMgFkg/IBZsxSN0zEMj4SkrIm1X4xpzbLci5KzRHQv7Uxp01x0gPaj5InxasyOe84MfJdUTIStrGx+w3OEjEwhNHAJhZSJKr70e1Xi9I4QePyDD5m8dh2kHIjEEeSGrVrEgslNFG899pR8YNE8f9VY9HoiQWyHp1BUhMtWRH4PQdSN9P3cNNM/lG8RJyx8/VlsTPDTTI2oRASBFioUiIcmxHSVQvyL0h1UfQM6hHw3JHyJ6di0dNmwNIyaV+SHt00kfcxmrGy/+0SKx66MbsW4BIznXoyGzvGciNBjBF/YZGyHFTAEi7FqVGeyI3yIfmv8c1b6HHsuxUxz55iEO0EEHIHl4JSAg7RUhZ3ipIBiHZx3GsbcWvBadH8sFBR1NVmkcZ1cXI8awMyKycYUYzOgJIQAIyR6/DnUjysdHHSG/mx86IkUaVxD9I3kFNyIP/O8ijAdRE70ilx7R330cJCsDGtYWAR6A4O0eupyhHaDJPSMxd78aJ4f9HtmuFSKRrlkhEOmJHSqqExgaMvkgIbJJGCpaDyPVSC8iRXVBISe4hR6i0e0jv6K/HojOHxyH2PUgrzxPIixyPx8bb/8dqpGdIK4dkx2yAGUhaRDFH6baaxxS2PMjFM41IlOWpRuPWQUeyDEPHOlLiRtyVsccKZh1IIBBER4ts7sZ3xR7Isv1kR8Ihi8jIxhVIk7AMyBwazcYRLhhIVBJsxxIS+EdW3dtHaIDjR3Rzs0cMWTvIXaCXyESZ68flEGzIytGrRwyxQMgFNDFEqGafxzwsskcqGAbIVAMxSN0jj8e8hZ7GJ/lJyF0UKMgrp1rIoUXLxVBdm8dh8jXIxGIfSFipwkfx0/hH324ySDohP0co/efHtvOsRjSgS0jLIL1HGCWzR8j4TUi4ZRRIaS8ySI6k7sa1Bg3IeHrmRkuH6sdIUKhGPF6WRzH3S0bQ82PH2+luyBe3Gkc/herHawmOx4icash/CUxIxvuox52xJMe8RLXHRUdHxiNKBMcj6ebHEppWyCphE8izitFHvg+9Rwhcj0cdyKtHT4+fxzLMMUgGAoDHYtGRx0tpp8fY0YjH3TWBxkM9Dcic8oFIdIX3R8rj7sd1MY1G4OHnSGK/T8f9NvlGPZsPxg9bBUgnX5xHL3QCyN00i0cqURTIEDg4x+IY2EY2nL/HeiVNR4XDvsgWWtBHi4vmxxovLkc598HIm3YLSAl6ncfqZYlHr6WORzieGMgh7n7HGx6QxoZJlEb1uSrGg4C8R9TauUYWKa/H+Q93R39yzsjLMAxICnaux6FeUMivNY/HrodvRxzLvkeFSpFHQfDNxy9d/ccdyS5H+q4ASLy09Md7FKlHSxAtyNXm5Ee6oj/IHAJSSHftA8eb5L1H3JeURwQBsUjSXlPINxA/SA/yTcjTTfVFJtMExxbancfYXytHxJoHSEFhiMfK46BH3B4dSMbsiUfBiOnHexoqyLRZDcZNJCzHCfqEx626oUYZ6yZI4YuZRxPhf0ZoYGBHaLoSSObu/UbL0PHGds8HRnJoaMbtPIXGtuJRxlfiUMitaLJHVGP6xtrMH8fS/z3IoV42SFYkT8h6JpBHAfR7yOLHDscOHJ/HDc9GRo3IAkhDLRTGQ+ChSIts40VKEoxIJQxQyFUpDUhDiytGbVbTxkCjVUhHyl3I3+cSSDysD8ab1YDGMmRwRxSdeMdulIpH8WMcxdlOe0eMunNIFnrAxylL/sfDQrLF2c7kxWknM0jpx8XH0KS+RyLL48f1bYpIeuapx2bmucYTMAVH+u3hRYIxs0edcIBIiPTXR51RoEb4Qo5HmD1CxwMpn8cIozHIiegtyCOqecf0bBXHqnGTRzOEFEiZEQfIiNs6SDnUBkjPlWvH1NJKSDRRPsgduEbIPWMZyKjGYcZ9hTtICtehR1y+d0jucmDI8w5QxyAqTcjwlbBHu5YoR69tA8ivg1pHW+DWx5tkSkjFk5DIy/9NR1ty80e1FcXHv+xIxlpjLki2oqVHgmHdxwLSV0iXhqPIlRJ7xys340eqT+BGSB9bx3ol/sZkC+vH5/v5w9hPxUdEaVlF8EVxyBuNtUhhQ3hHX+AHSBOSg8jQpIJHLGwuSBUjI0gbNXhIS7kMSADPwEeFip3IdiB0SE5xZUdHWi9IU3QnxmggfMcTGV1IUwVjx6uN7Ef9DrfIOcWhRrhf98eqERvITFcTR2gCTcexILPHH+tYSOhZe8YYXFvIsf8JSCN1v8jjFBbHm+T4x9dzIkhKA2XIoUezR53v68ct2oRI739zSOVhsUZ29ixIcdNxSK8DGsg2XL/H50MkSKpRdcjksplH+qznx3JQAcgwiyDIU8TEx7oCVEiEXDvHLpDfRpXMIMjNMwfIcayDxxkztcbqg0JIw4J/R03EWcjaGyTFCNsLSCaKi0g175pHXK8nR/p1h8gRd6tHRGnWRivWcUdMFTLFDCpMyETqSUiMuYzFPIwoSESIcsgWKcTH9apNyMGof8f3dAPIx3r0xhNwhUiJ+CfI/5AUSJ88xcWgaNTHMgb5x7CBGkg8TBzHaIa2yEXOJcg3uIxHbKBiSIoGUkjyWArI3dUCR/+QHciDMHdIJWWXx/JhfEdKKw3IzF1/xQ1g78dTBEhIFuoHRqFGbsjR4Y9HIm0ESE/fSMifJBxIBJWxx0tZrMb+UrXHMhV1RxLTCEjnkIJIs1FxSHo2zcaoRp1Gkb73xj3KJcd5uOpISZ7Sx/6y+0Z+0zRIe4tNSAwCq0K5jCpI7GByx4COFUjQcxbIe2xjyFrzScep2zdIW4Hkx79OwMYC68FHnl4pQnoOC8i8NP/HSYxDx4CoMMisyu5H+bCixwN4MUfKYTJIqPXeRgF+oUfZrmVHgAfQx4GFxccdwAlIHiaXR1eMPEddvVlIWtR8yJs1FUeSQIBIpopBxnJBHMjtfNjGduBFx100CMg07/hF0OSMxzQ4VUgImwvIJFdFyK8U5keiY9dHjSe2R0zXkUfp9prHudQWSK4uS8hYOdNGh4XoxeMJkki3EXFHwDICyGuJZMeh9nRHk9gYyAFEAMjhmopHQEILyL1TAkiPMyNI76AIyPuLVMhymTXH6gTRx2lAIsdemshHLqCCRzpS60eJNZ1I3+gvSGZmAkVpTy7IdiZLSNFgCkeTYcZIV5IeyACfNEj9BQ7IvRG3R6DJncZ4C7pFCYr/w3HLvsg/dSTH0y1ESMYstEfW1MBHgLa0R2BlPcfarLNFexSARRzrA0blUYJHe0CUyBqg3kcpbJbHJxHBR06A1EZresNHqZIxSExV+0Zxc1bIKC2vRwc99cVMBoFIRCl/RzPEFsY6koTG/QbBR+hIfccME1lGdQIrxlQvzkibbQTIlA9ByDB5VUf/oRXHq97iR+GrscfQZGxHj1lHSJ88esY7Nm/IWpOpRtMcn0eFau9HcSwTx1hZncjMbltGEfYYR/KgWEiiIxnF2c2mxzYr8EadjxNIDR9zSL8dEEfix2NIiOa7SLdRycdOMOdHEKjpx2vab8jfiA/IpltJR6dIFkg9eoJHZuaBx8072cXPJmxHuupLSIf2lEdjrnHHZdBDSGEKRkixSDRI7M+Lx9V4kMXOaONHg5BQyCi9scc6gUHH3gItRvx58EeG6IjH4atZR2f0ScjWBJ9HbdRUyKFfMkgri4vI7J45xl5zM0j387pHNykBxy3y2ke3iYTITH0TyN45EsgzYh9IX/enR4BygkhdnA3HcO2bxyPyXkh/6DdHyqHnRnqOFEgop4RI5n6ExyEfbEcDyRjI/1AZRxRvoMdl6O1HjaKbSBaxKcgZcybImJ2RxltCxkZXa8zH8sEfRv5rxUiYDA7IlGe2R3jL0MZD/NvHdk+0RcUOscfWVY3HhxbiR+rVrEeUTsfIlTS5xxk6Rshy+XXIIqUzyJ4tmUf9NudG6EE3SDl17seNQAVIooN1R+lmh0fw8odIcumLR/BFaMcEvkfI+6v1R1C8Hkd91T5IvoCVxxdHzkf5IJNI7snVRVggAchtxNTH+f8jyMoqOMglbSDIg5dVSN3EQUdAJCTGJ8/gxuUQHcfyoNLHVBFeSHctHMbW/gjI+gwLyGmg10egyLbHbOf7Ri5YVEhxzI9Hz6bcxlweI0gbHtJGDzoiyKZKQUdiITJH9t8pyLaEEMbVmBpHWUdjSPZGskdEqUbHUGudRlLIsUft1B7Ipf1ZR/flqsf07AhGKoEJSKLUHEgt+kjIM/MnyN2kfEcpasHHoMkWyA6keMhGzEHIWvNJR/7Tq0cdmYtH9t99SKzTJEiFIibIz5UdSIGVIcbdtYRH5OKBx+wgGsc4lhtI0TohSA1w5MdU8mzHqRqNyE7RhserWZhIsyquRn77/8eI5MJHw9ObxnmPK8hSp9lHEDiKx2mOg0dQi1HHPQu5x+WwrMfCVwDHQh/5RwePO0iAd1ZHleTIxxc3oEaEdBZIrSk0yD3J5UcbjPFHXLc4SNdDRkf1ikzHE2ESRr/kBUjcpupHz+X7R9Fx/Ee7Tg/IBuDCx7EnWEiz2pHH+TA+SBBQTEiZKnBEQAI2xiDBbsZOYpDExuzdR6eMj8hEem7HtIfLR0NLMEchX9ZHZmahRsD7jEcPSsZHpd1bRzljHEcyVTBCDNa4SD3vrcg+l+zGIqxMxyUlpUeaiNxGeJuMxxNypEfPfgJIAgrWxzs/Q8iwEdtHKA+CRZvAm0gv3fRFNiv/x82MgsaYu9NGo5pcyMV2JcioXQBIwXihR2C2AkfTjXrHzpkMx4RmTEgJKlRIzoilRuQDMMdsDy1IBmGAyJ9aG0ihZ3pHm0Q1xpt9FEhQdTJI3gJHR5k+hkhsx8fH/ElJxzUNWEcnsaLGlkGNyFnGtUfIhw9IuoGWSJZw6EepguTGiHMsSD64g0e2hExHcl6iyCo5+0dhmw/IulhCSLgPT0ipw1PI97O6R9psm0gQebRH8TxMyCiVX0gFtBTHEFjbR6tWDUijUpnGVgzeR/HUGMeHVuHHU7ScxnpVgMcvrClIkitdyDmLukic4jHItqQwSLeZD8gIrKJHQ5wyRm4Sp8WC0adHGUPkx3LIxEfAew5HhmmaR82MgEYtsvXHg1ypSDrpQMgE7VxIYnA/R9QapcZ1CQXIfccsyM0iHkjGG57I4PvsR5LLNEbByUBI+xqxR1txKEerNlXIid2syBenjkirfiZHG03JR8bkBkhjvfHHxXqBSPN/sse8ZeDHYz1HyPaWzseWkGXFlwZNyN6iHsePMWLHXUtORgbgzsgeGoFIHgcnRyQ3h0frBb3IJlMXxjcYD0fMDMJG9Owexzb7ikepgm5I6MAqyDH3Z0ctWULInAKTSIhbAkgDJ0RHXYtaxxuN+kaTyWRIeZjvR7rBC0gsFEPIpQxNxyN5I8czJItHCPUGyCGuIkgVDPPGAG9yR+8X98cnD5fE6/HER4+CUciiIwnEAM8Qx9S5m0de+u3GHtYTSNkuwccSFDpGwArIR9CTi0ejijbIOhLTRrTIn8YZUelGpd3ER3/57cdIkPlG/pNDyIJZPkiJQVXGGeLlxV5KP8gwA3PIUji8RizD6EaXVxzIsT/cxg0vAccw6qdG1cjQR9VHGceebtbHc35+SDWmNciAcCXIXmmIxvRLgMd5+LVHHyP3xmbV0MYjy4zHMegwyJyh6MfiBwvHR5tHyI0XrceN9zJHG92SR79srsaINHDIOiGRx65faki0KDjIMkZHRzEIjEX8UA1IoiS1RyjtRkeiQ3nHvDSORpt0PUjv10rIPsiqx7BuiMjVb1rIhyZaSLaS6Mf7yp/HIfCIxowaOEgbjrjH2SVGSBySJUiqWAZI5p2Exu6rZUgxhIZINFyHSJHegscYjUfISL+0Rnj320jh+r/HS6d0yOHa3Ef3VIrH4asgx3I4lsdA04DHJFAxyNAURMgnsW5Gunhmx5tmxEc2k31ItMhyxhSuJsYCeizIjf4ISPX6qMcO3GdHPleDxpYKYsiYjLvGpKYAyAdeckit0H3I2kJfSOxfKMifWKHIfNDOxhxqK8h7FMZHprn3xs3TI0ixVjrIm46BSFg5bUdyEgFIZubTx1utmsggCU5IgWRDSJ9zGchJrMHHzqEzyD75JkdCvWnIuwAgSBgGA8gG0S9IAd6HyKphJ8gO9DnI9iceSIYhacgzsiFIXupyyN4Chkbqo+5H3NeeRwVXlcjVVk9GN5qVxrDBOse+1wNIpqICSGHyoMb+NHdHXM6NR4AmaMZucqtH8yUrSCenVMhJjodH0QAeRXuT7cekcCFHlgDxR8cp1cUob4XH1UcxR9EofUhBkLZHHKuhxhmSN8j1Oi1I+ojYyD9masfa28hHbqLCR0ld9kfxI/9GGZFQx2CNJsjy4KPH2py7x88l7kcKN2fIUtg7SHq2V0aOdenHh1bSxkV2nkc0T25ItnQXSLiPiEfAkjPITrGMR7HweMfrAghIPYrjxuJH00adcUHHtNAkyCO5bMUe593HFA/XRxG2j8bLb8VHQmdjyCb7gEjR8LPHR/kjSHBuf8fMbmBHZuZZxg8DxMjTHOtHOBbXxjz9MMfZrkhHkyjIx/HjBkaxsCBHYn/2xn4sh0fBd+5HcXsqSO46KcgQ8ZZI9ISByAH8BUj35BrINe19x7vHVcfywWNHYmGCR45kfEewwYxH4jcsSHftlUeuZ0RHxEKLxSxUBUcHB23IfoMnyEXWv8dVeBTIEvLfxdz7xsj4sXFHEaVGSB04+Mak36FFYJRhyDIW30doGSDI7AAGyGdwx8hEOj7H7LiDSCDSVUfXk7DHtVW7R0Fwdkg6oVLIEoJ0yFIoykdSGApIZLxmSH+qIUfaS4NHYy5qR1Lnp0bx0kFHlNc2SAcOUkfwzShIamz7R74vUMjN1CHId1xiyOYfH0cBjYnH6ksdSIi0gsZv8E1Gm00ZSILxEshikIpGvTkoyFklo0fRsRRIsEGzRycgM0eGidXGn7syyB+sPMiR5mVI7R3Cx1v4V0grBWNHRFIgSCU1vcYA4HPH8ERySAxyDcin27NIqhkQSDcAf8iWsglGH+N0xtEAqUg/xWbIV1waSM/CiMjJxYhHDxyURp/rskfUOcBH7HO2SFoTEci3kBRISFCYRQnZXkeo5KtHSe5bR2tqnMhvMKFGFwbXx9aIgUgScyvI5k+exwhsu8cL7ElIP2ULyFEqp8fWfDdIVVCjxy16dchIL6VHnkaISEQdksh+DBjIZiYhx7jej0cSIxpHzN3tRpX0DMfk6yJIFQzZR1mG6cVCBwfIfJiQyCaTlcea86vIIV+Sx7p448fIiKrIQEPsx0jPicdomTXIgbUdyJibrkeMOSFHz602yGJ5A8jx7BvI2a6Sx8wBlkhkG75Hn4MqyPErGUgAwOzG+IKOxkblnsfcdt/HXmldSHYg/0dPHuvGLfLMRnNHjkfBqDbHttyvyIOvsMeihYXIao3Xxp98U8e0USdIGJW4xXbQW0i0+B7I+BL2R7itdcdXe9dHxY8hxrraxUWvA4dDJqKux0eHi8gJGZvHc29rSFkXQUX1khFIZlVIx+JnlUfo+PnHwVApyNPbMEg5xZ/GgO6JSGB0KEiUxx1IdEObx60KCUgz2y9IzZI4SAcuEkgHrinHHzQAx+aNvcfNykZIIxsRRx+0u8ZeuqnFltDcxpYBbUdROsPHTHcTx2nfuEcs04PIcO5WSEDiA0cGMFxH14K3R1ZM58dliP/EyV0dSFg58cYef0zIDHEIRR4VkEcIvJZH44bJx8L1aUaafytICl9ZyM1cnMdVsMTIC+RVx0xm7kcUY7JIqAZmSDtPS0g5c9zH6fekx1QyR0e0CIfG4meJR+uR10ZxLG9Hn3J+yAKqikhC5k1ICkavxjsQncejsjNHoecwRzG5jscXB/nHR1Knx7PqdcW1VX7HbrJbRzYLJ0c1/nnHjZfcRio4c0dxpAlIVfC8RniKHsjgDU1H2Y2RR2TSW0gx90tGbzH7xwO3/kcOLalG4oeIR+gSHchpEKNIPIwRSHSzw0cWWWxHQUA/R55tkEdLKCvH318uSE4RNsfWfTHIwgb5xukGUciPAtTGS9FMyPOOz0dsj2TI8qCkx99+T8cUl4RIUlfXyO4LrUeZucdHaDKRx4xKZciB+2dI7gtixy7OekfNhozI/2EZyB7FksYWClzHHXh/RwKOksiERCjISQYayI8yEMhxrIJHl24KR0Cyq8fX2zzIa6styAaIQ8gt0orHvYpJyNIvqEcbPPXHMPkqR/OvrseTJ2VH1nSZR1kG4EcZcU3HJDe7R2
[truncated: 1,021,665 more chars]
