# Supplementary material for: Structural dynamics of melting and glass formation in a two-dimensional hybrid perovskite
Source: Nat Commun. 2025 Aug 18;16:7696. doi: 10.1038/s41467-025-61410-z (PMC12361452; doi:10.1038/s41467-025-61410-z)
Supplement: Supplementary file 4 — Source Data [file 41467_2025_61410_MOESM4_ESM.zip › Source Data/NMR_Source_Data/[750] PbBrPerovskite_glass - 13C{1H} HETCOR 350us 60kHz.csdf]

{
	"csdm": {
		"version": "1.0",
		"read_only": false,
		"description": "13C VACP MAS 60kHz",
		"origin": "pf_cp 13C-1H PbBrPerovskite 203_1 2rr -  labo750\r\n$$ 2023-11-12 16:18:40.172 +0100  CEMHTI/florian@florian-port2\r\n$$ S:/Bruker/TopSpin750/data/pf7_TBennett/nmr/PbBrPerovskite.glass/203/pdata/1/procs\r\n$$ process C:/Bruker/TopSpin4.0.1/prog/mod/dataserver.exe\r\n S:/Bruker/TopSpin750/data/pf7_TBennett/nmr/PbBrPerovskite.glass/203/pdata/1/2rr",
		"timestamp": "2023-11-12T15:19:04Z",
		"dimensions": [
			{
				"type": "linear",
				"count": 1024,
				"quantity_name": "Frequency",
				"increment": "-122.0703125 Hz",
				"coordinates_offset": "77624.70365 Hz",
				"origin_offset": "188.5966983 MHz",
				"label": "13C - Frequency",
				"reciprocal": {
					"quantity_name": "time",
					"label": "13C - time"
				}
			},
			{
				"type": "linear",
				"count": 64,
				"quantity_name": "Frequency",
				"increment": "-234.375 Hz",
				"coordinates_offset": "11364.04296 Hz",
				"origin_offset": "750.036496 MHz",
				"label": "1H - Frequency",
				"reciprocal": {
					"quantity_name": "time",
					"label": "1H - time"
				}
			}
		],
		"dependent_variables": [
			{
				"type": "internal",
				"name": "NMR Spectrum",
				"encoding": "base64",
				"numeric_type": "float32",
				"quantity_type": "scalar",
				"components": 
[
"NV4hRVSSEUY/BrbGnBFwRZwClEZ/KMRGnM8VSC0yd0a1divH8XSPRXKqMscaISJHjaZsR2GyPUchfiHHhesNxkpLqUeFezrHTGVKRxBIP0f/sEXHO6iiR4o/wUeqMTlHsjxgx9Lv0kW/EQRImy3XR9MMzEfGrcFGQo02R/fTeMZGq+fHSZx4xxCAs8dOYLVGf/lJR2HiiMcZ6qDHc5cKxzDqr0Z/iVnHVzt3R+ZNwUeqz1HEzVdLSHtUl0dbwfvHLJvcxwQWlcd2rjFIdPVcRyedE8hyaS9HK6+aR4q+OkfEcWNHdPVZRpO41sYcBKLH7R0DyKTefsdPPmdHxxGbx5o3jsfISGFHNb3Cx0mcFcdjXbnFJ2fKxzqjAkfm/alGtqIOxhBH9cU/dUHHvFTJRnyhM0Zz5s/G0YDrxTy9dkY+SBXHVCOKx9r8m0fB+IxHEaaKxw7saMeuzqRHCBShR+08n8fdQwDH30/oRgc9zkZUI3tGLcBox86510bxY/BGL214x+ad/sW7FrFFXECWxhkzPUfICAdHJfSHxxULR0fz3ztH/bcExyT/CEiHNUpH7kl6xrAB50bxAg3HcK3tRzs/5kdliORFHHobxwZJEchmV1DHprkxxkTaukZIX/VHbRUCx4iTnce0KSZHoAkHRgWjgsO/fGRHk6mxR2RMVUfq82FGHBK8R/nPwsZ67bXHfZbnR0wm8Eb3RPvGWwBvR5VDPsUwuzbF43amxtdbo8dYIJnHlhKpRwgU40f33J/HBFbexdtBjkcsvYpHBL3mRziWlEdJHfpFHtYtx/WRvEf1suFHHHqFRhPyFMWnwL3HYHbNRgBPO0fsoJTH2xmBxlX/CUcofXpHyxAXQwSFX8afnJLHmA3Mxx1YvkdpJ69HvjDMRoelkkaK/XVDOrL7RrLsh8ajUmDGmF30xYKRd8Z5WA/GltAlxgrXXcWYbMhG8SqyR+RUBsfLAQzHu9Z2R+SbnMdj7lPH1dcLR7DhEsWdcAbHCUoRRiUMkEfVVnxFvjAyR0DzL0fYCJ3H54xgxM2LtUdyKB9HYgEfx+18hMWuJ7NGJKcQx07yEkeGCKpHe/ICxct/l0bUUs9HKhhdR8RQI0ePk2ZHHNrWxhLbn8fqS9jHbqO/xr1yu0ZL93jHSN/ixpUDysamKu9G/tMFR3FsWMeKExNIDMrtR3Out8dtRbDFs+qNRERah0bOEYdH9Upbx6QwEMefi1VH8dLpRdVnwcaUhmjHXL+Bx9QJfMageoPG46W/RHRlSMeYvP7HN/lgx2V4a8dR8qLHGoCXRsymvUdoybBH4PyFRhbZ/8VhYg3HPgh6x4Vaw8N/GTdG6nO6xp1PZccWKuzGGu8CxyID2sdCvurFyK+rR7xk7kcSs/pHjvU1Rg5ey0YFI61Fn3qxxpJam0Y5A67HDdA6x5q39MZaxNnHboOcRg3gJUWvM3vHVt6kR1Yu8UfUmnpF8WKmx5zzIsfYgKRHWabkRjRAfscg8FrGO/joxwza98cxR5VHzqltR6W9n8WoNblE6jMixsSCFscFNDLGvnAWxjRxt8cRVnhH+i18R05pu8f4Yg9H3JYYR6YJTUd4WkVHyICZxzKGNEcM8YpHXroXxi7/QEUQKVhGZhcuR/gRDseqccjGRea5R1fsIcZTRTnHPpDzR7j2iUdySE/HqeqPx/JhlcdGpWZHifIJR+IHtsYpnODG+uX2xzGnFkefS49HZWoNRoicqUdUA3jHLijVx0fjOsdpQMbG5+phxmvaV8ZfluBHmlekRsCi28dgNM3GYoEAR9uo+UaSXLLGRceAxiO5XseE3gnGACbjRz73k8bI9v/FOfM/R1QBzcbP1SJH+JI7R9I/SEfYoQZH2U4wR19IH0hghhJHfR3lRiQ7BkgZgs/G8/bux549y8dc/pVENrzxRjk0acejUM5G7D8TRxYZJEadETHFx7o5RthjA0hTdCnFiu6mxrOb50emiobFE0ngxyjBCcj/wiPH/zDORr5wBMaHNgRHdXmSRxV07kd9DmpHoVaiRoZYl0bWbInHvz0mxoUqbUexMK5GYuA9x+lPjseSupfH+NKox6bZrsYFUzTHDb9Cx1ebbsb0279DDWB0xtIfO8cizaFH0k+5xrqy8MctsunFO/eJx8/1/UbvV1tH8ZSVx7ZSI8fu2vfFGDQ6R/ypxsVf6DjHAusBxzSx9cYdOQVHkxjQxWXZhMf6vhfIH8yzx/4S2kZkDFbGhM6wR33dz0bBka3HPkhRx/e78seiNDPGFopaR01TgMZ6toNGCyTQQ7aTn0Zb4JxGmXGKx+BtCscevaBH8y8SRwQlRMfIVgpHNe+RRyOJNcdS2OLHR2OURp/6lEaT7UXIfpSxx2qNZUdZBo7GKC1eRtb0nMayrF3HXW0Rx0sII0eLcUFINZ1mR6NSWcZgxiZH0AJ4x5i7s0bAKjJHF5erxghMlEYEBfDGOEfWxo3nV8fCtZrGYLV2Rzw9PsaPY0lHtkyhR+jI9MU7P5zGbrQJxw0Igcf2tjvHKpGDRzu/1kbJVD3HHbjgxaCYhMcGgZ9EezJcRwG8dcXmjrVGQr4ZR3YcDUiLc8ZHPDSFx07RksbKYcXGj2Huxyz9jcePkiVHrMwNx0UO0se8RUdGw9O5xrKMUMax0CNHGvBix9SJPEYJ6hBHN4lSxTmFJ0Ysq77HjoUZxyytlUeQvzxHcK2QR8Xda0dKDATF8VJuRk2EZUSbtLfHVk6CxmLRvUfF/uJE1xJgxvW5B0WKHh7HvWGUxiLNAMc7rszGR9Krxj7IZ8eSCwTHkV7FxjQgYscsA8zGnu4gx0n+4ce4DZ/G5zsVRunW4ccB7f/Hr2WHx5vEnkakrpPGYaIGx2IPH0eBVe7GmSrnRQLL3UZZFVbHQKRXxXetxUZnRAlHNLGNRj8NhMe7mAbH0SHBRyACI0cV+8/GDKGFR7dAVsX3dfxEbCGBR5kZhEUN7xhHkLGexaiUP0cXeAZHn/YoyE5hFMe2ZApHfsOpx1hohcZZxnDGVLLQx1/4wMaVZDBH6oSSxYJx3UY8TKnG25jax57eNsdryypHKpHDR8XuiEexeJNHV8peRqpvZMeM0rxHUPx4xc3GIMg923xGurhKR3b/SUegmSBI2EeZR8xeJUdproxHTkD/RdSaI0dp8CFH56uPR4bpX0crLpDHaa8rxgjLKseIIz1G1v0OSE4BEUcJCj1HMXeRxkTp0MV5IP5HPu+CR4cll0dbYmNH8389R8NkckU9igfHs9uvRrYjLcf3hAxHOUW7xTphkcfl0bpHGJWoRaEmx8cQuTHH/wEER5MY6kVk85THINEHRySokkeIY6fEZ8Svx7RwvMdpYARHAMAaR8YsdsdOsqjHMKrOxbTIF0bkcqrFbrSXxfW5hMRE6XNHB/2xRijt90U9+e5F+lz2Rj0a4UeKrj/HlCeAxzMCbkfPZvzGVozXxuwv+8LK8mXHLn9Ixg2QSUdT5a9GxY+9RF9HL0aKbv9GmFvxRiF/qkbglbNHqkEWx5ffdcc+JDFIQFOrRqoxC8hyaKlDq00DR5UDn0ZsJ7pGNiv+xaOB+8b/kP7EIQ7PxnP3mEZpYClHh08GyNK3g8fix9HFBNR9x7dRY0cldRvGdr9CxxPQJMST0J7HWfW7RE2D2Ed9HtBHj/FLR2HxfMdliM3GnXQKSBKcoEceheXGfsz0RrilpMcw2zjIjdgEx2NdHMS6OivHawmpxZhMDEY3qanGGIUqx65mZkdrSTZHCrebxuhQ3kdnQw/HqU89yKXsokb/YZxGTZyLx6IUQMcXpr3FA4haR1b9jEWc05xGo8IqR6R+Nkc3OSZH9neFxkcC10fgHZ1HWZdPxzgeiUcV25BGCPT9x+SD7sVAyo1HvdOXxwJz0Me2gpfGMsTPRYxI80bppgvG1edkRuIoXkcFktpF6qQPxwjM5MZL2QZHPPaZx6tvCcj1ioTGhI22xsGYWcdCrxjHgGYOR51vGkc3WqpGF0+YRy6uXsayTOjGOcV2Rl6aAMdfhzTHOw5bRjLWgUeCkQrH8/0nx3WCNkbN7LLGcwZ7x8HIesc+qDBH/AhAx0/OM8dRSbxHA2dAxpl6cUc5ZX1HztkARpTXDEgoziNHe5KGRub3nEezuVjHT++lx+F61EKXP2NGosWQRbOJRscX/4/HoEg0R4LzGscLVXnHRWbIR3+aB8e4ryzHA8kZxuGb2cfUyUtGEoOURje4asbBF6bCUOzQx1zX/8dA9FLHdOSdRqHWqEWejYRG3DfeRknuu8YS1HbGKVyTRG7SDsZxm6THhByJx7Vm3cZ84efFJvvtR3I5Z0ZQjBTHF7g8R97RbMfyQSxFdHU5xjXGi8dSqKdH7KBhxwwB9Mfsh99HcCabR0ZlhMbffrzGtB/4x+XQK8euZn1HXkpox/oukccCO2XHsdjvx+pzvcb290xHnKIhxaIFrEarzl1HOkMJR605Wkez6rdGG00BxuBtpcY0yJXHQj4axZ2PLMfiGOrH45QsRqhm9MZkzIfF1f+SR0Jnu8c2exTH7b6GR9RJUccwaixGIkQfSJhE8UflYXhHT656R395jUZhMhLHL30Nx+sRIsfYP4THVMFKxqqgMkbMTPPGm8TCRKKDqMYhjlfFjGlJRxUrAMcGoCjHVd8Zxwlo2kMtMaBHgy82RhRO8EZF1htHZPugxuwgokfhaxpHYoGtx+LYZUY9m9RF8hFWx7hubEdC71tHCN2IRxOKh0fKYUjHV8qiRdtoTEcYPfRHMewOSI51JUbGnONG+SCWxoKCIccshYpGJeTexeSD6sWb5RfH7R6GR85QlEfbOCnHaIEtx98X5sdZNhXHnxSXR2CUzEfz3Z5HG15aRn3xJki8pd9H846Zx2CUzMbSrhTHPQo/RIrv2UcqKbxGBacRyDVu7cd/KSfH7O88x90kPsT3RP5Grga0R3+pAkds59HFYVJYR4yaLMdraTRHLyyCR5p37sYIlJ5HokUnR5KUh0fAyqFEYxkvyFDrXsaxIG5H6nPfRaNS/0atEK9HZaCrR0WHdUYv7SNH5ZCfx1kNpcejsQZIMfh+R44VmEaMOSBGbcylx460IEd/yLNH9hcXxuXPdcdFh0HHHEocx6IwDsgz+uPH+0s5Ri1xP0faTF5HJyCtxYpOv8b6jgvHvWHLxsnEDUce57JG4UKnR0XGMEdLNzzH/gO/RkX3FkcMkfpGulptxt2E68Zd6/vGdeKHxzD7zsb6Za3HhjiBRZTenEcCGq/FeViVRwefy8bbaABFmR05SN1Dm0c3srPHXt4vyCcBH0eMQPtHa6p9x5RlDMRECV1HdDXJxiiO+8fUunjHhco5R7ByIEWt+sJGO2CNx4zJwMcjuSRE7uO1x6/E1sdRCXRGiaKaR1w+JMdeeV7HbxAdRz/WXsd1gR7HKJ4fR92TaEb7yyhH7oKoR9oKv0W4DlbHqNUtR+YdXEblIYlGJ0+Mxg6+jkU1LfJGqlEkRzvLE0iz6lhHjFnaxkxWEccPm0vHr6OdRy3qnEdp3zNHJtPDxmSqNEXluLJHibEmx+1NUkcRNi5Hm+Ufx4RUn0fWNZ5H+Nr+R6HWcETh67zGV0veRxz6vkZpwDJHxuuaRkqqu0bUWhPG1g3wx79+iccylM/HM8QUxtzHT0cZUzPH2hxzx/KwPMeJQflFff1sx8Xe20agsL1HV5sBRhahP0jXSgdI6+q+x9Ei2cdKG6nGHMv+R4qOmESpuhrIR3IfxWyHyUdKo7lHYBWQR2rL/8aq0SbHD3rFxYR1GchIgNHHYIXuRrYj8ceAN4DHJC+1R642acY+eRDH6uN0x0ifx8cWOf1GEDkER0ym8MWoNdNFmB23xh24BUb/YDrH1yOzx2WILcetmQTH4+Vzxge9/cZXaopG99VoR4T8lcVtljXH4zZbRluSZEc+P4rHDKMexxFnAkefi5bGxQ+uRR/jT8e4D9rGGAR8xiabscfIBytFaAD2RnlYJEaWEotGjnX/xV7pqcYxNwpHmncGR9++zMXT89NH7W0YRzzsUcbcd2xH9hfrxp7dWEdUM+hHP42GR+Dch8be+QjIxc4mx18nhsfICGDHN6leR3ZPtMd+bALH2BnMR/1lN0Tl0CHFwvXQRnEbjUcJ0cBHZRk+RopfhEdJLivEnV9ax7kD/0di4AxHdxyAxZZAUkcGsAzGbZYTR12tQcdt/L3HA8h+x3bOckdnhS9I/gPcxkACs8aiDaJHWUYPR70SCUfRsHhHIn02Rjto1sf48o9HCMujR2304Ma2QhtHFC6wx6DpM0fNbLJHWV/Gx4MgH8fEsWrFdMS6RgJ6gcb0rCXGCucix+CD8selfTDGMXeDRJdOuUa8xRJHmaruRna+4sWJ6ZjHsAHWRpgd1caQ0YjGiEMOR+HLOsdJTpnGKnqNxrJ1nUeNCJtGzftLx7ALgke24jTHlrCpxoGVYUc9CpLGJGcnx3mJp0bD/LBHtgSLxqxL10bZjsZGO4Dcx1SSSEdH+89HNjxnRu7LlMY3iSzHy3CwRqfo7kXp91dGDsx3RxmiGcb8H5FHgbEZSOozUkbjxYFGWcU2Ryv2isa/jRnHyO75xx41i8dyaBVEbEgfx9SaSUV+fCLHr2XkRsEZuUfUCUnG0WHxR4SOyEdGPcXH6MrBxgAA7sRC/q1G6DDGR/1l3cZMFdLGW9J8R1f7BMdP56PHLEuUx0W238ZT9BtHmQoMxwqmXMcE9u7GUga0xz75UccJmePG8OaRx+U/yEWp05tHfW0lR0muEUaLW+5GnZE2Rm/og8eAxq3GSG9GRzOi1ERUMTnHIS41xyZySsczHJ/HzfoAx+38skaK14lHz8XvRygudEdD+zNHUE1ARvPvBkcBjV9HzlG8x54tikb6fkdGS+UAyOYtL0d0pHDG+gWCx/M2rke6mbRHwQgRR2YvvsfaiijHT6biR8F5cEZIAAjHqZMyxpS+HcgFBBzISOiqR0X+zUegmPbGCKxeRfVoOkfwljfGE+GRRaBJncZfyNXHhhcuRzBbXkd2gDDH6W+fRwM4UEc2jBVHrJsyR/HSQscjOXPGJgM6x47UOselne5GnRGlwgD+8cacwgrH+PFnxhm7pUdFtn9HprKDxz1aIEcSPMBH/kNyxfRrS8dcDqzH880qR6h0LEeO5IPFBEVtxsxO4ceEPCpHCxX6RqwLbEYp1LZHQ+UEyOvJA8hjjhzHR6HXRqm0BUc9CV3HVdjRRw6OQkdSxl7HETePR0Jfr0eT2D9HVNFQx6o4m8efzJfHdo+1xjdSy0c2a4rGyjI0xmD9mkcGsGPGxwlLR5lDpUe4v1RH3FcvR5PJmkbPTRpI8MYLR3tidMfAOhlIXH7URtCzvccPSwDHCFuDxlV/80YKxiLG5k6eRgPY10Yr1tZGVR8FR6KkQEf9DRhIvHQ1xrWmucQXNsJHqhFYx7aanMcAsADIz1W7xrjN00YNb9jGHTh9R9HRgkaWCthHvMV/R25zUsdh8sFGQj7/xg49GkdddZ1HkupAR42oXkaEDrbHKjiGx+BlhMfO2XnHSZxYx33/tsb02wRGAB5bRrfAh0ZrKxjHRp3TR3OGWkcz26rHmHtDRg48aMfLoCRH+vavRzRopce7RmLHQu+BxokSsUZO0bFCSFAixqIUw0Ywm5pGENjMRgefB8dXTCLHUB2bxwzbjcfIWE9GR4PXRYbXWkdF9idGEiPjxnYgOcauZsPHIv1rxqhUcke+zx3Hhdq3xmb150ZikL3Gis5ex4UrjMfG3CpFByfcR1n198QCSpnHGeL0xXC9SEbyMKrGHwTHx1WwBsb4cydHhUrYx0BCzca0sKJHNNGaRqzLd0ak0DrHDj3Ix0qbksfVZ7FGP+ohSGkgKUeVc0zHtaZ9RchWSMev8z5HHBwlR4BneMevcylHe7IjRo+CescEtk7HUdrbQ12NtEZMBovGhh+yR+7TjUcCay/HlfMSx1BMnMdmldDH3nGaw4iT9EfDwnVGojR6x28Bn0UkBvTGgVXFRtTKAUdk+1PGgmEVR3WxF0cTqe5HCeK1R2J4iMfTDVLH+f9Dx3lJqschjm7GUyWuRuErKMf3zIDH41R3xsEXdsbPRuLG/Zb/RjMTl0Yy1GLHCyQHRgCfd0eQj/PG4F3Sx3Nm9MZa855HosQHR8uQiMXmfwVGZWj4xlRSUkbmXZ5GQRmkx6zcCMe756JHCPvFRu3ej8auBxVHLv8TRQ6+2MOfOvpG/nQJxxL0Bsd52K/FAADJxrp4esaW8XHHKdOax+qE68bSblTHxb4Vx6HF/8VugqPHaT4JyNCTRsem8oFHzUypRqqRpEZ+XEJHe4P3xhQuG8bv59fGrv+Px4QNIcaKn3TG2/mKRGcTj0YME43HxttFx5p4BUfoCLXGUjjBRQeNRUdg9PjGbdTIRvvr4EYKRxVH/FfKR5QHSUZ4CVFHXEARxw3IPMgObXrHX2gkx4YpZcdEmovG2LFIx78Vr8eefgPH7sKYR5itREcD2URHDhxXR7MJw8dku9THjzNiR05hpUeM6QZHWfcrR0rb5cYXSLfGUxyiRyUFMUe4r0XGw+QFx4QtBMfKMtdGOCaLR4MngEdp76FHST49R1BNy0Zm1d9HYw2WR/OGv0fKQV9HAjoJyEUGtseZm4jHt6A5R5sU+UfoSNTEC+VQR1/HacZ8gQtH184VSBy8QUci/HhHddEoR0EAk0cgYlZHcvmmxVA8XUbX4d7G94StR+es+kZUwyPHgAilR4iEHMcuZA3IRAl9x/FUiUZHsv9GSFDkQznUkMYKeCxH4xV+R6h8qMeNwLrHkst1xgILU0dOUZpGGSrGx+AtzMZrCQrHqWQNRsVfSUeDcAvHElQ6R/50nsY7j0TH3dODRjph7UaJyrNHv75Sx7hWo8c2/KpGlrJgxjkFrcaFKm3Ht2m7xwIrSkaTCJVHUK2NxmJhYMajgZxFbCfYRgZh1kZirzHHisXZRy+deMYBbLrHnTBHSOhqj8Vd3PPH2T6BRyCh40a/jMPGwdmLxrzjYUZLp37HsTB8x8OzjcaANyZHyXzGR3cE38eSGyjH5t0cRwwBe8dT3a1HKvjRxuwHx8dTVLPGFWkUyJq3I8fS7tdHo+KWR8ZtxEN5uHzHsyoNRzRwFUgJoYBH3HZLxxE2DMZ3hIzHLVooyLi/DccaMZRG6CrIxm4SiUXHCa9GqETIxvjDg8c/hmdHGETeRteSZce++AtIHFq8RGYfM8ixXmpHWlRFR15JGseOpNFG8x0BR0PMWkdoca/Gxt2tx3q2ycUqWpZHrXiJRqk0EMckvudHLDWYRxTHrcfgDAlHTUR9R0wuycfPFp3HrJwiRg1QjMfKgdTHExCbxhPQSEaEXlPG1ef5RTGHkkf2lmRHOgGlRjVeA0UYFZjGO87CxilssMezIpjH/JdKx0IemscGQF3HRcgzxz4BjEcDL69HFmocx89VBsdDi8DFSawfRwSFLkZREqXHAAAox652FkeiVSFHIEELxwH+gsYKaKJGm0Uhx63AuMerDWDHEtQyR6yLQMcbjFvH1dZuR2fELcaO5IxHEjulR4C3pUZvNAJIyuqNR4vcP0f/MURHzxVwx0FgDscrFrPGJUUJxzBZJEaopu/GAawnx/KgCkfc17XHZbYGyNtQgkeKjx5HC2RWRhG2pMUmi6nHnl5rxQe+UccXN5rGCcpJRpZ9F8i2wwLI9oeqx9XWf8b1udJGVs4JRm4rqkdWDoZGqsEBxzE3DMcMS5zHeqYox63oXMd9DyTHK0XZRktZekcCmu5E3379xo5UKEfNm6jG2wj8xqabvsXni0HHo1I+R+ywU8fjmBvIzP2BR0ntqUdIPwXGy9AaxrDS6sev44vHMQjyRVnuwcevY3zHnUCBxruGJMf7OkpGCEz6RhQf0kYeBaRFZwQOx5d/8MVaZC5HcSzHRmdlE8ecUrnHuH+1x2EjycbRQpbHz0WSx5YSFUfv5xvGng1aR6hlAUgcS4bGlz+PRj2L60eDINHGguJlx969H0jf/B5IfV2uRsOckEcN3wFHSKCJx9aU18ZqjSLHA1CuxxMQAkYcW0RH+IILxiMKDMYt4S/G6Dh9R33PjEdn8ynGmhcFRxbZiETRMHBHZKcISKLFGUYb/uFGotUgR9jBGsZ2oIFH+wtVRsMS5MewQibHLFQbRk2klMd1QqnG1dbURggLQEf/wppHTrHXxiayAseUJgtHs/rzR5r/DEhaxBlHnu4bR8Mz6MY+MJfHvUGjxaJjdUaeTbhFOTStxrUlP0d69kZHiHT7RYofZMVDy9vH5IJNx1LYR0eiI3xH5n0BRxe318UXR+5HbV2gR+lWO8eCkRpG/zKextEip8bSF4lH1InLRvJRgMevO6/HLQKcx5DfLMc6oZXGF5haR4AP5kdikF7Gf+oVxh7lWkeza33HwTmtRJFta0Zst3XHtaZZwxWM18YrlpZH070mRx/EHMjd0zhGVOuYR0aUQkRuwoVHqyXNR3P3zkctgg5HNBAPRxJ00saD/v/GG2z5RyqYKEan6GxE9VnkRjmlwsfdowRHOLbQR7m8xEZ9HqjHOcP2xufcRkckODzIIa4EyORKkkeFynJH5l4jR4AWR8cf4+DGa2tLxokwVsZv/+ZG3ROZRj7HyEf29w1HBNZixjwdWEcRJk1HJvJfR0tYQ8cxiF3HO9BUx+o14MeVIwrHl59mx9AzRkbhS99G0FNpx4BPkkeeHvNGZ6QhR3b/JUj7uvJGsskByJ6FS8iNKKvEyazlR5zCwsdSFpLG9k+vR5q4R8dogvzHcK53x8+2Q0eiBABHMDv4RYhsmMeG2N/HTXP6RkXnmsZkG07HNW+GRyByUUd9bjnH1Zcix7pqcEe/7H7GqBYlx1J+q0dlGW9Gm8SUxSlLu0eTGCFGO4AZx3aAR0cTcK1G6kTeRpp3rkVglJRGVEPORh34uEYiHdpH97WoR+LHc0VIr1LHbcU9x7RBtkegyHVHglGpRjaciUaHRR1Gv51lRy0BgcYYZXlHvIRtR+SDZsbtxIxHfLGJR3/aHUjVBm5HqeJRx3J51kaWEijHiv+gxp+a0MW5S8RGGw1MRrdgs8c/xj/HMeigx9k9XsbDE6VHQ2vCRmXJC8eul3PHb7AuxqjUYsdpYNLGoj2ER4myHUc24vZH9KT0RwQNhMeCocrH9+TARryU10Znk0DHYMW7x2jhK8csxbZHtLC2R+ojZkdANEXHXR0ix7AykUd65PXHUIzLx2/wlEbV6NnHtBeexl/X60dCD55H2X2qxiMhv8eMkp3Hz4cWRxV0yEci7KZGRpRTRYnSF0edgCrFz47Wxx1JwscBHJPHqqC+x5lq7EZnRMZFt8BSx0HA5Ua/3VtHmjc6RvoNO8dwX5VGrMtAxydonccOvNVGgKcox6D4Qcb+Mk/GShsXx/2lp8aC0ZDH5IOHRTAbYUf+VGhHlEXWxtncfceWIbdGnW8ZRqOSxkb212xGjvW1RmdEOkX+MufFvPRyRw2gHsYTEGFGx3pPRw4FmkdyCQBHFXXfxxPQP8YG8crHOI8QyMKGUkVmJvHHGAQ8xd3L/0clZoTG5/sMxtCz4cUF9EZGxNmIRz+1oEauRh1HxtzQRUi//kUIq+pHtYYcRxFF60bsACZHMLt6RevxoEeux8TGGsB5x0tZvsZIP9BGvUYxSO0N9kb1mhLH1qaXRy0hUMU60nbHGy20RsOkkEauj6jHkouoRp+a48VCriDHXAeBR/N+e8dEWEBHyuKuRxh8vcfYAZfH5HN9xyYTYMbUOxPHuWtExVsxU0Z3XNrHLh6lx5aYkcfXYznGYWO6Rpd/mEZyGQ7HjKrWxz1KJUdB4OzGBfTcxqo5kEfO6WfHRBkzx72yTceh9iNHfxoPR6jEvMdnpBNH2c4mRSjtgkWvY4pHHietxT2Kw8WjErpF95RbR6AJHEb3ZGJG2c5VRciXy8dpT51HyP67R/trJMeGyQvGSbxRx9l9akb2Rz1HoPqOxqlCjUZHcgdFt3G5R5RdC0h8IQ/Gpmrqxthfi8YrxzfG/kPCw3HUnMe5G5PHTjFAx/F0gsaKLvVGKM4jx5Jci0XvB5tHdz6BRvLgjkdXG8JG9EzUxwB+y8ZXbJDFZPvARkCstEf/kHfGMhVGxkaVP0egmRvHeLnsx9pruMd27+ZGkPeRR6u9KsdjHrPHMJkqRGYm9sbCtwzHWQc8R/F0QsdkG6zGWTVKR3Kok8ZWrE9Go+BmRzc5UEcS9EbHqHYXxxSWkUe+cIZGLJRpRl3rz8aM+ZXHDv0Dxwrma8e9cj/HN1oiRumHiUdJfZlHc6YtR1ux5cQENnlH0YiMR/BGfsecE8dHYw4ZR7BlFMhROSxHvw4Qxf+hxMbWZSVHoYfqRuiYeEe/pq/HYCXNxoYpvkd4OkJGETZYRshn5caz4vjHjbb2xzlNlkc35gNI+vwgx8EZ1UbWdddHwtW/Rrm7K0fkY4tG54uFx/WK30bQQyxH2T0sxTxuoEfOt/5Grod5xmUZC0VOIr/GF+dnx6t1AciC+4jHyAYbR53RH8brEa7HROlIxztwIEVigWpHizO3R5R1IMdbgtPGfTaJR/gRokYXKCLHZIyGx6hEwkZ2T1BGOUUHxl+HusaJ2JfHqgEgRzKVbMZFVvlG5ZByR3arJshnHOLHIc8zx6Xte0cG4ZtHecmkx6Z7E0ef/N5GnLPERXxR3UeCO8NHm3SRRxE1jcc5FNnHQfE3x9ERasaAJntHDhzpxt0kacb3Q8pH7pqARr3DgEem4sFH5GMSR6eHTkfGHCVGXrsASOQjGEddW9nHLzQXSOiIlUeVlPfG8y5lRyO56Maudu5GOFc4R6z6XkZCTwZH/uMuR6GHJ0eOTI5HnwQTSJl7hUY5tQhHe/IQRzCzhscYBCrFaRjEx38qFsYLZJxGjcY9xyHvaUfAyqPGXIaeR95CDEf5+LDH70eURsh2scXWpLBHv8SYR4S0lkfTY71Hf3rLx27TgsdPvxvHoX63x91TMMclBrLF4A3KRrR3bEdwPlxHUwWTReoVxUcHzX9HkhoNxwgb8UUNkDrH3CZOR9gvw0ex7j3HR1uJx1dLI8cj2yPFGBUMRlaM/0YO3CBHxm0QRxMQmEaLW5PHzfsFxwDe2kT4MXrHxe+VxhrBEUd+TI5GoRZKRk7SDUdJTEBGBqFDx7oatsaidBRHMzMhx6gm8cbt7UlHU+U0x5+rqceq6Y3Hf5kmRsBTiEeUFoDHyNiOx4EjWMdMxgrHorQFRTWNiccz4jrGKF6dRo5Em8YGkRVH7A+ZR5GNb0fhKUBGoRUzx5lBucdWFa/HgLeLRV1L30docc9GKjk7x1BLsUbfT9XGM2NCR78Fgkf/sQbH06ydR/d0JUcgIGfH7Z0Fx0TYVUW8o27Go1LkxqF12Efi6BZHGo+Vx/r+iMYnmaLHB8e0x0/fdEd9axRIYUPuRZg9UsfRMY9GibAuxr3DAEeFi6zGag0tx40foEcwO5lG8SMjR/CW0UdRyejGwHOSx4w6S8fx8uTGJGeAR8PTJ0bmjWPHHWnsxrqZNcdZJqHG7L6fx+HpaEVNM7dH0Ir1x+gZcsbZDq5HDUiHx73hVsemauLGLt5qR4pvDkcungXHi/0lRe6ZUMcAYNBGAf05R8zscMeT+SHHFSz3RpirWkeoxgtD1sQBRyw1Ike5WxVHKMagR7SJG8de6TvHBAUhRvLf8sZSuGnF29kpx/lIh8cQmDFGsKF9RpXjF8e85dHGdGUWx3wA+MckaD7Hj9qiR72Ki0eZS5NHS8hjRzys18UprE3H+pyxx2LBQscg0ovEYi9Ox7CiEMf0+41GunlBx7CSp8YzotTGvNPOx1pjQUcyBDZG7dSOx0EgIkewYhbHYcNHR3gjBUjU6exGWNkeRyZCxcfaevvHeJKFx7ep3McrNgfGVTBpxULuFserrwbHP8Tyxlb+tkezG8BH/rNhR4r/y0f+ow3HXBYPyMnVBUeS85pHfW4qRhsN0MNWVqPHXwdiRNdDqEewotBHdCPpR7v/lcfKu9bHaa8kxtv5AMZnZFFHCn6XRyGfkEUsZFFHkF8dSOjJf0fDS4hHp9ceR53oHcjovQDIKK4Qx8WOvEdu5IdHeGn/xvq8g0fr4qLEMoV5R+H6CUiCIqRGR7EQR99vv0ZfWHBHP0WxR7XlDUd05CLGVGMzxtASdEdg9rxFCteuxbnMA0diB5bHkpcQyGTrWMfgC/9EqDVRRohrkkfuCgjHDn4SR4BW90e4n5DHlFVAx8I1E8cyxFFHjWe4R9sprcdjXUzGQj90x84IRcbwVZhHkW5sx/L/+kak7yzHaYMEyEyVy8WEHARHl98ARzV+csfPV6XH/KmjxR+0BEZxi1PHlrHsx/Uo1seO5EhFwt6oRzV+j8ZkGjrHH2PpxS5uqEY5Y8XGmfnZx5Hdg0dHkr/Gtiy+x0PPEUjjZbjGMLuAx8kMx0cAXvVF8aqIx1buLsdPjxFHYh8jx8uno8cHjlxGwDurRx/k3Uf6/DrHCBtVxdRJWUd3zZDGq37iR4T+n8Z8YN7HhP4Kx0k9LshRGVzHzVSYRza8vkVQbbnGQSFvx2MtZEdR+fVHcwbeRsWOL8daQw7Hq77IxaeXv8c3eAnHZPpiR4cnBsYYtelGJaabRlqjWMfjRE3HEjMHR8mlXkZi4DbH3J3gR01EiEaDyNzHenZpR9xm+EZz969GS4C0R4TMTkfzXzxHEFkgx87QD8g8jDPHmpC8RwyxJ0YVzPTGlIWoR9X3KUcLhBjHOgFNRhpQWUcInEfHWdIGyBMgmMcedm3HbCdnx9vorUUW6oBFUvdkx24Ug0bZjsdHnYDvRsJ13EUbjSFGYmGVxroRncfdLLrH0eJTxmD0fMeHDrvH47VJx2S78MZ4woJHoiRVR5OYbscah9PHYqGqRMhmBUh6pUBG1wnjx4FEFcdTdSFH/GmYRl3L0sZ6NkfFWfW5RPwnaMd1QaPHW9EQxxFlb0aQwJXG2hxDx9ejr8UfIxxGV7ssR62JXEemyhNGTkFLR2mPnUdShjRHliEmxqxbLccZUb5Ev5xyxykEsMelrNRF2luLxqG2qsYeJZJGoou6x0H4H8h/WSrGELCxR4p/S0dboKTGhdtWxzUtJsfmPtHHLEPExSJs+kZuPAjISUagx5tWrcfCpjrHjMkmR3kYJMaU7vRHrUlnR2u6UsenmHDHG+btx1Eao0YRFt7GfypKx5ZiUkcMwQTHM4LuxqpQCsdAQnJGmqbhRt7xZ8eG+HdGNV4ixgYwbsaH1obGl9sMyCYzucYBzbVHx/kIR+siEcY4D7THrXCbx1xPGMfAG43HqvHQxupzjkW3YC1HKA5NR/KwDcWHZTZHl7/uxvuL6sdymfrGXP5KRfmgm0ZGpQTHn2TVx68UmMfG7H/Hmbllx+7rBsbu+xBHM2L+Rg9rrkdZbgdIyUQWR/ixRUceZxRIuRzQRobghsdDzwVIIWQSSE/fLsdV/4VGpRt/RnC/k8dXGwTGMKoMx1LXqsfGy09GKA2OR7ht8kZ8kJzGJyAsxkTYv0caqItHDHEsRrQI3EdVgIFH5LOjRwZgFUggsMVFWXXpRcEJJkf/sgTGxguVRsllGMbhaqvHaMqTx3jp+8WJ0OzG7A+Txh3prUZFtr7Fk9jKRn0uyEUiLTfHtvMJxIA+jUeLzb9HchqcRznkOkcADlTHp7DQx+FprsZC/yZHOkGDRp5elUWSGhZHsMGYRoaIAkcV+3BFY868x8SAc8f/0B/GQLOPRvgxWEYsFNvGpTwLR0eyJkeDAIfGFD/fRg6elUbqQyvH805tRo1nPUcqiZVGEcWnxsqLl8dI8AXH+Y+Pxr2hLUcUn9ZHrxVMx0+P18bEcRFH5LKrxwYQ8caETZfGq1aEx0Qxj8cQ+d/HqQNOR4jzMEf9BePHkTzyRhQ/aUc0b8xGT/bIRz+uqEdU8cRHvFRaRzDaBEc+uFNHBkBMR4ucTUf4K6LHyUVVx7lrJ8VPto/HImxFRqHuskfZjUdHfW7Mx4Ixg0aU7v9HHk0SyD64o8dproRHa7qSRi9MnUUXBnbHxGArxhYK1UYzoiJHeAvPRu8JskbnhLFHObSCRTpxLUc+L7tHG21uR7UEZ0e2BFXH+t0Ix/DUd8c9O/XHumm8xlYO18Xn+4pGoQU3x7R4yMfTzdNGpA8xRxG1UEeYBKNH5RAeRnf0t8d0myfIAquexePOhEd6nfXHYXI7xvClj0fRiaPHSkOqx3MHTccEFuxGvu96R0CCcsR48pbHMyK/x80LaUecw2VHD9sIR64Gz0dHMpNGXon9xh4FzcUJEopHT68pRoIx8MZt/dxH0ESRxfTLa8cC04RHiGMFxLbTscYqeAlHmwSYRlj4GkcgASdHrNwrR8E5YkX6za3GuP5+R0epw0dE+QlHnt7nxprm9cZ+e3RHTpFlRum3B8UKZ3FH1sWWRtPbJUcqie1GHjV3R9zHo0e7R6JGzgCMR6htrUco4QJIzqi1R4wJQcemaYLHnSByx1fcNscJOhfH/+HURu7p3kajEk7HzQq/xmmeFceHRQpGBRAASK2BxEfH+SvH2TW3xy1BmsZdTRfHU9SBxxeX80ZiR6ZHTrAtRxgGBUcMwXLH7UWsx4Mv20ZgVanHZ6uMx1YOyEWgKEbHah1sR9MtEke285BFCSjRxiPqp8ZOssNHWwFqx9paT8djTRRHI/o2x5RVA0fo8QdILmsRSN2kkEXfqKLHbeU+x/kuW0fAqzhIBQNvR3o2CMXsz7ZHLZB4xXSUBMgOHWnHSTSYx1owEsh3TC9HbTSrRgpAtsdCz+rFZeh5R3vihkfBiWzHpptPxX2PCcc7NwzIykPLRWgSHsfua9/G6tUAR74wB8Zns/ZGGIQ/xnh6W8UCe5FHQXG5R9HBXMcLxLnH7XwRR3Q1CcbJ9PZGTAbgRiI7Z8cmgxLHuK+zRCARGUc6EjFGMvWlRqQ/AMeTCAhHTCafR63ImMcHDmlGLDXCxxCwMMjdk2jFb+ncx588CMVD09BH4F0Yx/tap8b6HPDGsIFix6+UPcV/yTNHmcqpRi6/AsbD5GVH/uObR88HMEcA/1pHUZqWRrmcjUYIbNhHrUg2R4anv0QmgsZGW7G/RWHq70e5K3hHo+IOx90rhkfl0AHHfVoByFRjssZfGGVG8TRFRpf/SMYz0tvHe/ShxjKGbEfpljbHa3kKR0aEGEdESZ/Hu4a5xx0Yy8f5j+XGo3IFx1FJXUJgZUJHRBp1x2hyuccFAsTHE3Axx8k0hcbE0azGZZghx52gz8cojcxG2PADxkk+FMew0p9HyNgQx9TqfceOtXPHhB7nxaA4hUZBKPzHxe1vxkQ5EUfjJUVGYHV8R6RgCUfpllpH45aCxgqGLcb35EpH+q1tRrdRxMU7v2DHicB8R/kOcEdBeZrHpF8HxvgCFccXt2HDo5B5Rzf4GseqQOfGliGURlIQmEes06VHWZeqxdSDkscbXaHH/5AsRZEtXUblYd9Ef3naxkx218dqjYHGxBITRzRRP8fGi/fG2f0eRo7ka0Zy+YdG+l14x46VrsfTazXGezSBxj4ovUYwilZHcwZkxoCmBsb/8LNGDIKcRec63sdzDsDHMTGCR8+Wd0dwHx7H/c2vx97yGkffgK1GVSGixiZS8EfDYtzGa3klx15aA0c3+WjHvkAURx2Qh0ftpoVHCOyjxl83Kcff0I1Hc8YuRglBsEf+VJxGCEzCx+hqO0YWKqLHfbXgxyObg8Zjbl1Gv/49R6h1w0ZNNAXHQDI6R7SIg0f8aeXGY00FSOOmIEeolR7IxR6iRq8kKkeyvgtHZMw/xt2T38Z3zGZHEb6Ax2EDTcZ+Ow9HjZdbRohTNEc5Y1vHuA1NxxIEJceVA2pHS3wBSNw10sYVjENHz0sKSCUkSEcwg69HPAS5R9jfPEZW/RpHfNAXRxcmHUYnzyNHtRVoxsFxjsf91V7HElStxtcjdcfQ/AjIhSuAxzswwUYu/8HEIivVx9jRqMc32QxHBx/6RocFXkfbSJ9GbhJox1Br4kSMuYlGBVNQxzGYHccfdKVFOnIqx1WQ5cYSE0THKI0rx1Kn/0aWUTjHOfQhR6j1PEZVCA7I9+Vfx22GasdKqn5H9ES+R8lth8c/lgTHQs3MxiR4MkeVe5dHVSiAR8rbyEeS7IDHk4m0xwgbskWZGQlGiNSYRsIGX8c175TFmh/PRyEwGUef1JNHphqdR95iv0Zd3FxH4K1GRsxuy0eCgxhH8DWxx6T6B0gPM6FH77jcRsFY5kfdlBzHq965RvdUm0e+H5vF5XELR29RMUdV8DtGLCyBRwV84Ue+T0tHDFFpR1HqDsdKqkTHz5ZUR6z0h8eQMSLFzvdfxKdocsesi+JGyrKoxmvqKUf5j27GmxR7x+oE+0Wq4GbGKSLPR96SX0eb1KlHzYwKSMrhq8fxI1HH/JjVxljwyccO/k7GEaXfxAOn9EbFZ99HGUKUR/9ihUdHY5ZHuU0CRllmm0bwFtbG5g6Dx8HpVkffQJpHvvAMRsbjoscFrKPHzyZIxmw4fUZXW11HRpTYRTAZKEaYHRtGi/zOx4YoGMc1njdHw8JRx4FEIcdWfGtHryUhxd1kB0ay1pRHk3jyRh6FjURfWIzGhVroRQHc0cYibINFUvCRRwnKycbmzk/H1QZtx2J/KUR6ZZHGkvvuxwsT+sb+rKPHwTdRxzwsPUYaHzTH8nA1RpTF/sZD3DBGJ6mGR9fTV0cslK9HPtfWRfF0msYGkRzHMu6Tx8EX0sXFZ5xHh+WfRiK9wMaHzrtHAbzGRk8etkb/OMdHjVciR60qsUdz9y5HStuHxta0Isb35MbF7mu4xtHBEceIVKpH6pXcxfCdpcc+mcRGGu9Cx7+cHMfdzOFH1cgJSDSAU8Qf9BPHcaxJRQ+an8bne1dG1de3x9A8hse4LftHNryqxb9eUscM4dZHyKfXRlZejscBPhfHmxWQRlTa8Ud+LJVGSdSRxxmRasaOxWXHbCgKxyUtCMiJEijHQ1PzR92NDsgPGpvGooNhR+XYzced7+FGng3wxlA8MkboyGlHenYORlaOM0dU0lLHHnUaR8RRgUdntADHyMfhxqstiMboSqNHb3DERonSBMYhfzlHMvZzR/MmqkdB0TLHzDxfx9YFQcan1xXHcsonRlaOj8aDL8zFZJx0RyoZV0dOwL3GKpoGx5MYycWeprbHmBtcx29xSEc+2LVHKSu7R3dMbkdmdi9HXUW3x6q9AshifzXEyHbewsOcjcer/l3HG14URp+8cMY9WzRG4WuSx+S6D8jZPahHxg0Jx8E4zse2YwlHW7Ddx9RbG0cYJPxH9UrbRow5XUZ66QDICxXYxusCMMf8LQjIKRsRR+iINkakzphFFV2pRjeJq8bM9bpHqeLgR7m7PUf3lc9HBVQVR/iPDshKyhLHnmaZRyXVqEYpexjH0SnTx0oqiEaq2MFHCvYISG4yIkjhgqHH4zzxx67Hj8biaB/HqXQER5I8OEfDk+bGBN6SRxTiGkj0bJrEnzzqxCegrUboWObHrq6nx50QGEeH9fFHBRLAxJPoT8eFS6xH9BuFRrbyRUf+48RHUqeSxd7xIUbKQ0xGAmu4RuwouUcIDG5HYlEDxwPn0MUmYsXGUrd2xzlFMEZzZqzGCpafx0Bcxcf16FPG6pXSxA1g7cb5IMpHAIBbxtPNPUe1fPlHIs2Txz1qwUZNhCfGQfEBR5u97Uf0vDHH0/0HR7ykQcfVNmzHKD5uRylcUMe1FZpG4Qs3x79xPchHUSfHVBMvRwOnd8YFw1zHyTRjx1tCaMUvXehGcO7Mx/kUFMgrt6DHYVLxxvrknkf/0NxGVb9tx1PFJMbMbudFCy2ux7lzFchEep7GpjsLxzI1dsedD1tHV5vTxuwvmsX16aRH1ImgxpJCj8eQYQnHbx9DRxiEiUVwZaXHal0FR8XN40dEaYxHR+EXRpAPS0ZHUu5GOiIeR2XY9UeX7mpGo/GCxwD++8YYOg3ISjvDxg7+1EZo4XXHDMIDxqZpXMeWwfdGe1SIR+SDd0WKzjnGrToxx14JukdjXfxD1Coxx6hFskdmdwfG6PlCRyM5mUbLQLHHuomYxhuNnEUeh4VGqDUBxLVmSUcets1G+k2pxhqRmEYqCa3GqaKHR60I4EeAyCpH3YUMR29xG8cg4e3H62Esx2T7okf5PmhGnyvOxVLHAUfChr/D/EhWRyDS0Easi8RFary6xTTVAchI9ATIvJVHx94CUEbu+TtHdy2NRMhngMdL2XNG6LKXR3vyI8W7lufGhSu1xllX1cbOz9TH/9GgxxKDCUe/DBbHyCdwx0ejLMfBOWDFKevgRmVI0cZR2ujGw3Lax9a0K0Zbpj9IarxGRqgUysecggzHfrsbRmiRjkUPi4/GHemoxo0HKsf6tILH3BcfxxAJiMZyecjGESXZRtFR7sYwmmfHhxY+R0ACnMU6kofFYbLlxYdXFsd/uHFHmAxjRqiOlMfnPAHHj7FARrw0uMdwrePHbiNERkGxjsZQLdvG8kE4xS1iLsdJPuHHZ4W0x+47s0dl6IJHhQorx3l41cZvuIvHuQTCx1l1jEYHf8lGtOiPx1zPK8Zr4ZrHqsBPxxscYEfv5/vGmanbR/cMnEc45zrHyGYnx44FwMfM3ZtHYhAgRdkNNse9clJHDVjvx4UaNsd3rZDG+FOqxf5MkEd4+WvHWPkTRy8d0kbKs4HHxvzYRs3CtseN0LDHs4q8R0KWk0dl2W3GpH97x/PFjMfl8EvH/xCvxXip/UYT8gZFM8SfR8zdlkcDeNDGQr1nRwpGfcd3jBvIdqALxsQgx8Ycmk5GV1uKxaUMX8eWkBDH/F/bx7y0IsbxcwxH/kMsxvSrdkcV3ZpHQ5O3RxiVLUcIjAtHA6QQSPSTokcPOpzGZwWzRy6+xkco1ZTHFHeBx/ix2cb532TH/7KZRfc1u8bOUI/HdDWmxTSAd0fXcW5HeRgRxgI6jsbNO5pHJLhCR1yPEUVSWwpI/b7dR0bVUUfF5dhHL0xGQ1goSMY5NOxGZpfYxuHa4Mb6XG/GXa2ZxhAZjceRTebGVg5AR9WHY0c1rUZHpVyJxxNgOscZAxVHeGonx4boAccjShTFRXazRh24vkd42jxHxHGax3Hi6sdi/0PGrXCBR3o2vkaUBetGzvmeRgn5RcUV2/BGZdnfxqZah8dcD1XHc56nxxPhrsYQSQBHR0EEx8qhJ8chLpNG/sOvRWIQtEZ+TFNHKcxNx4BosMaQYZZHgTV8R6DpOUfdQyTHUzUNx6ab2MTmblpGpD6ER2MdV8fnWz7HiHS5xW8HxcfqMxjHSS67xovsLceo/b7HDBoVyLQ3CEZGFN5FK5Zix/aG+0Zh8mtGH0RhRx2x1Ue9AVdHTfSnRyw0jEdJfg1Hr4voR8LW80dhoyzHStIWyMQI3McQYYrHGbPIxhDYzEWi+4pHTFcYR2O918fPRYpHk4wTSCbDJ8dIUH9F76eaRdh/acdo0jPH7e3hxuk3WEZH4WJHqA7CR+YuG0ad0eFGpqlVR2Xqj8ZlgNxH+6POR95CJEenBxlHJaSIxuozMUatUpHHh2bAxy7/PkWGqSZHeLoCRtH62MeLBb/HKsogx2iRP0VSlhhHX1iUxvRMgEasCxTGCOu5x6uNv0aNBlRGO6jpx+G6gkYFA9hG7uHGx+p1Ecc7jzHHS8gvRfjzp0edEVhFzKaSx9PcW8dF9p9HDkWxR7oquEdV6OpHcopcxTm0skQQ2AJHQp5pR30OsUaDL4XGzlG1R2POA8c+D8nHhP6NRuzvKMaRrTDGQWBqRXo28URM9ShHD9uVR1nlZEc8TL7G8XyCx+QUDEfJrbZHUqg+R3kpu0ZqfDDG23mWxYijG8dxGzfG+tyiR73RE0dpsI1H7BaXR8ZdGUd0XL5Hv65bR/rknEd4GulHKgmLR+wYske+H5lFuqHRxxfnF8f8GGbG1CpNx0QpF0aZaopGrgf9xqycUcZjXcrEhO4FRx6PGkhBmQRIauSxxy11BMirrRnG+aCgxeuZiseyDKFFfaXfR8v/FMZ5yZrHJUWXx4eGeMevA3fFeoYgyEyFgsf63rlHEaWWxp8a80aTSCfHP42Hx0q70kZE6clFqDVPR1z+l8Tm3WBGcdSUR5Rl7Ua3cWtHuzMKSC2qH0ihR91G4UnXxqTwDca4daZH5/hfSD4ZnEcc/KJFphvGR1MFT8T+bNPHVR/TxYwaHcdSqh/IObQ3xYeF7kSt2rLHogMTxxxaNkatAZFHq/63xvTbP0Vlug7HORA7yBXsy8bU2pzGjsUGx615QEdY+fdGYKzUR2oMb0f63E3GVtaMR3BVtkfKM0bHeY+Ox5XjiEZFtjvGnt1GR+olDUfsh6DHJVVix1wP3kWFGmZGag1nRudsTEctCpPHLeHSxgCHvEcMwxzH2kp/RsHhh8f4If7H/aUDR9m2iMerLa7GYBUuRx6meMcTcBnHRxETx3JoysdRKWrHPBSTR6+DzEUcC+bG9td5R1bulEZuI0lH+UBzR23Fa8a8heRFGBTHR7Eo6Ee6amJHwbdaR7fAz0UmYzBH0q9oR23We8ZRen5HwVc8x7kNCMjiyA3HEcedxZpQ5Ee6Sa7E4MwryE8e+0WnSN5GmPtJx9SrCEYRFgPHLVGGx4j7kMd/8bTHHkeNxkwVvsUMcTzF6Hg3R0s3eURL51XHV/OTx97iNsch7kbHS0dkx+eK18YDMJzHUjibxXTE0EZROu3GmyR0R5JcrUXF3nvHZvY3xyCRCcezqkbGbNfix/ckdccD+B9HGSIURviyDUeVo51H+sTbRyoYtsaj4YnHPidqR57+40ZZBvhF/WVlxQhbN0ZjHRtG0l53x/vL1sQgYZzGk2mFxiqpQkeJMi7Hdl9fx0wmwkbO2SNHYv/yRkRpa0ZgTK7Hy5i2x9oq7kZbIPPECbptRzMyHkdFGBbIMKkix/O9jUYhuIzHA8k9x/xoW8fznbfGxuvCxjSwycdPvwvHUjgtRrXk3sbkcrdGMVeRRoUaNcYGgY/GrVjmRX5El0eGd3vH0UmXxzoiT0euxx1GGdHTxj0aZMezS45Hzok8R/AWr8avtApIxBG2xgfPHMf63LZGC72Gx1MslEd7E29HRLhPR71jIUbQIwfH8VJcR3bgFMadmPhH0OJ5R4OQ1MeynghHrDy9x3P6G8glBtnEogUKxk+vxsUT0NbETkB6x0YDXET8KFdH8pCKxvZmo0cedutGytMPyDIVNMb+PMVHeNuaR8XOFMchf1rHmcqGRuplFcd5B0bG/HjSxhQu00Ua8R5HdTmBx3UCGEbxlDFHXpkwR+EjtkeNqJ5FPslBR9Nc/0cytHtH3pnWR/0xJEidJ7xHsn6SR6E2JEdNhETFufxhxVjZXceZYrjHc1+0xw8qDMdMFQnHYLyRx3zh6MZp3mHFnLHlRgX0t8fDWvHHpTSsRwkKWUa5PF/G6JmQR6WtgsdFt3HH46U5xQ0QmMcRp67GTsArxgqPr8dmNjnHy2GMx/u7DMfoaKVGl55Jx2Md2kY3WMzGgF6UxxiV9UXV2H7HJNgMR3ZXl0emCn/GqJVLxzIdkcfFjixHOSNpxWFySEbA4uNHAT4Vx7fgEcdLeRhHZlYKR8GXzsXB8KbHnOKKRmtBkEfsbhlHaQ+eR/kAHUdh4/JGgCZRRxMwgEZcJqVHTDYGR71DvsbWPNhH4/QoR9JPL0f5gOhHJ5Eyx+Y/BEPHCHJHsYA0x4TNgkYFFMRG6UYqx5pHAUfKQV9HLqBXRw0ARkcUR5fHltA8xi+8QUd2gFDHeOn+Q2ZG3sbDFFnHns0qRBE24ESP0+BFMApax3bg0UWHhc7EzRpSx+ZljUdnU+tG8cyKR3Fj3keEXCfHkGBPxgGtGcdzhrDH7ADlRqikzMWn989Gy3QBSM7JY0cUlupHb4FYRyhNace9CYdH67qQx3Qz78dmpgZHODcpRxNgWkfSnrXH2gTlx8h29cUakSxGv60lR0ifU8e11fnGKVxnREgvzMdwLRXHHtY5R827nsbX8v/G+lxgR+2ekMUfdJDGk8maR1g5TUcLtetGm5VcRkkdr8W0t1bGgBZzR9HKw0e8RepGn2tXRj81BMcxdypFeVi+x89mC8gdycVG95y2x9hxPcdcD81FqjFHx6qRIkeg0Y/HjcizxkcydEdOgBhH8QS0Rx6nPMQIfQpGTaS/RjwMKsfIB0nFeUCgR1fKnEZQXJnGv5ArSO6rwUeD7xHGhjnjR/lXwUf/QT5Hj8KERvESBUfzfRRG8TKAxlHaG0PSb+nGGULiRtPtPMfpFX3HERV2R+XQ6cV1wjBGJT0KSGqszEdMhqDGZFwPxxHVL8cZEUTHccykxrLmD8hnm4XHZ8kNSO+n18X/AeHHte6FRxv9lUeZOVHHpwj8xlZ9/EazWvdHl04aR4KxncfWFhHGG940xxGlXsd7WhvI6iWyx2FrsUfCRszH845vxB4FHcbSJAHIdq67R6Su8sYEFifHIv2uR9vQqUd4SclHSY4Hx1uA5kYM4WFHFQzJxWSqqMQND+3Ga8G0R/puG0eUNkjHSb2LRm6zSkdrySZHTz5Qx7QIM8ewsjXHMUgjx9ONukZCz2VF7ruDR6BhtEcZIT5HhVqqRZtkhcaPU7pEY31Nx5NYWscBzSnGyoKBR/ZAg0cnsElHnOPDR+C0wMcsswDIIAIXR/wYXcYAeIHH8KZYx/wpE8Yx9w1GUUntRbohyMeZgd/HVwLDR5R2kMf7ktXHoDhYRkYYHci5a3hG+ny1R+JY70NI8IXGH6v7xxCYGEckqITFu8bVx+yvPkeW0HxGAJAhR05wEUdiEK3FlvCsR3gDsEeFayxHL8SJRxJjikdtxOLHY3UEyBrQakeYTFhHxNFQx7hdoccbfOpGRSe/R9tQ6kdkQvRH5QBTx76ghsfBCMZGnc/kxg6cc8Mg4cxG2+jTxt9Yj0eSet1HYXuWxwwZlceYu9JFglEDxxCHwUYxiNtHjebbR5/6QMfPl4XHnna6R4mB3UY3mspFQu5PR9WWxcYgsMPFyoNJRrfAFcYzpJRHoJhaR9M8GMcTIWrG6zLXxz3p4cdliG9FCZk6xxQvPcezucjGlbQlR4oOAEb+83DH30ecR04RZkb4QktHNhxsR4CnuMdUw6NH2GAmR/D0/sQp/LZH8rBxRiTou0c8PafFa/nIxzGIr0ZjbvTF3oJYRuoz/cabDS/IUsdxx77/ZkcTAZjGDQ/HxgDv1MVX+7xGRxIrRyTUBsitCAbIVHLQxioZX8f9J4BH59uhR3Eq6saOdQdGZuYdxnwJ5sfUexrIOrG8x1m3lsYCierFAR6wxgeOiMZ8QfJGjlXBRvDlGMcZUcLGHqdowAEOKkdEOrNGFQS9xz3KUUYlvLxHzF2JRFvxWkZBcQfGAY0ExrNjk0ce3tFHl156R3knmkZ3fKzGbjKTx+sx50YO3s/GYN2wxzBbCEfiKDnHCGycxtlOKkZ2fktG/CfRRsXfI8fwFTFIlqqaR+KogsfNBKtH4SnVxjFHRUcoLwlHA7DKx2q8W8VAgvvFu9gUR/jTF0cbfF/FLaIYRwffGEeP0f/GwVCNxzI1k0d0bLJH9FtsRhYZiEYjW6/GW6DZxk7ApMUDmBNHj/OERmI/VEbsHunFT57yxgf+70cU1otHNMBNx8RCE0V9L2/HzOb9xxjFI8dknIlH1t2cR+CcTEaopsDGR4O1RTYafEad0YXGNguBxzifl8cT4RTHXTTMx+okVscxKFhHibAZRoVaXcXqNRvHpM5wRoeFbcbbMKLHXsnlRpTWbse6muJGjgQ1SOSDH0VsiD/HWfXJxtBUDMeLbCzGwUidxsnUbMe0P6vHzphmx3xhzMSBlY3Fo5EZx+bNgUfRosDFiTKBx/M+rEdJnSrH03x9xxPQocWBjYzHw6TKRrCBrsY4LuDHHYk1x7N7XkWTkbHHiNvCxxe3AkdrqYzGdDVLxz/Gw8au5/lG8DaZxjqxCci+cE5HBdRtRxCpS8en6ETEG12Jx0FwA8fJ9R1HTLWdxrtnAMZZBvhGfsSaxzJk8sZfcI1HH4Mhx/ekQkff/3xHJYaNxT91o0Z+zJzGevbSR/D2skaGh7rGTnHmRh47GMjP96LGCmbvRjvfx0Q7D71HbRboxqcYRUcH3jRHCkiUx9JONkfy4RvHnZGqxwyrrUdw95RH5IN+xjMyO8cEllrHRSfhxqabQ0eEbaVHJ3Eqxkw1VEfY+KpHfBCUxvh6hUdSd5PHbX4TyI/TSUek3yPG8AXSRck0yEb5D6lGsm4GRtySB8iC8wBH4MwAR7b8sMcshE5HmVntRiw06UYa8YBGD4tbxnAty0d9tsdHthIYRzLlKUdeilRHcdwXx+v63MfxhInH1Gohx8lUIsWp0xLGw9Nmx2BmB8f1mb1G2N9fR+/HBkcA74zGak2LRuF6VEbQ4x3HOT3KRxT/0Ue3UTPGmxUAR+zeIsaWcknG8w6xxd3TcMc2zCfHJaQyxukXKUcqWBLH8+4hx3jBzUceBwtIUEOqR1j42MfPT6rHJOdeR6El+sYDCR3HkKBhx6oRP8dDlZBHKO0dR9U3sMeslOLHC7WpRu8PkEexzu5GEFgvRxDJj8biB2PGeYdARgFNlMdpnuzGCXmoxpVrB8gnj0nHexOOR7AhYsYBtJTHMlV3Rj8VmkYMk5BFhbpxR0DTFcc04NvGFeyzR96yfEfkk5NHmPsvxs2Ke8dgJV5G8WMLxtO8OUWhh8vGc1dWx3CtYMc8DbvHerbGxtQJlMWQ0Y3GzE52x+RqxsfOeffGuSsfx26jX8Xc13lGCqimxvYPi0caiadHA4clR03DlUeijZVHWMgaR6uGCEgslw1IezrNxzzdFcjCXwfInHMByL99bEY7UNhGMdd4R0oMBsb1Qa3HsLnMR1I2xUfSLn9HxhSFR5CPesdxaunHL4y3x7cg+EZjHfhG6nNmR4bv7EemOdXG1zLWRhlRbkYabzrGs1obSOJfg0dTdETD2htYRhElK0cKmDlH9Ny8x0DUMcf/IQxHuW2DRx04/cWViAXIJ68hxxwUocevA33HUudyRgQdocekP/xGoNCBR4Ekk8apMmdHyoNcxr6PiMe0x0RHsr2AxoZ/sMcNIDnG9idSx5BApMaCyq5HC2SRRuSzjMdwfWXGDCKrR6coW0c5DahHOjnVR7RZEMVY+ClHi1WDR+rz+0ZuUrNGVcGkxfrtF0cQVzjHK7Xlx/vLxsaZKm1FS9m+xREWxcYuH8TGk0npRsFxsEfMTipHkqsWxyaSn8efS8JG4yWGR5iNEkdQlZRHKG2txctXmMduQ4zHulolxjMMkkfn+2xHwj73R4UDvEfRkVjFPmizRyvHnUe3uJ5Hx2jrR7TI50VMdolHTI2vR32Pj8fG3PvFK9c/R8g2Fcf/IdjGh8eMxnkXB8eURx/Gv331ReJY/UaOmAZI/6HZR6O5CMj9lRrI81+GRlvx10boikXHq8+hxTzly0ddjbjGBR8LyEqqs8d37gTHHnbqxv5HK8hC7T7H9JT6RwLavUa4HuRGv82+x3aW9Me+mKFHIGHSRp/L9MYQCYBGbZRNR5qgykc5bZBHJiI4R3aX6EfsR/JHBLT7Rks58kZW7iNHO5fmR+34NEhgJWxHMvXMRoNQV0c+eYjEKM4sx6vvqUY3mMxGYhDqx7g2qcf7WzjHK5eSx/E0QMflz2PHjqRvRtpbykYsNKxGTrIyx/E8Nch6JWnHtDeLRaDJz8bXg4pGUapHR6qcE0hEQr9HqiB+xsH5NUfN+1JHXB6gxqlTKMaL2+3FaryKxAcfjEe0aStHemUCxyk6OMerT7RF1nQeRqRwA8bbGHNHGy0xx3zAacfyyIJHRRgtxs93Q8bdFDXHLyz+xrHPo0caj4/G2NAqxz1qvsbDY7DHXlpixy0h4sa5VMjHe6JXx4YXqkfLUDPG+BIPxw2gp0a4rwLHFYtfR2tpTEd7ZCfHtZYYx8pyQEfVjAVI+o2HR+yQP0eZqjFGxY+Jw50BF0cVu2dGt+CER4JSTMfHGaLHAG9zRchH98ZWbhJIhvkfR1hkI8jXcoxGfsw6xjVNj8eVFMPGROKvxylLXsdx27HGxPIXx2uatUTLIZRG9peSxbKOhUZ93ThHr5TlwkTJ8Mb6nF7GEOk3xzPCVcfcVzHG1XhIxyASu8Zsd0dHgEgXRGfVF0dOgipHZ1Qmx2UId8al/XvGwbnIxsTxY8exB47HM5OcRs17GEY9ioTFwj3JRy7aBUiYTMjFVDqqx0LtRka8RDdHP3UoR7PqtEbAWzjHtWY5xzAZu8WYzK1G5dCixvRMy8bRQo9GnSEcx0UXR8cVW4tGF2Z5RomwUEaONgVHRrVnxxDpHcc04XpHquD0xsFpYUfsYKhHwDsYyBwyj8eFmnTGv/a5x1BtscbeQpjHE1KqxyDQKsd7BIfHdbHtRlkVAkdC3o3GVqzjRiLs5kUIPQZF2nwCxxPyPkb/IABIt0BFxU9eGMfxdLHFg/9Rx0ku7MXsT4zGz5+iR3GbIEdMBS7HkzioRzjGAcdEmp3G8AXCRUqKZcfTy8tHGBQcR6G2lUYZUfFG6vNgxhe4OEe4funGKoG3R6H/lkff9rbHUHy+RtRCxMcXciTIHjbPRr1Bo0XptkTHS6jHxoKzhMf82SbHm3UmR8+V6saB1efGXdy/Rg5Es8cquPnGhgUJSIULpUeVVP/GryU5x9b0EsdNhIPGFbt0xuo0ace1JnnGF8j5RUGgIscgwdpGxgWsR6EW70aX7v5GpBAdRwW0o0Zr0rVHfgSVR6+sm0cTKDlI6K0TSM3zyUd8wDFHYHSSxhV7l8YFwmjHfY6Cx+vRl8dMFinHAc0Vxievj0ZhA+FGJZXkxhgEhUfsDnHHpDgGyPGwCkgzRBxGVaB2x5GWlUdjtZPHWf2Px8ZNxcbhibPHEGllxsgWmsam4rPHHmY4x4Tmh8d5iFHHRpTYRUVYAMcnjxrG0OQKx1N0ssVwTiVHLXFJx90kisRyGfVGV/seR49TjMWX7pnHCldARgWKl8f3VejGAa3ER2VqAsYoDYtGzZwBR9qrT0cnMbvFBJW7x1EaCkd7g6pF/VaRRjktrEcldaZFIW5ER/jSIkfRkVRGGiiOR6LjAEer7QRHzC57R/u6zcU5NIdGl/aSR/ONHsfYMSPH5q5exQe2w8e3IInGCQqrxfXgrsf406HFtuIOxmNuQ0aVFDlGJ9Frx03i/kZfmI7FpC9Ix+XQKEWFqjHHXwefxv7UQEUWaqFGgvGOxmHzZMcqMoxHDJOdxQ9arcdOgCRGWdcgRsSCFUfBV+RGBFYgRnjrLEdtBXvHmldqx7nsgkedwA3GmfmRRjKer0fMnRNGnEoASNxWHEdusprHRoXGRz9FwMfMHjLI/1BSxv0FlUbq5IpHwaGrx59M3MeL2wfF2LANxpJLzcWYM83HOeVGx8EXtkSB3YDHctmrxrCS0EbX0iFHFtnKRGhiv0Y8LB/FeuRmx/XpWkcht4FH8FTdRmmGgEe//ZRF8nBUxvIw0kcfFORHpJeoRzrCdUcOnCnFSxgFR2dL78eGwObHTgKKRyhdvccojhLHUUk5xd9YrMdGBD9HYneCx9+Pk8ffkCVHaU48R6ZhiUcw+xPGbHiYRkSoY0ff/i3Gh4V7RiRX1kfVZ0RGERY8x9s4RUhyxhZIgHeuxlDzske9S6RHUvj4xjTApcZ69YJHq16uRh72k8Ydie5G001xxUlO1cbyIJLH91XyxgtVlkdbQlxGzsjURuFKCEjUCntHpd1Xx2TMTMeuFsrHIKKfx9LOMcc7VBLIRzE4x68N6EdQOwFHkuvnx+8nesb+U8xHurjmxiiONcdikGVGGfOVRyXFRkciTXnHL10oRjAKlMaTqZfHaCrqx0nW5ccepxhGixvjxjBZ3kYvfIbHVlz9x4OA3kdRadrGDfiExzZkyUcHNf5HwPP4RxE2CcYMwhTG40WlRsbLF0b+FM5GXsuIxVUxjUfzDRtHygJVx/LwscYbXnxGkhytxrXWTMcWao3EIoxqxzKWMMe+P9tGpX2yRgaZ1kcmmptHWQaYRlm1RkdvIc9GZZm6xUvZmMYWOgTHAD9Yx8SxpUVbIGtFtUb5Ruer9keFq0nHAaaexzpxH0cl9c7GclkYxylsPcdosfbGNd4gRsjHDscmgtDHJIjcxkwfpUdFD7XH4SuZxy/MssXH3RfIfT/XxMFIQUfoGgDHpKAhx1eC08dm9ghHMxMIR7oJLcedL2lGgHclRviSMUcpXJPF6sShRr43jkcJGf5G8H2JR1mV0EbxwghHWkOSx+CZTsi8RRNG8euTRymcGsfs/qPGDv4FRy9cZ0cpuldHGGQ9R3D9n8YyJixGzmjCR7wFzsS7VyfH2HDsRhf3WEZaFCdHDBFYR9YMuccErtjHnUAtxm6UIkdlpQFIKxsLSMbzlUeLTE7HpUSnx6Eug0cRhaJG/Afixko7xUbiBy3HDc+5xYcHlEakDqvG4D1qRx7FBUfKI67GfPDWxpCvAshUW8fH99NPxnibAcdzxqFFaEEXR+PWnUcQ2K9GIS9hx0eS8kbbqLRGs3vdRpDg8MY38tXHp5+vR34lk0eRnRLHxjwIR88+jEdEgQhIS+gIRw692Mfx9LZE9clRRyuldkZ4i7LF7vq2x3zBMcfXwoBHMGqCRrsWw0Y1jkBH+f9kR+wANEeP+fvH6T+tx+f7mEY6UUTHM+MwR1nmtUdAwwlHnCNARxjVhsaF47DHEwD9x4pe1sflH81GTAYhR2+QQMeNl8bE/kQfR/cFFcdVUQfHYDU1R7H/20bdhJJG/pQWxurM9Mc7ACfHM7PTRi7eZ8ejkQLHJ487x0jwycbDrIdHexN+R4zJv0f327xHzzWdxjxskMYtEnhHoDmEx0rTg8drIp1HBNbgxq8FYMc6sqLG7po2R5tFRUfbKgLHphpDSL/t1kebBZ3Hk5gqR7z1Ocd+rPVGd2xzR38in8eEzcPG2hs8QnbQZ0cXaBJHoiWExqFmTkd0JCVHb/Btxxc3pMdOwEdHsoxLR7R3R8buyTjGLGUtxfJonkfidwdHc4aMxtiwSUaxLuxFF7eJxq90DMcd+O1Hnb/hR+RDv8fZTgjHk0nvRiGHisfr8cvG6IquR+afjkdmVeFGWTYRR/FjKMYiPTLHFD/axYU7m8cYXePHbqM0xzRJnsd0RPLGDnwcR+cMEEeNpvxGTuARxy+MPkbfgBfHE5KGx8eBkEfBqM7EDl1iR+5Z5kekf5fGrhabRi5uu0UJ+FrHgQTnxmLQ+MaQT6fHohO9x8GYEsfLEMfBgLdHRb8OFcXs75hHTtFERiBB6cZHidVHpdw9x3p1xcdpL6BGOQPaxraiXMZ5Jy/HkMDRxx/UlMcMAt/FfBExx5ahWsdC31xH76feRLK8fcfKIhHHYli2R/uqbkdjtQfIWfUyRvYnG0dJDQnHyuHiRpgLN8f1qi1H8NZAR4f+rMez2dVFyGeTRhy7p8cYJhPCYZqaRzmjxcYyFevGgVV6Rhf2VEedr69HfY1rR8Ldv0ccHL9GR4OxRbiNyETiQOzHtuMURyE/t0dYCPtGqjGvRyuHn0ZUglNHErQfR9Q6Q8eyLolGWpNmxmpNu8bjdmdHPbvxRpYyp8WU1gnHwkbwxukmZ0Y1rmRH7bS9R1mXlcYLtZPFW/C1R4Z4oEY/dotHF9ZXxz4/5Mfsb9ZHqQMsR7N7FcVl2fxGW0GLR8y+CEd0U+7HSY03R1rTr8VVVxXIvw4lRX+ZCMdZxmjGxCDCxdOMa8drag1Hf2pmR0zWQEepEwxGCvYKR9IOLUc/1qnHSvKcx/8iHMdIH/bGYcN/xB1YNscMIkzHQm/JxgTWokaevrlH22gAwpl6SceKzsXGKviuxzbcuEYVOztHYVqRx8z9LscP2sHGMlXyRRwrZ8f16bbHP3VRxkACi8ZNlGlHXA/6RezeI8ekD8dHsccfSDXVtEexyNDHkjp2xzShdUfEAorGBWOFxnhijMdBMKXHSnvHRpZwxEYynqTHl/fGxzdaUUeuh2dHsJEPR04wOEclvIbHKkmdxlWw7sVSIMfHXZxaRvlg0EYR6gfIdy15xzztx0f7GqRGL8x0x+golEZQjd9GkxiKxRU7Ikdfh5jFaR42xt37n0fsrztHxq0zRzWNrMaTUNrH2J85RlhoE8a/DXPHfvucRcJ2EscO5qzHRgSNx/vLBkSNSKJGOUWZxtqsa0Uk14tGXTxBx5grY8e4fuZGB1+kxQ8cgcYT4GtHcL1MRwBwbkf+tI5HKfx0R7uYIkehDulHf8HVR/fEt8eK1p7H2+jpx90jDMiEDfVGkgtxR9cCg0cTsWjH5g0Ex4Ed0kdC7XlGhrjoR6I7hEc+OLXHM2rex3fN7ccQqJlH7iseRzrh7UZhSrtHQuaRx0T6NkYu/8nD1gV3RmaCF0hN86FFzwcLxzXNi8MRVblHURlKRwE088ce5yFG8NRnR01TaEcjGzfG1rzrxxdm9EatuHbHJ0/Tx8nlx8PAcqPHzzUZR3lvvUcl5M1GzD2HRw8chcVVsC9GdqiJR5ILGcdzZ0jHHNp3xgxqlscrpg7HgruSRzE4AUeXb3/H6oSARUzFfkc8LpLG70elRv8QkkeLvYNGq4+aR/TEskexUIJFnk04RlnGA0ZZBqfFXWvWxoRmx8fGfCXHNb5LR/KwmcV4CgrHhRo+x08e9MTUY5pH8x8WRUsZ3cYxmGzH5WGFRoclAUcslCRGYp/CRzxusMYj0uvHr3yBx8VPMsaKvy5H7S2IR3VFE0i9UYxHNV4xxwq4g0c7wKVHdCVgR5NpeEdyeQLHAS1CR5aRG0jLfz5FcvmPxFRLuEei9A3GDSB4x6YrYce+MB/HJKirReYuJ8bA26bFUn+ORyzjNEeXog3IWjMCyF2cT0fU2SlHzXv4xsiHtsXhq1dHl65RxrcQ7cdRQarHdYLwxaLjSsbVpvDHKav0xiv1yUee3i5HHBpXR9M0tMeScwDIT37aR5i97EaNb7LHpxcIxmdjDEdFELNHSkp8R6xcZkYmiolH/xBQRx1JH0ZQfFlHcmLHR7ZaCEipYphHlhKFRtvYNEeF63PGZlXoxVPFhkbiR/1FEJCqR0qKpMa/6QbIKVPMx4UamMcKmBDH41Wsx2mXhcei4zBH9ubRRljpNMezouTHLxybx2cEsUbGy/7FhqkyxwQWGEcel+1HQ5uER9LeK8bVeKRFoImMxfUoYUUhXz5HjSiDxdVnhEZYEKFH+GFoR+uxLEfoSobG7MAdRHXRvkaDUDfHLZLERglKzEYVWyXHDws8RgG8dcT+00vHSTxEx+sxH0eHTtZH18OHRhOwSsfJ5ITHHi/fx0oCiMcaryrGDq1nxzcJ60WN14pHoWfIxq52v8bxMhjHcggsx0R4aEe9syVH7O8bx+6Lysf7i+jGDoSfRxsuA0cJOSNGHqfkxBaZEEaq4NRGFaweRwkJj0diEELHldQIRSrqnEdmNzrHJA+nRwJLhkcuOMLHysNCwlA9M8fKa7fHghJkxzfQzccehg/H+q3wRhUsoUYnMTpFi1tdRpi72UVTRRnG60JlR8IWFEeC4vtE+nzURsWP0sUzIoPFOpKqxXibCsfHqS7GQEI5R3gKJEc+VwlHUNxkR+pz+sVa87JGNf03R8tQd8Z6NhBGy28Rx0eDvsUCGqlGTBYSx7a6rEf+/OtHNNGeRuP1W8cRRn/HRfdYR48zmkc/BjVG/Jeex1KvxMe2gjhHTmBLRwVkMcerD6TGBNY8xpuVCMdhMlXGN3gvRgSllEZAYslGfisIR9bFNUSrDghHKiGtRx4VKMewckFFxkOqR4VL48f8obTH3gEvxx+EssetihBHUuZnx0U+EMg64h/H2tsYRuHikEe02DZHAS3URmDUN0eKv7NGKonBRgL6H8eVtOZGxf/9R5lK8Ua2YpDFmoiLx1z+r8eSSx1GTgAZRriNd0dz1/1F+yOXx39ITcaAlinHdLWvRCAyuMbAWjXHk1DFRwQWYkZ6pXPGhxYCR4fFY0b5rmBHJ18ix6YKMsR2/1VHN2hCx28BRcbf/7PH+tQDyFBr3kbXEuFGOWVrx7H/G8fHKQzHUodZx85o2UYjySHHr1P+x+ze9EbuWtpDObS7xvryC0g4h2lH7gunxrcRi8b7q3jHe4NLRJOp/sWRjW7HYnEwx3mHiMYggS9GLEMoRivegkesCyJGmducxie/eEfe4qnGar1ORzGfwUfdtYtFyZQHSLcsH0hG3LJH8TQnR05RVMadEYXEKD5bxmZVzsWePrPGPybvxuc7XsbdzKNHevWrRz+mKMfBuLFHlrDPxvBc28daPCFIjAo3RqbKScc59I1GCFPBx4MAgMbzHQ3Hm66XxwKaHMSQwJHGEUY4x5sk18bLMCPHfNiUx0ExFsYY1Q/GWeVbx5SnssYu371G3hHpRvJw0caYfdXGKSuBxkKff0f5d5JHzVv8xuAcm8Z7bMnHEClEx7t2XUdXW09F1KseR4cFlUU3iFdHc0YJRoiTnMcfw+dGKiGhx+jqQcZCLshHJzErxYH1a0dsR6hGUwXLw7TneUegyS5HYYIhR5F+T0Te4NLGtOiYxmsptkZT5afGwdeix4RUpMcaAwjIhF07x3zB88Yg0rrH7VzPxgGMfceVJFTHNX7RxtcS0ESFOodHj/JUxy7AV8cSg3BEBXIPx5ZBE0dvoCVHTGaARpvkucaaN7DG3XOjRxPQNEOmM6nH0r4Wxx9jeUVAE9hF1lVTx0S5G0dk5KhHGaudx17rssaVfK9HYTK/xFasWUZNYl9F6Dkkx2XAukdcL5lGZRkKx5fW1Udy4ZTHVYRDyJYZkMdCvqRGbnNdR1QxaceB5X/H4/YrxjEX68bZ/m/HAwfnx//hwsaPYoNGWyDqxXEbSkVmlUZGfzDOR09fC0eIg7bG348xxiACpscqCcNGYy5JR4lBakUvFNdH1XjBRmr8wcY/5t5HpjPSR7Pyxkflv3JHkA+LRuebnEcszarHEjyCx53vo0f5H7zHYhDSxoBIjcRfAAXIaOKRRodFG8ZwHavHVbEFR9ImnEcx6ClHLn9KxtXn8EV0NTFHyqHzRfO/HUdd7f9HlOXixeOOrMcSoBNIpgEOSPhCBsZt1iFHXwdqRNeD0Mf3hC3HUyyLR4/R40YdJ3rGrhcORxkz1UbcNTDHouOmxwE87MXEIIZHAbznRHUCBkQkF+xHdfEGRyWVtMdfuILHwD8KyHgyx8dM5RfH4dnBx9I+v8bSToNHqCS/R+kPmMe4JczH24DWRyNK4sXekYvH7ycqxnzQ7EXp5xBHD8uJxnSEW0dAk6JFceOex/dEH8cuF9XHsAKHx99v80aS7DJHpICaxw3YncdlsZ9H/SXOxjydJcfxYrBH9va8RyEeu0cJCu5F+8tWx1yvpcYfo0VGGAQQR6W7/UbfvtNGShv6RoY4lMUwCinHMwKAxrajesexEOHGbqKKR6sNKcd2gFnHI2qQRo/TI0fyEclHpd3lRsZLm0W0KMpH0RCUR6wLHMZXWwvFKH7HRZ1PJMfvGETHyMhmxzgWUUZSPs9Hv33gRpr3vsWIY3dFK+VuxnEb7sXV5knHxe8vx8TgFcZE4qHHqISxxxlRTkd4m0JHxCqrx5rIycbOWWDGKfTCx0s3vUSps5VGB+4Qx5ZxPscT+avHHoVuxomAWUcGMotGsxo3x9SaxkUyNbFGpP6kx1U/REeZejhHwkb+xjpB/kdhMiVFhO04x7TnB8c9nVXIPD1qx6qQR0edgErG2IAcRymroEbDE3zGWuRsxs6IRcV/WU3Gd2xqR/w8FUgtclpGRSeUxy89JEcs1H5HvHSFxT4XZ0YYpLPGq76ux/aoDMd0bIlHrLwpSGVg7UdmtT1HfJCyxvjq08eoxq1E/IcOxkfSqMYZEf9GLYFpxxAHX0b9JbNGn8unxtyHd0eE/qhGB07ERRmyC8d7u6zHlZTExsHomMYExdlEEcY2R4anfEc8fplH4O3XRummxcZJTDXG0m8GRjmFgcaAwKvH7B+0xwmZGUed8FVHrmZgx51vlMZr2cNHCpMLSMhHDEdb2ZzHdJOlRr+kr0cpK7BGGTHcRiBBIkZfdn/EaIJSRz3bTUecW4xHg5ihR7cplUc2zAVHim+jx2lwB8fLUMFGXQtMxjmFskaa6B5HfjTCR3oGuEdtVpXFg+Dbxlo7mscd+UHHTSuNRyf/bkcBbZ3GyrJ9RgqWF0d5iH/HqvHkxapPuUc+yMVGoRYlxvVKhseqhA/IzI6/x4y5YMf5UJ3HPlejxzIehceH1i3Gn9wGRyNZpkYNH7tHwS/eR8NUAcdYaAHGpzg1R11MnsdoYnrGu1bOR3gLgkS8U1XHlDYRxlF5lkfUmU9H64KhxntLBUgm4rxHKXpxxzC76MVhUjjH1jS9RM2Dn0eXXwrHGRONx/e1W0Yrp1RHXA+axdBEUEaal19HktyLRfC1Mcf570rHqqDoRurkCkf8OMXGQWFGx+M21UXltRFIBvAhR/ngWcdu0iBGY93Mxum39MWopGnGfLB4R3Dd6Uc8zO/H9fC+xyoRnUdzxorFa5rHRDkEjUcaz4xGw5PgRk08kkd3fPjG3B+RxxMQUUZUsXfHET7hx7E/P8c+p2fHdGTpxpMpncWTKfBFvMWRRifP1MZrWh3GWxEKx4JznkNXHI9Hy5DaRgEerUdVASVHCE0bxyw0i0dx3GhHedinxoJRFMcxeB3HZaGCxze6VccFkiHG/Okcx5R290X8IIlHsIF6R7dRkUYUv1hGYJ7JR87ooMa/3drHc7Y3R0ejUkd8IEHHPkdFx3ErYcfUkrfHAtopxoVagka0iIrGIBB3R0MrKkcmsi3HH3THxpoG20cybpJHPcq4x/vLiEWqT01GcF+7xGM+W0e+39zGEqujR95xH0dkSArIip8axySXGMfh4pbHAqtxRjgGekcOLWVGi0usxyajMse1brNH1JLYR8UWqUfz7nRHQIL2RaTuukaqcbHF/9Erxydxs0d8WQJIDX9lR/CEYEdUQoBHF3dRRykcY0bN+67GkkpKxyl67Ma6yiNHcE6JRWGy98ZW3YFGFTsrxmdzCUautlJHDPGoRtNcXkeqMYvGJ5Elx3pVukfXIXhHBrByR0Akjcb56JzHy2f4Rx0QxkcjCmrGtIgpRspTcEcex+1GORR9x5pm/UZb0hzH9pcQyM/GUsdZ9q/HoLisxqkTFUXF9oTHoSeOxiIM6sY8ThzGC7VFxX0dLkeG6NxHEoPExTEXSMeHlT7HrUl+x4LiC8bEkd3GM8Ipx2iSdMeHhZTGXhcESB2p1UYGWbPHvCVPxzVF1seFe0XHJjPXxvx4wscztKvHlz4Qx9NdAEe2g9HH9mfWxydgEEe0OSbHrByYRlHJGEcifAvHdUFFR6PxyEcAUERHwUhkx5THM0bAe31HpgoOReNFkEZwPlnHjj2Mxz2K3sXsL5dF/a2FxyoorccirEtHHQn+RjPyIEeLPSRHuZTFx54tw8Y4Z5vGy/esx6V9PUfZXntH0XKrxz4YVcdSz8BHsu06RwxiAsdNxA5GDywIR3BfLkY78E9GAXzvRs2qf0SvhDlHSWw9R1LnmMadAJPHySwQyOyeYcbV58tFmETJx6Nw1kWEja/F/AiYx1ipDcdxe+1GcugTRzEna8cN8FJHzfIESN0lHMeuVtPGE7ADR6rRhcbtHPZGDzoGRxiV+EYNaLJHSD9lR1uA/UY+2S5HdJWiR1YeVUcI25jGwXkoRnqmh8cRnq3HqvHeRpBHokfVd3dHvpiYxxQvGEdAbKdHn+xBxwWszEe90hxGH0SLx8cpIMcyXe/H21GZR6K0N0fm/wXGJMgeR88l2Mf+lEfGFT2zRrGAGUf8wcFHsv3kxh5HAceUZRhECRnVR90E1kZy/gnIwQkyR87nZ0eR/NRGrnYDRqMhoceIC4tHNxroRUAjvsfsL5fFCUoax9kM/EaQEaFHdy0CRxgEM0ddq+JGBmixR68lhkdBoSXHtFkFxXST0sY9Y8jHRJklx7KcTkdXOgFHkW1WxxNypcXC1YZG1n2dx0CDPcfHOtBGzZwRRzACvUdMJtJHcorIxbn8bsZfltRGG56yRH7smUa8TYPHC9P9xg7t3UcjOa/Fe7S0xlc6XMecYhzHg1BSRxlSEMcMk6nAb5C1xhSu/8Pe4PfEhVpPxoBgr0cuf0bHEU3jx+Ha+sYWypzGsS7JRbchPUdo8NhHxHFVRsbLgscuvgBHh5Z/R8aLBUbn+xDH2oozx+OWEEcnOyhIyy+ER17Lo8aiW6pHRQcYRrppjsdEkZfHSazwxnAPMEdCjyHH/Hdgx52ApsPL4ZXGPYqyx3FKacfq66hHTpEdR/HD6Maw4Z7FBRLDxfupfsVAgyjH05xtxzca4EV3HC5HdCMhx5fueMZfd1VHA4nRRjp6pUd6lPHGpL6lx1SCw0ca8YZGuZSpx+6pNsf+sqTGaU8BR9l9lkaNKEHEa1oDRlJWdsZmJsbGVi0aR7uvF0iIKARIS4jKxhMhgcZqHDxHybV+x7qJeMbGzCVHFzcHxyCp0EcXqMJHtkrLxz7YD8inv9XHWYbAxYIRTse1dODHzA6qRmNd0kV2vtPGdMSKxsKljce8peRGT285RjJtxMfFvgZGGo8RRzXtjsY4Z0vFflwEx9vpZ8e2YvnE4yV4R98uCEflgQRHUWmaR65eqEdk6qZH7Q2ARRsNrMQ08ANHYm+Wx5gtIsfECJBHPYrNRVMmAMcgUjfGwcmKxxWTi8dCXh5HMu65R6jkxkYJajXHwOONx6Zq9ccev4PHQq3gRbDhqUKMiZ5HILISR+FpkMZgVHTFCOSWxxdI5ERThWJHPG4wR+tRwERVfBPIDxLExz9GOMZL6ILG99P5xq5XEscii0xHXU0JR4/TPkdJbZZH6iUbx6YLhEdTzQ1IEuQcx6s+AMekvzFHVj1mxsyd/cYjWo3HonTCx8ivocfLIJ7HjQbexfyZaEcirUZHubzUxqG2lcbt3A9HA3gyxtU4LEdCn01HmkhhRs9lPkcpLBNHCTp6RwroP8ZbgQfH8x32RrAypkaZS4ZHH8NcRw5eQUfoisNGFxd5RyKN60fqczFEcA4uR/0FnEYKyKfGse8RR0oKMsdk+zVHovySR32vBkdtNMfFjPLtx6ycNEcNWK1HEVacxuTrncc5fAnIjuVOR8EZb0dtZZvHVo6gxWsa0MYJ+ffG4E0MRzaroEaMuTpHPQoNRyI9MEZuYmFH4AySR7t/rkeLLH3GGFREx+BrZkcLNWbHyNe4x1YcUsfPtkLHvaGuR/Q8FsfEjijIaaDLxtLvjEeNDpFH3HYwR+VwsEcrJ5JHl884R1MEOUdoEQnH5fAaR6OBkUdyuYBGibCtRWdbxse6qZnH8fKCRoWaXUZ5ibhGxW4Mx8kNyseqabnHFxgVx/qcU0YcO0rHh8UYx+xecUc2K5TFHAoNxxA4jkalTTxHXJacR/jiPMf9hdbHOkOGRgbBOUaxn1LH/BiHx/ZAhsdliP/FX5jrRgUkIcdQ7SHHd3yhRuP1BMfh6aJFJGbfxhp1F8jqZBZHtBC9R/yHLEaQ/91HKG3pRk3z1samuWpGa1oAx1iZwEY8TiZGVKFjx9mecsfaCrPFHyWAR9P8GcYl9b1F7itgxvN+H8cL9IFHWrNgx9j/yEZ63flH8xWex43HG0eABwlITMYNR/xICkcb3nJGZ2SxRgwjW0ctwVpHMOr/RlfstMWM+TfHznC4RwwR7kfOCDbHRymiR8gY30VE2FLHxCAASN4CbEW1FShGbziDx/mP8MfB36JHmbnrxukmFccxt/hGBJYVxtO8TUb35OFBns0UxRt2mseRTcrG9+SRQwZRrMdOohXGGi+BRSSGXsbBFx/GW7INxy5QK8e7ZzpHLCsFSLSnDkfOCMzGn8uOx/mOXMd56ZZFoiPpxSChu0a8NCLGl48fR5UDY0YedzTHKVynw+siGch2HyvHGeLoR/WKe0bWVjJHrwObxC6O3Ma7909HoQeHR9nOgsW9AXrHIv3ZxRpgxMZUY7fF+SCjRZIStsc3SQHIIWYCyOsCYMeFii/HN1hmx+h5xcaCGbrH0fjMxyBw8sauJ4RHg2ecRwcPUMdLmWzHhE0yxmdEIcTEmbZHuXO6R4tbl8VvgZXFuxbORkzG+UYP+jtGVa8rx6NBLsf+st5FMTcPxvd8mseuR9FGyjKhR9CEk8ehRdtF+iW9R/t6WUaUZVlGgICUxynqeMdNtARHGTODxvYm/UaYZKxHCsZpxj5sE8h2IOfHPQsfR1N0/EZxbEzG4lhqxeWBCsf+kunGlxekxzDzq8c51PNGexQcR0vpIEcYNaZGvWM2Rpzy9kd9zShH1iRrx6728sbXUpHHtYRkxVfKIsQAoNbGpU3nR1SjC0ep4wnHw/yjR2JQgkeybWNHKkmkRnlnmEb6dcxHWVWtxnkposbMTXNHbB+Rx40oqMVPr4hGu5ocyJFNEcd6tXJHh9URx1VhKEfMlNxHhqgGRwbwL8XOWUHGhJ5RRS7QQkZkLEhHKIbfRzi26cZjdsDH/9BWRzBJa0eZ6kdGaW/Qwmg5r8e3VQHIhRsexyMJXEffb/lG7N5Jxh/j7kWZShxHLBSJxgd+p8e2ohzGN7pURzXPBMcVKzLH3lnAR1iodEYWWtTHrUlkxwu9DshyotbHwah5xTk04sagSYfGMPm6RjS1C0j2V9LGSUoQyC7ouEfINoFGSQ2cx7Hfpsb1OiDHBFYVRWETQEcLBdZHOUVORuZ+RceAd/dGEImPxy43tschDhtHaqv6RjyNBsdxm8pFGu+8Rv7TBsducsNG1pRyR5oIyEXh2q9GXH6SReKXhscXlw7HyHbfRVjZq0b8KDFH41S2xlJHvkYsdI1H4BzpxirJwMb+A1rHM0SsRnTUCkgo7YPG5LuPxzMzAEVfp2FHzUpoR4sM48arTc1GB38JSAnyvUdeukdFdYKWRWLxL0f4YtJG4Fx6x+6zq8dPLxhG5VFTR1Zew0cRBVdHoMk/x8daqEbYXxxGkL92x0AkHcdUUgbHVn6lx3H8f8eH7pZHxjyFRtjJgMeNZq5Gm5WKxhLDpMbEMd5GgYQ9Rja8JEaLfA/Hg/iPx00kTscAMFFHNwhBR9DUxMfBeTpGlrKswuzfG8iLTHdHlqFYRhQ2lsdndDtIqdMKRhPY6MdBYOVAWHkOyAuU18eDHnrGtvNBRN2Ng0fj5UXGOF/Bx44ESMc+aLnFL7wQx/ezRUf27ghI0u/uRZ1Hn8c9CuBGa5GmR0unLsf6frhEZQnHR9h/48ZKGnLHZwRRR9GlAkh/8pNH3z9ER8DbpEWuYgLIawKVxwsFS8cG8MRG4QKERwk5cMc1j0RH9WimRi4u4sZZL5hHIEEER9UW60au1xfHzhmPxsnFb0cAAK7FE1K+RpZwQkfKg1lHaa4WRw4+aUb0WwFGoGgHx5jM28UNoFjHs6Oox5yiAMegePTGhucnxtw3VMcOzjXH6UaqR4bpy0cpizXGhQsDxxnbh0fYOYhHztnXRv2ma0dMLodHJ0EuR0SJnUagKEZH8dSwRydBlkeDAIRHDWAvRsBb+sbnjCPFAF7qxeEL2kb/IW/FpK8Sx0sp/kdxvOtHoHihRsFItkbkA6jGaV4vRyGWpke/fElHsW8ZRw87CkfPtgpHpD43x7Fw1EaJELVHfR1OxUm9w8aaZ8XHXJ8AyABm38d2V9rHAQ1qx2X4m8frATrH1ec1RmiRvcTptzpFJJdiR+rFWEepw07H7JAdx2HDbsaHhWjHmYrzRtZUy0ed4AhHAxiRxrncEkeJ+p9H9UosRyZTtcSs3NJGwQCDR2czvsUxN7rGIR+Ixovb78ZTpI9HdJPoRYVD1Mem21xGE2ErRkM8VsdFFmlHqkA7R1Wf28aHFo1F5PLPxP8SBUfznmRH9ySrxp13q8d/anhFYg0WSOX/ckbhyW7H62KYRoTVgseteqrFepaxRnVxIsWI9INHmPP+x7k8EcgOjWZHAwnRRtcDDkdYGBJHNCBwxxnzv0Ug0GxHTPVKx2SbbsdlubpGy1/txtOMm8dlOSrHfZ9Dx7akVcdcnmXHZUqPxxS/+Ma947RENZ4Hx6JDjsYqOX1HbVboRhz8pUZxpMZH8x+LRWTsF8cHnaxHn8TfRyqoZEfo2YLG4Nztxg8LgsWApqdGcN8cRuNmtce5fNlFxpMBSBkjIEd/yEBG17LgRiUEk0euB49Gih/dx5tUJEeq79BHzwWSx2qcPMds5xJGtMCWxyegV8Yg4FZHP0apxSMpN0f+lKVH7XxxRV0chUbTM7VH1diTRrR5B8fdEx9HwnW6xRaq00bCLoFHwXkGx4TcgkdVkKZGZQESyA7M2MdDNMjHuO4Rx32ukEVliLNGw2RqR8Jez8cVvbDHlhKlRzThZ0f2lyRH2FCqRu1eisaVo5NGRfZlRrCB3kYlLMZHKWrtR7GfT0eNl2hGYGSjR26zQ0chf5rGZ2Srxvuq8cdJbI7HSktOR5oGdMcpNIjHmeknR+BL40b+U2xHAqOIR6Zq0cbTfHvG5yptxp4N58ZmHptHR1uOR/XKF0cQqRtGKdtEx2YmuUeozuhHrdjKxrn8q8Z7g9lFjSgMRVWfJkUovhdGONcNx2fkfMdn7JLH+2Lmx0I+lsXoegJHAe36xt0TqsbHKd7H+YDRxxDHdEU9e1dHA3foR3fliUe1lQ7GgnEyx9OEnsfhOxPHWtMrRS+dPsZ7y4fHq82+xrEw70dV4RpH3qGgx6tdaMfB2arH4VKix25LhscbPY7HlgCmx1A8FceQwDJHvCvyxxH+0cfUs4tHyP6Jx0hQRseR/hxHcI7QxuCcg8Q17z5F6OiNxtUnQUbkc7RHCvCMR4+Twkb8+BtHJ0Eaxwzx4sZ+e+9FAit1xgdtSMfMdZ7HwTn3RR6WbUbdEyFHb8ATR8iYqMcg8N7GzQqjxq0aO8c3GFlHtFeCR8i4i8ZD/NLGrPxyR/TrL0cOHJ3GsbCIxux/DUcuQDRH+n6ERLwFQkcdOCPGLpBIxE82j0eDf5jHg67+xw4OCMgW+lTHwferRqutycdQ7c7GAOCgRsB76caR7SZFwAthR0PbK0fJLOvHKP49Rw8iNEhrKzbG/NgLR+vRi0ZPHl3GlpqnR3/qi0UyNeFG6j26R5uEhUZCrdNEpe1SR4FEXkdGVNxGVj2ORwSGcEes3FnGsS5eRXRV3EZwd5pHucsMR6ZJTscJGr9HMgZZR5CPbMd42U9HBIZgx15a4MZeGU9HFlnHxzqh5EYCO15HU5YOx4PvY8YZkuTHZtfxxmR0k0cAkBdHzkidRsDK7cQ6UipGIn3NRTUuqEepJJHFjVQCyAMXPkcLhPRGJzFixjwsFUekLzrH2OBQR3LJnUdGZSrH8IW6xZmqRUaSXKRG+7o+RyHwk0bGbcpFxmxjR+pFAUhVADtHMYcfx61pDEfc5pPGUw3fx0CUFsevYwxHRJhHRirINsc3Se7GkDAIx89FrMfHOYnHLt+Kxq3oK0ex+LVH/KjfR9OroEWx7mXH6jQuR4mBdkd1m4NHycXzxhPQO8bNWxFIWOgFxnjpZsKfey/Hz5Z4x74O+EatSSfHO87ORuye9EOezb7Gi/u4xgs1ksYD93NHbRV9x2JPmccGcJtF40XexuFJ/sa7J4/BuA/TRt30QMfOuXLHH2NSRM9G6kYPizPH/0n8x+ipEcfGvNBGVzPyR0l9qEfOqCLHEHgRRwbwS0VaRDvHnSmIx9iBhcWxLrlHH8N7x9+nqseBJRPH2Y5Qx9qbBcaZyu5GDEPORzyeB0dOwPnGFD+bxcpzMcd65SbGuE/aRqjkwsZQa+NFewrAR5BP0UaWkEtEf+q1RvHjLsZLQa5H9Cw1R+siOMbvWFJHf1mMxUT42caGKGrH5jaPx2PORMfoyNHGG82oRljoKccsdFzHj/NEx9zGxEXtcS1IaaDGR5W0f8cYlYLGbSXTRnLJd8e8hZjGTGbJRueMicctcY1HuWQ2SJAgo0UzIB3Ix3ENyH1O3EbF3o9G1EKqx3D9ksZw3a7GbqPiReJXZ0dR2gvHStuxRv6jsEbpj9XH5ZCDxvjSJ8fJfd/Hx7oUxIYXRcfDAr3Heef8xmqNtUY/LplH6OooR7QRgEcD6OZHcXxVR5JL68U/xu5EO7BTRtP9m8cBdbDH1ZZNR/FDL0cLZCTHLl4Cx6+EO8e3EJrH/WWzxtFCU0cNjxdGTmIUx3RUO8cHDuHHN6pBxz4Xe0ZK+yxHq3XfR85ICka0iJ9Guas5RnoNjMdMV6FHkttZR200WEfaCmhHgnkUyGcM/8cXdpzHJzEgx+GrOcfO+ZDHguKhRwUUPUfmfxFHA9iXR1xPosau555HrPMWSJJ6M8ZkE/TH6gS7xmJ/MUdJXVzHRwPEx7bSsMesS7DHqx4Zx3oWkUZRCmNHIJIyR5hcmMc3yUjHbjyRR3MXHEaXbuBGkf1jR7O5v0bCtiRHLw1GR+dLyEdECeHGTKYbxxono0emm6DEZYh0R3rdpUdUwfJGyfUnRzvowUfsExxINjx2RROQ90ZgFG5H9bm3xghdGUedgMjGvAUmRUcyvkYWqrxG6nW7Rux+48dzN5dGjoRkR7akHMcpWm3HfkcbyLKdikUG4fVG1S/Hx22FF0YuP5vG6/HGxr/tikeoRjdH9LOaR9Gik0ZapN3GlKWfR13sVEf5H3BH0x0eR9GRQceBxRZH6dVsxogLrMcIrRPHiLQVRo8ys0ddnTbHIQYLyBrA2cWcUopHHiUaRwwzz0adR/1HZAvBR7aDZUdNRHVHYBatxsnF1Eb5D6tENV0Ix/rcH8YehZvHH7TlxpduEUaASJvEvSM7xgW8j8dh09LHQoXbx0ItRMbih5JG1Glex91k/MYYBLNFksv9xYhzCMe1Fa7FQFSaR/Ceu0fRoWLHnGssyLq4u8XLH3xHIvWUxwG898YtodNF/Khax5ayTETtvonGao3kxg6ulUddS75FSHC1xl6p0UVmfsTHolTNRjFrEEjp10NHEY2KRzxOKUZkCjzHlIYpRyu3J0dX+1xHD7q9RlcjkceTmVHHpskqR2u7tkeMuRrGajwwx0r7BMfu69TGK6c8RyyEjsemm2FG36oHSOiiAsgmklHHUdHKR9fS1MYl5N9G2L8/R9XYj0ZuctdHyiPAR5WzR0dAExlG932YxyAAeUegmeNHLp4rx/NOQkfidx1HIIFSRp/6Lkcj6rHGm0yUR2198Mfzn+jHLMMlSKCJJMaVQwpFyqOOR2dEBEVJXC9HAlqvRjc4AkcH3UbHB08Rx5WUJMamYa7HtwBDxhmSG8fXMVrHEaVixneN7caj0iTHVUEjRkm8Ekico55HKTp9xZyzJMY7v3THX6fqxgVUwMaxkEPGDi0XRv02bkZokULFNvxAxiASCMcmRzHIQFKGx+2V8UeIAyFHgOYhRg2AhsYIBIfHdYIUR/WCs0dpN4DHdULJxyfP10YOfklGutrtxUP8ukbGrUDH5kXjx1zej8cPCyjH73hHx9XW38X/wYPGv/a6x8Xd28ceVhxGlczER6TuRkeQD1rEusqHxy2REMfp5jhHQFvcR4pX8ke2pKHG3Gb2RtAkVkdE6UXHP7W7RqD4HUbEggzG7TwNRvEjJsZxHADH+l6nxswM7kYKxlPHq/6FRr9Ws0ftLcZGONZ0RiiWyMeyTSnHn5yLxn5bf8eCS4BH3pIdR3irNUcR9lHH/2H1x9w1TUcRx5JGpO8CR7MZ9UYXR2fHoiMURQffS8fwlNPGig+aRwIqT0etuWBHkX6qRlMFmEWpFI9Hq4+bRjFPgMcFhDHHno3/xsws8sbEMYjHlsBPx6e3oEeI8vBGZSoCxxKTL0cepwdGfZ26xhNypcavA8xFIYCdR8xd/UYwO5TFUE2ORmKhI8b/wiBHNIEiRw8LBsiGGa7Hd83IR6XsLkcEdkhH9wTzR4/SSUeitLZGFgqVxmr8/8brIlFGt7AKR41XR0ctYhbHtdZOxzzMqcbIdmnH081FRlmG7cUTyefHr7S+xywjisa3QRRHmEzyRlux+cWH9grH/CmMRoMP0UaqUZ/HnFIExyDCO0dz5obHfVeSxy1ZmUeUh1TFVPOpxyCwq8ZzLf7HbvLXx22WAkesy1BG847Txk0zIEZiMP9HLm7DRaHX88cKF2pH/Dk1R9cTR8diEE/GFes6x4Qc5MZAHNlHL6QDSCsHrkWHJZVGRnNcR7qKCccKqCLHE9BZxRnzdsZ46wRHsqS3R90T4saeDljHO8C7R43nIEduU5THAgpSx5GthMbFjeHGyIfcxSlcHEVvsBfG8SOsRuweU8cltX9GLKT7R2SqdUXuiTzGXim2xfwBpEflGy1IjahAxrJUrMfJVDXF1SdvRyax/UUbzGrHOP+KR8RsBEiq+IRHvwz8RgV0cEa882tHzSLNR5lq68Y1Bo/HiZDDRvwY0EUCKvNHq92ORxq4rMcTAGlH/rLtRWcEd8cIrH7GbDgwx2/h2sYGADLHL40cR3sUxUWotCXHJ2AjR/JB3sY2GzhHpkqHR4g0xkZu08FHltArxjDaZ8dbERTHXKAOR2MNR0dHseXHmXupRscpesQGpTzI91UWR9rsicZ/AaTHTH5LSGZWEkfNW/7HkMDGRurk8cZootPHTL2kx/X5aMbHaUxHaW48xz5nEcgRZyLHYv+QRkECgccYlaRE6xJdR5yzPcZPrlnHn7zGxu4bPUctoGjH1sUdRHNHQUgajw5HLo6Px8L1wkYS01tHtgQXRyd/kkeTGMxEobsTyHSN+sdAzK3H3oqLR1nmxEeTWR3HHPqtRzHoikZWHVXH6lWVR6KEckd9DxFHObMkx8aLpEbUOrxHYAWbRln1ZUYLNRtGz4UbR2IhL8aZKljGPyacRtCjMccRpRDF1/J5xx3ZRce9cjZHLLWJxw/qlsfNWwDHHvVEx8lUDkdAgi1HRUeexzMzG8Xt3NVHAU3swwrXx0YKAJhHMOpXR+/nfkcMMb3GR4MSRikcjkfuShZH0UIlR91TSMZLN2XF8WP6xIRMEcd2sDRHTkEQxwwhk8cy1e5HQHzeRyi+FkcO3s5GppviRhZZ4UcNL1xHwvXzRoI7tEdvf1RHgZXeRj0b5MWb5TZHRJk6RysF88aQj2LGwmeGxy4HjMfzDqDHcUTZx03EkcY3GrrF1CsGRUs35kWi44jG30+bRi9M5EU5VDHHnaB4xwcnmcdjdqTHFYwvxgd/WEdG5KVHqsBlR5sVj0Zw17RHfmx1R2nQDUdIX7VGBoqEx4WqQkfKkXFHxX62Rey+zUYP+m/HkssDR5EtwEb5aMbHLFSUxWlOVMevA4rHL+WrRz7YAUcX6IjGIe9mR+In+UZOoFdH20DHR5/8R8a8NczHXP5WxcWe30e0N8bFgPYcxxMiIEfsBqnHzbvZxgCvckeKTgrHg2+ZxqWM78cCHxjIp2jSxcHoYkbWhHlHVMFLRYgD78cXaK7GIzmZRTufc8fT67XGnu2CRj/GOMTk0hDHHsfFxkLtOMfTbK3HUcKzxwM/HcjAg5TH3EU7R1lnNMcaQJ3FDxuMR9oKuMZCPt5EOgmfR/r8k0a3UQrGVJqSR4F4CkgXuAZIZNwWR3/Z/ULNFItHH3SvRwtkMUbxu+fHad6YxUNRC0iE3M1Gn6udREfh8kUjyRRHUrckR/Hj5cegCd/FukKzR+NEpMeJkijHY05wRxEW7MYPy9LGjyE4R4dWH8Z14oZGx9qxRwNZPUcZg55HStqARztQasfgLT1G38e7R1P0q8VJ7ghHb+BFRzYLZcfj9KVGjnVrRUl13MftPhTILt7/xxI0rkbe0anGkODYxi4WpUedSLrHfCm7x00UJUdT5A3Hnr4Ox+0eB8Z3zhPHwvWVxTNyMUcHvWhHO+BiR1Eqc0dXShdGS1mnxlxOgkdisRtHm3Ywx23mK8dZ0hPIqdvcx/Tbr8QM0t3HNY1hxxo4gkdN+4RHOtLQR0HBZ0euhz/H1Iucx4ICq8aePopGrzTURvjTAEc7HydGC6QRRoa4rcayvgpHvdObR22F2MYsBSDH8aQ5xwVy5MZbYSxHgnOUxBbqu0X851dH1jUuxzew48cYhOVFDuxOR0DCoUbxswVH6+ILyLKpMci+n4VGR1EXR5DgeEcPUrJH7mvNRXGKYcZl6YbH4siax6U8I0fPta5Garwqx+O0o0ZsB1JHqGaERmua4saOxCvH8LUmx6IbiMcwKkDHxCAHxu/3Rsek8MfGLo4qR1/ow8cn57jHM1uKR7XtkcdfV9DHVn1HRq2pbcatehHGSf6Fx5PAhce2C5BHpLIESM2rokcMUw9HlRL7Rh7FNMfhaa1F8255R8oj4Mb+IwXHZDORxwtkYMe7J8NG9FwTR8qiGEcM88bGqqDUxq0pF8brYhbGi2zQRgdf6UYex85GmuZtRbUVbUYyBFtGqJXUxkTpKsf2V9hGtoSYR8zuTEZfFzRHM2Isx4KjR8fGRb1Hhaq7xxjMBsiX9p7HVGKux5mZzEZO4HzHGeOHx5v1xUbhGs1GkAAJRw8jk0cXNjRHHMseyJE+aMYTIAxIlGexRtbttkeoNUFF5h0gxfHjukckKMPGpvniRk2TPUcvrTrHNc3/xfRsiUeoRjlH5PNMR3Ha/0ev5C1HEMnDRpRlnEfJJTpHEtJrR6qPZcZ7FJPFqhnfR+N080YRJ6HG3rEpRhABpscfdIDFdDzTR9frjcf5vxPHNjOBRx5GMMfAKj3HA7Gwx4ts68Zv0fNHCRmARsMzH8clpYtHsDqAR/OOoUXkAj9HWEjCxlcCxsfwxdFGejZfxkFwUMcf4zBHmgbtxhueIcVTDc9HWZdNRgU0WsaBdSlH8TKQRsw9pUZtBRlGL72axnDubkem0+VHUPxoRitmMMe1hkhHhvhVRg3Qxsf2N9PGfoz1Rq/lmMadb0PHF7ZSx8+Gd8cIixnHFUzuxosLHMeb9gVHJV2QRyGf0Uffr75GadDRx3YwMUddjAdIZBypR8YtKsZAghNFQJL8R+CtecYB/HhGXZypxh1JYMdhUq9G1fjkxdLv+ka/7KvFin4UxwdurcZ24JjF5r8OR5GNMMcf1BXHDr6lRhJDtsacaofHLTI6x/HzJcfFJ6zH/8Aex0lMisZF2JfFst2gx5pkHMhxrHjGeqUhRg3gQke9yYBHXe0Gx4j0OMbfIKTGMXd+xYLCLseRPoxG8wbwRxjuiMdJxIvH1CmTxnLZU8cpzFJHXWy3R350x0eJoD5H46URxhGlTcMqiSzH9IzuxjK1H0cMcddFAABXxcWOvUe0x0VH5t1yRh80y0akDvjG50tnRxzjtkexzj1HLTKPxWzn08Yv3QtHZgblxqRemcdSRu3Hixs6xypYh0e1nYHHSzlrx3nZNsfjNl7GAyQXSOEaS0cMUQDHpb0HRlXBisUDOFrGb19CxgBv8MUuX3fHpvkCRlHROkhRWeVHkTkMyPEHD8i9UjhHU2R2R71S9MQr5grHVHL9xpwyF0fQhJBHFaySRnEsjEW7WIFGUud4x7VVs8a3QHbHsOIjyGIhoMVgxgPHPDXfx/BGY8cfsy7HVLOcR6KEI0e01zxHpEIKSIJRysa6CFfHfGFERScvDcdZRVTH2D+gx9HgrsbxJCRHVh2OxrxkP8d4CyFGBBU+x1nmscdI7n5GQ1x7xiOZD8eII4nGoU+gxzoSnsaitBxGKK5RR83ysUcUPyZEExiWR+iIpEaFegHHIOkPSJZQXkf2l05HtiS1Rx/LzMdK+9jHZQqZx9q7uca2s8LGsTCbx6mjhEfQtC1HqdNeRj5wjkdNhBlFs3s7R4kJx0foSqFGjZwCyD4BusfbmH9Hsmxkx7n/A8jJlJfHyB6Yx1pTvcVCT6tGXVwtR1+n7EYyjenHx4lKx7xsvEdQi/VGO9DxRh6GiUeiA1ZHJQTARuV/u0YiZJdHVV9Xx2vJFsfTDe9HGITXRSU110YU/7dHramhRuZ+FkfMdOBHQNMISEmuFMYBvOfFuJ13RxGHlsbZTnpGKUvWReiqoMYZ8wPGRbbjxNKebUYi3U7HMuZxxtjwdMNVv+PGjiQpxwezEcjEsXjHq/7SxgRew8ctIR5GOSNORbSIQcazc4pHGLWLR3A2qUeAKJ/GFIaAx8U3gkfqlbREQEJGRpueskebFXlGQaBHR9QrD8XjxZvHwoZlxY/jQ0eXLhFH3GeZx3pGdcfih3dGZDvhRRHHDkRnszvF9erVR7NhxUdsVz5HiXGJRwLae8baCsjFsQAqx/jSqcfiePfG8x3Kxjfav0ZhQ6LFTiKwxpOJqsZUGq3Haciqx2QEgMdSdrhG3IbLRvqsAsdmN6LGoWYUx1rk/kUr9kDG0i/Dxti5vEeDf7FHIyOJxxhBJcg9ChvEM+KZR4j0iceuBy1G9Vl5R7TBjMekcBnHLfIHxhNyzcXLR9ZH8gAyR6nDKsd6pRdH7Xyvxu3NOsa6IupHQXBuR4BnBkduozPFNW1fx83qhkcuD+BHO+icRylcV0ZJ5MXHrHzExidfxEdXy6ZH9OzjRSEfNcczshvHsHKKRBxrgEbGvIPHvQGJRvyZ00cp4//H+m63xzm8i0cJyUbHeQe0RhKSbEf0rJXGunLrRy9l4ke2c8NG4xQURVtSk8cqeOZGW+mdR94xBMcMMVpGM7KER2+wdke7t1DHcRtux1iwukeht9bHlHeKx6jWPEiL7FdGNzhhRiwcvEevlCNG72fARregC0cVDWhHQfFjxJ8bG8eXH/PGmL1kxxRd78aC8oHHdXuEx5kJBMfB6DbGlYOVxh2JHMa/TfFHuxaHR15awkae3ktHEAiPx2JACcfcFbzGXSwcx5omUEer/kTGqcQNx/Fj7kVUYj/Hh9kHyCkDn8cx+MVHbdU7R0m9w8b3FZPGtd3fx5UDmEbNorhHSX3Ax7G4tsdStxZHNpuFRwFNeMTLf41G/OgbR4yZJsdABIRG5X95xpZCZMfUaadGjQjCxl3kkce4dqTHIdCMR/Uou0e8xWbGk2lcR8vgpse0z4bHnTehR0fpkEen18dHt1FpxmXYeUfAGzVHQsXcx2le20bXghpHqrEZR5m7pkM9CifGQu0pRyyrlMcjKxXHcI0Nx6vPIEVp5pRHRvSVRvckeUbwForH0LOZRBrA/cYnedLHkB8NR+yArcZUgXlHM0IcRyNpv8d+iwVHV2y4Rnp1ZUc5hZJG2JBsx+C8UEcDWLdG868rR4YIp0eYzR1H5zwiR6SfKkZzN9fGzrkVx3QTQMZwDRTHT58Mx9DzGUYZwmnHAw/ixxrwi8dz16FG7XySRsU+i8YS9NRGXnkQxwe2ucc0IOrGNQ0BxriNfUbvKE1HBnCPxn7s4MZzhrFH4dLSR6X9Q0fm747H79fbx+vBqkcYvMlHkI8TR7J90UeERp5H2gteR2IQeEMBThDH0i+wRk+vTcUYlBXH04u3xkylBkd5x97GjLUKyHQTrMYsQ19GqvB/x4uM8cbHqZlFsIGsRm3FyUa0iBBG67Jpx8InA8d7gzVHrGOSxzeYZce8FTpHnJqex0u4dscHLWdHhcv2xvyH+Mao5MBGVKPmx5o+z8e0KC1HPE4hw9ifJMfrsZFG7GB0R9O8iEb8GWzHtDcARtFxl0fsbwxG93UjxaoAl8YzE/TGYlsFSJTWzUd6tqrFDKnSR3M31UZriX7GL11pR2lGgccdGaDHQLKcR5QGBEgZ42THpQWex2a9+kc4lilHSQy1xyF+wMf3xD7HRRY7RwqWUUen161FD3wPx8NkbMYqOEHHUicnRbU2+Uc9G91G+Q9pQZgrNUdxu/NHs6IaSDrhIcdP76PH3/6aRmoMNkd2z9DG/jMvx1YuzEcfLJZHDAIfxSP5cEdAkhhHoKkzRyD9A0gmM8NGGw0Gx+bdOUdwvaXFciq5R4eFN0ev1bzH2U6DR/VKwcU/5QHHTfOGRnSEAMczElRHRMoix5rIesYhzqpGIh31xqeoy0by4UnHXjukR66m0EfUCTNHu2o1SL8slEZfSBbH/eVjRvCWkka7li5Hxee3xwWjlUaG2IlGKfoqyPaXzsZNs/nG6zFdx9mFFUgnOI1HP76Rx6oP9UbHaWVHIrxTx/PFxccEllDHRuVHRoPPXcemWQrIgwAqxnhL+EYKpnvHtWYnx2xIY8eOdfXGXikoxk2EwcfzjQTH5WAtx9zXJcY/mUBIWryfRzcpY8dPnqNGK+XJRd1EuUaHxrRHiAP5xo4UE8jqkADIM7LIxxNhjkd598NHImxow0RY20f99opG/e6ox1JXFkdaDJtHddHLRnIqQscIrBJG0bFqRxuNEUdcj6DGhBxMx6i2KEf9pQ/HNxk7x+Yd50UXB1fHCqagRnnoKse19c7GUyXQR9UIRsd5b8DHocXExZVUNsccC+TGCBvdxezX+cdCvpPFZAzXRxogk8ekjohGtQ6LRzVNpcW3MVNHbUVhxw/LCceXbwFHwobHxTG3qEYa8bfGwRe6xbbTpMYmU57GhQoSR0wFjccQqfTGxYa/R4gklkcrh+lGDr6cxnCtc0dfEPZHYOX0RbJMpEaJYNlHfwGBR1g5LkbYH25GqFYSRxNyvsU68xXHJ088RiRoh0bYAQBGiHTFxslMhMesy2xGjym+R2rdOUfUKQnH27lIxspxVUdZ5uLG0ib6xz5nWcc416nHn/Lrx38aIEcP22tHx2hwR5QlZEdAU79G0sb1R5SXHEfDhABH+HIuRyEmycdv4U9HuIXER8ZrO0fafFFHoAmtx0HgsMZ/yD5GVYA4x4U61MabncnH4/YFx4mZn0fbyNFGD6oHR1sCqUc0EfVGjGlvR2g59EcukOHFLzStx7fRjMWZ+o5Hvl9mRp5eKsZx+nBHrzWHx7YSe8fmF6dHwVn6xqGWuMdUGbnH/A/ax3ZeXcdr60TGiyOKR2e1q8a7Z/zHIp3dxnMHTcdeGVnH7TxBRsRCDkXo2UFGn2tUxqZbFkZOMhLHFqHSx2jKpceA/0PI9CuRx4uct0dbAibHidKYxHvDikYzUjfHke2Mw12N+UY9C39HAb0GR64HNkcKpvRHxecgSH9RzUei4w1H1LHoR/k320ffDyPGEkvBx+YO3cYVJLhH/pK0RmbVvcWxMLzGCKyKRLGfGEcCw/HHMMGYx7YCzUbLWYrHrAvhxib7lkdt5YRG8BVJxwWSz0Wk33vFJ3Emxm5zJ0d3/V5HFP4ISCI9dkc418XH00vvRt1hAUg59I5GJjPRRm1lkUYR9Y/HDALlxTOieMR742rHJ2/+x/581sfLWYJHw6Mdx/fDYMed+IxHUSmgx4FFccfZPcPEVZfaxzCSq8f+cq3GlQQUx4s72cbWZGBHneElRwrXEsYRdhrG7MA8x+PFHsfa6sVGFcyZRsBrP8e81E/HVi3Vx6/D88eJYJPHSbzrx40GCMXlaKNHr/SbR5t18EfSYAFHQSDuxtWIwcd/ChPHkZ5aR5LrZ8dyyAXHyqHdxcj4kcbEYA1GRVaDxs/VJkWIFJDGcpn3xtExc8clpi/HF3ctR4y5KUXbiE1H2OELSDQAZUbI1rjHQXGmxQk6A0dke1BHCUjjRwXc0Mek3DjIg8+gRgbBJ8ZvgYnFkD86R5QFu8ZSaBBHMHsVx4Ec3MeaT4xH96UaRwTWs0X39LpH9Vodx8tBCsevhB5H9uaBxhyaMMbtHPvGqVNgRip5Y0cy5mPGzar4xf/RDkcPqlHHTK6fx7+dO0cJKhrHe0rmx16a1Mb/IdXEAjrgRi4ukMeAF4jHqB3CR5Ge9kczKqdHJWSlRmkAIkVbyo7HVOMhRPOf6EfMvdHGAXwyxmfkZcdzP87HjzJnR6w8EEcstCRH6CkoR1L2nsafmj1GwTmPRcWe3cYTMrfGoBizRl5ph0YRpVbGQ4uhxnNX/sY6gjPHnLPwRW0Upke5nBJH1YfzRgNQlscFK7jHyHenR8CCiseJyaLHy5DbxUVWyMeDL69GeIsMxlZ1p8e/7BRGKbteR4HEUUdnfZVHnX9DR+qwGcjvUMDHy59MRzApU0ffJ+hHHgX+RWFD4kVBgBNH1IpTx3Ygb0Zl6RDH0VjRx46kVEatUqtHQ7wsR9oj0EcDZ/xH4cmLxgqHFkcAN71HMuWhR5G+P0fyKInHEtTmRo6UoUfJdIxGG/4NR9cSZEVxa2LHKYtYxrDSuEd+/C/HHAyex2y4eUfNaifHP4Vgx+URKcfpJjnGW1YDSJH+CMZeKmTHDXcASF65q0dseLzFBjCzRpbQ5MYLA2XH9+RNRNwnVsckIKDHVGOwRYOg2caqrzvHhQqJR0qqFUdS9vXGXygzR0Hx2kb8h85F+NG2RjjWcMac0wdH7dxiR9EgycbbGU7HzDw5R06RSEcOzYPH8dJVxmT8C0eRPTLHCbqBx2dNgcclBlbHL8zyRt/QC0dI//vGqJWORl2sQUfxO6BHDOLcRnetCMjIR4ZG6ocnSBYBgkcggWTG/BjMRTv/ckcC6d7GMoRIRpOpvETzXbrGZLuvRnsyLEdSOEZGJFf1xtL+3sZUwXxFHsVwRkl9hEZXW0RFBfSZxpahNkaKjiPFfju/x+MFZceZ6kPHiZGyx7lcksbCVYPGG62mxuaGsscI4+bHXRxIRqRON8YubpHEr1UWRxe3LkXRQJnGNOAgx0UXAUf2V5zGUlZGRohzzUff/nTH6FmQxjeYEEeIlC/HVUGBRyUVz0cUh5FHtoOtR9r7T0eRPnVGxpwtxv0WQMfUCafFDWDpRvrtbsZROs9GXRzZRkFgbEbHKTNHyWUbxpYyXUaxNrJH8wWGR1llQcddGzfH3KdYR1UQBUeRLeHGLsMSyHVxHMe5081HEqJux3GsEced8YLGrIthxpsUwEerPiRGdKSnRqab1ka4z8bG4btJR1i5+kVmRqjG2/mwxM0cFccRncxHMvoUSBstyccDj7/HXL8XR0IuEEc7H6JHNrz3xRGlIsZxG0JHFJ/CRtfjf0fDM57GV1u8xSp6JUZCPjHGoiNFxrhWFMi2IjrGevYMRvq938eHFkzHMiy+x5XDmUZnRPdGH0PrRtfrCkgOfLXHi5TkxxZqE8a6kabHP4Z5xpS2jMY9Kq3HhA0YRWsJRkZqPDXHmdqKRzXNQEbisM7H07xuRZRmDsfbGCrHtabHxI0XC8ei9E1GAC8Oxn1/3kZDixZHDMIQRtbE3UcM0wFHQKS8RT3WDkhMBXJHNjyvRnDujUdKegfHWnNsx7w0VcaZ6lZGppmWRu39CMfVOFRGFftuRoCmr8U8fV9HLz2KRtGRLUU6YbVGIn0GR4sdgMdSfunHTNZgRxULJ8c+ESTI2kSIx1daRMc++YJFvw5CxW2UJUfddQ5H6vPyxzGoi8aR1p9HN/rgRsFZNkdkO6tHuC3OR3p2oEYIDInG7fysxcSQuMeitLrGtJUISBA5SUevQy/GVZmKR6GWyEZiUGJGWKG4R6EnkkconrHGXE/5xsqCFEf2Rl3G6TfHxl2c0UbKcoLGGJU0xnCfo8Z4K5vGnVG0RiCRLcfTG1bHsVDfRc07F8fy+NvHEiPIxyPLmccM6pbHooUVxty35Ua9wUJFDpzzRh91hEewcmNHlGdIx5m7ose5rAFHXmnkxkdzH8fCbsFH+u7OR8BqrEed7zvG9Yh+x0gQBkcSoz9H3eUEx6Ppvcei8whHhzUzR3sKjcf7emTG/9Dhxv8gAEfwjo1H3/7GRiNhjUfMbtbGe2Irx3GbFsfd08rHucvtxo03n0beYTpHghE9xlGa/8Z6pTzFhjiMx7mbSceaCHNERlVLR6KTDkcibJzEG43vxQ3AR8chfxNH8fK+RmUZ6cYn77RHhsiDR/hKkMf+68THKlqnRk4wKUdfGDvHZCoeR7eQpUdtpRTHNW5vx+DtN8aDoIpGQRDdR1z+lEfAmhfH0/0nR0eyQkaulmPHkQ3ARnkHy0ahliRGio7Rxt3E+camcrNHZs78R2jZiEfnLK/Grl7Px7Q3rETXcfdHj8JRRybTlEaSOm1FuQsDx4yZmkYLxILGYEQ8x1BLC0ffgA5Hwh6gxyc5h8etaERHoYVRxoy5Lkb4ghRHwpVmxwemsUfVwOJH1ViDxmKBncbt7QTHv6ymRlF5IUcD+AXGdCQPxC/VlkfNOp9HmLzUxzppr8eIwmNHLvAAxyzlhEX7agxImngBR1ANWsb3zZ5HS4hFRmQq/8asPDNH2nyWR9bGOEdHAwTHUicoxyqYEsY36DzHZTlKxyVGPMeE3DzHdWKnRqkkEEbM3c1F28GpR2czgUU3SghH3Be3R4jsmcdiUHjGhsnbReSSHccrr6dHDKL+xnNXZ8cTYVRGHFwIx5B/M8dgPZTHV0tJR1hI3EbL/yDHuB7bxdYxD8iZmU5F3H6GR4OIpMfT7QXH6SYcRpkiwUeVgwfGSQyUxtBDA0iUxzJH0wS0R/mgGUZHy4nHnRHKRVo0ZseNdkHHf2lNx+qt2UcZ+ppH1ZiqxzHfgkchpsvH/f23x4TVpEfUiULGpZ0QR26juUVv0YBH/nI0Rlbe7cdmBplG67ICR3wghkdKiqDGd22yxoAOp0dsoNPHdw6gx1sBGMcCeuHGkK83R8PkDMaNhmlGYIWXxkr6CEcyVffFFO70x2xn/cYa0JnH7ICkRh04pEeM2mvHU3aBxu/YFke4jVBHt1HNxi3y8MaXhrRHV7rMR1tyzUerzj5HcopaRQ0Pakaz+8FF4Lycx3XyDsgpq67GQ5y2RfTbF8IKN6lGLriix1ad08dyeK7H4foDx2keRkYYldRDBUQWR587L8dry9THCBtOxWx4RMYHbTzHfa0iR9M8E8fomWzHX7Q4SIpvIEjcZuRGLm4uxZHWzccgEOVGyR3JRxSuj0QePo9Hb6m7R/P3nkcsAxpHz6YExhVdKUcaby7H2a3fx7UVA0br0uZHMnYHRxm/AsineJHHw1QPR0JNt0Zku6BGPuhkRpoI5USmOYNGuio6R+XAN8fNlK3HFI6gRrbje8d+S37HgnMWR/rsdsdaJF3GNa8MR4RNfcdMVfJG+wtWRzuw78dXkrbHBcOYRoJBXscFk0bHaPGpRoIxhMZAwqlGPtfCxRilQ8eNsLlHfWaER4LzycVLWadGYOV2RTS40EcxqN1G1Bq6xXvmLEgQqb3GXRyWxoFMFUjV/tXHp4cIyLGvk0cSDNVHGcFqx7QPuscR1slHaGB+R8GIF8f09MbH5s6bx0UO1kcDR9RHhRpxRizUFceqscbGoSdNxsvQg8ZSt4VHTUSgRujZs8WOVWdHzonjR55dv0fXq6DHcuhMx//igkeybKBGuP8Lx8PCwUVDO7xHSBBqxttxkcfQzItHKcOKR0AEgkYrDrdHv1x3RxE2aMUAYFlHnl6WRomwFEevJS5F9laWx3j6AkdOYIDGKwezRjSBL0fz/Y7FrHzRR80bTcdyuhLH4fk4R/bHE8c07//F+HuYx1sKq0fSB/RH23liR4EfWEisGzNHYx1RxiroRkeoBjBGpNBIR/4STMduEtXFFzcERx6G78fyuMjHILB9ximLUsZQXDZHVzvER0MLm0WqYPFFHHSIR5G+WEYukCnHomysx+SytMYOLZPG4Gyoxzws4kSgyXRGOHaHxkVmPMeSiA7IZ8Qnx59rAkdI/A7I6lvkx2bmA8bkgiHH+NG8RyXOxUf1mZXGPvdDR95CpUYqiZVG0QqSR+4rcMdmz/HHmw24x8/9q8fAW5JG0r9VR1jIGkdEOdBHpQyfRnBWxsfuS9rGZJp2R55eeUVdC2bHVq7KxnXCOMbDQv9Gf3pWx4T+y8fu0oBHA+mtxodGkMcAQF3GSwhux1dcDkfxkq3GW4ELx0Ld40ckFyZGSO9sxwGeKUa/zDPHZy2Wx4Rt0sb32+vHkZ4Ax/yQjEdr6sLH2hs5RnlXK0dXe2THwsbKRkKvasfPlinHEaXRxNeh48aSXJxGuxYvxkq7qsZ+fRPHUkZKRxc3k0bBKb7Hs6qPRxPApEc4ttdGR+HlxXNfn8f7K5FHJtuoRz151sbvWMZGXQWuR6tuZEfYX03GtMjGQ/VKSkWdrwvHJGgAx7zF8EZuUstHosyARx6WmEalbIbGa9q+RkdPH0hvYW9HR3Ktx/fkScVBkZFHiv4Rx+YPDcjZfgbHq/5txyPi18cGUItHJGdsR2IAIUdnM+pGLn+0xTSR70cCaf1G03zFRqU9SEezIpPHuI9xR/oWoUfPRkpHa8kgR8hAz8doGovHCpd5xkJvykYRNvTGab7JxwGuCUcWaUBHqvACR32Xq0fFrolHqk/jRVm12kYZ0btHJQbBxf4jMsfcNbtFFdtkR0CKnEcklzxGuvp4R+cMq8ZnPaHH9LSXR5ZwqcbBmOHHySQtx3tkDsfjFDfHq/6AxqWsWkft/BTHi4SZx95xQkWhlpDHwGsDxwUS6UalLJfEE3IoRvr+R8aYi11HRTZsxlIOwceHNSPHfKgkyEBiqMb8V9xHgqEHx/vLP0VgxEjHyhKtxgl500aj0pjG/3nVR1fbZEcZkX9Gx3KTR+bm50d2gwxIPndaR0lU6Ec6CaBHGu8tx20WQ8cvXFnHtLmrRjzMkEZHcsfFf6kHx864BMeA6INGje7mxzUu+McrBfjGv54Gx0McP0Xa615HOHYAR5N4kMe7lt3GyPb4RrXG8cYnkS/H6ca/RtxTIEhUo69HGM2Wx7bCw0aYVfdH/hNYR4a4t0aLbPHFT05jx21F2EWOpA1GQu+wxkRJccdWvV3Hf5h/Rx6mBseE/iPHIl3pRqjen8dy6D7GYDaPxis13scOho7HlIWSxpZhIMYk5ujGwegCR4EEncS5TFnHzrdWx8jPpceW0SDHx6mXxmiR3sWvBfHGcRt6xs5IUMYFE8rHwbjQx7xNkMdNC4JH6Ta1R2blTUetSrtHnt7/RWFDYUaNv4HH3UM7xwlpUkfAdhDIObyix3STtsVZhVDHbsQRRyVVJceHj4fHmZndxRHHhsSopO3GMhYXxw+LmUblYd1F7G94RzcKFUht5lxHWGd2x58sDMe1ZqfGVm01R9UoI0i0hxHHx9r9xwAAg0UWKonH29nyxnnYr8bcl5/Hr4SbR/7DJ8YIk97H33aTRyzD7kaWYnhHcmYVSAgk4scDqKbHuP+5Ry5/wEXjdnvGItt2RXAXkEcgobJHy3+uRC9MNMVZtgJHcD2Lxqudkse8ZAlHuYuqRs8XqsfP5WvHzar9RV8IkEdpj+DG6hXlxohrnEda06BHPCWAR9IewcbabL/G9/y9xynsL8fpr/dH3z4bxlDrkEYbvu3GFD7Ux1h4tUc9ajRHz6YRR+/ogkf7ekLGEacSR3NGTMWENaPHKslixy+MPMbHKUNFvOP5xa/U9sYODYDGYz2ExovdhsaB9HRHrExTR2xHvUZY2KLHvUrwxwGuAEddvNLGutpoxRZ5+UbYp63HQxykRkQp/UbTLF7HYGUZxrlbPkfe4VlHMdhmR2QMTUekT8rHsLkOyBEWycYPEplHZmXaR4DmB0dzlypGEmRrxxd4msf48WHGV9PmxznD9ccncVxHPgC8R77fBEdBoQtIGD2dR7L0mMcGIdFGkX5ER/3N1UfmrVtH+zrNx5E+xEYOvsdGD4tmRp1AkUfLP6tGIY6xxSgdJcctEvtGa3q5xuC9l8fAOidHt3Arx1beSMeyrpxF76fbRbTPqkff/pzGDNIfx6Uc60fkkllHPrmDxkYUdkYzgt7GgAaixlaOHMZHAoXH0SG4x0zfjceWYeDGFQwlx3ZP+EUd2NlG9gdNx9qM40Z0BSBHVZ/ZxOqTW0eWUFRG5WFzxRrARsan14nHAO9Nx4yaEUfxooRHi+y8xvAFvsWSGhdHzP5Bx5MxpMdhW4bHE7Kixrp5mkeBpI1HR2G1xWneHkaWkulGftslR0dye0UB/AfICLsMx+RHAEjxI6RGm8YZx2r8A0ZF2CvGNKEmx4p998WpAohGE7KBRmczqUZgZYlH4JyQxu7qQ8cldeTE9tYwR7cx0UY5xbrFzM1IR02krcZn1QLG+wuLRo59z8dU8oXGyeUIxUXnicd/yP3F/5CmRFlGI8YHZ6XH8WIjxx4WKUcOPOHGfownxb6fx0avdBxHULx9RpsWIsfQUz1HnBFkxQv1s8YtkjpHXP5Tx3PWD0e4rqdHXatCx8j2GkekFpdH9UrsRt9bAkikKgNIykInR7mL30au10zHU56AxzPSO0dzhofG4cuRx+f7kMYHvS/GljBGRx53KkfOCEHGiARdR7cwNUfE0H7HMEp3x55tmEZuw8FHJIcqR0JaAMj1SoTGjf6/R8yeQseaZt3F3vGMRlANVMY2DChHGsAbxRhE9kZpnjlGZeizxn/Ivkd37h1HwbmmRfhatkf/0OjGqCbZxiBgqUeC0kbHSHCrxpf/0kUdSUDHRtPcR/ETN0cdSdZG2tsTR2GSTce7V5VH6bYhx6CYDMeffI5HNqvDRcZ8gkeFMpzHqYJhxlInVkdD48HHElRxxuYe0sdqrZDHP7WWRh34FEbIl+RHmzWyx44RHcgnnx3HRtW8x+kmcEZlaWRHc9+ux9ECHse2c69GVg7XxrHvvEda3IdHAEBax3KobUYAPx3HkYxCxwg9hMUtISNGm6QrR7dR78YKl2XGWKiVwoR8dEboCLhHP9VaR8Tik0YCcoBHvPV/R4IC3Ma/7ARGSc7KRtKvOcZ043BHzI4BR3dsT0fj5DNH8rEix/KQssaXkAnGL0zORtrKWEYt8mvGKTztxteykUY6I41GmfOgx+cMLkeffLXGH/styG0FfMfI54jGlVTbxe6rI8c4RnFHYK6ORwdXqccpXKpGiHLXRl92csWeXlVHu4a1RyBmEUjw9RNHz+YTx++vxMejagvI7usFRfZcDEgyFtZHQRHIxlMUu0auFxtHqy1vxh63CEcy1clFkT5nxl2ce8bwJY9GEUeuxS2hd8eq8X5Gl25cRX77JEa8BWzG1jU8xwkoYkfdBF7HUCSNx7bCMUe/bRbHoUVtx7GYp8fyMK3HYDY7x0DiJ8fLIB9H/7IjRoo99cb72q5Gn7yVRST3OsfWLpLHmVlGRuF61MRpFqHH7BBMR68wHEhEwuNHzVuRxh/zBMcZgm1HIGGKRn4bdsfqfIrH/0HVR/9gnkcHVdzH7Z4RxdRbBsdYmFLHMpWxRuH6kkWUHYNH3/9Tx8rTfceHherDPVOSxxnR7EUXiPNGf+q2RtxGY0QODZbGg2DHRpRn0MZ5x4LG1gQBRyDhYEcdGRFHxssSRj2bx8Q/9hTHyBZ9R/4zckdK+5TGZIODRzWuJ0e3gWLHAY2YxpV0Akfwpa7G4G3mxgtVE0cNR4lHF+aeRqr/TMcRNuHFAP73RtW/vEcdIcRHPZsJxcuQokY5xYvGsnycx47cm8dh0yHHXjrNxR4FdcdBAK1GndHFRznFiEec4k9GTvF0x7qIe8ftDWFFqiHNR0qKnkYRJfpF+FuAR3iL1cYYpppG/Lkax7l8tMZgVoRH4mguxymcisZeuv3FlIUSR4wKZ0eVlGbGHoXBxSxTaccNwE5HmULPR6IlBcdAIwTHOJaYRr2hF0eY/bRGd30PRym6VUZkemNHTTyQRycJsMfr0qvHuyeRxdNrZ0fxkndHOQVYR8aNJUfG9YPHiBMGRzzOH0YupqbHQRBqRwP5pUe8xYhHf6i8xqmzB8eqUBlHgOdCx4nSpMVjLo7GF7cnx0vBhEfaO+NGe4RAR5Qnh0cO/pPHuWuPRkQA2EdttYLHAR4/RibSaEcduG7G3eOdR+zfEceUdzzH1vR0RmXIE8aGuEZH57tEx2BU18XaG1rFgiMEx4ts2kVl9AzIfa68xO5aukYngRvH8lBBR/O/Ecf7U55Hdg8Px329mMcytDRI5m2/Rz+O2kcZwtJGaGqgx3I6Gcd4+8fHrgYNx8ysNsfuYb1Hej6gR0q67scODZNGoEndx8gvx8fNSjhHDq7Px04gB8eQz4tGi32zRv6ytMbUWqDHO3CSRKVbbUaIw4RHsp00x8mEPcdNxFdHvXLSx7F4oMfssHXHdaJhx/CF80TgvDzHGER2Ro/CjcS/zgBHiBT8RrG43sfUYabHrwXSx8eKVMeOhYpHvtAbx2UYncfMvUBH3qDYRlkmgset6XZGDKq1Rxd8EkjngAlIecdFxQ8aCsfV541FJSahRoVj68fkUzDIzG6PRTTxGkc5YypHRTarxfY+psdLp0vHPVrdxy/cZ8c/tXZGpF/fRYD3YUfM7jjGq21Rx+185kY6ki7FVwSKx+VBnUYM4QLHUB2Ax7ptXkjXVydIvs5mxjk0A0eezajHGoEBxzLEU0fSHwbH4M0kR3m/mUeyPKVHDc+WRxDH+EYlpYRHFnl4x1VFDMiuFxdHa50WSDl96UdmlyfHvOvVx3IoBUeJyI1HDny6RjGIXkZt9PDGSmrHRWkOxUcYxCrG5Avqx3NGCsfw1jzHNLE9xxovCkax38LGBlAqR2ua8UVLqKnH1eCJR7E/U0ew/wHIYBaLxwXSrsYSM93HNxpIx63YF8SVI1bHGvEFR6CJvsRoCr7H8N2nR17TsUc04LbGzmhQR9U4X0c3aABHZDxdx0xmDEbfVjpI9kdTx+CczMajpTRIff/dx/PjIsh1IthGGi8XR3nXEseZM6TH5PIWR7XNqEfxMw9Ho8GWx5aww8ehLsxHt6nyR13cvEageBfGlx+GRuqVBUfZzvnGblJQxoKTi8bQ08jG7kuXRs5JXkeYu+xG2bW5xx9j3MRSANlHuY2GQkGxtMYjeWpHqiAuRyfot8fvMMjHBz9CR1F6t0fb+fLE+c8ORu6aekci/TfFq436RvlAREf/IYbFY/2/xvpMM8dJzpbGdy1rxtSTkkfcNU5HX1iwRsSxvkeT2XvHRqWUxYEDWkdVIFTHvTLwxjDbr8emyoFH0SrjR5l6TUee9TNILeGBR2Q7tEVriehGx7pzRkzFiEeT6ZPGbhI4xyk83Uazm3bHi6MLyD7I50Zw37lGerVKx/eU4kfLv0lHkZ4gx2ZmJkO7xjdH0wtqR7/9tcd6ZQ/H1edUR6vNh8bi+LzGD/pXxg6cV0eQ4InGuXskyBrwOccWiXFHgjcByCFjEshLuAhH4/6Xx0orIceVLMlHf/m6Ro+5rEdCHqRHBNblRRLUnEb7CkXHQCSLx194NseefVbHRqRixxgVgMZ7AmNHoZ+OR43XgEbaJKvHE0GsxwP4ZUa9EqDGp1hzxyFPGsdm1WjH6vMJRiZzdMfrwuzHveqeRzzOkkZSSKDHQr7ZxrwVN8dIkKpGBBbgxpH8WcfpdplH+PF6R2Nu/kU+FwxGQ9wtxx3AncdnlTHGMJt0xyTodsetGslG6uRBx7DykUY9W1dGE+qEx3EbaEXhCc/GSd0YxkBCQ8YTEonGyRQCR4CInkaiw87GMSkJx8uVB0hOYihGfebAx059JEjAO61HUhZPxvLAV8eubt7HDDqFRxeHGEe/XgbHswriRo9SFEcLBLhGsxndxtoqFsdAgwrHDq3oxuQjI8eRXqNG5kMESM92i0e5rAdHYj8JRvO9IkZDbxNIpLAmR4QV1cegmpLFyJhfR0CTtsazG7PHM6J4xlrz1cYRjYfHdliDR1CMd0dGNLxGsl1zxst/P8f6trBH+kwfR1FJbkWTGBRHqqCFxn/pTkfRUXtGIY5Dxa0YA8YzEsvHHbG3xz0bIsf/QZlHHYkaxhb6VMeL9bpHpb1BRhkCIkfOyLZHVl2ARiCSZcaotgzH5XCRRpHtkcXG3PVDs1u2Ruj4gkdeiQ1IpUzMRmaWFUdjrvxGCalax2BlBEcTcO/GGSuUxz45lUYK2A9HW6BqRkYUi0Zn4wFHKkgxx05ACcU3SGBHCItPxwJaN8YE5fRGFmp+Rhlz40XhqXTGysvAR6lTAkar1YjHuK8ORmtJrMfYwT9HvAWsR0yGBcfphqFGUESgx9ifCEfiWIhHuskax8Wl+UfUKRZHtAgXxq9Ds0ZZJtNGdj79R3t0N0dHE55HIFLhRmWygseAJunF7YWTx2Nd38ZbsQnFONYzxZbhXsaNzobHQeCxxTKEsMfHqOzHjhYExzswRkbqVTZHtEifRolSF0YVK5fHUI3UxqsNp0f6nT3Hy0j4x5PJoMboAAhIewruR636OcbxEj1GVhanR9B8pEdZpSxHExAkxrvnksbA2z1HQITQRuSyDcaNl7JFguLGxd1TmkYtMt7Fg8B9RitldMZeeqnHxgugRn/IxcUK5xrHiUHAxQfOEcRf6BlHmMyhxS4OhcaNlx7HYg9Kx4xZWsdzxpjHdiDixjDqPcdMpvLGjDmcxSVkfEe4/aNH46WGxzkEhcdzRgZGrZDiR09ntkeWMpRF/oQTR+pzXcWPEWZHRHrvxXKKCMcY5JFGD4c8yLG/nceq4NlFAJCKxwaxOkejYSvHJvvBx3et98U7/+VG4RqsRtAzicY4ZxpFsT+WxfLh0kYD97VHQfE8Rwvk58YI3F7H2Taexy+dF0YnMA5IZKyHRr1CLMcQR/XG0ifNx2dEwUPSJofHolTsx0a8qUe1hGbFpI6Mx16qP0dfmNJE6EncRz/9FUhnZQzIPmm7x51g5UcsZShGx8lCxz2b20b8UKVHFy+NR0cDpcU4FrTGKrjyRoPgkMYcMpHHnGJNRxuVkEcugCfHbxGTx8h2eEXWtZdH4Nx/Rg8LTkbXMtRG3rIeR20lsEY+QZ7H+n7MxnoNwcfDy8THTF+QR33/KEYhrjFHVv2KRXSkhMdau7lHweGAR3kng0Y9apxGbOcLxlYcUEdQTVvGjQbZxwFdSceA5w3HP9XVxkR410bHOkbGogUqRuIHtEZXawfHQ+vQRmM+SEdpMA9HxPFex6Yp/senN+TGM7PNRZlJEUchjnhFah1Qx6PhxUZqHAhHMub0RBkzR8aJYYJGQl0tR0Ie8kaJkCxHt6DYxkK26cfAaknHCzW1R5lpukdCrXxHj3FMRoJiBMjBWK7HaGItx8tBE8htJa/HBH61R1ker0cQB2dGS1nxRyaTrEYpBMnH/kPXxcE3pcbnnMZHzYOIRxJzyMcuLmbGoEm0xjtQlUbCHphHjqUJR9x3w0ZaVG7HgUToxmTMAMaefh3HNrzjRT7XUccnkCPHSc4TR3npxEVU45HERTaTxj5oosbzHeZGoHhSxvzHW8Yu0GBGNS8Gx/s6s0XAW8LE4Wk0x6ARoseJxhLIQ7zBxh5WdUY5I+DGad6/RXc8hsdMFe5EFZ0vR2MuFsbosqdHTQMvR2AU5MbjFGnHg2/Xx3kYFccPawBHnJJVR3+ZMEYExe7F3LX6Rqve7sbstqHHvUmBx7r4NEbdI6JHIzkvR6dobUaguodGHueVRvmgz0RC3xfHYsfNx2sbssfBpxZHyFi3xvUqjsf1Cn1GXzcox0JtR8cAPwPHSxnRRpuEGEcIbF5GWRU2R1VhIMdFZxvHYNSZRhNyoUcwKrhGg4Agx++Hgkcm4tPGEaeQxlebdUaKlqTH2xlXRzg3N0d6VjzHzWo9xvnvz0acc7JGUKWhx2D2F0a0135HS1frxhYq/kZxW5lGQ8wORzlFYEfFfszGWqQ7R68UHUbPdoLH2LBgxs8FT8fh6WNHIDmzR79Fi8dUI2BGUkcgRyfgfcb2kA1IhEUzSEMdjUc5xVNHk5kJx+rrq8eYJYJHONY8xSytCshuwlnHF5dbx7WVq0aWuK1HTx6eQ/Ejy0ZqvCtFy09Qxx9rk8c++CHHM6sESEX3sUfoqqTHf6oYRgLbOkcmYmfH62JkRstAAUf5rwzHgIa4RtoKbUYrZ9/GrToNx5XU5cSsQ9BHK0aXR000d0eW6CxItqQDR6Em/8fbaNbGs+qbQ70CDUegae3GWpQEyJmplUchn6xH9bg7R5u1mEYpCtnHSS4YR5VUOMf3E2bH35+7R845mkY7cOJHPujkRZ4eNsZSL5hH0laIx8h2p0Z7Q5zHTdcGyIx5S0bYcFfG2ruZR7m8ecaS0x7IesWaxzSfZcdXm9tGEtu0R2w4wMb1KE7HImw8RfHj3MUgCYtHLVmsR63pi0ZjvexGdr62xli5M8fVJ1fGMzM1Ry6Ag0f95hfH47ZQx5MYT8WIYzBFMsRMRnlvoUc13qFFvh9hx0meZUdeS4fHeElUx7Snakc1DRFGAdWwR2QMPkaS61BHCzX3R0VmaMd3/CPH4xQsRiJsX8axrtHFkhwXRhog7MadL5vGysJBRy2yXcYMIxlHjSgQxnM6D8jUuUHHanwlRltA38YlXYXHT96vRyzz4keQL8rGogQDR1erLMcBfELHmyYRRzYDiUfwEhFI+KFkRzh2msY2VxDI+AMvyAYw7kaeKQ1IGhANSNPNwMW85cLGMtRBR57N8cYYJCbHP7W6xi/MikZGdOdGYPTtRmB2QUbalJXHhO2uxkM8tEbwxiRHiONyRvO+KseEPuRG8rFGx4SOJcf/sHxH4qfQxnTkLMbs4NrGnZBDx2kvu8YxiJPHxZ6zRjm0OUW6qqrHXRxJxzXNOMfl4VDGCqZDx/BWuUYJ0olH/5jIx6BYtcZTCgtI+kzRR7aErEOnqFRG9al/RxSu9MXwhZ/GR3JVxVJP+keN0NFH+Weyx9RaikaAJi3GN9iyxwI6t8a0N1/FSjs4R/6UocehNnDHfV3uRnG7o8aRFoZH2X0MRtgwEcfHuQJHdZGcRl93EEfMHeJG7muSRamT8UViHxBHsPIsRhbZY8akTpDFTnGUxmcNjEcFa6NHB1/uxFJH/EYhrwJHsszIxqH2uUbCt4hG+xOVx4i058ZrCaPEFzcNR9iPTEc77sLGpQyaRjMi1kb2N5RHzj/oR8zeS0fk8o1Ewu+Qx9CjWcftRfLH0UjGxzz9vcZlAKvHBrqLR1Vhn0fVluHG1c+Kx3y5mMdzRhRG6jWwxmGDRke4HpHEm8SfxmLxp0ew0v3GXxhaRof1OMcDCaJEa0LHR7dBr8eQT/xG8kAsR1kG4kYAuNlHQq5Lx9wHL8dE2NfFvx4bRzlLqkfUmvfFCCyTxiaDP0c5o1dHrLr1RsE3tkdO8CZHUUmDRvtqXUfaG0jGU8RCx5YiOcc0QNBHnXCFR6yriMZ+CytH/dbZx5r3WMZGg+RFukK9xxq4lEczG5NHKetcR6mCfMaMuSXGg8CLRzsQ/8YuzhZHpptMxT8mqMb+CuRHeVcMRz8tqUeA2JtHc//wx7gN+MXeKNdHcqgPx8eKEEdvSNRHs5udRsohKUckqMnGNe8pxU++r0ZE+hFEW/i/R+lmPcbWhivHdNWZxjk0SMbXAfhFLHzAx5SHNkbx0qnGw9MbQzBr5kcu/3nHJqLvRnMniMeJXgbI9rIhSC74sEe9MYdHg28KR/Z+pMeAt5vHz73rx/FkFMfvaYLHId8IR3IY1Eceva/H/dZDx5mywscNaLPHO/CGxo+bG8jKU4jH1xLURPJBUceYLA/HX3bixsvBj8axMJ1GhhdGR49hfsd6LpLHb8HpxmMGpscL5V7HzcSwx83qdce/XEzH7B+Vx8uwmkZbchTHG3xpxHyQWkfQ66XHgjufxxmivMfhW9PHYnEFR3JJJscZkf7HkOA2R0rqg0VH+ZTHf1pDRyJdUEfI3wdI5m4JSHwhB8fDEzPH7fynRkoqPkefet/HItXcx6myUkclVi1HeZiBR/fFRcfff03H+txmRu0lDcggQmjH9ZmGRiJsisVJDVhHblMbRxaJF0ff7gdHuM1mRrVWHMe947hFTXO7RVpzJMcm6ipIzWPbR23VXMeg+JBGIHKWx4fVgceg+LFD/CgPx6oRx0ayjAVHtvSCRzdBs0fIJmpHfe2iRzeJN8faU+PHT59ER5r3/0dlgSJI7WaCR7GgxceDQAdGX+caR7Fwm8aBFW1G0SGKx807CsV8ZQ1IzhlRRuPu48f42aDHAEDRxuuipcbc1g7HcUpkRuzGlkexf6vGJ4ifx6vHikfaO/RGoyr0x+jpNseUVULHJB75xxtNP8cuHh3Ht4//xod1Wke1xivHE0Dmx1h4T0ff7oVHKRr8xtaWhkezqrdH6jQ2x+UoyseM2fRGKjgJSO3NFMcCGnvGYL4KSICwpcccFhnI+U/gxjydvsZB8VNEIlwvxyAQxcZfr6lHroeLR5EtLsdRkcnH6tWjRrowuEcV3bVGEDkBR7mTwkf+XIJH+DHkxlxIjsfD5HDHTHcXx2POPsdThcPGvjBTxptkXMfzjzVHVmbjR5tVF8QJistElNehR+C8usbwzePHA0iHxylcZ8SxhrFHM6LzRQs0a8ei0w9H3gLWxjfYrMbYH0RHgLeqxQTWa8bb+ZnGBEVNx99P3sXgTahHlcMLRzSx/Ua/XRlHCwNux91ETkdDS+NGZCSBx6hmk8afK5THBJbyRsryqEchH/5Glfy4R2DMmEfkgyZGqvAMx/EyvUaXFpdHL0ydxUUIkMdSJ1ZFXctkxm3c28c8FK1Him8oRymUpcdL0eNH7c0ZRy5/rscpHMHHy7C4RvwxCkhLB3bHRNjYxi5O7ke/LuFG1HuQx5O4yMbIh9tHGWJ0RkyO+8f6/DfHS6iJRyQXcsekL9bH436WR7biuMd8aAXIzUK3RxbaO0f+K8RHcHMLSM/VPcYkJyvHQq3SRSjtXcUFdInGcsimxtrLzsfqFZDHzbo+RxhE2kYaLyTFJBhbx4f20MdalBzHdx4ix/ubVcc0wDDGO+A7x3oFgcZymBHHGXm9x65nZkeaV09HfMCHx+7p3cYAADBEeceZxivOgscg4iTH7MCxRnuUg0cUnmhHu6dYxtpK7MZf5xTHoqWtRptmO0aIm5DHhPy8RXZvPEc8zB1Hj1MhReZ9IscOLeJD9BvURti/4UaNBpDDu3iLRuGZIUcUX0tHSzfnxZCPMcaNPC9Ike18RsfijMeZETZIQfG4R2ixCcfwxa3HPMW6x7p5UkdZda5GQATIxnBfO0ZicJTGIMEBx7Vmk8YLRYLH63JZx6rxskM+T5/HLv+OxoCXt0e6CctGdTH6RnUTiUWsXEbG8yaZR1mGYEbYr4zHweibxpyiH0ZfByDF8kFFxkHgP8YiHY/GId/RxtHiE0fRoHVHSH8bRp5+X8dZTo7HlMdGR2c0REflEOXGTmI3RghLBkdThY1GSppex//xoMcFQ4HHASyVx/TcrsduklHHGlisR+j5oEYW2fZFt/jZR/4URcbMjOhGyOcGR3siUse/rIHGOIezxwAYiccXJlNDj9ObRiFuCkenUItH+lgUSDG4EkcJaNjF+DmJRyLsREZGhfzGQGNTxx2n/MWs1I1HVDOhR5MxmEcI/IlHNuubRta0HsdWTlRHfPG9RzbrhcZt9CzG/vLfRm4DPEeONXZG6+JmQ4hK2Ufz/UxG9Uoqxz6ZCEdbYB7G+LGyR5m54UYVjRrHJhNKR18nYMdpn6dHvHXCR+m3Z8ZvgedHHsWdxiAB3sa6SXnFeYhUx/koj0dHcohGb1EER7/sNcX8+E7HTkBARdmun8fq1RLH23kax4R80MKrDYlGbVzHx/FjXsY/hSbHNR6Ax1Ink0ZJLTxHgJeYR5f/6sX02/HGIU5dxxYZAkaJoOpH3sKCx+FpF8gFoxHHVZedR3ED8Ue+Dx5HVZ/fRf8wD0e/VqRHiUCnRzVe7kX9NkNGlDeUR+66H0dAgp7E5wrxRjrSb0ZFGAnHMxOrRvixpEewoQzHMkWQx7p6kUa4jT9Gp8hkR+GbXkcWKtRGuK+yR+Xh+EYCinzHUGxbx63pj8XDwtjGvVMRx8llU8ZLp1bHMHopx7Dy0EVklAxIHFr2R9FRR8duoydGS8GrR9Ca/Ec2G6RHAwfFxi6fkMadgFLELIypR9jfHUe8hcNFBx9Cxt03Jsh3bAPHonQ1RuKIdMc9yu9GfEAMxwQFmcfG69TGq78jR1bMbUcnoNhF62JgRlE5C8fL8PDG5VCtRvAWW8W3QB5EogMsxyJk28fzX+fG2whwR+087UZ+m6RGs5qSxzvnu8d3TGdHvFSGxypZzMe5vGBHH9SCxnGsC8MwGeFFZaj6xjX+BUhBsLlHusj0xz7IUseyHNlH/6GnxWM1pcfwxTNHR8IVRzjWFkZKaobGvIVxxyGfhUaWYlHHLoaQx/PdrEf5n6ZHLENdxv7MjcdySqbGMLm4RmlgrUZ/ip5GYkADx4iD4kYGIdbGmkbex0YDY0WwEprHeKn1xyt2ysVdLYJGAJBDR4+R/UZFdiPGlIdJR7LkpkcldX3GCtiQx3ccFMaSKjRH+7pAxuFywce6GjDGOWN9xkcyM8f1GotHjMpZRuNlLkanpxdHRAoEx6fosMT8+QJHsS5yRwGNjsYFKtnHE/JJxxHlgkYf9CzCjPmRx92kuMW62M1GklyMxdcTV0eZmfhF61EFxq9F10YhTgNGf+qiRpeQCEfBd7zGjKr6xk7JtEeyrbNHGIyMR1dKnEbpbwXIXJCUx7MqV8fyae/Hk7iaxsycvkedeIdHwTmFxXKJOUd/KkDGOI6xx4o9W8ci7HzHJ99XR5tVgEfuinvHWOd5x8ZrH8fqBOtGSBBUR8mlp0b1SgpGcUpfxz6oSccyxEJF6FmHxc3K18a3gXnHwMsJxzmEN0f2xqXG84+yxy4foMaxcNTGdMyux9TCkceMublF6nPXRECyOMdLOb5GAhpERtEiY8QdySvHkhA0yMNkgsbr+qhHjdd1xoR8iEOTMJbHEpMKx2PNC0f+FE3GQneoR7p5Zkc1DbnGWiSCx9MV+cdAJFfGbaYRR1oT20awks9GjDlIxmD0kEYnMWXFpmpExwt1X8fGLbdGOdNTR7bSCcdY+TBG8sAIRzaacEb5AL/GuSuSx/clXsfi1+XHNBFHx73iM8ey7cDHsdDSRswMcMY0IDfH1MlBx5kpBkeDr/NGUieKRfP9d8bTzCfHmbuixM/mZka0wbxHJ2BURjacncftDhNHFT2RxjKmM8aIUnTG6XYNx4uM1EcrJydHJGcfxwlo58ZX2zBHfR12R3tDu8fz/XxE1+KAR70Bg8a1voJHKH78xFhIw8b+Yl5H8oFZxnvjP0ey3e1GBvCrx44EJ8fCBl3HiywJRwNpTUdapKvHcgi0Rvv6wEYRFkTHj7u+Rx/AGUidCLFH3dRzR1BrPMV7IkrHv5akR+b9x0YMVgPI3kFwx63ys8fFvvHGnYGrR3GcJUdt5b5GEZUEx7Xm68bDE5vHCmCgxwTG/UckJ6ZHRTYTxytmE0fvuFPGMjW9x9i/uEYkCJ9GlGWjxzjnOkdagzJHGtDuxwu0p8dM1ZpGSlqlR25TzEcGoeZHcUxNSDu33kdZyw3IJU7Gx4KxGEciTCJHOaNCx3MGHMjtDSJGc/6nR7qa80Z6JY9GgSzsx26D+sYuf/DGzIxyxzO0oEeaJtVGqiHKRwZwh0erzxbGVp2AR5zz/sZxTLFGKvggx5eP7sf2KIVGfjwFxwnqQkeF4qRHzDTsxxDHzccvTKZDPSqzRllXXEdJrDlHWjPTxgxC5cbh6ZVAN5o+Rg1gckdZJWpHO27jRsNkGkaEfO/GGSJhxrPzh0caUJpHk0mqxh+kicfGC0lGZWjfxnTrt8f4abhH0HMpxlcqGsg0kAtHQNqNx+5zgscu349Hu7iJxAUzTkd3PA7HVp24RtThJEgqWP7GosPNxvUKP0f6zTXHlkHDxln2aUeezTtG54xvx7Wmo0WZuwxHfU4RR2srzEQItYrH2T1kxlzP6EYsBTvHi9t6x89uyUfhGftHBRTeRv5DJ0ZWrbzHZPuex9Y07cS62rFGphmxR3esTUe6ybBGCVDXxx/YKMjK8UdHG84JSGS8AEgqSexGyTVmx4KCM0fP1YPGgcTAxynLvsXne1NHyK6ER2C9hUeg2BRHRjNrxyjeg8cAIPBGRRaCR0kNUkf7uuXFLi4XxwOZBcdglGNGsr1pR7lrAkUnD7FG0i/lRpLcDUYwGbvFmaq3x4zZxcZEmFTGdYLXx92s6MeC2o3H+FGqRp8a2sarnmRH0XgESNqMxsfy6aDHggmDR2wIb0d3nTRHbbRjR8CrN0ejko5EPGaBR5Lrg0fXeqtH99TKR5LL2MY+6LFGiUAAR6iFU8fZ7SXHdQKQxDJExkU6qrvHZHwjx+I4rUaZ6qdGJwDmR1+Hl8bh6cfHHzuIRxWzj0ftXo1GndmJR0uIMUZ3PUjHTKaCw7+8Lcfm/VbHR2GexVqkHsZgNkZHrHyWR0md80U3eJhFoQYeR2/wPEWt+g5GUnaXxv7Ln8cJeijHmzVgxzTvdETVeL9GSS4WxSBxbEcFNOVFGRJvR6zc8EdTHbtHk9haRqBItMfQs7pFChiWx4RE4ccRBiTHKvGIx/7cm0fWBdlGKSLKx6mHB8hUs2HHBrqAR5QmYceF69XEKbo+xnRTKccIDAxHQcA4x4YHt0bzPy/HDi2GRvMt4UfgBI3HcbxgR7O7X0enKL5GwsXHR89npsc4NlvH83WJR0Q5bUf/cGhHrGsvRwIrtkahBhVHkFAjRxvuO0dirAZI1MltRwCgwsbkoi9Hu46FR0wm6EUm4zTHCemTR4ofcEbjRBDHlKUtR3Ih3sfAu/zG4endRd7QdsdCVaFHV9ojR9gfXka8RTXGl/9BRhVbmkdXSgXGOZM7RznFT8aAN4XFDnoQSJgNBkfR+bVHy9jUR/ej3Mexv4rGJN/DR7N7Z8U+KFlHgikASNo7RUf7S6BFGfOJxY14REefa/pG0u91xmfViEdi37BGc8cRxzwsA8XKAyRGUlY7xpm5t8ZxKxxHfV5Sx2srQUabHAdIXbs3xzjWGsY5habH3NsnyFvYsUfdQyhHgCYlxQVkD0fVeIzH1Gmix2Uhq8eMiSfHlXOkx5fO/8Y8xQBIjYaNxdCzpMcEhXDHb/iNx91MpsfUchDIOZNExydhEscsq/rHuH7XxuF6mEQxd+rGkylwRzUtFUcTkIXHpsKkxy251sdCXmTHI7otx96yv8foiQnHF6i+xxx6jcdj3bFGOdXIx1OWD8fuGi5HLDNPx1gIz8aebUnHWgy/xzrDkkZghjrHASwRyMhW/kbrUdBDFctxx1o0Okc5IyXFrk6kRy+UzEfM/dXGr+UwxjpyUUdno4RHCVllx9ONgEaAALJH0q+NRo9SREcmQp7Hpf0LRuAcQEcKiivI6uVcxzarJUVgFODGnt6WRp8cl0dPjtpHRGlxRULv50a283pGCtdjRTyNfEdiEKhD0ZFMR4HVG0YcqoXHBLbgxjzdoMctoXnHoYeQxgpX3EUxKKFGXVxExuD9IUfG9JNHAc18Ry4QoEcxd8XE9MtOx2xHFUdYAJBHT9oOSOrj7EeaJlHH3kIpxi6POcesS57HVt2vRhC4vcfwFurFs+oTSAisssQpYrnHpb2txwxxC8Wz6ltEPJyWx0meGEfRcI1H8w42x1OkO8eWcBtHLAMKRgbBo8cWCgnH/qQmx1JoscegiTjHsDJ8x7/9h0ayXI9Hv961xxjU1MfEgIZGnk2nRg5tMMbRCYxHFMetRxQ2qceWqrHHQq4yR0J+T0fX4z1Gl65wRqnzW0f9ZirHl0/ux1/oZcfP5xjHUNsoRwroHEbaq03HBXNsR6TvF0fp5mnGAzimx9Nswcc8PSpH4G0mRpJac0fcBipIdJWFR5jMxsUS9KbHieKax7/uzcZLH8fHrPSoxwPJyMaUNotGbDiIR2AugkeaZn1GYMXRRo3WckeLPI3Het6Jx7KdZ0S7F3bH2H9pR1lHJkdV4InHrIsSRun2RsfXaqbHTBWPRQUS60ZOQsBGFC6cxbBRJMdDi5rFFbwgR/HSnUNvsJpGzxWixrFPCMcfA6FHDe/SxvIxc8fv579GDNIZx3ZPCcbFDkpHMCotRoVaC8TycZFHxY9XRYikp8cEFstGcE48R7ZiH0SvQ2fHH+OTxkfSn0aQgJDGxvQASAg7NUfCBhLHCPzCR/mg9sVCrsbHGc8ZyB8kBMeuQwpIlkGVxtRrEMaUsQZI+FMTR15q1seIY6PF0wTwR7OKiEZkinXHad4Vx6PycUc1rZ1GcYp/xr9s3UefkpXHpK8RyFIYjkfKAipHlGWHR9rrE0hnxJrGiq6dx0wvkkcWymtHfZ1Dxlz+kcRfQLnHEQ2mx28QyUYdONjFdsAEx/6j9MaHjpbHO1eKx4GUV8e8tBTHyHcIRx+jA0brIrnGAU11Rd6hNscep+nFFxdGR+xvGsf8CaLGYyWSR4UKW8cx99XHdt7QRp9rbcYgsoJGCMxuR2ezR8fo2fJETVPNRmQaMUe20nFHDnxpx+3tt0a9hQFI5FKDR+2Nk0Zcb4PGly5JRr8cjEd7EslGFeyKRtJ/Tkc4NsJGc7ZrR6Tu00aV1KVGKd8GSITNnEa6ydzGQ5vjRxKMm0d0gyPHN0C5x8VvJscTMCRHmMwjRw4ew8bu6d/GKRtlx1bOr8cIrElGgzBlx9BUO8flMAdHrYIDyK4HfcfnDDVGvKQdx8sRDUcaLzrGG43kxtJvlUUgQanDL91IRYhUFMcCugLHWtNcRt9AD0dymaDGfHEax4SeP8VDi91FYj9ARybCV0WdD5PH+zt0x8actkZX7DZHCdhjxxSuNcZbQXZHSN/Zxn1HscekT+3H7uq8xw7e88Yu4InHpopLx2DkdUe6KgFHF2cXR/oml0fHKcLG16NjxjLGbsdrqtzHCkbDxNxexMckJvPHhPyTRfmgK8XXo+lGo8I6R68En0eqoEhH44RLx5U7oEdg/q5HkOixx672bMdA5BlHB6azR0uouEdQo7JHRCjNR7CyrkbCFarGMyJzR4gEr0e0N1HFALAqx0mu20a/FJdHtrMkR2ptGEcIVJhHM/M2xrXFEMcC+q1GmHvWRr2CnUdXjADHMOsNx4/qmkc7MAHGLjC6R5d2tkeXgANH5q2zR3JqmsdOAQTHo5KkRH8hnMeqT3VGi/0pxggbkkQ2qzNGSL+fRT+GTsaOjJjHdoC8xqaZksfXEi5FuSv0RuM+9MeMyvnFPvkuRqmCUUPrqZdH01tPR8bdi0c8LDXGmNxfxw+rvsYRxThHPBzLRxgFlcfTY9THtoSNxVD8wEYDOZhH2gseR2AUTkaGp01FdXE9R7OD6UeVw7xGZQi4RT3pXUdshytHFI7BRnctI0Y+aM1F44Vex7UV+0bLB+hH/nKoxshY5MaYu+bFcqh1Rjtn3UeWEnlHwAtRR8s460fAml5HIEqhx7F+PscDaEVH5j8fxQTWnkW/fYrFKvgpxwjtKMdOIirGRrgiSCimrUczmoDH3YuDR5QO+EeU5tRHLi93RxBHxsUspCbHRzINRvIwyEfhOVxHETZrR9Lv6MUhFsHHn5pbRo8x+MV7Qx3HeVjUxegI1cZWjNrG8eJQx7OrD0eGEIpHGWLjRh+jPUdNZInHR4mCxw96gsS242bHf8qxRkXYp0W/Dc/HewRDx7jt3sbXI0pGp+cmRwVL2MfH6lnHEqO8R9zmDsdGxAbHFN+LRm7DBcfKs4NHWRfOxu6LYcdmvfRHY+5RRlKvpMfN25NGe0q6R++n+cZnDLzHOsKAR5+6/MatKHvHROk0xrY8s8cbnmjGg9i1xx9Uf8dPj9JH99VFR/rc08WJ0GzHZkV3x5J6asdS+BfGaV4xxuNEkcdHgj9HKydtx7PZwcdzF0pHoXVex9E4wsc8vGTHkA/DxVesl0aJIipHVVD3RtGRr8YLFKpHFbs1x5B4FshNc7XF0q9bRvW5tsS9YWbH90TtRjtwL0dxu+DGmg+/R90VgUZShzjHUGsBRt/+UcZ5BznGa6tiRomInUc4Z+RDU+aJx7/sC8awMiNGzQK9xxhKEcjuSiRHwRc1RvngeMek+JFH0j8eR5880MUPy19GEbahRdhwA8b5L3RHzGa3RwwCYsX/sY9H4z7KRx5GKEeY2+ZGZsd7x38JLcc7oCDH6QZux3j6Hkd8AIBHUjglR4yKYsb6fUDHbuNBxryDdMdJXM/HtaVGx0+vqsUbHO5GOfQDxgbBtse15u3G97QxRwNpnUZ6FGrGdHUTx8qRKcegKfbGAK8sRhzr+sPNGzXHlOZpx1yuAccp+v1GQs1yx/T8Cchx6wvHbpJux2ewHcg0+KzH4qf/RgnqvcZemVbHi8sbR4KzPUaYzCpHgXNsRmLMHMjGSw3G81XsR7LMqka3QH1GkWWcx2IIpccgEKNGc1fCxYIRNEeXD1VHzeobRgE+JsesbM3H61EBRgqoLkd4OmFGo3KWRoijDsbt/CBGlMceRgAAZEVsWArHrDycRrheskbVbufHB71oxsZsREcZ0UtGxgvSxm1Gn8dr+ojGZ1O8xyCSqceIZCfHM0PLxyZi20adXz5HKO3gxm5yPsfBKCJHHHwxRNcSOkSu15jHwmbixj2qJEd2b4zGte6WR9TJIUZ8acXHaKKGxjQRZsTV5zZEfa1Zx66ngUaPUcVHK+eYxn5rQMfnDGjH7wg5R/5Ctkcmst/H0RJYxxKUGkd4i4DF/EiJRy+tMsfESOzHhqc3xM5oj8YTIG5HRApbR5Avj8f6zcHGq/5Vx4PvQsaUh8nEd+yRx84pfEdnE+9GSR16xzxOF0Wh91lHHdCsRyFvdkesi/lG2tuURiqwtUcBTV5HxzKBx8KXC8f+Oq7HiNObx50/C0caCJ1Hu7Y5RzsQLMcQiYDG9l6Hx+a3lsdHqqdHURkJR9wGLMZBSIRHeQcwxxy0CMjjlstG376uxc5B+8dOuapHiYB6R+0hL8jOmMrHnk29Ris2QkfZ7cpHbpQCSJSuMUhumB1Izy2Jx9NtnccZsl1HeVggxag0Hcf56MjHJvH8xqPyJUeU5STG4fo0R+Iwpse6ar/H8kFjRZVkIsdGdV9H9lgARyYiOEf+hKpHOoFyxgDe2EarrcbEQv6lxilcdMYuv+nGzgjXRq5WHcewIjxHlpUNSGvaWcdghMfHKSv+Rj9G8EV9DwHH18NjR0YDZUbIuD7H+u32xT6HHcesXI5GjjU4R+m3C0YZozZH/hRGxh4WisPzP5xHWQaQR9g/nkYvrWrH52pURiuGaMfGZSXICKOWR7ZiLsUjizHIm8SixDDaEMcGMGTGF9iiR82b3MZcj73GNV+Tx//QHcYYHRpI/Ec0RiKsUEZkvK1HV2s2xwgdgcZHA8ZHbPhmR/RDqcetOp7H0m8fRyjNzEaNd4ZGIR/rRnZPEkcM8SFHE3BXx9XXAscvdaRH2A+yR13dXUe8hZPGvWrCxwzjmsfuCxfH2KG2xuSDRsTFfohFSX1iRzhnDMRqZc7H7N5lR0FR6kd3ZZhH9/ROR5g0l8d6duNGkprTRvwpw8dxm/1G+zt6R5ZRgEfTW7xH6yJgRy7O2sYqWbTHnFPHRvS8k0dnJJtHOHcKR16Cucek35bG0j5yR0cCIUegqgZHH5MXR0JfP0d80DdH1wFkRlQBucfs2KrH62KzxozRs8euWg7IEWVux6J01kYwG7HGySWuR0LjDEgQCanHg8i1x/AWf8bb+RtGstW/R8n1ikcV3VVG67IaR91MAEiw4shHfOFKRgwBYkf3VA9HkDEQRn0ekUfBN9xGQXHjxjSALUVbcULHZeCmx7YzscaMecnGdULLRlqz7UfRwNPGz/kGyPI5qUcZI+hHyHaUxlQqnkfuiUNGB224x3QlEsdIoNTHBjGWxyZTaUYl5CDGGSIlRgPpKEf1KGBEr5Q2xerVQUfvp7VFHXgfxwk5ScfwJQfHl/8+x0btusfvWMXGJ6FFx1uxmURQU6hH1XhyxtXmTUdZRsVHGYnJR3oUaUeZWyDH2KmERxHW5kZ3tJDHQj9Jx48xQMVE+hBHXpsmxxROz8eSBhLImVmaxrheZkdgBI3HV/vHxkpKq8YM4SLHM/KBx68zXsdowVlHs5oox4TeaUZR8apHjZeUxaUMf0etCQNHQGLURm5yEkdSmLrH+rwYxxD36ke6CLtHbPjoRidxqkeHHolHp+juRGdE5sViQDpHa3MOSIGEO0ejcSzHcWwrR4p2vUef7ExHjahoxkGxmsbq02vHzpmqxY/iQUezu4DHSBBqxjWNHUb3pFTGbsuAR9ejzcVMBg3HU3TlxSHujUbyIGpHy//ARYFVg0baChLH78kIxke/DUgHP/pGhESHR6GOCEjuiVbHb/DPRMHIpEcSFDJGqF6IR8XW7EdpNoRHiGNTxYxoc0YMWo5Hh1UDRyN5HcfXEl3GWnMRRykcKEaQ0ClHe4IFR1xOL8dtBDJH822ER42Qi8d7FIZDtb3GR0+vMMR24LbFzcKNx9aZIMj0rAJG+MKoRPrtR8cyhOVGLh85x6rALcfzzhDGkwfxxiFQhccwqWTHcbLlR4ZQlEclNWHHNR42xnAdV8dCLf/HqJWvx7rJjUUKB4vHCoIeyJXDK8YehYjFLaHuxrF+4Ucj2hhHJURWx1FZhsdpLvnHCbkWxwnZg8fflo/HrPpiRooV2sfLkPrG8kF5RpY1Cch5GSjHUrijRY/TvcbSfgtHIY6sRWamv8YypitHwSjQxmvjA8jCNWJGvAVrRgkpU8fSAABGwZcpx+Z/hkbBVzdHOpIMRu2sXUfs75JHWYZZR7q4MkZ9pfJHoxmqR5OJs8ZrK55EKpGWxywFkkeEnQlH2/w9yHwBisdsR+3GnbBMx0gw7sYM2p1HYaLsRyDSG8cBDgxHjoRZR1O0B0ZretRHKlgoR42mkMeTOKTHF4Ybx04RfcfrgavHe8MnxyJ900UyzZZH2LCJRuHqDce9g61GtqMiR/2GSEenx4BHmWpIR3VCGUbKww9GOEegRlb1lUdgNLFHy38bRTF3mEX3XdrHucvzxxX9zkYefazHwsYrxjpC2EdKukbHoqufx9x1Vsfuuq1GmvcwRohUs8fMvihHJ18qRwZha8c/xlbFbTTCxIanOUVrqZ7GogM1x7HQ/MXYf/nGgsMex4zpK8drSRpHq6eOR2mAyMdYUaDHsOG5ROadfcYd+RZHETeCR+YvKUcJCX/HA+kKxwoYHkckN7/G8mBxR3v0Qke2QojGi+zXxQjUpMfpFk/HdDXFxde6jkeIU2xHTsIGx07ClEZQvQfHbmM5RgxzOscceDTIhJ7XRc9m58UQyWBH7XQ5SP12H0fh659GuJ5nx7P5T8dhMiNGRCLVx9OLwcc266vGLgieR4quZUcToYzGzjfyRixTGUdOgFlGAVWXx8qhUkbPVmhHWzDcx92ke0a9O59HlKe+xo9ThEWfLDPHbxD2xxeof8dYsI5H1vaER2B2M0RPryRF0dFyxoGEGMcQiRfHs3sJxmNtJcdXbIlFF9ZRR7aso8daZCvHim6IR3VxHkVl6RnHnNPtRuSDPkVPfWrHw/Q1R0kuZsWLTG/HCJtMRhCposYc2odGLNT6wuJnkMZlCTpHzJ6uRzSAA0gHHylH5DNCR8tPeUeEDhbHxoxnxzdOBcjiaJbHZKtJR6kTykURR6ZFwOumR3sDnka66MjHh5b2RtvJqEf3hJzGEUcYxkDzgcYBjhVHowJ0R2VCmkczDAdIX1b7xltaw8esPBRHQUCgRmYmHEaEdslHjuRjRcfxjsdWvspHRtTDR4cFbMahVoFFTaQUx5TnN8ccKzNGIFKSxgViZ8ep89HGIc7LxhnCgMdxPF3HmQqcxtATU0f0i3lH8rCqxWo8/kabVXRF2GGyxzkjoUXHurjBEfYRxrWKDkiwgk/Hr3Tpx+jY8EdCT5fGkU1Bx+3tlEZxZKzHAbwmR+pVj0d+OwpHzaKCR4136Mas/GNHRycTSN2NoEeqEEJHFyawxjEX5UbzZ6BH3pH9xkuowEYMc4FHke2IxtA0AEdQXVxH6PkwR2hxB0dukvhFjVdERhovKUbjxhJHJ0Aqx9a8mMchH8JFpHAPR7MaikeSKiLHJ/GNx8XGgceqeebHm1UrRxOSm8be4rLGsDFmR+DYGciV467Hebhhx24jsMd4u19HNmuIxvLw8MZ3PJDGqKQcRUyGhEcy5i/HlGcfxwA+0EYeFtZGcoi+xrNrescAADREfvthxf40vEY+FyRG6lR1x75O+Mac4kZGJyD5RkPMgMeG+JLGUm+UR8WeYMflaILHxJKfx5PwocfsXhZGBuFSxzKGH8crheJG6FlORmleh0Y6Eo9G2e4Cx+Eio8fqhQjI86MIyJ9rRUbxc1XHCNztx3PXMUXBeV3HKTrARMbct8TswM/GA+h8R8Xul8ek2I9HKPECSMrZ18eVFL/GhSoMR687hUdAeqRHWfU7RzCqvUd5B+lGXUu3Reqz2EZnE/ZGa1rdxkXfw8dQ/LlGcCaxR4Aon0cQeZ5HPnmoRfDlWsds10HHGm9Hxg5txkZEieFGD7p2x+mmHcZ9d55HV9uDRsMCV0f6jDlH7xdyR4P/Y0cfa7PHFrmNxqHnqUaM2i7HediKxfmgm8ZDnFrGXL9lR/0+rUcc2tTGbPePxx5nwcafo6PHZOpPRlbsd0a0ePzHaQAaRRvdXEcIbAFHThCsRzz90EYRJb1GHFqZRWFzVcfmrpXEc+ZhR1y+G0c55V/HxKAwxvm+b0e1Jo1FEFhNRVP0qsWwcpxGLaFPxt/+D8b9XdlHyaVrRvTsE8e8BUzFGLYHR3DXjEdAoqvGmkhZxliI7cbFT49GDKm4R+xAOUZV4QZHlnDQxl6pqkUvpbJHXrrIRY1ndkfGnNRH7jlRR+gohMd+zP7GZYiVRzhnVsWUNn9GkDEDxooux8bLQBPH5EJRx4ap1UdVn1HFLgbEx+VhZ0cZuttHFVSFR/BF+kbFvWJH/AnhxvP/ikZKkuxHYfIyR/znwUfQZO5G2P/6xo3IgUad7z7HAS3Exq+jIsdEemnG8/2NRuJ4b8dEWvpGuqp0RxfYRkdSh5ZHebCrx1RDXse8xBZHZ6WWx+0N7kab9YZHUoeax2BVQ8f+5G7HBTRqxTWN7EaodPTHTsKIxi4+q0e/fcbFOvE8R6kTVETXghzHkzG7R1QzCsfh64nHloKVR5JsK8dqPTXHtqOfR1n/rEfj9UvHN+Khx6Enp0eMYpfHd1XZxw0Aq0ZgHJ/HWwJWx3M2xsca0RrHiQihR++4qMWU9tzEVAM4x3j7zcfhyu/HcSwxx1dcOceiRJnHuHaXR1ALd8cdCS/HNd27R6yLRsfkMg/Hhtgwx0soUsccehLHvFUXRxZKJ0di37HHGSJnR0C0WMeG0B/IHpY8RkYF1MYXJsdEpBCIxlf6GUc8PdJH9ainRgJytUcyZoXGTuAVyNA0Xsc5xYVGG80zxiZTfEVwZZNHdx6hxh1pvsZpF5ZHi2zlRLBZN8gnzx/IrHybR/ZXmsajyNPH9epxRz/kckfeIHNGzK4QRgjdpUbzv8PGVS9aRxBFK0iNBp9FrUkVR34z3Ecq2DjGGbHlRhNwx0Z4qVvGZLtwxu84LMayzGJHCWh/RsRxaUbR8YrGznfqxx3JDEb8+QDHNiQByJT2+kX2pijHRaexxiDBHEfvEK7HcgpOxrieY0dqzUTGuL4/x4CvisdfiCPHe4PLRIsseka+P/jGHjYnxx9DCMfm/QrHduAEROf8sMfukf7HvDRYx2FatsdmPw3IzuhCxz5YQkdm5zbHSvoox+FaP0dLSEvGlNWCR4DWi0flYcnHbVYJxZffvEfcRv5GJhMOR+gYosdVDwXIs/stRp0AqEXgXKXGD/suR5bhP0cWGSrGnxshxx8UlEYPmzZHOOfLRrG/D8VeqVVGdFWcRiEfdMCGSD5Hl/+GRHsjwEZuY0NGgrIVyIdmFcdXm01HsHL/RVMFDMZc313HaJGFRBLDAMfZ7mXH8sG7xu9oo8fKMg9GLfLGR3zQNMVA0gTHxg0oR3MX/sbsHrRFXQ3Lx7/9csa1JnpHZCxfx0oq7UbHeqNGJWydxxlxcscYFZZF8BaIxOlfhceX7zxH7Y3aRqM6sMduo3PHmDPAxy6+AUe2RMxHfa7mxwEV3MdDC6zFEbYlxpJ7I0cvPKbHs3NDyMy2pcdMZgHHZg6PR7G/iUcsFBTHKC2FRlNkF8e6SUPHQDMIx94R4saPM9BHIQAbRzDpa8dD1LjHpjmKx1VRgUfC1nhHUDxbR5CJmkcd0KRHej6QR50AuEVgVBFFZ4MfxyWVxMebBgDHsZ+hR0zWh0cdycHGXQ2/xpnaI8d/iQvHyPiWRiyFqcaHBaXF7gqzR8br3MaEHRHIHpbmRhD4m8YeVgPIK1++R6HlXUcnJBXIXlufx3S15kWQT25Gztl6Rx15u0eEzeBHOCsSSMpDDkeOdWtGWuRHRzJGZ8dr6yXGZ7N3xfSMtMYA7yrGLmAbx5QutUceRfnGBTTnxz6JHkcTYY7F9Ds5R/hzGEdGFKrFnTGER2u64cY6gTHGVFL+RXPnoseUdgrGwfCbRzV/Bken17fGtsONR6p//0d2YINFrpeJx2dzDUaz+xnGkD/4x8bLIsbPJSJHq94gx/YGfMaSSkvHJzGfxX9Zv0WUdlzG8MWGR+yvsMV7dJFGPN6QRy+MO0dh4otHEtLexpGen8YKgILHPXMkyKT/DUc8vgJH9bjxx2tqIsdg5c1FuB6FRwx5vUctsk/HLbGyx1OUkcfVOJbG1kTPRw/sBkeXrzxHWabWR6FnNcUg8uJGscfURxcenUctEq/HoVcPyDrSa0b7y+5D+l0WR/Xw80cBXa1HQAI8R3gbLceU9vpEMUkLR2JhpEYjempHCF2OxsUfPseAGC3HteU+x7P6DscljpbHNziNx0Mbekdn8/FHuziaRXANVEdWbopHpA51RrayHkfkirHHf8j3RVfMn0eGqS3HHpY8R3qF/UYc/KVG4WmWR8ShRkeI9BvErVmix3XxQEYL9I1HIV+kR2XoWkcnaMTHcZt8xlY1j0cGkKpGVv45RzarN0eaCLBGaQAcR4QuLkf/8KPHI24CyL8sLsa9EjrHVGPnx2EDpsbDZB5EhxcBx1KArEeA/qhHRPKAxwmpYMdfFmzHUlYlxjh2+kch7xJH2oykxgoGjUf1QfFHxYe4R/eDXsd+W5vGUBuPR5kqWsVPn6xHJGCuR+tRJMT7OoJEASzEx8OEU8fTK27GCq6hx6pPv8Vj7o1HA7gAxoH098cBDIVH2HwASFTxL8cZU29HsVCaRt2cp8dX2mnHrLAQyIDGaMepInFHQfF6xUvI28a3QHJDBRSexoxK0EU7cCpHlnKnxhuemccspF3HNNH1Rlui2sZu0qnHXqopx+Wn8ceppATGTrKHR5tVzsa1li5HJmNAR1CEh0fZfcdHsk08R6ZTsEfC5uhHuevzxXiaOcdAAptH+5rxxkcBucd7whnHGoe/x3PX+EQ2fEDG0k9Bx+qTk8a6KgTHptuJxm+MIsgs5DbHe3O3R0TIQ8e9wSHGPhenRvXBhkcyjYFHBTRVxA6eGkdHwQfHzJaYx3RTOsYXONZHAmLcR14pLEaM8bNHjry5R6U94saRnojHtzGXRt451UcIPSdFrqYQxz37Q0d0w1RHxixkR1QjU0bOf/zHv07Xx0ltH0fQ411HNIAqRhZqfEYpOmtGluFNRmo8t0aZ+i7H1AOKx8nl3UQ9G4FFCIyLRnxhR0WgOgHHsmxZxwM4/Mb18tNH5dEBR9FxFUe9ExtIWGhbRnvDFkcHLnhH7J6kxDAqmEe9Y7JHTfuJR1DtmkaTOLdGPmkpR9UnkEZGJRnH8MXAxxwLyEZJxIxH2TavR8gneEcN14fHhM6LR0W+jkfqNJ/HHclZxk1kxkajcQZHH1MkR6KlJscl5eHHKM4Hxw8LuURW7RvHQKQvRlk1gMZ9v05GPvmPR4T8FkaTGGXGZCqwxpHuYke7/6JH+Q+lRWTq7kYRpyvHcNcEyPIh/MYnL0lH942IxwyDB8hnRFzFj/H6xpm5wcZcrwhIq18qRzj28sYjqQvHHGqLx+8HvsZ2LtzHUEvCxo9iakcad5/H4WnSRt++08Xa/NvH4hhExnhqCMdBcZFFL3xjR3EcOUdh0X9HXE6tRyKM5EZEosbHI7kwxINg30atWpTHWbYpxxwKTMe0d/TGIFK+xRpvP0frqfBHz8eDR3uUAkbMLD1HDp0ISAtUHEeqT1THwOpXx87YLsfcx99HbOe7xROtOchzT8XHupmBx2NtfscL9WHHAG9aR9NMc0cyJWvHa7kPR34MZkdOMZVGyPDbR/jqg0f94gPIVOPsxxg1gEYj2kbHWxGNx5SltcafultHdssDSKZbN0YPa+7GmLtgRo3oXkagGP5Gfe0xR4x6r0eDoBpHGSLIxnGszsVdbThF+Q/iRSGfAkdvQGBHd4yux+ZHAsiWkB5GKI0hx91TesajUiBHW6HDx9wftsd7wwbGsh0sR5sEg0ZCb5TH8DUFRwyztEaD8GXHaZ7ORhwrBscGMCdGqjEJRzv4kcfgXNNGydTKRYy5n8ZI0J1G07yHROPEUUeKnVjH3tJRx7dRMUZwP77GkR6tR7a0UkcMMWfGsOHpwzA7r0YQ2H5GAjtXxwkKnkeyDG9HI0kWx0oqoUZHAW7HFdvmxvKhBEcsG5JHI/OuR+vRKUb2Jo7GBL66x6/lEEcOLezEJag0yN4CFEXtXKHGe7ShRqVV/kcgsE5EjdfNRj2KssZHch5G54pKRynEjcdas4HHhM2yxsMzsEfu6bNGOTWwx/s6rEZzZspGK+fjxkUnH8droaBHweiHR1dKAMjV2I/Gsr3HR8kUCkfx0qZG46U0xbt+7seRJObH89WzR1A0q0dpbwdFNus6R8+HAMejktbHnf9/xwG8IMe9Q7/GzRoPRwAebMZPV9LHe0O6xi6wm0djvflGMecnx8iH/kaAJlBGsvaMxyBByMU8ThVFyGggR8aLZsaYU8rHl05MR5AwkUfRADJFeR+GR+OhEUgv/K5HuE4eR9y91UcFkkhGPIyLxur1qkZrulDHPx2Kx845lcfr4nbFJ/ErRpyz+sXMzNLEPZphx6t9TEdxG+9G+1uSx8+mVkarbXVGpE6Qw5zTKkdW9PZHcLcKSMmlOEb1WCvHkVzOxMDKdUR3zSfHMmToRvrMUEcKGATHFK6IR8PEy0cV++XF0SJLRSBBp0Y1rzdGPUqLRrQZLMbiWFjHFH/2xtLepUW7tx3HVu0cx57N0sWm2aFGQj+gR/wY2kYjatNGKlj5RkBKE8jf73bHvn8WR5/rBkYdtC5IWtPBxfG6oMesPDdIMLsnw7qSn8eyjN3GlDfOxyVNkEdUo5BHlcMXxs/1FEfTvDlFlnGaRwcluEdEco5HtfaFR/W5RsdbsilHMddOR0qL1Me2xIlGaS9JRxglfcczBKDGJ6B0RzcpPkd5WIbHnKJoxo4lBkeX/2PHaQBNxm1kN8eUhVnHA+mTRvw4+UblSZNHtqJkx008sMcnoSHH6tvAx7dwM0fI1oRGSnsbxaajhkdmxeTHFAeax9czmccftMTH/guaR5Yhq8WpBIzGB98rRk5A6EXqbaBHTmIPx8/VvMW3cRtHl/+yxm0WAMZ4Wl7HGJW6xcjYIUZrq6FFCrffRtxV4sZIPxnGlDYHRikrnEYFE0DHEnL8xauOpEf12ErHm2aVxcepIkbX0hPHxBG0RiZDP8c/9arGSR3sRYdl0MYdyQ3HQq3oxmRcMccSrBLICjsdyBMA+scswzpG/GlXRhNxlse7OJzFV7PVx0P8KsfznUXHL/zDx6Mxh0cQCJTHaNJmR/sy+EeU95bHlgIyR2C2QcbYH3BGwFKGR0J+O8Z3vFNH8EW/RmvJ40aKfWrGSU00x/uLk8eKuhTItoSTRYJDq0cXRupHuPa/R5K7kseCI7XHXop4x/gxEcdNxHxGYZLQxqqBP8em6xFHvu86R71SksWcc0TGoQWxxuwwC0c+ua1GDm4Wx14rkUZiH/5GYJRlRv2FhUavpQbGEiO6xjV2wEfGNRxIhetDxq2Bjsev9V7HOnJTx0ZkGEcZMyzGfd7dx3bPtUWE7qhH892XRimLB0czBCjGknsFxwtkvkZLCQ/HNqvMRNz3CEdCnvzGUieYxBxcpUdQi+dHvPTNRlyOasdUkUvH7bxcRmke7camanXHBhE4R/LBu8bU0qPHRqN+x3mni0ZZT+BHphnWxr0jwMaJkqVGBTTYxcbNrEY0IQpH4ZmhR0IPSsbKsqZFNOCERosji8d9Py5HfW9nR6miwUZRGSPH4Wmpxri9ZEfRsePGL4wlxmlA0sbdkyPGZDsFx7Y0vsewcgxE8924x6kK58dy+bfExAFxR1QjqUbfz6HFZ0z8Rwxx8kQX6K5G0TQSSBUM60acusZHwOp9R76QisYylQXHFiGux1AL4cbIuEDHZmbYRWmOEkcldezGG842RxmiZkdpvpFH/VWTR0qzmMc7MHjGwtXHR6FGOMcvzJhG3czkR07QWsecAi/HZ8R5xsh23sSSegNGranex2YmHcaVw0NH5IPcRFesukf67ZJG3FX4xjuXjkeudqnGFMePx8rDykXWREzHw2KvxljpzEc+OblHw7JSx3zBa8cfg7RHehaAxyIc0setwItHcJ2jxrl7n8cb/X3HBTTZRYxZh0bQQzvHdj6+RuGLBcc/hfrHyiIAyFlVUcc5UzDHS4c6x5YqpEf4cx/HovQwRi1A6UdTdGLHR/KyRmtJwEa9isXHoZ+ux8Ho4EYBDetGtBjrx6U92EVHUQbHB4W2x6NyNEdc3kPHiBJdxgdfbEW5/KVF0Dz4R2aukEe+T2hHVYB8x1QOdci9guHHKkkuR9lOWMbl0MpEKugwR2ddisdseMNF04gRSHlYCcWTVE3IP23Rx1aeu0dI/0bH9Ynbx5awI0eUdVpH5d/sRmWZEkZK+x5HxotxxnM1/EZzbzVIke2FxUFgn8RYaMZHowqAx55N5UU4ZnpHLr8AxpLLOkXVVurE3oL/RmSbnsb6LR/GUCu1xoEZBsg7kPxGH2NuRETK1seqSYhHCUkKx9D0c8dMFm1HDPFWx1OWAcbKkmBHsj0Xx5fOYcfVF1zHMLlix1wAjkYvrJZGLOuNx9xVrcZcj09Fnl0ixzAbFsfBiKjHvH2Hx6yMUscV86vHhN1ux30dLEaupjlHhHwxxy0hF8bPFh5HguFVx+n2d0eShLxHHOtSxwJrIUZzNf5GSS5hxlhIGUfhEqjH06UkyKi1CEZYF2tEmXOixzAaJEdpzndHYcMCRvyXJ0dmJphGLk8YR18XQ0f1qrfG4vhSRwF9QUe8dNHGrSlVRwh8IEfw1lRHowHFRpt87MdeKe3GgsIjRynLBUU6I4NGacCTxiqYwEVAAy9HxylaQ9LeIcVdDSjHMJnGxnsD0kciXZ5Gpttbxj4o90aOFUvHOXQ+Rl/XpsdbgoLGLKNZR3gCkcfACsTGQs8aRzLVnsY4forHDq2QxuGLvMZPr+zGFyc8Rwc/hMdf39LHMsaFxyOSBMhsp1VGJ9C+R0nFtsfxkvzHuRw9xxNgI8fo6rNFwWmax/XqVMiXCgrIZBwNxz8VfEcQh1JHtoRVxsaNLEcklxPG6oRYx79cBcee7a9GWtTeR9+OBEfj9TvHMgEKyM6ZFMjY4AVHRoVnR2o8akf3bb5Hsi1bR5RWc0fI1thGL2zhRoYHzUbvYK/H4aqGxyPrKkcIjYRHHFowRmBlScfXoxzEFhlNRjd6RMeLrEXHQJP3xXPXsUcBfJhG6ly7x1nnB0cY5gTG/XWrx6gVSUccS/RGQwxcx/wnJMfJFJTGlpB/xr+OyMWL/adGd01BRwXstkd9/r9HTWPUR24y6UYeJ6nHQFNqRlbli0farLVGBcIhx6rAyMa4pftH2T3QRWNWmMc1rmtHih4FR91TbEeZeSdHU8WHxlY95kb7ehnHY13TxlxPDcbmLurHsswfxgMEBEjI9uNGsZBNRmj5x0cpHGRHEYcSRzUN4cbK8k3Hbz/DxmQ0LshZdc/HjAkcR39ZVMZmd63FfnuLxqi1H0aCkUfGQ02YxjTBbkdZ14/GWBmzRmnuNUf39blFurrSRyVGHUaLtY/Hf2kgx4XjrscpS4HFS/mRR+pV0cZByYzHulqQRjRA8Uc/js1HOcSBx8BD48d+DQfHU/STRRiVHUcc65NGW/JYRxpXukdZb4tHNea6R+JwoEfpro9H9uaZx4O0EMj5oPdD0YD9xjeYVEcXFDNIcB3kR+bNQEdyaF/G4zSaRsXvusatGR7Hy+9LR6uttUZNc/ZGDr6MRWup4cZ0kzzF51u9x2JTCciAqChHOJs9SDGAzkcngSNHfR1qRWC2lcZuElLFusrOx1g50MXLUOVHUljyRjJEYkYiTNPG2T4HxxKDaUXDUxFGI5sURscJOcd24HnFEkOER8gokkdg5i5HBy5ZxwNY0cbFT0RHfnvfRcE330baSmJH7Y3ixpm7CcXgHZpHcTSLx+F5BcgM05xG3DXAxeeKUMejUNJGaLH8xnsjJ8e+sEBHXP5nxVshMcfA2/HF7RxIx22FLEa8FOtHn9zHxgDAMcdW/ntHpQxARwaqhUdLIbHHE+C5xy8EokcD+BBGePt8R2XylUfbSoBGkjqwxQjE58cZ81PG4jiRxpWj2MeqYDzHH+OWxeFpokZnw5PHsyp/RtHJwUfHaRDHPTnqRk5REkeO5OzGqBRtx/roBsj+1IjGb6DmR8VvnkYQSTXHARzGxqjFJceORI9GroeHRrGuWscmg4LHiy0Nx0jog0dryY9GR3LZxsxuYcccrhHINhp1xp2vBEZgtJnG9GwBRwkofsaEPFlGygq8R2Ptz0fBGGdH07v1Ry6wCkdeuwvHaqToRxnTn8ew4b7HdDM2RzcJo8bImEjG9Lu+x8/3y0PzH7TEvDQfxxbZA0ZtwEvIJfWRxid50UfH6nLHz3VFxxgVS8dLKc9HmqhxRyIdmcYBnGNHmL14xwhLPccr9mNFxuxIRwYQuUf4gjhGCXpyR/LopkeiRQrHAIjax/gTucbdAzFHYhBfx2XZt8Z9v2VH1QfVxvy4nUbbKohGA+M/yEHg0ce//W5HMxJbR8k0nUeTx/5GsT+nRilcB8SCkfjGODYzxwNPkcfKkpBGpb14xq/VFMcOvkXG2NeHx1ojXccHjUrHkyhcR9Y0Cke/jMdGb30aSLqoXUexaIJHIjwdRzY8/sZzlo5H7hluR+zebEchjzlH4zZeRhw6zsYWmSnGLFTIRXO+98dnszvFhePSR9igz0epesBH9cp+x+G5GkcFgyBHulCpx49TKcYKR2nHEgPFRiCJv0dd/KDG55ssx+Eposac0iNHq+3LRmUZb8b9R4FG5HJkRyO610dcqIZHR8M7R5ZyTkddi3rGR8MjxmXZRkerrklHhP4Tx8x+wMcHv4XGCtZSRzDb2sa9iZTHcA4pxo4lZ8cmM6fGEKjZR67GCUcf4+rFmExGxTuweka6uEbGqvUIyGVovEZc6JRHOlJmxir4jEeVMyLHu1blxhDp8Ebp9jrH5j4KR90k0EaoxFpHhhndR+DU2UdKO7hHsk11xxVdNMYVvZFGtmLox0Aij8ccTAvH+3tBx3eN1Mb6/YpH49ESSKya/kZDu07Hp6jyRmigW0doArPGdh9ex5e2tMdRWtrFP+XaR+FrEccCLxrIk5j1x8dyn8eERILHjyIexw/a5EaMSszGOmEOx4FELUcbbTFHcromR+NNnkdyKIZHvt/Fx7EOpcfjRpNH7ECkRs9VxsaWMrbFwXjPR7v2FEjO2SNGFlkSxpHtSEbPZnhGubyPRgYB80aj4slHN1jJRlYeYsct8krGlLYVx4yKf8cAr9lGaCHiR3+qg0atQNrHGXMAx9s5mUaSmsDGpluhxoWD2Mcy1OrHJYSFRvAGb0f4ItlG4/YtxyKdxUavcxBHlx8fxzJEyEbr4VDHgcRuRvX6U0csrL/H/YUWR6YKrEQg0llGybSyRzAZmMcyxNlG8DbGRr9OAMfwhdVGosUgxqkbxkdj3fZG5FI+x4LSbEfecTpHs5lHxrJsBMeI839HRCoVR/fkl8V2ACRHSV5Rx9zGfcZisRBH1KktRyxls0ey/VVHVUETxxlaz8cXCFFH02v+RuI/ysesS5xGnVGsxgnKusZTdM1GB53uxs6IA8VCrVXExpuoR7Y7lkeG56rGETaLxvhDAse7SB5HHByBxhwz0seMCmzGroeLxiDiG8d0hIxGF0C6R3iKAEdLJ9/Hkwf+xgzhu0e1RW1HPLwiR9dydkeMUZDHkQ3sx6O5kkdR0YpH8WNIRJahfUeUtibHtnwCyIQWicd784PHYFTMxDCLK0dBOIzHNvShx6f3hcY4JxFHUEwiR7Id9sXqJU5HUpj4Rq7XVseck4TH5zvMRlVzHUggMUTHIsEbyNEos0fFjeZHpYyfRgSmmUcTwPpHdDVfRgWECkcTMbxHOuIax/bXHUfRuLxH/kQBR5PpnsYbmSDIvdIcx+SDNEZD06vHeKlYxr3SAcaitRFHV8pExjRI4ccmIoRGLQEvR8UOQMefq0jGIbfQRw235Efd8+9G8z2exhX7wsaWsr5EMdduxyBh0MZMxr9HbpLVRUkM+sSdcJVHfyoYRg4+nkUHfzFHNQ9KR7INDEcNT89E4bpPxvIwnsb7OnfFbxCnxteSk8UB3rhE9So4xwCAe0fLr1lHPQpkxgahz0YLiRvIWJDrx0TafkckeBNHswoYSCyER0cTMJbGHSwrSJs1nEY3CF7H7Vwcx/KYp8dTNKBHYJTcRh2Yhcd6Nq9Fdv71RqWth0ekcC1F3MYiR3+5W0d6dH/HePpqR1InAkXMvQzIhvgCRu3Nf0ZUa6nHDyKLxw48IEcNYO1G3Mfdxz/VusYSRA5H9ndYx4DmKsdr2T7H+nwaxxDpvsX2BnxGzhgyR3KpPsfTdYHHvON0RcSBFsdWPQZG3nGbRgN4H8U51HtHTqC/xoHUL8ddnFTHVzOOxzATjEeTqTdGcopVRfW4Okdg5RnFFG40R+PFoMZbQShHE9FOR054gcdfR9pGdGQMxvF0hMZ88Q1HuvhQRp1/JEeGuNhFQSB3xt5xUsXeUbRGzVu7xrqJHUYDp6RH5f93xp79VUcYRJdHHFqlRUkuKUXbeU3HrseCRUkuj8S6WF7H/ZaVxxbqLcfGy2HHLmI0yFPk8sdcB67Hb4FYxGUIYUflEOnGh2cBxnEL98flf7DHTlCNx/9ZtscUnmVHhYpIx69UREfPJaNH3RMMxkkE0kcjmonHPRoTx8cJakcaMRDHUdrhRd5xrMQbHglHGmDuxt4Sw8dQ5dbHpqYlyAOY9sYwsZZHUncISE2MlEe86+7HoDG6x/PdaMdOcdnGIW7wRqjFT8fe4PDF3hGkR3A94sUFM0nHx1KJx7Fus8dD+yTHv/1DxjI0Xkcy1W9HXnqiRkGwPkdSVjRHwjUARlcKGMfKMblH/qMzSI519EYxOIjHV1rGx6kTRET4ophHkO+cxr6Pqsfr4hLEk/nER/SbhMZ/uTnHTqAAxwZgZcfbeddGbDj0xvckDMbtnotFMDt4x3A+jkf10vxHh03/R3TEe0fVj5nHIktTx0DCCcZrqXXH3TSvx3ZvRscCoozHr9Oux64mqccofjzDejTmR9hflkUYxo/GqkFXRyl8wMaXvmfHhF7kRlfsoUeuZ/xGjccRR6PBQMeGGdLHl262RLq4sMUzswvGjab8xh8jn8a/rBBGlNVoxxnDTMcMUVPHppsexagE+sYyrNvHlvjDx5sBBcgRFqjHIxpmx7azCkYqiZHGNmwfx/a6G0iohKBGkf7ERmknLEhoUblG+XiAR/woYEcXlmzHjS7Bx2P2ysfNaijHab6hxmM+BEeiw+1GB88KRxyCn0cszYhHugi4R4YZKkdWDkHHSipoRvhaAEjhaYhFY93wxXFDAEimijbHxks+x8dRgkeJwbdF9+S3xYsEo8cggQbH+Y/BRsbLicUDUK5HvFNUR8WvqcayXZhGEoMVxbm8jMfCJlzHVp2/xuLY7sUvlbFHeQfGRzcoFMeE7CjHcOWTRx4WfsXk4l3H6Z7VR3Ece0eoxaDHBMVfxXLxgUccrEnHQg1ex9dakkeZ+5vG1Onux6LLs8fS/gbHPugQRpI6kcM3ekdHkstlxqC4xEYTEd9H3eNcx5UzKUeC88tHG4Xgx2vLxcf7q8RG/NhFRmNewsfFrjjHSZ3qRRnzOEYVnadHmYsDxwXTFsc6kjpF9ahIx0LurUcJqrNHZRlwRnLZo8eYRIbIS2jzxwaBbEdGNLfG/tRoRBWdq0X+Kt/HdXH8RbopGkjhi6LFazMUyFUQlcZUmqRHX5dkx+zXj8dSdxtH4Yu5RtrKREZc/sZFJqMpRzz9dkaWkC1GXT0ESJtEA8ZyytTGR9qIR3aItsdkuwbH8aOiRgEuCMf1KKpFFG7XxrWmG8WvY8zGyDb8xtrcAcdEEc3HBfM2R09vPEcYdgTH7P+6R/JB3EX5IHjH8GUyR1Ha0MWTeITGzL4KR9GCTsc8nRbHO3A1RTGvisdTBVVGl86qRlvgsMdzV6FFmAwUR8cqOsfy+YrHdLM+x/t6BEaBM1PGBXL5xq34rUYsdExHG3zrRnwBhMbm/QBHS7fIRekmtcew4ihHqQyPRxWdF8dwvghHG57cxp6Ovscv3aRGEDijx2LIGsjlYR9FUdkcx3y40ccGwShHwWgBR6coIUbtPNhHtZWQRv/QtUbuq2ZHuG3yxgGevEfy4KZHWTVFxzsfe0ZWrXdH7CfDR5N5MkdGhDbHAIBZRs453kbV56JEeSgRR9QJC0aKn1pGk1DIR21EK0dr2lpGcuiCRYrNXMdCb3xHgWT5RuXQU0VZddFFeRhVxwO4IkaYDDXHsqz+xmGiAUeA51nH94SCx3PmTUc7DkpH8NUyx1sBfsf4klPHqAUvR+i54EZrCfPHaNJYxyd/e8frHhTIFyYsRRbam0enZznHqCzBx4Z4hce7D6LHhA1XxinLJsbOmSLIisYDyFrkGMZrSbpGEhQ7RIiUtca5KwBHHLqnRqueBMdF9oTG+g4fR4s1l0cJOXBGMPsFx3+Q4sdiaA/Iig7pRUuJFUfe4iRHgBaXR4VaZUa3YJ1GajwBxous+UbWXoZHuklsx0rbOcdKKkrGPzUmR4PgK0cynqLHBSMrR3nXNkfKEsvHumotx+JYq8V70kdH6edkR6hGx0VTVgZHAMCgRojjRMa0eAvH0WIVRmiCNEfw1oPGs2oQx+QjOceIpJfHRNlOxwRFaUaN5wpHDGORR/P1/EeH5wNGqQSGxxCYXkbr6ZxHqTN9R9EwGsfrAtlGfqv3R94xYkaQDzrDg59BR4ZXaEchEKBHUoYWR0x3DUZKOzHGR2EBx31uMMbSfibHr6TKxwEeBsYj4stHtmJDRsk0TEchz9ZHSFCoxj7ZGUfb+X7CxtvBx4kBB8ezoiTIdrsNyCgerkZv31FGOJbnRglaC0cAQEFHCqiZRu7JU0M23KBGBcQ+x9SayMQlBrHE364Qx30P1Uc+CR5HBK7Sx6UsvkUaj9BGoiOnxk7arUeN9kJHdFOnx5R2i8ZXe95Hiu+zRzWmiccSi8jHXUtaRmhhLkeoVYvGw9OaxjMyD0d+Cy1HSuIISAG0D0g+RxxHyvNlR3c2hseqGavHHqfYRqEFYMf+pERHVQ85SN7B00fs0CRHfW7ZRpUDREZtRo/HRiVox0t3MEeXBpZHfxjJR+A8KEczM5NCFXxuR67WUsdd9SHIG7x4Rq25J0g9igZI7Y3DRugaR8c4JzPG/lJTxzNC4Md8YenF0aLYR/Z4jkdXamnHpx+fx3e8eceL1a7HFVxax1HJhUVB4NDFDlyfxvhihUeCInxHk0mBRvKwX0X8mC/HPOyXRnNGhcU0EUXG3cyLRwfnkce5OzbHMCrERzPjbsdvgbLH7NBJR+f77kUWmXhGPyZ+RzDJH8fCBQTHAAAMxgjElcdU4cPG7ECfRtHiIsZHclBHJX2cR+rblscbXlnHAhpqRidg6Mb+VF1HEcaex81a+sdYcaZHEjRQR/4Ue0aYu+HFTx7oRczuIsbUEqzHdoDERoSNwMb6fbTHEWeDx8U+hsd97hZHcxcyxpM4PMcS9PRGMQjMROE6EEbMDmZHDk32RpBfJMfJbaDH9gYgRv9mEkhRClZH+r4dx9fjdcY6wkLHymFtRu4Lh8aaFnLHsOGVxeEpUMaS2zFHFB+ARxMwWEcPu4HH9/Xrx/FjNsYFzIbHZ9UtxazLlkZSF4fHD0v6xsuw2EaxHqdHK/ZQxajlGkeZ2cZGSL/uxqKMmEd0dKjHRIk7x6s2sUdPj+RGq95Ix01QAcgJKjZHXwd8Rcl0/sY1r4hGjIIpyMbc8EVvWJRH8YN9x3gqosdNy7HHJyC4RwR1K0er7X3GUkiTR4ikEsdP3gDHe4OpxOCtqsVC7k1HojTNRtUnsEa94T5H+JG+xoqH3MfsTlvHymE4xkbcy8fkUu/GnTeER1XYrsfpdiPHwEqKRUvUOshOAH/HTbMXRytHFUeNDuBHa8vPRrwD6UYhjhnHIlWXx0vIkcWmqzvHm8UfRzFop8YPmrXHNNHZxob4jcdMNTHHX/gpx1bOQEbTzfdGgqITRyU+A0iLDGRHmC2DR3Qkj0Zs52/HpEBGRyWkJUcyZRxHmJ07R9PNFMYqiL3HC/Qgxx3Al0ceF5jHTjHuxsi/tUdShp1HnQf0Ryr42cYMgvXGjAq1xrrCmsdJjCVG6iv2x/hxzMbph+lHqpHSxl/4mkZYudtG84eoR42WyEfNHCTHa4k/R7T4kUdwrpFH7C7lR5NpnkcWielH871jxxKHI8itGCNHLh5IR5p4BsdRKf/Git5Fx+hZ7kUYZOhG3z59xoIi1MY1z4/HLFTMxqh2NkdVHwtGwZfSRWr8VkZqxIhHwWgYxm315cfOOENHpA9eR2w3dUczCpJHRHGPxx9kX0f250JHJTW5xnyRYkd01AbHQm/3RlzHrEeMuqZHjejwR4Fk2sYci5zGCqaoxsjcEMjPVXLHbiNNxgUkMMew8rLFfX+IRzqq60cT8gPGjb+5x0/+iMbUGoLHFil/x+3c3Mb80cHH0yt5RpuGkEePExHHZajIx/yw6McW6nPHXguBx4lBE0bKI+JGIY6px2xnrEaZqotHXvllR4lJtEeg+U5H3y59R1CNlkVKewVGU1XtR7Na9Ufj1DFHPD3cRj6YFEjKNwZIdCTmRpOpBkb9JUJGFG5SR3FbVUZyCtJGR0u4R1sxiMZQjaDHtpOHxoQ+I8dF7qTH7MBdRFdqCEgT8ARIPBSXxxooqcdFBltHbsQKx95BLMdO6IvHSRkEyEBCIka6OYxHdlA4R8fpksZQ3NVG66GjR47k98WhZxPEYeJ3x0rqd0ULxPZG6pu0x73juUavhQXHgsFBR10F70fCigjI42UvRvpkukdP/oPGocecRne+I0VtdnBHN/gpRRsND8dqRY9HYlD0RnQV2MZ0UztGdMQLR3/ZVsX7ykJHHlZlR0FRQscr1s7GRpTyxVMFSMX8z49HXgGZR8vBFscSs4vHriY6R+c7BUc8LDlFv84DR6C4PMbJpTDHgvJzx+WgG8dXq0zHwoYMRdJHEEitwp1HWlMxRkMcd0aJkRvHLGP1xtFRH8eLy3nHh0VtxwGtm8eYTFbGvmCRR2yISEf/4VvGRYiOx50gAcfFn4tHZlcGRweuMUcG8PFH0ESfxa5XlccduAdHFd3JRmuJnMW6eU9HfxoKxyYTzMeaVlDHcL2kx7+sE8Z6VrFGkV2Px/iTtMazauXGsPIUx+HrEEf82V1H2iyORzRQHEcODQTHO5bMx0Ylbkc4+1ZIYGWfx5sSHMjuU9tHvTq/R2TM9EWBVI9HJ3A2Rw7+YsdAopVGBZSNRmjhkceDGKdHyM7rRwOxhUfL3wZHl4MeyGDmjseGyUtGIq3Xx1M2h8ayXSxGk6lwxYlB6cYm6/HHPrmQRh7HTEcfw7XHeahrx2CVG0fGe4dHEOmZRpgMysZcfkPG/pKlRmZWIMfsvy/HpZTKR25Dv0Y+l17HDt0MR1cKakZi/xhGqx7aRl5pPUf+Ay5HsGHcRQqHR0cBfpJGa+oXxwvVvMaVxB1HY64TRrOjyseJICFH6gRsR+ZGksd52OXFWV3wx509CMhT/oxHjAqNR433qUfFpopHDjzjRpwjuUfbmdJG8WOwRaK038TbaMXGgbyBRwVkCcd3lNDHNd7IxQjbVkcQyBxH02WGx5hMnUV14oJGYAURxwEFrUdDmx/HA6DPx9uoFUbrccjGfY19x+UZscd++7rC/fY5RMqCqMdTBRBFUnb6RokwocWevhTHCqgex/ck3MZhkyDHiVCDxkvIC0RfB9LEvDRcxjphPUcz4vRGVIJLxzGIbMYOPpnG9kYwR2CcgEcIXYTGo1KJxlyewcbxFK9GhauHRi4wxEYasR9HeGvXxtbFSMXT/AfGpGaAR8wuYEfHeXDHQwuAR4D3QUc0MAfHICJeR7raT0fHuulGVCHURq9EKMcnj+LG0v4OR2VZU8YHf6VGXgprR/xHy0byYZ9HbdRMR7kciEa1JP/GmtdQx2sLAEcnT0nGINBYx0JehMd2j9fG1hV1x3xRKMgIFIDHOTNDx2o8GsZqzERHo8Fvxg1Pw0UQYLbHI3Lox7q4b8eQoLbG1acNR11NhcYSVElHh5cWR5nKUUctUuhHZtfGxy/7f8dPb2dHjDnsxRgVY8bsIAzHtHmgRrNq9sWZwsrHe+rQx992CsjumozH5qeAR4Nn9EeJ4cZGNrTVxzDKWccduPfGtJkURuQMh0e6OCvH2B/TRroixUd27lnHh9eZx0T6sMebZAbIGw3+x//wEsd+7wdIhkGlRxX77MVC/uNGrfobR2FyXEYDWFvHwqUsRxliE0gFg5hH4apMx2hY58fMXkNHFazjR9to1kS8tXrHVwoXxta1wUcFAxLHWhvKx47V2ca2hL7GI7nSRW8fVMc8rGnGApryxP/w/cYx6O9HUzXOR4EMtUcZEpxH879Fx7WEdMXgDRbHwMvMx+76pMfC2QPIUvC8x129G8fUKlPHoIlSxoK7hUe2ZEBHE1DFxUKvK0eeLb3GDoTSx7raDMWaN+tG9QGXR0//uUdC3WDHr2OJxyK9NMfE4VjHJqLGxtiPPceaF7rGV4wtx+YlksdWPY/HUIyWx5mZr8Qc67HGbkyix2xvDsiwQujHbVa7xOWPbcfegpDGTuAkx0gHgsfc3vhHxtxfRinr3ka6YCxITIaiRlm1C0aPMVdDLxTnx3L46cdX+qfHvNU3x3n49kbnuz5HKQtkRmmnyUeuL9xHGROiR8OzuUcsw6hF59uhxmsrAkXbyLxHQYAWR+AcIcd3NN1HM4Mnx/QrdMdd5OFH0LMlxmClRMaE7jTHXft3x9tIE0dfmDLF+q5VR4QllEeOJL7GBCXAxkK+g0Wa74bHm5Skx6kCmEVX2+FFqrGFR3rerkf7K4rGBaPqxokQFkdlKYVHcZtNRnp+00d0xPNHX8Z+x1C8KEfD6uRHPZqnx+4rE8fYf/VH+MJ2xaoRucfZniDHx5h5xm28pkegGR9HSQxxxnlHrsVHIaDGVGqeR7ppzMaXzoFGeVQNSHbPkceJsGnH4NzzRkwmwkVdnS7HfFiVx0fxOEfcbahHfU3cR55eoUb7SjPHDeD1xOlvt8dQC61GFH5vR4PvgsYhHjTHgVxGyG50isfgvH1HiCPzxrivc8RtZcDGz8bfxwBvVsZuW75HJkJAxmu6YceUxR5HlCc2RxdI+cavlHHGii9iR5CgScZasxHHy3/QxfhRqUa2sjRHw9NKRQKrh0ffIBZGC1XSxkTZEEeOdbDHW4KSxyzcjsczPJvHfT9xxJyzX8dbcRPGfgzAxXFbOce7KAfHMpY6xwNJUUfOucVHmCyKR6+dmEfu+jRHsfDYxszuckXY4RhHWxG5xuTydcVkSjTHQOQLxmfkg0c/9kXHp1fvRX+ZqEY+0IvHbFj1Rr/eWkczUzrHC+2nx92THkV+vYRHrJxWR1NUTEe9cjpHscBGR471GEYqWJJGnyt/R96hMcfcbdbHq56jRlg5O0bBiT7Hr6WER89XSMdUCxnITmKow48DhMc2A8THHse0xosr48fgPJ7HeDr3RlvCEsfBF1tFNe0ASARltEYnMaJFlpESRxlzmsZL5+tH4fnNR8xdVcc8vhLHleNKR2/f90eyzWNHQ8udRku4f0e1xsBGbGc9RtyFMUdLSH9G/Zb8Rmgx50es7DZHKim3Rt4RJUfFTnjHOgFfRWPO6ka1Zm5GI1mnxh7XOMdqTRdEpnuWxtz1QceEHrpGzohOxtGRncdIf0FHkoS/R40GP8YGIdHHRWCAx92c2Ed8YXNGq/XMx1BtskacglXHfVf5x9bF3EU1fWRHl/88xOAtQsdLGGLH4NTQx1PFV8b8n61HFdWWx6ZzlMeQTx9HBx8Fx4Z5isf6HHLHi2z2xRdXF0fG3CPGoRZKxqi1mEWtuotGUPx8Re9Yl8Y0oSnHcJWKx4C3KcVfdvfDIPA6Rkt3OEdac9TGopMVx127Z8dJrJJGuklpR6ab1MYC62NG/bZPx/TbZEZZp1RHGcnKx2LhlEfeEHlH7Ef1xzKEw8YBPMhFbPihxu4bWEdVYNVHTBeZRuCcKUdYiDJHfIjix61pH0aCu7JHFgqUxg9cDcd/wZHHZ0TWxwoGtcdftlNG5ZBLRs5ZScY4BoJHrdhORbPqrcYM04TGBSPXRjdKhEdi/6fGPjGgR4v1m0eJsC/FdO2ARzKVD0bvOHpHdqiuRxGWtUb6LBZHlUM8x0LPsMVfh7VGVVCKx3b+L8ckl3HFtIiURi2hjsWpRIhHPt+bR+e7c8e94aVGPD2nRW5yoMf1KQvH3G/exw34msc9m0BGrwW4RtWnjkd/4YlH6TedR6Xsp0fNvABH4IwQxyOSpcfmTUvHJ59Qx1jIZcdtTYxH9zNQR4sTu8cHf0NHqGTzRyn6U8aPw3JH1MGNR5Wjpsf91Z3HltBIR1YMVEemoYvH6wqaxzcqD0eKxo1HFQxrx4C2PscFkm1GGKTJxhSPIUg7oBFI2PDQRPdzV0fWhoTHh4WWxXKirkd3/XXHUjazRk70DUiwwYNHYr/MRsuIgEeFqxPGyUzFx403CcfaexhHUha/R0d6BUgJal9HIXAGRhWT5UfWZaRGNf8GyG3FakT3RY1H7rKYR8e6d0XrwXXH6rXARgMfpMc3GMbHXW3QRemHc0flUTlHEQIGyKYJysdL6UnHGPkSyHwY5Mez2cnFpJ+YRvFD+8YMuo5H3YNrR7uWSMUiDQJHKohtxxc3FEbBqEbGqDY5x7Vek0d16bnHpumAx5i9sUcWqkPHjLmkxqJzbUdjbinGMHloR3NnpUdNhJbG93UNxdgPWMeqGcbHzapPxUg/SEbjNtpGa5ubR+y+3UY+4JvHYgBax6F3IMe7pi7H5/x+RzRAN8dS7sHHAuq0R4i6z0egiePG5s7RxxoRlcaz2djFmAx1xtj/Wkc92eTG+Z8ex7FvM8eN36bH12IWR7++BEcpO77H41Yjx7cQHUdEWPVFbMeKR03CWUejQUzGYuEPxt/PxcVo2PxHA9GRR6LUuMYc/LZGr+QEx7dR78XiSB7H6DmMxvokikcOvlPGV5ujxstvnkeP8fFHyGZtx9ESkMeNBkvFT+7yx9SaHkaFWt1FrZiyx4BnM8c3eIXHHoVXROjIWccDWKjHtBfaxpySIscKRs3GRWYyx9cSx0ZzZndHCJusRjwdlcd8+K3Hr+RpR5RlIcZRiQrGY+4QRhqgrMdO4hdGWOgURrGQLMfECaLHGPSQx4TdYEdBcd1F6Oq2xbTXokeZGelFb4FAxwkqkcYObXPGgmKCRuYuCUcgQSHFQBOCRVqkkMZxjJ7HQHN4x6U8BMeICubHYpCBxy/VlEe4Fq/Hfd+3x0ym0sNJne/Hhkm/xlXfPMZVH4lFa9PWR4t9jEYPOh1HwdCFx3PvuceGl0xHxCDuxY5leEeVQ7tD+5H7x52A5cZGxC3HuG0Qx0mMncURZTfGc+aIRrsHaUcYnKxHRCn3RnHrJUc0gIfDNgONxyWmiEZTlAlH4elqRrx0WUZC7hvHc6/4xw8aaMdRKfVHaJGWRuVxJ8eQ4PFGHFzJRrKd6keWUrJGpzDDxw0AuMexfj7H4jcIR5EVHciTeaPHxYevR77fccdkyzxHOPeCRxjVtkeQZQRIeiVux11ElkdCN4ZHbRZ3xqZK70eSRIRHrsIGSE6iMce80JLIH3RXxg7cF0ffnwfHfq0FR95BwcfoaV/H+JqAR9MraEU+Zy7Hz72cx1k2Fcf67SLGEJi1xn573kU9G0JGZalJR+RS5MZV4ELH7K4tRyIdlEab9OZH0r7SRkEwpscmkrNHB/+tRrBhs0YCOlhHyqOmxzXvDMbNTCpG/FiYRvHSpUcjSirF/+HXxrvGlMeyxAPIYt+Txne+i0T91wTHZGonR2aWSUeMaTJHwWj9xrqKusdCDULHNtsOyA8ihMedr2JGYrmix91EmUYpS7BGR7J9xonyFcd6Lo3HfU6Bxt1Vjse6CVFHsc99R6VkmMfsN6hHPM3wR/Tb/UfW2SlIhaucR3m3tUehzwRIrgX4R5E9Hkhfp1tIdu7zR/3uwUcQW0xIWwH/RzkEn0dmV6hGNCCZRj9O50e15qhGPvfwRgn5jEe0qHLHpgq0x6aq4caRHufGA8hnxzHouMbegdlHkr8ySPzJM8fabOnHZJwfRxAoLcdjzs3Gy1AGxo1v4cdqzVLGdESSRwzDgkfvyQnGg8AeRxiEAUjyUPRGSUzmxueTgccXl5PGFzdPxkFxRMcy5tpE5PN2xxovhUeqWK5HrQkFyFZOK0a8POxHMZkKRMF3tMZcjzLEMhUTxl+Yr8bAm3pGSczTRiQXG8bAynbG04swRxvedUYexfnGPhGiR7JEhEebpADH3FZCxyJdhMdeah7Ho3E2R5/0nEf3pOHGk1jlxst/PUYbHuDFx/p8R1vxwkZ24BdFWRXRxq4mrcehx9TGSRyzxyh+IMTIEy1IKcyTRz6of0bzjrtGQPPQxn9xksd7QifHjmSoRYmqpMfhuv/HazruRoov2Ec0wHDGEcXuxogy4cb35Q/Ha+knR9Bkssbv5+JG8zcYSIqfQUdkW4/GrraHxSCQ3sYAr3nGjXYMR3A9fcZCD0HHt7HAxnPPssdmlkXHhI1hxomhrMagGBBHtnJLx7+FwcfmffFG+XblR7xkjkc83clG5EOJxk6apMfq27hHyIcwSKSevceCSs7HyL7GR6bKh0Z69hbH5aBjR4BYGceHDb7H3SRcxjfKjsc3EpjHCE2MRyHWoUdqHSJH9mZSR+DFn8cWqZvHYdKJRscijcexv5/G6bevxQr4HsdQHO/GfabPx48R00aG5+1Gmz3Wx3ptgMfplwDH6xGvRnQkpsXUCd/GWUcJR8JFKEeV1CXFtfYGxyuHeEekEINGOlJRxwWS8EX8R0vGmjcNRhDH2cW7J+xFBpDwRpTlnkXOCctHVMuAR+45c8fzDhjHM/SUR+iIokZPpt/H24gTRwVEFUcq8ffHELhOx2lIkMe8rdrHYMVhR/4Ls0fyQYBFfHDoRsODDUffvhVF3jGzRsSBbUekHntHTSJjR6rgC0foKprHyeXAxw96YUVj1YtHu1Z/RggEsMfxEoXGWRW7xl0cxkbFRfxHI2lQx+Jnl8YIG6NG2pp5x8ohwcVZX4fHxn0yxyJ9uMb2F8LGX3dfR7zlB0c1/QVHrkd+xY7EiMbfYCnGclpJxxSeaMfp5ufGAzh4R1+YBUdZzo1HJAiLRzAyz8ccW2XHThEBx6eXR0ZeiblHSuqOxkhQUkU3aZ9GbYZEx52A5kVJrBdH1kWfxrb0RsfKg87GMCruxV8oGkdXrC5H8x+IxdrrnEet2ItHu6Zyx/UpeEcqMMtHl/+ExuyPwEYT4H7HgjJpxxIjI0dmZuPGtFeERqK0gkU1jzpH/4CRR95Bc8cBTcHF8y9Cx2qtHMfzr01H0m8bx19H08al/SbGj1NIRSBBXsf9zuzHyiPUxgTWGcdJDNjETlGVRQyiHsdJvSFHhljBxiC64cfxEhLHTkEiR0p7QkZ1sWpGsS9sR0fDnEbUo4xHueSLRxDptccwW3DHEUZsR0lsN0fIB43FKqhax2iRp8VNQwBHJJ+AxxVsiccXEKjH7I+5x52fRkc7UIhHFazGxnsjIcdFhydGzfsKRkW4LUfdO8JHEuOCxi3h7UZfX49H78ePx7dQZMcKX4vH5ZARyNn+LMiDryrHE14aSJh8hEd7IxTH+q0Jx1rTXMbb+aZF7ntzxzsQr8au36BHJRS+R/zYdcYmq6bHZUh+RwFQBEie7RRH6GlMx2/wNsYuWJdHWyCsxiP6yMcibAfGGlBGR8EX5sb237bHiGODxcQRxUbXAhVHxkTdR0fyCUc0gPFG19NDR13Lu8WZ6W9HJWZax0Tw/cfeoGzHyN8eyGYemseB9BJHIiwGRsQAh8YOHOrF9MOER7NqxMV/2UnFFC4RxhJzysd5CAjH+2s1x5dfokfyJApIih+RxRtelEYII47H3w+Jx1UQhcYYjI3HwHvAxieonMcQGIjHrmZNx0xXnseC0ajFwReoRDXtl8Y53ADIsW+Tx4WivUfP9yXFVEOAxoSOJMc3qpTHOx9RR65HksWW0OFGckYBSKAaCUVoQS/HOZyUx2yFBMiiXYTH5/pOx+ozysaxKJ5H5KQIRwYBBEYm4fxHZMPOR+IQj0f+QnxHQu00xsc61MWWkkfHOaOqRpEdDkcRJoPHMVeWR5v1AMc47pHHnBOkRwCPgMdliprGhN5ixjmzesdfcJZH3gKBRvXqD0fpJnpHSb4ix/M928YwGfHFQ2t7x2I/hMcbjSBGZ0TCRtF5gUfOuEhHrTodxgWS8cUukD3FyEfVR5iEg0cjKW1H/jzqR3KYVcdZNzFHEpz/R2WqkccQ6TfG4TMKSE9vFUYeZXjHQo8jxv1WtcYGCP1HSV5sRzNrsMcVTJLGePvEx2MOvkZt1upGig4Ix1DD+Ec8rDhGBoFSRm7TH0d/WWdGdj5fRsj/gccWSXZH4vivRzfK3kfNU6hHbMeDxqutEkZ8CLvHhim9xgUSckW2xKjGAbwTR9MdlMeCk5dGs/p0RzBqvcYIG57AUWoOxy8Nc8c3ORTH8FYJRrgtosaynbVFAB8VRwWjxsS7529GbgPfRjx1kUeYG83G+FGxx9KP38ZbID/GlVRHR98gHEY6AgpHaGIhRwG8t8T7y7BGOuuKxxd2qMfyXRLICJzgx5+rd8VeCXnHPZu9RtmOj0bG3TrHXrqvxaD4EUZ5CFtH/Cf+RyXqGEiuByFHQWAwRx5Wh0YUfyXHb4CFRw86UcZCbi3H4JxUxhkiF0bbsLVH819CRupknUbVVj9Gr+Pvxs2LT0eZamJH0UASx6enmsemGylHPuCuR7vm20cQH+tHP/UZRvbGbkZfGKPF1VcCR2gpkkeG97DHZp7Jx4eFb0XvGEzHZjZSx+cTskchDwTH+JMKyFFJR8WANgXHYuFfxphsjcehvT7ID1qWxjVNzMXjHerHhsmExDueyEe6SfxGzbsYxpp3WMXb6ItFM/vdR2Sis0e0uBrHAuprx6h1KUYdgMtHHgdsRxHGFEdW1pdHBQMIR+A8BkfwhSVHcWwsRgg7SEch/rRHzUqWRos7tkZFB25Hwbgex+3cHcftfJlGfd+lRh+EDcd27wzHs+pcxYQ+kMbZ/UnHEJkqR9zVz0buY4HH2znwRjeJvkfsnkFFxkPkx6D4LMed1+tHVEO8Ro2oucYYxWFHvVItx3bOdcczM55GbSYXRyp42kaUh4HG7I/Qxi6QtMeTaT/G7w0ZSGznyUTwBTPGPD2tRxUMk8faa/rHSrPGx9ihLsc/tQNH9Tn1xQhtCMegEIfHnxz3xj43h0b0bJ5DQfG4Rl3LWUaync5FALASx0dhX8ZOYAdH22lXxx/zqcd7c4fHtJkDRu08Hkb6bbtFEeaNRw5MYMc4585FogMBRzZj0Me2C6NH75CTRzDa0cddfLLGq8+tRjX+ssflYYFFP0IYSNtoF8ZdLR1HZAxTR3FfC8hUsgJH5/t3R3pF/8YtQZ7GeFqqx09vmMejsqTHq0+2RtltAkeuPr7HyBbXxnolqkYq+KJGBFVux1fLLsdbEe5G+aAfxphltkdP3ghGyLjJxr/FmEda1DDHvORDR0Rxi0dH4U5Eq20IR4jTm8e3oPhG021PRwxrkccTYZBGvAVpxYOgSsczMwrGiwxDR23Fl0YBDUbHsb8PRUT6hsVLyLdEH5TYxnZuPcdUMXFHuvirRiYCf0Z1arlHJMZ9R/YPoUcIcAVIKE5dR91kpMcHjtjHH+PRx15joMfzrSjHf1lJRpHdQEfYQCzHoNKHR6BtIkisiyPFFV0fRm4CS0fowZ7H7nL5x1nGOcZaZB9GVq2Jx00jh8ft3KxGVeCNR8AzqcdAhDTHLq5rRvS8p8fnMwFIrcGzR/xp4saF+mxHMLKNxy6fXEdIyw5IHKo/x9djRsZ95oRHCKwsRr4w7UUrTpxHParwxnqd0cdkzClEx+nPRosUgUcfc/pH3GVCR3uShsb1Kv5HieChRzrzlseqYHBE3ZMux+x/Fcca8bDGprvaxj07ZUeNLp/Hu+Zdx+7a9kZcjzrF18IHx19rMMg157HH6RV7xqL9DchV3A3IZCp2xp+az0b6zfPGYqeOR+6aY0dLWQ5EFYxXRkqKg8dZ19BGmAxIxjqBO8cf1FhHstSuxzsfZMdCPjFHZYj5xqSOA0dKKhpHhcsqx0gIgkcFdKtHRoPlRTOkCkc7KIPHnQedxwtVoEbRIoXGRUgrR6KEgkfE4FTGX+fVxhHmTsfecGvHyCeyRtRJiEezKnfGQs28xtUHvEde3QFIuhgvxz1mGsiuNhnHvAWrRRRuiEdqZJZHT98Tx8rhNkZ0td5Fai0/x+9n/kbLDyBH+V/Yx0d7pcf12CdHyiFrRkhffEcgUN5GQOReRvNeMkeLG2rHEtJfR3h7Yke3AH7GxEB3R7bzSUTIJxXHkG8dxxFGd0c75tpHFN8ex2eTqsc4dj1HhI4USKpRA8fxpEnH0LOGxWuPA8jRYhxGSnsExVpzqscXCNfGEqr6x9QTmsf9j4PHybgryF4zocfrUXTHgC73x9VnWEZykJlHK3aBxocl3sZkal/HK4eWwRWMBEcMUwfHMCqCRp5ey0SeXqnFPOyExot7X8fecVbECJskxxwrjcbK0gJHn7sdx6D4FsZJjZpH4QmRRk9Ps8fpF/fGQGTRRuAtLUY++aBGDpwbxh8j+sbyP/nGW0E2x5aiWscm04XGCtCzx4Te0cfgJJ5HYaPyxhZR18dD/IpGIxndxovbpcYJSXfHarzyxoQOp0fviQRHIi1AR+PVcccbpp7HKN6gR13cukZpoJ1Hfb8wRzrNAMgnoDDGO3CIxOAdI8fBuBRHFhmyxrbiicWx+IVHwhXoRty1VEUorUBG+UCExuVJgMftDTDGId/2RqpgPcUT8PfGCGOFx5bRxcdbonTHFx7OR8jWzkeNthnHCuc8x9lu58YtCYxHKQpQR/zA+8e9QwjIdk8kRRJDL0dM/SLIMpzPx5mK5kYjMcvHmAzrRqZaaUcX+ElHbUS7R0Ptjcd/ubNHYYJlR+w/1MdwBY1HnwvXRtKXyUdeSyBENEqhyCXdise097tGhYojxwH8jEdX+t7H+hW+x/6TYUeMarPGuC5ux9HQrcfam0rHGdPUxv8xJMdd7a/FZ0T/RCCSvsatUZnHRZatRpzikkaMygvG71j9R5wTTMdHW4fHVn5eR0CSJsfLUHdHU3SaRrWVxscg0C3HHwR/xwtUQscf9EDGGXMARqdHBMcAt+PH1U+lx2otvkaOddpFF+bixvm/o0cf9LBGMgUux/A08sYl1F3HA/kGxylDB8jT7RzHLNMsR/bHbsdDXEVGRxKnxsDKOMXLH4ZGwoZPxHxB8kZZlazHis9lR0uf8UcdOEFFF2b+R+6yOkgj4XJIAcaHSKrhPUgilThItl5+SAg0d0i0VFlIciaRSGABR0i9HkxI2w+PSA9nLkgtPSRI/MdER+n2UUfZcjpIMhY5RxKDGEe7RzNHdO2jxz4PnMfRUBLHSd3WxhFGE8eNJw7HmOs+RyNB70dAM8PGS1fQx5ZBqcb6zTbHPlcERg6+AUcr1XTH3qDZxjvIi0eQYZVHDc/GxS2RU0dOvAtIMMlyR3wBEsc6MlfHLbELx/vLSMfNjDRGDi2txepTV8c77m9HHfgiRhVdg8ctwbNGyHjAR23lj0bYEaHHtLdKxhQ2gsc4pwHHvGyfRxWcNsfBaUPHn1yhRlshLEeXP09GCgbCxkZVi0d254BHbTRFRTs/dcd9JbjHQNIvx8jYpkZZf4lH1xKDxnOXd8ZGNCrHt8GZx5n5M0foSDfFUvhIRlAtpUaTSD3HTBWAxYaRr8drK4JFLqAoSFwYlEexP7hF3iKQRp88O0UMUnnHXJ7bxqaJP0cGIYbH9UIKyA8afkcKr+VHmjh1x7uWdcW+MEnExb9Qx5QFl0ZX/JDHfvukRVArFEggsnRHBJZERjjHu8bo+IzHCYrkxr2yCkfgnBPF6vO5xV+YEEW6Gq3HGRqyx6seO8eZ6g5HWZV3R6uvhsf0m8fHg178Rj8dAkjN3DBHUcmBxWdEvEW1phBFMpXkRzfRlEcqUazHzcrAxhHmikd3JKPHVJO3x6JjPEfvmZTHWtu1x1rDZcdNKu3HYcM+x+pzy8Qzs0xGcVsyxqJD4kbqM11GNxhvx7aEq0ZB8SjGV5vQxqKj8sYagDnH3sL3xjx8ncdV/whHLAMWxpFGpcc7UAfHtymSx9MrxUWLTLfGZLuvxUhIs0cLtDlHXzjYRmznmsYXyPhFcopexG+BukSWsutFJMiMx9iBnsVmF+nGGYMnx6kTEkVg9q1Fe0TjR2vLn0cn8DfHV8sdxy/VpEfzXwNHtsSjx9igPEeZmcFDFp0QyFuCrMc2yybH6kRGxxLD2UaLxY5H0l9vxxgkTMeDby9G/YUkxyuHiUZcxo5HCi/iR2j5+keIY8vEMT+kx0KtJscK6IRGh4WPRzoBZUb7O47Hc8ZpxkmeEsdA7JtHF9IjSGXZAscLxFRH4mfYRtkttMclVG9H51u7xg5UnMe2YtnG2T1iRhiUyUe5HCxH9aq7RvGiBUeGOGdGzQyRRm0UscZGXLXHf4j0xjDz2EcRdk1Huc2DR62ZYEfvnwHII/OJx93kqMaOBLfG/AkzR9HxRMcAb4RFAcwwR39o0MdwvaDFhvgQR3H7uceTOVXHZmZzxlK4ZsayPbHG2yiNRrwkjEf5AGxH07z2RkUmtcctkGtHS3QASKBwo8fVeI9F3hJmx/dcmcdt1q9Gx5prx7BywMNemn3H2X0eR7MpV0fWiDjIAposx0EgwMa9Eg3GvIVIR8XHkccpOrBEsS9pR28h8UbChjXHEeZax7tn3cY+0YjHuL6mRpQWH8cLhKHH8QOhR4x6LkcXL5nH9WrOxqS+HEeX/2DENT4TR47NikfrIupGv/4KR90k0MT9VmXHMPkWx1vxUkfMRZRH+Q+dRp69O8dUAd/GPFxhR5MpkcYtEtnGYYMIx/sLqMfRoLRGm+SAxnWCSseLGztHFlqURzdoKkfyYDRH4aunRw1gmEV9rpNFg4BKRgt1XsdqvFPFc1cCx6Dg/sefVB3I7hryxsEfxEdNxD5GFN5yx6mS1MeUF6PHFXvjxYZHPsea+HrHO3B0RhgGm0e0aPFG0LOoxgeOFkfHuPRHYaJhR27jPsc0gEPFepUDR/KBWkYyVHTHcRs8xU284EfcFnDHOevnx7PKiEacIXtHd/3CRyheNUd0ExDH17KXxt9+VsbaDIZGfKivR5aRO8fXgtzHZrcZx5yq8cdQa8nGPeK0R6Pxakej0gnGYRJtx5EdLUepAtXGzA1Dx2FDCkYJGWDHzxYqx5UkxsewAQpHc5cBSE+egkddBcdHbKh6xzinQ8cqqYdFnv2Px8brksbZVrDHS2dOx9cSOsQ2DGPHeLpLxoelD0eW0TtHDNG2x4QdR8dVRRRIMHuER5jdEcVVsJ3GplmDx2vrccYxSFvGOGeLRoDWOUcBLCrHkgOcx6Jb+sdHabDHh1bzRuRTA8emeVxG9UjIR2zn+8WJAYVG2yGwR+joJkeB5NBGtMi2RT81nkNSJwbGEd3Px2jBD8c9yjZGrwOSx/x5DkdV8JvGmBWRx4C3Rsav+AfIY07lxkdy5UVCXsLG9ULLR57OGkffT2lHHsXNRsWdasfVeAZGKVzexspiWMcJqrfG3Newxcj2HUc/Da9HM6K0Qj7XssZdfOVG2gzvxvo1xUdUq6RHJ2BWxvm/PUf2T4XHF8itRaJLsUfDlCPH0EReRVsYzEcFY1hGlaMtx95xW8UGYU7HWhvOR/m/akeSVwzIK0Ykx+XRH8jG3DnHQIOhR229l8fsz45HOLbVR/P2j0d5iTNHSzkFR/KATkdCz8vGj4M5Rwp2C0d95bJHqLX4R8iXHkfmrh5HMjRkx634ksYpfBnHak1DQ9KP7EcXCPVGjd6+Rz2pXEc6IxbFTbMRRlDtDcfkMn9Gz+YlxyUWTsdu46LGv2yfRR2JCcYlRRDHfc5RR+LHCkeMGX1HMLsXwztu18ecwkDHqBUJx9Y0rkaqUddGiVFDRx9kbkeYDQRHjabYRg4+WMfi91THWqgZyDeJ7Md1ApLE/Gkzx8Zrk0cDJ9tGtDfYxrkMc0eYvVFHKolGR8YzzEf+7zBIQi+JRoZJkcXNWh5HtnOCx4Ceh0fEsTRGIqx9x47mBEef6w5GsAF5R5sFtUecsj5H9zVCxj5Xa0QsnYNHFU1VR6sen8azCWfHlNVrR/xQkker7udHZX4FSPUpMMcEVsTGELiHxmSqa0YLdXlHf/nEx8nFosfFjzjG4VmcxxY5BcfJrZ9HtaYNxOmmX8cJ+YZGedhLRsVdeUcn+PnHEHRhyFkXLUcrp3/HgEgqyKD4sUPsXzdHlkEZRxGnj8bJ1P7Gip/fRlhQl0cc+ylHiwyzxrj+uMYRBwbHnLP+RoDGb0cjuRDFhTqsRlFqQ0cCGmBHpZ37RjOz9EVP3kdHSlovR0ACDMYy1RJG4jhrR1yP1MTjBVLHsb/8Rb5QnUaUp87GQASLxvHSX0aKPfTGqw8AxwXcokeyzCRHz9YFx5Yy1kVC32ZHZ0TIxTG/r8fP94nEetZzR838MkdStnNHi2xtRlw+Acd05IVG6nPYRqdXs0Y55ApH2iw+xoT86EUkJxnH7prWxouQDUhKag5HDEI+RnGzzUf2T4zHS6AMyPIB3MeNyDnHgiIjRjca4sZSWILHI3kGyPMuS8eZKUNH0ITBRj7oKkfJlTFHjjXhRncOI8dqbajGn6sxR0WmYMce/sXHZwSIxgCeekZPXhbH++okR994rEeRjfzG1hS0Rrbzbcavvb3HlVRvR+bXq0ch/17HgJdIx9bkAUc2zO3HpLaLx11760dVnx/HO98wRkMLZUY1ps3Hn8xxR9toMEOR7fjGvHQ1xQdulMeI0tNFjIkex+HLlEY7V45Ha+Hpx2e7o8dgxV1HVcAfRyG2sccpOrnHHBqcxsI1SsbzTz5H1JpCx8mlCseZ+e5GRb+wxydR1EYN/wpHG96exsSx5sXsWMnHYWJdR1FpbUerLkLHP3ZJR0hQJsby0FrHysNaRZm7JsUj+zDHLm7ZxVYOkcTWFi/GzWLIR1m3gMasHLjEIYM6SEKPHUcxCIJF0WiQR6rg0UYExXJHeJL/R5fvWkf+bL7HxBnkx2VMCch2iIPHNprrRSFvF8foOBZHZCo7Rug5ZUeJghBIzF1xxtQZAceWcNNGnNKix7Tn/MdrC8XGbLgpxjMDc8fmvZHHukkyxmgiTUcRXrvHYLSLxnTzF0cTIdnHpO5pR39I78QXh3HHu8ZdR6Mqi8eehZdHS6QcSP0Fu8bV2PzGWTeDxtbUIMfpJj3F3HVoR6XdLMedecDHmJ0bRtlOtkX35M9FA3m6R+8ZD0f6PX3HPJ2oRz7YxkdRGnXGyHapRc0D4Mdn1QbIM7NNxwMntUaPM4FHUzVXx9Cz/kXuWWhHVo4/x9JW88cVLC7IrHyCx7LMCkYVm6DHTxf+x8cpu8YcurhGIj0lxo1GaEeO9EFH6pOqRsNjG8fx8nrHp4hAR+XQhkQrdtHFySU6RvoWgsf3ZSvHMBuvxvfkzcVVwBxHfGE0RTdIeMcX6DNHxe6eR/rcs0XRQlFHe1Qtx0eBEsdQGypHsh0ux0uIGkf3FapGXooMxzOyQEdKO0DHcVvcxvxw8kfayiNHB07NxWfzU0fI+JJHENfZR/Nfw8aSMgLIPJwIx/BWqEZlIAJILpalR8xNZcdJbg1H9Sh5RwZQlEYYNhdH1fg7RhaZpsd3PZjHBaM+xZCgIUbsjiFHxX6/xrjN4kZiL3hHLmjUxwFeB8cKxtpFXXzdxluJiEcQ2BxHn6tax598psY+eQhIEd23RxphjceG8dvHxuuSxrOCCkiLmxFGqbyGxwmZm8Z9hs/HGw08xFuxLcZLmJjHpnllRWaW0Mf+w6nHNwkYx3ywNMjTzL7HKhGOx8etFMiqIXdHPcOdR+19w8ehF5fHxksDREy+hEfW1hzGP6ZOx/hiyUaWIUZG5o4IRzZ8RscFJKzHne8rR3dtoUbbSAdHdRElR/hSmccp/BDHg358R23W2sZwFwTIazrqxmtppUfoaAxH/8GCxil6VcaqsEnHPZtax7JuF8fDUmLHL4x1RjOUHMeCot/HPI6SR9FCIEdQG6jHzPw2R0DjP0e4rm3HKqG8x32OQccPtIBH4dKaR8MCQ0dA4p/G3MU3x1eqYEdNhONG0AOrR8ndt0dACsXHiXCzRpYyJkcRtlnHXmlDRzk1EMf/MLfG9DtRRwwzsMakzpjFLTKmxThHA8f0a1rHArq0xokhyUa6STXFgFZbx0E4rcdKGxPHbJdmx+JHZUYBHgJI7IDsxmUg08cSg27HUifgxfNeEEeaSNbHUvcHyL6wUEdbsQlHW4UXyGbXm8c7/6bGJiryx9Fio8aC4uVEUYlYxgxx8sTr6anHb5CnRzDrWEfLRxTIIAFaxkAT2cPxUy5HZIrlRhqLZ8jHyqvHwAoYRrfBU8c7XnVHJQSMx1cjqcfSnlBGTE6HxyqIl8eUP8LHpwdyx+iqLcbNvBXHh7bQxp+rusUflMXH2voMyPdlSkeIY53FTx77xcEPvUdFx/nHa6kQx4LRkcZb+NfH9YmPRyajA8eeBa3HSdxtx52XscfAi67H+e/ux8/3t0TD1BbHbUbux35sEMeh9wlHY102RkjwCscYTKVHoPqHxoH97MdokWrGsOFpxaOSZEZ5z4HHn2tXxv/RGUfIKCnHwMpjRRwcRMe2c1rGEUU+R1zufEeZSVZHuRPJx1z+z0aEni1IbHjtR/tGEkjbqXhIpIuzSEuFukj5TrtIopOwSJaEukhw2r5Iia6fSCElrEhXVIxIewSkSF6Dw0j7spJIiQaJSArH8Ed9kgJI89J5SJYAuEfKcUNHR9KtRljAkcfKEyXHEzLHxl6LKsfJpGvHQMJAx7jNGcalLI/Fn6ttxsiYQscTYbzHcE4jxwj76EY0ILFGYPaoxWQ7hcbLX35Hq+6ORzyslkW4DU1Hxpy4R+Cdhkfy0IHGPCygxslkAcd8YX7HqKVyR5p33kXI2BTG3JcaR/gSg8dLCJFG7R0XR1F6RUdtZcZGml7kx00EVcZVQJPHJkLZxmlu+UdQk73HCZmNx76+fkfcxlpGbTaERo3GQkYeFrNGmndaR9BTOUcp20PH90R4x5tEeMYYBFtFz0ZcRzqSr8WGSBTHLSG5xzmgD8iezgLHz9XpxjjWSkZvmIJH26iNRm7jbUbOWSXH3ROFRmfBC0gap55HNIDFxE6Rb0ZYyLpGE9BTxoFzz8XnSxNHFF/Ixkz9xscfS41HOWu1RwF2jMds+CJHykOYRS3ikMfLoYHEDly+xzG3GsZiyehH/rLWRki/dcUuDrvGtFG2x0AiHMfCJT9H+wsExtjwjEVgtIFGtW2OxwKjscdfpnjHpspIRx/zLkfBEITHtEkZxxe2JkeWQqZHJCi+QrGuzMZUY1NHNmP4R7Pq8UfZjozGjEpMx6R+PEcCGzZH2lIUyLA68MdM9ltHjcg/x2bWasedSMHHzevSx9bFX8WU9anHtkMax6FmGscYRF/G1uVlRyOLIcdKu5lGi4zNRmur7cb8x+PGfturxkAiGMdLR2fH0VHxRi0hI8eItM/GDU9hxRd3j8d46wxHpmrSxuMU9EYsfOtHrkfORijfB0d9/4fG5v+Zxu+nRsZWjmVH6hUER4RGAMheWunGO1/sxlxuj8dtdo/GowF8Rqi9pkf76x9HuK/jwyNKPcYuzmlHPpckRxkyOse24ipHjqYFx3GL/ceYTLvH5VEUx4Kij0bwdOzFZ8QsRgQltsc6KvXHf5krxni6psbtvFVGzdsgR0sJ50fTlRFIppkqxwpXdMeO9A1HPCxKRgFdSkd0ZOdGCepQx8llj0UqWHLGk9mnR6gYM0hK6uxDEoJ/RxVMZUb7y87HR3LPR1D8UUatULDH0RHdxRDpt0Ov471HpTwqR0w1vsZ14VhHSe0mRyE/S0dboOxGyNi+x76/icZCxuVHP2UeRxBoGUdxrOvCNy4DyHl4+sYmwotGqhA+xxDIIsdFL7bHAit/REu4JEcTSeLHliEjxVEJfUbNO/PHyLYQxw96jkO/DrfGKjqhx1x+vsXP9uxHv6x2RlCLQcdko9XHX+hWRzNz2kclbAXIfb+nxnnpscaHF43HO9CPxpPIosetuKrGU6zRx3LZhUZkyixHWcJgyFzXgMfxRBBHaa/6RjMixEbtJbfH8VKaRfsryUdSpkRH05sjx5APesXdlF3HgTX2x2bnKEdqDFbHfZ/Sx3N2y0cun55HYhChxujKDse1huDGUdrPRNdDO0eVRJVHGDQ4R9Ot6MYO7VPH/uO+xv7jh8YUbvBG0bBIR2QMC0cVm7DG1Xgfx5LLMUc+6MNFHTjqxfIwO8bM/jzHN8mfxpJC0MfpZjvHs+rgR/On4UfmjmlHY13xRWBWnkYwWUNGmMzBxpSHQsc36bfGBMUuR5MYTMXlh8HHof/Lxz1bZca5/FHF5KJex4KLpcdZ2xfIfpvfx56NG8ZJzqXG29lvx9ATrMbSnyVHI8KERwfutUYar0nGUtC3R8zeJkcFxCnHsHIhRiOZt8bMTQxHFrnbxuQj58aV1OtHJSaLx53f0MfV9uxGcI2gRyqY4UenKAHHRAGPx06BHMdXM5LHF7d9REksWke/TIvGyHhNx0XHCcfvRzfHsQ8JRxz0r0dOCY5HxAIqRof2U8d3vgfFxqxtx0Unc8dX7K5GBTQ1Rft6qsZhgsnHZgcfx7pqWEftLcxH93z2R/VZ4cZCrUTGUByFRr8eCMc2vNHFec+Zx6TuA8eefjlHP3VhxtsIrsar54JHkwCtR56Wi8edH4DHrfjyR1pzrUeL/QtFYKUVRsI2KccjySPHiGOExSRXIcYdyUvHHRHNxxrZtsex8ALId9w9xvg63Ec9qyvH/pQ6R0rCp0dg9GrHFI7nRj2bGURYN2zHZnYwx+MlYscY5LJGiXKGxgvb6sf5YBTH/xDLxQHMcscr9nfDXqmlxqGWb8fRidHHXcc2yHae/8YFNLdG+s0ERx4Hq0fw5SJHJV3KR7ChSMZcz3DHICFSR6BZIsdwLRrHCfloRms6msZNtD1HqEXnR6MSCsd3jTzHineCR5THEsdiYF1H8tiCRyexlse/LjPHYAW+x8LlJMc45/xFLp+5xngL10Xq5O1GbcW7RdeSHMf+Q5JEOmuSx3UCrUb67E5Hk9kXyIWbYMeZviDIBWvlx0zWvEe4h7PHNiufRiOyKkjIKJ9Hm6QrR2sbZUeEvHFHTGaVRtFAO0ZTtNjGI9pvR2/Y8EcgErVHms+NRxxrCMaXTtNGgOgfx2YX90ZDhxVIgIZ3R6TP9Ed4WipHS4iLRvocx0arbQ7Hx7mRR+9JpMYw+WPH6hXQxcMUE8eOFDvH4yQdx9HiaEdpXtRFEPjHRtb1ZUeGIJTHhmhax+WB/cbuurPG8pFGR4bvr0eaRklHptllR1KY8UYSZELH5i7ARS3BvseRpb3Hq616xTiH0sYKVstHTNebRm70AEbM+g9IbyiiRxSf3kYuzsNG0fEDSCncn0bhUZHHDELuRrNqTcdDGwtHr2PqRli5UMfjToZH0m8OxeHpZkWvwA1IgQyJR1llSsd++0pEOJaER0RIXEexru/FnbEnx367YkdS+BtHP6R2R73Dvkfa2nHHF1crx2A2CceAqJ/GTsIwR2iQeccz027HlXMCxwtUUMci/V7EKgncRjphnUZMlhVH18IpR85ndUcK7stHkQ4ayOl7Pcjw/phHiwTnx2hhKMi6uGhFnDMyxIb4FkfnTJjGtWa3xoq+HUf3k9JGKUu4xgvkx8bCRmhH5r5Ox+uyQMdAQopHQ6STxwnJpsfDw09Hy7B3R1JnlUbY31NGJhOpRm4Sb0R/GXrGxGCWxkW3QEc4FudGTuFCx/W58sMlhg1Gl3+YRQuTZEYVHFhH32ACx6HWnMT/od5Hvr/5RmsJp0TPdybGfgxARr1hwMbdc0HHdnABR8FX3cYcu1tHeSG6R8vnjcfDgn/Gr7OMR1U/lEabxEVGIb/6RoPgqMYZk/xGB9/3Ro+BZMdyaGpHtmTFRgPJhsb/0KBHsozHxhtV3scHvqXH9Qo+xv6yfsZkO17Hh8+Vx+KAG8h93zvHDJKRR6h0MEeGJ3xGDwuBRbv3SEfJ5ZhFAF7YxVSDeUedoOTGovONxyHPdUfUKhtHjIk3x3GsmUe/Pl9HE2G3xKZqPEcuOIrH7USnxwDAjkZBKLNHKcsARTqhvcejQQZHmWG2x+XQBcgDR9lGX5ZWx5rIusZOsR3HF5gNx6aZk0fIliXHMQjqxT/GL0WPgTDHFhLER588Kka7lsnFn1LAR5l6icff543HDCqwRxKEIEe5I7LHep7Xx9VWTsf/cIrGjCq0xup1gMdCjbnG7/cgxwcmzscV+7ZF8kHtRIiD/8bs323HyH/axxgVQEcGYDJHhokcxpS2NUfAimnGpSzlRLraqkbHuXfHGs+qx+6aDUfs73VGGw19xUD/FkhyKEvGoDqERtzNXkjh+SpHCBs2xKLjbEaSy2PGFxYrRzrzhUdi8QFHtziPx1UAx8cIlAPIMpVuxnR1iUdWLF7HCPv8RjVfFkfoKNZGzIazRx9jZsetCijHxtzfRt/Pt8edmbbHjVehRoXr6EWhViTHRvyYx7ToBMfVBwhHCB2kx250JEbx831H9Gy7x1SSL8bXe7THmjbNx16p5UZas1bHsAqGR5zS+EfAW1hFLvCrxr9eoMd5b5XHtvOnROKYOUYMIlHHNAicxx2YqcbdE1XGznnixmejdEePQwdHX/fNx11tc0VPrppH2Z2zRgwCgEVATNXHf00ayOgJlsfOCTFHCjcsR5zzrsb9foFH0TCdR86JSsc0rSTIQPwQyBgFXcfOiCNFHThnxdZtoMcbDgLHlNapRtML00avg/5GBKXrRv7jHEeK7rPHA4dex2jxLUddLb9GCTpkRzB6BsfhegLHQXAlx4Mfp8d0tXtGkLGcxQ6to8ZIr07HTlFzRvyBi0eErAHHkqoORxBp1sV56YZFeGtqRzLkWceXX9ZG9gbKxv60H8cS/M1HKcwYx3wB1kZIhzBIFqqIxhveg8YaiLVHWnOdRh4XSUf8B0VGHjV8x3uDJsZuEgVHC/QTSGc9j0c8LbDH+hzURhSGt0e0+KZHC2NzR8e49cZ6xQnHnzz4xgGOk8dyiorGnS9SRkvYYccjGcdGWTVAR1dj1cfX48jHqJY/xyV2Ssfs3txGkLGDR8OEPMdGJS3ExCQkSPBW80aweZrHWwCwx7JVpcccS+BHy2A3R0a1x8dbYBnHEbV9xx1JQcaHJbfGGHWgx9Ncvkb6PjvGQv5XxqwcVkQ6SvvH3IeAx1EqUseKZ6THxzKsRzX9A0flyA3IRsSmx6lDVUedgYJHwAobx/bGXseZWTVGGIUnR2Vo6kaEHGTH/8KKxybia0eLU4ZHMlU/R/wPjkcWia7H+b+ax9JvKkdE8M3HTC0VyEWHeMamG9dHs2OFR69EVsfNysTG0cFLx1jAhMcu73zHeEOjxwUjAEe0N1RGir16xx25T0f0849H0m4gx/fEYEd2SKNH1wrkx3zx38eSDCnHj1FvR2d09Ufqow9HZvfxRp9rJ8YArzfGxzq6RRTOnEfnbPNHd71AxwLbc0fiH59HV5p5x69UQkZdDHHHMcjUxvf1p0bsIDrHvAUrRlC8DsY9yzzHW4Fax0V2pMaJkI1GyNiERjVOM8f9jcDHvJS8RhbqY8dbisTHH/y2R2zYy8YZ+fjHT+54x7CJncfJRcvGD+t+x3oev8dbKZBHJFdaRshABcjzncrGxtwEx1tQy8ckj4nHtbaXx8w+cMdEodnH8Dbex4v7Ykch3k9HBdv2x8kst8cfY/ZFSnuVRGIQbkUhj5LHzOxix+HpsMWuFnDH1lYbRg3PHkZQ/P7GieARxxofu8fssLLHMNK9xx+tg8cs1C/F/0GfxismQMdFtvLFKWzsxzwNPsjl36xG7fwUxhcIhEZWjhlHp2QlyAVSSMZN1KTH8yIPyIIjQkeVg47HHqaFx0h/Ysf39VzHm5W4x+G7O8gPC6HG3gEtxzgOuMdYyPfG4ek+RaK0dkb0S1PH4zYOR/yPicdwayfI8IWCxezvBkd01EtHl5AGRaqxfsZH4fLEe2Plxnj66sVFXoTHN+kOx4HFRUf4gb5HNvsxRwiMx8dliNjFP5lGSLRwXUjyIBtIo5qNSGX400gO/uBIngYRSfq8DUl/0f9IUnEGSadf6Uhyp85I1v69SISF3EjWXPlIN5jmSMlbxUiqv3NIKil9SDJ5lkjEbRhIRFl/R0mM9kXg/CjHI8ouRjy9LUZjdoDHLxT0x6K1ncfK4hLHKMbex+Yue8aCgqlG9BcIyGZ3+sZ+LMFGQFIKx01zokZmFUtG+pxlR0p6e0d6ZfNGl//PRqD4bEUhfy5HuomaRi+tBUfBV3LGW5Bcx4KxlkeAF7pGt7ArR1g5uUZHysXH5s13RxWLTkdOQH9FuC8cRnafusdB8d9FDwsRx/BlhcboDQNIy7Cux0fZk8dAA7tHfJCqxpH+JEbf7kFHT08Fxy5OKkczTJVHJ2CBxnqlW0VbAL9GuB5sxchYGEfRooBFSaSOxxDB4sezoirI3P3jx00kFcd9P51D0POWR6PwX0f8h6tGRNjJRpaQxkZ7osZH7GiVR1g5AcXHmHtGu6fJRSmrA0ee3nFGnYBmxo41LUa/TALH+1tUR8VOIEd271/HLseBR5f/O8UHzpfHmAyxxvH7vMdBMUPGEuyLRzWfGsd2QF3H2uqOxkBUr8cHbTDHacBER4UaAMdnxEbGXctZRnskJccT8BrHIGBqxxdI9UXtfCbFVo07x/ghU0fy4V5HxMKFxQn6HccyhHLGB3/3R758Z0iJqeJHWKkoxwIay0X6lLNH8uA5R2mCFcgK1tPHd+2dRwBAR0aqj9HGCcrjx5bybseGCABHrCLxx395KMevA5zGm3Qix5NJ6EbO+SrH2IGtRSHfg0aABsHGE1BDRsZ8hkbVFybH5FMjx1w+T0Z7VCnHAB71RjeJA8b4Qh7HeLu7R4ULyMbiqDhHagzDR6V9PsZNk55G+g3HxhKDkkTh6XLGV1SERxz0hkc9rhPIu1ZGx9vZl8a2Ko3HePpixt3z90at6Q5Hzngcx202IUeEbAtHDBGHRkzXJUe7eBfHcN+LRW20QscqWp3HwViIx8NELsfWRYNHRyMdx8rji8cn77jHIfQRyCQG38T9hetGfGFCRVdbqcX4aoFHgtvMR6Ucr8dQbTLHgMbER1ANTMbKQ+1Fi9sgR+qUZcfY4cNGqw28RnIZIEe43R9I+v62RqpxgEZyGY3G7unBx18n3UegmIpGaV6Jx0so4UahllPHbSXLRgfOdUai5HrHXJ9SRw6uU0cDj4tHC6yRR7Ffh8cGQXTGP22xRz+1m0YbnopFJy9zxyR/+sfe4RRH/Ed+R8HpT8fEccXHFgLux0XH8kUI7GNGc+6Zx5ILmkbs/pzGz86bxxiVasaZW4LGvZLvxo3Az8fTfBnG397nR6+j4MZM1eXHOOa9x+xuPkcczEBHti8PyAv0KcfdU6xGybUfx/pcacf6xp3HIZ8ax8BzscfM7i3EkD8oR+QbDMjgXFHHEsPCR5IUg0e4b3fGfwqWx2XIc8a0V8tH3aOBRz4HOsf72oNGeOKkx9tsI8iC4jtHsn0UxybCu8eb5qxHfZ6LR5JrCkf/4UTHtHjIx8jYgEZ2QC9H9+yIR/2mOEf05JvHUUp0x4qf28XPpifGSwhYxu+nA8asWvFG5AMCxo71LMePQoBFJQYJxGhRi8ZJHWPGzhnxw2q9hsdSSiHIvdLOxhNRA0haZOlHG/xbR0IePscDIIfH1xJuRlZ99ca/HanHXUu2ROlmSEf6XJ5FUjCWx2RqXcdvQXzGzSPHx/vjzcecGt7HeVccyDaDlMcZ4nhDdCR0Rey+08a7Z+/GCzV2RmIInEeGSRFG2zhwxxV8dUeXf6RFW7HZxjHIjUYtkY7H8iGoRtEABMcFipzHLdJsR+6JUMeD/nbHYYODRgwCfEepkqhHYDSGx9led8crJhTHaMK/x8QSIcdGFKPGsX93RrTIpEbY7zzHjHmdRhUDlEfUOw5H4lg+R7RoCUfOGfFFHFr4xqCgqMdG5AbHxFH1Rq0YR0cFkmdGQp5Qx32FucdmtWLHowqoR+uSoUdAJApGJjOtRn0/x0WqEABHEYcQRqeYUcc7Dj3GRwJmR5HN60YnIOfGOZWPR+O9r0cHr5vHEkzCx4gUzEbuywNH6SYjxmtpzkYlRk7Gu/a9ximLKUYsdEHHC2UCyMcKFchYqbLHQubRx5FdHUc5PfBHpFaOx798QUeYHBNHyCa4x68l5kZX67HH0HsZyEPj18ex0LjHgkLWRg1vzcYvXZfHQaAnRqW9l8WWYA/HVyrWxoCmRMcB/TPHgdgAyEc3Lcixv5/Gc6YiR4AWkUfw1u1GtiJORkn06Ue5DAvHHSgdxyNih0edYA/HuhpuxrfRn0ZvcFvGtHg/R3ot+UetqeDGIVCCx6+lmEeZ2fPGPte+RaYbEEdHU7nHWKDJx+3U1se/jF7HbluWxyyFEMeRfvZFr9Mbxx2JCMbh2R7HXF61Rixjc8dKqo7HGl9QR+fa78frMVnHfky/x+EfHMigmGZHH1Oex5dulcWYHDBID9rjRhqRHEdgvKRHcoovRzDrJUeMKrXGJYRYx0upI0cWYp9HuCXKR8n9lkfnzKZGHn2HR+e7Esb95jxH0+TgRyV1uUZzJrtH7c2cRsPTdEYH7xZHRSgixyu2lUdMJj5GglGzxtVnZkZKYoHHJ68Nx8J1CsZ55wNHcK8Hx9tolMaYbPNHNxqURCBSI8eFmjzG3bRTx4omkEev9NdHIDCoRv/gcEeZGbhFroYsxz1bbUeHlqjGbPhix9jwxsY/RPTGiXClR+8nyUV4miVH2zhHSOmHu0eoRmnGVciBx0cCQUe24gpH+/rmx7N7kEQ732PF16Pdxqb7kUY0wG/G6QdxR7l8JsaCAirH6z0JSOKYdEcW8bfHphvZxqPhOEeRjHhHBSMUxtDTMMfYT0FHCyQJRSLssMYQOPNG4Yu7xi9tA8ck+G3H854lx1E68kZ0k8dFWLgTx0dyb8fKcj1GIzlNRoR8XsfmXZRGHo+UR4E0SUdgVsZHkGjER68PBMi87LrHR6OMRz4UBMjBJ9zHVv2PRc75mMb8R/pGCShOxlCctEYv3AtHQr6ixrTgpMeFG1fH9o4ISFJ498bGg7LHprGrR5QJCMgPbzfIT/7tRlUxFEeio+hFi5uqRs6Zx8bXspvG23mPxcydUMcgAR1HGLUQR6veSMd4aevFpM5Mxi6gIUcacGhHldy9R3LKTsaM2dRG9IzTR6wcNUboCO5G/GmHxtmOfcZSFufGdh7Pxnip/ka7/rLHLMMXR6xKX0fgLQHI46XmRXj7jkdkqtTE/kPnRWgx0Ub8Ka3Gnq46RzkMs0cpBKXHXhkdxymcBcYjEo7HV2wQR2tr7UaaOGLHNzgEx5MIGUdOsejGRDGLx4DWNsegkfDH3sIUx6KDdUenRzpHIzusxhdPlMcp7HJH4F2oR1M0d0bIIIhHAS29RmPuasaLzdRHszpsRwWSF8bnBMNHY13sRcs/ZEan129HFinRx4jLl8f6zcbGWymNR1VwIkdAI//He/TMRtZl0cbJhCPITcJzx+FaG8f6LirHrFSWx+XhZ0ZqFIZHjuQPx5EtpUZL2cnFHcldxiJ4EkilXDNHq24Qx9ortUfcRvBFK7atxjDLyUe4vRBHGRqHx/fM0cdzZ1rHA/gSxnRTj8f31APHpb10RSOipcf/cZ3HNjzQxfc1SsY7sAPHOgqtxwJqxsf3ZM1FSiqsRhpPu0apU7hGnxpNxcK1fUdAxNpG+gTGx0Ugu8cfU2BHrdkqR/mPQ0YNv+5HDrzQxvVoVEYNRBpIzxePRtJvOkWynELHiUIAx/ONKEf1+TLGSL+IRUfS8sbUUpHHY864xzQRF0cynd9HgNf2xizjC0dLWehGOOfrxYjjy0YmS9nHUni1xtFBUUdesdLHVAFWxyPZqEcdaUxHMHtOxsjXgscc2uPG5YALR9bETMcVe4lG8YKARwzTXsft3DXHKLUNyJXQE8gIW1fGIBDFxlH6Q0dTdJlHBZTjRocWFEbFN9HH9bKyxzyMgkai1BTH8mB8x8AbU8fU45LHIoyJxlRj38UcDClHxhtBR1//48eJsJ3HgJcdR5ILDEcg0lzFhetMxxUkrsf6zJ3HDQ9PRjlFEUZgZaRFOimzR1ClpkdN82jGNV8OyEtv68fP5oPHnCLGxoiUKke098XGM5QbxwffpkYeZn5HbhJqRUoMgUXYXxRH3fzex+/HTMcT8kjFVNIbR1EZ4Uf/cE3HbUX1RcjnVMfPnunHwEqqRhOqjsdyuVDGfJCCxj4oLcZdrGtHKlCix+7J18WSPKVGlIUJR0aVe0d0pVjHC2RTRkL/NscYhgjHfU/eR/dkccY0gGhHdzkPSDjejcc2i93GAyeVR47FTMeMOVDGnWAZR5/8RMYrhxxGWSYVR8HQ8UfxYhRHisXex4xK/ETyyKBHcXP3R3pVr0cpanXHWGh+Rmm+kUaSw//H6dVox1fbncUWmRzHV9u3RTzdpkaah0nHnFHqx8RIkcejsoLHFkkwx8OzjEcKpqHGCtemRfH3AkgfBAjHHFtGx1JHRMe4bt7HbtuyRxj1UkdG7ODHEXYwxwu1BccgYZDGB94Vx6s1u8fRwMFGJS7AR9UIokdVkJBG1Uh0x4bphcYCifHFplnWRhULsEd5B/nGf+kKyLvnPseBZF1HehRzRflvCsdeikjHWmRUxn4FkEd3LShGRDqoxmX5vsbPJvJG386MR2nezUY/FbpHZ82Lx6Yr5McT4Y5GgPQYyIjoAsiJQcBCXY2iRz0Cn0dGHYDHc8cTx0Ta98Zvn1HHyyDLxxMA5sc5JYBGp8csRyWV0UbSvpVGtKksR1ANrMXp9fZGXPeRRxM1Fcj/dQDIMua9xopfbEfW/ABIu+cpRibheUep01hGl3agxwr38caoNFlHPF3xR1rT1EPAYrJHbTTkR/e0TsfvOGnH4QOpx3wQK8Y3yTnGAxgPx8GnG0cEBUDGdp9Vx/12gMdYCK/GwZc6RswNKke8pYrGcJ++x210RUe4TW7HoIQpyISerEYE5dXGrh7cxyksUMfUutrH6LjOx9Ak7cbnnB3HJTQ9Rw/6ysX/SOTHtkKHRkExIsat2ETHwdmgxwqmBMj6rIPHd800yLjXEsjFXq5Gz1UWR4LxWccFe/vHDDIYR4hj4sWEToDHUwSBR3dcPsaUx6XG3IVDxy2Cascu1qFHvv/pRjQIgcdrqZzHimeyx70RgcfXY4nHDDEWx2WZpMWHpYDHbVYHxhg2gceUnkHIBbMkx3sU20W0aSJHN8lmxpd/I8hA5JXGL5zPx8InBsi1ZhRGhjGOxy4uZsfTSzLH5IMqRe/hqscST0HIWQY4x4QeU8d/+FvH8WOMxz6oVMe3QPxFiUqhxxKzGscBFfzHV6c/yKX9McaGWShHRRcgRxhEKEYUr0vHnxpnxyHOX8aqgM3G0v6Zx8ufHMcR5edGEDGrR1UwU0b9pZXHpE7Yw0DCO0i92YhIH7spSDEmiki2gM9IKYvzSH4MOUmYYEBJyIgpSUWSMUlA9B5JdG8DSejJ/EinlARJlF8TScmQHEm/dP9IkpTFSJLNxEih+6tI62ZSSD5wqUetKSFGPL3cxVXfZEedYFNHQlaTx0uBOMgogQDI0+0Nx9HkCshdPMjGpgOLR9b88sc6kqrGn7yiRbQfzcf6XLvEd64mR33OTEevc2NHtWVrR4EEi8bJbaHHrWl6xHWhPUdNpKhHhxYcxdWXGsdK6lRH3SSuRkhPhUdEONRGAxmix5GeLkcaoH9HbZbTxt7RxsaV9MTG7nsBR2A2P0bJlH7GTQvER21l7sbiX4DHr/O7R+NVJcflUAvG+SBXRwW6j8dxDPJGr5WGRwomj0Z7g2hH2E88R2IQ8ES1BH1GC7UWRjnrssdlcL7HyIIMyKKpEshpz8vGFXu8xiAiGEcyVRlH7iuDRuF6l0dYiIRGSLBrR77QM0dXLBXGc1exRUorW8cpOipH/5ATRwqmd8fZzjNGXmusRnQk1kZRab7Gij9ExzyNNUeBVQXG0SA+x5rIKMeUZ7DHKthLxgHtmkZ++9PH9n7fx11LtMY8joPH2ssyx2o8iEZqzVzHb/EOx8lUHsUzM4tEoWX8RqAJMMc4l2jHuL04x03zo8aFi+tHiTmGRyDhnMdU8lvHL9wERwU/Q0iE4YpI4x3AR2KhnkMZQ5ZHPbPOR6AIhkckMK/HQQB/x3zByUeipHdHM/OBxtNtyMfPhu3GjuUUR77HosehVpTF/WXCRmxYIMevlRfHH4uHxwiMqcYWObHGGFU6xl6ph0d74kFHdQLnxgFeuca7J53FIBI9xtpKREeTuFLHzTsMRfF/Dkg+yQfHjgSdRvaGG0fOKUXH0MSCxSbC+MYEFkNH4/Z7xlvgokZLmLVHYGXdx8FnR8d0dULGPWs9xyEOB0b/wQ1HQAKORV+v0sc36iNHAnuKR4AGg8Ym4g1HG31hx44UUsfxQyHHzaylxrazl8Z3viXHHOOQR9mmhMebxQPIHMuYx7Fu7scjaQZH7G9mR26SqcaMSPnGAtprxs4ZbEagwQDIdVJhx8ca8Edp4C3HC+Ujx56uBkdQpaLHnXEBRxjFR0fN6nzG/ODfR8CKmEadvx/HOnFHx5a5iMeFg61H1gVRxu0t0MbFTWRHIhzUx8j2mMdFRxjH+p1sxwbBCkfHmTZHZRl2RykEpUdiYarGS9gex1zOakcJikVGPM6jxotkoscDyPbHZ+O6RwFUrUdPTinHqfuyx/Lw8MfGTZ9Gnxq2xnJKyMaEHTpH4yVmx7YiT0ZPr/XFxuSVx+0NHsfmHq/HTpEfRuBcjEdESErHFjn2x8IlZcdFJgdH8/3IxsqR2sfM/F/HUTpERx3JqURD65nHYQJax4bHSccXiJjGyeXHQz4IB0frUbtG7XxIxhvu7UeYjJpHnTFQx41ozsY4Z/zGMk6eRx5PoUeBtGDHApofRf4LtMd9sRXIO8ACRyVkmcadX1PHwMsXRzTP2Ua3EIZHqbMhx4hC0cf4EQJHJ7HlRrvXPEcFQ6hGYmChxwgbIMfP96bFI9uGxttIk8cmQ1zHmohNRo4E28YVLTLHjWcLx66Htsb31C/HO/CNxqtNE0ccA8fHkjYiyGiik8V/cdZHsc6zR9FyGUcuD67HjlQIyJwzykZQjQ3GV4KwxzEIW0U3aYBG4lgYxVWvmsdAlFzHyJctx2tlGMixv9rHcWcPyDfSAMgsQ0tGDpw/Ri7uaUYHPdJFknwAxwW0akbq5IJHQOJpxwvsqcfhykBHKvizxuf7RsUg8E5GslW0x8/XjsYzW5HH3HbwxxrgycbO6I7G6zGAxtzVsMYGAeBGf8o2R/WqDsc2y8TG2LD2xgQFlMe/TJrH+AOyx1QB8UZ3RoBHQ+SEx3sSJUf14KVHytLXxqZ5UkZ9vU9HlAWhR3S1h8bU0qXHltAMRkwmFEdrapFHRxEmR4cWd0Ys1K3HPHIPyMhIAEfJpQZGWbfWRpfvKkdhcr3GU6S7R40ozkbO6LDGPN2bRoOPz0arzUxH92Tyxj07R0cy1HlHfHjFx3q+2cdFoKXHxSeEx49C7cYun4RGhI0pRqTffUVAJNVFXI6dx41nKcgSBB3ICHWZx8rJnsdXm9tGULtpR7H+r8fBOVVGNW3AxtjXvcekTthFWisDyKajQMh1fQbIOJ+kx6W95cRO4BzHMLtJxZnaa0cNT5fEacAqxi/sDMfwpr7Hgw8Ux2JxiMeGueLH1eeeRViofUcPIoVHFloBx2uJ08bSpoxHpskxx63p6sWO9R1HI0qBxmbmdEa6uPHFmbuaRfMvL0frodZHJDe1RmnPasdglUFHera6xu2t0sbh+oJGkaxdx78krMeePpfHYNacxrH+4cdxTIHHh4VMRik7hscylZbG9VkExyZDYEcM0Y7Gyx/7x+zffEdQzGPHIykgx0Rpf8PoVhTICP0Yxt4SdsfqlTnF+sz5R7NZVMfSviBH47XMR7IdGUZYV/1GtqIpx2keHcexQB1Hy7DyRgrGdEer/iBHoAmBRnFcg0dFuJxGQ10CR7r6/kZpjgfHUlcCR/e1Pcaz6l3G0VAZR3dNKsfL8KNGoUcGR/7UR0YyNc9G2GAax4kQvUZnMx9HMXfFQxaJa8chLgzHWY8iSBOIqEe+MEPGV1uhRAHMPccw0q5HUcqYR5oIHMVYeDJHXatTx9DEvcYcdJZHvZJiRuebmsYY5XXHB81vxwIayUbRAJBEG45PRw+OOUgtUqtHgcSFxx9z28c7cMDGJ28RR5TtzscKqLrGVENVRwpXxccMIs7G8z3gRutR4UVMNw/GjFk9x0WfrkfKA+RGL23rx5+qZceQMZhFZkeCR7UVuMa5zILHIo0mRzfp18bSjqfHZVnLxnFrBEfaCqbFuRykx1Sh9sYHH7pGjJqWR8lUv8W4nqXHlyeWR146XcasnwfIfNAIRlrT/EZsiARHse7nRynrhUeZmmrHecmORuPGFkeNKNHHg6+0xmNuoUVYuWjG0xzHRjSAI8QkH5dHrbqkRvejV8cSxOjHw8K+x7bWIkioJGxGUzSJx8s/x0deoRrICRhbyJUjjsagGJPGCkZ4RUchrEZeSXLHyPZFxlInpEWfTJHHIn0ZR7qprEZv2YLHj6KIxntzIMdPjXpHYCTBR2W5z0f/8IRG2e0iR51/cUe0yPDE/Lk/R3Y+fsbSvqLGRgNexr2iAceGOLDE2zmpx14pRUVXu4bGTJXXx+gZ+UZhMtlGpex4xkLPT0VWvYJGQs/hxeO1a0fQBO5HDQikx9BMsccspQ3H+Dnex4AmZMX+Y1ZHWLnxxVcsREY7yJVHKkmoxmRTgMf2Bv1FL61Zx90UCcczcyhGfLDBRjFo4MZVVwTIpP9VR339FkiDALZGgYNcR09mp0fhSSFHag2ZRwkIWkffLyNHNxipR7wlysaD7zNGd81VR4QMzMeTeIfHDh43x8g24ka3gDRHhvD5x6u+P0abRPpGmuAZyHeduMduoxnEpgshx10FpMeL+5lGFbxPRycPIMXcdbdGcO6yxqFnnMUMivpHS7deR4v7OMf3xHNHlJZcR8YcOEZ/iapHrcoRR1DbQscZ+83HsUAWx+W/LUa5FI3Hn9q+Rl38AEcce4XHtJmmxmamAsaqT8/FPerLxvBWj8ds8JHHEbZQx0TpzkUAcBVHdFMPRmGDv0bgXIhHDaAgRixUwMdfGJvHBaRQR2ald0c+97dGI1nURlbtW8eYu7REEDgORwkK0MYwqs5FjXihx+CNtcayLUZH6Il3x6VsW8ZvX2fDn9syx/nfKscdyUVHC7PsR0CEx0ZHkyBHAisNRnFbAcdvsPPGTVMGyF66EcTmVYlHCWnix4urKsfOJ+JH6PCrR4HEWkYwWTLHGeKQxYMAQUd/CHvGCkaIRQfO9EYLJLDGVwscx5v1EcibSi/Ixwk7xySXy0UNoP5GHGpPR46kT0ftnQ1H4fKlx984rMeWEOJGDo52xxfPk8fMLMDGCHzfx6HWHcX44l1HuG4HR7+EikcwmsDH9pMByGr8UEZioQhHyxA5xhZq98Skv4pGVPFQxz2KW8c/Bn/GYnDeRkNElkf7SodH1egDR8jQm8edmdjH4Xuhx9wGMMdGlBtH1vaPRiOJAccOXDJGVt2dRzpSMMZIMJvGFqpYRjbbxMedD1XHGMSVx/Qs2UYgDQZIHVi4xlFpTEe2AnbHFevhx4xKUUUMMu/HTfOQRo1Gpkbn6uHGxFA8R5htyMfTHT3HfGHZRkHRUUdraVVHVr5cx2saxcW3oPjGzzWpxntUnUe5/KBGpzchR3tSLkfQQ5/HhcuyxkMLwkY2bNTHtlRCx8A7CUchTojGVFKbRWB1AkeYLYRHoPqHxrhOy8fH6U7GiSEIR731BUjuQsJH4HSBxwAAP0cGwglH7SUEyIGFr8cwme3FyqG9RmupmcZ5x2LF0w39RhpgsMeYi1jHBjFmx67H2sf5QE9HKTrDRXNG1cUI+3NHHVh7x5xzBsZEagLHqVq6xwXLkUfcl5ZGSSW4xyvn88ZSeJbGr6WvxnnYQsdIp7rHSqprRrEgG0j9nvFHKctgwxjGDsemm8FFTHYaR8qJv0cw8pNHjQ6cx92E2ce1poVEAycJxl7Zg8c/NXDFYz0yx6FW0sZwv6RHqIZVRu2NM0f4MZJGZrX9xu6r4UbuyetEyW2sR57eJscb9QPInGIrxgOPCMgYNa/H3ZMXRvKwyUYwun9HRmUSx+dK/MayzBJGMainxqb57ce4j/DH807BxtaFGEfj1tNHGm9Fxm7SysbG3CjFDcCTxiBBJUc75xHI8ZgVyH7si8YJ6iRHxMKdR2KQjMbE+IBHudywRgCO1Mep82fHM7NNRh3gtUehxeRGRb+2R+FlDkjFPq7GkrP3xzWHr8fMToRG/oQNxyuH9sO2PIFHw2TMxl9XOcd+S4/HM3IoxyzU4EUN4FhHRNjUxN5ZqMdCDwRHJvNdx/pEH8hD/PvGzI6/xldbrseLXU7H66Ksx4mEG8iVI8XGkLGPRd/+AMb16o3GKA2/x+Tjy0a47bFG+zohRjN0IcdiEwrIN/knx+FdRsiGZS7IFYyKwgmK/0Wvw1tGf4DVxxw6SEe/rA1Gke32xysN60f+AzJGmIztxs+mcMaPO9jHsRbJR8qzd0c4R3/HmPv/xlF5fcf5oLLF36aMx7883ceCUUrF+FmLx0kde8ZR2uxG9WkSyDI8vMcXV+tGTIciRywjLMeldAXIkwhqx31tqcfMzrvHxMChxknOE8c7jnDHi1wIx6wMB0edabfH3qkZyAUDd8cRZoLHbjQLxx8b5Mc++MfHclnBxiSv38f6FM/HRmUpyLYDRMikDwfH4avQRlJ4R8ZQbCXHv37Dx4GVxcdIvzlEpQ1Nx3Uan8f6XNbFrkefRGKfKkdmd6PGBlDjxsTBW0e7DxVIaaqFSGl8QUiy0GdIoryvSDtX8UihiUpJ1dRiSXNjU0mx2FlJpldFSYzpKklmeyNJRKAXSSVhJUm4EjlJ1o4XST6bA0nD6v5IhBrASNrwdUjuo91HfusDR260oUbd25hHXwCTR3e8esfYBEnIa2csyFyv3Ma4Tq/HE6IRx8dhnUdaQ2PHssxVxiQovMXm6w3IUEtmxzLEWEfh+yFH6GlOR+2siEfWRG/HnAHox8Z7Lcc51U9Hp0jLR0DCJcas3MzGYr9FRoXrrcUn0DBHnDMnR65GFccHTj/GPP6TR+J4LscfY27HgtJBRz+V9EboKPZGMMr8xl/oHUf3lBNHnEM4x7OZfUfz7iTHYp/TxhBJoEaOBarHpN8tRrfAokY+uA5HVcGJR1JmMEfsr6hGA+cKxjd4ikUXZ57HZAxDx6xUisfq0+XHbGe7xbQYWccAPwHHS6i7xmRM6UV6pq5HEhTwxcpS00bddQvG7c0Zx4BG5sbI5ATIdv5aRiCwa0fRWoPHkuvOxg9r50bBKOtFW8mex727iceaCAvGfGGgxE3ixEVbYkvHzZStx1JHycbXgeTGGzITyBhREcj6zCrHF+gVx2XZLsfIZyLHKWphx8QRRsdS57/GxjtCR4K6mke+n+HGrGu5x2k/dce7lpBEFC3tR5DAjUcQqLPHQp4ix+6DyEfs8mtIyGp8SP31nEeTiXFHuEULSGlOx0cmA6BHeqUsRYBG38bPHcRHCQGRR7IsBMd6hG7HoYc0x6foZUUHzu5F42YaR+H5PEcA7+/G8M2nx0/3tsezKmLH53pYx8gYlsWQT8BHAfSFR5F+u8KHhf/FBTQPxuAt8kbINjxGKkHWxwo4FUeeIQ9IGeFgx3xQCcdzV7/GOmqOx0JP1cYM8eTG/2mfR9lOhsb6nRTHTKa7R+BcDMeKbsXG1TgaxtmOocYT0NJGdFN7Rl4ptUWqf9nHhPyPxVM0e0fzLqfGsszcRsQQk8dFoKrHcYpoxsD7vUYfEwVHWzHKxqQu/EZQvLbH3A8RyC0SWscpC5fHFC11R/+hGEfhelDHsp26xjpBqMfo4ZLHyUEWyO5huccTkcRH3eRbx40wicfaCkxG/6i+x+ho2EYWmjpHSf0Sx6g2WkdSpxLGA3lKx97hZ8c0AMXG7mpLR3JJasdNc5NGurlqRxW0/cdn4BnIkD+5x/NducYZUcJFgwDaRg/L40Ya/2VHEQehRoc9oMdLRz1HaDGWRvAW8MbxFB7HxNntxwMoyEdM7YZH3TQZx3i64cbCLsbHkZ6rRi4+Rse+Hx1GhplmRxPQoccjMrhHIHKcxlLHEshW7mjHzExjx8ZsEUe2sytGL/xDx9lti8fWBXLGqmDqRT81mMfeUXXHpI94x7fxS0fVVwNHBLaIx4mw3cYXJm7Hw/J3Rx+0fUYxdzBFmLElSPClAkdxA6RHkkppRx2pkMdJLOVGh9ZYxlNVf0cNOLZH50xsx49yFcdbip7H1GqNx9iwJUbHqe3GAqv/xcmFpMarjabGEkOIR8ZL/8PGLaHGFJ8cRxSur0WvVE9Gc0aaxgxCHMdS1rjGW7ECxgU0ysYsCQbIoSdkx/mgEsUrv5PHEJc2x9AzJ8dwjRLH5OqFx9V4TURFtmBHXy/Kx66n1segCQlGTXuFRzHXLkcVXWBGmEW1xyePIcgc7C1HVfCzRtCzlseHlkfG3uLdxl8Y+8XCHszHv87Kx8bEpMf+tBnIBGagx9D4I8iojLTHGwa9R4RNNUbzjm9Gf1mERg8LTMfRketGwoYuR0hvBsguj6nHYmBTR4p/nsY/xqJG5h0pxRpHkMcY9DzHy7DcxwXS98cwIqHHqvFcRvRbmkVEkoXHXa0HRlLXBEeR/QJHYQMtRrO78sbr4vDGxYavx+sJ4Mfs74RGobZWR/OXosflsIFGOFeHR+C8aseqz+HFkR1ZRy5X6keRTgVHCrZMx3m3CUe8BBFH/L+OR0W4PEfe8X1HYgHIxoWqHci7eCTGx0kmx9OcwkZKik9H5V9Zx7f58kfsvx9HAiu/RcEnfUdwXb3G54wcR1zvxMayDGBG5NICR+eK1scUV5XHtJcIyHrKFMh4uyLHvQFExl3Ni0Z7gzRFxhzPxjcpoMf6eSTILOP5x0z1X8dea5bHSd0Jx+I4w8a8jIrH5EMdx4hEn8f1cprH/1D9xnf01cduAxzItf7ixzUNBcfIZlfHSBeHx+fbXUfrQXRHJ8DkxilcT0XksoLGRNH+x21FDcck2AJHYnApxzar2UZhK6hHYkGQRoC/gMe/PTHHJrPnxrg+a8dr2n5GKZxBxp3v1UWdHzhHw7Mpx2QMQEZ2QA1HbgOeR597uEdVMMLGhjgIxdfDrMZftxXHCyRoRptVbEZnRGnG8WOexBwqS0cnqaDHwTCcxzcJh0ZwbTbH9/V/xjqBdsbtPZVH9ySxRky+8sdQk5dHjxOFRkExxcZRQZJHnwKwx93ticdZxkrH847rRRHHLEeGQfDHbrI6R3tT1EewMQzHQj5AxcpRPMeUJTrGxn05R/8hPcIkF6zF5aGexkL+W8ZVn3JGtlOJRiYTLcZsSDDHA0dgx3HM28ZDPCTHiERNx3ql4EZX2+/GVj1jx6w8AkcsRYtG5g6CRnsUBEf0rK5HoECjR4MAOMYU/07HooUjxt38Ikj4Nw1IGaKHRmTqSMYT4eXFp0C1R8t/icUpXBPFfJDPRnk398eAdyRGOMc8R8Sx5sXMzE9G/X23x/lIuMf0SxPH7K+vRUku6EZac8JHuA9VR8y01cfGBKPHGUNBxzHIYUbeci3HIBEAx71TrEcgMhLId+agx53vV0dEOoDHxY+PxLqJf8YX2AZH2IE5xcz94cepYnjHdUI+x8jWWEcRZf/GBlC0x73jAUdQ3DfH75+wx9kOUccSU19HCerFRj4XqcfgnP9EFzePRlTC40cD+BFHwm6txybTykcwQofHsyMuyLZEBEaHJUzHXwfxRdmu2kdw3QFHiZEPR+eMu0elvT5FIMBVx9t4UkeN11BGiLQGxoyKtEZwPXhGatTFR1HJ4UWEBo/Hw4Pvxzw198evxPZHK6ZbR/RsDMZRAshHeRjux+3RKMgmG5bHSS6qx+SyiEbFT0RGeqR5x9MNVkbDQkTFbyF+x+qFKkcpOjrE3Vuix4Va/8b4EXbHDg18R6gm0EdtRnhHP6YBR+pkJkfIdizFFzeIxeOUXkedrzjGWyBzxvvL40W4H0/HxT4ax44kqMZk7KPG3F6DxwS2lsZAYjNHwsamxphMdcXWNMfFtRURxiBB90U6KYxHrZDuR+QTWscqaIjHI2shx1tS6MfFb77GzaroRl2LNkbe4QBHQ9ukRz0KSkWGGUzHh1Y8R8QgUETmDRXHkIBZxwc9a8YwqupF0bwDyGPu+Ua6FRxIqKS2xFgYCkfbaP9HYAaDR1VBhMYa74ZGThKARyyDCEdEWvDGrwPlxOx/FEdjznTHAN5Lx/YX/8ZqXITGx1rJRvgyp8epk4/FS6gtR4795ccRBlLH04sfRwjs6cZsmJLHoAkKxtn9NUfPt4VGCoY2xhsuAscYNbzGrapKR4hTUkdHssPG1TbPRsOiPkefGmbFzjk4RyXUCUegqFrHw/LNxw8LecYYVb1GQKTvxtZ8kEdLJzxHcvkfxda0TEfNqoPEUGsPRnY+dcbDs93GeWkdx59KyMfdk8BF9cr/Rq5HRUYxmDpHDIKNxWfEysY8/W/H4jhhx8GI8EZOYFZHFUyURs3rhceRdarHA+cqxtV2XsfKY3zHrWm+RFO0eseO5FHFaR8gRwn6gserjYPG9gYXRH9ZuMZA0xTG6Nn8Q1m1vEdx26pHO7/7Rm00a0VpgC/HKUyNx7nE58dliLfEf4hDR0UO3cfh6WXHLjCbR5sdn0fieOlGnY/5xuQ0jUYkd0xHppuORLChBcbgDanG+j5PxhIDY8YLhenHvAAnyIWKUce0aNVG8EU1Ro+CeEdi4ZJHsWAQR7Kd0sbTzYjHoMm4RiXUSceH35bHT6+6ROJo38cukIBGo2nUR4KCyEYWsppHeCqJx/mHA8jGiy9Gi0z8Ro3mmMbIB9bFPmCwR7/sPUVAs+DHM4Kixlj4S0dU8wpH+n4LR4bYbUdYOZTGKE7ax+r0lceksADHl/8kxGkQGUfG3MrFfBCWxgf+a0eBc17FjRYOxxPwicaA1obHklp1x+qEA8g+qHPGxxrmRwUyKEcotqdHAxlKx6eIosf4Yu3Gs6v2x/LhMEcKiApHJTUWxx5nCkcngYvHO59ux1n1mUajAV1HxJABRwMXdcf/AQvHqZPORfaXWcSXngNHLGRSRwTWQcaMmk7HuI4Jx7IM70Q08a3G9ULwxyNZPceJ0g1FQZGDx7oawcZ1wrRGm+bERREHl8fImDXHINIPxQC+zsYnD/RHhWucR0UnMcd/Ok1H8473RG3trccMk6jH1efORO8Pwkdp7hLHNrybxheHuUc2qybH1Thfxrlc98Y1wwbIU8WLRhLUUEY8HdHGzO7ZxENsOccifR9GDxtax71zO8flIUlHT38ox3l4bsf/UBXGzaoXxv4S/8an+EjHl35nx+dsgUa2NgtIGDSHR3URKMcXKGLHna9kxnNXVke1fYxHOdM3R8yts8fompnH3jHaRuoF1McJkbfHjcbiRsGIMccSlFPGMnWJR2UpRUfwNc9HBUMNR69ktsdiEQDHTCYzRoZHVkd3nNTGGM0ByNHQJsdyiXPHwJobx0h/UUab5pvGCqYAR74fTkY17xRE7glxR4t9ukVFH7bHxIGKx+yPdceCYoFF4aUASDCbw8Zueq3H65EQx5ZRasdZ10NGUkDex1XMI8i9YSfH8sGUxUmdEMXV6A3HN5guR662mUbd5ZjHxOB2x5G+HceKHjpHjmTzRkr7Z0cwPRlIUYlmRu/ME8iLS2LHAEATR6kiSsd10wxHmJWaR1UvNMeOZOfGtQWDxywlnMew4RHEeqYaR+SyP8Ymy4DHJ7HhxVfbCcdJBqHH6iMgx2Dl4MXv55/Hc06Uxxj16MZDHBjIviAmxzlDpUbDxGfHCSqVxh4Omcc6Er1FAmsTR5QWNUdInwhHPgiyxwwxrMbXri/I8iUsyH/IxkWJcqzGGbM5R7exbsdfWCFGtPmyRsIO9Mc+aKRHp1fexLhPzMbnKuZGOnnhx7VVdkcZQURHHkY9x8bcTEYukEvGFTt0RwLjicehVzDIcA4gxguFesdliPDG9cLSR6egl8fhgtnHy/8ZR7ChO0YFZCjH1YDIx+hI38fH6U7HnOM+x31/s8ZN8zjF6CqFx/kv8MbvOO9FUsDmx5XL28eKrm7HDeCQx6C4Lsehbd/HVrXbx0Nkn8d5IwXI+FsCyIp2McgAADTIvg9vxxWMQkRuknTHYFTPxxFl/cdDZM/HKbqwRQcnksfu84jHquExR7CylsaMSmXGopQjx9EiyEbKUv1HgXTFR6dYXkg45ldIAVUrSEOrikjf695ISe5ESWSmb0l8XHFJgV92SZ0/YElmglZJaRNLSYAJLUm+hzZJ+0dESZOkJUl4SxRJAQAOSfE70kgFuHpIhZsLSPuTjke9ExNHc9d+R1Y+aEfXoxPHPHEfyGdDL8iRzefGyiFSxi4QGseLy3BH4pjQRv3l2sVz19hE6ZoGyLXF48eOpT5HPMydRtxmDEfI5zxHn7uex5Jiscdx7HDHU0YHR/qmh0cCuw7HZ9ONxthBxMarLjHHqLVQxt1DPUd6JYzFszpux/hSmEd3jVbHGRuMx1Upl0dw/5nGpb3TRat+XsccWs/GtxmHR7exp8Y5o2VGs9nwxhKUwsbQov/Gzumjx9h/ysadX0HHZVkGRxOAKUdxu/VGFllIR3a+zsYRpYPGVk1HxxBYU0VKDIZEMCosx3GsI0agUaXH/KHKx3pessc4ZwdFeiZ9R49DBsdAE5hFtuyEx1JIqscPap3HGOg2yBPB28ZIF5hHzwaaxmFTkMeoBlrGoUW4xOq70ccQJ9fH/wqExwBAc0a8Y2dHDt0cx8V+qsdxXFbH4P2FxytzFMh++BHICleLx//Sk8bQIyrHCg6px3LI58YSYlbHV4olxxVdt0eljZlHp0iHxsUegce1RinHXRxXRnKIeUfW7YBHjmTixvWosMXG/xlI0aJnSD+dPEgCcpdHIjyuR4I6NkhHabRHyJdmR39xl0fR8cjGuftyR7dgQUc7TnnHmN2yxUxdv8dAE3PHIwmzR0YUWUfs/qFGeJoPx3awjseSQ6rH80W2x1I4XcfHOnDGqWSNR9JWnEfI5+pG9Tn9xQ8L20QyVVpHr7N8x+JQAshOYG9HlB6wR26smccPo5TH/qRjx2yYkce94ifHoWexxu55f0fNKgTGkV4+x7Q3pke1VhhHjzFoRkHxDUWHpxrFqkCMRrCBzMYDicxGcawrx+0th8dS52FGxtxmRZvElEY+J3fHYRNwxwFNe0aPshpHtOCCR+Ac8cUk2DDHgN7ox8Aa3serrwfHtpRSx+8oPUdJbhPGno6Fx1yPzUU08eDHjXbsx8+LCchzNvrHGrBYR3ZvA8fFr2PHD3q8xS6emMfgzYxGN4mtRrKM48XMXbJF/Ac6x471rcXPBwPHhRp9Rts5kUb+M7vHlrELR1Zdy0Y7tuDH7I8kyNsQ4cfeAgFEJlIIx79s6UUIrD/GeNqZRoZZHEcoztnHEoNHRxQfkEaH5enG/nQ7RwWqvMcvTE5HPcpNRhq/YsfeEfRGQKuCx8zMP0WN1kXHR0OARvLgJUcYnprHyirfR0jPFcd2MDrI0uewx9w3Mscb3TRHJHcJxxtOGccv3WlF3SSuRcVewsYkn63HCIsixzWeesdSJxpHRGoXR23mOscWuYHGxaeJx3sUzUc49vFGYsE9x6AtTkiwUXRH8XSFRfM9b0ainJnHuQtWRzeaMEedYY9H9JynR9JeSMcK2KrHoqN/x1BtKEdiEO7FPfOSxzPiXEYODnjHJGhBx25SMEedMUNH11LHRyRX20ZySpXGTCbHxlTjZcdgFoBGW8DvxuwAF8aeLcvGZ10pyH29sMZrGtHFJ+fgx4+zIscw+wXGZibjxo+Dmsdr+SdHrTl3R52wlMdNotPGfmyCRlwuHUev1BDG0ERtxohjecduahbIG81YR6aLDUePa4jHiFLnxjYbQsfk8gpFdowCyKP1H8jkkszH89bxx9pLI8cC8hrISmppx2+X9Ef1uaDFDp6SRl3ct0WLJbPHWiQNRxst5kZOribIG82Mx0IPaUfhi55FH9MAR0ZUo8Y8ffrGnS8cx1eL38dy2qTHUj+Zx6aZy0bLEJPFcqi4xzhnwUbDAl5HItyaR4hUtkZxDOvGyjL6RCcglMdfx6zHTw+Exv5DOMVIV6/HFrnxxqC5I0fRcEHH1eeXxSpoIkdSBsJHebCsR/32IcUnL8xGpX2BRvclRUeUNRhH/7CNR8BrSEc7v7nH/rJBxgk6GscXSI1GZdhTR2QbgcehhtlHWTc2R1rTtEYbHddHqjFTxxcmT0TD5G/GSYwpxjG3WUaGT7/H2mwUxlLPz8cVwSbI1ZgXxzpTFMdWfXRFAnsqxx+ji8cU/zDHLgf/x17yl8dThffGpjmqx7MyucfvEIHHii6MxhPqnce7JufHfzl5xzdCicfNnCDHNRaGx76Pc8d9vb1GPdLMx9l24sc7v4hHv30fRpGczMfHuijE42XpRoSG5cdZVfnGQp7QR3sUHsRaRO5GfHmwR7wEK8fAKlnHVj2rxtiHAMgt4a3HFC6YRlLWQseASKpGB0aGR3yhUcetGBPGuP6ORob3c0ejqgtI6gS6RkTJEMdy2bbGPSocx8QRrUbj5ZhHXWx3RxYpoEfpFupHMLu4RTKWbMc/9RBGNV43RSjtLcN5R8tFqQJfR+mXvEY+IZ3HaQiYRzUWoEdOwGLGfZ60R0p7I8P8SbjHIb87x8btJkbzzQ7Ha+UKyL7/T0cQCKZHCrafxz2qL8cPijnH/xDDxamiM0dN82rFZAtpxwVsiccMETfHWEhKxzKmTMYZE3XHz12dxwHN/caVnILHIypYx95hhcfyIaNGxymExDYk3McX6IdGSZ3VxYZJDMYKH8hH+rXWR8i4x0de+gZGUjh7xg7uHEeHAgBIXcwcSGu6AUfTC0bHkG81R02UpUc2XMTHjIpSRvEUpUaLtSjIxpsiR0vIB8WwUV3H4pcwR21UssdoQcTHTIWJx81MCUY+GY3GYYPWxsDKDEVSR+jHhxaUxeTyvMa5S4fG+xrWRlMWAMdleJRHu54QyBqn3cdpHktHhFTTx0pq7kWkbqNGRwGCRhgE3sV0zZrHEyH+xuUIuccDeOVGCD2AxnUJwsc5tDJG0u5gx0UXK8cR1l/HkG+TRlWgPkfRAGfHTdPQRgSWGEZCpdxHlsCeR0X4gMeII59HdbrVx1fAFsgzor9GlorOxzjWRcHbSa1H3MYwRjc600f/CNhHas1/xqoxdsa/taNHvfMHR2hiisb2d7dGQ00FRw6Wk0fEsbhEftSSx0sYy8fb0enH3tBRR6oQhEfuKhtHk2CsR1uAM8cftIPHN6ntxyu7A8g7305HxtyERXnH9sbBeSFHAgnhxg9aucZNxCpH6vOJxhVUl8fUmUTHNpuCx1ALQEd5qYRHKpqCxvrtrEbNixdHNsxEx61YkMV9PldHke1rxQSFg8axf0VGrahdxxfXN8cHPU5HA+caxpSXSscyroxHPE4jR6t+u8ba/BlHYOXRxuy/V8cmUzRFWrOPR03szkdCLavG0ZFGxiUVu8ZUKcDH3jHvxjPi0cbuSejFqIayRnnxgUd2j91GfPBCx4C4F0f2xpRG7ooWx8FAwcdasz/HdFNjR2WyncdaU4JFq26lR8sPV8cwmb9GbBAISD6ZSUcnn+jH/oQixxqvLUeCEgHHhvi2xr4we8aHBdFG1JpRxRMSvcbBuSpG4VkKx2IhEka/bpzGMGqrxi7/7UUnkXjHwdfORim6aEeQz+bGcweHx20288ZUAVNH4xR1xVO0bMfsoNTGmkdTx2+B6sYzwkpHHieSRjOiusTcV7tFG55Px9qKK8UwOZtG0Umtx9qcscfM7rBFRccNRl0cJUYXIKxHodYfRzM6hkfPzdxHbqM2RlALk0ZTdA7GWdWMRpMH88WGOefHxLFiRvoNjEZKu61Gx8oTR5/M68dbcm/H/QWPxkJ+L8cdSaHFeYcXRkp7jUW2otLH7/fDx0MLscayVZvHD1yOx9XWPMYgwfDFZZmERS2Q8MOMSQ7HXVw2xkLessZvX9jFuB66xTA6rsegoIFHsa7zR+18UcVi0I1GURo1xzaEtcc4f4PHvlDkxv32isWq0cXHLFWJx24SLMWKn9RGWUUARyDiDcdvAb5G7L67RmEyf8bwhV3Ehbt0x7Bh5sa4jSLFgmOdx7Nb+MeOtQ/HiFT6RkX4l8avfaZHnamzR86ZXEZPviBH1rQix/YoCMUBfHvGgsJ0x21WgEZ14pjHUUlnRsQAxUfJ5RhGknpkR2XZSse98bLHIjvbRp4t4kaOVgPHTjGOx6/7qEeFOohH9DPsxyZC2cX+fJBH8vAoxgxxcsWwcUJHxm2kw/6jxsckqBrHS1nTRWq8MMcpexVHeLr4RgZAg8c54zlGvvCpRkCEMsfqtBPHoSckxxaJkMdq5QjIkPmHx1BtikeNj9tHHPutR9YUvsZXPCLHUblex6xsq8ewEhFHHWmBRmA2HcdMFbhGxf4fxggMH8cPi1dGkPASRwgsrkX6bXbHwHp/x3qGN0cX98dGj1NBxV8Gb0dnRGjHQvagxwo36Eb+dOhGpMAKx5bpu8f67dLGxa4Vx0db2cdUU0vHAO9NRu6KJ8dbserHAO8rR9v5+0ZuY5THXJfCR64mHkfVR5HGozDmRoiye8eMWc7GLuA5xwLrS0bXRgtIU3UVx1wv3MYDANZHtaYBxihttEVmVb7FdJ3hxw0PqMa30YTEJuMWx6GlwsYdOPHFtTWFxrvPvcfA26XFETZGRi1ywsfgPUDHns1GxGPdh0UtQUTHWeUlxxseGEZESS9HLQmWR3IpPMc/lqLHD1qzxyAiacdy+bhGrNwKx+hqNUWofpTHDk1UxwWypEasdDHIn4p8x4AXFEeIUz/H2BCdRoF0OkerlcJHQdjyR/fV6UYW8d7HyvKUx7INWkcwKnpGW7IZxzND68eSk4zH7A/BRr/sXkT5L49GtTXbxik6tEUMsk9HoGklR2RbykePE2dGv0yjxp886EZHCY3HclgTx/70pkcQaSLGcgHMx0Jmtsf0K3/Hb/B+RYrGhseoZhfINQ62x6VVg8e5+3THUvgMx357e0ZRWjpG7ECCxm7SJceida/HFXucRXHsXUZMJt3FXFYFSEQpH0dIcO3HMXexRKTeBEfB2XLHO65LR6MJk0fgbFLHVAFOxky2OseKl9PH14FrxgbwMUUY9QbHflwex1LGKMcD55ZE4BwmRrMZUcYwu8JG/W28x4Bf5cc5JcdG9fC8x3B9Xseg+DJGMPKMx+tREMZIwGLH4piOxkDzz0YObhxHj4PLRzRAD8aPwubG+TQQyOGKBMiBdRZHs9nZxs+VHEd8sNDG0m+ax4EEYkYyJUvH0DPhRTPiCcetWBbGqLRlR6XkjceUZY3FA+eMRMPEAMfwttJG2vsnR6dQ0UfZzHfHusY4yN2kcsbCNjvHsnwvx9Fh6UfMLsXGnYi2x+U/sEb4keDGo5Ktxk4oo8csgRDIrBrgxuO2ccbeAr1E8kHaxQ86kseB8/LGeJuBxw+cCMgvxbzHKM45x1Bsfcf8kY/HpJA4x/Znn8cDiAnIXg8AyDnd5ccMbg/I6v0LyAWSm8cedrPGszpxx7hu7MfSxvHHtIiVx3TTJMaRdpnHHpUyx2IZjkeRvMbG5XB+x6ljM8cW6oNHsr0iSKI0U0dcQitIZ6BfSJEV90eLlGZIqD/DSNzuMEkCQ2tJSxF7SYRAgUk7N21JuSR7SVK3cUmsGEhJTlhKSbKEQkmKKyZJ0V4RSd58DEnur91IXklsSJ46KUiovNpHg/9ER03zEkewgYZGjCj9xfwgrsdRsu7HetYAxxJ0ukaUJ67GwXgpR8vgs0dApD9D+e+ARviyucdCBgrIliHzRmZ3OMYmwgvFedjgRfkPg8el3dfGP4Uyx66l8kWz6onFDkxix79sM8b+AznHaAqLx+dslcflAdJGne8cxQulkscgcHlH4Zlix/F0OMeA9hRHb/nPx4tLFscw2o3HpJalx3ZuM0eUZehFRjQFx0kuncZSuClFD6uKx9/nmscub5vHoKHXx5YypUZutIZGFS0KR23Fm0fDhNjGO/9HxxVMmMbj9CNHMqTaRnVi4EYifbtG5UfAxx25BsiWSvLHuydPRcSAykaqfznH5/sHxs+f0cdir/LHP8Xgx8btLcilbE3H5embR+hpPke1lrPH/faYxwawBsbIeLXHQQwJyHqFxccrBdtG2mSbR8AKPMb2V5TH1n6xx64Pr8fZnubHMefxx07prMeOpLXGvoAex99uksdW/TNGL4xpx5D/O8d12fZHujlAR86ZOMY1nhZGv/2RxdPtpUYepyLFa7s/RyhNhkfIaBJHOeAtSHBKR0iNKw5Ix9LRRwaJkUevbEFI+HOfRybCj8W/bMZHemVYx/dTf0TMTFJGHKqox3Y+O0fOnQ3I7n4GyHlY70feERNHwTcrxwvFeMdpHknGvSEnx8Oz4McGgQPHOmEjx5vEVEWa/6xHLoAnR5YyA8fUCSFGRbYrR+JLA8hq7cnHxqyLR75fEUZ9h5PHNAGKx3xxR8dWbW/H6RZBx9psrMaaNzRGltLLRsVPYka8FJNHhyWVRx5nPEfgjAdHY11VRR9Dlcaub4jHFU0BR33dNUfwNNbHR5I9x00DEUfaijJF1jS5xuyvfEa94RZH+u20Rl94fEdFx43F9/30x+0ECchmR3LHqkCcxiO5dsc26zHGN0knx39aLcdKmgtHKni3x0DTy8d69rbHEJ/2x32uekZw/X5G36ATxio6EsZEmvLGGXNPRtZWukRaRDBHfIH2xgu9lsd4m1xHgtEZRptV8kaVwwjGP1XQx2/wNEUypufGpNilx8jg3ceSCpzHN2m+xmS6rce4TSzGEfUhx6wcu8V1MgxHoFnQxy+9IEda0yjGMHnYxioOAkiatyjHljK6xuBcPsd5eLnHDswgRwrGysbE8cDGyPiuxhsN4kXbaOlFvKQ8x6+LhUekjzfHRAYoyKhE+cdchoLHLaHDRvdFWsdm1xbHdeIoR7/s2sXWNSfH65J+x+lei8eZeWjHhXr2RoIRKkbHSfnG5MOcxuYdnMe2w55Hxc/zRmPeu8eDyAtIPo+BR40+j8f6HQTHTmiXx9Mt9kYHJuFHg5i2R3FrSEe7pgvHXKbuxxDpWMd0QQFIg2CTxqRX+sdCPoxEBRqUxzHIMseJwSpGadaGR1oHJUjua4rF0HQQxyMaU8eVu6XHiMRDR7kLRschTlfGqs9lxu1AHcjYQRNG7Xw5xa3Jzse+P7jGK8c3R14pRcX0A6LHhpGhR6F1dkfkwhvHvDQQR9pbvUYQyRpHmsdcx9SKKsfywa7GXqEByPdUH0dAgnRGTP6XxwP478ZoghrHz8bWRvoMCsiuxz/Idk+jx65Hm8eo5ozGW0nkx4W6Hseb1bJHIMHIxhLEAkds57XF0l//x9PNdkYcS8JGyPgIyK9FWsdpUDFHmRunRobp10aq7/3GSQzFRd0kfEVwTpPHrQmVxs7o3sat6S9GVj3MxvIJqMd8kX1HC2SwR6kzXEfRQAJGG42BxhuePEVCT2PHuF0qx74vQsfmzozHr1uuxxkChccDeBVG1gWYxu/JKkZfGKNGS1kgR/B92kcBLR9H1BpLxjB5/8Yz4hpGmmb9RqbqMEepmqxHQJNVRrrauUYQ6QBGA+nORupUMkf3VTLHTiCWR05iEEebJKxGK5cCSOr0E8daUyLHWJf2xXGK88ViEDhFmHycx1YuLEeTaRvGtovqx/dE/ca9sgbHvQHDxtb84ccCG7jHJNddRgy6lsd8QBzHcWwqxt6Zp8e1fsHH6lUIx7TYFkeRpqrHv2T6x0wHhcdt5KfHgjOfRoIznEZzV9/FEJdVRxEF9ccquCHIBfIXR0bzWsewGkbIuP6vxs/GpEeKb13HtwCSxldK0EfBF8ZEIBIaRq3CgEcHh5/HbcWSxs/G8EZ8FSvITunlxx9j/EUMgTLHly7BRhdAiEdR+sTGrWg8x4aJMcb40W1HnckFSFKWakd3bbHGuRyzxr0hNMcIzLhGqsG6R9Gxt0c58/ZHtmQQSJWsu0dA85vGv+xcxs/FKUeaF5RGDLGoRrrJt0XDJJrGIQAPx1NUaEdkJOtH6ZV8xcDrXUeso41Htiuex5APJ8dVMG1F7NCwx6GX0Mc/dURHL1wGRxl62cdWrpTHJURFx+L4+8biuLhGZ1WiReY+i8cQsZPHgCZzx3KJrcdlOQ7HpF60xzMCisePwqhFluCbx5SXMMczYivH8aPrRoTt60YaYNfHWYbuRfmfCsejcNrGA4/fR0u5iUdSxr1HIzs9R9sZ+kbEsZtHwY+gR2NOCkh93+pGCP2hx6LLpkdwl49HhvcfyAYBi0YhsAxH8uUhyOUgLEcnDxvHwLujx3lnlEe6yTbHEsSEx/dTbcd4C0DEOQR7x5LC+cf890/HpTS/x/wpcUfXspxGDDHhxskMgUdXehTHIszCRvdUuscHxbzHYh+5RoHsp8eAiIlGFzcAR6E3JkfIeIRGV4rZxhNwjEZLwebHOUWjxJtk6kaVk5XH5+y/xt++asfnzCNG379ix3nIXsdLaXRHR8NDxitngEYeFqRERnyYR0o7x0dyyr/GndHbRgwjv8cT8pjH1PkxR+rUoccA77dG2ip7R7/9k0V4Q+ZHrGuKRz6XkcageIXG6vRgRxUrfUeVYxbHB3+0RvW5UEfu2kNGU5YPRY3Ybcfvr5nH0NORx34M8UUvPEVH2ygJR6Phh0fh2xFHJFfBRg46A8gGfAPI/f7KRxgEEEYeJwhGaV5JR/wpXsfarPJGdBX0RiJ7ysYwGR/Ho/J6x1tyQseiIwRHdQKHxVm3ssejAaDFQm4WR1hIX8fpJkLGuZswRxQuNEbxMtTGW0L4xbCS7cYuf07G1wOeR4CX50Y7v5pGNVa3R/znq0ajsRlHUcm+RxXMWcehfs7HyqPHxm+/UUeOtKpHA/gGxjCZqUaHFqVFhvGYx2p9EMcKD5TH5TFZx6DJB8aIBBFHXmoNR8X+hMfAiqXGb19xRerE+MacU7/HhrdUx/h7m0eybITGsLJ8xhFnFse6Ot3HMIsFR12M1EejgQpGmVojyBZZtseb5inEZeCbx0hw58YrperGySXLRmq9IkcXt3dFKWpiR0fDQsbsYLRGkhwuR/7zCcdQfCvHoRYQxiWksEcMwStHeWg+x3fkiMdUEn3GpZxwRwQ2SseWyZzHmZkCxWN+eceNaIfHN9hkR+77XkfbiKrGFf3CxpGNsMeBtDfHajzWxcXn88cl9ULHE/DxRqeXB8dbgnxGhat0R8G5YkbMbcdHNSsFSEJtyUaCUU9GjUY/xuWxNUcU/5BGcbS8x0gwn0b+VKxFip+oRqTffcbK803IfW+Wx0kMPsSVkyPH4OxLx3MXccc0gPvE1SeVx007psd8cBLHIX9Gx9AzQsesC8vGuD5BRyZCBMbQg1/HE9D8w8hHIMZVDzHHpLBFRpcuxsbURSHI4odWR9WY6Ec2HHPH7dziRrMqL8eIo6vHbxCPxgOYcsdwHmDHIPCnxyWVQ8ebJZrHVKM7x1Ar4UbkUj/H8/+IRoc2/sZjzWfHMBvfRho/isdDK07HjgSlxoJTTccLrYnHG56+xjOzzUbDc1fHuWOXRwniwUe9QbLFWTezR06AKsaPoxDHHtaCRqWcFcdD7YVG3Mb2xh0Jncaa2AJH2MEBxog0IEYi/D3HbpLAxjKVPUdxzIVGJeRqx3LSGsijsqlGNwjmR3L6isedQFVGjj2dR5kJQscFFAnHVbAYRugqxMbGo4LH7ABNRsbsK0eAx4XHkK+nRj2bYkc5RdjH8cQRxxuOOkfr4kHHdBMPx6BKAMfq5KXHcJ6px3lvw8chLqFGCAwPSBrgSUfNqjXFzpnUxY2XVMcaoQTHY24vxotsqsYjagLHis5cRpVUA0czohvGGZOxRuELDsWuh67Gflwpx/pMlcfHCZBHS6dAR2Wo18b3c9VGKUuGx7P7F8d1wmZHSdwSR2z4asYI203HZdk0xlL2c8fZfcjH6jMux6TfE0Yz1IzHUJz9xz/k90cDiI1HPTO8xwf9fUfDZCJFjvWxxb1jDMbaBPXHNFEcRp3vnEU8zJxGV0sASB+0qsaGR9TG9cGpRztOx8SSy9HGRGmTxfjLgsfw1kzHawuQxtto+8aV1MzFpqqORsGIl8fFjujHSnvvRTdJ/caVFOXH0w2Hx1tCYsZ5x5pGWkN2xwgM7MbhM5pHkoq8RzeYh0ainBHIHajCx7xtusc0canHwjYLx4WPEcg3SU3Hp4hWx8658cYawNlEXTEyyCzDa8Ysg3pGmpdLx3NWREdQ7BJHBTrzR6YjukfoCpNGc06jx120o8ebtLdHHgUwxnVBkccgmtbHLjeyx+bufUckht9G6MjsRuF6/MWOdVzFwqZfR8pDVEckV9hHkCBnRkAyeUfv0PtHubw6x4qvZ8cT8rxFMcitRnOOgce8dQ/I/hMgx5uVmkbNygbH2abRx9SFBsgrrdrHI7lix63YpcYM8RLGIEGZRSsnAEfysEDGt5jjxxe3rMbIB9nFiz2mxzCDnkeXDjFHpF9ZxxsucUdrmj9FLNN8x4VKMkfAelhHVj4Jx2+BJcbASuLG1djFx0FBAcc+F+bGkCAWxzYrd8bpB1PHX1cER1JGVUfIR3tGyDZpRwiL5MfcKhnI1hQ5R+WhZsazCT7HyIc8xnuSK8eJkjhGyPcWxz3q2sa4jUJFsgzzxJly9EdOgIRH2f1nxw2I/seuZ47H3fSSRyoYGUU5I1lGbnQJx1YGJ8i6eE7G2Z02R6FHS8eYTXTHpordRTriSkdUUs3FP2VPxz37V8ckd8DGCflWRRzyikf03NFHqTNKx9zH+8dCPnzGZFvwxhfGPceIYmxHzQylxhV0j8ccGnzGSUxRxwaBdUMWkZrHn8wCyGJQc8ZWDlHEy0AIR9XoZ8digKrHR0H0xkdBCshBZQLIHTHbx/A1HsfhCwTHnIO/x/ESOUekwAPHEUsoyEv3sMczq5jHJxCnx63Cn8cDYanHSZwpxwHNvcVHWoXHMaivx6pBEcdSRzjHlkBqx5uEocZb4RVH3BWtxrHIrMfIhxrHDkydRzLaBEgwGbpGJ80LSKBtVEjJDNlH8rRdSLt4pUjy6BlJX3tfSbO5ckm5eoBJqNBuSVD7h0kNVIpJiHtmSVt8X0kOuTxJ7ZkYSRV9AEkmjwBJW4LcSBzaYkjEjUdIK94ASLFIgkdDvMBG/HjBxtDThUbVZ7zGjSayxr+OXsZ2TyxF6gRDRg3fNUdYoN5H9+TwRTinZUZJzDjH8A7vx63YOka3sDHH3lFSx8cpu8bpF9zGPsiURjm0TsZaUzbGmGSXx/LATMe2877FtXZlxzNUgcdtFeDH0DOHxnuywMYUz4HHutj6RvdkO8fnatXEqOQcx5JSNMgyVnfHdw6DxzJs9McYxCHGCobhRogjeceA92HGM5MZR3WZkcfQs5/H1/L+x7pCA8iGuN9FEoPURpL6iUcHFbJHujhixsPEpsdy+TVFAltjR0mul8VKIoxHs1stR/5KqMckhunHjEnaxzMiukX1KL3FvcMpx+YOoMbTW+bH+8Pjx4AOw8dVH+LHE1JCxw+6YUes9LpH1ZZxxxQd7sfIuMjGSU4/x4dOA8iinMrH4Yu0RsA7XUd7Q0JGDuxhx8gW6cfmPanHuz+Jx1cLp8etCpzHYt9Xx3VRAsfrUYhEdBUSR7Y8jcej0RbH8DUNSLHf+UYyBEfGQcGZR8iH1UbysOxGRbajxvrcxkZbLgdIfUaeR2e4J0g8ZDFIZZ0bSKgJL0i+P2NH9QkuSJE+ikf4wZ/HUZKIR32tsMfy8FnHzrdsxs0rssd0DK1H/VYSyCE3P8iUjbxHU1YKRlZOvMcWAafHzlkoRwk5XEaDuNvHdZGExpJsgsenp33HPDWqRyP5Ckf78pXHIlvKxULP9sOKAhfIY40FxzhWhkf4syfHYUMVxytH2cY8faPG8XQtx7ivOMdbEe7G/iMRx8PMrke2i+dHPK6VR2c0jUfD0mpHTiKYR84ZEUREWW/HPSqwx8cpVEVgrrNHahzIx78OpcfMjkRH4JzSxuNUMkag2btH3dQ0R1FJL8bv59tGxtySxubTIsjlQA7I/QXyxoi0hMbKuaLHTK+fx0R5DccND4lGuUw8R5MYG8cM0SfHYy0Cx5lKosdYqMfEMemFRwwjRUfAWwBE46UhRkNcT0amGwtG79+HR0s4fccKGKzHtICYR78+Fke7OKdFyEYOxzG4vMf5kI7HD3uWxy/saMcsxRHHNBGIxbToqsdF3w3ITOb7xmzIRsdhQ7LF4/SvRpWDhsdc/t3EzC19x1AL18Y1OSFIwTmoRrsPpMePu6LHtvrrx9ejiETf4KFGYtARx7AhSUYK105FZTmvxmKhm8XnDPTFB78vx91E18dkDBzI0bjSxySoZsbBmF7HMUdYx8f6kUZrSyDHJdXjxmzn2sZkzAXIGWNDx6dYEkd4mibH8gHYxkBknsZcfqnHO591RgzCeUZAQuDHoxIDRyK9TkfbSdTHYgB2x810mMfecePGCqgTSEu5wEdF2KnFaQDCxs557sccukDH00wMSNaF98ZdvBXI5OMVx2nmgseJkI3GUEuOxvlA2Ea8zPBHZItAx8/mK8edwHHHfcW/xxZKM0d28FTHvx3jxnL5UUVSSLzHjnWTRK62MkPN/AvHQWCBRdYurkfkkrVG6CCyx3jyq0fBqGRHyvKTxpukPEcNQOlGxsxnRyvHoscC2WXHiYFgRlSD7MeGyQPFfV/exmnwrcdcvkvGDPOMxtJOUUdMvd7Hb4k2yKyL68bIxxjHa+ugxr+tdsdlqPzGPlgCRx+D/MbUqkRHrdgRxYu7CsgB/MTGKgmYRvtKksfR0SzHK4e6Ras+RkV24MtFmfoKx8KVrUZtxUhHSPDAxh/UAEcp3LNGqsCwxpVkC8eYbDbHmCW5R7E/v0cuzrnGiRCnxtDzF0bX0p7Gxhxfx4CGgcZeSnXHEA/ex68EoscGGZrHPB3kxnbgh8XDs8VGkCDlRYi0P8YsXLxHTrBeR0nsdsdttcfH2hwkx3euHEcIPRRGOWVzRzje00feAoFH4H1yR6/UT0cEpalGfT/fxNJvPkfwBRZGnRHSRWf06kdAE3lG/wFzxx248sW+cINGMBlOxjBTkMc2+zNHGAykR+jYHscRVhjHZRkqRbiPVcdu1ynI7bWOx4BmeUekcKvGJTXRxnnYxcXV5lnHvNQnx30uGUd0lHVHljB2xzwV3ceasKvH+WeFx+ZtAkfEAE1HG361RjRRH0em69THF0w6yFdbmMUj057Hq3GDyOoTV8eWgd9HXD6NRqZ5i8SgaDJHaNFExmKBkcYgknNGi+WWxxcIkkY6S5dHtlgJyLpK5MfBF97DCej8xYOPoEb2VjNHix23Rsvhg8faHC3HMBltR0GQlEfzfndHIKINR05Ap8ZJrG7HTKZRRtDzZkfGS3VH5OPaR4OQ9UfOCANIejY8Rq8EHscdyEdH3GbTRmXouEaidSLH9+yXxwNpmsYRNvRGeOLyR5JLdUYBzYRFLVGtR/LxUsfsvvXG+EL4xd9P2McLNBPHj0IcR4vsucaXx8/Hr82tx71hX8d6RYHH9ySBxlVBmkU3OijHN2nxxgK6XsfAGo/HSQ6ExnS9oseU1yDHh0VERvvLj8eMGZbG52rvRYMfXkeDTxtHVsxMx/bXkEbffi/HUemMxkTIZEe9wZdDaQeiR0Oln0eh3olHV5OdR1CcNEd9T9FHO99uRiGPk8fAG7xHAZWER4mcI8j6bfDFN+h2R6QX1seW4QBGxyosx/yYdMdxM7dHSvuKRghsRcYofr3GpH+rxrfgose5kxfIkkS5x5/jhMcsFH9H2ho2R4LiZMU7705Hz2dFxwuV+sawgaXG+i4bx8AbQMapAr/FpJAIR0ExakaFu6BHRGoeR9KeWEae3V5HEU3lx2eTscZGNKdH9kgDx+B9bMdS6FDHGVPQRmPmiMfZxeHHiv97RxGWyUa81MXGg8AyRbRnDEcE5ZxHrod4Rtj/ucZh8hPHtxEsRlFaUkdTBcfETmF6R1A8Vken17hFvBVyR0aU5kWJAXfGa1pUx471vMVRea1HGWJEx6ZKskZV0JJHzAxQx7FQ9USBc/jGRedkxwVSHcZHgc9GmVngRjUNksZjbmZHVBO8R5mZREdjzdvHV3Odx01gE0jRMclG92S7RlI4AUdVqZDHY4WKR0RpxkVhgf3G1bhDRo1viMfV2K7Ghbr0Rpo3j8cHvebHfnutxi4QJkfbSMnG/MfKxrU19UaO5gRHU1YGx9LPJMdSuBlGpE8XR7ZSK0fV53JHPRu6R9J+9kZRSSLFzfcGSOtNCkguZ5/Huq4AyJ1QYcfihxtGs3qLRyIsucbChjRFPpcDRwGVkMdpUDzHrSKrxyef28cX2DrHMyLCRbIOkkbuqsHHK9e6x/RsbMY5A67GWMh0x2qNyMbPdUVHcwYoRlArpcaByQ3IycAOyGNOaUf3Y2ZHKtj2xlspCcjaW+HHfwrqxg+qmMdOMWLHsk03x74fx0bk4kNHgPdhRsGHlEcZgwtH2oSER572rUdkyxHHKwV+x5sFBUdMDsJHHHyCRdKHl8cHvn7HiaH1Rn1+Okc9qqjHDJMsx70yC0ekDvLGUK1FxwZBgkdsIIVHMuUex8llT8aohJ7HdOWTxzH3wMayhQHINd6+Rb6PdUcpBKDHUidoxgYwd0ZQjYPGAwmoR4+63EeuBhFHf9mzxZJa28YRZmZHsr0YR8wOSscuX45GZMynRFC8CUazc7LHxSNbyDl8iMcd2LfGtPkYx3skzMdiKQHIAY1TRuGLwsW28zvHvFNlx1L2x8Z001vGoYYAx/P/iUfJxeXGohOwx3nYqkZ7UozGlGYgxwgrLUd9fS/H7XwvyCAwf0cPA4tHxDjux2pNCka89DzHlSNdx7lrDcR7zI7HoICEx0wPjMd+HQzFN2jOx5r4zcdtNLZGXxg5x441QEZ7/KzHQUC6x1z/bEfFLz7H3FVux/yJcMc+WCXHIY7dxqqxG8ddPKdGyd2Vx3HMoUZXYrpHZlXdRSMx2EflUChGNf53x2MOyEZj3anGNrz/RY/CdcRIz4/H48Ulx2P9jMYCeyrHL2w9x9wnGUeYzWpH9ugTxq/zsscviEjIIypAx5Zy8kfswLXF7B7qRgAgYkdGTaLHOLY8x/Fy/cb6rXfHfOFqxomhQ0fYADVHJZWAx9obvcUunzpHeMnsx2CEY8c+aF1H/PkzxzSgjMbphxrHEyC3x+LYhMW+z6PHqk86xqNB/kf7emzGwMr3xZHcd0bj5YPGU3TFRYeHj8ec403HpqqQxjvf1UUTULxG3+AvxGO+LUd0gzbHaQ42x8BKhMUkp1jHGqegRyFeYUfvuE7HcE0fx7MqOcewwbxGXcvVRkdhU0abhFBGmyaMxjFIX8YZoWfH+X8Tx2fE40UUrmpGUTGdx0kNzsebeRtIbPi8Rz9WpceABqtGM3N5xgCAVsZqrDvHJ9MOyOpzGUQrFylHg0C7RqjOj0fBF5JE/EdExo/RZEe11YDG/qLOx5l7A8cXqMzGmpd8xzTRVsalLAXGnRHCRqGWDUYw0v3HaeDAx//yIsZE2GfHm/ynxzKVtseolhbHhLy2RtwlUMeRfsDGgpnUR7jREEj99n5FsYMiyITNrMdi4VLHCQGBxzhun8dQJDnINQXOx9IOOcd5WFxEyjIQxHST28eux/JFFoqyxtjgVcdD61RH8LU2R4rHyUe0WDFH4RqQRuOUz8avrYXH5LuSR0pq58Zimd3HzvHPx8EHuccxFxJHiw0qR/aHO0cvTO9FJlMZxG/f1EaeTQJGgaSQRxU76Easu+VHYJYjSDpBBMa38THHawk+x2JPS0cOvpjEUjMryIs7p8bW1jZH5ztrxgj7I8dOHgnIIUfQx4t9BkaDQLbFGo/4xukmwUQMkitHZQjsRaMJ1cdNAu3GyuGoxr1CDcijcHlFk4ftRogjYkYd4bpHgFYXx7cQQsfC5vpGnzyuRgIrUkXzLrTGMxO9xodGV8dQCy/HlhD3xg4+/MW0yBVF5k8Wx51QFkdTBcFGNKCERl6ynEckSOfHV+smyEZD+UZJjTRHmSqhxs+mFcfRkYLFY10gR9OLwMYJCs7G4ctPxojETsccy6VHexLVRxtWnMfwVvnHAhqOxkqKs0cijFJHTlGVxRaSnscz9kzIL7wXxwRuy0e7VobH7kKNx3rlEEZbsStGHwQ6Rz1KWcePKbLHqVN3xgLKDMe5G0VHycyBR1nnJccNwCrH2a6yxvgip8ZcrhnH0fHxxsOSX8f7o5THXA5hx/tbPseTKf5FJWySx6Ohisd0tb1DokUWRI5EWEd91vrHBnHZxxPB4ManJCXIhBa0x2JABcijwVPHNIAjRicPwMcP0shHYiGJxbQHHMjXw8/G328ix0W248bhmpTGb/Gmx6Dofcf0LGJH/9BxRv01VMeHlonGd86qx6uOAsfp9zrGMhZRx3sjpMaLpY7Hff/xxjRRZkdgRVhHsT+QRj0uB0hHnT1I1nX8R55pakg6uItITtgGSeMZVEkonmNJFRd5SRLTaUkFQ4lJSHKYSWzTgEl6xW9JdzA6Sb7DAUmcEthIPD3lSOLey0i67m9IrLJlSETR8keuNqtHuWwrR76gNcdagw5HarxORlGBjkdQXBxHEbcmx11MPkcNL4FHJ3evR3a+LEZUwXfG8CWexuY2lMdApI/Fqz5+x3uLs8foCpzGElQmRggbNkZuo6pF3yCWxlh508fomZHGzbsLxtCMiceziwnHJ5nix4AWasebNTfHx4qCxxovn8VGdKrGSewLR0iYxceUZ0zIJeUlx7EQK8fhDw3IbXVex90z6kZFf4LHcWwgxoMfYUdraknHEzCwx9JqEcjf1t3HgMitxcpbjUe2KupHXMeOR1K4gMRwhsjHwTmFRmczXUe/tYvHkN+gR/KQlEcQOTjHHzRlx2E7kMcIrPZE4FzAxrraAseJUBPH8gjZx4/CUscm8fvGsd4kx39KA8dfx2BGtb6/R9cSgkMB9ezHePlXx40oJMVpX6vHiKSvx7DheUMn8QBGavwuRmeESMeHKQLIHyR6x7V2BscuYCzH+OMfx8IOyMd7I6rGQZHHR2zY2kZHganHRtSExuYrEUjI6EdHCwSmxuq0s0d2L/ZGSkokR/lwAEfGSyxFntEHSHZ//Edl4CZIq+ZGSD+VaEjpQopIg+ivR7ZcCkgxeHZHlK78x8Sgi0WQN8XHcF6kx1dqEcdVf6THJSTWR3jrz8eFmlHIKP44R/YGIMXdA7PHSluFx2dTNUd9niZHbTylx+kV9saEHIrHD4Owx21WdkeEXsBGpnHYx6MQX8f6XVjHNFngx6qgBEf5H0xHds/jxp9cl0ZrCehFf2oyRcJnBMcA0B3H+9oax6qAJMcw3RtIxzk+SDUfpkehpU5Hk7lQR1+IzEec4gbG22GexzltlsdaI1rHsqxcRzdoYscKCJDHVyrWRujKg8ftDSVGPuDzR8u/IkfgzSPHWzHNxqu/Bse4GgnIno30x147DMfXw+TG5Fuix4ga5Me62tbF24moR6XML0dk+29Gppu6RkS6MkYyBrzGMuYKxaVNu0d/oa1H6BkMRr/sTEa89AdGhigwR+2dF0fHScnHKy6fx6Z5FUf9Bd1GTWJWx41whsd5UZzH+ZwWyK/trMdFlx/H830GRp9UgEclTgTI3EEvyL2ydMe9Ij7HOaMvRm8wc0ant6LGi6OCx8j/2MeErbbG5Wf1R9ldfUeR1b/HZoaUxz/NyccKCCzHiv+FR5DvsMZr2rNGncAkRpj92cY0j+dGaq2Mx2UJPccNbzzHhN4syKvzB8jUGjPHgLc8xwF9mMfn+03HYimLx/zHTkYZ4nJF0sM9yItrFMc3ijtHmVLLxwsVqMaC4qFEiy2vxwbBHMfx9JfFKGa/x4VaCMcsQw9H7Bezx2gRXsf3HZLH4QO4x5/M9kdbiY1HckiAxzW+tMYhaJvH+PERx9MNikcehVHHbB8CyCPCocdxnF7HGRFSRpSFFMeV04DHKrocxjMTrscGoCTH+lw/xz5Yy8fmfYBGcH3NxsgXV8ehNqFGxW1xxZxTMccgQZXEGXF5R/ESxkbUCrJH5/sKR/qczcdbsTtHBCYqR/+wwMZwvapFX7jGRoIDnUc1HpzHMJo2x2JgJ0cO7N3HUTlSx7Kth8e8HZ7HHQk/RqOSJMYGYH1HsU5xx444FMgtoYZGUUnXxfd1Fcfw9tnGkzjexpVDE8VbYo7GLgA9R+KHIEb5sN/HpE94x2neicOItLvGQYAOx8iXJMcjKynHGaK9xh2ID8cM4oxGZIuERxIUYkWrHUJHQeEbR+2MacdE+NvG/kO1RaSOqUf303FHw0rEx6HmP8dj/fJGJ6Erx6/kkMdJbJbGqBVNx9Ml2McgIoTHPdOJx8Dak8dOcZTGMrX0Rgxx8EWDAOzGfe5wR6doGkchv9DH/4ofyJwqscd1YlhH8fQRxjXvNsV9ChJIpnudR6T4pUcjEp1HN3iIxrUFNEdnhRxHDPHhxoLzzsUeZZRHVJKIR61JR8fLP1nGeJoMR1UvKccJ6pTHvp+Cww5M40fAiotGdQJ5xzU9Ske2YorHS6w3yF6pk8YPnI9H0KTPRhwax8ZcT6rGldTVxV922kbcfbZHoYYeR5Bv5sbpZ6PHPwbKx1DLrca569jF0i8sRlvCoUaa5ljFb6iAx9wrJsiKf9LGdEMex+wzfMia16jHAeW4R5HMakefq/xFUMu+xjlFLMbOOf/GqHQcxy+dH8cRRS9HF8CtRwHMb8dhw4XHRiW8RWjx0EanV4RGrxSVRcU/WEei9QzH9LtsxzRgHEfHOtzF5XD5RvqcvEftTcbGxlSYxzxOqUNmZnbFdQKiRPzoakerzYlHJ//FR8yufUY2Cz/HgmLgRuJHfEaUJ4FGq109xxfH0sd4y9nGTNUuRupbukexEDdHpC69xgZxIkedXxDHHNyhxje6vMbTnMjHDk4LR52RAUc5RWbHuF5ox4BOpMfOWGnHh6WTx1I4ZMdXSljGt0ABxYpOCkee/ibHoQejxsrhMUdnFS/HmAyhxgF+msbNm03Hi9uMRXURQkeMgqFH4+VjRots4UbxUitH0eEKx9bUvkYGYdnGNS5Rx9hYkkc8Ba9HLNyrR7FQMEdc3gpHKXyQRxPyQUWiFIbGTDanR4D+hEf1cufHr2VIx7kspUeURgvHZEs9xzJEtMZi4QzGNdegRyiueEfe4gdHh4VKRjfIHccTiIPHcEXTx0k+4ccm01jHwbnjRUR6HUeXzi1HeemDRTbbVMfaal7HPfnxRlPUrEaBJRLHNUalR1kmc0fd5AjGR5u+R0IP+0ZPb9lG809rR7DRysdeidjGGDTfR6NwakVZ147HhUoNxzgWA8bhaq3H3nHix30eQEeUFutGD5qBx5Yyq0aJwbJFTSSVRiFeDEc+aEbHtqLBRpkjhUd+fCJHyfyLR0XGsUcuz4RHkX7YRajV4caYu0jHQISWxu6RuMfbwI7HgWWzR5L7BseEDeRGlL3CR5EtrMeR/qLFTx5tRRAIN8eLqzVHxGi/R8g21ka0UJPHjlRzR3uU30fXkr9Fh8WJx5OYpEVUzyVI1pQJR6K058N1MTnGq22bx/lQlUdm96nG3mEpx+GqT0d1yYTHQBNqxWCkJ0f6VcXHX7Cnx9soIsZ56DBHY32JRrLM98ajQZ1GLqBTRzEXysaeJYDHtmLvRgO5hkfUutvG/KhMRyNZ5Ud2vnzH85+oxtfjS0g6jhBIuZSwx9fD28cBLYPHkgslxyAxUUcf1EDHlWQyx7VlRUdrYZXH3CVKx5iMe8crEhbIXvmfxy7/uMZQS4LGWpT0x4hgBMhoIhDGSP9vxpFNt8axn5NGPM4BxltCN8YeBTTGok0uyHVNB8g3AqhHy1CqRhYKKcdsAYXHVGPNx3AOlsakf/3GdKWux/r8eMcToSRG0LO4RhSuQMUJ2jVHkc6OR2pd4UcOnMxHhG2mxp8MCMddO15HOdRaRztABsdIB7zHs2smx/grlEdZ9WFFfXaXx0Sa/kbAo45H+UAdR7geDkWfympHnp1GR0+uYMd4y+xGtmL7xoMfp8e1FSnG5xS6x16ZM0d7dLJHDSfDx+LoQ8cYtb3Gy78Hx5YCNEehRldHRXglR47V48ZL6VDHATWIRxXsT0cuf+XFoRZFRtgBnUXhehTEgGcJyGuNG8gfI1THK++Qx/dT4MZq3BDIzPImyL0iOUeAJlJH+u3rxTLVpseC8yXHq/4nRkJuBcf/0SdHeCsXx773h8c9KvNG7K/txkhQc8VVB65HlnEpxwOY9ceP45NHEOk3wqbLE8ibti/HzWtzx+JHKMbDpG3GnFJUx/C2vMb4MWPHeekMR5NAm8dGHO/HxCBeRgzCj8ZHIYtGP9XTx5tVscf5CI1H9SqDxjwsMMd7AsTHCcoyx2x4OcZe2pnHtMjFRoUKgMc1fnrHDmagR+wgZkeRpsxH7F5RRvzhjMejwRxGfR3VxnA9zsQwKl1F2gLXx+UYgccgcGLG98WMx1oTD8cVTZZHLCRnRyCBN8dPxs7H2jcuyKsFl8cIvahHhbq1RtyXDUe3wM5FcpDmxwGdKsdY2ErHBmCex1Ga5UYpKztHR3KPRW/BPcfQdBjHLpBNxSJ1o8dDWyHH4ggiRzAb6cZWjpRFsHFJx6rAwccAHnFH7A/fxoLTisbjvJ5HCBWex5mKEccWqvFGUocWR7F/rUbG69PH/aVTxyqpR8Q8vULEynMDxwUy2MaYPHlHPZqJx6Z6fsfveAFHApowxmD2j0clhCZHgHiox10V3ccy5v7G2R4nR5npFcfBd//GulqjRgis1kQAj7/GLywQx4B3JEdnU5hHsV/RRozRiccPKnHHSkPyR7gXs0fBWEbHW1G7xmb3Z8an5wHHXvKSx5xy5seAZhPHSBBNR8RA7UYibGTEGo+DRlhXcEblsC1HPpcQx9SNN8jt1ZXHEWVPxnZ+UsdQ3LhGj1OrRh53DUfyAdDG22oDyK91PccI3B/HPtdEx5W0wMbB6JvHT48+x9ERy0VTBXTGRiXqxolYpEfxsCVIjJoFR/ZntMe+MG7H0zweRoQeiMVHKpnHlZQAyFKvB8iNOFrH2hwMR7WVpUbvqYzG/GlMxhV9YccVvGzHsh3pRq7Wb0dk+zRHm0QkRjZ81EZfR1RGj9NrxzyMhMaRTFnHj68FyDIW0Mdo2aHH4rcBx+O1IEc+GHlHZmaDxT7oq8Qz4iXGeEOlx5VUMEaftIlHCdLXR/ST6kfq5IVG+Y+LxfTcIMflQW1H+V9ORyLwI8hU0hbH17F7R3iLk8UME9ZF3pqsx4GkKsfrUrBHu6eCxXtiVccMkyZFu2e/Rkg/t0VgBo7HEqO/xprX3cbiTB7IBNaJx6HnykX7yXpHJcW0R6FmfMeGZzjGdQLdRmI/jsb/sAdHpskOx5JsA8cr9otEJEgixycxDEXD5B5HH2MyRmFDHsb8h0tFkupXxytHY8YTgZRHk4Gox1W8D8hbQpDErTleR1FJVkUU7XTH65ELRlVogkf6XqnGEAf9xidPasagcaHHZ7PsRR80yUd+m3XH0ETqxwFes0XzN5lH6HmzR2Z3zcVSt/vHTtwmyKX9IscKhqJHKbpsx43fkccHztrF7BAPx6kzfUeqUa3GCEu3x9xG1USsKnDHwMoqxk1i0EWuRirHSnvLQz1bQ8fqFb3G27nKxr+WxMcoFbrH6pW+x403m8dBccLGxX6axTeIXce2RFZG0QLQRtzXp8XH6khHlNcfyL+hCMh0RMDGJFb6xwrICMcfSA7In1Kmx3BuPEfwbovHwu2SR8tQjcbBed7HYl/oRvIQtsagiTvFugl4RhBJl8dfAKrH0x2HRyUchket+CTHgObrxpny0scB/LDGeEvSxsB3GMhsh/LGybSjxjufvMaxEBdGAECjxm/QIke14RJIPJUmSCD2HEgTyXJI8NpzSLI170g0HkpJOShZSWC0cEm5MGJJ1GmDSZvpoEkupolJLvZ0ScmhPEl/AtZIfLu4SNSF0Egz1q5IBdeGSFY5fkjna8BH2MjPR8J1pkf3hULH9ThBR7sXDkfId+xHy+jaRyAyZMckWH5HAXWURzf4AUeitE5F051wx6UdpMYrpfnGxGKJxqDpYcfSVqzHJ++SRu84wUYkVzHHScwxxssQtMZvGaDHlMebRlAt0saNXqnH5q59RGXBqscGCZjHvIVIxwpns8cyhNPGpnlMRgrYK0dSdsbHJn4kyOVQYEYhEJXGhH0MyDtwcsc458lFOAY5xxX7TsXpFh5HoJjmxh63wscD7+LHWsR0x4RtpMaG5+JHXHYMSOMFwkaJMJXFqaK3x9K+zkaBFTVHWR3tx0b9kkf4ytFHXimKRXRTcEZVcBnH03xFxi8dCce0mAHH+eB0x1lmy8fCRw1HA8hAR8xdWMV+O73GphkGx5SmfkctAlZH1jalxymyqcc+iJhGE1KTxoVLlMdAc9PGmB36xhd3psY02Y7HKPsFyFMkFMcettvGlcONxZL8kUatqQfIBw4HxrM2Ikit2ETG3O+vx/FS30XHFQdIQp6vRzpxEceDPx5HhxaLRNezRUfvOAFIN5ofxht2nEdXiDhI4ExJSOaThUh4xalInzG+SGKRMkjG69hHW3B/Rwbg4sc9S2XHBpmXx1zvmMdhMnzHuCabx4tT0EdHsSbHlFk2yCBwTEZ4yy1G2CG9xjC7lMX9pSPGNouPRhtNKsfqvI/HfhtCx49yd8e4HmZG1wPxRgZ50sf3u/THZNK9xxZJLMdmh3ZHGSLGRu93M0fanINH1WfvxbByXUX72gbHpa0Rx808E8c6kgvFDE1BSPP2OkgaeahHcQtDRwH+MkevTLVHjQjCxiljiMcI7SbH3I/Yx78tB8dBIArG5RD6xhKjucZQvMXHulrExkx9qUck9wNHGl9Ix/wIlMfgXPDGnVBFx0Fxm8eK32vHj0JSx9vZTMcDkLzHjuQJRSfh6EfmXwtHwXggR30udUeNd8FGcrk/RoanRsUsE6dHhL2pR42GmUVSh9HGRZgRxq+lq0en99nGUrQKyHIofsc0gOzGCsaFxnEk9MetscPHeIKCx/a/O8gsNGHHp5eAxjtwNkUL5aNHAGjnx41XJMjMdsbHmghAx2P9tEZpwJRGtdVJRlCT4MewWtrHKG2fxbVWJEfayntHCh+Bx8tRF8eYzA/HS4g2x6GXxUfDQk9FKfo3xmQMdUbewgDGglMdR7qq0Md+7I7HYrCjxrRoKshcAgjI+d89x0AyA8f+I6jHbV70x3EsnMdiAWJHVbC9Rr+6Q8hmF9vGAgoxR5CkE8iZGZdFolUpR+7KsMfuuzjHrgeixg6sdMev1NPGmqbKRjX9Nce9Q5jGdPRRxyZyAMjlwFBHe6O5RqSG0McTwbbGBNbdxY2XZsZiAB7Hk6iax8bdn8cYTdnH56xjxyAS30a4nlTHc2cjyCV1Ccj3Q8rHA7gRxxA4zcY41svH6jNUxuqEiUaduJfHDSDwRto7jkf2p7HHyAc6xWIpBkg7MKlGQl9HR2ji9EZ2yNzHQwtoxk5AUEbBOT/HTpFsx/IwuEViN6pH04s5x9LeisVFBoNHpCCtxyoSpcd7pKbH8RMfx8FI30ZKqrTGMtRdRyi+TManMOXH1AuSRoYJXkbG3EPHMvXXxrI9s8ZjXQRED4uXRZILY0bfYApGaJJ0x2LXl8eqcQTHvs56xiy09MaqiI3H+Mmfx0AkX8cX5zPHzN0/RqaqMkdm93DEZBsRRzWtnkbuGqfH7byjxraUSkcexidHGeJVxaYb2sc6Yn3H/Ce9RmBUQceiW7PHqTQAx0ZF8sYOTZHHEacYx3Vyc8dyyO/HzMw6x4wq/0aF62FGbDh5xrcxB0fk8rfE13oCyGChMciydePHAKBlR6JFI8XhelXHb0QASOCMW0cez4FHa4ujR3hqYcf3xJhHCjceR96ye8cYBKhErfjQRiUEoUek7ozGWSaSxv7jr0ZZ3pvHroZwx2p8Pcc83ZJHLZLxRqKks8fBD5pHDu6Dx39GGMh+2+9GkpsOR+mGckdL91DGip43x/fk9UZfJlhH1GKeR7mrHMapgvzFtRVVx/XKv8ccKwJHaq2ExyLkk8dg5ZvFr/Uux9wGSsbPHdDHuetwxm+xJUdwWSXIbtrLxxb5zka7NzJHmgg/RIbYYMcWamFGJSakxhX0jMfP1YbDjg6BR9ejgEdbQjBFRFhGRiePrkaUNsJG3lGNRn1vC8daVCtHFZsfRxfYI8fjpcfFn9uCx3KobsZUGtFHk3kYx1VnqMfGbZTDnUE6x60pG8eCEVxGtmItRiM5z0bgLQ9FMgTYxvs6FcUf9CTGvjANRg8cCcZArLTHOBYZxwyTR0YbLi9H4gCYR7rJGcZFhxHHKxYEx0cDrMZ/2E7HGGaUxwyJs0fVyCFH+f8+xwX0a0Y/1XvHHGtKx0aVRcc3CqXH0GMexxhkvEaI1JtHZ2UDx7ra6kbrqtRHJ7HtxXmYiMateVjHwnWBxktIGkaf6j9HWxmjR4dXCMdnw7NHoFlsR4gU28YERpxHWMGsx/Qce8dD7JVHEeWKR+i5pUeXbspEF5gjR4YIQkfBqJtF1EmGR0OUhkfJFHNHqPU5x2kgmcdrMaBHa9qaRrBysscsQyLFM4MOR+DcFUd0o3dH02tMRwWDB0eN6CDHhUvpxjOC1cauX+nHtEGHx0l9bce7Z1xGkwmcRydhLMdrC+zGmN39xltx9EZGdEFHyhEjx8ikAEjTg7BHgXPkxQMwlUdgJSnGlRRHRkhwwka5JLDHXS2YxhSmsUeI9C1GKsk5xxoAB8b1+oLHTL26x3SjdsdvcERGESWIxaegjMdc31VHoInyxZtlU8cKJtlGccxGx/Z2D0dvwIFHSsqERlf8k0dnY6FHKOW7R5dug0WZadDHera0xyCy38bfh8LH/AHdxxxkiEdeOtVF4G04R5+07UdX+pnHlVR9xlL250b6zRrHgPCSR5W0I0j+80RHj+mjxy9ck0fbOb1Hj3Nzx2/w7sazq6NHmUUPSIvMhEa6+UHH8+2Cxzv3nsfOOUNHTEUgx84pWcfL8GVHxBF5xwukB8bGfGdHuE2Rx6s+wsbOWcJGnj0kRyAyIkeNKIbG68KFRvlvW0f/ITvFehZyx789NkaCAVNHCFucx7G/AcUfM4FHqoHux6ljAceiaEBIOOfgR8dalccSM1jHT28tx5xClscgQdpG2xllx4nAhscwujtH6gN4xw687cYz1AfHbbkZyCidwceEbUDHveJDx15JAcj8wd3HQPPPRjUvB8aR7a/FA5k6R6OhQ8ebJWnHN3iORYWb88csW8PHvQu+R3M3o0Z8IZDG6EhAxdTDnMfc5plGbrK4RuKftsfCTYPHztmqxrtWZsZoQRnHBlCgxhkzjEeQd/pHLwWzR0cDPkZU8tlG4UlWR/wYucR/GTzHcrGzx+zvBMY36Z1HBmFXxybC7saEjMZH3eu4R+Ta6Ed2rjpH0CTVRplKt0Y1rXHH9Jx9R7IMh0ZDJJjHm/UPR0V2w8bXMi1HH+S9R5tmksfzPlDHPpcPx7M71MZnRKRG2U72xTUeHUfOOTfHKeSWx/w4qUdgBVhHtVWCRs5ZRUYca1dGMJkURsaT98cO3V7HswpBx1vp6sc9SjzGz9cjyK5SHMgO3ZdH8TuRR69UpkYXjtnHebC0x91kZ0ZKCxXHvRJ8xuFr1saLbIfFRVgKR98/GMfsEDxHFXkDSDJmfsaatyTHA1ddRxcogce/HPzHOmLGxz9Op8ejAdJGIhwVx8/3wMYcCi5HcE0jx3yhzUaL/AfHAXXQxwWjw8U4B8xGWGjfRvK5lMfYgBfH0DRUR2Dlp0Vsp2XG1W/oxyE+VscRRwPG0+3Ux/OfEkczZJXGaS/7x9P9bkdm3fBHLMy5Rximg8WsA4bHJ6AxxutySMd/ar/F/1AZxpXDwMevVIPGLTKexURZVsf5YCnGsOmVR1Y+QUfjtqDHV6Ogx23sr8dTZFjHTIbJRvmP1MUwee9Ge3JNx8gvFMj9pebGVr4fxwY5gcc7/ypHIEEKRrpIZ8dMxuTGYKaGx85pi8cz4h/GrrZ6xa4HHEb2l93DQl6JRuSTZ8dEScLHCAOaR1jZ7kaitM/EAc4NR5R13sfX0n3HzO4sR5zinkdRablGFaOvx4BmuMYpejVGUUk3xmJfvMd2eJHHlGV5R9GyZscPy5THXiokR4h0zUagyT9H2f0CRsjG4MfSohXIBvFWx0s3NcWJkpzH0aiRxwrXM8S2xJRGCKyixntUXcZHGqVHPaHuR9B0CUdmpjrHvtCWxpTXK0cklmJHmggkxuPFYseDLw/Gx/o1x0rrpMdqjHHHge2Ax0jAHEegmCBHWFlrx+1tiEZo0i1HcC0LR2jSQ8ePFVnIXLbPx0BCrsbMrsLGAH+ZR1RTMkfRYmRGD+plx0cTpMfY8ITFfS1zx/ESccZiP/RG2N85xpKa8MZHErLGyBbwRs+1Hcci29tGyr4JSDxejEds56BGfb3+xuL4aEd4CWxH/Cesxg3Ai8YBdQ3IzQyHx6i1U0eyPSZHIU8rRx/DUcenuJXH3tmJxxzrk8VQzGtH0p43xkAT40WJ4elGBSPdRZKSm8dj9QrIIuS/x0qUA8hQS8bH0XF2x61qw8fYwU9GpsmHR2BFEMeYXXLGaOLVxniDKchDDR7HbznkRysnLEc3moFGnKIjRpQmDUfzH5dGpE8yR/eFjEcDz/jH0k+xx5gMW0dns7xEKdxARnNXtsWHtkVHH/8ASGXomsYo9ZPHD/rVRTwsY0W1lWvGB+7ixgdOTsYhH/zGkzUEyNe768dXG2vGWT+oRzu/cUd4W1jHBSMSR4IiCEekr1bH/lT6RqpA88bACiTH24i6RuUBv8acQ0tH/VWMR00iUEa1pl9Gkvtrx1hNBMi8hVzHbUQ+R3Gq4sbvF7HHmH3QxtwGjkZ0k7TEopuix9Z0m8a0X4lHUFsAx1ebasc8TiDGoiSUx6TOcsepUmtHWtMExvnfqcfpt89Dm4QzRylLqkeQDwXFqMoGyIc1mcfYoY3GPlepReTSa8f6BqLHPRvixi1iWcduYilHV4ooRqMahMdigbhG8aJex5O4l8fuKznHKZxbx2pr9cZqrb7Hl24LxxYqr8bo+NnHtca6x0IX18eKJojHt9EAxk+OA8c5tLbGUnebR8HpQEcmQofGFA7bRkoOBcgAVBTIGeKhxpI8EMfYsANGsyoFyDPr2Mc+N29Htcbyxrz0mcaKN47HE4B8x2cVMkd0857GqWQRxv8h20TMHGTHyL/Axx/0b0UDt1VH57tqx9CDbccZg7vHuxcjxwsFV8fMCk/I6/JLxwNZOEfH+pPGCsZExxK0JcfAaq9HLi4dSMzaFUiUVy5I8w1lSMWtYEjdrM9IJt88Sbv/VUmK3WdJzKVZSY/2c0mQAaFJYHGMScLubUlliEBJP4+7SAVMp0hjVMNI0HiNSA/Gj0hAaoNIlkmWR/Q83EchTuRHUflKx40mS0fHEYdHcI7RRzqFG0if64XGwyNJRzRBSUd09A3HlvKYxh04sse+8BvH7MBzxtCEt8YkF7/GpZwVx6+zekcrdrlFN0HTx0zGZsdDTAbH9AyfxpN5AUdka17Hl+fDxyP5tkan9zLHC2WIx1LHG8csW/DHBKWYxvJAIkfINsRGOVUnx/POs8fsj4tHN1oDxmVx+cd4OtDG9rfxxsLGhsZ3LahFWQacxaSO+MY7Z9PHWJkrx3mpBcbSfxXHPK3nR5Cg2EeCERvHDDIAx84Xf8cDmN9GdXEGRwXr3McKd3hHT37iR8x9LUfGpIhHKfqzxjeJ/8a47iDHRVg8xzKur8dky8XHkV3JR5I6rEftzYHGXVzZxhJEgsfMDMBGU4WERwL6GMehB8vH0MT+RfAmMEdPzXvHXnsix71yGMf5D4HHR2Hkx78ECMg3etrGnxxNx21W10YwGZlHUBQIyAisQEUkqBRIsNFjx4nxkcc2a6JG+JHbRzA5yUeIVFrH93QfxzFIVseqsEFHpL5USM1qE8Zb8TlGkCx6SEeNiEjFPLBIJYTXSOjI4Uglf5FIoR3PR+KPoEc6sijH/Lmox+GbDse75knHf5nBxw6cpceALpZHQBMLRfpl8cdvAZhF1db4Rjw2gEdyWopH0XqvxzcJNce3USfGv73cx3QzpMbDgkDG68IWx1nHY0e0p3PHCo8uyPiJ4Md4OhlGOhIhR/s6SMS4lgdI31efR0jvkcel7EDGt+Etx35cO8eaCKXG8LYyR2lrLEjykd1HCHWGR8J+kUfYAFRHhQo3RyCANMf76yzHa0lCxgYw+MdRkt7Hnp6DRk8e+ESvvZbHwcDLxxhkZscuLndGEAn2RmjBB8dgVsbHEFh5xOmFcUdUgbrG7yCNx7QQm8eOdTnGvy0ox3kXEMceR7ZH4pjFRiF/v0ZTDIBHaNFwRr4fiUWSq4bGO58zR+UAQUdCT/vFXjmbx7+OGMfn9NZHEGCdxyPWH8hDTDbH18qJx3WqhMd3QSrInwLlx1uxVsdSrhzIeceSxU2kmUYCWgTHK2YNRxlDE8e3EdnHiv4GyHKYaccHfVJGOcW5RpG8xUZrE9XHdiBcx38o90bsr+TG9sbjRt8PLcb1KM5EwgUwR30/JcRx5LpHxym/RWVAm8cvTDRFb9CVRqDJyUaAj/DHJMjfx/jR4cY+BxXIDcfVx39K5MZ9XTzGkMmBx5AFG8iWCYjHmqCJR9vpDEe2MgzIjXe7xhPwnkaJsiDIsGJUR7UGn0cOzrTHDr4Lxm6j4MaezgTH7B7SRtgfjkZ/GT3GurjSRp0AAsaMWPrHzIzBxrdxqsbG/ODHcaxUxghsf0fINklGF9jqxxZKsMdg5f/Gu0/dx0HZgMeVg3xG1/KRxziTWchtpjDIB36dxzMCCccYlQLGTji8x3Qz8sYvfR5HWCmZx8F350aBfbhHVMG2x9k9LURr/QtImZkqxi2yBsbRUZVG/f7Bxxx7ZsfQpMrGTJ2Nx5Z50Mc96qjGEU2WR82q4cR/ykNHxAmkR17LBMc0eJHHOP+Qx4Xap0bxsshGYp8Yx5v0GEeL255FzJa2x6ZLBMffgIRGnUAix/HTRMcnDzfGaPGARqC4c0ZQHRrHxd66xrVVZcbHaHvHxox3x1cbD8caQPLGP0WIx8uxksd7KqHHfkWGx6E2mkbb+QRG3HeaxqxLn0YBHgPGzBa2x+iICMdruplH5RACxk+vfMdNky7HLySGx7nclMbHuRfHJ5itx0hw3MYldXbGtab2xqg1CUTxq4PHEV0YyAFdb8cpaw9HoMkdRvdTV0QD6dFGQo0txw65BMiQkArIXUTPx7SJCkcVnZNGJAhJxw87k0fEMQJGUI3JRot9UEdqFJPHTZykR+qT3kah9qDHTvASR4C3GETYUA1HMoRtRnGsRcY68t7GJTXHxwukssUYVCvHZDsHRI3XBUaljL/HiPJ5Rw6dR8cyfcLHe5QfR4EVwcYILJlHpYyQRszOcscx1wpH7kl/RoqO4EUQuUzHSS5Qxc2MFscszZDH1UiTRwDfy8eFPxTIgSUPx4a3VscOHRNHWDnjxpsVWka8DeBHnzxExwaQxseqcGbHL136xfzYgMYVezbHPF0dR0yV+UX86XDHRZabRsUnsUegyghHWhM6RtMTo0c0T+tG/XZ7xlMFsUZFB13Hcmi3xQhs5kcUvyZGTIVkx7IckscM4kDHzG0+RxPAXMcB5pzH7wmMRluREceRbe/GHoXdRGaG98bHqQvHPL3iw+xeZ0aFGqzGI/ogx9zG00ULpDBHjBlJxwduC8ckpwNHdbEExhFmrke6+glHZ4y+xyjt7MYq2RXH3B/Dx4SMHMcHHu9HBgF9RzoBAkVowqRH/nQAx2VJDseDL1LGE7Grx06QV8cpvNRG2f6NRxhFB8eo5UJH7E/pR4EEXsVcgJbGPZo1x6Vs8UZ4C6bFQIIYReozQ0cYxJnHtAjWR8GJO0f5gB7HKbrqRzMKr8fxQyjH2S6bR1KnFUfEKYhHXsuPxhfYJ0cGQgtH2c6wRg9DBkh6FVhH5cAGR+QyS0YOfXLHBnA5RyroF0dqDbXHvw4kxbBCMUfzfY3GYeOpRoJSJEfvByZHsfC4xll1i0UtEgxHIrXhx1j5s8f72p3HGfPdxSDhjUe5q3THjQa6RntUw0ZBgITG/hTCRoD30sY8ZNlHwWjHRxAJ+EaUpyhHKSxSx+T0hcbBt+TGQciYx40o1sVvsLpGYEWCxglo8UWhdsRGQZHMx4sEk8dMN53E6JoaxxdGXMfKwgjHcBeoR/G0JsY5s8rHWmTvxOxeGcevRY/GYBRERnbgh8UN4FJFxv0sR++I50dU4y/FLB0ByC6238f5UADHZOtUx7Dp3MeRLgJHmhhFR8LFiUemyfpHChgOxyh+oMbwVOZGGBX6xnwJkEdQay9IMwuTR6w67sZYea5HAyd9R08uv8ckqBrGWWXqR8SprUflH+rG7DCwxzt41cenOKPHS1k9RhIDMMcdOWfHSWzmRuUhb8eH1w3H2MiGR32/YsaJAXlGx7ljR73xBUc23OlGCzVzRhIjsEZAZOZGevaNRs2KDsdbsQLHNwn2RepFkMe5q3jHOLbRxs3DyMeCwirH8+a+RzVNeEcwOUDHtSaSRT5XmsWEZJPHHgWcxbNLHMfHOvTGhP66RriNvMbiGIJGFfvWxuwn28d/AqzH7opkx/CVbsdJ5unHG00mxw24iUdCretFJhMoxiGfFEeUBRzHCDuyxzJGiUYRpZ3GeCpex8SZpUehN1NHs+rhRmvpkkb5HnbHKatERw87TEdAxFjHl68rxzn0YMfdxBPHIb+Bx81Urcf1+QRH7x+uRwzxWEe0F0lHqomaR470AEc2i+nG7kn1xt5ChseMeWNGfxohR+O0vcd3/qFGPtfmRxBAq0egXSRIuA9lR6rR1sax0NZFQl0rx/k+XEeJYfFGNutdx875sEdMZipH0RGvRUIHhkewErrGQaB1xsTxkcbgnFVFqNXoRlwfLccGYf1GwQdNx0yFo8dhS8VHlRMVR2Y3S0bJhapG9FvCRm1WDkcbTUzHhinpRu9ob8eeZfzHBMWnRBZZGchJFs/HyJ+cRz2baUfhSRJH8y33x9i/AMjlULpFs+pGx3EcjMcZ4s3F6iNoR4+yBkcPCxjHrzOoR0JWG0hsZ6VGojRvRgfOScUC6sbHbQZmx5pX58cfw9PHXF8LRwMoLcerflrGIR6vR+4rosY0wQbHUzROxvA1qMcehiDHYCRcR7YC9UbdNQPGKyXwRsRxiUY4Vk9Gn1ooRtFS5MdTtXTHxymmRevCvcfcNkZHBGUvR6MhAsgM0fhGRWcZSGW4wkctsPHGR2KDx+qEisYtyYzHWCirxWbG0cZBYBzHosyFRz/GkcWK/VlEQIJoRpi9IkelnRFHZv7Gx8MTtsbTvCdGdTF5xsqBwsYaB47HI0pCRoc+r8cyoSPIs5lyxv+hJcZw/wXHYv+8Rm5DH8cggtHHdy1AxuDEpMdfbuXHuol6R2UZqkYgUqXGM0LyRj3KQEboaWfHKya1x3u0OEfPllZHhuemRpums0ZCZsbH0BR2x5GcWUeJAKtHdoDZRhLU0MZ2YKhGBNZLRpSW0sYYvePHKrHLx1dLGEdEib/GTw6Wx5hMXkbXMtRGcooWRnkn4MaW4eHHV3MJyGgiz8cMgo7HZrVmx9ndp8fq5ATHp1g2R0al+kU178nFq6WBR7wk00eQb+FG+v6oxpRl30WmSvvGNIASRr7fs0ZE2HfHfOF1xkhgIsdvmJbHh9ZPxgEsUcd/is5GORNAR/IhqMeVQ+xFi5xWR3EK/EW3oEXHE7o0yHKaycdhA/HGUif7RVvA5Uemm0lH+yvMxvz5bccgAQzG30/FRY7mgMd0NRRGe6JPRxUEmUcXSKdFPP4ox+oUQkfT/CvHqjFQxr88gkepCqFHkFfHR+DtVcaR3ZBHBqitRz3aWUd7dJhHPLX8xyHmkMcnvxRH0KTkRp98L0eNRpTHThKix176lsepgrXG5m8LR0XXFccr56hGzohjRqPRGsdcDubH99deyP09C8ii89PHqeujxzD6M8dz3//H/SYbxyQIckduUnHHFYwPx807WMbxh0PIJwBDx7e3+UcpKzjHUfGVx0R6w8ZghTRH6tOoR8NzpUYXWGFHKSyCx+iqB8jw9pdGfa7GRHZPusYyBmhHNGD8R0Y120fm3yTH43apx+cMGkaNlw1FNW0sxx04bsUTYU/Fc9cRxz/WqMcI7QbIRNrWxmRzpUeS66pGxX5hxuaVikd7xAhHGKyPx4i0BMb4MfZErTjyxtVnH8YLNbHF2W2mR2P+bEcOnFFGMKq9RneN8cfgCSzIAzifx72BB0bDxMtGzkioxjQR+8ZbsiXHih8hxyxduMeVhInHFkoURwK7VcfResfH0cA5xkmtIcePo7DHSNDIRXBtSkdCD8zGRbY3xqTfgkZhwxlHLRDxxeyftsfMTDpGSD+KRgKbgsd2SJ7HZ3u0xx8EDcdttOHG8IUcRQ8LDUY08dLGsrwBR9Bk7MaB3dXHChalx+Mdiceh9tzHwp4MyDC7MMfX0xDHXTt6x9mdNccg6q3HjJoGx9Otj8bbOH3H0MQvRkg4vEe90iRH/7ADx3ZP0ERzRnvHpK/4x0+ehMZQS29HLWGoRgm68sdnq8/HtuI0R+CccUVPluPHIMYJyP3WEsccPCdGYiGRxhLy2MZvwGDH356wxjh3psdiGcbH/1AVxpBYssdOQJzHiMNrxyncoMd/qZLHwl4+yHN2lMeYjbxH1XhkxptkwsfwFqbE1VQRSN+CGUgDswpIqLIiSF0wPkjj7VVI/j2pSLCRJ0nYrFJJBD5aSSQFUEmN+19JRkaXSSy9iUk8XV9JMYdASeE4vEiRkp1Ir+22SNmFYUj4CYNIoR12SAfWmkcOzcRHn3rWR109fMd2kBtHWozgR3C+TUcwew1ItxFsR9obkkYrRwrGBtjFxzYsUcfrQp3HtTVzx2w4A8fV1nvGWgSLRiai10Z1kZpHLHT9xiba88d939HHVzpZx7UWCkfUSRJG2Jekx/6awscxKOBGSmrjxSJbYsfB+ePGkvr0xyPbPEbDw0ZHFmo9RFJ49kZW7uPGA7e6R0ATTsZmxsfHtGiVRjOycsd2jyFGNe8xRg59Rse3UGfH23nlxx0p3kY7MM5Gg9ArxzxljUe9I75Gjjy+x2K/k8d2zwbHsfCGRhbKv0aUBSrHh/Y8RxCQqUdEGUxHVWelR9eSjsZLaDHHBqAPxxfwhsesq9THq2+txzn00kdQrEhHMzJox5WjAccQaYbHf9kTxXFsC0fP98nF8E68x+jIusb9LahH0803xwVSDscuv07GfpOxx7jiEshB2QjI62Epx9mltMc8XSdHvMzgR/O/useMuVBGg6+JR3wYmsd0JDbHCzVQRiNxjEdbsl5Hsr2Ex2NdxseJoOPHosMdR4RKZ0gSFLfD3gJPxuPWl0jb6K5Ij6fNSK7e7khYrepI/Ce3SDlhAUhHu9VHwuVgR6F2dccgsFPFTWTAxl9478fzX7bH93WuRkLPq0UUDk3HOSM9RT6ZBkeH3uxHBw3MRyPyB8gyLtfHXUt9xcl95sfXEh7GtEidRrKOgsdcJqlHke2UxOgdOshyytvHU4VPRjCqVsY+1zjGa6FASDd5b0eC+xHI3hG9xpjtWsfh0pPHAis7RDBaakdU4cdH356JRkCjC0f8L9dHQKybR4nSkMSx4HbHAxjvxjjWasXZpbvHXzj0x8iYZkZMFTLFeAnPx1D7ecdYGUPHMhUJx2iiDUdTlgXFxMG6x+rDHEf56wZIFyiWRr0RRsfNerPHMXfORScx1MQep9THOmG6RhV7H0atWLfGyGY7R7Bh/0VBIAnHQOQexyGOj0QCK5/EuVyAxoj0yccLXILHQOzCR82Km8fYKRLIduDwxnhLTcf1aq7HlQwyyCDB18db8gvHN/KTx6vPDUeYa1VHjiRwx0b1OMcOXUBHHagTx2lsGcjtbZTHVj2GxjSgjEZaJOhGMqU4xzV+v0aZqZpHOSUZx6dotcXCdRJHwTe2RvVarUcQOE1HHEwmR+r0DceFKwfIio7NxteS/0aQoMjEuk0GyIKGDMi0RyrHuKXfx2dLiMdaJIDG6JlIRmLfw8aRugzIl65dx0BkBUfHeiNHQp1DxybiwcaA14nGfngEyEcL00c5badH5xu9x53gCEeY/QHHKI2+xhFuhEcIG55FJXVNxouMWEeIIzhH2zi3xxPhgsczwzHHgUW3x7JMCkZ0jM5H2R4LR+yv7sdtdYrHrwNbxqBRs8dkbHnHmsilxrx8vsc1b0fIXLfVx6d31MbEURTHorR1xbiVnMc+uSvHy7+MRpRnRMe4HndGhXtIR6tNNceTGAlGyCamR9HQUsctolrHjEonRh6nbcf3JVLHLm5ex3D+nMcDMc3HidAYx6y7ZUdIUAJHxJmiR/68l0c+KAdH26jZxkfTTsfSNpdHRdivRac4Fcd7stdGwsY8xoR+gseJMM/HrwOHxcoyP8a/XXrH3oK+RfmgrkWQoOJE5Eqcx2y4msf/MhdGbpIUxwyRgsdLuS7HzJ4Wx1fcJ8eHFoLG8w6sxx+8wse+0AdHgdU6xmEjysZl+ZxGjwKVxtXHpcfwXYjHF56fR5bwEMeBtbrHRhVJR2ddgse0d57H6pXexsx8YsfiWLdFecd8xqWbb8UF1BZHtJGix1prIMj/oCjHBnA3R9qKksaAJgbGuP7gRmUCg8dtrM3HAntqx0J/e8fy8BHGAVwLR3q2uUUF4xdGfU4Kx4Ovn8U2q2tFfKFUxw2AgUcULt3F3vmVx1CUqkeqT+hFuWs/x3r09kZT1gxG7pK0x59bs8d0i6ZHLNT3RhnyPcd/WavG0teAxw86gUZjngzH3eMzxxWM4kV+C4/H7ZWLR5hbUUe4D07HKL4ARhZ6X8fOyZbHozBnx23FD8URxRjHDe9Ax+V5rkfoILDH5NIlyL7Abce+jvPGx9qcR6HWu0ZyOgRHEN0ESFa9CkfeGp7Hflvrx5E8YMfdc8jGzcyexj/2CkdJfgVHKzZXxs3qREZSl9hHdPW0RofFy8YvXMdHuF5gRlVvdcdnRMxGMjVEx/qMace+7AhIQOOKR4ZXp8dXSwrHfV89x8C6PMeR3XrH5EJ1xxh1LEdgpdZGoPhyRixUNkZgRFHHqZIwxxgV20b4glZH7O/IxtNtd8fdpPRFTlGFR+94p8aux5LGT+5bRxlyK8d+Q4ZH9jaeR5biysdC7VfGlWRhxxbOFcgHzrXFCof0RyApqkc9yXRHMGPgRxDYikWwIb/GDr7+RPqMlMdgJjfHOfSORgoIiEZg9BfHqVQTR5JLXEdq3STHpygpxmnvmUaUt5BHGm/bxmu7bsfAW7zEh56px2/JnEf8qd1FqhiHxx8L+kfe0R3HKlivxvszi0cZcy1FMXhMRw1glcUB7ZFGdET9RqqQOkcdSRVIKE4fR7cglca4DT5Hl38Yxr89P8acYt9G2AFIx7Sol8ZCjbdGgZNSx6ID38bMLsdGjbg4R8/VdMWpJIpGENhPR9N7y8dMlrbHbtIPx/OOFca6SbxG8LY1x9r6oEf2+JVHsyufx8shEcduEivFH4MwR38SqEcLDbNH4ogMR7biSMdm9yXHToiOx4a3YMegiV5FtNc1x1WfcMc2LHNHeBtiR5lhuseW8urGBpDARoP3r8dSrrbHF7eBRkLtv0dkOxvGkGfYx2AWF8fTHQDHIRfIx0ZkYce561TGMwK3x2pNbEXM/dtHXI9YxvS8uMdI3+HH1JqrxknOrUa4jprHPQqnQ+YdhUcQYJxHQ5TNR90kXkaffBLGLSGDxNRatMbHyVVHLDvoR2nuiUekrjpHIFC8R6hGI0c72JLHXuk7xk65yEchLrBG06Sax6qxuccaD+zHuhGbx+WQZ8a/vhDHquE7x40XbcZ7hGPHuoGGx3HLg0dV/xhHtnPKRZligUf9pd1GXdwHxvf0O0f+Y+ZGYcOcxkjQo0YK6CLGKsh+x6nT0MafmnHGgPehxzSYw8cTYeHG/tJoxw7tGMc3OKtGRtTexiP530ZSuMNGOXUix6MhE8fw9P3FCepDR3/IX8aFutFG77mAR04QNsfj9MzGiVInxzMECsd+fCDH+bC8x9PsBke7t7FHeFsVR+p1nMab1fLFfR1vRtbkmse6ybJGrESRR5Np98YVCz9HYQK2R+czkEdfmBhEixtyx/MdLkfhWRxH8AXkRS/dLEURDpXHcA0FxxNwXMdjXuLHXP4ZxvG0gUaZquJF0r6XR+sCoEd0tcNFn1o0xg8LNUT9NSPHjDkPRv9QPcbB4cHHpUwuR6+zlEeyvDhHCDwjSLhNF0cs06PHi2zURZVUAMaEfOlFM6KZRfUI5MYAp9ZH9ySVR+tRDscSVHJGoMmdRjdYDEd5WG5GF3YcR28fXEcSYxnHR0GxRiFuLMcuf3THBVu6R7raFEVrqzfGu5gBR4CWBUcSEl1HCiYQR/PfiEeqMZTHmMytxwisUEUhr/fHooQNxxw6NkfgbQNHUudLR7TI7MeH5fDHxLFexG1mhcd0E7fHKA8HRYMPi0c2vIpGglMBxzmMsUesNwxIJjMzRyxUeUYSo6PH9FS8x/wp6UbZFZXHP93ex0LtS0a0iPHG+R8Rx9jfnEfFj69EH6zNx96C68b0G6LHP32bx5v1QUcmU59GdSFZR2K3iEcd+JXG2DBvRjXvi0bS99DH2rt8x3zwHUfNexjH4vhgR7z0wkeQ0JfHpb3fxdYmAEg/heZHPrc8xz0qlcfecVjFr2WBx6mCbMVjfRvHnW/mRu679Ed9va/GTJVuR3plqUYu/zHGpurYRtjpxMel/RlHNMGQR2bVP0XS/iLHmob0xzZ8icbMrajHC9gPyDoSwsU/lZRGa8k5xkBCScY6CofHdq/axz0KZkXLEJbHJrLex5p4x0fFLVtGyBcUx2RcMEdHoSrGwwJPxxXVmsdnRJ3F9qbvRjWt/UZD3RxHHelkx50A1caoFmRHS7lcR/7UIUdJ7h9H7YxZRyL9k0VM1irHNcaYxy+Nq8eNBnDDlrJcRDZMeMcJKNrG+Q9vxhvdE8cIDEHHfW+Wxy9EqMeg5AjIQWDJx7fAFEZioGPHysNHx/M+mEfOCEhHjMp8xp+r90UgcChHjLlsRdERgsXeQm9Gnzpux3sjBceuli5H6XcDxym8Gsc83Z3G3uBqx40ohUSfGrHE2T3KRuXgJEfIJ5nHCfmYRPiBCEeY/DTHhrkTx1kGu8fDdIfHfb2qxmmA0EZLCdpHAF8GR1h5Z8eh5enGu5cvRwFNOMaRzGnHEccmxhfoD0fMnv5HVu78RsV/EsdUY2BGHyQAx+LY1cUeJcXG8EVtR7fY3EcehefFnGJ3R1Ylh0dZ7tVHFjLTR9GBzsfjXYHHrXokxsA74cZCPmBEusp9xyBpq8c1p4XHLXJJxhe3jUR5h9DGN6m4RnmHZsaSdK3Hs2YMyAc6V8irqRjIKniBx6aaSMeYrBvHt6j4x25awMcG8SdHpZxdx6qQPMcPC2ZGVuIJyDC7ecadL5VHwwvex5wyy8epuoPH+DFmRqaK2kckBuNFGFXnRjeJH8UBgQXI0/zxxk9vB8YXeIvHN0GGR/+OFEiHhlZH+Z9Sx/3+nseXbrNFmvdgRq/7isdpLxvG1AlPRd2DI8dRujjHSYX7x0U25cbASX9HWJdtxrAh/EYZw3pHv70xRloEe8eAd3DHRLpBRwKackWXRp/HXim7QytunEdx+4BG3w+ARpgMiUa2jxrIquglyHoFm8ehJ/vGe6RERw2PBkfYkKfGuIWvx+Q7v8deoqrH8wbLxwTFyMZ56ZTHO2ACyHctr8a7J7zF31CWx3aP9MaqIJ5HHOwrR9pbBsaKH7VF892gxhyr3MYSFIXGvEVSR8BqN0ckj5vH4gDLx109m8ccXJLGir/cRvpNAMd0JArHVj1MRpYheUYwmUbFTx6sx5Zo08dZ7obHBAUtyJq/GsiC0h7HaX9/x1vxBEY0gOJGVv0SxyGOpkW200bHIAilx0bF6Ea19m5HIxsMxhAJNsf+wzPGcaxnxEq0gsduoy3GgZPyR7FQNkasjPTHIS91xzv/lEbuibVGsOURyH/tNchOsgfHnSFGxzJEv8XOaAHHG93/x+xP2UYf1CDHa8IqyAQ1hscGSdPHX5iCx4Zn08bmfujHyQ2Ox0Kn+scfG7THgnG5RwukNsa+1ufHHqZ1R8RxP0gH7wZILY4BSNda/kdF7gVI4y5HSCFAgEjaXApJdc1ESYeBREnh/kNJLnNNSXxIhUmOXYJJozlPSQbxOEmPsM9IiGiTSD7BpUgT7jtIYu03SKU1TEijMNJHAvqNR1VfcUfXepnH1ceCRiZ+EEgHzrTFo1GGR82a8kc07+7FPAWdx715EMhhS6fHLPQAx1HBmMdHko/HEFi4RTc5KkfR8WtHmFwsR6hNgMedx5DHW7ntx5MglccjmldHSAAFxyjltMdMpp3HaLHXRuAtjUbde4HHpmoDxxhEpMfPpyhH18IZR606EsYLdYdH4Usrxp49nEfNbJ3GN7GQx2BUHEdioI3HUljJRrDyVkbfnoLHLJuwx03K+MehNWZHauwMR6IFmMYQ2C9GQBqUx5sU+Mdde93H7kuixp0R0MVyapZGEEg/R5CgtUaPcdlGp6jDRnuzZ0d6JQTGyXUWx08vQMbjbJrHZXnYxxbKRMdoAk5H6pMgx2zXr8cAnsrGkwksxxiEcsZeKVfGvCNbRrgHhsfSH0vHrrbGR+eMmsbgLaXGKwerRi0Jkcfr5QbIJDj9xyRokMcJofTH9doCRylL3kchv8DGpYy+Rupz18Y55GvHs/uZxoj0gMaSy7lGvbIQx+CMfscuUNvHxR8dyHs0A0cs2SxISzd1RVCLokZ1ZJ9IUi7ASMyozkjNj+5I9frbSD3ouEgt5S1IGs0DSAsoDEgMcTlFSnvwRZidF8b3TdTHQKusx8w9NcexLs/GbwGKxQwClcZFhzBGviDYR/ZWfkcPGwDIsc8CyN4CzMYszJ/HW1HgxlpTJEaDAE/Ht0GnR6+1A0enaBnIsdjCx6HH8sYSO4bHHHxRxCzrPUgFA+VG9ygsyI+CfsYrpmDHg3DXx45kTEYgsuxGXvqHRqRO+MYubnVFAuH8R74gzEcGwX7G861vx0r6GseJsE3Gn2olx5v+gMdN87REE1Ixx8BSwcdm5ulFX9gJRtgBGsd/KhpHkS3mRvqMcsdTloVHd+0FSKz7AEcxCObE2Geixy7/HsYaL2TF7pchyEsIM8fRAFrGZyWQx65W8kZluaRGTKWHx3viWscrtrbG6pQkx8hHTcY2E5fHnjWUxxITg0fDotXGhg/AxwkqmMarrSzE3uKBx5veD8jLD6PHSQzIxRseGEa1ViBHjed9RxbZVMdoEdrHKYyOR1txBkbRWRHIraGqxyV2S8cmU41Dp9cwR+nG90bnY5hHJNfsR2kvp0Z3LeXFbxFrR8NTs0a2km1HlsBpRy7wE8e8bdPHQe0MyIs8Rsf25qlGWZfJxqUJEchGm/zH9vYRxzMjf8cI6yLHE1ITxyZT50Ym035GsRDBxyfATsc5hA7H4wQZR3aPCUeGuLfGI3o6x1BrjcctzgdIZDs1R9LPwsdZVihHMuUVx0msvsaDnmxHm4aNxq/TLseipEZHorWeR4tcP8dtdXLHkIBKx7t2ZseBNepGjxLCRzcaQ0epo1DHhvi2xsgW6sbnOmbH4Mwfx9cbh8dN+tfHGWn2x/LwdUYpy+9GQSA0x3h6MsaefXrHDlaIx7AhGceBBMXF1kX2xWKB4sbfT2ZGXUs5RsiH9EWX75XH4ZqGx1asWUZ4+jTG7Xw0xQNHdsfYkYzHCYpgx5Dv7cbhCS5HMDkgRydwgUcWWfhGLaKdR1J47Ea30R3HzhHDR+ZulcbTrZXG7wfrRqhlK8cYxJvGTs0MyGfUJsfVh85G1sQnx9SayUZPLzXHPfvVxvRzk8dpL/HHfFBbRgzig8YXJxnHbVYxxgjsSMcbzY7Gj8JzR4bZc8fECPTHXJ8FRxfIlMX7eiTGLnALR9fSHMY74ILHHm2/x2yIcUfmDQzHWT23x60Cy0f9xnzHykL8xxve7sZy6CTG0ZBJRz5X18bO931FawthR4sLu8dmehHINc13xU7xcEdMVYTHhkk9x6gGuEY36V7H65IWxw4+sEb54E3G/KlFx+SzBUceFpVHG801x8E3VsfM3YPFTXQRx2gAeMXHuglHs5lTx7WVUccW4upH0q8AR0Sx+MeH5eRGfc4kR7mb/Mdxaz7HY70lSOXsCEjKYRvHBsEfx5jdkcUH/fzGmRsJx3i6EsZW3SDHCiejx8lVKEdtVnBH8iGyxj45usb6FMzHECjhx4139MbywS1GFgo+xzVeH8eZCZZHmUsEx9gg6cdv6Y7HQKQdRYHc1kejEPBGBRLXRm110EeKP1FHMJpVxzPbA8jSDofHfypJxtSrFMaJUpbFVbElRw+KJEcep0TG3orJR2FS+kY9m4DHij9pR4r/qsb9RY3HyeW/RosbzcaE5Z3HGEymR7OpyEeTMI7H/AePRmwnGsbnZPbHs+lOx5pnHccWeV5HKB7YR4XqXEfjlJtFHuVxx8nleMUIQ5VHeHuNR+VfsMYxiIrHF7e7RWckHEcqCZ3GIZ+OxetRakdbIDnHfb2mRoxJxEcYZWPHjagGRvU5bsfEfTPIFd1RRhNJwUdNLKdH0Um4R7NzuUe66gRHTiDDxkLvhMZ0RHnHaQ+9xt5xJ0Yk11THpuoJx7+sbkaWkTfH00vGx9M81kXJHclHF6euRzIlIMdLgcbH/+IWxwyRQ8fTzcVGllEYx3dtr8ex9tNHAe2lRoyKscaDrz9Hj1P9xqS+Gkf9RcdGPrgEx2QMHEfYT4RHVtzYR0u3cka/pp3HR7J7R6brHEfhEpfHcRsHRhimCEajQeLG/fZtRFPVPMdmN07HTlHBRhrgV0dqTbvERiUKRsWv+0YFjJbHU+RSx0GR/UZs5yvEQk33xhVdUcYs/NRHN/msRyiN9MdRucPHTZOcRtDkjsaCAUBHZKAHSH7riEdPrz9G2GBEx69FpMdNpInGPP0nRlx4ksenqLnH63mfR9IHnUe9MUbH8oGbRqdoikUeFerHZZm5x38ZIkfcJqNHRwPHxeaGpccVFYfHXvoSx52DEsiHjcTHs+psxkStDchF2DfGkoOJRxB4zcbGXGDGnUiwx6wcmkRXXLJHIlvkxnNGfsZY6TpHGg9bRzz9OUc+uT5H47ZlRu45OccIPYPGSY0IR61psEZWbqxG7quvR6ZytkfwphdHD6uExg7808YgUENHbfauxllvtcef2nPHOYTDxyXkZcfTbbDGwDvMxksX38b8V0nHp+g2x920ocdgdWVHTHZhR9J/H8ed8DNH0u/cRvXpPMf5P2ZHPybdRgvFiMd/2VFF9NsTxSKrRMfGHDXGylFMR73xHMcckszHx8okR8ACmMdAJAnIXS0CRpG+7cb+Q1tF19L/RiV1KsQSNHHHrgcORuVf5UcqCT3HqPRjR6QPpUfxuobHFXSGR0ks20YCa7xG/KmpwyehjMfSVpNHBA2KR9ozjkcZkWHGXJ90x4hbikfOaOjGr+WwRl8v20czc9PG5PLnxKWsyUcYtLtHQh7Pxg8jgMdxLOxFhWvHRdPcWEcjWzJHRKmHx/aXXMYKRgnFrJSexxNh0sZC3zfHKngTx3HrkUdKe/dGq60CxtWoC0e/jLZG396yxpgsgMaj4hTHFtmCx4mBEkceJ0BGuxaSxqic8kczolVGSRzlx3GsH0aGybpG5REpx+EpAMfIdpDFFY2OR9D0b0cbzS/HNe8Cx5JcCEdlSHNHHPwmRyWlb0ecE3tHhwWdxRyrWEZt1r3GUxSYxrGAbkeEnRLHg0AhxxxaBUevkwZHFjoxRxI7oUdT9HZHOE6Ix/rcdcZZdZPFy/e9x2ZGhEbRANzFtjNKRsFHkkfR4LPHjGmGx662uESdp5jHCi6Px7sWX8awwYJGgw+jxkvo28b7mn5HSACpR8kFLke24r7GTmQMyIkxY8etsr1HHFoxRVfsrcdtNqbGLm6SxmhRncde+s5G+h6BRlNyAMisW4HHQxS7x3lnxMdeCzRGGsCpRX+RnUfRgUBHMMsuxwskkkZu0gtG/Z7Ex3RTZ8d+vKJHGUIBR5gNXUfsLvdH7zi9xIaHSccduFFHjb7+R7EgJMdDq6zHOlKORiq45MbKwzTFZIo+x6D4b0fqhN1Hi51Jx9aEpEcFo8xErahkx5LatkZouqXHMYh+R/RMoUd46c7FOkG/xk8G/cemuVHHnBNFx+/Yr8dpb3BCuM39RjmjSsb8KCzHAM9qxyJ9jseUh4VGEjQ5x4xYf8dfb6pHrkeuxkWGEcde6d9GQeAtx+tyKsdqC3bHyAcvx1mmq8bR4oVG9jdrR6D4bMbtjW1GDjwwR6DJQkYJultHLneFR18mbUcc2sHFXI9bx9GR2sVnM9PGndACx3bgDcasvAfHgFYvx0YslseLI5rHkjoqx1fMiMYLxLzGmlDbxzsOascaiYNHcnm7xSSXEcdJ1qpHTkGiRyVEBMcdmDvHgUTmxpyR6MbvuIHFNFE7Rh6l/MZqrFbHdpBfRyq4kkaTwYvHbwGFRVRDIccrB6rG3jFlR9fCC0eIkkpG+2pCx1BNPEayHaPFAGDIx//QQ8ZVMDbF3eTFxnJoPUTKg5FGxsxeRw6+f8Xj3YDH9eg5RlJmR0dMVcnGLx1fx+J4lsdcjzJFNU3JR8ph50aYTOjFYcqDx8NTFsZ3LCZHhPW6x8rB7EZwroBHEgNBxtJ/TEeNd61GDRDaR4afnkfdhZ7HpF5Cx1J/hMdXusjHGUMzx1sgJcc7Pr3HZyQUx6mEhEYdGJjGAU2mRMX+l8VfZx3HQKTEx5mh/Mer3e7HYZvix83Mi8bNKvTFFQszxybj28cjsvzHhQuDRklM4MY5ZBXHIf4GR/UI08ZiQeVGlIWoxvMf6MeB5GbHQmayx9WoHsdmH5tHjahXRrP7Akbo2UBHN0mIx/b3i8f5wMvGebG1x4SepUbVP9hHZCrDRXkIKsdDC3vHU4UQxuOUdUZrGbXHdZIUx9uoIkbMfRvHKXwVx0eKyscfA6zGAdzwRlSBOMdb4k1HXUt+RkCjBMdGBfDGJ1Cxx3tCoUeZ2ThHwaQGyGtrMcb8WR5HgkK7xskUtEbRkRTFl6YVyJslBcjsT3LHjad7x0VYAEcFM2FHCYqpxdGByMemGgvIp8hlxxmrvMfzjrnH/Fejx3q1/8eTR+zGgXNyReRyS8cpuxTH4CyAR3jqukfhOjFGaOIVRn1PS8cOfk/HDq03RyqYH0cyFnBH6bfexnCXwcfLv8XGw+QgRghNlkfv+DzHFazExwUzJUcIzMTG8VLRRdMc4MaQmPXHKH0lxyo1JMgB/PbHWKh3xocOtceyDHJHJSSzR70SOUYv3c5Gp1eax1P0psdp4MdGq618xMHZqcfq1CbHkX67xRS/+UU+VzxFoiPVxClPAUjpt7fDWdUEyKTfqERBYFpFv2ztRg1IxseV4DPIPqkLx790tceM+YtGo3BuxlLkLMiohplHdDOlRgntIMiMOo/HbxGyx3ir0cY8LKbG/Ff8x9pMUcdGRYHH9Bu7xzRACkeYnSXGeMrAx7FuukeA+0tI3CbbRx1I8UeW8rJHvVORR+QKLEjze0FId7zVSBaiKEnumyhJOI8zSeCAO0kpQ19JBoFsSS5OP0mKSilJ6zHiSBQNhkhpn5BIa6koSBW7mUdf3xZIsM0MSHxgE0f2l21EPneLx7G/C8Va3wRIP/Ujx2cT4sbftgNIUwXFxd0L/ce2PyPIujLCx2FjoUYJoaTHDCPbx77O+UYKpwhHUdrQRlyv5sYobpPH7f6PRmCUrcd+453HAEAgRzF4fcdAspjH0eJKx56N70azas5GIl26xyGPTMdIkMHGMfczRxsNZ0a9Y7nF+nw8R8tw6cYC+jBHQwtcxlC9PMd8EKRG0QF8xxSOwkbCN5BG9Roex4NHw8c5NQDIaEIFR9wX7EZCHiRHdmCCxv44B8jt5OjHfyr9x42oAMfkkuLGeKudRu+I1kdxG0LGh8UBxyDSRsbJVDNGzG5IRuxvH8YnT+tG1MmFx549usfLUC9Gfpuexpzq9ccFqpvHQeCrxSwDL8aqj+LGCqclx3MmE0c8bQ/Hxmtdx6F3wEfk8qNF2qxcxjMkGEfxsrLGFauOx/0+vMek2LjHblAByMIXBEWtEJRHBUQdRzHHDEc1dazH19JRxgWjLsXOmF7HWpOUxi6f98feIjfHM4Oex9nNJch7sh5HIBKKR/tL+8VCVadHHC6MSB7zrUjEyLJIj1PdSDgqw0gjWZ1IQPdUSILnD0gkVDVIqOWcRzVeNEVaZMHFt1E9x6s+ZMcfhNjHJwCEx/jCAEWpq4LHB9+Zxnu0OUcrh9DGkKiex41o18e4jmzH+QDfxteCd8elzOXGHHwXxtHQI0eGJ3hGYSrAx7xMocdazKzHjh28x5AgtUZ9qgtIxCBURp8XAshd7SJGhboVx+9PAMhLt+FFcI5YxqdI2sbBuSzGDxwAxqzE5Ucg+M5H4ekbRr5//cYltlrHb4GexnnHWsW3UShGE1CWxVpbtcf7OX3HhGyUR0czm0f9pYrGk6nVRqpBM0cRNlPG+2KJR9cRckdq7YpGxEA/R51RWsfCFSrHTUMgxxVlIcjk+pXHKTsjx10cusdD3K9GrLw7RwtEg8dRaTfHAfxXxos8dsfOiP7FRUdwxq6HaceDwP1G/NkNRxZK68ZdXF7GGXPYRg/6XsZkyqPH2wlLx3IIukbGHS5HrJw1Rnp1GUcF0qLGykvexxhELkbGS0hFkNjjx3VBrMedV4rHnm2ExgQOmUcRZ5VHMh2GR/jrC0g5m99H2NDRRriPTkez+0VGofaxxjeJm0XxMsLHe5IcyFuypce4bkDHUOv6xd9wD8d7ngXICQp9x5c/HMbD01PGvaMCx39SuMd1As5Gu9cHR3gaM8crZkrHQwTMx4MAw0avq5pHYpAuxlcqU8cc64ZEolgESFtCbMbsT7nHdk/VRVKHIsePk1vGpmqVRgyRNMd9VpnHiv+XRiB6g0eLbCLG9cj8xmjAdMd8QezGzL3YRsYLZ0dB4XFHnt4AR8hY40b5jnTHk0flxmq8NcUz+9HHm9zBx0iQB8dMZc5HqNVvR3i5Z8eXjrbGL0xux9mG28fx5LPHwejYRh9j+cb76r/HyUQgR03zDkE17wrHoddkx94yNMcXJutGbRbPRgZRYkcqWCbHpb1jx9gfHUZjbpVFDn0cR3rWt0YRNt7E7upCx43GkkcYRIlH+jwix1ECn0f53wLHCtfzxHmnGEcmInHHlmIkR/Al4sfa2pTHJx9qR4XrFUaYDRBHYXvYx25SOMdLiK/GDWfvx7T5lEZkzP/F374exM1rT0dmhmfHnWCGxtPL5EdCz5PFOaX9xwc9P8QEVilGWXUWRtcCQEe0yDvFlAcxx+J/p8dAk8FGAW2jxhEVlccWoY5Hh5V4x8o6B8hbcRfHekYCR/nAlEcNIA7HPE6VRLpZOUftrbTHyYTwxwsE70avDJhH0zzex05ovMeZqr5FHRiLxo0HREd6vYJHjBmzRpPJascMcXhGqerVRzMTpsfR4DXHiKPbRu4ZRseY7CVHvh+cRQFOpcdWfdHG3UPYRwyxSUdpSBfICD2XRq4+k0eYFdjHp6gGRlm9QEieWk5IMOonRhMwN8dBgFVHss1Zx81rR8cnT0ZGANiDx5tVZ8eC4jhFi/u8RtSJu0XR0QHH+n6kxwR+qcfG3KtFDNIbR1ZOVMcYlTnHF4hVR4Qc8UZhI+/GNMGUx3nYTUY92uZHyJirw5VDe8Pt3HBHsU6hRlD7Fse2E93H+KMzxwxihUbDM5DG0VBBxxmSAkc47oZHlLYgx/9BRUf35BVH52x7x/zYNManl2TH5XDYxl7agEYdybjFd81fx1eMgsbk6qVHnAIGx3LZQ0eQkEJH9F8KyM3b4saIFJDG+OIhRy/0HkihlV1HJbQxx6f3ese4fzxHGu/SR1wWgUck96TG72GAxyo6A8UJSoTGEvLkxlfbqcUPOw5H/PiYxtEg+cYE9adHsT+ERXuyQEZU0hfHaqQeyIEEv0WrPTBHW+I7R9hImEeHZSdHa9oUR5l5DMfsfj3HxOFyx3tUAsY7X45FiHTPx81sksabxD5FqAX0x+adCciaN3ZGuzgISCgOcUcK1w3H5di/x817Esfdk09GqpHOxhC3c8cEJZ3HY1adRw1AbUffPwHHNe2hRqpQhce2kwhHO68rRzp6vcccik9HpTyOR0sIH0c1fqvGgK/lxyxEjkddXUhHlnjwxyV11cXHml9H6sQJxh04k0SKn0jGHbkex9McM0dfBnNHm5Wmxt3kFsZif4dEUSncxsufgEaorYRH+aCPRDd5TccQx2FGJNCjR1tBUkf+ZADIRPD9xzpzA0eW0CPHwTljRjjOD0hkNOxHOHbLRwSlFcdl+GPH4PwOR1PFdUbbWC/HcFa/x0/uREeivKRHyEcDxtWIQ0cxSP/G43Ttx/Y3gMdgZZVG9Ps/R47kVUVuolHHNgSox96iPMdOoefHGIWwx1d7mcbsZ9/H4JwRRQuk0UVml/rGqD2IR/ZXFscweaJGbfznR8FIg0Z+HYPGpgrMRKK0XMVJbubGGRJTRy4eDUfBMKPH+r6Rxvpcv0akzjnHvoBRx5d+X0fny5pHcRs8RzEo2Ub4gRzHlUNxxYV66sbjNU3HErJoxjjXdcdO4rfG+k2Vxg0glMaP8XnGRAGExw1vmMZYOH7H/pJFR4mQJEcNP53HIQ6CRgFc6Eb+ZHXH0SAeR1UwZEb5wLfHoUegxoIRScaTGAxGGZNXR3F7okeNKAhH1sQNxxjkgUcUrqfHT0IZyLyloUacM1HHs1s4x0Jt5kaM6odG2qSTx/JBisUr3exHe3Nex4eVPEe89WJHw6yBxx6F+Udk9MBH5RfBR+VAFEf76zjHT/9+R50gkkaYJK1Hk6nlRdDrtcckH5lHw9PCRr4wqkaz86dHf2jRxkRYT8d5b4RHG72wR2TcAsc6kVDHqFXSxgKrXsaHhVtHmyY3R+sSPcebVbdD8J6NR5ayNMQLJP7FqimCx5zDecfUmRtH4A0pxyO5VcUD6JBHqYKWRgjsH8aNV+zGWYacxuxPAcdkyqxGHra+xq04sMemYYVHOaOeRZOx4MfWxa/EKtjoRgWSS8dpXkTHI7npRSxDKsU8PXlGrXooxiH+SMdsWM5GMFktR0prOEfzX1lHVT/hRm8Bx0YIrK5F4zaERMGZrkaSS/pF8kBixxaZXMcfFIxGYnCKRnJoCUUt4VlHq83SRgX08sZrillHRUdFxoz5oMfx5AdHBXNHx5H+gsX+C8NHxW42x/5Dn8XEseRFWKCLx2/BwcZOETjHVlWExyj2hMc5RdfGc7fdRktZDUbZTr1G5XBox+xsEcirfhjGbw/fRyF4ike0aQXHUlgXxxxr6cYVY9vHUwXwxluRhkZOUrHHAUWqx7iPx8cI5KrH7D7UxvW5OUV2D2ZHXY2Kxnsybsdwv5FGRpT+xKjEvMd+bD3HfefMRwyykkepgkxH04PvR0P8LUcJEqzH9ucDx8Vn3UcjuTvGd42mxxJU3EY3KZJGoiOZQxRPUcefy/FG2V45R9uwise4Pj9H9lYLx4PHnMcBDbNGrg6Axw7uDEczkmNHolSRxo/CikUmgrXHQKyjx5idQcYz05zGVuzKRZZBxkY17ebG7M9ax3etqcaRXGTG1bidRldb28VmZqHFdmADR2R8ZseM6tTG9lctxnTFksfR0gTHQu9Dx+IHW8eqkH7HJ2DSxnFbS0f63IlFdiDQRkKtfkZpgDDG+Y5mR4NwDkcuHwhH1AlGxkVHYsdUU01HmDsvR3nYKcc4JkHHYv/IRUHxH8Ym6+jHN+q/x6FndMYHrsBGoVYJRmWomMa1JPFG62J4R1k2KUejkjvFg69PR/NnoUdMhTjHytOLx49Cb8fhuULHsTChxh9jjEUT0MhG6hM3x9CUgEdvUIFHxde8x4NPk0YBjcLGqbJ5x8VWrEeSaiJHo1D5xn9qdMasKyZH/FgOx0ke58f4YqVGyiE9R+Xhp0Xa7HRGkylWxsPTmMafi1HH2ms3x29RCkcQeJdG6pWrxU9ddsf/eA/IFL+XxuKHMEaNKB5FdgDLRi48E8jMnUlGlVu6R0Ro4Md7UoxGkf6MRaZ5vMYElltHgdWRxtvpiEedgTZHmxVLx+vC+8aRFMzHpDoMyLRYacdkSiPHVMrMx84ZjkUiXCtHi31UxlvxW0amWVHHYn83x7msescLFI3HwyQDRgVy9MY5VMlGoqMQR/f1Zcf6VM/HBBXQx9MNRMYKaADGTGYxxv+CCUdPT5lHteUsRzx02MfjZmzHezI9RmNOosd7UqPH1ec1RtXIAUcl5DlFQyWaR25j4UZW/aPHCUkSx73yisfTay/HLIP8Rpr3nMUJOV3GJjNBxxNh+sYlNRDGauTVx2FRdMe1lbtGm9XRxkmMVceYJIrHWOgGxiMKScaKV5DHvx30Ror+K8fW/JPHsLIBRu8XlseWEpRHDEuRRzVxAchk6vvGM3MPxvke4MYSFOtGA1jgxtXW5seExcLHNf1Dx5E+nMdzhjXGl58pR/YoFkZl6KHH1TQXyHPGl8aQ0GrHEDAGyCYDh8fL8LLHvn+dxp2xlsaMOUTHKbyPxgIryUYjAddHn/rXRv5UOEaXjgnHJ/mDx8fpb0cmQrZFxwGER+jZHEeAB2DHMHtjR76Qr0a1ZaBHheo0x6gtFciU5lhH5l6Fx2bVxcR6ZQBHbwUFyFtCe0VVeKrHdqB/x59cu0YFw8vHv02ER0/V4EcPuqtGOPaKRsUekMeagIrHz5UERoCXUMfsOxLIxGBYxocFJ0bEcRbH3cQ3R29wDEbMnLhHAwlGxF6yA8ir3U1Ha6tjRllGDkfX42jGVEYFyEsZksYww5vHovMsR9cjXkZbaCTI9VLWR7m0k0eURpzH6BmMxr88JscsVDJG7L8/x3pu2MfkwhfHDQBMx2cDrcdWjE7H6KogxhOyMMdri4dHLmIsSBs1rEc2i95HwRGQR2aXpkazOgdIltQoSJIaoEi20gRJot4MSXF7HEm0pCdJGzw3Sc27SUn/FSxJMZMTSU8G4UgeX3FIKJZ5SCbqHEjcdWnGNV7XRxq5H0jwlstF6JgKx30/8saTqYJDWiySR8wMUsfR+bnH25mzR1AcsEZCFwbIjnEYyOInpMfoOTJHzYyax8wk+MdI0CdH5PK5xc6Jd8eZ+dPHan1yx2PWv0fzLujGOcNtxyDSpkZBAXfHa9pTx/Cl2MZmBwpHepaaRuFa48fam4nHGkCIRWcEI0b95VzGrJwDxmLhH8ZpzkXHdi+XRiLs1EWNiODGZre/xpXjVse0NwlGlfMBRx2Jg0bPdZjHi7TmxwVjksbqhLlG9QDuRwskO0aHqwTIi92cx14B7cftXH/H/hTxxl/Hx0YwWc1Hmjc3x+yIhsdjPUXH+ysCx6ORAkfFbdBGKHWIRwIbJ8eX2InHfe+ERxRuY8ec1gjIlBUBx+WQQUbyH/BFCDtKx2Z35cbqZY1H20iIxiooB8euz59HAc3PRbjP0cZUwc9G5XD3RtNNMkbBGSHHzSugx6141ccTMgrHZ1OZRuKHiUd5xyNHAZy2x3hLC0fne/lF9bKpx22VKcf3PRnIE4GpxtxHIMc8NAbIQn1yR7Gw7MaJgQzHYZICSOayRUjMGXtI6HuGSI7WwEhSRa1IrjV2SGOZX0gPqw1IU/wwSCge/0cRpaPENACzxS7ABkdvMCLGD7sUyAZhs8eJMNzGZAzmxwfu7sa0WarGRgXXx8Cq88ZxtITHjUihx8v/u0V/EafHfvx8x0cB20YCi8nG/YYpx8UfKMdHIWzHs7Pkx81aq8fSThVH7XybR5W0x0bEwULH94UlR8UPkEU0Oe7HF7dbxro488YMkynGbVVAR+hZjUXbUKJHluKSR70CSkfwBWtGJFhIx/AW1sWMKPXDvz0pR8QgXMSrRc7HtwC2xrN6z0d3/NNHyZR1xt6CAcbJVCVHibIER4CXU0cfVBvHAc0VxrnDmkchn6LGeVdoxx0gk8dU+tPHXC93x52xYMd4g47H9BtcRhrvdkfBOdfGWlNHxuN2xkYov4THw0SkxtCUMkcnz9HGO58PRnaPhEdOMblGVYGFxqJFo8USgwxH8aM+xnsS+cbImBZHFD9zRg+azsZIP/DFQo8WRnPXScfG5a3HFygbx+Lwj8e9QZ/HbwB2x1dshMZxq+JHBYJ0R6dXykUsJwpIi7MuSG9ffkf5oLVGGXOkRePVyseyfZDHdVK/x+pHDcheqblFA9i8xshXIMcTkAjHtuqsx++JlUaETT1G/pLcRoTuFsd9TRjIMzN1Re4aqEaU9pRF6NkFx9xyBcgFoy5F5u6YR4OAe0ZwrxLH8UNQR8PD10fw5GfH5QmWx55OKMczEw3HBNaBRhyaacY+WIHH72mlx0Azgsa4jdFFRmV3RngLN8Zb0LfH5VCaxpXUAcbqc4JGLdGYRwwLl0fOR2RHIoSsx9toUsZHUvRGu97nx+Rzace8VLFGusHSR+39PkeAWJbHzQoIxzzFlMfr5hLIFwjPxytF90YMYiHHimbnx7zFM0bzLtfGYr+/xsBbucXmP5TFuvhWRwG+Gkc6KqlHy79JxpAvRsft7INHMsY8RyzjJEeRXMxEcAWsx+RXA8j/4aZGVsaSR0ACLsd14RdHw6LexlRS7sWCEg5HImtVx2xIpkcQSA7HzQqexxyclEd8UW1HB13bRu+RB8gQOBDHZOs4R1Cbh8eRfSFHQ4vZxVuxf0b+tM9HfuxCx8CbEscu1vBHfoyBR8Z81cehp3PHTmKaRWiiJ0Z9Di9HVcGExkDzscaPAsPGYl+ExtTJPMZ5l2zHPMyIxnL5bMcOPdfHz0UBx4HFakeTB2VHfgz2xqmkhsR4C2hGg++Mx3D9w8eLaypHk9C2R139/MeWEPDHqCQwxjvPAUfINvZHH+NzR6jVBkdRmtPGhjiWxXHcoUeqscbHIkycxiGQjEeYLSHHjkU6R2Q7TMb895LHGu8DxjJkXUd0ZDlHiZDix85IUkb9tbpHAroYx6eXVkcRLhFI3Gk8SLH/VEfpNjzHJW2aRzeZTcdDfJLHvtDhRoUrY8fS7+LGHJoFx1G5McfY8ChGxU9Txm/wwMWayJrGYCWvRtluiEc5VTzHfnxHx2NuK0fd7YhHMqY7R8iGkccab4PGwf+9R9W4Dsen1+jGo6IVR8F5QMaB5CLHgJ+txwF+ocZ/SiJHhBzCxsrzVsfTXJtGNyo0R+EJfcdeuQXHeuWURk+eesZdrXTHZmaSx0VXL0e4jUtFa6vwxQ86LMZUYsbHWZXuRsBbLsWxnzNHE5HOR3XJvcdtND3GY10MRDqSHEXWzRRIl/98Rh9s8ce+jnDHA1eDR81kskesjE1HB5+Jxs+VT8f63FHG66JUxwrXSsZ9DoHGGsCJxYOvsEbSn4PHcbtAR6liJUekX63GgLf0xBJ8qsfewt/GvXLCxlmGYsZkqs5GDwvGxZYhxEXKQy/HWnNQxx7fiscobXDG2gpAxgAO6sfvOJ5FPuilRIAf+8f3BfvHPujRxPDFuEcYldTDcuqsxjzsccfBF/LEYCaIR/gCU8dDfE/Hd24kx22WZkfl+IdHzdu+xhe3PMV2psHHBiAYR/hCAkdagwrIWAloRxz7bEf5YJHGQp5jx4u8ysf5+JpHQ7y0RtB0/8czQorG8x+eR8JWHUdku5BGcQpqRknMKsb4ApZHYh9qR0DCN8e8dL/GX+eHxsUOAUeylKJHN7gjR9djYcax36PGUKvVRraEpUasHGHFrGLZx6nz3cdO4QpHMcjGxlyPiUVttOFHCXUKSOmTHkhZdTXGAC8Rxp+CnkdVMHlGVt2FRot1jsfLkIXGTaOAR1fsp8RLhzhH1Io0x7vXzcfuaenGn+v9xsphPUand5tG0TIax7SIqccDB1zHoImzxhz6BMfbCPbGGgCyxmSsykZzFzrH0r6Zxv4s7UfVR7BGIOGaRlGBvEeDICtHWyA+xgCfLsdsz5HHSJe1x2AF50a0aAxHa5Kux7Ew88aFerJGpJBDx0065sf2KBLHCGxPR1zPRkdAQsVG884cx5TF6MYQadHF3bOoRsImkEahp/7GLTLjRfOfgcaLW1TG9Tmrxp2HgMfKwa5GbmO1xnh6OUcibI9GYAWIx23F5kOme6tG7hoixy2hrkVPHq7FdSqbx48DBsc3mMnGxAiRRw1wA0hXym1HVbekR2rLeEdvYC1HgFaLx7mktceiEyJH8YKYxz9dnscinBRHi/0pxKkLqMcMchbHjhR4RwxC6sZNhDFFMJnLRZwi+sbsxuFHbb4FSDVOEkgYtUxHNBGTxgedq0ZsCA3H3E6IR4c25kZ6DaDH5r2+RuvCQEdJbqlG+o3CRokBRcZOoqvHZMyhRNNUgEewoX3GaW96xsW+0cbfT9/EKTreRTPiY8ZI4AjHpZt0xbkL9EedyZ1HAivKRtW4G8cQ+XnHdy1IxgUDyccHjkpGE1iPR0ItJcZEaelF8BZixarAnUZlWATHD9qmRsU+SMYWigrITbPVRniLNUbVr6XHy8EEx/5Ur0UEVl/FHrUUx/fkVEUSVInH4/TVxpt1HUfJhQTH7iuhRkp7M8R/OdNG1xLnRpxDHcetmJ1GrAukxdEiuEbeAgRH9jchx8ZbH8fvuSfHECkJxmkPh8Ym8yfHQk2oxgEto8Z8wdJGw+O0R/pcHsZO+pzHDUCnRg7ObsevY+HGEzHSR+CcAMWCAuRGGi+sRXZfS8dt1sZG4YuJxxMZ7McOfLjHX6fdxk1icEORrlLHHgXgRWnuTccRVb3HCeq4RmZ2mUdYwK9H1+PsRnMGucaSy3PHNf7Tx8wNT8eJQTBFKlhgxlU4kMcje53HBSIux9P9C8fPdZBGiLRDRhtGncc6c5LHqz4XRd21DMXz5aPHR0Ebx69VpkdVqYNH40ZFR7g1wEd7kwFHnSnCx6MBocfUqmhHA/jNRhcHWcdac5RGy2A8R62YGEZqjDfHu1cnxzU+lMa792rHXSvmxu7qicczhIvHU6WhRszNUMd3LcXGrUkdR89mlcKHh4JGy09ax8I1uMekcIXFaV7HRg9LSEZPHhBFchoix77AS8fXUqtGJsL1Rs6IqUUMsfJGhFzcRpqXvMb25oHHa6ubxrR4MceU9qvHK6XRxnkZMMfpJjjHsUCNxynUp8fOiMNFLENOxfgTFsYUroXG3NeIRVXANEfN2wfH/KkRxjWeSsZAwzDHjOqLRxaqqkcZcc/Gklukx/XqRkd84YBH3zflx+SiscfUC5dGSjuoRvH0EMUtWa1HWDnPR+LHdEQaOIJHuC+6RsBKl8ZQTUBHbvNCx65Ff8cYZAbHryMOx9HRI8f8mKfFnLuER+1NjsYzQoxHQ1ufRwKazccukKVG2+goxr8mx8cKuIhHfpwCRwwZjscrdklGfpSdR+5r/8bMDorHidBJR3RTKkcJij9G0t5MRfQMTMeZQ5fHg7C9x7akicYf49JG0ARlxliINkf4y4jHy+MbyB5FNMZc557H1PqhxkyVGUfrpi/IxsuqRnjj1Ef9RpjHA0fdRkaF/sZprgbHEhuDR0nuBsfRoJtGjyI7RxMyRcYqmo3G19PPxwA27MeWsgbHNf2OxysWxMd14QxHOOdFR9xXAEak8JLFYoCzx7akD8eTGJbF6gTwRHGjx0dWPlhHTaNMR3SkiUf4o4nHzLbPx+C8CMcjqxzHwDukxg7+W0ZKe9dGlP7vRyt2G0ZNkATIKTrORnVhPEdaVDnHod+jx/v6SMcWKjdH78kNRh3pokepOsZHTyeAx+N23cblwZPGjo2bx6D5FMeoNTlGOnKSRrvnPccj6UrHSwc6x1mu6McwuWrHXI83Ry9dpcXPbo3HI2kBxwPnsEXdE0THOZupx0VYl8bywZTHGmelx00z3Eb7qf7GlNbYRtWPh0dKW3LHhig5x6X8K8dokW1EVMIARz3qSscvPY3HowqJx/60UMebRojHK/VIxzw9hkXBWblGWYZGx2nwA8i89PtF2Wz8xvgfBMjtjRTH68EJx2DUL0YgQmTHPxadx63p8UUjuXjF9serR1mGj0YkKJ5C1dZIRi6vhMeq0Z5GGSIFxtjnlUfSX4NHZKpZxfuC+Ef0bGHFlMcSRxOxFsfCVSPIIS9JR3iSq8dJzGnGWpSAR9NN/sddjTxHmfsKRpe/d8ZEOXdHxqy6xzx92UZHCcRHYh+mxqzcTsaDL9PGDLNLx4anL8Vo6YbHpOoayJiM/EbGnMBGqB64xxgkNkezWXRG4yYRR5aQr0VtTsXHM9KCR1L4OUdQfUFHgy80RyBahseiNI9GmEw+xgJ5bEdjHgJHN3rTxwCY1Ec4jr5Hnq2GRoRsXkeINGVG/7KTRtHotMfX86DHKaozx9oMr8egMpLH8hnlx2PuGcZ0s6lGwZekRc8u0UfvV4RHGnDDR7YDpEf4sc7F9lfLR2fvMkjKGXVI/rrKSIFE7UgLa/tIFOUPSbwBGElbzx1J+TcRSdg39Ugf+MVIyWReSHEzW0gmYwxI04xSxw8DtUeUlxJIuXxYxtgQ7cZoIshGoIndRsrDPsSzq1XHmL3Fx0pb50ZEel1H+OnWx0fa6sckJyPHK2XkRk/+bcd/Ms3HneDJRhzaXcemmhrIOUQdyFrjI8e1DOxHbDhYRgrXu8ZKm8dGwdgUx4YoH8fJFIbGlWPXRuJYwEUQH7bH5xyMxyyDvcafDDzHWxEtx0kuA8fQBGvHQo8lx5pmYUYcy89GP0aSxpyqg8czU2rHqYSGxoQdY0dEuphHubsOx2dznsdmVkLH1kXCRpHtMEgILJdHLZKdx1DN2Ma0l7/HPs/Ix6+lxMWi1N9G4B0sRz80dcfu+o3HfitHxzL1U8eVcv9GYOVERyvnmkerj4bG07w3x4YpqEcpvArHYgmEx9YFl0brIiFG7zjlRCQHk8dX23NG8dvJR0cyhMYQWFVFO3BMR1SjxsaXL0/HQk+TxRqfXEeJYXRHLOOJRkbl88YdGIHHPIxixyWE1sbdU2pHIiz3Rputg8eLLHZHGqC1RvNVqMdw/SzH/hrax52AmsSNqKTGMs6Rx2kOokcVda7H+VCAxzVVA0gzEsxHDZMJSIf1NEjRFJpItMucSKTgSkjkW0VIhkAGSAx3EUh2R/hHpE6URV668cShV7pHEmPzRlniHcitea3HYH6Hx8MXCcgH3//FWtRSx5H++seXLlvG6iM6x5telcflYQ1FowGUx7pZgcfgS+xGALCVx2Kww8fpphfG7jr3xgHMucc/lU7Ha/q4RqBIDEeUx0tHHDyDRuTagkduYnVHhK6hxy0xIsduI9LF/Ac4Rx4ltkevVOZG+i03RyMqzkZnJIhHrudcR6NSMMbgDcpG0YCrxln1KEYl5I9EgICCx87IB0ag2KdH3x6NR/WoZ8dBgWzHbLixRpDffUeyTCJHbnPPxy5u1cYVlKdHJKgsRqMBHccAf4vH6BkPx4SuBsfw5TbHVu6LxinLqcV55y5H4xSVRhPQ40YgEZFHSaWAx788asd2H5JHbwG5RX6MnMXff1NH5s8fRyfx4MYHF53H/IlrR4/zR0eCcc/GlbThRhY5Jce/LC/HTIYtx9FiVkY2mw5HhE0OyPoklMfkUwLHCj+Px4vdAsfxY9VFa9sESLUmIEbmTWjHoFjxR5YWJkg0EYZHhglnxjy9tkS8LPHHlN7dx0W2xMbWZVHHaKmER/pcksWxEHTH85/cxskFisaCOpFHUrglRViJOUcmEzTHYKYwyPOflsaONUvGMIlUR6+DOEaCAffHFhmAxt/eTkdgtExHcvlMxseYa0cUb61H4ldgx2tKLceohHnHhfqWxnf8WkdkjGzGQr59x+tBTsd9TgzHKnKBx1J47kaLPYrGabsGyJIa1MZIH3bHkDEXxBe2t0dhwlhHhctNRymcuMet2E3GhD0xRylyu8cSlL/FNvzARkuYHUdOUctFWDC5xxxLOcdLL8HHdvcRyHoem8dYOZ5Fxjy2xpjMpscjKkHHBEZsx4/xakZLJ0RH4kf4RsQCnUd7w/FGGYN7R4vbRERXykrHKEXARxIDkkf6nCNHKO2lxG/IDMi/uCvI20krxyRYOEdp/gDHv+yURJYhxsVlOQfH3MblRUalHcfc/odH5UAdRyiNR8f0hIBH0RGOR/rtTsUNuMrH1AnuRFLAqkepk/NFzIaTR18H08UW2drFXL/VR79umsYeBVPHfIG1R+BN4UfO8Y3H3Abgx/Uo+8b0W0TG+o3QRlweLMdZF9nExvxLR7m7LscZYi7GlIVDx/f0xceiVE7H+vyFx3Bfl8MWkodHyjLcRVCNQMYAbw1FpWySxilMK8cSE6THOWUgR8ehzkfzrcrHH2zcx9P8NcbRCI9He4ASSIo/+0bYwQFHMZgAR9osIcZcz2hGeCO3x52RO0Yo/sRHfX3zxqCJDMQS1FDGptnKxvgx5sS6eojGzQrDRr6/9MaFmkBGxba4R7bjSUeANpFHDENQR6GvsEc7rkxHKng7x/YXXUd/+jjHWxm2x/jSKEepcgHH1sW3xmrcU8cgMNTHaQBFxpBxk0bpVppHl38FR/e1FEYlNp9H+xoCx9Tp/MbA2lhHtdWJR8WXnkcYbIrHMJOVx2S6REc+Vy7Hf/olx+HZN0chjr3EeAlkxzV2scebZrbGpB4TR+JY+MU8Tq/FV1tKRqfXhsZYOKLHUJzQx3d+q8YjOi5HI7l2x0s5hcdUkrVHIzkxxvUKBsfswKFGmvfmx3rWrMYtIZfEbbSoRgCMCEiqsQXHG/6UxmfzfkZBMRPHfW+nRwo37MYeJSvIjcZHx6IUFUcldeNGbaZDR/jCuERrqxDHW1Gpxq4WGMfRcTFHuVyZxr0jI8dyuE9HvzaPx7Q3MUaGKBVHEsSnx9FxyUZm5u1FPD2Tx9bMqcdKao3HJVXNxkiQz8YpzEvHxIIZxwJaLsbv6Z3HMmYmx5lJOcfRKMvH19K4Ri9M3cWqwXnHANB4x0pbKcf8GLTFJUR+x56Nb8Yaz63GS5kXR7gntEevZEzH+GLSxpmZPUSkvitH07t0R5YQjkabhpPGt7jVxyJMPkc6AUnEVNsPyC1CLkfv+Q9HyqEnxxdwjse0ZyLHIMmYRxElq8XChr3H7M/0xuxXrUdycrJHSN/DRudqy0T1yvNFpyjCR8n0NUesDFDHin/xxvR7n8ZHC51HzMzYRzx9isau1xvHt/EkR2Od9UZW7hvH8tE+x/MfrcccunfHo7LbRgPn7EKeXqRGTrGARzd6yEeeKgtIToC5RsP0HEfGU6pHEOmWRY6EZ0dI7xzHFrqmx6HF4kaIIwDHVAOFRgzRlsZkK6/Hxi03xrB6iseY+0TGz8YOR/q8G8fEsIrHz+Vkx2ngkUdusgBHKA0nxy8UjEdlmflGONaAx4OAfEaaYPFHw7JwR30/jMUMMytHX+goR+qzWMbOaIrH8B3nx2BM0scf41PGcL3DRXtzgMd+bEfHad6xRtSrAEZ8fATI1mAHyJvEfkaxTwJHkb6Axk5xzcad76TG+l7IRqtHnEcxt6tGvZK8xsc6CUZOcYjGqDWZxANnJccSU1XH5yyAR891k0aG9zlHZqZMRjXvAMVE+mhFzO5WxXqlqEVp4K/GQCSSxl4rC8cggQvHlJa/xtLfxEfM6ilIdYLsRbFwh0dpTAVIUxYNRv33BccyVZJEFmlKR1tBnMdvyYnH13KER03DJsehp8jHqaKBxyNKbsWVQ6JG6mM2xyK738aQIDZGc7cAR/Rs8Ue+PA5IIRAVR/AFT0YMwqbGeSd9x4+xwUZJDA1HL5wTx1tCZMckKNpG4A2HRjXN68bx8olGBUS2x9znb8d3XgpHj7G7RXLI/Ub4ggtGTUQER4OPcMfAu+7HmG0mx/DWpcZc7+pH2lvmR7/8K0fjNhVF4boux+LYZcfw5evHCLu1RhiV6EZ7VELHUxQOR5N5aUesvB1HXyecxxx8A0dF1sJGbcoWyMpyKkZeekJGnfFAx98IkMcYNdHGoxGcR9Z0PMZ5mCrGmaqqxzlVKMcILIdHA+crxQzREEcyNQXHYcNtxbFQgkU+EMvHhmfkxu4LocbPhwpHXP4jQ3gbhsdNMzpG54wNRQqm48YSgmjHiJRGx+WAtcd3JYjHYJWMR/+qokcQ6W9FAjuZx5RlKMUBHAHH8BRzxwscn0c+l71GTtG9RsepBMbPVgfHqbNURzBrbcfhe8fHnFOXx5o3vsZGpUnG78ePx0blT0YE1gvGs4qexhrA2Uavw1BGPPxtR9z3j0fcl2FG8QypxyCajscBbQjHRSeRxn9pDUdg1Q/HVOP0xvs6+ET02yXGDMEQR/OOusbYQKrHm82px4SsCMc4pwxGXWtXx+dMI8cz8/xG00v2Rt5ASkclxIJHGZO4xsFPlsfTpYTHGi9Mxp98SkfbeQ7GsVCJRKBpMEe287ZGh8ePxrgF1MeYnBzHrmV1xhuV0McBBKvHf2kox+b/CkaGV1LHoiuKx/rsSUfR4E5H5dDAxLh9WseXB5rHBpARxw5NrUZgVG5GFtnfxtUYCcce5zHHUzU4R4gkL0dYGcTGgURsRxlCmkY/plDHdXIRx3WCtMavoyXHYZOQx3uDvsaETTPHoiMZx6xsNMdRQQPIAvpcx56+sMaCsY3H8gAXx9M9Q0eZiuZGPzbCx+f6UseQICbGHNqbxtl+VUciTaFHUUm7RUwVkseS+6dHvcEJSIcHlMfY34PHE8IzRw86lMb44SrHlHUMSOu65EfHKnbHcshkRzOzmkZXPLbHXdwDRXREKceKzlLHU1TBRmlePEY13U3HnY+bxvOdeEeFqzdGUneJR+D9WUeRjbzHXfybRp5eIkUw4+7HphmXRuqEj0a+p6zHeKn6RpNQ0Ef1uZVFi92RRjVNckdIv/9EuY0HRTYsDscrR4/HIPGqxx4F5Mdm5qpFL0zoxDklocbiMLdH5bF8x2vCoMeb9bpG+pzWx18HXca+X8dGbjP5x+7JW0Y8nIhHPjkDxiU0IUfRAg/Hgz76xvnngEe4bffGrwNzxQg8pkfDBOpGD0sCxn60occJqT3H8ZIIRiaT0sdgHpnH1fcJR7u4E0clNadGU4Qtx3jLt8f1SNfGt4AOR5QFaUdCHvRHmFy7R0IuSkch959H/d2Nx2TcvccxNzNHlDVmx+fsdMfds6ZG65H3Ruj4wUcFNFDH2Likx/Fsr0eXn5RGpnkmxemnFcf2T6DHltIbR/POfEZvcYRH2vzUR/fT+MZGJXFFezL9Ro9DZMeZuoLHW0K4Rm4iF0fs/mTHxa1ax4LJgcfiD93HN3jTxtG6kUfnzIFGJ1mGx52Rk0WLm1ZG43ZrxxXLisfvcYHHJiNhx4ikUccCq1dG1dbrRSoJD8cU7hNH4cvcRo1mPcf8N1jHppnvRv6j5Ea5223HjvXoxoIBKcecg3LHryXVxg2QYsdqbQzH2W4MRxVM5sYTUcDHLpBIRe46LccaEMDHXP7nxdcjLkZNhEFHsJKix6Kc5ccK5o9GwFt8xUejN0fMnXbGsX+nxtIuQEcxn4DH8MY7x3/qhEb3pbNHo/DQRmMuqkbedQRI79dvx8QA6cai1QbHbkwKyKQO/kZr0pDHPnmWxspTeUfsV8THbECARzNzU0dAAjPG3/+iRwDnj8c9297GhqGFR5DYwMcltTLHoJkeR6IDI8ffvnZFZGovxz/Vz8dZ5Y1HubzIRvf1yMdcT1xGZPtdRtW4NcY+6EtFoFoPx8NEN0fna6FHrjaFR3zwNUfsnmfG7klTR4QMiUd0M2FHLCPfRk7R18Y3qJ1Hly+bRy4OaUd8Ib9HKXpJR8tQB8Y6yu3H4Fx/x/mIisdV8QvI/wFax3q94Mcc/EPG7xeTRwPIOMdCXsJG+4svRxE1kUe869RHqKR2RNpLqUcOhERIUudCSEVipEhcBstI6uSySAOr6Ejst/1INOTdSDTn3kg6i8FIxLCZSHEMUkjBoUBIAN/hRyId6cZ0XMNHwYDRRxLjpcYMkwFEw3RnRzsOfEdl6R/HjcZXx9sJacfBOUHG6wGHRzBjisetgI3HtJkzRh24HMb0zOrG9Fw7xwGNOsZouqrHLRJByBMELMjTTQLHhi+jR9V4+UVDLRJGD0plR5QWk8bb6TfHJRWNxjCZWMWvlBzFE9KBxpTWRsdmT6vH+h7Ax5K0k8dv6I/HVKOCxzxOh8Xw5aRGBgGzRsBKqcaMuqTHCFObx8twLMfGVZ5HTpDmR+XQzETsvs3GIJKxxoGE8EYNiDNIGAkCSBveVsbxA5FGoSaNx+km/cc5NNlG5wynRsc628bP10fHtZZyx5awucYOrS7H+DH4RArIKkfVWDZHtRVnxb9d68YhjldH3AbfRhg0OkcFtDhHBFZSxj2KqsZb+ZvHcmhvR2RKxUdNJNfGPeolR4cFNkYvhZDHL2WNx2OuA8dwPydHfzk+R3ViV0e4/xdH/cWjxm6iU8dl6SzHaOLgRqkTJMQKlkPH4xZvR1CsNEdD7D7HEpTfxmsJ0caMyg1GR4HPxu+4ycU5K55HyqLKx57dmcdlqbZHylLnRncMWkfIp+xHrBBUSCjFiEh4Nz1IHakRSHKuBEgP895HxGqKR9BEc0bzn6VFpbTCR/P9Gkc3FQ3IJvJ7x+O0ssd25u7HrxUGRzf6E8eo1Y3Hsl3kxjUVh8fxcjnHLOPkxmb3IMdy2fjGQq1MxauGlcdwrtLHa5qfQwskwEOvg/TG4tg0xq/UtcY96pFGAxGDRw/L1Ub42Z9H1tTnR+HJA8cH94PHY40ER3i6ukc1JadHd2w1R3RVsEYnzzzGi7wuR1+nf0eUtTxHWxBbR5pnCsfBh0THIzkxxuSDtEWvY8dG/3AIRwskpMR9hfnHsizRx68Um8VywIZH9nY6Rycwx8cVnbjGvMWfR3pGA0fcRgzFlrDZxrFQNEVmV9nGPrklxkyWF0eqcAbHxW3YxHUhC0cyNldH1OHQRyt3bscaqNDHcUODRz55ykb9xaHGbXaHRgIrqEYZ0zfHjl4CyO+nZEfCHr1HyQW5xscpSUU4jo7Hz8YHx/TbQMeFa63FreHCR0Kv0sfqA3/HhVpHxK0JeMf8qSJFJjIrR0VX8Ud2QAbHbZ2Zx1OExUcDwa1H3mDLRha5LMdw/RHGoSeCxxfPlccVs5lHEwKIRx+zY0eGuLXGEoR7x8ZLuMayHRBHKtGLR0IeEcf0LBpHW2BBxzjvD8iQoI/Giq82x3ckxUdIwJJH/UW5xzEXssZKys5G3K6jR+tRh0WT2JRGxtSgR7n8RMaCUYnEjmQQx6OS2kNN3JpHUpbVRT7JEce8dFxF2S78xiIUzsft3QZHY+4gx/Q0IciEriHHIsPFx/wHJkaIlLJHHhbpxch4xkaBPaTHqYKnxsEnGkdySDjHqnEMRy3QfsbNivXGSWzlxmw3yMdj3nzHCTjRx2kGsMc2/CvHMwQBxyXVqUZT9NvGbuK0x10dp8dbIgJHb5GVR/dEOEe6aLlHUrhvRmSq1UVs53bGfwpcx0dbyUdBsIZHhF7nRtnOqEYl8gXIt/wOyGn3k8dAEytFUwXBxMpDGsa9spxG+CJZx9XoMcdPD0bHJkJNxtBTckcvTP/F9Zm3RiRG/0boWTHHPmjWxifQLkfqC4hHhid+R3B3u0fBlxzGF1ZixxA5Zken6J9GojUbx2FiZkdVH9RH7L8bx5F15cdMlZTHcJ0Wxze6hEb+MkrHdmBJRm84s0crtiPHiUGixD+VD8fsH/HHzL4ex2JxIccI3DxHtHCGR2RqOsf/EDpG8IUcRucb8MalTI/GiKyDxypKJ0eDH9BHwzJJx6GWj8f2FwNGZ4ynR90b0Uc0wFJGjYcaR01rq0cT0P1F5dBMxyUkeMedHxlHGRm7R/a3GMc/hpTHW7ELRb6wFkf4MaDEx1mWx4cWBkV7sllHu7iiRdl9jEd+tORHN8KDR5RW5MavJQvH4sfPRZisHMcpXHdFttOAxyM7vMc2XE5HB33LxiEfQ8cjiT7H7d32x0XGK8eIUyZH8tHsR4clHEd88JbGNnuDR76woMbdExhGp6igRycAJkcNj4BHe3J7xwFlAsjBOYzFpxdVxvne/8YuHoRHKTteR9MtisdOoOjHbIhKx08ePEVra75GMceDRy/dQ0bz36fHYqC8x1Ig6McyhUnHbH+OR2RKpcb4sVvHYEWVR2qNpMYUL4rHiONsRgT2fcewQRXHAICzxh0n9EVDkRFI5q75REkONsfPddlGBFVex4eFokTeoSbHGGQSyClbAseTB3fGExEfx8O0a0cDeC9HhsmNxgnZu8bjtJtGBbrrRwpGZcRd7WjH5PJHRwUEU8c4Zy3GO1/IRdVTCMiRTc1G9HOJR+8A0seG0N3HgZy6xzabSce7lpXGq+XQx845lMbt/WBHIcabx3wgicchlq3HGw2gx+ZO1UYPjA3HDWBCRn85qUYFg6bHTAW1x347vMeEnNPGvAWSwZZiTkd3hJNHOx/vxsDKMsbHqaVG1CnKRn2uX0f0bJFHoNkAx6mLosfXkV9H0BQTxx243cdcIJVFN1pDRtwGCMc0f1bHGl8LR8xebUclJCNGAIAQx34MRMcHtb1HvMPWR2znW8MJOEjH3NdYRSqIyUdYWeZGoTbWxjDq9MZxG5HG032pRywcrkf5H0vHCMxhxymCs0cspBFHFkp+x3fMb8cV3JjHwaizxSj+h0ZiEAVFTqEnR6s+zUagGIhG7qlPRyT2dUdBgIdHaXArR06gqcYInSVH9SinxrMb6selfVHGeeCUxyLspsb0++ZGWc2kx1TygcZKy3rHkzinxiSIKkfkw/3GRBodx8hWYseERdpH6DqHR2FiGseF4+dHvg78RTwtMsdFl3lHnAKkRzXeUEe34QzHFH8AxitlVkaUVsDGaVeQxx590MdtZGXHWjRdx597Isf4UgXHh/WJxzEXh0bGVZ5H3Pa/x8gYOMipQrbGgCbCQMf5V8cJeaDF/tSoRZYwMkdgVJpHnDPKQ+bfB8ePMdPGMoQ6xgE8xUaj4mbH2+kXx4C3sUctgg9HGx4xR2Iw8UZrYadHPmhDRjMCKcfbiFRHRiXfxhV7W8YWGUJGXF4Xx4Ov8sUvvJBHXH8OSDCaDMdwznJFHEIMSIdFIsZJHRNG0AOBRy8tKEdv30XHI/nBxkLtxkea6JzHF678x5Vsh8e/rLLGWZeARwF0g8cp3ILGBHbyRtOVlsdz34RHYritR/gxK0Z0IxVHmpcfx76PXMfG3GHGeFreRpkqSUaZGeHH+1rWxrN7ekSLa1PHQSE1Rzw9hcfN67DH7XwRRnOXLkaKzXFHO4A+R5Mnd0f4CdTH9upcyK6mesfmDQTH62JXR5xKt0fiGPhGvh+pRlnmuMbtPpXHEsu6xzOzbEagqgPHa2Kbx+kngkcLm+lH0eJaRsBnDcgK+ANHSR4uR0/F88dxm/JFXe0xxiTI7Ma3ML/H+r0IxxMcGkjam9pF+WCtxiV0O8eZeeDGS3deRxNQOUb9ZoZHZ3PNxrMbu8Y6ASFEUEPwx6cvwsfvmRDH4rcDR7mcfcegaIzHzOWVR6eIgkf+g+DGr1Wtx6LFrcWdCdTHpO7Xx4jkkUfaOiRHcUyaRsy9hccPi4HGne+HRj36q8dFh8pGlrDJRupzjUSVY9vG6hP5xgWUT0eSnIHGqeKxxu4rv8aRXEPGl7+Qxt8fMsewASlHHiXjRt8uC0f99shF+CI4x8W+n0Z0G5FHVcA+Rw2whMftrgXHgvO5xY04A8f9hZtGD/qpxZgdpUZ1caRGxS+uRmjiAUc32tzGM8KwxgslqscZa5rHqqCjRq0ahsZNM2DHIMGZxj7oMkYFkkVHRYgRR7ZjqsdAs/TGR3J4xSYbjMfDs0ZHBiHGRm6j68V9LrhGL2z3RvYnBketWefHulpoxvsqJkepJwfIBH6ix7PqXsa5fIDGGnCBx5rWfcd8sKBHaKrPRx3IHceylbjH/+AsxzZct8ff/rfG9Gw5RqxLZ8ez2VbGypEwx/8xKUfaG7tGNd1hx6GGpEedwD3GLEMox1FJ+UXYXxDHkI/wRZ98EMfwpc3GTEYux29gOcdrWkjGM7YQyO9Yw8c3agPHly7lx/r9DceENbNHOAfIRnAu4McXDqbHz6YOxjA7IkZ1gtpGyqE3R3S0DEeUpW/GZn/DR+ppJUjEQKrGpss1xx25YEclFVvHjyunx0uw0keTsYNHR+F2x6GW8kbQxHrGgxDyx8svBcdWnfzGLn9ex5yTfUcD94tHOz8txyfvGMdwznpGEiO7RhLkVkeBFYhFitaRx1TByEbarFVGqvH2x5/L2sbveH9GE7GJxzLGLUdyyc1H0TEpRzYsukdQfSNHf7ohx1XfFMZJXaDHIPJ3x+67Q8eaj8vHdv5mRs9VwcYWakFFBAW1R3WSHsd552ZHqqGERw2gYMfPN6ZGxLGMxBrRh8YXJrvEKVwwRRVcVEd9LgFHM1PBxmwnA8ZJDTFHVt3fxuKHDkb8qeZHj2JOR1dbT8XO+FfHFmrKRt+AJUdr0sjHNU02xztwcsQPWp5Gj0INRtsQmMdlKGrHhvgOx5DxDUece6RH4MW1R2tBi0dWbrdGRkSHR8fIa8eZuYfHikeoRx61ccf1KsPHt4AbRrT3WEe6KS9He0vEx4QNE8QKDrNHlSNRxyYi70aoxtBGWY6Zx2XZQkYt4XdGkpomRycgaUeTKZjFN4kwR5kqZEeMSuLDtUZJx3ST10WmqhpHQ5tvx/32E8fw5SXHtE+jxzUthEYpI7lHeiXpRsRgIseIo/9GTcQPRmwH+cZ1MZfGFbSbxwpoH8Xhev3Fag3nxugIbEa8jKDHmN3dRDt/lUcQGB7H1uVJxzTgvkbFb5tGfqs5x7WVv0UiPVTGx1ldx1OVJEfdE7vGBSJUxw2gE0eQz+zGqFRux39qCcce1rTHrgZYx6ycjEUc+vdGEFGLR78tjMcile7HCteZRQibYkbD0xBGEXU1x92VDMe7hglHXkKWx9OMxce/TIFHZAPJR9WnXscSg2rFIYePR83i4sdr2pvH7e0Dxx7lsccRR5xFG/0bx8fpH8alXClHODdSx/qtMEdCvsBGBQNLxwIDjkf35UfH9el3x/32FkfyXCnIzkhpx3OPtUdVDzLHtgS7RmDlAMOxsK/Gr4WhR/7DV0YpfC3HOx+Ixh6FzkVeCQvHDpx3xhyr6EaW0JhGSC/ER7FnoUfW1ppFcRtmRX1ddEdtveJH/Af/RkKtqUXJxQhHRjQsRzWNDUeP4sVGCvCZR8y9S0dSNi7H7vHdxyRYe8eLLK3HiKslyMhW3sbFni3HNtzQxlJut0cQOUPHmfkhx2UIT0YdSf1G5kb0R/8SGkeSJKxH9Zw9SNEiGUhq95JISbenSI3bWEhFEK9IkgjISD0ojUiYQZxITkaPSH/oV0ifMkJIe0IdSCMCm0fRAP1GqI3bR7ncTEcyxoDGLt+yRrlbFkdXTJlHOCewxlY8TMd/mRPGHfiBxg0QQEdqTB3H/BjVxhLDUUc32RPHlGXZRQzC1EYW2SjH4AyYxxzDFcib4SHI8bIix2hCxUbL8DvHoVaURrHnvUdF59vGfb12xxDppsZKSkfHUic/RYiknEc5tHHGX3j1x87J38djZsjHxQa8x5aQ78Zj/QxH47aoRu84Y8YJOhjH48WMxxXzvMcnIG7HDKGmRyx880fbSJlGi6zTRqCJYUcD1wFHYuftR0pmC0gqWM1GewQvR8inRMe9wQXIz5cjR9++DkWPU27HwHugxogzbMelvfdF11Jlxr2iJsdgZcRF6kQZxrByUMTx9InGtRVERUXYpkcPBgFI23ksR6TvJMfHSS7H12JRx8mVl0cjuTpHXygIx02LjEdPzfXGQTDIx2fkgsdA1DDHLm5ORvMfYMZ4WV9Ha+m9R76fI0Z9ne/G6qTdxlWf2EWT+TnH0n9wxxyrHUdW/XxHJbUgRtFiOMbNyxVH0DNdRmw4HsdeCRhHoIknR9Y8vse2hIPHJoMhR3qlBsXdJLdGDXe0RwI540cHmkxInFY1SNuJukdmvwpIzzW4Rzc4AMb7q4xGr0NORkV2QUdkzNBFPXHixyKb/MbESJ7HOG+ex7z9hkeUZSNFBjBIRgNnOcdC1uLHQwuMxpbBYsfMbiDGHkVbRuHLKMe6eLvGdWJDx5OHX8Wq0dBGlsIwR0dyhEaUTqDHqRNNRgaRS0ePkzvGXvOxR9hcF0gg0q1EG76rx1IWQkefvLRHoIgNR11dLkcXyLhF/jSOxvgxvcURRfNGE5izR864ZEfGS3vGv2SYx6bqEcdg7o9HllL2RtcSEMZMtlDHNW4lyAzS7cck6ADHi50tR78mhEcMkR/HJChtxee0m0co7i1H4Wl2Rgd/q0ZseKDF2mpcx7xVAEc1jX9HZqZcxyqYJsc3eAVGk3lJR/5My0eolUnHBnD0x+fcJUfdZQJHB68lx+4aHMYQGG/G+r2Cx0db0ccYxUVHX9bqRy0hp8XiuIHGW+AqxxPhS8b/8OzGneC9xmBF1Ee5jQlFLNStxQF810Zt1SzH+aD1Rv9ij0ccUp5HpjsVx23GFsdu5JxHZPuWxmXJBsfG+zrHlBcMxxxcyUZi4YJGON8PSGlUG0gNYF/GCTqjx95SMcdHA6jGyXUhRy5OukbkSpTHns1JRsbcPcfk5InH27mERltibMdxxPtHMt3yR5oHiMeKv4jGpE7qReWXu0dMFTZGLVFAx7MLlkeK/iNHz1UyRwh9hEZ4+uJFsMKFR5rIhUbKch9GvyxjRwMHisa9A6jHCdnNRikKaseL3BHIbYQ6x3/os8clFeVGiENRR2rda8dHcnNFGviExzLmz8al3eRGusnxRf9xMUclnITHJnJEx4qOvcamQarHCbqix28BpMdGJSVGyGgLxwKZZ8cu/pJHB71aRnkJpMd7xL3H2T0SxZtFc0cgoRpHSzisR3S1okXeAkbH+i1Vx4mxY8dNFK9HWMgMR1Br2kMFAlVH5KOLxw6+bMekPlDHAxgWx6YrF0eVVPVFCdoCR9WXHMcBTMXHmEvFx4Ua8cfHiYRGsT9CRm3EO8cVLAzHV2yUx+QDCEd/GXFHAG+VRbyckUcn8ZZHpV3Nxt5ywMcj2yvGbtJHR0ZUBUbDdCxH3cUXRxRu5cY68mHHOTynx7ZSDcfP1w5HThFDxmjiU0ZOcWFHgQTDxWPd9kaGuHPG/f2fx8i24cbClRrHzhGbRz9mdkfmvZLHOePqRqV9nUawIUnGibDhQtJ+LMeKHmxHTH6nRyDBi8VNJLvGKesAR0WAh0ctAbhGjWbdRmOtdEceb9ZHPxYqR4BPqccRJbfG0QBURxe3UkfBh3LHn/L7xybTwUaklqVHLZDqRADowseO9e3FB8XNRwAglcYBXQVH8mH3R/wJMEdL6E7Hp0jbx8dZIsfuWo/G1Bo2x7hd1scFK6TH0DNWR0WmSceAH6fHLdKKxgkhqse4PVDHqHZER2QU00cwKrtEvcMcx6v/GUcyJpDG6jNYR2sqyEcy1bxFWCjVRgCQSMesJBfI7gsmx4lRGEd5aQnGss2KR7eR90c3WWnHmPQNyM/HjMeyfRbHF3cSR7Niz0dv8B9GJ4Hsx52ww8ckN1HHWlMJx+XPRkcG4d5GmLt0xx4WlMRqzY/GZ8W5xxxcj8Zeyy1G6yJdxjDLFMeUhcRGDxwMSFux38ShzobHlKcBRxUrSMdA5FzHIQ4WxszeMccX92vGicFYxy05kMfSJ4JHqJbJR2uaVkWlvcDGSsKTRxlfHUhiUAZHymNhx/5UYUZ7srDGF+ZBxodlp8ZaHwjIVFI3RZS/gUd3hcjHgx+yx5SGj8cYRTXHXOALxkLO7cejkgBFLufJRw+Lcscj+ZXHYm/Tx+RLisf2JoJGjPmZx2tJEkdCBqRHFWPCx7A60ccyfprHfEBPx/dkEUbp1+1Gh6YHRxzrjMVjrqvGJbVTRk5AZ0Szql1H3bvER1+HSsfmHaDG/mJWR8inZMcGsXHHhK00xw6+yENxbFzGGBVaxvq9o0ddnNNGgpObR9zGrEaJwIHHH4TWRzvQm0dm5znHa9vIx0o7Hca/9a9Hg8+IRi6OhUYCy9LGjSaQxg2fMUfcthhHWbWyxmzoYsdU2rJHctoxRxBHRcfpxjbHA/mTx7s2CkcILClGDNHJxi7AHkfEoDNGwmZ5xx42Psd1CcNHEwqHR2am4cZy+GDHaILwxpf/wsZzJ9HHxAAsx/GDvsf48zfHjTZ/RyYKn8eZmebGNR6QxnzQrcbH6g5HyVTbRPRskMRr21/HJY6LR2D1VEeHVmXGnobRR7WmCsfSbzvGVJK6R59r3kZrK8pEA9lFx1ZtDsdlahLH1ecSx71Se8e02C7HLCQIR5Kamsd/GqHHQdGZxpTfnse2BJJFrJrpRwI608bsnCHIoAlIxyRI3MYYxEXHepRuRsbtuUa8tTBHqPVlRoXr6cY+dzrHnm6ax1MFI0aGKHRHVdBTxw86lsbWBqZHIY6tRk9/DUfzH0lHo9oJSECk7UVa85/H/JeiR+2egcb1ucdFTw4jR87YZMeHZxFGkE+uRscJhkemaSLHqy1Ux01srEemCmHG7H8SR5efiUfwVpFGQxy8xYq/iUbcLdVHFayux9jrGsiKn1LH0LObRlwYlUcmAjzHUZoKR2a3JkYe6RLIXilQRTAbmUajAVPF7U0YR9zXCscQOLXG2c56xhqgwUbgPDBHYNzVx5enqccWGePGbDhAxx8TRUfNG83GMzqgx9EAGMaDwLrFL707RyW0WUd6tHpH9k/Tx3cjhchriZvH3BXrxndcGMc36etGqvEIRRHHDkVP3n7G3vFgx0RaMsfgHOrF5XCkxwX7sscrj5VH/cb5Rx41NMetATHInRGNxOgqk0Zhw4THsi6WxNUWYMfmrQDH4vi3x7G/ScUR7kRImHtcRlqTj8ZkDFBGNjxhxYIxn0ZsCYDF/9mqR7x0n0aUNofGzE7KRgD/qscv6RHIERUwxyp4rkYzqvLHgy9vxyBq70epi/VHkI/yxc9GrMfaW4RHVZBqxyK7/scXxvRGDwvLxG1Ww0ZLKF3HJWRCxs4QgkdkjKbHiJLsxlcKRkZA017GSU0kx06iIMcW+d1GdQIXRyQGdUdXu9VG6gQ+RZzzz8Yv3c9F+vaSR0aUhUYXxydHwZmyxuM9lMdXGx5GR9ILR3r1Xkeoxi9Ekd6oxgloYMW/jO7GydU5x4ofLMXDJDNH0QDuQ7Vm7EZWjsfFN5qQxUgYm0en13/HrrfFx/gCrkZ09T1GBUKWxzlkDMeKbwdHz7cZR3B9Z0YX2OvHfjseRkbFhkeAdrHHo6HNRkVHo0Zcjz5EdNNfRsswxEZEKb1HrOpxxzxMhEYtSaBHDWDVxwWEd8fOiNZEzP0+xwzJpccTIW7GCojCRx/s3kcqkZHHlE8EyHhp8MV8FAnIi2WXx9V48UUVnZ3HJ7HoRXJJPMetKWhGWXeOxkNMlsdI+NFHoafzxi7/8MUaTwlHW+Jaxyo4m0cBvIVFS7faxjnl/cbPRojHKVzZRGIH6cd/Kb7HwMrSxnj51Mf7OinG5ma1R6s9IEfhioPHfDm6x03i0sUhrgdHuydQRt+vgEaXj0NHLxxjR29xq0ebnQRIR/KGRnfsG8c7j15HYDQ9x/hxysfyQf1EI9urRW/wg0YaLxFFWWVvx7nbsse7pjHHlIeYxjxuisd6xThHHhXNR/Tbosb2V1vH7E8lx0GgOEZv/8ZGgRUjx9gAKsdUkxxHWmR2RsWP88fIdyHHDm4nR5Q26Mb2NlhHogSVR2znJEcWKd5HysOiQ/ZWbcfFjz3Gx+nRxyjt48YcWtZFh+aFx92kO0YhbqfGHsftRmVI9UYUP6bFI4o5SD9ewEc3GP5GERZYR5n5i8Zd7a9HezIqxpWUSMeitJVH1jTnQ/XqkMayfQBHEUeeRq9EBsdLqB5HimfIR7V2AEeyrpPFBAUYx2XYZkc5hExH5BMox1VQpcYZclHHtaZLRiazt8aEXKPHmshOxrV0d8eTqd1FN6qjR7WlPUeFa6BF/pSMxq9UJ0c5RQDHbzAFx/b3bEcSUznHb1jAx+wvNsWj6qVHzpnIRaMSvMeA1jpHMQj1RoMw4McJ+RtHT86QRyGvXMcVG6HGN/i3Ra5nm0bLf6DD1jSFRErqkEcvvWJH40UzR/hzksZHMuLGEInfRmiSE8dSJ3DFSrtIRsa7BMdBcSdHLF24R3vj6UaJkibG5MIVR87ZEMaPYrZGBcJQR46EVMfr4jdH0+s7Rj3amMelbCvGtQWrxyFQiMZFJkdHnIMLx0X4LcfHKaHGXP7kRR6WXMam2hJHeVhZRgpXzsaAd+BHlPb3Rv2GIMeKn4RGRRg8x25S4cYZ0qTHw2gIyPJw9Ma8hf7Fn9zfRjOSb0dXO9PGG22Px+nGq8Ypi6tG5LI2xlsBGcex//LGKM4Kx0PLysf5wNTHyy/KR99Wt0feuf/HjDl3x8wdncYzm/rHmkCpxydR5MZtJQ3Hdx6mxsfpBca//bNFMkTIRoDmKMYZcxPFjFktx/VwxcfYAQFHZWoPx+BcT8fLkGBG/l5TyCVGQcea/8hHIS5oxyp5FEe4/xNHW6A9R8joVkfKMgHF7to1R+9YnMa0WadEl78Hx/qdIcc7znhHiXBkRo9DvUd6RaBHtRXcxkdDL8ZBgQ5HuEXCR35MK8bHqYvGMBpZR/ekiUYKRmbFnv5Axw1Ah0ZvgbtG3lFFx3KggcdE6XfHVDOQx1xrEMhLWRdGtyFERy8ca8cCa4xHYHaaxTxmjccizMHGst2Jxpd34Ec5q6NHCPS5R9FgEkhnc99HSJSESNjAcUisbOdHADZ3SABWhEinXDFI8/9YSF/LQEg6vhBI3ColSHDO1kcLVS1H1k21R9qTzUfChlhFI0qfxKA4ZEaYzPPG2qs/R24y4kbUmwrHzUqGRoXrp0VZFyNGQh6xxn0uv0WjyoVHMUjvxm8AFkcs1LZHvmAdxyIs6sYuHj7HJbUSyFYNXMfChoHFxxrqx11tC8UJSNNH52xsx1OGhMeHhaDGxpSxx1MUo0ZX1AhIX2epRty2rsdzB7XHRCLYxwpeh8fYQY9G845AR1qkBEYl7Y7HLo+Bx22EMcfPD7THyHdixyCAd0ds38dHSiqARt6yXEdlnBFIGFXbRj/mskbGdMxHhQvTRpaxOUcvPfvGOrrzxzoyjEZkzJTGZ6UAxzkj/EUqqpDHw2SXRm+wbUY8LITHHkYnx1dMSsfaG2NFbdaQxdIvrMY+2LVHJjYDSBoA30YYdVvHOIdDx0vZrcWgGVZH878bx3WC4cY5LKhHGtByx9O1oMfkkhHHNf8Yx/CFZkW7sI/HaJH6RsxW6kf9NrBGvOPyxRSuDEVNBEtGgCitx+HjqseZWZBGXxZlRwHcbUesi//F/RUvRyMbukZjPSPHi3sxR4v9scZQE7zHR2IjxwRWx0XjpYZFnNPpRlTSukf+cjJHeJHTR8xRHEiw4n5HNO0NSJ14tUdMHoXHPzW6RS5/qEbKsoPGRqRBx0NMr8deKYHF9sdGx6L0QMdQPJdHm5X2RjCpeUckqBbHzxsTyJrIHsbOCWDHV1v2xX3NIEe9UV3HeNs9R51BOkf211PGLiAYR3L5zEc7cKpGmpbpx8L1QkWqoC5GX/hrxyXUuUesfCFIZVl3RvgDusfD4sJGS0kIRzWeQMbzbQBHxBGBxkwV30WARyzHLwz9xiYCtkdM1chG6KjxRnQUEcfn3HLHd8TNRw9qA0eC0ZLGvAQmx53LD8juirPHKshSx2+BtkTgBZ1HzqjLRs9mckaYdZhHgIcgRwH8VsbIGBVHGRIGx1Vvv8d/2G5H/IhCR2+/WMcfRCHHoqMex39ZukYX6HNHaS8Lx8pTrMe4b75GmboWR3xQcMdXW2zGEJg3x5WsosfnjIrEkttgR0cB6kdWTQ1H6kQvxilc3EaKfeHFmveGxl4ap8a+WItHHtfMR00je0fuCl1HVKMPximsPUcDp5xH74e+RtzG3sUS48RGAa1mR7EAu8drY4PHcUplxvd0i8cDSKxHOmrNR2OZAUiG9ydIP9a0x5nSEcgyFQfGP0Z6xhx8xcRqjbfGsq2XxyyUQ8ZgdCrHCWjtRfplh0co/j7HsxnnR04B/kfU6m7HRBhKxgEeJcZA1KJHTLWBRnsq1sc6IS9HyziERxdPp0dQnFlHA7gcxsxs3EakTkDFdz1yR0pjr0eVFB7GjSa3xuOUtUVd/G7HIi2zx3u0DMeRfgPH96TqRlFJdMaqyIHHEOmyReHqWscc3JrGT433RsrTM0dSdqJGYujCx96CGsa4LdZGuB8px9kOr8eKzgHHhKTKRw3AdMd1MnTHsJLRRwYQmEbeYOzGkY3Dx4qnm8fa7M1G52yZRiHuX0cgQRlEq4+cx3PWr8d0k2PH0FR6R4ofWsWDnynHkO+KR9EibkaDL/ZGCBvyRc7Zbcdd7YVHWsMVR3zwr0YPy35GciAAyJB8JciGzzzIhzVlxwQFKcYvAQDIVVCuxxMglsdwHhNHD9obR2USgMfC9ixHrVqHRmBkZscMcrbHz7Vexwq2XUdDC3NHJ98lR6EHccdLyTHHsV8NR5htE8fvOMlFuVOlR0v4gEc++aXFXmoRx1yvKUfEIpVH1kWZRdg/vcY7X7rGmwVTx4GVbEedn0BHo/GAx5jMD0d+KwBHhhi0RorfYEZiUI3GBSSiR/+AHkdivz1GPQqiRm7jG0csNRNHJ6AxxzsvgUcYnK5H5tW1R5dvk0cT4qjHy3/yRSehTEeQDx3GPYOWx0v368czxCJHTgmxR7cRP0ZBKa3Hin38xcQQyUc5c2bHio4Gxj5BmUeTqX1GaDGKxhm7zMctYTfHNnw0RlNNiscABxLIHedyxzkFTUfM5q/HCHO5x6B47kYp+lfGd+3LxgD/REf5n4RHCZo3x8yOFccmAqRGTw/Axg7UmkfiWLlH/LjHxi7/CMWCEdrGbVb6xxGVPcepYp5Hf9luRuXAMkd+UB5IWWaUxvzcBcizG0DH6QdNxzkjvkSTiYtHQKRLRFQizMe24qPHllJmR74/5Ua30ajDkN9WR7WducfpnrXHzMzKRCWGt8fzXTjHxj1JR3MXmEZQ3KLG9hiDR9x2BEjcV6TGl45bx5oG9EZq3RbHMzyBxxLTIkcwc59HePqhxeOVY8c5w1THYjA/RwX2EUhu48NG4brvxoBPn0cDuP9HEJl5R4c2Qsehlg/HpLAhRm1WvURyarXGh8+Jx21Wp8Y0EWtFqhFkxzqS+cbNTKrG0XH0xlQSqMYj6ZfHbbS7RV5zp0fhafLG4ZtXx59kocfNuofHxktTRbFY08fVJx3GG3W7R/bwl8f+sy7HL73pxl4alcfXktlGzsgUxnJ5AsZg9kpGbxE7x6OSEMU0EZ/GZShKR6uvgkcaj4rH4DxbR5P4B0clNGfHwAqmxjweoMeOtSJGtoSeRAXDuUavzZhH32AaxgUvHUhZ9lZHnFOGx03T2EfHumxGGkGex39AyccIm/PFMoWGR0U2L0bGbD5H2+hAxthfUMYca6XGT439xOgZTEc60TrHP8YZRwbQJ0fSD7fGgYTTxtMtg8ffHkFHa8lTRs4Yb8e6uHVEBVJ1RsFhs8eG4MLHpSTyR6LjMEed56/HDm2ox80y5sfYryfHMjZox/YHP8cx95zHss07x+nmgkf7ynLHQFPlxgkqyEZu8tHGHTihRodWXEcRxgBH42VWxzH328Vcj3xFy5C/Ro6EeEdKSpbHorS/xIBOokfIdlPG8jFjx8AbBseMSQzHzsm2x9z2KsdHQU3HdxzyRtSx90e/hYXH7W22xwvV8sbgBJnHLlAtxpsV0keg2CdHp2C3x3YuUMcAr+vGPnkrRbw07kYv/YxG/mP0Rhs+i8du4lfHyYU2xwfH08fHejRHqn+6R6j1x8YFEqxE4JxDR95CJsYMAppGpb1AR4MMA0hf2HnGYsDDx6RHokcnj57FXQvQRrKcM0cul7THQeAaRtJvzcWVQ9vFevY4xu4rR8ceZw9GN4nBxu1OEUdLSMJGHJpKxnC/tUZ6lqFGqTSOR3DNf8d+5CrI/gIvx93TnkebJSxHqs+8xUcaq0fYUPXGiXYKyBteDcdYOS/GtVVCRutRn0Vwn63GiKMRRo/xvUbRgidHRvVER0LePsd82erHEXZ4x5zCD8ePE6hG0QAoRuyfXMccK67G/Tb4xqHWy8UbzaFGSZweRxemd8fQa2jI6FCTxx4HiMYeDeHHChfhxgMHh8Z04xLHLz22xqzLOcaUB61F337UxuQrwcdHsrHHcF1CR3v7hke2JLzH4kwXyHfMe8eebRjHzsgHxnBuzsYTQcbHLGMrx9LnjccXd0lHGSNNSJ7NnUZ2T/xEE9I+RyoY5EWmm0TF9ogSxxMBiEc/zpNHTLeBRuM9hUeSHLzGM0gQyGUYCMeCURhG0McIyNZENccy9P5HHvcTSIudiEYH72LHaf/mR1CchEZjnuPHt1H7xhcXrsYwWVxG4Vpex9O8LkWPWbxHhJxAxybzS8frUYxFwzODxuIHMMd37CvHgEgExeEyjUclZb5HGKYUR0fhU0ZNIxXH9Vo3Rw5Gm0fpN0jHSL/4RQRlHMdmV3zH2/kmR4ubR8acIxZHOJ6qR4bnH8dvQR7Hf1mxxY3my8eYLN7GOsHjRnrmIcfe8Y1F6MGExxVstEaobBxIz3e/xn1Gm8fz/UBGE4GPRj4Xn8dX29TFb+CoRycxckY3mpNFw9vYxzKVmkZeMdhHIjSHx4LijMUzk7zG7ABnRusRFEckKLJFf+4LSP8B3EYSVF1GZj+YRxFWKsd9zwPHzSqyRVFCi8cF+sDHa7sBR2JXmUef+mdHd4ahx6xjBci9EldGNRUSyGGTxscbTU9GpZ2kx7ByfkaCASnH873BxgireMdGJJbHtxn5R1UfN8amWcFG7G+uRov9jsf0Y/RHlbTBRqWMrcaOZPHFmTGwx6xcBcbo2HTHE0BAx4j068WNiD/H1Km8RnnYE0dCHXxHMeifRtE4pMe8BSdFiREpRzUNL0bKIXxGhXs0R6mqt0dMhU1HavWBR3P3+kaI1CvHTRRMR1DrHEYzG7fH78fWxym8lsYk7vdHTrGBxhMqqMePoobG3eUFx3/ZdMVg5JTHtFfPxiBpp0eAt6NF1xJpx285kMf3NVHGf0jixWOtV8dLN9TFGvBRR588jETHCfbHYmFfxrN6tUffYDFG6Z6ERxuNBUeXfzzGWaeQR6aLAsdI4EjHVbC/xYp3xcda08VFkd03R/FSBcfF/uJE+DHZRToy90Y0oF7HD6u4RnjpZEgakMlHYw20R2ejTkdukkfG67UGSBpAycUU9oPHtwFCR1d8CMdGVM7GmfmORxQufkYP+xTHpRxtRz1K4EZhcubG6eZIxis2+Mb+kjRHdv8lR73BF0et2E7GQLy1x4LRkkYyZlTHvWJ0x+3elEY+marHzepnxuQ6mEdZdZpG2MFTx5+sPcet2KlGBz24RRkRYcbY3zHGOcPAxrQIUseqz3NFRly3RwloeUWmmiPH0t6uRmocU8fUserHZyTKRlr0oEfGPOPG8ZQix1BNHsZ97gBGQFPGxnR1N8ZIgJhHubs/RyIsGke841XFvrBIxwyzkUYMglpGOaXqRrXWYUePQnBGjgYCR0LWhUeHNo5GBTTxw0cSgUYwOwzHt5iPR24r20er7ULGHUlKR1hXacZf/8vHTmA1xyh+YseNV1zGpvvMxqSQHceC4wTHdh+Dxy4Q2cWbZLdG4HxyRzV+zUa06JhG5ssXSNHQkkfC9bnFrPrsxh6Ogsc8LLBEjFHax5qjDcjzH+TG2S0Bx0/vYUb0e7pGm2S9RsL1J0Zb0hzHj1POxFkGc8Y0AGdGfxlJxvMOAMhJJf3H1QeKx8YFyUfil2JHiWwWyLAJ3MexOKPH+j2jx4z6VMfBqHrGMCrxRS1CDseKH7FFLs6aRuOlkUaz+81Fnq5Kx+CdsMfAAt3HTJedxi2w7sYK16fE7/hKxn7EWMiC4tPG6FCIR0b8jMc41tNGs7tFRy73lkdiEMNF/lQ0xsQQ0EdzFwpG+v4FRihtpsYsQ03HddFGR78sIEdkUqRHBPVwR6zLg8ZOghDHppulxZlJE0fOV3THI7nRxiGgCUd84chFCBtzxossyMeYTSrHN4nExaOB58UqqdNEtsMkx/3Fv8YUPq7H/hRVR5YB0UdDpNfHjiSxRuhYQkcAn37H2U1VxwuVVMevRJtHb6i/R9XvrEcBbqxH+MGcR3dgU0gabwFIgXygR0qXLUj1EONHdakFSBGyLEj/ANpHn8rBR85w9kc6olhH0aKhRrUc7EdWPYRHIY72xvOOqUYMwlrGVFHOx2WIi8am62VHU3QYxSgeiUZEGOJG3SSkxgooA8ant9JG6qNURy5u/UWjolVHyOf1R/pcoUTgPAVHaZ5hRxfDCchy2HDH8IWORrV1G8jfYCjHjkyUR6RPpseIhDzHThF/xrMpv8dVnwlH5wvyR3fdRUfsL05Gy5BAxySHpMeg+PpF/5A2RwlK6kYxGQXGq8Xwx5b4s8cHX7rGg4Bvx/sr+MYNz8RGKxV/R8zMXUWqQEBH3XBESJWDnUbTTIHHkjo2RzCZPUVEKQFHzoiExoZIwseAiAHH5GPVxv8SEUfxUndGCKumx4R8ekXLkMVGl/8wx6Zxk8fC5kHHWmShRlesEEZwfRJGtCgwR3YuaEezm8lGZdhJx/t6DMe8hRpHfvvWRX7s4cc2/CzGgL6cRwUshsdpXpDGQ4tixb2yxcYzkwZHVUebx4Ovm0Vo4cxHJxGdRtv5fsVqfKNG7isjRxOyxceWGrrH6vMVRji2jkZCJo5HUoewxgdfmMEaPyNHIV+xxs0MnUaso6rHVnbTx66WucbRImfFnBPcRlXQLEeh/uxHlKcIR5ays0VygOhHGIaDRwf3/0ce9cVHh96dx8gYQsb+JAFHSC9Sx1nft8e3wYbHpyhNRkV28MbBeDvHJuF4R7Wm4Ubf3jVHSzfDRItJDcj1SOTGDBGxxjry+cbNfAhH0ZAOx6qPwEeLTANIVCHmxmNOCUdNVAFI4yWSRfSU2MdNhDLGw2L+xjQpm8d6hadHQP4ZSICm10ZGnY/Hn7wgxoX6Gcf3lafGmJwER9czP8cquR9HL+wmxyzFuMeAF2FHOw7AxreJjkdEGUdHp3eKx8eau0cbfgpHfOGERUXnqUabpJDHx0nqxn/6acdJTh7HsqaER+GrPEe9wZpG/Fh+R68lnEa+IKDH8rD2RdK/KcfBX9/HBtB/R52RzkUqOQXHJpMhRt/Wi8cyphbGZDs2xQ3PiMZhsqDFvIWrRtDTREcrl3jHfZ1HxjbadMcss7XHPh/yR3OHokeQOL9HOF+uR4R8oEao1axHK/bzxgN4AsfiWBVFlvCsRtrb9EevpLZH78ejR+EKCUebRWZHg099RwoG4MZPHrRG9yRfR1fq+UakPs7HZ+Q5xwRGSkdqPLbHbuOdR1tiAkiy/htHYlflR7dR2ccNwCPI7tsRRwIrR0KMmT/Hin3lxsk0AMfCVYrGcuj3xhnDOkdNpMRHcP2rxqK0f0fTy6tHK7dXx9cypsYR1wzHHhZMR6a7y0bm2gHIpM6/xsqhOUc4ts9HuM1DR6kiNcfDU4rGVj0Px4sbw0eGYLRHlfSJxpZhDkd9/anGsQ9Px58LscYZYsPFrRgjR2lv40VxNKbHRiXkxgUyt0Y4Vk3HOpKvxDL2PkfoeVFH36CJxl+QwcehpjxHb+G4R4z5iUYmgoXHYv+iRtSSB0ggacHH/tQ9x/VZt0ek34HF4PzuRtY1x8fDhxHISurwRNej5ETaSk1Ga4n9xUHZmccz+73H9xRux2Tq5ka6mt/GFc2zxzu/XUfLb5pHoFiYR0jHhkf+M1zHbBiUR2hwaEd7MhfGYuiiRwjk6scwfknIz8YoyKik1Mdxen/H+C08yPxPucdDKzzHVHKKxrdR4sU7FsHHsowaRvfDXMcydrjHTHYSx0NcasewsQ9HgFaaR7rY6EZ7KgPIUwyQxwHs3Eem20BHmXmFR2nTBEjVBAdIknogx0PgBMjvN5NHq/69Rx246UUBvEzFK2fhxv1thMd/mT3GbIexRg/LC8egGAVHXaw5R4c1Ukf5j91GfNDZxNqDp0d+THfGHqdQxDLGWkfjtp5G5l0tRmFTVMcgibRHovO3R9LPWEfg3J1HHpeUx07gikYAXwNHUXGIx/GjbscsNE/H3SMlR9QpXUc8HdhGD3t6x/KBe8Zl+HdHMsy8x1lFMcdyaHHFqx6JxnxQCkeGKRbHLv+7RJk5+EbvaYTHd5IPyO2sDcdsh09HAjLJx03yZccMgZ5HtPdNR7oYqUZ+20ZHyjIbR1dricd6NonGfxnZRs6518YRd4xH7rpTRzXeTccW2bnFAwnBRWJhh8fXQdvGhqCsR1LY2kaiRaZFRH0KSNwmF0eHPabHsKGKRsl0m8aoppPH3Ia3xiWkIcZESkHHGo8hxxrDHEiRjcVHYSMcx1U/VEfUYQTIynIJyG1VDkch1onHkN8mx6PS6kYmk7lGHmfCRswlzEfn2/5HlkGZxhGlh0SCM7RGLo4rx6bKG8dSF4FHm0IWSG1F1MUujwPH62LJxVBrVUVHNRhI/FgiR9gvLcdrettGWTUpR7wcgEfTHEfHXgOIx0xnJUe4DY1GMubsxAjdEUeSi7fGODeNx65HbUUbHPNGdQLoRheI5sYvXWnHaGIkRnccUsaAJt1F3SR7RcBqgcb4AoXGl492x/pcTUUDMcPHicC4xykKcUdluBnHgjErR49TZEbUsZ3HEDCKR4dnEMcM4hnHKM2HRkbTcMe4r6PC3iKkxiWlCUcyFUvGvbKOxxGe20fC9UzEfPA7xxOyGMbNfJzHPpktR1sg0kWXAAJHgAbyRs0q/cbYUDxIjvVOR6MiU8fqBZtHJhJAx7klhsfC9QbHkY2mRpqXN0cHX9xEDhwiR6AJmEZ09QFGkpOTx96xBcZZXd5HrNwqxyHu9cZ/KklGmCyKxprImMYJWTnHuSweR5HtwkbAipLH0INtx5CPnEbdI1TH4MSVxx2I8Ef99mhGplnMx2OesMfVPyTIpnprx6wcZMUTcsfGLl8Hx4o/wcaz6ydHb195xlrT68Wmir1GI7ohx45k6EU5tMFHVOM4R6bpM8d5p27HXP8ax7+9bkfRILdGUzXEx9ltBsf2ZqtGRpS7xqkqnscVjJZF5o6CxuHqAMil7RzHHPsYxz4ZlkdFGiVIc5fextUAhsfOeU/HPxR2x5hbtMYwY4VHevamRx7Wn8Zfx9TGXdxWxUOsh0fWtBxHDi3oxeeqe0YCSuzH10qLx8eJ6Ma/bqrHczeTR/F6zkcBfBpGrJxLRv1loUWVowjHQKTRxP1WiUZV55ZH90Qpx63QrMct0HFHUqckxmek0UYMEw5HI/rhxzVN5MU5xXZG3x8Fx2DlxUZAZIhGrtY0x7i/UMfB6GxGOMYGxwZAMcfkcmpG0cCaxjOEDEadoLzG0v4fyC6vaMdIaL1HkS1ExklO6UZ9175HZJxax8ZcXMdpjhnHBTSkRovdUEdqnVzH9uaYxhmTj0YShJRHCAOeRwCwEEfmfa5G2/Hax3v8pcf8OBbHj1PHxq241EYUzhjH3GbcxhyaO8feAorHDc/ZxiO7i0aTqe5EnBMMyPEDZscToYHGEm8IyH/IOMdC/h7G8v90xy2B4cb1iRhHicEYRzbr2cbiR5THCYGsxycxDcbEAK/Gsj27x9Qaicf9DefHSPCpx4eW9UYQp3DHF1bmx5kpKMevZGTHR3muR5ZNQkiGqQFHJyDYRnJYB0d+ewHG3MY1Ru9YacemeaVGQifORx71bEeH7c5HQZHERn1Pt8ed73rFWRcQRZQ1xMdmV9jGNgzNR7x1/EdPj8pGOEeNxtnuz0eo9YxHThCGx19nl8d24E7GGJXdxQKbj8dRWoZGl9bCR7/sTsTBOcTGHThiRlQSu8ZCniHH/0GmxgE+lcbPVYBH9Sp3R5FcxMRUwURGlZQsxwENRUfc1x9HhLUDyNLuEcdD/QrHrLy2xnT1tUcn3w3H0ZFARjpmCUig+YbHQma1x+IHB0e9g7XHRElzx/d1a8buEoXHUenpxnKw5MewUutGPuEsSN9vkUZcgIrGFyYcRS6QSUV8EVvHLYIrR3PO60ck12TGtqInRrL2isc60iDGnR/KR6eo4sbKI6HGGK2ax/EjVEatyKRHRTYbxlsdFUju28NHCarTxntS5EYGwU9GEbahRbXVHUZqPYDHE3G4x798CUck17tGD6vPxr0Sd8cEzanHQBNWRnuz5ccp85zHeVkJRwIZfsfj9kxGRZaqxhC5bseJsbzHdQGAxy8gAEjnzCRHJhH8RpRFwMZzlp/HigfQRw2gFkZ80I7FpX2iRjcytce6WOPGLm78xR3Yj0ZPb0lGvNTURgePQkfh6VnHFtKTR84xzkcnMVTHGnG0RuUf+0Zm1ehFfjscR5Uy+kYQqYRHRTbFRVpkEUYGofRGTqEwx50RQEe0SZ9H0eGGx8SUJMj1ubxEdko2SK0p1sZsqI/H8JZMRxveOsY0AHVGRkNsx+4q48exP5ZG8aO0Rpp3JsfbSG7H7E/lxoA3wcaLzOTG45TVRjfIVUeOBPfGa0cAyJdQB0dwqQlI+/sDRx7Nm0dE+u1CENGsx+yepUZ0c9/GiOPGxtcSekSB1ZDHfb+WRgzSPkdBsdTGGERExo/CG0c1zQPEyOjixyai7UYDzSJI/oOhR9f6nkdHYZlFfozkRbPb2kehVtlFQXFQxx3JsMU+qTLH+7omxyrRq0cvDC1HoxKnxmGjSUeblYnHhSLFxx1ps8b6bajGt5GtRmlevUZrg6VH20ibxq1Swcd+DNhGJGiAxxx7CcdN89pGam2kx1z+E8SXh5RHWDkZRTFJiMccOkLHETawRtocN0cvrMDGPtibx6+UJ8aJQVNFupoSR9FRgkfY8JxGNA/SRj0ZWcexL97HP3WDx4eFCkMcKmZHzhnpRG8QJsdPL8PG9qgcRj811cVy6NvGWbVyR/WZO0dbwrHGJDe0xkblDceNRoZGM9ONR3avOkf1mFFHVv0MR4zKqMVBoM1GImyUxF1ti8Zp/rDG8jFtx6EfqkdDI/BHXa1jRldbaEUYvo3HRgW2x99ufMcC2pDGLEMMRK+VvMf53zHHy9ALxqZxgsc+6LTGvcMiR2OViEdW/XtGac5hR5ISBEiNxphH847URntbsccYXInHtyEDR+0dwMfsj8LHw4T1xrj+OMckKP5BRfaYxpFdRkfO8aNHVa8CxxEmOMfmfyvGjxGkR/MfPcVvsEPI6Zb7x471NcYa6IBHj8KyRbt+8cf3PeDH1jSbx8v/usV2TxbGj8L1RKRf/kbEoAjHL13wRVc73EbzH19GppsExq0anccDcZLHhJaFxx4vgMcbLdbGf7h1R6RgOMfMwETIuglPxmMuiUa7WJDH2gpDxtCzEke9YX5HhfsEx6XsJsZfeLRHhL06R8J1/0a4DSTG8bISxxS/EUb/mZxHC7SXR+mGwUYpOuFGXW02x/srBMdJzq7GzXPMx32fssbTK6LFf2rsQzlF6UVlkbrH3mKIxyxDJMb70oBHtuN6R5yiYEUun/dG3kKkxilCuEcV069HhRscyITN3MZn245H5PL8xpFNXsdKy1nHxb8KRwSVY0e3kGNHS4k9R6Zihkd16QRIY471Ru9/1UehBglIo9ItxkKjAEjipx5IStobR/WZdUedx51HFL+jRt0kXUaE7NRHAyc/RroYUMftvDVHzxXXxlnuAMi0f7HHHGvoRssvA0fctU1Gn3wORyJs2cbLUEtG6GoZR/EDyUbXs1BHxLFaR9h430fBeVVHSPilRxM42kf6qAPIfPBIx+aNjEcLFQTIYDydxysHbUbqvYzHm1VPxsJ1QMYUrn3H56zIRo9xJUfm/YFHS5DkR8oh0MVX7KvGkqK8R5pIKUcr9ntEpA5PxiIgBciiy8XHh6WNxkHglcaT6S5Gs3v1xbaC50Ywu63FJ7EmRsqeOUjjBZZGJe3Wx6wcNMVSeLTGG41PRlkXAMbY6InHp6iZx4hjacaEvsxHAU2UxAkKiMem+6PGyyECRk+vu0a2TIzHUifqxXKZPUdoIoNGwTCeR4X62cauRxjHd1w1R6ikMMdFh33G2gxuR921G8eYuQLIVGPrRUivRUeaeEjHNc0/RwN4/UWJQT3GR6KzR9Otwcb6XO3DZTKJR/iCSUZ3jbLGQ1wfRps8iUdnC5XHRDh9xzMEjEY/diXH4KwERwViP8fe4lTHyfRmR0Fx40X2VxTGM4Lmx9aM7Me4LdnGAivPRFLYRUdiYDRHOXMZSNG5pkel7VnH5LOqR5LKskcZyrhHuprNR0SqQccLhKzGIU45R8c6Jce3AMDHiIQ3x1qTfkaT+CrH5COKx606OkfC9QRFLIWYxpr3OEc55MjHly9ox/hC5EYltk3HqRM5Rbo488UYhMlHa9UiSE3jVMcCup5GC636R6utnsaw8lnHbuNrxupkUcc/dHbHLHRUR2IYD0i3sXxHvPSIxVD8FMWbRprH50yARk7QgkfxipXHm6VZR41XEMajgPjHYj+WRmIfb8dQw5NHs0P0RyCScsdI14FHkPEPR0ER+EYGSalH2N+ZxetR7kY8HS7Hulhwxz+m9kYpS0NGqz7xRV0sC0dApIHG4l8QyF8ILcf+FFvGlB2lx22GX0exfwXHpK6KxtaUnEfywVzHETb1xr8df8dSFuDFQamaR5wz0kbeioFHUdkpx4Q+wsaohYHHNca5xwdCO0js99lHrdl2R66/+kfU+WZHR0mtRw6ljMd9TonHeQfORkfhtcV9jkpH1TdqRz1LwEcal4NHBvKHRyG/IUeEdoLHKQunRuiZw0bx9MrEN6hlx+AcxUX/0fxHBWKYx7VGk0Y6CbdHg5CRx2OuL0drKjPHwlXZxzVllUcaYOBGhtlBxxYZFEYq2P1G2IFFRc2MLMYo3hVH7guZR1wgAUVj7p3FPre2Rv2l48aW0R7HxOqAxxF2iEZySAtHGePax7/lz8eGyYvFwXe6R/r+wEXB55zH5+stx46kNscPm9dHHv+OR0Gx9MZLGElH3kE2x8WuU8dAopxGCUjwRh/jq0dg5YTGaCjcx5kZXUaF2vFGAK9ox3A9kEbp3oBHDc/6RptGHsf3TYvHJ4iSR9V2/Ue4ZoRHnXGIxsb9Rke8Zb9HkhrUxz639MZnVQJHfY75xsvPdUeHLcjHvJ0byHiLFkaYzJzF/MmsxvGj4MbekX7HoS+Hxyx9g8eAt8nFiFTxxoPe/cdpQKlG/WbAR/necEf+w75HXF68xtqad0dLmVxH1Jkpx23E5kcnd5THyOwlyN20g8dvscLHADbYx6fMQcg5xU/HbmMmxqIspsdvn0THboScx1vCr0WOZcvHqIzPx+r0FkckSArHljKyRUxHCEduI+nFpRT7xwF2rMeT6QJIo+L1Rzb81kfzYhtI1uwUSJDXnMeLeyvIrMx/R7mMckflMIjG6/H6xptVIMf+M47HcqDOx43oWMYbXhTG8dLNRmjCZkd69G5H2qweR0s3SsUtYVNHN/hfx9g/hMZpjp9Hu+dBxqhGi0WXbgvFC5yURzSxcEflIcRGb3A7R5E2ncdcTzNGZtW/Rf5zwceLW0rGhtj8RmptvUaO5KBEDFMjR6Q/M8eqES/HgvGJRhx608fL6YHHsZeox17pX8fhuWlHKdzARu7yh0c1nstGX6Zcx+qtqceRfujFPghpR24yhcdj3fhFRYbiR8Ryn0cC+0tHdg8pR5XzE0fy4F/HGeLNRdwnV0cpC5DGpZ02R9BEY8UrfqHHsVARRri/LEeh5yzG7zg0xX9aaUfzvb5GT57LxlXpn0d5oKtH5RBCxkyurUeNBzdHYu8NyLvG68exPz/Gg68QRmbXp0Zd3UZIWjPwR6PhJMfI1zNHzRwVyL8G4MfP3o9HT98dx5T2ZMUg0OjGz6ZgxmIhgEcd2NBHMDLvR0KPfEa0t5tHWKg1RkrTlcehRTHG308LR7OR+kctYVzG8oEfxpJ64kaah0nHLEveRyPZPkeyHWXHMBlBxzkzL8d5xwxHBjB/xzC6Zsd/EZJHRXa+RiO7okaD9vlHm8SoQ4kZ2scHDkVHe9J5R0SKYEehdjDHOnrCx5lCxEeGhy3H4OWnx/2W/0bPNZlGAD5PR/FzGMcZE81GS1dUx3xNFsi7Vg5GaR6CxqE/ukd0s71GOxB3x79U+UeqAQ7HVwtax652TkaP4SnHSJDVRtPNgkXVuFNGszqmxxTPH8eZOvRHYPQXxyazC8eHBcHGwdcYx5d3tUdooutFgDf/ReafkMZ+G/bGq2EMSJjM5EZs2PfGKbovRn19oMehBUfGxl2ER5YAc0eSy9xGfQ6VxluxisWl/H1Hh6UxR70Zs8ffj4BGrHLXR4tbVMfcZ5bHLhA+xwTVLsfsALPG9sbjxiRIpUb2xxNH15Jkx9y/2MfKQ/tFbcWDRqrxHsa1zbJHqz4/xQ2XhcfmloDH5WwbyLObgsenOBJHLJRlRtgfaUZbIEJGI1mYRqG1M0f/MMNG1XgFx/ckc8dUwbZFTvi7R24yCUfuy+vGAN9Lx7paBsfByZ1HPE6wRct4y8d5b77Hdt5kx377hMV7MjjHI8ojR6YbykWBCQPIIDL7xoIzjsanQI5Hax8JSBcoi0bvCbHGTEVnx33PI8fh2sTGd34gRwhku0eXLqJGO05ARv+w8UasvMNH1nUsRwsE/cZWDt9Fx5nHx5MZm8eBRCbGtPmsxlYOk0fNAqRH0ZHlRqJFh0VLiL7G3hHnxiyUwMb5oLrGn5pNRhkjTsd+vE/HVk0TRymLA8dtNNzEiBTmRo8TwsdeCcPGkpKRRw1P08TRURhHgvK8R3H7RcezeqHHhevXxVNVkcdre5THhM3IxoQejcfn2yLHnLM1Ru1N7ccT6azHhC0LR6HHc8cp6x1He1JgR2wHA8ezKkZHvJS7xm/ZtkeDqLhHMGLsx7XlB8eGyR/FcSy7R2ih30c96o5G1kVdR/Eag8dJXJjHluJsxx3IdcdWDsZGonMSx3F7ysZSODvHJ6DLx0UmN8ec85BGf/puR69kGccl5VDHNa8jxyX11ccqWqXGA+dpRreQQsfyAVDG49aMR5RGK0doERfGvGP5xpSersc3go/HUdqmx6a7Gcc0Ue9GnYfsx52RsMdiAStHsGmtx5uVxMdcnqbGTPaKx1dblkdn1y9I91UkRztvJEf0W0TGJQYjx8AKXEcSVETHAKC0xlgpvEfTvaxHctjtRygfAkeHJY7GrUoRR52AoMRm1+PGTYSNw5vmg0fAIoNHjCj2Rda0rEUFswZHq96WR/kPtcXVwJzH2kpCRiU1zMYvxK7HCqbGRohUl0c9+9tGmgb7Ro9zD0c+iU3Hy3AXx5ZB30bz3yjGtGjWRpe/EMYKVmfHwRe+RJdACsdAE5xGSW7Qxis/Ksg2mm7HBbRtxgG82UY6OulHPeqUxtY0j8KVPPlHWrOOxzG46MeM2ZRHsi4PxrAqoceu5lrHILFNx6E3CsceTfLHlHb9RQzh/0d++ypHYiBRR4jjvkWJwX3GpE6ixb4IlkfLYMJHeEsVx2DF6UYJuc3GPgdux9IOYkdPr+xEHOsUxpPIwsduI1nGQk/nRwxxtsQ/BvFHT/3qRxO6iMe9ERzHf/ncRmcDUkePYtJGE6HbxjBqcse6eFvG5T/xxlRKpMfK8wTH1nSRxpMYksSPM3fHSwjmxn5tgkcx19rGCtfqRfBWT0Z1KaPHJKjRx7T4VcflYcxHzzXFRyNKOUbt7pXH0jeSx9gQu0Z1AQHHlkGrRsPjEUeETpDHy28jxyMbkEYz5IxHB1/HRuuamUeBc1NHQ5sOyCoJckceKhJIpWxFxvvrQUdIP69F38/KxRfXW0dBsXlGPM6ZRWFzCcdcj8bEKcvMRpL8C8eFGzxHERbcRxZpMMcmIxrIS+jyRhZCEEjhixnHPsjlxuMEmkcgwTRGcN0ORztPA8cDcSfIVh5fx4ou+UYu0BLG9/V0xvDWjsaayErGkR6RRnmpLUeu9x1HEjuNx9gTBMgK95hH30saSG4UB0fP36JH9GwpxtCU/MeASKxFZ/OlRoLiAkUc/INFU1VCx/+QOEWrDYRGMRhkx8MC3Mb5oFNHOpIrxwjz0scR9idGvr/lRjbrNUfHWG5GmCtwx+8HxEYVuzxHAppuRsFIEcdZd0rHNJG4xoqOZMdAwntHnSGqR39Kn0YaD5lGPgQNyPplAsgpfMvGN/ioxKZq30aDQJxFiONpRym8xcbL0I3H3CbYRnXhaccMwrnGIhvLRiazNMccezJHEruFR9wXvsadUSPHcJ22xrzlNkeCSZhH/cVWx+2Fxcc8HZzGbOf1RnbwoUfH6UZGgtGoRgFmhUdfOO7HcaPix+Vhx0XT3KXG5o7uRlAMGEeOteTG0SLvxmKho0YH/7RGVq0AxwQ1LEdEKU9HY27KxyKNgcduEtZFAziiRpyyzkeqYStHnxpjxOrELEYgQDzH7ms8xnywv8aVpC3Hvl9ex/8JlMde6VxHfuOZRzxsMkbxO4XHm1Tnx7yTRcdP7mjHFL+3RcmUKEbcJ9fHuygBx9PMFEdcjy/FUtYhx5QHtUZx601H7AADxsAqhEeXb1JHoBkLR9M9BkfABwjIA6dKxxKSe0cedlHH1nYKx3CfncaFWwXHQ8sixgK6LMdAQx1H/5nLR8NCssUI3KHHTtHhxXDW4UcRFpnG2mtGyEeqrMe+gAhHjJmHRlGpHMfGnYfHAvuFxzLks8Y9iWNHvaGrRtaFYUYUngxHJ4+QxgoGT0aMCP5GzvdjRFvhI8cTUJ7Hik5BxuAtLkb6FarHD0u0xklGy0dXtJPHvaMiyGLfp8Z+G7jGtGd1x0O7fcc9yktG/lQJR4CYL8cXN5PFvRJkRkinjEeP64NHyJgvxkFgt8XOGcTGnbDFRzppnkdnJJ7Gv5x1R4WL1MaG+QnHQBIexwe25sc3+qTGas0dx6fXU8Z+HEhHiv8bx2a1ZsdghalGbSXxR5OYxUfqo1RHQ3tgR6tPDEfpt+FHtdVyRnTMMshSeF7HiTBURz81xUVeia3GVfCIxl4pBEU5BdTG/+FMRkuHa0cCU6NHMzJtR8+GjcaVeB1IywkCSIB/g8ei1wFIDPYJSDAqQMZ78uxGM1IwR5JrvkaDIMVGnUeHR4E1/8ZSeHTHjGp2R/HjgkU3qa3H9hcDyAeuK8cEBUxHJGi8Rtj/y0azu1fGmcohR0TJL0fBOXFFJmKcR8kVTEfDI45H87eaR3QFxkf2h71HC2Xrxxp/CcdZ1tdHqw1Ox4TstMfNqhrHZIyWxsFoM0ZZl9zFY90Zxs9mf8bdAz/HMzqBRw5pD0ize7NGB39VRzSBCkjPJrtGXVz5xSV1gsHmTcjHRHqjx6SOz8bsLz1GRBlZR5sGncbDQudF0QBpxatNFsfXif9HY47qRhz7zcfYMBXH1Vcfx9O8M0Nv8CfGwRk8xyyVssco7etFoHgASFi38MbTy6jGIszaxpJLycYSfNJHkJAAx3VSFEeqQI1HDaADRvMvB0hwR6HH0yPEx1dymkdNcl7HUI0sxg3wYUczInXHXQWjx2srcka4jeZDpK6sxt82kEezmUnGwvU4Q/SwBUgc+kVHRXikRpbhHUf7ywlGe6RGxzkUz8YDuZRHVk7PxgxxucXfvhhHusqxx17bHsdaS5XHPOaZx56eZ0d/+fNGcF86xoRUvsfcPeXHdcI6xzBqU0ZW9oJHfU8gR6ckOEgCghtI4+RJxzQIqkcCqeNHtTU7RwUas0c3mq3FwoZ0xn1PXEdU4xPFW1FnxyaCh8a287VFTXSnx8imtcfLYCdH9Tm7xvijmseRjH5Hg/9hx04CmMdzF5RHd34Ox4srCsdNc4vF0peNR/S7AUgXRqnHTfNqRL+Gx0fkg/zGG42dRkK+xUWDcCDHNb8KxzXvuUUQtAhIRzcGSH774Udg/JhHLcFUx6KMnEe7XgBISZ6Sx6/lIUf1CrtGvm7qx8qyOUZ6dHPHKavyRtgtAUgrNz3HPUopR0qaEUfm/wFHoCDER5yi80VnI1FHuloYxgf/TcfEQgHGis4/x2kACsbKoSRFhepUx6rQJMjUs5XHGo8HR6iEtsYv/FxHHCpAxzz8D8eToORHEhSFxA3wC8dQncLHA4lDxmLX3Ud8odFGcZyOR1zPR8bD4lHHjBGExzMLrcfd8CRITbPrR15J6EZzJv9HgsqXR9x1ykYvjb/HA0Gzx0IP7EaC4h7Fzlddx7aiNcb8yaxHhct9R5+bnUevo7xGkuylxzysEMZZRVXHiv8Ix7ZiT0QAXzpHpts0SAvEo8YBfCbHZ9PDRv/gCcj1Sp1FFUSDR0YUjMUAB6xHOWN4R31uY0bAG1xHBXqXR7yEFUcNDzRGx7r6xFD8BEQ6UgFGk1hLx/r808bT/LlGRKhOx6nbqMePU9LFK1b1RtggfsdGIBTIptldx1f6OUfmPSbH6SerxwE9LMepU1/GvQuwR5YBLUfmPwHHJTVkRiQWb8eCmZDHiQGdRjCJZkfKypZHtaYrxjKGksd2AL1GnzzRRWftl8fmbs1G+1t6R6Z5SMVAc+HGnyvyxmIvUUeUt8lHA6GWRylbKEcX9zlH4XoYRroalsebVZDGKUxEx9Z0MMe8pW1HLleyx4uDuserzSNHGeIixcbL08ZXO2LHVDJpx2V5nsagoYfHrifYxgZQgcbhNQrI0yvNxagmpEcRdidGboOoRxCJ3EaKzy5HmbnbRjQhScef68FHflvIxsFocseVw3VH8HUjx/sy08fP8gLI3LXCRQ0PAEaoHdnH68F/x99e3MbUWxNHzoDDx3m3kcfxbLFHX3ZcxsGojcZH0lPHy5BRx2zXEcfzV4bHhmfCR/oED0hS/8tHldgISBM6tEddPMrHNc3+xzVeeEZiIcXG051nx2tZlMdyeUvHxLGQx1YyJci8lDfHu5YhxUaDcUYH/WNHMegqRyEuLUezql3G61FIRPhRcMcUP6XF2qK1R7ZkBMcB7ZFGujl7R5ahW0asHFZFe1SrRvO9U8Z7JMnHpF/xRYyofMa9C6bHPMwoRw6dokeNl47F/7BLxx3JPEeDEBjHtHmux+JYE8bNW57HmkeAxy8lCcirfb3HUekeRz2KA0fCNspHecefxQ0PXcdhsuVFI0rERtNrfUe9Ug7Fno19R/sL6kfUc4ZHRtQDRxX7wUXEgCZHfLCzxrlLpkagYZ1HorQnxIRN10aZ+UfHvCTmxx+0t0ainY5HJVWARmczwUUHH3RG85+5RfXaB8dukpRGXtnOR3AuKUfNQt1HASXZR1RqFcjDcB3Iih+XxLK+FkcFvKZHhO4vSA2QfEfE4H7Gjfc+R/Xp9MeB5PvGJZ66R/VqkMYSAyhHlbyVx93MhcfSXn1Hhsd8RwrYxkfOcIBHJbYGSOY/FEO62OrHITAWxkCjF8e8ZeJGkO+ExlrkzcXnjORGO+itx5uVJEfuSzxHozBwx3M3v8fRMJPHr4O3xY9aoMdukpvFp6jNR+OUVUaf68NGfZIYSAHN7EaopbjHCsZdR1mFTkflr2JHVGNpx2mw08fqew5INb1+x3REBMjGyzxHtQYbR4b3o0d4eqXD3RWGR/7UqEO2pxDIj7H8xvBW6cYuV6JH6ZV/xdWICscv3CNIk9iRxkU2bcc4JxpGb4EwxERaZ0fPtxRHhevJRCZTuMcvjMJGbrO9R5zhbsckV83GruY4x2aXk0bmxQRIujjfRX/pCceezQDHSzdixluAHkcO7SpGsXCAxuvRhcco7ZPHRac9R0NgB0hriqdHHyN+RvZXOcd9LXHH5TjMR0LnlUfOuI/H8000R2Q8I0cBzIbHZj+OxxG+8sdzNqbHCNupxi9d+MbRkZNFGpElR+a968YpYu7HaMKwxgRNjEeudyRH+PMPR7wFjET54C/GHofSxuHJ1cfLT3LHpbxcRyWkS0d80DxHjVc7RxuNdEbfZrpHczc3R2xP58fJzJrHr+VwRsH4JUcLNYhFdORixnCfDUacYvpG6dadR63p80XTK7fHfEEUyB4/1scRZdlGMTedRqh0UkfxFLZGpHa9x9w32Mb5YDNGPdoKR+oTakfeYiFHqoChRqU9BMf3NbXGBNZqxtHROkfvQKtHV2rYRvwJIEeenSlHj2KGR4zpGkeM6g3HMJlfRUyG98ZzhpnH8IXNxTd6PUc/1R1Hd+4UR9dDskam+8fGOZSqxih+xkVlyTLH+aAqx5BgkMa5SwzH9ldKxuPWzUZiYWfHnKM8x1n1/UbLIQ7HR8OlxjhG8Ucv/GtHlCV5RkZ04kdXrBfG1a+Zx6fo+sVxi6PHtO/Gxyu+g8etirjHAUwvxxAJzkbTjGrHacbCxwxqkMfVf6XHZPvTRr4wScPl4e9GZEzYR1oEmsZyhRNIORTSRwa5GshD+2/HuYsex4H1dUda7N5HDwsdRL0hDkd6Jb/FIW8gx04Js8eFC4vHPMyxRoWbD8ceBXLG/SUZx737p8eYjGXG9HsfR6rJwEcwG+FGorSXxzh+o8ebpj7HTvGsRqv+AkeGyZ/FY13gRm8wjkdQ64BGT94YRqSfB0Y+YbDH0dHbxwLimcf+1BRHwZi4R7/9c8dx/EXH0q4DRzY0ssf1EYXH7qsnRiJE0McuLnRGbuMRSLBSuEZTtQ1Hw9RGx7m0iMdJTb1HuatBxp2xzsY6omhHwT+aR2Nm2kdH8r5FXV0YR73rh0celg3G3tHoRuxfAkcarxlHHUmjxUjfzMYZUcrDr5VWx8X/I0dZ5yVHS7gvx3MHBUcE5QHHliqVx+iI+kZ5qQZHYFadRgNgmkfcJj5HUF26xy3BGcfhIqJHVEOfRkcDVMYyRYLHL2Wlxwm5JMYLdU/GCgiJxjDzp8fFLwbIO/9Sx6dXwEVnnYhHxwm7R4TttUaTKbFF5TFjR1n1Ecc7KLfH6PDJR+z2sEenuJ/H20qGx+5awsEQWJNF4G2qx1Ar88ax7m9HCaosRyZyvUeKTs1Gunqtxj6nLEfgpYJHN0naRo6UKcdeKUNHkxgzRbzMv8fvp4hEwIobRogjzkZcXmbHOsFax9rz0EfvuA1HTGaPRwGes0fWpIrHxJG5x2BUQEUDx8xH2hxcRzUvs0aUZZbF+hSMx4KhR8dNQ4nHEuOGxmtLjUaJUIzGX9hPxnXRh0ZkeqtHiLQgRmpNzkUjKz1HohSsx5S/t8dtpDTHHTk8RyQsAUhBcaDGjBHJx6kjN8dXu5zH/yCQxzYsOkdLV+ZGXjsux2gRJseyTCxGl4+xR+V/20YGoK1H/YUbR0ySOchns+hGau0HSIgS8UavNYZHJ3HKxtPtqMb44gVHufwrxIfHGcc5I1/HycX6RoR8jEZAgr/G4+UxR54dmEcBrdHGxyLUxwdOr0Y4J+tGlpJkx4BmukbOCGNHaUAARx52Skc6sqDGRsEgyP8Rvsdg5hlHG43BRkto+EZG1JdGUFzKRhcWY0efOvFGPI6rRhdWx8dDw/7H7QXDR09vAUg6Ms5GFWSLR2IQEkUy/rXHUYkURw50qEfcF7VGxY++RZibKsdTRdHG2X23xnIy3ccF5BnHXWwjR8n1e8egqB/HKVrPxlfzu8fPZtVFx8pTxyXWycegiepGsOFDReOUt0XGGx/Hcklkx367RkYfE4nH/TZkRpCY2Edxg4JHWQZGxkmGHsjJhMXHk9hzxoKzpUbRupFHNV5axsaLYcZA00/GfJD+xr/scEb21lbH4tgDx8Ve60Yi7BZG002tR94RF0cg2YDH7zhpxU3i4kVOuZZHe2ysR/9ql8exkIvHdt5Jx/SbR0b0BNlHlYMdxyVk8cXAi4FHr9ztx3dMhMdZlllHezTNxiGQl0Zx5JJHCXlvxlWQqMb86ABHXU2pRrnrr8ZIvxVH/kQxRxzYFcghf8jHFnkgR9Spl0bNe7VHC/XJRpeee8dDzELHHreIx7zF0sZvoT/HaEFIx8IWfsdeS5vH5i6pRcYcCUakMADGUTnrx/ok6sfTvPVENPBAxyqY3EU7MCdGQYF0x0+eAUZAErpHvi+xR6L0Z8cL0+jGnCJrRhjV1MZMpTNH71hZx451+sbsQM5FjIkYyBcXg8avW6VHx+kIxqW9WcSgifpE8h9vRe6JasYYtg7HxOAPRiKcfkc0saNGD+ufx5Fc/8VqTZNHjFphx2+NAchry6fG36A5R25jeMaotGTHkIDCxmx4BMZqzfhGPmCRR1+4+0agOEhGdfGbRuQDpEX6fOxG+s4DRzZLrMYVU4XHEnN2xwh8NUd9tpdHoJiex94xkMarhcdHJU2Tx59C58d65jvHpLARx/BmM8dSDs3HR/KtxVC8GUZKKuXGgZVwxeOujMeRzo5HHp+/R6FWo8Y5BZVG7snRxp3JpUeflJ9HiPR5xxE1LUdYuUBG/KewxtHAR8YjarXHdjAPxyEfVMeCMxHHKYuuR1NljkaSmwzH6+qQRzKM80etKs9HjLKfR+XQC0fWtJZHn4LaR2nface3oB/IAktQx7GQkUZ05QFH9RoWR6PBEkcAHkjGNrvhx0R6w8YuxulHGv/UR/w4r0abxJ7FLxEzSGnPA0gJyifHhiHrR1V3t0cxyBbHn6u3RWfEtEb3w3FHHXhFR6wrm0ahJyXHS6dXx6H1a0fKKphHglFixQ1QAchossvHDHMqR9jAOkdXSrFFlrIhRW22gUf+0x9HxlySRTwOnUfiV1NHouP5RgvlS0dQ5JpHYnEcR8rLs8fecevGcoi/R4hCUEcFi4rHrTllx9Y2J0fZzoBF0l7wRdGyEkemmpTHTnquxydfM0dBoJZHlPcgR2x310fr4uBHNutnRhT/R0bFPphGzggMx4jjJcfEAh3HrXqvRm8ZpEdLiG3G8IVZRaQOF0ZYWZDHGKVtR+STM0dkVJnHJX6Qx+G6V8fgC3NE67GzxlwPGseWoZHHFhlwRhKa1EdlSFbHyNYCR4qOrsQhTljH0egbSLo6m0a2YzVH96yRR/uLjcZY9/1HJd22x3Rkw8f7+sZHQVirx4V6/MZGVTpHIoxOx6abzkT9ZRhGdSJRx97xk0VigBVHEbZPx7geeEaCKQFIMhS0R2IhVUfzf+VGQm0gRlB9iMch8ITHbPdSR6yLo0ZJ3UZHdl98R/LQwccbLePHlsK9x5Q1e8dk+/xG5m4SR6CJ0EZkjATHmAyyxxISacdKawhHzN2jR/KQQkezLkRIH5tCSKrglUW/9t9HUDTzR1FaQUY/NVpHk8d4RkVHWsTW5jVHQ3zGRtv5AcW1VW9GoIk8xpni8segiLnHNAEnR+Gr3cYGOKjHsiwiR9CEKMccnI7HDLLLRwFNtEaMunvHhOwOx24iEUc7jlZHDUfhx1eqm8b8OH5Hfd1uxnB3nkfuqkBHSS5qxUrqrsaf/AzHYhMBSD5cWEg/oH5ImWVISC8MuEY6cg1Ii8VISKh1+sY1nlNG4QnzRnxwocf5/xtHBRTrxvzYBMeY3IRH7/cqx2dTF0eYbRNHQIKeRH95UUcxuCDH5IOxRl086Eahx7bGdp7hxlOEo8f95WTGyaUWxmHricedSAHIPmh3x7fxfUdhw+1GNQaPR1oEE8ei+8LHVIGuR3Mma0e9geTGsfe5x+c7/MZUQplHU/SXRuvSXUdqzd5Fzw+Ux6m6icc8nYvHyrmsR0djxEelvShGoxq0R5h7cEdkqlDH4I2jx7ZcgMeGZ0RGugmHRpz65ceq+YXHujlKRxX7sEaWKKFH2B90RqM6nMfIBwjHhqH8x5uEZcd1sdxGmSofR1qQO0gCO1ZHqTNWx0McscbxCvTHs+pDRu/1F0jriq9HAX1iR5SFskeKrdZHI6mAR12Mm0fQs4FH/6GVRsW+KcdBqL/HmEzoxSzUOcf7OyTHa5qjR5DwEscju6bHrHpgxsiYT0VHcrPGh9bxx0bcpMfX0tvGv1x4x/TbZscX19TGacAaR6SeOEc0AGBGqnE7xgbwIMeqH3/HvxTGx1BrtsVxnIJHHoeWRvrNE0cYVUFG5dApxk1kMseVJMrHh1ZrRsasFEeC8wHHPRtbRjLVCUaIUu1FS1nZRh8kBkeiFZtHsdDORuqshsekn6vGvjC6xZ0H7Mfr0jPHyYQ0R+cKYsdmJjdGTK+JR76fGsQy5ihFpX2hx7MigscsdMRG2GBWx+LYf8aPU6hEMq7nxwe9uMWs+nVHEcXExhzKRkc3CKVHnJH2RqkTZcYwqnnG6BowR4AmDEV2B4FH7SoNSKKjqEZlaU7HLrChxkS5P0eh1qvFGeOYx6D4QMe5/LBG1UCeR5rHRsdkKqbFdl63R69lU8bL0MfGq0kHyNllkMf+hLZHLu5wxik8M0cxF8tH90NhR4MgtUfbaOXFk5i7x5Av7caPEy3HaUblxyV8s8eJAqnH5d9Ox+5Km8d6HSLIZGtrx3DfQMYwKllDj/McR3D9d0bxEwJHqiBCxichIMdgNN/G4mcnR44snUd8AezGYVMhRzPLqUf9hX3Hv+01x+zPNkebXZPH4XLxx88GrEZZV7PG56wVx62JlEcjyZNHKVrrxiYbq8eNhylHregIxxcn+ccXyEPGa6u8xuf8JceiWBTIgQTsx5yi6URTRWDGCMyLR8QCJ8dRqYnHQtaqRyH+YkfFjVtH4thAR082kUdaM6xHrToAR9hvBscyrovHIDK1RicgAka81MBGGJ2eR2QMJUaTadNGpcSEx3kAEsh/maZGwsaaRwbwHEXcRpXFw4SFxi+soMY+yMvGvUGNximCqUeW8GNHxGKJRzHQBUi0l6HH9cD7xznjNkYKF9VGkPD2R3ta6Ef6PUfH8fRNRUNMakcFomvH7gleR+vhrUcTUBDG9hd6R52njcfAerTHAB5lRpVDjsUa8HtHws23RxHHDUg4lgbGe1QKyNdjGccmwuHH3smKxwxCHsYfo17GrBwGRuJwucf/gbfGePs0R4g0MMe0B6jHEeYCx9nM/cYDkKXHn4x9R1xm9EdTdCrGz3cTRkTS5kf7ihtHjSYlxxf3p0bkcjJG79cwR++XQcf/UovHPQr1R4Uaccd4Id7HINFCR5ZSJkciXVZH+s0ERyJT3Efgjd1GBlCsx8vfRscrbovH5SH6RnViNsdookvGE0UhSA96EcZG1FbH1FpqRlW/Ckd1UXpH6vNGR9y14EVahNvGgP6/R+uhVEf5cFfHBz+TxnFrZMdCbnNH27kTSNEATkQQiYnHrdiFxUKtOUM04ETHgdWdRhS/ccY0J+rHfykxx8z2iEen2P5HO2eRR/hzhEZlcYLH1Kq7xzm02EfJPI5HsMJAx9ECS0eD7xrH1uR+x6aq38ZiFTLIwibPx/hCgsWqIG/Hx7ocxLv3AEf/8I3GGsm0xyQXZsdloJtH3RMfR/xJo8buWqlGcD++Rp3vP0Q2e23HI7lCx1fqbUevRYhHXsptR6AKg0eOxN1GW7nRR8NEKUd51SvINb2hx6b520aE7dvGESXFxmVqF8Z1CpdHamv9RxS/hUdhI59GM0KLxzz1HMjVsLzHZOpAR6gWiUcTkQ9H56rtRijuEsdfx+bG/3AYR166P0XsnsDGiLTNRoYXL0dzF1RGElQyxlD8kEXcH5ZHYxaYRwcdrkYytSBHau2fRoBICcavg6hGdy1UxtJvoUQKNxhHmLx5x5lKrcbUeqFHjxMVxhgVHcbqlZhETfRrx+94KUawUUtHYk9rx2FDwsYyVQrG8VKyxV66VUaVY/ZGXnOGx+ioqsdKGxhHz+c2R0hQIkYCSfBHqHzPRz81A8cj+TBHrCsxR4Y41cYXyIRGifiMx0nO4sf14ZDH6+GCx/jCNEMUv49GurhnxYOIgscDIyHIjbChx/ypnUWup9jGmMO/R7YTq0e8lRzH9joNSIG9oEd1LhLIeEKpxxz8ice1pgrFgF6FRyvnjcaKzovG72ctR8ohLEZWxtbH1TZOx7h/DEddLX/GDr6WxIKCA8dnRN7GlaNCRyLsZkeaztdHX6c0R8439cfc/dfHLv82RrsmM0dthdpGVY8pR/ONnEcNbx9HuA0LxzA7EEbx8shG4Zmgx+Qa2seR3GDGgNioR9ZOs0fbmcFGT68+xYg0WUafTHzHD7o1x+bO8EbQSAbIXS1hx7KNvEeAN/fGLZB9RvtbOcdlkIrHzETKR3Cu9Eb9ZZJGAuuIRkiQ6EYTkqNHMErSxh1oVUeydZRHujjcxtvpJUcY1WBHaDHMRpRmTMdYqUnHP3XBxmHK1sfHurBDLr9cR1BrfkSCUxlHvUHTxokhncYHzS1HYjCdxl9YRsYAF6JHAQ3lRnf87MedkBLHloHUR8ryYEe34OTG+myNx7YDQ8frUULGXroLRlQS+cYxd8HHTqEux9FA/8ZtdoBGnGqxRxS/8kZ69VZHuA1rRs8mr8Yr56hGAM/dxuBkzEfJtQFIZRiFxzIFRscuQFVHcYOER3IIB8fCtoDHXE9XRtmd+EZNA7hHiBNLR2qNM8ax3mBHtlOvRhX8M8eYzNXG9JxXRx/0CkYiVL7HllIbxy2yKEUBZYxHPWrtRoqXpcfMvDZHAQahR/kPzUYnLztHqPWcxtup2cf72u3G0SoKSCtepkdD3FdHswtfR9mloMc/9dTGU4XcRbdRqcYFI4fFGfPXxmpNakYCuwFHYwaVR1pz5EayHeJFPmCER7QgmsezS3zH8gHWxmcVhsYY7PBHHjYix8klsMeUZTJFyEcQyAVcncesanZHlPYXxT/VrcZuYiXHX9haxqf/kEd4q6tGr5uRR8V+skYoHiTIf0hXxHo9rkfK83tH5DuBR7fxSMdeup/GTFXkxkAzwcbDAsfGfhxHxxwrmUfgnKnDkTztxgGOEUcCKxlF/AftxeYlgcdAoxfHAyi7x7oxn8cu/nNH1UeQRkIuSUc/5VRHnNMQxy53z8ctGpjHdbJPR9M9KEei01JHuF56R0nOi0d33H5HFbtaxiSXd0YbXcrHqLXbx7CixEcexplHbjLERvoNK0eIo9VGjqQYRt3Um0dbUeNHvdIQR++nTkZWjU3Hamwmx69zLMeDCBzIZscax/DWakZFyCnHIR4RR14agccs/w3I2uzKxjOaosdTVb3HJPfTRpJcGkZGxbLGW2Bqx82bpsbmHQRHEkOXx2QK58aDf7ZH+AGmR2tawsbkBgDImCy/xhNhmkUivexGG8T2Rxmx8cbyEZHHncCYRpYhtkOYTDDF2FB9x2A0Q8dZlydHV3pWRwuFsEce1mvGria+x9NN1EVioV1GkrOqRysmkEckqIbHEjTWxiIFqcdUAfzGw9O/RzLNhMe3IU/HotMZR5d/UMezWeTFy79wR8PCVMayTL1GEH+yR/UKJMaiI21EUfoWR31/0caeXs/FG54rRzrSBkYTsQ3It8HNx1WfA0e2hNZFW5EdR5aQ7kWr76PHHv3Zx/m/dccsA0LGChiKx5f/tcZe2x7HoNCSx79M4sZfpx/HR0M+xjQQ9seP4aLHcsokRyGPXMc3mrbFnYD7RX0dtUVhy4ZH/DEBSJJTE0hHg4zHwYG2x3XCrMadb73GZlXtRViIDMg0abHHff4px6UhC8gA76lGneGpR9EA5UXLsKXGKK0tRrg+LkchHw3GHTjfw9pKE8Y5tEhCa8u1RsbsMsdhQznGF0isxiPrrcdVgYbGtiMWRxAnxkaZCrLGY80sxxniK8VV8LdGd8wTR6XtLkefnPRGtmIexWDl+sVvX8tGcE46R3Es10YmQyPHaNKEx/znHMfFHWdHIly1R3aAY8c734zGhK18RyqZAcct8VDHWLCRxw7e4cbTPQDHfRfgx/ZGGsZFR43FltAaxjgWdsYqKNnH+n1yRxsW00cpvNbGVdCkRjtw7sLH+RFHdn5vRwypwMefC87GnMM4R2hRqsatGNFGG/4Yx9dKisfhKS/HpmtYx4GFv0dbUhVHAhrZxviq3Een54BHFWWlR9GKi0eeDVXGArrPRyx0rEd33p/HpGbRx8wuxsbLEFVFj2IYR3HsukcBfYxHrAt4xj2rF8hXfBPHt6Q3SOva6UdmxtNGpE4nRzomB0gU5u1HfDDNRi5ovUeAJhlHGVIIx4JzAUVM1RBG5m3SR0MEpUceFsjGRYdYxvxJzsa+HwNHMjkXSL8VhEfzTsDHngW8x9zXj0Yh729HhG2Jxtjf10VVQJdHDn6vRvMO4kY7EH9HytFxR+WQp0ZTNC/GloHxRnOXZsZbcVLHOLcyx3OnEEeqOAlIKhi8xk9+D8erppFHgsMFxzKlFUeBw1xHJYTrx30OZccgsLJFgZQvx4A2VkeszOVH6CkWR1gX70YwiS9Ht6DKRpqHC0eAt7NFv25FxzVvqkYpOqlH1BpXxpEtWkZ/yP1GFPecx/hTKEZh80pHjFltx8s47cdVv5HH9ahyRkGR/8bLXzLHejVqx6+UO8ba+2lHjTZwxxQeWUeC0z1H/pRqx0kCEUg6gmRHZRn7RZFdPkcuT03HcB4+R/uyhMdMVWvHVHLDRzEg28fhiZDHMlU7R77weMamYoFHG54ZxbpKpseHdrRGX3jyxgUcpcdNIwhHkkyKR44Fj0d6PphHwBsDR4Wra0aLVIrHvWqyx36biEbnfCVHKN6bR5TXpUfSvnfHi9wZyITO1sfjVgPHwWhKxsDbxkbVR7JH1DkuR414TscMUR7HfaaPR3ftzUcenqVH2gw0SBx6IkiLXIpH66EMSMAr2kcyxERFn6u7RdEiAEUSFNJF/5AmRjLmUUa4zxBHowEGRwPpwsbOoOrHGBaYx8Xv30Yehe/FHJwQx7aEqcWU5n/HsztRx+rk3kel3blHgNabxxQnmMdVELBG7vrfxl1E+McA0CPHmVnaRtJ+7EZ+LMdHuXSzR3QjFke/fcLGoOklx2/Q1Ee6eINIkJG5SCmVlkgQP+BHOHJGSEaJfkg6oxdHNxoARRyrlUap4gLHmr+PR7AhT0ZThZXH0+u4xuerQMfGrCtHzrkYR5BwJ8cyVXTG57rMx1UAO8clxkFHdCRjRQGctsbvuF/HNV5IxeRDP0aLjDrHwiZ3xyDwSMZBYFhHCWk0R57tu0deyZXGmekuyPc1J0Zt7K9Hjeifxo6VbcfeElzHlPbKRCKbWUZSZ3ZGBTQfRREldseFI4jH7EAmxxi1nEaZaW9HTKYuRtyG/UagCZFGYA2sxy3w5sYjuTdFzYwLxrP570Ysda3H6V6Lx1D8fESFahfHx+luRxxr0kX6fULHbeWrxrDiEsjzl4THgnMARgaBDMZMFg5I/mLWR+mmYsY0z+bGpYw3x2tKJUc6vh5IWJDhR3j67cXFr75HdyYqSOf7sUZ2j0JHWTaMR4hjecWtQYXHmpgiyAySDscGge3DAsvUxmi55kd4+vBF9Yh/xxE2EsZgxCLHQFMexg1g+8bi16LH6efOx/b3Q8dZ1xXG+7omxjfZiEcQ6fnE0ZFExg9Lx0aKtoXH5l5/xxcn3sfK47fGZ6RXR37LMsfxus9HB1/FR+8IiMcYNL3HzO3yxz6XHcbD00FFTpA3x04xf0evdSNH97PAxqg2PccEliHH+RiAR/qtYUZWnq7H/Me+RuZdb0YcyBPIBw5KxxPRJEfkco/FjwrTR1K3iEcJCgPGAgs+R94hssevNY7HluFBR1DLjca4re1G9TlFRn3egsfCxqFGnXBTR8DbZcao9VdG7TzzR5E8wEbdc1jHDv5dR7iv58RgVDzF9IAOSArvCEhXXENHYt+URvGDskd9jm1HISAgxw7tfMbDhIvGaws9R+zuw0dCPiRG9AuGR6pRZkdn88fGokOoxri+IcjUKTPHSus5SIdFPEdTdGpGKYwFR1YOS0UcGjJHpuOjx+dMYceP4nBH+aeax8bYFcik9rPHN3o4x16bHce75qjHvXvBx4c2OMd3HMDGMJuTxrrJLUbYAZfFDi0JRkeDmEa6mS3H3DVgRiZaykdKOx9Hlz8lxkktV0fQRChHQDvpx1vCXsctGaJH8MXNx17q5seHZkBHEOmGxlB8HkbJfYxHRefwRsxNHscspcLH92TKRg1vysaJvgTImZmXxbV2C0fY8I/Ff+nsxzpK3MeJQZ3G5t6TxzufKMbBWXjHDGudxzuY30fBmJ5HzF3aRtpcP0eTWOpGXpr4Ri2Qf8Wi6+fHF1slyLV15Map07JGL4ywRgqIRUdVMB5F/4INR8QhU8eKIh/IJ6BORcQQaEfLoBrHOWOoxtSprcZMZizHSJBdxqhGysaX/ilHXI8aRzrSKcYr7tpHl1/BRiLNZ8dCjwFGw5Maxnyg+0fiiGNH780dyNwGSsYdOWBHst09RiVEzkcYZVZH9crXxclUNEcCOqHGJfRjx40mWMdkBIfHLv+NRiZSpEe5e8xHLj85xv+x48fOkZzHgi0UyPXxyseKjupERpTWxQWjDEU1DZvHypFMxzEIRkecc0zGF/fExmSsIEfBiNLG6fd5xzAa2UcGaPRHvMUQx5xiGsaCAkdHbEeRRqyLMEXx0wTH8t/3xqmCC0e4rwrGHUmGxUGBWUcIzBrHGLQix5nZI0dDbQlHVVCExkv4JEdBSANIIFJWRqsvr8Y0AFbHxY3bx8I1Dca13ozH/tQRxVYc7kdCLbPGbVUMx29B5EaSKgZHtEjaRjtOxEblgaJGZuaKR/KsCEjIZ75GcB22xt/+Z8ZC703HPSOLR7Nh9keVI4/GpZSZx/JAJkdqvD/FqduTx/ETY0eyTLPGT4fjxw1gYcZzdhBHqXJFRyGOE0dHMgdHfttux5k6ssfStohHh8WjRunmMcfP5sRGdu+Px4jj5sZJ7KhGl7c+yDrJr8esC79Gis7Ax1B8rkVXm01GEccHx2A2NcfOGZ7Hn4o2R5CgC8bZPmvHGr8dR/CFU0YoDwvFaDEtx56t+MaVU3RH+KJzRzqSZkdj3W5HpB8cR6rYm0eyboFGCnwlyA/ch8fYHw9HPXl4x837CMeIo5fGil/YR5vRRUj0i0pHpfwcRyToAMenH+fH0WDQxhF2NUdPfnZH/gMDRn3u5Ea4715GQ1z+xm5TOUd6pW9FY8eAxxv8bcbTa0FHsKJZR0fyncWjIc1GL+25R90jk0duUtBGSd1sRmVIqsai9KjHYfJAxpaQr0bOiCbEv9x1Rw2QAcfYTyrHCPuBR5sUI8c13RLHVBJIxuGTkcdvEVRHSGCZRwq3cMdJLJ5Gw0SRRo/TbEY3uJhG8oApRxLjV8cLLLrHkmwPRxFuzke4Lk9HaeeLR2RD0Efuc6fHNR+Vx7DSmUeTuClH1AlVR3YAWMfBidnHfd36xrl86MWWQmpHwTmCxS6QqkaWsmpF+Fk0yMINlsdw/UXGQxxcxYuL8Ufx9BdF5xyIx1Lwg0eAFgpHmt+8x6EXw8f4o4bHYlFTx5+a3cX5MB7HfGCCx4Sse0ds+FhHMYC9x3+K1sZx/HNHuzbWRnccHkZThQfH/uPzRnSrxkcf9DRHsvW9R7p680ai/SLIHbmzxxwLVEeDXvFGgCZpRRsdikdkM9lHAzgjxs9us8fTLY3GajwuRnDdbce1bZ7HUA1KR7eIlUfrUgNH0o+oR/n+W0bn+3fFM+KXxtPcNMe4Hr5GayoByGQqu8fpJrtGYAXCx5ayaMS62kHF888Qx5nJk0cnv2NHFyCgRxNQZ8auhhvHvdI7R0M8Fcel3ApH4rdORz/WXMejEvlFEAdNR2v6h0adAFHHA6gzx3oGHMcX7s/HZdmPxk3DIkefeuVGD+v6RmVIRcaIhGZHSY10R4JhiMdXixTHuSspR24yocYW2cfHklrXxm1eqEeWuZZHDLFCxlhI4saPkdVGodbyRD17g0YgwT3GyOZMx0iAL0eFy63GXctsRgZIq0emehzHFG46R1DNH0YSC4XHeaCBR1k1DEcqmZdHNOmmR9tpUccoTaLGl86LR7IF00fqc4fEy7Cbx5yz4EVHo8hGoZddR0zWgUfY8PZEzN2ORsmFpsbr2oXHIv1eRDMDGUfREYTFkKBtx1iJQMeKju7EMcjQRwmY7kdyOpfH8VLyxoT+wke5a63FfS6oRlJGPkd6PqvH3vIVxxtiDkhmp7xHeegvR+7btkcRls7G002DRoD2tkeo9Q3HUEuDxzF358ZRaaVG/5BeRn57y0ZyuYpGfGGawwF9dEf3NYTHlIUIx2mvgEZaM2nHa+GoRwH8BscQCULHQt55RzqrCshpziTHGx2AR+EJKscFI5LGGUFPxzc4/MYyJg5HiZIHRidogEfI56xGveG2x/wYVcacs/hGhC6cR2b2EkeF237HDi0ARc+NzcePAXfHRmUIRytnisaD8MhHMGroxox5eccFNKlGUH1Xx3Yvl0at+E7HOP/rx3zwIMiwur3H3aOQR5LLrsXdw31HCfknR8INjMfrcf7GPflexleCjEeAyBVHppkmR4yBr0eS5LxHqAUOR1d7isdAxOZGOvqNx6qYnseetbdH2znGRoS+CUdpADNGq641R7kT6kflEZVHTCaYR4WrL0czU9pGaFFmx5GezsZtlPTGNGEkyAwR2sZzV5TFkX7wRVKnkUeTsbjH1CLYx8G5KcczO4bHJ1Bgx4tM50ahxVZH3Hdpx57uisdSZwpHRtTCRp7llsd10RTH6XcrR7yDWkel/VnGDEuixz/1F0ecoqtGx+mLRiHyAkhpnhXH/iJ6x1TjaUcPy4FGp4iVxm5jn8dJTUTHooQ9Rx71ikfT7CFHBFaIx6pgoMdO4q/GUwVDxmcjb0fYMR9H7I/kxthwXsYsfL7HJFh1xyzFIUfS74PHsHmix3ceoEaOJPNGbzC3Rkw3HkdUUr9FfruxRhQ+iEc5o2PGefjVRqSQBUdXyrvHz9W2QwfNNkfZLUfH5FKxx5C/iscmk1HGEXZDxpDAqcYpXIfE1BkXx4HFA8iBtBnHIp2SRmXwocex381Gi9t4RZF+f8cW2b/G344ex/DltUbW9bDHI+pFxxWbaUdxLKTHm5WVxtBEakbhujFHYfPrRyJV60dy+gFIaSiRx5WbA8gsNPzGnzyEw1Ys1sbsFivItqPdx1TLrcfZhubH9JxDR/VZjUd9bhPGpdWWx5T2hcaq8HJHV9s9RskENke3QONF3Icqx588LsUjuYzFYFRexpJb6MeJmKPHE/K6R3zgZ0c+F3DGLOU7xmmeJca2BNJF8MUZRs4I4MVLSKNFu9b+RhtescYMIQjHzvgJR1qjKEchjuNFnm0rx691HMd1k4TGhpjRRoCXVEfRkgnH+o3Bxjt/nUbcFxpH5LKxRnskn8f44oLG1ZjZxmS7ucee3pbFQKRmxjqBFMZFmBzHqhipx5kaVUfS/6xHxquPxmQq2kW3Uc5GySWAxrT3U0Z74ubH0ZDQx4mxVkc9yzDHwpUGR/6DPEaxltTHbnSfxo/BOscA+IVH2DBjRqY6I8cZk9JH7slmxopuP0dHEQtHqw45x6by7kcSVF5HKioZx60KJsdjXdRF0MTARsXevEbOWOdHZhZpR+FamsYwQ+vHxku+xlrEUkgCesRHUodFR2wHmEckV/xGHYGfR2NloUdQXZpH/wGRRu2NgMW2JL9GBTRJxVNAAEispOhHFaxpx8ys7EbTHIxGd60lxt5FN0hEmp9HNsxqx6QfZcafPKzDRLouRyayHsci/RNFQRiPRwYBCcblT3JHqKVBRxPwdkfvhzxHVOOCx4fltsZw7Q/Hxgt/xskskcfbOQfHeBIySG8f1UYKxs1FeahnRyuWmMdGdZdHgMY7R2aX6sfiBwxG77gvx1KYAch6hn5HCoiVR1aM6ca/7HtH7qtmR0jQGkakQKZHedkZR/WaUcfLv+VGR4mDR+buCcfh+tFGYARvR4HjYse3EUvG7P8LR1zuescC1iPINSe7xzFnEUciHbjGErJpx2v5mscI7YrHvVKXRudcRsflv61GAwGzRwbiAce/5ZdH3HeAR7mLNMd5WIRFXV2Vx5G+acd4OgbHaGLKxnelkUfZVr3HhI7ex2kPZEekv/5GbM+OR/vLFsZx+5HHvzwNR2YmosfqPKfHL00+R3QTk8ZkjFhG0RqaR1m3FEd7dJpG0i9kx3vKqscA3kXGIMIBR8k1lkcHBbJHxtz1xeD4EMjJteTHj1Ntxo/SRse8dDpF8uwNSN1k0UeGSZfG9pciRtor8kfEafBHkK8BSNOJCEhKWodHUlbOR+q3EkjesaxHd96KRh0oEMfpJtvGI9shxIFVJMfzzvfG/CcMRxGFqkaELZnGwjVXx2saZ8eU5ffF55vJRmRs7Ub0nBzHJJjCxwqoFcfKG9RHZHcASFy+o8fsJqnHiBL2Rob5psfRquHHZQhzx6HWwESbzaNHV9KeR0qL1keS3IRHtwCmxhe3ZcQnz3dH4gxuSECRz0gNF59IZPwsSHuigEip2IhISprMRyvn40brgrNGil9ZRoQdkUee3ipHhgCFx5KEqcdDC03H5i0eRycPGEffhoHHUjZcxxc38ce0qO3HRGnuRpHc1EV2T5XFq/6kRgUSkUbK0lJHFzf8RVBrfsQnkCNHQQCQRoE1y0bT48hHEOl5xqhSW8goV4XHpUWTR7VmNsb6nJLG+hWPxwctcse4/pRGt8AOx5qXo8Z9nT3GLv9fxxQupcXomU5GsGHDRvJhvkblMIfGAZzRxlBMPceezRJH8AaHR23Fb8aa98VGMLtnRaUdtMZK2iPHdL2jx9GRGkZNBDXGcazFRM6Z5kbsntLHxeaAx5HeEMe3sWfHRDmCR8Gg2ket+Q1HR2FoxjIFBUdTBFxHR2uoR9Fwe0eFE5nHFqKPR/sCH0gYlS7HxryURn0/VEe1plzHamWZx0g/JcipQnTHwyM5RxV7r8Xua9RHvHNoR49xK8c5Iy7EZEycx+6a6cY19oVH6OGBx0aEFMgXCK/Gb0HpRjkjxMQJKURHuJ0exwj8Bcdy6WpHOMcgx/gag8fDmr7Hvl8hxqu/FUfxkpXHGRYRSHBNCUgTAObHEZXcxwwZ78fEsQjHEEd4xlCtN8dHKb9Hw8uER8jWusYmC5THTPXTx4LRikWFK81G2IAfx84IOkdGdTdHpIcGyPwYkccHrT1HfJBAR3/RFEg0wRVHrFzMxiABnEdOAKDHcklyx1JmS0eDYPJGfYawR3WCVkZku7fFVAI3R/HDU0fg6/RGRpQ5xjGvAkg2K3NGYgeax43HA0iyzBrGZZnVxkWkB0imWYtHsh4DRwWjV0cKjhJIADBMR/6Lisdcb8VGr0MPRuQzOkdafJlH/bU6RwSF0UcOfrBG9KzxxmvLj8bwjeDHg298Rs5IQUjzTqxHsIGwRnp2RMZpT8bGs7uRRlfqt8ci/ZvFUla1R3m5jcf3FM3HW2FgxxJDNka34JzG/e2cx7WE5sUjO4XGhHzXxlZdCsemiijGNd4oxtPclMaZkpJHRBhKxlvg7UbKKgRI5LJIxqOSqkNJLj1HN8oCx1Qh78eWkrnGfKjRR+xmqcfHGp3HVeB4RwOncsa8I8pGJYYwRz/GJMWaGAHHMnawxwG8HcXeIFLGcC7Qx2q8csWTMYlHY90BRzg2bseL1YvHMtUsxg4+vMdMjbPH+S5ix5fvescSg6ZHIUCgR5nZHcZvgaLE7BARx0ATzcZx6vjGCP0pyODDaMh6hq3HQq+4Rim8lEYubmdF5j+cxgUjBUdxKt/GhvEQyBliiMZgtstGWDGfx05gzMadgA7FlfRQx3STxcVqbZ/GHTgDxSU1ekboIY7HTOVMRzJkwUeGSejFj8KXxrPrMMfXe7VHHCuLRv8IS8hKy33HYNa8RupkakfwTsFHq88FRl8YjMViobxFZ6UdR4S8hkZLSMLHtpPMx/xno8ZyKk1HcklER+W/0MV7FEDHAgLNx+5/AMhBYVXHwbnkRZkZ9kYehfFGVuaCx3lXD8cK1nZHECmrRiQ3J0fTZKlH7uvDRVtxv8ZW7NNHu0/MR636RMe6eGrGpE5vRbJOiMYvzCtG832dx+d7UsftzAZH66IjR0oKXkfvR5/Gh3afxqhV6EaNBwBHMDm0RggkrscbTXZGXB7hR2LQ2MaUZbZFVj5jxzEA9MdeuiLGi5t6xy2hgEUlHIdHbfY7x9NNQMXtXDBHKlgLxuaO8Mb7Os3GyPixRhmLA0hrQ/BHeGl4RmSMhkYMwqXGt7Aex53gQkekkIJHlnA6x+pDbccm0olHR6PCxsE4EMdvecdH6cbNxjvfgscIrEtFYtCvxppYK8dfmGRFxc15R7uW9saV42fHyqFhxWt6Z8fLP3fHa6mKxgvVIcdy2dFGRMosR1wTGciMmjvHnh4vRy+t2sf7y4JGMmbIxaPxgMemW1HG5EuRx4y5kUVZnYPHTL+Lx4X6FUepYgjHjaYMx0bEZ8e4nqfFO6eER0B0FEeaiEBH1Tj5RpvmFUftjglHhFyFxq/LxMd3TCvH40UeR6gG+sZ1wqXGdNUEx5Pxw0dah0ZI3AYARysuhkfpxp9G26lZx3H8SUe9kqhGPuj5Q616wsUCGrpG9KsCR77Q3MZqDd5GY+4GR1mFLcfzTUDH6Ho0R1bdh0c+VxFFZGwdR6lKlkeqUZhH6uMxR9bFfMa4rzvHBH3rx3uiXMdztjtHEvJpRNvo+UYXpqZFK2c+x1wPuUa+jwfHapwFx6TflMUxF0zH6V+jR/N1g0eC8y/HFjpmR4cW9Ua0CGlGtSYzRoNPNUd7Q8/GMEuBx//hqUYUdtZHwzyZR/fT0EURt4FHXwfnxx4iJMio7YpH882aR8/2oUcVGyHH70iqx5+7FUdUwy5H5xS3R1JW8saKHydFXnqMRyoIAch7JKLHP9W5xmI/Pkff36pHSP+gx58ElseJ4R7HKcugwwzTm8Zq1LzHguLLxqh1a8fqA53HSD9qx9osn8fRgkNHMJOUR+5ZO8ecM1nGXAaZRyWOj0fKoWBGhKwHxxbaYUeoBM5HuyfBxN2TakcaAFJGJockyAOYwMZF8JpHUHxGxkh/fsYylZBHNLnER0KeaMfz1fDH21hix9Lv4MasuvnGGGQwx4GEe0cxt5VGkIAVx5DgpUdXChbGGeJOxpqIv0bl8U/Hl/8Aw9qKmsexwJTHHagtx05VAMhrCTnClJZGR3tyn0ZGlB5HLcFyR5mh5EeDUAzHmq++x8ZLOka3ILXGVYEJRh2JXEap257HW3Iox13tQkbEIGDEVbBvxpI6pcWSPLnGhyZvxyePD8Yb/rpGK9boRk0i20aLfZdFq3bcR8+nk0fchbTH3mDsxjXvFMZOCJHHxMEixy9dT8ZH0sVGm4V0R1h5lkaoxPBGLDW9R0/N50ZFNvJFTJXJRln1/UYPI5hHam0HxwwTPkYMqYBHYq+ix1sg/UQxNzXGOKZ8x4iEf0fycWRHfCHwRuDLcMZyWCfHe4NXxfhTEUdnvbVHDi3IxORUicc2nMVGE7ABR/c1YkbbmW1HLpCIQ/wHWcdA0+DG3QSzxlQSwEa2s0BGr4PMxv6DYcYlpM3Gb4HYRapH4kdATiNIl+4Jx4O4o8cP2nBHa+vExlnVr0ZQJalHP1Unx6qxUsZtJtxH19qhR6FFOMU3waBHjQhfR/22KUfztftHJ0Agx3hi6cfSHtrGnp6DRrUmscbzHy7HkZx6xmYGpca+gAhHcjqGxxWdsMZnraJHKftix+lGMkeUh6tEIR+8xRwy3kf7worHPSqiRlKXa0eX5o3Hz1YDx7xFisfyv+7GAwmqxc4ZCsZcf5hHykE1R901i8W0GRnG/7IexaeIlkf67efFtLmGx3m41kae2hXILDPdx+NVqUdyKPdGT464R88FWccFU9rHqYKZQyI8Psc9WkNH4ndgx+HHJ8gt4R7IKYK6xzDaa0dE2GDE76+ER46VtUZ/ubPHtIijRvbGREeGaKdHR6GMRtm9JkbvL6JHfsSlR8+VGcao9dPHK+dOR80MqsZ6xh7HQ/SyRwHNkMUZUjBHio4Sxl5KNkeQtyRIluEFRv+ShMZs9zVH++sqR8hGN8f4MXRGyqHyRYD2/seio13GEUeCxZh7WEfIllBHoizNxzyNHMcbXhvH21gjxw1AyMZMhiZH5+OyR79OqsfiCFTHaNmUR49T+sQbDHjHMBnVxcE5e8UCq+HFf9mvRdZEO8fwlQ9HN1ijRnlHu8VFiJNHIIHQxqb5h0b1+qdHWzGRRlMF+8aUvZzHi/vCxpxT40bgrHdHR4HgxjmcscctYR3G3auLx87YUsfu679F2T1URcuwlkbzbzXHLyyGx155TMebhRXH4dlex58inMdfB9dGDk2HR0DkAkamObtGhol3Rpg7y8UJOVVG/yGZxjOSKUdvwaJGQ9MHyNGACsZ5KARHrPvFxyNq4MakjqnGK1Z2xxe3zMaGuGbHn6sFxBoPHkfsXsnH+LOaxsiYJEf4o5rH0u+AR/qNOUcwOj3H+zr1RSCw0sKnl7JHQQAnx20mcsfYAGhHlavVx96g18YYRAlHyeUUR0+yA0hH4l5Hzik0R8txgMfYNADIPnnExGQM2kYBnjzHo54RyNO1uMe0kMzHh8bJx8O0bUdfR0BHCyUMx2Bl6cdAkp/HzTswR6HHKUeLNaFHa7tKR4lQG8dRqgrHAd4KRv4DTcZoaRbIsWATx7jBHkiIowBHc4ZPx2znj8RnFZJGtqSLRn4M/8aejWzHPXl3xW6yE0eS/BHHdGU3x5tV5EYZUXNFFSzWxi99z8afq81CPKxPRkOcG8bKw7HFXQvJxlYND8cHzjnFUCvVR9fzr0f1ynXHWNd/xoT80ca7ZnfH2qxUxbRozMboOfbGnLOGx28f5MZiQVZH52soR/zpC0YyVZBEHiW+RpNpTseZiTjHOXXnxyQDD8iZyuxGVDuUx2amB8akTsBG8639xy4Q1EVlCNvFst04Rq8DycaL+3THbTVQR36LfMe1FTpGVFLDROn19sbRaeVHsV/WRpNJ3UYQ6bXE7muyRvAkdUdXWwjFxtO3R+mV9EXFr/HG3Ibvxukmv8SoNitI6tNpR/UpbUerX4NHQxOpx423tEb97qhHidKVR6zLXUegySBH1KluR6MST8aTKehH2iMMSDFol8ead2BH4YtaR03jVMdz3hdI/oQaR5sGDsdA2qtHZmY9RdqskkQlFG3HV9u2RWLQcUd9/iLHmQujR85oEUdStiVHskWwR7/Wk8deGXvHii7ExiCSUEYEPbvHbeWOx6UcLUiK7m5HmxQnR1rEhkZySLvHThnIRzvw5kZ2yIrHVCJNR6r4qcfjFPPHmXqBR/rtX0ZruhnH4By8RxVrI0dSp5PGjqS9R6wrL0c2S0HHuO5QR3bwI0cMs5rHXUvVRnUCrEcstJ/Gwdmwxl8HlsPXepDHjXAwyI5MysfV+F5HmXsnRhhOh8d19gDIqigAyEal8EWidPPGQLNAx7UtwUcFkk9GbgOExrgNLkfRSoXH5IMbx3Slksc7Vv7Hb0GbxtkOy8aOtA1HfuzvxrjN9sfwZm1HGZqPRy7/2ka3wKPFnwvXxuE5OUeU957Hs8lix3aQOEfBD7LHjuQYxweNcUeGGOpG+nyqRs1MK8dSyIDHVZ+4xpgdFUblP1pHhpGXR7/OBEc1V8XHc8/mxwV0iMbKwVTHxCCWxsUDFkhRFgRI9pe9wiQYhEc/CRxI6sTnRz5HHUhtVppHKkgUx4E0xEe4UgFIfzKGR2vpFUcNTzrHerYYx4qOXMZmXqnHDs2Vx1RSd0P0O8fG5dACRqMiS0dl+U7HoZdEx+B9WkfFx4hHwDsTxxPI08djPhHH7wmpR+h4yEeE1ZfHqEUmx5jMOkebRsbHhrinx8J1jcckF7TF2fXhR5nbGEdM5rtHKzeZRyuH2UU1LohH5q74RWWwE0ioJLpIXYB1SOfcOUitBqBIVe+DSMwFBkgiJLRHi6WOR8/2WkcU3+RGxGFNR0iQXsZZNbnHzTwax+csjUaZivZG/8BJx1kFOcddzJLH6XodyO94xcarPo7GMLvZRaV9z0fE4ApHaGKbR2GBe0eI0uxGG6WKRwpGU8ZFR7BEB2abR+08BMdUnkDIT4a9x3uCBUd8YQdFarwGRv7jmMcOZovHK4fzRqyzmsfiNyjHoTY1R5Ag/cYfVOtGh0ZrRwnKFEZb8RNHJFf/xsDrR8eBRSVH5o2lR9RynkfCF4DFz2awRUJ+rkfe8gpHfc1lx6wMqsd0s3DHMHoMx+1cZkfCtqNHv34IxxpvbsdOUYTHhkiFx7Q3JMYxaGNHHOw8R/02Ksb/oYBHTAYSRxApqcacE4zGqPzdx5WDq0Y4zp5HyfWrx//hBkZBANdGhxXcxywEpscmw9PHZZCIx1CMS0fBKK1FD+OGR8t3n0cBfRfHTBWURSyTqcfV13vHLi7iR/y3N8eVvwvIwajPxeAc+UYLtbZFfa62wY0WZcfJFD3HOJaTR8V+z0YBTYfHG01xx5lK0UaQ0AlHjmVkxxI8/UdmdtpHvowDyLlkncfh6afHbjI2x1TjasUeVjTHJqO7R7Ltr0fKMq7ETlAaxytf+8cjionHlPVHR3VBM0fWZXJHeciWR/QDvsdpDs3H7oomR31umkf/jAhII9s6xUbVJMc8xJRH4N11x8kU88YPeyxHVEOLR8zd8UdE6aNFmzUgR7krL0dS1jNHBkmKR1W/vcbnE9xHCyRIxeHblMeqpSxIjjWCRhLEJ8dLp3VH8x8uxYMvtsXCFcpGux8CSOvCLkf3rY3HUHyORuMWqUb2RgVHSHDoRkUILUdr2bFHoLqBRlcqtsav477GgpEyxvipg0ezet1Hd32gR29wREeGuAvGklybxk9eCUbQEzLHQ5sQRxlBUkcXtxvHW0LmxJSH1cUXph9H+lyExTJlO8cPSmtH1sUwRuqTpMYScxfH8w7ixTZrC8YtkQ7HW4ruR8bcn0bRIqlEoV3VRynsTset6XfG6JmiRuZemMd4I5XHbmPMRhumyEeEjfLG9/PaxlWAG0cH/wXH0zzWxTf6wEZ09TtGCKxrxpXkfscT0gzHMYjcxdneTMfg3HrGsjSCR1j5VEeEjQdGIwqHxr+sDEYs1FLH4GPux2lOCcfnu1bGIj30RoaZXEfd8xDHRtNnx5kancfgrHXHSFBSx1WHKsje+WPINGnfxxwrq0ZdHDNGy5AEx1jZAsfPtwtGCzVfxuRS1cevBeXG/BhORS72ucdzxlXGX1jKRivnLMdvgRJFrXiKxjztBMfoiFRGx9mPxxpvRMZwDbNHv+wSxQRlYscZU2PHooMFR6hGwMX1oCjIYQnxx4Ji5caf5IxHxW5eR7eg5cbiWADFQGS6xkjQhUfWTKJHJTayx63R08cqKhXHszoHR0ldlEYrh+1F83/fRpTvwscVDI/H8tEBRx6nUMXAMqdHzdOWR/LxksdxrMVF5IOXR/LROkej+plHCleDRzKVNEdfJ5RGP6R7Ry9dkEcZ8i/HMXcdxVn1aEU92xfH5f9vxgp2wcdttErHRSgDR8N0iUcDcZ9HL7xsx8Bqt8aA12FHi3vuRjqBxEWKF/TH2lwFxwdvVUcHfnDH5IPzxaxLfscXPsTHh2WKRoLR78adQJlGfGAnR6BoXMe2VAtH/GhKRwisgscqso/Hip5+x2sJ8US1BuZH7F5SRzX+hUYxBy9HlMYux+NkE8cLlaZGjSgDxcEoi8dKbALHWnNnR+VxRserbUdGeoTrR3R1k8byQSbGOXQORkCyZMf4y63HfZ3kxf/JqkfRAF5D3sLgxhGGiMf1sfLHz7WWx8bLP8eT+KJG0yyNR22U0EalzafHsdD+xcmkIUcJcZ3HdTG0RszuccYa2abHk6n6xTGHGcclVYrGPLy7x1+3dMcrRxlGYFWrx94Bn8d7y5rHupjtRqJUkkdKqjJGT236RkAC9cX1qOdGwRcXRTeqHMcnj7jFcE5sxuNVMEcjSUpHLGUaRYy6CceJKYVH3Df1R911CEbkisFHm7WOR2m+k8Y8FaBHj8ITxne0lMcuf6FFtmSVRpTlaUZjbkjGFL/sxSRnfEf5ILJG388qx2c1L0dgVVlHapyFRj/mHEd6Vr9GbeaYR6aZg0cIu+jGrFr8xtQCvscvFL7HJz8sR0XH/kV+DKjGyBcDR5ZQysYWWbrF5r+WRWEh/MXRUZJGduAWxaSookfqk61GKwdFxsLGd0ffPmpG+DFORTlFSkVz5vdGYOUFRdQJf8Y5I3JFcvmBR9Qih0ekH9DG309sRkxd7MdAfyPI1+PfRtyWLUdwHqxH62LixlHpVsdV97lHd/xnRxh9pkeKv1HHVS9Tx4AGtUccy0/HbVa9x0akAcdRwZhHGeIQRqUN08ehJyXHkOjwx2eztkTV6E5HRdaXx+zvM0cLM+zGyoH3xynbcceVw2/HVBJtRiJdjEcyVb5GgLdhxj1bX0emQ7RHvAVdRgYBvMY3ySVHlqBxR6DpasfChktFZqYhRuP26cdROWlHPj+5R+/oXMdIEE7GxOKJRxVMTUfPp6fH3YvSx2vCqMcsw5XHBgHtxXwQp8ZIf1pGVCIzx0f5m8ca78ZGhE5Gx4gjMMZwvzxHBaIkx78sSsYUrnlFZjd4xniTlcd9/bXHR3KcRiBSmkcXJ5hHrufaRhaKTUflKb9HckpBx9TS4cdrS5jGCtcLxJT27sT5L4XG7Airx0s4j8fTCyzHU2X5xvgzAkdgZUxHceyqRi8MVMbEYEFGX/jcRv2lRkY8vRpHwqa+RgCQwEeI24dHxtuJx6TOAkaW0hjHsYC8xx8Ut0ZOwP3F61IXx7Xmg0Y1XRBHHheNR9xu4UeljGlHrfqvxZoHTUe5u9pHLh8tR9ZUaMc1b4pGcK8ORzzWp8dgFVHH+KMIxyINB8dpXn9GQQDaRvpNlMa7BrbHqFX+xnGsL8ZNZMTGwlX8RvOfo8Z0YzzH5i4HR4jjIUedb/jF6iQgR6lipsbgRefHyjIZRgRWWUeNpttG5wyQxQ9LLscZokZGuTyURq1YuUbfYLhHQ2sPSJrmdEbbwK7HY926xtW3I8dVoQdHkjqNR+M2FcXYAZdGCmZcR2tJRkdQzFTH4qfDRuzfwUeLzPpG2tOuR8yOvsYx0OTH1Ti5xhu8Z0ZKGlvHSc7Ex3dsO8cpGj3H2pujxVwfrsft/QrH9tsOSNjhiMZ+zIxGxb5LR/qtm0ac+vRHsTCdRqj1hEdqDFFHIUaTx3bwWsefe5PHIuxxxhjEGMd3/K7GThHERyT/qUfx42dHEoPExdCz0cMSxHpHjxNIx68MhsfNatFGY14UyLvTGcjYMJdH1RCaR0AyiUe8Q1fHNdMKyAFcrsZnhJVGUfGIR7tWT8dgsR7IeOr2x8pilMd6NPNGm8aJRtkNYkd/6rhFd56KxwIqHkdmVpVHnUilR05Aq8QcHJfGHRhKR0/uJUd23yvHR9PJx5skfUd5x9ZGNqvOQzUOuEenaPHFVaEMR1dsBsb+UsZGVKn7R5QFpcdc3tvH8SMkRy/NQEcu/3fGoqRaRwr2RkeO5XfH0dFpxsryOEZYWYVHaJGtxIBuvMeynUNFr6VXxoZ4/MbnrP7GfDFWR4VKmkcjCbLH9XlSxlD7l0fTjZ7GXjkJx/rsDkfZ7qDGCzyBxzXNXkaAVgHHh3YIx23FtMSdIJjG9gaqxpOYj0WqGeBHFkGhR4T8MkbY7zXHWZYmx53vUUY5o13G/dZOR3REj8cHXWnHQ7ygRzJs0MfPXpPHa2tAxzPCtcYHf0lHMry3x9NNA8Z9vx/GXOfRxz26XMffj1PHDr1BR7MqGkcHHwXHXa3kRq8DBkWUpm/HOzA4x3k4i8afrBdHL91JRQ0488dXiufGLu67RVQLysdPr+dFINI0Rupdj8fu6bjGFrlUx0+vGUU6IbZHLVEGx22Wesb6jBJHkZxjxyHWi0dGpJBHRkWjxn6NA0digRlHcNcXSH6MAsb9vuTH0XFPR1AExseyTgrHClZmR471+0UH9shHzjfWxq/zUsf2l0XHjZClxxu8aUfsoCRHXN9jx+5Tvsd7JErHB96hx0pqwse9YVpHnGLNRoxpIsf3jdHH/P8RyCJsgkUOvn5HXuOtRwqYrkeVQ4vEA2kjxzpSVcY++RPG5t3Qxwi9jUYKex1ILLScxp0gjMfPZifFPnm4RrlL/UYmiojHAbWPx0jf50Z4ygtHXe0kx7eRGMeI4xhGSZxhx9UWfsf6XErFA/j/RvgRZEeTmADGBIY7x4Rt/cZM5jnHkstKRe/LCkgrDvNH1LrwxgLL6sYWeanGJzAax3ccd8Y+GQDH5UBdxykTtMf6fkhGPQpVR5zzV8abNCVH8LawRkcDK8Z3XoDH2mO3x4T2v8eDJ/bHtRUnxkblmcdF3qDHxkuOxvvD6sfcd8pGolNFR4xqN8eZSUbH5ueFx77wwsaONVLH2B95xu+4Rca7x+tGhKauR4jSVkRNonFHeHoTRYv9Ska1xZhHa8vPxnujF0cXdzXHbWQtx3bebUcbni1GkE+bR7ABskagKS5HxjyDRgIKGcgeZ+PG7L4kRyqgoUerjQFIZCqgR917q0cc6zLGK96gR6XQDUgiJJDHuP81R7sXZ0erzZnHU+yaRwzRjMbeIMPGJcgISAaBr0a43yfHv56Mx4gS6kZCH0tHJMZvx4xpnEdM9ZlG/XaWxTUt10fYoAPHkT2bx3gLqkQxaAlHf/m2x3/Ycsce2glIGVJ8RxW9UEenqCLGXICOx5Poq0cpvIRGhHz4xE0C+0b++8XH7kndxjqxUUcTcAXHZiZCRume00cn4AhGAjoZx3D/iEfair5G2D8cx8GxnEfAO99GjFHtxxZZy0UlXMJHRmVdRtxm4saj8hXH27l1xzpfBcg9QqXHNTeHR/wXXUdwrXfHEvguyIfJFcheK49GH+M9xnXK2McngHlHf4pcR2YXsMdpr0tGPrcAx6Ukg8csYznHcVT4x4i09MY7Tk7H78mxxViXaEd6Tb7HZ8MQR73zrkeiNODG4WnnRU4xtUYXZkhHHfj9xhNSvMbl8OdGe7vdxyzDS8deqR9H7/gDRrQInEaASAHHfustxxx8g8YJCrjFJKjgRgdNM0fOKC9Hs8s3x+Vn08eLvcHGaa9rxhnT88be8sxHKUv4R2PuCEYQmb1HtrsQSHlxm0caZwpIWyKPRjois8e7fqFHtuPbR4nAYkcN0DJHG544xqzLCsZ9LmjGvYm9xx98rsfE4h/HCUqux+sCPkfWSRhIil5Vx6i2gMfaio5Hkd1zRzkjbcX2to3H1Okbx0wWLEfYkKVGAd1mx6w6+Ea4jVNHIxKex2ynRccyJXjHiOPFRS9M0EcD5wZFZteBR82qjkfBiUVHii36R88G6MaR3idHdUiISNj9CEh6gh1Iqi23SLaWdUjgvQFIAnsgSJebH0gMerdH8dMEx7fxPEdLuUZHSB55x/zYF8YToW3GDhxGRqbKKMYTYS7Gv+y4RS+1EcgxuKzHX9hRxz55KUV3/BBIzA0IR7XVZUcMup1HU8UKR7mshUfEoJ3GlAedRWeEDUd5R2HHNe7Ax26icsfeAiXEyaXHRifPMkbQA5HHflvjxmYnB0cw87zHyHc1x1xgike1FUXFSkpCRw3H0kdZVYJGsuwmR2D2JMaDgDnHFIX5RyLlvUcXiMJGnzwlRjHIccZC3dRH1uRsR6uvM8dvz0nH7hH5x/8RQsd428JHufO/RwBPlkZPbWLHJcRfxwIp88ZJDWnHWxG0xlz+7kUUjtjGQh8TR2TMYURrSbnHXBCFx044rMdEuiDHHxShxnuTmcdiP0NGhdrKRUSRA8jdG67Hz0agxp96TMf6XOdE818FRqE3CUdrekxH+m5PxyPKykVLV1TH54Srx3XCpkdl+c7Gq+6gx6eoUcbWxQjG7U2bRmAF1sZ/WGDH2S5Qx8YzjEfmTbRHWSV8x3o27MZhY2VH1xJaRwooHsaMaldHz5YVR+Yl9cdgtoPGNiuxxoZZJcfXcgBH0fBgxy2xc0ciu9dHGaKGRim65EbPpbPHBZzgx3+ZcEcLS+tHmXm1R71pq0eC8lDHXJ7mx2dVkEWs841HMtS8R8+m1caJkBfHn6wxR8A7J8cqmMlFKbsYRwLTo0fowcFH7powxn+4ZEcYRCxGbgOaRoKCgEebZLvGlsCWR1567MYWuT3HaykZSH+aLkeRfObGW2Kxxki/8saK7xHHLARPx6mCc0ddvUFHe0Ivx6NSrsY+t6tG1OmWRiv2TMYYxBVGjdgFR/qNKkfffpTG5dEQx9j4sUdjrYNHEOlCxsxNB0f7i4FH3Nf5RhSuN0SvA1LFeItBRgzBP0dtBaHGIuxhxkDCp0eU5wdHxZ6PRik6L8VO4rNFXM6TR4MvvEbHumLGERavxuXQy0YJeVLGNMEGx1IA9Ud1opNG6YZcx6Nh/0YldljHyqJUx43GlMbq0znHI0rlxYE0WEczAoBHmPvVRim6K0Z5eK3GxpuOx0YFjcfdZNxGbGeIR7aE0ES8hfvGf5p3xzHIJ8Z3nD1FoQX6xixlAkceJz5HOjF7RxxrlEZ+jL9FAF7LRtLurMdp70PGaAJTR9XnAMboyHFGvh8Pxx0glccwaovH41WGx9Odksf5xv3HlvoSyKR/o8enN8hGZneCxb+OLcevZUvGa4vgxmIhncYLU23HFikFx0/vL0ZnzYHHd5xoRTimJkc13sTGyrKRRieAmcZq3ELH5v8FR+kXlcYAHm7HHzRBRpSn2sZ9l5vHH7M2xxDHxsZcj7vG+S+oxyACFciauIPHtbZ4R2QqU0aTiDfHp1fFxbP7oMZMJUJH29ixR6DoJ8eA37rHwvXxxl+HS0eN5q5GjbfJRtEYmUeUf43H9TkwxmZFu0dEGOjGIZ/iRyoRvUd7S8HH8RM7Ry2aokdhYXJHSsuNR3QkG8XuC4hHhplMR+wvfUadnzdH0q/qxo+TXkYpnB1HGy3axqlCQceYRavHACAYx+lGq0YXdl9H9Zl9R3YfPccQiT3HxX8QR1c7F0cA3n7GJbXkxzUvosclBNHGrPtxx+YO6MYqSH/HlvJIx/+hJ0dU0rBFIltBR0jvVUc0QOHGcSt/R+x/I0cZ08LHViWLx/X6XseotfnG063zRuTj4MYxSDxGJ+E4R/cdocctcULH1OsPRm/hRMcJkYfHVj1yxmmAi0YV7HPH6oRtRszduUdCvrjF/9AuRirpM0bRQRrHVWB1x8NCQcTeWaRHqs/RRSk8n8YkoKvHSJQDyAibZMenx0XHuUtWR2y/lkc2q47Giv1/xob4H0bxEo1GKhhrxkSJjEbEoEbGXL6Yx/N9ssaO5AZGXS1Zxs/Vp8clxkfH8NT+xgyJ3MdQ1N3H81eXx07JhEeBHJZHfoyoxSzDqkX/wBvHJdXrRuOUzMUizDDHobeLR2srykWqoVFH+uUBSNk9cEaR/iXGcM4jR9TrHkbjxZbGpa3XR2UAvUfGLAbHNb0gR6qg5cawkufHqgAAR7zln0ZvgbTG2goMRrAhD8e+j3VHuLe7R9GiikXO6CtHCMwRR4zJG0dCzdFG48YDx3R9iEeHd5pH0SKRxpfQi0YCCxPHqi/qx2BU7UVGBYBGo+JSx4elCkclNWdGxm20Q0xlNUfYwZtG9vcIR1daL0fs4FZH5aABxz+GukYdx/pGUFyLxiSXz0S/jqBFT56bRbASnEYeVs1GUUk9w4EzekYCqwBHhskvxp5ejcZCHb7HNLCXx5iss8YNkCnHjEmNRyTobsaP8gPHji3KRxfnEEcQN01H+c99x8qh68fHKk1H0ZEwRBVFvccWuSfHuE5ARwUrgMfu2WXH9zWgRmX8DchQ3R5HhbvCR+XgNscE/eZH5/v5xdonCsimewfHZlXbxigtgsYWmVlHP961R0RYfsbXElzFLkeNR8dahEYBTaLEyjLIRdxXhEXxurrH4ndqxyzli0ZsWCXH0ajcRwulx0fSJ5bHfT8lRldcl0fxdMrFw+uYx7TJOccu6K3HXlrZx9zXP0XEse/Fp3hax2rcmsfM1orHHTlNx3bAk8cIGy9FMNskRz0K58QmAndGLl6eRyfRJEfl0WDHtFkVRTrSMEc3sYVHdnDZR0LvKUfDYyRHpxgXRzeIUceSy6XHAfwQx9qsw0W9Uq9F2c6uxrwlicfFdoHHP72kx3iresdN1G1HYbO9R2dkiUdWfetFwcjdRreAYEeYzInF1dd7RxKEN0cF9FpGwpUbR220xsWCo0VHn3z7xpXcjcf40UNHLRK4xtinhscTUArHiQGoRiNbn0e1TZtHCWqYR+jZp8VF9ztHQLoOSHHbiMY36Y/H4Gv5RsF5RkYHnmbHdwyoxzmlI8eodUTGEMhLx1qT+sb/cUvHtsqwx0eDmsZKmhXHURGMx8ME3cb+w+nGKTzbxoSNSUb1eddGdQLpxRovrUaJgT3HsUD3x8Pki0cTANJHf+qvRXO1fUTfnz7HeIsmRsgoh0f8KQJHrpdJR4CGpEenly1HliBtx7FQ28erjV3Hv00IR7Fu6UYtMoxGrZrGRvHSJEWOJHFGiTGGx6rvQMd/el1HeqVMxShtlUUMcZhFZ+RexxQ/Q8bB2aRG5HuRx2SS3Mc+SVLH466ExyYjM8dOIOvHcUt/x5uBI0gGUgFHe/KmRcYLvEeUp6pGz3ajRziHnUcrloRHIBAwR3NnT8fzTozHULs8x3gLnMXB52LH4tiXxstf0ke7b+5H6yKVR9HClsajEupGe8JNR67PmccBvoXHNU1FxsiA28czgCfI3gJdRXaozEdmVl5HUwWTxioJ+8ctghrHba6/R6Sfg0e/XdnGzQvUx90TyMfYUDzHOGdfxWQKvEZdzRtH+8uIROoVLcZDzQtHwTdZR5KbhUfOCLLFUenoxhbKl0ZRyZPFplorx2LwX8euF0JHEeZiR7Ff4EbrGbZHz2ZmRYanvcSANwNGnGILxk2UBUdnbQLIY2EPyOZvCUcetRRHJaSbRqEnekd22JFHSzdtRbIeHMf5oMNGtLcVR95SL8dzporHVfBCxqki3kY+1xXH7qOMx3ZeN0dOgHtGMxSFxxFFxkYNgCtHk2lJxiDSV8WBZUpHE+GwxVVhpseC4sdE41TRxlVY8sd18fvGcujLxVgZwMeO5SJHBVAdSGjyRUcG8JzFt89+x3T1m0ZaNBdHrOpZxxfGXEez+3bHaNEFRkBQAEhLiNTHiTFSx/qOkcfz3fbGkKBnR8Y80MfomFJHZIzYRuKTBsi/9YXH5r0Ix7sHbkfQZLHGCviDx8dJMkcuLwrHdfrax7YKkMdTBffFI3l7RgVjUsZAlG3HU6VCx2Vop8bLgBnHWLkyRqstJ0ZtdQTH9oavxff1bMbIB0BFrk6XR0zV6kYI27bGTKYnRXbP1cY6kTlHkrufRyZCZEbvB7dGjSgUR7C+KEhdXPFF4pskyE2EQ0eXrzvHc9Yyx5fei0fFjyjFIPIsRyUuqsf6Tc7HT04Ix1TDmcbkO+9HpewTR7GIg8e5y2PH76dOxt9PEMcrf6jHiJMtR3uU4EX6rWvG+2oex7ieLMjACxDH6iROR3WhX0dA/KBHYNYDRzC7V8V9bznHlGWsxUeDT8YOjhNHUrC+R39JfMef7H/HI5uLxiBB+cTQhBlHdBWax5FdBscy7p5HZHt3RjBpHceu9pbG7qtqxq4e1Md9DqnHuokZRmVYNUdu89xHaowcRyi9Usd2fjXHYPVLxzhnqUaD8PZHETbkR7binMWJQTzHgCb+xRJ0+sZ1Qh/HkquzxiajZMfdRMnHGq9hRr2DNEclpHbHSM9rRzxMe0ei9F7HoGmAx/dbzcflsG7H5NKGx4VaJse3oP3GoY4LyB+TvcfUgZzHtlPtRpaIskeSFJ3H845Cx2D0QcdSLqXHhVpHRZuE3MZFR17G+ha/R/qMTkciu9nG8jDqRmcVg8Y41ovG3OctRziGEcfhejbGrlV2x1nlQMfkQ8pHGq/jRWC0y8YsJSRGUdp7RrnLD8cSNAvIPodDxyEOG8bU4ppHz583SBfex0diMKhHrZgiRlRzP0dgteFHbWY8x24SCkXpt0dG0iaRxzY8q0VBAC7HG54qxiSHzUf/AAhH9kZux1w3h8dOaYRHZNsuR7x0aMeLLFVHibA7xkvpfMfaMqJHPlmyRkfKgcf/sMJG2HBNR5s+hMe9IbPGPj+1Rzw+F0e71hVHFzegRfHUpcbeQt1Gk9guRlEpLEdPfiDHgRyix1mtqUcI7ABHo0JGx04SlUetQrpHQIIJxgRWDMerfk1GP8bVxYfl4sZesaJHA3gLR+kDAcgC6erGQESfRzWN80ZWDt3GDGJVx9HRe8ZzFzfHI8klx7n8kEfOgadHsPIjx4ZxKMiv1OnHCUrIRgTFt0OWeufHIlvTRdQClEc0Qd7HxgsVxiW1FUcDIY/Hk4fdxR5tisc55VXHvfGOx0IuQMdEAPBH7C8HxyBBIcaZCYxHbHhZx5Fei0YVywlHt/EFR6lToEb4QvDFYbIXRji/pccjyurGvEXSRonBZ8bw9FZGFpmrxrfgAcfP9wnF2IGrxC2h0MVCvu5FM1QHR4uskMa7nqDHcA54xlOEQEcR9sjG4meXRiYDtEcz84hGmA2iRxUDmkeB1U5GEACSRxjV68bsD3THgkGwR+es20fm3j1Hj/MDR8zucUfcV0pHlz8PRruHeMdTxXbHxMBcx9EMBsics51HwaBQSF+XLcctMQfHxmSRRw2vvUZUoehGRUeyxRt+vMZ05HXGlcJ/x2Md18YSVKlHF7Y2Rz6pGceNhp7G6+EKx4ub0EZ+/HhHmLtBxjY7MUeTKWVHXP+UR8NfBkiSq8vGexSHxjNKKkiuNoBHQLLaRx49tEhNN21I96XeR6DZTkifG3RITij0RzWNg8efmy5HWQavRw1g6cYtsq9GewISxzb8asZOUcFGYOUrRltCY0fmLbrHhAbkx4xai8frERTGtzD2R2I/TkY7cK7F+8sYR0gPC0erDURHx7o7xiaiI0dIvxVEvPN9x/lAyUa4HpVFu5bFxZjsVEccfIDFclh/xzUeuEbVeHZGRxmqx8Km+MYUvilHfR+YRviDKkcdQM1HBEUCR82qGUeqcexGAEDWxrGUHUhABKpHj0Fkx8oDZUYim+rGa0lYR8PDGkcypnrG69HSxVnnGch0lArHJ6jQR0Aja0dv0MtGpmpXx3+qPcbqBGVGJsuRx0+ursfha0/H8jAox19njsY5NLHGWPC+x1NFUMdNMzfG7x+yx+Eyq8cUX+/GAhriRZYhPcWKZr/H9paYx1PkPEdJPYXGy7COx8j2kEbRMBBHGm+Cxq2ai8dGJRFGg8CGRNEKoceFWh5GTtE6RZ3vFcU/tf/GbzCKxyU2FkcFtPZF0JM2xyvlRcfJhHlH9t7kR4NgOsdrWqHGRHlrR/wHskf7ywNH0dHkxjmU/MaNNtfHqAYsR5XkGkdKKu3GMnWKRxNap8fVZzxGtc76R1lGg0bFfpZH19K3xrzLy8eX3w5Hu2gMSHxlDUgXaIVHFA6qxl6rs8dsiF/HIn0dR1RxWEdHgbnGdDWKxTdan0YNYK7GBNb5Rgl5JkcEFYFHAwmPRsoj/8Y0MD9HAW3Yxm4SUcYhTlpG+aDxxeqzPkeQsFnH6bfsxTWGo0ePsytHH+MbRlsRc8cqqbDF2DA0x2r9/seyDFLG+wpsRwFN+sWKvlfHsEOBRgDeV0X+FLnGAMD8xlEpzMYwW5dHQaEex26zNMdDMQxIUlZbRmeM1cc6Ib/GCThXRyNai0dTxR9G4an8xoKR6EZHUuFGh9ebxwSlksbeUb5HPHxXR+pV18YuLnHGEsRWR5JcL0cbba1GzgiNxoQN+kUgApBHz0UGx2bVV8bnA5VH5+rbxgAwx8cuAE7Hfn2OxjWdr8dcDmfH5zsiR1yuU0fT3TJH5T/ERXXyTEeZyptGGVKtxzl008f1+P7HzM02R+fD90cGgQ9GrfqExLKGicco7VzGY44hR3nHC8fNO/3F7ECFRhNAqkcVO39GAgoFxzCzr0dUo6vGsHK6RJuVz0flUHXG2+iPxhpAJsZpgA/HIl2exnLKU8dYULHH/PCQx8c6EcfkQ1PG9jgKR8dJvsarHuDGVg0rR3l4VMchHgrHHHqqxvAmNscrl0JHdXG7w1joEkYQeQ5Hp6h9xgwRE0duEnbGWOlex3CuXEct0S9HJ3+qx4DIm8dHoirHSb18xzrhw8b3vITH/iQEx6W9I0VntAXIXrpcx27jbEdSpxbGvfM7xyzFqcaU9kNGMzN2RUh/AUfwlrhFJeWlxykcMsa+j7RHeNsXR3fODEc60p5Hm8Qoxw9r3kZoCcBHkW5ux23usEfkQlpHtUbhx+8AgUeEZI5HBGaLRzcaK0fGvI7HqqF1R5LEiUeSushFrbjnRhSuyMaTOItGF++aR0U2mUXpboDH3kJix/n+5sbcRgTFpF8pRicRzkYv3VhE2LCOx1K4N8UMsk9Hb8Ecx16jqscmytLHXom5xzGX8sbhi6jGjecxx7N7P0W6ijRHJTXIRsM0o0ce56JH/4G4Rrv2jUeopoRGnQ+mx+XQzMa6SSzD0ONVx6QuhMfRWZfHlpBPwk9v7UZwNejH4xaCxzTgpUYFAmnHJbQPx8Rxd8ZLV8rG7htLx3HMJMcmUwhHmN2BRFTSYcYSMlZGm9W1RptVK0Q6ASHFboIyR0IvrsaDQPrG5k0tx/zQocduEmjFaHHMxs2q7kaQHxJHkb59xyU1skbfPjxG9Ns7xRAoP0fsnnBF7MDkxRSfUsdeCx3Hj3MxR/aXVkXs/lzHQBJCx86YfMegAcbHvbnmx0x1QMc5jbRHrRGGRyitCsaRHNLGN6pHxwYQOEfcxoPF72cQx/x/0EfnO15Gg+BsRyqAFkjgHOZFvqAFR6YK6Ua435vHHjUmx5ponUdfF4tHAkusx0mtIsecAvXGBK3Ux8BaUUeuR+1GGFVNx7w01UYuIBrHZIy5RtSRB0iJEHVH0k4AR8LWHEdlmHZHtnMaRn/Kfce0N0VHBYKYR5+rV0V9PnZHUhakRidn5MeZeTjHC+R1RiABNcdeuiNGcUw5RyQX7Ub+VGdHEgPmRgpmwkZpLmlH3ZNvRjakicekjzhHLXIhxgGeIMeeHqZGqdOIRnM3gMYaIMlG/PgbR626kUZUwWhCQj49xU++7Eb6jcDGoxBrx8/WCkcpDFfHoXXux09/Q0cT8i3ELo8Rx8jIZEfvuIhFxhzeRvRbZMfE1hzIAKCGxnbgREZboXzHF6c7x+kG28Z9HrvHc2bxRhZhjkdrctzHRDqvR+Jg10dZNR7GgJwZSBDoAMeYwAPIfwqLRhz8r8WSC9XGgJYkR9oi+0e/7OXFaXCLx5iMBEcCK9xGkQ3BRu9phsZucu/GD4qyx5Qe1ccI3alG/nTIRqmiykf+TLRHlzeKx5I8BEcGkbVHBhEzx9gBH8f4Ec9GYYKMx43u5MeHFolE2X1ERooOpce6+oTH3Ma2xtw1zsfdNIjH9YrXRv8yF0a3sUZH2hSyR1+v7key7XJHW7Gaxe38uke242BH+LIGRzUF0UdaI31HZyQBRysWisaBdB/H+EKfxmqN1sb1OSLGQJNORhBYJcR+/BzHVq4Nx9rjpsd9B57HqbJQRycpzkdlALFHSS49RXs0A0e7R69H0SJPxlD1pUfhk4dHz7W3x3uDJsWi1I1He2yFR3BO68UNILjGQv7HRiIbV8fMfkXH+DFtx8AKtcZ8yYNHr8PARptOjkdqvH1G9miKRgb57kcgAE3HM9Jvx7GeJkeU9m5FO5+4xsY1psdZtfrGjuRmxnHswsdOOJ/Hz8ZWxyCwS8YVewHGkguDx1GiicfN3CDHfwhExtBTmcYubgnHST2YxjSAj0SoZG1GXfxpx7VtiMfVN+ZH7pG5R35bC8emKpVG+wsIx+pzvsV728tHMLnNRjMz20Vkm8pGlBcVR06R8MZ0pxHI+UBkx+38ZUYG8LtFc8aZRiPK5cV2HtvGXE8sxgO45catocbH9Gw/x0JvwMYNGITH2KG4Ri8MqkaidClGJcQDRwZJmcekBpbHPcrTxrewice945XHQ80HyLEuscfxo/NHvaFwR47kcsHGROBH4kfSRTCZvMQKWKZHPpmcRuqz2kbwBabGooyLx9yGA0ZFWBzG5o5lx13t+0UKOKhH4i79R66GTEeEjTrH3hF/RxVcPkcP2qbHuY2Cx/SzicfveYfHWtgHyGUYoscXpr1HwNqDR89mB0d9NpHH1nQsx5oe/Ec3KS9H6oSWRbnsV8dk5MnHwfnDxneeDcfQxJ9FNKDBRkDCV0ZYiFdH+5rKRjNzWEZ/aDhHF7fZRdalhMb3U/BFUWnixiNK7MV78oZEpHBGRnBmhEc1nutGlMWaR9wXfkZyWV3H1DquRvYXJMdPPjPHSQ28x8eyvMe8xQBHdUJeRt9vKkfoGdpGkouBR9ciQ0cx/5vHmwaYRuyvbsa5jDnHhRsBx5zSg8dDvZBH4XrnxpaIzMe2cypGOOdfx6Z5y8brMg1HDHHMwniLSUbF/kZGlrKHRoZ4OkZeuWHHrRjWxi8dcMa0mRvIHxRHx1/W4EZr6dHHim52R6AFAUj/IeNFI2sGx0b1n8c1D4ZH4xbyRjQBeMd+NIlHyWUKxrfZjUcuALhHZMSnx2gibER5d2jHr7TBxo+iUEfKQVvHa3moR5xi7ka8W+jHlomVxwqIJccYxTxHdi5ax06qgcd7AzdHRKqgxyKb7ccMQjbHwNuYRfocEMYsFM/GpjlARuCtZsdxivfG/MCLR/YGS0VvsInGE5LARmRMcEb6/g1HWYZ2ReU/SEWJMFdHEgPYxvX4Lsdif2lEtsK7Rj/mmkdwDi9HNHGuxq16GMYMifVHKqmWRp82GcgQyURHg2DpRm7TR8c2I4BHOOfKRvFj38U3yLTHcXunx3o2p8aF6/xGfgwYSEM8y0YJ0pvHnRE6xyegmcM6AdVFzjgex8SyE0e3QP/FCxXJRlSiHkcqNQvIrehqx9NNM8WxUPzF1SelRr7fAkfOeYBH2qxYxzYa/sQkZnNHR4ODxb6fdkQ2TJPHK5YXx54OHMctQT7H7nrqRitncsfTS6hGXSzWRwt1jMY6ERDHMJmTxaz6/8Zs1+THOhKYx30dFkYFJCJHE9kXSF8Yx0ciDATHVS9SxwLbP8civcVGfiSXRy9coUdLWSlFM9Nlx2UID0Y2LATH7nl8x0p7uUVY6MfGxLnDxy4/HMaYLA9HQIKtxwOZN0eEpLhHv56ixwNQgcdxhJ7HZdl3xs3qkMbWVDzHEPk2RyoeGMj5jB/IxJGoxklOmUZB+ahHeQmPx2BWCcfvZ3HGNmO1x8qBZ0fzf8TGefjXxoxa8UdHcghHbZVrx9xHNMcS8uLG6pVTxzRR48a66ezGjlXExpXD68Y2Cx/HN1GhR95xEsVxy7THCNuoRpkqPMTBWF7Hxotex5Nn9MY+19rGFd1ZR1FJJ0g8xL9H4OxkR0ExPUdYGBtHdv5cR0XYHsbo+D/HzaqFx4NfQMeFy97GROm2xq/DUUaTmAtGdsCeRmekP8eGCVbHdPW5Rz55B0cM4iHHgEa7RoS9U8d+5NzHPRuFRslFNEeB9fvG1nUoR71BgEe5/ATH23mdRdHhLEcmwjDFJ2AaRpN5XkeaJvtGr9RMx+F61MOHJxpHZVjix30PN8faIA5I6zGTRudrKMeQEK9HzGx1R+hqEUad7z7GCSlix845/MYOfrLGEFg4R1cLXUe098HHo+J2xxza90asXMZGMmYBxnYPCsdL+VVHL9wnR2x4JkXw3pdHbHeQR51RhMadWbvHpmlCx52RxEU9iodFZk6Ax3USH8e9wn5HnKKxx9++dcYaGbNHtoN/x+fK10aErY/GvvCHx/dUZ8e3mLbHiQjrR6uuDUcWSlfHs5vARiEQIcdpgIVGA2crxqEFOsZYCP9GnW9fxi7u5kXYn/nGwTnJxU2zokaEfL3GUqeERQ8LBcWZOdPGpaw+RveVgEZRimnHj9OUxsf64kZkqufG3IUmx0McYkZiUcxHgCaexBbZfMcHPiJH7ADzRlvhI0dGNJXGc5dPx8klHcb1yXTHCYq/Rj6YBUgWyf9HUjbKRkLtPkak0glID+vMR15aSkf3U8XEMTeVxhbqBcchEgzICYGrRyZCTUiEDfLF1InZRtOtaEcQKS7Gr/TkRjEHWEe1xrFGJc2Ux2Dt1Mf07A5GtrKmR3D+BkfZzjRFs+r1RFn1NcV33RNHD2uIRgukl8W9YjNH3+AdRxJTXkdO2rNHxEKCRs6I4kSia9RHFnpwR30+dkdQ/YtI/BFxSNbl1EdLnVJIt8+JSLpqCkgXZxvHSR4yR/hap0eWcmvGxr0hR+j518agaSDHrHrkRpLLi8QifS1HtMjUxrjvocd9/k3HzrdhxuFaWUd1wrHGIwGVx9Y1Ese6yipHqRMIR8iHjcabJKVHexRaxbzlMcdtVeJH1tROR5LLckY4DpZHlMetxtMbRsfBmSFHrjauxiTHZ8dC74TG6IhLxoxZ80bGS1FGlkAtRxSOJUdmVwZHpH5wR3WxHcYFPAdIqw2cRxJDw8cDpzRGXW0ex3L56sZWfRLF2mwrRixUd0YRqQPITYT/Rf/QnkfRkd7EoWeyxbexPMfUCgZHd82vRoUjgscR1tbHvN2jxzuuysbh2lzH9xWCxlmlJ8dBcdVFmoCPR6YTzscwYr7HkKBBRk7AnsbMbrXFAmsyxs6IEsdOUYhHfgyNRqiF78fdVCtHyK+OR5Qvp8c/1o3Hy5+LRnnXQ0dQfEDHDqw0x2W5MkdUgU1HWiM8x/4758fFHzpH15q0R2UZD8eLvDLHzw6CR4Q0s0fIWLPGDg3bxgLa+EZE6uRHg8A8R79sh8dhs2/HzNTJx4u0kkdx64ZHYOWoxhyMrEdrI/HHD2sSx6V1B0iZuxdFRa6FR/QMB0eOZUDH8LaWxltB0EeUAjhI9UrMRi0hq8W8FO7GqP7Px7IMxkU87PNGDHEbxbpIWkeNdwJHwpeDRcb7EEc130tHfusAR+XZmsd/OEbHC2TjRqFHAcd4qdPGaeBDx9CT1EaRbhpHSeWHx7v23kYrhz3FiYFnRil6RUez2yrHDcAYR+C9GsfF6xnI25lHxy+ddEcG8GlGXRxHx/gx0EVA05LGwajcxHCNcMfroV7HSLeoR9MlsMegCSvHxRf8R/gRTsdLLQDI1Mpmxxse5UbikJZHwobpxP+qjMdCvorFBJYAxrFWscc3uivHOSPFRr7vaUfPtx3HyqHqxu4Dh0epEy/FRJqQRiG+BcfmXwdHHhXVR09viMcN4HdG2N+jRRkZu8ekzsTHyru/x9cTBUeNELvH2SWuxy428Uc+4LFH19JKRtjBVsdiYepGXe2PRfEy3sfR6dLHJYEMyGJvUEfEvgJI7knmRZILkkbHuTrHqKScRD17Xkdke5/GpgsUx/Fy1MaB1ItHUOuZxqKDscdCBblHUnjqRlLnR0bAS+BHB19WxUl9wsbASqFGpA7gRryj9UaEvR/HbTSpx8hoF8fkcgxHuSxMRzNzQEc87QrH+lxgxa5+0EcOPUnHzYwcxzOzk8XAU5/H0j+4R+FSoEc8vYrDtiIJRk1EC8cHTiFHvHQwRdylccdyqVVH3mGKR2Dsu8ff/u3HcvnBxvZolcaXrhDGO9inx00EpsZ/2XFHf+qvx6OSfUUaF5dHiXBjxhu+OccLxCTHP8ZFR/C2CMce1UvHhkmqRmtBo8c3+CZEG6TnRyGOBEeZGcJG1vU+R6bq18bBGCZHXO9WRyzjocfI9mJGGDYNx+S7ysfS/11HXro8R1txokf2RqhG4brGx7ByxEYG0JVHjuRLR3q2XUYG0D7HRGkORXMXr0cwStdGn5tpx+5rs8b3c9HGyuPZxjoRG8eeTfXFjQdTR8OrhcfXMrrGHBt4R6G3U8fp9XzHHzzCx4zR6sd3HJVFlDa+Rqu+j8V5h0pHJEgfRwf/wUapk8ZHTsm0R1wue0eEPllHK/Y8xp1BBsc2a/BG0aGIR7+cP8fdC+THeBqCxz7oNcTOmVhGH4QDyKxjicf3NDRH6DoHx96CD0aSS+vGVKNDx3Io2cazOuDHwWjgxpyiS8USJHbHbPgbRrSnpUfOGSZH/oP7xmHDUsbf7oTH/Kgnx+mmBUcsZRtFS0hiR/kPFUWCoujG6tWmxoq3s8etGKxGCbmNRlZ9rsM15pVHuI3zxcIGOsbD5AzHYFZAx7poSUcv7KBGBQQAx6ZbWce5G4LH+IKFx+BNv8ci7DvGroayR3k4REdfBwrFn5xTx0wFJscIE4NHW3FWxjzsvMakCMZHDj7yRSX2U0f447lHC6Q0xq+jk0eIg5FGTsnCx7SnQsfFvhlGh5adRZniBMjsF8/HtNmtxvjqiMfveEdHgGcxRw+KVsdGpApHqw2HxtpM38YzhgVIwbekR/YGUUVV/4RHMnWRR1+YEEVy2VfHLtCoRgrfikeA5lhGcTxtR9TqQkcjWbfHmRm+x2BUwsOrT4PGr6W7xmMeREc/9j9HjOoHR9M8QUZwHyjGoLkJR8yMdMYbxY/Hr/MwR+AtAcfl4BbH8jBDR7yF+kYMsXTGVBK4RgjsrUarXkxHK6fpRpMYSMaCkV5HHJqIxuELzcZEIrlHYZJMxxpdAsi5DA1HdDU8Rsxcdcck1z7Gfvssxo5E6kZHUv3GGmsQyCfRdMc7zrlFdDWpxZkZJsdfEMrH8SqFx6WFz0cRXp5HkC9ux78d2kfdPKtHgYS6RkUGDEiUtcbHzN7hx9FJkEcgsE3F5EN/xv8yDEenF91HWtMGRtrjvsdr2m9GLDQuR6teJkeWkBTG5PL2xpdPa8eQYPbHQFNlRtT5XEeVJBpH4D1ZR8JWUsdyWQ9HdXG9R8QwTcdDixtGGHyMRxxqVcfc/bTHdJNMxdm+SkcO7inHX1bkxpR2AEeJSN/HjUg4x3QkXUe/7QPHF1CfR/UFM0ib1e1Hfb0bR0VHIUdd5e1Hv+5AR9EijkVrEoNHHPp3R1qTlUY27AHHBkEHxt/AN0c+yIxGX5cQx/MfOkTXIfdGc5eLxifgRsZ4O03HTUuQx4yKrEapGo9HAbSLR/ptgcUp/AVHjRi/R6svlsbeCp1HCH2fR8ZUG8iKvxHHyqryR/OuXUdm9x1FiUHXRVzepsbeoZzHImyKRH4tE8en2I7H0HMwRzSR3cWN9x5H5j0/RwyCVMZNU2tHG9zoxvyY0cYbrQVHYYMlRsuQgUV/konH+ALbxq4W3MY8TMTHeJO0x+N20sY4p5ZHQwulxfzJnceMyrjGydTGRc91mEbh6brGfRamx/yZpsd++zZFkvyERj5YNMd7lJNGNa7qR6c36kYW+prHr/ShRkS6KcbwBVXGKWvUR9djC0Yfo4bGXcv0Rc9VJ0beQrbGBmDTxwGsBcc2PDzGTw/VRosbhUaNVlPH0r77xuUhzsa0aBpH34bRxw0QDMiitLfD486ix/sLQ0ZdDYdHVt4qRz37NUfYZ43HFuqExikLbUZRuWzHd+2xx6+068c76LPHpez8RsC6WEeO5EHFBP7BR3T1VcZ/grjHXycsR1KYKMdOYjTFq62kRBbpUseAkINH/MewxsdZHcf7Ck1HVxw0Rz7Zx0dthU5Gfp2Mx0J3nkeXD0BHn7yUx2YmYMdNws3HZxROx46kgceeteHHV+pfRzOzs0fpT4FHbXRwxne89sa3UaxH3USsRtpMqUYZkhrHaQ7GxyDSUsYG4WzHxNHtxiFQoUb5jyZH7DivR2FjtkblfzXGPL37Ruuix0Y8fRxGgZWpRo5klsb8+C5HfqwKRyPqqcZxRIRH/tQSxeGbRUe6+thGrSHIxzn0TkaK3m3HXe1jxyNKaEVSuFdFq/0ZR/aoEsZE6j1HkG8QxzRR5EY7341H6DnSx/5Un8UHXW7H27lexlXBFkbK8tnHvLzTRwhdmUaxMLTHeUcVx/Igs8cqmppG7IBfRqbK1ca/DAJHSQxlReY+Q8cqOqJEk2kjxq15X8fXElNFdoDNx7wkMMd9nXxH7ipFx+8oV0c0EXlHKwfFxsiAj8dn7aTHl45+RyzD1sWapsfGs+ONR8PjOUc5TLhHZIxcxqUcd8fz7kBHhC2wxjKVUMbS/z5HwmYMRxwUkked7wrFLWFwx6JjcMcasITH0HPNRvXKxMbygQPHiGOHRjvg5Mf6NZHH56yKRjrSU0bIZ5HGqCUQx9xGU0ey/FPH6CiexvUNMEhI0NRFd7w9xyajWEcdabpG1vaZR7oaP0YDEZHHjjUNR9b0lsYlVZrHaGKCRtns+kYp65JHCtdGRz7njccwI4jHyKgMRyXEHUeux3DH9Qo5R9lVs0c6AwzH49U2R1CTjkfnys/Gf4lHx/ptr8YCmtfF+u1HR3ckDkiUBaNGfR6vx71xRMfBaHzGtYbBRtv5E0dyeipHKvqHxujKPUcWmatHYUqDxyP7gcdhmp3H8E2qx1/XgMc6AZ3D/sz1R1yPmcZxGzZF5QmQRw0grcesy6vHIMBNx18HMMVMBW3HpNa+x1pkQUZ0dBbHT64lRwKqr0e/zDHH7U4CxxJUAca1pO7GDGGVx9CjH8cs5SRGKC3HRtTlGkjmUwBI/pQrxukWLsd7lB/HKO0pRFN0sUa90kRHqDXPxHhLW8cVLJxGa1roxogrh8fVuBtHAzjgRhChpscRVsjGOWMpR7JUo8ejcHpFaV6eR/kPkcdsX4fHhnkqxzI1xUYRpcHEKmnpxtwG2Ecg+OjHgkUlyAt1GEdpAB9D7tryRuAN88bcF7LGDwteRiRnPMd+04lHaABdxp8kh8fIiKlHLr9SR+5CqscpQ9TH0eJdxhs2mMfwpcfHJ89NxsqyqUXzXchGtUbDxhC4wkYeFh/Fboq+xzwd/kaXbmVFjWYLx6a7OUeF60xGQfEGxYT+oka/9Z1HAjubRwDg2Eaf/KVHaa9SRx14ccY7MLBGS/GVx9ZYDMhlGb3GMHmTxlvgtkZXPA1HBpmix3sSksbg7d/G7Swdx6tmr0d5B41GqIarxnagBUaQZ67HV4QAyIQMP8dr62hGfFAERmdke0cDYIdHT68rxnKKOMVTBX9EoUYgx+TSjsbewtJHkoyAR5YY2cctIeLGUucDxtf+CsiCU5HGk3fqR72yrkarbfrGH9TMRj+mlEaoRVRHoLhYRu467sekEC/Hq63cxo8CeMar5o9HYLQhxz/9iscjSvvG+zoARc4YA0e2xEdGHpblR2HCpEfxo+xGeUemR9V4nUZYqIbFm0aARkFgMEaEDSXHxf4SQ8dpGUYAT2PHOEYKRxW9Qsd52D/Gmw6hR6TPV8dahDBHEFh1xm+ffMfZDjzGM4r+x54OVkewYqVHUAyBx9vI+8YExe7FFtmjRYYItsfPFZXHwErsxetC0MYrZwFHqDU5Rr9OFsb1qohGUdonxotshsU9qt1GA0lKxnA9xkbZTvRGjef4x0WWmcYGETFH8qmKx4bJNMWv00RHAPfvR4/CA0fRAeDHXS17xiUFKUd1gjBGAqOvx3/6rcczRJDHtF+cxych0UdeAkBIlw4NSI2ojcY5IzHFtkA1SDJd3EeSW7ZHcUxmR/n+Z0ZyeTxGwnbNxy7QhkfjBSBIv846R3GLkkeQIMtGSkqvxskUZ8bqHJZHZx2pR9pc3ccebrbHdoAORxVcB0eORMhGNCDMRtiQj0ZsuEVGMVfeRrIM8UO4TSZGFXxlRwr3okb7OkhEMrWXRj5xgUcUD5ZHYs+hR5/qv0dhcsZG0XENSIf+ckg0eftH384xSPpQbkjTxAdIDNMORwxzJUeFe0hHCmgvxlF6NEfGK5ZGmXlPx8nlHkWLO+LG+pyMxhrA00aqzzpFdmCPxVAN0MWMObXGKM5yxwYp1MeM2brH9AxRR9ifz0b1CFbHZi+7R598vEa+cBXGf2IDSEEgSkdTFC5Hp+ieR3a+3sbPxsLGnl4jRopPZ8cFEsHGy7+dxhGFUMfpNxBHpX3RxgYSCseBVQVH5JL4RsrSdUdeuuLFBjC1R5jdskcOrFrH0aClRtA0U8fVV7nHij/WxiM5nkZDnNRFHFyEx5qHcEdC7ihHX6cjx30fJ8dnpBTH10I6R/Qbo8bdlEPHGt+fxxqvb8fxA99G4qdWx/NOAEY+19lGhTpqRwi850eteZPH9peHxyFfcUa5rFfHHQkDxuX4pEcAL+dGjQYyR06xBUe71t7HSGCOR2Z32Efj/N3HHVk5x8Yc+kbPnolHXA+pxYngG8fOILVH/5BSR5HNUsdUSu7Hvz4GR7d5IEhdq+fGTjEtx0ldmEcaQRNHHoU4xZcf4MZSJ7rEsb7XR+NlAUetaCLHXJ4mx0InyccvbI1HGlBNR3Gbl8YQ4ZtHFzsZyP8ykMeokQFIKpg/xo1oQEbr0lBH7ppGRvibmMcaoNxG9HgxSP7jhMYc6yPF7AAIR10Tz8eCsx7Gpb2HRsJXiUY0kelHMIqtR1TSGUfD0+dGoddzRxUdpUV0aAjIIY9QxyhtikYMsVRGDAIaxatFo8fv345HsW4rR/JwiMcaEStHTtBgx9wGT8YvnXhHpE4kxQ58Z0cOLQXHnj3sx7MaIcdvsUFHcmiKRjNCg8ZCjzDG6hMyx5o32UbFh43HS8dCx7exaEd9MwfIQi3rxqmKg0dLoaDH5EKex5oGR8cDZ2pGeEs3RxXsvcZQjMLHmdpcx0eDFscRVVPHTOZbx7asnseuF29HIAF1Rrx08Mao9Q5HPlcVx/8BwkblX1rHnFIVR7sm2keNBtPHE8AhR4lgD8dW7gvIopRMxxHlnMekqIJHG057xymrxsey6QJI+8PKR5jM48XjprvHCfmwxkvZYca3AZHHXO5ex3qlxsfLH9xGD5OSR4Oe8URndbRG2/kGRBX9K0civE9HpE5FRQh8O8eBBIDHGRHgRsGpacfu+/TH46UOR/gTGUdhI/BGa6mPR6FnbEXSb8fDrrYDR3bog0eRjiJHOUUtx5vmRMdxjOjGRMm+RggVk0eE3oRHzO61xkmMNEb4Af1H8GXYxnGMscbysB/GTl0GyKbx1kf9XRZI6Agixh0428aZMaPHaCJTRuJn/EYeFXHHc3elRsD7M0cB1K/HNAC3x7o4VUZlWdtGTfONxU5Cose8ZalGmpi0R3LaJMemU5NHvdHMRz9mica7dl/HPkdMx1xWg0eDbznH7x/Wxzf4OEXyKKfHzkgXxvmAxEcsAxXGVs5JxtZFLEa1FcbGAzcsR27SDUaNiKbHDfCCx+yY+ceIAnnH67H+RlPlmkbYmLtH8PapRvMWocc+RwbH+uWTR2Xx/UdseFHGrfC9x/ynqsZN8nZH4Ys7RrlMN8cnoBNGl26txgB/IMc7v4PHd+3Bxt2LoEd087HGg575xVQRakeCYkHHJJZxxxgUfMcvrLfHIh2HRsTJmEeYTR9H3Ka2RzZcWUd2jzhG6iStR3zgdEep8mVHuSu+RjRg9ca/vXlG/iyARwbRz0cBfqHGm+Sxx+wv+sVSWO1G/DiURsE47ceJQEnHjzN9R63YH0O8dRRHCmc5x5H+VMfo2eTFkM8GyAM3dcdG5TLG3Ba0x7ie3cUNF8dHTWTgRssAm8ecsXPHLBW4x1xfAcdSt75HTviTR5tNpUf7OitGGG6Px7XGcccAx7TH8sHKxbTYIUdNws1G6zFwRy2yV8V+jPbGkowXx/XZTccnj7tGTJYMR7t2p8YeRlPH5zsQx8RwDscRb4LHZuZURmkYgUf6rclGzYwhRgIbf8eDT+HGG66AR0toMcfIx0PGcpCMR/gxysWYDM9GKUs3xg7ti8ZnBalHRHrjxe5aS8d4mxbHzWuEx9UHc8da7wTIp+DNx8tQcMYZ0yTHWbfjRhvtW0e+nwPHPicMR2Z3AkYFcm/HvOTER4BWK0fXQhbHJ1e+RzsOe0cK1zhG5YGCxiUGMsZfB3hHFD/sRNjwXEQoLidH12F/x6SO78cnQNHGUGsCxeJ3LcdJvbVG2PDxRk7R/8UMsbnG5VFDx4Seu8X5IMvGv246x0BCnUb/4bPGVv1+xr1xbUcLZRZHX9gWRo3GeEbLPyDGV+OaR5YgmUcq+gxGSFAsR4Gzccbclx3Gy6eFRxlzpcYBDo3HliEMR5lZuEZm57HHxAiIx0wVNcVzpy1HN5qKRTraosdZZz3HPUpxRjqhSUcKF+DG04X1xwRW/sSuTwFI//AsR3YvvMZQpaZH0zwuR9OcNkfLr59Hst4gyNqCnccUV89HUDxLxhov0cQ/9ehG7ltRR/YGVkZdy1bHlgEeRxutVEc8PTlHZoaiRqL0hcY0gPXGunHTxx24ikWFykdHv10Zx+CcScVrOinHVSGTRkqaike1ZRPH6FhLR1h4e0ebtUjH1JpFx5kq+EPj9clHCLwbR0Yl30V9XodHPFysxzTv/8ZTnJdHPAyDx24kgEd2jGxI5qW+R7dAnkSlzTpH6lNsR7I960ZCPmHFBkEARu+Y90bjNjTFSL8zxW9w60YeP6hHHOquR51wSscqSAfHnr5IR2xYj8bg7VfG6RVrxnZvQMcep+rF8nB4Rrvn8UZUQbtF/KcMRwDAjkeQT/XGjVYpR5MxjEcv0QnI6rQ6x7Bh40cbDRJHQLOJxtGiVcbc5yvHRfePx9UGUkeh59FGRlTEx2jiq0Y0ERfFE2EsxuIojEeoRKTGWDlHxYngEUelvQ9GXW3dQ8+Gu0YslIhGoMmPx9ERX8fSj93G7G9ex7Bxfsde649GhITaRy1hNMZhE4zHC1ULR8n9okdZthNHaUAHxzaz28fT5AXI6pUZxeyvVUbRsZ7GYkilRy3Cl0edTxfHMLvTxyitkcYUP3tFJCj2wyNSmkc0EQbFGXPcxaT/8UY3ySXG4C3+xoKRPsai9GVG2R2sxmqck0cuH8JGrWqIx3LZpcaQHwnH65qsR1hojMevGBjIEY6ERxFXF8fn29fGMFpwR8SCjkfG209HN+lbx2fE5EbTTS1HAvtMx4pfqMfRwmTHZ8uBx96yesdxDOJGodauxP2lVUfg7ezGCW4SyIQNKcYjEZ3HKdsex9ejn0Xy0M/GjMm4R8xdq8byQfXFAP+tR9w1Q0aFOk9HB45Bxg9ziMf0nIBHLsAuR+fMYse9QQnHqCWrxwMwgMft7YNGn6uEx2srEEWAp9NHjyMuR1KWo0VseIDFXwcuRVb9pkZ8kG5GWpRzx9MccsfaihnGoEKJxzC6dMfwpchGTHedR7H3l0c7P9lGGi9PxZzivUZZVgRHUJwPR+vyQUfgHEFGlnmgR8HXzUbeMdfGbNeJR0/+bcd6lGxGdw0xRx5328ebdbXGdt9pxxDYk8VH+bBHOaWmR0hQRUckiKTG0YEfR0nmv8eYTKDGixyiRztuu8fVx/vG1MKTx817wkbAejVHDeDKx2/47EcT+MFHXYvxxiVcicd+Q4HHcphMR0Ggn8ZyGefGzcruRiwDjMbTDMzHOGYcx9jhl0bdHIzHCLuvRk7R+0WqgJ/GBD6aR12cxEbqtbJGQ62TRs559cbj3M7HgDeCx/OfoUU74EDHbvMMR2LxLEdPzndHwn+CR1Hp9cdVH27HEOlGRynLGEVZBurFhPw5R1fT2EeYW/dGf2ojx1C8FEYc+rTGoyKgx+RjxEYGETtHjaiCRdW29sbYn/THjVcNRpfml0cmgl1G2T2ixcv/PMdadEJHgQQVxzPEH0UR/mZIN/rWRiwUZccxKQhHQXFNRmBuyEeSq/FGw4K+xxDph0RR2jfFOD+hx+HpmUYQWJRH60qKR0FgrEZLF7LH4w25x8pSPMcnIYdHlI6RRxbKB0dTXdFHM2IPRrdx3kagUbZH4JxcxtMrpcLL8PdGCShlRrOLEUflscNHMtXIRvJZqMfCBRPHaEE4x5888kUdyOVHgZNyR1I4R8bEUAlHokOfR7BycEQtSY3HgjoGyMtpEsjcnv3Ha7oJxzVvBkg0ICRHJ09DRnYgxUboBh3IrMcByPt6kcZ/CN9GIYeQxxNo/sf2l+lFWjO0xq42mUX3VAVHoxIvx80KzcbSb9fGmSqOxBaqCsZFNs1Fuvj3Ro+xxkWoxthHsPrPRyV1HkRpHpbGaBHxxruWGMcYBpbGqfIXR/HSIUTwhiLH5q6KRuSyIMbEEinHzmdcRwIikkcdeGfHR4M+xh2Akke8o0bHDZA4x0J+lkbkkh3HE5GAxyhNosamq0VHMpUyxrG/uMWEJdtHzSp0x4NwxceMwadHuyd7xv2FRceg2KBG8x9VxvzYukb7upBGftvhRpOpycWNdvfH9TnvReLowUctYbLHgYTRx7i+oUY1JpjH8QQAyFK4dsSAVl5HzwVqR4/Td8YXl8jGGgATRovsWcfTPIVGN/qARovbNUUxINxHexRbRws1HEesHDjFoYXixjLEb0eAV49G3QTCR0iAjUenoJHHJ9ECRydwfsfhMibI6tOSxuXQ9EUOfWJHWyIGR8kE48e6OGDHdw3HxqtOEce+0ERH2IGjQ0DTRsYCuo9GecDAxyKF6sd1k4rHQSE+xwwTFUdgrrRHVq5lR/pcVsVCDxDHdQEAx5H+a8czkxPHLwXqRw0/lkdt/t7HDLOIx8phdscCAtbHWtN0xot9LUcCuhhHU5Tlxiiencfl3+TGXqG6Rzm0w0aEcRnIag0+x8kEOsfZxYvHlDWKR5yiqUXsvzHHLJOWx4apzMbWdJlHhDSAR87oCEhDy3JHTAYWR6AAu0d9X0LH+JMlxrwdykdZdcdGSwfBxzWvDsZEClVHfxhBxztwpkXqdbLGno0zxkoqN0ZtNEjH/gI0RzEHbcet6izHV2ocR10dDMjn2+bGXV20R5SHAccTyI7HHLw9Rv7U9sVzoxnIjjT7x8Y7iMfq85zG+X+VR5k530ZDGwrHRmVlRgE+sEa90ofFFiltR00EYkY2XBlHWZUCR2csM8ics7VFvdmVR/Ww5seAJopGm4SIR5V0wkd5121H1Q7tx4AAjcdNJCZHrTqVRviZrseEfqDHNZ27x82Mn8ebrPtHdO1YSKUj/0cwQ5PHqz4dxWRTJ0jrEYJHEU7lR0AqtUeD785GZrdSR/G0NcdxTBxHAuPSR8Sxt0dFV3ZHDPPQxvzHRcaCEpvHYMVGR2oUAEiOpNrHwSgnx+66KEfbWZ/GfjuARjjnkEYYxOtGkly0xNLefEXNO7BGSgqHRgUTa0cTYdFEDEM+x/kgHMfcBpxH6w4QSMkVdEeGp9VH54y0RLfRbMRzu2BIWIwbSNvRBEg/eSNINvvvR6lC30dOArxGVbBcRne+p0VfZ1JHWV2sR/2VNMdLV/TGMsUHx/bOjse8ZU1HAZa4RzinK0c73xxFR/uSxxs9usfKoanHMOqux6rvQUdTRXdGN+rNx2VZaUcrhmdHoKmpRr15sEckFzBG031qRwg7hUdZpobG27lWRjMiK8fsQI3H6ColRkGhI8e0JzzH0dEuRxT+XsfvGKTH7lokRglozkZfBwFHS9l/xpkKd0dCHd9HCFtYR6hmaEcVfYvH1PncxyWkj8Z+eyZGDq1VxhoRNEapArpHv86FRtkNDccgwlnHIk0Ax2R7kEbPRZ3HAivwxvmv2sZJHQvG5MKqRxXd2cZQS8ZGfoyaR6TOfEci1MNHhetXxodVHceZCpDG+0t8x9rKGsY+IwtIDUC7R9tooMNLiLlGvkBSxyhFoEetWdtHlgmsx2uJ68WenjFHXYtrR4ZJ0kZV349G8vnzR58860VbcmPHoY+QxyCw1ER5qB1IBmGZxvAFP8cLrJdHaytOxtLeLEQwmebE9gY6xjo5gEeqT8FFLj/nRrfRKMRLt73HrExIR/MO6UVM9YHG315eR+RWKMhin6/H2UbJR68ltMbS7zXHhM4PRwcuMUdX+9bHJMdmx8/e1EcB7hjH/OlPxux+ekcKiEHHlPYQxqOSfsQVfdRGTt0ZSP7jFkguRpJHl67DRpdHiEdg1MvFBN7/x5i7+sbaCqVGm1W3R2AkUkdq3YbHDAnWRyh+MEcJyXbHim8FRyWlX8eH1iXGTQQYRwMJR0atKRFH+TARxyW0Q8e71g7GOIfnRkW2ZEZqTTpGQq4Rx625d8d1kwVHDOqIx1ioosZRiWlGAzgMyMzMSsaO5HDFxFBTx1WfH8R9bjHGMqa5Rp8rm0WcoxXHY927x7DhmsdSli3HpE6ZRQgszsaOJRbIqeNzR3oF7EdzBirGX8e6xgcvRMc1Lx1Hq0eIx0JPRkaAd5xHQHMDyJpXTUdrmoLG6CAOyHe+BUb6foPGgFZsR4kwJ8aS5LPHIv1yR378x0fF/ipGSwDGx3KqhsfUeqDGeekARuyeykZjXd3Gvl+hxgF+j8Zm97DE5m6ERvr8WEdIl8FHVOMCRwzxOkbAGiTH0WKixxVbl8a3QY3HN9Hfx2KwQsdHoW1GSL9NR7wFoESmm7DFZekTRyevmka90T1HWfXfxOwgbccylXFGhjjbxlZcZMePUUBHwbi1R9DEXUaF2gVG1pajR1EaCMbJ1BZGQj7hxo6xO8ip85VHrhY9SLNZVcPTrWDHyA4EyA1fIcezaWNH8785xwkq3cacMyLEPUp8x1zv3sbZLvhGvcE9RyJsGMUVrYjHxNqZR2JI20cy1YrGq6XNRymb6EdRGu7G/XWSx/PvGMe4DlFHM6Qex8Yb1McOfq7Gtruex3eNJceuViJH2YaUx7Bhgscs1PzFJLe0xhzqNUchDgTG0eqBx/Kwwcdrdh3IgYRexgoXL0a1hGzDsdDBR+8HHUc3uiTH8+XCxzUthUc3QDhI/Odlx3EgDsh+mxDHrgdgRr1RIsfwBSrH2OEMR0TY18UHvgzHwlWBx7To6cZXS5RHx5k3Ryq6AEd42iFHIf/ixoikhsfaKpnGZ7ULx6utysRdE8FHuYyBR9Cc9ke/3sRHhesZxanzNkcL5AZGcax9RQlo08XjFPbGTEYAR9iXgEdQPKxHNrypReM2Zca43mRHC1W0R5ZCVUc5FK7HTkCaxkjPfUdYWYVG7U3gRlf7ZceEfFnH4JxDxWG6n8dOsVbHqYIkxgpoksctkg3HtxF/R++Jq8bekNDHvbOPx/HSkMcXt33ESQbNR9iwy0dbsVhHZ0Qoxn0tfMeR7XHHwIKOx7ppFsePg4lHVm1OR+5J20agaaRGwoVjx0PrTccfdGXHbvSaxiIdW0dfWCrGWwL5xt7xzEW57YHGMFoQx88XtUZCrwBH9ShURJqG1kbLwGLHsyrZxkZj8UZZZqbH2F8nxYu9AUep04zGtwCJxo6NzMcJCspFB31YR2FSNMexkINGypKdxhgsxceW2qTHUp6dx5bRIsdwPZHGZqYxx451D0YyFU9HKK0bxgKKFUcPi09GxjxsxwDfVkfE4hvHIm2OxztPuUeKvf5GFtoDR4nwvEa2AxXHak1LRzz9qcaEjZ/HNMBHRvznL8cLfd/HaS83xyVku8bLvxfHL90gxn9qisalbCDHuxZyx2cDg8f6rebGsp2FxldKYMb4sTDGDr7URQ4+l0VYOA1Hig7zRvxnKEfYXw1FVWEIx14Bm0e2M8lHJVUwRxUdK0VDK8vGebiKxqLjFMa3cYBGRZgBRmXoK0fx8xpHzN7Ax6JbrscHDjxGqPUqR/Q7AEe0N/BE/rJnRrTYSke1fpBHvBSPxtbdoMenMIFHxCnhRzQRW8VjHVLGSa6XRqD4pcSErFNHwTkvRK2wIMh2ALHG7hnCRyP5m8ZFtpzF+EJVRktZksbRAMDF4ocMRzlFuEdfuDJHudwkR/amNEex/07GvMPHxrsoisdB4K1FKqgBRwttq8dnY23HQJMjx/+yD8Q7cI5GTsC/xprviUeACItGeHphx9rbLsaWoVxG+KoKSDt/zUdAIplGL42PR0CkPcccLAjHugKYR8CDj8cpyx5G36NfSLF/jkcQaajGk5hDRh51MMdbMZNG/9ANRlHaMcfp5h7GSsq6xl75MEehlUlHnwqbR7k4F0gB7SnHLl6RxwyjK0cKeBvHj9H3xizUDcXtLajGo3Bpxlk3Isd/2fFESur6Rq1YB0dh8gJHPRo+x0HxPcY08QxHkS5Yx8YbAceQrz5HE3ERR2KPRscVXJbHYeODxubu48a5PJ1HV6zBRzDjsccCmkXF5i55RnBNfcc4d4dHio60QzqBEMdNI9BHwCrHRg6cPMead+9GW8JiRssA1MeiY/PHi+zqxZ5ei0VK27PG5s5lRxi+iEeLm4DGsSAmx8J/h0e69QhIg0+3RkL+JccERdbHLxAQyAfOCsVns8jF2tsGxt0crEd0NWdGC1yBxyvG3sey5bjHFP8Gxg48skZMht1GYn+jRcArCEel63tHxhwBxlas8sZdlJxHlTSER6IjHsU5lMtHFko6RxwazMaE/N3FM0IbxymblkcJOcXGbuuSx2gRDEiBlQRHpX2Qx9Q6hkatGp9HD7s+RwUy1MbhKhBHwcgiR9djXMfmXnzHDtzNRrqa68YGSePHNW8BRmIQDEZtVkrFCEsVx4rvBsjdJEfHVJOLx8UWgMclZJHF9gb/w7SQlEeEntRFXknFRrayr0cwu3dEHTjnRVzgDsar/hDHCsbVRk3T4kbykQbHCKwmxSvHz8ZYwaTHxQ+MR4zqsUbNbCLHKYLHRwSlz8agid/GDaDYRm+4jsf6LUBHTmI3RURptccA3ndGoUVXxQsFbcdaXJrHMsboRhEt5EcPjBJHl876RlG6skYULjZGtYanRvWoS0cUxpJHEhMhR+SinEeQMYPGns3uRGVYmEdVH+7HqvFmxmyPjUcQcZjHC/WJx3tSKMeiQ3dHzO23R7O7vkf5AFpHMAqRxgXS60ave/rHgJd0x++JsEc4JxnHMPshxw2AXMeIxCVHbMmDR/qdJMetOdpHtFwgSOmmJ0ckFnjHSnt8xZnqZEceVSXH1BqnxnBfDkY3WK3GhO7KxzYsm8dL91NGVh10x1sCFEfX081HcaxVRVAVgkcJuHVHW8JUxis2+0bRQCTGxWbWx+3dFMfzrY7H06t/x8RQm0esS0fGsfDHRp1xi0bViyTIh82Zx4vsh8WkzhDGHbgwxvreD0eVM+NHmHttxu29XMd4UoFHkM92RmnPasfPxnBHZm3JR7N7okYXqIbHZ7PRx+ANo0fkK71H2c7gRXdNk0bPRXvHwFtjRhyaWca9kqxGZkdUSHUiO0dXCyjHzYyNxsuhEsafGtRHh+VORzEHSMd8IT3Gio7ZRYEDXsdoMZhGIY73R5CfckdCbf7GWTaAx2UJcsdi76PHrRitR2VcJ0iopE5GR7GYR68djkdXu5dGyDZfR5f/D0aGaa1GCKwhRz/lMEdxG+RFUpgdR0Jv6kaY63vHnYBmRbKOkcfW1A/HlqgXSJmaqEc9m09G4lgrxIv7KEeDgKlGJquzx8FhBchUayTIWSIEyJ2RCse/5LJHWS6rR5pm2UaAyA7H4AAkyIon5MfYX8ZDdj8pR1nGlMcIoQTIkC/0RqogVsZTtoDHlYOSxgrXIcbzDkDGB18ux5p2SEeezkZHPDwmR3A1l0el/RbGdBPkRrnbKkcUv6xF7AA4RgCPosZeKnbHMClBx+yfI0c5hcVGyxCXxkdhzUUcHJ5GPUoRRkn+Kke27KtHcB2oxu8nhEZSp99H/rIqxQIbmcc9yWzHqEbJxSI9OseZeeHG861ORzdpp8YyZoZFThArR1JnpsZNYupFmJ3OR/T7hsYWCenHi4xCR8/3qkWPAjNG5zx8RxKkAscrxx3GWYMgyO56iccYdgFIns5txxQuEcfNKzRHQCRVx4S8v8eCYt3Fh/6zR/x3MUf9JavGeAsnx6I0j0Yzs5vFeuXwxp1PhkYmos5G97vVR5dXlEfh+mJHw9PzRAPPqscuvkdH0ZISR2SDoUf78pBHxoS+x4t9lEZ8UKzGM7IAyBttE8ctEqRGM8JkR4/CcsV2IKPHK3+Dx+tRK8c5dS/HwhcOxLiNvsUjSjvGnSA1RzCjmMevBLjHfLD5xhAnvMd1sipH4x7lR/JAEEfmPyxE5j1ux0pqScfT+1jH1Xcvx9XooEfEwJNHG0xzx7F4yse/rafHL81Ex3MGBMefnJnGbRZCR0cS0saW5R3ILFWRx4eFzUeNqI1G0rIRyO6pSccz0pDHBXytx2cFLUe+MF9GbcUKRDDakMfs7y/HQaC7RzGAu0f42dhH377BRZJ6Mkc2JMdHG2XBxw+LwMYXyPNHbrQExkxnAcjmfYLGBQMaR6ufDccFYx/GCvfExsxdmMY3gIzHng1XxyrqFEeGidDHsp2txi8MfkegUerHvJyZx194eEca76VGtxGdx7/sT0X3NRzGCU0WyDnBBcjvV9DHDzpnRiw72Ef/0LdGrXhGxykLgEZYN3JHHpYuRrZqn0fGXCtHnPJHRwYB5Ua9dzvIzL0cR6FFwEcHQhDIsS6tRVtheUcSklNHmhZtR2TswsfauuDHsS69RsUvakd05JnGwbc5x4npqMdHMnjHdw2VR+qrMEglNrVHKbvxx9iBD0a38c9H4WndxWav8UcHfrhHfvvIRmfUhEezWUTFnCKcRhglf0fYoMhHUA1LxrvvsMd9rq5ETBXxxxDpE8WNrvFH5WGYx7wFukN80PFG5WEJxy/MpsWE/HbGFN8HRxZJC8cvXWLGU1VxR+LYzkXppvtGodZ0xoQsN8dRinPHYMUKR0g8Hkh/SFZGomM8R/yHJMbwPq3HU7kySDmnK0j5+MpH+uTRR+O010cT8g5IzlkFxtnOeMUxyDFHpSWkR2WaE0hEutbGGpAtx6pgCEQo7o/H6jQ/R2AyBUhAI25HXA+6xYHMrMfesOHHgNgWx/9SiMaFC+BG6aaixeb9AMhDC6bF/D+OR3jLCUeCgttG0t7oxvIgWUeolUNHqz4HRl08W0ejmZ7HLFRYx3mnL0eLTHPHqiAIxolhW0fi53bHIfidx04ClMY+1+FFxyksxkmMxsa3UHBHIX7xR24mIEgR3uNH7P+hx6+9t8dBMQtGDc++xexvVsa+3n1HDYewR9uoTEYhjqPE0JMbx0xWJ8dsWPLGPy3ExyDBscWE7Z5Gany8RlRry0f95RrGKtiERgXkyEdyWahGSvwGRzueQkcsw/XGX8hLx2jx3MZn1Q7FNCkISJvV8kdZZR/H5PJhxZcfqEZ6lmNHSI+ARwqm98YFI7VGpS1BR0J+DEfmnf5G0dCNRxIK+Ufe8UDHOgqJx4jS+UXCBt7GsJGSR8DKpUR6pWHH7ycnRyPrJ8dOkUXG4gdCRzLV8EXh6eVEVZ9SxufrsUfpl/ZGgjubx6li5EZwjunG+zpTxU6wCUeyRB7Iz12ex6teRkdtFRnHgUV4x+2NY0YTshpHOQXOx6oY9sefPDNF36/4xsi3Fscq6BJHQWDtRpSHxsXrseXGZ1UBR80ME0imojFISNe4R7M79UZv4I1HCCz5xYkxgcdmVfpFU9ThRtMtHkiEVdhH9nfOxnRE4UeeXvFGFX1hxwQWMUZLqIHGDAK2RuOlz8ULE3rGXI/sxR8zKsePMdRFwnUYRjkFiUY3OMlGCzWjRTsvbMfuel/Hs3sWRfaGacc+V/NFeUmGxtq6qMf35IHDUidSx7bio0V0g3BHna/bRqKEGEdc76nGG80Mxz92f8dml0zHTAa5xkXHW0ctYiVHJk8XyMV+Ukf+U01IQUCZRul3ksfnGzbHdcJGR1eac8edj9LG2vvzRvdsCMhyCTRHmsZHR6Na18cGgBtHTkE2R6y8uka0uB9HCVhpx5J8GselzLlH9TlvR68Uh8e+F5vHgKZcxvEbm0f277xH4foGR3gpbMfzRa7Hb4GKxFVfK0bqPbNHgDsCSHsUtsQHXzDGVs7UxsGfkseHVk3HoyE5xy0hjMdxcuTH6TfSxbP6bUfwxYnHNuubxlpjdUf40xDGsPJIxumPjMeJQIfHQo6zR5ILDsa44hTIWmQ/xPUp6EeJQWpHd62nxV9HZMbU2mXGS6gRRyNbNMdy9U/IojS1RckQPEh97wtHxGCDx2uuFciRXrnH0zSDRxOQWcbjboTHAfzaxklMi8YFY4tGOUVZRQIqGkf6XChGxgthxzrZ3kdr+v5HorSnxryUgkfn9MRHqvE+xyKUp8cquprFlYOpRmAlFMetCXnHI9myxgoPh8d6jZ/H3MbAxvel/ceO9NzHSD/axeFpAca6aElHOUUwxTFo98bL0GDHqO7fx/UZt0Y+6IVFSQyqxSfAoEcAMHJH870pxvSTEsiE/EhHVSgzSBDJ1seNexvIixsDx8UvCsfOSMbHr7NEx1K3TUexkIdGeXigxvlwRMf0LArHHLsvR9cyy0etuYxH7E+XRnRkDcaAKIXH+r6YRq1ajEav9QrH2MCHR2dUYkfcbgdIcaAQSK2YRcZdbV/FNCD0xpGmgse1BOvGHHw9xswdGUZGxTBHm0QVR3lH40Xgm3JH2eW0RyDSF0gm2tlHUhdkxwuTaUQ+qDlHuC+DRSxURcbsjm7H1CmCx4aJSsYZArpGg+Chxl+YbUXBuZvGnDF9x9++Z0UbzVjHYWqbx26SJsdI/0LGHTgLR1F6SEfKy6VHbDgvxs4JUcdbcWTGyjLYxnXSLccJ+E7Hws2VR8nlP0eN6C5GZyRSRyIdlMdCv1DHfImEx/TbRceP451H3fUXRqTOBkYExhdHV8pNxYTePMb3VelG9JtBRkzmn8akfkFHP8Udx7pIMMff77vGqknOxwwTrUW4HgrGr+WSxnuyasc36QLIRvNhR26jqMVZ/5jHd41CR95CRcaUdV/HUakoxzlF18TeMRNHYpDYxinqd8ce1jVGMff6Rp5ekcVX+kxHU3QFxvmQIsfxsp1GS7/ex5YwnMdCXTNHBkEQxnErSkfoyDJH42Utx1as50a4DgTHtnv9x6uNocbOGQrHxhSWxwr3K8ci1IjH5p16xjbcq8Y70HfHq+0+x0KnqMcl5UzHt0BwxmIQWMJ7g0hFg2DWxjtu6UYOLelFcWxPxge9MUbDZGZHSjtzxrdhE8cZMTtHJIidR04qikfoGffGrSocx0hQJMe0qYnHYiETR1WPGkeII0ZHrCt9R8YVk8ek3pHH2ps6RkgQU0Z3TABHUapxR5pgm0fTTbZHNCFKR3bPsMYpiwzGHg3LR4TNrEciTKPGeViPxp97UMdvEAPHag09R6nCecdbmabHaZ5MR48SbEd7w2rGtYb/xuk3XsaM6XHHF6cjxz993kcuB/1HXICDRm3l90axPipHyBjPxpefFse+7w/HTuK+RlvA1UYcHKvHgGapx5aRDcePU7zEOBYEx/xn2sbvuHxHV0y1xkntVccCqyBGcE7hRrOPCkhKgtFHSD/GReWxQ0cmAgnG0LMLx/OtT0dIUEHHEKk7x+z/CkgRFV1HTtGBxoxpC8eRhOvHVGPkRoXa8UZgTI3HiaH1xtcS2sYgEpFH2N8TR0Ci4Ubj7ShIzL2bxtgZt8cZkTpGd8x8xzTxI8dWjpTGhJ7FxLgefUQ7gJnH5q7CRSv3WUc7H6hGwrUKRvsrW8cpSmDHphtcxj54HkffT8jF8iEux93jdUcyhmnH8gQEyF6aKEeJQfZGpiuRR/YwB0gUn0rHCzXlxmPdYUaURcLHXG8tR339/UbCBvvGZRIJSJVUeUaE5K/HBZSrRmrNmMUgChjIqatEyGAUYUZMZkpHyrLKRSvGkEc+KA3GCyStxa8DNcW7tnBH0lMNSAtTZcaxoBzHNJinx2z/4McDuGJGuO0cx9Ta48YBLgFHe1MQxwEONMeuXsLH0wkmyH6rQ8c+xwdHjGqTxl180UaPKaxHv+2LR/pcOUYFEuxEBE7cR+TTu0emixFHszKdR51HlkfHiHFHAisXRkfyDscYhLNFryVARRLjFUeDyy9IpeS4R21svsd5CaXGM3NsR1kV90ZrWkZGClf0RTa8SUaBxYTH/eUGx7mMuUfeYNDFWV3Lx2le/0U2/LZG389Ux2AEB8fDRHbHYKaCx0cB8sYYZGHHTKZPxjcaXEYYROZG809aR9eiJEc2fDNHMuZdRYg0ScbkspFGnt61RYx5NMam+bVFc8aqxQv140ZfiANH0MSbx0zmjUdtzqZHyfRExx/7lkcE5dDHzOWwxwzhP0dcl8PH7KarR4hjGkbxCsDHiOuyRy+dZkZbMgTHfjShx8FovkYF/AZIP8YnRTrS80ZthfpGL52ZxjfJG8Zvr09HHAyyR2cjQUfhawpHv3x7xwtlM0eAvpdHE24YyB3J6cbQ/MBHXzZ2xt7Kx8dxTLDG8D6oR/KwsUXDZCpHqfI4RwHeEMafq51G+efsx2dtoMdS77JHxPIURxyavsb1ipbGv44GR6o5h0dDrBdH19unRzRgJEgsK59HoZa1xovbMUedvwRHRIkjx8/1zMaFqxXGrVhORrm7IcezI5DHS9laxkjw88Zzl1ZHjS/xR52vDEZhkiVH3tIYR9/fDcerDZ1HJ8C+RnpFk8das6HGV6rfxz4XHsdRaZBHHqeNx2DkJscJClPG0HTlx0CzwsefbKbH8qFYx/6UsMZjXaRFa6swR4PQIse0+BLHJY6tR8y9z0ZiobjF9aHoRzndsEdwzi5GaHmFx4JSmcd7lNdH+8KIRzhWicVWfeZGAnukx+qzvMZOAoFGkA//RhOSB0hP3ixHskyMxjOzZMcKZtbGy8DER0Xme0dW7NtGzyZyRiegMcRuI5jGVX/VRjfODEjmPTtHL6Wlx0RaiMb/YRNG5W9sx6G3oEffeyVIe9QCxsshEkew0fVHNa2IRg68r8YqWKBGwnWbRfGjJkYJCZhHhO2UxkJ+csbCZqNGXS32xgnZW0fmpanHoX+yx1kF/EdEONBHUvdeR/w4psbHmHBGqmDsxbwT78f8aZfHRy0CyEJXqMdwvfJFBTR2Rh/zoUcpCzBHHRlxx7ylv8fl4ELHqy3dxfqODUe414DHCbrix5+bl0cFEtJEyf3mxztO/sZboR5HrAuuRcweF8edgddH6+qbR/UJWkcOBvtHbxCBxrdQPMe3QJTGr0NyRoaJBkcoLSjGW5E4x6ysm8cRBQpH1KqJR9U4BEYPCzXD1Xg2R0RCiUcp3D5G9fh7R+qzzUbj9thG+s3zR+BtLEeBFI7HT1/dx/7U/kW1laDGhL15xz7o8kYZ0VDG6EiXxcKFU8cexUXGjCm7R4OXsEcvTEZEq9YMyHtEDkctAShHryVaxsnleEeKfofHvtC5xjeEE8jTpN3HJ8HfR2b3HMX/gWFHiSEHR24DncY+t6/G+QD9xsS4pkfsnr3F090Tx5KqAccLtXdFzQynRs0bsMfe4MtDKfytRraySUdpXolHESYBR/9BAEdVsG7Hin8hR+E7h0ex/y9HgPZOR7rql8cjig7GdLPbRgRVSsckGIPHi703RpuVA0eGOHrHS2i8xlWQF8fphW7HMjY6xxy6Bsdc/t9Fulq/xRhEjUd3rSLHf8KLx+mHLUdIYLPH/hK3RvMW60fbqGdG0l6ORul3LMfHWUjHasv6xh41Esd6pZRGc66GR05A9kXfn9THqFR5xyvHLMYSo0bHw/P/xqH3Ckd7lNLFVKMeyL7oyscyZpxH+zp0RQ5MxsffXljHlRS1x1KHfMcP+rRFBfQzxmtKGUe2Yp3GQs4vx7Fng0fv965HVY8uR3DdAMf7Yo9Hnyu4R5SHzMe0N7bGV7q1R0Q6U8fhevDHCWhYxmUIlcbB9xjHFhkLxrKtOMcSY/PGRwnTx2WpcseJgdlGf6rKxy5/Kcahp0pH/gN6xyEogseOBLJGeZheR/R7X8dGtKPGBFZ1RZLqksfwpbTH3N+xx6EHb0fV0NZHXCCCRkdSyMaoZNFGpaywR0SZJUfghKVH1+NQR+vSSUe/nQhHUFQFyLgeZEdX065H26ESyNUYEccmAh9HDi1YRmL/00bPp5DHHRkAyFyPD8WxD71HVt2DR1xAh8YD74/HHiW+xtsodcZyIaFHdfFoR8jHCMizW6ZGACDTRgh0gMdvh/RH7T2XR0Sp70ZCLUZHc9eSwTtOe0ZDDAtH1biER+Tz1sccgw/I4xQRRnYY4cdmlkXHmjh0RyRnDMfFfv5FyaViRuaubMWtyTTHp1hVx2CF5kaBo3HH2b26xYYRnkfxlIPGLHSuxnFK8samG1BGlw5Ux+VhO8d/ad9Hpax2xwX8jsebFWbGh16vx+3t40ep5yBI6JC/R/VCwEcFJOhHxVbrRyy1Gsek3+ZD3460RyH7BkjtjS9IVAE5xsMi2MY7kF5HLFSRxnmYvkYAR8ZH3/AHR0EhIMe6QpDHiLPlx5sEWMYkb4pHqMbzRVXQ48a+aNbHSO9tx+A9U0dUAhFHQj6ExRovEcc++BlHQ/sjRze6JkfcrqRHZv+dx/qtvsaGiZNH5eFfx5QHuUZM5nZHE4Avx4B3MsdOMCvHq/7yxonQLsf40bnG2jOCR3+BxUdHRUFIBasYSJmKkscSBHPHHwO2Ro9TVsYIm65GdnCLR2d0TUfyEJpGis6sRhIUTMaQn4bHwuV4x+G5SMdq3NFGQZApR18YxkVF1mZH8hDDxoxKPsacI9lHj2MBx3Q0DMd406NHjrUNx3nZO8d3DhVHC+SYRuVZr0d5B7hHK4Vvx5YwxcZmp5JHE+FvRqrPQMVb8XtGJBfPRppXFUdVcIVGcoocRi5ng0d0lcdH2ACRx7+Fp8cdAbJH14PqxldLFcfH2gBHs/uDx5Bg48Z9rVfH14H3xlshwEdrCRdHRTZAx3npk8bVB8ZHv5wKR2VpYsfp5jpGRjT2xiQ3qkYzU5xGFhr1xyF/L8fecTDGE+GGxycv5MaMinhGzH2GRsp6m8dL2RbIxaaQx2HDdsWim4vHO+7mxmHTp0d2z1PG2nthx6GHOEfoAcVHN6YKSEHRqke6qSNH8H6GR3RTPsa6uLRF6jMzR9V4s0YBPCxIkUEDSP7DyEXzXapHCBuBRaPgWcdCrXLFBy7GRnOGY0evBRzH6TZwx0s5E8dqvDTHBjKLRm6jTcQPq5hG96VZR5/rA8ci7HXHErTMxmbWYMeQDyDHCubMRkACmMZSeARGtuK6RcpijsfeYS9HdMOeR9ezGkeBs+lGezTCxiRoxsZXrADHP8YHRU9vL0YNh51HtIDYR3N/xMfHacFGGxBZSI02FkeShKnHVi4jx5ZQIkcDh8nGUXlJx9HiRcZOserHaELRRmuS2kfz1oPHBuHHRvP3g0dL2VDGIXiSR/KwOMafBLvHSa6jRx0g00ejQWDGM9NNx8tQHcbClbFHgczfR8vfXkc/ZWjHB+64x18HgkQmU1FG1hy1R9Mj6Ue4rjvHmH1xx3Y+38VLiTbH6wF/x/12p8XGLQnH71QEyDCZN0WzyxRH5n7ix71hi8a711tHjOj5xjPDg8dSL+/H8nFGx1AXFkiodQdHKeI+yEIdJMe80/1HuoGrRwcOX8YGSNXHFvkaxzXfLUdnMz/H/kouyLYrgMdFeBlI+sSZR+7aWcfk69zHuLXcxzQxXkcWavxGB3adx9x3jcZ0wxdHvjBFRlWPWMdfx89GkssjR2ptSMdBmMFHesoFSJSXHcdFmJ3GfGFHR2SKXscWkZHHx7jyRriN4cXX41/Hy5+Wxm6j4UUCq2XHsAnOxw86cMctbgzIIAH7x0VHZMWKjplGx0pER9uKh8VbMTNGwTf8RqX9h8ab1itHb0EzRsDKk0QRxTdH+IqSR/vLfEUpXx/IRfbMRsKF1Ee7BgrI/R3oxwr3gsaH5orHuin2x1rET8cepUpHGSMVR5MpDsYaQRLHAgotx4of3UWv8+FHUsCtRxyaMUamCurFN8hMx2QbL0e9UwpHaf5jxwOnQ0YXSK1GHYjeR3S4EUicopDGQdEPxzIEysaOHdPHGRI/x49CkEZKW+/GUUnTRrn8vUXb6FTG5YjAR2ckl0dOJS9I+vIjSAu1K8eVFB/GfU6qRnol0sZbEFrHeMlVx7eJn8dCLavGcVTbRxRuFkbQ85dGtGkLR/HclseMqR3HdJPtxnPXDEXV+AtGSqtbR71yVkdyKPDG4A0URwD3iMfN07jHI7noRtwXbkaRLXHGYrEpx3hbIUdCrbJFrNzIRjMbjEfqjY3HL8zFxvGDh8dokTDHMm67R5wC/kaQkDtHksstR+ELWEbPJhxGxX87RxjESUZl+g3HYleQR5mKrcZQbYTHBA6DxyjFsMeHFhRGyFZJxz7oFcbNG6DH6V62x0G51keD6IPHdtelxwwCkkYDib/GsLI9Rxg1CUeWYlNHG+aXR2xH8sYZcmvHTAcTR/RsdkNMZqfGsi2dR9sIF8ff8AXH70meRZyp+8fK4VfHPojkxp+6LcfbqDhHSbwoR2IQksbl0DHFDU+WxkJOz8e4/ybH8GXKxrHutMZ5x27GTH7Kx3UCQEWOdQnEXVSRx6qxHscrRrDHCmaYxplq0UZZRk5G+DGhxXg6gsYnoNpGQeAMxna/T8f7i1XGgRQdRwyT28a9YaHGXikXxHhJykbd5I1HZ+TnxhMQIce0OHnHrdKAx05CBUdFx4bFNAA+R1ZWt0ckhvPGruZBx/O9EMbjRfHG2qwuxOkHcUc3Mb9Hj4vSR+oVwEVuAxzHkkoaR+HDvUdQ3J1HbHi7RWkgwcZMvb7Hxhwpx24yC0dI6KzHlGfcRmT740dQ/ERGK4cORDw0gsc1LSbHkyg6x7yEbsfrUelHn8zFRyr4l8aUJ4VGoHhCRhycEscOrjvHaGKrxrr6SkcHzxlH0KNXx5FNfcfEQi7GycWJRjnTUcccOyzHhSszR1vxfcYXt9nGubxERtKPAEe757tHjNpDR/4Ul8ZjHUFGLn/iRuuiEsaG52BGPyT4xexHhscSlKNGi4sRR1fsM0RvsXDHFM7jx6FlZEdYmU9HMQhzx2dkjMa9QQjGZ0WAR67H0MWdbzfHsRbsR2J/icOxF6HHtkLXxmeEj8cP2tzGmrcmxwEeGEbTvLpG+HOsxyoIEUdJzXJH4QtUxZyzcUbxxA7HkACDx3ccWsexwK5H65F5Rr5G4scca7VHe8OSxsv/A8hOkrNHAdWKR51BNEc6MfBHXximxZyyNMfwdojG68nDx5zzbUa9AkNH6NlkxLiTAEgbjebF1TfOx30/YUSCEwrHoV4qyLriacjWNNNFdsiAR8i2FkZA8ltH7LBnx/5jv0ZzxwNHgTXVRv/ZxkfmLTXH7U3Exq/lWcdWTn7H1pUpR9Pkh8e1JZPH2LESxxkyYcda5CrGr+uVxzqGQchtFrzH+i29RqYbIsfJhC9HFD3zR4x6FEdUMtdGkxdgR9och0ep86NHoiONR6GWgkZREr1HYHkJSGfDF0eWkqLGv76kx1B8yEVdQ8NHd4YXSJOA7kezWqPHciicxma3h0YkKJZFS5lERxKDA8c3SW3G0geKx5ay48XhseBHENj1xUjAN8dCPpFGK8fVRlF6osfMro7GxT4ZRw/zgMcD53VFkT5kxvPfAsYWmURG3sIMxvddvUf5r/1G7bymxtMrTMWyDIjFMoZOR0Hg2UaLTNbGkGA1xkT6y0ZzZjhHXQw8RwvlIscqib1GWKiORx7WcMYquENHOdAPyF5i/cc51UFHFW2bx5fWz0eyPSRHkhuLx3ja40fS/i9HNjzNwxI7occdeDBGFt4BSAU0mMUVe8xGz2ZBROB0icdM5TjH9TovRxsuyUcRhhZH8BT7xhcnr8ewEohHieFPR90NDsj+A+LG/HnKR3TjKUcyTsXH2c47xrJNJEcF+t3HN/i0xobp3Eak3w3FQk+9RT8NucfzFZTHixWSR6JMukclxgBGN5pKRmk+lkYnD2JHgyi5RzoCTUdlGMpH7I57RwzRmUZo0ixH4Fxcxo1X+sbzvVfHxLH0xe6qmUf5LztHImy8xUgw68YFtDhG0RCfR1J2Z0foyInFTiDVRlg5sMbVNyrHpcTLRzgmUEerrZPGmcr8xuqzrsf8R0NGKti1RoEcyceHjsbHR4MFxu2NVsZUEtDH+IsIyPH61ceGWBHH1WgZxyHuXcdpgCHHcvlhxacIkEcrh0bEUOxDR3SkGEiuByVGbVbJxbG/3Ma6ClnHsPGjR9WYxEbL/4LG4UsLRgVEx8fyEDnH03w+R+lXHkdrqSxH000MRmii2MUIzFPHvh/VxvtSn0d88VlHZZiiRxSGiEeLPa/GnHMERjDaNUcw+tRHdJUGR5QmysfZnYBGpEeQR2srb8V4ikJHCEOUR1yAiMbyQbJG0bIJSCvHXUYBhrzH2mxSRgCP6Mb+NN3GoWe/R3Tz8sbpZ2fHRNj6xM6I/MTmpqNHwKumx0nyBcjz3mpHkB/iR7U+wEchn5ZFfizLRpdfS8eNAwvImgj7w/KAd8dOkavGwemCR6JEKMdG5dZGNd5YR6MBC8ddLRJGoVYIR5L68MYWmTVGvUI3xzqRo8c8ROlHO07aRqNZ5ceTqQLCc76bR6JDjEZYqCXFd6YVSKffmUcMMklH+I4WSKIFAsYFXKLHQDRSx3ir90a0iRpHGXOPxILRg0U+P9/Hk6naRBAB40cJqSBHbHgbRt7wVEefyuJHDEJPxt+Ap0avvZRHCkaPxPrGmEeG2JFHqYIPx1ip2MfImBtFpSxRxSiF0sdv8BTGROm5RZLcqsbRUOrHyTTPxt9u40cVqyNHj/HwRu4R6Me4L17GnCKpR2IAGsc5RbZGE0FNx/QcEscn2K3HIqvox7SpFEfH2l1H24nlR9k9ZMYdSdhFHPpTR2uacscQaBhHyTVTx8vvOMcc67nGcqgUxyL9Y0ZGPfrHSD97xgWjuUVYKIzGHhdaR1nVjMZ3DoVHLAWkRnVTg0YWMqtH8VL1RctQnUYSA/TGZYoCxwVCakfXI6ZGcVukxySXRcVncwRGrfjbx33/aUZMlTpGM+M6xx0428Zc7xrHrVkHR/Z3hUbcr5RHP7Uaxm7yYsc9idNHLCUXx02EJcYB/rJHz1WDRTgWT0dc/klGSS0Fx2sJD8UC2mfG+MEBx606RkdQqz9HPKWbx51gg8ZAZFPGuyczx0+vJcVuoyfFDZ8NRwcno8d/UMrHmxUhR6kTncUqeRHHgmNOx1IurMexv9PGixvPxr2BIMdVPzhH3uFZR1wey8Z1cVZFEeZLR8Ni2cYduMHGKP3tRzabh0f/oY3HvZIoRraDdEcunn3HX7iRx2gidkUnyY7Hh2Zsx+YdJ8NoAXnHe1QJxyfQh8eLDHrH0HOARvp8IMePMVLG6zGCRsrDAkNLGTPG1Cudwz1rNEf3FdDG1qYKxzlDzUZUkgtHarydxjOCCcdimalHYcuFR1B8zUZw/RNHc6YhR10sukfanJhHfsOUR7AB4kbVtvNGUXloRyaiHcdxOy9HMfdHRwDm/8cQuLLH6xFfRjeJwMUS1LTGrdhmx7dZ3MevhY7GZdmuRzF3zUfae4nGpMebxyJ7zEaL7bHHO+7NxgMIZkdwzeHHCnfPRrdgycbGbaDHlSz/R29xZkevQzxHU8WMRhFHDMfD05BG2IGERYKRNUbhWSHIfcUpyNMrd0bMXVPHXPeJxw2AhcYJyivGrZhsxiHOLEYUDg5Hjaa8xwW0g8e3EYhGiNRSxx42AEfZnWBH1rUYx4LjnsfTOzPH/muzRzI2H8dUgunHDwoxRzSx/cfIXDzIN/qQxmI/zcZ84EVHB7YDSDMK20dRwfhHe/8SSGMtf0cRhUHH7F5rRufs30dO0TtInGobSGXZOcaTh3xFMka0R9HhREdiITDGR4MsRt2kgsZ3vLLHz+dIx7rhvsexDyrHWY3QR32dJ0abZBDHDtxKx+bPl8fzDpBGiVItR1EJS0aopMrFGESvRqD5OEd3vJlHR1ukR1IWXMcp3J/Fms+2R/WKoMaynXJGkxhYR/+hc8awIW3G6zJex3dsmcfU2UXHJQYcxsGoQkd8oEhHFgIESJ0LCUh5iSTHeRkAxzl0DEbaipHEfQ+aRxmTGkdtRfFFMchxRnkYCkbc1yhFFyC+x52AVsf6jiBHjMplR+k3JEeebTfHcvmZxu/wgsdrySfH8nDbR2B1b8c7Z47HLp+PRwHuCMeSOr/ES5CxRxnBOEejkP1GvjCLRtBSd8f3JJzGAZW5RxZqSMbKMkbH3NflRsZtOkW2M05G26hERpsV7caz2dPFnDKBRwTGP8eWkavHp+ALSHEbuEWk2L7HwlZ1RwfXlMcuV9jHTJZ1x53BJ8clfttH4rhQR33ffcfbeWPGvi9sRx04XkZx+zjH1kW5xTxOBURQqzhHXUtiRcSphcc9eVxGRJh0x6QHysdUg7pGswopR2K/I0bi51vHkq4HyLLWlccT0MtG9Kyxx9z2u8fyma5HLQG/xqljh8cFK4hH8WPvRs+GP0eP02NHUpYfR7qKWUcNYMLGuYwER6lTWUfjNs3FKbT6R4MA2keBFc9FEFc7R837lsZqTU7HajyGRdU4B0faG3BH/GkLx5WckscAPujGA/c+x/bXUcblQdTG0JPRRllHqEdyYYvHPB4Ex+oEJUZPTufHqDUvxkw3H0c9eWjDmuCmR02EB0ZmlofH+b74RjPrgEc1rZ1GrRiRxmNOg8bUiYnGrFzMxpnaH0fD4yNHveqMR2HXAEjY8RrH/CehxmVVDkidYNFGhglfx8atKMd5hw5GVWAQRyEPD8fW5hPHAV6Yx/32tkWs09RHTlAlx+XhLsb44wNHqES/xrTXskeJIAhHgiGDx1LAgUfesd1HD+oORyM5csYbPq7GR8EOR9F5i0fCJhtH3DVcxhVsCcd46XBFZrewRo3Hcke8c2hH2JC0x5Y52ccasZhGns0Qxq2xhMfPBo1GUM0Ex3Hr0sfIxypH3PVBxvwP98fsnuhFEWWsRs0KCsfLh4vHvy3qx2ii6cVk6jJIqTKqR50dI8ibRGjHiKzTR6DJnUchn5jFbaUHyIGVUsdgxgBHy7/pxvN+ucc68cPHmUnKR+5avUdPPwTH9Rm5xuP8nsdfVwpHRNKORwj1hccbTTZGKuqcR9X48MZGVLzH0bAhR34spUfm7TrH72cbR+Ze4kemalzHKfTKxxLUH8aZqiXHOvEdxwRFMEdXaprG5IO8xyDwLsb/ACpHeXhzxyHfwMdwfWXHmYrpx3C2zMeJcHzG3Ec9R/DFBkf0rAbHVm1VRxDp20fcro5Hz6ZqR0P8rUYbTR1GkosdRoWykUchroBGUwX2xwgbvERlmbFFdzQAyMHpEMeh1lTEP1Wrx4C/tMfKcxjH/OnaRp2RKEcRpSHGIj33xk0TNMcpGr3GZfGTRxA5n0e5q95GFSzdxsEZ8sbo+V1Hxm0aRj8mVMdseOTGM9OVxi7fM0fTTJdHfEGXxi4gEsc3ibRGbIi6x1m+i8fsrzxHf7pcx/kvrkaWId1GGm/+xm08p0feQMtGGjwMSEtJREgRRifH2rtNx+auc8XBh0PHlcyGxyWmIcfWBJzH+m1qxnPHAkgdiVRGiNJ7RpffVEd9t4PH0AQlx05RLUfr6rxHYPRERzkdtEdO0TxHY326x/c1Qsauj6HH0BTZx8XP6EaxsCtHil80RpQnmcbfYLvGWZZUx5YwVUfaDFtHz0dFx+zeqEZjLUvHpptAxTWvoUeA9wJH8qF0R0dDzEZCbwVH3x7jRs8ukkdlSLhGWHg6x6PSs0c78KXFYoeMx72Bj8f9BkjHQAKuRXZgq8f8qe/EO6+Ux6JlmMa3YP9HQu7Mx0qrg8fSD1/H+V8vxwPcGkhAJLxHxnxuR9YEZkf2BqPGOvKCxlBzgEd7UurG/Okqx02S30dnBDzHr1RVx2Dl3kXDJJLHAyd4xg/jqcd/umvHQv48RiOZzkYozhFH1djxxjImYkYep7TGHmU1x8xd0cT3U+1GMVe3Rr4QuMcRx4BFb2EXR3agOcd/OhXHHj2Yx6+D40WwKoJHA4mJRljo7caejV5G77iLRfdV78Y2zEnHg4AIx4a49sVD/KjG9UodRTTxJcfDZKjGY41dR+5a9EUSI6XGZyNxx/AWBcVXDIVGaRClx/5kCEdQhdhHpJ8YRs28EMfaXBLHDpxcx8brQsed7zNEQh9hR6s1pkc6IdHGaR9Tx9Bi9UYXKEpH6vy0R7ieRkchf/HGpPa7x92TBsd4ep5GklqOxyP5w0fxkAJIqjGoxogDlkatcJLH4ZpWxxMQnEYsQ+3Gfd0hR8ZLtkXxsiTHETYLxWfkwcZpHqDG49UJx3ZAwMa0uIlHZalUR1OlvMalrM3Fu2gERxkSF0dvAfbG5UFdx2204UaWQC5HxymFRv5U7EV9361G8CW1RpILmMYCeyDHGZPRxlpjdUcmA0JH/qODxkaU4kZ6ZRTHZdmcx4XrW8XUmktFfQ1OxztQNcdJDq5HXC6QR2urqMZ/aoJGzoiPRvmP2kZj7lnHGw7vx84IWkYfY+RE52pWx30dV8chD2jHJJf3w5jcL8esvIpGEQcFR8QwlseqUH9HnUBbRybiwMYacSdHyqE7RqkUDcd9doTHGAaSRyG/1kYIBALI1ia4R8aMb0cVnHDHYB26R0S5eUdPHjZGuO57R614xUaPYh7H0BRdxz43hsevJZJEFG8fR//RDUeaT8hHCujBxjHwscfq9ZjGlz5tx5XzA8hPi0nId20gxxOyO0dRWgvG/tRMRi0RH8cel19HlAdOR2B2N8WmuyRHh2Yyx6rPw8TnDOvGS9nbxjGZgkdE0ZHHxznox6V9jsd2/jjHkX53xFTjY8dqjRrIoU7Vx7u4JkX9VQvHtMcrR4Lp8keJYZbGgOakRpjrwkfOiJbGq78XRxPqmUczxBTHp/C4R/RsGEh/kahHt0BoRaupCMhseHdF6ZV9R+k+qUd6ROlHsCEnx0yXpUbwduHGCBusxkOUhEcVy2zHjuRpxpkJR8erjwRGjjyjR807wsaDAENGKlhbRgukzUWG6KPHyeXnRd6h7Ed6tGnH4scNRY/SIUfo2SlGg8DmxKEnUsZ4esVHRbZDRLiHicdGhAXHarx4Rp0JkUf+QzhGE9A3xv02E8a7pkdHEqMtRyQX40XPJkFGeekdxySXv0S8NUZH5OICR1Z99cfTJNbHiJTxRsdaKcdgrqFHIReTR0LN+cZjhppHeyyYR0oKvEbwTpzHnBHlRBcGu0c8/RpGUwWiRrmLcMcJIe3H1CKPx+WQDEdqdOdHx8nNRi7gr8d/+qjH3hFBR/d1LMSB/LrHHLqOxs9WjkeMkY5HZQqNx2D0lMYrxhfH/RUvyGtJIscncUdGW0JOQ64HhsZ425DHgWRNxztfBUfST8pHYUMFR3COr0aOBIlGTmI0RyKMx0dcgIlGfCECRszMYkZZJv1GhJ4JxtWvgsfUKwPHUs67x/4UM0bI+wBI3mLYRwF2vEex/yrGio5JR79e30fnTOLGcP+hxjMT7kZ1oo/HCpZAx/hRcUf1iWNHFA62Rob4iMdwzoXG2f1rR2UpEMeeda7H5wPyxzwOiUZXQodHf5q5x2IvAciPwgnIAN5Ox2Ndh8eWKfTHPje9xqoxnkZMdQZHUkY4xyLskUd10whIi8Wpx4NvCsbRotZGDXAsx7aDAkeBlZPEJ2/ExhgkGcehXdPH805Jx4XrikcI21NHBw6qxg1fHsfFr6fGyoNHxuVh1cVcD1RHr0PvRhEdoEdAa+JHbeUfx/3ldEb0w4ZHGm8eR/I/8UYbbZPHdo9cRrIMu0dCzy1HHUnlRRgVGsc4VqHFGRJDR5Vz30ceFqhF5objx5OpikQ4tzvHe+I2xzTAtUfwdO3GlZuvx+VftsaL/TlG4NxvRzOimcdEMhzIkVz+RB3I20foQNRHso2RR36UhEc6WYjHs5n7x0djHkc3iSlFwMpDRnb/v0fhS0vH+AIrx/WYQUdVH1hG0ZKwRyCiv0cmsznH89+Lxrrp38ZfCFvHmdn5R4DXT0f4y43H3/9VR+J4rEcSlHhGj8FBR1k9Hkhxi3tH9BwsR6bJA0jDAnxGD+pwxyxTbMd0QxdHPtfVRp7exEVGA2pHHpUJyCu3QscVAwdICriTR0sYEkcY9BxHQFr+Rw1gXcYPa4XG1KHcR/HSXMc4llfG7JadR8Pkk0UMYm7HMCohxpg7UMZ7HArIrzNjx06RZ0ZJDuDGcx7gx+l3FsfUcoNHsKGrxgIaYUd1oW/HJsKNx6/E0kcgoFXHl3+vxm9fdUWSuhzH0ZGHxtQx2MfFn23Hx6GjR8Ps00dQdYvHWtMeRrhPt0clbJDHTcSXxkuodcc8LQ3HyUUAx6ZxqMdDrQfGvij0x86I88Xqc3FFMvZex/nQVEcKRl3HovSkR7vXs0ew0uPGxKKYR2L/OcbBl97FWhMqRsUuMMfz/WtHIxsxR0fakMejcHnESFCsxNrj7scf9IBGzLxcRyPbDkXoWVVGMZfmxo1GY0cedVVHJVRHR+zAw0UkWDjHPbrjRzuQvkZF5xXHujogR3PX7kWvLaxHd4yTR81qCsbRUa5GnyuHRjoiScfR4g1GEnMRR3QV68YkSJ9G/Gcgx6gVisaUNvtG9Oshx5KLoEdnhKpGwLKEx6hGX0ZIv8HF9Xk0RmcVCsfgPFvHA/hLxt9eH8dzRx7HWdesRqhu0kc/NS9F2ttnx7N7ekUyVpXHYbKMRnBmH0j4AQhHX0fsxplRjUfQ5KBH7qutxltCSsY8LO9G3A+dx+tRosf/IUVFUBtQx/GywMYCy4lGEkRGx/KwaUVu4iVHZpW9xvW5PMbgHSJHUbklR4A3MkYXyKDFgeSAxitH3MYtMR9HouTcR7qZB0ed8aRGzaqGR42oo0VwvmBHDf/IRwLaMkffv5BHV5zAR7WmhUf5YKzGpvkUxr8MtkdtdCpHYUOXRcsQvEU6UsnH3SgAyOHpNMa5fCPGRdZhx7eATce7v4DH5BQOxqwr4Eb1eWJH9QhExzAZyMcbjoFHaNLYx9ODuMe6CKxHLu52x5sV0EYJCvXG57xxx3oBAEjwBjJHhxWDR6QfA8YLTKbH4pgvRmcDEcf6HPzGWNAJyB9HGsiVo/VGFZ3ZRkIuacc6onzHvHQuxs1aI8fPBtdGA6kXRzguA8hv0Q3H4sftRY/TKsYvLJ5HYTJaRVKmMccIc+nHLLNux8cOAUh1kRrHjNr8xwE840VsUwrIZHRwyGvL7saxzzZHnKLVRFeC0UfeeftHBzsQSOoNN0jHqb9Gxwn6xiFfvUZ6PrdHfZ5OSH3WuEfhyeXGOmHKRnYnnkdGXapHfd08x8qBmMdzl2LH82YCyA0PC8cSMlzHaW/bx03TUEe5+yZHEjJ1xuYd/cRDLFbHzbvCxcMTfkfDhHNHId4TRwsk1UWyXUxHy4DXR4RMY0eZuhrHpT1AxhZxq0eB9dtGUhbVxsBb6UbXI8tFJfUQxs7pVcePwtnHxQ3Wxjm0EEaJsJ5FCkaDRGw4iUY1nW1HulrCRff1scX8uJXGjmT1Rj7/6EcfYwBFH8OExknuH8ZtNM7GHoVrwnkf0ceqMR3G4E3dR6+9kUesHPpGkLCmx3Cnk8eU38/H3qBxx3CWvEeKvVbHWiSDx+TD7Ub2CJzGevZVR9/vs0fHmGpHvHTPRN//gMdFR2DHhkmBRgVaukfix+hDqz1Bx9VWP0ba++nGgGiFxjZcjUbY8Y3Hg7DLx05QF0dJDMRFVaByx1ZRD0jgHHJHgYNvx4g8jUd7SqHH9gwbyNFJisd2sCbHZyydR0U3GUdROjzHdLW8xdhfx0VkjITGiNNPx79M4MZaww5HPN1aR8kluMbMzMLE942cR0lWqMfuYeLH43U5RwWzhUc+iAdHCwQ0x7uXp8fLUGnGSZwlR+3mh8fIju3Hv95GRzQRhsY3mFfHK16iR8rS9MZi0DbHMHvPRtuoi0bkQwRHqTIRx2NdWETJxcVGf1lIxyR3N0fk82JHc0ZtxuV//0YkV83GDvwqx3ZPB0cmU9RF3mLrRgRWi0UgMO7GSV0KRqyqesfF71vH+p0ex2KwvEZpl65HNSWPx/3WkEajkNFG//4UyCbzxEZNU21HGi96RgHWvUd4uh1Gplpax58cr8aoFhpHad6wxf5ip8cULmrGdo9AxhnhRcfKghBHgWVWRxpQBEdXzKpH5T8zxpMXZ8dA09xGqrFmxt7xFsYbTjrH5/wBxyW91EfajJhGlTQrx3H7lsa7J0/FsAHbRu3sCccsw+PGA3jyxkLPhsW/5b5HVl1mR+hZlUYIXCVHzBWAR9MLYkesHIbEo/JBx8ozKMdPHg3FAgn4ReGqMUf6bjtHUicTRoFT2EZ4y6lGJXUtxlIP3ccpfPLHOrFRRwOny0bwlpTHrdibxDIldce882jHWV+oRxIkcMchvtjHNV0RR5QHgcbZHb7GiQGjxrAKgsehtgJHs54tSJ2P7UcQWb3HmGxux5CgPUcPmi1Ht4DDRuxfnsfE8ejGPF2XRsyuCUaF2oJF/a2tx2/xQUfwhYxHphmVxu9hkEeEXJDGlIc/RqRHsEcwOTHHDeDiRhLroUfU0YXHOKeXx4dFr0e+Nu9HKkkTx3EbscYdIYdHBHVixwoeB8jLkGTHJKj9xWgA98Mo/tNGA1iFxh/vBMgd6BjHmL1NR2avoMcwKXXH96QTx7kbosdcTljHp1csx8+1d0fNu8NFuy+fxxWkrkf+hwNI88bcR7oKqEfJFLVGMbc8Rmua9cU3eWZH3/ATR4TMNccubgbGcRp4xzY7mcf1yDJHEvJqRRrxo8c9eVjGguItxu6JbMYf4/NGw4SaxqtepsZtlNHG+twrx/ngC0Zwfm5HUSp7RxCnVsf6DY3GiZBvR3RVDMdP3tjGU0XXxqfnMsfWVDXHvfMnx441M8bR0QPGZueeR2IfLsdH0sTHZTiCR7H/RMdXirhGpOe+R1l1ucaR7SFHoXb9xoTFgUcfu0FIAOAVx05wxsd52NHGEGgqxwdvKcdP/rLGylEwx1MFFUYZ2rRH6+L8xZ9resYe5clGTXQsx7IMC8bjft1Hz7MPSPJge0dO6ZlHW6LORnT74MdnhE/HTKUwx9+As8eSei7GvPVTR1yPEEen6CBEyoudxxNwsMcQiH1HwSj7ReGaxcYQKGJHxR6NxtsYREfACxJHwgaSxSAhJEeBlePDIQ4nR/fkFkco5q5HJaSwRl/nYsfzJrVHT76IRveFIMcAbzLH13KVxt6Cm8Vh+s7HMHs0xtT5Ssc1Pw9HmBzNR7UF1MctEj7HieD1xwAuQsd9AkxIdfm/R109AUer/hRGBoEjxYpvOUfFZoRH50s+xzcpPsf4CwpI1fiixl5rr8cZk5JGwTkXRgoXHUaLzbHHe1JXx+gKLsdd3BRGSCfKR8pCCcer7iZH6vR7R2AF8MaCMytHjLKIR1J2OEdyWiTHKpjpxVIngEdDCyHGP2VUx75Pa8cMUz1GHDqYR3l4g0bjFkfHuP8tR69DosYhvibHVTC0xQaRLsejgmfHbpIbRoeFg0ZbkWjHjrXgxos9GEe24kpHdFNXRgOn1caENopHkxgHRgzx/sdl2Q5GzRLCRxkR2UYpWyTH7F9OxzrCKMdwV6DHqkClx5oIM8ZvoTRH9aq9xrbTOMeqEZnGixs5xo1wwkdQTYRH5f8yx8eJXcfOua3GtaaHRNw2C8d24J9HLjemRz2aCccNnwJHQDIOx9fDKsc0wctH+RBUR7UeiMej0dTHR/ILx+f7m8Z78iDHA5jlRn9I/8Q5Y/jGSkOFR5sVT0fjloTGBDZTR9EonEdCLyRHPZtBRn0OUMczpKVGwk7sR2/QVkdwXxZGPZulRQcfMsdcr0vHrZk8x8NTZceuN55Hi3PdR17pqMY7kCtH7H6pRtaV8sf6LYrHv6y9xtq73sbDE99GynvHR/w5sUcFtOVGUN0wR+BNvUZcIIzGUKWdxz+uKchHK73HAhooxpSnGMf4AW7HgrMAxzJVLEa7VpnGrwXCRrtWuUahFl/HUGt4R72yY0fXI6TG1rV4R/cNhkcHznpGCJssx/VKzUYCqgRHc7fBx0O7RkdDIQVIfPAxR39ZWker/npGUueaxi9MtkMZIuNGeUcgxrr5hMe+ML7GGq/yRdvZgEYOPn9H14qeR+z+uMbOaGzHFxfNxgmYY8fF3y/HRuzYxw79ycfCdXBGCfoExwBwEMf1qPxGPUp+R3vEJkdYud7FeWm+xVDrTcZW3atGLr9Oxqg1isaYRYhH6VZBxzz9/sfywEPHc+ajxnzQ48bE0EDHWLiOx8RxeMdlqpDF2c6HxhrvwkbDjK9HPXuBx+eMjMWr9rlHpiHAx2VIXsakT0FHyjEcxxhNh0c8FrVHuFsJSMqSo0bzvQLIzdukRqBpEMdBkZhGUG3ER61pDMXgPY9HVb9px9TqCcdXeltHL2xzxzVvoka8RULGHgU6Rt6R6EaWIA/Hng4dR9VHscae7hbHKWp1xxF3AEfWEhRI14JRx3PXF8c+SZRH8bIBR1/HmcYPyzZGhI1xR1/HBsdxy4bHd62Xx9k9skaexY9HVp3xxjarrEZVn3hGXUtiR7DBwEbwpVbHFxdHRx9zm8fnKnrHEwHnR/wH0EacUnjHGfMSx2ur4kUS9KjGfc6mRiexj0cIm+fF3VWNRv19wkcftNVGpex4x6mTn0VyWABHc3fCRu/4eEZFTubHO4MMyBBAkceO9gFH/zkESP708kbnItrH4RGGxyfgDMbPxofH2MEFx/9QA8ZWfWBGMpWARxzMGMfo+RvHt9nFxw9CEMh+XQ1GS8h0Rij+g0WeHTDHS4CRx22l28avRY/GkHeBR1kXDUfecVVF+n0BRwJ7MkeOBIdH3PVoxj6HbceMqq7G6oSxRX7km8cIvMTHdk9Qx27C7cd4y9xG/U35R4512kdAgy1Im7USR52ojkcDfARIYJWFxx7lqcZZpidHbMiZx33HgsffnwHH57v2RvoekEauNtPHTsI/R6aSjEchBoPH96Uux2WB2Mdx++9Gv66eR5ssj8cGGITHqewFyLoBh8d4O2LHkcbsx3npgsWp88pGduCVxdfjmMdrCWBH3aySR2hCCsjZjiNGm3yFR1PEB8f/kB5DbbTbRYZptsYzMq/HZ3u5x+ccHsd8OYJH7TyMR2SMDscgGZHH8SNJx202yUbxtLpGRgXRRgTFnkU50x1HbbbzR6L0E8cdSaBFLI2eR4dFf8YHvhtHawl2xv22X8YZY5VHIc9aR+EJ0sZYMbzHCrfXRsfayEeLFYtH7lpDxbeYiscUrglFZaj+xoDYIcdHAnJHNynLxsKNzscIbLzGh+cMRnSTKEPzLo/HOI4UyMt/MUVmB8VH0uaHR7JhD0i92dFHBpAzx7V9l8ejUo5GI0rkRtQJeESUN5BHs+pbxhA5psdgNLNGWcYnR+F7w0e8/d5H7D8QxwLqEsdfR7LGHVkyx9eDuEdtVmJHdmDAxuw3v0diCIlH3gL5wxzCskczfAFIrndFRz/VKkcNOJpHWpM7R1InIcX6HGHHUieLRtobvUWACB9GHOqjRwHIB8hRQarHzPX2R//By0fbcoRHwvVSRq6m2EdPHqJFu0YMxyjm7Ee25MDHqC7Ax2meeEed4MhGvp8YRav+isaELULHmQ0XyG4CxMfbaO5EUQl6xsojQcfyofDGT54Axo6ticfkkoRH1XiZxLWlx8dg/ahHO25Ux1beFcc0oGVHG+3rxqV9bEZu4trHZt30x5RGa0dJPChHXbu7xxc3dsYzOp9Hf4pRx6W9YMeo5PDGSYyoxRsdTcf+nM7H/9C3xu5qrcctcOxGa5rSRox5O8c9apdH8IZSxzYkkUeur8ZH9j6hxyPpPEd5WE3G0n6jxoHEm0YgAUXHjdgAR0q7NkY00SXHOqGyRoXrLsV8ALjHpHCdQgi1lUd+zHFHu5dORzJm4MaW4WhHhLapR0U2CEbuWktG3mLvxg8KbkdrS1hHyIcpx6D4w8V97n5GZXC8RwSGw0eoxl1GY50MR0EwMUd71BvHwahZx5gMN8by8IJGrSnGRmSaYMemm0xGVyofR8sARceYfb5HunKtRwZSDMZa5PdFAqvxxXTVtEYTYVXFNFEBxhzbFcen5xvHRdiwwtTJdsZMjcdHrCvcRrQgqMeHtwTH0XGnx6c4S0dXvxxI3aSrRSbTvMUzOwBI2yUUSHZPQUdUsuNGMwJDR5RFCMcuiKTHcoq/xXTTasbsL4HFxa65R6w6Y8Yr9pvF/gKwR7ATA8ezqmrG+l0pR+28Y0ef20hHiRFvx0SaFsfNuynGuB4CR2zX3UeZ+RBH9aokRylLV0a1ZTzHbhrFR4KZ9kcwGc5GteUKRzV1p0e+YIVHnwyMxx62Wccl9tpHq1+GR0wmEsfWhabG2fWTx+IIBchjjizHRFhoxrhORsfznSHHdKQkxi0yuEY3CU3Hs5pOx7actMfOGejHsDGPR94ylMczksXHQSnaR2SMIMYK99dGpN8KxEZECse8G8tH08vvRn4tiEddjYPG4MTfx9obM8bV2JfHcE0fxxljUMcbXsnHJ/BZR9rUo0e7x/LGTWNFx6X9tsYl5TPHHZlcR1mGBMZhYgvIDGLRRk+e6EVirxJHGRPPR0M7Jcc2nOjGD5P0xzU9j8cvddFHc7YwxwJZe8eHxa9G1lWqxzWiT8jqE1HHV4SbR2D2wMZchrpHFecASCDJ60cy6kNIAVylRm+B2sQrZ59GdNMjR6jYLEiiBSdGEZVXx0rqwUbC5RhHspabR0o6k8fRoNjH76hqx0ACEcjhCerG+zruxBAhJMjZLHbHZgebR2eEzUZbQl1F805pxgIrJcWp6qRHJXXQRyFngkcmAmTGvr8HR3eF+kcwmdNGQzxGx65GFsfVV09H1TdaRyNZdMdvgWTF9oYORiX1jMax/xPHprvQxxbZJUb858lGka0jx8faocZcPqHH8806x6pPQUdkTKdG1jTnxgrojkdQ+95HlpD4xZtEOMaiRDDH/xIex/EjM8YeH6nHQQEbRwXk20cnUXdHegXqRlCcgMe944PH5ejex1eyjceGODVHlPcUx9ndFccU7l3G2AGGxdJHmkffoCVHNnsZR0fhhUUJ2eTHcvhSx3mggkfjvLtHz+ZCRzhWFsYXiCHG3HZKx8ZrH8fgPLtGKIbJx7bXHMgT0NVGrIw9R3agYsZEoM1HvvfOR1BbI0fP5kRHpTWjx8QwC8iwmojHPgkbx2q8o0arvvxF2gq4xmuazkU3yYnGKfwux30Nd8euNkPH3zAvR1IIG0d+m2rH4LttR1F6+kfe+ZrHRb6jxyitekZN81VHlvGTRzqBFceyTFDGcxZNR0RqGEeDwMlFCUGvx/12lEXTTcBGMQilxoD3f0eVzIDHvbG3x4oOKkai9KzGXvoyRhzLAcc0eYPHhE30xg3vrMc2XLHGqz6RRS6QyMZHQXNHoFicxsJ16sZF94VHZGz3xgloSMX67EtHnytERwU0PUeuX7/HQViaxwkZvcZNhLVF94NNR+2OCcdx/INH7/gnRm3JDsjch1JHyuujR+jqMUYWyRlHj0L3Rb8tFcewKY7HwbeVRlTSlcVBUPXHtSbBxlD8L0V0U6TH5dDURJtGNkew8r7GwainRR6ngsYLFXrHBXRsx6nSdMeYO9BGsmw6x0iAe8fh6R1IqimxRwhtEcd0cy5HdPUFRkl+rMe0KNbGg0CRxWKfpsedb+9GN6i6R4x6NkcdubNHlIdYRgwTTcYT8RNHm6SxxpJrkscqUbLHKP5px8wdOsa/1JRHdrbIR5JapUb9RYhGmneExW3WOscr97nHyiqixwKKsEdowkhH6rS5xzztXccrxqfHh2eDxnZAvEe4/4/H13Koxz5nIUeePQLHLj9sxpW0NkcmwhpFSqoTRyOfDkgh5+xHA2gIx9sIcse9EQPHPldIRT43gEevtOhGLr/tRpOplkY4xldH0/2VR1sCX8c07+9FrjZ8RsOkv8bSvABIfOARR+4aDcY3KJdHcbuwxkDCmEb+8ilHUjd6xxdIuMMzcglI34gISBUMQMaKfyTHZsa2Rv4CJscDV+DHrmadx3jp4EaCU6xGIv0axtLeDsYIOBfI71eIxzjnp0bW3NDHZdljxlnV48aaeGfHm0S8xR0Ig8deyWVHiXKyxtPM0sczwtJHIYe0RwOpwkcuDuhHVn2+Rd0kkEXQRLBEpzfJRiOaYUcnYCRHDBOcReo0Xce6SZ3FxzqqRzVe4MRN1GTH2JGJR8klQUaGCHHHXjpbRnrlucbzjsBFMoRrRg8aUMec4i/H0k8cR7+uuUfSDm7Hy4GAxnmne0fZjX7Hw9NiRfptEkYCa03HorTyx260EMgHPe5FfS79RgJK0UdXW0JFMOr6x2ddgkdDDZjG5cGKRoRBI0jP5m1GcA4JxuP9j8eq8bTFqrAdSCR3hcaMge/Hung2x8V+wMUFNNHCRpRIxVXwc0ZTRRBHX3gRR8aLB8dpf3jHwVnexnSTvcbsfv1GdarmR9Cq8Uf5z19H+a/9RiI9AEZlkbrH0aqgx9zXL0aRvinH+8tJx3eNYEd3DG1H2qxmRWKws8cbjpDH3McVR1/YOseaiE/G24loRzvOWkYutplHa0mdxp3pjMe9wRrF03ycxp3vtEb57/JGcGaMR/wYesW4XozHG02HRyWESkeMeZRGWUYhxpARmsamm1HGSQXCx0b1M8ckCNLGL30wR3xhMkcsLavHPbpOx3ucCcjE4KnGPLwnSF67J0eRvjJGAK+bxlfb/0XDk6pH60L4Rvk/VsetuM/GOpYSSMrS/0Z6XdTHBlD6RsjAgkfRkTBFGfMbx8u/FMdID8PH16N4RFNQEEiLbPzFymMvRx0owkeXbhpEyhnER6zMq0fHORtH+LGpRjQAKsacE2RHeOlVRa5+m8d5iDrHBFaOxHNmZUf9dpNGo2I2x4LBUUcJiN/GdKMix63YUkeCURjHES2kx5nJVUfY32tGKZw9x3lpsUUGIetGxOiHR1jpM0fBaMpG0XDGR3oFxkay/cTHPVvdxssPYEejIapGQl9Ix2K/Psdz14zFcbOMx1bxCchq+3fH9vevRppm0EURh4rGwZmGx5bCgsc76JdH9EzkRlzmjsezWcnEuZy5xvlvysYmwvZECBspxiIsEMbXgxnH6QcZR+gIG0fddY3GysIZSMsgGEi3+APIungoyDeJw8TwRaDG/TbLxg+KqEeqEfxG4xb8xjA6Okd61t5G4AvmxqjdoEc4r8RHP5XWRrUGKEd7cw7H8y6WRuxOGUgXt29HSiq5RjF3IcWZa6bHAL8Fx8GYEse1HpjH6zqER9fSBkjYXwRFLGMOR4RthUdBudnHbg8NyHJhjsdXSrLG8QNFRzabsEc4prVHJlOCRwB+S0fM3R7G5PJmx6E3jsd26jXIVikWyKY5rMYo7VPHHIpBx+/4N8YEFo/Ge5QcRgbwykaAt6JEsAIdx3i65UZVEKRHmLt1Rla9X0exOMNHyKhhRxx8QUTE4BvGjdgwRz6ZM8cI7LHGhd8aSPjq4UeDL9pF/7EZxxEFNMe8ZfPGFG5ARvD010YqOBzH9SiqRaf3vEb67ZtEVg6iR1G5mEdmZrbFIzsJx/DWgMZZ12bGFspMR1pkP8QeMwLImfsaxssfSce9WpLH7iPPR//B7kaPUwpFcwZPRgbRDsclxL5GlHYPRyjtB8YftLLG7W1UR39qAcZdRMfHuTxFRvHSZkXYr4zHEzIvx2L/z0VIn+ZGGfOORulmGcZzxrZF7ioxR3kQmccHbt7GvBUhR4Vy/cfVaE/Hufx9xVaOLEY5xfVGRuUtxkiUKkhHg0FGO2egx9CkeEez+vTHnxrIxf/qkEe3QFxGndDFRyLdh8d9HcLGTmC9RvUaPMfvh41HF6a7RuYuG0YgUsbFZrfoxv/Q8kac0qDHEkuux97RAcdSJjJH6FkBSDJ2OMfxy7nHOb2DR1dsK0cXV+rGZscPR5rm2UQc60zHrPydxlSCx8eI0uxE+X5XR00kg8cqeTVHjElQR+iaJEd46XrEUv6tx2CUTkcbVYXHZLp5x82zFkgMs4tGdfHexft6G0fjNlfFv+6Exvt7PcfWtKdGbbTaxa3Y8cWoJMNHO87zRXuUs8Yr9n1Gl/8Px1zeuUbqFQpGRoAAyNgn6sfhKzbHjwIQR7LYB0hNpFtHUByyxyuGUMc2JI/H6mPzx/yY10Ul5AfGzqkkx/60D0fBd7fGz2Vsx3am08eJYTrHfHm1R5L6G0eutoVG3oF3x25rscc7n3vG5ZBcxw/6gkZ6ZXhGzzURx7OJREdJzGZHumm5Rm9xHsf0FI7HFZ2Cxh42Gcc49vjHkrq/x333lMeQoNjH5aHKRtyXUkeSi1dHHlI6SAH1okdd5YJHZKTzR01T58YNT3/FmAw4R4/SHMdQXLXHHk/pxxdGnsb4AxHHJeTfx01zfEfLQRdHtJdRx377ukIBxKbHdZMFRvsL7Eae3kXHXM9PRr4H1Me7rqDHyVRCxQ1AY8fQRERG9tfaRuz+p8Ywm43Hds+BRty1f0X9ZffHRpQKR2olmkeXbj3G23nxRTn0CUeKjrrF+izcx0HgcMcDp3jGsd++RpGdmkd2T/zFXmuOx/H0jcfOiLtGoaZFRzQRIEa2c4XFcSyuRdzPukcKFwDGsyouxhg2k0dpL7/GbJdNR9A0JEeMug7H5UFER6GH+UZFNjvH90N7x4UrhUchEhFI8183RzarrsR0tdhFB664RkRpjEXpRuTG8oGSRnAO0cZkE8XHZvcQRGEyx8RmRVrH846Dx9Nb3cdwpoZHJPeoR4QNIcZR3iRI+FreR40GMcWpQiXGFd01xym66kUibQDHo5I2RTiXD0epTInHkPGPxhJS7EZp3yJH1yKjR6TOo0W+8BbHX2gDx1VfTsc1Lg5HD2sIR79s1MWpQtlHWXU2R6CJmsZkosZH8kmURxVNEUdOMT1Hm9WDRjOMiEcCilhHwyRpx6BqAMfrEWHGlHY7RrYieUdSP8LH6Jqcx1OMtUeSiuZHZfqdR2HDHcb+64lHMzOnRlBMCMcT4blHbWa4xwd94ceELAFHLAN/Rp+sN0dVoZPGdlexx1PSDsi0Z+3H9UqTxkFgB0YPOsRGlpB+xcsvUsez0pHHftxoR31OEkdam6LHBGXxRiT3FcdDS1PGkO+PRwX0i8a4TUDGYK31x0NL6cfJ5WPFwzMIx5yCiMcO3m3Hw2LnRtcj38X99mbHhB4XRq4nzUbqk2HHpHaUx1TDhcYyJjrHLgaOR0ZUaUf8qQfF2sTmR3/INsbFjj9H3CVURwC33Me5S55GXa0NxhDJ2sZFB0HGG310x+Ml3MWKfknHHsU1xloTPEd8YVrGTRRdxyzUUMUMS5RHe/SsR7FeXkck1z/HXV0IR2S0skdrC9fGRdbBRgisJcYMs+HGkuogR/B2ssZUw9PGcL2ORgd9c0ddnYNHuK3sRncNGUdAlE9HwpWVxpff6scBLVjH5b8uR49TQkXxYyHH/MmlRiBQwkbLwYrG9Fx2R/i6q0eF2jRHYiEbRvpNisYHPXNE6iToRhlyAUchh6bHgx8Wx0S4X0eZiR3HQRAbRypYHUe6yYbHNZ1Ix00yZsfY7x9HCv7AR/OOq8WAyATG5L4SSJCjVEg4ZsVHni3xRsabMEfWpftGmkZSx+6Lx8bUmuFGpT1PRr3x4Ue6WC1HNID3RHWJjkcj+QLHbbTSRc4IZ0ZV0O5GbZS1R3sCoscMi5jHUri6xS5uK0XBSDJHkKBLxm+hqEZdzDDHvOWEx2ELCEgwAbVH9Wh1xrYEg8X2CApH/S6IRyVOsce4nqfHwQm9R7aT50ZDTFTHXB68xgEdRMceTcfH+aiqx+Y95caqz2TFC7VqxtUH3kbsX3BHf4LBxwglIchCB+HHK9XPx3tDGUfOCJLGNxCCxyAZsUfVWIpGZrX2RgVTC0dwrvTGcH0JR3sDxEXKMkNHE7JExg1Hy8eN2BDH3YS4x2XIX8bV9yFH4sfdxm5EjkcFQptHZKrMxKcoP0bIuNbG2Y60xjCjo0cvdYfHWAD0x5gEoEfl4U9Ga6lER2taqkeWQC/Hxf68RJzTzcducpLHo8IkR2X5DcdEqiJHYeuER5aQWsUZgvPHDmWYx/x3YEcOfQLH3VS2Rxfu4kflQEFHD+4kSNaGIkf5z2NGbbTERag1AcaX1sZHG25lxwYplsfoqhRG0p4xRvQLU0f3tJvHTDeLxwUUm8YQgAXIVszzxmSbQUcqch7IKQQkyPodoUe6SXVHJJfyxteSiEZwzrVGihaORzH35EfLmIlHJz89x7wFicb1IO1HFO50RllPnMdtlm3Hm8TUxIYHJEfOmDvHN/jtxnEs7MWW0I/GB18zxs7IZsdruyZHNU4NR64GV8eDL4TFEFHfx2SC/cd/+YVHzfsaR1wPicW29NJHmap7Rz7ZlUb6HCxGA3d1x6wcpMQ+qHbGmkg3xzhnakexcBpHQ+vkRj0rIkdFthRGv30kxb0xo8dHE6rH2PESx9YlHMd84VnGF/fqxuf758VdK1xHDs2HxiDSUsY6kp1Gf/Hnx0YzYcdkbMZHPdLHR3Nfv0cnUdtGwHuHxpzTTcex3z7HPJ2/RmiC4Md3+AnIgTXCRirYJEeLrNxGl18fR3gK30c6dQNIz9VYRdeyjMc++IPHLr48x97yMsfGHP/GbRZdxhpPiMZI/8dGdk+uRCQYecePMlvHTaRcx1UQmkYJit1FuP2wx8dxykeBhQRIdq5Wx+xAOsZrmlDHEFg2xne1x0ckV1nGZLxHRy4efkfACphGe5LoR+38d8ZU0qjGmaqxR70BhkarvjtGLgiMxzUtlMe4XlVGx0pxx7UVu0QD58zFbBDvx2cdnsexuL3Ho6JCx4Xry8ZhMmFEY9XyR4iUlcbHWpvGRyuiRw7cNMfZPbFDelaOR6rh2UcpG3FH9J8DyE07icdPXjtGuXyAxmynAMZH8k1GbdalR5k5tsYczMrHQdFgR6nDuUeCERjGs3s4x8cpE8WLrGXGuoGax76fukVOURVHr+3GxxMQEMeyrQxHeZC2xwzR2MY1jbFGqiCmxxZJZMcW+bvG66LSxlJXnMfyEaTHab8aR9ymGsdNK4XHcRMjSF1ABUiad7fG4+28Rwc+Hkf3SSTIjuQ5xYz5NkddLL3HkrpnR1Ztm0dJnUtFhmi2R4rOdMZX3KHHCahfxjZqd8dlaZjH4ZKYxye5jccirFbGpvpSR5DAxEfqlRhHNqsNxs9VxcVVX+bGVm4wx9SaOcWKbehH2qt1R5b43Mc0H+HHhUqIx+18F0bXUXZHI1sSx9xngcdUwbRFTQSOxr/dkMbSD6NHLPUuRz156cUwC8JHJSyvR7eREMYQSIDHcBXQx3REi8YdoMRHwuXxR6V8sEftPPFG+BKyR3G8vEekri/HLaGMxncNAccmEjzHMu73R/HCWEd2QOXGjRgrR+hqLsVDHLNDdPVcxp98iMY5/a1HoLwQSBx6/kdpftVG16O0xcK1I0ZwTlfG2hp2x/Kxmsfppz9HbHhyRr6/FMci/X3F9+wLyNQpg8frQvbGIADnx4wZsUYKNirHROpGx5SWskbT3W/HVysgRwd+HcdCVaLHoqPOR4udtUaJMXpH3qYDSHKZycabVdfF9ajBRlvCusYMAkZHztm6RwroEEdsGJBGA0dcR1GiikcBXgLGly5ixu+o6UeX7m5G2Mewx1sgtkX82DHGXho6R03CdEdq3VLH7Y1cxzMTwUZb+rZHWDfyxufqVcaUhYZHVh1Kx+ZuuUZ6BjNHzQpBx4dhEsi44S7Iai0AR+5rfEfK851HjRdJRkEZCcjUuTRH2+hpRgpGKkVeSjRIbHdlRwd9QsfUArDHiMP3xq9lx0fGXIVGBYO6x+wOaccNjyVH0yvNRldbOEai045H/nQyR2Zmhkb58CnHMHq8x2EjjcctcpvG3z5gR1thLUd8ITZH1+JCR31/Qca/bJZF5BKAx/pVwMdV3zhHAhpARkbVRceBFXhHtLmZRxueJMb4Ak/HJWRWxgPnJMb+FJfHv92QxjSA5kblELtGY75vR9gPZMe9dgLIE5Evx3nY2sZmhsHGUPzoRdcSwEZpPj3H6X+yx11rx0by2a5Hh3WeR4JitEWLy0LH4zYFxrjFj8eDF7nHMcg4xuN2T0YQR1zGfMFkx19XosdAI7THmSr7RnCei0dXu8jGVCPxRvp+EsTRkYLEioaKR53xxsbN2lLHiGMMRl2NBUjeYqJH+Auvx8QRHEfOV3VHTpEHx5sE7kbDIrHGVhz+xxLy30RGuQxIYAYIR+uRskYJaHlHzO0TRzFvDUjnfKRHYqG8RYhkZkdlSC5G8LakRk8eiMbf0K7H4Wsyx7Ahb8Zry+xG2FDjRlxPQ8bmHQlH5m5txk7QCcduu6dHkW2ZxvOeh8cJAadHaCKkw8ZNm8aKXlFHg6DVRkwWPUfEQGVHY9WERwiElkdC/XtHV3uWxrKGkcfPZlZFDY8TRsg4NsdhIhTHoJipRpskr8asWAHIXrOLx5rowkZMVRZHkxh/RvyXmMepaq3H0PPaRtjAQcefi8LHQZA8R16KMMd5CGjHgiLxRtqs0MeXn8DH4H1DxwTlB0eIw+BH7MA5RA1rEkjn7FFIDlXNx6jRCMhbgiVH41Q5RgP490VNE9tHKbxAR1dbysb1CKlGqVMDxpitFscGmoBHoS+gR2OdgEaNSBhHR+GYxvkgXUZhO+1HODcBRxF1IEfYwQVGIIiwx7pazUXRgCLG8USexyq6okaQ0MFH7VwMR4RevEa0MItHr7SQx070NsjKOuTHlcRWxwGNM0Z5OHNHAH59R0jAkUe1BjJHKyaPx1JgvcfjFUPHLjQayKJD+8eJEoTGJ3i3x29xBMdtRavF+eigxzQRJkbIR19G4xaIxv7U9cZ/qj7GAqn1RzqZhkcdKc5GDDKhR+tif0d0BSBHS3cpxnI5eUd0pCPG1bizx5gE2UdEMMBHDs2Yxn/5hMe2kn7HN8lzxhxa7cX6/jdHW0IaRWZmKkWMOgZHgKYtRotrskfW9J9HaEB8Ru0838YpXKvEUkhcR7Dpz0cwW4pHPXPAx69lPMaHFVXHuG+wx0Mz/keNmA/HMHtWxxg2FUd2EGnH1yISRzpzFkd6dqXGvTK2xiaiGUfnrLpGOOZKxzuYjUecc35GEEi0xyYzBsemCh9Hmi/xR4EDb0dZ9bvGKG3ORTOCrEYW2lvHKC3zxoEk08axKN7HEeaPx/nwacdyOYdHWfX3xLYrrscoTh9IfizHxtkO1cbsV9NH3O8AyLEQdUYUDx5HPCxARbztqkc2q3/Huev3Rc0qrMVXWgrHB+/QRzDaC0eFKzNGHThpxaX9PMYM8bdFxrMByEkm6MdXygHGzZsWRxZ6tkcbTSTHVrYEyKQwzUbjNgtHHwPOxmKQAUdLiSnHjuUpxy6PDkd+hKDHQZAXx+4p9kYakYLHuUwSRz6ookftzU5Giyyyxv96i8f2t7RG2AFLxj55yEW7KAhIIv0txUW2GEb2qI1HB074RZF+6MWllLPHIKFfxwlZi8aHxd5Gj9qWR13rvcYxNwlHWhOARmamrMc17y5GH2NZxe4yuccyhmPH2PAyRXGLG0e3+d9HJQ2sR6iUMscirDHHuDfRx/ypCMhjXTVGjrW1xn+oeceEPCNGgJfXxojDe8fJxILHNU0wR68rD0h74o1HLuAVRyoZY8fBB8zHorShxijdYcf+1NrFyJjGxcImoceC0j1HDPmYR8t/+8VZBUvHhJwixxqgnUZ1C4bH6OAAyKQuZccMS5rHj7uBx78sEEYToUjHy7C2xt///Ef5eLRHQYEMR2eEmEfFrkdH8OWBRhmjAkcn8SNG/ivNx6j6BsiinJjHRabaxwOnlMf3c+dGtiKSxgSWhsa4fpJG3hGJxz36GsdpL+nGbxDexl3tekcIFZbHspWjx7WtgEetKWdG19LbRkuIMEfTq/vFYt8Xx0zmicZ/CLPGjEh2xwwBKEcsc4JHXyfnRpQWOUf+VFZHo5LQRjV/ucet6YPG4lipRmmeOseGOHZH3sECRyCyKMejgn7HwySfxlTjekdpwDJG8WO9RS4QYEZw3VVHQdAJR3LIqMa/vVxH7iuKRq4HV0dCp4VHq+3NxlK4T0fWNFPFJiOAxzcpgEbFv7tHo3kdSITNY0e/7D9GYfN/RxDIU0fhmwZHH3TAxgRFW8YCGw3H0MyKxwDAB0d+jATGGWJox4JBTse9okrHheMaSJqHjke1BrvHhtjcR1yeokcsBa9GU7QPR6z7wscMcxLHWEkyx6GXkcecgXFHXksAxnplZsdt1tXFt8AZx+FJ4UZw3n1HQYCxxuCtRseu5X3HTNeGxvAWdERYeW3GlWvHRzlVFkd6pcvGOvGXR6jkKEZhcntGhJ05R84In8a7KIJHhsiYR+k3d8f4IrHHGXPdxqWsfkYuMJ5GF9gMx9/+2cYMEndHEQ7cR60pfUezaqHGR4HVRsxuTkaolbXGLaItR56uLseXvy7Hxtx5RLIMS8b+xHlH+zqqxppw1MdVf+bHmr7bx/AWk8aLDNRGsgxdR8j2zUZzRiDHRNjRxtvoKUdeCjJH67HOxh4nwMZoUUrGuN72RrKMG0ephIrGkiOSx7EfAsjSD1jHaXiRx4ITpMdDXB3GvojJxwyCAcdZhx5H5VD2xruYpUbJ1QZHHzT+xsGoKMYCmkJFaJHVxvoEnkfBuZFH19NMR9pzGUj6jCNHsh3IRjXvkEPMvLjHDY8oRuPlY8aNRyHH3J+ExwCop8evFSLHbqrEx1Faq8WguTVHnUAfx88XHcctUoJG9AyMR3NnZ0cJilVG/BeWx/1lIcX893NHjHoRx5fuO0efPKxBAMjQx9qKjUWAtydGTBeAxiu2IkbOGSHFRwPKxPtKI0f1eQZHuikBRz7oosVlcBDI6wFix6BYT0e2JKrGAd6OxbwFbsSmeS5Gw2QRRwu1nMXbGCRHl36LR0CkGUUBzAPHUKvgxnSDM0eFKz1HS4jlxybyRcdcH7VHjVYbxzkkM8dhMxFHL935xpbARceLrFvGsPJTxh9jTEX+1GhF1hS6xu3c10cfh1VIM9K+RxKDscXoqkhGeWCZR2srIcVMVTLHgOc3R6dXcUbF1pRHm5XbR/reBUfFjz9GUemtxnYfEUd2YILGnLOUxviBzUdmtlvHwHPJx/6yrcbZrg/HuvkZx/PtnMcsxYbG+JqJx0JdSsefuBhIsszJRlpTbMffb+TGbrMRx4XaZ0f5l4jHuCWmxyTIQ0dowgHHkjoBxzbLhMajUq7G9pcdx8WW98dUozjHdFVJR/kvvEZwDQlHGDWfR0igj8drAlXIcmDLx+lXecfXw5/GHempRsU+88ZXTJtGedg/RufcAUcl9EFHQo5Sx0BDbMcJOb/GQl6kRuFpNsasW2HHowEtx3IBjscFMuZGTtmqR9m+IUdftnpHPdtBRgvVkUZaC5ZHIEFrxm8BN0Z/6sNHb1Cux7oJx8dTPahHAY0dRgUj3kUCy/pG1CsWxXia/EZMj5XHyaVpx1kX4cUV+1tEp1D7R4bIv0cb/kNHgmMQx0CqpccV+xRFgEb2xvW6n0e+P6lHxZ64xoNPt0dyuUZHhVrTxGvaH8avBfDG+o22RvZ+psfryqvH8WOuRPQs50bWVS5HmlhSx0YUCkYG4BlHtorfx1H6CMd3zp1HSeaux4fyOMjGDQFHXqOJRxQdc8eYbQdHuipCR9osJUbQfLBHRDpxRxG9sMddZbbHvRGkR7biAkeHBcDHFE9qx++IWMc8zojFAU2hRvyIJseF+v7G4xS7xOQyWkblEFVGYh9URwPpIUdTJaDGuL4GR8NMmse8UA/IySRfR3bvAEdTxCJHyw/uRwispEQz83BH023mRo8TNMd5yJpH1rSjxa2Yj8bb6RFH4hdJx6h1EsZCXWdHj+q1RxlCiUeuNwLHVCPQx+dk78dR+n7HHpagxd0TBsbbqPnGjcY2RtuYFcddHIzHpSywRltqo8cRZYHHcqDARwg0yEd2jshHVs64RinLH8YVrAvHmKwZx7KsmUZq3NTHfY6Bx5QHmUaeXl/GpK8TR6BYgsaVk6xHZB8USIDGNcdMJR3HxmvERj2b58VXanLH6Yddxx4FE8ZxKwvHpuk0R7jPDkf7qozHw+SjxhYpJceaSELGcM6mxgTevsflj+JHF068R0nO7sbN6n1H7sPfx+Xpz8c9GrNH7N7+Rp0RnUchDitGTw34xbZXVkgOXoFHxKDXxuZTDkg3ai9HCFtVx7hva8fYUJ3GduCSRl/Po8cwu0FGHHrrRmFr/ccf/LbHLDSOxzqDBcedEQPHIn1kR5eGL0hHkR/HvYGrxtwug0erTbPGljI4R80qSEcYdNRHjUgnR3u4CsivpSHHoVYbRxUdq8aUNWLHLLUDRw/KakfVJy/HEpQpxyTI4UYOFZ1HZCzFxikk08d0RKHG6UaBRjqSF8dKqg/G+yrRRzOkkcZEqh3HozKSR7E/cMcpfK7GL8z4xbs38cfvuG3HpN89xUy1+UbQMyvHKepmx3vTFUdAgszG43Ukx6ws3kebbPZHgEiTxSMy5UdtZZpHR/4cyGji9UZK2qFHVgxsx1D8j0fJpDZH6Pgzx3xQsUbyYSvHEkvgx4aokMfT1K3HJSRJx8QxocbcVTfHQn5ExpF+C8Zi8UhHRPhdR/GiHMesi4pFL0zERp5e4UWkYJJHNir7Rxf4a0dWFdXHpj4IyB/0ScZQjc1GNJHZRWlApkbIl1rH6ZdFx1dbfUZLqOfGUJyER0x3GUeNTpnH8KY1RyZyLUfOWRXGlPZrxzoBC8g4FjLG7SzhR5I4DEjrScxHLEMER88HxEfAwoVH4BSQx4WL38YwyxvHzWqKx+7zkkdZJwRHqNQ2x/7UykUsFHlGHoUTRTa7VccbHhNH46YCSMQhr0c9+8JHZm6CR96hTUc3+BVH/DikRk7CscbfZ4DH25gsR4SNJcZy+AfHawkYxSdR0MfQBLTG2nqLx/qtz8eaBv5GmL10x2yHFsdVEOZG886pxvqepEboWiLHkxg7xsFAqEfrgq7GmtgdR54l00fEsWHH+3pBxgG+CkfROpXHkjqiRWQzpkcSG4ZH093RR7AioUc+mZNGV+wKxrjeCEcnMeJHOpJbw/lgq8d/WSpGjFmBRnXhoEeRlrBHh/Y4x0cjr8aTSYhGT849R50vukZYuZhFrTCORyzUCkUBbdpG0ZBBR8C7O8faI9vHzrnyx4u8SEcIbZNHhdp8RjhWhsb1WPjH/9ABRt8+DUeGOAnGjSwBSPWykEcv9JjHsc+qx+ELncW15QpHGeIsR+Ct4sY5c2LHrzORR5mZbUZBoIxGsl28RwvEu0Ya0CJHuG/axjufsMfTNJ/Hs1vrxg7uZkfYEHnHgVPfxiUkW0fMzO3GlDY3Rjn1TcdseLjHmH0yRyZiOkdQa5zFWY+DR4F1o0cVu9zGg8B2RWaWQUf9pS3H6Glnx5mq48ataXzFtkQTRr/sEEYy9GzHoHQWyEdxc8e1hufGGoCZx72hk8aVVKzGzimkx8qC3cfwZcHGyP7SR8nt3UdJDJrEKMaZx3WCUUZSFy/Hfyj+xxiVScUVbMbG2Q4lx8Wt/Mbzv+LHjmQpxjcYoUcagA7HGXNdxxMpskcub0dHm+TQxjZrIkZ/WYPHOyBDx9gf6kbJBc1H/OjKR5yCIcdAUw5HkrolRnVCmseHb4tHT0+MxnqF8cdMFQlGwDqwRzW9dUe2871Cd+0IxmkQgEdjRhdIoi2AR7bT78bf/klHXilVR5+6mcYyZU7HBoCBx8YNS8dXjILGugmHRgTWMUfW5hRHYHYDxNnO50UGkADHpcSFR50Ar0UqaeDGkmKXRwBPq8bX0i1GOKegR5WDnEZ78i9FD6ovR8N0i0d8YctGQu7MR8pSL0e1RevHNb4Ax/aXTUYOHqjGtkMXx7YErUVS1wVH021wx00UKsdG1ARH2N8/R+mX7EZY2SnH+kx3x/cVt8a8jezH3ljFxzw0pEdSSJLH80erx84oWkerbQPIEWoCyFQqkMcT8JtGpAYQSHQTk8WCqa1H3AY6SLgeQUWwYcvG8UyLRyNZlEcPGg1HXx+sR2ynPEfjlqDGuI2cRM3LIMe4L8bGuxasRuM2Ake/jPlG3SQHRgfOQ8YCmglFRmQAR2Q75cX3NTZHOsECR6unj8cRlutGUnbURik0hMdHoQ7Hk+ldRjmFTEc0seNGnGL7Rgp2PMcssyPIELAByAxj3MfxpCrH99P/Rj157ERu41BHofc0RwJh9sd9BgTIlIccxwA3w8dghCLHkxjNReaF+8elzMXGfb8Bxk0gC8hj7uTGm8QOxmocsMZgJe3GlqHhxrS9GEjaks9Hgx71xcFIoUal/BNHtYVTR+wAEUZeQp1HU7Qcxq1B+sc/9ZdGyAcxRZzCnsZWnHDHKrGKx1yP6UbiGFzGzWsERz+mikasnNPG9Uj3RqBpGEeCSq9H2W2OR0eh5kakPhTHeAsgRU+W4Ud957ZHpOCbR2S7Ecb8GDFGDAIrx+l+pMclXLVHcYPIx2cDyccLFDdHwSmhx9TLjUYkN+xGZItIx8CKKcbLnyVHGVPgRgGNLsaTyLlHMZeKRmLhiseLbCfGmJ3pRvLQIEgmerVHeyM+xycx80YqmRBHBNavxgkKPMbBl3DHNpOex2p1q8cYbL7HK+acRxWbjMbLJ7bHcczJR1Uni8f9ZSvFLRLnR+rjRsciy11Hns3yQygNgMb4cxlHSYxmxzkTO0ez+1jG6Vf/xv1NxUcvXYdGgAadRoouvUZQfN/FiDQhxptwC8i759zHR+GYRT7IhUas64hHGz4vx896D8j67SLGXM9bRtjBHsa8BQ7FytJHx0sZbcb1WU9HC3WtxjKGjscSQ2NGXhrNxlTB8sW7r7BHdk8NxrNKGcdqHLXG57sqxl/IU0eHNrVHRnSXR1RyB8ehlg7GRxExR+YtCEfvONZGRIqzx8YU3sfZTp/GmGO7R4OgE0eSqkvHwrWiR7pJTcYJ+cfH3MbDRdMtl8aG+QfHmRn5RSI7ZEdU0v5GBYR2R6il0kcMcWfFNZ8Lx0xmu8dKktPHJfUdxgzjP8dEahjHfFCJRTwcAsexoCvHUO2DxicRhUc2BPtHQl63Rx6GXkcMkeTGzsG/xwKKB8dwn6vGLbIWRiQXx8Xl8NrH1vSjRrI1r0ezKoPGH5QgxzarBsa5rDlHQfF6x+fyy8cHPUPEi41Nx9eSYcYBTc5EDIH0xwYppcemm+RGzTpNRzAZlsXhOohG6PnHR4KTlUbcxvtFVJMbR7bEncdhy5zHJx/mxykrHMigeBPGs3s8xn+peMcqqchFMXe2RdzniMfd5ZvHlFUyx/JBBsVr2n1Hkb1Wx7pJeMcXf9NHA+hFR3hKK0cwsZdHdFW4RlRjFMbFTeDG1IlDRv8hi0VYOc1GyUVNR0jHmEc1zaxH1AlCRyJLfUemaz/HNivGRvtaeEcnJ+zH6abWRmScV0cb3k7G16HlxhdHjscZgn9HLXLCRptGsUa7h3ZHnT8CR5nBiUc8jqTGv40XR5fek0cImx5Hb4FgR5e/WUYxMLNH2N+9xl9PsceVXIdHMHG0RwZsBUiJUKpHPgjERlFCjUeSO5FHdhAUR53AscaRjZHGmgZIxxdorsZvsU1HjajDxXzQmEWGybvGyrJqRhFyTkgTIGxHq4oMyDOihMT44xlHAms/RjxMHUdzT7zHZUl/x1n1I8aYBOLHWMkxR9RrgEdOep3HWVXdxs4hsMdpD6vG75DmRyO5DMPCdlDH+0l9xzKVNscjOUDGKthyxqEHsUeEfD5HR3IoxlrjDkcgYjbHXD5VxqUsA0cp67PGorQXR92DWkd9fVbHX+DvxygeDsdVsNJGwXkWxlk1oUZGFRBHHhZdR5ZptkdZd8ZGMPmbxtEircUe1pDGk6kdxq26A8ZpHmRGdzWMR0qKv8aW0iTH/kyDR7Js/sYmGrHHyDiMx1vZkce6CZBGqqDIRncc2EaoJSxH4sc0RiqZP0e2lAdHgcTfRptV/kaP8zbHgpENRoNucUcwOZXGluEIx5WL6cfJXOHHsCFnRiZy5Mc87LLHTsIkR/S76Md03ZbHGEVtR+kmj0WkcKPFXqnWRVGaLEZfCDdHVBKPRo+T+saAWApHWpNjRxcIr0elVCtI3xeWR3kpIUb8aS7G7XzexhLDjEatyATHbEeBx4RU3McNoNDHN/hdx3LJzcd5WOzGhsnjRWjQfcdk60bHVf8fR0e7lEeBlQfG2H9KxxpJoseQHwDHwvWLRoHEcsaS0o1HdcIaxrBpCcgEFpLGI2kUR3dcM0Zn1TJFREl2xzB5aMeGl05HjaiuRlUwuMUwmT1F/BngxyuHh8bGC0hHIizTxivnkkam2QrHqcKqRmu5lEe4vm/HT68YRTl1Y0fIR5HGYu8rx7ZkD8fvSA5H3mL8RhV82MfjTpnHTHecR+K4xMZ+i9fH11K2RuIHDcYBfh7Hena/RhG+jseDIJDHAc2rRp0v7saM+ddGOTEGSGS7N0eWkWLHsBL5xk9+n0eP4i9HxZ1cxwXUn0b029dDI3ljRsssIEjHoqpHRNoax2IhnMVttWhHnfHKxrcxfceHfY1Hm8Qgw3kpq8fZrSXHq255x1cMqsf5aOjHRqQnx3pVN8fm/YTG0jMLSBiE/MZS557HTUL9xpKKysftrelGgpHOxspzVscUrsnETVR4x95RhUaMOaDGu2ceRsPE3EaeugHIWAlCx5xjkUfxM3FHxf43Rmb2iUeEzXpG/ao7yPEjh8eBFV7GlBeSx5ILzUZ88KrGCpdux6PSXsaL+85GHzQHR0Pln8c12wjIgsMzx5oInkUtctXGutoCRDGXqsaWMrXGCYmLRycAhkeQ96lH6HneRnLqpsffvuNGMj69R4mwDEUd2RxHF37QR7YjL8eU3rfHDMLMRjCbhMZwFYvHV7vUxgp4Q0c70DVH2L9JxxEF8MZ4eqnEuzdWR2cNE0hMx6NHsHIVR3rUfEaCYmLHhRpAx9eyqMbznzxHZblTR3u0Tcd7FC5DIZ/BRupVNMf4M67GF1fOxgOJuMaWImzHo3mwxxElZkZSd55H2rxjR3zQZMW0MZBHiq+nRwl5v8eW4hXHUVqiRwZwv0WwYdbHgFc6x+HZQEc0MC3HgpIxR9fDY0fPXqzHQo8vR3COY0dvCfTHPkAdyGJhvEZDbIBHy0+mx432BccopabHH9RBx+P+yUdN9DHHMfdKx+UQiEbm3clG/GGaRxueMUcgwilHRCkWR0SKg0fBeZHGPBTMx6CpuUafPEfFFR2LR7HQ1EdQnQ7HnrafR19Y70Y3+HzFfHwRSAwCdUYDB+zG95NGxqZLuMdh8wfHX0+IR+DT+0fDXMRHU3QDRjm028ff/BnI8YKux5hMj8Th+vFG42Vex6J0RMZgVFvFphPBx6OSFkSNRhvHZUqOx/XJZEc7wKVHGOVIR/I/98a24gbGjqQUxmOdkcYrthFGi02zxwYwCUY0AAJGm+Wpxy2Q7kWNGCrHzJ1KRzDrqEd5H5TH6nNERohjpUfK4gBHIZiQx8kUTMfxNJdGN0lhx9DDVEcRtitHlmKBx54e5UYZApLGJAZtxmv66cbWxJbHSgK+R14p1kbEoFLGY57OR77/98f4xi/IeSk/R6yso0fyMXBHmXpxxyDRAscBRXdIO/7zRwJp+8YOgRNI1xNaR/HEu8d3/C7HjOq2Rp8a0UXsCKPHp+gVR4hUSkfXyrHHuC19x0uX9sZbsblE2K8Exznj2EdubzpIFcWgx3duEMfO1+5GD8uhRvQswEdoAGdFoEgyRz9G4kXjJLnHQs85xmeVEUeSXDZEVs2Ex0h/P0YF9AFGHVj5xsIGQ0aHdqjGI5soR5cucsYiK9/HcA8Xxz1rSEdHslRGaPHwxu1NH0iSW5hHYVIKx0EArkcbDcLE4kdSRjHZEMd1eufHwFtfxRUtOEdlIZdHGeKoxPmgMEXYQBhHxi1JxrsnkEXMjp9GtAhmR+Mla0a6srZHi0zKRwGti8dbgEZHuSWJR9y1XUWNp59Hpb3uRZGdh8d0c37HqPaEx8/N0sfr+uDH81WVxzy94cXFrgJHpspjxv4jx8ZGBJLH4+UjxhcIfUfc9WjH4ensRfkQi0eopM5GqAzVR1l+30caYDlH942Ixzhe38dBsUpHY20wR2iRB8fI9lpH00xKx/UBqsdxKypHit8Ax4SckkZIv4vEY832x/HSp8XQRLZEKcuyxZsVBMdYNALItvP0Rb/syEcxv6JHn8tXR+H6wUWYlZdHoSe2Ri4P9seZCtPG4xQtRbByg8cGEIdGrseAxTiHUMd9Lq/GNe3qRnv0EUeqj1/Hj1N1R8/l00dM9xDGqUNzR3EMpUfX2plHTD+bR74PSkcvDEfGj8JBx1vgnkYBjfzGm1Vfw9hfVsTSPmPHM3IQR+8xkschZ5nHqUJQRin7X8ecMzrFBrDcRqDp8EZhw5dFEGf1xvEzgEfCdmlHokWLxua/GUexcApH2zCJx7DhPMUtskdGihbOx8FHU8dm94tGw1yZR40wDkgu/4pHOePDxvtLn8XlKYRHz+eJR0JPX8bhu1rHc9ecRq2qOkfW7qpHP+6gRxstC8cXSAZHOnKpRjVtxsZ2X4lH830VR2wvikcUnoVHVg6tRgI6jUbK4z3HNX4Gx5PpxsZMJUtHzSp3R2FiUcdLmGHHNcWzx4VqEcd3DSpHlrJsxY/SFUedj0JHkTa5x72KkMe7xyRH+u3AxjhXM0dK6ipH2Y4Ox2r8jUdb4LfGIDKNRlWolUebZJPGdxWXR8ZLx8ToOTvHBgFnx7S3K8d6tTFHU50EyM75SsdsMIlHxCCrxh04aEb40XTHpW12xxZKnkZGFSlHF3Y6R+E6Tkf4oYRHk+nyxvNfA0fv74pHCakEx+yezMOJkNLGUVpCxpYy+MV2ABzHXhshxxmT98fcdz7HHufsxnKZz8f3c+jGBuHsxh/zo8ckSPvHLr5+x/aOp0eWysVHlmEnxjZ8jcdwTiZHSP/SxqFe8MdCDzZGm4USx+5r18Y8fSrGY77sxxJSW0fy6b9HxiTNxyDB/sZMpRhIYyWsRw69OscgsCjHsQ5yx3FrFscA3mtGpUt3R+gCsUdVwYBELu6PRtPMJMfz78fHfhxWR+vivMa9QajHcrmORtyXNEZQDEpHCKxMROtCccdg5IRHhYrzR9dTJ0dstzPH3AY5RrYLtkcTUgnHb+CJxycgd8bqdGbHPfnZxQF8z0YyVGhHAmKeR8YcBMdnM7NGcL8MxxRddkYs48dGlIcERrUV4kaPwSbHEeX+RkA8nEfS3u5EiWEfx0dhLkaQoPNGGeIWxmp97Ee8VAtHK3IUyOTj9MZeCSZHvnBVRrItXscqyDfHeCpdR8OT50b1igvG1FqgRmKRJEe+TnVGsgy6RaYbmkWbFjXHiVkKyDacd8faUtBH3cyux69Ntsf8B6RH9aKTx7WWwccb1cTHJChNxUsR7Efq9QTHR2E1RmgCsUcXkORHbH/KR413hketQQ1IyKcoR2Al+EabFStHjnWhxjUNOMbHWXDHz+b7RfwHZ8Z0pI7G5GSOR4rOlcbG7TzGK8cYxjKFUccTUOXGf0r4RqpRTUehl0vHgtGaRmEheUc0cSPH/5GCxyQYhcc0YAVHCOxpR//SlMYVqzvHzeuex23F38dWdR3IEElrxywDLUY4/pPHEAmSRgKrdEfCPv7HrYYgyBW7WcfVeAXHb3BNRz4IDUfas/jHCwTMxhdIw8WdHxXIUGSlx3e898YYlYLGx7kBx4oO48WjvRNIzmHLR/Muz8Z2jlTHyxBrxXIKBkdWrpFGZzShR/32B8fbcPjHH9OCxwDXzsedL43GSb4jx9pqYceWoYhHyVT9xDSAM8TOyFbGcXxbx3cNvEYhnmVHj/KNR4iEKke8o+dGEGc4xxMhR8Y+Z+pHHIv+RoKyMEcMGqdHyYU6R96xtsZ/uH7HK4ewRra7/sc5BeXHxzj+Rmk+u8enqFjGBiGURtiRrMcnMSNFav1yR5+r3kWz6rtDsW+XR2czjEaRnqrGF0i1Rt2TREaVzP5HvhepR7aSYcfASnJH1AOcR68DDMWaCA1G9VkTx32+esdfmM/HYXrNxx2pz0ZC7V7GZRnQxhttoEa3yKrHpF/ixR5dkUexb21HNR+TR9JfB8fTDZHGxECqxrrIVseXL5BHRiVVwwL6AcdTVV5Hcmhcxn+q+EZaVCFHc8cBx+SD/cVbGtDHOe2dxyPK1EVseCvFPdubR69Dcsc0/QTIhVqxxWEyv8URZTBGYk8uxywU3cbUyWJGqYIZRrK9KEd/0pDHl9AKRvur4Eb9b4PHHIOQR3iL+cUgsVvHdVMIRvGUmMY/jb9Hbyf5Rx/0wsUu8ITHjcjsxpOYOcZ+i2lHKXyfRwxyZ8cyzNfH2N/zxYNu/UdCPgbGnHJsxzPytEfwxY7HEf+Tx9pbr0a3wPzG+ELoRfbXI0fjRsVH0t4nRnLozEUcktBHc0ZLRitHZMb3s1vHfzkzx08+7salZZfHpWxLRmLhkkb4QprG6TfJxa62f0XPBoZGU0RFR0HIskcr1mNHak28RYIjh8c64S7HOZTRRuwOPkdVX8ZG4bHXx4LzncZVKKBH8WMKxlTjn8X9ZTLFwTn7RgT1EMcDb43HPMw4RwSWWMZcPldGp0i1RjIE9segQdnHXQ1rxyABj8aFKwPHEMm4xh8jlEewclLFkOBaxkEQD0c9G5DGmogCRrks7cf/bRXIjpQ+R5k7J8apBITH9bltxSDBuMa/hYzHHn6dx6kCzsUYJN1Gyx/vRnvyF8d3nJfGiRnIR46EEUe4vktHuWTHR6EGQkc2vDzGSBCxxn9BoEcHHS5HFYyYRYmRS0fvT9ZHeAPKR6xa7kaZqbJHG3xgxRpwUEdw3qxHPicbyEkMGcXmfhpH2ko2xqrgSEZg7rLHu3dwR3HLB0cPGsZGEurbRxxLJkch+J5HQOQcxj3aBkdD289HNQ2ORnCd10ZpD1lH3G4FSJBPtMZOeOrHHVgqRzjXQ0cCc6tHyDe1R5J6iEbmnQRHsJKNRyrpo0YyZq7FAqvXRZWUe8dAZNJGZUkZR39q+kS4X9JHqRNqRifwf0dbBDtIFZs5R0yl/sdYcOXHZjdARvBWZMbdk4ZFgMgJx4E1R8crp2VHR2vIx/d1VEVTtdxHMWGOxzLVvMWSfKjHYjBOxw7+Ckgx6IpGeAu+xo9TKMepYkjHR2GERtvonEYRV6xHBWRzR2l+nkY5tIpEOgquxzrTEMeVgzNGg8C/xfwp00WqYK9FUqfsxs752cf1uCTHCPslR1sgS8Xm/ixHfZaJR/jRikfLz4xHfv2HxgrIkcYSA8HG8GVFx6wcGkM3SR/H8mEkR+TmFkixHijHeKlgx2xfj0fuizfHU4Q8x3ecRMbae6nG0GyaR+fq0EXfEA3HmUkkR3QkV0f8mNNHRcghRzjWlUOoZVtHUFz9xuIHQkaqAVRH1+KCxxscZce0EM7HWZ+QxxxqEUcYZePH0ciPx1/nTUf5n73H67Gkx6VMHEea5v1GUDwhx4B3OccCKhpHMFpWR5c/cUblYS3Hm0QrxwSlyEZdY7xHyTUgSG0Wo0eDL5/FlAe0RtGhSEcDJ8FGoAlmxzOyt8emUufHMaDIx9BjPMfAyX/Hr4yDx/KxRcema2HH+X96x7KsHkdBoaRHiEyGx0C0sccDJ0LHtaUux4w5McbDE7tGymuZR3H7C8eS8vnHbCcexrXWM0fh+QtHhSsjRrYDosdeEYHHahxzR5jdy0Rc/iLHc1eGRlho8sYGMQRHP7Y2R9++EsYQWHBF6OhOx9JeT0cd2IpHae91x220wkWrPrBGYsAXxx0oGsfZTlLGvYEZRj/GbsWTsY7HkmvTx166vEbvCZbGROj3x807aUUcK3HG+Z7Xxu2NC0dky7bHaxOuxyyU/kYwaorGpbxax3IZokaiI8jFAuO8x8JVdsfBaEZHNvOBRyz0TsdPTibHn1qwxvHSssbR3ihIH18HSE/vJMdOQOdF8viCR8GX/sUOJb7HWzGCRVRyQEdKe/jGdMUNx7XleMfAS5rHcK7LxwHOGseGuMJFsypCRiffvke0V1bHXU1/x5zzmsZWJgbIJGglxlPFEkaFmiXG5wrSxlaO+8ZyGo1HquAdx1EKJ0fczqJHlXOkx0ItocZ5lzlHdSqfRwsEs8ZhggdHAqvqR2yo3cfClgrHYDY1Rg4NvsduEiZFK8cDx0CMvcdlChfHz6ZURsWPeUUmMqzHT24byDeJKsfj9l1G00tnx+iYIkcuf5lGK/akRup9xUfgHG1Gq6XER/4DQMZK7yDIfAEHR7VVakeC4kdFwqZdRxfX0kdIf+lGqObIxypggcdyoIHHOH4AyGGiWcfAE4NHOOYVR+pjAsfYX/LEiENFR32Xt0eckspHKA4LR2dzr8btvRVHpb0BwjpyjMd9HdTEaJFFRB8D3EbVWM7GUOOYxzI138b9xrXHL2zMxlz+ksaGyfHGCKzSxOqbrse9oSlHSwjjR8B7hEcFQ0FH2iqlR3FzxUd0pa/HuRsUx95Bc0fOWHpHk2mhRmyw1MeGqbtGWHneRqEHaEes+zlHr3AtyARFnEU/xHBH2dkDyP9hNsgFYwnHCNSiR+esPcfsL7dE97Sbx3L4aMdl8A9IvVFLxw+qWscypndGxGKARnh710fbqOhG2kogR9rKl0d3RJRHBjCuRot9M8fOt2HGtoI/x3edWUfiL5FHh7bsxuG7U0ceZ5tGUQoAR8F8Fkh0kw5HNfeox5+MYMeBpHLHGs8ox9Woe0f7O7xHcnqSRyAhukYeL53HS1jXx41un8dpHnVGCWpXR3WhW8fPd8lFnCJhR8n0kMc17wPHAG//xcAzhsf1OZFFxntRR+3tz8aULtTHaq3bxuuxpkbix9RE9/UpxrZTisfRchRHK4cWxPiK/cfsXx7HNjwIx5lq50bsnh/Ga/qRx03bkEclraFHfGA6RwlqdMey7BXHHLpPRx4HUccs5AtHBaOMxHQDLcdlKX1HB18Dxrp4xkaodabG2hwrxw9rZ0efShfH9gakRW0luUctwqXHC905yBueBUXu8thHv+ykRa6epccdKDjH9Sk+SAOXDEiw0j3H0LS/R8ycSEd3BqnHbcXxxkOrokY7Ds3GgoqHx7iNaEcQuR1H+KEVxxE2lsY4Z8JEOeUBR1PkJ8fmDudHh3USSLGH5sdC31vHklyCxfixQUf58MBHVzwAx5awycZHQ7jG3SSWxCqp0kX7S/JF6jQhR3fsFccrJ+nGLNMex3ccE0YgwTFHFx+Jx7/snUVJbJBGWSWYxy/NLcfAqppHozIWR28BSseK2idI3KoASHCvA8fEkFdH375LR44FNkctQmHHthKDx6NphUeOpb5HlN+lR0aUn0UCSoRHFE8zRzjWA8Xam2NHfGGIx0vZBcd7ssRGEKncRi8Mv0cepiRHjtUGR+XQY0aHlXxHNwC4R9a0dcajsULH5UDNxxlaocflkaLHV6Pxx2Nu+cb+A/RGFe0uR1D8N8WVk0fHjuXUxzLGTMf12l1H60JqxzGI4cVSB41HN/hYxc7IpEdDzJxHuL7yRiBBcsU7v1rHHBKnR2jyiUf99QvH/SUSRxiVNMc7J43H7FAnRwHNk8ahxbnGtMgex2dc2MfuiTvHdm8IxyunhUZZtRZGsW64x2xHgUYE/YRH6TcCxnNm78a1VVPH4xYBR1HaQMVXChnI/6F5xuIQhUdml7rGHThUxh5l88a3UCDHQbEmx+eq4UbW3J5Hg37xxg8rKkfg7QlHdAWsx2/B/EZq1YBHJ5EmRxrZsEeGsYFHOxChxuURBMcM8fnFnn7oxqniJUe/7IpEImwwxtjhk0fo6jfHb5FYxwnZrMaZeYTG8XJHR8vwBkfaC3FHquAkxvGjkMZ9fsxHqRMcR66nt0bnWzZH8kFTx/CmRceDD7pG0dEhx2+Aqsdrc5XHs6p1xw3AZEehF8ZHM6QUR6lCyMYkBnTFNQ+ARxCHWEZB4N/FpltExpaQl0ak4IRH5FNjR2+gKkeoBLjGNnOfR7ItI0cUd7bHI7GSR7bzfkdLt11HaJraR9m9aEYFw6DG+BEVx2v5IkdglWFHE9ILR56uA0eOXMTHmEyRx8WeP8eJEpDH1kU8R+QDTEbWlDXHHbjHRWSLvseS607H1xOAR0Pchsfc969GUNWpRw3gLcLpdiBHP+Vgx7l8q0YoPgNH62Fax1RTo0cyFWRGP8aKRN2E5caEzkbHdGTRRtM09sd+zGTGx2qPR+LHyMXfYIdFIwuax0BTJMbc18XEnl5Jwxu9eEed7xxGLZLgRnzhFMYb3lJGKTsKR2/Qg0bFBoRHf9laxbwF6EWuR31ECGw+xzxdCcdEUpjHDW+Cxs1q2MbrWq7HzIx+xrgvZkZQ2yHHhIX2x6CIpseWIa5GSvtTR+zAbUSMKq/G+kxsRyp6pMamCXjHXP8eRwk5P8ZW/XRGhxbXRZOhqMc6GZtHhbKLR7je7ceIg4tGn1cwSKbpkUdwPhnHK5cZx+mm0MX6vh/GKTr6xgdfq0bVdnFHJw9jRVzPJcbvN1DHAxG0x1DrA8YuLgjHxs0Ix+Qjz0YXuFLHT6/SRF9Y0EbWZWvH9OwXRzr5iEdjzsVGiFT6xteh9sZZLr1HZqZ7xlNkVsdBwQlHZItfx36MEUQ3WilHzF1tR61avEcT8UPHA8e4RuHJFcf6TQvH3Kb1RlhojkZYV//G5Z9kx8qBGUfyf29HnW+rxtBie8fpV9fGY47jxkCTIsbricVHfGEhx9YkGcgQaZtFc3epRwIbGkfYkJfHdLO7x/EUv0YlXKtHQBMNRjrSqca+oCZHWPkSxrCyC0f+0rFHXS32xjY8zcfqlTZEr7TkR8kUisdDA4HHsLHYR3nnuEbK0r3GNb3bx3uD4sbK0WFHpjGDx9hRIMdp3tfGw+geSCMqKkhuMwpHXGYsSAaQC0cxd23GqJQ7Rzxsm8YuUKvG0seOx0ZlIUfMrovGKI42x0kF1Eee/qrGTCbDxfVKCsYYzarHhzaZxg3gE0UMASxHnaEPxw6cxsVKSqNHO98zxt/ONcdSEMnHdbFGxvJoxUd7wjvHQk9nxzwcH0cl3I/HPfIjyF28qMYDeKXFr7T6x0g/B8beWZhHrRqax9rWHcjNc5/HbwFmRlGaxUdSxlhHv8Sax6Bp6cY/JPZFPXu4x/zf2MdKihPHxu0kxsGoDceybQxHYbPXRwirgkdCfujG/ynKx0h/98aLW9bFsp0pRbQHgEeJQGvHyBDRx2T01MctLhTImaoCx8acHccexd7GU+WRRyfRlkZ/6tbGLFWGx0VHS8eXbsdGKtgwRyopD0cwKqFFfY6hRtMtG8cDCBXHThFgR3vD+cYQmCZGZrIBSNZNkkdLyNdES8gmx7BBGsdQvc7Hr5uwx4v9g0XB6KDHnc/yxtJeGEZSj9fH3EapxEf6lEe47bDGmndJxpJ7MUcpS+ZGdSLARtmuVkeJ0OJGgTQ5Ry5PK0cyxPvGxW+PRxPJ50dLSKXFQ9wWRkqb00ZtForHs1vyx9RZn8ehJ2XHp+jwQ9s4akdgNjvHHuUzx9k9G8bAW9LFET7+Rw4sPkeMWTnHSe4JRkytkseUFj7H/muMRzJViEYsFLnGsHLowUbF8sZHcxxHoUeRRgmqpMfC9XJFFkpCx5aAOsc+eR9FcayyxWIJ2ke8BLDHugHrx6I0OUcgEi3GNW3rRo4FdscIG0zFQ9zyRjz1g8fAgpBHU2QJxzd4MUbbKHBHwVHSx402O0eNt4VGAiKax3ZPzMX9NglG4ITIR2shp0cyLprHAdS2xzQAucYQyELHoruDR5xb8UcR5bDGLMNGxyh+GUZu6qhHhldOx/gjJcetSWRHvZkJyK+lvMY+505HXnoMx6J0A0YNL9RGNEHhR2VImsb16sHGsUizR3sUqkRWrE9GSmqpxkejjEbXMsPG2pO/xywTUEc4NhZHo8FuRmHy20YSFCrG6VZbx38I/carX4hHF3cLRxyruEYzou/G/mQex9cCW0f8AZNHvheRR+VRlMd1EVHHbbVLR2o8gEWqPz9H65GDxqWsoMZtBXzGMiVcx+3cekddbdpFrViGRXxZhUeYrH/HbxDcx/5U0cfOeafHR7IHx4eFyMZwTmrGBXMFx4Vrs8Z0U1FGpnlYR0rigEcybqrHQLPFx8QZhUfOSTJHnS/nxm/QFMcZUz3HyhFox7KOGMeynUdHjwJNRy4QwMU1bYDGU4YMRxcGckcldcLChtkZR0exskfvGEhHvpAyx84Zgsb9ZQBIwvVkR1fbJ0Yuj4BHCIPNR8rZqUfoSLtGSwmzR5SnhUapcntH+RiQR4maCsjr4k1F61HQxdS6NcebRQNHejZ1x7/takdPj9NGnzxORVJO7Uff7n1HlQOER3QkEUYUfyxHRkyxR9cjuUUdyXtFvRKDR25oD0iEvD7G8o0DyBCIMcfLX4/GaU/vRnL6LUdfeJjG0/xnxhXtUEd0pPpFGpAJRzSAOEdQ9IDHQKJXR1g5GUUJyhBGUlA8SNFgSEcAMKJHkA/bR5DfBEd9jXrHU2UtyEu3aEbuupvGLLMex3Y/HEe4HprFrdnhR3b/RMdSeAHHI2HcRyF/G8f2Nk9HE2Anx6ASgMd80PpHwTnPRtBz/0ZRWtTFA5ghxz2DnkdOYJ5HiRipR9PNZ0crl0VHZ8Rgxu5r4ceM6vzGg8BYxZ2R2kUHzgnFq18nxwOJh8WUL4fHCek3x+fbVkdl6N5GKH7uRgfvREf1GaZHMWhnR3hqKcfgPNPGF3gIx/9xX8foSLRFW6Ipx0djuEZCawtIU4Vqx36LZ8dxA6FHI4lQx9hw/MXCJjRH0u/HRhMo+EcdOEbGYPyvxwZwuEZyiT5HOP7cRztPZkdRmsHGrXjlRgO4NsazKi7G6fdvRq14n8dBQILHAdwExw5eBceg+IbFZ5OpxxF1U8clRplGqx8vxzD7Tsf3tRzGKtlAR4+iMcfz/sjHTVPGRg4tnUXvya/E//Emx5Wr1MdcDwhG0ViRR9bU9EcofpFHkZ7zxkfxXEcrnr1Hxc90RvvLlcdRqdPHtnqbxzVtcMfoKKHGw9OwxTWOo8ekz7HHzEzexac4OMecM6tFDnacR91zncfv34XHZCo/RpT2KcdikJ3FSY5gR844U0fUiVzHQUmwx9/gj0YvDBBH1vQwR9u5E0clpEXHyJaExtyWb0fa+8/GQBJRx1LmJEfu+21HwMtWRwZwGEcERYRG814nxycADsedcZxHPbnbRiJs4MTsbz1H5dDzxSQHGsd9bsbGVEGuRqb5RsZiAR3Hn+wRx3iz6cc9Ci3HHAsIx+3NwMedgKLGQAMNx0ldPMb7ei9GkZ5pxyKsH8e43sBGrHr1ReUHv8eQ0FTH4fp/xksZx8fK4nLHYPZNRkX3U0e8VRDHXtLSxyTnHcfQhH/GqmD8R7FTGkjz/QFFcvlZRU9eckcWWaFGBG3xx1EyicdNQ39HeiYNRz2bMEZJnhbH0WElx4VKOscgsGXG3IVAR+zgoEa0yPpGnJI3x0Egw8b95evFLXD6x97BKMdiAYhGij3rRvVKScZuciRHTQvXR0x2cMeaV4FHRsXYR8IGAUZKShdHl/8BxsNckkc2XDLHZzPCxV/7MEhEWuDGTZO4xhGlxcRgTaLHVZ/HxuUBGMdVL3vH8iEoxyGf4kWT6bvG6Il2xwVLzMej4ZbGRLkcRymDtccKuDtHRfdTRwIa2EYVU99HxsvAxr8VqEd/iNjGCgI1yEuJHUcl5J3FiBK5xjPUh0c1r8pH+haBR4yZ08dOOgHIP43gx6Ph8cdeihfHljLmRrtYhUac04/GgHcKRg4dxEd0HbRHKVzIRrF/BMYBzpXH/RZRR80rekfzzm/HPijfRjpSEMeRrT5GN7i4Rhu84sfX65LHD8rbx3D/nMaGh+TGPvmQxix0W0dc7qjHfe9/Rz2jsUfv2B1HtWaYR74fLkeYA69Hgxicx7TI7sbmPglHDT9MRyZi6EcsY9HHY120RsN73Ef/eY1HdETmRm5TSshOwHnGYLRVR0Cb4sccXxnIke2Bx91tgEemqo7GrtboRvgjLMf9dr7G96X8R5KyhsdcHirHYHYUxtKeKcZ2JsVH0k/BRsOC8Ubs6IJHlrB3R/8h3UYOPoHG+r4jx2n3iMdU4yFE/8H6Rk5R/UUy1UjGo8FjRt8+EkfTdaBH/tNARwNsGci2cojHEgNWRp1PNMeL7C9HIPLERunXvkZcD1tG07zFxT9Go0VBwAvHFR0/Ry2RIEe9ocfGq01LR0x9t0fEQiTGiARjxz7o60XZrjvHQ0sBxzrS2kbdC5/Hcw8dyOj5bcdvUF5HQaAoRuesMscH3UHHArqNRkHxUkX7a+LHRdeQx0JP+sUQh99G/Q6TxweOUMcan+5HrHztRprmzkY7cKvGLYH6xj9+kEeUNhjGIQ4Cxumuo8eHBVbGX1ZuRzAbz8ZxrKZH8aNlxgc/o8Zeq6ZGljCNx+pEIEcmwlJH87+Oxig5AMjWlprG7dTBRz3bXMcAb9TGqrEcx8vgg0fxs/BHvaODx1E6k0a2AgpHaU8Dx4A3h8b1SrPGZFtux3cMWMd0tVVH+8uERAP4zcWoJOBFzQwWRuGLTUdoYnLH4Ix9R3lfo0fgXObHR5KFx3jrkcZQ/RpHqmDCRlL42MZc7y3HSqsUx4mSuEe8NHZGW3G4xtXgj0cEVm9FSX1Ux+Gad8d/GD5HlkI8R13juMew8iHGuppUR3tkB8ex//7GqDyvR4U6xkas22bHMXf5Ry4340cshTDHI4qGxrZziUdEqjFHH6R2xzOz8UXhI8NHlMXiRwkYZ0cjOdvG7CfAR98QN0dI0PhFKVLPR10b3MeGedDHXW1DRuXPX8fhGm5H8vDZR2SMO8bq5STHESbDR5/q1keLW9rFaJElRAzJjceHTZvHin94xyHOyMcjOVlGTeMrR81MMkZ84VPG8xaEx+Q7zMesfHnHaPIKR/6COcc55eDGsT/WRg+7gMdwH6xGpL8KR2VZmkYXdnBHG56OQ0u5k0d5sLdHmSqIwywDnsaG6QDHliEoxnK5QkbBqIhFeaf2xsabNMegWPXG9BSPxxgkh8dnYyBHDs03R1XAQMeDnvlELEPGRpWyfMfQO8DH3orsx8EXQcYrdstFI+L7x4JzRkP+A+JHKJ46R8SxasYqehHHz+Y/xku5cMdriY1FZNqxR2TM2cVwPTrFBSIUx1rsuMcNb55GPWqERv2lBsdjrkJH2c1eR38qo8b3VZLG8FbexqK0K8XMLXpHJlOFxHFMtkYBrZBHjvVixka1V8c08VTHq68TRzDLtUfIZz9Hawk6RyN57cYpiwXGCHutR9keBkeHJXlHonMtR8374Mew4XLFvLRzR/pVxsdC7ajGIBDExheIzseV46JGzTvMxKg1JkXdVZlGA8kAxj9V9UY5g8LGhripRukmq0ZYOUlFNQWKR4vsVUZrmnnFU6WBxvOPvEdR4ZRHwl7sx0Q44EY6kmpHRVbcRoVT3kdYKDhGmbn3xuM2VMXFTqNHFVu2R10NkkZ6JaPFCNvlx7ChWccq2E7GQSGix2AlZkf4IolG8kmrx+B8pcYNT6bHqaK+xhLEKEe/PbLHdk+LxclVpUfajA9HsOE5xPRcXsckaBxHwoZnwjJFZMcAvklHVXAgRvypqEZwvZLG5SFAx+yv90VzdjDHbaU9R1uyUEdm1fHE4euCxjGQmseQUBhHzoi4xYkQZMfX0v5GOhFAxyi+y8bKst1GvrAYx0K+/sZF9oxHxKjUR3gL80Yb3uVGAgsyRyDSD8ZYyIPHxyksx4TNZ0bCxlbGBZQQxzVePkbYb69HouO5Rr1axcclFqPH5AJWxz0Kc8T0/AxHQo01RwxxUUdkjHTGn4vdRsPjlUezegdHEAdoRzA7iUblQd/GkN99R5wTv0b+lMzHiGQwR4x6C0iolY9G1tYFRvcV5kZgHoRHKvoVR6m6oMfCBh7Gj/IiR2kQFMeSehvH19KUxhg1ZMdMdpjH60Inx2+wMEYmAuBGbbacx4+Tb8c4h0tHhviGxmdzQsZZ1Z9GL2yDRgfOKsXAOlXHJUVUR0ZlpUYQmJTGv8xoR7OLHMc7cH/FF/g1R5NpLEew2pxHGOQ5x/n+WkYjmwTHo0JZx3mJrkbMXavDfzKBx8jvgsd05PBGTtA/R3ELHMetsYHHt+FSxx8jjcfdpBJGCrZXR5ZZ8MdtiQLIawtJRz6X70euNyJHdPuWx9HZwccvvSzHtmKgR5WDF0bp1njHZo6NR8RgVcY3ugRHaoQbSGWIG0Vn4zTHvONbR+yX10fDJKPGb8FXxj3J6EcyVbBHmYseR/bfvMdGxT7HXW1JRTFHl8fuOUfHU+W2xzWl6UeBXBJIF2ZdxkWjDEjq1A9Hv4yWxrlrVEeqz8fFmKzqxsYtn8dtxlVHNvxWRofFLMfu2sRHo3B2xeb/KUbEIEFG1UZqx3KK10UOXL/GEFi5w0wV4sYBnILGRsSPR+rEY0aQ4D9Gz/6ex1nGc8crNu9H3WUdx68VW8c32g9Ip0jfxjbS9cdBoRNHtYbExjkT7scDOFbGUdl8R8uQxMUbHtbHHvWpx4r/5UaUh6lHeahdR1HaYMWKDtrGOSPHRqpP3kUSi57Hxa+zxrIdPMaq8RDHXjODRyppake2gr1G14IEx3WqyscB/ObGDAE/x0msmMZW/RpHPYqDxyJ1qseRtcXHeDPGx+84Z8dvqYTHBhKARFXgEEfYH/9GkS23xrTwwMeXkIPE/AggRwpXnsVQaynGGHWxxqutHkZ4OibGH9RKxyH/GcfOSHHHV0oZRruP2kfFP4xHp0jWRqrxrMbLd4jH05wyx4BnFsduI7XGaj0Vx3aPuMa5/IdEike9x4H1xMaqUWdHCGwaxyIb3cb63OZGaY9pRxFlOUc3cYlHNnOiR8X+zMZkzC3FAW2tRqRQS0cZE+xHDs2qxqzLXMb8SKhHiQCix07I7sdkywXHrWjnx11tSUaic85HiWmZx3Q0OUcO7ZNGYG2dx3gi8UdpHiXGCerdxqZ6VEfwrNTHEgMDx3b/L0fm/Y1GwoaZRDkTG8fzP4nGxLEoR3h7H8fTpP/HX1hKRmUZKMYhMA7HmSoHxStHJEajCQVIIyndx1D7zsdHSeVHA3hARYpuJ0cktznHQj6yxB9zA0ebZPXH58xURxU9w0bLkHVGk0lHRyx0zsf1SPdGvz1AR7EeycdUoVjHwkZrR7z8mUfe4FZFdDXjx7Ve1cdXbAJGDg0exzB7W0d7auxH7mvhxXqluEYnwJBGhZp+xlYlrMcWag1CPOwTRnjiM8hOIM9GWyKUR8gH4MbWtqPGuA+wxhnTvEemOSrH1bh0xkfKlUd8Ib7GS+jiRp7+hMbjRGFHe7ITRjLFy8fgTEJHJjMuR5mpQUdSBxlHsaASx7t+rsfPNnvHCMwtR3L5QcW3USFGQs8MxcpDqcb7Cz5HwNKAR18P1Ud5p7/GeuR7x3LotkXKA2BG7EjNR7EfiMbUUobHPlmmxvBkWserXTxHI0r+xS2y6cYxMM1HNquqRI/C0sczGtzH08Prxy3yFcYqOgJER5LOx3grK8ehZ6nGYj8oxuxAx0cODn5HQAL3xiSXKsefujFHzXvmR3deqkbQJH/HJTVZx9vZ4saKTolGkgSZR5HuV0d7kq3GoMl2RmDElketeLVGrYm5xiV1yMTUyiVHL6zcRuZHncdx25LGqNzsR/OehEfajGhHb1GeRyMJgUebZVlHiKM2RwNIdkdMlQ1G5+p/R47ke0Zl4KDHXWxWR/rNXMc3ysLHENiQRlnXL8ZMhXhHukk0Rc8XCceQ55tHmQGHRwawJ0fuCglHF0ZbR8kENkerLWNGwMojxe2cGkeqn8pHFUwfxsZM5Mfvx/zHeNqkx0eyzMYDx0DHYG6Mx3avHsdkiv1GghGKRl5BoUceV5pHpwc7xwqHS0d++wHHaFEwRu1xUUhjPYtHuw6CR8vft0bzLq5Gm8SURpn1FsjTrQ1HJvOPRkNbZsfa25RHD9wERyu34Ef4sdZFrdoix3jDh0cAb+9EqojcRwpGVEXL/4nHBN6jRwsV8kYa6bFHPhm9RgR2uMbEHg5IdTLuR5RmgUd/mf1GSGB8R+/nKsYXUPPHd1wPRum3QkVMprVF/eXARijFgMfxYwxCJOjZxg4NOce8lFhHjfZFR1RSNMUklwbGEe+QR1txXEdDLDLH2us1x/SsJMebNAPHgKaLRRikzMZ6donGrCwfRyRwnseiM1zH8E6YR3H7KcdZtRtGVIKiR0snQEdZagFIYn9dxgP/y8eV1GDFlDYLxs81ZkeJAJFHEecMxyla8sYlxrHGg29WxxvtxsYSC4LH5aEnxxAnUEfYkLvGtpybx+OVZcfFvy7HI+rQxipYUEbswLlETVNsx8cpcUclBtnDTAMDyHoW18ZTHYTH3FdkxqhEp8aIEujHNZ7dRr+OBUfSZ4VH1vSER3jbfcdf9wdH9iaaR/mP3MWSLJ7Hb5m/x5Gei8Y6kiFFyRRJRioJL0eWcFLHWgOrx1AMfkdMZg5GVf8zxxa5VEdBgBzHSmq/ReYmhUeO5CjHwRnqRjvuf0dQa+hFajw/xzycT8eVAxtH2Q7DRnEMJ0cCw4tHj8I6RniJT0fEECFH5U9Tx4xpDMch+IFHJPjdRxu+3EYPK7ZGJdUMR1jpq8fCl4RFhD2gR6W9a8YxX6tHalSwR3A9W8ZXyn/G50ycxoITFUfimFDGvbFuxzKGBsefQ8THQmaxx1cLdcfuSkPHiERKx7PaIMde+gBGWhQXxx4FnEWRfuFGZKroQ7az9EYoLaDHag0hx5zi3UYyXo/HHVj5xjpjFcbdxIRGf1lxxqUtBMg4BjHHv4yFRn2uQ0cuxvpHpwhRRwYwpMb0jEFH5dAVR5viEsgYlejHwek1R8+umUdk/J9HsdDOxTD5s8ZHYWJGpDBGRrCSQUdDi51F2nsMxzOUA8ct4R5GPA4pxmOFqcfdY0/HlGXQRD0ZYUc5hbpG5QnVR2rU7Ucw+m/HaxuOR1C8zkcJ+sJH0sbTR7r5Pce6mDNHdHUjxxt+8sbHoidIbIflRpI8CccBTiHHwfhCx2PNEseLLGnGIQ6kRfvrzcZIP6BGu5gkx634qcaaiAbGd62sRcV9bUcTaNXHGPWrRkJPb0eNqCbGM4rOR3LZusbTm1dHf0hQxfGABsh7UkNHAmpKx+n2hcdp56pHF4aqR9/+dEaY86vHKnj3x/n4/8ez2xDHQXEXRnIpGseQD75E5wyexfTsqMWlDc1HDMJMR0JeAscLNY3GFL+Vx7uAkUdQpcVHAP7OxpCvdEeSui3HjaiDRWLBSUdglc/Hxt2hx1GZsMcExWjFi9tXx/A0VcZD3JxHpUWWx8X9bkcRJQhGs1vLxgSUfUfDQsHFhimJR9X2aMelHYLGmZuTRvQbH8ae/fhHhTogx6sdVUfbjRJIkiOGR9hfWEbttRrIYgGSxvCll0b8/5zHd3ysxxmxWsfDZI1GPRuQxqeXKEdAgmpFtGgLR0vxjUfc16zHBZKhxrj+BceWkiTH2F98R0WGGUdYOTtGSxlURqutOkeZWVtGa7rqxkCjRceLKzLHSRxgxyV1jMSWwD5Hjyuex7HO1UaotShG2LDQxqeoSUd8QTzI3kIxxz5xh0eU1l7HfZ+wRrTI7cblUMjFxkvWxS4WnUdQk/5HZhepRnkXn0fgLajFJFcFRjCZoEfLQZJHDkxMR/VJYsf9pXNGfe5YxpGuFMdXG7dG3eucx8Y0GMgtIZnHh8W5R/gxb0WxjrHHSHDJxoOAZsZARJ5GG75Ux5vdlcdhstBFP2UKRyuensdkTADHps0ESChPAMcuf33GV6rtRvQbAcfZTpdHVS9ZRzIUVccVfRzIJtObRczumkZLSHzHBN3oR0pq48bGy6vGX3ZTRMSReMe/Dr1H/Km3RphM/kZVMQzH1AkUxvxZcEdKA63HLOWTRxqRF8a2WoLHu5eMR440f8eO9QjHWzElRr9uu0YBvCPFoIKMxxEFiceSHD7HV7uTRs4IGcdNc/LFBTSaxXZPvsUpBIBH3QScxzpS48aKHfBGAwiPxz/WhMffoD3GNV4LxQOPrMfZnZpG7ok4Rlf8FcfX5gdIhXqpRpcf+cZnLJNHBCXURg0QFcdUgWDH031XR94C00ZH2qrHo5LCRFeDgEdXmynGYKUqxifXmUeVQ5tDwvY5x2uaY0d7o1BHA4h+x4cVoseM2kNH/kP5RT9FPMe7toJHdL2BR0DUuEcb3NdGuJ6Hx+hQmketyctGYFScRk6JBUisu7PH8DTvxzyMz8ZDkQDI2iwcRvlfx0e5TGPHkmpbx2jSx0d5aOBHke3NRl4qNEeUZVBEvSJVx9VnXcfksoLH/KnxRmS70UYagQbHff/GxiCxTsdU+6DHralex2znLkZ5tw3HwPv3xl/Y48ZiuO7HOvEJx8G5Gcb9lpRG2d28R6a7u0YBvTFH7qrCRwF8IEdc94LHG94ixojkY0fjdujG7MBrRugZA8a/zhPGMBuERyfXmcdSFsnH1An8RuYOVEcjuVDGHQndxoPA4sWd/z3H65LOx73dF8izGxbH3EcgR04CM8fu2lNGAdTrR5/83UfecUPG0h74xjMigUb0ZKLH/KcIx1LIIUdAZD3Gu/ctxxo3lMeY/cvGf8joRhiVCMfDQ7rHzhmjxsz91Eah1t7EMDvoxfKAEcfjlN9G/ZZGR50RM8aPwxNHOmIpR451l8SAaJnH/Z2Exwp3iUfVP7BHiBJcR94CocWfykvH9pf1xKJVHUdiIR1HmRKMRyie9kZ4eeXH9NwyR30Fw0cI/APIXllmRzp6qUdrgqbHPhcVxtgpxcc2fLzGghOdR7oJOcb2xgDGhG3lxkUHSkeyHQ1H41SexnA+ZkeUBYLGPnkUx0TJhMb/SJRHFXXcR2gKusd05DTHEXZzRmZ3Ncakjp1HOsFyRmsrpsRI31FH7UWnRwm6uUd97qBGX1cyxzpC4ccTgZ7G23kBRvVIVceYlY1H93VlxhSfrcd5GF3GVCJ2x7pa9EWO9QjGhuirxzbrGMat2j5Hc7ZlRxDY9cb6XoLGizOPRz5XncXh+nnGDm0yRqRwssVMFYZEfvsYx9P8LscM0wfGNxpIRzQRr0eJcpdGiOP9xQtlCsc0L1THWyJYR6s+XsWRLrfHCQpFxvAlucdMxZfHsIJpR3B+n8flcKbHkjq0RwDwzUeLnFNHxIKoRhcAxEdKujtHTmD5x9ivHMfY8AVHlrJhRk7xkkZ8kQNH77gPSOXhmUcV22bHGj98x73xy8dsqCDHsUCMRyzsuUfc98NG5WGBw2rl1kcBRMRHz76QR2jim0ffz0ZGK5aYRtGyK0eTKf/FDj6Wxy3yo0Z78nBH2/gBx3Jgm0crruVH2vPdRyFvukfEEMLHBRTYxs3KHkeiG7XHc3Zax4ZpwEbl0MPG5wrcxxfXLscK5yNHq22bRo6sh8fBaMvHAd4tRwJamUZEKHjHRwMYRBxrWUZWXYhGUidKx3zQgsYWejxHe7IHRjgGQ0dDi/bFxOB3xroJ4UbkMklGPrk2R0hPBsfXEn9Fjbe/xiewIccVjNhFHXjHxn0fLscJyn/HGMQeRi8cSkfmvjDHGz5Vx4dmWMcnqI3Hn9yZRlgX9kVINArI/fa6x9NtnUe0AwBI8dKaRpfOLMcf8zXH3mrJx606uEbmnfZFdPR2x+pj9kfZbp1G/eV8RnsIMUj9tshGeKlLxm3uiEeNbppHkykKR7NqGEfX+rJH4xSfR4VqakdP7l/HiMNfx9mOCsaGx0THh1bwxhbihccCiwRHd+1OR18nbsdg9V5H1tSAR9X4k0aAqB1H1Gm2Rjws3cYIk6HHXkk3Rw5sWkfQxLvGD6oVR+rzy0Urxd9GV6o2R54NC8as/JpGccr7xstggsfkUszGiUG0RKG2/kagKfJG+KuER6T/AccoFqrHd/TFR9os9MUg0NHGf1A8SBBYuEVW7l3He0KAR8nVS8eQv1jHlpCYRT1bREasKxNH2OGRxmCWTsefPAhG1nUER8iILkfs7nZH4bqAxrAh3kZIL79HLKUfxt0ktsQmIpnG7roGx4x5dEejUPJGbcXTRVeqTMcTMW7HQxz1xBqgkccsQ07GhuewRthPVsedsYzH8K2Fx7vWR0a71nfHidjJx08vO0YiW8/Gh8XBRmIh7UVM3o3HtpyZR43IZUfqtYfHLu9Bx5qI2cZ+jEdFJRXoRurTCsfqPNbHgZVAx9ocK0eUZTdHIn34RgUESUfG3JLFB3eMx5hdgEaBRAVGeScax9wGaEbXI//F5m5RxqoxMce3ATXHTQTIRUeBCMeJELzGvREiR7D5y0f99kZHk8h3RxrtA0jf/iXHzF1dxgVslEe6iQ1GCu+TRwhMAcejQiTHUFu/R5SvmMd8aanHsNKoRpN45sebFVhGd+SgRw/blccaNRNIIiSZR1adzseu135HtjJ9x4+xQEb5ALBHypPnx2xnLsbXkiVG+FM1xeKn7Ua8dTfHKzaORqRQOEf1IMjHvY8KyJ9cg0ZHw0DGM4NBxyjtR8VgBfxGPJ34R4Ji28d/yqPHsZMYSDTA20ZzpkVHYrCPxqzruMZMRQNHpQPxx3/ZZUXqu41HXU2NRicxz0U1XnjHOqMPR2kPgEdNdN7HgZWvx+Q6z0dDm0tHtvRNx5nZ3cehf+bHNZ76RjXN5USt2RRHqIWHRy0BisaSu39HSBB6Rlqr18dRUdXH7rpZR7yFL8Zb4DPIMWdSR8hmj0dlmWfGEJgyx6RvkMfhiVJHZ4UwxwxTokaVDIRHAnsxxwENdUYZ8hrH7Ux4RwCwSkc1Rr3Hb19jxHAd2kY+iFFHWYaQRiwVMsf7m1/H1yPlxnMm5EZCnhnHgSTHxp0RMkWtaQFFwFtsRiBQykbKgshH4LyFRl2NVcdibzLHMUiYRn+eDUjI1pRG1uWExyuXMMeAh1fHl3CFRvLhOsfVp2fHeyTCRzbLqkaoNM7HS4HCxy9V3sctUrVGKTqtRrK+AMhUAVbG3FeZxsuw2MZzhr5H++vpRmPdmkbVx4vGKqmXRYRCDkgTUjVH8RNmx1NlLMcvTLhF6YdQR6JzVkdowPFGWlOQxu7LLUdmjptHHudrRuxAWcYsxGrHAXx9xsDK4UITkqDHJqKcxn1vVkcjMqdHFWEASHreokcW6mZGWhPyRs0arEfaG5VGqy1IxqJLhEehR17HDxqSxtBa/Ue1xZjHJqsIyAYBs8ZOcaNG+xuHR3tjncYoD4THJpNlRqYLCEcWar1GuN54RxliXUdUoz1GRPoFR+tRa8XQs/fFMcjURkGxucaefYbH0eIJyD1q48cfRJrHVmIKyLby0sfvlwTH6ZedRgH9K0fczshH+4qlR873+8WRXslG2rs2x9KvHkZ99SFI1GuJR6EHA0c1PsPGPqh3RjKVm0eEfoDHMBlWRwSuoUc26wLHiDNORy1B5EYpej5HAX0eRxUMs8ZhMq9FwKsAR08fBkiCccBGjLKOx9TJ6kZP7yBHzFblR9bF9kbPVZhFHDAnSAKbxEeKf4BGf0joxadnZUfHurhC83fbxzp6iUdHgwJHad6xwsj2i0deKmPHRDjJxmpNT8YPSw7HM3MiR29wCEcZ0//G9eKFx0Jt80bSvlhHtJcEx56dhceCsznHcRstQ94CqMWT6SDGcfsgxxZSo8dJls/HMgRUxxUrNEczZJ/G2T3yRRkynUdw3yhHAxG6R9cS0EXIqJ7HOHb7xqFmnMfZfaHGljmVRz3K7sYZyq3HUGyWx3BewMe8RBnHTIYlxyIsDEb6xtBH21hGx6C6BshnxF3H3TUexwaBPMfbqUNHuRtPR3mxpMcxqY5HJUaGR4IiAciU9aXHNF/Tx3JoBMZrmoRF/T2Kx88Nk0dOIhrGH2NoRWDNh0emEarHR1NVx7lr30U41r/G6BKRx63agcdkrPxGBdNSR8mFCkcbnYhHw5OoRuhKJ8ej2OBHzaqXR7O7o8f9pYdG64KeRsF5n0dTLKlH3RNKx3q0eEeeLSpH98UQx3mpC8YoDejGS3gVR0ksyUa90xBHyUyrRzhGdkeo/LhH6NkrRb6wgMdH4RfFL5SIR0Ue0EcpC+LGyVRtRDP0LEfg1MHHS9gdR1B7b0eJIYrG74cWSKFHtEcEVu5D/KlPRoMfGMfuK2ZGAG8KRqzcdMfJXYPH6qNcx3PfwceuJ5rHqz60xS/sp8eh53DGcrn3Rt0cqseU9mdHTaJ7R3091cZyei1HgwDZxkIfHkf9jbpHl9/ixpg7ukU7sGLGJgLcxlHaF0Xc5srHTOYWx8KWJ0fBV8vGQt5qR3OfiUczk17HFtn7RpRWBkcsKSbInQf3xxwaPEa0KJFH1RQBSEOtHEb/ETXHWuM7Rx423Ea6uFtF3aTTxoT9p8ciW/nGv52ARkhu+8b2aAvHrickx807eMY3KYxH9kdBR5du90d6xtpHkZz3xt8Pc0eiZYtH71sISBwkHUiv5SDHPRvwRX1/RcYr9vHGAG7UR3zQX0fz3U7Hja+Tx+OlrcatSdHGESUCR2N+NEd0k2jF25hMR0PrWcf2xhRG2aaKR58amEXbmGRH6Bq8x3Iqh8Y3uSNH+OKExwlihUcx959FEOfARly+N0fPNzzHyFZ6R+SzS8dVX9DHNvPTR0xlUketEs3Hq68ZxxteS8cT4L/Hly6vR4NfakeFmrDHexTgRTqScEV2gPvGq913R0YD4EURpyvH+aD7RI4kr8bLAKxHp+i2R2pNr0aaj6tHD7qmxrbzScR0lQ5H0+xkx1+YM8fpdw7HHFyeRoukjMdxm8rGX2hpR6T+V8dnE+JG4j+Wxyhlt8eUZXlGvcO5xlZdYkfeUQzHNjxIxUndnEboeInHckpKR9jhNUcp3L9HY43gR3YQD0e/fenEXJ9rx1tCJcbtbR/Hi+1Dx1jIhcZYuWPGfT/0xrCyLsf9ti5HK+YtR1XopUfDYrxG3N61xxlRZUW3kc/GF1Zxx3iLrEbZjYJHQo8zxghsLsdFKChH9NtXQ1Y8c8cTwBzHzggnRnt0nMdmt2LGaUeER7e40sf6HVJHXO+Exiv31cdyCSVHu/AYyPUoJsXsHmVHhZKSx3g6FkY8zAzHke0XRVG6u8ZLlABI8z1CSFDLTEeat69HB51Mxw5+EEaws4BHJlNwRo48kEc9ugrHHuWqRksZlUZ+7ITGxCICR8gmAMc+z7jHUalVxz3D9Ec3OHfGZxz6x/rc0kWw0pvGQh4NR/s6jEa6+GvHlPZxxraT9EZsZzzH0OTdxpDH10ehtoPHQRBJxzrRdkf+A9TGgBiMR/VSyUevfIfHlRg5yK8lMcYtkOXGkNe2x+btu0c7kHvH1Jsbx/vLbUVCD9jGNtwTSLAy1kZmVjlHOmI3R4UaaUYdGPNGm+2Nx6sJEUj5wAlHHeUMyJXUVEWmufnGqIbrxt/gmsZQWypHprkGRp9Cr8cObCPH+0s2x3LZ4cZ7xEbHhVrIxh62KceFuubGrgeZRzchp8cT8e7HWZcwRrDh9sW//GjHNBFWw+qzKcczbCTIrzOaRy/c0kdCHgHHjRfWR1JY00alfV/GDh0tRwkZpEaa9xVGnf8Yx9eStUaIY9XD16Fnx7Ayo0Z10iRHKO2axVpkXUWTyURH0LPhw+Tjx8ZoIqRFEoOvxbcBlMc5/bHHNvxsRvBFD8dUkkjGtdaaR8btKcZGBVJHZGp6RiKto8e9o8JGhkmGxlc6A0cYZAdIr0QCx+P9k8c+l5XHex8kyI1X6sYUru5GK8+Mx2dzj8Yq0ZlHryu6R2LwTEdLd0NHsQ5dRy7QYMagSVLHLt/yxrpaYkamm+jFQKNdx6IDlcbYHwbGdkiJx2AlSMcxCMbFWCkIx9zX20Qy5l/HVB8IyBwqTsciPTvHrVrSRu3srUfQM/hFwwL2RpjElUfiJ0tHyDhhx+uCjEZHa7BHXH9qx44GhcUWOYpG7B5AR2zI9UetoIzHqZP5x/YmuMa3INRGlZRHRl0rUcd4GofG+CKyRupjUsd6gQHIcioRx2rcikc58zZHZUhYRk/urUcnwQVIuRsAxy3y2Ma288ZG4xzDx/aWescmQz/Hzpkxx1RRXcdewpfHpM6CRzVdZEckl1bHNTa2xzwcisd2YLXFFf22Rmb3q8XRghXHtiIZR1oTXUbRQs7G/1DiRnp2NkatWCHGE0DOx2sLXMdNc2ZH4gcSR/ouHUeAV3fHDW9yx/aXS0V2vivExd86R6niLUdSVsBGHu6Cx0Hpgke/fetH8Nzzx8iozkfOND9IHAuVxge9N8YwvgXIai0kxxlb5EdyCojFfiyVxhDHQkSz2mZHJ0EBR+DNDMeu5xxHT76AxlKHPsd7cqjGCiYER7+FAkhWzPrGyPfVx5bQM8fdU1PHxl0KR9J+20bLT1VHWf3ZRw5Nf0ffnsNH8LU+R9dim8culs3Hke3aROl3iEYNYJhFebCWR2RToscEJp7H2ttQRprHKceCEgFHN5hGx41oace3wFFGFQz8RUt4cUeSiyPHrLsbRxd/1EeKXyZGE4BSR2fViUREOkvGFQsbx6G3osc0USjHp2iBxpZwzUehXqZH7sk3xaLFBsYqyRvH/oNexoH1w0a+TnvG7ayWx0FRzsYtkcLHv13Jx8RwbkfEMZ7Hayuox2OOfkfzjX9H0TI5R2Vos8bUYehHhmGRRwgRKcin5z3HC/QnR+iYM0d56DVH7KDsRtHhEEjhkcJHxPFwxm6SA8d+a8PHfzhox/zonUc0OMVHZMyzxR1Jq0Y09QlIgVW5R4w6oEd42odH5INGxuJoDEfl7yxHuxbsxdu5M8feAhTHnSCMxn4s7cbGwwhIeC8bSF2tvEc17QRImpd7x1Th+sbLsD5HVmzkx6miTMcijAFH57tExuJfu8d5SCHHig9XR+eMisTRYjrHK9fTx5CPx8UTMhhGt/Gwx9pbfEYCWgxGjag9RiN5/saar57HtrQzR28BP0bbmbNG30/uRjRxh8ZseB5FycWvxt21jkY545zGio70Q4wqjMYa72DG07zzxOio9MbMDsJGe8JGx1VwfsYO/FpHHQkkxxBZAsehduDG0EQBx/RbhUWk35bGNrOax9lMdsde+55HJgrXR0pqSsbL0B5GF2jyRqHN08eQkC/HQCRPRl+Yh8UqQiZIgW2VR3xQykX6dBVIJhOqRm4D4cZyCQxHoPi2RpLrgkcdMYRHCnftRnLKVUZf6AdHB45Dxj17W8e0WZ1Gv32yRZH+8cVin+5GymGaxmYFXMcWebXHjZcVxzbT6kf8gIFH5RAnxjc6WkcBvNDFC0R4x/WaCUdQXJZH6TcBxh61OMeApoXGoWfKRoHlkkfcV1RGj1OUQ642ccZvKPLH1bjVxg7N30Y6MsTGSqsRR7+GoEdj7nZEv1WUx8CaJUdt9rhGMbdURlVjHUjLEK1G8IWTRbJsHEe4xpjH6Mj+RtwXDEeIAlXHLnDMRuQCikcALxNGaML3xhIybcYJivVG+2OxRyL9vkNLWbtFc37/RwkYUkevA1VFN0nAxvXo1cYIzNFGRRcDR8BbnUamMprH5WE5xbRI9EYozpbHYbMPR71hxUbdpQnHIzlGx4LDIsd5SOhHEoOlxsVl1semeRvFItSvx/OOWcWJ8A1HAIDrxT7UDkg7EGNHOG7exzZ7XcevVGHGawn5QxwbdUeEjSRGlVvRx/bGf8Z/0qdHpF9mxrHO6cZ705BHwfkdRifgccf8yFVHMsbURkLdIscJWSNHtgQzxmjBEccwSrNGnIL9xt4RYcf2pojGV8qIRY7dg0f4qQ1IRfZRR78OIEcT+AFIpb3zRButtUYlrrtHhG3TxiZT80QZgszGTrEvxwBgVUcquErHnJPRxsBTgUd82IfHhA1uRWznMUZ8kYbHhYNLSKSHAkicapDHe7IlRmS0m8c9Wj5HAUywR725yMc9G9lFhudIxlK24sZ0QypHUtbkxiqpQ0el3WdHBlj2x6P518cMQr5GXbwxx8Goh8cMkwRFz5UcRyh2nEe5XJ3Hfhwhx4VyBEhAc0FHwRhXRzrBAMbR4DPHurgqR5xheceETSLHFw6eR7zUk0ZughzHWCjaxeXvZ0ee3VVH7uq7x0ZMg8cWoe1HyCYhRyXFKMdG9aTHSPjqx5CPVUZpMAZHUK3WRpmZKcVi0BPHFolZR/VoS0Yyff7HVpbZx2e71UeMKpNGJGgSyAd+REfI1jpHNxosxLJ+CsdyCb/HPmi5RTgnnMYQiUZHExBbR0sXUMfVB7bGenR1x6g0KEdZbY1HZ5ugxzv/i8cvzLHFwvWJRolBuMY1b8jGqg9jRqpRHUdqjcVG1UZVx/IAZccmAmfGZ2SHRkBTbca1poXGK9dLR25S1UZibxPHpvmux4z5kkb9aRhIwi6dR88mCcYXZ2fH6MkZxxE2qsUkEJnHW9Fnxy4uK0eC0SXGqqG/xwp4scfL6ZLHNX0cR7oJQEZz1pbHwhU3R1pznsZ5KCfHUthDR8YcHkaatzZHZ4T2xjystcbQi7hHjFmVRpCPhsYVHZPGOcPJRq3KSEff4IhFHcn9xd3TLcZPT0JHggIORzpyDkd6hZxGr93Vx0v3KcdjXRHGvi8hxx/0tcUh/87GWnzFR0UbL0i/DIFHmH2Zxu+4qUawuuJH5AOUxliI5sYPg5ZHlgHDx9GiHUbPzzNIh1ZTxwwbDMi333zHGu8RRqqpjEfvp6fGHfCRxxwMBMfBSOrGS1meRrGXqUdN1CJHO05mRtWnF0fPNZ7Ga5oxx3f8FcclRiHHDAKFxihvg8cc4r/HrXHqxyedLMjricLH7msMxiXGWUbUuWlHR/KPRzlVc0dRyi9HI7lXxUMtDccH30RGWX2cR2KhW0fjpSJGIPKOxtaUgkbi+L1Hxu0nR33eX0fgi/VHmF3HRlInRcV3jbbGmB0zxz64JkdXyp5F/yFFx+a+KEcWaeRH3aSaRvRkgsfrYvjFAax7RzXmu0cyRFJGfsw4RxIzCkhLKJJGJOdLx/mgHMes6yVHtDfaRfTUk8fDw+JHCaKSR5mZ1EVNWsdHbvLuxt6ye8deGrbGZOolxvfkrEa6mk3GbcY+xzmkv8ey/djGF7YuR7AyyMZoipvHZrc3x652iUZsx5rG2htBxi0ysMYFuhDIm636x2BGP8dQ/MbFLGWORcbcokVpEA9HVmx7RijNJ0dMRg5H314vx6AoVsegeOPHpNaUx5v1fEcRtmLGBfTexzeNDsiEtevH42WbxlpT0cbrYX5HjZ7NR2wPtMcMag7ILoegxz43+8YrZdzGoWZGR+HalEccNI7HfdaUR98f2kf+TNPHCl/Tx/wXoMd7w3tG+hwuRgskrsSPm+FH+SAqx0zVXce454RHXNiVx+cQIshrQ4/HnKKHxlgIcscp/N3GLx0yRxLDZkc3aARHrCOLR13c3Uf1+WVGtTXXR7j130elbLPHuXz0xaYbaUfpp8hHgFZ8RyT2ccc6cn9HYTJZRZLaXMdZRyZHQGSQxgP4wUb6nSpHm1XzRvkgiUf0VIdHBlCXRxeIGMc6cTzH1kXIRhrPI0cp7GNHadeZxxYZhcaC8T9HqNWKx+KXQkfE0hhHgRP2RjzqIkiAFjRHIv1oRo1ow0YMMprHsk0NxzBaEUcvLEvHTH3VxxApDsYibZfHjKqCx61Jskak99bHUAvCRrQYREdQpMnHgF6SR5VkEUcTYi/HGLRJR/U50kYxgOpHC5kDSDnFxkUIO9lGBFYyxgLqgMf+Qw1G74fSxs+10cbjphhHu9dwx52RPcZokipHnFKix7DyMUZW/WlGx5YgyGalwsedr3zG/bbvRnNW9EflYYlEcG28x+r0JUcOXuhGmI1yx1ktgcfMvczHfT8Gx4QehMWNiF/H6nOgRffkz8ahNoDGYEyRR798FkemObJHdASwR6pPOkatOSdHhSuVRriG0kd8VCxIKdy8RVz+vcb6LdZG23lbxkaFFEcpe4dHb4FZxzkkksctsjnG2PCMwzU9k0f48UNGsdCpRXy5oEfm1ozHfkxkRu30r0dfFujGYkABR7INXMfVCC7HaWCLRm5ayMeYu1lFPP3FRmnAIkYFY7RHvq8QR7jumUcypn7G7+jjx8+N60fX4z9Go2ZXyLoaV0bfYBxHOCf1xoK/OkjtbKxHa9mnxwe/A0faiq9FomMux4vbgUaQIL7FrJxAxqgkf0bFXhJHHvWJR/hSUUff8JVH9120R3dcU0aJwdbFF0gIxWjRC0acojNGvXK5RoYoLkdOsFjHAgoex7n8PUY+6LXGjRdNxhVdysfuGuHHFO8jx0g/yEW//UlHx+nfxomwscSYHfZG2ymjx68jOce3EMJH5i3vR1h5GEdftn7GpirYxhNQ4Ua1pjRF5WC7x1K4JsfD4rBGWNnQRuFLTMdiGYLHyDYZR6U1g0e2g71HIU4zRqvuisc/JqtGHSmtRjc4eMcC61PGI8KtRxaq8sazE4nHbFcxR+F6DMZ/KpTHIttoxjDbYUc3eWTHLAMKxhf2cEdC9pjHnAuQR55NMsaO9PfH4LyTRuMlRcefPPRGeiVTxnQ7oMerzzZGrBwHxd0z+kYJOerGPUriR4ijL0gQWBlHYgeERzQfecdHkw7HTNUWRi0CE8dshyNHSFBcxVSSskZ6dOhGLNTgRQCe70YRZ49Go4HVxUuZAEb4ZwBIab4YxzYMAsjy8EdHxgtQRpDvAkcmsnVHYAVMx9rbk8e+MB5Gp5d4xqmTFsezSm5HQKJnx1E6ZMeN9lJHpSxOxXqVf0f8KMRHFUsCx2p4HcjxPIbHgcRFx52gp8cxyM1GTau9x9ObTMdhMrNGf0jrRSFWJEgSwlFHYTMTR+qco0fYgc5G6iMIRwCAkMbYXARIiWKSR0eDBci2vIDHDWBERvWKrEYLZULHu6cURiU1CUaw04LHtabRRbtWIcdEqFvHhJ6/xlD9A8eUdpLHw5Qpx8Xmp0ePM5zHX58tyIiSVEZpbwtH/DdNx3ZPJsRUgkbHg+8byP8p00cFBCxI95XWxl8oAEcPGuBGhHzbRWZmpsPqc/lEvnBfR8qB1sYldbTGJkJnxsBb7MZTZZZGgXNXxYBIGUXqBBzFLJRXRiT4B0efqwfGyBiBxT7ok8ZQy3HH3RPKxmIQaMWSi07HfBECR9neJkfbAaLHN/ioRnqWyUbf7nDHklroxkajdsc7IC9HxkXLR17LM0bYcL5FdQHSxzc9GchMpyTHWChRxyU2N8dApA1HGeMmRyv2VUcTsRFHZmbSRONGWkdt9LJGlZMnx73BccUBHibGZlYSx5LcMsdokShFni4HR37kmMe0V1zH5INjxgKaFMc9mXVH29kmx6st3cc9ysnGI8qNxyqaA0dgZUZHpB/wxtB0QEdryeFGmHtyRr5wFUakMDJHIdeGR9GgfMfiqEXHOxCcRjtQuUc+kNJHXDeBx0f6/cehjcPH1RZNxkeTBkcngFzHCXmkxSDBtkeL7GhG/Mlzxx04e8Zp7opHGXuyR5JLrsXqVDdHAiPIRyeRlscngMrGwEr+RcTJvMfBSFjHXqH4x183mceH9wXHPN2Bx/Ot5EeIW8BHEaW3xveT8sbA6m3HyqOjxsbL6EbwVmrGOlMTx+rziUYtgZfGmOwDx+oEK0XWNLfEvPTJxooe1Mdo8b/GqMZxRul3/8blYe1EQHusx+Y9KMc7cPlFHmcDxteSP0drCZ9FEgQVRy9MiMR0oyBHlrnbR6ogm8d5r6tHzG1iSPiCNkc3uHRGyuG0x3xRU8dg/dFHyDaHRrgNaUZjjVFHn2oaR2VowkaLXQvHnYCORno2n0WzaiHHkO+5xgZSC8Y09/hHPO0GRw3A+8eeparHOH6ux8GojsQ/5T9H307LR/wfCkhgRCtHF5j8R16br0c+H8HH58yux9bFjcXyMJVGe/SKR6lDfkckLBfIA/Gvx1jZ1EYNYBDHTsEaR+h5TMfR0TzGzxU0Rx/0XMbXg1ZH7rsVx7IUmkeD5/VHhkmjRvWR3UdP/thGxY8rRc4Id8eCnQHIfEEkxw96wsUgsrtHybRHRz5o6EURpTNG4DzbxmOdqkaidQXHPlhDx13t9sVfB85FbQZxxwmhrMdmd75GvywWx8D6BceVVG9G0VFHRtIePUZO+ZHHdUOHR52vHEekmx3IJOcWxxkDP0cm02lHAwkNRxKDQ0V3DbVH5uanRyKsZUautrBFN6o/x0iwd8cp3GNHS/iPRwcfhMY5RQVHhpHVR8pSZkfbWElHDQATR3XiSMc8HcBGTnCER4+CUkaBFdLFA9Gjxwk5WscDdxRHcV8cSBCZ40elLH1GpLwGSN++HUafa/zGg186R636qMfMTgrHJgIXxnXxv8bhSyjHy3ACx6sdUkcHveXGdxwqxwzbm8dKE5LHfrsxx/oGn8e5m0ZH0ERxxRd3b8ZPHgXGXWzWxyBBhkYHXzJF9pdtReZda0fnDKdFHCtAxvXKQcdfRytGAbwCxgDeSUV3zZXGLGULRWQ7VEW3UQzGs8PMR7Sor8aA2BTHaAIkR/XoHcepE3zEpvmBRuRUi0ZgtsXGfT+mxj/mlEZMZT3HCWp9R51Pk0cGQB3Hk5doRyXVqkd0Uz7HQbGYx/YIjkaLlZ9HJyckSAbQ4Ud1AlZGEW69R7x088L/4ZbHCDulxl5bI8dyGWZH3L+ARwcuD8cjSl3HFL/GxX3uh0ab5VDHB49dR49CfEdlGdpDrF8MSFbs80SJue/HIe7Tx+uhr8f5UydIdfKjR8I+q8c5XIRH20kHRxeIeMZPrhZH43RqR2NdJsaWCcTHN1mRx/q+FcbnK5xHHgWGxvTcIccovpFG/6oIyIfl/calPfRG3ZyVx+sRD0fR0lFHA+dpRdyHIceyvabGQl8JR06xBEejao5HmpeHRmjC90aiNDLGIX6rx6brrEdv73RHOeyzx3j6r8aIq9lH5+t9R/+JhMebRAfHvyzORgi7jUc/hldGd9z6xlLWvEfb4YRHsdCmxgsEnsZLWWDG8eMnxsozQEcAUB1H2kSxx73BGkeA50NHjdZsx2bFzEfk0iFHn1qmxu38YcZuNAXHh80ZSEQaWEeBJIPHfT/fxhb+Acjphg7HJvH5RjDZH0c6tiBI2CHFRiXt4sfpxqnGSZ0QRUfh2kJuao9HHOp3R1MECcddXAdGfkPQR/YYF8eMip/HEX29R1EprUZs2EHH3nF/Rwg9gkYY5OjG2MG6RkQJKcdI3nrHuauRR53A5kZgJrnHtZWIxUW3KEcZU6FHCj4YSJOggEdMRo5GzftqR5cfgEcVRKJHyXyJRyaT98bzfn7HIbARxbEQFsYwe4DGPjmzxg7Nw0a/jKBHlsGKxusRB8avxVjHId+YxxWNNkjVJAtIZhVrxn2uJ8W3oUDHNOBdR5sVPkdxHHvHkM8CRoAIk8ZuIwnHsY7YRpKLAsZLGVNHU0yZR817vMc9aXPHVbAlRyJ9mMeYPZDHBZJwRrGww0bzH21Gqw31xjwdl0YItIdHJx9aR2dUVUe1FgTHWSUfx8pygkcJ6P9FgxBZx8i3OkccPKBGi3tix7oa/kYDN6FHoWXERnYuNseoxklGc3bER2B0LEea5lJG2S5Fx9hZ18cOzTfHqWK6Ri4Q00ZNA1XH8RMxx51RUUbUSZhGeHl9x0BCtMeqnQ1IxAmcR7Pj2MfxQ8BGdBWMRonSHEZS5zlGv4ypx/6j18a2RKBG8GU0R3390kZWLlLHpglvx/CkYMfmbjdG/GhQR3xggsfFd/HHfc8ax7q5B8dwvXvHMuaWRZ/klUd05bJHJKi5RqxbI8fkE3zHlDYmx5I6eUb8qYXGXK8Lx31/csa2c4pF4FzdxucE38fE8SFG7SUESHGc9kd/GZFHkCEZx/LB9cU2PNjFuDaJx0aU0saoJgPHNb1LxwSGj8cUF7vHokO+xooO6EYMMdHGmmZ+Rnmwy0dJjHfGjdZ1xybC4cWQYARHo0IyR5vEZscME8jGS0hjxtgQSscBHRFHYDSERkQanUZ9Xb5GK0XWxq62EscUfyzG/6HFRg8KBMevI25Hkf5MR3eM8cdlqpjGcD0IRuqkh0b/UL9GxjWWx9AzskcC6hxIC1P6RmkPpsY41p1G/cbHRyDSDsc36f3GOUOvR+m3nsdbIO7FY70ySEr70EVag9PHdJuixyt3B8f+fIZHGeJURUJOVMcMMy7HDlW4xyn620ZZJrVHGGShRkciQ0cy1ahFLcJsxxxKXMdUo17HUN0kxx/jskW7lyZH9uYfx9fjA8jyZ/3HtXYqxxIybEY5I/pE8+0aR4C31EXMbsBGYfu1R/EyksZlCIjGeMvDRpCPqUVTlShHfwh5RvIhm0a8NLtG1aCYRyg290c/1ThHJJ/RRzBDsUe6Oh7HFiKvx8kU18eYe7xGPYq/RhWkk8eK/g9HPLyORza8BkY9yybHU/RTxmecwUdHUypH91NCxqKrtkfy0ItHvQmQxzVW3Mdng0jHezLnRqROfkV3/KHGpurlRxZx1UcNr/lGac+lRxUd4cO2W6bHXmn0xuM0yUaPQj5G/XZWx4F1Y8cnH7jHpCiQx2fTiUYeVvPGmo+NxyQHDcevAy5G2BDWxpM49MbJFOdGnyTkx0hvBcjoyADHIitQx3uyrEYKSKZG4QvUxrUVgMYOPrtFLo5TR2uajsaBJHTHn4y5x7YSlsf1KDpHO3DUxHwBxcdzkjHIo7Hfx20FP0Z9PabGtjy9R4I7gUcffNvHPQLSx4lA3sdcj5fGQ1yKRjV+p0bf/mpHA+gTx/IRaEeKtrRHVr6hxzP6pMdcIIvESA8bR8mULsbbmCNH2pTkRx+zXMd1IsTHggFGRz06AMdcQ1/ILNPcx15agkbcxy7Hm+YdRLs2okaQz0BGt8C2RWyHZkesSDFIWVVPR8pTVEezcrxHCPyZx+2egcW2YnJHTCVWR1Xw60ZNU2LH8//XRt01CMejQjPH2ouORwPJTsav1MBGr+WFR2BUkUY1vsZGYrDVRstQIEZS92/HCBt+RDX9B0cjucLFcP0dRk6qs8eFi4nGhllaR3tD3Ma4zgpH6PgAR6lCyEeDSAVICWqkxjVvEkYQ6flFyZ3ix/8Al8e6SkdHk4kdxzlb+MecgopGT541x44lCcfAyxJH7GfMx5cPJ0eDoFBHARyLx010S0dEeQTH6xI4x3M2c0dpsE5HG1oCSF455kcT4XJGXO/ORnzh5sUC66zHkjqvROfMVEd0dVvG8/02RlUPL8c8nUbHsS56RMoLl8cD5xjGvdLFxTpR8MdStm/HNFHYxtDTtMZadGhHTiK6xkZr/8eQDzlGVMGuRroo1sedJ8rH8Yy3x8oBm8agCcjGcsh1x/qc4EYirLLGuI3OxDwcc0dboL3FexQJR2fkbkehhh5H+nzJRvdlAsdZBvdGIW8USG3GPkcuHhPH+lxnR7UVY0ROQC/EghmSR+a9A8ffD/DGOTQyxlZu4UYk/5lHkMCgx9RaA8ZiYZ9HZq6qxwn5YMQ1TztHM8SZx+f7icNSJ1jF3xAhx3fcOUbmNqfH/FGFx3vy6kU4p5lGBtnVR07Jmkfqo6dHdx6IRkTpuscOTuBHcL1hxu3Ac8i57BJHXfWlR/VI7kbuhVRIjpSwR3Gq38ZSNndHNIBwRaMhnMZkqvVFZ4S+Ri/98kYnsQvGfY01R5yCiEaRXHZGI6nyR2NujkfBlxdHpf1cxvW5vcZDU5dHmYpZR/GTf0c+92dH7K+/xeGJAscMYt3GJsLtRbfwIccwC0vHAZWRx/Q0l8fAu2tHtsQTRwVyT8dmJovGhBwZR7OaMsf+48PH6Y6uR+ZV2EdOUV7Gh9WAx9igfccW2nBHw3OeRqgM1Mfe0WjHKP6eRuRiEke2FBDHeShTxxfGxUa/DotHEqSIR3A9m0ZIMOfGjUbvRrtQpEf1qVXHjCkix80qrEcA/xfH5W9Zx6XsDUdttsnGkA9Sxwidj0YOLW5HThGSxsRCi0Vgpi9HCtd/xmQsgEdxLAlHseasx68jk8bX66BH9GsYR3VRwMdcn2DHj4K6Rp9630YTIjJH16O7xmAmL0c1LrlHWDncQ7dAA0fCpsbGO4bGxyMZOscShC/H/IeUxmJB20Yw6jVGNxqGRUr7WEaApgjG+U/6RpeviEcLZZVH9bjLR2gBXsc5q7jH5lbGR3DNaEfrUd5Fiv94R4eGgMf+ww/IAe2ExnlphcUnrzzHHqdoRrakvcY3Wh7HeIv9Rd4i/Ebe4mVHCjc7R/xIIEcXNsDHeZkMyDvu3MaPwxbHL0wwxzllvMeCMyDHLSIsR5fOl0ZVKO1HMFuDR6GH9Ea7b5BHSUw9Rrysikcc+yhHJFgzR1hQrUf8yH3H7e3ix8H34UZWDo5HA4eKx+zvWMdxrHfF5h3Bxgl6G0d/aNnGKjkcxxOyq0bewpbGHDKNx6HmIMd+JJFHMnaRx0i4MMjtXhJG79jbRkN7S8cxV4vGvJSAxpTuhcccY6VH+pAhSMgYqcbcNfDG9Iy6RpvEd0Vw3QXHD3pmxRAYl0etuOHGNEFEx/pc7cXrsYLGyuFpxsGpMcd+W7NGhsnNxoEEpMYux51H2hvAxduZxEb023tGag3RxqTQkkeN1wNGF8jcxrEoi0dLyGPGTtDVx1nXAkYfMwRHFoqzxuuxXMfjBKfHjYdBR3bAEUdioYRE+u6YRwcnt8eOlNPHebjixoIKzsdnRNbF7xheR55e9kWHlmxG8cPMxg9akMffT7NF+SARRx0Josa/TkFGkjomxor+L8d2gLDGmrd9RubPFkf9rrLH1CODxxR/l8buevjG0QDjR/H0y8WBhIbHiJSYRiyjmMeAl9VGjEoQRnaOesc1TptHaa++xrwkV8fNPKpHESaCR5HekEbfTjnH2DDEx3Gbw8WwSsVHzhfbRmLghsfveMrH6xYOyLjOC8dGpUZHvOUJx8U+YkZkutZHMpVGR2oNaEYLtQZG7Y4TR+66bEfz3x/HFL9+RiVk3UaDWOXHmrdqxjpBm8YakHXHQxyTxIP0DciYnZnHh5ZDRnSDa8eLbbBHDagGSNyHPEeJwh1H4Jx9RG6jCsZ1caFFzEzlxiCBGMfHGsnGRBrfxrOKp8ZHErzGOpJTRHPG7ca1xovHeKl2RpgswcYRVYjHdnAIx5rIcse71h9GVR8uRtpKLUZwLixHWUaaxhoJgUflMRtHZ9Owxqybj0c+t87GVTCJRr3fJ0i7to5H3YNNR61pSMURxWbH6KltR4KhJUemi5VHO1bWR4jSWEYVPbBGxk3Dxl9YAcahlrFGFzfJxsIVlMaPowrHNebCR7W9kEcQUMLHpCakxwmS2MfVGLbGzrGKRxKy7kftlPlHJ9HgRoDgIUgkmOZHJOe/x8e4dsdvQdLGZQhgRgxL3UfiyCNH3Vc0yGPl3MdMN5lFoBkmx+mmwUYqGGTGdaEqR7unYkd5GF3GyfRIR1FZCsfRcJtHIffXR7ivs0WQ+PZHtbVeRx1JEUcVLDTHo8YkyFTSBMfHab5Gkuw9R2UZw0aqwThH0SFDR53v1cXA+h1HcgGgxxCopMe0YZ1HHPtVR+G6C8ZFtx/H8RQHx8llWEatmhVHMzOGxpgd+cY0QOjGD9usxwMYEceL6x7HQeGox2J/z0TJJFlHcB8fRztOTEXlIdTGgKiNRlCrYEdTBcZGkT4+R1ugP0ZVQG3HqPXfRh7WLkc1zZPDqbOiRsRhEkczMxFGSmrFxRGlJUTvkaPHBbTzRT6Jr0eNN6tGqrAdR9HImcfZniPHpw8BSM4VAkiCETRGARa1x7aTwEfPbqpHbPcex9Nt3EaGCWvGQAKnxuECmsftPDrH7MBWRvCFmcatOiVHfb5ZxzvXgMcpHBTHpXXfx7bbx8fFbx7HhMaYR14JucZ1MTHHr0N2Rijeu8duEpDGe4PpRc4Zh0XzZYJHE+I5R1MF6sVMFmzHFpnBRg=="
]

			}
		],
		"application": {
			"bruker_topspin_parameters": {
				"title": "13C VACP MAS 60kHz\n\n-\np15 = \t0.35 ms\n-- 13C ---\nplw21 = \t14.4 W (50 kHz)\no1 = \t11600 Hz\n-- 1H ---\nplw2 = \t10 W (100 kHz)\np3 = \t2.5 us\nspnma0 = \tRamp45-55.1000\nspdb0 = \t-8.9dB (opt, 1.95W effectif, ~ 45 kHz)\no2 = \t-9640 Hz\nd1 = \t1.5 s\n-dec\ncpdprg2 = \tcw_12\nplw12 = \t0.1 W (~10 kHz)\n---\nprobe : \t1.3mm H122012 mode double\nrange : \t-\nshim : \t1.3mm_H13804_NEO\nSR : \tAlanine_1.3mm/102\nfilter 1H : \tyes\nfilter 13C : \tno\nrotor : \t1342\nB = \t3170\nD = \t2340\nnuR = \t60 kHz (rather stable)\nlevel : \t90%\ngain : \t64\n---\nT_set : \t-15C\nT : \t-25.0C\nT_shim : \t23C\nchiller : \tstrong\ngaz flow : \t2000 lph\nframe cool. : \t1000 mbar\nshin flow : \tyes (strong, air)\n-----\n50.08mg (recovered 49.45mg) / 185C / 2 mn / quenched in lN2\nafter one night spinning 60kHz / -18C but probe issues (water condensing on H-1 capacitor) --> probe changed",
				"auditp.txt": "##TITLE= Audit trail, TopSpin 4.0.1\r\n##JCAMPDX= 5.01\r\n##ORIGIN= Bruker BioSpin GmbH\r\n##OWNER= florian\r\n$$ S:/Bruker/TopSpin750/data/pf7_TBennett/nmr/PbBrPerovskite.glass/203/pdata/1/auditp.txt\r\n##AUDIT TRAIL=  $$ (NUMBER, WHEN, WHO, WHERE, PROCESS, VERSION, WHAT)\r\n(   1,<2023-05-16 13:31:36.013 +0200>,<CEMHTI/florian>,<florian-port2>,<proc2d>,<TopSpin 4.0.1>,\r\n      <xfb F2: SI = 1K WDW = 1 LB = 15 FT_mod = 6 PKNL = 1 PHC0 = -194.712 PHC1 = -294.4 F1: TDeff = 22 SI = 64 WDW = 1 LB = 5 FT_mod = 6 FCOR = 0.5 PHC0 = 0 PHC1 = 0\r\n       data hash MD5: 1K * 64\r\n       7E 4C D9 4C 00 D4 87 13 F6 81 04 56 F2 D9 00 CE>)\r\n##END=\r\n\r\n$$ hash MD5\r\n$$ 8E 23 B0 0E 9C EE AD BE 31 CB 39 A8 0D 6E 27 1B\r\n",
				"audita.txt": "##TITLE= Audit trail, TopSpin 4.1.4\n##JCAMPDX= 5.01\n##ORIGIN= Bruker BioSpin GmbH\n##OWNER= labo750\n$$ /opt/nmrdata/data/pf7_TBennett/nmr/PbBrPerovskite.glass/202/audita.txt\n##AUDIT TRAIL=  $$ (NUMBER, WHEN, WHO, WHERE, PROCESS, VERSION, WHAT)\n(   1,<2023-05-13 12:44:47.615 +0200>,<labo750>,<RMN750N>,<cprserver>,<TopSpin 4.1.4>,\n      <new/edc EXPNO=202 PROCNO=1>)\n(   2,<2023-05-13 12:44:57.038 +0200>,<labo750>,<RMN750N>,<cprserver>,<TopSpin 4.1.4>,\n      <changed parameter F1 ZGOPTNS to -Ddec -DtwoD>)\n(   3,<2023-05-13 12:45:06.466 +0200>,<labo750>,<RMN750N>,<cprserver>,<TopSpin 4.1.4>,\n      <changed parameter F1 FnMODE to States>)\n(   4,<2023-05-13 12:45:09.027 +0200>,<labo750>,<RMN750N>,<cprserver>,<TopSpin 4.1.4>,\n      <changed parameter F1 NUC1 to off>)\n(   5,<2023-05-13 12:45:10.354 +0200>,<labo750>,<RMN750N>,<cprserver>,<TopSpin 4.1.4>,\n      <changed parameter F1 NUC1 to 1H>)\n(   6,<2023-05-13 12:46:45.171 +0200>,<labo750>,<RMN750N>,<cprserver>,<TopSpin 4.1.4>,\n      <changed parameter F1 SWH to 15000.000>)\n(   7,<2023-05-13 12:46:48.449 +0200>,<labo750>,<RMN750N>,<cprserver>,<TopSpin 4.1.4>,\n      <changed parameter F1 AQ to 0.0020000>)\n(   8,<2023-05-13 12:46:55.389 +0200>,<labo750>,<RMN750N>,<cprserver>,<TopSpin 4.1.4>,\n      <changed parameter F2 NS to 512>)\n(   9,<2023-05-13 12:47:02.573 +0200>,<labo750>,<RMN750N>,<cprserver>,<TopSpin 4.1.4>,\n      <changed parameter F2 NS to 2048>)\n(  10,<2023-05-13 12:47:06.686 +0200>,<labo750>,<RMN750N>,<cprserver>,<TopSpin 4.1.4>,\n      <changed parameter F2 NS to 1024>)\n$$ /opt/nmrdata/data/pf7_TBennett/nmr/PbBrPerovskite.glass/203/audita.txt\n(  11,<2023-05-13 13:10:21.550 +0200>,<labo750>,<RMN750N>,<cprserver>,<TopSpin 4.1.4>,\n      <changed parameter F1 TD to 64>)\n(  12,<2023-05-13 13:12:56.004 +0200>,<labo750>,<RMN750N>,<cprserver>,<TopSpin 4.1.4>,\n      <changed parameter F2 AQ to 0.0040000>)\n(  13,<2023-05-13 12:55:26.109 +0000>,<labo750>,<RMN750N>,<go4>,<TopSpin 4.1.4>,\n      <acquisition in progress>)\n(  14,<2023-05-14 08:12:37.651 +0000>,<labo750>,<RMN750N>,<go4>,<TopSpin 4.1.4>,\n      <created by zg on 'AvanceNeo750' (RMN750N) by user 'labo750'\n       on data set with UUID '6e3a343c-f18d-11ed-9800-0030d62dd915'\n       started at 2023-05-13 12:55:26.116 +0000, POWCHK disabled, PULCHK disabled,\n       terminated by command 'stop' at 2023-05-14 08:12:37.648 +0000\n       configuration hash MD5:\n       68 91 D2 A3 BD AE 0C B4 B3 57 1B 77 BF 81 DD FE\n       double data hash MD5: 1000 * 45\n       4F 91 AC 15 59 50 90 18 78 FE 43 B1 FA 3D C9 29>)\n##END=\n\n$$ hash MD5\n$$ 64 03 6F 36 B5 E5 B2 FC 7D 8A F0 FE 70 A1 2F 30\n",
				"acqus": "##TITLE= Parameter file, TopSpin 4.1.4\n##JCAMPDX= 5.0\n##DATATYPE= Parameter Values\n##NPOINTS= 50\t$$ modification sequence number\n##ORIGIN= Bruker BioSpin GmbH\n##OWNER= labo750\n$$ 2023-05-14 10:12:37.763 +0200  labo750@RMN750N\n$$ /opt/nmrdata/data/pf7_TBennett/nmr/PbBrPerovskite.glass/203/acqus\n$$ process /opt/topspin4.1.4/prog/mod/acqdataserver\n##$ACQT0= 0\n##$AMP= (0..31)\n100 100 100 100 100 100 100 100 100 100 100 100 100 100 100 100 100 100\n100 100 100 100 100 100 100 100 100 100 100 100 100 100\n##$AMPCOIL= (0..32)\n-1 0 0 0 0 0 0 0 0 0 0 0 0 0 0 0 0 0 0 0 0 0 0 0 0 0 0 0 0 0 0 0 0\n##$AQSEQ= 0\n##$AQ_mod= 3\n##$AUNM= <shape_r421>\n##$AUTOPOS= <>\n##$BF1= 188.600223\n##$BF2= 750.05\n##$BF3= 750.05\n##$BF4= 750.05\n##$BF5= 750.05\n##$BF6= 750.05\n##$BF7= 750.05\n##$BF8= 750.05\n##$BWFAC= (0..63)\n0 0 0 0 0 0 0 0 0 0 0 0 0 0 0 0 0 0 0 0 0 0 0 0 0 0 0 0 0 0 0 0 0 0 0 0\n0 0 0 0 0 0 0 0 0 0 0 0 0 0 0 0 0 0 0 0 0 0 0 0 0 0 0 0\n##$BYTORDA= 0\n##$CHANFCU= (0..24)\n0 2 0 0 1 0 0 0 0 0 0 0 0 0 0 0 0 0 0 0 0 0 0 0 0\n##$CHANREC= (0..24)\n0 2 0 0 1 0 0 0 0 0 0 0 0 0 0 0 0 0 0 0 0 0 0 0 0\n##$CHEMSTR= <none>\n##$CNST= (0..63)\n1 1 1 1 1 1 1 1 1 1 1 -2 1 1 1 1 1 1 1 1 1 1 1 1 1 0 1 1 1 1 1 60000 1\n1 1 1 1 1 1 1 1 1 1 1 1 1 1 1 1 1 1 1 1 1 1 1 1 1 1 1 1 1 1 1\n##$CPDPRG= (0..8)\n<> <mlev> <cw_12> <mlev> <mlev> <mlev> <mlev> <mlev> <mlev>\n##$D= (0..63)\n1e-06 1.5 2e-05 3e-06 2e-05 0 1.5e-05 3e-06 0 0 0 0 0 0 0 0 0 0 0 0 0 0.05\n1e-06 0 0 1e-06 1e-06 1e-06 1e-06 1e-06 0 0 0 0 0 0 0 0 0 0 0 0 0 0 0 0\n0 0 0 0 0 0 0 0 0 0 0 0 0 0 0 0 0 0\n##$DATE= 1684051957\n##$DATE_START= 1683982526\n##$DE= 4.8\n##$DE1= 4.5\n##$DE2= 2\n##$DEADC= 0.5\n##$DECBNUC= <off>\n##$DECIM= 160\n##$DECNUC= <off>\n##$DECSTAT= 4\n##$DEPA= 4.5\n##$DERX= 1.5\n##$DIGMOD= 1\n##$DIGTYP= 17\n##$DR= 32\n##$DS= 0\n##$DSPFIRM= 0\n##$DSPFVS= 20\n##$DTYPA= 2\n##$EXP= <>\n##$ExpStatus= 1\n##$FCUCHAN= (0..9)\n0 4 1 0 0 0 0 0 0 0\n##$FILCOR= 0\n##$FL1= 90\n##$FL2= 90\n##$FL3= 90\n##$FL4= 90\n##$FN_INDIRECT= (0..7)\n0 2 0 0 0 0 0 0\n##$FOV= 20\n##$FQ1LIST= <freqlist>\n##$FQ2LIST= <hetcor.jos>\n##$FQ3LIST= <freqlist>\n##$FQ4LIST= <freqlist>\n##$FQ5LIST= <freqlist>\n##$FQ6LIST= <freqlist>\n##$FQ7LIST= <freqlist>\n##$FQ8LIST= <freqlist>\n##$FS= (0..7)\n83 83 83 83 83 83 83 83\n##$FTLPGN= 0\n##$FW= 2.4e+08\n##$FnILOOP= 0\n##$FnMODE= 0\n##$FnTYPE= 0\n##$GPNAM= (0..31)\n<sine.100> <sine.100> <sine.100> <sine.100> <sine.100> <sine.100> <sine.100>\n<sine.100> <sine.100> <sine.100> <sine.100> <sine.100> <sine.100> <sine.100>\n<sine.100> <sine.100> <sine.100> <sine.100> <sine.100> <sine.100> <sine.100>\n<sine.100> <sine.100> <sine.100> <sine.100> <sine.100> <sine.100> <sine.100>\n<sine.100> <sine.100> <sine.100> <sine.100>\n##$GPX= (0..31)\n0 0 0 0 0 0 0 0 0 0 0 0 0 0 0 0 0 0 0 0 0 0 0 0 0 0 0 0 0 0 0 0\n##$GPY= (0..31)\n0 0 0 0 0 0 0 0 0 0 0 0 0 0 0 0 0 0 0 0 0 0 0 0 0 0 0 0 0 0 0 0\n##$GPZ= (0..31)\n0 0 0 0 0 0 0 0 0 0 0 0 0 0 0 0 0 0 0 0 0 0 0 0 0 0 0 0 0 0 0 0\n##$GRPDLY= 68\n##$HDDUTY= 20\n##$HDRATE= 20\n##$HGAIN= (0..3)\n2000 0 0 0\n##$HL1= 0\n##$HL2= 90\n##$HL3= 90\n##$HL4= 90\n##$HOLDER= 0\n##$HPMOD= (0..32)\n0 1 1 0 0 0 0 0 0 0 0 0 0 0 0 0 0 0 0 0 0 0 0 0 0 0 0 0 0 0 0 0 0\n##$HPPRGN= 0\n##$IN= (0..63)\n6.66625e-05 0 0 0 0 0 0 0 0 0 0 0 0 0 0 0 0 0 1.35198267882399e+45 0 0\n0 0 0 0 0 0 0 0 0 0 0 0.001 0.001 0.001 0.001 0.001 0.001 0.001 0.001 0.001\n0.001 0.001 0.001 0.001 0.001 0.001 0.001 0.001 0.001 0.001 0.001 0.001\n0.001 0.001 0.001 0.001 0.001 0.001 0.001 0.001 0.001 0.001 0.001\n##$INF= (0..7)\n0 66.6625 0 0 0 0 0 0\n##$INP= (0..63)\n0 0 0 0 0 0 0 0 0 0 0 0 0 0 0 0 0 0 0 0 0 0 0 0 0 0 0 0 0 0 0 0 0 0 0 0\n0 0 0 0 0 0 0 0 0 0 0 0 0 0 0 0 0 0 0 0 0 0 0 0 0 0 0 0\n##$INSTRUM= <AvanceNeo750>\n##$INTEGFAC= (0..63)\n0 0 0 0 0 0 0 0 0 0 0 0 0 0 0 0 0 0 0 0 0 0 0 0 0 0 0 0 0 0 0 0 0 0 0 0\n0 0 0 0 0 0 0 0 0 0 0 0 0 0 0 0 0 0 0 0 0 0 0 0 0 0 0 0\n##$L= (0..31)\n0 2 1 1 1 1 1 1 1 1 1 1 1 1 1 1 0 1 1 1 1 1 1 1 1 1 0 1 1 1 1 4000\n##$LFILTER= -1\n##$LGAIN= -1\n##$LINPSTP= 0\n##$LOCKED= no\n##$LOCKFLD= -1\n##$LOCKGN= -1\n##$LOCKPOW= -1\n##$LOCKPPM= -1\n##$LOCNUC= <off>\n##$LOCPHAS= -1\n##$LOCSHFT= no\n##$LOCSW= 0\n##$LTIME= -1\n##$MASR= 60000\n##$MULEXPNO= (0..15)\n0 0 0 0 0 0 0 0 0 0 0 0 0 0 0 0\n##$NBL= 1\n##$NC= 0\n##$NLOGCH= 4\n##$NOVFLW= 0\n##$NS= 1024\n##$NUC1= <13C>\n##$NUC2= <1H>\n##$NUC3= <off>\n##$NUC4= <off>\n##$NUC5= <off>\n##$NUC6= <off>\n##$NUC7= <off>\n##$NUC8= <off>\n##$NUCLEUS= <off>\n##$NUSLIST= <automatic>\n##$NusAMOUNT= 100\n##$NusFPNZ= no\n##$NusJSP= 0\n##$NusSEED= 54321\n##$NusSPTYPE= 0\n##$NusT2= 1\n##$NusTD= 0\n##$O1= 11600\n##$O2= -9640\n##$O3= 0\n##$O4= 0\n##$O5= 11276.42\n##$O6= 11276.42\n##$O7= 11276.42\n##$O8= 11276.42\n##$OVERFLW= 0\n##$P= (0..63)\n0 3.8 11.3 2.5 1.5 1.35 0 0 0 3.2 0 25 0 0 0.7 350 1000 0 0 0 0 0 0 0 0\n0 0 0 0 0 3 5.2 0 0 0 0 0 0 0 0 0 0 0 0 0 0 0 0 0 0 0 0 0 0 0 0 0 0 0 0\n0 0 0 0\n##$PACOIL= (0..32)\n1 0 0 3 2 0 0 0 0 0 0 0 0 0 0 0 0 0 0 0 0 0 0 0 0 0 0 0 0 0 0 0 0\n##$PAPS= 0\n##$PARMODE= 1\n##$PCPD= (0..9)\n100 100 9.166667 100 100 100 100 100 100 100\n##$PEXSEL= (0..9)\n1 1 1 1 1 1 1 1 1 1\n##$PHCOR= (0..31)\n0 0 0 0 0 0 0 0 0 75 0 0 0 0 0 0 0 0 0 0 0 0 0 0 0 0 0 0 0 0 0 0\n##$PHLIST= <>\n##$PH_ref= 46\n##$PL= (0..63)\n120 17.2 8 2 120 3 120 120 120 120 120 1.3 3 6.4 120 120 2 120 120 120\n120 120 120 120 120 120 120 120 120 120 120 120 120 120 120 120 120 120\n120 120 120 120 120 120 120 120 120 120 120 120 120 120 120 120 120 120\n120 120 120 120 120 120 120 120\n##$PLSTEP= 0.1\n##$PLSTRT= -6\n##$PLW= (0..63)\n-1 0 10 -1 -1 -1 -1 -1 -1 -1 -1 -1 0.1 -1 -1 -1 -1 -1 -1 -1 -1 14.4 7.762471\n-1 -1 -1 -1 -1 -1 -1 -1 -1 -1 -1 -1 -1 -1 -1 -1 -1 -1 -1 -1 -1 -1 -1 -1\n-1 -1 -1 -1 -1 -1 -1 -1 -1 -1 -1 -1 -1 -1 -1 -1 -1\n##$PLWMAX= (0..7)\n1094.982 457.7586 0 0 0 0 0 0\n##$PQPHASE= 0\n##$PQSCALE= 0\n##$PR= 1\n##$PRECHAN= (0..32)\n-1 0 2 -1 3 -1 4 -1 1 -1 -1 -1 -1 -1 -1 -1 -1 -1 -1 -1 -1 -1 -1 -1 -1 -1\n-1 -1 -1 -1 -1 -1 -1\n##$PROBHD= <H122012_0003 (PH MAS DVT 750W4 BL1.3 X/Y/H)>\n##$PROBINPUTS= (0..15)\n<1H> <31P-15N> <1H/31P-15N> <> <> <> <> <> <> <> <> <> <> <> <> <>\n##$PULPROG= <pf_cp>\n##$PW= 0\n##$PYNM= <acqu.py>\n##$ProjAngle= 0\n##$QNP= 1\n##$RECCHAN= (0..9)\n0 4 1 0 0 0 0 0 0 0\n##$RECPH= 0\n##$RECPRE= (0..24)\n-1 0 -1 -1 4 -1 -1 -1 -1 -1 -1 -1 -1 -1 -1 -1 -1 -1 -1 -1 -1 -1 -1 -1 -1\n##$RECPRFX= (0..32)\n1 0 1 1 1 0 0 0 0 0 0 0 0 0 0 0 0 0 0 0 0 0 0 0 0 0 0 0 0 0 0 0 0\n##$RECSEL= (0..24)\n0 1 0 0 0 0 0 0 0 0 0 0 0 0 0 0 0 0 0 0 0 0 0 0 0\n##$RG= 101\n##$RO= 0\n##$RSEL= (0..24)\n0 1 0 0 4 0 0 0 0 0 0 0 0 0 0 0 0 0 0 0 0 0 0 0 0\n##$SAMPLEID= <>\n##$SELREC= (0..24)\n0 0 0 0 0 0 0 0 0 0 0 0 0 0 0 0 0 0 0 0 0 0 0 0 0\n##$SFO1= 188.611823\n##$SFO2= 750.04036\n##$SFO3= 750.05\n##$SFO4= 750.05\n##$SFO5= 750.06127642\n##$SFO6= 750.06127642\n##$SFO7= 750.06127642\n##$SFO8= 750.06127642\n##$SHAPPR= (0..15)\n0 1 1 1 1 1 1 1 1 1 1 1 1 1 1 1\n##$SOLVENT= <None>\n##$SOLVOLD= <off>\n##$SP= (0..63)\n120 6 6.5 0 0 0 0 0 0 0 0 0 0 0 0 0 2.9 150 150 150 150 150 150 150 150\n150 150 150 150 150 150 150 120 120 120 120 120 120 120 120 120 120 120\n120 120 120 120 120 120 120 120 120 120 120 120 120 120 120 120 120 120\n120 120 120\n##$SPECTR= 0\n##$SPINCNT= 0\n##$SPNAM= (0..63)\n<Ramp45-55.1000> <tcn55> <ramp.75> <gauss> <gauss> <gauss> <gauss> <gauss>\n<gauss> <gauss> <gauss> <gauss> <gauss> <gauss> <gauss> <gauss> <r421_18>\n<gauss> <gauss> <gauss> <gauss> <gauss> <gauss> <gauss> <gauss> <gauss>\n<gauss> <gauss> <gauss> <gauss> <gauss> <gauss> <> <> <> <> <> <> <> <>\n<> <> <> <> <> <> <> <> <> <> <> <> <> <> <> <> <> <> <> <> <> <> <> <>\n##$SPOAL= (0..63)\n0.5 0.5 0.5 0.5 0.5 0.5 0.5 0.5 0.5 0.5 0.5 0.5 0.5 0.5 0.5 0.5 0.5 0.5\n0.5 0.5 0.5 0.5 0.5 0.5 0.5 0.5 0.5 0.5 0.5 0.5 0.5 0.5 0.5 0.5 0.5 0.5\n0.5 0.5 0.5 0.5 0.5 0.5 0.5 0.5 0.5 0.5 0.5 0.5 0.5 0.5 0.5 0.5 0.5 0.5\n0.5 0.5 0.5 0.5 0.5 0.5 0.5 0.5 0.5 0.5\n##$SPOFFS= (0..63)\n0 0 0 0 0 0 0 0 0 0 0 0 0 0 0 0 0 0 0 0 0 0 0 0 0 0 0 0 0 0 0 0 0 0 0 0\n0 0 0 0 0 0 0 0 0 0 0 0 0 0 0 0 0 0 0 0 0 0 0 0 0 0 0 0\n##$SPPEX= (0..63)\n0 0 0 0 0 0 0 0 0 0 0 0 0 0 0 0 0 0 0 0 0 0 0 0 0 0 0 0 0 0 0 0 0 0 0 0\n0 0 0 0 0 0 0 0 0 0 0 0 0 0 0 0 0 0 0 0 0 0 0 0 0 0 0 0\n##$SPW= (0..63)\n7.762471 -1 -1 -1 -1 -1 -1 -1 -1 -1 -1 -1 -1 -1 -1 -1 -1 -1 -1 -1 -1 -1\n-1 -1 -1 -1 -1 -1 -1 -1 -1 -1 -1 -1 -1 -1 -1 -1 -1 -1 -1 -1 -1 -1 -1 -1\n-1 -1 -1 -1 -1 -1 -1 -1 -1 -1 -1 -1 -1 -1 -1 -1 -1 -1\n##$SUBNAM= (0..9)\n<''> <''> <''> <''> <''> <''> <''> <''> <''> <''>\n##$SW= 662.736821116458\n##$SWIBOX= (0..32)\n0 1 0 0 6 0 0 0 0 0 0 0 0 0 0 0 0 0 0 0 0 0 0 0 0 0 0 0 0 0 0 0 0\n##$SW_h= 125000\n##$SWfinal= 0\n##$SigLockShift= 0\n##$TD= 1000\n##$TD0= 1\n##$TD_INDIRECT= (0..7)\n0 64 0 0 0 0 0 0\n##$TDav= 1\n##$TE= 258.0833\n##$TE1= 258.0833\n##$TE2= 0\n##$TE3= 0\n##$TE4= 0\n##$TEG= 300\n##$TE_MAGNET= 0\n##$TE_PIDX= 1\n##$TE_RAW= 258.0833\n##$TE_STAB= (0..9)\n2 2 0 0 0 0 0 0 0 0\n##$TOTROT= (0..63)\n0 0 0 0 0 0 0 0 0 0 0 0 0 0 0 0 0 0 0 0 0 0 0 0 0 0 0 0 0 0 0 0 0 0 0 0\n0 0 0 0 0 0 0 0 0 0 0 0 0 0 0 0 0 0 0 0 0 0 0 0 0 0 0 0\n##$TUBE_TYPE= <>\n##$USERA1= <user>\n##$USERA10= <>\n##$USERA2= <user>\n##$USERA3= <user>\n##$USERA4= <user>\n##$USERA5= <user>\n##$USERA6= <>\n##$USERA7= <>\n##$USERA8= <>\n##$USERA9= <>\n##$UUID= <6e3a343c-f18d-11ed-9800-0030d62dd915>\n##$V9= 5\n##$VALIDCODE= -1\n##$VALIST= <valist>\n##$VCLIST= <>\n##$VDLIST= <>\n##$VPLIST= <>\n##$VTLIST= <>\n##$WAVEMAKER= (0..7)\n<> <> <> <> <> <> <> <>\n##$WBST= 1024\n##$WBSW= (0..7)\n5 10 10 10 10 10 10 10\n##$XGAIN= (0..3)\n670 0 0 0\n##$XL= 0\n##$YL= 0\n##$YMAX_a= 127131797\n##$YMIN_a= -152394944\n##$ZGOPTNS= <-Ddec -DtwoD>\n##$ZL1= 120\n##$ZL2= 120\n##$ZL3= 120\n##$ZL4= 120\n##$scaledByNS= no\n##$scaledByRG= no\n##$shimCoilTempK= 296.15\n##END=\n",
				"procs": "##TITLE= Parameter file, TopSpin 4.0.1\r\n##JCAMPDX= 5.0\r\n##DATATYPE= Parameter Values\r\n##NPOINTS= 27\t$$ modification sequence number\r\n##ORIGIN= Bruker BioSpin GmbH\r\n##OWNER= labo750\r\n$$ 2023-11-12 16:18:40.172 +0100  CEMHTI/florian@florian-port2\r\n$$ S:/Bruker/TopSpin750/data/pf7_TBennett/nmr/PbBrPerovskite.glass/203/pdata/1/procs\r\n$$ process C:/Bruker/TopSpin4.0.1/prog/mod/dataserver.exe\r\n##$ABSF1= 0\r\n##$ABSF2= 0\r\n##$ABSG= 0\r\n##$ABSL= 0\r\n##$ALPHA= 0\r\n##$AQORDER= 0\r\n##$ASSFAC= 0\r\n##$ASSFACI= 0\r\n##$ASSFACX= 0\r\n##$ASSWID= 0\r\n##$AUNMP= <proc_1d>\r\n##$AXLEFT= 0\r\n##$AXNAME= <F2>\r\n##$AXNUC= <13C>\r\n##$AXRIGHT= 0\r\n##$AXTYPE= 0\r\n##$AXUNIT= <>\r\n##$AZFE= 0.1\r\n##$AZFW= 0.5\r\n##$BCFW= 0\r\n##$BC_mod= 0\r\n##$BYTORDP= 0\r\n##$COROFFS= 0\r\n##$CY= 10\r\n##$DATMOD= 1\r\n##$DC= 0\r\n##$DFILT= <>\r\n##$DTYPP= 0\r\n##$ERETIC= no\r\n##$F1P= 120.008079999337\r\n##$F2P= -45.6857514570665\r\n##$FCOR= 1\r\n##$FTSIZE= 1024\r\n##$FT_mod= 6\r\n##$GAMMA= 0\r\n##$GB= 0\r\n##$INTBC= 1\r\n##$INTSCL= 1\r\n##$ISEN= 128\r\n##$LB= 15\r\n##$LEV0= 0\r\n##$LPBIN= 0\r\n##$MAXI= 50\r\n##$MC2= 0\r\n##$MEAN= 0\r\n##$ME_mod= 0\r\n##$MI= 1\r\n##$MddCEXP= no\r\n##$MddCT_SP= no\r\n##$MddF180= no\r\n##$MddLAMBDA= 0\r\n##$MddMEMORY= 0\r\n##$MddMERGE= 0\r\n##$MddNCOMP= 0\r\n##$MddNITER= 0\r\n##$MddNOISE= 0\r\n##$MddPHASE= 0\r\n##$MddSEED= 0\r\n##$MddSRSIZE= 0\r\n##$Mdd_CsALG= 0\r\n##$Mdd_CsLAMBDA= 0\r\n##$Mdd_CsNITER= 0\r\n##$Mdd_CsNORM= 0\r\n##$Mdd_CsVE= no\r\n##$Mdd_CsZF= 0\r\n##$Mdd_LrLAMBDA= 0\r\n##$Mdd_LrNITER= 0\r\n##$Mdd_LrRANK= 0\r\n##$Mdd_LrZF= 0\r\n##$Mdd_mod= 0\r\n##$NCOEF= 0\r\n##$NC_proc= 8\r\n##$NLEV= 6\r\n##$NOISF1= 5\r\n##$NOISF2= -5\r\n##$NSP= 0\r\n##$NTH_PI= 0\r\n##$NZP= 0\r\n##$OFFSET= 411.591\r\n##$PC= 0.2\r\n##$PHC0= -194.712\r\n##$PHC1= -294.4\r\n##$PH_mod= 1\r\n##$PKNL= yes\r\n##$PPARMOD= 1\r\n##$PPDIAG= 0\r\n##$PPIPTYP= 0\r\n##$PPMPNUM= 2147483647\r\n##$PPRESOL= 1\r\n##$PSCAL= 0\r\n##$PSIGN= 0\r\n##$PYNMP= <proc.py>\r\n##$RDF1= 0\r\n##$RDF2= 0\r\n##$RDFWHM= 0\r\n##$RDINT= 0\r\n##$RDPOS= 0\r\n##$REVERSE= no\r\n##$SF= 188.596698290039\r\n##$SI= 1024\r\n##$SIGF1= 0\r\n##$SIGF2= 0\r\n##$SINO= 16\r\n##$SIOLD= 16384\r\n##$SPECTYP= <>\r\n##$SREF_mod= 1\r\n##$SREGLST= <RRRRRRRR>\r\n##$SSB= 0\r\n##$STSI= 1024\r\n##$STSR= 0\r\n##$SW_p= 125000\r\n##$SYMM= 0\r\n##$S_DEV= 2420536\r\n##$TDeff= 1000\r\n##$TDoff= 0\r\n##$TI= <>\r\n##$TILT= no\r\n##$TM1= 0\r\n##$TM2= 0\r\n##$TOPLEV= 0\r\n##$USERP1= <user>\r\n##$USERP10= <>\r\n##$USERP2= <user>\r\n##$USERP3= <user>\r\n##$USERP4= <user>\r\n##$USERP5= <user>\r\n##$USERP6= <>\r\n##$USERP7= <>\r\n##$USERP8= <>\r\n##$USERP9= <>\r\n##$WDW= 1\r\n##$XDIM= 1024\r\n##$YMAX_p= 51521957\r\n##$YMIN_p= -12903189\r\n##END=\r\n",
				"acqu2s": "##TITLE= Parameter file, TopSpin 4.1.4\n##JCAMPDX= 5.0\n##DATATYPE= Parameter Values\n##NPOINTS= 48\t$$ modification sequence number\n##ORIGIN= Bruker BioSpin GmbH\n##OWNER= labo750\n$$ 2023-05-14 10:11:22.552 +0200  labo750@RMN750N\n$$ /opt/nmrdata/data/pf7_TBennett/nmr/PbBrPerovskite.glass/203/acqu2s\n$$ process /opt/topspin4.1.4/prog/mod/acqdataserver\n##$ACQT0= 0\n##$BF1= 750.05\n##$FnILOOP= 1\n##$FnMODE= 4\n##$NUC1= <1H>\n##$NusJSP= 0\n##$NusT2= 1\n##$NusTD= 64\n##$O1= -9640\n##$ProjAngle= 0\n##$SFO1= 750.04036\n##$SW= 19.9989237912477\n##$SW_h= 15000\n##$TD= 45\n##END=\n",
				"proc2s": "##TITLE= Parameter file, TopSpin 4.0.1\r\n##JCAMPDX= 5.0\r\n##DATATYPE= Parameter Values\r\n##NPOINTS= 26\t$$ modification sequence number\r\n##ORIGIN= Bruker BioSpin GmbH\r\n##OWNER= labo750\r\n$$ 2023-11-12 16:18:40.216 +0100  CEMHTI/florian@florian-port2\r\n$$ S:/Bruker/TopSpin750/data/pf7_TBennett/nmr/PbBrPerovskite.glass/203/pdata/1/proc2s\r\n$$ process C:/Bruker/TopSpin4.0.1/prog/mod/dataserver.exe\r\n##$ABSF1= 0\r\n##$ABSF2= 0\r\n##$ABSG= 0\r\n##$ABSL= 0\r\n##$ALPHA= 0\r\n##$AQORDER= 0\r\n##$ASSFAC= 0\r\n##$ASSFACI= 0\r\n##$ASSFACX= 0\r\n##$ASSWID= 0\r\n##$AUNMP= <>\r\n##$AXLEFT= 0\r\n##$AXNAME= <F1>\r\n##$AXNUC= <1H>\r\n##$AXRIGHT= 0\r\n##$AXTYPE= 0\r\n##$AXUNIT= <>\r\n##$AZFE= 0.1\r\n##$AZFW= 0.5\r\n##$BCFW= 0\r\n##$BC_mod= 0\r\n##$BYTORDP= 0\r\n##$COROFFS= 0\r\n##$CY= 15\r\n##$DATMOD= 1\r\n##$DC= 0\r\n##$DFILT= <>\r\n##$DTYPP= 0\r\n##$ERETIC= no\r\n##$F1P= 0\r\n##$F2P= 0\r\n##$FCOR= 0.5\r\n##$FTSIZE= 64\r\n##$FT_mod= 6\r\n##$GAMMA= 0\r\n##$GB= 0\r\n##$INTBC= 1\r\n##$INTSCL= 1\r\n##$ISEN= 128\r\n##$LB= 5\r\n##$LEV0= 0\r\n##$LPBIN= 0\r\n##$MAXI= 10000\r\n##$MC2= 3\r\n##$MEAN= 0\r\n##$ME_mod= 0\r\n##$MI= 0\r\n##$MddCEXP= no\r\n##$MddCT_SP= no\r\n##$MddF180= no\r\n##$MddLAMBDA= 0\r\n##$MddMEMORY= 0\r\n##$MddMERGE= 0\r\n##$MddNCOMP= 0\r\n##$MddNITER= 0\r\n##$MddNOISE= 0\r\n##$MddPHASE= 0\r\n##$MddSEED= 0\r\n##$MddSRSIZE= 0\r\n##$Mdd_CsALG= 0\r\n##$Mdd_CsLAMBDA= 0\r\n##$Mdd_CsNITER= 0\r\n##$Mdd_CsNORM= 0\r\n##$Mdd_CsVE= yes\r\n##$Mdd_CsZF= 0\r\n##$Mdd_LrLAMBDA= 0\r\n##$Mdd_LrNITER= 0\r\n##$Mdd_LrRANK= 0\r\n##$Mdd_LrZF= 0\r\n##$Mdd_mod= 0\r\n##$NCOEF= 0\r\n##$NC_proc= 8\r\n##$NLEV= 6\r\n##$NOISF1= 0\r\n##$NOISF2= 0\r\n##$NSP= 0\r\n##$NTH_PI= 0\r\n##$NZP= 0\r\n##$OFFSET= 15.15132\r\n##$PC= 4\r\n##$PHC0= 0\r\n##$PHC1= 0\r\n##$PH_mod= 1\r\n##$PKNL= no\r\n##$PPARMOD= 1\r\n##$PPDIAG= 0\r\n##$PPIPTYP= 0\r\n##$PPMPNUM= 0\r\n##$PPRESOL= 1\r\n##$PSCAL= 1\r\n##$PSIGN= 0\r\n##$PYNMP= <proc.py>\r\n##$RDF1= 0\r\n##$RDF2= 0\r\n##$RDFWHM= 0\r\n##$RDINT= 0\r\n##$RDPOS= 0\r\n##$REVERSE= no\r\n##$SF= 750.036495959961\r\n##$SI= 64\r\n##$SIGF1= 0\r\n##$SIGF2= 0\r\n##$SINO= 0\r\n##$SIOLD= 1024\r\n##$SPECTYP= <>\r\n##$SREF_mod= 1\r\n##$SREGLST= <>\r\n##$SSB= 0\r\n##$STSI= 64\r\n##$STSR= 0\r\n##$SW_p= 15000\r\n##$SYMM= 0\r\n##$S_DEV= 2420536\r\n##$TDeff= 22\r\n##$TDoff= 0\r\n##$TI= <>\r\n##$TILT= no\r\n##$TM1= 0\r\n##$TM2= 0\r\n##$TOPLEV= 0\r\n##$USERP1= <>\r\n##$USERP10= <>\r\n##$USERP2= <>\r\n##$USERP3= <>\r\n##$USERP4= <>\r\n##$USERP5= <>\r\n##$USERP6= <>\r\n##$USERP7= <>\r\n##$USERP8= <>\r\n##$USERP9= <>\r\n##$WDW= 1\r\n##$XDIM= 64\r\n##$YMAX_p= 51521957\r\n##$YMIN_p= -12903189\r\n##END=\r\n"
			},
			"dmfit": {
				"from_filename": "S:/Bruker/TopSpin750/data/pf7_TBennett/nmr/PbBrPerovskite.glass/203/pdata/1/2rr",
				"save_date": "2023-11-12T15:19:04Z",
				"from_title": "13C VACP MAS 60kHz",
				"origin": "pf_cp 13C-1H PbBrPerovskite 203_1 2rr -  labo750\r\n$$ 2023-11-12 16:18:40.172 +0100  CEMHTI/florian@florian-port2\r\n$$ S:/Bruker/TopSpin750/data/pf7_TBennett/nmr/PbBrPerovskite.glass/203/pdata/1/procs\r\n$$ process C:/Bruker/TopSpin4.0.1/prog/mod/dataserver.exe\r\n S:/Bruker/TopSpin750/data/pf7_TBennett/nmr/PbBrPerovskite.glass/203/pdata/1/2rr"
			}
		}
	}
}
