# Supplementary material for: Structural dynamics of melting and glass formation in a two-dimensional hybrid perovskite
Source: Nat Commun. 2025 Aug 18;16:7696. doi: 10.1038/s41467-025-61410-z (PMC12361452; doi:10.1038/s41467-025-61410-z)
Supplement: Supplementary file 4 — Source Data [file 41467_2025_61410_MOESM4_ESM.zip › Source Data/NMR_Source_Data/PbBrPerovskite.1 - 207Pb Hahn echo MAS 10kHz, T=123C.fxml]

<?xml version="1.0" encoding="utf-8" ?>
<NMRFit>
<FitParameters>
	<timestamp>2023-11-14T16:41:32Z</timestamp>
	<DMFitVersion>20230120</DMFitVersion>
	<FitMode>0</FitMode>
	<FitModeAsc>Fit 1D</FitModeAsc>
	<Sdev>19.78227471</Sdev>
	<ComputeParam>
		<ShapeSize>4096</ShapeSize>
		<npasab>64</npasab>
		<ssbMax>10</ssbMax>
		<QuadStep>150</QuadStep>
		<EtaStep>10</EtaStep>
		<CptThreshold>99</CptThreshold>
		<CSAStep>15</CSAStep>
		<MinCSAStep>50</MinCSAStep>
		<GaussMult>0.75</GaussMult>
		<SWMult>4</SWMult>
	</ComputeParam>
	<Dimension>F2
		<nucleus>207Pb</nucleus>
		<frequency>41.87411194</frequency>
		<line>
			<ModelName>Gaus/Lor</ModelName>
			<amp Fit="*"  Error="4.71477">150.4705466</amp>
			<pos Fit="*"  Unit="ppm" Error="6.28799">155.1897004</pos>
			<wid Fit="*"  Unit="ppm" Error="14.80709">408.8014404</wid>
			<gl>1</gl>
			<T2>0.01859482521</T2>
		</line>
	</Dimension>
</FitParameters>
<GraphParameters>
	<Dimensions>
		<X>
			<min>104685.28</min>
			<max>-104685.28</max>
			<tic>20937.05599</tic>
		</X>
		<Amp>
			<min>-83.1846962</min>
			<max>630.3372345</max>
		</Amp>
	</Dimensions>
</GraphParameters>
<DataFile>
	<FileName>PbBrPerovskite.1 - 207Pb Hahn echo MAS 10kHz, T=123C.csdf</FileName>
	<FileTitle>T = 170 C</FileTitle>
</DataFile>
</NMRFit>
