# Supplementary material for: Structural dynamics of melting and glass formation in a two-dimensional hybrid perovskite
Source: Nat Commun. 2025 Aug 18;16:7696. doi: 10.1038/s41467-025-61410-z (PMC12361452; doi:10.1038/s41467-025-61410-z)
Supplement: Supplementary file 4 — Source Data [file 41467_2025_61410_MOESM4_ESM.zip › Source Data/NMR_Source_Data/PbBrPerovskite.1 - 13C{1H} VACP MAS 10kHz, Tquenched.csdf]

{
	"csdm": {
		"version": "1.0",
		"read_only": false,
		"description": "Back to RT (T=24.9C)",
		"origin": "pf_cp 13C PbBrPerovskite 71_1 1r -  labo200\r\n$$ 2023-10-01 18:08:31.194 +0200  CEMHTI/florian@florian-port2\r\n$$ S:/Bruker/TopSpin200/data/pf2_TBennett/nmr/PbBrPerovskite.1/71/pdata/1/procs\r\n$$ process C:/Bruker/TopSpin4.0.1/prog/mod/proc1d.exe\r\n S:/Bruker/TopSpin200/data/pf2_TBennett/nmr/PbBrPerovskite.1/71/pdata/1/1r",
		"timestamp": "2023-10-01T16:08:56Z",
		"dimensions": [
			{
				"type": "linear",
				"count": 4096,
				"quantity_name": "Frequency",
				"increment": "-6.103515625 Hz",
				"coordinates_offset": "16531.33088 Hz",
				"origin_offset": "50.32777667 MHz",
				"label": "13C - Frequency",
				"reciprocal": {
					"quantity_name": "time",
					"label": "13C - time"
				}
			}
		],
		"dependent_variables": [
			{
				"type": "internal",
				"name": "NMR Spectrum",
				"encoding": "base64",
				"numeric_type": "float32",
				"quantity_type": "scalar",
				"components": 
[
"eRmnQPW5PEGo/n5BiFxbQVIXtECpU1fACQjywPzol8Bwfx5AgS0RQe5iN0H1UhpBQALIQFxPdkCBZEdAZjdIQAP4PEAr9itAiBJFQNY0j0BPTs5ACq8HQV/wK0EuUF1BOmuMQdMPokFyrp5BF7B9QayMLEHLpwlBc084QYSSjEGYO61BkgKdQUkuQ0F+O6BAi/2JQGdrOkFhM7BBndHbQeoUu0G9UUVBq34TQPaXHj/W9gdBMyekQUl16EG6SO5BbQG/QcyEe0Hecg1Bni1vQJduar8uILPAJrsMwQLSB8HOiJHAldQQP3G7ZkDaTENAarwOvuhZhMCZIwTBZXBRwVj0k8HljK/B5V2dwagcJsHeses/IR8PQVuykUDzpybBRDHawZneDcL6ffTB4waOwSro9sA74P7AbOmGwT9ZysF9c8TB29FcwTeJN793LJ5AGw0jv2PmSMF5ya3Bugq0wQ5yh8FXE0PBwelgwZBAsMFIOPHB19oAwvBg1cECcorBHDobwZ9r4cBjlgnBtmQ2waB5TsEWukPBusIZwX0/sMCHBUK/OGcxQIs9HEA4NlbAShtSwVX/ssFwXtHB58C2wfubdsGGmBfBlRMRwYR+XcHF/53BClazwSqMosE8xXTBHQApwV1cBMHBAAvBggEvwSNCYMEDSYfBAEiSwXQQh8HICE7BZoYMwVfyBMGWkFXBQHCswWhy2cEkwMnBRiR7wThWh8D+gwdAW0LOPuHrwMC2gi3BjdgpwWpL/cAf1AnBWEB7wYJvy8Fak+3BqEq4wViZAMH4sbtAMfgZQWK/4z90zCjBWUOOwcVefMElvAvBdHScwDk0D8ESt5DB1O7FwaAUu8GA13HBn1vEwMyM+L88vSzAkO96wBMhur8j+4JA/MnzQGgRhEBNwtTAqU+ewakT6cHHxP/Bj/fywQs048E1BeHBzDHhwUifzcEWGqDBfcdYweGLIMGdgDLBn9Jwwdwmj8Ejv4jBd7RUwZjtGcHBqBDBHCNCwRHuhsEGiaHBaOafwTJ+gMHA4h/BtgOKwHFswr9g1kTAw6MJwV5afMFvKKvBNuC6we39sMEbOaPB7NynwV0XwsH9zdzBhvXZwSkgq8HGpD7BN5pTwGHDvD7Zjvi/WhwAwaoYZMEjHpHBMFaZwX2+ksHdZ4jBKm6DwW5MisGoRp/BZwu8wZQ30MHIh8nBclijwcV/YMFjTiLBctE4wcaLiMEcjq/BIHGswTpieMGMAgnBRAnbwMxNSsFGzK7BvXbWwQGNs8F4CirB+aB6P2/BmEAcPIO/4Uo2wb03l8G6EZ3B2P96wch4SMEy/l3B2zmVwZ6Rs8Eg7q3BocOIwTwFScEXzkLB3RuFwfdYt8GgZNXBcHHKwaWEmsH5YDfBdzycwMsQ0L/mnwbAyHelwCXMCMHZNhzBbjLzwMoSVcD8h9G+ctkPwGLPFcH2ypLBlgjAwSDJusF/IZLBbRVkwY6kfsH7erbBvbXqwRJQ6MG2Zp/BtMjMwDKmfUAkCMZAwgbDP2RbfcDL747AcD1wP8QA+0AXSCFBN8mHQKDwBMEglLfBTaMLwlD7JcJLDynC1YYYwhsV9sGllLTBedODwTTPacHw0YXBP9GewQ5YocEfU4DB2XUcwcAqy8CzsxrBF8OZwbiL7cGykgjCZg/kwZ3XZcEpi+o/ZzRGQaSGR0HByBhAIAFPwUJj1cHj6wXCwAMAwkSWysHWrJjBE06RwfGTvcG1eQHCqk0awpybGML3cPjBOsGowZkKUMEpvBPBvaIPwdthHsGaiCvBqH5CwTKNdsF3Wp/B5b+2wcNkqcHnYmvBPYvhwA4+UsC6+MTAzetcwZGNqcECY7/BVqGqwYBWgsHuaUTBEVYmwftaEcF+O8rA8EUCwMWt0z+U5SBAqDXBPimrMMAIrZnAlsG0wK915MDhyizB7eR5we3lkcGRNnvBeYEGwYeF8r6VFEVADJMDPm8P3sA/FlLBY9ZqwSU9O8HxgvfA4anXwEiPIsGl/YDBNjCowRykr8FORpLB1NI6wV38ocD8aam/2a4JwFtS6MD5p2TB6FqewcovqcFgtpLBCqdiwX2VRcEGgGvBK1+dwUhfusFef7PBKgmKwcW+MsGApgPBxnQgwZbYa8HrSZbBf/qcwXZrisH9bV3B9bo1wcz+LMFPR0HBTN1rwfbSksGHyq/B3Ca/wZ37s8HtHY/BqdtKwacIK8E9omPBlC2xwWPi9MEEXxDCd0UYwjGQG8LwpCPCHgkuwk8aLMJQBBDC6xG4wRWjF8HmLh3AwemzwLFwhMGz/uLBJEQJwhtI/cFEQbPBCeowwTc49L9qfAtAEceZvp6uFsFHb7fBSUwPwn8eKMJVqxjCIofVwbwNdMEDoT3Ba62YwZerAMJ3XCrChUMywgi9G8L72frBD3PVwQwjxsGrkqzB/9hkwU4gr8Cfa82/mrftwHkvp8G97AfCgOkbwsJ9C8LeBt/BKc/LwWJP6sGSsgXC65nwwYVGi8EXiBjAo/GRQHSktr/39GzBzgy+wXuOn8H8CLfAoVf1QLilFUFGNA3AFbyRwbzg2MFAS8DBjMpjwfX6+MB5vyrB8O6gwQSh3cG8WdnBiXKdwY7FQ8GlfTHBxyqDwUngtMGLfL/B6iucwfAmXsFZjUnBMZOLwTu0ysFlRPvBLCkEwsrB+MFMcd7BJ1TAwSNVl8FiHz/BF2aiwD5o/b8w2ZvAYVI+wWfkj8G4h5bBp4BmwWcUEMGxQObAyhEcwYafUcE8DE7BCtcEwUdhSsBKChvABaTywF+HcsFtYp7Bcn6ZwV0ogcGkbn7BHDCowYSq5cEFHATC7rLwwU8Pq8HimETBAczlwNhxusDgjIzAFtlWvc+3rEDLL9RAPugTvq0gTcFhisDBkIfXwRLDpcElvjzBsb8JwbOxbMHTQ9LBPecKwrnRCMI/Mc3Bu7d4wUvnJ8F8WUbBfLyPwVDhscHt4LPBTviawYHLcMEgeC3B3//ZwP2WSsBOYqi/5l0+wOkXAMGUVVjBUTp8wcxNWMHEmB3BDU8hwV/vicGPA+bBUOUVwkK6EsIMZcnBvSMIwYU6k0Cckv1A1gWhP1vxJMHYB6LB4gTEwUJrt8GCG5LB52RewWshQcHwllDBQYhywUUffMHhYkvBQRDGwAKrOz+H1mdAs3sKvu5LDcGBEIjBX2CawawkbMHTrADBm1a/wLYCQsFxJL7BzDMIwjcEFsKK8AjCIZbpwRUA28GP2+rBrAz7wdPR7MF4u8LBNzSgwVuypcFkIMzBCjLlwfKBxMGZkVrBnaBEwN11mr9pNijB/fbGwfi/CMIx+gHCriO1wcHYWcG+sE3BdOGhwZBj5cEqHPTBrVG/wa52XsGKjvXAXusJwYhDY8HKJ5fBJBSYwSX0csGbHC/B9mgXwVLIOcHaO4PBUCmzwcAj4cG1Wv3BhQ70wbu/usH2zkDBPtfMvyyDQ0D2l2U/AZ6FwHVR2cChpqfAXslZwBNh48Ca9I3BberpwUCG/8GPLqfBhqewv4fFXEEpmltBE9D3vyX+ssGuVAfCBRrvwZmJd8ELk+i/hK0zQKC4sL+52/3A/PgxwRz0LMF/WDLBSQR0wdpirMGm9srBsB2/wb1bmcGoZoHBJiKOwUmJrsF7nLvBodOhwcr5b8Ec2lXBA2GQweKQzcHjnOzBxdvOwUifjMFqHEXBkTR3weyuyMGI5AXChKwGwmwrzMGw0XrBR/s7wcDBf8HK377BisfiwZbhzMGTOYnB05zrwNy1tT7Uip9AeoXJQBB4RkDwdrrAZqqWwZk28cFF8gPCkTjJwcATQsGlO3bAclngwAx1msGBdfbBtob+wdEhpcEw6ZXAV4q9QMqBy0C2Yi++HnbdwBbxJ8FfAFfBqYOhwY8e9sH89xrCE3MQwpV8psHTTQg+IoxyQRa+hkGmmelAfquFwH+aD8F1obXA1jTPvLPZYD9rWavAdr9xwafss8GscMDBvPijwbrRbMHhEhrBLg7RwNbV2cCm6jvBL6GowYD7+cF5HxHCHMb+werrmsGblL/ArkcDP5J6/r/wvgLBIhQhwZL7j8AnwGNAymKkQOzwjcBVN6TB5CoBwvr8+8FnnJvBrUq8wDvOPr+fzMHAFaNtwU68jsEZWzrBTGaxvzvviUCuNoA/JMAAwSB6dMG3T3rBqhgpwUkcwMCNGN7AsSdZwY+dsME6cePB6cr5wf+1+cGpBujBlO+/wbHnfcFfN9fA7K9av5hM1b8N/wbBbDCCwVmmnsF7CI3BrUBQwWkQLsFtJlPBhbKMwVR7oMEyuZjBFVuHwRwDh8H8oZzBp3SwwV75psHf6IDB4AVAwft7UMGFV5nBDIfHwRClvsEYfWTB6Mjhv7JsqUDNmxVAnu74wOD1jMEdja3BLZ6lweeHnsHhh7fBg+vkwSa++8Hj7N3BcWSbwVxHTsEi9FLBdFeawQWix8GIhMLBmz6KwYmBGsExOP/AMs5bwXKEscG2RNTBvfW8wYcLgcG7mBvBQ0QCwSqhKsFg9FrBZMpjweIoQMEvXQfBSLCXwJkZgr9GtBJAfmxVQH2uQr5q5ATBRzaJwVpAp8F5wYLBuN7DwBY5JkApfGRAGTFfwN2UTMHniIzB3hGAwX19SsEh5l/BRu2wwXXuAMK8sxHC5aTzwUhfjcE/xdHAWjN/wCtGH8GnTJDBlOqnwWVEhMHa6grB/1B+wMEZxsDlx17BPl2zwUQJ3MHM7ODBf/3OwWMZt8GLY6HBJraOwX5UgcE7LIDBJViQwWimrMFtmsXBB47LwZEOusG0SJrBfT92wW4KTsHmvkDBN9lKwS3pacE1r43BhL6pwWdQvcEZz7zBQpemwUj/hsHqDGPBEHlnwStbjMFoUa3BVOPFwVrXy8F4Zr3BBoydwdC0YcFkyvfAo5Lov6Z5HUD6HZZAXfu1QHbf10BYaQNBWEALQTgHwUBOwCu/khQZwdj0h8GEraHBjoSdwf80lsG1raXB1mzMwZaB7sEzgurB0ka3wYA2XMFo0t7AJVSwwHVbAsGjYS3Bf6kmwZ1R48BiEG7ASmopwI9RZMCm+oPA18MtwDLVAr+CURG/qbOYwBhNOcEF64bByfiJwdAkT8E49/DA8RKbwNiRwMAjMxPB+DFBwQuVZsFfLJDBzf/AweQT98EVwwfCKYbvwW0FoMHBGRvB7G6hwGT798Dg/VrBAcqBwTSxOsFFWBfAdRGkQHRlpkCSCyPAxY1UwQDLpsFwXbHBliCWwQLSacGqAEvBIuNRwSmKYcFphmLBymJZwaZKXsF5yIHB0cWiwXFUyMH1xOnB41kCwpoFDcIvxhPC6+cSwvnCBsL2G9/BzYalwVk2Y8F4syPBFkoZwarPPsFlxIDBvhijwaFBt8ESS7HB9aqOwUqzM8G8xZrASqqAvy9ML79jrknAJGbewClDMsHThHrBNq+jwSDpw8FzF87BhcO3wY4QisG+R0TBe5Q8wcMLhMH9KrXBc9fAwaAYiMFcD1TAIW8aQVkWXEFy2LZAw4QmwcaIzsFHqQPCkaTxwWtKtcEk44vB3emUwWgCwcHauuLBy8TVwTETncEXNkHBSuMawWkeZMHB17LBvW7fwUaI18G0LaLBz25LwSe4D8FRMSDBr6VIweXIQ8EK9vbAzYoBwLN7UL4CO53ASJdbwXRnpMEwTqLBmDtQwWVpiMApS2+/14K9wKVjesFiS7TBbqOkwVdqHcGKfV1AcQMyQVNUBEFrC4LA/LiiwTpgCcL9cSnC+l0vwlYNIMJgZAHCNA2ywVBbO8EsQ1zACYrrPQDvwL/qI8TAhggjweuyM8F/2hrBa+MFwR0YIcHcRm7B5bCdwbqeocEfbGLBKL5nwNg/tkCYnfZA8fSBvm22d8HrUfnBBdIgwhZLHcKGMffBM7KqwZJyh8HEAZ/BRpHYwXUmAsJoJf7BUEnHwbL9g8FTvD/B+HlbwRRnm8GwvsHBZGzDwTewocELLXDBnJNJwVA8ZMF0v5LBw6OwwcFvv8HGi8LBuIPEwV/PysFBNdLB1QjVwRDX0cFl+MnBYoy6wYfdmsFz70zBV3qrwBx8gr/rcWTAWOFPwZFEwcGfm+3Bjs3LwdivY8HF3n/AMgT4vyLdB8EvQYfBDBuXwTYTPcEnoKm/l19QQPUKRcDkuILBDEfTwRmtycFoqlXB1eejPv6CvEAVjJ496Wc9wQPlqMFl6bbBys2ZwRgigMEeooTBVQSWwaDtjcEDaD7BqsGywM44vcAMO4DBgnL4wW5NI8KlbxbC1Am0wSLsoMBeentAdJPwPb5fN8EVy6jBc4Owwf22csEed+HAaV+HwBAYBMHQmnbBPMWkwVa5q8GPapzBoo+QwTibl8FP563BIWLGwYgc2cFdq+fB5V/1wSlA/sG/zffBJ1XbwdEYr8Hql4TBw7tZwfZXWsEN33rBHHyQwZ+rncHk+6PBR0umweyPpsG76KTBu5ChwWpcncEzTpfBUQ6LwWQracGNpi7BbLkBwbDxAcGN/jXBn5N7wUMVjcFrMXHBX/gcwbGA28DxRC/BlM+0wVIGFMKXRjzCFkdBwpG9J8JQyQXCD/rhwUb13MEAmuPBa7/UwfhdpsHHQVzBM/sZwf9ZIsHWDVPBZBRqwXa3QMEVPd3A+xpdwANIpcCyfD/B9quhwYFwysGtmcbBaQKewVPNVcFTlA/BRW8DweKgKsGMOWjBNmSMwS50kMHpj3nBKKU2wSgOAMHKc/TAQOIpwX3facEv7YDBX5BSwdHi6sAQKUXASB+NwNMMOsHDoKXBsWLRwTX1ysHGHKTBgruGwUXIkcFCQ7/BiCzpwTqW6cH8ELvBwtV8wfdFQsF8kXPBUAO3wY2u7cG9HvnBF6LTwZw7lsFzfkfB80UkwTIcRMEF0IXBQOSswfXVycHFJtLBrwC/wUOEksGmYTnBAovcwLLM18Cnty/B/xCEwUzXmsGyrI3BVvVWwfLZKsFg1UfBbfKQwXOvucGv+7bB4CR1wZRHW8C9odxAnu4iQWf0jkB8Uf3ABzmuwX0B/cEu0wfCeQfkwarQkcFM7gDB6JkrwPqMhMCGwCnBqNaKwcPUncGnk4LBE/ofwRAXusCRPubAlNVTwR3NmsGIIKbBZRSCwf7LEMFprobAYFWWwDF/E8Gve1jBfTdgwYXjJ8Hf38LAb5GNwHgr1MD4OirBwFJSwQjzRsHxshrBvCP1wMRIBcFkGzHBlvlVwZSmUsHxOi3BCiYTwZzSNsGYQZLBNQrYwc8PA8KD+v7BGVLEwb9UcsGrlhjBC8UwwXv8j8FeLcXBJtrJwTeoksGmcQTBvLQPwO+onsBkc2/BeJ7MwUH978GV8NXBKeimwXjXncE7ktTBXaYUwvIBK8Jw5RTCss21wZGmDcEl5LLAYph2wY6498GktCHCyuoRwvHWrsHzXuPATkIewA9LJcFBzL/BRRwFwgpkAcKPXrnBV/tOwZ+K/cA9qxLBJH9PwQujb8EX2F3B+OM5wRhULcHsVj/B2HhQwetyPcG7eATBjYiTwGjgY8D8p8DAWiQlwb8uWMFRmVbB+lUewcRQmMDbeSu/iPSfPT9GWsA4Nx/BPLSCwSNRlcHs+GvBWxHIwKnCuz9bAiFALUKkwNdDi8GoQdPBWWrQwbZOh8EILMTAu/gEwHtC+8DqO5fBlybXwTfy1MGldaHBDqZtwf/Vg8Eo8cHB4O36wWiQ+cF0WbrByvFhwfO1OcEbSpLBleTnwdVADMJMBfzBXzOmwewuJMHqM7fAkU7VwM6o8cAcemfAFweEQMK9E0G5bKpAYCwBwWCaw8Gp/wvCfscMwryZ3sGGOKHBdQqOwaunocFiA7DBlZuNwVAr3sCJEpdABFUbQcRxeUBVgSbBd0nQwV2wDsLYKxHC2rzzwSYrwMF9s6/BzFTLwcG9+sEcowvC5h8DwiWFycHoEHnBqyUCwblspcB2b7nAm2XhwDTAycBy2VHA+lzdvNt5ST+WQQLAMPnuwDDDU8HO8YvByQiewRHTo8GUZqDB3qqSwVwfc8FqJTTB4uj6wOfbvcA+96jAjWiWwAhbZcCX7kXAPlexwO9HQcHFgqXBELXVwbPX0MHUc5fBE5AfwcztrMAmE//AQiZrwdpimsFqEIzBljgtwdWXq8A4h9LAsjVmwZI2t8F6zsnBiICawR80HsGjMZjA0q4IwbxBmMGD6+fBqtX9wUMEzsHbMW/Bn4uawEGxyT+c85dAdn/PQJht5kBZtbFANV4BP1oz08DUykbBzilmwSMyUsEH30LBVDNqwWKfoMHMTcPBKfy5wS8cfcFWHb/A2/lWPxWdAECAt1i+h5ZyvwZwL0ACOg9BEzpEQU7AA0GcQi7AjNF0wVgJucGYrbrBtCeSwSmUVMEqYEnBy2yDwbR4rMFjWsDBLGGwwTHYhMEMSyXBGYOvwFdbOcAeRQXAY27yvysHbb9ncxhAnoYXQTV6p0GaLg9CzoVOQqz4g0Je1pxCNoe3Qq7u3kIeFA9DNWA9Q8rxeEPomp5DB5fCQ7D25kOdvwVENx0YRGcVKkRAdDpEBOZHRN0DUkR/BVpEVFZiRC8EbUSf53lEmOiCRATEhUQvHoNEGwh0RLf5VkRnEzRETPsQRJKy40N7D7FDYkqKQ9+TXEM3pjdDxLEiQ1z7GEOAKRVDhmYUQ5ftGENqEilDralKQ/UZfkPKiZ5Dwgu/Q7/83EOce/dDDtIHRAZHE0QtBh5E6qYnROtAMESUvDhEPw1CRAzZS0RGzVNE33tWRANdUUQ5g0RERK4yREOpH0QxOA5EuEb+Q1fe40PzycxDlfG6Q0aUsUMLorJDjw29QxC9zUMiR+JDWPT6QyIPDURXsCBEuIM3ROH5TkTCCmREI7l0RPJZgERvYYREDNqGRNPkh0SehIdEoPWFRNvMg0Q4uoFE5iuARAVifkRxbH1E6Kl9RKqkf0Syt4FETd2DRHrkhESATINE6458RKFjbEREoVhEuxZERHt1MEQ/Eh5E7bwMRKt6+UP/AN5DNrPIQ+49uUNwGq1Dq0GhQ69dlEOFjodDGDR6Q85wbEP94WNDv/ZbQ1yDUUOLREVDWZA6Q3VzM0Mq6C1DG+wkQ1HDFEOohP1Cv1HSQjSktUIfE6xCbFitQkRSqkJML5hCCWBwQtp/LEKGff9B3UfqQZDJAUKdOw9CWsgMQkw+9EFmT8hBhp+wQW3ZskH5i71BPZe5QZ9enkGL/G5BfecwQarpFEGiRQpBjLrhQBa5cEDY8GA+HHyUv0LP1T4k6CpAP3XKP7yFpMAFvHTB41G2wWAorsFFiDXBHxQ+QAElTEEjYU1BA3ipQLv2AMC+MOW/d4zPQM73d0E0f3hBnXEbQHrRkcEQfwnCxz8QwiqQt8GAiJrAt/GpQFKnIj8FpG7BqujvwdaNCcJKstHBfNBFwWuJJcBHUgTAaRAFwQOXY8GyrGPBzfQGwRAY2r+oJGI/9kb3v8e66cDqtDfBVVBUwVTiacFLKJDBq9G6wRkX2sFdyM7BBfeSwUjnCcG6KSDAwvVnwFK3JsH0O4rB4OCWwRi9YsFJneXAwrVcwFyPtMCaLzfBKWp7wY3ubsHKWSbB2P/owAw6JcHliZzBLWntwWGrBsJ7hOHBuEOCwfJxq8AZYu+/PO3XwMVNcMEZl57B+tCMwXCGJ8FRWoTAKydPwKw6/MAa6F/BUwqHwd5hb8ETIivBHkcDwZnLHMHjpGTBiR2SwfAimMH/5ITB/3BYwc9NR8Gfe2PBPfuKwWQ/nMH0O5jBACZ7wYn5J8Ff6JnAbOdTvQO4FkC/Dqc//GdLwMZDFMFWfFzBQjVgwScpHcGC0YfA11Lev83coMCwgU3B4DyjwSYGtMHlZIjBYaLPwGbmeEDruhZBLh8MQVhofUC9Qd+/F4jRwGK4L8E6BYXBF0q/wT2798EgYArCr5oCwn/6z8G89ZLBAiJhwVgRcMEju5nBkR6xwS7OnsHOkUHBv102wFN0EEB7FNq9WLAGweCwicF7kqfB6mGQwbtPQMHN4grBA0k5wbt0mcF3odDBl2rawc3WscHaY27BOdMnwSZSL8HBx1jBY+VWwTiuAsEZ4tC93hGvQNtomUCDAJG/8hHvwEWGHcHsEATBW1HiwHViMMEooqTBc9v2wTy5DMJvhfPB83eewYw6KMEuBgfBpN5dwRMtrcGiF8vBe2SxwRjkY8FqfdfAnwtzwLvWxcDvkDvBkN2MwYWXscHpKsnBZkrTwYpWzcGcT7bBlP2VwfaXesHt/HjBX4+WwS3evMEOhdfBFePTwTxVrsG+8GLBcqq6wPNfhj864Y5A8uExQEr7kcAHF3/BKbjZwTVwBMLZQfHB80+awXmYwMCN9xtAAhq+P29v/cB3YJ7BAmLWwZifxME7b2HBzogNv1VpHkH/gVlBQIMrQTCLi0DcBue/HLuwwH9Y1MDm3szA8aLHwJbB2cBC/vzAMbcQwYSkIMFz1zLBmLtMwWqla8FWaYHBVwyCwY0gbcGoXE3B4149wSNxTMF1GnPBSYaLwcaMj8GyxYPBMIplwRnjVcESTGXBqSqDwRfAjsHUNYzB5FJ7wSlaWcERDUDB424qwWuLCMH/kajAyAf0v9bFt77OWem/9am0wCOJG8FlYELBse9KwVOVSsEQ51fBrBxzwdAzg8Ew4X7B3exlwdIXYMHU/4bB/JS0wfE338H8POjBM7bEwcUzicH/ATrBIIE6we88hsEAU7XBjsDCwaKpn8EoRkLBYTO/wIQco8CI4w/BUhZYwbrSYsGlzB3Bphl3wI/Cz79f6NTAR6OMwfv/5MHCRgXCBHnnwTjWk8FeaQvBGWKuwEzmF8GBtYHB1k2ZwfrVccEMc9XAqz6xvjkjwL8xACDBQEugwcSBwsH4t5rBykP4wJ6efECtOSRBlDcgQZWDuUCyLhU/uP+jwN1bTsG4AbvBD2AHwm+DHMJ1vA3Ce1C+wWK/HcHXo/C7gaRIQKFn6j+si48+b4HFPiuHSj4C2mTArWA3wc6NnMHLBLLBZh6HwUCE0MB5aQ1AWJiCQIofVr9LePnAXXQ5wcXHKMHxI97AdVF9wHZgIMClG36/kjr4P68EmUCqkWpAkqyCwJK0hMGTed3BGGX4wVAwx8F0u1TB7I9AwAEerz/6XAU9MXdZwOuyrcAMMaHAl99KwPwHNL9ocR9AMBvMQJsGEkGk/+5AeAsIv4LyS8EA27rBIE7WweFFscHbMGPBpEgXwXL4LcHb2XjBSjeOwUTQacGSUg7BTz7UwJENMcHC+pbBY7aywRcmf8EjytC/0h5CQQ5ph0GvxDFBOaNkP/o+pMCh5UvANLE+QO5bv0AiG9I//vLqwKH+X8Hcj1XBCzTUwH9qrD0XyLI/EGc/wOjwC8FdPTjBED8ywZAYOcFVTYXBncfPwTXgCcJeNhLCqe/1wX81p8Ep8lDBTZsrwcShS8GWeXHBhSpuwWwXR8HYpyTB2iQjwTKWNcFokTTB2wEHwb/dbsBUUnc+833FP0RpyT74wrq/MgYtwBNhbcDBSbvA5qYbwVhZYsGzBojBZ1+JwS6neMEkVmLBU9VjwTNDc8GnB3bB411fwV5pQcGh3T7BrxxqwTazmMFU17XBpyS9wWOyr8EjK5rBHV2FwY0PWcF9pwjBfNDFv7L9m0C2Qt5Av8w1QLRZosDKsTPBGToswUFgVcC9wclA2bU6QVGqFEHsAI8/VkzowL9uL8E2GxTBvj+twBwaZcDC1a7As4MZwdozVcHhgnXB6/KBwVk+hsEYRX7BLDUuwbn8O77NQ1xBU1TDQU1jx0FFB1ZBznmWwOjOmMHazqvBWxAywdGRi0A9U2VB4TNGQZJcFz/l70bBd0WPwcJuT8FL2QHAii3iQAtUD0Gt6oJAUDwkwNw3vcBhso7Am0Qwv0Gg2j/hS4Y/TUSpvxaKLcDFz9C/i72CP1FJPUDq8x9AUPxYvufsZcDhebvAiMS7wFm3RsAALyJAEd4lQfhhkUEkW7JB4s+bQeZtGkHV2CjAqLwhwQZA68Bt1Z1A69acQWQ23EEtyr5Biqc3QYeWhb/447bAMYgOv3oOHEHbWZJBEBGsQZcHq0GnO7VBkX7fQU68DEKCmx9CZAYgQgYuG0LV/itCurBkQuIfnkKMJchCgczdQiNB2EJhdsFCFRutQs3/qkJ0H71COCfYQu8H7UJ9nvNC06vuQvxT50I/5eRCzKjnQl0U6kKBU+ZCKzvbQisVzULPb8JC/Oe/QvbaxUJi2dBCWMHbQuL34UK7+uBCczLZQmflzUI578NCL0i/Quh2wELGtcNCfd/CQtFIuULjAqdCQR6RQtMhfULeqmdCQpJgQun7XUKrbVRCRRM+QvK0HUKzhvhBk8HGQYLdsEGdobRB/y3EQd52y0EvNLhBPGmCQQziyECCA4XA2Ac4wbPjWMExJy3B+4rKwKxcbsCOBZrABSQFwSzFLsF18h7BAO+1wD0K1L8JWQLApxgGwXIij8FBdcbB9f7AwTVmccGMCve/TVQLQTZjPkG9gudAvrC+vy6eE8GVtE/B0DRTweV4ScENB1vBN9mIweZ2rMFJLcnBDZDUwe4Gy8HYc6zBF291wcc59sD1Sl2/ix0FQJgdhL9EyRjBQ9ycwUW60MF27s7Bbp6fweVwTcHA+xTBQVAxwV+GfMH0w5fBbB+MwS4PPMEsdZ7AzG5Kv7sndb/uKo/AjmUMweTzNMGWmCjBav3FwKTwLj8E1vRAUYo3QQWjG0EUfzxAFO+UwACO58CxUMa/gNYcQW9YmUEbMZhBczb/QD2J68DQWIbB9UhmwaZ7YcB786xA3YRMQBcfJcGY9MvBvnrxwbh5nMG6uNO+s7NbQSX+T0EVnaS/PEyPwXAtxsGAepHB+LKjwMh4R0AKRgE+iVIuwfGGpMEd+KrBVb9XwdpqdsDxY2w9tLd0wJXzNMEjL4LBpO99wW9fQ8FE0hjBwLIgwcdBPsFG/DPBphq6wMcaR0C4vTlBzv9+QX5TbEGrhxdBfCE5QP8Q/L+4DzTAh5atP+1kGEHhepNB7Ke+QfFwuUGq0ZBBK8ViQdEMi0FO6etBJCU4QthobEILeHxCUNtsQjLVWUKScmFCtB2GQhXFo0K6/rpCV/zDQhrLw0I1M8dCDSfXQua68EJqqgNDunoHQwfoAkOYaPVC8c7qQge/7EL1ffdCvHgAQ4ddAEM3sPVCKTflQvRb1kKAMM1CvovJQmfAyEJE3sdClNLEQkirvkKrAbZCw5OtQhLtqUJJYq9Ccl6/Qsgm10IkTvFC4WAEQyV4DUOixBNDtmAXQzkxGEM1XxZDXBMTQ+tCEEPCRQ9D8WQPQ/H8DUOXfwhDCmv9Qi0a5kIizNBCNIq+Qop/qkIDK49CwxRbQq8EHkLFD/tBt4P9QTrpC0JOZwFCmUGUQapgPMAloanBgfXNwcVWacHNKm5Ai3iAQScwY0FIv58+ux95wWjWvcEyaq7BnRh0wZj0OcGSql3B84GTwdbQmsGJQF7BLGWkwATFTj+6SYy79AzPwOzYYMGysJfBtvemwZNwr8GbJbzBs3/Cwdj4rcGoTnfB+OMRwZ4NBsExn4HBT7nsweEyI8IzNCrCxCgFwhsqk8GUpczAlJZHwJStAsGUYYDB+z6lwZP1m8HuumrBawIowVoDIcFjnVXBAtOPwTyFqsHqH7HB4EimwZHBkcHiIHTBGUFJwQXSMsHaw0XBbuCGwSAlvcHtIO3BPq/4wdJrz8HXYnvBX6eqwGZm0r7GnG/As2pTwXdBtsGdsdHBm16pwevBLsGdYBPA9Qqhv3A1D8EP6qjBVUP4wVq6B8LHPO3BwjqvwRC3b8E3MSzBz8YCwVvSqMAaAOi/16MCPi8MAsCzYgrBv2yGwVlGsMHIHK3BhuCGwZyLQcEHNjrBMVmDwUqTusEbYtzBZFLRwdTyoMFUG1TBCBQVwUU4FcG0BzbBJ/FLwY/rRsHWjT/B1MFewbLimsHefNTBjPr/wQiFA8LJLenBPV66wXnbkcHS1m/B4UFEwemeAsEKZibA8BbrP9cSxz/px6DAEGh5wXY8x8ExUOHBXeHBwRURg8EA7x7B97UKwYTUScHsiJTBs7u0wfEOs8He0o/Bo5IvwYjjXsDi+A5AiaFzQJLcFb/v1yvBdcq6wY6sA8JwoQvCk7Xowf1RosErZ3XB9QmRwe9n1cFxugrCi30Swta9AMI0gNLBKIXFwTsD5MFoRATCzxr+wS5fsMG5NQbBtSYgP0y3jb855EPBcizGweCt78ET0MXBrqdXwczOh8DLUB/AetTxwA/TYsEBKYrBVWd+wRzqVcFhO17BLfGWwW4DzsEy8e/BjmjiwbEXpsFEeSrBfgwjwE7RQb3USYnAosRYwRxMv8FfIvfBMNL7wY/5zcHmd4fBCqcZwWBk3MCNxwnBpvs6wS0CSMEHfhjBPduIwDarjjxukjA/mVkvwNcqCsHhimjBQRWUwZrUnsH/mpjB2MeMwYZ1icF2qJfB5EuywSGLw8FbyK/BbwdXwbjNzb8X5uNACrfOQJf+pMCEPLXBclQUwtaPJcK2GgzCgqG+wYn4dcFVCFjB7FSCwZlnlcG7tIjBimdBwaj24sA9Kp7A3KW2wHQV8sDYGBbBWjNAwSu/hsHKKbnBNPnawaQ3zsEjqpLBR3Ehwff0/sA3eHDBFiLYwWM5CsIbju/Bu99WwYv8wUDENoVBgO45QUkOv8CJ+crBQPIMwrY29cHEgXjBUI0kP34cEEGIsshAy8+IwFz3esFVWK/BSwWqwf/shcF+k1vBWMCAweudvcFsZgLCV9kXwoRjFsJ9pAXC3Tftwcqe6sGN+v3Bq0wFwieY98EoacfBthKWwY8RfsGrvYLBHr2FwY0oWMHe8uDAmdnvv9soScCJADnBQZSwwUnl3MES38jBkRmTwdZkcsEbCaPBccb+weDjJsLbBSzCeuUMwogsxMH3+JHBAMCXwR5WucH/QMvBMX++wSUArcHR+rvBzMzxwW2TFMKz3hfC3Ef1wRwLn8FCN1jB9CCBwfnHyMHMCwLC7zD8wUUwq8HcNu/AfV9dQAsMAUGWAvRAYTKoQHmnG0BFdue/bNgJwckNhsFsALXBeVW4wWzXkcGLI0HBAY4TwXVhOMH5o4XBWMWiwWu3msFoOGHB4an9wHm4mcDnDNnANKFTwZHqq8FaLOPBIpH9wVcW+MGxyN/BnTTKwc4wx8GNr9TBipHfwUJF1ME0ZLPB/f6WwT5Nn8E3ndPBDogJwse2E8Jcb+/B8P17wQyCBsCF629AR3I4P/c0rsBvgO7A021MwEnuBkA0Efg+7Ig0wVZw38EKPB3CY9kZwjvf2cFWrmjBEZ8NweX4NsEJ9YHBSZqBwWoFIcFwDmjAuxeHwDq6WcEESs3BcOr3wQugw8F5IRPBw6K+QFtQUkEeLShBWVUBQC5O2MAGSErBZJJ3wQ7RgMFqpGvBkoI4wYp/BsEpMw/Bhpd6wfzF1MH0mwzCviQJwg4qssE23KLAFvniQH/I4EAmM5DArpecwRaC6cEpR+zBpnG8wYqricHkOmLBOydWwaqxOcG6OOfAa0sawG50kb/q5ajAVPJGwetCjMGNGIfBtS40wa91rcATApPAFikrwRoDqcER6fXBHgANwooSBsKhR9vB0TWfwdSqUsHHUQDBlHeWwDaaeMBoUdbAgFdZwXPTt8F/5vnB37gJwhtJ+MHLB7zBeamIwSQIgsHa1qnBNiPbwSKp5MEScLDBTuEywTeaWcDFz5TA4Cxpwd4l1MGEMgLCDNXrwdvFp8FvcWDBU7RPwVYVgsEuB5XB6jWFwUDsQsHVhyjBKQtwwXMmuMGAht7BzdPDwavWbsG9MuLAjV4HwRPZnsFuDgnCV5ApwjkNH8LDIuzB7fiWweY9TsHIODPBUUEiwb6g8cCfq6bApknSwB9zRsEaP5jBd8WqwfhSjsFdQ0XBMjQywZ3IhsEiQc7BuQ/4wey85MGGS6rBifWAwXPaj8H0c8jBwJ7ywUS63sEvzZDBYIT5wDqjh8A9ahfBi12Ywdg70cH6MNfBuCWzwZvYg8EBpUDBK8cXwQmSA8H+bArB3whBwWj1k8GQU8nBoX/ewbiqwMG9WXzBytLuwJgsLMCI46W/3+Aevw/6Pj9fBy8/MyKRwLeYe8FileLBPXoMwrMxAcJMKbrBOB6CwcyiisE2aMfBdxH6wbVG68GbwJ7B8/8iwYnABMF2bm/BcNe4waavwsF7EofBdAPswGtLlcCOBTbBotSowUK9wMEQDILBDaBJwDc6nkDuSxxAjmTKwDl7MMGvlKDA2B8BQSHshkEiNT9BJ4G5wLDBy8GZswrCia3nwbQHZcGNV6m/s9tYQCWkiT/HKRbAmjcvwL0BnL9ocQHAdr7wwIzCd8EPUqfBItSiwaBIZ8EK1tvAksuSv9RakD/tfJ2+YZK6wLRffMGfJ+TBQ1sdwtxzKcLz7AvC6lCnwSDKCMEU/qHABVouwfcdm8GqZLHBoAaAwYoeqcDZ/d4/cF8XvruvEcF9H5HBTpGowZdWisFUITnByqsYwbj9UMF9cZnB3Ge4wY3YrsGPIoTBF4clwQh7zMC2U7nA4Nz+wOHrOsHwnHzBeLaZwdyJp8FNYKPBPgORwW0leMGfcmLBn6pswd9WiMFvgZ/Bskm0wRDfv8F3lbrBIcOewU36YsHW/BDBVbcDwfokW8HXvrnBkJD2wcox9sECs7LBuG0ywcqxr8DIsB7Bkk+swSHOAMJWJwzCRMXuwWxgtcFSPqDBL8S3wVT60sFowcDBQoVzwfV5scAVTDLAYpgbwT4orME16uzBMibmwdyzp8GWmk7BJcUcwWWIMcF7PELBuI8XwWgSkcAAwAPAueucwAYRKsHffljBr3UmwapgjMAP6y7AzKYgwT60uMHxrAHCYhPvwRapfMH4sTM/ogQJQZUjXEDUmRbBLregwX8Gs8Gw7ZHBS2BuwT+ajMFs1MTB0DDpwYrnzcEcCnnBMIq6wHH7ccAnjyvBJWSowZ8c18GwxcHB74d3wZ2x3cBAomvALZHKwCJMOsEgUn3BV4OKwcIfiMGGEYbBqViNwSLQnsFKlrfBf03TwbZC6cGW/OrBwmbLwY3mi8EUpgXBZHsIwDRAsr+2BKDA+l4MwTe6DMGckprAZExUvyLs47/uIxTBff6awb++yMHJ+arBZRoSwe09pUDaLGJBPo9sQbn7JEGKPeJA4yYSQXsjbkEvUZNBCTFrQbnsiUAv/cfAd00SwRIUpr9VCE1BaH3AQQDOyUHYbYJB2oqOQOOUtL+EXi1AecBQQcjMqEGlsaBB0n8dQXctW8ADAEDBM4tBwa7XuMCxrtM/SqvDQBVM6UBfFvBAJwgIQZApFkEHb/BAUVqzP6B56MAIE2fB166FwQ8iXMHrSgPBA4dBwBpAgz+bZLJA8/1EQYJ2okGLy8xB2Ke9QdltU0G5Sx7AE8SFwZhrvMHdp6jBgmtCwdwX/L9BAaxAhUsRQTlUM0G5zGRB+IqXQQQquEGoKrlBTPOJQSkqz0COtJ3AA4A/wVKAP8GK3srA3ZOPPhqAR0AEVgs/GFSYwO089sC7dozADJOeQGJ8gEFevrpBH4+7QZDUiEEwKgVBTUThPx/0dD6sq3BAwjYhQRIogEH8qZZBgtmJQQXiQUF+rNFAliGPQKbiBUEG8IlB7PvUQe+A+UE5x+NBt5mmQTtQXEGobTtByR1lQUu0hEGxWE1BAlq5P5ooV8E4/sbBb//gweglwMHONI7BHDpqwQLZfsExxJTBaTySwdZ9UMHtzJbAv84rQO4bwEDXYpZAyeXjPoypj8DT5QfBH7Qtwfp1OMFF3jHBmNMvwWNFTMEoAYjB+1+wwdGdxMFVpK/BsPpswRIy7cAStJ7A8tAZwZL2k8GXgszBPtTQwfctosFMTk3B/mQVwRBZP8FC/pHBj0O8wQHIxMGqkKzBGtWGwdObSsGUXhrBl97ywObu3MDYUA/BB55pwZBQs8HelOXBr9vtwbPnxMES84HBcJ0YwREfA8HEyEfB9DOcwfVey8ExK9zB4NjKwVcfosFvGGjB980mwXeMGsHYeUTB7EODwVmnmMGOpZLBlaxwwVTxS8EeX27B9nqswUC+48G4yu7BUwW5wWsKOsH5wCnAErQHwJBRIMEN26PBA5XTwcUryMEfr5jBEKdhwRWLU8FREnHB9ap+waAZXcElRinB+4Mcwf7LTsF+vIzBEHGcwa2dhsEErjvBCncOwTGHMcEl/oXBLrytwRc+u8G+E7rBVk7IwVig88Ho/hHCJ6gVwjYG78F+EIbBsNG2wOHpXMDx2ybB5V2kwQ0U0cE5l7/BuSWJwXvjPcHeqTzBJwd3wdspk8FYgY/BO0Z6wfrEecHzWqHBeXfZwQqf/MFC3+3B52C2wVqzfsGoNWHBnYWQwS4iwMH3WdXBqFW8wVXRhMFCXiXBo7IBwYtLHcHRcUnBrOJUwY5sMsEmwv3ANIDNwNFgA8HOMUnBKzaIwQpql8E9VojBofZCwSF+1sAuv0vAOnJGwFuyw8BmnibBbtJdwak7dMEeDm7BMkVfwWCsWsGvtGTBkf5ywW7LdsHJrWjB0dpMwXn5LsGNfxrBCtYUwYHsGsHD/CHBxGEcwY9SA8EZ88LApuuowDt/+sDDu2TBu4q0wQ6U5MGLM+fBu5a8wQHAhMFFplXB4OCEwd75wcHXC/fBkOYAwqXx5MGW5cTBVczGwbQX7sHEwAvCXnsLwjnJ3sExgI3B8H4rwYL7KsF2bIDBXmqvweW5xMHcV8LB9YS+wcBaxMFSgMLBXXicwV1VH8Fuo0i/6Nm4Pf4SNcHoMPXBtsE8wvUsTcLgxSXCYQ7JwdgvTsGUnybBlSN0wTEQosHw/aHB8oCAwabZS8FoCmTBCfKewaV9ysGEDtnBNcHOwYIbx8HMmNXB4YbvweB99cE0FdPB44GVwW8pRcFpNjDBJ3lkwQOFkME3DJTBGbpzwR0BM8FeERbBoX4ewb/NIsFD3P/AXJ+KwPkvNMDsgMnA+n1bwbR7o8HZkq/B9/CNwStvPMGvQxHBIeY3wdFFgsHztZXBX7+Bwak7KME6wb/Au6fAwMppJsGeVn7BScaXwX/NkcGjWWvBZ20nweW/3sC095bAEtJ3wLjPk8AqiN3AIS4gwaljSMGYw1bBumlMwemPOMEpXCfBoaYVwbjv8MBGFaPAoRZlwH1tnMA1XRXBGpBqwWwUi8Hkw3rBdkAzweQ6AsEgeRzB8157wdtwsMHG78XB28W3wZX8ncHHeZfBNJmrwVP9wMFjKrPBMFJpwTtfesANT2dAKXp1QHUiF8AcJB/BGQNfwX7cVMFbITXBJkNEwfs6i8EKx73BmqbTwQ2fucHyaYHBnfgrwUNsNsHl6ZHBWBHVwRfY8cHeTMnBJ1hKwXAOzT8t+ilB3nkhQe9JFz9SLk7B1Wq+wSwr3cFFk8HBnsaJwdeqPcHT0zTBq6VvwVjMmcFwi6DBA4iAwRCJFMErh3HAyMcuwG11ysCb/TrBET1uwdyVWMEy/gLBo0HuvyMK9D8aUZM/zAxjwMVeGsFiAGXBTIuAwS4Xd8FUo2PBarxewW66aMGSamzB5eFVwTPDK8GethPBDWA5wSIAlMFK7trBR6sFwjsmA8KYc8rBxYdtwdJv2sCRPpbAjNj+wJEGUsEjCYTBpoaFwQPgbcFrwlLBNrxMwQ1/VcES7FnBFN9LwQBwKMHqI+XAQNM7wNejtT/CxYlAkX5sQNZ0tL+YDBrBRBGMwehkrsEpVrDBpgGpweQ3t8FciuTBTbQLwkSBEcKl0+rBAeR6wc7Z9b/s7p9ANBEiQGmAwMAk4GTBfsOMwen+eMGDADfBSHgMwXtTDcGwCSfBoOE+wU1DTcHaS13B72B3waT8iME+J43BD56FwUtpeMHFfX/BrSaWwXPCtcEKE83BNenRwXZiycHa7sDBgj2/wQ4ivMFQBKjBq5V4waYbCsFY6FHA8HTdv+BLecCPcvnAiZo4wZV8bsHtSJjB8UrEwVB078EQYADCfS7kwVK/nMHqDA3BFyZGvy4Q2j/07G2/eZm0wHNnD8GB7A3BhzatwGDl/L3mvpxAI7r0QAWD1UD6nM4/D7rIwKp5Y8GqhJjBPm2YwRf2cMFI9yPBs6oBwUbEIcE4/mrBZeyRwVVMjcHpRknBgw+5wEWHvb817SDAnJIGwaQuesEwtZ/BuNWawc6/dMFQNTjBthwuwRmpTsEeTV/BWEEkwVTj4r9Z1dZASxkFQVN0OL/XrovB8ZMFws3yH8KAkgrCIwK0wbw1SMFTPCzBJOCBwUn+scGcSrLBpgF1wZOozMDClRbA823IwJNRdcHHOrzBMgnTwZyWvsH+E5nBy993wSehWMEk9z3BC8UWwQ2P4cAVXdjAY8YYwd+GYsHdGZHBoXugwW01pcFKb63Blm2+wZhTzcEKL8rBIGmywasGl8HLaI7B/guewUdrssF6Ia/BvCmKwWfEMcG2ogHB7D4vwSHwjcFwa7jBM2qwwX70YsEbHmHATFeKQApXvkCjEug/Vh6jwGOmPMEO4YXBcHGcwQV7oMFhKpDB5/JdwW5bE8E/1cPAAX23wCWk7sBFBxzBYtc7wb7gXsH2gonBQi2owb9hucFqZKvB5zuBwQiUMMHlkCrBleOFwZZ20cHcZwTCdRgFwm7T28HqFKbBE/mRwdN5qMGa3M3BwEvbwQEQv8F1+4fBqhgqwSlK7MAHD+LAl5/9wBcYD8FmNyrB/AlcwcWai8GbHprBKSiJwWXpOsE6IsbALHWJwP7S4sCt2EbBknOHwRcTlsE0SZXBdHiUwWjGmsHxZ6HBMG6ewbnnksEPvovBxzqTwayHosF2RKTBZIiIwU1rL8HRgcDAO962wDivIcEfzHjB4+KOwcSwgMEfO1fBviZnwWSYpMGgxOTBY8QDwqUT8sH4lrHBzLVhwWzXLcGETFbBkySUwTkAr8F9Y6nBA1uKwbKVTsHHQSTBOwgeweCcKsEI6yzBGiALwaHFd8DlYQFAJCiiQPTsOz/F/UvB2fT7wa0kOsJAakPC8dMPwk+/bcFdy+I/kJCHQNy15sCbzbXBkPv0wTyd0sGEVHPBYVPhwA5O4MA0wTLBk0AmwSSoRj88GZFB7E7yQbTv20HVnxhBU81ewTD29MHRxgjCGcbawUIXj8Ep3EDBRl0vwdmtQ8EJsF7BtkKCwewaoMEJ5bzBfhy8wec3i8EtQOzAvjAxP7o46T+wwWrAdekiwcWePMFSiPXAwfc8wOhId8DT2znBwWWlwdNYusG59ILBaSCOwGIQfEB33FBAn5yVwIszT8GSy33BtI9awU5qOMGYDGLButCnwTN31sHxT9PBmLSawb3zI8FiD57AjiS6wHJiK8E5jXjB/0GOwct7jcH3tYTBeNJuwchYQsFiqAbBi9u3wGbW18C71j7BAVWTwWeprsGao5/BOwhrwWrFI8GL/Q/BilcTwUhv2MBCz3Y+alULQWgRSEHIN/hAwrVVwJ1JX8GsG5LBIJWBwdqrTsFu+1bByEiMwYB3n8E0qHzBmTnMwP7DOz8jqg7AuzSBwXlpBcI1Ky3CBZcjwnLE8sF9LajB6oSawRMmvMGmc9HB9bWrwTU+KsHx40W/vXIBQOFp1L+P4aPAItv7vx0p9EBvDIVB3yCJQXB960BiINfAJieCwbSRhcFbcCvBd82gwL/+gsC019jAyjMIwebNz8CopibAZnetv3K6oMBDnC7BOgFawZOwJMEzE3PAJyAuv4j0q8BUYX7BBebHweWLzsGMqYvBrWiswGJfSUCsrJlAAjoCQMNCTTz9dt4/xiu6QKewCEHiB/xAeBqsQFUfi0C/nMVAphIKQQ=="
]

			}
		],
		"application": {
			"bruker_topspin_parameters": {
				"title": "Back to RT (T=24.9C)\n13C{1H} VACP MAS\n\n-- 13C ---\np15 = \t1.0 ms\nplw21 = \t15.2 W (30 kHz)\no1 = \t4050 Hz\naq = \t30 ms\nde = \t10.0 us\n-- 1H ---\np3 = \t2.6 us\nplw2 = \t50 W\nd1 = \t1.0 s\nspnam0 = \tRamp45-55.1000\nspdb0 = \t-11.2dB (opt) (=-5.35dB-6dB, 22kHz)\nplw12 = \t18.0 W (50 kHz)\nspnam2 = \tspinal64\npcpd2 = \t9.6 us\no2 = \t870 Hz\n---\nT_reel : \t-C\nT_set : \t-\nT_shim : \t32C\nFrame : \t700l/h\nShim : \t'high'\nflush transf. line : \tlow\n---\nshim : \tsondeCP4mm.2020\nSR : \tReferences.4mm/#901\nrotor : \tPF + ZrO@ cap\nB : \t2760\nD : \t845\nnuR : \t10.0 kHz (MANUAL)",
				"auditp.txt": "##TITLE= Audit trail, TopSpin 4.0.1\r\n##JCAMPDX= 5.01\r\n##ORIGIN= Bruker BioSpin GmbH\r\n##OWNER= florian\r\n$$ S:/Bruker/TopSpin200/data/pf2_TBennett/nmr/PbBrPerovskite.1/71/pdata/1/auditp.txt\r\n##AUDIT TRAIL=  $$ (NUMBER, WHEN, WHO, WHERE, PROCESS, VERSION, WHAT)\r\n(   1,<2023-03-27 19:25:27.187 +0200>,<labo200>,<rmn200n.cemhti.cnrs-orleans.fr>,<go4>,<TopSpin 3.6.3>,\r\n      <created by zg on data set with UUID '6cad4282-ccbf-11ed-aa84-000af7097849'\r\n       started at 2023-03-27 18:50:05.273 +0200,\r\n       POWCHK disabled, PULCHK disabled,\r\n       completed at 2023-03-27 19:25:27.186 +0200\r\n\r\n       configuration hash MD5:\r\n       8D 46 5C 87 EE 21 82 24 84 51 48 3B A3 DC EE 76\r\n       data hash MD5: 1496\r\n       F7 55 41 D4 D6 72 C4 6A 75 E3 20 25 C0 27 EB 02\r\n>)\r\n(   2,<2023-10-01 18:08:31.228 +0200>,<CEMHTI/florian>,<florian-port2>,<proc1d>,<TopSpin 4.0.1>,\r\n      <Start of raw data processing\r\n       efp LB = 0 FT_mod = 6 PKNL = 1 PHC0 = -69.25859 PHC1 = -130.6 SI = 4K \r\n       data hash MD5: 4K\r\n       DC 63 F2 07 D7 2B C2 32 24 F5 AC 5A 24 8D B7 F3>)\r\n##END=\r\n\r\n$$ hash MD5\r\n$$ FF C6 62 DF 56 78 8A C9 DC 4E 50 8F E3 DA 43 D5\r\n",
				"audita.txt": "##TITLE= Audit trail, TopSpin 3.6.3\n##JCAMPDX= 5.01\n##ORIGIN= Bruker BioSpin GmbH\n##OWNER= labo200\n$$ /mnt/oldCentos/racine/NMRData/data/pf2_TBennett/PbBrPerovskite/71/audita.txt\n##AUDIT TRAIL=  $$ (NUMBER, WHEN, WHO, WHERE, PROCESS, VERSION, WHAT)\n(   1,<2023-03-27 19:25:27.187 +0200>,<labo200>,<rmn200n.cemhti.cnrs-orleans.fr>,<go4>,<TopSpin 3.6.3>,\n      <created by zg on data set with UUID '6cad4282-ccbf-11ed-aa84-000af7097849'\n       started at 2023-03-27 18:50:05.273 +0200,\n       POWCHK disabled, PULCHK disabled,\n       completed at 2023-03-27 19:25:27.186 +0200\n\n       configuration hash MD5:\n       8D 46 5C 87 EE 21 82 24 84 51 48 3B A3 DC EE 76\n       data hash MD5: 1496\n       F7 55 41 D4 D6 72 C4 6A 75 E3 20 25 C0 27 EB 02\n>)\n##END=\n\n$$ hash MD5\n$$ F1 F9 8C 2C 89 6F A9 41 1B 48 83 61 CF 60 20 B0\n",
				"pulseprogram": "# 1 '/mnt/oldCentos/racine/NMRData/Local/lists/pp/pf_cp'\n# 1 '<built-in>'\n# 1 '<command-line>'\n# 1 '/mnt/oldCentos/racine/NMRData/Local/lists/pp/pf_cp'\n;cptppm.pf\n;cross-polarization pulse program\n;with tppm decoupling\n\n;set:\n;d1:       recycle delay\n;p3:       90 degree 1H pulse at pl2\n;pl2:      1H power for T90\n;p15:      contact pulse\n;pl1:      not used\n;pl21:     X power during CP\n;pl22:     1H power during CP\n;pl12:     1H power for decoupling\n;cpdprg2:  tppm15\n;p31:      tppm pulse length (~T180)\n;cnst31:   spinning speed\n;zgoptns:  cpdyn, cpfslg, vacp, dipshift\n;dipshift: cnst31\tspinning speed\n;dipshift: l6\tnbr rotor periods\n;cpfslg:   cnst24\t(right) offset in H for better decoupling\n;cpfslg:   cnst25\tLG offset, use setLG\n;vacp:     sp0 ramp shape on 1H\n;p2:       dfs pulse length (500us)\n;sp1:      dfs power level\n;cnst1:    dfs f1 frequency (1000)\n;cnst2:    dfs f2 frequency (70)\n;cnst3:    dfs frequency step (150)\n;p10:      rapt pulse length (20-50us)\n;pl10:     rapt power level\n;l11:      rapt number of pulses (5-20)\n;cnst11:   rapt + frequency offset\n\ndefine delay zfilter\n'zfilter=5*(1s/cnst31)'\n# 36 '/mnt/oldCentos/racine/NMRData/Local/lists/pp/pf_cp'\n;#ifndef cpdyn\n;'plw22=spw0'\n;#endif\n\n\n# 60 '/mnt/oldCentos/racine/NMRData/Local/lists/pp/pf_cp'\n'plw22=spw0'\n\n\n'in0=inf1'\n'd0=1u'\n# 1 'mc_line 66 file /mnt/oldCentos/racine/NMRData/Local/lists/pp/pf_cp exp. def. part of mc cmd. before ze'\n; dimension 1D; AQ_mode \ndefine delay MCWRK\ndefine delay MCREST\n'MCREST = d1 - 30m'\n'MCWRK = 0.333333*30m'\n\n    dccorr\n# 66 '/mnt/oldCentos/racine/NMRData/Local/lists/pp/pf_cp'\n# 66 '/mnt/oldCentos/racine/NMRData/Local/lists/pp/pf_cp'\n1 ze\n# 1 'mc_line 66 file /mnt/oldCentos/racine/NMRData/Local/lists/pp/pf_cp exp. def. of mc cmd. after ze'\n# 67 '/mnt/oldCentos/racine/NMRData/Local/lists/pp/pf_cp'\n;----------- recycle delay --------------------------------\n\n# 1 'mc_line 69 file /mnt/oldCentos/racine/NMRData/Local/lists/pp/pf_cp exp. start label for mc cmd.'\n2 MCWRK  * 2 do:f2\nLBLF0, MCWRK \n  MCREST\n# 70 '/mnt/oldCentos/racine/NMRData/Local/lists/pp/pf_cp'\n\n# 77 '/mnt/oldCentos/racine/NMRData/Local/lists/pp/pf_cp'\n;----------- FSLG -----------------------------------------\n\n\n# 81 '/mnt/oldCentos/racine/NMRData/Local/lists/pp/pf_cp'\n;----------- set power ------------------------------------\n  10u pl1:f1 pl2:f2\n;----------- dfs or rapt ----------------------------------\n# 97 '/mnt/oldCentos/racine/NMRData/Local/lists/pp/pf_cp'\n;----------------------------------------------- 90 degree proton pulse\n\n\n# 101 '/mnt/oldCentos/racine/NMRData/Local/lists/pp/pf_cp'\n  (p3 pl2 ph1):f2\n\n;----------------------------------------------- delay\n\n# 109 '/mnt/oldCentos/racine/NMRData/Local/lists/pp/pf_cp'\n  d0 pl21:f1 pl22:f2\t\t; attention: pas de declaration de puissance pendant les pulses...\n\n\n# 113 '/mnt/oldCentos/racine/NMRData/Local/lists/pp/pf_cp'\n;----------------------------------------------- cross-polarization\n\n\n# 117 '/mnt/oldCentos/racine/NMRData/Local/lists/pp/pf_cp'\n  (p15 pl21 ph2):f1 (p15:sp0 ph3):f2\n\n;----------------------------------------------- decoupling\n\n# 124 '/mnt/oldCentos/racine/NMRData/Local/lists/pp/pf_cp'\n  1u cpds2:f2\n\n\n# 129 '/mnt/oldCentos/racine/NMRData/Local/lists/pp/pf_cp'\n;----------------------------------------------- acquisition\n  go=2 ph31\n\n  1m do:f2\n\n# 137 '/mnt/oldCentos/racine/NMRData/Local/lists/pp/pf_cp'\n;----------------------------------------------- write\n\n\n# 1 'mc_line 144 file /mnt/oldCentos/racine/NMRData/Local/lists/pp/pf_cp exp. mc cmd. in line'\n  MCWRK wr #0\n  MCWRK zd\n  lo to LBLF0 times td0\n\n# 145 '/mnt/oldCentos/racine/NMRData/Local/lists/pp/pf_cp'\n# 147 '/mnt/oldCentos/racine/NMRData/Local/lists/pp/pf_cp'\nHaltAcqu, 1m\t\t\t\t;jump address for protection files\nexit\n\nph0=0\nph1=1 3\t\t\t\t; H pi/2\nph2=0 0 1 1 3 3 2 2\t\t; X CP\nph3=0\t\t\t\t; H CP\nph11=0 2\t\t\t; H pi (drain)\nph31=0 2 1 3 3 1 2 0\t\t; receiver\n\n",
				"acqus": "##TITLE= Parameter file, TopSpin 3.6.3\n##JCAMPDX= 5.0\n##DATATYPE= Parameter Values\n##NPOINTS= 13\t$$ modification sequence number\n##ORIGIN= Bruker BioSpin GmbH\n##OWNER= labo200\n$$ 2023-03-27 19:25:27.188 +0200  labo200@rmn200n.cemhti.cnrs-orleans.fr\n$$ /mnt/oldCentos/racine/NMRData/data/pf2_TBennett/PbBrPerovskite/71/acqus\n$$ process /opt/topspin3.6.3/prog/mod/go4\n##$ACQT0= 1000000\n##$AMP= (0..31)\n100 100 100 100 100 100 100 100 100 100 100 100 100 100 100 100 100 100\n100 100 100 100 100 100 100 100 100 100 100 100 100 100\n##$AMPCOIL= (0..19)\n-1 0 0 0 0 0 0 0 0 0 0 0 0 0 0 0 0 0 0 0\n##$ANAVPT= -1\n##$AQSEQ= 0\n##$AQ_mod= 3\n##$AUNM= <au_zgonly>\n##$AUTOPOS= <>\n##$BF1= 50.327758\n##$BF2= 200.15\n##$BF3= 200.15\n##$BF4= 200.15\n##$BF5= 200.15\n##$BF6= 200.15\n##$BF7= 200.15\n##$BF8= 200.15\n##$BWFAC= (0..63)\n0 0 0 0 0 0 0 0 0 0 0 0 0 0 0 0 0 0 0 0 0 0 0 0 0 0 0 0 0 0 0 0 0 0 0 0\n0 0 0 0 0 0 0 0 0 0 0 0 0 0 0 0 0 0 0 0 0 0 0 0 0 0 0 0\n##$BYTORDA= 0\n##$CAGPARS= (0..11)\n0 0 0 0 0 0 0 0 0 0 0 0\n##$CHEMSTR= <none>\n##$CNST= (0..63)\n1 1 1 1 1 1 1 1 1 1 1 1 1 1 1 1 1 1 1 1 1 1 1 1 1 1 1 1 1 1 1 10000 1 1\n1 1 1 1 1 1 1 1 1 1 1 1 1 1 1 1 1 1 1 1 1 1 1 1 1 1 1 1 1 1\n##$CPDPRG= (0..8)\n<> <> <spinal64> <> <> <> <> <> <>\n##$D= (0..63)\n1e-06 1 0 0 0 0 0 0 0 0 0 0 0 0 0 0 0 0 0 0 0.1 0 0 0 0 0 0 0 0 0 0 0 0\n0 0 0 0 0 0 0 0 0 0 0 0 0 0 0 0 0 0 0 0 0 0 0 0 0 0 0 0 0 0 0\n##$DATE= 1679937927\n##$DATE_START= 1679935805\n##$DE= 10\n##$DECBNUC= <off>\n##$DECIM= 800\n##$DECNUC= <off>\n##$DECSTAT= 4\n##$DIGMOD= 1\n##$DIGTYP= 12\n##$DQDMODE= 0\n##$DR= 21\n##$DS= 0\n##$DSPFIRM= 0\n##$DSPFVS= 20\n##$DTYPA= 0\n##$EXP= <SOLIDS1H>\n##$FCUCHAN= (0..9)\n0 2 1 0 0 0 0 0 0 0\n##$FL1= 0\n##$FL2= 0\n##$FL3= 0\n##$FL4= 0\n##$FN_INDIRECT= (0..7)\n0 0 0 0 0 0 0 0\n##$FOV= 0\n##$FQ1LIST= <>\n##$FQ2LIST= <>\n##$FQ3LIST= <>\n##$FQ4LIST= <>\n##$FQ5LIST= <>\n##$FQ6LIST= <>\n##$FQ7LIST= <>\n##$FQ8LIST= <>\n##$FRQLO3= 58817\n##$FRQLO3N= 2\n##$FS= (0..7)\n83 83 83 83 83 83 83 83\n##$FTLPGN= 0\n##$FW= 4032000\n##$FnILOOP= 0\n##$FnMODE= 0\n##$FnTYPE= 0\n##$GPNAM= (0..31)\n<> <> <> <> <> <> <> <> <> <> <> <> <> <> <> <> <> <> <> <> <> <> <> <>\n<> <> <> <> <> <> <> <>\n##$GPX= (0..31)\n0 0 0 0 0 0 0 0 0 0 0 0 0 0 0 0 0 0 0 0 0 0 0 0 0 0 0 0 0 0 0 0\n##$GPY= (0..31)\n0 0 0 0 0 0 0 0 0 0 0 0 0 0 0 0 0 0 0 0 0 0 0 0 0 0 0 0 0 0 0 0\n##$GPZ= (0..31)\n0 0 0 0 0 0 0 0 0 0 0 0 0 0 0 0 0 0 0 0 0 0 0 0 0 0 0 0 0 0 0 0\n##$GRDPROG= <>\n##$GRPDLY= 67.9839172363281\n##$HDDUTY= 20\n##$HDRATE= 1\n##$HGAIN= (0..3)\n2000 0 0 0\n##$HL1= 0\n##$HL2= 0\n##$HL3= 0\n##$HL4= 0\n##$HOLDER= 0\n##$HPMOD= (0..7)\n0 1 1 0 0 0 0 0\n##$HPPRGN= 0\n##$IN= (0..63)\n0 0 0 0 0 0 0 0 0 0 0 0 0 0 0 0 0 0 0 0 0 0 0 0 0 0 0 0 0 0 0 0 0 0 0 0\n0 0 0 0 0 0 0 0 0 0 0 0 0 0 0 0 0 0 0 0 0 0 0 0 0 0 0 0\n##$INF= (0..7)\n0 0 0 0 0 0 0 0\n##$INP= (0..63)\n0 0 0 0 0 0 0 0 0 0 0 0 0 0 0 0 0 0 0 0 0 0 0 0 0 0 0 0 0 0 0 0 0 0 0 0\n0 0 0 0 0 0 0 0 0 0 0 0 0 0 0 0 0 0 0 0 0 0 0 0 0 0 0 0\n##$INSTRUM= <spect>\n##$INTEGFAC= (0..63)\n0 0 0 0 0 0 0 0 0 0 0 0 0 0 0 0 0 0 0 0 0 0 0 0 0 0 0 0 0 0 0 0 0 0 0 0\n0 0 0 0 0 0 0 0 0 0 0 0 0 0 0 0 0 0 0 0 0 0 0 0 0 0 0 0\n##$L= (0..31)\n1 1 1 1 1 1 1 1 1 1 1 1 1 1 1 1 1 1 1 1 4 1 1 1 1 1 1 1 1 1 1 1\n##$LFILTER= -1\n##$LGAIN= -1\n##$LINPSTP= 0\n##$LOCKED= no\n##$LOCKFLD= -1\n##$LOCKGN= -1\n##$LOCKPOW= -1\n##$LOCKPPM= -1\n##$LOCNUC= <off>\n##$LOCPHAS= -1\n##$LOCSHFT= no\n##$LOCSW= 0\n##$LTIME= -1\n##$MASR= 10000\n##$MASRLST= <masrlst>\n##$MULEXPNO= (0..15)\n0 0 0 0 0 0 0 0 0 0 0 0 0 0 0 0\n##$NBL= 1\n##$NC= -5\n##$NLOGCH= 2\n##$NOVFLW= 0\n##$NS= 2048\n##$NUC1= <13C>\n##$NUC2= <1H>\n##$NUC3= <off>\n##$NUC4= <off>\n##$NUC5= <off>\n##$NUC6= <off>\n##$NUC7= <off>\n##$NUC8= <off>\n##$NUCLEUS= <off>\n##$NUSLIST= <automatic>\n##$NusAMOUNT= 25\n##$NusFPNZ= no\n##$NusJSP= 0\n##$NusSEED= 54321\n##$NusSPTYPE= 0\n##$NusT2= 1\n##$NusTD= 0\n##$O1= 4050\n##$O2= 870\n##$O3= 400.26\n##$O4= 400.26\n##$O5= 400.26\n##$O6= 400.26\n##$O7= 400.26\n##$O8= 400.26\n##$OVERFLW= 0\n##$P= (0..63)\n0 4.8 0 2.6 0 0 0 0 0 0 0 0 0 0 0 1000 0 0 0 0 2.125 0 0 0 0 0 0 0 0 0\n0 0 0 0 0 0 0 0 0 0 0 0 0 0 0 0 0 0 0 0 0 0 0 0 0 0 0 0 0 0 0 0 0 0\n##$PACOIL= (0..15)\n2 1 0 0 0 0 0 0 0 0 0 0 0 0 0 0\n##$PAPS= 0\n##$PARMODE= 0\n##$PCPD= (0..9)\n0 0 9.6 0 0 0 0 0 0 0\n##$PEXSEL= (0..9)\n1 1 1 1 1 1 1 1 1 1\n##$PHCOR= (0..31)\n0 0 0 0 0 0 0 0 0 75 0 0 0 0 0 0 0 0 0 0 0 0 0 0 0 0 0 0 0 0 0 0\n##$PHLIST= <>\n##$PHP= 1\n##$PH_ref= 46\n##$PL= (0..63)\n120 120 120 120 120 120 120 120 120 120 120 120 120 120 120 120 120 120\n120 120 120 120 120 120 120 120 120 120 120 120 120 120 120 120 120 120\n120 120 120 120 120 120 120 120 120 120 120 120 120 120 120 120 120 120\n120 120 120 120 120 120 120 120 120 120\n##$PLSTEP= 3\n##$PLSTRT= -6\n##$PLW= (0..63)\n0 0 50 0 0 0 0 0 0 0 0 0 18 0 0 0 0 0 0 0 10.4 15.2 13.18257 0 0 0 0 0\n0 0 0 0 0 0 0 0 0 0 0 0 0 0 0 0 0 0 0 0 0 0 0 0 0 0 0 0 0 0 0 0 0 0 0 0\n##$PLWMAX= (0..7)\n1312.5 416.7 0 0 0 0 0 0\n##$PQPHASE= 0\n##$PQSCALE= 1\n##$PR= 1\n##$PRECHAN= (0..15)\n-1 1 -1 0 -1 -1 -1 -1 -1 -1 -1 -1 -1 -1 -1 -1\n##$PRGAIN= 0\n##$PROBHD= <H140172_001 (PH MAS WVT 200W1 BL4 15N-31P/19F-1H)>\n##$PROBINPUTS= (0..15)\n<31P-197Au> <1H/19F> <> <> <> <> <> <> <> <> <> <> <> <> <> <>\n##$PULPROG= <pf_cp>\n##$PW= 0\n##$PYNM= <>\n##$ProjAngle= 0\n##$QNP= 0\n##$RD= 0\n##$RECCHAN= (0..15)\n0 2 0 0 0 0 0 0 0 0 0 0 0 0 0 0\n##$RECPH= 0\n##$RECPRE= (0..15)\n0 1 -1 -1 -1 -1 -1 -1 -1 -1 -1 -1 -1 -1 -1 -1\n##$RECPRFX= (0..15)\n1 0 0 0 0 0 0 0 0 0 0 0 0 0 0 0\n##$RECSEL= (0..15)\n0 0 1 0 0 0 0 0 0 0 0 0 0 0 0 0\n##$RG= 2050\n##$RO= 0\n##$RSEL= (0..15)\n0 2 1 0 0 0 0 0 0 0 0 0 0 0 0 0\n##$S= (0..7)\n83 83 83 83 83 83 83 83\n##$SELREC= (0..9)\n0 0 0 0 0 0 0 0 0 0\n##$SFO1= 50.331808\n##$SFO2= 200.15087\n##$SFO3= 200.15040026\n##$SFO4= 200.15040026\n##$SFO5= 200.15040026\n##$SFO6= 200.15040026\n##$SFO7= 200.15040026\n##$SFO8= 200.15040026\n##$SOLVENT= <>\n##$SOLVOLD= <off>\n##$SP= (0..63)\n120 120 120 120 120 120 120 120 120 120 120 120 120 120 120 120 120 120\n120 120 120 120 120 120 120 120 120 120 120 120 120 120 120 120 120 120\n120 120 120 120 120 120 120 120 120 120 120 120 120 120 120 120 120 120\n120 120 120 120 120 120 120 120 120 120\n##$SPECTR= 0\n##$SPINCNT= 0\n##$SPNAM= (0..63)\n<Ramp45-55.1000> <> <> <> <> <> <> <> <> <> <> <> <> <> <> <> <> <> <>\n<> <> <> <> <> <> <> <> <> <> <> <> <> <> <> <> <> <> <> <> <> <> <> <>\n<> <> <> <> <> <> <> <> <> <> <> <> <> <> <> <> <> <> <> <> <>\n##$SPOAL= (0..63)\n0.5 0.5 0.5 0.5 0.5 0.5 0.5 0.5 0.5 0.5 0.5 0.5 0.5 0.5 0.5 0.5 0.5 0.5\n0.5 0.5 0.5 0.5 0.5 0.5 0.5 0.5 0.5 0.5 0.5 0.5 0.5 0.5 0.5 0.5 0.5 0.5\n0.5 0.5 0.5 0.5 0.5 0.5 0.5 0.5 0.5 0.5 0.5 0.5 0.5 0.5 0.5 0.5 0.5 0.5\n0.5 0.5 0.5 0.5 0.5 0.5 0.5 0.5 0.5 0.5\n##$SPOFFS= (0..63)\n0 0 0 0 0 0 0 0 0 0 0 0 0 0 0 0 0 0 0 0 0 0 0 0 0 0 0 0 0 0 0 0 0 0 0 0\n0 0 0 0 0 0 0 0 0 0 0 0 0 0 0 0 0 0 0 0 0 0 0 0 0 0 0 0\n##$SPPEX= (0..63)\n0 0 0 0 0 0 0 0 0 0 0 0 0 0 0 0 0 0 0 0 0 0 0 0 0 0 0 0 0 0 0 0 0 0 0 0\n0 0 0 0 0 0 0 0 0 0 0 0 0 0 0 0 0 0 0 0 0 0 0 0 0 0 0 0\n##$SPW= (0..63)\n13.18257 0 0 0 0 0 0 0 0 0 0 0 0 0 0 0 0 0 0 0 0 0 0 0 0 0 0 0 0 0 0 0\n0 0 0 0 0 0 0 0 0 0 0 0 0 0 0 0 0 0 0 0 0 0 0 0 0 0 0 0 0 0 0 0\n##$SUBNAM= (0..9)\n<> <> <> <> <> <> <> <> <> <>\n##$SW= 496.703794149417\n##$SWIBOX= (0..19)\n0 1 3 0 0 0 0 0 0 0 0 0 0 0 0 0 0 0 0 0\n##$SW_h= 25000\n##$SWfinal= 0\n##$SigLockShift= 0\n##$TD= 1496\n##$TD0= 4\n##$TD_INDIRECT= (0..7)\n0 0 0 0 0 0 0 0\n##$TDav= 1\n##$TE= 298.1693\n##$TE1= 298.1693\n##$TE2= 0\n##$TE3= 0\n##$TE4= 0\n##$TEG= 300\n##$TE_MAGNET= 0\n##$TE_PIDX= 1\n##$TE_RAW= 298.1693\n##$TE_STAB= (0..9)\n0 0 0 0 0 0 0 0 0 0\n##$TL= (0..7)\n120 120 120 120 120 120 120 120\n##$TOTROT= (0..63)\n0 0 0 0 0 0 0 0 0 0 0 0 0 0 0 0 0 0 0 0 0 0 0 0 0 0 0 0 0 0 0 0 0 0 0 0\n0 0 0 0 0 0 0 0 0 0 0 0 0 0 0 0 0 0 0 0 0 0 0 0 0 0 0 0\n##$TUBE_TYPE= <>\n##$USERA1= <>\n##$USERA2= <>\n##$USERA3= <>\n##$USERA4= <>\n##$USERA5= <>\n##$UUID= <6cad4282-ccbf-11ed-aa84-000af7097849>\n##$V9= 5\n##$VALIDCODE= -1\n##$VALIST= <>\n##$VCLIST= <>\n##$VDLIST= <>\n##$VPLIST= <>\n##$VTLIST= <>\n##$WBST= 1024\n##$WBSW= 3\n##$XGAIN= (0..3)\n670 0 0 0\n##$XL= 0\n##$YL= 0\n##$YMAX_a= 11130907\n##$YMIN_a= -12455598\n##$ZGOPTNS= <-Ddec>\n##$ZL1= 120\n##$ZL2= 120\n##$ZL3= 120\n##$ZL4= 120\n##$scaledByNS= no\n##$scaledByRG= no\n##END=\n",
				"procs": "##TITLE= Parameter file, TopSpin 4.0.1\r\n##JCAMPDX= 5.0\r\n##DATATYPE= Parameter Values\r\n##NPOINTS= 11\t$$ modification sequence number\r\n##ORIGIN= Bruker BioSpin GmbH\r\n##OWNER= labo200\r\n$$ 2023-10-01 18:08:31.194 +0200  CEMHTI/florian@florian-port2\r\n$$ S:/Bruker/TopSpin200/data/pf2_TBennett/nmr/PbBrPerovskite.1/71/pdata/1/procs\r\n$$ process C:/Bruker/TopSpin4.0.1/prog/mod/proc1d.exe\r\n##$ABSF1= 0\r\n##$ABSF2= 0\r\n##$ABSG= 0\r\n##$ABSL= 0\r\n##$ALPHA= 0\r\n##$AQORDER= 0\r\n##$ASSFAC= 0\r\n##$ASSFACI= 0\r\n##$ASSFACX= 0\r\n##$ASSWID= 0\r\n##$AUNMP= <proc_1d>\r\n##$AXLEFT= 0\r\n##$AXNAME= <>\r\n##$AXNUC= <13C>\r\n##$AXRIGHT= 0\r\n##$AXTYPE= 0\r\n##$AXUNIT= <>\r\n##$AZFE= 0.1\r\n##$AZFW= 0.5\r\n##$BCFW= 0\r\n##$BC_mod= 0\r\n##$BYTORDP= 0\r\n##$COROFFS= 0\r\n##$CY= 10\r\n##$DATMOD= 1\r\n##$DC= 0\r\n##$DFILT= <>\r\n##$DTYPP= 0\r\n##$ERETIC= no\r\n##$F1P= 199.294336109833\r\n##$F2P= -133.861479528761\r\n##$FCOR= 1\r\n##$FTSIZE= 4096\r\n##$FT_mod= 6\r\n##$GAMMA= 0\r\n##$GB= 0\r\n##$INTBC= 1\r\n##$INTSCL= 1\r\n##$ISEN= 128\r\n##$LB= 0\r\n##$LEV0= 0\r\n##$LPBIN= 0\r\n##$MAXI= 10000\r\n##$MC2= 0\r\n##$MEAN= 0\r\n##$ME_mod= 0\r\n##$MI= 50\r\n##$MddCEXP= no\r\n##$MddCT_SP= no\r\n##$MddF180= no\r\n##$MddLAMBDA= 0\r\n##$MddMEMORY= 0\r\n##$MddMERGE= 0\r\n##$MddNCOMP= 0\r\n##$MddNITER= 0\r\n##$MddNOISE= 0\r\n##$MddPHASE= 0\r\n##$MddSEED= 0\r\n##$MddSRSIZE= 0\r\n##$Mdd_CsALG= 0\r\n##$Mdd_CsLAMBDA= 0\r\n##$Mdd_CsNITER= 0\r\n##$Mdd_CsNORM= 0\r\n##$Mdd_CsVE= no\r\n##$Mdd_CsZF= 0\r\n##$Mdd_LrLAMBDA= 0\r\n##$Mdd_LrNITER= 0\r\n##$Mdd_LrRANK= 0\r\n##$Mdd_LrZF= 0\r\n##$Mdd_mod= 0\r\n##$NCOEF= 0\r\n##$NC_proc= -5\r\n##$NLEV= 6\r\n##$NOISF1= 5\r\n##$NOISF2= -5\r\n##$NSP= 0\r\n##$NTH_PI= 0\r\n##$NZP= 0\r\n##$OFFSET= 328.4733\r\n##$PC= 4\r\n##$PHC0= -69.25859\r\n##$PHC1= -130.6\r\n##$PH_mod= 1\r\n##$PKNL= yes\r\n##$PPARMOD= 0\r\n##$PPDIAG= 0\r\n##$PPIPTYP= 0\r\n##$PPMPNUM= 2147483647\r\n##$PPRESOL= 1\r\n##$PSCAL= 1\r\n##$PSIGN= 0\r\n##$PYNMP= <proc.py>\r\n##$RDF1= 0\r\n##$RDF2= 0\r\n##$RDFWHM= 0\r\n##$RDINT= 0\r\n##$RDPOS= 0\r\n##$REVERSE= no\r\n##$SF= 50.3277766700001\r\n##$SI= 4096\r\n##$SIGF1= 40\r\n##$SIGF2= 20\r\n##$SINO= 0\r\n##$SIOLD= 4096\r\n##$SPECTYP= <>\r\n##$SREF_mod= 1\r\n##$SREGLST= <1H.CDCl3>\r\n##$SSB= 0\r\n##$STSI= 4096\r\n##$STSR= 0\r\n##$SW_p= 25000\r\n##$SYMM= 0\r\n##$S_DEV= 0\r\n##$TDeff= 1496\r\n##$TDoff= 0\r\n##$TI= <>\r\n##$TILT= no\r\n##$TM1= 0\r\n##$TM2= 0\r\n##$TOPLEV= 0\r\n##$USERP1= <>\r\n##$USERP2= <>\r\n##$USERP3= <>\r\n##$USERP4= <>\r\n##$USERP5= <>\r\n##$WDW= 1\r\n##$XDIM= 0\r\n##$YMAX_p= 347888256\r\n##$YMIN_p= -16414050\r\n##END=\r\n"
			},
			"dmfit": {
				"from_filename": "S:/Bruker/TopSpin200/data/pf2_TBennett/nmr/PbBrPerovskite.1/71/pdata/1/1r",
				"save_date": "2023-10-01T16:08:56Z",
				"from_title": "Back to RT (T=24.9C)",
				"origin": "pf_cp 13C PbBrPerovskite 71_1 1r -  labo200\r\n$$ 2023-10-01 18:08:31.194 +0200  CEMHTI/florian@florian-port2\r\n$$ S:/Bruker/TopSpin200/data/pf2_TBennett/nmr/PbBrPerovskite.1/71/pdata/1/procs\r\n$$ process C:/Bruker/TopSpin4.0.1/prog/mod/proc1d.exe\r\n S:/Bruker/TopSpin200/data/pf2_TBennett/nmr/PbBrPerovskite.1/71/pdata/1/1r"
			}
		}
	}
}
