# Supplementary material for: Structural dynamics of melting and glass formation in a two-dimensional hybrid perovskite
Source: Nat Commun. 2025 Aug 18;16:7696. doi: 10.1038/s41467-025-61410-z (PMC12361452; doi:10.1038/s41467-025-61410-z)
Supplement: Supplementary file 4 — Source Data [file 41467_2025_61410_MOESM4_ESM.zip › Source Data/NMR_Source_Data/PbBrPerovskite.3 - 1H Hahn echo MAS 10kHz, T=185C [castep].fxml]

<?xml version="1.0" encoding="utf-8" ?>
<NMRFit>
<FitParameters>
	<timestamp>2023-04-04T12:30:34Z</timestamp>
	<DMFitVersion>20230120</DMFitVersion>
	<FitMode>0</FitMode>
	<FitModeAsc>Fit 1D</FitModeAsc>
	<Sdev>478.2009157</Sdev>
	<ComputeParam>
		<ShapeSize>4096</ShapeSize>
		<npasab>64</npasab>
		<ssbMax>10</ssbMax>
		<QuadStep>40</QuadStep>
		<EtaStep>15</EtaStep>
		<CptThreshold>99</CptThreshold>
		<CSAStep>15</CSAStep>
		<MinCSAStep>50</MinCSAStep>
		<GaussMult>0.75</GaussMult>
		<SWMult>4</SWMult>
	</ComputeParam>
	<Dimension>F2
		<nucleus>1H</nucleus>
		<frequency>200.1502011</frequency>
		<line>
			<ModelName>Gaus/Lor</ModelName>
			<Name>H1abc</Name>
			<amp>3000</amp>
			<pos Fit="*"  Unit="ppm">7.14</pos>
			<wid  Unit="ppm">0.02498123895</wid>
			<gl>0</gl>
			<T2>63.66197724</T2>
		</line>
		<line>
			<ModelName>Gaus/Lor</ModelName>
			<Name>H3abc</Name>
			<amp>3000</amp>
			<pos Fit="*"  Unit="ppm">1.67</pos>
			<wid  Unit="ppm">0.02498123895</wid>
			<gl>0</gl>
			<T2>63.66197724</T2>
		</line>
		<line>
			<ModelName>Gaus/Lor</ModelName>
			<Name>H8</Name>
			<amp>1000</amp>
			<pos Fit="*"  Unit="ppm">5.38</pos>
			<wid  Unit="ppm">0.02498123895</wid>
			<gl>0</gl>
			<T2>63.66197724</T2>
		</line>
		<line>
			<ModelName>Gaus/Lor</ModelName>
			<Name>H11</Name>
			<amp>1000</amp>
			<pos Fit="*"  Unit="ppm">6.67</pos>
			<wid  Unit="ppm">0.02498123895</wid>
			<gl>0</gl>
			<T2>63.66197724</T2>
		</line>
		<line>
			<ModelName>Gaus/Lor</ModelName>
			<Name>H17</Name>
			<amp>1000</amp>
			<pos Fit="*"  Unit="ppm">6.18</pos>
			<wid  Unit="ppm">0.02498123895</wid>
			<gl>0</gl>
			<T2>63.66197724</T2>
		</line>
		<line>
			<ModelName>Gaus/Lor</ModelName>
			<Name>H21</Name>
			<amp>1000</amp>
			<pos Fit="*"  Unit="ppm">4.71</pos>
			<wid  Unit="ppm">0.02498123895</wid>
			<gl>0</gl>
			<T2>63.66197724</T2>
		</line>
		<line>
			<ModelName>Gaus/Lor</ModelName>
			<Name>H24</Name>
			<amp>1000</amp>
			<pos Fit="*"  Unit="ppm">5.82</pos>
			<wid  Unit="ppm">0.02498123895</wid>
			<gl>0</gl>
			<T2>63.66197724</T2>
		</line>
		<line>
			<ModelName>Gaus/Lor</ModelName>
			<Name>H32</Name>
			<amp>1000</amp>
			<pos Fit="*"  Unit="ppm">4.31</pos>
			<wid  Unit="ppm">0.02498123895</wid>
			<gl>0</gl>
			<T2>63.66197724</T2>
		</line>
		<line>
			<ModelName>Gaus/Lor</ModelName>
			<Name>H44</Name>
			<amp>1000</amp>
			<pos Fit="*"  Unit="ppm">5.58</pos>
			<wid  Unit="ppm">0.02498123895</wid>
			<gl>0</gl>
			<T2>63.66197724</T2>
		</line>
		<line>
			<ModelName>Gaus/Lor</ModelName>
			<Name>H0AA</Name>
			<amp>1000</amp>
			<pos Fit="*"  Unit="ppm">5.52</pos>
			<wid  Unit="ppm">0.02498123895</wid>
			<gl>0</gl>
			<T2>63.66197724</T2>
		</line>
	</Dimension>
</FitParameters>
<GraphParameters>
	<Dimensions>
		<X>
			<min>1801.35181</min>
			<max>0</max>
			<tic>200.1502011</tic>
		</X>
		<Amp>
			<min>-90.39948565</min>
			<max>3131.320936</max>
		</Amp>
	</Dimensions>
</GraphParameters>
<DataFile>
	<FileName>PbBrPerovskite.3 - 1H Hahn echo MAS 10kHz, T=185C.csdf</FileName>
	<FileTitle>T = 1</FileTitle>
</DataFile>
</NMRFit>
