# Supplementary material for: Structural dynamics of melting and glass formation in a two-dimensional hybrid perovskite
Source: Nat Commun. 2025 Aug 18;16:7696. doi: 10.1038/s41467-025-61410-z (PMC12361452; doi:10.1038/s41467-025-61410-z)
Supplement: Supplementary file 4 — Source Data [file 41467_2025_61410_MOESM4_ESM.zip › Source Data/NMR_Source_Data/PbBrPerovskite.3 - 207Pb Hahn echo MAS 10kHz, T=170C.csdf]

{
	"csdm": {
		"version": "1.0",
		"read_only": false,
		"description": "T = 170 C",
		"origin": "pf_echomas 207Pb PbBrPerovskite 401_1 1r -  labo200\n$$ 2023-03-29 12:24:52.821 +0200  labo200@rmn200n.cemhti.cnrs-orleans.fr\n$$ /mnt/oldCentos/racine/NMRData/data/pf2_TBennett/PbBrPerovskite.3/401/pdata/1/procs\n$$ process /opt/topspin3.6.3/prog/mod/proc1d\n S:/Bruker/TopSpin200/data/pf2_TBennett/nmr/PbBrPerovskite.3/401/pdata/1/1r",
		"timestamp": "2023-03-31T07:08:34Z",
		"dimensions": [
			{
				"type": "linear",
				"count": 2048,
				"quantity_name": "Frequency",
				"increment": "-61.03515625 Hz",
				"coordinates_offset": "83967.05803 Hz",
				"origin_offset": "41.87411194 MHz",
				"label": "207Pb - Frequency",
				"reciprocal": {
					"quantity_name": "time",
					"label": "207Pb - time"
				}
			}
		],
		"dependent_variables": [
			{
				"type": "internal",
				"name": "NMR Spectrum",
				"encoding": "base64",
				"numeric_type": "float32",
				"quantity_type": "scalar",
				"components": 
[
"keU2QZ4e18BaW5NBxPBWQTNTEME/DstBcspNQKmsBMGHW5TBAYYiQQhElUGNxwDB3iJbQvtrkEARl5/B6EhWQQkgd8L6DYpAY54Xwbv3w8Dk853AFwdpwfyHNkAlWqvBfcQXwhdizMFuhuLBzOxrwX5E/cEaMSDC51/fwXKKkL7zeCNCRBw9wi+AkUE3TghCeIurv6skisJRWsQ/5mRJwlaOS0ACBo7B3xuGwU0kQ8GRnR1BwjXIvycVKkIak9xBt4Duwe4GJEKW/qbBaeiUQTCh+sGfm5nALRYWwjjWHsAbnvG/piEewQ0nNsFHe6vB7+vEQdpKT8HxuLJBMLlTQLX6rsHI5iZC08s/QHGpCsKoVcnAnraFQZo34cEKLuJBRqUQv/gBaEECCpHBRrR1wFSsC8KfKJfBRqxgQRIT/cBXIojBrzMwwVwStUHsB2LCECnMQYizsEDXIjhB25iaQBFS8UHDENHBCkLrQReADsF50hfCQv+0QDxt18Cv54fBTiDLwaGmaUFVFwlCYq8ywb+lvEGezSbBYetnQV8XGMHgDENBCIzHwKQGpkHvmCTCdER8wN4ygEAhdJPBz0VrwY3SiUHpR6zAyTCFwafxF8K7VhpCd24OwXvkMUITTe/BCgiZwZ3TA0IM4TRCv86FQjhWa0J34a9B3y8DwI2GhkDTcyFCIg8JQvMNCsG2m3BBKzZUQPRUIsEFUwxBsfb1QUzxKkKO9RS/SUR0wlDYBcLTqz8/gkM+wqdLtsEE1x3C1mCbwU31AkLPlsfBifHQQfCipsGYzANAwNswwSh1BMHLoxrC2vzuwJuUjUCLa5lBUDTMQYrj90FOOIHBcL3RwVUAtkAw06FBhitrQiQSKkJd/SxBZ5NDQOXBcME1rq5B7MD1PrZ/KsLNr+LBOgE2v+yPhMELLOFC7xuqQfiDqsEbbbbAke2HPxB5zsH4zsBBmWFDQZ/0SEGm69dAoQPBwd/vRMJ/ilzBmoOBwdER10HNlBTCmogGP4bZKEIUj9xB+8NzQfIXMUK2Qw5BynIRwQclVELcLWZB8gH/QJ6tA8H6P0jC8V4QQmOusb8rketB1duRQqM6U8FrSV3ANhw4Qe1gp0GgCVBBGI0ywkk+M0FrX4RBYJ3DQdUa9UEdmE7Bcbw8wWFDq7/EsNHBmPEbwl2tG8D1aMhAquBdv5fXVkHQs71Bq3cTwV61OULxsMPBKo2GwfX0HkImx/FBTQkkwoqOoj918fU/3hb6QQvgl8HcmbFB+f0cQh8sFMGbpoVB1Tu6wVWP0MBt5cZAYEWMQYtd0kCN7yhBbiYiQuMsHML7K8PBDMO4QdD3x0EedwpC2Ng9wb+9XMDhpr7BXRwpQU9D7cGDo/tBpakJwt8QJcGpBILAU1HUwYcmlcCRxgXCr6UEQke6BEEuzM7BbnpxQfaKPsIHswhCLTJKwY5cx0HjxszBmMlrQqmXC0LvF+vBKVrYQCZ7zMG8zPzBh3QXQvK0E0LHgVzCZ+ycwUzNc8HVjz5CuBVmQT+dkMHgI33BXvWMQUR1zcG3EQdB0vumwc30GEH4nd9BF8YuQgRmCULHYRVCyU1RQTJBlEHRZDtCPutWQnu0vcCa0KZBYq+FQLvL+kFfWMjApMDEQZZ1a8KI5xjCUihFQkQ4dEL6DUJAi3MTwsq1H8LD3RzCZk69QSLuAUKa13RBljqtQZibskGWEP/AvSMpQNM4B8JSpr3BEAvAQV8WVMGNvJtBAH8Owf8UiMIoKwvCcN78wUs6GMLsi4bByGbtwf3m5cBwfoxA5sUIQRxEIkJeMiDB434ZQcA+FEI+aclAmgD+QU++jcC1utrB499EQnWCTb/7+0DB5HAfQjjhIcI9iuDAdARrQPrSyMFnfQLBPWaUwQuzbMHKeptBLKkIQqFP4UGymNlBF0ZMwRpwm8HQS6FBFIurQU0DZ0H0235AVg2ZwfOVncGaN+rAlyfVwThGesF7IN1BV8pzwBe61cEKi1BCbfKUQUhPa0FCbyNArfhZQeliv8FjTkfB3fMZQbYyEEFitOlB3ngqwkqKMMIMOjhBV8rSvGy/eUGAfhxBvPXhwI/KVMICS6lAgSC4QeoqHkKGAQLBb525QXb4JELcpblA+OImwJT2BkD4wnTBtdatwU6pmEEePj9BKCGMQW7S6L9J1W/CVgaPQSl1MMJd3V1BWKEFQb/sBz95dIlBRMnoQFGJ60CF+/TBJYTRQU6ECcLl6CjB5xQPQaaHnsHvN4jB7W2KQTxYikLcSUpC+KOqQc3aqEAG8MJBEGvQQTeqtEAnPztBwkZXQemuUMEwaoLAKxVhwuCltEHsAKO/njUjwbdBdcH8eW1BDP2IwbxVrUBOwcFBNHyaQrL8mEDAukdBXfvGQJKYEEIhVKBBwOuGwTCCX0KZ9tpBi8sSQlKwCcEEiv1BHQEJwZC1JkKa3KVBCpOowWY1QcEkfzrB32Yvwc+mNEA9+V/BanwbQUDitkEjuiPBJ4ECwWekCcCuxxRAGbIawYaNFkLY1wtBUGs8QOeUYcHGbbzAmzSjQCEYH8GBNJTBwMrNvnSlb8FOgUbBCQpyQtb82sHHsoHBqeNNQZvEOkEOjfTByze0wc3bJMEpmjnBdh5sQDIKE8Jrp8rBsiwIwBx8RUGRFlFBuKd0wb6e68CqMJRCcTwmQso7dUHIZjjB0MvywShqGsIzGtNBJDfswLTL/sEgcMBAOFaLP+U03cHOqMDBv0QZQgxFlcEStM9AiHY+QmSMbsHBOLdATKb5QaHbpkG7tt3AmLvHwT4fnkGIJAJBSuoywgN8oUEc3I1BW6mnwbrG0cFO0Qi/Mc8WwSHCFELnWwLA2e0QQnvqfsECW2TBpu0HwieUdsKCcbHAVZAkwiREo8GNygBCWXVcwCzUmsEE3TvBaGKtv7ydbkElLTdBIjnwQZk/m0EKypTBDkXlwdijQ8JIeCBB7gPPQd8+ykBU0xLBSfUqQYT8CT8r1qxAhycIP82BAsLdm4xBI22IQhMCC0GjofRAaJhuwbaPn8HvFwZBAPAeQeCNdEEy7QXBhFSKQUPrP0LWPYzBvj/bQDhn0EBS0BLC7rKVwdW2NEKRPSFCc4Z0QCEC5sFJQEVCMYYlwnAlcsE3eDlBQn4RQezAgsEmMvxALLWHQIzZxkCwnfbBWwdFwioJc8CYNhPCKnnWwQe3+0EcLK3AaKomwriJksKOOMrBUJwewSVy2cG2b+9BOCfcQWUgAkJ/rWhCpIUiQs370UB7o/zBG62GQPrdnMA4ttNBUQrwwMSoZcF3vM9AcJ/BQVXBJsFpbwi+2iy9QTwuHUJlqFlA3HwkQm+B90BGBYtAD+J4QuTL7UELVPNAxDFzQEnoBkKLBMrBM8wlwgawYcFmlwfBx1EvQnK6IEKJcLdAHXAVQQp+SsIKxoZAyiKsQM16HMHc5ePAYhTYQd8jg0FsBy9A/GmvwTs/pEHxcvdAtJB3wiWix0FlWgtCUGCDwm+A40D8IcnBEzrBwflcYMLAC2rCT94nwq/jJcHfRxPBB71ev4TW28HbTYhBr1NRwRpk6MFXFAlBKDJYwsi+kcHqY5zAxChKQVQGjMHvaxPC8WIswZQlecHA21BAdtcbQeiQoEFjnZPBwg3eQZ8GMELS12fCLCSDwI9z+EErdAVCl0cfQTUvuj9qTRDA7bcHwgOxIsGxLlrBJYVfQdggisHlUNO/JlKlwV75IsKVYpnCcDMrwtIX9cE5ZZ3BJFYCwh6XHMJXWk1BvYsuwZdwHsLvzwzCaEl2QTtQ1sD5+gTCumnSQE9uu8FuKnvBz/U3wPsP1EGaCDVBa2AnQomx8sC15vi//6n4QTR4GEGzSf/Av332QOq1zcHtTa8/S5hswT4IBEAAdE9CINaTwaBJsD+G8MpBt9oOQhuO4cEwSdtBZXGIwXXxSMH52+DBO38iQe5qtUH1OaPAEQV0QFD1R8HXx65BQ5wZwq+dU0F/UZbClnK/P3g7UEGny43BT401wlvKdEGg8grCEwouwSKs2MFfXAnCzVtFwbunyUCHNQbCHcWqwVBlDsLNpwBCYmhYQg6/P0LihwpA+CONQaFn5j7vp5LA6g04wgVDFUEDOKFAeoa6wJf/+kGL7IFBP/VPwdY0h0H1uSTAhPbSQYBWh0DVxCpC+qC+wWC5HMK8gkxCUAglwmiZ3EGpUpZBreloQMwNyME73yBBokUFwtusqkHzvaDA4UsHwNTJ/kAD8RJCJVUSQQzRIMCmYw9CDkxjwslUKb2c4h3BOTMowaW8MMHrvS3CFaGcwWJID0H1+VVBPGkVwkqKZsDuCwJApZCwwX0V/8G++OzBgQn9wa8/i8GSGp3AlrKQPk0KI8KEpmvCyFyHwlGJFsC9oibBMrw/QSTIKsAZ0k5CVT+4QHi6xz/kDuRB6jTawFnGu79laPpA816yQMQZNkH5NOZBGr+2wNS2icEHXubA9yQBQgViI0H1NgxCzduHwQdpMcJPvpfAaabHQfp/L0IdCRLA1g1HwVe4JEIsk91BHqpqQkxeZUKKjtjBMfQSwltejUEEPwhCM5a6wYfHhcETMXrB7KapwabTC0IWTZpBZl1lQQGIhUF0rWfBH+OAQLEr60Fx3hNC3vqEQmNkCkKjCi9B1Tdcwe837UGHrR1BHGQQwagkdMB18A/CaSQBQtE1xMHysZHBLDPnQfwRU8GOLAFCA/uCQTzrREI0kfi/YEa5QCvnDUAY7ClCpB/KwBHOmUHqM03A3xgiQaX0acGu48FBMoazwAp+AkJwGvTBz2e3QR6eMcFcZ7ZBk4dpQIDykkJBOxVCI6M0Qv9uokFZpgRAOIBBQuZBAkLIANZBtDdRPzzOAT/WII1BAXmNQVSSJ8EU7spAh3ZUwdqbib8ArnJB0HPev6YajUG0OE7BmKKFQj4Uh8F9Dk7A47R9QCycXUEV67zBrTDRwWnPDsG0R5TAnFuNQSSnY8KrUARC2qzKvYc2YUFHRxJC5OCIweb6+0EaGIFBwgIlQu+o8kCWsrU+wEufwX55lMEncay/3Se1QkqaN0H1YrfBx+0dQuRqz0GS+nvBDlLcwSoYlToqMozBGaJcwPii5UCB1fG/pf3XwH6bwEBm950/KLYsQe1BjEGV+6XB07YAQqsNaUInD2RAaSsaQtEMQkL2Z9fBlO5uQm6IIcIQDflBJ22FQW1cOkFAk8w/BHo0wi/kRkEMyTRBIYZFQV8aA0LWwM5Blf+pwVpyTkLByRFCA7BoQtHOS0KG8VHBR2O6wO/3IkGkD5PA+/n0QOhOHsIvfCTBFur4P41oEUH7V+dBExC8QdB1CsID+ES/s4p/QERpb7weNkHBER8EQcO0w8BQiKFBXxhawbw9PEFeFYRCxHlTQvdcyULoHslDUsphRFlWhESTLoFEdjc6RA7150PsjMpDU1e4Q04RqUOZIYlDXv1sQ67WX0Oc4lFD1VIyQ/ClCEMHFAxDdbbAQtlmU0JeUkdCuE7nQUXXhsAzdCLBE8jpQdEpH0FZL7NCayWgQTEHXEGWqP9BsnqQQXBHnkEjVv5B9i9vwSQgAcHx6mPBEJ2/wazO1sHJFMlB8vDaweyPEMAEdgXBpnpLweFRQcGdhdPBzeLiQX4aEsLFa9RBlahAQitPYkFdW9lAhp4pQsqC+sDZTizB3kKWQEG5BUFweDxCTqqxwWMWhMEqUM1BvvGLwta8CMExKJDAsYTaQc07N8DI+QdCNApGQhMRsEAM4g3Clyv7wWH65MGRWdfBC4NpwfW5aj/t0MlBleo7QnGkR0Go6KbBZ0uYwYoOdsC9I7xAoQKMwa6n48B3LHzBTtoTQkLu8UAfQ1rAOAu9wf1NscEVFIjB2R4XQsCbecGLtHbBi6Y/wkBMSkFksQxCtoLRwGy8GcIjWxS/8TREwXkjycF4+dLBu4LDwX9RI8HqUw9BKnWcQQ5trsF7D4VBVEAOQkfhAEDI/4zBV5tPwcsI4MGCQXvBiLtUQr6gTEJ9bZ/A5jUKwgrGTL/egRbCIKFVQPlgdcJioVBBb+UFQjx9IkD1KFXBnGOQQaZDCEHS3uK+g+g1QSvLlkHmvgDB/SWRQnfYnUErgRxCKRJ4Qbb3xMGWkMrAd70AQchTzMEhjyRBa8kMQf6K7cHpH0bBU3RkQp5tf0JGZ/pBtlpbQvN2PUHcAy3CHUgIwc5EgMFvpb9Bj9laQmTrWUHD7LHBESnLwTjPCsI+L53BW1ovwYgqZcEXpFDCJHAaQXzA0cHihLTBrGR8QYc2GEHxEgBAYG0BwmUWUcLcEubBXYTewYTexUFMOz/C3wZcQY241EB0hblAFBcfwejJUcFMVQ7BDsGrQSTorMCh8UrCRSiDQCvwTMKvhIrCkn7awcoL18FZMolBbNDkwSo5tcGcAoDAHSD+Qa7UHkIEdoDB6pWDQNrKNUBFdmRBJJeCPvslJ8InIHI/HWhiwXwZEkH6/LpAocbaQXbO9kCVeIRBF0IIwlqJNMIu/gPCxJCvQAi0V0EF+irB13O7QJm2qcG6Ka7B6OqDPyYvHcLdJGzA0NNgwIsnNMKPk9rAJNhtQVp8ZcHvNJDBaKMswuojCcLQRIPBmoOWwdIYRUJ/ielB0p7Gv47kjD4/nuHBD979QTMgoUETcgPAId8AQCCZ88GNKCRBzyG+wdSF1UHjXRpBVFYdQvBFyz9XBprBu3CRwfmzr0EFchzA8/fWQVTrb0GCPadBhRecQRMh08CWjCvCMOMeQsbTJ8Jnfx/CE1C6QCp5rMBGHIpBEb82QmDYjME4IpdBMlUUQHChO0IUFX5BSoJmQs9GYUI2D7TB2PBrwDUyCsKSi/xBJChOvgQmo0FuwhdB8pMpQot9Dj9EKy9CjSaNQQ/KmMD1SpbBhnOtQYz5kD8QTZJB8zcRQlLmfEGg3ZDBifCcwSdXDsLTfNPA8yuUQV28yMDMbpDBKn2HQofqhMFxbwDC1TYnwt+vlsHJVU9CrWqywY+ivEDOJbTBZfCDQhYjMEIs2OBBzTNqQt0MzMHo0efB45TtQGSEXsHc5g5AI/EGwh8jjMF9/RVCjdcBQn1u10Bi4R3Bxo+LwTSHaMIl4oDBM5sKwb6Xo8G83DBChPzDQTHkE0Iap0pBHUXdwZJOt8HUeWJBMXd+QrA++MFYaI9A+PmOQXCVKEItuuRBuxYLwi3SycA1ZjXBwr09wmzDhMHOn1JBpEYMweZOmMBix1ZB0REXwT6fEEG0ZZZBZXoHwRkZXMFRsQFCHWlHQVsa1UE1PlvBwPdrQtHKKkLAfo7BObNJQiqpGcJNq0lBa5NCwfT/I0IkeAdBwhEkQilL8j950CNBAveVQVlmaUHYXQRCDdcGQfMDhkHjFRbBQi8aQODEBcLOawLCTDeOP891UUC93dlBucyRwDuXAMH3pcXAgTcIwkU9H0I2jMhAGbaDQXe+Hz4k+PZB0Ft6QU6ADkJGZYBAIFBEwZ+s2EA6IupBf2TBwe1M18BuUxrB47ZxQE4hOcFPprjBzjGNwSGudEHUwlHBNH85QuNkPMHBPNrBnRHWQMagvUFPHhg/WVuCwlnOKcHmTuLAeYczwk0DFkKzmuLBxtzxvZJ7jsCElH9BGPVGwZlTBMGAG1DCL1TJQUv80cF/IhxBp14Wwqpx48EnmGhBykMYP4srpUCHWcPBwfndPwr/GsFKNq7BaoiBwf+hrD8+cRxBW2k1wbhvoT9j5ZZBWxG+QHesOsG7+TTC7gvqwbhjncF0yzxBxEEyQUfTw0GfWzFBLje+wS+AzEG2gxJB7kuHQUfMF0JQa3e/YeMpQRPyh778uENBIzn2P1cYLELwHDpCyCA6Qjugm8DW9CxB6lSiwBKzgsFn8+bAB6ZUwei5csFjPqTAUCSIQagNCkLwNHhBN/grwD/GQcL5ABtA+lx6wSXsc8Hhej1BlSSRQVD0lcFkzsjBPD4HwfXal0DH6YY/WWGmQXub9kGE+b9BSFhHwZhd20EacIXA14tzwpG8YcDl5RJC9FIzQj/RksFuUgPAfFjSwVZ+ycExqQnC7Z21wEILJUILHXtBnlw+Qlg4BkF9lh9Cd+iowaDMlkH5/NNBt/hHwajcBELZHH/BlQsXQUBkJUL7d/1BwTlxP8780kG15b9AimPuQf4y0D/m3Y3BJopDQg+CHcGOHk/C3HXtQO3nTcJiMafAI8s1wb5f7EBFFh7BzyV3wqtNUkA9CuNATC3mQTw578H0H/JBCA/vQdERRb85ddVBkxBawfMum0AoBxJCCuIPwq3wBkJtOyFCl8dWwqF2RcEFVJDAlGYIQcquoUH2KBO/m+YyQV19ucAWIYvBW6lAQbKI70E8QfJBrfjOQBqHDsE9+kPBatkEwlnV1MEQ8jbCHhfIQL8tecFGi+tBmmJkQlySwkFX6khB9AQ7QfCUVEE5fhPCgbkmwplZ70AgkLhACToJwbcwnEAwH9TB1TfEQclld8B7WhhBFvF2wZxbKEF1MQ1BXrrBv27SCsKCMQxBIBaNQfHUp8Cw2fhB/xBWwQfJ+sHjrKTBsiwlwKAIm0GjndnBsvw9Qf/toMEHH7s/IKooQmuWFUJHJ5xBXi2xwWRz30GKc5tB9wy6Qa/0RMD3bBTCzB0sQJ+wlEFZGr9BQBQowZ21I0LZeZ5BtGeVQQe3n0F3JRJBF/BGQZMIl0HygRRAEYeEQJXbc0HpN8HBGATRwf2CC0LeWAjCXwd6wZD/LMEyYbFBPHKjwY9TtcF42nhAuet6wdSRmEEEDftBqrFdwN36AELKkmrANsuaQLcMkcFRGyNCypkwwVhYi0HAq27ByjL7voYn5b/3NSDAMyvbQeCYkEHqmeNB0k8LQlSVBULCxcLANOHUQJYRwsFMw49BcFqfQpZhNkEjubQ91XhdwGCw3EF0nQ7CNisUQSXYusHgrQfA+rc6wrEKY8LAqxzBdJt3QSau+cHgXMbAmlOYwZExzEHb8JfBPievwONOYcEhIJpAk/XowcPS5EHoILVB4RqSQd+ACMCBZM/AwH0IQqqh+EBuUshBOjMzQsjINUK+VMtBsERRQnZgQMEgYVBAeSj3wPgRqUGfeyFBSO+GQe9wQsLwbYHBgdNVweQgjcH6+qHBb/yYwaUEK0Gq8MTAGEC8QSBhj0HI2ChCFQj5wcEwyUEmE+FAQk6dQJPZrsBieE1BOD/DQXYfcEFtVjFB1iVowDtfCj9Io79BsDaQQT6IAkE8VA9CClpRwgngS0HAWhdBbdzywTpaGkENeDDBLsA9wYruGME5rcFBT8ZAwrE4hkHAhovBFgmmQLwyF0LuGlJAUymaQdJ+UEH8KcjBockJwrRIrz/KoajAFXkqwtf+g8HLeK3ChbA1wjPbDcIAvMHBfIhNwiVw9cEdKRtC0gaDwQJhecGfO+ZA7BEhws7fE8JK+pBAF78kQSN/iEGpUoJBjxIxwhjErT8U85zB7tEJwojG58F5AQXCizMXQu9ABsKGPMtBMAGmQb6khkHOqZ5AFZyCQRUt6cAKJ/9AqryhQY1n0MBEDhhCwXWewr06eEH1SLlAaHqAQYMchMKoRE7BdfX5QfcVWMDfb49BOMOOQTjHMkAOdH/CTaJawG2lMcKj0w5CluatQc81gsCZswHBbTTkv5aipMDs3vQ/PhiXwHCOc8LlWxPCxqvoQBbKS0EwO+E/10PmQCEWu8Fiha/BhuEGwsvxlkCMeuvAiVWuwTAugMEd0YvBnVe1QUvELEKgsVtCXm6IQojkZkFQkYnBkO2EwdvpisD0zEvBzKTQwXuPAUKDCBRBYBSfwMVii0ELFKhBDKkFQWLRhEAnly5BPMAYQrWOKEIizIBA6d36QV6cPUJOyBVBVpDNQa5Hq0CxOh3CktPWQciyCkISEnFAUoAvwf5aGcKBlZhAQILuP4LLy0HPq5dBB+PEQd7cUMLc1d7AnSdlQVOiK8J20DtB64cQwoT+nEEzT9VBkrP1wXVxez+s+wDBV7MQwVw68cHC1YBBhqdRQnk4hUEiWadBURqjP7ChgUB0Nbk/7gM1wtVYTsEOma/BkyT1wZHse0JtexJCpTz1QDdiLcJFASHC38Knwe/YnkGCQ0ZB2f3+Py5nEcHMYkfC02tHwvHgH8IHXxG/9VK/QZAPsj/7+5FAG437P+Zuj78wBz9C5THgwP4uGcL/IV2+w7SUQFzO2MCBfJ7Bpmniwf+dGUKZHcVBFK7/v2KhAsKHNWFBchBKwfNzHkInRhvC27IFwXFwwEGL9ytCsgqAQc4ZhT4R5c4/z5Xzv4iEwMDV7vtBswYewgo+pMGTVOTBAU0eQJcDW0KnzKPBfU6wQFiQ+sFU0qbAHQWbQW9kp8ESulVChMWTwdR3FUJWcNpBDsbSweCtUkH+NLlAtEhiQCrgL0EOPmvC9/Ukv9fCOkGadNpBQn4TwfIMmcEL2+7BFK+RQJAg0D8vNHbBU6aGQe8QoUEhzuo/SFccQpSthkIFj8vByvLuQG0+WUJwBUTBdTqJwYizTELBH0BBjSYpQTsfGEJOzN5BBKj7QbE+VEH5mBRBZs0pQoJzKUBH7oJB1BoMv5Tn1UFeulbAcxP0wWYnnsAlaQjCATY7QavSpsGmMQjBVeBjQRCIzEAxSKtBBx/Wv5ZirkBJnhjCeoZWwYqnesHiGMU/8eJ8wVZ+EsE51GVAeUe7v8M3QEJokZY+5u3hQZ/qvsGD703A0AtzwZJ/BcJ3ogpChds4QXUyF0FAJ4/BXKrXwWsFNEK2sDhCesM3Qgi7yEGNGrTBy5gYQfWZrsAZeV3CCSDTQVda3kAeTTtBHFOAQV7xgkEz3iRCJTT4QDgO6MGalzVBLF+JwY2JLUIUfn7Ba/sOQpbQtEB9woTBFQVDwaZ2wMH5oghCa+XLQQwGtUFGtRxC1JohQQitiMD3E2PAcKXLQVcj9kHLH9ZAWmI8Ql57GEE="
]

			}
		],
		"application": {
			"bruker_topspin_parameters": {
				"title": "T = 170 C\n209Pb Hahn Echo\n\n-\nplw1 = \t176.4 W (80 kHz)\np1 = \t3.125 us\nd1 =\t0.3 s\no1 = \t23000 Hz\nde = \t5.0 us\nns = \t2*1360\n-----\nT_reel : \t170C\nT_set : \t184C\nT_shim : \t42C\nFrame : \t1500l/h\nShim : \t~max pressure (blue pipe)\nTransf. line : \textreme (3500 l/h) --> influence spinning speed\n---\nshim : \tsondeCP4mm.2020\nSR : \tReferences.4mm/#901\nrotor : \tPF + ZrO@ cap\nB : \t2760\nD : \t726\nnuR : \t10.0 kHz (MANUAL)",
				"auditp.txt": "##TITLE= Audit trail, TopSpin 3.6.3\n##JCAMPDX= 5.01\n##ORIGIN= Bruker BioSpin GmbH\n##OWNER= labo200\n$$ /mnt/oldCentos/racine/NMRData/data/pf2_TBennett/PbBrPerovskite.3/401/pdata/1/auditp.txt\n##AUDIT TRAIL=  $$ (NUMBER, WHEN, WHO, WHERE, PROCESS, VERSION, WHAT)\n(   1,<2023-03-29 12:24:44.866 +0200>,<labo200>,<rmn200n.cemhti.cnrs-orleans.fr>,<go4>,<TopSpin 3.6.3>,\n      <created by zg on data set with UUID 'b5aac97c-ce19-11ed-80fe-000af7097849'\n       started at 2023-03-29 12:08:53.599 +0200,\n       POWCHK disabled, PULCHK disabled,\n       completed at 2023-03-29 12:24:44.865 +0200\n\n       configuration hash MD5:\n       8D 46 5C 87 EE 21 82 24 84 51 48 3B A3 DC EE 76\n       data hash MD5: 3736\n       CF 7A 17 5F 4D B9 14 BB 2A AB 7C F6 2F 86 C4 2B\n>)\n(   2,<2023-03-29 12:24:46.692 +0200>,<labo200>,<rmn200n.cemhti.cnrs-orleans.fr>,<proc1d>,<TopSpin 3.6.3>,\n      <Start of raw data processing\n       efp LB = 25 FT_mod = 6 PKNL = 1 PHC0 = -22.25 PHC1 = 0 SI = 2K \n       data hash MD5: 2K\n       EB F9 74 5F 87 50 08 D7 51 B9 EF 85 4B D7 C9 76>)\n(   3,<2023-03-29 12:24:52.821 +0200>,<labo200>,<rmn200n.cemhti.cnrs-orleans.fr>,<proc1d>,<TopSpin 3.6.3>,\n      <pk fgphup PHC0 = -7.775 PHC1 = 0 \n       data hash MD5: 2K\n       E8 13 1B EC 91 D6 31 BD 4F A2 66 EE 78 C1 BD C9>)\n##END=\n\n$$ hash MD5\n$$ A5 FD BD 08 D2 AC D6 A9 CB 6D 5F 9A 9A 3D CE B8\n",
				"audita.txt": "##TITLE= Audit trail, TopSpin 3.6.3\n##JCAMPDX= 5.01\n##ORIGIN= Bruker BioSpin GmbH\n##OWNER= labo200\n$$ /mnt/oldCentos/racine/NMRData/data/pf2_TBennett/PbBrPerovskite.3/401/audita.txt\n##AUDIT TRAIL=  $$ (NUMBER, WHEN, WHO, WHERE, PROCESS, VERSION, WHAT)\n(   1,<2023-03-29 12:24:44.866 +0200>,<labo200>,<rmn200n.cemhti.cnrs-orleans.fr>,<go4>,<TopSpin 3.6.3>,\n      <created by zg on data set with UUID 'b5aac97c-ce19-11ed-80fe-000af7097849'\n       started at 2023-03-29 12:08:53.599 +0200,\n       POWCHK disabled, PULCHK disabled,\n       completed at 2023-03-29 12:24:44.865 +0200\n\n       configuration hash MD5:\n       8D 46 5C 87 EE 21 82 24 84 51 48 3B A3 DC EE 76\n       data hash MD5: 3736\n       CF 7A 17 5F 4D B9 14 BB 2A AB 7C F6 2F 86 C4 2B\n>)\n##END=\n\n$$ hash MD5\n$$ 12 7E 36 FA 7F 06 C0 3B 6A E6 25 29 B8 E5 44 15\n",
				"pulseprogram": "# 1 '/mnt/oldCentos/racine/NMRData/Local/lists/pp/pf_echomas'\n# 1 '<built-in>'\n# 1 '<command-line>'\n# 1 '/mnt/oldCentos/racine/NMRData/Local/lists/pp/pf_echomas'\n; Hahn Echo under MAS conditions\n\n;set:\n;pl1:    f1 power level for p1\n;p1:     T90 at pl1\n;pl11:   power level for p11\n;cnst31: spinning speed\n;l6:     number of rotor periods in echo delay\n;l16:    rotor periods shift in acq\n;l26:    rotor periods increments\n;-\n;p20:    sauration pulse at pl20\n;pl20:   power level for saturation\n;l20:    number of saturation pulses\n;-\n;pl2:    CP f2 power level for T90\n;p3:     CP f2 T90 @ pl2\n;pl21:   CP f1 power level during contact\n;pl22:   CP f2 power level during contact\n;p15:    CP contact time\n;cnst24: fslg (right) offset in H for better decoupling\n;cnst25: fslg LG offset (fslg), use 'setLG'\n;-\n;spnam1: shape: dfs or gauss100\n;p10:    DFS or RAPT pulse length (1ms or 50us)\n;spw1:   DFS or RAPT power level\n;cnst1:  DFS f1 frequency (1000)\n;cnst2:  DFS f2 frequency (150)\n;cnst3:  DFS frequency step (100)\n;l21:    RAPT number of pulses (2-20)\n;spnam2: RAPT: gauss\n;spoffs1: RAPT offset (+350kHz)\n;spoffs2: RAPT offset (-350kHz)\n;\n;zgoptns: 1, solid, cp, rapt, dfs, no2p1\n;d0:   =3u\n;in_010: =1/swh {f1}, calculated in program\n;nd_010: 1\n\n'l0=0'\n# 46 '/mnt/oldCentos/racine/NMRData/Local/lists/pp/pf_echomas'\n'p11=2*p1'\n\n\n# 50 '/mnt/oldCentos/racine/NMRData/Local/lists/pp/pf_echomas'\ndefine delay tau1\n'tau1=(l0*l26+l6)*(1s/cnst31)-(p1/2)-(p11/2)'\n\n\ndefine delay tau2\n'tau2=(l0*l26+l6)*(1s/cnst31)-(p11/2)-l16*(1s/cnst31)-d10'\n# 73 '/mnt/oldCentos/racine/NMRData/Local/lists/pp/pf_echomas'\n'in0=inf1'\n\n# 98 '/mnt/oldCentos/racine/NMRData/Local/lists/pp/pf_echomas'\n;END ATM\n\n# 1 'mc_line 100 file /mnt/oldCentos/racine/NMRData/Local/lists/pp/pf_echomas exp. def. part of mc cmd. before ze'\n; dimension 1D; AQ_mode \ndefine delay MCWRK\ndefine delay MCREST\n'MCREST = 30m - 10m'\n'MCWRK = 0.333333*10m'\n\n    dccorr\n# 100 '/mnt/oldCentos/racine/NMRData/Local/lists/pp/pf_echomas'\n1 ze\n# 1 'mc_line 100 file /mnt/oldCentos/racine/NMRData/Local/lists/pp/pf_echomas exp. def. of mc cmd. after ze'\n# 101 '/mnt/oldCentos/racine/NMRData/Local/lists/pp/pf_echomas'\n# 1 'mc_line 104 file /mnt/oldCentos/racine/NMRData/Local/lists/pp/pf_echomas exp. start label for mc cmd.'\n2 MCWRK  * 2\nLBLF0, MCWRK\n  MCREST\n# 105 '/mnt/oldCentos/racine/NMRData/Local/lists/pp/pf_echomas'\n# 106 '/mnt/oldCentos/racine/NMRData/Local/lists/pp/pf_echomas'\n'tau1=(l0*l26+l6)*(1s/cnst31)-(p1/2)-(p11/2)'\n\n'tau2=tau1-l16*(1s/cnst31)+d10'\n\n;---------- saturation loop & recycle delay ---------------\n# 120 '/mnt/oldCentos/racine/NMRData/Local/lists/pp/pf_echomas'\n   d1\n# 122 '/mnt/oldCentos/racine/NMRData/Local/lists/pp/pf_echomas'\n;----------- NOE transfert --------------------------------\n\n\n# 129 '/mnt/oldCentos/racine/NMRData/Local/lists/pp/pf_echomas'\n;----------- dfs or rapt ----------------------------------\n# 150 '/mnt/oldCentos/racine/NMRData/Local/lists/pp/pf_echomas'\n;---------- first pulse -----------------------------------\n\n  (p1 pl1 ph1):f1\t\t\t\t\t\t\t\t\t\t\t\t\t\t\t\t\t\t\t\t  ; 1 pulse\n\n# 158 '/mnt/oldCentos/racine/NMRData/Local/lists/pp/pf_echomas'\n;---------- tau delay -------------------------------------\n\n\n# 162 '/mnt/oldCentos/racine/NMRData/Local/lists/pp/pf_echomas'\n  tau1\n;---------- second pulse ----------------------------------\n  (p11 pl1 ph2):f1\n;---------- acquisition -----------------------------------\n\n  tau2\n\n go=2 ph31\n# 1 'mc_line 177 file /mnt/oldCentos/racine/NMRData/Local/lists/pp/pf_echomas exp. mc cmd. in line'\n  MCWRK wr #0\n  MCWRK zd\n  lo to LBLF0 times td0\n\n# 178 '/mnt/oldCentos/racine/NMRData/Local/lists/pp/pf_echomas'\n# 182 '/mnt/oldCentos/racine/NMRData/Local/lists/pp/pf_echomas'\nHaltAcqu, 1m    ;jump address for protection files\nexit\n\n# 193 '/mnt/oldCentos/racine/NMRData/Local/lists/pp/pf_echomas'\nph1=  0 1 2 3     ; Hahn Echo (no CP)\nph2=  0 0 0 0  2 2 2 2  1 1 1 1  3 3 3 3\nph31= 0 3 2 1  0 3 2 1  2 1 0 3  2 1 0 3\n\n# 203 '/mnt/oldCentos/racine/NMRData/Local/lists/pp/pf_echomas'\nph20= 0 1\n\n\n",
				"acqus": "##TITLE= Parameter file, TopSpin 3.6.3\n##JCAMPDX= 5.0\n##DATATYPE= Parameter Values\n##NPOINTS= 11\t$$ modification sequence number\n##ORIGIN= Bruker BioSpin GmbH\n##OWNER= labo200\n$$ 2023-03-29 12:24:44.867 +0200  labo200@rmn200n.cemhti.cnrs-orleans.fr\n$$ /mnt/oldCentos/racine/NMRData/data/pf2_TBennett/PbBrPerovskite.3/401/acqus\n$$ process /opt/topspin3.6.3/prog/mod/go4\n##$ACQT0= 1000000\n##$AMP= (0..31)\n100 100 100 100 100 100 100 100 100 100 100 100 100 100 100 100 100 100\n100 100 100 100 100 100 100 100 100 100 100 100 100 100\n##$AMPCOIL= (0..19)\n-1 0 0 0 0 0 0 0 0 0 0 0 0 0 0 0 0 0 0 0\n##$ANAVPT= -1\n##$AQSEQ= 0\n##$AQ_mod= 3\n##$AUNM= <au_zgonly>\n##$AUTOPOS= <>\n##$BF1= 41.872579\n##$BF2= 200.15\n##$BF3= 200.15\n##$BF4= 200.15\n##$BF5= 200.15\n##$BF6= 200.15\n##$BF7= 200.15\n##$BF8= 200.15\n##$BWFAC= (0..63)\n0 0 0 0 0 0 0 0 0 0 0 0 0 0 0 0 0 0 0 0 0 0 0 0 0 0 0 0 0 0 0 0 0 0 0 0\n0 0 0 0 0 0 0 0 0 0 0 0 0 0 0 0 0 0 0 0 0 0 0 0 0 0 0 0\n##$BYTORDA= 0\n##$CAGPARS= (0..11)\n0 0 0 0 0 0 0 0 0 0 0 0\n##$CHEMSTR= <none>\n##$CNST= (0..63)\n1 1 1 1 1 1 1 1 1 1 1 1 1 1 1 1 1 1 1 1 1 1 1 1 1 1 1 1 1 1 1 10000 1 1\n1 1 1 1 1 1 1 1 1 1 1 1 1 1 1 1 1 1 1 1 1 1 1 1 1 1 1 1 1 1\n##$CPDPRG= (0..8)\n<> <> <cw> <> <> <> <> <> <>\n##$D= (0..63)\n0 0.3 0 0 0 0 0 0 0 0 0 0 0 0 0 0 0 0 0 0 0.015 0 0 0 0 0 0 0 0 0 0 0 0\n0 0 0 0 0 0 0 0 0 0 0 0 0 0 0 0 0 0 0 0 0 0 0 0 0 0 0 0 0 0 0\n##$DATE= 1680085484\n##$DATE_START= 1680084533\n##$DE= 5\n##$DECBNUC= <off>\n##$DECIM= 160\n##$DECNUC= <off>\n##$DECSTAT= 4\n##$DIGMOD= 1\n##$DIGTYP= 12\n##$DQDMODE= 0\n##$DR= 20\n##$DS= 0\n##$DSPFIRM= 0\n##$DSPFVS= 20\n##$DTYPA= 0\n##$EXP= <SOLIDS1H>\n##$FCUCHAN= (0..9)\n0 1 0 0 0 0 0 0 0 0\n##$FL1= 0\n##$FL2= 0\n##$FL3= 0\n##$FL4= 0\n##$FN_INDIRECT= (0..7)\n0 0 0 0 0 0 0 0\n##$FOV= 0\n##$FQ1LIST= <>\n##$FQ2LIST= <>\n##$FQ3LIST= <>\n##$FQ4LIST= <>\n##$FQ5LIST= <>\n##$FQ6LIST= <>\n##$FQ7LIST= <>\n##$FQ8LIST= <>\n##$FRQLO3= 291921\n##$FRQLO3N= 2\n##$FS= (0..7)\n83 83 83 83 83 83 83 83\n##$FTLPGN= 0\n##$FW= 4032000\n##$FnILOOP= 0\n##$FnMODE= 0\n##$FnTYPE= 0\n##$GPNAM= (0..31)\n<> <> <> <> <> <> <> <> <> <> <> <> <> <> <> <> <> <> <> <> <> <> <> <>\n<> <> <> <> <> <> <> <>\n##$GPX= (0..31)\n0 0 0 0 0 0 0 0 0 0 0 0 0 0 0 0 0 0 0 0 0 0 0 0 0 0 0 0 0 0 0 0\n##$GPY= (0..31)\n0 0 0 0 0 0 0 0 0 0 0 0 0 0 0 0 0 0 0 0 0 0 0 0 0 0 0 0 0 0 0 0\n##$GPZ= (0..31)\n0 0 0 0 0 0 0 0 0 0 0 0 0 0 0 0 0 0 0 0 0 0 0 0 0 0 0 0 0 0 0 0\n##$GRDPROG= <>\n##$GRPDLY= 67.9820404052734\n##$HDDUTY= 20\n##$HDRATE= 1\n##$HGAIN= (0..3)\n2000 0 0 0\n##$HL1= 0\n##$HL2= 0\n##$HL3= 0\n##$HL4= 0\n##$HOLDER= 0\n##$HPMOD= (0..7)\n0 1 0 0 0 0 0 0\n##$HPPRGN= 0\n##$IN= (0..63)\n0 0 0 0 0 0 0 0 0 0 0 0 0 0 0 0 0 0 0 0 0 0 0 0 0 0 0 0 0 0 0 0 0 0 0 0\n0 0 0 0 0 0 0 0 0 0 0 0 0 0 0 0 0 0 0 0 0 0 0 0 0 0 0 0\n##$INF= (0..7)\n0 0 0 0 0 0 0 0\n##$INP= (0..63)\n0 0 0 0 0 0 0 0 0 0 0 0 0 0 0 0 0 0 0 0 0 0 0 0 0 0 0 0 0 0 0 0 0 0 0 0\n0 0 0 0 0 0 0 0 0 0 0 0 0 0 0 0 0 0 0 0 0 0 0 0 0 0 0 0\n##$INSTRUM= <spect>\n##$INTEGFAC= (0..63)\n0 0 0 0 0 0 0 0 0 0 0 0 0 0 0 0 0 0 0 0 0 0 0 0 0 0 0 0 0 0 0 0 0 0 0 0\n0 0 0 0 0 0 0 0 0 0 0 0 0 0 0 0 0 0 0 0 0 0 0 0 0 0 0 0\n##$L= (0..31)\n0 1 1 1 1 1 1 1 1 1 1 1 1 1 1 1 0 1 1 1 16 1 1 1 1 1 0 1 1 1 1 1\n##$LFILTER= -1\n##$LGAIN= -1\n##$LINPSTP= 0\n##$LOCKED= no\n##$LOCKFLD= -1\n##$LOCKGN= -1\n##$LOCKPOW= -1\n##$LOCKPPM= -1\n##$LOCNUC= <off>\n##$LOCPHAS= -1\n##$LOCSHFT= no\n##$LOCSW= 0\n##$LTIME= -1\n##$MASR= 10000\n##$MASRLST= <masrlst>\n##$MULEXPNO= (0..15)\n0 0 0 0 0 0 0 0 0 0 0 0 0 0 0 0\n##$NBL= 1\n##$NC= -4\n##$NLOGCH= 2\n##$NOVFLW= 0\n##$NS= 2720\n##$NUC1= <207Pb>\n##$NUC2= <off>\n##$NUC3= <off>\n##$NUC4= <off>\n##$NUC5= <off>\n##$NUC6= <off>\n##$NUC7= <off>\n##$NUC8= <off>\n##$NUCLEUS= <off>\n##$NUSLIST= <automatic>\n##$NusAMOUNT= 25\n##$NusFPNZ= no\n##$NusJSP= 0\n##$NusSEED= 54321\n##$NusSPTYPE= 0\n##$NusT2= 1\n##$NusTD= 0\n##$O1= 23000\n##$O2= 0\n##$O3= 400.26\n##$O4= 400.26\n##$O5= 400.26\n##$O6= 400.26\n##$O7= 400.26\n##$O8= 400.26\n##$OVERFLW= 0\n##$P= (0..63)\n0 3.125 0 3 0 0 0 0 0 0 0 6.25 0 0 0 0 0 0 0 0 1.38 0 0 0 0 0 0 0 0 0 0\n0 0 0 0 0 0 0 0 0 0 0 0 0 0 0 0 0 0 0 0 0 0 0 0 0 0 0 0 0 0 0 0 0\n##$PACOIL= (0..15)\n2 1 0 0 0 0 0 0 0 0 0 0 0 0 0 0\n##$PAPS= 0\n##$PARMODE= 0\n##$PCPD= (0..9)\n0 0 0 0 0 0 0 0 0 0\n##$PEXSEL= (0..9)\n1 1 1 1 1 1 1 1 1 1\n##$PHCOR= (0..31)\n0 0 0 0 0 0 0 0 0 75 0 0 0 0 0 0 0 0 0 0 0 0 0 0 0 0 0 0 0 0 0 0\n##$PHLIST= <>\n##$PHP= 1\n##$PH_ref= 46\n##$PL= (0..63)\n120 120 120 120 120 120 120 120 120 120 120 120 120 120 120 120 120 120\n120 120 120 120 120 120 120 120 120 120 120 120 120 120 120 120 120 120\n120 120 120 120 120 120 120 120 120 120 120 120 120 120 120 120 120 120\n120 120 120 120 120 120 120 120 120 120\n##$PLSTEP= 3\n##$PLSTRT= -6\n##$PLW= (0..63)\n0 176.4 0 0 0 0 0 0 0 0 0 0 1.4622 0 0 0 0 0 0 0 28 0 0 0 0 0 0 0 0 0 0\n0 0 0 0 0 0 0 0 0 0 0 0 0 0 0 0 0 0 0 0 0 0 0 0 0 0 0 0 0 0 0 0 0\n##$PLWMAX= (0..7)\n1380.3 0 0 0 0 0 0 0\n##$PQPHASE= 0\n##$PQSCALE= 1\n##$PR= 1\n##$PRECHAN= (0..15)\n-1 1 -1 0 -1 -1 -1 -1 -1 -1 -1 -1 -1 -1 -1 -1\n##$PRGAIN= 0\n##$PROBHD= <H140172_001 (PH MAS WVT 200W1 BL4 15N-31P/19F-1H)>\n##$PROBINPUTS= (0..15)\n<31P-197Au> <1H/19F> <> <> <> <> <> <> <> <> <> <> <> <> <> <>\n##$PULPROG= <pf_echomas>\n##$PW= 0\n##$PYNM= <>\n##$ProjAngle= 0\n##$QNP= 0\n##$RD= 0\n##$RECCHAN= (0..15)\n0 1 0 0 0 0 0 0 0 0 0 0 0 0 0 0\n##$RECPH= 0\n##$RECPRE= (0..15)\n0 1 -1 -1 -1 -1 -1 -1 -1 -1 -1 -1 -1 -1 -1 -1\n##$RECPRFX= (0..15)\n1 0 0 0 0 0 0 0 0 0 0 0 0 0 0 0\n##$RECSEL= (0..15)\n0 1 0 0 0 0 0 0 0 0 0 0 0 0 0 0\n##$RG= 2050\n##$RO= 0\n##$RSEL= (0..15)\n0 1 0 0 0 0 0 0 0 0 0 0 0 0 0 0\n##$S= (0..7)\n83 83 83 83 83 83 83 83\n##$SELREC= (0..9)\n0 0 0 0 0 0 0 0 0 0\n##$SFO1= 41.895579\n##$SFO2= 200.15\n##$SFO3= 200.15040026\n##$SFO4= 200.15040026\n##$SFO5= 200.15040026\n##$SFO6= 200.15040026\n##$SFO7= 200.15040026\n##$SFO8= 200.15040026\n##$SOLVENT= <>\n##$SOLVOLD= <off>\n##$SP= (0..63)\n120 120 120 120 120 120 120 120 120 120 120 120 120 120 120 120 120 120\n120 120 120 120 120 120 120 120 120 120 120 120 120 120 120 120 120 120\n120 120 120 120 120 120 120 120 120 120 120 120 120 120 120 120 120 120\n120 120 120 120 120 120 120 120 120 120\n##$SPECTR= 0\n##$SPINCNT= 0\n##$SPNAM= (0..63)\n<> <> <> <> <> <> <> <> <> <> <> <> <> <> <> <> <> <> <> <> <> <> <> <>\n<> <> <> <> <> <> <> <> <> <> <> <> <> <> <> <> <> <> <> <> <> <> <> <>\n<> <> <> <> <> <> <> <> <> <> <> <> <> <> <> <>\n##$SPOAL= (0..63)\n0.5 0.5 0.5 0.5 0.5 0.5 0.5 0.5 0.5 0.5 0.5 0.5 0.5 0.5 0.5 0.5 0.5 0.5\n0.5 0.5 0.5 0.5 0.5 0.5 0.5 0.5 0.5 0.5 0.5 0.5 0.5 0.5 0.5 0.5 0.5 0.5\n0.5 0.5 0.5 0.5 0.5 0.5 0.5 0.5 0.5 0.5 0.5 0.5 0.5 0.5 0.5 0.5 0.5 0.5\n0.5 0.5 0.5 0.5 0.5 0.5 0.5 0.5 0.5 0.5\n##$SPOFFS= (0..63)\n0 0 0 0 0 0 0 0 0 0 0 0 0 0 0 0 0 0 0 0 0 0 0 0 0 0 0 0 0 0 0 0 0 0 0 0\n0 0 0 0 0 0 0 0 0 0 0 0 0 0 0 0 0 0 0 0 0 0 0 0 0 0 0 0\n##$SPPEX= (0..63)\n0 0 0 0 0 0 0 0 0 0 0 0 0 0 0 0 0 0 0 0 0 0 0 0 0 0 0 0 0 0 0 0 0 0 0 0\n0 0 0 0 0 0 0 0 0 0 0 0 0 0 0 0 0 0 0 0 0 0 0 0 0 0 0 0\n##$SPW= (0..63)\n0 0 0 0 0 0 0 0 0 0 0 0 0 0 0 0 0 0 0 0 0 0 0 0 0 0 0 0 0 0 0 0 0 0 0 0\n0 0 0 0 0 0 0 0 0 0 0 0 0 0 0 0 0 0 0 0 0 0 0 0 0 0 0 0\n##$SUBNAM= (0..9)\n<> <> <> <> <> <> <> <> <> <>\n##$SW= 2983.60836593284\n##$SWIBOX= (0..19)\n0 1 0 0 0 0 0 0 0 0 0 0 0 0 0 0 0 0 0 0\n##$SW_h= 125000\n##$SWfinal= 0\n##$SigLockShift= 0\n##$TD= 3736\n##$TD0= 2\n##$TD_INDIRECT= (0..7)\n0 0 0 0 0 0 0 0\n##$TDav= 1\n##$TE= 457.1575\n##$TE1= 457.1575\n##$TE2= 0\n##$TE3= 0\n##$TE4= 0\n##$TEG= 300\n##$TE_MAGNET= 0\n##$TE_PIDX= 1\n##$TE_RAW= 457.1575\n##$TE_STAB= (0..9)\n0 0 0 0 0 0 0 0 0 0\n##$TL= (0..7)\n120 120 120 120 120 120 120 120\n##$TOTROT= (0..63)\n0 0 0 0 0 0 0 0 0 0 0 0 0 0 0 0 0 0 0 0 0 0 0 0 0 0 0 0 0 0 0 0 0 0 0 0\n0 0 0 0 0 0 0 0 0 0 0 0 0 0 0 0 0 0 0 0 0 0 0 0 0 0 0 0\n##$TUBE_TYPE= <>\n##$USERA1= <>\n##$USERA2= <>\n##$USERA3= <>\n##$USERA4= <>\n##$USERA5= <>\n##$UUID= <b5aac97c-ce19-11ed-80fe-000af7097849>\n##$V9= 5\n##$VALIDCODE= -1\n##$VALIST= <>\n##$VCLIST= <>\n##$VDLIST= <>\n##$VPLIST= <>\n##$VTLIST= <>\n##$WBST= 1024\n##$WBSW= 3\n##$XGAIN= (0..3)\n670 0 0 0\n##$XL= 0\n##$YL= 0\n##$YMAX_a= 1469278\n##$YMIN_a= -771189\n##$ZGOPTNS= <-Dtop -Dsafeacq>\n##$ZL1= 120\n##$ZL2= 120\n##$ZL3= 120\n##$ZL4= 120\n##$scaledByNS= no\n##$scaledByRG= no\n##END=\n",
				"procs": "##TITLE= Parameter file, TopSpin 3.6.3\n##JCAMPDX= 5.0\n##DATATYPE= Parameter Values\n##NPOINTS= 12\t$$ modification sequence number\n##ORIGIN= Bruker BioSpin GmbH\n##OWNER= labo200\n$$ 2023-03-29 12:24:52.821 +0200  labo200@rmn200n.cemhti.cnrs-orleans.fr\n$$ /mnt/oldCentos/racine/NMRData/data/pf2_TBennett/PbBrPerovskite.3/401/pdata/1/procs\n$$ process /opt/topspin3.6.3/prog/mod/proc1d\n##$ABSF1= 0\n##$ABSF2= 0\n##$ABSG= 0\n##$ABSL= 0\n##$ALPHA= 0\n##$AQORDER= 0\n##$ASSFAC= 0\n##$ASSFACI= 0\n##$ASSFACX= 0\n##$ASSWID= 0\n##$AUNMP= <proc_1d>\n##$AXLEFT= 0\n##$AXNAME= <>\n##$AXNUC= <207Pb>\n##$AXRIGHT= 0\n##$AXTYPE= 0\n##$AXUNIT= <>\n##$AZFE= 0.1\n##$AZFW= 0.5\n##$BCFW= 0\n##$BC_mod= 0\n##$BYTORDP= 0\n##$COROFFS= 0\n##$CY= 10\n##$DATMOD= 1\n##$DC= 0\n##$DFILT= <>\n##$DTYPP= 0\n##$ERETIC= no\n##$F1P= -2891.92894170899\n##$F2P= -2990.32340721405\n##$FCOR= 1\n##$FTSIZE= 2048\n##$FT_mod= 6\n##$GAMMA= 0\n##$GB= 0\n##$INTBC= 1\n##$INTSCL= 1\n##$ISEN= 128\n##$LB= 25\n##$LEV0= 0\n##$LPBIN= 0\n##$MAXI= 10000\n##$MC2= 0\n##$MEAN= 0\n##$ME_mod= 0\n##$MI= 50\n##$MddCEXP= no\n##$MddCT_SP= no\n##$MddF180= no\n##$MddLAMBDA= 0\n##$MddMEMORY= 0\n##$MddMERGE= 0\n##$MddNCOMP= 0\n##$MddNITER= 0\n##$MddNOISE= 0\n##$MddPHASE= 0\n##$MddSEED= 0\n##$MddSRSIZE= 0\n##$Mdd_CsALG= 0\n##$Mdd_CsLAMBDA= 0\n##$Mdd_CsNITER= 0\n##$Mdd_CsNORM= 0\n##$Mdd_CsVE= no\n##$Mdd_CsZF= 0\n##$Mdd_LrLAMBDA= 0\n##$Mdd_LrNITER= 0\n##$Mdd_LrRANK= 0\n##$Mdd_LrZF= 0\n##$Mdd_mod= 0\n##$NCOEF= 0\n##$NC_proc= -5\n##$NLEV= 6\n##$NOISF1= -2980\n##$NOISF2= -2994\n##$NSP= 0\n##$NTH_PI= 0\n##$NZP= 0\n##$OFFSET= 2005.226\n##$PC= 4\n##$PHC0= -30.025\n##$PHC1= 0\n##$PH_mod= 1\n##$PKNL= yes\n##$PPARMOD= 0\n##$PPDIAG= 0\n##$PPIPTYP= 0\n##$PPMPNUM= 2147483647\n##$PPRESOL= 1\n##$PSCAL= 1\n##$PSIGN= 0\n##$PYNMP= <proc.py>\n##$RDF1= 0\n##$RDF2= 0\n##$RDFWHM= 0\n##$RDINT= 0\n##$RDPOS= 0\n##$REVERSE= no\n##$SF= 41.8741119599609\n##$SI= 2048\n##$SIGF1= -2936\n##$SIGF2= -2950\n##$SINO= 11.54236\n##$SIOLD= 4096\n##$SPECTYP= <>\n##$SREF_mod= 1\n##$SREGLST= <1H.CDCl3>\n##$SSB= 0\n##$STSI= 2048\n##$STSR= 0\n##$SW_p= 125000\n##$SYMM= 0\n##$S_DEV= 0\n##$TDeff= 3736\n##$TDoff= 0\n##$TI= <>\n##$TILT= no\n##$TM1= 0\n##$TM2= 0\n##$TOPLEV= 0\n##$USERP1= <>\n##$USERP2= <>\n##$USERP3= <>\n##$USERP4= <>\n##$USERP5= <>\n##$WDW= 1\n##$XDIM= 0\n##$YMAX_p= 338783498\n##$YMIN_p= -27755495\n##END=\n"
			},
			"dmfit": {
				"from_filename": "S:/Bruker/TopSpin200/data/pf2_TBennett/nmr/PbBrPerovskite.3/401/pdata/1/1r",
				"save_date": "2023-03-31T07:08:34Z",
				"from_title": "T = 170 C",
				"origin": "pf_echomas 207Pb PbBrPerovskite 401_1 1r -  labo200\n$$ 2023-03-29 12:24:52.821 +0200  labo200@rmn200n.cemhti.cnrs-orleans.fr\n$$ /mnt/oldCentos/racine/NMRData/data/pf2_TBennett/PbBrPerovskite.3/401/pdata/1/procs\n$$ process /opt/topspin3.6.3/prog/mod/proc1d\n S:/Bruker/TopSpin200/data/pf2_TBennett/nmr/PbBrPerovskite.3/401/pdata/1/1r"
			}
		}
	}
}
