# Supplementary material for: Structural dynamics of melting and glass formation in a two-dimensional hybrid perovskite
Source: Nat Commun. 2025 Aug 18;16:7696. doi: 10.1038/s41467-025-61410-z (PMC12361452; doi:10.1038/s41467-025-61410-z)
Supplement: Supplementary file 4 — Source Data [file 41467_2025_61410_MOESM4_ESM.zip › Source Data/NMR_Source_Data/PbBrPerovskite.2 - 13C{1H} VACP MAS 10kHz, T=185C.csdf]

{
	"csdm": {
		"version": "1.0",
		"read_only": false,
		"description": "T=185C",
		"origin": "pf_cp 13C PbBrPerovskite 41_1 1r -  labo200\r\n$$ 2023-10-01 18:10:41.405 +0200  CEMHTI/florian@florian-port2\r\n$$ S:/Bruker/TopSpin200/data/pf2_TBennett/nmr/PbBrPerovskite.2/41/pdata/1/procs\r\n$$ process C:/Bruker/TopSpin4.0.1/prog/mod/proc1d.exe\r\n S:/Bruker/TopSpin200/data/pf2_TBennett/nmr/PbBrPerovskite.2/41/pdata/1/1r",
		"timestamp": "2023-10-01T16:11:08Z",
		"dimensions": [
			{
				"type": "linear",
				"count": 4096,
				"quantity_name": "Frequency",
				"increment": "-6.103515625 Hz",
				"coordinates_offset": "16531.33088 Hz",
				"origin_offset": "50.32777667 MHz",
				"label": "13C - Frequency",
				"reciprocal": {
					"quantity_name": "time",
					"label": "13C - time"
				}
			}
		],
		"dependent_variables": [
			{
				"type": "internal",
				"name": "NMR Spectrum",
				"encoding": "base64",
				"numeric_type": "float32",
				"quantity_type": "scalar",
				"components": 
[
"YNzuv+gOxr6etkE/fKFuP36quj6PoXK+3Ky6vqw7er1ie5o+VIL6PsDMHT/UEm4/WWW4P3o06D+jqNI/2RpZP8UaZr68EoS/05Wfv+EJdr8BkQ6/pLDOvoJ6Ir9HXo+/VffIv45o1L/LxJO/YjCPvXFQmj/+3/4/SdjZP3JMtz5p8pq/QsbjvxcUGb+26vY/op2LQDr3pUCEmHlAMRGwP8jWWr/Eeee/jy/gv2qR579laDbAdqCUwMRQwcAApr/AuyyPwM7XIcCfFqq/HHacv5/myL+k8L+/TJlUv06ihr6PISu/nPMKwH1Re8C7yZrAy92QwJxKacBTdEvAS+BbwHo1bMCakznA9KNVvx4duj/KFBlA2mCiP7eIeb8/axXAX5umv3yR8z8lpq5AAMvqQLB62UBCWZdAwEEsQMtWwT+o1Ts/3g4qv3l5QcD4PazAxtHDwHIMisC39Cy/fJEyQC9fhEAQGDNA1b/sve0NLcD6iWXA7t8qwGPCa7/SpgI/lF2JP4e6ej9BDEk/NGFXP9xFhj+L24Q/2nALP0x1pL43Y42/FyClvxZRKL/NRAM/SvPDP9ku1j9QaSY/qb+Rv9e4McBkuFjAi/EswBXdnr9YIOE9kStMPzBChj8pJtY/QM5VQKFKvUCtcAZBO5UZQfMnD0Gpg91Al+aUQLGmRkB0fR5Aq5sRQK908z9/Upw/4WIdPx/gCD9W8oA/AbbHP2tG0T+huY0/fkviPiRfsT5uQJw/wSQ3QM8slEC3r7xAUOfLQKHBw0DIXKpAtzeFQBwZN0CX8u0/NaHjPzXcQ0B9769ATT0BQVJQFkEI0wdBNBKyQOqvA0ADX7+9yNDYPtN8XUDFge1ADVAiQfwRIkF88OtAgeBSQKjIM76NKOG//wm/vwoH/r6SSjO9fo4cv9Gtyr/ke+e/CpATv9on3j9JInZAsmuOQHMmSUBHiS4/MVfIvwszI8AK0gjArXh5vywVID4N1GQ/uzWrP9/20T8PUtI/GQ53P+Y7A7/ngRDAmP1PwHE1KsBdAwS/SoQOQO4eikAUFaFAa5mRQAA3Y0C2LiFApRiuP8uVk76MghjApE6EwOvpjcDc3zDAS8FaPlCEPUDFToRAVBljQMD3DkDImsI/99f0P3t5LkCnSjJAN7rIP0K6er5xE6i/j5pRv8tYRj8//gVAA9YDQK7HXj810iC+kSFfPlki+T/14mRAH8haQCQqhj9HjQnAQPp6wFFfN8Bewu4+qvl8QIGhrkCC7IhAXqqzP084v79pF1XAsgSDwH65icCIe4TAITpOwGVEnr/7jKM/04M6QJSDGEDy25m+92tiwKgGpsAaWYXAxKCjv8YXuT8YTxdAAQS4P2hyHT0wG9G+VsmdPj9zkj/w+Xc//G1Ovoh3jr+Yl/C+1XjXP1hHb0DND3NABu2yPy+Q7b99sVrAIyHqvzhbAUBbCrBAqcfGQBV8b0CEqjW+4CVIwACWccCaJCPAG+ZfvwJbDT7og6U+DlxOPG9lS79vzCfA0j25wBxmGMF/tz/BKJY2wTCu88BDGxjAsgHSP3KbLkDn4Js/5fWEv8ZzEsAEJAvAL+nSv2v727/xVxPAPzISwFvYOr9ctvk/pmqCQF4TgkDRIfg/qx7rvoDzVb/YQ9M/fg2yQEP9AkGtZPJALW6BQCo4lr1yVgvAn/Wev79azD+W2YBA/WeHQAMX/z99ELS/1CuFwNEmn8BvYGLAoRfmvur4SEAB6rxAkLvXQEpkqEDNgAhAAwyHv3bfI8DpLsW/eTCtP/cEi0CgT7ZAQIubQDkVMUCTYos/hNyGPyEfLEDTWZ9Ar0DVQAZB4ECdLsFAvYeIQEyiFEDnhEQ/1fDCPX15IT+8PRBA37mFQB7xpEDUQ4RAXj6BPxOMSsAlitfAnrYGwaAQAMGQXsnAA5WNwFLuScB5tSjAyNUtwDGTVcCrXZLAdpfJwExZ/MC/3wXBAEfiwABuh8Do1IO/C9KJP5Z0oz+ccq69zgDmv58oKMAdPAfAgK48v8TJCz8MEoM/zfwlPxnqnL3rERC/qWoQv9Qnhr4aL+u7xvzsPDQRPjtj3m8+Mp1cP02YzT/QH+8/hLOTP3eV5b4qHAjAoqsvwG+czb+aHm4/B3lfQGBvj0BQl0lAqN4xPvRcLcA9YnXAveYtwP5wrL6f+so/CSjgP1ze/zw66SrAdxqmwCQA2sDwjOzAkv/fwL9Is8BBAEzA7Ww3vjl3GUC+eFhACIEUQFsR6by5YwTAqtccwAD9g7/61ok/UVEaQBFREUAxvY4/AbyNvH8Z/L7fTg6/M9ppv99u778hLznABJ1CwJ808L+dESG7oiSpP2HvlD8GBbG+97MKwP1oTsCoS03AQ7gnwIvjCMDB2/e/lInQv9dzU7+a7qU+ZPiVP2LJlT/szt4+uCujvp3H2L6HUQ4+FWBFPynTZD+KPwg/WxpzPr9C0T4ZKTk/F8CsPot0nb81olfA2r+TwGdsdMCFDp+/QqO1P/96E0CCgWg/YvC4vxN4KcAQv8S/kLiUPwq3XUDtvXFA5GIJQDewkD2U9l+/ZDitvhZlMT/P0nU/hK0APrkngL819am/XwMJv5MwMz8K5r4/LofbPyvKCkAIF25AfiLIQCFsB0FydgxBiCrVQDLSSEBky8Y9DweFvyIFLL5yQt4/FeBkQOvEm0Bd67VAnaXCQEl+uEDGjY1ACrkXQHDSMj9mVBY/Q6sRQFoLlUCh9b9AWTepQMpCRUA5V4s//OFKP29jEUAx8oVA/HmdQMWFeUCq8/o/SasTPwLmHT+sdtw/vtAuQIkVLEAV3cc/NxAOPu5IK79J8Pe+eKfPPtyRsT/VrPg/VaPrP1dQjT8huJC92wCtv9VFF8BdjTnAE4hHwGbOXsAAlYvA6m+zwAFT0MDFL8rAVvWcwAjoPcCrZb6/NOdfv6eVFb8WPLU+mQMUQDcJkEBcp69AFAqPQPV8CUBy87Y+vgkYPxyiK0BU2phAcVKaQLK0EkCikKK/qU9awOuCLMC4N1A+1pxIQCS8h0D4MlZAPe3nP5ucjD+/lq4/EpqrPzVx3L4qbITAo+8EwSgoLcHZgyfBbV34wEkVjcDy1QDAViKKvxEbiL8lLJu/beiqvyLU67+kVEjAjCOfwC2I0MC3FNzAj0+6wJoyfcDdyxLANYHIvzRP5L8c6xPAKtgWwDAXwr80/0+98MifP0HfxD++kPw+u/6vvzKMOsByMkHATVGzv3msjT9fAURAG/ZcQPzPH0BOisQ/WLT9Pw43hEDtedlAORUCQYHh4EDLf31AAZIVPxEcxr//FgPAc3fXv4+3sb/yJKa/LGs3v/ubdj9zwlRAWtSeQJ/qkkDxZA9A8sEQvzQ4+r82Gp6/7dQEP35zrz8INDM+CW4bwJqukMCpmY7ArwsIwEVOij9OnV5A3raKQCWag0BYaGpAshVRQKJdHkDX+1E/0m+wv3fVQcA0JknAi4/iv9CjN71kF0Q/qkTEPg9ber69yxs+yS3zPzACekCvIY5ACAUiQAg7nL/wK6LAfODswAcx+cCD1N3APey4wHuek8BXJEDAXeMFv0eTH0B6kZ5AkN24QO82l0D10CVAnU8OP6nqJ7+C5Y+/Geatv+pM1L/l3eu/RLHHv2hlTr95V6G9OoEvPAXmMr87Nt2/YY4VwBPXB8CB2KW/d2nPvry4OT6M0gY/CrpjPyPtpT9U4bQ/7qFnP4+xe71TOji/vONnvimGyz/msntA+P2wQEFuskCdNYpAsZkzQDt7+z/T5Oo/lbzQP5oAEz/jQZ+/sZgywOfLOsCtwLS/66YxP5t07T/K158/lZwJv0sb/L/v9Om/MMZlvmTuvT++d+o/Kqn7PiKRtb+JLg/AKMaSv5WvjD/+hy1AFysQQFm+ar74IU3AihmZwGnkgcAlOtS/UPRXP9gxB0DUgfM/fqd5P6GGlD6EaUU+IkN0PuWdl751ktq/l1djwP0AnsBzpaTAkFKDwCk0GsBEsW+/x1KnvryYJr9GOLC/bjPSv3jiNb/GMMk/w8mRQClI4ECEIPhAFwbNQD85bUDv4Y8/JHCNvX/Ktz4kFr8/k+kAQIS9nj8a+7u+2ivRv7iL2L8D7Da/QJN7Pg23OT7HcYC/DFccwMwaR8Bp2y/Ac+MDwEHpAMC5kzbA9FxxwPuPZMA/5d6/PESBP7NwUUCAJoJAuOplQPNDO0CLxz1AhWdlQCJ9ckBvii5AyQodP3FCqr+F1vS/4xeKv/jxVr1iS6m++ooXwHFJo8B9ddjA/xvJwCa7g8CNGuS/7aQUv4ALGb/4rli/43SxvnS3Xz8cA+M/n/ajP1N/Ib+PjTDAcsljwFsqF8BikOo9Zv4VQG7ZSEAGIhpAyc16P1jfdr5d83a/GsDBv86GD8D51UDA1kFPwN2zG8C+2Dm/UlOSPxjTFUBVAyBAbxHuP5ZRbz9yeJ89Khgqv4o3rL97Iu6/QHv6v+RDwr8VXU2/pKWuvv5iBb97a52/WuT1vyZJBcCSA9q/Lymmv8YyuL8YcAzA/Lk/wIG7RcCpOA3AyB9dvwNn27tKF4i+CSK5v7kmLMBgnEvAhvYzwGclD8CvxRHAyflKwKGPicAIZpTApkdlwIxWvL+k5hw/43bOP3sanz+kJg4+z+suv56rH783WIM9BEYEP1uRyLxxIsq/OXdWwDs5iMCgMGvAp4zwv8RIAT4OHqA/5k59P0W7n75/1N+/ZlUfwLqmFMATIOG/mpTRv6RGIMCd3YXAab66wCVqz8DCcrTAH49pwL0WvL95l5u9G0bGPTbXMb91Meq/m6g0wFOcZcC9FInAvVWewC6zqcAO3p7AmpJ3wLRUH8AQ38i/b0nCvxkcAcCfTg/AKC3Iv7kUQ751eXY/gsWJP5IAkz7Fk3G+U6hJP/qAYUC7atJA0Jf7QILax0AGZyZAd64nv4mgqb/RqVs/CDOAQODnsUAxCIpAMtCpP93PhL+8ZI+/mxgtP9Z8FEDVxPs/U7nfvpWrScDEmYbAr7NHwGBGnb/owrS+IqCFv0ckAsCvrLi/Qc6pP3WcmEAZsctApPSWQGmnXD9DOx3AoMNAwOaybr82Gbk/HkvPP6hMZb9yq4PAFfWowF0uUMCiE+g+n0g5QE1rCUALjYu/gC2CwHXwh8BDBq6/V54aQGXDhkDUYyxAYAiFv3hLj8DhX7XA6CiQwP4SHcA3wZK/fB+Qv/+R2r/svuy/szeRv01Tu7ySljE/ASkdP5rYHr20Ska/ReGqv7Hf6b8OkRvA6MtDwAKmV8DNLUfAyusbwC6O5L+2Hrm/C0aYv24r1L53GKI/IvdfQHfap0DLl65AF2N3QCNBnz8cRY+/DDwUwL+1GMDjjwfA4VQRwPVqN8BtLknALksOwEneVT0RojFAMfaNQC8geUClEpY/x0AdwDDHpsB8l7rAzZuIwM6Bz79L5iA/wkrDP6aDkj8qKsI+73hVPlY1cz+NYgBA1/gQQESUYj83rQTAc4aywCnUAsEDgQzBGEHnwNVliMBdXYm/ISqqPyqWHkATMx1AbVrWPyMtIz/ofTq+asXSvqY71z3Yl5Q/WiAKQJ98FkALOac/TW81v1aJL8BUvmvAI84/wIhFlb89cwo//DljP9J+7L7VGSnAdWeDwIpracAIq52/IzH2P2gBg0C5k4NAVuMDQJlWUL9UvzfAOgJAwPQIlL8Ny90/w+WKQMmBs0Dfw6VACtdbQFK8nD9taQ6/T9ysv/3AkL9VNae+jx3xPmTHWT+/WEI/AjvMPms7Vr2meiW/a2TLv80wO8Dm24jAyhWewH1Fi8BTgCbAokgHv/4yQD8lfBc/+Rs6vzZLDsB+lzzAsYopwEZk7r/bD62/o/W3v7w/4r8//ty/KD2JvyNlZr5lyXU94hgqv4Q/CsDg0W3A8GOXwJjgo8D6SqbA+cSlwCNunMDORXvAmQkOwNY0qL6TxFk/JpJQP0U4Er2bJh+/4SkeveO91D/V4lxABtiDQNOFT0C2o78/mI2tPSSKer5FT40+30dCP0a5Aj8yzru+8RiQv+mAir+7pli+mqxiPwnAxz8bGtQ/i1jCP8xGwT/B0sg/VDifPyDeQD4OM7K/4YEzwC7aWsBvwUzAGvQswL16IsD0xDHAcmw3wBXICcCZdQ6/jdidP9EXDkCqhO0/Hr3oPv3fhb/ZAuG/1Dyyv3XDm77mlWU/bK/iP3zIC0A/9glA5cPWPx+4OD/C3hq/MXD6vx4SN8DK+z3AdeYPwHcVe7+x8Mo+nDO6P+WY8D8mC8Y/+dwcP7xU6r7T/YW/hCA/v90ZnD7G7bY/MeztP0C2qz9vUcg+7vK0vVue5j6zT9s/K9wyQPabPUD79BNAVjbVPzvy4j9UCyFAsdw5QI2q+D/IZK++Q+8rwOjtXcD6dgHAH405PwZ2OkAaMEtAJ5vVP855GL4w+1G/anQBvjCvSD89KvM+rJ23v74adcD4HZ7ArXVwwI8iV7//zwVAidxaQAyGLECoIDo/JeCbvzVpFcCEiCbAG74ZwMmQ+r/ujJS/lw/ZPRNqyD/3TyJAHVsYQMByhT96/k6/fOQJwLLYDsAq3Wy/gtGhPzIGY0C7Z6ZAxvG4QEkEp0CAvndAn1YcQDyd3T92GwtAdaJeQODDlUAnbJZA87ZGQFIY9z7mBvG/WcA3wPTREcAFCma/Ih0GPlRlRT7IrtW+7oFbv/AkCb+foK0+9dxqPzKE6T769HS/wg4UwBVTF8DWGhq/SLoLQItrh0BOAHlAPkxBP5j1eMAH5vXAh6UIwasEvcCC3ZG/CTpSQOWWp0Ah3YRAeN+bP1stxb+rayfAyjvvv7wKrL4MEj8/zZ5jP+19Dj/8ExI/F+KnPzFQG0BA9E9AXyteQLeIWUBoPmJAiCt6QI+LdkCWXiJAot0RvlsYSsAaTpzARxKIwA7tyr9kBss/FURoQGXNe0B0P0pATm0cQJFSFEDkMhJASVi1P3Z0Gr91yT3A+6aHwJIKYMCcu46/fR6/P/x7OEDv2SRACRCaP3dJWL49CpG/anHlvz4dLcC6xn3A1VygwCMXosAHTXTAfJ3av0/W2z7zoQBAmK5BQKnic0BYD5FAkS2fQE+0mUDSnYFAmHlPQKiaPkBEglRAWf9lQE0LOUBrk2c/5wrUv1BzX8Bfh2zATR4gwFmckL+hPli/ryf+v5NfcMAlep3A+LOZwCJTb8BQ2yrAuuMQwIqgF8Djvw7AogOgv0G3zT6Zpuw//qgKQJAHiT/SP2m/yOU2wFxIgsATAY3AjueEwL2FbMCBS1HAmew8wFAPL8BeyyLAtzsLwLa/rL8+aYs90kboPzvTT0D89G5AsiVKQG3sBUBP7rI/ls3EP/9GC0D3wh1AtornP9wJ5T7UoTW/Ubplvxq9gL4NjGs+F6DevtxiDsC/IXzADT2DwAh8D8CzRwg/FHMRQOTP2D+90UO/qwFPwIZZd8CXjxDANUSOPm6i7D+zhL4/eXAyvgd7zr9GUeW/JEGBvwklAL8SHpe/690swHnjacDMEjHAprkYvRMUSkBq0aJACOOeQNTSXEDhTQFAZDziP/1nJ0AIoGBASOhTQGEp0T9hYni/inJewKx3oMD1VafAGfSHwCygH8C9dQO/iCiUPxPuC0C48yhA0TA+QMUSa0Cj8JhAec21QJbesEDjTX9AaHzeP/IB0j0E5nI9qt6uP+NIKUBjah5ARSYlP1bSw7+npQzAozkFvwrrIEC2wphALCWVQI5bG0D8aQw81AoGvyZPrz8cVIhAsLu8QGFJn0DmtwZAU1RDv0VP7r9Se2C/WfWBPwuSDEB9EeU/bwCPPVQ/AsD1jG/AJuWZwL+3qsAYUqzATZKcwLWSesAtvTfAiGIZwNNeN8A+73/A2AefwPwfnsDQh2fAIKWvv4Wrhz9/Gz9AECR7QLP/YkAKetc/IBS6v/i3oMAJSvbAT4AFweOC2sAs24fAH7MPwMTM7r8pZjLAIj9qwIHJUMCmacS/M8fMPmxFnj9O9SA/5LQKv/Ptfb+TyEu+9vCTP0mK7T8zJ6Y/GGVmPfHbKb9Kuye+Ww2JP9hU5j/zjpQ/QzcJv4uxBcCHSB/Ak/nkv1WodL/6MFy/QLixvxGGxb9K+uq+mRfRPxfcXEAS925AfBwZQChVJD9zFli9JPsxP6ju5j+xuNQ/3bPQvqhVXMA5PbHAeBurwFVfRsDeq6a+9bq0PzQJ0D9sVHU/LFydPiS4Tb24pfu+c4Sov42OBsDK5/O/lV9NviKYFkCyBYVAarV2QHo7uz9Q68i/fU5ewLHfYMBDbBvABW7Pv7Qj77/1KS7A5JZEwFkFE8CnKF6/6JAXPtstMT4t+o2+bBDVvS1kmj91HzhAylVWQDW00T9YBNK/UGGRwNGHpsCRkU/AoWcPurRRJEDZqVhAblM7QILvJUAal1tANBSqQITs5UBMMQBB7XjyQEPFzkCsyKxAGp+VQKJbgkAcclJAuQwTQNHXqj8+eBM/HlcPvUyBHL8P0oG/X/hUvxwfaz44/vM/9W1ZQPhyfUA6hWVAe4lFQAboWEBsepNAhAC4QMyOrUAk6UJAElIBv/edWcCHHYbAdq43wNgNS78FZOI+vbZGPp3QcL+uyfK/lEgLwDrwC8BbYyjA2ORnwI9ajsCOK4jA94dBwC246b+cNQDAY3p6wDX6y8BF9uzApXC4wA9JAsAfuNI/NxRFQPUWxD8MMui/nxiZwGTitsAi/ozAhvj4vyVBfj4Pqag/WVuZP12cdz4ebJ6/EJVEwAVxoMAnmdHASvLgwKXvwcD+jHXAn6WPv4dbjT+ioQZAvojWPyiJVz4pOr6/UdUgwEcjEsBlUV+/xMRtPxXuAEDTfNg/Dw+EPs4miL/zom+/greIP3DMgECqh8dApWnOQK+XmUAUsylAMGW+P/3h2j8FxBhAIzkKQHJUCj9i88S/GuYbwK7Qmb8DvMI/SMB4QLVEh0ApLBNAZ4kcv7XZMMDXhFDAhXEgwOaTyL8w/oa/IwMnv14dwT4x9Q1AuX6BQN8Uk0BKW1JAjTRoP9SYUb/65fq+FHfzP+c7n0BUmuBAMArnQDDNwkD/1JhAC7d+QOUbWEDWDAVANg2xvqiGTsAGK6TAChyewOECM8DmFaC9NlTKP7Zwvj8+Qb0+DG15vswUQz+OiExABmK1QO7F0kCJJKlA6kceQOEXk773GdG/sfSdvxNWID7tCq8/fnPVP7j5mD9y0Dc/Qjp5PwKDBkC+7GNA3xORQMJNj0Dq4VtAFFLzP8pL1D4r5Eu/o7zvvwxbRMBOOY3A9XWywH/owMDxYKzAo+VswK2Xu79bsiQ/UHsHQOhhNUB5R0FAVDVAQDlcPUCwBDRA6wwXQI6Avj/5a6o+VbRAv4cosr+0jbO/7bljv5goH75pT/Y+iAxUPxtGVz+b/Aw/uWtRPJ35K79Tq6a/RijNv/ggsL8/vC+/nxvNPYAgBj8Dt74+DGLkvSm2vL4q6EM9euGIP3wnBUBCjxRA5bu2P0qtpL5DJRDAKD10wJ29ncA1vbrAAcjUwCmT4cDVMM/A05qWwOrKEsDFmbe+m1AsPhcUOb/jiwXAtIUywI6uHsBqPPW/3NITwHOLhcCY9dTAUcD/wF2l2cD6vEzALpCUP1/5hUDJkZdAMIdOQOoRij8r5uS+myqEvwF3k78z+KS/cpWrvzUXRL9aCTw/0ycvQOK/ikB2Y51AQgGXQDqykkDIoqNA9SK/QPiRwkCfh5JAJFLhP1Feb78A8Pa/KXQ5vxDv2j+C1m5A0XyKQBrXdEAgelpAvlN7QCHcn0BCf6pA1g15QHI0cj8SEADAE7hUwKInI8AQkTW/OTQCP0ojnD2Fbte/VY9iwLfijsDriYzA3zeAwC+5dsDaoGrAJaIlwMIVG77cGjxAtVKgQNpKk0DQS90/jGLwv0vPdcAqKTTAGl//Ps6Mc0ABippAzxw6QCKLGr/TJ1nA1ll5wF4LGMCV9xi/3F3KvuEgD8Bl45vAd+TJwNFAq8ChuiDAltrHPtfGzz+PQ1s/73Mmv6XAkL9Cajc+1PgUQNoGVkA0bO0/w1LTv8TInsDRy7XAExpCwJzAuT8lIZ5ApXSpQOuuIkBIxJy/coFawFBEMMDEsYa8MDcxQKRud0D18zpAkb5fP9sOgb/tQgPA8RAWwCEOEMC26/G/D1KSv3zwdr2IemQ/reiSP/M2LD9WrHY+oWJlP1zZO0C68qlALFHEQAfEgUCbYQu/QKaxwKsnB8HDW//AxXadwKQOrr/YzFU/JaaVP4wi7z7I/xa+DDmDvkwRmb5lOGK/TrMAwPBtPcD1DjrATx7Vvwe7FD6hBM0/aPQKQGE2/D9tXbo/4ZJwP3Pf1z4qQDC+5k01vyMpab+wAj2/WMghvz+poL902zbAEiubwPrCwsDiXbfAgYR+wOtu/b/DVHi/P/mlv5/ZDcD4dCbArzv2vyUuJr9RoJQ+2T3MPlY+ID0NYJK8i9EKP76/kz9xF1Y/REpev1mVVsBsBavAaw+9wPRhpcAnpoPARKpswI//gcAVjZLAFjeTwOvUhMA5O3nAvOaMwE0Hr8BFvsTAKDGxwGYqZsAgdaC/Y7OYPsiv/D54go++hSGQvwMpr7/EgGu/Zi6avRZyZD99X+w/cpMjQEkRIkA/46o/KuhRv2TQMsA/skbAnquKv74HFkCfvKJAxUWsQNOSUEBMfSY/EOljOkbbFUCJ68xA0Q4YQc8rGEH2S8tAJ8n2P16Jsr+pZxrAhMHQvw+/+r6sy++93M8rvxDd0L9geCHAEptSwOj3gcAGFJbA7cCVwJFGZ8DHkdO/sx/dPlbh4z+9kQNAFvrOPyKPkz+KoJY/kXXqPzsaQ0A0rZZAeJXQQLYD+EA1xupALXKRQNG8J77akJ3ARmfrwJumw8AHzfa/+UcwQBwWrEC/Kp5AyQQeQOCNAL2VppO/Rkx2v9dmCL9RRkC/6KHBv0R5/b9vC8K/p1alvt7lTz+Uvq0/2XTJP3k/DEChcmJAxyCgQIVArUBGxIBAadadPwB10b8MS1PAiqpXwLqYGMAPbJK/clnVvILUhz9s+ApA8DE6QMHsKEB1b5I/WA97v8TRLMC8dFvAbFdlwFEfhsA0hbrAGOD7wNKdDcEWdvfA4GigwF2/JcB5hBjALouYwPsfAsFfwh/BoLMLwfchmcCMGka+GTc0QAstTUBQmcA/qlhZv5HXHsAlJivAP1mzvzzwWj9bG09AScOUQCWDhUCpWtg/w+/bv2InhcBjH4LAulyqv2yxHEClDp9AtA6ZQHdyDkD8i3G/4do5wDfZQMC2oADACdqUv5GKmb9TdPO/R7wkwMAqM8B9VjDAPl83wKtAT8A5gV/ALKxHwAyt/79dfgO/6jFJPxsx0j9rmAlAJmcaQOrADUAW3pM/la9Rv2iSQcBzU4rAjOR+wFl7GsBqoIS/4+qfv9CjUcDjXLvAzqvjwFmFvsDLZDXArdMmPzz9QkAHu4FArdSPQGznqUCHUdFAnw/nQI+AyECDRGZABlHzPsbNpr+lCDW/2trfP5BOjEC2aLJATlqbQOjzREBRbMw/MtGXP66Jxz83eug/O56uP/xMAj/dBHA+a3utP56Rb0AyKchAjhTuQJQZ0EAqbHRAiBklP/co3b9ySzDAIcI0wI+vMsCEQFHAhL+GwOBSocAu4qTAsN+KwLb+N8B9yZ6/XV9HPkPepT+XOgNA2I4aQKK/E0BLN+A/IM13P6HJkz76Xsm9QmqnvjmiQr+vUNS/PfU3wEP/dcAX1nrA4ngzwHMWRr8Ehbo/bUZGQHoxaED9Vj1AtIS1P4vbtb7ot8u/TL3Vvz1777483bU/EP02QFMDMkACNWs/UkLzv2p5hsB97JrANYpzwM+lDcCQlLu/768LwALmcMAPHZ3A9niVwGjxSsDDLLe/0W37vplhFr8aCIi/IsWDv5rUMb5M9n0/T0bNP4QemT+rd6E9Wohxv/LVmr8SnSW/gnuZPkPdjD9evsE/3VXPP8VjzD8bmsM/eb+2P54IsT9jmco/rpwIQMveNUB5GE1AG8YuQIQtrD/nCt++paHdv0KG5b/3N9++QYTrP1pDgkBklKdAd5iVQAosF0DdL4K/d5iJwBtey8CzTdXAjaSzwLNjhsAST1PABjBAwOVXI8DKXIm/LL3BP40QhUB9l6pAzu2GQBXuvT8T34m/J4vsv0vWGL9cN7A/txATQHvHpj9THHm/MORCwFPNdcBguF3A7o02wBlBLsBycDbAbQAXwOIHPr/zl7A/2QojQJ9c0T+m9ou/B/Z/wGJHpsAPDnrALYp1v99K9z8af1xAXqpdQCubNkA+ZSNAYjQ0QGKeS0A9JENANVoOQED6eT+jpKK+hgC9v0TSG8AMyDvA6RMcwCI6Bb88biNASqmzQA6W40B//MJAhJQ6QMQMZL/VqmPA0PiEwGJ/Q8Djq7+/oZYrv9kEdr/laO6/RRAewBS2CMBsv1q/48VLP6AzAECAzAhAj9yGP4btTb+q+SHAb7dHwK0Z/L/YQTc/Uwl4QHFVwUA7HMNARGJ7QEEpDj9lphfAR0lcwAK1D8Arz+0+tltOQH8klkArgItAZ10wQGYQhj/A+ZU+j+lNP68IAEBIYTVA4ZMgQEK8gT+r3WO/EiINwKCZGMBfp9W/Aq9Zv0XgJL+t1ZS/aDrwv+ALBcAQFL2/jdPmviuOaz4jOZc7GauBv0KaA8A8qw3AEYSJvyljbj/ygS9AChdUQN/6EkCnZ5s+dCW5v7TQ9r9l9IW/BN5hPpSV5z4e15W/NXKEwHW62cCxt+7AYOCywPHYFMB+P6A+bUFmP/p3p76j1ta/rfG0v+/bRj/kAltAMK2MQG7pKEC6rm6/gSSDwL2locCp0m/AQzTjv3T5Zr+u4ce/5VslwGYOGMAOPfS+svHzPyr8N0AHWr4/42qvv23CacDxWnPACqP8v7hTQT43wXc/FQ1gvaBp6L+r4TXA5ZAjwCZa1b/+OLC/rWYMwK88XcDBVH7ASOlJwEWsy791LhC/KD5tv+aqF8DVUmvAmMlvwIq+HsAroFG/KlknPVRf5L4Po+2/6M9OwBIwc8BQp1nAsP8XwDcElr+cCqO9XzdCP8FtmT8EH4o/7gzHPv/+Er9GHaO/M7yfv7fZ1r69clQ/46TyP8XfEkAZSvE/FM9aP33e2r7K+ce/vUcNwFIJCcDKp6u/Ih0qvb33pz8TFg9AyZkaQHzQ6j9CP0E/jUjFvrR1i7+hO2u/lqmzPsv7IkDezqBA9wXcQKhk7EC6ZNBA7GKeQGHLbEBsf1dA6jNvQPW0f0A+C1tAjXsAQJ2L5T4Ziue+OUPuviCauL1tdGm9Ugwmv8M1vL/yOfC/2DjRvzOGlb80/I+/KLnUvzJSCsDVyNq/uaxEPcqeHUAoT4pAZcSaQPglikDjPnpAPG+SQBM7xkC44vJARXLvQL7tsUAupDBAt+EJPweHZL61xnU+Egx7P2rynT8iaHo/QsU4PzH4VT/w35I/giSZP5jQWz811SY/xHmrPy1HSkD8cq1AZv7cQBVM2kCs0K1AELN0QECaPkBrvT1ALhU+QKtiCECoytE+puujv9GZ6L9dH1G/LASFPwVpJEB/8kBA3i4hQNxX5D+W2Kk/fBSIP82IHj+taY88nzqivGqMtj+XEpBA5DwAQa1RHkGtHAhBVCF4QODQBsAHktfAxGYBwcoJw8CP5BvAVa0fP6ArzD841/g+nzu8v9hEMcAImCbAqjWiv+pDHj7qBxQ/i9muvi81/b9zn0rA2YhCwPLZ3L8p/Lq+lgq+vkX3F8CORLTAh6oGwcrkEsE52/bAA3WrwGL2gcA1k53AWm/qwAZUFcEIshHB0wTIwC25BcAHfak/fY0qQIkWCkA9Epo/6lSaP02hI0B33ZBArwXAQCSHy0BP5LlAZIOfQAIsikC+Zm5AiaU1QB5NvD9tPhK+Jw/Ev3iaF8DVlSvA5NotwHFTKcAVQxrAOb3tvwE6gL/05w2+v7SkPiZqHD5LFAO/Z/Ohv3ws178re8S/ctRcvy1B4D29GYc/wdHPPykhxD8ynjU/gCUcv4QI+78X0TrAgjVYwObqZcA+6HjAOvmIwFWMisDj9FzAoPa4v2lymj9ySWJApSCWQLWajkAiU1JADwvyP+LnQD/39We8xMnovkrEBL8AoOG9ZTAgP2KGlD8XSGM/TKGPvvYrzL+vBO6/3Qu3voa2G0AJ/6BA3XnAQG3lo0DXgVtAo38ZQKNeI0DTFT5AHIoFQJFQUL/P1ZbAiHDtwD3q5cBOboLA1XhDPbjVPEAEhWpA3CRCQL3XMUAB6HtAG8O/QElI7EDDyNpAVGeMQHK0oj9VJoy/yQgGwByIBMCzHti/W96avxHVwL7OxIo/TIA6QIGpikD295NAglpvQJbLFkBADKc/FMdmP/8UQT/AglE+afaCv2g9IsBcbmTAi0NmwM7hLcDHKsW/O848v6vdGL+mCmi/sDeTv8PwVb8lQX4+HhL2P7STakAfOZpAjlOdQIRRfkDk0iJAgTSzP4qvgT/Rmps/DP+sP8WfVz/rOpW+P+m1v4fp7b+rZL+/b2Fxv/6wgL+fI/W/0TBBwB7DTsANU/S//2gUP7NXREBdZIxAyw2DQKIFJkBvPio/TPmKv6k5G8Dkr1TADmBwwANMcMCT5WTAzPFpwJvshsCEfJzAcGOawKy8WMAZP2i/izOlP9uR5z+Ov7w+qAHlv/WWMsDjbte/rY4qP3WYDEDleLA//rSzv4dtgcDDn4zA9YICwPP5qz9LDVdAf4U1QP5lLD9EQ4a/vGtgv8QpZT8xoytAjaxHQJCWDUD67I8/ZmdwP033zT9tHAVAE/6yPw1Gmr4cQ/G/7SARwOqMs78u7Yq+kECiPZnlAL8uDp6/c/OhvzBHEb8Qh3M9XCICvqOJcb/f26u/KpHbvoISwj8TdkFAxt8jQKv9Db4Kom7Ac5/GwFE/zMA6eJTA+MkbwHVviL9uSk6/8jmDvylGgr/ZVie/nVebvrs7gL5QRZC+S+fwPUyxmj9eVCxAP+h+QDISmED9cKVABXOyQMufvkBrM7pAKFmVQBQ/KEC0TQ4/aMgVv5o4A78M/RQ+XN7oPjjGbD0aQwK/7XjFvj5RMD/72QBATk4gQFtk2D9jPRc+ruSIv+p5vb9EitS/sR8nwArKkcC0AMvAZKrFwHhVSsB3mdQ/Ks+5QGrl4kD8C6dAzdP1P8qJAb9GBXe/CbZkviNLFj2ZYJK/QLpHwAUGiMD/MFjA3G5iv5qhyj88rxpASWafP4yWb78K+yvASARPwDSbNsBf0xXAdakLwE9pCsB6mdi/zK3fvnrDqz/myz9AfXV/QAogh0BbJXxAsEVbQLtHMUCL0/I/9OBBP8pKDb/nb+m/f4I2wOWsXsBxdGTATOE/wGah37/HCR69cpTTP9TKMkD4fEVA0PooQHyF7z95C5Y/jhUdPxqn2r2mDbS/CN9awJcyt8AQP+3AiNLwwEqbtMDX1BPA98eJP9PRO0BgRBxAQwgAPtlhGMDtdFjA1IwTwApiAr4Jha4/nhF7P1R6Xr/h9x7AOygTwF5Fo76WkNk/1efJP13NuL/MxLvAJCMOwdZKBsEsAZHAFcoDPzKRhUD9xKdA3wqLQEZjOkBHguI/y0wiP9cYkr9Z0l3AvDiowHBoq8CS7m7AGdXbv8MGZr+o8dC/yZslwBYy8r/8QIY/5vWWQFuW0ECHqJ1AOQluP/GOI8AjLzrAApnuPdiXhUBTV8RA2kqOQCNzOT5+v3vAiyOywIR8h8ABpZS/FYsAQGjZjEBQa8JAl5fqQCFMAUHokf5Ax+LdQCv+tkA57KlAxUDDQEoq60BcF/NAK7K4QI3CAUC13RfAoeq/wKLQAsFHjhLBfOsXwd/cFMEn9wLBdoy5wH/aIMAg4g4/KzMQQNcFDEDE1oA/pHYhvuUVCL9RFhe+27TZPjLaOz/67Vk/pZiZP7n5AEAd6D9AsXtgQESsR0DGrANAMW+JP1sxXj8dm74/lFcNQPNF/T/pbik+YaU8wAbqxsDCnQPBPCwBwYhXvMBtdjLA7Pqhvi6+1T7GJSy/nS8owKeLgcBze3zAcmITwEEgZjwZP/Y/FZ83QHoiR0D1lVlA5tGJQDsUuEBbYeFAwQXrQAB5xkCrGXFARyspP7TdFMD+uY/AZTKswOAkncDct13ANPjsvyuPf7/c3Lm/EItAwDtomcCDarrA87W1wAwnmMCOZHvAt5x1wKqejMDHU5zAJW2SwOnDU8AfttC/xmvDvo2X2L3cnDe/MtHNv9EoAsDGvL+/a6oBPSC0BEBbyG5ASrt/QFneEUBUqIS/L9aOwMMmwcA5f5DACUHWvqBCgEBnscJAwhuQQAAhrj58SWbAO76WwIKGG8CffLo/QhiIQJGejUABJCtAcqiUP2djyj89QmtAjgWuQDdUmkCWzsU/Dq8hwG8Kl8CJ+WPAUIgaPiw4gEADWLhABfqZQEZzE0D1+ha9z8eev5MSxL+R5di/mbkHwFl7HsBVnQ7AW3W2v5M0Yr+O4MG/sWRYwN8/rMC2y77AjQKKwDiHir9d9QJApbhlQPpgVEDfvBJAHyzyPxL4K0BerYJA0QefQFt9l0BGwG9Am1o6QHsWMUDsPj5AWcMrQFgwuT++pmm+2kqYv05DH78DAZg/ZjRAQJAYaEB/xzdAFSzVP/YglT+VYNQ/oYgPQPGZzD+FaUG/M8J1wNPPucDWNqrAJPomwDtvKj9ezClA2iwpQMHVuj+BdCU/KiKVP9agKUDmXXBAgoZOQKYpUj9qPiXA/dWzwPgy6MAL9+XAXYy3wG/dYsA9kKy/s3n+Pb80oT563lq/fnAwwFt5h8BcmIfAdLwiwC3B8Dy7pAdAyYkuQHMy6T/JXVo+N+KTv99z779zRAnAa0sXwL+YJsA65SXASnwIwFwBvr8r06C/loHqv+OiN8DG41rA5wQrwEUsNb8ukrU/grcbQHRx7D8yVLw+a98ov3ICr75PGoQ/8SIOQCAjAkDVMJI+jq0CwMRAYsAFMlfAp0Plv3vi8z1io6o/uzfDPynrlz+HE5g/pokKQCq+g0DLJMxAiwj9QPrR90BRxrBAKGHnP//g/L9tYYPAuMpewGler77k1m5Ay8vVQG+c5UD6pqtAgLMnQCSv8z4fO92+dAUbv+YWfL9GqPm/YVQ6wGMWNsB/ham/n2BiP6R+DkDoLcA/wsGVvwEyi8CJIsnAzjrEwLygjsAZQSvA4kT2vw2aEcDUBDjAKboywG8t6b+sOBe/6PlmPUTxNL6drkm/EBFsv5oHz71pH7I/vg4xQOezV0C8m0lA1n4kQD3bBkBSDOc/KX+lP5t8aT4cS6G/6okjwL35QMAqHCHAi1bNvxKEib+6yau/aZIGwAEOJsBQIRDADJuav8fSZ74FA/C9Hv2Nv/gfLMBicoDAiPSQwBNNicDubW/AtpZNwHjDJsCI/MW/BdAZPvEyCkCHjnJA1CmQQMSsi0DtUX9A7m6BQLVulUDAcapAa8OmQCu+eUCx+tw/8EjZvmUo1b9tP9C/y08Nv//ygD9BGyVAriZ8QLPgn0CcVrNAZlGxQATPlUCkzExAQqPKP7HKyz4V2+m868lPPnyhIT9HRTM/UuiBPZ10m78A0ijA9f5cwDOvPsBoUX2/hB4DQPgLokAaW9tArofXQDConkC2eCZAtTJwP/sCLz9/Ps4/HqQyQETOT0C/7CNARk+GP1vJB7+N+7e/giKiv6wLpbyx9vk/5I2AQOsqq0CqPaZA62JTQCGWhj7q2yXAX2t1wBHCM8B9J6K9CpM6QDR5mkCHEKlAbU+gQAeko0CNWcNATY/uQEfgAEFxdOVAfVejQIJNQECZ5v0/zSQRQO8mRECG6E5AdwINQFPd2z4m43O/asRzvyQZGD9dMDxAqJydQNdjtEBkZppAaHY5QHaMIz+WNJK/Cmfwv+nps79SuIO8HH3RP12iMkB2wjpAW7H8P1Jw1D4YUoa/rhbov6SS078f8ky/oWc9PrsyLD+La34+hX6HvyLGLsDOUH/AEs2HwD7fYMC9ox7AqgcBwIfyHsAuClTA8vxVwBhM4b+ri4g/9w1nQIBLh0Dduh9AfESFvjNO5r9eryS/c6gsQD37v0BXPt9AO5GhQE0U5T9MMra+GvmGvV/b4j/cdTNAPvGYP/w+MMAkJNbAD6r+wESnssCDUHq/DS1LQPp4nEAu6YRANOQmQAmPBEA31EpAo/qiQMViz0A72dBA1hWtQBUId0Br0RxApLmkP+tJkT7ZZtq+6IHtvmw9xT7VZOE/gIw0QIr3NUDznuk/BbIFPwmqHr5t1fY9PmtaP7ymlz/gryM/Iij8vpNbuL86JtC/qFGQv28gDb8x9/C+uGFuv6Bht784R66/6IT6vmJDWj8wqABA1PcbQAHSAEDTXIw/5d2tPssEwD43iL8/PChcQMwerUATp81AxlG8QLY6f0CJAdk/WYUFPnCXNL4qGr8+fohSP9TW8j7Iqwe/2a6vv9Gxqb9/7eG+sVrzPqoSGj+tSPq9fv9rv8EIb79esee9MWEQP9zfBL4nwyPAqFa4wIaoAcHh6AjBwNPvwHXfysBdN8vAxBnzwBrVD8EPfhTBmNMBwbB9xsCTlJHAVsBfwDXGIMA+fGO/X9euP5BsVUC2t3tA9P05QOh+kT85FW294G2JvIgCSD9S76M/hf5qP/N6ND4MKa49nt+PPw6gJUAfFEVADEbhP0tHQb/iTC7AxhIpwKRXCL9HAvk/dhEtQIWdTT9nBzbAssvEwD+h6sBFjcHAAvdZwEJLgL/PvyU+fS8DPng/wb6hqCS/iBrfviYTRTznmKE+c+d2PjIJNL6I1yq/Nd5Xv9Kwsb7BV3I/juMxQEinkUAQ07NAbgu2QKAZoEAupYRA7sllQKQvWEDyLEtAdwIqQHQd6z8GZIQ/0V0GP9HgeD6RKRu+cURkv6yu5L825xPA/QoDwHckib8YXcY9TnluPxGJpz8nXr4/t6XZP2L05z82Arg/iQDmPrjLKb8dcIa/WgaIvpbkkT942+s/jy1CP7gB+b+d45fA0kK5wEB6icB4L5+/GaSiP784wT8ytTO/Z2d7wPyExcB/TMXAaot+wIfFL7/4SxtAtvWPQDmupkDLXJNAumw+QEbpWD+zW4m/LRAMwEB5GMAZCQjA70UIwM69McBvNXTAGqOSwPAgksDF93LASdouwISt6r95faK/ZLWEvz9Bor9H2xDAl7OCwPTFwsCciuDA3Mi6wBxMLMB3nWI/b5E6QKByG0AYbX0+7gfUv/gS4r/YGoi+m2OUP23lUz+eDbW/HKp+wFuGmsDifkrAg1BmvS+qHkAW4UdAxK0LQCfYij9V/IA/3L/1P43LNEAB7jVAP9wBQKLblz+l2HM/kh2TP45Bhz9PWJs+Tm4Vv6dzGb9/qjc/1K4rQBADfUBDt21AIzIcQNB9uz9+zNo/ulQyQJrXV0CZvyNAsXhjPwSFRzy8S5M/azFwQC0utUBpxplA93qCP6OgZsBH+8bAXxCswK0kBMA+QJY/NGIMQMOKJj9HiQrAH5SUwIgPwMDaysrAYpi7wCRAjMDIF9a/dT3ZP/NthUB/aYZAJ8TcP1DTqr9SbhLActUjPhf4k0B+dPxAA2zsQKl2VECbD7K/7tlUwOg2l79lLFhAkQzoQELiBkHGROtAgsfBQBL9wUBVo99AV67jQP3eqECvrQ5AYDEEPtzaET8SSj5Am3ecQKlvgUC2dME+UPRvwNtMrcAj3mHAN5KMPoRWPUCrUR9AmAktv5VAhcC2AbbA9kKXwL7zJMDK2nO/NAMGvwi/Jr/su7S+sAMWPw5Zuj+dvcA/F6ZmP/rmNz+zT/M/7aCEQPvgukD+XqhAGSsDQM2bE8B5Z67AkwW7wAalc8DH1Y6/Z2PQPkSJGz5gJo6/fpAFwOzX/b+JuV2/dOs5P/MLFkD/KXFAJgOXQAEDlUDX9kRAo/UUPgFcQMCMpZjAfzuEwD4Cur9Ar9s/voxtQD+ld0CPAjNAhAzTP9f7jD9/eWw/mBXfPvm4LL932f6/BesxwFT5LcCgpwvAnlrnv5TN5L9aM9S//PVWv9rQFT8aj9o/AkHEP3gp5Tzysse/RC3Iv8F/Kz+qmYBAR57IQHnCuUAjAjxANOt+vnAIu78marY9Nr5LQMqbtEDstr9AoHCLQFj2AkBPJ50+3yIHv8ykZb9z8Zu/Qu+tvy5mZL+rFlw+lDinP/P5xD9XDjg/U0zTvkQ5Wb95uLm+PybiPTZ6Ob/F/0rA/je9wDAu28CmgJvAiKJ6v1PoCEAiGw1A83dbv/2pl8ASXc/AJUCXwPt+OL9IOzBAJ7djQCYe4D9cqim/N9C3vwO0YD5LJU9AMwG3QIBIzEAQkahA1mBVQDYeyT94C9c+7gsXvqOjgr6tWHU8KbTWPg4Oyj5RCyq///QywEOho8Aqr8XABB+fwH/s3b9EKwVAhC6XQAV+qUAA44ZAPkMuQPDk8z8xpAFAgucmQG8TQkC6DkJARF0tQNDQDUD2O8Y/MYgvP6O5+b0Ha6S+LL8NP6BPGEDgqopAcaGrQE11nUCwslVA3iDGP/8mtz5NnI+9UjAZvlltpL4YhRK/MTfzviy0oz6nINA/9zgxQHb7R0CU8ypAmJ4CQB+w/z+A7DFAMTR5QMGHkUAAEIxAFM10QFoodUAzEKFAhCHkQAOnDkFbvRBBaPHeQOwvV0Ael2e+OmUWwLhkIcDKWbW/VTiXvkiYnr0pxjq/Z8Oxv792jr+k9p0+p28GQGzTQECuAA9Ail/tPF+kGcA0jG/A2X5fwJm3EMCUW6G/Qjmtv7g9G8CEwGPAuux1wBk5SsC5ZBLAkrwOwILxVMDSAZzAV1azwBbXlMBf9BDAM2inPlAX5z9/0tw/Zi1QPyHPvD6DE50/ZntFQAXylkAIY51AyH5eQB/Wsz+Qs3c+iQFoP99vPUBgJJtA7mCfQBCYOEC96dO+rlxEwEPLasDMGgrA90B4PlTT/j/1gBNAIxvFP9UvJj8s54I+D6cjPh4bo772xsK/ZtM8wP1lZcBcrjHAjztqv9xWSD/FoZw/0lGkPo2+fL9UU86/WFCmv7QUUL8KF46/QKAQwHg/ScCjkhXAqT8KP5shhkDC+M1A/he8QL6IRkB+Fbg+WxjSvd2MD0CqxblAGrYBQdfP9EChhJ5ADDkAQHk/Jz9u3KI/MxEpQJ+/QkDys8s/M0+Yv5OAdsAlhKHAgqaKwAvVEsAotuS9tSqHPyE0DT9lWMW/En2NwFAV3MCgmPvAb4viwLszpsDqhVrAqS0qwM8WOsDieFLAl6M3wBtAwL8Orbg8MLkuP1ejQT4pfC2/m3Y4v3nDED8wpRpAIt1UQKxgEkAbQ5y+AMc4wE6oe8BKBkjALkfDv2htGr+H5X6/DwgCwLGbGMBZi5+/E4l7P0buQUAwkXBA644+QNXauD8X8DY+/qCIvvZ3i7y6wuo+VupLP0bXaT/sjmE/7WlIP9toQD850Yk/trUGQD1zd0BDsLdAYQ7TQH4ysEAU9yRAb8VTv7HaM8DBpQ3ACj/yPh7eU0B0rYVAh7sPQNkesb8haIvAoASTwAif0b+p/UVAXevnQPotEEE01wFBBAW4QF9qY0DqABtAaBkBQPDDoT/cshC/U69CwDsul8DXdIbAIUejv4ePKkDdgK5AkFWzQOhpVUCCo6w+ZdXEv+t51L931XO/55RsvwTmDsB5s4DAshuUwK3FRMA3uka90GchQMixP0Bzda4/l9I+v0yXt7+cbg++XG7zP1vuLUC22qM/BlXOv8kEf8DfZInAE8YnwLKTAL+qS9A+WKC3vsM4678kdSXAGjTzvw=="
]

			}
		],
		"application": {
			"bruker_topspin_parameters": {
				"title": "T=185C\n13C{1H} VACP MAS\n\n-- 13C ---\np15 = \t1.0 ms\nplw21 = \t15.2 W (30 kHz)\no1 = \t4050 Hz\naq = \t30 ms\nde = \t10.0 us\nns = \t4*256\n-- 1H ---\np3 = \t2.6 us\nplw2 = \t50 W\nd1 = \t2.0 s\nspnam0 = \tRamp45-55.1000\nspdb0 = \t-11.2dB (opt) (=-5.35dB-6dB, 22kHz)\nplw12 = \t18.0 W (50 kHz)\nspnam2 = \tspinal64\npcpd2 = \t9.6 us\no2 = \t870 Hz\n-----\nT_reel : \t170C\nT_set : \t184C (1.1118 * T_reel + 4.7554)\nT_shim : \t47C\nFrame : \t1500l/h\nShim : \t'extreme' (3600l/h)\nflush transf. line : \tyes\n---\nshim : \tsondeCP4mm.2020\nSR : \tReferences.4mm/#901\nrotor : \tPF + ZrO@ cap\nB : \t2760\nD : \t734\nnuR : \t10.0 kHz (MANUAL)",
				"auditp.txt": "##TITLE= Audit trail, TopSpin 4.0.1\r\n##JCAMPDX= 5.01\r\n##ORIGIN= Bruker BioSpin GmbH\r\n##OWNER= florian\r\n$$ S:/Bruker/TopSpin200/data/pf2_TBennett/nmr/PbBrPerovskite.2/41/pdata/1/auditp.txt\r\n##AUDIT TRAIL=  $$ (NUMBER, WHEN, WHO, WHERE, PROCESS, VERSION, WHAT)\r\n(   1,<2023-03-28 14:55:24.350 +0200>,<labo200>,<rmn200n.cemhti.cnrs-orleans.fr>,<go4>,<TopSpin 3.6.3>,\r\n      <created by zg on data set with UUID '91f86df8-cd66-11ed-9d4d-000af7097849'\r\n       started at 2023-03-28 14:46:33.798 +0200,\r\n       POWCHK disabled, PULCHK disabled,\r\n       terminated by command 'stop'\r\n       configuration hash MD5:\r\n       8D 46 5C 87 EE 21 82 24 84 51 48 3B A3 DC EE 76\r\n       data hash MD5: 1496\r\n       BF 93 04 14 27 52 10 01 87 E8 1A 0E 65 6F 49 BE\r\n>)\r\n(   2,<2023-10-01 18:10:41.434 +0200>,<CEMHTI/florian>,<florian-port2>,<proc1d>,<TopSpin 4.0.1>,\r\n      <Start of raw data processing\r\n       efp LB = 5 FT_mod = 6 PKNL = 1 PHC0 = -105.0861 PHC1 = -41.3 SI = 4K \r\n       data hash MD5: 4K\r\n       F7 9F 9E A3 53 95 CA 20 38 CC 29 28 75 EB 9D 4C>)\r\n##END=\r\n\r\n$$ hash MD5\r\n$$ 17 1A F0 59 F1 A0 C2 42 8C 32 98 FD ED E5 D3 59\r\n",
				"audita.txt": "##TITLE= Audit trail, TopSpin 3.6.3\n##JCAMPDX= 5.01\n##ORIGIN= Bruker BioSpin GmbH\n##OWNER= labo200\n$$ /mnt/oldCentos/racine/NMRData/data/pf2_TBennett/PbBrPerovskite.2/41/audita.txt\n##AUDIT TRAIL=  $$ (NUMBER, WHEN, WHO, WHERE, PROCESS, VERSION, WHAT)\n(   1,<2023-03-28 14:55:24.350 +0200>,<labo200>,<rmn200n.cemhti.cnrs-orleans.fr>,<go4>,<TopSpin 3.6.3>,\n      <created by zg on data set with UUID '91f86df8-cd66-11ed-9d4d-000af7097849'\n       started at 2023-03-28 14:46:33.798 +0200,\n       POWCHK disabled, PULCHK disabled,\n       terminated by command 'stop'\n       configuration hash MD5:\n       8D 46 5C 87 EE 21 82 24 84 51 48 3B A3 DC EE 76\n       data hash MD5: 1496\n       BF 93 04 14 27 52 10 01 87 E8 1A 0E 65 6F 49 BE\n>)\n##END=\n\n$$ hash MD5\n$$ 34 C8 2B 6E D2 53 5B 71 50 27 63 E8 E1 B7 06 47\n",
				"pulseprogram": "# 1 '/mnt/oldCentos/racine/NMRData/Local/lists/pp/pf_cp'\n# 1 '<built-in>'\n# 1 '<command-line>'\n# 1 '/mnt/oldCentos/racine/NMRData/Local/lists/pp/pf_cp'\n;cptppm.pf\n;cross-polarization pulse program\n;with tppm decoupling\n\n;set:\n;d1:       recycle delay\n;p3:       90 degree 1H pulse at pl2\n;pl2:      1H power for T90\n;p15:      contact pulse\n;pl1:      not used\n;pl21:     X power during CP\n;pl22:     1H power during CP\n;pl12:     1H power for decoupling\n;cpdprg2:  tppm15\n;p31:      tppm pulse length (~T180)\n;cnst31:   spinning speed\n;zgoptns:  cpdyn, cpfslg, vacp, dipshift\n;dipshift: cnst31\tspinning speed\n;dipshift: l6\tnbr rotor periods\n;cpfslg:   cnst24\t(right) offset in H for better decoupling\n;cpfslg:   cnst25\tLG offset, use setLG\n;vacp:     sp0 ramp shape on 1H\n;p2:       dfs pulse length (500us)\n;sp1:      dfs power level\n;cnst1:    dfs f1 frequency (1000)\n;cnst2:    dfs f2 frequency (70)\n;cnst3:    dfs frequency step (150)\n;p10:      rapt pulse length (20-50us)\n;pl10:     rapt power level\n;l11:      rapt number of pulses (5-20)\n;cnst11:   rapt + frequency offset\n\ndefine delay zfilter\n'zfilter=5*(1s/cnst31)'\n# 36 '/mnt/oldCentos/racine/NMRData/Local/lists/pp/pf_cp'\n;#ifndef cpdyn\n;'plw22=spw0'\n;#endif\n\n\n# 60 '/mnt/oldCentos/racine/NMRData/Local/lists/pp/pf_cp'\n'plw22=spw0'\n\n\n'in0=inf1'\n'd0=1u'\n# 1 'mc_line 66 file /mnt/oldCentos/racine/NMRData/Local/lists/pp/pf_cp exp. def. part of mc cmd. before ze'\n; dimension 1D; AQ_mode \ndefine delay MCWRK\ndefine delay MCREST\n'MCREST = d1 - 30m'\n'MCWRK = 0.333333*30m'\n\n    dccorr\n# 66 '/mnt/oldCentos/racine/NMRData/Local/lists/pp/pf_cp'\n# 66 '/mnt/oldCentos/racine/NMRData/Local/lists/pp/pf_cp'\n1 ze\n# 1 'mc_line 66 file /mnt/oldCentos/racine/NMRData/Local/lists/pp/pf_cp exp. def. of mc cmd. after ze'\n# 67 '/mnt/oldCentos/racine/NMRData/Local/lists/pp/pf_cp'\n;----------- recycle delay --------------------------------\n\n# 1 'mc_line 69 file /mnt/oldCentos/racine/NMRData/Local/lists/pp/pf_cp exp. start label for mc cmd.'\n2 MCWRK  * 2 do:f2\nLBLF0, MCWRK \n  MCREST\n# 70 '/mnt/oldCentos/racine/NMRData/Local/lists/pp/pf_cp'\n\n# 77 '/mnt/oldCentos/racine/NMRData/Local/lists/pp/pf_cp'\n;----------- FSLG -----------------------------------------\n\n\n# 81 '/mnt/oldCentos/racine/NMRData/Local/lists/pp/pf_cp'\n;----------- set power ------------------------------------\n  10u pl1:f1 pl2:f2\n;----------- dfs or rapt ----------------------------------\n# 97 '/mnt/oldCentos/racine/NMRData/Local/lists/pp/pf_cp'\n;----------------------------------------------- 90 degree proton pulse\n\n\n# 101 '/mnt/oldCentos/racine/NMRData/Local/lists/pp/pf_cp'\n  (p3 pl2 ph1):f2\n\n;----------------------------------------------- delay\n\n# 109 '/mnt/oldCentos/racine/NMRData/Local/lists/pp/pf_cp'\n  d0 pl21:f1 pl22:f2\t\t; attention: pas de declaration de puissance pendant les pulses...\n\n\n# 113 '/mnt/oldCentos/racine/NMRData/Local/lists/pp/pf_cp'\n;----------------------------------------------- cross-polarization\n\n\n# 117 '/mnt/oldCentos/racine/NMRData/Local/lists/pp/pf_cp'\n  (p15 pl21 ph2):f1 (p15:sp0 ph3):f2\n\n;----------------------------------------------- decoupling\n\n# 124 '/mnt/oldCentos/racine/NMRData/Local/lists/pp/pf_cp'\n  1u cpds2:f2\n\n\n# 129 '/mnt/oldCentos/racine/NMRData/Local/lists/pp/pf_cp'\n;----------------------------------------------- acquisition\n  go=2 ph31\n\n  1m do:f2\n\n# 137 '/mnt/oldCentos/racine/NMRData/Local/lists/pp/pf_cp'\n;----------------------------------------------- write\n\n\n# 1 'mc_line 144 file /mnt/oldCentos/racine/NMRData/Local/lists/pp/pf_cp exp. mc cmd. in line'\n  MCWRK wr #0\n  MCWRK zd\n  lo to LBLF0 times td0\n\n# 145 '/mnt/oldCentos/racine/NMRData/Local/lists/pp/pf_cp'\n# 147 '/mnt/oldCentos/racine/NMRData/Local/lists/pp/pf_cp'\nHaltAcqu, 1m\t\t\t\t;jump address for protection files\nexit\n\nph0=0\nph1=1 3\t\t\t\t; H pi/2\nph2=0 0 1 1 3 3 2 2\t\t; X CP\nph3=0\t\t\t\t; H CP\nph11=0 2\t\t\t; H pi (drain)\nph31=0 2 1 3 3 1 2 0\t\t; receiver\n\n",
				"acqus": "##TITLE= Parameter file, TopSpin 3.6.3\n##JCAMPDX= 5.0\n##DATATYPE= Parameter Values\n##NPOINTS= 11\t$$ modification sequence number\n##ORIGIN= Bruker BioSpin GmbH\n##OWNER= labo200\n$$ 2023-03-28 14:55:24.351 +0200  labo200@rmn200n.cemhti.cnrs-orleans.fr\n$$ /mnt/oldCentos/racine/NMRData/data/pf2_TBennett/PbBrPerovskite.2/41/acqus\n$$ process /opt/topspin3.6.3/prog/mod/go4\n##$ACQT0= 1000000\n##$AMP= (0..31)\n100 100 100 100 100 100 100 100 100 100 100 100 100 100 100 100 100 100\n100 100 100 100 100 100 100 100 100 100 100 100 100 100\n##$AMPCOIL= (0..19)\n-1 0 0 0 0 0 0 0 0 0 0 0 0 0 0 0 0 0 0 0\n##$ANAVPT= -1\n##$AQSEQ= 0\n##$AQ_mod= 3\n##$AUNM= <au_zgonly>\n##$AUTOPOS= <>\n##$BF1= 50.327758\n##$BF2= 200.15\n##$BF3= 200.15\n##$BF4= 200.15\n##$BF5= 200.15\n##$BF6= 200.15\n##$BF7= 200.15\n##$BF8= 200.15\n##$BWFAC= (0..63)\n0 0 0 0 0 0 0 0 0 0 0 0 0 0 0 0 0 0 0 0 0 0 0 0 0 0 0 0 0 0 0 0 0 0 0 0\n0 0 0 0 0 0 0 0 0 0 0 0 0 0 0 0 0 0 0 0 0 0 0 0 0 0 0 0\n##$BYTORDA= 0\n##$CAGPARS= (0..11)\n0 0 0 0 0 0 0 0 0 0 0 0\n##$CHEMSTR= <none>\n##$CNST= (0..63)\n1 1 1 1 1 1 1 1 1 1 1 1 1 1 1 1 1 1 1 1 1 1 1 1 1 1 1 1 1 1 1 10000 1 1\n1 1 1 1 1 1 1 1 1 1 1 1 1 1 1 1 1 1 1 1 1 1 1 1 1 1 1 1 1 1\n##$CPDPRG= (0..8)\n<> <> <spinal64> <> <> <> <> <> <>\n##$D= (0..63)\n1e-06 2 0 0 0 0 0 0 0 0 0 0 0 0 0 0 0 0 0 0 0.1 0 0 0 0 0 0 0 0 0 0 0 0\n0 0 0 0 0 0 0 0 0 0 0 0 0 0 0 0 0 0 0 0 0 0 0 0 0 0 0 0 0 0 0\n##$DATE= 1680008124\n##$DATE_START= 1680007593\n##$DE= 10\n##$DECBNUC= <off>\n##$DECIM= 800\n##$DECNUC= <off>\n##$DECSTAT= 4\n##$DIGMOD= 1\n##$DIGTYP= 12\n##$DQDMODE= 0\n##$DR= 21\n##$DS= 0\n##$DSPFIRM= 0\n##$DSPFVS= 20\n##$DTYPA= 0\n##$EXP= <SOLIDS1H>\n##$FCUCHAN= (0..9)\n0 2 1 0 0 0 0 0 0 0\n##$FL1= 0\n##$FL2= 0\n##$FL3= 0\n##$FL4= 0\n##$FN_INDIRECT= (0..7)\n0 0 0 0 0 0 0 0\n##$FOV= 0\n##$FQ1LIST= <>\n##$FQ2LIST= <>\n##$FQ3LIST= <>\n##$FQ4LIST= <>\n##$FQ5LIST= <>\n##$FQ6LIST= <>\n##$FQ7LIST= <>\n##$FQ8LIST= <>\n##$FRQLO3= 58817\n##$FRQLO3N= 2\n##$FS= (0..7)\n83 83 83 83 83 83 83 83\n##$FTLPGN= 0\n##$FW= 4032000\n##$FnILOOP= 0\n##$FnMODE= 0\n##$FnTYPE= 0\n##$GPNAM= (0..31)\n<> <> <> <> <> <> <> <> <> <> <> <> <> <> <> <> <> <> <> <> <> <> <> <>\n<> <> <> <> <> <> <> <>\n##$GPX= (0..31)\n0 0 0 0 0 0 0 0 0 0 0 0 0 0 0 0 0 0 0 0 0 0 0 0 0 0 0 0 0 0 0 0\n##$GPY= (0..31)\n0 0 0 0 0 0 0 0 0 0 0 0 0 0 0 0 0 0 0 0 0 0 0 0 0 0 0 0 0 0 0 0\n##$GPZ= (0..31)\n0 0 0 0 0 0 0 0 0 0 0 0 0 0 0 0 0 0 0 0 0 0 0 0 0 0 0 0 0 0 0 0\n##$GRDPROG= <>\n##$GRPDLY= 67.9839172363281\n##$HDDUTY= 20\n##$HDRATE= 1\n##$HGAIN= (0..3)\n2000 0 0 0\n##$HL1= 0\n##$HL2= 0\n##$HL3= 0\n##$HL4= 0\n##$HOLDER= 0\n##$HPMOD= (0..7)\n0 1 1 0 0 0 0 0\n##$HPPRGN= 0\n##$IN= (0..63)\n0 0 0 0 0 0 0 0 0 0 0 0 0 0 0 0 0 0 0 0 0 0 0 0 0 0 0 0 0 0 0 0 0 0 0 0\n0 0 0 0 0 0 0 0 0 0 0 0 0 0 0 0 0 0 0 0 0 0 0 0 0 0 0 0\n##$INF= (0..7)\n0 0 0 0 0 0 0 0\n##$INP= (0..63)\n0 0 0 0 0 0 0 0 0 0 0 0 0 0 0 0 0 0 0 0 0 0 0 0 0 0 0 0 0 0 0 0 0 0 0 0\n0 0 0 0 0 0 0 0 0 0 0 0 0 0 0 0 0 0 0 0 0 0 0 0 0 0 0 0\n##$INSTRUM= <spect>\n##$INTEGFAC= (0..63)\n0 0 0 0 0 0 0 0 0 0 0 0 0 0 0 0 0 0 0 0 0 0 0 0 0 0 0 0 0 0 0 0 0 0 0 0\n0 0 0 0 0 0 0 0 0 0 0 0 0 0 0 0 0 0 0 0 0 0 0 0 0 0 0 0\n##$L= (0..31)\n1 1 1 1 1 1 1 1 1 1 1 1 1 1 1 1 1 1 1 1 4 1 1 1 1 1 1 1 1 1 1 1\n##$LFILTER= -1\n##$LGAIN= -1\n##$LINPSTP= 0\n##$LOCKED= no\n##$LOCKFLD= -1\n##$LOCKGN= -1\n##$LOCKPOW= -1\n##$LOCKPPM= -1\n##$LOCNUC= <off>\n##$LOCPHAS= -1\n##$LOCSHFT= no\n##$LOCSW= 0\n##$LTIME= -1\n##$MASR= 10000\n##$MASRLST= <masrlst>\n##$MULEXPNO= (0..15)\n0 0 0 0 0 0 0 0 0 0 0 0 0 0 0 0\n##$NBL= 1\n##$NC= -5\n##$NLOGCH= 2\n##$NOVFLW= 0\n##$NS= 256\n##$NUC1= <13C>\n##$NUC2= <1H>\n##$NUC3= <off>\n##$NUC4= <off>\n##$NUC5= <off>\n##$NUC6= <off>\n##$NUC7= <off>\n##$NUC8= <off>\n##$NUCLEUS= <off>\n##$NUSLIST= <automatic>\n##$NusAMOUNT= 25\n##$NusFPNZ= no\n##$NusJSP= 0\n##$NusSEED= 54321\n##$NusSPTYPE= 0\n##$NusT2= 1\n##$NusTD= 0\n##$O1= 4050\n##$O2= 870\n##$O3= 400.26\n##$O4= 400.26\n##$O5= 400.26\n##$O6= 400.26\n##$O7= 400.26\n##$O8= 400.26\n##$OVERFLW= 0\n##$P= (0..63)\n0 4.8 0 2.6 0 0 0 0 0 0 0 0 0 0 0 1000 0 0 0 0 2.125 0 0 0 0 0 0 0 0 0\n0 0 0 0 0 0 0 0 0 0 0 0 0 0 0 0 0 0 0 0 0 0 0 0 0 0 0 0 0 0 0 0 0 0\n##$PACOIL= (0..15)\n2 1 0 0 0 0 0 0 0 0 0 0 0 0 0 0\n##$PAPS= 0\n##$PARMODE= 0\n##$PCPD= (0..9)\n0 0 9.6 0 0 0 0 0 0 0\n##$PEXSEL= (0..9)\n1 1 1 1 1 1 1 1 1 1\n##$PHCOR= (0..31)\n0 0 0 0 0 0 0 0 0 75 0 0 0 0 0 0 0 0 0 0 0 0 0 0 0 0 0 0 0 0 0 0\n##$PHLIST= <>\n##$PHP= 1\n##$PH_ref= 46\n##$PL= (0..63)\n120 120 120 120 120 120 120 120 120 120 120 120 120 120 120 120 120 120\n120 120 120 120 120 120 120 120 120 120 120 120 120 120 120 120 120 120\n120 120 120 120 120 120 120 120 120 120 120 120 120 120 120 120 120 120\n120 120 120 120 120 120 120 120 120 120\n##$PLSTEP= 3\n##$PLSTRT= -6\n##$PLW= (0..63)\n0 0 50 0 0 0 0 0 0 0 0 0 18 0 0 0 0 0 0 0 10.4 15.2 13.18257 0 0 0 0 0\n0 0 0 0 0 0 0 0 0 0 0 0 0 0 0 0 0 0 0 0 0 0 0 0 0 0 0 0 0 0 0 0 0 0 0 0\n##$PLWMAX= (0..7)\n1312.5 416.7 0 0 0 0 0 0\n##$PQPHASE= 0\n##$PQSCALE= 1\n##$PR= 1\n##$PRECHAN= (0..15)\n-1 1 -1 0 -1 -1 -1 -1 -1 -1 -1 -1 -1 -1 -1 -1\n##$PRGAIN= 0\n##$PROBHD= <H140172_001 (PH MAS WVT 200W1 BL4 15N-31P/19F-1H)>\n##$PROBINPUTS= (0..15)\n<31P-197Au> <1H/19F> <> <> <> <> <> <> <> <> <> <> <> <> <> <>\n##$PULPROG= <pf_cp>\n##$PW= 0\n##$PYNM= <>\n##$ProjAngle= 0\n##$QNP= 0\n##$RD= 0\n##$RECCHAN= (0..15)\n0 2 0 0 0 0 0 0 0 0 0 0 0 0 0 0\n##$RECPH= 0\n##$RECPRE= (0..15)\n0 1 -1 -1 -1 -1 -1 -1 -1 -1 -1 -1 -1 -1 -1 -1\n##$RECPRFX= (0..15)\n1 0 0 0 0 0 0 0 0 0 0 0 0 0 0 0\n##$RECSEL= (0..15)\n0 0 1 0 0 0 0 0 0 0 0 0 0 0 0 0\n##$RG= 2050\n##$RO= 0\n##$RSEL= (0..15)\n0 2 1 0 0 0 0 0 0 0 0 0 0 0 0 0\n##$S= (0..7)\n83 83 83 83 83 83 83 83\n##$SELREC= (0..9)\n0 0 0 0 0 0 0 0 0 0\n##$SFO1= 50.331808\n##$SFO2= 200.15087\n##$SFO3= 200.15040026\n##$SFO4= 200.15040026\n##$SFO5= 200.15040026\n##$SFO6= 200.15040026\n##$SFO7= 200.15040026\n##$SFO8= 200.15040026\n##$SOLVENT= <>\n##$SOLVOLD= <off>\n##$SP= (0..63)\n120 120 120 120 120 120 120 120 120 120 120 120 120 120 120 120 120 120\n120 120 120 120 120 120 120 120 120 120 120 120 120 120 120 120 120 120\n120 120 120 120 120 120 120 120 120 120 120 120 120 120 120 120 120 120\n120 120 120 120 120 120 120 120 120 120\n##$SPECTR= 0\n##$SPINCNT= 0\n##$SPNAM= (0..63)\n<Ramp45-55.1000> <> <> <> <> <> <> <> <> <> <> <> <> <> <> <> <> <> <>\n<> <> <> <> <> <> <> <> <> <> <> <> <> <> <> <> <> <> <> <> <> <> <> <>\n<> <> <> <> <> <> <> <> <> <> <> <> <> <> <> <> <> <> <> <> <>\n##$SPOAL= (0..63)\n0.5 0.5 0.5 0.5 0.5 0.5 0.5 0.5 0.5 0.5 0.5 0.5 0.5 0.5 0.5 0.5 0.5 0.5\n0.5 0.5 0.5 0.5 0.5 0.5 0.5 0.5 0.5 0.5 0.5 0.5 0.5 0.5 0.5 0.5 0.5 0.5\n0.5 0.5 0.5 0.5 0.5 0.5 0.5 0.5 0.5 0.5 0.5 0.5 0.5 0.5 0.5 0.5 0.5 0.5\n0.5 0.5 0.5 0.5 0.5 0.5 0.5 0.5 0.5 0.5\n##$SPOFFS= (0..63)\n0 0 0 0 0 0 0 0 0 0 0 0 0 0 0 0 0 0 0 0 0 0 0 0 0 0 0 0 0 0 0 0 0 0 0 0\n0 0 0 0 0 0 0 0 0 0 0 0 0 0 0 0 0 0 0 0 0 0 0 0 0 0 0 0\n##$SPPEX= (0..63)\n0 0 0 0 0 0 0 0 0 0 0 0 0 0 0 0 0 0 0 0 0 0 0 0 0 0 0 0 0 0 0 0 0 0 0 0\n0 0 0 0 0 0 0 0 0 0 0 0 0 0 0 0 0 0 0 0 0 0 0 0 0 0 0 0\n##$SPW= (0..63)\n13.18257 0 0 0 0 0 0 0 0 0 0 0 0 0 0 0 0 0 0 0 0 0 0 0 0 0 0 0 0 0 0 0\n0 0 0 0 0 0 0 0 0 0 0 0 0 0 0 0 0 0 0 0 0 0 0 0 0 0 0 0 0 0 0 0\n##$SUBNAM= (0..9)\n<> <> <> <> <> <> <> <> <> <>\n##$SW= 496.703794149417\n##$SWIBOX= (0..19)\n0 1 3 0 0 0 0 0 0 0 0 0 0 0 0 0 0 0 0 0\n##$SW_h= 25000\n##$SWfinal= 0\n##$SigLockShift= 0\n##$TD= 1496\n##$TD0= 4\n##$TD_INDIRECT= (0..7)\n0 0 0 0 0 0 0 0\n##$TDav= 1\n##$TE= 474.1626\n##$TE1= 474.1626\n##$TE2= 0\n##$TE3= 0\n##$TE4= 0\n##$TEG= 300\n##$TE_MAGNET= 0\n##$TE_PIDX= 1\n##$TE_RAW= 474.1626\n##$TE_STAB= (0..9)\n0 0 0 0 0 0 0 0 0 0\n##$TL= (0..7)\n120 120 120 120 120 120 120 120\n##$TOTROT= (0..63)\n0 0 0 0 0 0 0 0 0 0 0 0 0 0 0 0 0 0 0 0 0 0 0 0 0 0 0 0 0 0 0 0 0 0 0 0\n0 0 0 0 0 0 0 0 0 0 0 0 0 0 0 0 0 0 0 0 0 0 0 0 0 0 0 0\n##$TUBE_TYPE= <>\n##$USERA1= <>\n##$USERA2= <>\n##$USERA3= <>\n##$USERA4= <>\n##$USERA5= <>\n##$UUID= <91f86df8-cd66-11ed-9d4d-000af7097849>\n##$V9= 5\n##$VALIDCODE= -1\n##$VALIST= <>\n##$VCLIST= <>\n##$VDLIST= <>\n##$VPLIST= <>\n##$VTLIST= <>\n##$WBST= 1024\n##$WBSW= 3\n##$XGAIN= (0..3)\n670 0 0 0\n##$XL= 0\n##$YL= 0\n##$YMAX_a= 158908\n##$YMIN_a= -178650\n##$ZGOPTNS= <-Ddec>\n##$ZL1= 120\n##$ZL2= 120\n##$ZL3= 120\n##$ZL4= 120\n##$scaledByNS= no\n##$scaledByRG= no\n##END=\n",
				"procs": "##TITLE= Parameter file, TopSpin 4.0.1\r\n##JCAMPDX= 5.0\r\n##DATATYPE= Parameter Values\r\n##NPOINTS= 4\t$$ modification sequence number\r\n##ORIGIN= Bruker BioSpin GmbH\r\n##OWNER= labo200\r\n$$ 2023-10-01 18:10:41.405 +0200  CEMHTI/florian@florian-port2\r\n$$ S:/Bruker/TopSpin200/data/pf2_TBennett/nmr/PbBrPerovskite.2/41/pdata/1/procs\r\n$$ process C:/Bruker/TopSpin4.0.1/prog/mod/proc1d.exe\r\n##$ABSF1= 0\r\n##$ABSF2= 0\r\n##$ABSG= 0\r\n##$ABSL= 0\r\n##$ALPHA= 0\r\n##$AQORDER= 0\r\n##$ASSFAC= 0\r\n##$ASSFACI= 0\r\n##$ASSFACX= 0\r\n##$ASSWID= 0\r\n##$AUNMP= <proc_1d>\r\n##$AXLEFT= 0\r\n##$AXNAME= <>\r\n##$AXNUC= <13C>\r\n##$AXRIGHT= 0\r\n##$AXTYPE= 0\r\n##$AXUNIT= <>\r\n##$AZFE= 0.1\r\n##$AZFW= 0.5\r\n##$BCFW= 0\r\n##$BC_mod= 0\r\n##$BYTORDP= 0\r\n##$COROFFS= 0\r\n##$CY= 10\r\n##$DATMOD= 1\r\n##$DC= 0\r\n##$DFILT= <>\r\n##$DTYPP= 0\r\n##$ERETIC= no\r\n##$F1P= 199.294336109833\r\n##$F2P= -133.861479528761\r\n##$FCOR= 1\r\n##$FTSIZE= 4096\r\n##$FT_mod= 6\r\n##$GAMMA= 0\r\n##$GB= 0\r\n##$INTBC= 1\r\n##$INTSCL= 1\r\n##$ISEN= 128\r\n##$LB= 5\r\n##$LEV0= 0\r\n##$LPBIN= 0\r\n##$MAXI= 10000\r\n##$MC2= 0\r\n##$MEAN= 0\r\n##$ME_mod= 0\r\n##$MI= 50\r\n##$MddCEXP= no\r\n##$MddCT_SP= no\r\n##$MddF180= no\r\n##$MddLAMBDA= 0\r\n##$MddMEMORY= 0\r\n##$MddMERGE= 0\r\n##$MddNCOMP= 0\r\n##$MddNITER= 0\r\n##$MddNOISE= 0\r\n##$MddPHASE= 0\r\n##$MddSEED= 0\r\n##$MddSRSIZE= 0\r\n##$Mdd_CsALG= 0\r\n##$Mdd_CsLAMBDA= 0\r\n##$Mdd_CsNITER= 0\r\n##$Mdd_CsNORM= 0\r\n##$Mdd_CsVE= no\r\n##$Mdd_CsZF= 0\r\n##$Mdd_LrLAMBDA= 0\r\n##$Mdd_LrNITER= 0\r\n##$Mdd_LrRANK= 0\r\n##$Mdd_LrZF= 0\r\n##$Mdd_mod= 0\r\n##$NCOEF= 0\r\n##$NC_proc= -12\r\n##$NLEV= 6\r\n##$NOISF1= 5\r\n##$NOISF2= -5\r\n##$NSP= 0\r\n##$NTH_PI= 0\r\n##$NZP= 0\r\n##$OFFSET= 328.4733\r\n##$PC= 4\r\n##$PHC0= -105.0861\r\n##$PHC1= -41.3\r\n##$PH_mod= 1\r\n##$PKNL= yes\r\n##$PPARMOD= 0\r\n##$PPDIAG= 0\r\n##$PPIPTYP= 0\r\n##$PPMPNUM= 2147483647\r\n##$PPRESOL= 1\r\n##$PSCAL= 1\r\n##$PSIGN= 0\r\n##$PYNMP= <proc.py>\r\n##$RDF1= 0\r\n##$RDF2= 0\r\n##$RDFWHM= 0\r\n##$RDINT= 0\r\n##$RDPOS= 0\r\n##$REVERSE= no\r\n##$SF= 50.3277766700001\r\n##$SI= 4096\r\n##$SIGF1= 40\r\n##$SIGF2= 20\r\n##$SINO= 0\r\n##$SIOLD= 4096\r\n##$SPECTYP= <>\r\n##$SREF_mod= 1\r\n##$SREGLST= <1H.CDCl3>\r\n##$SSB= 0\r\n##$STSI= 4096\r\n##$STSR= 0\r\n##$SW_p= 25000\r\n##$SYMM= 0\r\n##$S_DEV= 0\r\n##$TDeff= 1496\r\n##$TDoff= 0\r\n##$TI= <>\r\n##$TILT= no\r\n##$TM1= 0\r\n##$TM2= 0\r\n##$TOPLEV= 0\r\n##$USERP1= <>\r\n##$USERP2= <>\r\n##$USERP3= <>\r\n##$USERP4= <>\r\n##$USERP5= <>\r\n##$WDW= 1\r\n##$XDIM= 0\r\n##$YMAX_p= 415520528\r\n##$YMIN_p= -490794967\r\n##END=\r\n"
			},
			"dmfit": {
				"from_filename": "S:/Bruker/TopSpin200/data/pf2_TBennett/nmr/PbBrPerovskite.2/41/pdata/1/1r",
				"save_date": "2023-10-01T16:11:08Z",
				"from_title": "T=185C",
				"origin": "pf_cp 13C PbBrPerovskite 41_1 1r -  labo200\r\n$$ 2023-10-01 18:10:41.405 +0200  CEMHTI/florian@florian-port2\r\n$$ S:/Bruker/TopSpin200/data/pf2_TBennett/nmr/PbBrPerovskite.2/41/pdata/1/procs\r\n$$ process C:/Bruker/TopSpin4.0.1/prog/mod/proc1d.exe\r\n S:/Bruker/TopSpin200/data/pf2_TBennett/nmr/PbBrPerovskite.2/41/pdata/1/1r"
			}
		}
	}
}
