# Supplementary material for: Structural dynamics of melting and glass formation in a two-dimensional hybrid perovskite
Source: Nat Commun. 2025 Aug 18;16:7696. doi: 10.1038/s41467-025-61410-z (PMC12361452; doi:10.1038/s41467-025-61410-z)
Supplement: Supplementary file 4 — Source Data [file 41467_2025_61410_MOESM4_ESM.zip › Source Data/NMR_Source_Data/PbBrPerovskite.3 - 1H Hahn echo MAS 10kHz, T=170C.csdf]

{
	"csdm": {
		"version": "1.0",
		"read_only": false,
		"description": "T = 170C",
		"origin": "pf_echomas 1H PbBrPerovskite 1002_1 1r -  labo200\n$$ 2023-03-29 11:51:43.318 +0200  labo200@rmn200n.cemhti.cnrs-orleans.fr\n$$ /mnt/oldCentos/racine/NMRData/data/pf2_TBennett/PbBrPerovskite.3/1002/pdata/1/procs\n$$ process /opt/topspin3.6.3/prog/mod/proc1d\n S:/Bruker/TopSpin200/data/pf2_TBennett/nmr/PbBrPerovskite.3/1002/pdata/1/1r",
		"timestamp": "2023-03-31T07:05:05Z",
		"dimensions": [
			{
				"type": "linear",
				"count": 32768,
				"quantity_name": "Frequency",
				"increment": "-3.814697266 Hz",
				"coordinates_offset": "63168.86457 Hz",
				"origin_offset": "200.1502011 MHz",
				"label": "1H - Frequency",
				"reciprocal": {
					"quantity_name": "time",
					"label": "1H - time"
				}
			}
		],
		"dependent_variables": [
			{
				"type": "internal",
				"name": "NMR Spectrum",
				"encoding": "base64",
				"numeric_type": "float32",
				"quantity_type": "scalar",
				"components": 
[
"2oqdPYJRgT10JJ89ecfpPNxGxz3G3D09t0CuPaW94T2vA9s9AbxNPd0kPj0gsDo9dy2JPUmdwD10JGc9PzW6PUHx0z3xYyY+CBswPpSHKT45Rfs9vjARPvJB7z3YgR8+ZYj7PfdT5z1CrXE9fT+1PHvyWD0YlTQ9/5DGPbN7Ij1R2js9DHGsPMNkSjzgC3s9idKevCBBMTyMSgo8m1V/vNZWkD1d3BQ+O3ACPvgx8j1fmPQ9RbaPPXKKVj31Shm9TfMGvaMBuL2X/+y9tDf4Ojm0aD0cWkQ9FR2pPSuHIj7P1QY+JJcZPiGOGz4awGM95q6hPQdfAj53nDA+KjoUPum3rz3GS9M9Imy0PXNGuD1TBfM8EaXdPPkP6Tqg+LE8bVZ9vJF+1z2PwvU9Qq2lPWKhDj2V1Ak99UphPWezajzx0g28EoMQPSO5gD3gnBE9cazLvOzA+bvbaIA7MQg8vVtCkj3kFIE9GJWgPb3Bwz1WDnU9Qs8OPdbFfT1m1V89wvXoPVtCHj0SFB+9Lv+1vTMzu71YqNW8zTvuPNCzAT3vOB09Yn+ZO5ayrLwUrg89OpKTPXA9+jyhRVY9dQKaPfypoTwv3SS9hJ6tvCV1or1N8868x7qQPY0GMDzwFlA9WRcvPT55mDvfT426OUWXvBPygbsIGy49q63QPd9PVT3+1Ji8QBOhOy7/Az4mwqY9bcXaPeviCD5LWSY9Nc1LPf321T1Ke789gnOOPZhMfT0pXF89NqvuPKMB/DzKMtA9dCT3Pf1lAz7mHQU+duCkPUrq5Dwbnl67WYYIvY51gbwzM4M8Suq0vItsB7xE+k09h4ViPWneIT1RSZU9q8+FPLTIJj1Iv109+MK0PXecIjwZUfq83nFqPZAP+j3QRLA9nYAWPSV1tj20yLY94liXPf7UOD2hZ1M84ljXPEYlhbxwPQI91xJyvE5Aj72cEeU83nEKPtMrzT1d3A49I0oTPWKhBj0ubms94C28PQTFpz2dgJ49xLGuu5+r3byaCCs9owHMvCV1lr2JsGk9UwWzPCnLrD2VQws9mExVPIMvpD1XytI9VOOVPTlFpz0BTbg9wob3PRovjT2utqK8zTsevVtCPr2Xbmo9cvlvPUymUj0yVTA9qvEKPfs6cLxxrDO9AU0svdSapjsdONe8TYShvY2Xbrw3iUG84sc4vUCCIryoxus8ldT5Pe5aoryxUBu97lqCvG/wxTwg0vs9dXExPl1LaD7baOQ9w9PDPUmdaD1z10K9s3uGvczunb39hwS9wah8vSjtHb3Idt48rBxaPeY/FD6zWf09yeWvPCXkMz3IdrY9vcHnPXS1Az6XkIM9GsDbOxx80bxm9zS9YTKVOxxasD178jC5FK5nvZF+i7146fa8VZ8rvHecwryutro9m8QmPgxx9D0o7dk976dMPqROVD4i/YY8yxBnvSEftDyWkI87v+zePDQRBr3Idj48liG2PbdAEj3/kN489+RhO8e6WDxSlpE8AG85vVUwtj3tDf49T6/0PVMFkzyQoHi88WN0PYy5rz1Iv309kxigPVZ9dj1aZCs90ETIPTm03D2itOc9cF8jPlmG4D2ezY49BMW7PTwsyD0cfMk9JeSnPUaURj0vTFa9jzE3vWDlMDw6AR29w2QiPZYhdj07TlG7arzEvMSxjr3jNga+Njylvdms+rxCPpg81sWlPVg5lD2UZZQ93ZMHPKabpL1ns1K94xQtPSDSZz2taZo9VTDePRQ/tj0s1Ko9qDWdPVTB2Dytad66BRLUPDf4wjwAb0E9ZYjjO2ua57xseHK9K/Z3PE1iSD1Zhjg7O3AuvF8HFr0JaHI9kX5bPAmK/zykTtg99UrlPd0kCj4qOqI8oPjRvDy9Uju7uJ08fT+1vCcx2L0py4i9NjytvOM2irzjFB27GAQ2PHbgFD0l5CM8X5gsvSxlEb7WxQu+/IeUvYhjZb11k4i9FybzvNiBU7wep+i7d76fuqut2DteKWs893WkPRzr4rpTdKS8nzykvXJoqb0hjsm9jQaUvSuHljuNBrA761E4u1g5FD1lGe49qDWZPdV4Kb2MuXu9EFiFPSoYJz6rz6E9+zowPUATST3P1ao9+Q+dPcDK4bu7lrw9A+cWPrpJdD0Ab/G84XoUvBe3aT3F/qY9RPrlPQN42z3tfK88p+hoPPCFKTzsntg9C5NzPlWfKT53La09Y+4aPSGOPT3kg967sHJgPQmK3z3Zzqs9BvD2PAmKIz6lvR0+VZ9rPeTyj7y5/Je9P8acvPpcbbsdOIs9gnMWPX0dtD31Spk9BRLkvI/C9bsSFI+8v+x+PGHDq72xv7C9H2O+PIvbaDtxrBs9yjKEPGTMgT0nMXg9LEP0PR+FAT6GyaA9kX7jPfFjHD5yisY9CtfjPT/GLL29wfe8CBseO5F+Q712T269fa5WPLlr6Tx9HTi7MLs3vZI64b0W2ZK9kVzOvIR84LzIdia9odaUPcoyBD2Wsky961FwvW6j8byHFvk8AwmKPIofw7xfB4o9yeXvPPrt67irrQg9fvtyvXNGiL1m9+Q64JzRu+zAWb2HFiG9EMe2varxcr3UK4U8KcvgvMrDSj3kg169RwMAvvyHuL1vgZg9OiMOPseY9z2Pwt09jErSPYv9Db1ApDe9YTINPcqhJbyWIco9b/DxPVfsvz3zjnM8cRtNvJCgOD2L2yA+LSGzPc/Vdjzc12G8kA+KPaCJsLtO0XE8bHiqvCtlWbxRSb08dQJSvU5ioL3Esa47coqOu/VKET37OiA9m8SgvL4webwubrs91jRRPnnpnj1kOxe9o5ISvQc9U72KH2O95dAqvS/d1LyZKpg8iGNXPgRWhz7fvio+V1tJPWiRFb0IGx47q8+VPCcxCLyyDBE9DJOFvV92Vz31SlE9b4GEu4/CPT1N8248K4cuPdxGez2R7Uw9mSrIPKkT0DopXD+9F0gqvnSTMr4IrAS92F8gPoJRFz4YBKI9xY+9Pc2qkz0/xry8j8ItvSoYzb1tVk29bOc7vIvb3D3Idp68LEOwvYVa870FNPG8eHrlPeYdJzoi2/k7K/azPZRlaD26SYw7eelGPLDhWb32Bpu91AlgPe7ruD3D07M9LpDQPK3YB73DZAI9D3qSPUrqxDvChi8+tmIjPmsJuTzChrM9wvXoPXPX3j09m5E94C2sPWWqED3njFA9qs9tPQ6cG73n+829y3/Qva36HL2rrRg8ILDSvRlRQr2C4qc9z/cPPk2ErT0rhxY961EgPaikrj3Ayq09tmKfPLPqjz399uU9/rLTPX2uZj0cfIk9lGWEPUdyeT3Lf4y9e4O3vawc2ryfPJy8mndEPW4Soz2cEWU9zhmxPD81HrwHzsW9Z0QxvYhjNT2cM2K916MgvcL1qLsc6yK96bcHPVyPmj0W2RQ+qYIxPEKtyTz67eu88kGDvQdf6LxLWQa7u5bYPZI6YT3wFpi9JzGYvZRlCr6jcH08FmqtPOtRBr6X/3C9KcukPUtZfj3GbaQ8z9UovoBIH740gDe9uI1+PdV4WT0jueg9LNTGPYBIpz0CmoQ9ayvSPToBkT0ExQc9GJW0vIY41rxif9m7LEPUvbG/2L0QWJ298x+Ova36vL02qx693bWEPXecIr1hw7+9Q60JvJf/nD1kzA0+tYTkPRlz1zxPjX89SuqwPWHDCz3zH8I846WDPSLb6TzBF2Y8xW3kPaK0fz5qvFg+X5gKPrlruT31StE9UriaPYxKmrxKDII7/5B2Pe84JT2Eno28tRUTvYGVozwYBNI9R+H6PZ+rmT0s1DA+aJHBPSEfLD3kg9688PTavNMrZTwZ4qg9d5xCPPd1GL1Z9Qm92F+2uyjtPT0OvrC722jAO8h2vjzarEI9orTzPWGh+j0sQz4+JCgiPoC3vD0dONs9Ftm+PGJ/2bvZPam9Qj5IvWdEQb0BTQ6+3+AZvjOimL2GycS9ZveMvbuWKL2HhTK9CyRIvQUSZL0kl6+8/kOqvDwsVLrzjrO9sOFxvSV1Gr1Z9bm9qz4TvuHp2b3YXy69NIAPPbx0Uz1U4/U8DeB1vYy5z70noJm8RPrdvIC3aL0hjo29H2OOvLzjdDwpOtK7j8L1uinLgD0OvnC8QKRfuxniyLw1zZ89/kPqPYhjoT39hwQ+JlPtPU5iGD1PjXc8IEE5Pbsnr7xzRj6+OSMgvthfJj1liFM9Di22PXzQET7O9+s9I0rnPWHDjz3UmrY8cmiROqdXyjyn6Ci9aCIEvmKhCr75D9W98h9yvZVDC7w9m109LSH/PQu1rj0KaKK8RwM4vVMFs72g+I296SaRvIvbmLzNzIS9waiku/AW9D0PC+U99+QxvRcm371v8H29ZMx9vBIUPz0J+Vg95dDKvWQ7673Xo3C9IR/0u7fRALu2You9bjScvbDh+b2uR82978mTvVioFbxWDq08RiV1vNEimz1iEJg7F0iEvbPqh72YTAU9mEwBPqTfkj1ioRg+jSjZPce6OL3z/US9Qxx7PRNhozzf4Au8zTu+PEFguT0EVp68Iv32PA3gdT3eAiE9BRI0PBGlpT30bNI9Vuz/vOdq071qvDS8pN9GPdbF3T00EYY9tRW3PWKhRj2Yu7Y8iPQ7vPs6sDyfPMw9KH7cPUvIH71BYLW961GsPaHWED6xUPs9jSiZPSCwcrz8GFO8whcGvQxxdD3aiqE9D3r+PYj0Yz0Rpf071xJyPFFJLT2JsPG8cax7vRzrqr1K6iy9yAf9O/fkwbyHhfq8odaYvWUZjr2SOkG8yVSRPMt/yDuq8So9/fYdPfD0cj2hZ489ZveAPZoIm7z6XIW9/WWHvApoojtioR49J6AZPRWM+rz35JW9LbKBPQUSyD0KaIY9tvN1PZrmTT1TBY89vw64PUmdgLtxrBO9Y11Mvf32tbsG8LY8c9c6PSnLgD073389H2OiPW+BMj7vOFE+SS5HPuzAEz6g+Ek9PughvSXkAb6BBIm9wajUPLDhSTycM9K8O05xPcWPCz4LJOg9BaMIPlmGmD3TvNM8iNJeuxbZbjyfPGQ9KqnDvIMvnL38h8i9kX57O1KWeT2Nl4487loqPeU/ZD2KH2u95WGBvdxGQ72PU9i93SQAvmezkr2ezQg+c9cQPno2nz3w9Po8X5h0vW/wBTud7wc92c6DPWq8wD0u/6E8H/SMPGq8PD31ua49dQIsPkHxiz31uQA+Z0QjPixDsD0IG868J6CZvYJzTr2rrdi7rIvrvbivr72AJhy+UidAviQopr3Y8EQ9toSUPTAqHz7BOeM9Nc3DPX0/dTwsQ5y76NmUvUHxq71gVLI8ibAxvamCUTxnRBE9aW+cPeAt8DwAAKA8J6AJOtxGw7tIUAS92F/CvVD8mL1HAzi93+ALvC/dhDwJ+XC9WRefPRcmNz5uEls9Y12YPTar/jtlGWI5JJcLPq1pPj3Chie8guInPF4pC7wgQdG8/KkpvYqOBLwpy5S95q7FvNv5ij0ExUM+G55+PSQozryfPOy7ejbjPRrALz68dLc9N4kJPXKKjrnP1Za7wagkvAWj8rzOiGK9F7fRON/gizxrCTk9klw2PVuxL70McWS9QBO5vXecArw3idG8bOd7PLDhibzEsZq9sOFBPQaBNT0u/8G8s3siPUATgTyU9pY8idKeuzQRtruZu5I9qz6XO/vL7jv2Bp+7gnOmvQpoGr4sZUO+K/bPvYQNDb4IrAS+bhKHvZT2ZjwYlew9c0YePuXQED75oC89O3AGvbdAhr1IUDy+NxqevrdAUr7TK7W9MlV4vbfRgLzFj7W95PLzvVuxl72vA0c9ONZNPXBfJzxZhuA9v33RPf+QDr3ImLu9GeJYvgAAKr799q290SITvtxG470tsm29V8pivZtVx712Ty69aW9Avb1Skr0SgxC+PnmsvV+YGr5VMB6+KVy/vRrAq7wawFs8yJgzvYxKtr1WfT49q61YO7uWkDrHKco8RpT2PGdEaT0pXP88gy8cPZXUibtgdp+8CKyMPATFsz26SSw9z2bVOqfoAD2pgjs+MlWUPapgFDzKoTW9E/IhvR4WEr14C1Q97C/PPaZ5x7ub5p28gQS5vZyigzz8hwg+zoiiPdQJtD1Pr9w9V+y7PXecQr32l0294QsbvRgEHj0G8KY8XI8yvQBvUT3pt3895PKzPWpNQz2jAZQ9zapXPSk6Kj7P9yU+zcwsPn0/QT6FWjc+eViMPY/CTT3Sbz89rkdpvYvb6LvChmc8HOtiO8Qg0Dx1Amo9DAKjPR3J7T16pSo+YFQYPiDSxz1tVu08YFSSu/MfOj2Uh9k9yqHRPZduAj5zRgg+W0KuPdxGhz0l5GO9s1lNvfjCpLv02w89A3gjPfpcoT1Eab89xCDgvHuDDb6C4jG+xtwpvl4p370yVYC93gKlvaZ5P72h1nS9EFiVvd4Cnb3yQYe97MBRve0NZr34Maa7toQ8vPH0ij3tngw9k6mSPMoyxDwgQRm9M8SJPcBboDwmUzU9dk/6PbZiAz6QoBg8f0hfvS0hXz1xiv48ZmZmO+eMUD14el093ZMHO1InQLwukCC6rwMHvVTBxL041lW98/3Uuw8L9bylLJM9HFoIPruW1D1euvU9V8rOPaIjcT02q1496nPlvHEbTTyR7Yw8CBvGvWua170cWrQ8ZKqgPM07LrzysIi9KTrSvDkjqjxmZgY9ih9bPdXnKjz1Smm91sV1vZ5eabwawHs8p1fOPQxxAD47cE48cM4wvZi75rzuWoI7ldSJuwsk+Dyz6uc9fNDnPWuaCz5rCXm5Yn85vT2blbuBc1490LPZu9hflry944y9nxrHvcQg8L0PC/W93gLJu1CNp7zIdh487J5cPTMzBz5WfQo+xksFPrDhKbx5x6G9ne+Dvcqh1b2Rfns7+n46Pb99XTxTloE8E/IRvQrXW72giYC8Lm6PPXh6vT2utrI8arwsPQmKRz1bQi49pN8uPhdIPj6hZ589aABfPWez6jz1KPg9E2EVPhZqHT3z/dQ7SzcpvL3jNLyWIQ478kFvPAUSdDy1pgm9YFTCvRPysb16pew8MXf5PYVa8z2fGn89/WXjvU2EI77ecSa+i9v0vfTbp7xOYoS9zF3HvX9qXL1SltE8vjC5Pem3hz1gVM4922j0PTjW9TwAb8G761G4vaNwzb3arNK9aJGJvfd1IL00EZ690m8Nvuau8b2WIb68hHxwPJvmmT3AW2g9NV5aPUcDGDwkKF68MzPjPEMcK71Qa4q9c0bUO63Ygz2sHNo846VTPQN4i7wOLYI8FD+GO0mdYL3qBPS7hqdXuyegUT28BWI9+u3jPRxaJD5Zhvg9A3izPeI2/j2mee89r5TVPZ5eWb2IY8m9E2FDPFsgrT3V54Y9fvsaPW40gDryQUe9JsJGPK360D10JLM9rBy+PUXYiD1WDi8+ZmYoPrivgz0ldSI8rkchPCxDgL03+KK9vjANvhKDCL5Qa5o7JzGoPWpNgzxrKy49R+GuPbgemT1QjQ0+4zY2PrDhJz5zRvQ8UrhOvUAT4bwehbs9IY7FPUT67Tsl5Ke9jSgFvvRswr1fdu+8O9+7PS/dDj4Mcay6xY8xvA6+0LwkKB68HHydPbUV1z3P1e49sS7+PRovnT2BlSs93NfBPF8Hzj2hRWo+fNApPhQ/ID6nV949hVqjPJT2Bj3oSMI9BaOWPQ4tOj2giTA7UwVTPfKw8D2jAR4+zTsUPpYhAD6t+sg9kjqZPRUd2TxifwE9PL2SPZF+Kz1aZIu8oUWyvffkKb2+MHk8W0I+PSJsEL2jASS9iUGAvOF6pLwxmQq91JoevjSAO77tfCu+K4fqvVkXNzscWvw9L0z6PbQ3AD3NO+688WMUvejZ7LzG3PW7TWLsPQ6+TD6opFw+Y+4yPt4CBz6aCJs7BMWbPa8lRj6R7QY+NjxNPblrhT2L/TE+R+G+PVmGiLwXSIy9dJM4PSSXXz1j7ro9dCTnPW1WwT3LEJ898/10vPOOg71XWwG+O07VvaTfZr38qbm9GAQqvtcSOr1JDEK9sVCrO2dEIT1rK7Y8qaSOOy5uw71y+de9odaMvfP9fL1oIky9/BjvvSBBQb3LEPe8vcG3vOhITrxuoyE9juTyPGuahzxj7jo9NV46uyzUGr0zxBm9ns2KPbwFpj2bxKA9BvCuPffkoTw2q/67gy8MPN++yj2Uh5E9XP6TPN9PjbxXW3E8PuidPZf/7D36XG09YFQyPLu4nTxR2ns8tFmxPfypgTwpOnK8Cfl4PbIMqT2OdcE9c0Y0PcL1aLzdtYQ8+lyJPTkj7j3YX+I9z2YVPRlz1zoj26W9CWhqvTEItD0yVeQ9bHhCPczMzLz2Bn89aCLgPWb3kD2Wsow9vAVKvW6jjb14euG9zcyEvY0GUD2mm5A9gy9MO9EAuj0RNlI+6pUUPpMY5DzIBy09zcwcvamCkb2NKIm9gQTRvWpNQ74OLZq9ZDuLPX6MAb16Nis8ibChu7Q3YD0sZR8+Z7MaPfHSBb2Odbm9uWtJPBgEVj3tnpA9BvAePU7RkbylvYG7eqVMvAbwlrtNhCU9f2qYvQyTyb2eXmE9UwUJPg3g0T3o2Zy8BoEVOzVeyrwldcK9yxCnvTY8/TsLJCg8XI+mPf+QDj5FtkM9ejYDPTeJiT2t+sw8mEwtPch21j2rPpM9Tx5mPTEIuD10tW09PE4xvOCcETu0yMY8P8asvBxaPL2k3768bHj2vd2Ti72EDVc9owHcPN0kRrz+1Ky9aW/8vQ1Pmz0Ab/09c0YUuov9BbyJ0p68z2Y1PaYKhjyU9hY9A+eMOYy5uzzJVCE9Qj5ouyxlibxokV29w2SmPbfRJD6taf49CtffPbKd6z3PZjU9PCyMveauzb2lvSE8HhaGPS5ugz2280U9HHzBPLPq0zw8LAS9EMfGvY0o1b37OlC8I7mMvN5xyjvTKyU89gbTPWBUkj0nMTY+i2yCPuXQyj2SOlE9BFYQPmNdXLqTGBC+2htcvOqVKr1CPug7zO55PdeB9z3Nqts9OUWjPYj06zw3GsQ916MuPtQJED7o2Yw9P8b8vHnHlb3V58o8lPamPadXCj0B3qo9sp1vPHNG0L02PJ29eAtsPfmghzxtVmW9N/gyvXPXcrxpb4C8rwPHvMzuCb1m94S9l26+vcnlH7zjFJE9CKw8PbDhKT1+++o8A+fUPYqOUj7P1e49l/+gvKfo9L0kKN68B18APedqSz3vp4Y8WfWBvf325bzNzBQ9Sup0PTxOET0v3aQ8dLVtPb4wtT1fmEQ96pXCPFXBmDxvgUw9tMg+PuhIij0ukMC9AG8ZvRWMarwgsDK88WOYPSuHyj2jAfQ9SQyOPZoI2z2BlfM9bqORPaFnM7vBORu9ONZ1vZ3vBzyCUaE9dy2NPTAqAb1IUPw6z9VevYtsX722Yn898/2cPYAmwjwrhya+mZk9vkaUjr0170A9qDWxPWznsz2oNW082F/WPJ0RCT5Z9YU9nRGBPQbwVj21hOw85T+wPWUZkjycohO9m+adPD/GTD0SFJc9tvP9ul4pSzmxUBE+78khPpAPujvw9Ho9d76PPQWjAD4YlYA9zao/PVBrzj2rrfg8Uicgu7fRgL3z/VS8q8+ZvfjCVL3vOIW95dBIvlyP+r34MQ69FK43PfMfwj0XJnM9xY/BPfJB8z0sQ9A9KA+LvKs+Nz3mHbs9rwPXPC9MDr1xiu48nYAuPce6OD1Di8w8Y+6KPOF6FLuyDDG9B1/YvGHD07oPCyW9QfEDvAFNTD2xUAs8awkJPtjwVLwmwpa9dJO4PFK4Hj37OvA7FR3Juyqp0ztg5Yg93Ea7PVfK5j3+1OQ9xY95vRX7Cb6h1ha+sb/8vCO5HLzb+dK9Nqu+vfypab180DO8dZOEvdXnEr3whck7xW1MPXQkoz38qbG7WRc/ve0NFr0g0rc9NV7SPZMY4D0AAEA9caxLPVBr6rwFElQ8nKJDPTY8Rb0Q6Qu+AwmqveYdi71qTYO9vjA5vaHWVDwIrAw9I0r7O/ypsT0OLXo9rraiu7Zi/7uHheo81xIavcgHNb2BlYO70t5QvTC7d72Yu3a8sOEhPW/wBTuSOrm9H2NOvHzQczzRAF66toRUvTF3bT2JsAE9liGOOuTyrzyjAXy8vOP0PMbcbT3Lf0g9HqdQPWHDSz1LNym8guJnvNqK3TyIY4E9iGOBPWEytTwnD7u9f2osvutRoL2Nlx6+iGMVvr6fLr4Peq691sVtu5CgeLzBF269rfqMvcSxfr2L22i9iPQbPc2qz7vqc7U6JlNFPEkMyr3vp/697Xy/O7aEDL1bIDm9F0igPJLLF70G8FY8kxiAPeM2Wj3tfL88I0rrPP1l+z2g+CE9Z0RZveqVgr01zbO9Z7OKPfjCkD2Gp0c9iGMJPh04nz31Svk9UI2XuqZ5F71Eaf+84sdIvb1Sfr041sW60t5wvUmdxL3swIG9HHzBPECC4jpv8NW993XgvE5Ak7sFNME8Snu/PdcSorybVY89odaIPeJYqz2LbK89Iv3uPcgHDz7nas89hVpDPSV14ryL2/i8MzMjPTkjujy2Yn88TDelvayLo72eXkm8F0ggPSV1jj0Xt7k9rBwePhBYcT3vOIm9zTvevDVeqj2ezco9uY0KPu+nRj1oIpw8lrIMPdQJaDvzjmu9+MJkvVtCsr1rmg89r5RFPB0417zTTba9AAAwvcZtAD5txZI9Ne+IvJVDoz2xUMM9oPjxPCZThTwKaII91CsVPcX+srz6XE08zO4JvDXNWzx+jCG9yAetvRQ/Ir7Lf4e+q61GvibCCr5VMCK+TBUEvS/dbD3+1Ag9bhIDO5vEOD0awKM9ufwHO9V4ibyt2Ju9PZtFveyefDxuNAg9Z7PaPSEfdDsCmjC9bcW+OwmKPz13vh+7w9OPvWBUer3V53o9zcw0PT2blTs9m9W85/upvTxOkbybxLA9VcECPrfR8D1Ftis9Bz3bvNxGw7wr9je8nKK/vZ2Alr05RT+9Gi/dOqrx7j2Yu849guJfPe2eiD2dEQ09IEGhvMDKAT1cjzo9SuqEu5XUOT0cWqg9jEr6PARWHj2kToC8rBwCPW4Srz1cj849x7pwPZ2Afj1fB1Y9awn9PQwCrz07TtE6UI23vbWm6b2JQUA8l/9YvTF3rbumChY9oWdTPFUwgr0OvvC9zTu6vc2qzzuGp3c9WfWFPc4ZMbz1uQI91efqPLq4/bz1Sqm9MJn6vBiV/D32Bh0+F7fpPf5Dij1kzNE9jSg1PaFnMb4LtQS+1lawPbwFnj3snjw7y38gPdk9ET2itPe7X5h8Pcxdqz2mCkY7+8uKvfkPxb1MphK9hxY5Pb993Ty/7I485h2nOuOly7zx9DK9BMXfvOF6nD21phs+D3rqPczMbLyPU8S93SQ2vRHHrj0i/f49ZKrgPdk9jT0mU5k916PoPQpGmT0AAGA9ZMyNvL4wGbpB8Ys95j+QPfgx3j0BvIU9fGGmPaJFpj3gLbQ99gZvPfTbm709m4m+LEPEvYbJxDxiEEg9/yH9PLpJLDywA4M9I0oHPqrxuj10k5i7RiXlPDkj9j31KLQ90ZG8PNobbD2jAbg9Iv3mPRlzbz0T0AA+PL2WPQrXw7xz15K79pf9PBQ/lj3WxQ09zarPuohjVT1YqIU8VTCqO+18V71B8dO9qDXZvYR8kDsAAAA9FmqVPSuHljtN8949qKQ+vffk3b0pOt69jLnrO30dqLzjFHW9JCh+vIC3wLykTsA7+u0LvML1uLwAAIC74seYPH6MYb37Oui9H/QWvs4Zyb2sHIK9JXXCu6ut2DquR2G7fa7GPMsQHz1EaVe9LZDkvRiVoL3vySO85IM+PPdTYzso7W084xQdu53vtzyutro92F8SPpVDvz3r4n49W7GDPYjS4j0V+2s8Bz2rvUmdpL28dOO8vHTnvfYoDr6taSC+lPbSvUCC4r1Tlg++2qwavgHeqr0bnoa9zO4hvSo6Er35oJM9kxg8PfYGj714eiU6dy2JPW+BDD1pb4A9R+HGPas+Jz5/SDM+dLW9PeSDij0A3lI9s1l1vKK0Zz2utoI8kjpRvdeBez0l5Is9KO1tPW/wtT1O0eG8IEHxO6FFNj3/sgO9DU93Pd/gtz26Seg9HTgnPRZqHT1F2LQ9TBWgPe+nXj3IB+083EYjPbDh8T3ecco8w2RqPMGolDzAW4Q9V1shPZAxmz3e4Gu9f2qcvfOOO727ljC8i9v4PBKDmD3TK7k9rByyPWNdnD3VeME9bHhiPQU04Twf9Aw9qRPgPUym4j3baEC8FD9WvV92873024u9003iO+LHiL1RSZ29yJjDvaCJkLxSJ0i9I7nMvPp+sr1Pr+i9hslUvWKhJL6aCA++r5T1vaabZDzUCeQ9MCoZvXQkpzzxY1Q9UI1HPfMfID5/2U0+2htUPpduoj3ZrHq8INI3vRt82b1R2ju9PE4BPdy1ZLzNzBw9PL0yPUku4z3wFrg9m1XrPXo2CT6LbMc8eccpPZVDaz1c/iM9p1e6PBrA67xuo6m9yxBHO7uWkDvgC2O9j1MUPJduMjyoxpO95PIpvnA9br6cog++6nMVvTMzs7wFo8I8h6eHPHPXkjvHKbo8ryXEPPKwgLz2Bv+9pnnjvWHDI73swKG9ak2fvcNkKj03Gqw9000Kvc9mVTtLyGe8oPilPcEXTj1Ke+M8zarPOk3zvrzUCZC9ufwXvcQgKD3baJQ9L0z2PG40CD0Hzpk8wFsYvfW5jj3Kw8K7xtzpva+U5b3BF8K9R3KBvbsnj7zzH4a9WfWJvVMFEz2DL0y8jSgJvm4Sm70KRrm9W0KuvFdb7T3C9Yg8VFLnPIY4Pj0AAAQ+DU8lPrbz5T3IdqI9K4dWvPD0+rwJ+aA8Bz3nPZoIgz1kzH08EFiJvAIrR7yWIaq9jnW1veHphb35oB+9KhiVuxNhA70MAks9DAITPg4toj1zRjQ9CYoHPg6+SD4vTNY8dy1hvZJcnr25a5W9Vg51vSJsUL1TBSW+WYbAvTCZcj0XSOw9rfqkPT0KHz31KLy8tvMVPUhQfDtwzog60ys9Pd5xkj0epzA+sp27PbKd172J0ii+UI0XO5VD0z05RQk+6EiWPSegKb1AE/G8fvsiPRgE0j3DZAo+lpCPPBgENj1seNo8xCCQPIcWAT1gVEq9H/TAvXgLrL3EsVa9uB4lPT/GPLz4MT69xyliveJYA75QjRu+6pUyvsgH0b0mU9W8CBs2vUT65b22hDK+YcOWvv8hUb5DHEu8OUXHuz81Lr05tCi9H/QsvIjS7jwXJlM8o3BdvOAt6L06ksu9qKQuPS/dsL2bVTu+PugTvpyi47ytaR492T0hvfVKcb180I+9TKYsvomw6b3n+wE98rAgPT55wL3BOTO9iUFAPK1pBr0y5g49jSjlPYxKxj0RpQ09RwPIvbIMA75IUHQ9zhn5Pfs6/D2L2+w9MLuzPfYogD0cfLG81Va8vRLy4b2LbMO9uI2yvY2XzrySy+M9C7XKPTwsbD1eSxA9VOMnPvpcFT7LoQE+A+fMPUW2j738hzy96gTUPLIMUbxvgRS9tRW/vZrm/b1DHKe9KVx3PbKd3zwKRgU8SFB8ueLHCD15xxE9zvdjPYofO73oSAa90LOVPc9mXT073w89bHh6PL1Sfr0juWS9NqtWvfpc3bxFtqe9mgiDvYGVO70FoyK9liGOPVyPgj0ibHg88BYwvV3cjr2uR7U9Gi8LPvfkgbwhHwQ96nO1u4nSkj1dbSM+vw6sPc2qjz03icU9UPyUPbPqCz5txeY98h/yPBZq3TySXL48BFauPY51pT1fB5I94xQlPSGO/T2UZQI+xf66PWIQ2D34U4s9Qj5oPd5xOr2xLr69EMd6vLPqgzw6knM9Q4tkPehqKz0KRtE9+Q+pPEp7lz3G3Jk9sgxZPZOp/j1y+aM9io7UPKWb7D0QWLk9pnmXvNob3Lzecbq88/2kvYvbaLx/SM885WHBPPdTwzxcj8K6zF37vSxD7L0bnvK9EOlDvov9Eb7C9fS9Q4vkvUCkp73M7o29qYJhvTf4rr02PMm9MQjAvXGss72rPi+9uydPvDGZAj2PUyQ97zi9PbiNdj29UlY9DAJbPXxhUjy62oq7W0IGvZLL37zx9IK9PZtlvYLij73VeEm8i2ynu5m7FrlZ9UG9vcFNvj2bf76Kjmi+LNSqvbpJND2bxAi9b/DFu1UwWr3vp4a7riV0vfCFeb124Iy9wFuQvNEAbj0qqTM97C8zve0NvjrgLVg9f9mdPXbgoD2KjqQ9fa4CPgposjzx0nW9guKnvFg59Lz3dbi9DAIVvqg15b3Kwwy+Dr4mvlyP0r2F6zm94XoUvBZqrby9Uo495PJ/PGUZkrwehes7bcV+utobzDynV5Y9eHqlublrubz0bIK9w9PbvOdqaz00gPe7l/+4PW/wyT1txZ48ZRlKPeqV0ryvlH295j+EPB4WqjxLWQY6/yGdPDEIfL2VQ8u7JCgmPWHDM7yTGJC90m+XvV4pi7s+6Nm6YFSaPa62gjwtst072PBUPIVaU7zZPaG9ih+XvZ5eKT1uoxE9jnVBPZT2Pr0qGIm9CBsmvRDHzr1v8AW7BTSJPYhjdT0RpRU9PE6ZPV1tnT3KMoA9d5ziPFdbiT2/Dpg9BRLwPdY0gz302z+9r5Q1vc2qjztgVBI9FK4nvIEEkb1euok7dXE7veSDPrybVa88zF2fvehIzryDwKo9FfsrPARWXr0dOKO9w9PfvW1WDb2oNYU94QvDPfOOwz37Osg9CkYRPhovXT1SJyC7zhm5PStl8T14etU9LpCIPRDpDz124Bw9gLcQPu7J7z0T0B4+N/gsPiPbiT3sniQ9juSiPHo2a72/fXW9rwPHPGDlUDshjtm9HhZivaROkLzRAKa9UifovUkMGr0W2R49qvE+PhPQ/D29UvY8utrqPIPAYr1SuMK9rdinveJYD737Omi9N4kbvpyi+72yDLW9lpCXvR/0XL0i/T49Q4uYvZSHnb0tsiU9nKIjPMEXJjs4Z2w9QxxDPfOOhz2I9Is9aW9gvWznD76qz129cRsNPJvEkL2CUc290LOFvcEXRj2MSmq8ksufPHecYrxBYCU90QC2PSLbeTpbsXc9SFCIPVz+gz1uNAC8S8iTvb4wEb3NO848tRX7vC7/ITtTBWO92/mOvCO5FD0pXD89OgGJPYcWrT1g5TA9XP6DvDPEGb2Bc/K9p+hwvTSAfz2GyXQ8iGMNvcuhBb0hH4C98x+WvfFj7L19P3W90ES0vffkLb45RUe9EFiFPVFJ/T3zjr89Jw9jPV8HHr1dbWU9pgqyPZjd8z3YgaM9SFA0vUAThT28dIM9K/YXu5jdUzxUwWA9TBWsPTwsVD1FRxI8jLmbPMGoJL0rhza9dJN4POeMUD0VHUm9b4HcvQ3gfb3QRDC9HOsiPUCkn7uNKO06AwmWPYLih7y4HoW7KO3VvVMFK74s1M69g8BCvdcSUrySOgE88/0kPX6MmTx3LaE7oUW2PIY41juQMQ8946WnPfP9ZD1WDq091lasvItspzs41i09BTQbPo7kBj7yQb+8VOOtvVpkHb7BqBa+3NfpvY/C0b0bDaC76bcPvdBE2DtU46k9Ubh+PaJFpjzfT4E9+aA/PUCCSr08vWK9jSidvNbFTT1DHHM9CKzsPHh6pTxg5Tg9pnmzPcxdCzz+1Ky9r5QHvjm0CL5qTQm+jLkrvLEu7j2JQQw+HhYgPkKtaT3aG5A9wMqhOukmeb36fqq8H2PqPXPXZj5GlBI+KqkbPjVeDj6CUYE9RNhAPS5ukz2IY1U9DU/jPYMv/D3Chss9XimLO0T6TbxuEgM6ONbFO5F+Oz2ad6y8BoGVPLDhCb0730873uDXPfs6Fj53nNI9PL2ePQbwJj3XowA9Sup0vawcEr3fTxW9/rJTPQyTtT0AbzE+CWh4Pn9qnD3Qswm97XyXPdBE2Lp9P9W8EFg5O76far1PHpa7aryYPbaEHDwT0ES9vjDpPJ+rJb367Ws6OgGFPVz+Bz7UmsY90ERYuXbgXL2NKN28AbyVvOYdw71JDPK8e/IwvPgxhrxCPgA9ukmkvY/CCb7kg/a9dQJavBDpBz1GlKK9utruve0Nyr1mZia9SFA0vQgbjrze4GM9eemePQdfCD2VQ2M9TBWkPXBfnz28dL896gS4PS0huz2vlIU8SS6DPVCNTz2w4bk95WFBPH9IZ730bMa9tDekvcGoCL6h1hK+vcGPvQxxRL0Xt6G8BRIsvekmEb3HupC9Q4tMvJaybL2PU1Q8cmhZPYtsgz0Rpa08D5yDPFrTjLxKe1u97Q0GvTlFk72Hhaq9wMoZvch2Pjtif0m9vp+OvdQJvL1TdOS9t9EAvnEbjb1tVtG9q60YPFpkCT6hRba88BZgvfrtg73JVAm+7uvAvZp3Ar5wPcq9JzHIPLFQrz2YTJU7DwtVvGDl0Lsl5IO6sVD7vIxKkr2lLCu9QWBlOQ+cj704Z+S8JzGYvKz6bL2+n0o961FoPcQguD0py2A9ih8DPRbZTj2pE3g9I0rDPetR9D05RZM95j8cPU5AI71pb4C9gy+MvWIQmL3BF8a9B85BvaUse72RXF69yVTRvN++jrz4wuS8YOUQvB3Jub1DrQm9JJdXvRiVTD3Zzmc9WYaAPfFjNj7S3vg9a5o3PIVam72UZZS9s3v6PdejMD4g0hE+9+TxPKHWiL19HVC94JwxvJwzorxPrzQ8yAcJPrwFKj1H4XI9WDmkPa5HQTwhH6w9yxCrPWdEBT4f9Iw8S8hnvWQ7PzytaQ49WfWtPeCcgT3l0Ao9+lxFPXxhsjy4HoU6KhgVu1pkMz3qlWK9ejbvvf+Qir3uWlK9V8pyPEHxyz0fY049Iv2mPNbFrTwKaCK9AN56vf8hZb1CPri89iicuwWjYj0FNBG807x7vZ2Afr1ZFzc9JsLWPXzQ6z1XyjK9mZmZvDOiyD1uo0G8KcuQvMPTazwOLeK9sgyRPJYhBj0dyT09hJ4FPQfO+TzmHYe8PujRPZMYnD0EVu68Nhp4vbuWGL3mrpW8HcnFPIeFYj1RSc28jLkLvMX+Mjv0bG49woaHPfvLnrwaL8G9l/9IvT0Kgz33dTA9qmBUPaOSUj0jSkO9MCpZvRrAWz20WRU8k6kyPTy9Sj0Rxwo9PzXiPfmgTz19Hcg8AwmyPYGVET5W7Pc9FmptPT/GND1Q/AA9bcU+PXqlnLzarBq8VOOlO8lUwTsGgdW8ih8bvS0hV72ze/K4qaQGvX0dtL0Hzq29e4Pnvc4Z8b3ChsO9NBFevU7Rkb12T169Apq4vNy13D3baEg97C+bPHZPrjwIPZs7z2aFvWUZYr3EIOQ9RbYlPvdT47upE1C8JJcPPrZiFz6PMV8916NQvHlYuLzu66C8/5C+ux9jnjxrmre816PwO5LLD73whYm8QWB9PSegWT2cokO8iPQrPb3jFLyOdbU9FR0bPrQ38D34whQ9mN2DPFn1UT0s1Lo8qMYjvX0/Rb2Kjhy9jzHXPP6yu7u1ppm8HOtqPZVDpz1JLoc92/l+vC0hr7xPr9S7MzNbPY7k4jygGo88PZuRPQbwEj57g9s9ejabPU8eBD5K6rQ8HTg/vYbJnL0bnk69Pug5PEi/XTy7J288aW+gvO7rgDyCcwa8OUWrvXuDn7xAEyc+xku7PejZDDyt2Is9QKTfPPp+KjxpAJ+8VcEoOi0hg72ZKqi91xKuvVWfQz0l5Au9AisHOpkq2Lwxdwu+TYTVvQg9C70f9Nw8CBuOvdzXcb2RXOq9JzHgvX/ZLb2WISQ+W0IEPtnOJz367es4yJjnvblryb2h1rS97snjPLN7Uj3Y8LS7qs9lPSlciz3uyUM7q88VPN/gK729Uva8CyQ4PTm0mD2jAVw8vjBpvZtVXzwHX9g7ns3qvD0KH71eKcu48WNMPNNNAj2At4i9hVqjvcZtiL3njEg8NxoIPXh6BTw3GrA87XzrPRKDUD25a1E9SzdJvYAmgr04Z0S9WmQ7u+kmCb1+jLm8zO7JPNcSnj1LN1k9/IesPZRloD13nII8qz7nPPfkATwIrJy7XwfiPQU0QT4u//U9/WWLPVg5NLkMApu8ad5RvF+YPD3WxVU9HhYiPYtss71Cz8K9mSrovQgbvrwf9Jy8dLWVvHo2Mz2iI409gXP6PSoYkT0XtzE9VFKbvWneAb4py1S+YFRKvnh6Nb1IUFy85IOOvAMJWj0ep7A9RgPovKikor1Vn2u9JXUiPJyi7723QCq9SFB0vfYGu7399r29F0gKvhDH+rx7g4+9DHEEvSGOrT2uR/U9nxonPX77OruWspC9WBd3PNO8zz2adz4+ns1GPilc4z3Y8PQ7lUPLO6NwTT24r5c9MlW4PX0/Nbx9Hfi8YHYPPOTyJz0AAAC83STGu2NdnLxK6sQ7PnmcPXql9D3RAJ48ryVMPTOilLzn+8m8TBWovZVDz730bAY9rfrQPfFj4D3iWIe8qaQAvk+vKr6J0ra9M6L0PFdb0T3gLeg9Y118PH0d6DyKjsA9jCj9PFyPir3uWhK9RPpdvXS1zb0dOK+9+aCzvV66aTzwhYG9tvM9vTqSe72PUyQ98kGrPadXsr2nVwi+/tTEvZ88hL11Aho7Tx4WPFZ97jwMcZA9EOmPvWSqoDvvpya8AAAAO2ez+jyCUaG9P8aYvYlBkDx0tRU7LSFfvZRlmLzwhYm8OGe8vSJswL0BTeC9jzFPveCc0TwDCQo9aQCTPSL91j2XbhY+FmrRPewvWz3dtYQ854zwPQIrfz2XbgI9io7EvLbzLb0zM1O90m9fu0Ckhz39ZR89NBG2u5F+cz1Qjac8F7cxvRPykb0Z4py9xm2EvRlzt7xseKq9CmiivVfKkry8dDs9pZt0vfTb773uWiq+4en9vXA9Ar7hCxu+YhAOvpRlEL7BF769J6ARvURprzurPke99+SRvQaBib38h0y9fGFSPKZ5RzsXt829ZtVvvZ0RJTvn+3m9HqcIvTvfj7wFo4Y9sVDDPTxOkTzYgRO83LUsvZwzMj0tITc9mEzlvEYlVTzHKbI99NtfPWWIlz1H4a49JXXmPQgbjj2TGIS7W0JGvS/dgD0awFu893XwvR4W6r3arIa9vw6cPF3cqj0VHYk9SzdpPPvLTrxCPig8zTuWPRPyjb2fq4G9mSrYPEOLTDwPC7W7BoEdvRUdR750k2S+zhmRvX2uEr5z11C+ibCNvRcm07xxrIe9L92IvcKG5zujATy8+aCDPfkPqbsLk3G9ih/jvN9PCb7OiM69qDUxvmIQGL5JLo+93+ANvjm04L0wmfq8mSqYvKFF5rzvOB29eqUEPRovPbzmrgW9qRN4ve0NPjzfvv68mZlhvWsJ6TwExT+9r5Qjvq8lAr5OQN+9XdyGvGpNQz12T+Y9VZ+jPfwYjz3F/lo9G3zlPR6nCL1xG+G9m8SIvbmNBj1CrSk9wTmjPEAT0bxvgTy93SQmPYjS3jkJ+YC8awl5Oedqyzxgdh+92hsEvc6IQr2Bc1a9ZRmGvVn1Ab3OiHK8PE6xva8DZ7tFR6K86pUyugpoAr1a0xS9CWhKvfYGj7wIG8o9z9X2PQaBfT0Jiic96+K2O24SAziSXLa9Qj4IvQ3grbsCCWq8vVKGPAWjMrwpywA9+aDLPbiNMD7fT+E9lPYuPf1lX72QD/o8CKzsPRzrLj7KMgg+zarvPBSuZ7wZ4rA9MXctO3nHET0cfEE9yAfNPNCzeT2jkrq8kA/aPZCg8D3G3E09SzdJvJOpEr1KewO72F/mvJ8aN705RQ89rrayPXJoGb2Enh29pnmHu+84fT1O0ck9wFtWPj55Lj7dtZg98/2EPbPqCz1SltG88fQCPqWbdj50JDc+NqtgPmb3JD4rZd09bHhaPOkmIb3hC1M92F8gPkT67T3tDdI9SZ20PbwFkjxUUic9T6/UO95xcr0SFBc9uB69PbivWz2KjsA9k6mCPQwC5z262ko+DAKPPcrDij2Zu5Y4jErKvIj0u7xlGTK9IY6BvQlo1r3eAom8UPysPX0dqD09mw09ak0jPfmgBz2jAXy8uB6BvSPbob07cM68oPhRPDm0mDyWshw96Gq7PA8LA75zRoi9dQIiPVsgnT0gsKo91Xi5PIJzvr0hjqW8E9AkPS9MCD7hepw9tRWfvcRCrbxEaRc9i2xXPcqhmT13nEI8HcklvA3gPb0FowK+a5r/vV92873iWC++rIuPvUCk472wcgC9UI2nPeeMaDx0k6A9mubdvPFjnLztDao9MLu3POtRUD3n+4k8D3p2vffkYTtDHAu8+lytO2J/mTy7J888XweePVg5mD06kg0+TDcXPuYdHz3cRqM8QWAtPYVa0zzyQdu9XrpZvYAm8rx/SL+6+n4aPbiNPj2giXA83bUMvR3JpTyZuyY9MXfNPIEEfb0XSLS94zYaO662Yrv2Bq88YOUgPct/iL2IY309DeClPa+UBby2Yq88+lxFPeMUGT7PZm09HcnVPcE5pz3BqBw9hjhWu0CkNz1DiwA+bjSQPBUdKb2kTig9HoVruwUSFLxXW6E8lGUQvUHxt71qTWu9xCAQvQ8LZb2Uh029PlcbPRe3UTaxv4S9hjimvef7Nb54eum9A+dcvXgLHr5aZAu9gLegvApGpbyitFc8sb/MPLn8B7uoNYG9U3QEvBDpEz6+MEk9bHg6vD7olb0SFLu9cmgpvQBvtb3D0/u8TkDTvJmZmTrKMiw9DALbPImwIT6NBjg9NquOvKUsY7yR7ay9mneEvbaEPD0DCYY9utqqPH/ZhT0g0rs9BTQDPhUdyTy9wW+9ZKpIPYhjrT01XiA+EFjlPfyH9DuDwO49bHgiPn6M0T1kqkg9V8oCPTjW3T2ZKtg9yqEjPjlFZzxPHoY97lpKPas+9z3ZPZk9ppsMPWznq7yezSK9Tx4WPLG/rD0BvGU9I9shvSlcTzy30aC8PCw0PYy5Uz2uR3E9zO4FPkLPhj2oNb093EbvPbgeJTz99i29xLGuO0dy+T3LEPc9ZMxdPJOp0rx80FO92T1RvdJvZ73jNho9Nqv+vfypGb4gQZG9MLtvvdLeADxNhIk9kjrxPQn5lD0McZQ9KcuQPeYd/z3fvo47TtGxvU7Rub1oIqS9a5onvURpr73f4Iu7i2w/PYeFkj06Iww+iPS3PfyH9LogQQm9YqEuPXqlTDzQs5m7E/IJvUYlZb2cM9K8pnmjPW6jYbxyaDG9V8qCvNV4qbv5D629WKgVvPVKWTtKewu9HTifvV+YjDsbnr48L0zWPMbclT1a0zw9woZHPJF+Wz2SOhG9KhjJvUOLCr48vSq9EhQ3PdVWZD0tIYc9VuzrPZvmFT1Q/Ig8qvHSvFiohb1pb8C82IHTvKyLCz0OvnA9z2YVPK8Dx7w/xsy91AkCvkhQvL12vn+8nDPiOzkj2jzBqES8nzzUvQn5uL180LO8jSjtvJJcvjuqz8G9K4emvVBr+rwxCJw8bVadPPvLTjwr9ic9fR1gPVTBSD1gdj89QfFzPUgu/7tvgZi9yqG1vVKWob0mU829UrgivtAie736fjo9yHbWPY/CpT3gnAE+OiMKPt5x2ryFWlO9001qPYcWmTtYF/c8UwWPPWNdmD24jcY7fa42vFTBxL2nVyq9xLGqvVMFIb57gxW+8/0avjws9L1FtnO7qDWBPY0oVT2IY428EOnzvevi+r2jkmK9xEKNPHDOMD05tFi9/fYHvkW2F75hwxG+VFLfvYqOtL0wmcK9BaOSu3QkV72fPFQ9RwOkPd2TR7z1uSI95q7pPf6yqzzgC+M8UPycPZvEgLxtxX46bOeXvZaykL2mm4y9yeUfvKwcmjttxQ69O3DuvGUZQjzOGSk9vcFXvW4So7ztDQ4+3gINPh04Tz0Ltda8lPYGu1FJHTnDQk29DeBtvZ3vB7x1cZu7tRUbPclUnT1JnYC9+DGGvOCciT0/NW49ibAxPZMYsD3hCxM+dCQzPh4WND4wKpU9kA96vdnO9zqHFpE9urjdPYcWKT03iaU9TKZKPdzXATuad6y8nzwAvkcDEL2GySS9rfqQPcDKkT3+1IQ9qRMOPtSalj2zezK8vOPEvBE2XLwMk1k9F7dRvWb3bL1/ajw7KVwvPP32dTzhCys99bnaO7WmnT3UKwU8YTKVvIY4drxDrZE9xY+BPUhQuD2vA+e8owE8PfJB4z2MSgI+N4mpPSV1tj0cWrg9aJHtOxt8/b2oNU29CfmkPbRZhTwnoIk49GwevZXUeb1rCTG9yjKEvCv2kz2AJqI9tmK/PFRSkz08LCw9CfmgPFZ9dj1v8GW8LbKdvGPuGj0o7XW97zg9vfD0Uj1SJ2g93EYLPXo2izyL21A9qmDoPRSuDT45RTM+jLkhPlg55D0YlYQ94Qs7PZf/GD1OQNM8EaW9O0CCOr3fTxW9G57ePJVDQz0ldbY9ONZxPt21FD7YXz49ZKogPQRW/jzY8NQ8BMVPPSoYLT1+jDm7N4kRvUp7I7xTBUu9XUu4PKFFNjutaVY9N4n9PX/ZIz7O9/89vOPgPcZLAz4MArs90LOpPG+B5LzvySs9awntPSuHoj25ayk8S1mGvLivl73WND+9qRPQu0rqhLyX/0g9JJd/PeLH7L0PC5m9ke3cvOU/xD0aURY+3NfdPbdAID5Mpno9ETasvC9MpjzhelQ8/kM6PQisAj441u09WtMcPcPTmzwGgSU94zbmPT2b8T0hjrW8Lm6TPFg5xLypExi9NID3u1tCrjxyaJG7QBNhPOHpBT1seKq82F9OvekmUTwFNJU9EFiFPeye3D37OhA8zTt2vTcaEL0Jip88Dr6cPfs6AD5F2DA+I7nQPUaUhjxAgnI90LOZPbIMlT0lBgG8jZeWPcbclT0mwrY8GCaDPTjWCT6At5w9K4eGPCZTBT10tQU93SS2vMKGTz3fvh49aJHdvOTyHztApJ87Z0SJPR04Jzy5/Ic5845DvXSTGL1Q/GC978kDvFMFszz5D9m8l26Su9tooDxKe9O893WwPF4pcz1R2tu9w2TivavPlbzhC8M9jSiBPYqOhD00gDe6aCL8vKrxmr0YBHa81sVVPfMfUrzmrsW9bqOJvXL5mz0ibAo+8dK9POOlG7xMFXw9e4ODPe5amj1kzJ08qRNQOkOtCbwkl6+9tvN9vZrm3bwT0IS7w9MrPX9qdD2cMwA+f2o8Pp5eNz5yaGk9XdwWPSjtJT10JNe8yVQxvZaQrzz026e8cvlfPToBZT2+MKG9xtyVvVN0PD3fTw07CySwvRsN4Dt6pSw97MA5O/fkgTyXbrI8aW+sPbFQBT7Kw4Y9S1nGu36M+TtHcqk8PzW+PPvL7ju7llA8MubuPN4C8T0GgTE+DeBPPslUfT4BvC0+W0LCPcZthLx0k3i98IWZPGbVPz799k8+h4UWPnh6bT1wPQK90SIbPDJVQL3jNq69fvtyve0NvrxtNHg9DJMpPT/GzD35D+k8Lm47PXvy2D2rrTA907wrPXo2gz15x7k8xLFuvPrtM70eFmK9kxgsveLHmDzc1wE7AAAAPLn8Z7wLtT69TtHxPGQ7tz2YTB09Bz0zvSv2F7z7y4o9R3L5O36MGTz/If08e4MPPVrTPL0xCAK+Khj9vag1vb13nPq9xm24vQDeUr2VQ9u8DAI7PRGlZb37OmC97J48PIlBID22Yvs98kHPPJwzIrzcRlO9uB6FOuYd17w8LAi+qYLdvRsNtL2ZKnA9tvP9u8bciT3OiCY+Yn/Zu36Mib2ynae9xm3APayLcz2PwjW8UwV7PURpvzy4HrW9iUGUvWq8JL1aZLe96gRsvQWj0r0mwt69bHiKvbG/lL3Idia9cmjxPMxd2z1j7o49CtejvEfh0r2sHAi+ke3MvZOHfb1nRFE9Y11cvBGl3bw17xC9pE5gvZay7DxQaxI+BTTNPYVasz19rlY9xtytPeMUsT2mm7Q88IVJvRPQxDzn+xk9WtOIPcuhjT2ze7I9guIJPmfVkz0OLUo9g8AUPjeJdT72KAg+zF0LPSJsID3Kw7I8LbI9vdO8ozsc62I60t5QvUfhOrwRNqy8Uri+vW/wib00EY69NV6evQG8Hb2I9As9+MLUvEFgJb3EsQ49qaQSPvAWJj73U0k+duAyPuyePL2g+IE8xf5yPdY0DzzlYTG9iPSrPQ8LUT5/aj4+2c49Pl3cLj4yxEU+s3s2PrFQaT6itGs+ZMz9PbuWpD0OnEO98x86vSPbnT0Wat09s+rHPWx4qrzkg568K2XZvNjwlL0T0Ii9TKaOvZvmHTzIdua9RbbjvWgirLuzeyo9o5I6PKROwDvn+6k79NuHvHNGJL0Z4si8JlOlPNxGA70Q6ZO9lUMXvmUZzr0TYZO9ke3cvP+Q3rxwzgg6q8+lvFdbIT0i/Yo9Yn9ZPCoYlTp3nAg+VOPhPTEIqD35oH89XdymvCSXD73JVJU9fvsCPZvEoL262nK9AU2EuxcmMzzvyRO9VTAKPHecIr0BTSS8PCysPZ+ryT2YTHW9H/RMvC5uQ7yLbMe8mSqkPcWPpT2taW49VZ8zvfFjjLyJ0h48W0KSPUfhyj1YqNU8exQ+vTJVSL0FNNE8S1lOPfYGV70xCHy98/0IvmIQLL7ixwy+6EiOvPgxnj0DCTK92/nWvVg5FL6L2xC+liGOvMBbYLxKexM95/uJPejZyD2WkLc92oodPmiRtT3ptx+9q624vHNGND36fhY+utriPehIwj2uR929Q62FvRBYQb1IUFy8t0CSPE8eVr3mHcu9MLuHvC/dpDzJ5Ze9xtzBvc07Rr0RNhy8sS42vVrTPDy1pk8+54xIPSDSX73gLZC7SFD8PToBjT1y+U8954zQPSV1hj10tdE9K4cePRnigD10JMc9xCDAPLRZDT37OgY+lGV4PfVKqb0BvCW8juTePZSHhTwGgUW9ne+nOylcBz57g7M96+I2O/ypkT0XJss9nl4pO9obVD2GOMY94JxhPUVHIj2rz5U7jSitPIBIgz1c/hM9wTkjPT0Kzz0mUwU+MuYAPty1zD1rK9Y8JzGIO7ByCDyaCNs7DwvBPdJvqz3z/YA9MQjEPSJsKj6utvY9i9tgPQskmLzrUQi9pgoOvbu4kb3Fj+G8ejZTPR04tzyBBI298IU9vujZer5LyAW+Apq4vbdAmr1N8w47/5CivRX7Ab4VjLo84xTNPQiskD0W2Qo+i9vIPDqSCz1TBYc9FtnOu9V4abpCz5Y9PCyQPT55pD2qz8E9SzfxPeHpgT1Iv7W9UpYTvpF+371yiqq9Jw+jvbDh1b2lvRG+CflAvB6n2DwB3hw+6+IUPhrA2ztDHOu9O3CavdLepL2ezdK97uu4vaYKir3rUbg6SS7zPQU0aT6X/y4+cD0yPXuDwz3qc009Z7PavFN0tDyWIXa91lYMvTvf7z2coh8+2IG7Pct/uDwFNKG89gY/PfCFQT2itIe8FR1pPQn54DyDL5A9/tQuPkVHJD5rmvc78WPMu3gLsD2jkuY9oiM5uwuT+by28x091JqmPWlvnD3cRrO8MLsnvVn1vb1TdGS9GXMnvQFNNL1FRzI80LMpPQ4tsjvTvCO8S1kmvYv9Tb0kl++9IR/8vQc9OzwhH4g9SnuDPRlzwz0J+dw92/l0PvP9MD4VHck9IEG1PYEEPT1qTQM+u5bkPaabLD399jU9GXOHPL4wBb767eu9NIA3Oc07sj1kOy+9i9soPKg1TbvWNG852qxqPYAmCj3tDb442c6HvDSA1z2R7Xw8dJM4vA6csz1kzJU9VcEgPdGRCj7Sb/M9owHcPVK4zj1g5dA7C7UevszuKb6VQ+O9AwnGvfTbx72F66m90ytlO4mwIbxVn/u8FtkGvdeBczxuElE+1VZQPgxxMj6vlBc+FtkGPkrqBDyzewq93SQOPb/sPjxLN9k9Dr4MPqkT0LrPZjU9yHbaPdqshj2k3wY9U5aBvGx4Ej1pAKM9jShNvCzU+r38qcm9XkuEveAtYD0aL3U9BTSxPRWM+jyz6ks9Ctfju4qORDw+6Gk9H2NGvU5AC71Hctm8PZvFvFKWYbxK6sQ8aW/cPYof4z0f9DQ9ne/LvU2E+b2pExC9qMbLO6vPFbzRIkM9XwcQPsE51z1ioc49ObS0PW/woT1z1xo+000sPmdEGT5NhDs+gQQ3PnuD+z1bsQc+DpwvPhNhJz50JGU+HclVPhniaD1yaKE9wajMPejZbL3ecd69K4f2vDVeWr3mHZO99NtXPDtwhj2RfiO9vp8aPECkHT6NKC0+p+ikPeye8D2w4VE9cmjBvLbzbT3pJuE9RPrtu9QJCD1yaDk9CBueOtNNQrxUUgm+K/bnvZ+rhb2qz1U8eHr1PDoBTT23QAg+ZKrAPXVxKz4wu7c9FmqlvZXUmb0cWgS8gEgnvSGOlbzaiv26/BgbvXKKjjnvp6a8Lm4zvch2Rr1jXcy8z/eDvAfOGbz5oJe9RUdyvA1Ppz3qcyM+NV66u3h6db3u6wA9+aAvPffk4TvWxR29UGsCvfgxxjyKH8M89gZXPd2TZzw+Vxs9CkZdPZSHxTuQoDg88dLdPFTBaLzo2Yw9UrjePf32LT1tNDg9f2q8PYj0cz3qBOi9g8BUvtqstr2X/xA8a5rPPQHeCj1Di1y9WDlUPDCZIj1YOVQ9aCJcPYeFOj17FAa91jRXvRIUx72Pwt299gYNvkI+CD2dER8+CfmcPYY4Lj1rCY09H2OKPd/goz2JQT4+IbAKPqutGLwehes8BaPOPdnO171liPO9Lm5jvFMFQzzaG7w8nxrvvOLHML1LWaY8YcPTOmfVr73dJF69nzw0vfFjDDxtVpE9/rJDPeM2qjx80FM8b4EEvTqSu7wcfAG8JQaBuhDpt7tR2gs9io7kO5+rDb1FtrM7GsBbOyBBkT24jbY8AG/RvAu1Rry4r9M9SZ0oPR4Wcr1ns+I9INKzPXa+Nz3eAqk99pfFPdhfkj13LSG7DU9XPeYdFz07cKK9nDMivV+YLDzfTzU92IGjvBzrOr1MFQw8x7pwPR/0oD3jNpo79+QRvYvbYL0ukLC9PCzcvZhMlbxIUHw8RGnTPa8lbD1hMnU8TDeBPSCwYj1IUHw7uY0GPJAPmj1s5wM9dJMSvsRCJ751Aj6+z/cFvmNdlL0ofmw9jQbAPQUSoL05I+692T2Jva1pNr3ImDs6UI2TPZduGj3yQVe9jQYgPYeFIj2h1sQ8nYAmO1G4frxSJ5A8MQgEPeU/ND335Bk9XW3lvOf7eb33ddC9sp0fva5HiT3sLzu7FfuDPe7J8zySOhm9rrZiPEYlVT1uNAC8dy1hPIVa07uWkKO9b/BVvTXvGL6Kjpy9ne8nuo51IT178rA6uK9LveM2Qj2Syx8+2F80PgTFtz1Uwdw9sOHFPVZ9lj3eAnm94sfQvTAqmb1CrVm98rBQveELkztv8PW88fTKvMeYcz2RfnM9jZfePKrP1bwlBjm9PQqPPa62+j00Ed49UUlFPdBEOj4XSA4+ksvTPamCMTxoImy8oiO5uYPA+rwsZbk8wvXoPKdXyjoExbs9p+gcPsDKHT60N9g9CyRQPfRs9j0NTys+UrgAPjy9UrtO0YE9+aDnO89m4b1pAM+9rItrvTC76z0zoi4+UwUfPiXkAz3ix5C9rWneu30dWL29we+9io70vblrkb3rUSC9lGWIvS7/obwMcWw8uB5dPWKhSD5N8549844TPHUC2rxqvLC9RUcUvk7RD74u/xu+NxrUvV1LuDxGlCY9JeS7PcIXBjy4HsU7FtnaPbQ3ED0ldZI8jQbgPT5X0z1zRgQ9PQqnPOLHmDrWxRU90ERgPSxlCT1bIFk9QBMZPamCwbzh6T29uB49vVXBCDx++/o7V1tpvR6FizxGJZU8FD8cPlg5gT4PC20+EMc+PvjCFj5VwZw9BFZuPFMFS71XWzO+5dCSvRGlvTxseBq8gCaivEAToTuBlWu9FR2JvQAANL4y5ha+DJOpuzF3VT0RNrw8tmKHvZhMzb3vyQW+I7mEvfkPhb2ezda9waj0vJvmjTznjEi9H/QEvY0obbwsQ+g9YqHqPYVasz3wFgA+PQotPmsJiT1qvDw9gy+8vKFF5r2UZZi9EccSvfwYozy/Dly8o5K+vehqt72meRe+vAVUvkOLjL3lP+S7e/Iwub995T2R7QQ92F+Svct/yLvPZoU8guLHPPCFeT0xdxM+iPQzPoPADD6QoOw9wRcuPblrCTuZmWm9ZRmCvWq8bL2bVf+8qmD0PCPbOT15xzk9p+isPSQo2j2PMWc9+u2XPSXkAz0mwka8CYq/PDtwTjwwmWK9HOuOvcBbsL0KaKK9aQCvvcX+Or3tfN+9qDXNumBUkjxkzE29cF+zvdtojL10kzg8HFqku0+vlL3gLRC4G54+vLivt70J+Wi94Xo0vFpknz1AghA+oPgxPb3B5z3IB3U9UGu6vK3YXzvNqj89BFb2PWDl1D3S3rg97XxfvAdftD3MzNA9NIDnPADeer2L29S9b/AZvr1S3r3f4BO9cD3aPE2EVb0AAAA8c0YUO8bc/T0g0gM+ibBRPScxkD3/ITW954yYvFFJHb3x0g28pnlvvaIjpb0rZVG9AG9BPUATBz6Nl4o9pN8SPocWQT1fBx49WtPAPZJcvjvJVNE8C7WmPJVDCz1lqgA8yJi3PbRZpT3qBLA91jSPPf32FT0B3ia+whcQvhQ/xjwLJDg92/mGPfhTo7yR7bw8io7UPKZ5V71GA/S9NBEGvTEINL2EnlW9tRV7u1N0RD0FEpS7awkxvYcWObxWfe67lUOTPZtVdz3Xo+A9PCzoPYGV+z1VwQA9sVArPaD4MT2QD3I9DpwjPVg5bD16Nqs9f9ldPd0ktj1cjyI9fvsiPf8hfTxE2PC5+lxtPNBEeLwxdx293gJRvVn1uTz028c9NIC3NyBBvT3Qs709MQiYPbsnuz0V+/O9RbanvdEiyzwAAKg9PnmMvX2uhr3KMgQ9377+PH6MIb3S3h6+i9uYvZI6pT0K1yM8rPrgvc9mnb1xrLu8JeTXvYJzHL50kyK+Tx5Ivt++Lr7gLYS9Qj7ou39q3DxYqDU9d5y2vVK4lr0kl489mnecOySXBT5SuAY+Gi+dPNtoCL1tNHC90QCOvDLE5b2gieS95dCivAPnjLr5oEc8WKg7PqfosD3b+XY9yxAhPtqK+T2bVfc9WtM0PcgH7bwYJhO9yAeJvewvezz0bDY9juTyO5oImzwRpT08lpAXPSUGtT2PU1w96EiWPbByKDyrPrc8F7e9PdzXkTxB8dM8Dr48PjXNRT7mP5w9KVy/PTm0CD4UrgE+Ne+4PRDp2z2Wstw9GlESvc9mCb7Kw0C+Lv8jvqutgL1++4o94xTNPCv2k71tNGi9gZWLvaK0s71rCdG9fa6yvUi/hb3mrl297loKvl3ctr0Zcye9dJOYu2Eyxb2eXsW9dQIqvbuWkL3EILA6+DFmu6mCGb2KH6M7MQisutXnyjxtNPw9FybXPcSxtj2ynSE+8/0EPtobND1Q/AY+LNQuPnQk7z1E+r09V8q2PV3c2j1B8fO8gZVjvYmw4TsIPZs9lGXYPfypmT03Gki9EhQHvXVxYz0FNIU9CkZNvYmwnb3TK3W96ZXyu7uW0LtdSzi9VZ9rPHgL5D2F68k9s3vSvFkXlzwFo8Y9vVJeveauPb1uo609qmBKPlmG1D1jXTw8RGmPvCnLcDz8h/g9aW+kPfTbF7zRAGa9foy9PXgL0D1liNM8FtmavUgu/zv/kF48R+GKPRDHOrwFo4I8vjBZPEmdzL0EVka9ecfBvWBUHr45RQ2+OGdkvK62ij1okQM+TmIoPZAP9r1pAE2+0ysrvqOSOL5oIqC9LGWVPcGo0D3Hukg9kKDQvbuWPL7OGQm+dLWFva36vDyvJQ4+pZv0PLFQSzyGp7O9HTiXvdbF3TzGSy89BRJEPW4S+z0tsk09wFugOwdfuD1Mpto8glGJvAIrgz0IG9o9w2QAPoxKjj3zjpO8d74fvWezrr13nCi+WmT7vb1Sljro2Xw96ZVyPBDHOjvXEsI8io5UPepzAz6fPOg9FmqdPTJV8DuSy4M9pSyTPe0NZr2O5Jq9q8+FvT/GjDwJ+WA8dLVVvLbzPbyO5PI7KhjVO0FghbwIG169bHjOvRPyST1HcgE9rWneu2znu7tyaHm9pb0BvAAAHj7Nqnc+gZULPnS1pT0dyXU9w9O7PBX7O73iWKe9Njy9vbgeJbz5oCc96gRUPJp3hL3/kHY9yjJYPgRW/j13LWG8rketvWpNc7rAyqG6+DFuvewvyz08vYY9w9P7PBDpz73025O9CBueuqRwgT1kO0c9rfo0PU+vgD1+jKE9Di0CPbKdTz3mrpU9RwPQPYJRhT3V50I916PQPHxhSj2/DkA+dJOcPXVxm7tseNo8BoGVPfdT073+QyK+b1/TvbFQM73ainW91xIyPNejEDxtxY49/IdkPUymirvwFlA9zO4pPXKKjjro2WS9UGs6vfTbnz0awI899Gw+PRPysTwVHUk9ETY8PdJvw73Sb2e94QsTvJvEkLwofpw80SLbPBIUb71Jndy9xtwVPbRZhT3KwwI8ufzfPbIunrypEwi9ZRkivHh6hb3Huri8pnn3PB4Wqrs6knO9UrhGvVwgkT2taaY9bOfbPMGoxLxlqgA916PgPZf/8Dxg5UA9DU+vO2KhxjySOoE8HcktPawcer2FWqO9dLX1PCL9mj2WIW48Szc5PdbFjTxdbV091AmEPS2ytb1uo0m9rkcRPVFJjT06I5I9vAUGPhSuFz75D4U9sb+svKpgBL3J5T+7K4dGvSk68r0BTaC9e4ObveJYFzxTBac9oUXiPRnikD06kvu8tDe4vLG/xL3Ayvm9pHCdvb3jFL3u63C9r5TlvHsUjrwjSsu86EiuO9v5Jj3ImJs8RgN4PTtO0bzx9DK946VbPD5XizwGgfW8X5gEvhovE76jAZy9v+ySPcKGlz1yikY9hsmEvQ+cg7ztfP87J6A5PUhQvDt0JF+9p1dKvBE2XD3Idv67uB6FvTkjrj26Saw9heuRO0mdjL2MSho9EaXJPf8hAz5z18I8JeQDOggbLj2I9Bu9pb0xvef7UT2nV4o9ejYDPjtwVj2vJeQ8taZJPUFg0T3r4j49I0pLPX2uAD6DwDI9vp+qPeU/zD0+6NU93gIJPUtZxrxfB+48HFpcPTAqCb0OLYK93NfBvC0hHzts54s9+FOvPbWmiT01Xho8yHYOPdv5HjxgVGK9odZcPSnLYD38hyQ9XW1FO76fmjsEVka9SL8lPTOiMj4ibEI+yVTdPXh6VT3mHaM9/tSsPWgiXL2Uhwe+DeCNvUVHErxCrbk95/tJPEp7Ab53nIa+vg52vl1tcb5iEGC+l25qvTwspDzswCk9hsksPRSu5zygibC876cOvXA9urxZFy+9c0YUPABv4T0j2zE+2c6vPeOlGzu8dD2+sgwbvrdA2r2QD5q9f2qUveAtkDq0N5A9xm2YPfvLBj1uNCA8zhmJPVtC3j1y+Rs+oPjlPV3cRj0PnAM9uI3GOzlFJ7xR2js85h0nvGfVJ7zQRHA9JsJOvQ4tlr3zjpM8PZvFvO84Db2EfAg92F+WPLBygD0tkHg9ZDvjvbUVC76/fbE98WNUPVg5DD1MFag93gLRPTlFrz1JDOI8io6UPFRSoz1HA7A9p+jcPR4Wkj3Xoyg9KTriPGB2Lzx1AhK9oPgFvrBy6LxTdCS8jEoGvszu9b2At/C80LPpPG3F3rwT0Gw9Haf0Pdhftj10tbW8wMqBPWpNaz13LaG7qYLxvOLHhL1oIqw7DHEsParxQj0lBgG7W7E/PHEbjTsxCCw6yxBnvOF61DuCc0a8ibChPSuHmj34U5s9vcE/PZp3DL2C4v+9376SPVN0gD2mCoY8Qq35PMe6CD1gdo89bcVePI0G2L3KMsS9mEylve+nhrxyiia9aW+kvYC3FL4B3jK9oPgRvK36JL0OLc69m8T0ve5awr1B8fO8nl5pPfP9XL3k8l88LNRaPR041z1JLg0+OSMyPX/ZPTyuR6U9n6vlPVtCoj13LbE9sVDLPVN0RDz4U6M7N4lhvYVa670noJ29duAkvZvEaD2d7z89Uif4PeSDwj0HX6Q91VZMvET6Ib6WkE2+RpQKvgu1pr0jShs8E/JJPRueDj10tZk95j8svTQRtrxrmme9q60IPUaUVj2Syz+9kstHPTVeGj0jufw8+DFmvYnSHr2ze/K6FR1JvD0Kl7waL328wvXAPVTjnT2C4iM+6bdHPuviFj7WNBk+dJMYPTF3FT0BvE09+X56PRxahDz+Qyo9EaV9PeLHlD00EYY94lgfPejZnL0CKwW+Vn3WvXUCQr3tDd68HFpkPC0hvzx++2o9PE6RvfjCNr4y5oa90t5wPffkrT2dgL49uB5lPP1l/z38GPO7f9m5vehqq7ylvQE8B194vIVaI71wPRI9uydHPcKGJzskl788YOWIPfVKxT3n+yG9UriWvQN4yzzixwC9PQoXPC0hdz1SJ4Q9AAAIvTJVvL0bnv699+SZvUfhyjzXo+A9QfHTPHgLbD3jFN08cvmPvI9ThD3LEC89zF0DvXEb2b1N8y69bVYFPclU+T1Pryg+BvAEPggbHjsep9i9PlcbPDY8rT2zWcU9i9uovIJREb3/IVW9GXO3vE8eNryPMee84ljLvdcSLL7UmhK+CBu+vZ5eibx7g5+89bkavQrXi71Hcv293LVkPCh+jDpy+Q88ns2aPLUVn70xCBC+VMFEvrZi273/Ie29eHp1vaCJoL228zW9K2VJvR6naDzwFmg8woZnPP+QDr3/IS29ke2MvKmCCT1E+q09wvW0PX2u4j1eusE9vVLWPTm0iDwepwg8tRW7ux04i70py3C8rwM3vRUdCT3qBIg9io6sPSV1tj1wPRI9u5akPVmGID31KPC9zvdzvPTbFz0pXI87gLfQPNZWkD2t2Oc96gSUPcWPoTyV1L09FmpBPmZmSD6+n6o9glGlPQU0KT6ZKjw+t9HMPZXUkT1Qa549K/bPvTF3+b335PG9UUkdt1RSx7zsL+M9SL/VPeOlyzz5D8m9/fbpvfOOz71PHpY8pHCtPZJcCD6wcio+qMYbPrgeLT7J5Rs+taa9PdXn6rxK6sS9XkuEvRdIEr5SuHa94zbaPBE2hL0BvFU97Z4EPp5eAT0EVt48JzFIvGTMnbvVeCk9CKwcu2gAf727liC9vjCZvG008LxbQsI9RiUzPmznoz2GOOY8b4EEPAWjrj2O5HI8mExVvF+YBD2OdRk9wRdGPOyePDzIdj49riX8PVUw4j1TBfs92c4nPTQRtr1j7gC+heuBvZm7kr06knO98x+SvV5LID1LyDc952pLPMe6EL0Jil+8BaOCvCEf9LrmHYe9YqEGvnA9ar2fGme9sVD7vKs+17vWNJs90ys9PcNkmjyezZq9WmSDvclU8Txwzki8ZDvfOpyio7uxUCO9bcUWPbPqEz30bII9T69EPVFJ7TyCUaU9jQYSPvCFBT4NT989TkCbPQ8LBT6giew9ZKqwPK5HWb2ZKmi9NqtevE2Edb3/shs8dLV1PJayjL2SOum9o5KCveM2Ij3plfI7/yGtvcqhHT3JVJE9z/eTO15LKL2Nl5K9Vn0Ivg1PP72yDOE8+MLAvYj0q72nV449p1e+PR04Vz1nRKk7M8SBvKikRj2nV+q8/fbRvT81Fr7HKZK9s3uKvVK4Nr3TTdK9HcmFvNbFbTxc/oM9K2VZvKZ5y72Pwt29EvLRvLIuDjzO92M9YTLhPe+nOj5iEGo+mSqgPfYonDsOnLO8JzFgPZMYyD2GyQo+b4HMPYJReT2itFc8nYC2vMoyZLyxUKc9Gw1YPQBvqb0Z4qC9zO61vVg5xL0xdy07FYz6PBiViD1hMok9VuzPPb3B9zyF65G7qz6DvVTjB77xY/C9ILBqvTlFRzyQD4o9/fYNvd4CE76Ensm9H2NOvO/Jp7156S6+zaoPPL3Bbz0ukJC8wRcePUCCvj2Wsug9fNCPPYhjTT3lYSE7coqevEI+6LynV1o9gZUDPB6nlL0ofgy9MzPfvYxKSr2uR+E8/yE1PUp7CT7iWKM9XCCRPVkXxz1DrY29iNI+PJRl2DzxY4Q9L92kPP8hFT2MuYM9DeDtO3vycDynV6Y9pnnfPbq4NT2MShC+WDkCvlg5sL3lP8y9fGESvgWjKr1gVDo9OUUvPa3Ylz3njMw95dCyPS0hgz0Uroe8idKuvC6QMD03iaG8Abyhva3YP7zjNpq7XW1FOrFQG72vlOW9wobnu/rtrz0Fo549juQgPlZ9lj01zY89Di2SPIj0i7xK6lQ9bVYXPgBvQT4mU/U9JeQfPoy5ET6EDX89ZmZmO9Eimzt9PzU7UidAPKkTID1g5Yg9SZ0aPgrX9z0Mk609HoVrO/OOw7yyDCE9MuYuvJm7jr0KRr29GJW0vXZP/r1oIhC+g8DWvRDpx7x56Ua9F7fRukgu/7x0JAO++lyNvUp7z705tIi9IR8UvaZ5p7ynVyo8jShtO5FczjwCmhg9HcnlPViodT00gNc86pWqPccpoj0ep9A9t0CCOx4WIr2gifC7ldQTPr/s5j0OvuC89Sh8vLQ3ED3/IQU976dGPEkMqr2TGLQ8tFk9PbraCrsubpM8t0CKvRgmA72+MLU99UqJPeXQ/r05tEg6c0YkPcbctbybxGg9nYAOPnlYsD18YTK8SFAMvaFFRr27llA8EoOQPdLe4Log0k+8nKIDvBZq/bw17wi9Gi9dvRZqzb3YX5K9Z7OmvWPu1r2NKK29woY3veELk7skl988hJ6FPVpkgz0rhxa7GsCLvarxQr1F2IA9V1uxPRpRrj2t2D+9aCJsuzC7Jz0u/zm9BoGlvBPQoL2MSnq907xTvdqsujymm6g93nFaPVrTdD1B8SO81jSrvY2XnjzqBAo+hVqXPdtowLumCl49iPRTvXsUAL6C4o+9bVZ1vaOSGrwMcTS9CKzcPEFgBz6Odfk9l24ivRniuDysHJo8Lm4jPMZtNLsFErS8jLmrvaUse728BYK8CBs4vi5uE76giQC+EFgFvvs6OL7eApW954wEvp+r1b0awJu8lPZePXuDBz2BlSO8BTRxPBWMuj0yVQA+1xKCvMZtlD3n+4m946Uzvuf7tb1Vn0u8qs9VOjhn5D0CK58976e6PakTWL0UPza9si6avTVe6r1MFZy9GXN3PPaX3bvAWzC9fvuavPUosL1xG8W9liEuPL99ET4kKDY99UqZuw4t0jxc/ls9T68Uu+84xTyiI4m8k6lKPaFnszwUP4a8UUmNPEFgkT2FWiU+CKz4PdZWjD0zMyO9HqeoPA4tkjxrK1693STGu1dbsTsAb9E88/0kva8lyL09eeC9pN9mvR/0BL3BF+a79Ns3Pce69D0l5EM+vjAHPj5Xpz1EaYM9wFuQPGJ/mTzn+4m9WRcdvpaQu70i/RY88/10PBDH+jssQ5C94XrUu5Op8jyfPAy9MCopu8GoBL35oKu9XinrvKFF0r0cfAu+u7gJvvdTS70T8hk9OUVHu2Zmur20N5i8vVKWvVHamzuKH9s9MCoHPszu6T3arMo9gQTdPYC3YDwPC+U8fGG+Pdk9OT2dgOa7kA9avOvijr0LJEi9IY7Rvc9m7b23QAK6UwX7PfVKMz5eKec9Y11cOgisjD3heiA+Qq3hPbN7Yr1c/oM8mnecukvIJ7yIY6U9veO8PW6jCT1v8C09s3vCvPkPkb3gLdC8LGWZPE5iEDwSFBc9v+x2PcnlRz1aZIM9H/R0PT0K/z1a0/w99UqZPb6flj0FNLk9000qPWBUIr15x+m8zhkTPlMFCz5XyvI7HTjnvMxdSzuWkM895j+EPXgLJD3xYzQ93nG2PXKKsr0pXA+9U3R0PRsNkL2DwGq8iUEgvMe6eLz6XCU9sb+8PC7/obsOLY69cmhpvRE2zDyPU1Q9X5h8vQrXQ73Chqc80ZFcPffkQT0Peso9ih8jPd5xGr0W2eK9VFIHvnL5r707cB6916OQPKUsO70r9le9jSgVPct/yD2ze/I6KcsgvYGVI71E2PC7u5YwvG1Wkb3+slu9E2GnvVg5tLnKMrw9nl6VPSnLKD0ubnO9SFDcvZ884L1uo/G9D3r2vDJVoDxkzOU9TYQdPki/GT50JJs97lrSvG3FfrqV1Gk8N4nhvGJ/GT0SFGc96NksuvYGbz2adxy7vcEXPSPbhT03GjA9VOMlvGkAJ70hH7C9CBumvXGsp71gVIK9d5wiOwaBtTztfB88Nc07vPyHHL0BTSy9gy/Yvb4wwb18YdK83EaDvGQ7H7zx9Cq92T1BvWWI07zhepy9S1mavZhMib0AAJC98rAIvpCgpL15WKi7e/JIPWDlSD0bnm49r5QNPWIQAD1ioVa74JxxPK5H+T2NlxQ+G3ztPczM+D2QoHg72PCkvOf7GT3ecQA+oiNpPYJRKb0wu3c90036PVN02D0W2U48e4MHvaCJ0DxioT69XP6PvSO5/LwhH5g9LpCMPcNk6j20WQc+ne+nOhUdAT2Gpzc8VZ8bPSh+bD2dgCY9rPrcPEku7z3RAOo9r5QLPrn8Oz7ImIs9zhk5vRbZDr2AJtI8VFK3PV5LhD3n+4E9TtFbPmlvYD7Y8Cg+0QDmPSuHoj2ppJI9eqV0PcKGoz1WDq07cazDPdBE2LnzjtO8cM4Iu8E5Az2SOoE9RUcSPcnlP7vHKZo8XwfyPXbgfDwQWKk8rIvbPF923zxE+pE9ZYgDPQFNJD1JLi8+cD0YPmx4+juAJrK92F8evQ6cnz0lBoG6aW+wvLlrub0Ab829ayuGvBe3UTlQazo8UpbhO+/JAzx++4a9EFg5vffkyb0zM1O9uK8DPUtZxjzDZMo9B84nPmIQGD4tsu09hHzQu8PTY70DCUq9r5SNvawcmj1j7oo9i2z3vJvEALyg+AG9/7KDvVHan70noAm8ufyvPUwVTD2hZzO8Tx6+veVhIbvaG5w8DU8nPYBILz3dtYg91XhJPXqlTD1O0fE8PZuBPZayLLxYqMG9pb0pvVMF8z06kks90QDeOp3vRz3ecaq8v32NPSEfLD2hReo95q7VPCQodj3fTzE+14H7PSzUyj1n1QM+zar3Pce6iD3PZpU8glGhPb99oT0MAk0+uB6SPmIQXj7oSB49l/+EPURpNz5fmAQ+VMH8PbdADD7DZNY9hJ6tPN5xpj1ZhuA9uydfPY/CBT2EDY887Xy/vJwRZT1Keys9ryW0PWSqoD230SA9F0hgvR04Nz1Xygw+ns1IPlFJCT7JVCE9hevRO0dyhb0+6IG9GXOHPIEETT1CPii9SQxivKZ5H71SuOq95WEpvsqhyb1JLp+9KVxTvpjdS768BY69qz5/vVmGzL0juYy97XyfvT55lL3lYRe+HhbSvWdEWb3gLbS9dJPQvWUZhr1OQM+9Nxpovbn8B7q5/Ae7QxxbvWJ/ubw41vk9JJc5PhSuAz4FEjw9oImYPVBrWjw9m6W8e/IQvadXQr0Zc/e8NjzdPGIQjD0IG6Y9HhYKPAIrhz2UhwU67C/7u7By+Dx/SN88rWneO+7JwzsRpe093nHOPamkFD735F0+Yn9pPnEbgT57FEY9rdifOwpGfb11ArK9VOP1PGDl2D1d3Ia7T68sPTeJaT3FbWQ9ne/3PO18vzwRpak9yqHFO+XQIrwmwj49HhaePX77+ruuR2k92ax6OxQ/ir2utkI9rIubPPFjTDxTBSM86nN9Pe18jz0/xrg9GeIgPmezGj5WfV492/levDVeyrxFRwQ+2PD0PRPQHD1YObS5nREluxgEXr3oSO47g8DaPA3gbbxW7M+8Gi/dOgbwNrxioYY9mgibPNobhL0xdwW92/k+PJkqUD2PMec8+zrAvMh2nr3ZPRk8UUmhPaCJ/D1yaBE8fow5PPyHTD2rz4k9LbLFPbfRQLwOLcq9IttRvRzrzr3ZrPq9coqSvT55tL0IrDw8eek2PRbZTr2AJmq9V8ryvDcamD3heuQ9f2qMPBPQjL2QoBg9CYrPPEhQfDtm1fe8ZDtfOwAAgDwjuSQ9nzwUPRNhwztQ/Ng8JQaRPM2qVz14C4Q9wRf2vMBb4LuDwDI9pnkHvf32XT1YqG09EMf6O8xdizss1No9DHHYPfHSyT1yaMU916PwO8qhtbx24IA9gZVZPsWPBz5GJQ09dk+6PTarbj3njEi8SZ14vRov1b3oSOa9tvP1vZRlcL1Vn4u8BMWPOnbgPD1TdES8TKZyvQAAsLxp3km9dy3tvYSeyb294wQ9hjiuPb99FT6Xbg4+E/IDPpJcnjyGyag9zO7VPZ7NyjxZF9c8INIvPa8Dtzx1As692/m2vSDSy71bQta9WfUhPXEbfT28dNc9yeXrPXDOCD2ze/I8CBvKPSjtJT1SJ4S9iGMdvmBUjr0SFBe9woazvU2ERb1MNwk7jzG3vRrAm7wzxKW9MJlivXEbhb2fPLC9gZX/vYeFcr07cE49hsnMPUwVLDzarK69dZMAPWUZlj0c62I7HHxBPK1prjwqGB09pgpGvPMfwrzb+bY9hesHPkW2c7trmsc8PujZuUFghTw/xlw72T2JPFHaC71XyvI8jLm7PDF3rbxc/hu9qDUFPRnikD0gQUm94C14vbWmIT0pXMM9VFL3POXQGr0DCaq9bTTAvQisfLwT8ik9WfWdPfKwKD22hLw7AG9pPVfKCj0CCWo9cRu9vDF3BT2LbGc7ZKogvNqKpT2vlEU9ayu6PYFz7j0JaFI9ObToPOm3Tz1xG3U9nKKjO/p+Uj2vJZQ8klwWPSbCxrxp3pU9EMc6PamClT2mmxw9D3q2PNJvbz1aZMM9yeVfPBxaDD0AAIQ9PzWyPQpGtTxUUie7Z7MMvoeFsr0McZA9hJ7NurdAQj3C9di8taYBvdEimzwD58Q9FD92Ppaylj4wu1E+dXF/Pg3g/T2jkro82IGTPTm0ID0Xt5E993WQPYeFejzbaHi9DAJrvEATlb3iWNO9dr7Pvcxdn72bxPS9sp3vvEs3Kb2GOFY722iEvWezqr3c1+G8aABvPY0GmD0FNNG8fvsovt7gV76d7zW+RbanvRZqjTyg+Ik9vjDdPeJYiz0zxJG8Dpx7veCcgT2ynUU+P8YwPiV1lj2taZ49HFrcPcBbGD3uWoY9HHwBPaZ557wsZSk9BaMqPc7387ziWJc8WYaUvQN4Ab4K10O9xylivWKhVjzxYwS9GsADvoeF3r2vA5+99gbfPFmGODtm92S8WyAxvZ3vtzwN4J08mnfIvQpowrw174g9i9uYPFio9by28328pN/mPXsUPj6ynSs+Abx1PdjwlL3ysJy9hetRO9nOi71bsX+8tvMtPUw3CbuNKG29AG8BvRsN9D1X7A0+ejYFPhniKD3sL1u88kEnPRX7Yz2yDMG9KO0tPLDhgT22hJw9N4lRPZT2Tj1CPqg95/tpPC0hET7TK/U9PnmUPSh+TDybxJC9l//AvJmZWT1Vn/s97Q22PawcIj2KjgY+j8IjPuoEwD2L26w9FYxKu0FgDT0+6Dm8a5o3PEwVjDrY8HS9XilbPejZHD0NT2c9Vg7dPfyp8Tz+1Di8veMcvZHtiD3/kKI99GzWPct/4D0D58y8DHHsO9MrRbwehSO9hJ4dPULPRrzV5yI9I0p7PLQ3+Lx9P0U9EaWFPRBYtT2qz7k96Nm8PPFjFL3BObM8FmrNO0mdoLwUrqc9ppsOPpOpHD6MuYM9r5SFvOhqo70aUa69YhDMvSXkw7xFthM9Qs+6PYSeHT1EaZ88dr5/vP8hFT0g0s+8XikrPDSA9zvYX7Y8ad7RvM3MjLtBYKm9fGGivMZtLD2lLIc9oIkCPsZL8z3jpVs8N4lBPHUC2jvbaAC7mbsWu8nlD73f4Ks8JsJGPCtlWTz3U1s9SZ2wPKZ5R73wFkg7bjQQPg4tND6NKGU9T6/UO3jp5jxm92w9xCDwO9BEuLyEnl29NqtevaROBr5lGYq9KjoaPTVeej3S3rA9TBVsPLaEiD2J0gI+CtcjPJ7Ntr0r9je8DHHMvJvEnD3ZrHo7CkZ1vZMY9Lx+HQi9hevdPVK4lr0V+0u+SnsvvhpRpr3Idt68VOPVvP+ylz1uEis+c9d6PWiRrTthoX696nNVvQbwLr32Bqu9EhTTvXQkd71yijY9EMdavLivA7yAJuK8ak1zu49TdDu0WTW8k6mSPWdEMT1NYni9eHqlOphMlTvix6y9x7r4u/+Q/jvmrpE9NO9gPa+UlT1p3hG9002CPOSDCD5GlPY8zcw0PUI+cD14CxQ+VTCGPWBUgjyC4o89UGuKvF+YDLx/2Y28juRSPJRlML2copO99igcvA6+KD3pJrG7gLcgvAU0cTwEVk68HOvSvHzQG70PC6G9qvGevWgiDr53LTG9iGPdO2WqmD03GmA9MlUIPTOimD06kv89JXXuPVXBqDy2hLi9RUcqvXlYsD0KRtk9HFrcPQ8LDT6g+Nk9ne/HPD81jjxeKSu97XwfPJrm3bvpt2+9awl5O7PqAz1RSR06lUOLvI51kT3TK909w9PnPf2HAj4ukCA9BvDWPFD82LvswBk8exSCvbNZxb1kzB28fa6Svdk9Ab7uyfO9odaAvdk9E77V55q8H/T8PIbJHD3Y8Dw9hqd3PMZtoD1SlsE92/kYPoeFDj5z18K8c0aAveSDzjz2l728QWAdvU8ejj09m6E9x7omPlwgDz5FR549Ad4CPS5uI7zF/nK9pb1Bu40obbvAW2A96nO1OvFjXD2oNT09e4OvPRHHkj20WSW9vcEfvaTfRj0tIV89yxDHvOAtgLwjuXy8TBVMvZOp0ryjAby6EOmLvS5uu73EIFA8b19PPVn1ObtwPXK9JCgevRPyoTz5D0k9ke3UPdCzOT2+Duw9hA1/PRbZRr2kTmC8RNjQvIeFYr2rPuc8veOkPHSTGLy8Baq92IEzPHuDkz3swAE9H/S8vNhfvr1GJem9DJOdvSEftDucM9Y99NvHPGKh1jpYqIm9TfPivQaB2b0dyQW9j1PUvbwFKL7pt8+8nYBevZYhbrzmHds9TYQNPCcxCLvmrvE9dCQBPnKKvjxYOVS8tvO9O/H0mrxJnRC9YaF2PBQ/Lj21FTu8KhjNvYnSFr1Q/BC9DeBdvTXvGL0G8DY8JQbBvW9f0708TpE8F0iAPFuxPzroSIY9FyZjPceY6z1hw0M9CmgAPtNNPj556b49gnNGu2Kh1rvh6a090006PhovNT5HA4g8aQCHvdQJgL1txZ68LbKxvRE2vLufGi879bkiPf6ySz3LELM9GJWkPeOl27sofqw9fa42Ost/mLzx9Co8XI/SPH77uju0N9A9fNBzPWIQoD0kl/M9toSYPa3Yvzxwzui8NBEmvbn8370T8jm9cD1qvD81Dj2R7TS97J7wvR04p70awO+91ecqvVdbMTwBTWQ9/WXjPeVhQT20N4g8m8SoPV8H4j1kO1c9R3IJPRGlJT1hw4M9pE4gPEdyzT3lYaE6S8iHuyxlnT0bDVg9lbL8PL99hT10k7Q9uyfPvCuHxrzZzvc8tvNtPQaBVTxE+o28xkvrPQ6c7z3RAD68V8rCPLBygD24HgW75dACPeYd4z2meUc9rBwivfs6aL3HKaq85h1XPYQNFz3swLU9ksvDPTSAl7xm97S97XxfvFdbEb2V1Gk86nP1vIQNy70G8C69iNJ+vXxh4rwDCUI9/5CKvfJB372dgBa9fa6KvapgpDwRpb07dk/ePF8Huj3eAgm7V+wXPb99AT7QRJg9Szf5vMe6WLy848Q8bcWOPJSHoT0jSrs7jEqavNcSkjzXEno9AG8hPRbZ1j180Ls9c9emPdXnKj7XEpY98dJ9PSEfAD59PxM+Ne+0PaIj3T2F6509c0ZUPOXQoj2mCgY9E2GzPQG8lT1Ke4M7vcGHvK8lgD05RUe7r5QFPVZ9FD4ubtc9002+PZduIj3EIBC8ak0bvQmKy70wu6e9mbuWvNQJiD3RIlu8yVRpPZ3voz3UCYy91Xg5vRsNlD367fM9PL2uPZyiA71n1Q+9UPyMPetROLwN4L28O3BmPc078j3IdiY9/rIzvTEIJD1ifxM+rfo2PgFNaj7UCdg9bqORPZYhhj1O0RE78dLNvLQ32LxJnYw90m8NPlZ9dj08vcK8Imw4PYMvND3BF2Y9ejbLPdcSsjvqlYK846VTvTQRtr28dKe9p+hwvUT6BT0Peta84ekVugxx1D2utgw+kjppPfs6KL2wcni9kxhEvKwcMr0mU4W9ejarvLDhKTwsQ1w9LSGrPTm0xD1txdY9Dr6cPSuHtj1MFSQ9H/TsPKIjObuvA2e6i9uoOwU0QT3G3LW7gEgVvv1lT73fvoK9vp+aveye/LsIrHS9w0J1vQskjL2kTji922hgvMlUpb1VwZS9MzODvKRwOT49m0E+Tx6OPbDhjT0dOGe8pnkHvJhMLT0V+8+9lrISvuYdw71LN6m8okWOPXo2Cz62Yn89xf56PeHpyT3lYcU9GAROPWWIrz2OdVE9GeKoPKFn8zyIY107fNBrPYqOLD2fqx29WKj1vPKwMLwBTTQ9fa7mPF66aTxQ/Gi9dJM4vTqSIb6fPKS95dDCvNNNlj0kKA4+XP4dPtMrXz7UmsY9Q4u8PX0/NbvTTUK8IR90uiNKq7w/NZ67sOFpuwxxiL0u/0G8dk9+PVUwAD5YqMk9qvECPbPq87wK15e9HoWbvI0o7TtfmJA9lpDDPeAtED3baAY+eHrtPfd1jD2KjvQ97MDdPbaE2D2AJgo9TfMOPG/wxTumm5Q8f2pcvHL5w72lLDO+liHWvRdIAL6ynV+91JomPFBryrwPC1W8PL3Su9LeeL1fB/68XP5bPWgipD1xG6k93NeZPQAAYL2fq5m9x7pQvbfRKL2Zux69iUGgvJF+C731Som9CYp/PG4Suz3JVEE8g8CGvQTFbzwK1+M7xf56vU5iKL21Fb+9oWcVvqIjCT38h7w9aJGNvFioTb3GS7O9H2NuvJwzsrxK6rC9TtGpvVuxj71c/o+9N/gIvtjwHL6PU/C9JQbFvU2Ebb1OQJ+9hjguvY0oRb3rUay9rkdZvWbVx7zgLVA9tmIXPgPnjDkibEC9sOGpu8/3Az00Ebo9BFaOPdVWbDtUUtM9vAXSuy2yRb2EDSc99gaXvb4O/LzIB9m9klyGPX4dAj71Stm7e4OvvEVHCj0Urq89waiAPYqObD2Hhe69ke0kvnh6vb0MkxG9gQTJPV4p2z3uybM9qs/9Pd9PEz6jAbA99+TdPTJVoDwyxLE6s3uiPIVap70mwga8j1PEPGfVp7wJaPK8Qq0hvQ3gXb3J5Yu9JzEYPQDeej3l0DI9arxEPdbF2T2/DkQ9aQAXvTSAtzvoagM9M8SRPGHDk70OnCm+bVYNviPbib2HFr29r5QVvVz+nz2Ccw49HhaavbZi37yVQ2s8guLHOQxxnD3/IdE9+Q8FPjGZij1TdAy9nl7JvNY0bzr+1Ai9y6GFPLiNljzpJsG9rBwOvupzFbzn++k86SbBvUMci7ydgJY98/2UvRPQdL3BFxa9pb1ZPV5LAD2hZ8M8EMe6OsNC/bycM+K7zMxkPXxh8rvRkby8OSM6vfd1kL335GE7SFDAPajGAz3whQm9HOuOPct/mDz9ZTe8zhmRu/6yqzzHKZq8+X7qPJkqiLxvgWS8gy+8PIAmwrzn+xm9yjKkvRlzl73arPK9hetpvdO80zyuR409pSzzPMbcJT3gnM09xY+pPSEf9DtuNIw9gQQFPv1ldzu843S9WKglvQu1kr17FOK9CkYXvg6c670/pPO9Z9W3vMQg8Dx8YcI8sHIIPczu5T1rCQk+WKiVPTLEsboExS88Vn1ePWBUmj3+Q1o92htcPaW95T0dyaU7CfkQPQfO+T399h8+QBMHPtejpD0V+yU+PL3yPIv9Lb0y5pI9MlXQPK36qL0kl/+4/fYdPfP9tLwSFIc9BMX/PImw4bvXEuK87XzvvGEydT1NhB0+rWkqPoan3z2IY9U9orQTPov9Lz767Rs+7slDPiBBlT2cM6K8U3RkPe7rwLvo2Rw9bhLTPLByED13nK49XimDPbq4KT4V+3c+8dKNPtY0DT4DeAM9s3vSvKOSAj3JVIE7i9vYvc/VFrzBFyY+l27KPVKW4T0aLwE+BoEJPm4Syz2Y3UM9/tR4vN0ktr2t2IO9TtGhvfYGz73PZg29jQbwPDf4wjkwKgm9Iv0WvQTFD7zh6X09ehRuPWQ7Vz2BlYO77loiPI/CtbvswDk7idKSPU8ebj0tIYc9CySYPVHaez2Rfms9m+aBPfAWSD2kToC8hxYpvcX+srtX7K+7dy2xvAU0AT2AJgI9guK3vCv2n72Zu469h4WaO/vLvjw3iVE9rwMnPlpkUT7UCZw9IR+kPafoqD3yQbs9pE4wPWfVl73RkeS9AwkOvlWf972Y3bO9VZ8LPPwYczy/DjS9lpCPu2PuujwHPVs9wobnvIPA1r2C4qO9AG+Rvb3Bz7178rA4zMy8vfJBT73h6dW7kjrRPLQ3WLykcCW9j1McvVg5lLwgsFI8SQwKPbgehTppABc9xEIPPs/3Iz7LoQW8ibAhvYJRybuL/T29cay/vXVxk725/Ic6uK/Du4Y4Fjy62gq7xf6iPLByyLzY8FS9XdxmvNJvFz3WViQ+ZtW/PZT2tjx6pXQ9gnPGO21WPT0mU/U9Qs9mPSNKiz2vAwk+sHIaPnuD5z31uZY9SZ3APVRSqz0Rx4Y9veOUOwxxXL2I9DO9pE5YPSoYKT4mU5U9aJGpvc6IcrzaihU+2T3NPVUwhj1kOx88EaW9vEW2U7yFWp89GXO3PXbglD2pgv097MAxPsPTCz5VMCA+awnNPZYhTj16paA9Qq35vD55OLxmZma8EOn7vSXkg7xZ9b09l//Qu4mwgT1xin49vVI2PS/dpD2ze3I8Z0Rpu2pNIz1Ftts9dy3VPfP9uD2h1pQ9hVo7vQTF173snjw7KhgVO9k9qbzDZKq81XhxPXzQ6z2PMTU+5WEBPsxdQz2wcki9riV8PWuayz2pE6g9/tR4PZp3BD3gLRA5cF8HPDC7d73u64C9dy0xvekmMbv67es4p1fKOp+rPT2sHM699bnyvfwYg71pAI88Ne+APSGOvT31KFQ94At7vZ+r7buI9Bs82IHDPBx8mT0FoxI+0LOdPYjS1j2+ML09iv3dPfwYdT5pb4M+uI0mPTC75zw0gF897uvgPOOlG7vjpZs5bVY9vAUS9Lw734+8JeRjPI8x7z1wXyE+2c73Pa8lED4rZe09/BhLPUs3aT2WkN89vw7UPTcaoD1c/ps9jQZwuqfohL1iEGi9J6AxvWiRVb1cj7a9/Id0vJF+wz09Cts9q8+hPSLbeT041sE9YOWkPVioLT4pyyY+Qs/6PXechj3dkwU+lGWIO3lYCDzk8ic9x5jrPNSaLr1++zK9yJjLvLn8BztrCTE9rrYCPeXQojvZzi89+zrwu9EArjw7cCY9PldbPV66Wb3whUm9pHAdPNtoSL17g288DwtlPc3MkL39ZQm+o5LOvSQo5r24HtW8/kOKPOhI7rxQjZO9fNBTPJaQJz2DwJq8bqOxPWiR6T3o2Zy9vVKuvTjWJbzImFu8FyYzvJvE1L36XLW9CflgvPRsXj2z6ks97XxfPGTMLb1VwSg7+ly1vQG8Bb5n1be8QxxrPS5uYzzGS+c8P8ZEPbWmiTwYBAY993UIvX0dUL2xUCs8S8iPvVn14b3vyRG+OgFtPNBEYD1ZFy89m+aNPfAWwD16NvM9FmoNvCGOXb0McQQ99NtvPVIn4DsawIu9hxYZPOkmMTsehXM9AG8hPMWPnb3WVqy846UbPC2QcD3qBLS8p+icvYeF6jyvJVw9NxqYPZFcVj2JsDm94C0QvXbgFL2qz129z9XivbzjRr4wKu29WKipvfKwAL0Mkxm96bc/vY9TnL1txV69odbUvN++zru0WYW82hsMvczMXL1Di0y8kA/6O/+yi736XC29BMWDPQdfmDrDZPq8XilLPB04pzxN8y68YTIVPDEITD1c/pc9X5jcvJkqOL3iWDe8GsAbPAxxBD6bxPw9NV5APoqONj4zosQ8N4lRvUMcW71cIIW99+QJPaHWpDxMFSS+MuYYvq62orvk8t87x7qIPCCwWj1E+jU9XW31PLIMeT1euok9SFACPnBflz0PevY7nDOCvU5iiL3mHVc9VMG0Pb3BX71kzH28c0YsvUW2kzyX/xC60QCevBX7C73IBx29aytWPMxdez3nauM9jEqaPWSqaD3BF0Y9INIvPV66aT1O0eE8kjpRvYPAIr6xUFm+exQOvj5XMb78qcm9ibBpvfCFwb22YqO907xLPUCkBz4G8NY846UzPbFQQ71RSZ04h4VKPWneHz4KaAY+w9N7PWlvQD2CUSk9bqMxPWx4sj1Hcv09PlfvPXsU3j03iQU+QIL2Pc4Z0T3ecQo9sb+cvJ+rBT1X7K87Dr6gvLfRCD0PC8U8yHYOvcL1GL1LWYY6Nc07O+km8buopE48F7dRuN5xKrx7g1e9aQCfvKkTOL1p3sm93SSevYj067yKH6M707zjOXecYryuR2E8f0hfvDf4gjteSyi822jgPA6+oDxbINE8UGsaO4EEhbxfduc9yjJcPWKhVjpF2Cg93EZjPdhfdjtkO0c9pE4gPeSDnrs3GjA93nGavFrT3DzGS/s9SL9lPcPTCzwDeJs9yxC/PbiNoj3G3C0+0SIjPsoyRDso7b28309NPf1ljz1YOYQ8/If0OoeFhr3WNBW+dCRDvn0dJL6PwjW90EQovb8ONL2hZzs9z9VePfl+2jxWDtk9Lm6ju1mGCL2ZmZm6kjrRvA6co7yrrQA9z9UOPb3jlDtbsX88S8gXvZI6OT1QjcM9j8IVPPHSDb2bxKC83nH6vF1LSDvvySO9uY2GvejZBL6V1EG9RNhQvIj0az1K6hQ9FD8Kvo9TIr4IG4691laMvQuT6b0FEiw9B1+YPQrXuz3gLaw9KqnLPe/Jqz0LtUY9RdgSPlKWtT2mCqo9j1MEPmPuQj2vlOW7sOEJvWsJOTy9wTc82qxavDXvDL4tsum9vjAhPXGsYz3ZPck8y3+EPbuWUD0hsBK9Yn9ZvRNhQ7y8dJO8tRXLvNO8l71GlOa8CyTAvSEfmL0N4M28KH4OvvOOm71uEoc92PA8PWiRVb0kl6O9UPwYvKjGazx9P/U79bkiPSzUujxCrck8sS5+PVMF8zzmPwQ92c6PPdCzzT3P9yM9glEZPSNKUz3IB628Nc0DPUW2MzyitFO+9gZPvgTFDb630eC8qMYDPSLbeb2fPOS9I0rPvR04d70kBmk9VTC+PWSqeD1yig69woYBvj/GBD3h6ak9e/K8PRgENj1d3GY9wFuUPSQoNj0SFHc9aQAPvEKtMT07cP48NxqEPYJzPj1fdm88f2qAvSoYKb7r4rK9JXWavZaQDzzEQq07jnURPc73czx2vqs9kssPPf1lfz3jpaM9I7ksvSL9mr1SuIq9CmiiPBniyDwwKum7HoWLPVD8GDuGOOq99UoBPRrAnz1N8048n6slvQc9Q72J0pa9nl5JPEW2nz0rhwY9qmCoPfpc8T1/2Sc+NqvGPVMFKz1pAA88a5r3PbDh6Tu6uN08LENMPeJY1zyjkqq86EieveSDgr3TTWK7FfvLPNMrPT3/kB48PL3yPNQrHT3uWoK8f2qcPDvfZ717g5O9X3bfvSQojrwldf69c0YwvrQ3Jr48ToG9t0CyvP6yWzzgLRA46EjOPXlYcD1bsRc9EFhZvQBv+b0CK8O9io7MvSPbrb0AAKA8iPS7PBx8Sb1HA5g8zMzUPWgirDxNhBW9bhIDvGSqYLw+6Cm9f9ktvU2Ezbu+MLW9SL8ZvtxGEb4zMxu991O7vXQk57zKMmQ8f9mNPMNkjr0CKwu+cD0ivS5uAzzeAoW97uvwvET6Tb04Z8y93+ALPNVWPD3hepy9NqvWvZp3vL1wzuS9nl5hPWpN/z35DxU+AbylPRZqTTsMcTw9dJM4PWHDpz32BqM95h3XPSBBwTx+jJG91XipvUCCCj1Agko9N4mRPU2ErT2FWuO8TYQlvkvIh70sQ+w84XroPQaBqT2ynSc90t7YPZduvj3kg5I9Q60NPohjLT5qvMQ9d74JPsBbJD7+1Fw+tFkzPvJBhT4zM4U+BoE9PfCFOb0DeCu8e4MFvv+Qtr03+HK9ne8fvpXUyb1Pr0S9eemCvdtonL2JsLm99+QJvVyPQr2rPqe8HOs6PcX+0j0g0hU+0m/nPX9qrD0qGDW8owH8vK5HYb2iI9W9ecelvUhQnLzgnBm9VcGouiegiTzu6ww+aQDDPa+UbT0sQyQ9dk92PdxGez01Xqq8f2r8PGuaXz3DZBI9YOXQPcrDpj04Z0S7QKSjvccpej0B3jA+ZMw9PAg9Gzz35IG8EMe6u4EEsb2ezU6+dy0JvoqOVL0cfBm9pgqGPH77Mr2Zuxa8aCI8vbWmuTxDi7A9ufx/PXL57zyt2J+8mLvePbPqYz1Vnyu8HFqIPUOLRD1Hclm8EFhZvCZThTzzjjM8NIB3PSBBobx8YUo9jnWBPaMBkD3/IVU9rrZ6vTjWqb1z1xI7gZWPPUp747xQ/Jg8UI0XPK8lPD2UZYA9MXddPRgEpjyOdYE96EjiPQKaYD1aZBU+sgzlPYeFGj1LN7U9t0DCPbgeRb1xrL+9uWudvSL9tjybVVc9k6lyPS6QOD0Jiu88+aCXPL3jDD2Rfss8klwevJJcnj0N4E091lasvOOlE71dS3C9u5aAvOMUvTxjXTw8cD16vQFNPL0gsCo9WmTjPTtO9T1hMgk+rIvrPc2qnz1qvGQ9i/2FvT7oMb2taQa9Y+46vdVWzL0qqaO9RpS+vXZPnrwkKPq9UrjuvEaUgj367fs8C7WGvVInkL1p3iG9juSCvVRSZ7wExc879pedPAisLD1seKo9rke1PZwR5TwUP0a63+C7PMQgELxvgYQ7/yH9O+eMgL1TBSO8+MKkvAmK3zyQD9o90SLrPXDOxD1z17I8mZnhvVg5TL1d3Ma7iUHAvCh+zDtxrGs9urjZPc/V0j3qc7U7Y+6uPZmZBT4hjvU9Y10UPvd17D2X/4y9qz63vCXkxz3Xo9w9M6LUPDcagDupEwg96NlMPdxGkz0KRrk9C7WGPQAAoDx9rpa8oUVWPJVDC72Zmem8qvFqvS0hj72Xbga+rwMXvYcWzT0vTMa8YHaPvUCC6r11Aqa98WPgvcxdg71F2IC9ke2MvOtRFL7AW2y+1edwvtXnxr2rzx09pnkXPTXvmDwXSHg9W0J2Pdk9qTzIB5G9oWefvVtCFr10JDc8P8bEPY0GPD5Slms+aCI8PqmC6T05I649gQS9PcoyRLu4HsU8fGGmPd21BLoG8HY8gCYiPf32FbyIY428DeCtvPaXLb228zW9DJMpvdejvL3EQoW9oPhZPekmBT60N7g7C7U+vWq8hD03+MK6E2ELPem3b7z2KBy9GATmPADewjsSFD87EFgnPi9MJj0fY5o9MJk6PXNG3D0CK0c+ETYAPkwVVD3x0p280QAuvUCkTz3h6Z09zcwGPoLi7z39ZWc9iNLeOV66STz6fio8tFkVvLzjxD1GJQk+okUoPiEfJj7AWzw+lpDjPQHeAj7tDb49JJd/OlmGAj4LJPQ9SnvbPYqOpD13LXk9yAeBPdhfTj1wX5M9l//wPJ7NCj2lvdE8G56mvayLp71qTfM6WmQzPdQrjT3O9+M86NmIPVK4rr3Fj729I9spPfKwCD00gDe9pb1ZvfyHNLyxLs68HoULvavPtTz1uVq6/7KXveCc4b1tVrW9b/CFPRDpsz2xUKc9NIC3u+wvm7wwu2c8NjyNPA6cSz2FWkM9lGXEPYxKJj4B3r49rfoYPicP5z1kO188BvAWPKAaDz2L27g8gnMmvPyHdDx++1q9A3i7vClcvzz6XK08iPQbvJf/vL0zxAe+0LMbvpdu4rzLEPc9UUntPR9jZr1vX2e95T9kPV+YiD39Zbs9wMrBPP6yuzt1cRs9QIKiO7uWAL37yya93+ALu3ec4rtMFYy71jTPvGgi1L08LKy9pE7QPG4SYzxXyrI8TfMuPH2uRr0fY246kst/vHEb/TwHzuU9mLv2PJ8aZ72281W9HoULPaCJcDyOdc296SalvScx2LyUZbg8MuZOPajGa7z0bJY8MCr5PI7kar1liOu9XikVvoofs7wZ4sg82F+WPVRStz1PrxS7YhC0PcsQFT7YX+Y8Gi99PGJ/yTy4r9s9ne9/PbDhcb2U9t69xynKvEMcpz3S3lA98WNsvM2q3zyd7/e8IR+MvUwVRL178ig9kjqZPSbCgj0Ab509U3SMPWpNjz01Xpo8t9FwPSNK/z2Syxc9XweePLlrnT0ZUT4+PQrPPUvI1z3D0489qDXNvO84gb0N4K27FYwyPXVxy7xOQBM8YOXQO6W9Sb2vlAU9i2yzPcsQRzznjMC9C7XCvag1Rb0sQ8S90t4gvNv5PrxbQha9xCAwuyL9qj0nD+M9guKzPfypAT1qTTM8cRuhvVpkc72uR8G89ShcvI8xT70IPZ+9XW1lvJvmHTz8h3y9NxqkvQIrR71iENg7Zvc0PWznCz7z/dw9TtGBvJT29r0sQ9y7C7XuPcE5o7xZFx2+NIAHvhX7S7pEaS88hetJvYqOjL3HKcq85dCiO8KG5zt8YSK9ibABvZvmLT1m95Q9JCjCPUgu9z0ukMC8Abwlvbx0Gz2Cc6Y9q63IPCJshD1JnSC8MQiYvSnL0LwfY868bVZ1vVg5mL0jSnu76pWiPKYKNj3027M9MzPjPG/wiT0NT9M9SFA4Pj55KD6NBsw9KO1dPU+v/L3gnDE8XP77PbByKDwVHdm8ih+TvUHxIzxHA5A9lPbGvIwo+b3Xo5S9Dr5ovYBIDb59PwW+bOdjve0NPrsB3gK95PI/PLWmeTujAQS9iGONvGezCjzBOYM9sHJ4PZp3rD31KEQ9mEz1PGiRvbwy5rq9jZeSvZhM1TsMk0m9C7WGvBiV9LyC4gW+IY41vWpNWz1FtgE+bjSMPehqC7x2T6a9tRUvvkOL6L0kKO68dXHbPNhf5jzP1VY8lGWYPO84xTt/SD88i9toO74w2TyhZws9hsmEvTlFp7zb+Y68/BgPvmsrqr0J+Vg9aJFlPYPA6rwtsq09RNhQPISemb37OsS92c4dvv7UaL34UwO9W7EnvTojEj2qz1U9liE2PRX7izuO5JI9XI/yPVRShz3/kD69fa6ivaFnMz0g0mM+XP47Ph/0jD0hjlU8owF8PLDh0b0v3dy9io7kPKIjOTw3GsC8Ne8QPciYTT7AyvU9KhgVO1g5bD3arNo9JsLSPaD4UT14er09KhjpPW4SDT7zjiE+7snfPTQRGD5TdDQ+pgqWPTMzjz0noCk8S1nmvAbwljzpJpE87uu0PV661T2Wsiw9JJf/ulTjbb2eXgW+nYCyvQ6cM70Xt7G8N/jmPYY4FD7qc0W9uycnvSoYFbuXkIM9+Q+5vFD86L1PryC+orRfvY/C5TwMAqM9KctwPUhQiD2NKM09/KkTPjY8jT3wFoS96gRkva+UTT3jFLE9Q4tsOzOiXL2HFqk8HhZ6PUMcuzxwzjA9vcGvPToBJz5XWwk+FK7jPbQ32Dw6AQ09bVaNvLwFcrxNYlA9CKygPZ5eIz4xd5U92or9vIC3gLsLk2m8MLsHPOviZj35oL89qvECPSEf9Dusi1u7WYYIvS/dRL1F2BC9mN2DvT/GwL1gdje9QWD1vLN7UrzarA6+o5IKvpoIaz3eAq09JeR7PeauZTyoNRU9OpKbvK8DB734MW69eHqlujvfTzsv3RQ9bHg6PLN7Gj34MRA+1VZkPUwVTD2hRcI9bTT0PVdb+T1CrcU9hskEPQc9W7ymece8FK7HPAG8pbwyVbA7qDWpPZXUaT2sHPo9UidoPRBYGT0u/wm9sVC7vAmKzz38h3Q73ZOHvVUwgr3YXx69XrpxvU5AOz1YqBU9glFhPY/CXT2Yu2Y9UPwUPsqhRT32Bp+70LPZO8VtZL1HciG91xKKPTeJhT2mCma8zaoHPX0dyD3G3Ak+owH8PSDSnzz/soM9SS5nPZT21ryPU5Q9aW8QvCDSi70vTNY8rrZiPHecaj0pOmI9jZeaPSk6ej2EfKA807z7Pdk9Vz52vkE+B84LPsL1KLx3LSk9y38ePthf1j2uRwE+qMbrPfUoPDyt+oi9yVQxvQn5IDseFpq9tmIfPCQogj3arLq9PQoXvqwcWjueXuk7OgENPDws1DwyVcA8xty1PMqhyT3UCSg9owFkPTAqaT1zRrC9oWeDvbWmDb7c1wE8io7gPfwY5z3OGZE9dJOUPXQknz1Q/Ig9aJGBPVD8ODxMprI9IEHBPZkqcD3YXwQ+6gQYPvmgST6BlZc9mSoYPOm3N70Fo869gCa6veauHb2KjlS9JCiGvUT63bw+V5s7ryVkvLbzXb3ecUo9XW1lvYeFSr3vyZu92F9GvRueVr2rrci8j8IFvTtwqr1Di0S9b/AJvhGl8b0py8y9O98nva3Y7zw0Ea498kELPnctxT34MeY6MuY+PWBUnj2sizM9UPwYO5RlAL0s1II9lGW8PSxD5D0sQ5Q98IVxPczuST1liKO8hxYRPTwsVLwdOA+9BMVHPRlRWjwXJp899GxuPRKDEL13Lfm9Cte7vdVWVD3whak9VTB6vRX7S70Jiru9cmiRvMNkMj1/2ck9n6uRPVYObT3QRFg87slDPQu18j0XtzE8guLnvJT2hjzpJpG8H/QkvXA9Aj1LyF89zarTPeYd57s1zSs9idICPl8HVj3S3sA8qDWxPTjWtT2pE8g9A+eMPArXQzwmwhQ+pgoYPs6I7j2mecc9SZ2gvMGo5Dut2Ic9fR04PBQ/xrrFbeS814FrvVn1eb1Qa6a9z/fDPTXNNT6q8UI9LEO8vDF3hT2qYAQ9PCykPE3zdj3sL989gXPWvN++vrxa04w8qmAMvXvy2L0BvP29TtExvJkqWLyynXe9ppskvFXBpL0pXKe9v+xePLEu7j3cRkE+q88tPZ5e2bzF/jI9+MKQPaabRLzoase9Ad66vTeJEb3BOZe9toSQvTCZ6rzImLO9aJEVvfd1EL0yxHk9b/CpPUwVyD3Ayuk9ZvfkPN5xkr0ep0i9KH6IvbuWeL16Nqs8Dr4QPRBYGTzysLQ90t64PbRZtbs4Z0S9VFLXvUs3vb3qc4m9OgGdvMPTuzyQD0K9tYR8O0ympj3V5wo9eqUsPLG/7DzBOTs9OGdUvQskmL2X/8y9w2RyPVrTpD0ehds8qmDkPFdbsTxqK/a74JyxvA961j0g0ic+fh0IPhxa5DyZmeE99+RNPngLKj4ofvA9yHbGPXlYvD3+Q4o9c0YUPe18Bz3k8ic91Am0vdv5jr2QD2K9kssfvRrArz0OLRA+2IEhPtzXGz5eKRU+UwUNPvVKuT27lvQ9DeDNPcZLqz1gdqc93NdhPM2q472wctS922iMva1pHrxXW1E8Pnm4vLDh6buw4dG9awlJvX6M+Tu28509DALPPb6fYj0hsIo9owF8PDEIqD3DQsU9+DEiPnA9GD4v3Zw9FR1BPfrt67wc6+a9F7fhvbPqcz0wKpU9zhlRPa3YGz5nsyw+kxjsPeELCz03+CI9lUPXPdzX4T1mZpY9sOE3Pr3jOD6w4Ts+dQIqPkXYrD2qYIA9uI0uPUCksz3XEuo9cM6oPbDh6TssZRk93gJpPX9Iv7o2PD27S1kWvZ3vJ72fPNy8bjQgvIMvDDwzxJE8MzOTvH77Ij2q8ZY9zTuOvNO847t56a49cD0sPioY/T3fTwU9Nqt+PYJzAD7BFxY+GsBDPhiVGj4D5/A98h/uPViorT2itMs9ibBRPbfRED03GtA8CKzcO5hMlT2SOhU+R3I7PpAPpj1uEku9Qj7YvRIU773jNrK9exSuuuU/9Ly5awm7tmJvPWBUGD7WNCs+cD08PkkMIj4bnmY9AivjPUymNj7GSxU+8dKVPXL5lz0EVq49jZc2vZ8av7wLteY8CWjSPMX+Uj20Wbk9I7ncPW4Syz3IdrI9MLs/PR6Foz3UmkY8R+GCPfW5aj3z/VQ8XksIPLivBT57FAI+TYQ1PW+BlLwaLx09io7kPBGlCz6/fe09/If0uvYGR73cRkO88fQyPbFQO70Pena8u5bAPDVeGj2HFqE9qKTqPUATCT2eXkm8k4f1vLgehbutaaa9j8J1vHNGHD3+Q4o9wRcoPg8Laz7NOw4+wRcWPYMvnDzpJhk9hA1PvCNK67yCcwa8aCLsu4hjjbyoNY08taaVva8llLxCPtg82oodPY8xxz34Mdo9GCYHPpf/GD4cWiI+0LPZPV66ET0juWQ9gEgpPnSTPD5if509MuZ2vV1tNb3xY9A90t5gPTC72z0oD4s9TtFBPcNCuT2CUTE9wTlDPGPuhr18YTK8/rLbPEcDmLyjcM292/nSvaD4obzx0i09cvlfPWBU8rzpJlk9yxB3PVkXTz1DHOs8AglqvQskcL00EbY8yVTdPW+BqD0XJsc9zO7NPbKd/zwofjS90ZFcvZMYFD37OoC85PJfvfmgRzy5axG9WmQ7PeauxTxm97Q8cRuZPbn8BzodyfW8xCACPmpN4z1euoE9A3ibPDXvsD25/BU+FYwePqJFID6kTuA9lGVYPYanTz0gQXE9oiMpPTJVsD2BBCM+NjwNPWezEr1liIO9BMXPPN9PrTzWxV29MCrZvBiVhD1EaV89iPTDPTSATz4wu+M9ZmZWPYGVWz1WDi8+rWkGPpMY2D1JLss9OUUTPr4OdD49eV4+0ZEOPmuaAz7u60Q+xLFoPlg5Rj6uRwc+WfW5POzAGz5bsc894JxZPc/Vxj0pOlo94QuLPY9TtLy6uC29KjoCvSNKuzyt2Ac9C7WiPSoYjT1VwSg6M8QBvfKwKD1/ahw9Di1SvdV4Yb17FJq9odYcvaFnMztLWd49BoEfPpOpJD59HUA97Z4EPdhfyj0IGyo+T69yPgDeVD7aimk+FK4tPsnlMT7hC0c+9NshPhBY2T1mZqa76NmsPNCzObw2qyY9W7GfPEkMej2aCAs97Q0ePML1Aj6YTH09Tx6qPVMFgz1qvIg90SIRPphMlT2HhSq9QfGbvawcqjw41qU9e/L0PeVhBz5VMOY9woaTPbivMz2wAwE+RwO4PNzXKT0KRkU8uI1mPJwzYj2adzS907xjOhWMpj1bQqo9xCDMPYQNrzyY3dO81JqSPTVeujy1hHw7j8IVPYJRqbxLWca9m8TYvb4w1b03ifG8j1NUPQ6+hL2BBGW8A3irvEwVwL2oxos8zTsIPohj3Tx1ccs9MzOjvVtCOr5kO4+8D3pGvQrXv71gVLK86Nksuz81Lj2JQag9kX6Hvb6f0r0aL7G9jEpqOrTIFj1uEvM93NfVPQ4twjxXW1m9oiMJvg964r1MN4m9CyQQvfRskj1fdmc9IR80PHNGhL1IUAw9Rbb3PbdAsjxgVCq93ZMfvcQgwLz35Bm9Udrbu49TVLwCKxc94liLPT156Dyxv3Q95/tBPUrqjD1R2qs9Zma2PIenFzx2T2Y96gQsPakTiD3uWo49Di1SPZaQkz0HzoE9KVyzPbfR8LzqlVq9e/KgvH0/Hb1ioS494ellPdLeQDwOnFM86bcZPlBr6j1g5Wg9G56+Pf32BT3x0rE9sVBjPWDl0Dqad5w8K4cWO1kXV73AW+C8pnlHPCO5JD1uo2E97C9DPdejzD2vlEM+eqXwPfpcZT2Wsow7KjoKveYdp7xp3jE9CkaNPbsn37zvyQM8j8KdPV5LML2R7Ty9C7X2PB6Fq7y+nyI9I0oTPtLerD11AtI9hJ4vPn6MAz6fq605c9divcxdlz2Gp/M9O3DCPWezwj1LN0G9EhR/vDF3nT2QMZc9TtEZvWx4aj0OvhY+1eeGPZYhzjz3Uzs9YOXMPRiVFD7jNok+JQaLPgisaj5bIME9FD8CPsxdXz5OYpw9zvfjPKkTkD3jFDk+uI1EPtO8/z0ExQ0+aAB/PffkJz5Iv30+mLtwPoC38D1fmEw8JXViPSL9Vr1mZh6+ke0OvjtwFj78qTk+pnl/PWnewTx/aio+/fahPVfK+j3EQh8+2PD8PawcPj7QRBY+awn5PRZqxT1OQJ89CBt+Paikrj2At4Q9mN0bvd0kmr26SSS9QxzrPEI+UD19HXA9iGMfPiQoBD4N4G08ItvJvcPTh73u66S961EAvVHaGz1ZF6c9/Klxu8h2rr3n+0m9MsRBvXEbRT2LbKc8/tS4vHS1FTvnas89g8AEPqkTvD2kcA8+UpbRPHKKnrwYBOY8ZtVHPGIQKL3fvgy+I0qLvCh+DLsTYZu9b4HsvXh6ub3fvoq9dLWRvTarjry7J4+9orQfvYbJZD21prk7Ftn+PME5rz3KoWU88fRKvBe30bead7Q9Q4sSPraEgD2wcrQ9b1/LPaMB7Lw0EeI9+DHCPTC72z08vYY9MzOLPXWTAD2w4bm8mgi7vDCZkj1X7KM9+Q95PVKWrT1liPM9yHY+PYoflz1Tlgk9jSi5vQ3gdb156aa8sOGJvfs6aL3swOE9XikLPktZJj23QBI9kKCAPXo2Kz1rml+9Szf5vDLEtT2ezTY+TYT5PaMB3LxN8w68Y11cOhE2PLv6XDW98dItPB6nCD2w4Ym8UGvKPMzuab1bING8pHCNvEVHSr0XJnM8d76fuwdf2DtLWYI9cD2OPccpKr25a+G9V8o6vQmKL70Exc+8ne8Pvas+AT4ENP09XI/iPb/svj0Q6bc9ZtXnOyO5dD0XSLw9qz7nPOwv2zx3LfE9NV6KPTtOYb0D54y9WDk0ur6fSr3ix2C92F/WPCPbOTxxina9d5zSvXL5n71qvMw92c6/PUATsTwOnMO84linvGQ73zu5a0G9P8YkPa8lkD1Vn1s9tRX7vP5DWjxMN4k6XP5DvQ4tjj3yQZs9JsIGvLByMD3b+Qg+ad6pPYJRET6xv7Q9rBy6vbaEpL1jXZg9OGdcPSGODT0awIs8PZsNPUhQ/LtSuMY9aQAJPioYDT3swBE9GlGWPdnOJz5++/I9Y+7GPa8lBj5oIpA9ukmcvMNCvb2yndO9+u3rOEOtCTzb+Y48c9eSPNv5Nj3Y8AQ+BTQdPhWMzj1fmBy9ays2vUhQhL1pb1i90ESQvf32pb0V+7u88WMKPrUVRT7ecQg+YqEEPv1lbz1qTU0+SzdZPh9jWj63QCY+xf42PlrT6D0SFFc993XQvEkMSr2Ens07d76fPA+chz1LWQQ+rPpcPbn8kz15x8m8CySoOyo6pj0ExY87P8YkvdeBY70Fo9K861HYPOyezD1U47W8Ctcju53vAz5lGYo94C3UPQ6cez0wmaI9ecfZPVD87D2+MHk8yHaWPZRl/D17gzs+AACgPa62cj2fPPw8ImyIvayLizwqqZM9QxzHPf+QJD58YaI92PCsPSoYSz49ClE+2hvoPb1SNj14ekU8Vn0OvUdyObzn+8G9AG/pvXA9jj3mrqU7M6JUPM4ZEz7AyhE+woZHPWlvAL3+sju85/uBPfH0Cj5Qa/I9RpS2PVTjaT6rPhc+1edKPZAxiz1Q/Ow9T41pPtNNSj5tVv09xY+pPQUS7D01XrY9VTDqPAn5HD4zMyU+vjBfPlHa9z2/fRU+ibApPcbcxTw3+CK90ETYvMZL7z0pXH89z/eTO5RlBD5TBYE+z9U4Pq+UMz5v8Ic+BaORPqwcPD4EViQ+lPYCPgU0KT6t2DM+Dr4GPv5DPj5BYHs+7MCFPTvfzzxrCdk8iGN1PTXvgD2JQdA9+aBJPnxhcj5Iv2c+2T2SPsbckT62YnM+Lv+5Pf+Qqj3ptzM+hVpdPn0/UT4/xhA+GeIGPmBUQD7arIU+UdpPPm+BYj4aUZk+SuoePqutAj4NTxc+uB5RPkCCCD60yIY8yVSRPEkM0jxNhAc+oImsPb1STj2iRQY+xLEKPt4CWT3vOKU8FK5HPU2EHT2tab68y6GFPEW2Bz6RfiM+sS4yPggbQj7baGw+VTA0PmsJVT6QMYA+aytAPkRpLz6CURU+V8pkPor9Wz7mHYE+rIuBPqwciD4ofqI+cRuQPgwCbz4gQZE81sUdPS0hmz1Qazq8KhgVPZ3vB7zgnEE9w2RiPZdudD6EfKY+L0xiPktZuj2VQzM94Jw5vRZqJb3aG3w7Qj7MPSQo1j3rUYA9sOFRPaMBBD2mm4Q7WtM8PArXiz0ExZ88io4Mvbq4fT38qc09gy/sPKFn8zyKH5O8oInwu/gx3r0738u9yJi7Oi9MRj3AW/Q9YOXgPKFFfj1a09A9pN8mPSJsGDw3+CK9qz7nPMxdazz5D6m8sS6mPfCFBz7IdhQ+HOs6PZrmXb2DLwS9lpDnvbBy/L28dLO8R+G2PcVtUj70bB4+/yHVPaCJFD71KEA+yeU5Pi6QKD1vgbA9HFrcPZaQGT5XW/U9D5yTPX0d4D2ad8A9I0rLPSlcIT4Rpe092F8IPtCzDz4zomQ9xkuXvOpztbypgsU9pN8iPltCED7Qs409Urg+PE2EzT2SXA4+ONbRPfd14LwaL/W9dCQ5vo4GAr6dgNa9/BhLPUdy8T3NO+Y9x7qsPYSexT2eze49/YcGPg3g7T1Hcuk8m1WvvbUVWz3b+RY+XW1lPk1i0Dx/SE+9KhgVPWiR6T2vA9e8PQqnvKabxDrf4Au8/Ie4PaYKpj0lBkG8RiVVPc73/z2KH98976cgPq62Cj4mUyU84JwBPcSxLrzjpYu9Z7OqO6kTULzuWuI9F7e9PZoIYz1vX9M9A3jvPQQ0/T1LN2E94QunvYPAajzeca490SIlPkCCLD6KH1s95q6RPeJYLz3AytU9C7X6PTqS4z3Idu49rfqoPc07dj3TvM89w9OrOxUdSbxGJbW7lUNbPbzj3D1Mpgw+nKJjPZRlyLt/asg9HqcaPjEIID48LHw9vjCVPfvLuj2MubM9Kcu8Pedqa7zM7mm8UidwvR04/72YTNU7Kcv0PViojT0Fo5I9yVRBuoPA6j1okTc+E2ERPtQrjT3LEIc8awkRPvvL6j00gDc4w2QqvC/djD0+6CE+JQYTPj5Xhz3VeNk9LpCkPayLgz0Cmoi7INJ3PdO8vz3QROg9arw0PRSuDT68Bco9u7glPTws5D16pZQ9sp2LvW+B1LzDQl29vw7IvQ1Pnz0mU8E9f0jzPYbJBD6iIy0+UUltPURpBz1fmFQ9arz0PI4GhD1c/iM8RdgAvXvycLxMpiq89SjMvLUVrz38hww91AmoO76fUr1SluG7eVhwPR9jbj05tIQ9AU0QPhE21D2nV849WmRrPYbJ1DuNBug9FtnOOgPntL0EVn69aCKMPIv9ET4T0Lg99SigPUgu/7y3QIK6V+yvPQ8LfT35oB89awnpPQMJAD4T0Mw9O9/jPTEIQj62hJg9yxB3PXuD/z0Q6es98dJtPYts6z2fqzU+9blWPru4jT33dbA8wvUovL/snrxvgWy9HoX7PMrDCD7vp549glGJvNEAJj0Qx3I91jQPPdms+j32l7U9iv35PWx4bj6XbpM+FK41Pl1L5D0noI09bcXqPeOldz799qs+N4mmPk7Rgj46AT0+p1cOPttomD3aiok976dGvJMY3D3tfB8+dQIEPu0NFj3JVCG85IOSPQc9K71AEx++2oq1vTwsFLwpOrI8KqkzPMiYgz0Mk1G9Dwu1u6ikrj1d3OI9Iv2KPQU0ETxGA/g90m/bPcNkMr2JsCG9kX7LvGzno71seEK9J6CJuIeF1j2PU+w9LpCcPb1SBj0yxPG70t4APezAmTxfB048ApqIO+jZDDzmrrW8iUGEPewvSz29wec8xymKPX9IRz4YBEQ+s+o/PrIM/T1yigQ+61GIPVCNDz2+n549V+wnPYLi9z2Mufc9ZDsBPjLm9j3arAo+qYKRPbsnlz1if709w9PjPR/0jD3o2Zy8uB6FujJVkDwwuyc7DeCdvKFn8zyrrSQ+waiIPZmZeby0WSW9tvN9u6Z5h7ylLAM8AU2gPb6fYj2lvXm9eemmvJ8av7wD52w8PuipPGpNS714Cwy9BoFdPTm0wD1oAPs9eqXwPQ6+gD3Qsxs+ak0XPiQoJj5j7hw+4enlvCoYFbraig09A+fcPEATtT3pJmk9SupUPbfRPD4wKgk+duCcPTf42j26uD09TBWcvHqlLDxApN+7+FOzvNjwfD3DQu08glGJvABveT1tVtE9ZMyFPXEbzTw3GgA9zaolPobJGD7vOJk9liHuPbra+jwf9Ow8cRtNvOwvOzsV+1M9WfX1PWq8JD4+6AM+4lhTPlKWTz6oxsM94QszPQG8Bbv3dSA8ZYgjPOtRtD0RNtA9rkexPG4SM71BYEW8vcEPPeSDdj1CrUE9gEgHPT151D1FtkM+h4U+Plz+1z2lvSU+Tx7ePcrDsjy/Djy9vVJmvYxKWj1H4RI9JCiGvTEIbL05I6q9J6CFvcKGiz0Q6Ys9ZMwVPh/0ND0Exf+8DeBVvUdyqbzCF4a8l/+MvUtZ1jyJsFk9LEOQPRHHFD5DrYk9e4OnPTXvOLsdyZW961HIPOaubT2NBlg9Y13YPc/VEj4Z4sg9nxqfPM4ZOT0Z4jA9FK5nPOauxTw/Nb48RPqVPRninL2t2AG+Z7PKvCbCxj3DZBI9qmCgPYy5Oz1Q/AA91xICPcPT6zxBYHU9XI+uPX/ZFz6lvTM+lPaOPZ0RgT1mZh49K/bnPVK4Nj799iU+hHykPdNNgrwzooQ96SaNPZSHtbyxLkY9H2POvEHxQ70XSJy9nDNCPApGlbwawKs8taadvS0h/72NKN28zcysPZoIgz0qqUM9uI12PUymDj4fY649RbYzPVg5tDlrmqe8arwMvYxKurzXEqY9JXXCPL/sBr1Q/Ki9jzHbvRue0r06AQW9ne8XPehI7jw1zeu8nYDSvem3r7yBBNk9KH6sPVFJnbxliHu9xku3O0i/XTzUmka81VbcPAPnFD7BOcs9375uPJ+r7but2J88c9eCva8D57rHKQo9aCKsPCUGxT1if5k9hA3vPLG/pL124IC9aW+wPEW2s7stsiW9bVZdvblrJb5SJ4C9CBtmPb/sAj77y449KVwVPtCzCT64r0M8bVYVvZ8ap72JsI09H4WDPUI+AD5JndA9bcXGPcQgaD1j7ko9BoF1PFn1ST3n+4k9Q60JvJaQs724jca9+aAHvc7347zXo3C9hHysvRueVr2Sy9+8tYR0vX77OrwSgyC9UI2XO71SLj1H4a49YqG+PQisCj5c/r89arysPX4djD3Y8LQ9w2TWPTCZ1j0N4Nk9LpA4vW1WDT2yDGk96nMVPUwVTD1R2oc9wFvgPcBbrD1/agS9yxBHO4JRKT2V1Kk8jShtPdejaL15WLi8FmoNPDOiVDzkg5I976faPSXkgzxSJ/A8bcUaPn6MBz735Cs+Dr44PhPywT2rrew976cePo0G9D0LJNA9zvfvPUHxoz27J9M9Njz5PTm0UD1uo8E7C7XOPVn1DT7TvEM98IUJPW1WPbwvTEY86nNtPUT6Lb2QD/q8EhSvPFUwij2qYJg9mEzVOwMJIr2taZ68mghLPSL92j0gQSE9YTL1PZ3vvz1pAIM9xm0kPu7JQz0gsHK9QKTfvGUZcj13LUk9SzfJPG1WbT27J5898/10PeviJj0bng491AmAPc9mpT24Hs09RiV1PY51Ob1ns569xf4SvWUZMj1seEI9fGGKPV666TyhRTY7BaMyPTAqST3Kw9I87MB5PDy9orxtxT48KVyDPURpbzuJQVg9LEOkvc07Trthw6M9BFb2PbG/zD0ibAY+HhYyPfW56rwFo1o9cM4MPpJcDj5y+Y87EFghPYxKAr2si6u9FftLvU8e9rz1KPy8rByqveOlizyfPAY+D3ogPuMUTT2q8VK7OgFNPPMfOj0hHwS9MlW0PTF3Dz4noLk9Z0SpPTws7D1+jAc+C5NpPd7g2zxy+Ys9i/2BPS/dtDyjARS9xktXvGDlGL3LfyA9f9k9PTY8gT1uNIg9tMi2Pc9mFT2286k9uI3SPY9TPD2fGi+8VFKfvbdAIjxfmEy8Qq1pvGWqCD3CFwa8zaoHvdV4YT0FNAk+8dKJPWlvcDxRSd29mneQvcGoPD2NBjA9copevVCN370sQ8C9mN0lvkaUtr3tfIe9z9WKvcqhLT02PHU9LSF/vDeJSb0ubhu+FYyevUI+uLymm1S9/faJvWBUEjzBFya7I0qnvQU0ab17FK482huAPRGl6T1p3nE9NIA3ussQ5zz3dVg9lrKsPECkV71YOSy9A+eMOf1l57yynR89xLGmPQBvjT0nD689KctQPbG/7LyI9Ns6xLFOvJwRfT0xCMA9+u0jPY7kwjzz/Rg+Nc0HPq8D+z0KaLo9K/Z3PI51AT1xG608iNLeucWPiT1pAMO9Qxz/vbpJtL2GyQC+XP7TvcQgMLuIY0E+odYYPvgxrj2w4cE9Gi+dPF+YqD0zxKk9Gw2wPHKKjrpfBwa9BoH9veSDDr0B3iK8hjjWOiUGAT08TjE99gbPPI51cTz2l928fT8VPbsnZz0176g86gSwvVioVb2cM0K8TfNuvfpchb041hW9WtMcPNnORz00ER490SJbO0mdgLo9mx29MLuHvbn8u72fGne9aJEVPYMvXD2b5i09PzUOPdEiOzyjAfw8guLXPa8lWj4pXBE+TYTRPXNGdDwMAve9YqHevSSXvzy+MMk8p+ggPb99PTyyDEE9HFqwPUhQiD2RfoM9SnszPRZqNb3xY4C9lPYmvaUsSz3Zzq893NdhPO7JQzyjAdA9JeQHPqjGDT7C9fQ9rke1PVz+YzwcWny9dr7vvEhQDD2PUzy9IY6VPOhI7jyt+iI+KVwDPrraKrw8LFQ8sp2fPADeQjyCUfk8K/azPRZqbTwEVg68+X5qO/7UsD1wzjA9ad7hvBe3MTzRkew9ZKrMPfIf/j1yilg+MuYyPmkAzz1DHGs8OpITvVHauzxrCeU9cmiRPSJsxD3AW9Q9ih97PVio9TxlGaY9UrimPY/C8T1O0Us+7lqOPY0oXT33dZw9VFIHPZ5eET0RNvy7FYwKPeLH2Du30bi9UicyvnUCRr4awB++61Gsvf+QIr7WxeW9iUGYvUT6qT1if0k9PzVWvQHeCr0Zcxc9g8C+PffktT1JDNY9HoXLPXNGAj7RAPY9/kNaPLwFrj1O0dU91jRfPWJ/pT1N8848zF07PTjWmT1UwTg9VFLXPLiv0zw8vZI8hji2Pef7Eb3ZPTk8e/JQPPvLLjz5oJs9u5YePltC6j2qYHQ9Di0yvET6nT0+eTQ+LNSyPfgxhj0ibPg9FR2hPQUSuD0FNPG8G54ePAAAYLyEnpU9PCz0PC5urz2DLxo+GeIoPcbcbT3/kLI9gZUDPMQg8Dt6Nis7F7ehvW40Br6CURu+9UoRvlWfE732l7m9S8hHvRKDQDqcM1K9kst/PSv25z2oxvM9u7gdPYVasz2s+uA9tRV7PKJFJj1UwWA95j+UvEFglbxwXy+9ad6hvJ8arzvQs4m8GeJwPfW5Ej4RpYE9Gw2QPMRCHT3dk/s94lgJPu843T3helQ8MzPDvFK4xr2QoNi8cmgRO6MB/DzUK409rkeVPdGRiD0f9Pw8bAmFPUHx2z1E+hk+9SioPbfRkDwJaFK9nYB2vaNw7TwXt1G58/0EPTtOcTxlGQI8MJnqO+Hpyb0rhwi+YqG2vWb3lLwMcSy961E4vCXkoz2Y3aM9+FMzPThnxDw078w9dLX1PRZqJT7M7pE9P8bAPTAquT2k35K9OpLLusBbUD05I/q8exTOvDQRtjyTqQo9gy80PSh+nDybVY89zO5pPZT2Vj0ep5w9f2q8OgyTCbzHuhA9wMqhPc4ZETyze3I5ayuKPbn8lz0Wao07xtxVvaFFTj2EntU9Lm4jPIxKyj2Eno27rWk+vUT6DT0Xt+E8V1vBPMgHbT0s1KI9a5p/PfrtS7wLJKi71XhJPUMcKz0ep1i90yvdvcZtJL7heuy94lghvkkui70DCSo9DeD5PUVHzj1GA3g9IttxPd++Rj21FbM9AG+tPXA9aj0hjh09L93IPUHx8zz9Zce8LSEvvSegCTylm2w9s3tyOd9Pmb0HPfs8s3sqPUW2k7xIv109qmCYPUmd0Lw1XkK98fQqPAPnzD3EseI9TKYoPhlRTD4py1g9vw7UPc4Z4T0aL6k9Z0SxPTAqlT00EX496bdfPbFQqzwIrJw8qz5/PQDewj3qBMS8ZRkCPOjZbDzRAN68yqG1POTydz3RIrs9jzGrPQgbvjxApEc9aJENvCSXP7xrmsc8hjjOPQgbrj0tshM+7sk7PkOL1D1Q/Ig8juSOPVInqD0s1Pq88BYAvTlFF73heoQ9d5yaPaTfFj0Zc0e9TKaqPBxaRDyhZzO6owFEPfvLGj4HzuU9TKaOPYv9sT09Cvc8/kNiPTJVQj7HKXq8TkCXvcSx+j1UUis+tvPRPYof/z3snig+qz7vPd21kD0Pero978kNPnA9CD6d74E+16N2PtZWEj4sQ1w91Jp+PWsrZj3fvhC+6nP1vGWqkDz4MUY9XimHPVsg4Tw4Z6g9mEyVO8iYK73/sos8XP6DvMzuMb2ZKpi8RPqpPY0orT1N8w68lPY+Pd2TJz3fT708dr6/vFioBb0RxyI9orRHveoEvL0o7TW9fa5OvWTMA77Chge9pN8GPSqpmz16Niu9BFYwvo/C2b0KaMK9oPgJPQpovj0LJLg8lrI2voPAFL6XblK9jzG3vB3J5bwT8kk90SLrPNiBUz2WIY66awn5uLbzvbyb5kU9m1VfPPHSzb0aL4W9bHh6vetRQL0lBsG7AbwlPIan1ztSJ0g9845DPbIMnT3mP6Q9AwlGPkRp2z2q8dK8XW0JPgWjcj5GlDQ+1ecAPiNKOT7ZPUc+ApqcPbu4DbqvlKU7sOFhvRdIpL1WfZK9gnMGvvaXxb3F/iK9yxCbvWq87L0+V5s8/If0OvUofDzDZJ69TkATvZ5eKTs1zQu9E2GjvPVKiTx9HRg9okWKPfpc3bz9ZSe9qs/FPMrDSj3fvv68ZMzJPblrJT6L2zI+wvWEvSxlnb0aL106aQCvPCnLELvZzvc88x+KPThnFD6/faE9Gw0aPgWjWj7UKxU+mEzRPbKdvzyzeyq9R+GGPdNNcj3PZrm9Z9WnvV66SbvF/uK8Ne84u0rqRL1/2f28EvJhPW1WDT00EXY85IPuvLlriTugiYA9L0wePYjSVj1YORw9v+wevdQrlbwCmgg8CD2fPU1iSD0OnCM9vjCpPSzUij0UP749ukm0PfmgJz3jNvY9ad53Pvl+WD6pEzo+cawnPoEE2T31KDw+tRWbPVg59LsrZVm9A3jbvAfOOTzhenQ8cD2KvJ5ecT2HhVI9Ne9AvUmdzL3rUTg8pb0pPQPnXD1OQAM91jQPvMiYIz2ze+I9XI8kPtiBhz3qBHS8wFvQvOCcAb3fTwM+XikbPrEuTj1euoU96SaBPdtosD0Qx+I9FmodPUp7jz2J0g49Qj4APccp8j3LEOc9E9CAPYxK1j35D1k9RpQWPNobrLxEafe9WtMmvp8aKb4McS6+8dIdvU2E/Tyh1ug9Pnm4PZayqD13nN49rIsTPvCFOT6q8ZI7j8JtvVXBmL2t+iS907xrPfH0sj35DwE9r5Rlu/VKibzXEiQ+LSFFPjOilD1Q/CA9g8CqPRHHmj2ASB89d5yiuicxmDz6XM09yHbiPSuHsj3Fj6U9yHY2PaZ5x7wBTSw9uY2GPBbZBr2JQZA8zTtePRKD4LyGONY6Gw2gPTvfjzu3QMI7FtmSPef7STyJsL09V1vZPTy9yj3zHyo+zTviPdQJ0D38h6w9xLEuu/5DEj1a07w9K4cGPag1rT3aG5A922hoPUFg2T1Zhgo+zF1LPs9mNT7eAv09TYSNvScxKDwUru89mN0HPqYKkj31SuU9hxYvPik61j3Idpo9yeUvPbdAIj2HFlm6bHjSvTOi1L0BvLG9uWvNva3Yl7302+e8qvGSPAfO7T3r4lA++MIWPnQk5zwmU6W8KH7MvMGopDthw3M9mnecO78OnDtLN7G9uI0OvczuSTvx9Mq75dCOPbG/VD16pby82PCMvaNw/TwbDbw9Di0aPlInNj47cMo9pN8+Pbx0lz0nMUQ+6EjyPQU0cb3EIMy9VZ9TvTm0hL2n6DA9EOk7PmJ/qT1bIHE9Ne8MPgmKJz4W2aI96nPFPYy56zsjufw6jShtu29fx7zx9Jq8aW9wO0oMAr1Di4S9bhIbPX6MOTt4Czw9CD0jPdY0Jz2si7c9yVSJPR4WDj6WkOs9yVSpPUtZqj35D809VFLnPUdyLT7e4PM9vAXuPa8Drz0GgXU9Nc0vPlKWMT6V1CM+TBWLPoVabT4BvEM+k6naPWnewTxzRgw9dXFDPXbgAj4r9hE+6nPdPWSq1D3uWsI9OGf0vGDl0Lq/fT080m+XvVmGEL2lLEO8iUGAvDlFiz0CK+89SZ2wPLDhYb12Tw49Lm7fPfYGoz1IUAw92PDUPMxd6zylvUE8aJEtPQ6ctz1CrWk9IEFxPKabyD0NT4s9HhY+PmsJTT6X/8g9sp27PYQNEz4sZSU+t9FCPln1bz63QDI+BvDuPeOllz2ze9I8ItvZvKvPtTxfB5Y9YhCYPPUo3LwqGNU86+IuPfVK2Tw6kos8RUcSPYanpz3Lf5g9XI9SPYj0tz2Hp4M9c0aUPMlU8bwr9pM9rIsfPnS1Bz6DLzg+QILaPTLE4TwJit88F7cHPsWPLT43iSE+exQuPTqSGz22hIy9ONaFvRni6LyzWXW9m1XPvKdXmrzptz89w9OjPRDHMj1ioTY95IPqPVioNbwXJju99pcFPcrDKD7pJpE+FD92PgpGgT12T1a9GsCTPTSA1z00ETa7taYZPCGOfT0jSou8WRc3O8GoDD6jkuY9io4UPsKG1z3n+0E+dZMMPrWE3LzcRju9jZduu/rtEz3BqKw9pSyzPWnekT1tVmU993UkPhdIwD1v8BW9IbCOvSlcD7tLWdY8oWe7PQFNlDz2KBw8I7kcPCh+uL0K18O9JQaZPTF3+T1UUiU+4xQfPtNNWD75DyM+/kOyPYeF7j2/7Jo9HoUxPsKGDz7QREg9zogaPUvIxz1GlBI+CmgwPv8hKT7Umvo9ETbQPY7kgj2yDAE9mN3jvNSaBj10JBc8TtHRvAG8Bbx78rQ9845jPf8hJz4dycE95PLvvCh+zDyjkqo8HTgXPmznLT7QRDI+MJnePZ0RnT2q8Qg+OUVrPkMcST578rQ9Vn0GPfKwiD3ChhM+p1e6PGb3pLyvA7c8U3TcPQ4tuj14CxA+jSg9PsbcAz5Di4w9GeKsvZdu6r1RST081An4vH77Ar1yaJG7MuauOj0KGz7YX+o99GyWOzQRVrwCCXK9m1Wfu3ZPHj11cVs9SQwKPUI+lD0CmgQ+AisxPpkqRD4f9GY+muZVPt0kUj48LAI+PQqbPayLxz0V+xU+CKysPYlBiD041i093+CrPAaBBb0jSoe9HqeYParPdTzuyfO8dQIiPQgbHj6z6jU+jZcKPqFF9jubVaM9e4MPPn/ZIT7gLXC8YcMzPTF3fT3VVsw9cRvVPZAPAD5JDMK7K/Zvve5agjzFj4G8M6K0u7raaj0Zc/M9fR1cPinLUj7HKR4+vjDJPVkXhz2DL7w9dy3xPKpgRD3jpf89fGECPqwcqj2/7DQ+ejbvPfFj6D0mUyU+MXfVPfmgTz1hMuU97C8vPpAP7j2/7AY93NeZPWDl2D1rKyA+liGKPXh6LT0cfDk9I7nUPS7/Kz6bxA4+vAUaPX9I3z1PHtY9ppuUvBovXTwvTDY9woaXPf2HgD3EILA7VZ+rPKHWHD5HctU9v+yyPdiBMz5eKZA+2PA4Pi9Myj0tsoE9hjjWu9GRDL1j7sq8GXPXPMX+rj2xvyQ9sVAVPgRWED6d7yE+9bk4PlwgAT6kcEU+a5ojPicPoz35fuo9/WXXPMWP8bsmUw09RpSqPeLHjD0xCIw8yVQDPlKWsT1Cz3497C8ZPtobJj7BFzQ+fNBNPvwYRT7V5zQ+AG8nPsRCDz47cPo9Rdi4Pfs6wD1O0XE8HOvCPHL537x8YaK8DwupPVRSCT5MN4U9qDVNPHnH8T0fYz4+T68QPnsUMj4/NXw+R3InPoj0Kz7f4B0+f0jfPdhftj37y9o976cEPjJV4D2EDQU+/WUhPjarRj6X/8A9m8QMPt2TeT6aCDU+ad49PrBy4D3NOwY9H/QOPtEADD4u/wE+OpJbPXo2jz3Y8Lw9+lyZPT2bBz7LfwI+aCKgPXxhtj1Prxw+SupAPvvLWj68BQw+FR3hPUrqxD3/kJ48PL0iPbUVCz7wFig+V+wHPmq8Tj7OGdU9t9EoPTVenj19ruo9i2xPPcsQIz7/kJM+INIxPvFj7D2z6jU+I9utPoLikj6xLi4+m1UFPphMBz4IGwo+mZlBPj/GuD3mHdc8eVjoPLgedT2z6o89CWjuPcVt+D2qz+092F/KPaK0Az7ChoM+mSp6PhovCz5rKwo+SZ0yPo0GCj6Uh4U73gKJO7WmmTxR2js8XP7zvArXYzxz11o9nREZPrraUj4pOmQ+2opLPlCNgD4pXDU+LNRqPZ7NIj02q449Lv8DPna+/z2V1Am7LSEfuyuH/j2n6BA+f2oKPtcSxj24r5M82qyWPfd1Dj7arJo9zojSPYvbNj7cRlc+INLnPRZqZT2EDW88ZRmCPQpGGz7fvtI9m8SAPRPQZLzYgTM9Dws7PiegKz4fY+o9EMfuPQ+cCz5AguI9bTQ6Pr1SUj5JnSg+QWD1Pe2eAj6fGjE+iUF2PgRWij7dkx0+oIkoPl1L/D124AY+gy9qPhX7MT6R7cg9PnlAPfdTYztfBw49RGlvO166KT1R2ns90t4gPsVtYj4GgVE+JCimPc07mj3pt10+W0JEPhX7IT799hE+8dINPigPC7v2l1083ZMnPEMcpz3n+zM+374kPkYl5T0AbzE+QYKBPh6FWz6+MAk+/WVZPnzQYz4UP3Y+dCQVPlWfGz50JBU+dCT7PfvLRD41Xjg+hetRPuHpWz4XSOw9b4G0PcSxhj1+jKk9RbYrPtjwYj7M7mE+glHhPakTcD2WkE89zTsuPQu1yj2L/Rc+ZtVBPtCzjD6meWk+5dCCPotshz6280E+93UkPjf4Mj4py7g9s3umPdcSej09m6U9dJM6PpjdCT53vhE+54xUPrWmET4CKzs+o5KYPhbZfD6IY/E9zojqPXql5D1IUGI+CteDPjJVQj53vic+j8I5Pm4SNz7GbcA9w9MfPtJvCz6AJs49AN7yPdNNAD6Yu/498BZYPZdulj2UZQA+CKwOPovbyD1U41U9YhDoPdk9Az4xCMw9owE8Ox6nuD3RkcA92oqZPZm7AD6/7CY+vjAlPqYKRj5IUPw9BTQVPpOpNj6GyWQ9QxwzPeCc0T0xCAw+xykwPjlFOT7EQi0+pE4uPo51DT4KaEA+R+E+Pv6ybz4ExTc+d5xKPgxxMD5K6vA9j8JdPl3cQj5XymA+KO3lPYY4dj3RAG49Y+6mPQyTiT0V+xs+LpAgPmHDOT7GbSo+PzUSPuYdiT5IUGA+6Nk0PhIUaT6C4qw+GsCiPhWMaD4c6yI+M6K0PTojED5xGx8+k6mmPXA9+j0HPS8+lPbuPdO8ET66SSy8MQisPfAWvD3tDfY9l244PhlROD7MXUM+lGVoPX0/XT2+n4Y9LGUZPjF3+T3Xoyo+H2NwPoR8Hj4V+/c9OUUZPlXBFj5GJfU9nYBSPuAtiT7n+3c+toSAPhUdSz4ZUU4+SS4JPvMftj0KRrU9VMFyPgFNZj4FEi4+bAkBPs4ZMT7pJlc+EFiIPq62Oj7lYTm9CD2bOrRZLz5Cz14+X5i3Privkj7jNkA+jnVtPn/ZNT74MWg+ysNmPrn8cz75D10+bVY5PqyLTT5yikQ+CflCPvTbKz7MXQc+Z0TBPetRtD3fvkw+0m8VPhgELj6FWlU+VFJdPvKwlD5qTXs+8WPcPSv2+z20yM49yjLwPQskOj5rmn89w9NjPtO8KT49CjM+EOlfPmZmiD55WJk+6NmRPhWMNj6dgHg+KO2zPsh2wD735KU+2c6KPpRlQD5JLu89ksunPZRlxD2Yu2o+s3uCPkdyFz4W2R4+TkBxPv32YT6Sy2M+YcNNPj/GDj4W2YY9NxoSPnvyej6PU5M+tvO5Pse6jD6Kjkg+9ShQPks3Wz64Hpc+7uuhPhIUrT7u64E+T69YPpwzUj66STY+5T9sPriviz799pg+xEKjPhgEmz5ioYc+ldRhPpduhz4dOF0+5dCHPk2EkD5U42E+liGXPnbgkz6k34A+C5NrPslUGT4GgSE+NICPPr3jij5/SHs+yeWVPriNYj4r9iM+Khh3Pv1lkj6TqVg+WKgvPmUZQD4Ab38+Tx6nPhBYqT4HzoI+BoExPqyLEz7Sb2k+4ekhPgbwGj4FNB0+CmiCPpF+bz4y5nY+UrilPs/VoD59P8s+wRf3PiGOnz6vJW4+m+aKPse6Yj6iRR4+V1vRPb4w9T1zRuw9YFSyPcrDxj0bfH8+qKRKPmEy9T38GEM+m8SdPilcqj4TYZc+UpabPhIUbT7UCSQ+j8JDPrx0gj6FWo8+1sWGPrDhkz57FI0+qMabPhgEWD77qX0++MJ0Pm4SUz7baJY+X3bVPq8lnT6BlUE+Gw0mPpHtQj4V+20+HoVlPnPXej7gLYQ+kstVPmEybz4B3rU+ZveuPsZLcT4wmXw+ns3TPg6+3D77y7M+ih+4PuoE5T6iI+g+fvvLPhE2nD7TvKY+/KmDPvs6hD4tIaY+tDe6Pse60T7jFJ0+EOmlPjcapD6CUac+OgHIPgmK7T4OLdg+Iv2QPqYKcj67uKY+pN/cPkCk4D5IUMs+6SbvPtV4/j6Rfuw+VFLvPliouD7VeJI+8468Pgisrz60yM8+MzPgPuU/vj441q4+kKDgPty15z5XytE+oPivPlfKmD4mwpg+tRVpPlUwvD7NOwA/j1PtPkKt1z4dya0+yeWuPqwc4T5zRuU+w2TsPvRs7z5FtuU+mN3qPrBy3j4QWMg+kxjBPuJYyj6QsQE/N4nLPqRwyT628wQ/ZDviPuhItj5AE8E+mN30Pk8e8z6EDeM+fT+3Pl4pnD5v8M0+HoXdPrNZyj41XrA+ILDiPoQN2D4IG+E+jSjXPtCz5j7n+/g+xynjPmgi+j4DePs+WyAZPxElIT8dyRc/QwsQP+m3Lj/30zs/bVYjP4LiKD+O5Ew/hwVCP55eRD97cjw/CfkjP9zGGD+RbSY/mbsfP32uEj+k3xk/iHQRP4qfIT9SFis/8BYSP7DyDT+5fCE/Qk81PwE8Lz9kqjc/mN1KP76fST8u7lY/9pdPPybCSD/TK1o/uslPP5XULD82vE8/YOVaP3o2XT/EsUI/6aY7P9oKTD+ZqmE/s+pnP9JeXT8SA2E/ZZl9P7Dhgj/M3YE/enaQPwpXkD85NIQ/R2GPPzNinz8hjqE/mXubP2srkj/Wlp4/U4WvP9BEuj+Kjro/OGewP/TssT8O7bA/U0XAP1tCxj+H1t8/havxP/aG8j8agPU/f4j2P4bpAkDmjg9AdcIOQOgIDkDzjhVAtdUlQCieL0C+vyxA/5AuQLGfPUBvwU5AyKdYQD63XkAIe2tA/3B5QFeagUBvoYhAAW2PQHgKmECvlKFAQYCuQO6Zt0BJncNAbPjVQESY6EAZgv5AVrUKQbsXGEFl6CZB7ss0QeUfQ0FeOlBBbuJZQTGPXkEMkmFBBateQR79VEErxkZBZ2Q1QbMLJUFAWhJBQGQBQTTh5UDiJ9FAK5e9QL2Rr0D9paVAOw+fQBPwm0CuxplAG42ZQEk9mUA7EJlA2tubQHvSoUDVp6VAQDOpQPgSs0AHTsBAgqHOQDgm3ECvde9Aim4CQRE3D0FkJB1BPrgpQalCNUGcIz5BMCpGQb0BTEECW0tBrh5FQS4GOkHnoyxBz6cbQbSBDEH3pf9AtTXqQOH520Cq0dFA+XDGQAslu0DoqbNAehaqQH1Nm0CDj4hAcUpwQEiQVECyfTlA65EaQM/1A0BjLt4/yZTBP61YqD8z840/e9SJP8epaj9zRj4/ZZk7P3L5MT9g1C8/z1UiP0FxBD8y5uI+SFC4PqabqT524EA+TKa2PScPNT6oxiM+1jQXPg96dj0V+6u8qKTuvJi7Pj2hZ0M9oiNJPdqsoj1Ivwk+8BbUPQTFrz2Sy4c9UickPi7/bz4mwqo+P8apPm+Baj6/fag+XinBPu+ntD5UUtI+CkbcPthf3j6iI9s+E9C/PldbwD5H4Zc+s3vtPgisGD984S0/SNBPP4QeZD9aU4M/3fWCP0bllT8eRb0/3aTiPwtT8j+JsP4/Tw8LQKQwFUC4Ph5AkPEdQFokFkADSQxALXLnP+VhwD/Lf54/7hqLP8QgTj+TmBI/orThPjEIhD7P1Q4+gCYGPvYGTz0j2xE9TtFxPNhfFjz5D0k9lIc1PWb3/L0IrAS+Q4vUvRpRIr1Di2y95T/0vWIQFr5Agky+e/I2vohjRb5U4yu+8Basvd0kBruL26y9CtcVvkcDTL4Z4lS+CyQovptVF76+MFm9BTQlvm6jCb5ApBG+pHC1vXL5j70XSNA7V1vxPL4wmTuJsIE82PCUvCBBoTxdbXU9+aCnu5yiozsFo549LpAguc2qIb5txUK+HFoWvvaXnb3OGVG7p+iIPRdIcDzhejS9CkalPEMcvz2Zuxa7mEz1veyeGr4hsCC+7uvkvdQJsL2b5iG+OgFDvq+U1b1ns1K9jEqavFZ9jrxQ/Di9SnvnvVsgub0FoyK9N/jKvZp3/LwhjvU9DwvlPTY85T2PMfs9xm2EPNhf9rzY8LS80SLTvXJogTy1FQu9odbEvfTbVz3VVuw93SQWPTC7Bz4judA94lgXPOY/DL3Umra8qRPQOkfhAj3UCTg9x7ooPaUs4zwi/aq9YhAYvpvmmb3BqCy9D5wTPaNwTb2b5hO+fa4SvmUZ/r0tsuW9aJF9vbUVGzwxd+07IR+0O4eFAj3/IR29Z0QNvtQJ6LtYqE09o3BdPOOlgz3wFmg88BaIuxx8obyNl0Y9zojKPVwgCT54C3Y+c0ZCPpCgHD5Z9fk7YFQyvQxxbD00EcY8K2XZvOSDnjo5RT89h4WOPTTvTj67loQ+Lv+jPtY0jD7tDXg+YOXZPnzQ2z6PwsM+ZtXnPvkPBj9rGhA/3bUDPylcwT6fPAU/ENgmPyZCAT+tadI+Y+7ZPkW23z578uU+uWvoPlBr4z61pvM+GXP1Pg4tCD8ukCg/BgFZP2DUUD9wTj8/BvBFP+oEWz/JJYI/rXqQPxc3jD8HTpc/ysObP7azmD8hn7E/QOSyP2HDwD+E/NU/kwfvP+J4BkBYmQxAImwWQJSWHUCZqipAKP5AQJKaTUA/NWNAjiR5QHpFiUBk7JdAqRKrQDFYw0D7G9lANY3tQB3p/0C1hgVB86UHQXwABEGccfRAtRbdQKrvv0Ax+JxAZAp8QAMnSkCB1SZAMkYOQFY98z/M3cw/psq4PwTFmT+Cc4c/rXqBPz2bWz9oIlI/hqdGP0ACND96tgQ/FR0MPyEwEz/G7QE/iGPTPvl+3j43+Nc+Dpz6PqUs5z59P74+HqfHPvH0oj4Z4o8+bHi+Prn8oD5rCZI+orSQPqpgoz5LWdY+1JrcPgAAuj7OiNA+TBUKP3sUEz86gQI/bIkBP+eMxD7F/qc+TDeMPu7Jwz1xG+28UdqbvbgeJ76oNQG+ILByPdQJCL1txdq9/rLLvaab5L017xy+hqf7vT55sL0OnHO9844jvm4SW74JijG+jQZYvsgHKb6WsqS9cooWvrdAer6oNW++iUFovrwFdr6HhVq+gy8CvvOOHb6Th2e+FYxsvsrDYL5WDnO+XW2AvlFJjL7C9ai+Vg6Wvm1Wjb7tfH++ZMyWvi7/c77BOR2+yAe9vT7oUb6pgnG+bOdFvhKDXL7zHy6+uB7xvcX+Sr16FPq9EvJdvgRWiL6KH4K+BFZKvphMXb3GbTK+xCAevgTFp73/IQW9mggHvoj0p70YlfS8YqHKvTtwKr5iEHK+UrhSvgUSNr5BYEm+uB6Ovt4CH76SXIu+2IGwvn/Ze777Oui9BvCyvYxKAL4Mk4m9f0g/vp88g77EQoK+owGcvjojk77sL3m+B1+gvse6iL6WIYK+7J5GvrwFTr5RSYy+4xThvSL9Cr4Urpq+vVJmvlBrSL4Hzj2+PL0oviBBcb15xzG9vHT3vRcmz73jNkq9wob3PB6FS711cQG+2c7vvUhQFL3YXwC+JJc1vmkAC74qGFO+TYSJvuauV75GlIi+hVpxvhcmbb56pV6+XCARvhiVNr5DHDm+6NnYvUwVtL2jAei9Xrozvno2Nb4qGBG+4Xowvhx8Jb6q8fq9VZ/vvTEItL1RSW29wvWwvRDpIb5Z9Qe+LSGfvXzQG77/kAS+uB6hvezAeb1c/iM8SS6fvLDhN76YTDG+ksuDvXA9lr0T0NC9RwM0vqdXyr1eKeO98PTqvRbZFL7UCRy+rfoqvg1PH77pJi++nzxmvvaXQb4Ovii+xykGvlz+872oxhO+ZaqGvvmglb6Syw2+toQUvY9TIr6V1Am+ZvcgvjeJB75+jLm9lGX4vJ5eqb0pOva954z4vB/03LztfH+8hslEvVg5PL17g4O9rwMjvotsKb6JsAe+I7m4vawcCr00gBe9duA0vW/w+b2PMU++z9UKvh04d70dOAG+Qq0tvtiBDb4cWpi9s+ojvfpcJb3Lf6S9GeJQvUOL/L0Z4jC+TkATvjoBAb6pgvG8tMgWvs6Iir6SOl2+FyYpvprmc774MXK+RwMMvmPuDr5R2gW+FYwQvhBYL74Peiq+FK4dvkXYJL7baCK+ysOSvQ3gNT0HPcu8ApoovJkqjL0s1DC+uI04vkOtAb4zovC9RpT2vWBUSr4ehZC+l/9qvhniFL7b+f69gQTNvW1Wsb3PZq29bhJtvuVhZb5BYEe+54yDvrivGb53LQu+z9VWvH/ZXbzaGwC+juTSvT0Kr70CmrS96gQMvh9jDr6pgr29rkf5vUdymb1kzAW9HckpviUGL760yF69MQgMvCoY1bwtsg++4emxvbfRQL1Zhry9xY+9vQKaEL4Fo6a9tMi2O9Y0D73f4BM94sdwPepzdbwVHUW+7C8HvmPuAL4Peuq9taYNvo/CT77G3Ee+n6vZvUymGr2Sy6u9INLLvWWqmL1UUou9sgwxveAtkLzZzhc8juQKvQDeYrySy8+8b/CVvWIQ2DtLyMc8+aD3vAxx/Lw6AU29UicIvuSD/r0Foxq+0ysvvqFFXL7Chie+MJl0vldbVb6L/T2+WDncvfaXrbyJ0h68duA8vIQNw733dUA8ObTsPThnoD3Kwyq9p1cGvi2ymb19P329/BjXvbrasr2z6t+9y39IO1MFszzOGVG82c5XveAtwL2xLq68y3/EvZRl/L0Rpf29nYDOvQyTKb1RSZ24HHydPW40gDpuEoM3LSHPPFgXfz3iWBc7pN9+vVg5NDqGp6e8RbaXvQMJyjtrmlc8hHxgvdxGM70f9By9bqPBu8oyVD1AE9G8Z0RBPWfVrz1pAAe9Nqu+OyjtjTubVY89DeDtO8e6eL2JsNW9N4mZvas+v71ns+o6WReHvBZqDb5K6vi9HOvSvUFg+b0ubie+FYySveAL47zChke8+8tGPX2uJj37OhK+AbwlvoeFmjsK16O9Gi/duZOpar3DZGK91JpWvSh+jDoi21E9LSHfu2HDx72BlWW+vw5Ovvfkmb12T547hjg+PeMU4b0yxDG+WyBZvZ+rfT0Zcyc9gQTVva5Hab3S3gi9FD8OvoY4Gr5XWxW+Yn+5vGTMBb2ASJu9PCysvYeFYr3GSxe+tmIpvpCgLL4SFAW+AiuHvehIpr3gLXC8DAJrPDSA97xSlsG9kjqtvcX+kr3aG7y9tRWvvS2ynbvPZgU94JyRPHDOjL2O5CK9RGmzvakTBL6z6ve9ns12vl1t9b36XK28mginvYLiJ74kKFa+ejaFvtCzHb7DZDq9PZuBvUAT4Tvdkx894XpUPZp3vLxPjfO9P8a0vQUSnL1BYGW+NV4KvvvL3rx78jA5wMrZvfMfJL4IrH6+s3t2vhWMXr5xGxW+FfvTvb8OPL2nV8q71sXdvH9Ifzw0gKO9VZ+zvbKdT72EDdu9idKGvVYO/byK/WW8sp1vu92TZ7yPwi29rWkqvlUwwr1UUpu9u5YEvlFJDb64jdq9A+ewvcE5k7wRNuw822iMveYdD77dtSS+4QsFvkwVJL3UCSg8ZvfEPDMzKz3TvJ89IEFZPUCkF70gQQm9v+yeO+qVwjzysFA9ke0MPUW2B750tYG9DwupvcrD3r1/SN+9Ne8AvkdyR743Gpi92PBsvQPnIr5GJRG+H/RMvTjWBb0noI29jSjtutO8E70RpS295IO+vOpzfb2Cc5q9aADvvXQko73AWwi9GASWO7n8Bz3oSK69+FMBvoofPb6DwEy+9GwMvuqVGr1oIky8ibBBvB6nAL3pt5+8KhhVPCcxoD29UpY6jCj1vU+vfL3+sju893UOPnUC2j2qYJw9pE6wvMKGD73h6Y29ZmZmu/Rs1rtYqJm9dCQHvRiVLL3hCwO9sS7+vMPTi70xd+W9cmhxvWuar72PMSu+xLFevc/VhrwQ6ZO9UUk1ve+nfr13Lb29GsCnvZ8aF73xYzS97zj5vdJvLb7KMoy9eAssPY9T9D27lgA9SnsZvkYl9b1bsQO+/BijvYXr4b1H4fa9EhQjvrq40b2ynX+97C+fvRniwL3baKC8BvAmvT/G0L1pbyi9qmAMvbbzrb0f9Ky8l/+gvVRSw71ApJO9Tx40vpVDO77dtYO+5PKJvs9mkb4awA2+9Upbvq8lLr6V1DW+dLXFvYnSnr1UUme9h6eLvRWM6r3c10u+MJk+vuLHtL0f9Hy96SbBPHEb3TxFtoO8S1l+vWsrAr7LEB2+IEHFvY9TzL0IPRm+IEEnvgwCh71xrAs97C/rPItsd71oIuw7S1kGPEaUEr6O5La9hJ5NPM/VNrwYBO49gCbaPThnbD38GBO96NmsvapglDxMNxE9mLv2vArXIzxPHgY9wFsAPLivt73x0ie+/WUdvvmgMb6xLlC+taZxvfd1gLy30aA9/Id8vRPytb28Beq9AADwvbx0673swAu+wTnXvVyPFL6lLDG+b4Eevk2EH750tZW89Up5PDkj8r1ZhpC9OpILPGBUKj1qvMS8JzE4PVmGeDwaLx29ZDsfvY51AT2+n7q85h2bvYLiH74g0gu+KO0HvlkXZ72K/W292T0pvo0oub2EDRe9jShtu8BbCD0vTH69t9EQvu+nTr399k29PzUGvas+Z70OvuC9gy/QvbTIIr4tISG+iGNNvhBYL74ubve96gRcvZCg1L3r4ia9aJFtPIAmQjoLtZY8gCbivMZtjL1ApG+9kKCYvawctr10tRG+SupEva36jDzyQdM9YqG2Pd0kZj1NYuA8vw4kvZMYZL3Xo6C8gCaiPWB2wz0dOMc9rdgrPgwCOz48LFQ9KhiVvNhfFj3hepg9ukkMvNjwxL36XGW9uyejPcuhDT3c1xG+wagsvl8Hnr2UhwW6PZvNPW6jATwvTF697Q0mvYQNu714eq29n6vtu73Bt7yL/am9TtHtvWq8TL26SYw73bUEvHA9CrzdtYw9Di3KPfTbZz3VeCG9YTKVvdCzWbz/kH68zarTvfVKob2U9ha9Gi/9vDhn4L13LdW9ZYhzvfMfEr2xUOe9woZRvoBIB771uQ6+EvL1veAttL0bDSy+f2r8veCcSb0AAAC9yAcNvScxaL1QawK9utoKO7fRWL2BBBW9VFLDPbZiBz6At4w9d5zCPYan1z2oNY07EFi5PIcWWb0aLy2+7Q3uvM/V5rzaiuW9yHZOvYmwQb3gLTC9DeCVvXSTRL7HKS6+xf4yvqUsA75PrwK+JJcRvhgE1jw3iSk9F7cBPaROsL3/kFy+aW8avoSeTbuIY308/rLbPJT25rymm8i92oojvlN0xL0zM8+9jQZovcEXLr11cRu91VZkvXnHKbwxd6W97C/bvCcPq7xuo+G82T3ZvcGoEr4+6AW+91PHvZvECr4IPZO9vAWyvJoIz73dk6e9RpTmvVBrLL7uWiS+pgo6vn9qTL2opE69BoHVPJAPEr36fqq9ih8dvnuDN774Uxm+FK5HvUYlpbzTTSo9l//ovaZ5Eb7HugC+Vn0uvRzrur19HfS9/WUXvYXrG76jcOG9zMxsvCuH1rvGS/+9fow1vhBYG77x0kO+Udoxvkdyeb3BFz691xLOvcL1Er5TdFS+NqvqveqVsjlR2p+9dy2FPeVhub2Tqfq9sS5GveAtgL01zdu83nEKvKOSvr0GgbG9HHw5vSv2F73Lf2i9tvNFvWfVN73lYdG98WO8vVK4Fr5lqg6+ZMypvYC36L2TGMS7U3QsPU2Ehb3aG8C94ek9vXxhur37Ogq+1JoGvjoBAb4zxI29VZ+rPF8H2j0nD3M94XrUO192X72vlAW81eeuPbPqWz3V51o9wagEPR3JBbzwhfk83nGCPWbVbz2XbgI9XksAvRsN2L3ix6i80SLbvJyiYzxlGc49ad5hPR/07DyrzzW8FYwqvcnlP71Eab+8KcuAvCSXb71HA6i8XW09PRDH+rvu63i9uycPvS/dND1seJY9B86tPcuhDb1RScG9LNS6vMt/UL1AEyG+oUVWvR6nkD08ThE+SQyuPQmKuz2Sy388C7XWPLn8hzuWsoQ9u5awPG1WE75liPO9qvGyvRSu/72DwNq89GzGPHNGFD3EIDg9qmB8PbG/TLwQ6de8JQZJvWQ77zyMuRM9Di2yvQN4Eb6HFoW99iiIvUMci7yLbN+9muZtPW9fZzz1KKi99pcPvl8Hur1bIGk9HFq0PfkPGT3FbVw9jnVRPIJRST1c/kM7bHhCvZkqhL2CUd29+Q9hvSjtyb3+1Ag9s+qzvKNw3Txgdos9IR9Eve7JS70mU209aJGNvMoyxDp2T5Y9dXE7PN++Xr0V+4u9WmRDvS6QgLz+1Hg9w9PHPZf/4L3dkx2+nYD2vEHx773lP0q+DAIDvm6j7b31KLC9OpIbvfOOx71IUIi9SL/9u3S1sT1+jIE9MzO3vQMJpr0LJAg8PugBvYcWtb0McSC+6SYvvpyiW711k4i94JxxvehIrr2JQUC9uklcPToBrTzOiHK9JQZZvX2uVj2/7F48u5bwvIqO1DxFtqc9qMaLPcX+Uj1ApA+9R+GOvURp77335IW97J64vXBfH75U48W91lYGvtLeLL5X7B+9S8i3vZAxB76Gydy9mgifvaCJCL2utoI9UPyYu30/1bwZ4ig9000KvQUSRD3UCaA90ZGcPVioJb1oAO+7jEoqPGKh1jwQ6bc6qRMIva1pgr3c1yW+ObRIvZ+rrbw1zTu9zhmhvbG//L3njPy92c5nvct/OL1WfRY9JCimPQMJyj2mCq49rraWPef7AT05I0o8Rdiwu08ewj3AyqE9m8QoPQFNBL1+jCm907xbPSlchz2SXA495j+kPVFJpb3xY8C9CfnAvRdI+L1E2PC8GXPnvVyPIr6MSha+OUVXvTar2r0BTcQ7zaoHPXa+f73aG9C9y6ENvvCFub3Qs4m8Di0yO5wzUj2bVZ87RPrtvGq8NLyZmek8ZaqAPAWjorxvX0+9RiXxvRZq1b1sePo8AisHPKikLjw8LHy9JQYxvbiNFj1Ftms9ryUsPdQJaDy/fd27Nc1bPLDhKT1p3rG9mEzlvZ+rgb2+MIG9E2FjvWIQYD08TrG8lPaKvdO8672vAw+9JCgWPkYlJT6QDwg+GJXsPVMFY72HhWq9M6IsPYPAirsj2wG9tMguvfW5Wj228+U9MQgIPinLCD0zM1O8nl6JvIvbaL2L/bW8wFvAvX9qwL3f4Au8UUk9PFFJfbzgLTC9MzNbvVdbEb0QWDm8FR3ZvGdEGT0QWJG94JzFvd9P/b3hC0++0008vlBrar1KDIa9+lwNPAu1ur16NiO9GXMHvTeJGT230eQ9RiWJPbByzD1yaKk9CYoPPRx8kby841S8E9AEPq5HYTxKe8O7SZ1AvBIUH72uR4G8VFIrvggbFL7HKWK9/IfUvVHaJb6+MDe+m8TIvZtVV73BqBS9lrKAPSxD9D0W2c48JAZ5veYdB721psm8+Q/puvypWT262oq6KO1tvF4pKz0+eTg8qMYLvJduUjwzMzu9ZMyduzSANzzmrlW9vcEfPUKt6T3NO7o9NBHmPLTIhjzQRLS9lpDTvRnimLw+VxO9Qj7YvYy5y71n1Qe8RNhgPUcDgD3h6bW8d5wCPX9INz0ibLQ9F7eNPXDOKLwLtZ69sgytvekmEb1hMsU9I0rnPSbCLj1ifxE9vcG7PY2Xqj0xCAQ9kjoBPbIMcTtSuJ698PRqvetRAD1Ke489t0BKvV66SbywckA9MXdFPYVaSz2lLPM85dAyPYGV072Hhfq9HTiXvEI+CD1LyAc7WmTfvc6IPL5aZOu9BRK0vLra2jykcMU9+8sCPkRpjzy8BdI7oPgxvEkM7r1Q/My9corOvHzQkzzXEkq9fNADvpvE8L3BOZ+9bHiGvUfhMr0r9je8fGGCPR6Fuz1SJ/w9w2REPt5x3j3TTbI8lGX4PHL5DzwhH3Q7U3TAPc07Aj6CURG9sOHhvcqhpb2dgAK+3nEYvnGsP77o2S6+BvDavUdyuTwExT894scovbPq0zxO0ZE68WNsPUtZ9jyGyUS9G57uPI0GEj7swK09J6CFPe5aQrwG8NY8tDf8PSV1Vj6jkgI+uK9rPTtOcT1EaV89z2YlPYofo7vpJjG861EIvTOiHD3EQg09Di0KPe0Nfjx24Ky8SFCsvYSeTbqqYIQ9OSPqPJLLVz2sHFo83uBTvSo6Cr08veI8g8AaPbZilz1R2iM9fvs6vKfoeL2itJe9KhjVvEOtibxqvBS8AU2kPUYlfT2C4sc51sWdPH9q/Luqz8W8DeBtvIhjpT2HhUo9ukmsvEFgHb0T8r09OSO+PRgE1j29wc895/u5PDTv4D0j2709RwO8Pf7UrD2YTMm9F0hAvbx0c708vaq9zF0LvdNNKj3WNIM9kA+avFyPir1AE1m9duBsvTXNWz1mZnY92c6DPc3MrDwvTBa9oIkAvW1WfTwExb882hssPScPwz2C4q89oda8PRPQdD0XtxE8sHKUPQpGDb3LEKu98rDIvewvi70G8AY9AbwlPeCc0T3P1SY9uI2qvYY4FrwcWkQ8m1WXPcqh8T26SbA95dCmPcoyAD6+n+Y92qwMPj/GKj6ZKnA9NBF2PSnLtD2L28g85dBCvVg5AL6+n5a9guLnPN5x+j0u/409ZYhTPWPuQj0wKrU9f9k5Ptqspj3YX1Y9yJjLPSv2pz1MpnI9oUU+PRIUTz3zjns9ryU2Pi2yhD7ix1o+dCQjPvp+Hj6w4dk8v+xmvYlBmL1++5a9JlOJvdGR7LyWIQ68CkaFvR6nDr5hofY8lGUIPRiVpDxcj449gQSFPDC7bz2fq6E9tvPdPHqlLLyNBhg9sOH5vF1tFb1cj4I7odbAPdQJwD0XSBA9Vg6NPMZtpD24jQ69i9tAPUCkPz2Pwok9XW3lPbge1Tz5D+m8gLfQPFwghT2rPic9fGGiPWlvwDw7cE494xQtvZLLV70YBMa9DeBtvakT4LyJ0pI9rdh/PGKhhjxhw489eHp1PciYO7qhZ7u9JzGsvf+Q2r1lGc69oUVWvV8Hrjyt+oA9cawzvb4wSb0l5BO9KcuUvf5DIr399nW9KVyTvcKGBz124Hw8BvA2vEp7m71Cz/a8ZRliOoeFAj7u65w9H/RMvOOlez3BqOg9BTRpPd2Toz28BUI95IMGPTf48j3MXb89ecfBPThnAj6cops9e4NXvSJsWDzmHWc8z/eTPOoELL0ZUVo822iQvHPXojyh1jI+foyIPr4wRz4MkxU+76dePZoIG7x/2d28LbJFPamCCz5B8Y89rdhfPFInAL0dOCe8LbI9PUT67bq0N3i7A+fMPUCCYrzhC8O97uvAu7NZ3T0LJOw9z9XSPQpowjxKe/M8pnmXPFK4hj3EseI9/KnZPekmMT3+Q5492PBUPVD8CD6q8YK89petPNcSUj2F68E9lPYAPjtO7T1FR849zTseva36lD29wSe9cD3GvbaEVL3lYeG7H2NOPdZWJD3c14E6yAe9PN21BD1ApJ88OpLLukVHOj3TvL898kF3PfwYCz0XSLA8GVFavM/Vfj0sQ/g9LGUFPh9j1j0ep+w9QKQ9PmKhRj08LFQ7cYpmPZRlAD28dPO87MDFvV1tgT3jpVs8XW0dveOle7xm1Vc9CfnMPdxGST4PC5E+PQp/PhdIIj4s1BI++8sePiV1oj2g+DG7TKYiPVMF07w2PH08vp8aPWlvBD4AANA9e/L4PU+vTD3ImAM+IY71PfP9zD2ZKgA+glFZPZRlwD06khk+EOkrPqK04z3025M9KO2RPQ4tyj2hZ8c9WDmQPcRCkT230YQ9K/a3vNO8k7ys+lQ9cM7APWPuOj0j2yE9FR2VPSnLsD3UCXg96gS0PUhQzDwPes692F+uvYC34LyaCAM99+QBvM2qTzxoIko+rwMvPi9Mvj3njKA9DwvpPeHpFTxOYoQ98BaoPZT2Jj3tnoA98kHTPX9qfD25a1k9kjrlPQskAj68BSg+ImzIPRzrOj1U4yM+/IdAPj0KAz4ep+g9PZsdPZRloD0CmiA+2F9mPkkMJD7G3D0+CkYxPnh6sT0v3SQ9GsDHPcQgzD3GSyM+S8hbPl+YiD5d3Is+z9WMPssQfT7EQgE+a5qrPbIMeT1TdLQ9b/AtPvRsMD4gQVk+CkZXPuCcaz4jSik+hJ7dPKNwfTy1hOA9YcMDPQBvsbwrhxa7VFIvvbgeBTyfPPQ9/fb5PRNhw7tpAJ88TfOuPUMcQT4r9l8+PL1cPmsriD63QJk+DeCWPq5Hlz41zW8+HckRPtejUD5TBUc+xf4gPkHxQz5Ke2U+AiuIPqRwoj6bVa4+5IOpPk+vkz5pAIY+w9MPPqMBOD4CK3s+TtFZPnjp0j1qvIQ946XbOzMzpz1d3AQ+sp0XPqHW3D1tVhk+Iv1qPvUoOD6U9to9yHYCPoqOOj7vOII+l25kPq36Pj5aZD0+eViePtbFxj5txWo+xf6yPYC3ID4LtTg+2F9cPnvyZD4sQ8A9AppIPWSqeD3EQg09eVjQPXxhFD4Cmig+gZXvPXPXUD7KMkg+Q4t2PnVxFT6wcoA9eemyPa1pDD5qTa89gnPKPaHWFj4wuyE+kKAgPSEfRD2dESM+AG9BPl+YHj6842g+SS6RPm1Wez6C4kU+RbbPPeoEOj7rUZs+veO+Pl5Lqj4OLYM+JQZDPvCFJT7QRH4+G3x1Pt7gWz4vTI8+cD1yPmSqYj7gnGc+GlGxPolBrj6/fXc+ibCGPrWmRT6/Djo+YHaEPgBvVz4ExVk+xW12PmWIoT5pAM0+TBXtPiUGhj7P1Yo+1VZoPpwzRD71KFg+KO1vPp+rkT5hMpI+WBdtPsX+RD7WNDM+tRUbPsE5lz5NhJA+aW+nPhSuoD61FaY+zoi0PiNKlz6fq6c+MuapPlioqT6U9rk+4JyuPv5Dvz7VeOY+/WW0Pih+nT7dtZg+GCaRPhX7gD43iYM+bqOYPiJseD6uR1M+1sWjPmBUqT5YOZA+p1duPgwChz7sL2U+ZDt7PiGOqj65a/E+rIvRPuwvvD7fvqI+mgi0PmlvtT7LENI+UUm1Ps4ZeT7n+2k+1VZMPrrasD52vsA+2orfPtXn1j4kl9I+847qPphdCT8rZf8+ZMzEPlTjwT4ofrw+P8YNP0yVED/Y8PE+1xLlPlIn6j73U9Q+KcumPoPAkz7Nqsc+FYy2PtbFiT4yxG0+JCiiPhrAzT6xv8s+PL22PsrDzT5N89E+aJHCPhWMxz43idM+BRL8PhdI8D5MFa4+WYa9PjF3vT5oIug+jErXPpmZjD4o7XE+nYBwPqYKjj61FUs+6EhgPiV1gj5JDKw+fNC+Po9Tmz53nJQ+HTiVPphMkz49Cq0+aW+gPoAmnD6vJbE+BFaxPo2Xkj5kO10+oPhjPqjGkD5JLsM+PujcPu0NtT7S3o8+FybQPpLLwT4xCMI+BMWqPsPTzj59Hbc+QIKjPkAT0j5LSAI/XI/yPi5u+T7ecdo+7Q21PqD40j7qleA+m1XfPkMtAz+bVdQ+7Q20PnsUoT5txbw+tMjsPlkGFD/YcA0/GfMFP+LYBj/ples+KVzjPuFpDj9MNwY/utoKP9GAKD/gHCU/EoMjPy5/Tj9HcmI/fS5DPxz8ND/HKTE/jvUpP/XKMT+9wTc/z+Y2P/f1Nj88TjM/cZs8P+qERj/0bF0/4Xp5PxPhcz/HqWU/Gi91P7xjaj9ogF4/IQ5gP4cFZT90E30/xCB9PxWMYj8bjVk/IzlwP6hGcj+jgXc/F4iAP18Yhj+2xIA/dfFnP8NTTz8JClU/Nc11P5wRfz/o2Xs/1ednP/l+Yz9ku3E/1AljP2ZVXz+WoWw/f1l5PynLeD+5/HQ/dBNzP1mGhD9rWoU/Y12LP2LQjD9GVI8/n6t4P5mZez+w4Xg/NxpQPzhnPT/gLTA/xtw+PyqYcT/+lIA/MYiMP6AJgD+OdY8/XvqOPwt1jz+ezZY/9fmUP4yKjT9ApJI/jYaRP9Xnkj+AyJM/78mdPx6Wjz/0m4Q/AlqRP8IGnT8wKpM/MQiPP43GmD8sFJg/yxCUP9Ivhj8hMIU/qnGGP1+Yjz9ZNYY/7muGP0KtcD+jcGE/7zhyP+0NiD9eqXw/cJ+DPxovmj96JZc/PI6tPzXvvj+g+Lc/q+20P9AEtj85dLE/R3K2PyqYsj9LCLc/SFC1PyNKqT+9gbE/8w7EP9zXxz8c/ME/s3vCPyzUxj9LWdI/eMvZP05R2j8+F8k/ovTAP3JozT88rL8/EoPIP5NYyz/BF8o/9tfXP7pJ4j/3Nd8/VFLXP0cy3j/DZOI/T17wP1zvAUCKzgNAUSkFQA3ACUDN+xNAF+gVQNi/E0DiRxZApUwYQBHFHUD5YCFAbJglQPXIIkDBOSVActkoQLcRLkBkGy5AaOIuQIStKkCf2ilAF3cqQOI4LEDS3i5Axwk7QEifQEB9jkBAcZtBQFTBPUBHgzhAuXw9QIStQkCqYEtA/jRNQNCzU0AkSGBAKfpkQLZTb0C0l3ZA7kt0QPz4dEDNSnJABqF+QKk0g0BXGodA4auLQJ+7kUC0iZRAv16aQJonn0C38aVAlfSpQD3arkB23rRAv/26QHFrvUCP8sRAxY7MQE4Q1kCBJdpAvIXiQG1k6UC+Du5ADYDxQPji+kAOlQJBvt8IQcPMC0EerhBBxAEYQXaXH0EqaSVB1n4sQR1ANEEX1jxB9dpGQcX+UEG8W1pB/9hmQafQckHUVYBB+zaGQUr7jUE35ZZBEVagQQ7dqEFbPLNBSpO+QdNNy0FAXNhB0PvnQQm59kGQ+QJCL80KQkFKFEKluR1Czi8oQsmtMkL9sT5CqQJLQpmhWEK0Q2ZCr4t1Qq6fgkLUhotCY7qUQt5Jn0L7DqpCSy22Ql7CwkIvndBCSlvfQmx/8EKynQFDvV0MQ8VcGENbBidDQfE3Q/rwTEOj7mVDgJGCQ/mVlUMAp61D42LLQ5wj8UMi+g9EBkwtRA4qUEQ2SHREsa6FRI3ci0QVDY1EkAqJRDECgkRCempEdoxFRHG+HkQjUgFE8pzXQzSauEPaG6FDoo2QQ1athEOxXHhDIFFqQ9cGYEPsk1ZDAAZSQyJYT0O8mU9D/RpRQy+ZVUNSSlxDSJNnQ6wTdUMlLYNDG26NQ4Axm0Mml61D4WjGQxxL50Mt4QhEY/QjRGYxRUQfUGlEJ6CGRPi1kkRD+5NE5r6HRFitZkR5uT5EFYgdRJHkBETDW+pDSFfcQ46o2EP8Od1DrznmQxff7UOwVu9DYDjmQ04t0UNzjrVDn0yWQ1a1c0Nit0RDn0IjQ723DUPSpvtCyWncQk6Iw0IHN7RCcUunQqbxlkKQDIpCFbCEQoE4gUL5wH5CaAF0QtDUYEIL6U5CEFE5QnrOKkKlTyFCCCEcQrSXIEJ3XipCd3ErQtPPI0Lt+hJCmzgBQsQk5UEwTtBBabjDQTqNu0GYYLhBXJu4QeSCvUHlDclBl3vdQRke6UELq+lBdCDgQXfs4EHJtORB1xrhQfcN1UFO+ctBsezKQe11zUHFctJBK9rXQXaP30HL+OhBbmP2QaLJA0JhHw9CGsodQl36MEKzbkpCnJNrQnUHjEIYwqlCr3/SQhusBEMOgSlDnUlXQ8kAhEPR/pRDSCCVQ85IhUPeklRDnSsgQ8zU7kInIbVCkjiOQgFpZUIu4z1CbU0gQmD5CULaV/FBc5PWQdwpwUEqUbFBmCykQVbemkGzY5VBzB2TQUBIi0FAmn5B5HJtQSF2Y0Gl1VtBws1KQf01OEF4mi9Bq+UoQdTaJUFC9yJBAaYmQcDqKUGUlTBBR7MyQWY+MkEdyCpBQnUjQUadH0GRtRxBuC4eQdD7I0GetiNBMkUgQfctHUExBx5B3NclQe4hOUGWsFNBG7x6Qa8AkEHxO5pB+KKZQRkmkkHzFoFBJP9VQUIFLkFIwBBB1Dn2QN0k2UDGjbpA3yCmQMSgmkCIo5NAyvKKQIT9hUB2AHtAvhBzQEuXa0DOGWtA5dBkQG4Sb0C7J3FAaY98QB9jfEC1BopAFc2UQBSfq0Dl4MhA+mz5QBisGkF2CD9B73BaQVBDaUF/6F9BlCdFQfUpH0FjbfVA7xfDQJqookDJJItAM1OAQGhiZ0A5hVZAZhdJQLo4R0Bi3z1AUdo6QJg9MED5zzBAnIIuQD6XL0A8bClAxT4sQEr7LEAnbypAFcwpQP9hOUBgFDVApls2QPgRM0DdkzVAJEg6QEkdS0B/aFdAaNFjQOBtbECUdoBAp1iDQJqIiEBWDYRAyqODQOqlhEDheYdAQOKEQEwmgkBmhnlAi1t2QKjka0CzimlAzohmQKtNbkC9oWtA5wxzQMoDfEBQjYNAtSWHQN8QkEB6VpRAz+edQOURpEA5Y69AD0q+QGz32EAWifdAKeQTQSPSNEGd92BBn6OGQT2SmkHoIKlBPhevQbvHqUFOyp9BiTqRQT7jgUEObGlBSlpWQd+XSkE0MUVBeU9CQVDDREEA10dBrCNSQXG0WkHhAmdBsQ50QUFUgkH3PIpBiq6SQdoynEEUW6dB+wKyQWrsvkF1actBy5zYQYHk5kHsJPdBWiAEQqjADUJJiBdCrHkiQgK2LkIt/TxCbd5MQt3EXkJK+3JCbqiEQrhDj0JuBJpC3WOlQqZ3s0JAW8VCrpLbQhBR90JHdw1DtMUkQw/SQkMFZ2pD1eqPQymOs0MKq+NDFbUSRMTcPkQQy2lEu/dzRGGCV0TyOSJE3WjoQ7I0rUPGuIVDzc5VQzKXLkOOBxJDqCT3QkYJ1UKf6rlCDLWkQjKak0J6vYZC6jR4QhwWaEJjEVhCZkRIQkfbN0LI5SpCSnQiQsuSHkK0RB5C4xQkQmlmMkL7BlBCpup4QnPQgEJiT21C8GU9Qgh7EEIBhPdBLDPeQQWG1UGoBdNBvybdQUJu70FuIAlCAGAhQlS/Q0JHenFCJVSTQpZxmEKVqIhCceJPQtdAGkKZWv9BNUnpQSKX1EEUlrpBmVaYQQt1eUFXu1FBzE03QTeiI0HM/RZBxEgJQYmYAEGXPvJANvvlQFQy1EB7JMZActi2QGfUr0DqpKZA7c2hQE++mkDsL5ZAZDuPQFcbi0DmHoZAGqGEQOsCfkDcV3NAI2poQGQqZUDqtVZAOSNMQIv7Q0B6FkxAjfdGQIStREC4zTpAWdU4QBqRNUAydS9ANQ0lQAuVLEAFtCBAFnkbQAWDHEB1sRZAS1kIQAqmA0DhqQlADi0MQGAUA0AojQZAxZ4AQEkM/z+io/o/FN35P7Pq6T/Zzu8/+tzxP6HF6T8GsOg/7+fxP9Mr6T8cK+U/4pjiP56N8T9Uweo/WJfnP3i63T/XAds/A/jBPyqYzj/YMNU/d1zgP0Zl2j9RieA/DU/bP1J41D94qdI/0dHPPw+LtD+FWrk/YKWyP7gevD+dQLU/HGuwP04Asj/kcrU/wga/PwwTxj8pi8E/gpHEPy4/rz841rM/+DGsPx5Wrj/c9ag/0p6nP9MNmD/Qs5k/Dv6VP7M7kj/7i5E/ndGVP6BJnD+CoqM/6yKcP/r+mD91sY8/onSKP7gvjz81Hp4/RGmoPz+1rz+PE5E/8SOIP0BTiT+wYYQ/xm2CP2YmkD/mro4/OFaHP+GLiT9WDos/XW2RP8oyjz/VZ5I/n1qcP5SHkz8DZ5M/c9eZP8Hoiz9s53w/U3R/P2neez9tlow/22iDP2iRdT9WbE8/qCRSP86ZUj9Sp2E/3MZiP3gLXz+semk/o4FtPwdfaz+BlVU/kW1oP8iHcj9YuWM/AhpfPyexZD8L5Ig/iKOYP2r8oT8elqA/ssynPwDArT8IW6s/xq2cP0eDiz/3pII/Gw1/P/N9eT9wznA/b3BvP2nveT/I9kk/fS5WP1g5aT/PVWQ/eVhYP1ioXz9PHlo/BbRXP0HxcD+dgGo/icFEP08vUz8UHXo/5+p2P+QDYT9vgTo/rkcrP4+xJj/GS0Y/4elEPxnzGj8LtSI//Bg0P1ugID+//R0/aKIOPzSABT/4UxQ/JsIfPwHeJz/MblM/5eE/P86ZVj9SJ1w/AhpEP7x0OT8rh08/QIJTP2fEOz/yMC0/Ftk7P9EANj8sQx0/wSgOP7geJT+O5DU/GAREP5jdRz8OrTo/f+ooP++nIz/aihE/whcPPwOJED/S7yA/v2wQP588CD+30R4/2AExP9GiAT8ZYg0/j1MrP95xJj8ExSc/Vv0aP+HpJD+RfhI/52r7PuAcDj+ezRM/KikIP9++DD/ZzhI/V0oqP67HKz/Zzig/u5YrPw6+KT9Xyj8/JQZAP5TlOj8hnwM/MDsFP0LP7z4AAPI+eOn8PpH+Ez/fzyQ/TKY1P0g/Oz81Xkg/fNAzPy4QLz/RgDI/fR0iPxHHKj/vpz8/dKQ7P3PGLD+h1iA/uloZP/p+HT/G7SE/oUXcPkT6vj5Pjfw+SuoOP7Kd/D7baBQ/krofP4A3BD8KaBU/ejYmP/TbED8fhQE/0LPhPqYK5j7tDd0+GeIHP2mAHD/UCRU/UicIPz81Gz+Kjhc/mF0lP2KhHT/wFgA/2/nePt4C7z5c/rg+f9msPuoEyj6d79k+GXPBPizU8z45xRg/7fwOP1ux3T5yigU/Gq8LP3ecwj6rPtk+DBMKP+9JCD9uIyU/Gw0TP9jfGT/uWig/rWklP6RwHz9aZAE/vVL9PhBpBj8f4wc/hqf4PgfO6T5j3Qw/MCoGPwN4Fz9IPyI/FzcTP2Nd9j6q4BE/PQoFPzlFHD/kFA8/8470PqD4/D4JeRo/Dr7wPvUo1T5O0fA+Vn3kPrge1j7iWOk+tRX0PsiY5T5vgbU+O3CzPmq8pj7AW84+qDXQPnctAz8GcA0/r5QJP+AcAD9/WQc/K/b8PmPuAj946fQ+sVABP7biDj+/7B4/NwkdP9GADj9rmvk+BSMGP6HW7j5dbaw+PlecPno2uD7EsQE/vAXaPsWPqD5OQJM+gQScPqab5T67pwg/ksv0PtMryD7iWMI+v32tPjXN9T5jXfg+0t6pPr8Owz7ImMo+PlfDPtEimz4bDaM+Suq6Pt5xpD6MSpI+S1mHPno2yD7z/fI+SQzbPl4pAj/lYfk+xLHiPqYKxj4XSMY+owH3PlmGCj/pJug+/Ie2PtzXoT4IPaI+zojKPlK4wT4aL9A+UwXXPsgH0z4Mk94+mLvCPm6jyT4o7dU+6nPhPhKD4T4c67M+K/aJPt9PsD4lBo8+rWmSPu5azz6q8cU+vjCVPsEXfj7DZI4+a5qPPgskKD6Y3XM+m+aUPmgiTj4AAIc+hxbDPoGVrD74wqE+/tSZPkYlmD7jNrA+zTupPks3sT4nMd0+8WPZPgAAuT6PU7o+ZmawPqabjD5v8M4+uK/EPphMyT6jAd4+nKKwPvd1lD7eApM+K/aXPjf4ij57g5w+OGfTPpdu2D53vo8+XrpPPtbFPz46koM+7zhTPtv5BD48Tis+NjyJPSuHAj7RIpE+fT/RPiXk1T5UUoA+exSTPlmGuj5VMLA+A3iPPphMij5a03Y+9Gy0PkLP3T6itKE++zqhPlyPrT7UCZ0+LGWTPtzXbT66SeA9WDkqPo51bz78qZs+I0qUPtJvmT7yH3w+w9ONPlz+8z3UCaw9bhL/PZI6Oz6fq4g+UUmHPjjWTT4Qx1g+exSaPq5HsD6EfHI+cD1EPnecYj578sw+cM7dPnzQoj5K6m4+MuZ2PnuDfT79ZZo+1AmePr6fmz4Sg6s+pSzHPupzvz5xrMk+2qyMPnKKhD7jpbk+0SK9PvyH0D7J5a0+caysPm/wnT7UCaA+X5i0Pu7rpT7b+Wg+j8I9PiJslj4s1Jc+ZveOPnh6kT7qc4Y+toSfPlZ9Zj7iWHE+uI2hPln1tz4l5MM+rraKPrQ3eD71SqI+qRO0PutRpT7QRIU+xku1Pg1PpT6RfoY+z2afPl66WT52T5M+ZaqcPrKdRT6I0kA+aJFxPoofSz4+eSY+K/aEPrBypj735FM++aA7Pp+rPT5FR4I+LpCoPr/szT4EVoU+L92yPvMfwT6Xbrs+ukm5PlCNuT42q5k+54yWPvJBJz50tTc+kst3PnnHfT70bHY+bqNLPvjCQD5c/qs+7Q27Pn9qrD5LyI0+AG+DPhgEfD4A3n4+qz6TPs9msz4sQ9c+3LXEPuaupj6z6pI+6beGPj7ohj64r5A+0m+gPpduhD5pb8U+b/DJPvCFmD5g5Rw+8kFDPuU/vj6NBqE+QfGYPlInZD5jXRw+wvWMPVpk2z0ukJc+YOVqPsrDQj4wKpU+76eNPpjdij57g4c+n6u9PrByzT4eFpY++MKCPvp+jj5LWYQ+MQhwPu84WT4pOt49qvHCPUI+Bj5oIjA+52p1PgTFmz5aZLk+X3Z/PnsUiT44Z8Y+ObR4PvaXkT4aUaE+sHJ+PmezeD5+jI0+I0qNPlkXnz5LWZQ+TBWePr99pD5IUKs+OpKYPgfOvD5Ke60+Zma0PkI+mj75oEs+v+xQPgFNQj7NqjM+V8poPjcanT6FWpY+yVSCPih+hT6XbrQ+LEOFPtcSqT4hjqE+OGesPocWlD7sL5A+YFSEPscpPj6k3yo+vHRFPkaUKj6EDRc+x7oqPiv2ZT7iWII+zvdtPmlvnD34wk4+t9GLPgMJWj61pgE+1xJWPjtwbj6U9go+YFQcPh6nvD3hevw9oiOBPeoEfD2ynTc+NBF8PmuaYz6con0+wvXHPmb3xT6t2Lc+fvuOPr/sQj7ixzQ+4ek9PqjGVT6b5ow+HhYQPuwvCz49mz0++aBNPpSHjD5QjTs+eja7PakTFj5Cz8I9rkeVPffkTT6wcno+0m8PPqs+uz0v3cQ98IUTPqOSbD5gVII+IttBPnuDXz5H4S4+PugxPkFgij6Pwp0+rdhNPhWMPj4Ab40+tDewPuzA1D7kg34+YcOJPvCFnT5iEF4+FmpXPizU/j3Qs5U9kVx0PtJvlz4Jils+Ad4iPsnlOT7C9Sg+e/JuPpLLlz5SuJQ+cRufPu+nmD4VjIY+r5QhPlN0gj7D03k+2qwqPhKDDj71uRQ+xCCEPtZWjz4UPyA+v30HPvKwUD4hH0A+QxwPPijtET5YqDc+TYQlPvHS+T31uYg+Njw9PiV1QD4dOGU+mN2UPo/Cij7Qsy0+lPYuPhZqWz5Mpoo+61FCPov9Kz5Xyk4+IY49Pv1lRT6xLl4+U3SVPvaXhD7gnBU+HoU3PoqOMj4jSms+R3I1Pm40Hj4rh+Y9HTjbPVg5VD4T8i0+Z0RjPmUZaD6GOHI+EhRxPmx4PD7pJjs+N/hqPru4HT6xUJo+oUW6Pr8OoT5Vn4c+6SbVPajGuz2XkIE+xY9tPn9ISz7whS0+W7EPPjqS2z1N80Y+Y11+Pvs6gz5cj5o+ZmaBPhe3DT4OnEc+s+oPPht8eT3ImN89TKYkPm1WNT6PwkM++Q9fPuSDPD77OtQ9RGnjPQ3g3T3u6wI+AiuDPphMkj6VQxs+YqEiPu+n8j3DZAI+yjIiPgMJIj6JsFc+mSoiPu+nDj5OQB0+aQAvPmBUXD7Fj10+glF1PtobaD69Ulo+i9taPs/VED5tVq09kDELPttoTD4mwko+g8A2PpOpuj21FSU+FmoZPsNkUj1TdEQ9eViEPXa+eT7gnFc+GXNFPki/Cz6RXEI+iPT/PZAxFT5a0zI+9+RbPih+cD7n+zs+P8ZsPaTf/j0G8F4+mZlNPgBvTz60N1A+kssBPhni4D1zRlA+dCSdPgRWqD76foI+fa5cPhuedj6Enis+GXNfPS7/LT5cj/49toRMPuqViz5CPg4+f0jnPZYhRj74MYk+JsKpPqHWyj4N4MU++MIkPhni+D3OGQc+0QAGPq8DHz4N4DU+VONLPkmdmD6LbIc+UdpTPgpGdT38qZk9MQiIPRlzMT52Tzg+1sX9PR9jBD7n+zk+/fbdPWdEyT1bsYc9KO25PV66GT4wKhs+PCwoPmJ/Xz7fvmA+App4PgxxFD7sL5s9SS4XPhiVJj5okSM+sp1dPqwckD5nRFc+TYTJPT7oaT4PC4U+93U4Ppi7YD4qGFk+L0wsPmGh+j2bxEo+Lv9tPpvmKz7FbXI+Xik1Pomwdz7AW4c+uI1sPoLiET6ASBk+ZRlePsKGQT4MkyE+A3jvPUaUCj6taX49vAXGPaYKpj1VMNo9p+joPYEEBT4Fo1Y+xtwLPkfhmjz4woS8kKAwPc4ZLT5SJzo+22j4PRGlOT64Hkc+A3gjPjtwNj7EICo+K/YzPkvISz7YgUc+GlEAPu7r7D3TK/E9ukkAPrZiDz5N8yg+JChoPoQNPz4awCE+eekKPsnlKT68dFM+XUtwPp3voz1Vn5c97Z4GPsWPDT5kOzc+aytePoXrHz7UCeQ9NxoIPmSq0D2GOCg+uklGPlkXDT4r9m89FB35PP+Q/rzfT728CflAPUW2Jz4cfDM+veMmPtNNED5z16o99UrhPWkAwz1VMDo94seYu1z+tz1AE3M+XW0vPki/HT7S3gw+wajUPStl2T2X/3A9ZaqQPYbJhDw5tEg9jZcCPotsFT5z1/o97MDpPbivFz6LbPM9OiMIPqZ5nz0TYfO8Pld7vS5uGz1kOzM+YcMDPvypFT57FJ483nECPYGVSz3OGSE9xCCAvG+BPL3k8pM9k4ddPR3JBT3qlaI93gJVPkYD4D02q968g8ByvWdEiTy7J0M+24qAPoJRMT6k35I9oiNRPTF39T1qvHQ8L0wmOm4Smz03Gmg9IY4VPoEERTzgnEk9sp0PPKmCWT27loA9GJXMPawc3j3TK/k9wvUcPkmdij5SJ2A+LNS+PfJBuz18Yeo9jzFlPixlLz4NT1E+juSGPks3Sz6GOCI+MsT9PSL9Rj2TGLA97C/nPaIjoT0Urqs9PL2ePV4p6z0MAtM9nDMsPiDSfz4xCIo+jQY+PiXkBT7vp+I9zO6lPSk6ND6AJmg+dXFhPg4tCD5a0yg+BaMKPpoIRz4nMUo+6GqvPS/dlD0RNlA+RGlhPvjCdD6zWXk+NIA3PhZqCz7Fjyk9KH6UPXJoaT2giZQ93EZFPqs+kD7qlTw+6gQgPse69D2I9Kc9pHCFPZYhrjxlGfK8oUVGPTJVIj5YqB8+BMUdPj55Ij7Koek9HHwDPgKaOD7OGSc+odYmPvP9Nj5JDIs+JXVuPgTFQT7LEJA+tRVRPgTF4z3hCxc+dXHHPVz++z3/kNo9cvkVPl+YPj7D008+dJM4PrFQBT4HziE9e4ObPZhMAz4rh+494C2MPYOebbw9Cg+9NxrIPWZmgj3HKUA+KcsGPr/s3jwUroc98fQgPtXnVD5+jF0+eAtiPpHt4D2I9Ds9ne9nPC9M1rwBTcw9d5wgPmdE3T11Ap49veO4Pfs6oD2cotM9QIKGPewvM71yaK09X5gqPgWjVD7DQuE9/5DGPef7nT2xUAk+vw4sPruWLD5AEyU+jSg5PsZtCD6EDQE+d5ymPYR88D0nMWA+UrjaPV1t6T0cWsw9xykSPlTjwT3aio09MXf9POCcuT0sQ/g9lPZIPuVhLT5pAJM9GeIAPtXnnj1wX6c8E9BkPA96hj2ZKtA9woYlPi/d0D0j27k9bHiCPXJoaT1gdgE+TBUkPih+vDzcRmM891NjPX0d2D0A3kI9CfkAPd7gwz1kzBU+tRUvPv1lET7jNio+6+I2Pffk6b2IY4m9R3KJvJ+rLT0wu9s9Q4usvO0NrrwwKsk8UI1PPWNdPDx/2c08foxRPX2u5j3LEBE+ONY1PiO5dD2SXKI9SS4tPr3BKT7ixxY+duAAPgKaBj6nVwg+W7H/PECkX7pn1ae7KH5UvfKwOL2w4em67us4va3YrzwukAg9wMrtPWlv5D3sL6M9zF3HPUI+UD24HvU9SQxQPssQFz4tslU9tMg8PkaUMj4IrOw9f0hNPvs6BD7hesw9pSybPYj03z3OiDA+PZsNPgg9hz0W2RY+8IXBPRHHAj03+FI9j8JtPRSuwz3RkQQ9/fbxPSbCMj6jcNE9+DFmuvkPcT0G8Oo9i/3VPR6Fuz0B3gA+vVI0Ph3JLz5UUtM9rWnePayLWT6Pwj8+FR2JOyzUqjxkqtg9lIcpPuXQGD5WfSo+f0g5PqNwZT4UPyw+vw4GPmzntz3Kw749x7qAPYGV/z302ys+ldTxPXbgjD0hsII9m+alPc/3kzyR7Uw93NdtPgdfsz70bGI+0SI7PuYdDz7PZhE+4lhhPr1SSj6aCBU+si4MPpSHFz7o2bw87zhtPYY43j1kzOk9TkA/PovbED4wKvE9UieEPQPnzD3F/sY9UpbdPbmNAD4cWrg9CfnsPVfKvj3jpXs9HhZqPHsUJj35oFE+4elXPhNhgD5wzj4+0QDyPWneDT6TGPQ9kX7PPSh+7DzqBLS7+ML0POkmGT0sZZE9sS42PSuHVjxv8MU7KctAPQyTCT10JKs9SL/dPFHa3z3+smM+W7H7PajGDT5cj1A+d5zyPYtsUT6GODo+veMyPukmMz6g+AE+WRc9PmsJkT1GA/g9WBdzPohjcz4zoiI+6+KuPXPXUjwwKrk89+SRvdhf9ruY3Ys97XwfPpwzzj1ioZI9Q4tMPbx0EzwsZTE9AG+NPQFNyD3S3nA9YOUQPt7gWz6PU4o+z9WMPgAAVD4CCWg+46U9PrIMyT3Sb189JQYFPrivBz7DZP49uWv1PU8eVj3dJIY7KO0tPf32JT16Nku8yVRZPZLLdz2WIY68qDXdvTXvpL2lvQE9nKIDPjC7Pz4V+1c+vHRNPqrxRj4B3hw+C7UmPQIrR7xxGz09i9syPg+chz5CPmA+UPxOPt4CTT4HzuE9ZRmKPW+BTD3Xo7C8nxonvYR8eL0W2V49rfq0PTPEIT1Czya9cmjxvBlRWjvwFqQ9p1cKPr6fPj5bICc+3NcjPq5HIz4tsvU9T682PqyLbT7YXy4+c0YGPsL14D2NKO08GsCzPRBY1T0oftg9IEExPfAWuLxwPQo9eqVIPtCzQz7Umos+5INkPmWICz7V56Y9VZ+7vPpcvTxZhsg8CflAvH9qPLttxW49ETbAPd++uj26SUw9ryUUPdMrpTtwPWq8VuzXPb/sxj0aUZq7r5SVPWgiPD2xUJM92PD4PVD8mLszMyu9/WVPPXuD0z3dJCY9eAuUvJ5esT0r9lM+XP5HPlN0lD4Pelg+pSxTPsZLlj4pOvo9FYySPZi7Pj0McZg9HhayPRUdQT0LJNg94sdCPjOitD0ukCA5Nc37PNZWnL2KjqS7pN++O1InpD0XJv89Gw1YPWEyhTyDwJo8ldTRPa3Y5z0LtQI+KH4cPt7gTT5LWao97C+LPBDpN7zjFJ27o3D9PPjCpDtxrAu9q62kvbEuvrwjuUY+LbJFPqOSuj06kvc95INePcRCrbv2l629iGOJvf32xbzpJlE9zMzEPdjwQj4ubks+Qs/2PXBfBz3DZCg+JlMPPm3FFj35oEM+nDNUPl3cCD7wFlY+BMUhPlTBMD3vOKG90SKPvd/gqz08LDI+juTCPbdAjj1vgQw9gXN2PTTv6D3WxfE9WyAtPtEA7j3z/Qg+9pcvPk+vVD4eFkA+nl5JPZRlPD4juTg+2F/uPch2nj28BYo9glHZPQWjCj7Sbyk+taYVPo2XBD4Sg7g9ke1cvI/CpbwUP349tYR8Pe84sT262oI9LpCQvDhnoL14emU8lUOLPcZtBD0cWrQ9WKi5Pd5xuj3eAhM+oIm8PSSXDz6FWgM9k6muPautMD6IYw8+IEFhPbuWkDrk8hU+YcMhPoPAjz7l0Po9KVzPPaOSZj5Slhk+CfnUPZ7Nsj24r4s9BvAWPTws1DoXSIS9E2FDveJYl7vZPdm8rkfxvC2Q8Lz/shs84xQVPdhfsj1YOQw+ImzsPQpGFz4qqSM9HOsKPVYOJT4T0BY+i9s0Pg3gVT6F6wc+tYRmPlD8ND7KMrw9T680PZrmXT0VjJ49b/D5PTY8IT5qTa89qKSuPcBbsD3mrks+qvEiPqs+/z2Enhc+KVw/PYv9qT3OGTk9UPxwPbsnFz33deg9rwN/PdO8A7yhZ+c93NcjPlpkHT4lBrk9eHplPNNNsjyDwAI9oPhJPUi/xT28Bao9zF3nPYGVwzxdbUW8XwcuvLIugj0fY5Y9A+esvE3zjrqtaV49PZvBPem3jz00gMc8cM4QParxGD52T4c+GlEGPiEfiD3ecTI9wTkTvUmdADoo7Qk+tMg2PnNGWD7fT909XrrBPdGR7DzRAD69w9MDveCc8bzptw89Lm6DvKrxorzDZOo87J7gPS7/IbwqGNU7xykCPeXQIr3BF0a854z4PBGlXT2C4rc9nl4hPrFQQz6hRUg+RpQ+PY0oBT2DwI49UwWDPcKGKz6QoCo+8BYMPicxoD01zbs7zaq3Pdv5ID7C9UQ+T6/EPR049zyfqzW9OSMyPawcMj4XJv89/7ILPo9TRD6At3Y+JXUsPpT2Pj7gLTw+AU28PadXaj2oNTU9ns2avDLmjjw9Cp89FmqBPhIUcT7ixyw+cvkPPnnHVT4GgRM+nxpvPEvIuz1fmIg9/tQQvb1Shr2pgqG99UopvbG/BD0f9Lg9pE4AParx0jwFoxK66SYBvT/GzDysHI69L91cvRUdKT2mCl49tDf0PTF36T3S3kA9PzXuPNxGI7zHKWo9PzX+PY2XVj2qYFS7duCcO5VDi7rZPRE946WbPVg5HL1uoyG9dLU9vXSTIL2rz7U8A+c8PQdftD2kTsg9m8TMPY2XDD5wzlA9u5YYPZf/UDw6AbW97uu8PUFgNT5Crbk9a5obPuELhz1JDCo9NIAHPdMryb3Ayu29g8DavEI+uL0jSoe9PujZO1dbIT3M7kE9arzUPbDhcT2yLp68H/SMvMPT0z0yVRg+LNTuPVFJzT3BqNw9pE5wPRiV1Lrb+V48RUeuPc07Fj29wWc9XroJPFXBiLxs5ws9tDd4vMnl/7trmj89N/iOPeJYnz1nRFM+JJchPse6Cj6xUBc+nDOiOYqOxDxRSa09Y13cu1n1oT3TvK89+u2PPa8Ddz2h1lo+xCBQPsL1tD2pgnk9oWfbPSv2DT4MAgu8Z7MqvSLb3b0bDSC9GXNXO7DhiT3+snM9aQBPPTy9jj0dOF89hskkPZvmDT4IrDw+4elNPccp9r0T8qW9u7gNPWIQrD3gLR4+gnPCPXxh0jzysDC8SFAEvZCgtD1c/hU+qMbzPUYlxTyI9NM9jLn3PRDphz2xUGs7nxovOzJVsDyvJTQ97Q3SPYtsKz4HPWE+zTsUPiL9Nj0cfIE88rAIvc07TjyppAI+WKjBPRniKD2si5M9HFrkPT5Xwz0i/Y49001iPQKaKLyjkpq82c5XPOY/LD1R2gk+4ekfPoPAgj1pb4A9lGVQPQHegjwT0D4+/KmiPgRWeD4J+QY+JChCPtGRIj7yQRc+JeTjPVpkrz0HX7A98BYwPVyPsj1Crdk9aCLYPQDeeD41zTk+VOMDPltCwj3QRJg7hJ4VPbdA8rz8hxC+toTMvGZmfr0dOOe7VFKTPThnHD6WkDM+PL3mPV5LmDzKob09+n5QPrq4aT6xUHc+Z0RLPrivQz5Z9RE+YcPfPX9qLD7z/eA9PZsJPr1STj335AE993UAPT2bNT0GgRU9ih8bvZjdwzyJsOE8gy9sPbEu7jzyQQ89EOnTPVMF2z3kFIE9AAAgPTqSSzyHFsG9Iv3CvXSTcD2GOIY9UI2jPcsQNz75oIo+uK9hPsxdMz7RkSQ+caxDPXgLoD3qBMQ9Z0ShPRQ//j1LWUg+H/QWPrG/lD1fmE4+nxpvPrEuZD6Sy08+YOXAPFuxrz0bnu681edqvPHSTb0PCw++46XPvfjCFD0QWLk9R+ESPS7/ATz67XM93gK5PRGlIz7njDY+5dD+PeTyfz2iRY49F7ehPcWPWT2lvcG7nYBGvRx8Mb2R7XS9PujZuvJBxz0Zc8M9j8KhPQTFHz0FNNG7vcEXPadXlj3x0uU9YhBuPhsNhT72l2c+SS6cPi7/Fz7ix9Q9mEw1PQuTcb1kzOk9gCZUPmB2AT5xrDs+xY8VPs9mCT7qBAI+XksUPqkTyD2DL5S9H2PevGHDMz2EDYc9kKB4uwdf2D2q8SQ+A3gRPvAWFj7RIjM+a5onPluxtz1Tlgs+KO1PPv+QLj0u//E8cRsNO5tViz230cQ9GXN/PTy9kj3Zzsc9JQapPSv2qz34MQQ+ne/jPQbwgj3Qs6k9PL2qPS6QsD2Rft89KjoEPr3jBD5okTM+FyZxPukmKz7aG4o+9ShmPlsg0T0py9A7dJNYvS9Myj0qqRk+R+EMPm3Fjj3heqQ8pb3BuvH0ijw3icE9cM64PAHegjuF64k9S1kSPq1pMD71uZI+HcmZPgN4cT7Y8Is+6pVGPiO5MD4SFB8+XwcmPWq8VL0nD8s7dQL2PetRJD7TvEk+t9EkPj/GTD5HAxA+UiecPVRSHz7HuqQ9a5ovPRDpCT5E2Pw9cawXPngLND3Y8PA9f9lTPpaQMT6VQys8ZmbCPc07uj35D7m96pUAviBBlb2fGt88KqkbvTy9UjydgEY9A3iXPZYhsj3gLcg97uvcPQFNhDyfqy28ppuEvccpqjy5a2k92PDUPTY8Bz5hMm09ZDufO39qkD1jXTg+iUEKPlBrCD4W2QQ+8rDgPIGVQ7z5fmo7GVHaO6g1PT0YJgE+RNg+PuhI1j0+V8e95q6VPPdTaz0MAms88rAIPUvIVz27J5+8klyCvZyik70Mcay6DpyjvXBfl71JLoc9FfujPV1tRbuZmVk9EMe6PVz+IzwnD0s9BaMSvKrxer2OdS++9Gw2vl92+70tIYu9oda0O02ELb3P1QS+TfPKvfdT07xO0QE9rdhHPXPXMjzqBMS80m/Dve/JC75txbq9Qxy7vSxDPLxokS08Hcllu6MBJL1JDIq9UPwovV8H4r2w4T2+aytMvrWmI77JVM29sp2PvUrqtLx80Bu9aQCXvdk9Sb4McUy+2/l8vjC7m77Idna+MZkGvjTv+Lxm1de8JsI2vXA9sj1LN0k9HoVjPX9IP71iEFi77J7sPDOi3L0RNmy9jZeKvdQrlbwqGLU8g8DaPIC3YL0zM1u9TfOyveELEb7jNji+MQgMvm000L2HFs294emxvapgyL2oNd29orT/vYtsHb5a0/i9FmpnvmQ7a77/IXW+uritvV3cFj1cj6I9ns3ePbpJTLwK16M6SuqkvAmKrzzWNL880SIVvkfhCL5uNJC8zcwsvJyiI7uh1nw9eVh4PQG8nT2xUM89VMH8Pb3Bi70i/V69eVhYvYLitz2vJU4+yVQtPoy5vz12vj89WRdfPYbJJD4rZf09BaOuPehIDj6Engk+SnujPZrm2T08LBQ+QfHbPQ+cjz0ibCA96bfTPToBlT2utrI88WOwPXQknz0KaMI9E/KRPfJBIT6sHF4+EFhdPtjwSj5WDkE+ukkMPiV1KD64rws+bcUOPeF6VDyRXM49HoW7PAgbBr7gLXA9vHSrPa8lFD2/fb28PzXeuzf4nj0awBE+RPrNPLNZfb1+jI09eVj0PcQgzD2O5Ho9PuhJPsE5HT77OhC8fa6ePRe3WT0BvMW7DAJDPXS1yT3aipk9e4NnPR4Wrj0Yleg907zTPWneFz5hMis+RGkZPmgiLj4MAgc+j8KlPcNCsT00gMc9yqElPkkMPj65awk+9Up5PUI+zD0fY868XwdOO8NCNT0noCs+XP4bPjY8yT2O5PI9mZnpPZ5euT2uR/E8V1tJvYmwqT1xG2M+LbJ3Ph3JQT6iIz0+lPaFPgu1LD5GJTM+CBtiPhNhiD7Umng+8PRuPoGVnz3AW6g9uB6xPYSeRz7aiiM+WfVxPULPdj0Ab0k9MLtvPdk93T23QAw+MLsfPtzXkT6vlFc+9pdVPeeMIL0AAFi9v+yaPdnOZz0OvtA8+8sEPnGs9z1IvxU9o5JaPDm0EL2C4sc96Nn0PZwzLD7tngg+/kPWPYVaEz6284U976dGPYanyz3S3ng9hJ6dvH9IRz3mHcM9FybvPetRkD0qqZM8nKIrPd0kEj5+jL09tFm9PXlYBj5TBR8+cYruPDhndD21pqk9UdqbO94CSTxN87I9tMh2Pb8OTD60WQ0+l27ePVCNxz0Rx6o8PnmsPWkADzwbDaA9u5ZyPsoyUD5seKY9LGWFPbWmAT4+Vzu8ak0DPZ2A5j2si9M9kKC4O8h2XrwT8sk9bVaNPRxanD14ehE+jEqaPct/AD2n6Ow9nl4jPvp+DD4BvGU8pE6svaJFDj0Fo4Y9wMpLPn0/Mz6DL2Q95dBKPVsgaz4071Y+JCgUPn2uEj7r4kY9ryVUPWB2zz1X7LM9HqfUPcbcMz5JDCQ+nDPmPWpNOz1xrAu9GXOzvaikrr0Z4ti70SLTPbByED2Nl4a9MLsLPpwRez7c12U+hqcrPjMzMz1U42U9+8swPk7RlT3G3J09yjJMPiBBfz4Zc50+vHTNPtcSnT6ezXI+JlNLPmBUWD7RIoo+Y11yPpT2KD5MphA+A3irPSL9tj1Vn9s9Z0QpPaOSOjv+1Ag9C7VmPPp+iryvlJ09yVRBPYvbUD3IB709r5StPYy51z3XEgI9nl4pvQFNhLsYBNI9jnXBPEguf7xFR/I8M6IcPWezaj1vgeS8VOO5ve+nHL6F6w++LGUJvULPir1vX/u9+Q/hvYnSHr4/NVy+t9EMvvW5irzu64w9hJ7NO5tVb73yQd+9MzPTPOdq4z15xzk9MXctPaz6XDssQ5w7KqmTu7bzRb2xUN+9ibD9vS2yXbzZrHo6377OvAgbDr1MFaS9qMYLvRe3kTtSJxA9BoEJPm6jNT6t2AE+wFsQPdcSkrxOYpA8pN8kPpCgYD6Uh00+o5JOPvaXLz6vJWA+Ftk8Puwvyz3Umio+RbZ/PlrTVD7h6SU+MCrtPZRl7D1WDhU9zO7pPNZWjLydEQU9lIclPdv53jy1pgm9HHyJPf7UmD0cWlA+fT9BPtejIj63QDQ+0ZFsPU2EzTxIUKA9NV5MPr3BOz4klxc+AwkAPpSHJT6+n+49bAkDPjOiSD5uEiM+ObQqPn6MGT44ZwQ+AG8RPQAAiD0tsj8+yjIqPpSHBz7jFB28AprIvIQNVz3ctcQ8Iv3SPYVarz0bniI+E2EhPsnloz0i/R49F0gYPhgmjz2EDdc98/3MPYxKtj2DwLI9ObRIPYGVoz2Th/k9Q4sQPgWjFD5AgkI98x9CPZHtjD08vSo+1sUbPphMzT27Jz892T2ZvGpNKz0+6E0+foxrPmPuYj79Zac9j8IZPiJsMD7BqAY+/rJZPsrD3j1Di7g9Bz17PcDKCz4zM00+309FPruWCD5rCSU+Vg6GPjF3Rz6Wsmo+1AkSPiuHvj2V1A8+E9AMvZ7NWj2QoCo+pN86PsZtmD0gsPK7AisvPTOiND0hjlW9ejY7PTTvUj56pXY+m8QmPhovMz5if5k9/rLbPXBfDz74Mf493NfNPQfOMT5okRU+1sULPtk9wT1VMEo99+ShPG4Shz32BuM9bjQAPu84RT0juRS9PZvFPAsk2Dysi1u7mSqMPYmwFT7Fjyk+LbKJPdtoeD3WViQ+2c6zPeMUTT2PwlW8r5TVPVkXhz1okc08rwPvPQAA7D19Hfg7PL2yvKFnszxWfVo+gCZYPiZTTz5p3hU+QxxjPrx0MT7njAo+sp0lPnUCmj32Bk89X5i8POf7gT2opCY+utq6PVKW1T2mmyI+KVyzPdjwxD03icE93nGePcZLfz6a5ls+4lhBPrDhfz4DeEk+NIAnPlK4Lj6SXAw+WDn4PTwsAj7snsA9HqfoOuLH2D38hxY+JzEoPQFNuD0f9AQ+Tx6WPSh+LDxvgWQ9WRcPPfAWiLtzRmQ91sXBPbN7nj3AW7g9gy8OPg3gGT4awHs9qmCsPV5LsD0JaMo9yjIYPiL9nj0Urnc9heuVvQFNlL1NhC084JwBvQU0cTzlYWE8yjKEvJHt/DwHPds8tFkHvtEAur0+eTA90ETMPSnL8DysHKo8+8sOvOautbx0taU87C8bPh6FDT77y5Y9XI+ePTlFkz0ep5w9n6sNvIC3wLssQ4w9LEM8PO7rED1hwwM9RiV1O2sJ+btaZFs98x+iPdV4yTzoSC48fvuqPHGKbjwpOjI+HoX7PbIMJz64Hkk+hxblPY2XTj2R7dw8oWfjPWJ/GT4r9js+7sl7PujZnz6BBLU+mnefPgmK1T4JiqA+eAskPt4CVz5SuF4+2hs4PuoEMj7/IRc+pnmzPXQkVzzmPxQ9S1kGPJyiEz0Fo5K8v+wGPXVxmz0juWQ9m1X3PQG87T1rCe09L938PX9quD27luw93EajPV3cxjvVeGm8UUkDPkCCTD7uyWk+3LVsPg4t8j23QEI8BTQZPVdb0T0wmVI9PL3uPTVeSj5dbSk++n4UPm00aD1Agjo96pWCPGDlhD2C4l89LEP8vMKGV71GJT29mSqIvfvLXj1++2Q+QBOePpSHqz4tsoc+uye/PbpJvDwZ4vQ9LSG/PU5isD2PwsE9nDMCPr1StjyezTI9K4cuPXS11byV1Ik8I7kcPA+ckzz/IR28sVADPX0dYD1JnSC8ibBhO1Br2rsFNAk+cD36PWnenT2842w9mEyVOxe3Gb02q848EccqPQaBvT3h6SM+UpalPfHS/TzoSKI9SFCgPY8x9z1ioUY93+CDPX0/rT3EIDC7Gi89vS7/wTwD5+w98rBOPnL5cz7lYdk96EgOPKpg+D2vlCE+lUNHPrIMNT7qlTg+VZ+GPpmZOz7pt589FD+iPU5iOD0ofpw8gZXDO8qh1Tw8vUo9TtHVPV3cZrwnoL29ZvcYvuLHmLrJ5V89g8DKugPnFD12T4Y9y38uPmQ7TT4BvAE+t9EkPnS1gz5Ftls+GJUCPvvLvj2PMas99Sh0PQFNED4Hzj0+M6IgPjhn6D3NO149YFSOvU+vlDrQRMw9qDX1PRDHND7eceo9oPjNPcSxOD5XW3M+CWhOPsh2GD7x9BQ+VcEKPv5Dcj2bVQ+97zjBvWneCb4c6xa+BTSRvQIrt70YBM69dQKmve2eDL2Th/W8ZRliubWE/D2/7Po9gCauPQU0qT1pbyY+lUMPPjMzGz0qGFU9sb8UPTLmbj2WIQ485h2nu1pky7wPCx29XCAFPssQET4LJBg++FOrPapguD34wsw98rCQPRDpTz1Wfb499UoBvf8hPTx/SH89mbuaPXqlnDwlBqW9RpQOvaK0hz2n6IQ9VFJHvQbwsj1VMCI+WYa4PbG/Kj6NlzA+ETaEPbIMeb1liKM75h3rPR/04D2FWhU+vVIqPpLL3z3NOy49fNDfPXzQPT6fGmU+5/s5Ppwzyj1DHOM9DU8tPqIjLz5W7E8+qz73PWZmZrtns949gCYEPl+Y5D1OQPs9Lm5rPaTfnjyoxos9ILAmPmB2hz6qYHQ+4zY2PvRsNj4bnuo9y6GVPXbgnD3h6eE9utqGPXQkEz6LbDc9JsK+vRX7M73Nqh8993XAPT0KZz0xd9k9Cmi+PVYO9T2w4RU+sb8mPs4ZAT5z16I9gCbiPEmd8DwSFAc9XI9aPdZWDDy62go7rIsrPb1SNj0g0k89wTkju5dukrvrUSg9BvA+PbDhET6L2wI+5h0VPu18OT5kqm4+GJV6Pna+zz0AbwG7+MK0PCO5zDxpbwY+n6sLPqg1nTy8BYq9WfVBPTTv3D0lBiE9cD2OPd9PhT1/ahQ9cRsPPqikHj4HPd89fvsAPmpN6z2jcPk9Z7PGPYSeLTxvgeA9yxDnPMQgaD2t+pw907zjus2qhz0qGAU+9UoNPiNKtz03iRk9eqWsuzlF17yLbDe9kX57O24So7zeAtk8n6stvJ2Aij0bDYA8aCKAPRWMcj3aijU9w0LdPE3zrjy945Q8OGc8vbraCjtvgdg9wMpZPm6jST2rzxW9BRJcPWIQKD3MXas9xCC0PTXNrz2kcLE96Nl0PYof+z0Cmgg+VMG4PQrXET6Blbc9ih8ZPi0hMT4f9GA+8dIxPkp7Jz51cVM+caxNPqW9MT4UP+I9Y13MPcPTKz77y8o9EhRZPuTyaz4OLRo9UpaxPIvbaLyF68E8qmAkPTY8vTpApAc9CWhaPWWqgDwgQa09BvDuPf5Drj06AaE9NV6yPSPbKT2q8d69p1e2vU2E0T0vTCI+cRvtPdqsHD78qWs+76cIPkvIJz4r9hk+0QCKPTPEiT3ctWw9WfXBPeHpdT3uWio9H2OePW+BkD2R7bQ9t0CaPYQNb71/2SW9B855Pc4ZuT0j25E9mgi7vJF+E70PnJM8oiPpPSh+gj5zRjg+O07dPe+nxj3EseY9ILBcPtMrXz77Ojw+N/gsPqMBBj40ETa7UGtaPd2T4z3l0I494sfoPKkTkLuoNQ08GsBzPajGJz5O0SU+4ekXPpyiyz2NKK08q61YPBlzNz3n+8k9TBWMPcgH7Tx6pZg9R3LVPZFc5j3PZtU9kX4FPrTIBj0D5xg+mbsaPlZ9vjx24By9qROgPehIzj0Xt0U+JsJCPsh2KD6QD/Y9oWeTPeauJT5/alY+RPoFPngL0D2X/1A91Amou3o2xz0u/18+XCCCPnL5Yz6wcjA+LEPwPeF6UD7OiFA+ObQgPp7NIj5WDhU+WKgzPtqswj2vA8s9ZDsRPjoBHz6/Dhw8kA/KvFMFwzxDi0w8S1nmPCcxjD1xG6U93NcBPBZqDbwHzq29D3qyPfpcIT4Sg0g9c7X9PYJRHT75oBc+ak2DPYy5+zxokQ080yt1vY9TPD2Bla89Vn2KPSh+Cj72KJA9hA0PPG1WPTzgLdC8GVFqPdzXgTxVn/s8s+oPPlTjxT0Mcay776fGOlIncD2JQYE+CYpVPh6F4z3GbYQ9r5SFPEfhervz/RS8fvtivVIngL230TC9UwWzvKROHr5kquS9cvkHveYdlzy7J6c9CkYlPdk9mT1eurU9JXXyPOm3vz3z/Qo+PzVWPmPulD7OiJk+i9tuPoY4GD50tSs+LGVBPldbJz4T0Aw+K4dOPWneKb26Sew8VFJvPaD49T1LyIA+jZdGPoY4Pj71KLw9Di0SPWTM8T0V+xs+BFbOPe2ejDwubgO8vHQjvakT0Lq+n9o7zMxMPX9I3z3JVPE8eAvEPbq4rT2ZKmA96pWaPRxaxDxCPgg8SzfpvFdb2b3LELe9IEHRPdEAhj0dydU8foylPWezXD6lLFM+pN8IPg6+9D3XEgQ+XP4zPk5ACz4LtY49iPR7Pb/sNj3Chkc9g8AEPgyTKT4v3eA9HFoAPm1WJz7baAw+UI0TPmWIET6iI6m8xY8hPSbCJD5euh8+aCLcPIxKlj00EfY946WLPdCzET2yne89lUNTPajGizuV1Nk9WDkIPp3v/z0aUbY91AkQPp2AljzWxQ09YqGWPAIrBT6I9Ls9MuZWPXL5jzuF62m9G56iPRPyLz4CK1M+zF0tPks3Mz4OLR4+GeKgPRZq7bxwXx89JzGYPYqOBDw4Z4i9SnuDOoxK6jy28608ak1zO1In+L34UzW+Y+76vOpztbrOiDo96NnUPcrD8jxUUgW+oIn4vWuaDb702/u9/yG9vdnO1zxX7B896gR0PaUsYz0xCKw9+aARPrbzuT2286k92PCUPJHtbD1c/ks9f0jfPP1lXz0Jikc9JJd/O8ZLxzzLEBc9N4lhPGTMlb2GOLa8002evY0GMDxO0d096gT0Oy7/IbySOgG8375uPRGlsT2L/UW9yAfFPdqKsT1seBK9lPYmvayLQ73dk9e8mggNPrIM0T1RSfE9ak0bPmZmhjzY8HS6eqVcvehI7rtIvwU9W7HPvGKhDr26SXy9mSpwvWUZojybxLA8BhKEPF1LuLy1hOy9j1NcvVbs3zx4C0w9kKCIPT81GD6NKJ28dQLuvYAmhr34wmS77usovbx0Ez2IYyM+l/8qPqK0/z09m8U9s3sSvbDhKb0OLSo93EbXPZduOj1PHnY8fa62ujAq+TzFjy0+JQYjPlio9bxTdAy9dr7fOwxx7LxB8QM88x+yPECkX7o9Ck+9LNSGPeHpZT0BvJU8CtcjOTMzczz35OU92/miPVpk1z03idW9kA/evbraSj2jkiI9xkvXPBIUFz3tDdY9nl4fPlg5Bj7G3DU6t0DCO7dAwrtyikY9rke1PdO8Cz2MSvo85IPePGUZYrtAE+E8yJgbvGb3xDywcvA9QILaPVBrGj38h2S9ad5RvZ+rpT2uRxc+IR/QPfAWhD1wPWK9rPpUvepzLb2k3ya9xksfPWgA7zulvZG8Itv5Oliopbw5I9o8UPw4veYdJz21FZ894sfIPf7USD0TYXs9xktPvWJ/rb0qGBU8PQqnPEYD6D0OvrA9PQrDPcbckT1p3rE8w2R6PVgXbz29wds9HoWjPTwsoD10JD891JruPc2qDT6AJso9J6CZPaTfmj3GbRw9ZDu3vU3zZr0mwga8AwkCvb1S0r1uEnu9zapPvXlY2Lz2Bn89Dr7wO8zuS76aCAO+4QunvXS1dbxQjYc8m1UBPoLiUz4+6C0+K4cOPRsN4Ds0EV69UriePBSuh7y/7N69CBvivcSxrjsBTaS9g8Dyvbn8s7156TY92qzuPTVerj2g+K09p1cAPsxdsz1hMv09Y12YPYAmLD4sZZ094JwxPSqpWz0ibDC9jLmLPdV42Tw1Xnq8BaMKvbUVn73OGZ29guKvvXgLpL03GsQ9i/2RPbivuz3RIgM9V+wnvb1SHr1qTcO93gLRPTJVZD59rgA+0ETYOm6jMT2EDQc9z/eTPEkubz3EsS48hHwIPrbzZT5ApNs94QsjPaYKLr0OLZa9eAuEPOwvIz2dgJY9HTifPeF6NDy0N/g7OpKvPepzrT1UUuc7Y118POTyjzyjktY9Di3OPejZGD7k8j0+pN8iPsbcEz7dkzs+WYb4Pc2qsz0RNho+6bcdPlrTvD230YC72F92vI0G4DzIdt48juRSvHBfh7y30bA8W7F/PQskMD3Idv671jQfPb4ObD0MkxE9TYTtPDy9Sj2iI+k9z/cTPTOiTD0zorS6sp2vO9xGQz2wcmi7ZRniug3g7bvswP2922i8vTJVKD3Qs5E9AbyFO/pcwb302ye+4lgFvriNRjxDrRE+u5YKPjOijD0mUxU9sb9su5I6OT0+6NU9HoUHPnL5Hz0eFpo8JzFoPNEi6zxZ9TG9QBOhO6CJSD05tLw9/BiTPdoboD2eXic+FD+6Pas+xzzTTUI8tvP9uW9fZ7yn6Jg9kX4lPpVDJz7Sbw0+GJWEvCcx6Dw/NW49nxqnPQ6cIz4+eTg85WEBvJRlgD2aCNu77C+LveVhob0f9CS9nxo/PautsD2nVwQ+mnesPLPqx73naks8f2o0Pce6DD5R2hs+V8ruPX0dGD0i29W9cayvvWzni7wibIA96pVaPZHtvDsbnt480EQaPs3MmD0eFoI9DU9PPLq4zbs/xlw8YhBYO/d14Dyw4UG9ih/bPbu4Iz6PU6Q9HoWnPbuWcLwtIT88u7iRPXEb/Tx/2ZU9Z0TVPUYlwT24Hk09m8SgOz15WLz2Bq8893XgPdobiD0i/aI9Q4uYPfrt67kjSjO9pgpGPB4WUr1d3PK9LNQUvolBOL2yDCk9L0xEPoLixz01Xjq9xkuTPRbZDj4XSHA9SQxiPMt/KLwbnl49JlPRPViohT2ZKoQ9G56GvZ+rLTonoLE9BoFlPcE5Q7xgVJK8OUWHvJm7lrhbQq48kA/evWDlmL2KjjQ9p1eqvN7g27zYX4I90ZFUPVN0sD0W2Y48ZKogvSDSkz2JsPE9ONa1PTf4QrpmZoI9RiX9PWSqpD19Hbg86NlsPOvi5jzBqBw+Xrr9PZi7Vjy6uEU9rdi/vFMFAzzAWyA9LNTSPaHWgD1Ke8+9iPQLvnZPzrymm+Q8eqWsPUp7zz1U44k9K4fCPepzHT230UA9BaMiPbWm+bu+DnQ93SQmPp8aLT78h0A+hHyIPY/CJT08LIg9DwvlPJ5enb0qGKW89bmCPfp+Ij08TpU9X5ikPWIQjD1LyNc8coq+vDY8iT1eKT0+X5iAPVgXdz2QoKw9t9GIPbUV2zwmwnY9vVKCvQu11rw7cNY9bTTsPQisnD0cfCM++8sePjXNOT6qz/k9Sns5PkdyLz4HzuE9/fYTPnPXEj5c/jU+VOMjPtbFiT3sL/u8LENEvfCFib2Y3SO99ShkvSSXr7y7llg9+aAHPCV1Yr1/ajy8LbKpPRIUNz16Nqs9bOf7O0kuL72taV47X5ikPTJVmD0klzM+jLkZPq8DRz0YlVS93SQOPYQNL70wKuk77Q3uvDarBr0CK189AisHuhpRrj1VMP49wvVoPL6fOjxNhJ28OSNKO23FHj1ZF9c9KH4QPq62Sj3/kAo+6gR8PTMzS72TGCy9ZKpAvTf48jyJQWg9IR+YPY51HT7gLRI+i2xnvBxavL1WfS48H/RMvCcxcL2itPc83+A5Piv2HT5eKf89waj8PT/GFD0pXKO9XW2NvYJROT1/2X09ns2iPaFnDz6vA6M9idIuPZYhLjyqz/U8kxhsPa8DtzxgVJ497usKPiv2NzyuJXw93nHGPciYJT5ApAs+6NnEPawcKj3S3uC8yeUvPbUVxz2+nzw+WtO0PXEbjbvnau89sOE5PbKdp732KAS+kX4jPfOOBz7arBQ+LGWpvDF3Tb3JVAE9KH5sPPUoPD2FWuM9v30LPkT6LT7snqA9TfMOPgMJKD6Rfqs9EFi1PQbwxj0+6Dk+0LP1PUCC3j10k8w9Lv/hu3JoGT0u/6k9SnvDPQMJsj24jRw+0m+zPehIvjyad/Q9UdpLPZkqcD0j24m8vHRzvSGOLb3ZPcG9ZvdUvdjwdDszxAk9vHQjvU2Emb180HM8vAUavWnelT2+nz4+4em9PdcSKj3hely96NncvIMvXL2DwMq77MBBPdEA1j2h1io+gZWXPbWmnT3qBBo+MCrNPVrTVD2DL2Q9qz7HPSoYTT1XyhI807zjvPpctT3NzDI+sb98PTOifD3TvAE+tYTkPU8eNj0GgbW86nM1PJduSr0eFtq89iicu0RpP72YTJU8rrYKPadXqr2rzxW8nRG9Pa1pfrzMXSs8uK9DvCcxmD1JLgc92PCYvaut6L146X69bOcLPcoyVD0ep4g9pgrGPQsknD0RNqy8LpA4vYhj3Txnsyo9HoVrPRe3kbs9Ctc8IR8KPlkX0z0SFJs9XP6PPeviLj2Pwj29+FOnvTtwzjoibNA9NjzxPdcSnj3AyoE8+DEmvQN4u7y8dGM9RpT2PVZ9pj39ZUc9gy9MuwWjErxqvPQ8ryWUPYeF8j1TdPA9MJnmPct/SDx+jEm9m1XLvYeFKr25a8k7pgrmvPd14LnvyRM9fNAzPXJo9T0pXA89bcW6vfjCZDvZPQG9XrrZvFBryrzIdk49aQApPszuDT4pXNs9d5wSvcWPIb00gEc9+n6KPautAD6wchI+bTTAPeELwz39Zee8hxYBPY0GYD1TBZ89U3QSPgwCzz1kzA09B1+Yu6utOLzXowg9RPqdvPfkpb16pSy9FYyKu6CJ3L2qz9U6xW1sPaMB3D1d3MY9v+ziPem3Hz3baIy976dmvBWMrj0Q6cc8Vn02vdCzzT2MuXM98IWJO9O8IzyuR2G6cazDPbUVM72yDEm9WyBpvQpGJb3P1YY8qmCMPbuW0D0yxNG8f2oIviZTpb1YOYS8s3vaPdxGOT4ibE4+MXdLPlTjAT4f9Cw8xLG+vRWMWr2b5j29B87pPK1pVj2X/8i92oqRvV5LAL14C6S7oUX2u13ctjylLKc9bhKDvAPn0L3C9SC9o5L6vP32NT0DeJM9vOPUPe18bz3cRpc9PL06Pb1SJj3OGe09EhQNPjVevj1Pr/Q8oUU2vCbCwr1pALe9H2OuPKUsQzutaY68gZXjPPgxrr1TlgG8vp/aPGWIiz0Sg1A9idKmvdLeyD2Syxc+K/abPc6ICD4YBAA+SnsvPkwVqD00Ebq9YqGuvQ6cSz1y+Y+83SRGvQlo4juadyI+vcH3Pfgxbj1CrVE95WGRPCegDz6aCEs+sS5uPPAWuL2Wsvi9cRuNuwU0oT1OQMM8TkCDPBrA0z2IY5k9odZcPThnxLtrmk+96pWKvY7kcr0f9Gw70ETYubq4bb2NBhA8Gw2APb6fhj1B8bu9zO6VvZXUIT2J0p48LpCMvcNCvbyNl4a9dLXFvPwYj71rCZm8S8iHvU5iGL2GOOa84xTlvSEfVL0ibGC9juTmvaHWtLs1za89gLdAPY0o7TshH/A96bfXPVK4zj2fPPy8tMg8vjm0hL0mwoa8GXObvajGAz09m32961E4Ohe3gTx5x/k9bcUQPkdyWbxpAJs9Apr8PaCJqD1seAA+ayvmPWSqzD3u65w9tFmVPN2T1zzfviY90LOxPQlo8j073288EoMAvHA9Mj1tVjW9ne/LvSV1nr0PerY82qxqPWBUWj35ft49bOdrPaRwPT1LN9E922i0PR3J9TzP1ZY7eHodvWkALzz+Q7o8qMafPZ0RBz7RIru8MQjsvUhQfDuO5IY91jTvuaFnBb7EINS9ayuKvUmdwDswKs09GVE6POhIRj2rPse8WKgNvuf7hb1xrMu9xY9xvdEAsj2mecM9CKwcPRGljT06kq89Dr7kPZF+u7z3U3u90ETQvQYSgL3PZlU87Q2+OsBbQDyPU3Q9GsAbPMgHfbzWNC88fNDTPZF+Ez6L20g9M6I0vb99Fb4awKO9MuYOvOSDnrtWfRa9C7UGvW1WNb0xCNy8yqGlvP5DAj0PCy29VcGovEw3ibu9UpI9FD9Gu1HaKz25awk86+KGvIvbWL3ZPVk9foyNPTF3LTuOdSE9juTGPdzXBz6+n/o9Yn/RPTXNnz2I9As9qvHKvcsQg70f9Jw8HThnPC9Msj0pXH89fNALPRIUzz0Cmgw+S8hXPRWM2jwlBkm9dXGrvB3JhbxApN88eOnmPBDH2jzC9YA9bHguPjY8yT02q7o9ldS1PeqVxj1LWZI9HFqUPf7UeLt56aq9/fYNvjY8Fb1PHn49DHG8PbpJdD2ZmQG9EaUdPVz+ez2KH0O8N4lRPYY4Nj2Nly49zhlRPIGVA722Yj+8taYZvM3MHD16Njs9uI1WPcZLF7x78pg9vAW2PeLHaD2PUyg+SZ3YPc2qdz2xUEs+5BSJPYv9pTzoSC48Urieu/W52j2xLt49i9sMPih+JD5CraU9CmjGPWfVtz1wX489mnfcO5f/MD3arLo7jLmDPTxOsT3TTZI8liFuvUW2u72vlG29pptEOF66Sbw0gKM9odZcPfgxBj3KMpQ9+zrwu4/C9TuC4ke6c9diPRxa6D29we896EiOPE+viD24HiM+8WNcPiEfGj5wPQA+cvnDPZvEsD1BYIU9qRMcPlkXRT6uR+E9xY9RPAfOjT2Y3Us9WDl8PbPq6z0aLwc+sb+8PQn5YLzCFwA+ns0ePsVtzD2V1CE9WfW5u5MYpLzfvp48C7V2PTAq+TytaYo92IGDPVyPYj1+++o9A3jbPSL9Jj2J0p68W0KGvdQJhD14C5Q9374OPRKDAL2q8Y695h3nvAUSpLzGbZS9SL+tvXsUTjyX/7w9+DEGPWezqrvdJPY8k6kmPgU0KT48LNQ6+n5CPUOtFT52TxA+sp2rPV8HLj38GNM8rwOnvF3cqj34U5s99ShcvM6IgrzYgRM9io7IPYj0Ez7vOAk+dJMwPs9mnz6SXKI+hjgaPv5D6jzdJCa8O98vPOqVAD6yDM09HhYiPZMYlDwbDQg94C2QuO5aHj7b+fI9+n6GPfypuT0py1g9SL+hPQ4tAj2wcli93gJBPUXYmL0eheO9tMgYvpCgzL1TBWO946UbusoygD3o2Qw8HoUzvWIQMD3G3MU9awnJPOeMrD0zxAU+wTnDPbUVOz5m9yw+9+RhvHGKbr2GyaQ8mSroPb1SPD6IY0094Xp0vFD86Lwo7Z28GsDzPaIjuTxhMlU8HoWLPajGYz1if3k8d76PvOELI72mCqa9ApqYvBPyQb3ix5S9VMH4PApGRTxxrCM90EQwPZMYRDz99lW9CKzcPJwzej1VMBw+wahSPo/CCT67uAs+nKIFPgFNrD073xc9LSGbPdVW5D2itCc+8rCIPeYdh7wFo/I8awl5PUrq/D10k1g9ZMyFvZ+rPb0qGCW9Qs8GvWIQcL24HtW85q6VvFBryrwrh+Y8bOebvL99db3x0s27hA0HPZp3ZD2lLAc+TDeJPZVDG710JFe8CyTIPCO53D0GgW09vVKSvXSTWL0LJEi8eVjou9xGqz1zRpS81VZMvLiNKj7TKyM+Bz3/PTy9xj1cIJU9CWhKPbraqjyWkL88UGvqPfVKjT0PegY9pE5QPSV1aj23QJI9dr7rPaut6Dw3ibE8GAS2PBiVhLzxY8w7y6EXPoGVAz0awAO9Y+6mvdSaCL4jufy7bhINPuzAFz7XEvI8dk++vItsh72J0qK9dXE7vEaU9jx6FO485dDSPIEE1Tx2T849AglyPaOSGD5AEwU+93W4PZMYMj6jAXw9QIIaPRlzfz0yxMk9vHQ7PYMvGj4VjAg+PuitPTxOkTs5Rcc7VZ8LvOyerDypEzg9qaQWPcBbIL1Zhji9JzEAPTXNsz1B8fM88dKdPNY0DzwTYSO99ShEPS5uSz367Ts9EoPQPemVcjwIrAi+dCSvveOlm73c1ym9B1+YOuHpzT2qz7k9pSzDPK1por0J+Yi9M6L0PDVeKj0Urhe9t0ACuupzlbx3LYG8h4VKvYGVM70o7UU9bjSYPQ1Pdz1+jEk+R+EaPuf7pT01zbu8/kMyvd++zjzMzEw62/kOPWB2AT5cj3o9B18YvaAaBz14CyQ9zF0TvapgtLx78ji9NV5avOTyhz33U+s9nxpvPARWFj367Ss9XW1VPbByFD45tCY+5dAOPp88ej5E+o0+zhkbPqMBGD5bsZc+DwufPu84xj7Umr8+fvvmPn9IuT5rmoo+HoWXPmsJdT6At3o+xtxxPh04CT7mrhE+1xImPgTFKz5bIOU94enVPTMzOT6F6zk+RGkVPrDhHT5+jL09io4ePmBULj64jeY9bqO1PRE2JD2d77s9vONIPlWfhT4Z4iY+pb07Pkw3Dz6jcG09aW9YPiegsD50tcA+JlPSPk2E2D5AE+c+z/fQPst/nz6Uh5o++MKePhPynT65/IE+b4FiPiEfcD4c6zw+6EiTPnzQgT4+eUw+nl4HPqRwBT5ApFs+OpJdPjC7Lz6283U+MXd9PriNOD6+n2Q+0LOdPslUjT4bDag9uyfLPakTyD3Qs/k978kHPpjdGT6rPjk+zO5DPn0dFj4cfLk92F/GPRE2Bj6WIQY+K/b7PRbZDj1XW9W97loavXe+mz2si+s80yu1vF8HbjwKRi09Nc1bPZI6wbzhejQ9I7mcPAWjKj1v8MU9ufyzPRcmmz1NhGU9GsDHPS9MZj2I0uY9Di3aPdnOXz3Sby892hucPHctKT19rqI98rDMPdejoD2EntU9f0hnPWne8T3aig8+qYLRPQistD1kqvA8ufyTPSxD8D35D809mncmPmznHz76XME9PZsDPrKdLT50JGc+5WETPsiYxz1nszY+MXeBPmWIDT4j27G9RbZTvMX+Ujxns0I9UI3XPW/wpbxmZkY9KcsePtiBOT6jkg4+mncsPaFnaz2pgnk9ibC1PWpNIT48LIA9rfq4vcoyNL00EXY9BFYOPq+UVT05tEg8rItTPRrAiz3qlcK84XrUvJSHNT2b5o08Vn0GPfs6hD2jAQy9GVFCPQG8uT2Eni09VMHoO9Y07zuJsCE9+n6WPSoYvT2mCso9ppsEPScxqD2xv9A9NxrQPVInuD3hCyM9SFAUPZRlyDzu64i9hHzQO+7raD0v3bg9WtMMPbIMpb0noMW9nYCGPPaXRT2pE5C92IEXvvHSAb4YBAa97lryvHecorxJDGI8bjSAOvkP6T0Fo4o9Qq0hPS/dBD2hZ0s9R3LZPSegDT7jpYc94lg3Pch23jw/xtw6/yF9PLByvD2Y3Vs9ke1MPTMzmz0Ab9k9WyBbPiSXHT4s1A4+Dr6oPUXYBD5iED4+3SRGPl3cQj5kzF8+V+w7Puwvrz17FAY9toSsPVtCzjzJVN09HqdEPsoyvD0LtX49yVTBu2gizDzb+b67qYLBvGne5T06AdU9Kcu8Pf6yUz5W7HU+xktVPgrXJz5vgfQ81XitPUrqtD2vlNW88fSCvXQkJz2eXuk8mSqYvCbCxrvXEvI7cM4Iuh6nmLzarFo8yqHFvYPAGr6F66m9aQAPPYenBz2QoJQ9okWmPHuDf714egW+DHGUvccp+rsldQK7gnMYPvyHnD0o7a08O05pPVN0KD7Sb0c9E/KRPSLb6T1/2ck90m+zPfvLgj1pbyw+3ZMrPhx8qT0xd607W0IOPWEy5T2meUc9v+wmvbgeJb3wFoi8QBN5ve7rmD3mroU9ksuvPUwVED4rhwA+r5TpPSDSdz3DQr08k6myvO7rQDvx0o076nOJPSDSTzyJQUC9XUtIO7dAQrxB8QO8mgj7vIcWmT03+AA+ZDtvPaRwgT29wac8OiMKvLTIBj3yQY87i/2ZPZayZD0yVYA8Iv1GvTm0iLyR7SQ93nEivbpJpL0VjIq9eccpO5FcVj00gMM9WBfzPUHxkz6UZeo+LGW4PphMfT4g0kM+UUkdPmlvFj4FNHE+WDlUPkMcfz7LEHM+4JyFPVg5VD16Nos893VgO/AWGL1yig660LOxPdQJ+LyPU7Q7E2HjvPMfAr30bNY7OpILPI/CdTpuoyG9yqHRPb1SIj6meV0+V8rGPXsUij0Wam09TfM2vZ+rJT2gGgs+PZsfPvKwDj4pyxY+EoPoPcxd8z1O0VG9WKgVPbPqIz7tDfI9eHr9PQn5AD2WIb68liEOPYvb4D0i/fI9K/bnPQn5QD3F/gI+jLnbPA6cGz0pOuK8kX4jvbQ3+Ds/xrw8Z0TJPJRlqDwFEhQ7kA+mPcNkhj0qGEW9kstfvWWIE73NO068H/TMPCqpjz0T8qk9KjoSPdV4CTxFtp+98/0MvV66rT1yaEM+y3+8PUOLPL2JsIW9PQpXvVUwKr3Kw5K8TDeZPRLy4byfPEy952pjvZMY7L0MAiM9SS6PPV8HjrukToA7ufzzPbQ3MD1LN9k88dKxPQ96ij0yxHk93+AVPt++9j2Nl4Y9oPgTPk5AeT7V54s+UrgMPtbF+T3x0gc+qYKBPas+mz1nswI9VTC2PYxKpj1tVp28pSyDPOtR6DwQWBk8GAQ+PT5XCT7x9Iq7ppuUPF1tZT3qcw0+zTv6PR/0BD59HTw+PzWmPXctIz63QEQ+SL89PgmKEz5Q/Lg9sHLUPXoU6j0lBiE+oiORPeMUkT1uEls94QsDPa1pRj29UnY9WfU9PteBZz57g00+TtHRPWHD0zv8hxQ8yAeJPeLH2DugibC60QCeu+XQCr1GA2g9TBUgPqYKXj3Lf7g8+8uuvP8hxb0Fo1q9eqWIvRsNUL2X/xA7TfOuvEwV7DwehbM9oiPdPXS16T1LyJc95h3bPTXNm7xfB4K9c0b0PF+YOD5vX08+IY6EPmiRCT7BqKQ9lPbyPT5XZz64r1c+yVSlPXo2q7ySOpU9mbuiPS/d3D2mebM9+n6SPdQJhD1v8A0+ysNEPqjGMz7ZztM9Iv0APg1PrznS3vC8pE5ovYXr8bykcJk954yUPUwViD3aGzw8PzUCPk5Awz3ix8A9/rLbPb1SDD4XSDg+lpDPPciYqzxkOzc9iPSbO73jFD2uJXQ96SYRvWezSr1xG809nxqvPQMJOj3Ido49IEEZPlCNXT4gsEI+SL8RPsVt/D0yVVg9UidYPWUZGr0WajW9VFI3vQ3gLTsKaMI8dQL6vT55Ar53nOa9MlUgvWkAP72Hhdq88BYgvUAT0TyvJbQ8/faVvLWmCT0CK6c8hjhWPI51UTwqGF09b4EsPV1txbyX/4C8JJcXvW3FvjsRpX08CtdrPUwVrD3RAM49hevlPTQR3j0Mkwk9F7fRuSzUijwOLbY93bUOPjEIvD2fq7U9hjimPS/dYj6h1rQ9Vn3OvK+Usb1ApIe9iNL+vNEiMz0HzgM+JlMpPktZZD43+Dw+RGkrPvrtxz0o7d08VcGsPb8OnD0CmnA9iPRzPeHpoT2adwY+m1X7PUT67T1FR8492orlPUaUgj1yiq49TkAHPmgioD2Y3RM9hqdXvQ96dr1bsTc9TYSpPcGoND66uME9o5JaPWWqBD53nHI9HOtivaCJ0DwLk+U9PCwEPSgPi7tHcgs+c9dyPGgi3Lzo2by8ufyHukLPwj1cj5I8nl7pO5T2oj1g5fg9+zrsPZOpFD6AJto9zarHPbKdkz3naks9M6K0PKrxKj0ExcM9ppuAPThnEj45tLQ9QKQfPXxhpj1CPlA9NqvyPfFjLDxpAK87fR14PbG/yD0T0EQ95INOPdbFBT0G8BY89bnaPRbZkj073we9sb/cvDwsHD3ctdw9KA+HPdtotD2KjiS8ZRnCvef7yTyrPhc8sHIMPg+cgz5bQkQ+TBVMPsGosD0nMYw9tRU7PBIUH7xOQHO9YFTSOwaBJT2U9sa74zZavNV46Ty3QAI9XimHveSDPr1R2tM9/WWDPYAmQjy7lpy93bUEPKg1vTyRfls9NIA3u3ctMb1Z9TE9tDcgvSSXj7y+n5o7nl7pPLfRWL2R7Xw7kKBwPch2Vj38GHM8tMh2vI2XXr0TYRO9vjD5PHJoyT1z1+o9Gi9FPRbZbr3EQp29/BizvOau9bxOQDO8lPbCvVK4Pr3Zzqe8RbazO6ikzjuUZXA9SnvvPdEAvj0u/8E9DU+vuxNhkzzUK5k9Ne+cPbQ3yLw8LAy9lUPrPKIjWT0eFro9eqWUPfd14DttNOA9tDc2PqmCsT2GOFa7WDk0PehIvrz02y+9B85RvSv2d73c12G96+IGvQrXG73xY5i9KVwfvZMYvD3Zzn89aCKsvS0hl70bnt6861G4ulMFoz3iWAM+bVYTPgFNYj5JDM49taZ5PdbFjT01XnI9ayumPFN0hLy3QKI8ryXcPQaBqT0jSoc9Y13cPYEE7T3Umto9Iv0+Pc/V9jzP95O7zarPuhrA3z24HqE9Ad6CPNhfvj2Pwl09pptEO7UV+zpdS0g82T0ZvPJBL736fiK9Yn+ZOw96hjw3icG7iNJWPXzQCz6KHwc+SZ0IPhzriz79ZYQ+gQTVPZyizz1y+cM9aJFdvSzUxr3qc7W8/WXTPbKdBz6Gp6c96pViPc4Z0Ty9Uha878mjvGIQmDu6uM28zMxMugPnTL37y647HOtiPJ88zLwXt9G6c0aUu3S1tbw7cD69ILD2vaCJeL3XgWu9sp0Pvpjdq73ecWo8ukmAPfCFWT2PwtU84ellvQBvwTt78gg9yeVfPGHDnz3P9yE+fa4OPslU5T16Nos9A+csPgrXaz7OiEo+Nhr0PdbFnT0ukKg9sb/YPYGVIz5nRAk+cD32PYan/z3arMI9BaNCvXJoEbvtfAM+kjoTPt++CD7hCzM88rDcPbx0Qz4FEjI+sp0vPmfVmz1a0/w89+ThPH/ZnT3sL0s9/WUXPNxGAz28BZI9cF+fPU5AJT5Pr1I+UPwyPkwVZD35oFc9845DPdNNlj17gx0+rBwIPgwCIT6wckA+sVC7PXDO2D08Tqk9t9GwPUi/VT0awDM+GeIKPo0oDT65/DM+XimLPWKhJj3dJCY82IFDPU5iHj59rq49S1lOvR4WCr2KjmQ8glFJu9toADuQMRc96pXiPKyLWz0T0NQ9CtdDPk3znrwep6i8orT3PGlvIL0f9Lw8yJivPSoY2T3dJK498x9KPbN7lj3Lf1g9ecfdPS7/sT0ehTM92c5vPeSDuj2DL8g9vcGjPToByT0ukBQ+f0jfPRgmkz1EaRU+LEO8PbFQ0z3z/ZA9PL3OPTlF+z20yLI9waggPgaB4T3JVJU9/yEJPsE5uz3sL7s9MLvnPMzMTL21Ffu8DAJbvbFQ+7wtsjW9RbYPvgwCE77C9YA9WYZYPILi973OGfm9845rPTVeFD7Xo4A8XP5DPWfVpztXyiK9toQcPG1WsT0i/SI+H/QqPpFcZj3+Q/o6MuayPT0KGz7UCSo+EFgxPqik2j2F6+U9/yGFPfW5FD4fYzw+oImkPeY/hDwkKF689GyKPZXU6T1H4Sg+EaWlPSNKzz2FWik+GARkPgmKCT5nROU9ZMzBPcSxXj1F2Cg9mgg7PAc9O7yGp1c7mbumPKZ5ZzwOLVI8mN1TPSSXh710tdU776eyPRsNzD2wctg8QxxrOkdyCT3Qs9U9PCzsPTJVcD2pE4A89+TtvTMzC74Xt1G2kxg0PY2X2r09m7G9yJgbvG1WHbx/aoy8EoPAukAToTvKw2I9hqenvf1l473swLk7t9FgPVRS1z3RkRy8KO1Dvrx0Y77KMqi91XgpPQpoGj041oU7IEG5PU3z2j3OGek9Lv+BPWq8NLxNYli9jnVhvbTIHj0gsHK87MABPsZtrD3+1GC95WGRvD55Bj6sHEY+46WMPsL1LD5uEks9z/eTu5yikzw2PJ09oBoLPst/iD3c10E9YqGiPScxAD1B8QO8B84ZvUCCqr2944A9cM6UPYC3gLuNKKW94zamPcsQ9z1BYOU8foyZPW+BBLuTqbq9WfUpvVHaWz2V1MU9+X5qPQ3ghb0Hzu29HOsSvWKhHj2Enk06oIk4vfH0mjz35FG9+MKUvSO5gL0OvuA82IEPPiJsiLyn6Ii9y38wvQskjD3BqMQ9b/AnPicxVD6pggs++MIsPef7Ab2fqy07E/KxPblrWT3jNoq8Di2SvQrXo7xyaNE8yxC3PDy9UjxbsU89xLHqPb3jQj6fGuc94ljHPH/ZnTxhMp09lUMzPTXviDxFtis9UPywPdCzSz4LJAQ+MzNzPFdbsTyWkF89gCY6PeM2Gj1YqFU9/Bhbva1psr3PZjW9/fZVPGsJebpZ9ek8V+wRPn9qpD2rPke9tDf8vWq8sL2/Doy8FK4HPEATATyBBLU9EvJZPbEu7j0FNC0+9+QnPo8xvz3HKYq82IHLvcDK2b2EDdO9WRebvRHHqr0f9B6+EOk3viDSx70xd208PCxUu2HDMzzAWwA93uDbPMQgwDwHPVO9m8Qgu14pjz0V+1M9WKhVvInSjjz67bM9liGuPFdboTxmZrY8sVAzvTf4wry4rwM7n6sJvmneYb3Aynk9dXEbPWsJOTyHFrm8rBxaPEW2ez1JnQg9FR0Jvb6for38hxy9kst3vXo2q7wMk7E9L908vb6fYr0Cmsg8ukm8PNQJCLzaipk9BFb+PFz+u71ILn883SSiPZoIkz12T2495T9cPayL2zqBlRu9ImyIPCL9lr3tfB+9wvWUPZduEj0g0v897uusPehI9j2LbI89iGMdPLEu4j1VwQo+7XzPvPFjNL3XgXM7hxY5PfOOozyDwP49l5ADPvypMTws1Nq7GJUIPtNNUD7Sb4M9XksEPuHplD72l0s+JJfPPDeJzb2h1qi9NBHCvbfRkLyCUaW95WHFvbByhL1aZCs991NjO7bzlT3oakM90LOFvfwY07ynVxI9q88dPuf76TtLN1E9rIv/PR/0PD1bQiY9P8Z8PU2EPT2d7389BFZOPEYlLT0sZQs+TYRlPVN0JLw7cKa9n6vBvcqhZbxOQBs+wahEvK3YD75GlEa9K/Z/vQG8oT2Gybg9sb+QPfjCCj53LeU9dk8wPpayrDx6pey7WDk0Of7UAL0RNgS9rdjPvbWmpb27lnA8z/cjPdy1tD3vOAs+Qq3JPVdbMTwl5KM8aJGBPYenhz2xUCs8aCK8vBbZbr1MNyG94Xp0PFfK0j20N6A9AbylvOLHeD0LtV491JpWPWgiDL3BOaO7UGsKvRsNGL2LbMc8ryWgPdEi2zs8LEQ9aABfPdCz2bwwmba9TBVsvN2T/z0W2b482PBEvdCzub2EnoG9PCyUPZmZBz4ofpA9TDchvbpJbDzAW6A7mbuWuQ8LLT3l0IY91XgRPk5iQD6NKMU94sfAPVWf+z3gLcw9QWAVPhsN9D2KH6s99+QdPuoEIj5R2p89OSOqPI518Ts1Xvo8yxARPgTFKz5txQw+0QBWPZyiYzzmHUc82F9WvMqhRbs0gDe55/spvApopj1B8a+9TfMWvpduMr13nHo9L92MPfdTY70PCw++Had4vW/wVT3vOE09OUUnPHh6hbxlGSI961EEPjVelj0VHdk8s1n1PN5xMj3BqNS94zYAvrKdr7sgsHo9JXWSPSJsuDxwPYY9idIuPRbZjj2mm0Q8YFTSu95xyrvTvLM94lgPPkvI4z0o7UW922hIPVioHT6cMxY+1VbcPSqpz70YJgO9bVbNPcX+Cj1txX47BFZuPBlRQr2fq8G9R3IpvcBbSL2vlMW85WEhOhrAxz0/NQg+qROYPYGVpz1Eab89J6BRPbaElD28dDE+DHGAPhNhZT72KBw9b4EEO/CFybwMcYy8MsRJPT55Ej41zZ89Qj78PaIj7T0Z4gi9/fYDvq5HCb6yLo69mnecu+auNT3DZOo83EYbvepzfT2vA+M95dCCvGez6jwLJAg9yVS1PRt8ZT6DLwI+pptEPaCJMLut+hw8NBGmPEaUVj0lBgk9mSrcPQistD3HKTw+z/cTPr/skj1KezM9sgyFvfFjBL2Wssg9XI9Cu4AmYj3UmuI9BvB2PFfsBz11Auo8ldQxPRE2/DvmPyw9RwPUPZkq2DwjuVy9eVhovQG8xbwVHaG9rWlMvi7//b08vaK9/kNaPEVHcrvTvOO8oWcTvWHDO73b+e68j1PEPOtRxD0+VyE+bOcLPsh2tj1Iv909l/+cPfgxjj2HFvk84XpcPbN7Er1NYvC8+lwNPOF6pDw071g8PE4hvT15WDyfq6E9r5QPPsNk+j1fmCQ9ke2cPBDphz1rK5o961G4PUkMvj1vX+c92or9PBlzn70rhwS+HoXbvYxKijxxrBE+P8Y8Pg967j1tVqE91xJKPaZ5h7ypE4Q9Gw2IPVUwmjwSg1A9XrpZvQdfWL0VHYk9D3omPeAtMD2iRZK9GJXUvYLitzxgdgU+CkbFPepzpTwDCa49002qPe/JCz0Z4ng8zF0rPef7iTwJ+ZQ9IbCSPWSqYDydgE49VFKHPKfoSDze4Ps8k6lCPRQ/6j2IY18+YOUwPgRWtj1TBfM8tvORvQG8P77lP/i94ljTvfCFnb2EfJA8SS4pPvP9rD00EZa89UqNvUATGb1pb3A8XinLu18HXj10tSU9B85pPdejwLwQWLm7XW1FusNkEr2GOHa90m+fvGQ7vzw+6GE9ldRBPSo6ojzzH749hHzIPe+nzj21pvE9Dr4mPkLP4j3mHVc9AbwJviXk073RItu88IUJvCv257xSlpG8o5I6PGJ/2bqrz409t0A6PUCkj70WanW92c43vRrAgz1EaYM9eVgAPaFnA72EDc+8eVgIvAxxrLpZhng9WtO8PO+nTr1fmKi9cayLu+0NRr2Xbo69oUXGvH0/5bwzxAU+zcwmPkOLDDyGONY7SFCMvBQdcb2Uh6k9ZKrEPfwY4zzKMlw9G3zhvEHxO708LIy9Z0QhvVUwmjxWfYo9mSpoPciYGz2utpY9PzW+PWNdfDxtxa490ZH4PZtVPz3hehS9YOW0PbByAj5/SF89gy/APZ7NBj6kcAE+2IErPWQ7Rz2xvzQ9DJMBvTy9jr2C4g+9i/2FPCnLgLy6uFW9HHyxPJp3zLzgnIG8t697PVtCnj21FSk+6pWyu76fAr3lYUG9INL7vYqOEL7yQYe96+IWveAtjD3NO748CtcbPSBBsT1s5689gLfAvP+Qur2BBPk9BMUhPktZED4bDcw9Yn9RPbiNjj2mefc8Lv9xvf+QDr3D0+M98WMyPhzroj0dOEc9JCg+PApoorxK6iQ8+FOzPYSeDT4gQcU9OpJzvS/dtLxPjfM9MubWPZRl0D0Ab4k9J6DJvAfOYb0dyU29J6D5PJhMlbx1Ajo8iUHgO4Li5zxGlLI9PQoVPoSevT3uyWs9zTuePHWTAD5bQiA+HhYSPnzQoz2Y3RM9aQAXvSlcb7zXozg9aryYPb1S5rxGJeW8uklEvXZPnrulm3Q9J6BpPKFns7zdtQQ6iPQbPAskID3Cho89ObToPBE2jLy4r5O907zju2+B9DwxCNy8H/RsvBQ/jj3qBIS8RUcMvuELQb6ad8S9fT+9vUYl1bxAE7E89iiMPGEyNTzzjoO8pSyDu4R8iD24Hu095T90PWq8PD2BBCU8U3SUvERpv7x0tYU8N/hqvQHeKr3Zzle8xLEuvaIjnb34Mc690yspvkvIA77KMiy97J5cvNCzCT3r4ro9Q4skPYhj7TylvRk9K4fyPV5LiL3x0hW+UPzIvN7g+7ybxKg9QfE3PoJzID76fso8dCRHPkYD4D0pOrK8fNBDvRe3Ab3+snu8QILiOvW5nj01zVM+KVxNPm/wHz5Hcvk7pnmrPYcWQT3TvDs9Yn/ZPFXBkD3gnFG9eem6PeVhMz5++5q8ApqkvXctET0736s9eemCPafoWD0S8vE8h6eHPf+QLD7whSU+q88TPjarlj3tfH+8ItthPXjpXr2oNam9hqe/vT7o2bvV59o8v31dPAAAgDssZak82PAcPf5DejtN8448VZ/ru2bVxzwKRnU9zcyEPct/oD2lvWE8RNhwu0LPHj0hjnU8Di3+Pevi2j0GgZE97C/bvLgeFb0+VxO9I7kkPYVaE72SOiG893XAPQ968j2QoJA9NBHGvG1Wrbw/xpw7bqNBPIVa07lVMMq8UwXjuwAAsLyw4YE9lUMzPQgbRj0/NdY9fGE6PW00aD19HTg9sp3TPUKtJz6s+vA9NIA3OXe+nzqVQws7m1UfPU7RKT3MXbs9mEzVu/KwQD3YX4Y9I7kcvBQ/dr3YgQu91jQvvPgx5rwLtVa93NcZPX2ukj0Cmvg8cmhxPKrxIj6g+Ac+jZfKPczu+T1GA+g9JJfTPfvL0j0kl1896pViPdGRDD4UPzo+yJgFPggbpj3KwwI8SZ0APukmMT5jXaQ9+lwNPRovXbqt2J89+aDvPfRsPj12Tz496gSkPDcawLpWDg28/tRwvQmKV70071i9E9CUvKFnOz2ze0o9ILDCPK3Y3z0Jilc9rByCvVHa172HhdK93ZNnPD5XMz09Chk+sp2/PcPT27wlBgm9AU1sveVhobqoNc08kjqBvcDKSb0s1Bq8dk+avaRwrb15WFC9iUFgPKs+9zz/kM68OGeIvffkUT31ud49dCQnPaIjibxMpsq7pHAdPVCNBT6/7No9QfGDPUp70zyeXiE9UwVbPWTMBb1m1Ue8V1uRPGIQiDxJLrc9q88dPeXQSr0+V9s76Nksu7aEgL3Chq+9Xin/vcRCjb1dbfU8bqMpveYdn70eFgK91xLyu/JBtz2LbOs9IR/UPIJzBj1Di+Q9MCo3PjF3vT2XkIs9eHoVPiv24z2VQ4u72oq5PfjCDj6J0oI9wTkTPa5HeT1E+o28CKyMvNejgL3aihW9aCJkvUCC7r0zomi+wTkTvTarvjt56T4976f2PSqpzz3ecYY9p+gwPXo2Kzozooi9Pnk4PSBBlT3Umj49PZuxPeYdmz3hepg9dk9iPhbZID7fT4U9sp3vO23FnjwmU6U8/yFNvYEEDb0DCQo7jLkjvTeJOb1xrEu95IPOvNO807wfY+677Xy/PEi/6T399uE9Bz27vFD8OLy3QAq9846Tu8DK8byZuxa7woZHvI8xPz1bsRs+1JrSPbq4xT0G8Ha88IWJPBKDzD3Kw1o9H/S8vPKwMD3mHYM9p1cKPe5akjx1AgI9PuiNPR3JqT1aZOu9G57evBNhaz1Zhlo+TYTBPU7R0T3mPxA+wTmPPe+nqj2jcOU92PCkPfFj/DzKw4I9jZfuPR/0zD1E2PA6PCzUvBdIAD1hw0M9Ne8APZwR5bv3ddC8O9+PPeVhMT43+Ag+okUaPpOpND7HukA+MZmOPWDlUDrswFE9DwstPRE2pD2mm0S4l27SvQgbhr2PU6i9+Q+ZvYAm1r05I0o8PuhZu3ZPNr3cRhM9YTLtPYanHz1p3qW91laMvEaUPj1YOTQ5BFbWPRlRVD4BvAc+xY9BPaHW5DxB8WO84C0QO+f7qTzImIO9owGkvT55yL2d75O9hqenvdhfhr3oSIq9Dws1vIMv0L2TGAS+DHGMvFD8GDsTYfM8eHp9PVUwmrxgVGI9WRdnPUCCkjxpb+A8OpJTvc/V6r0yVTC8aW8QPGHDozyopJ48cRsFPWBU3j2qYFQ81sVtO8zuybwo7c27Z0Q5PXctQbxJLi+9yHYuPfaXPz4T8h8+hetZPQfO0T1ioaY9V8pqPWWIS70+eai9Dr60vT5XO7znams9u5akvZ3vH71c/os9Mub+PNGR7DzaiiW9liEevVZ9Xj3tDX48rrYGvq3Ynztp3mk9Dr4IvULPDj0dyUU8kjoBu1rT/DxiEHA9pb3BPNtowLs2PBU9WDk0usSxmr3arLq7wRd2PczunT16Ngs8hxadPeEL2z11As49s3uyPHEbIb4tIQm+c9fuvSGwlr3ecQq8z9XGvPrt67uxUCM9liE2PUT6DTwVjAo8n6u9PDMz/z2fGlc+MJlSPpSHqT0VHTk93bWkPbEurjwGgTW9H/SMPMh2Zj0Wak27eHolvYAmsjwLJCg7zF0TvffkYTvZPaU9juQivaabBLz7y8K9INJnvbKd7zvx0m29dLUdvV+Y/Dy/DgA+FmplPhPQKD7vpyg+oWfjPbuWtD0BTbw9aAB3PbTI5jyzewo9b4HIPVFJmT1okZk9HhbmPVZ9jjyNBjA9K4fCPZ0RnT2lvUE79+RhPAwCizy4jT49urgtvCL95ryh1jQ8GsCLvLraijsG8Mo9GJXgPf7UcD2DwEI9YFSiPWuaAz6cM/Y9OUUPPQIr1zydgGY82PCUvKvPtTy62oq75q6VvCuH6j1GJfE9taaFvfD06rysHJI9bhKfPeYdrz0tsi09C5PpvHo2iz0Ab8E7ZRlCvUFgfT1c/vO8vp/+vSL96r0BTVS9awm5vJp3PDwOLVo9WmQLvThnqL3ecTo9+MK0PQRW6j22hCQ+2PDsPYqORD1TloU9ne+LPSegnT03+AQ++FMxPgBvWT7/kGY+bqNdPoXryT3VVuw9Nc3PPYJzzj2z6nM9sgzNPem3pz0awJu7k6mSPEHxuz1p3rG7XrqJvIEERb2BlTu9qmBcvY/CRT3JVAk+JXViPch2Pj4Qx7I9dQIaOmHDw7wIPZs7rWmGvYEE+b05tCi8WmQHPrEurj1GlJ49OgEzPg6+YD3VeKk7mN3XPRDpET4VHdk8vcHbvQgbPr1MFWw9urhlPdjwbD3Xo6Q91jTfvGQ7Nz10JMs90ZHgPTcajD02PL277MC5ux6Fq7tj7pK9FfsbPX/ZtT0/Nco9v+zePc6Ikj2UZYQ9b4EQPqutSD7fvvo9BvBePaOSUj1a0zw9R+FivcgHXb08TgG+q62IvMe6DD7u67g98rBYvRiVkL10k3i8WRe3O+M2mj3o2Ww9rWnSPd+++j2dEdU95h2PPRlzV70Ovli9sOEpPScPSz0N4DW9dCRXPD7oKT3RAJI9guKTPdLe8Dxeugm8bcUOPqWb9D3P98c9hHzQPWb3bj4yVRo+xkuXPXgLkD38h9Q8RGmTPUymFD7gnIU94QsTPJRluDyL2yg9glGVPeYdZz20Wbk9sHLwPSoYLT42qxA+Gw3gPBdIWD3sL+s9jSgtPJT29r0cfCO+aJFNvXA9Oj2z6rM8p+ggvfAWuDwublM9KqlLvY51jT2xUIs9JJfPPD0Kh7zKocU74C0ovQ1Pn7zUCai8SZ2sPXjp5jxif5k7GXNHvTEIiL32Br+8MQi8PATFzzsgQWm97XwfvdmserxSlq09H2OOPSlckz1O0QE9I9u5PO84tbzP9ys9TKaKu/+QPr2L/cW8pnknvRiVNL1GlBY8sp1vPSv2bz2Kjiy95q6RvSDS171XW4W9EOmXPM2qw72GydC9UpZxvfhTk7xQjZu99UqpvGb3DD0VjNI9L0xkPkT6dT5MFVw+cF87Pp+r3T2rzzU8gEiPvXa+2z0WarE9rWkIPp7NOD5vgew9orTXPHctsbxm9+Q6ZvfkOylcX70xCJy9vcGDvfd1QDxIUJA9Vg4dPfCFSTxAgmI7uWv5vAG8Hb2h1uQ87zh9ParPVTz/sou8tvO5PcEXJj75D+09BaOCvB04tzz+Q1q9dCQPvdobjLxrCXm9k6lKvWlvsDzUK5U8CtcDvZwzaj0hjuU9H2NOPeeMtD3WxW28vAWuvY9TlL2oNQ28u5bQPT55Ej6oxgs+/tTYvDtwmr3026O9kjqNvfYGvzz99lU8SL8dvKFnkzyMSoo9+X56PaMBHD0ibGi9JzGcPRxaAD5HckE9nYC2PaFnyz29UsY9mgi7PcE5Kz2nV2K9KctAvXJomb0nMdQ9zogsPoPAFj4i/SI+2T3tPWKhir0tIb+8tDf4u/6yO73J5Z88glFpvN++Djwg0rM9YhB4PRKDsD13LaG71xKevVpk67xR2ku9ih8zvb8OhL1m98Q9U3SsPblriTxXWxE8KVwHvTVeCL4i2929ETaEvYEEBbzxYwy8PugpPfaXHbzwFni9GCaTPAwCqzuHhVq9Z7PuvRSuR75bINm90ZFcvRWMajw2PAW9HTgRviNK5732l608kxhcPTEIwD2Y3XO8pE4Uvjm0wL1GJfW7si6evRZqzbws1Jq6cD0KPA8LNT0gQdU9hJ6NPYy5Kz7HmP89XCCNPcDKvT2n6Nw9j1PIPRUdYT0UP9o9LGUhPsDKMT6meZA+n6t3PggbRj7PZuk95q79Pb6f9j06IxI+Di36PSLb+T0IG449oiMZvKYKvj1AE709mnecOtEi2zwV+8s7TWLwPPTbtzzqlSI9ZvdcPUp7ozzz/VQ59SgsvW+BVL2QoDC9W7FvvWiRtb3VeOW9C7Wivfrt67i8BXI8bhIDvLIMcb3Umna9eekKvtCznb0Zcze9vHTjvABvgbvw9Pq8t0B6vcBb4LtGJbU93ZMLPhGlFT2L/bW8toSQvd++DrtwPYo7Z9WPPZFc5j2MuVs9odaUPKOSMj2GOMY8RUcyvHh6RT0epxC9EceavGSqYLvbaOA9TmIkPj55ED3Nqu88INJ/PSDS7ztO0ZG6YqGSPc2qwz0YBNY8yJibvKyLizy1pvm8/KnRvA3gbbyGyWw9377CPUkuDz2ASC+9PE4pvSnLkDzXgeM8B184vEfhOr3hC7897usAPW40GL3ecUo8O07ROhdItD1R2uM9XP47Pe84fb3Idk696nO1PNqKZT2bVY+8l//AvJmZOTwKRp09FR0hPYJzFr367be916OUvblrAb3XEvI94xStPUATiT0FNNE7ZDv3PSPbEz7Nqrc9PlejPaHW+D3o2Uw84C2Yvf+QjjwN4I08jLm7PTtw4j35oOc9yVSdPVtCdj0yVUA9wRe2PJJcBj3/IRU9nREPPiv2Nz1hw0O9gnPGO9nOqz21Ffs9uWsbPi6Q2D1Di4w8QWA1PehqC7wJ+dC8y6EVva36kD2L/TU+K/YBPszuxT1H4co8c0bUO99PBb3kg948NxpYPX77Yj09m6E99+Q9Pm40Aj7gnFG9TYRlvWKhVru4r8O80ZGsPFWfM73gnKG9tvPtPP7UKL0cfL29RPodvnDOiLqwcuS9b/DhvYofYzvsnnw8J6DpPKOSmj1E+hU9mN0zPX6M+TtKe0O8Agn6vPmgH70hH5i95h3nvYeFqr2PU0S9TmIIvdejKL1X7C87kA9CPYenFz24HjU9Yn+lPZFcXjxYqNU8HOuSPZI6jT3fvlY9coqGPdCzCT0W2U47R+GqvFpkA70NT9+8t9GgvNxGYzwJirs9I9upPbG/gD3TvI893NcxPXEbfb0AbwE8MXepPTvfnz1oAOc9DpxzvCXkg7qtab49EhQ/O2bVu71kzD292qyavIMvLDyt+rw90m//PVg5yD3G3PE9RbbDPd0kJj1sCYG9XkugveMUXb1iobo9GASSPQ8LhTxqvFS8PzWCPSzUrj1uowE8N/jOva8D773uydu9UpaxvCegFT4tsiU+ryVcPVfKorznjBi97XyjvWsJyb1PHoK9yVSBu3GKZr2849y9kA8KvSO5RL0YBG69nzysveSDRr1zRoA93LWoPeAtyD0CmkA9+DHaPeTydz32l926eHqFvJp3yD0S8tE93bWYPW00uD0qGCU+/rLLPISeVT1kOxc+aJHtuvvLLjz67bs8sVCjPRDHaj2QMYs9h4WKPE5iuL0K10O9g8AyvS5u07zzjlu9E9BEO7WEfDxrmuc9Zmb2PZmZpT3Umg495h0vPQfOMT1K6qA9x7r0PbWmCT40EaI9jSi9PNhfPD6OdUM+orTHPR04hz1vX0c89iiEPfRshj2aCAs9Qs+2vHJojb2nVyK9kssfvb/sfr1bIEE8IEGdPajGqzzdk289gQQFPW3Fvr0Watm9jzFfvS2yHTtQ/Bi9/5BmvWx46rzXowg9LpDUvaMBvL3z/Ww9YTIHPlkXrz3dk4s9xCACPnKKLj3J5d+9H2Pevc07dr0gQa29dJNgvWpNs7vLf/g8sb/sOoJzRj1seNo84zZiPaAaD7xVn7s96bffPQxxzDzf4As9/WV/PQn5CD1LyGe8fNDTPPJBzz3tDbY92hvcPXVxGT4ofjQ+9GwKPscp+ju1Ffs7OgGNPFZ9rrqHpxe9E/IJvdnO+71a05C9tRWjvYbJ7L2PMbc7mN1zvRlR6rxMpio9WfUZvPHS0b3C9fi9FD+ivUAT4bu4r2M8uK/TPSO5ED4Yldg9p+gAPrN7Ej1bsV88MzMzO8L1CD2Dnu09xksnPdZWrLvmPwQ8gCbWPZduGj6t2O+81JoQvtSaTr38GLs9OGcsvSjtNb0o7f08ldQ5vT2bdb1d3Nq9Gi9dumWIgz1iEKg8mSoQPd9PjTvS3uA8I0oDvWZmhjxCrbk8glGFve+nRr2wcji9GCYJvjvfR73G3OU87Q22vYC3BL7P9zO9ppskvD2btTxlGa69TYSlvUp78zw0EYY8rBzKPHL5D70kKH67XimXPZHtfDsxdzU9003ePehI7jzdJCY83nGCPaOS2jyAtzA9PzWKPQTFnz33dTA907xjvGZm9jz5D4E9s+o7Pk3z0j3heiA+6+IePmTMPby1hOy8zcyMO7Iunrz8GLO7dJNYvGPu2jtokVU9PL2SvJtVP7ywcpg8YhB4PaAaCz6taRY9A+cMOR/0DL0DCQo7IY4VvI51aT1GlPo9FtmyPdNNhj1rKxa8ibABPY0GsDsLJLi8e/JIvRSuRzxeuik9AisnvHS1FTw3iSk9y39QvY0oBT2xUNM9AiunPYv9yT2MSkI9fGFCPcWPETyJsEG8ApoYvW6jITx1Ajo8aCKMvcKG57xPrzQ8MJnavNLeaD2cMwI9Y12cuygPC7vkg5I9i/3FPKrPVbxfmJA9ONYFPZXUYb3DQl29wvWouzxOhb2xLua9lUOLvZhMrb1DHPu9LNRyvYSeAT5m9xo+/5AiPiCw5j2QD3K9q614PLgeKz4o7ck9q63IvMVtXL3jpTs9LSHbPbx0s7yUh5W8+X5ivd9PzTziWFc91xKaPQ8LdT2WIWa9rPrkvb3BN7weFro8/Knxu2fVLz1Prx4+dk8MPiV1srxkzF29c9dyPLwF0rvHuri7OGccPb3Bbz0HztE9MJmSPf5D4j2w4dE9xkt/PdSapjxUweg8sOHVvTm0WL1EabO9X3bvvPUo7Dy62vo87J64PRQ/vj19PzU73gIJOyL9tjuDwJY9HoUbvXctwb2lvc29d5zWvVTjJb2fPMw8G3z5vdqslr3xY4i9NqtGvUI+aL3jpb+9CkYHviEfyL0pyxg9YFQyvBsNYD0tsgE+a5o/PX77er1uEo+9B84TviCw7r16FP48ne8nPZAxFzx++4o8jLkrPJSHBTrF/kq9DJMpvFOWAb1JLru9HoUVviCwWr2aCKe922gQvTJVAj7Umt49LSHHPQn5UD1HA4i8hA27PZ88zD3F/uI8fR1QPSL91j1+HQA9/tQYPHgLJL03+CK9pE7kvQyTjb1pAJu9ysNqvbG/VD3Zzts9r5QlvLFQ2zzAyvU9DHE8PdBEGL0yVZS9ne+/vRpREj2ad1y8QWBdPdQrlT2/Dpw7q61APfvLNj3c14E9gCZCPKkTCD2JQRA9mZlZPPVKmTyXkAc9X5ikPd5xFj7D05M9bjSAPR4WijzBqKQ7kstfPGUZ4roDCUI9s+qDPch2mj1Ke/M9M6IIPjC77z0SFOs9OSMwPgN4az2n6Li9zvdjvVD8iDxn1bc82oodvGPu2jyF68093+CbvFyPWr2CUbm8lpA3vTf4ur0Jio+9pgqGuzVeWj0ep7g8qz4/vW3Fkr0hH6C9GJUEvbn8hzymCm49qDV1PWQ7Jz0VHUk822gAPWBUErxBYOG9Vn0YvrRZpb2V1JW9/7IVvrG/3LzPZkU922iovZf/0L0o7dm91jRfvXNGNL3TTeK7hxZZPJaQ0z2uthA+IEFXPjwsDj5SuJ68ETYcPRdIiD2ynas9GeI4PTXNOzxhMjW8CBsWPd++Fj0G8HY9Szc5Pb/sZj01zVM9EoNAu5HtFL1bQn48/5CuPJ5eQb1wX5c8RGkHPSzUCj3C9Rg9qDU1PQbwljv1KNy7w0JNvBgmCz1pb4g9sb8MPPrtEz1euqk8tMjGvPypAb0f9DS9MzNTPIhjBb0J+Wi96pUcvn6Meb0cfEE8s1l1vNVWXL3swDW+qz63PM9mCz6+n3q8/IckPYlB8Dy/7F697Z6EvRx8AT3o2bw9cmgPPuCccTwJip+7vHQzPa62mr00gHe8H2OaPYeFIr3aipW9844BPtEiET5U46U8s+rfPWPu0j2cos89FmodPVg51DxSJ7A9cmi5PQn5cD3C9Qi89gZ/PVUwUj1xG6U9LbKdPRLy4bwVjBK96NlsPIof8zxyig49JsIePaYKCD6PU0S9aytWva5HWb11cYO9rIvLvL6fyjy+MNm7H/RUvaIj6TzLECe9eqV0Pf6y0z0TYZM9AbyhvQfOiTz+1Bw+hqc/PoVaKz5ApDc9EoOwPGQ7jzy6uN080016vX0dWL3dtYC91VbsvKTf2j1/2eU9/BinPUOLjD1F2CA9A3jbvDTvUL1U4w297ziVvLUVGz0kl588Dr7IPVg5uD1j7s49JQbFPVFJlT3Huvg7kKCoPF4p4z3aipk9m1VfvA4tUrzaG4w8YHaPPDm0ID0wu/c8mEzVu36MuboHPXu81xJaveXQwryjkgo96NkUPSv2jz0Ovio+3gIlPoVa2z3VeDE9ppvEuMxdazwYBLY9WyDhPaYKxj2k3z49JsIOPu18lz1cj4I8dCSXO3Gs6zxSlqG8UdqjvYXr7b3S3si9uydPveM2yjy6uMk9UdqbPYAmSj2Sy5c9mSrkPeYdCz6oxvM9lPYmPJm7AD64r0M90ytdvX9qVL3mrr29G56+vb8OAr7jFN28ObQoPI9TDD1z1xI98/1cPcNkkj3vyau97Z6AvcqhbT0xd409Z7PKvB6nhD34woQ9FmpNvAsk3D2JsEs+9GyKPSh+5L35D8m9b/ADvrbzlb3vpxY9bcWyvWb3mL2bxOC7SZ0wPTm0yLuLbD89UGsCPmx4LD4CK1M+NIAZPh04Lz1eKTu9F0iAvMt/cL041gm+orTfvTYaeL3IBx08UwWTvAgbPj0tIb89N4kRPYenF7zUCYQ9YHanPZF+kz0YBMo9J6DdPUATST0aL328iNK+PBBYmTxIvz08HOsCvRIUT73snqS9m1WfOnKK3j03iXk9MQjsO1pkm7zhCxs9t0AyvT81jr2xvyS9tvP9uuF61DwCK3+9xktHvbiN9rxm1dM9MsSxPezAGbyOBgS+FtmuPInSrjwr9le8CmiKPXgLgD2ynZ+9SL/hvSjtDT0RxwA+sb8EPSUGATvgC2u91jQnPcgHVT3lYUk9eekQPpVD+zyKjqQ8xY+xPY2X/rwDCYq73bUcPTlFTz09m7E9uK/zPG4Sl71uo529NquuPKwcIj2BBF09xLG2Pbq4NT7HutQ99Up5PVwggT2iRQ69Iv2KvRE2TL1fdu+8UUkdOZwzsrz/kI48L92gPT/G0D0IG868zF2LPWdEhT0zojy9zF07vS6Q0DzGS7M9G54OPUi/Pb2mCn49Gi8XPqjGCT7Kw4o9rWnKPdjwpDziWBc9i9uoO9O8Azy6SVQ9T6/4PT7oKT2t2B88QBOBPAgbFj03Gqy9Yn8JvUW2Uz1Q/Do+/kMKPoY4drwEVu48+MK0PBxaqD1pALs9n6sPPpMY6D0cWgQ9W7E/vSQGYTznjKy9i/0Hvst/8L0jSnO9zapPu9msejzDZEK9Di2SvApokj1XW1k9UdrbPJkqAD2giZA9j1MEPpaQlz3BOaO78BasPeHpNTyVQyu9kjqVPQrXFz6yDOE8AN7SvP1lqz1zRgY+0SJTPXzQMzvRAK48qz5vvS/dpDxuo4G8i9voOyPbiT3BOaM8juRSvCDSD71EaX891eeCPU3zjj1uows+jZdwPuhI9j0FEsw9pgq2PWsJebq3QIK8rrYSPRlzvz335KE73SRmvMQgcD2Hp4e83nG6vD/GlD3c1/U9IR80vfwYw7yGp7c8K2V5vKwcEr3x0k07y3+MPSV16j2vJW4+Qq1BPmiRCz4OnOc9cD3aPGneMTx6Nsu8XUu4PEmdUL3qc+G9Dr5QvFK4rrxdS9i8kjohPXVxYz21Fas8UpYhvBSuJz2dEUW8yHYGvkfhMr0/NXY9ih+/PRLyUT3r4g4+QfGbPSNKezyY3ZM7qYIRPOyePLxmZpK9UGvuvWEy4b38h4y9XUvkvS7/gbxApA89rWlEPjOiQD5IUDw9ZvfkO1MFozp/2bE9qMZbPb/srjw7cAq+K4fWu2DlKD5zRhA+yVRJPS/dxDzHuoA9uI1GPch2vrpO0bE9qs9tPQaB1T3x0gs+ryUkPv324T2Gp9c8Abx9PTOi7D3BqFw9JeTvPWgizD1wPdo8liG6PT2bJz5DHNM93nHaPFfK8jt3vp89ppuEPWgixD2F6xM+BMXDPWsJ7T07Tnk9SL/tPNzXsT3zH6I9bqMRPh9jdj20yPY7utpSPfTbLz0Qx1I9sOGRPfkPpT0DCdY9Lm67PfAWCLyC4lc9k4f1PHnpwr0dyaG9JzGcvWHDc73D08M9IY4tPjEI2D2U9jY9vAUSPMt/OL3Lf+y9NBF+vblrob2GydC9gZV7vYv91T1MNwM+8dLdPHbgjLxWDgU9E/JJvYEEXb2/7Ai+yjLcvef7ET0IGx49GVHOPWlvmL3Lf1g9Tx4CPuJYrz0tIc+8zF1LPGB2p73tDQK+d74nvffkIb00gK+9tFktvvvLlr3021c7H/QMPJMY9Lx1cY+9tDeYPGB2Tz2hZ6O85WFZvX6M+TwFo449VFIHvFrTfDybVV888fRKvKfoAL1MFcw8awmxPRdIkDutae48NBGuPZwzgj1IUFQ9pnktPgHeKj6adxg+E2EXPqD4Xz6xvwQ+PCwUPMSxjjxR2jM9JsLKPRE2kD3RAIo9/kMavBX767xp3vG7c0aovW3Fsr1gdk87toQcvLKduz3NO3Y9H2PuOoy5sz0VjA4+CYrbPe5avj1y+S89Y+4qvaHWPD3cRgc+ObSgPWnenT1okSk+HThXPbn8h7xYqPW7yxC3PZduFD6/7Oo9dCS/PQdflD3XoxQ+Y+5QPgrXMz40EYY8lIetvfYGTb7c1xm9AppAPSbCBjuGyTy9003SPARWJj3ZPUm9qYJxvV92V72xLm67/tRAvRWMKrzu64A97zgbPluxNT7ZPRE+bqNZPT/GND1Ftls9PnkYPKK09zsZc/M99NsnPR3J1b11cXO9O3DOuX/ZfT2AtyA+AG8DPoLi5zzEQgm+AprYvRBY3b1Pr9y946UfvtcSbL4A3u69WmSTvXKKjjx7FIo9DU8PPEI+uDwi/V49qYLRu47kcj3KMnw9XrpBPe0NPjwB3jq9RbYTvas+Nz3NO6o9HOsCvLNZdbzh6bk993XMPd4C+Txif9m7aytWPRbZHj2hRe49HHwnPh3J8T1c/ks9gLcEvqabZL1PrxQ9+DEGPPRsVrxgdhM+rrbePYy5q7vD05s9CBuaPdjw2D2Pwu09tRW3PbDhKbzfT+28C7UmO40otb13nNK9wMrhu/7UsD1HA4Q9UUmNPHL5Lz3vp6Y9mEydPXxhEj3/IYU9Q4t8PVRSFz4Exe895IMsPtGRZD4CKxs+5q4dPrn8Vz7DZBQ+5/vpPNzXjT0Jij89n6uBPSJsWD2cEeU8qaSCPZmZmbuC4kc8yeUPPWlvMLzC9SA9+u2bPVInALwVHbW9SnsDu9JvD70o7b29o5Kuva3Yj714ekU8/IesPaIjeT2vAz8+lIczPvp+vj1XykI9+MIcvaMBJL0sZTm8IttZvSv2X71qTdM9lGUOPgMJCj3cteS8j8LFvOoEbL3gnLG8YqGOPTOihD3o2SS9QKSrvQAAcL0IrLy9ONZVvYSe3bz8qfG7tMh2PSUGGT0dyUU8coo2PQg9Ez0tsq08dk/KPRWMOj1JnaQ91la4PTY8vTy6SSS9qaSOO+OlKz0IrFw9qDUtvbQ3KL0UP2a85WFBvbKdD703iaE8847fPQBvCT2IY428gXP2PHPXvj2hZys976fGukaUhrwCK4M9O3AGPRIUmz0c66I8nzxkPU7ROb2AJjK9XinjveviNrv0bJY9cooOu3JoOb3vODU9uB5PPnzQNT4+V2M9ldTNPZ2APj1lqoA8BhIEPmnenT3tDb65H/Qkvdqsgr3V5+q9VFIPPfTbyz1ioVY72c73O/s60DwBvEU9V1vBPClcTzxcIIE89UrJvNnOqz3GS9s9UidIPdBEOD24jeY8Z7MqPBSuxzzhehS7TfNWvZ3vLz2ZKuw9TtGRuzm0UL1vgVy91xJ6vcZLl7yrzxU9yjIEPURpT7y0N4i9ZMydu5vmuT0K14s9BoHFPJRlCDzgnKE8FftLuhlzlzzF/ko9iUGYPc737z1F2BA9yVQhPGdEgT1g5ag9XW25PaROwDvuWgI9K2XpPR4WAj0Q6Qc9CkbVPPHSPT1MFbw9tab9PaROsD3oSO475/vpPMSxCD7BqMQ94XoOPmsJmT0zxKG8M6IEPfP9sL2kTri9SuokvVWfS7xVn4O9l/9ovZMY1D0aL+U9p1eiPb/s7rw+6Ik87lqePfFjHD3Lf0i73SSGPO0NvjlxrLs8ad4TPoXrzT3vp6Y89NtXuzCZ+rwMAiu8Vn2OPYjS/jzFbXQ9BRIUPI7kur0Zc6e84QuTuzEIdL1fB8K9dXEjPZjduz0AAAQ+CyTMPWJ/mbs+6Ac+1ecQPmZmnj3Nqic+5PJ7PmPuWj7P1aY9MXdVvYOebb2si9u6AivHPB9jbrzxY6g9yxD7PcnlDz4xd/E95j8kPLUVlz2QD649nRGdPVyPMj14eiU8A3gLPcDKITyqz029x7qQPamCoT31Sh8+5h3zPXQkF7uAJpI8UUmNvM07jj2AJmI9idIQPuF6KD5dbS8+PQonPgG8vT0f9LA9fR0kPuauOz6t+iw+pE7APUtZVj0NT8c9INI3PbgeBbvx0t284xSdvFK4ij3uWlo9CmgSPa5Hmb2rPp+9/KmhvHJoSb2KH0M9qYI5PautkD0sZaU98fTKu4JRyTve4Ms7AADAO7aEiD1Pr4g9pnlHuzarHjz2l508LNSKvEcDwL10tW297Q3+u7zj5LwQ6Se9qRMwvdiBj70mwrq9F7fFvezAib3JVLG85/tBvZwzar2oNZ087snHPUi/lT0xCKy6KA8LO90k4j09Cgc+KO1FPe0Nbr1liIM9A3iXPfs6ID3fTw08YOUQvOU/xDyqYBy9BaMKvfW5Aj2iI1k8Y13cOsDKATzvp8Y9/fbBPVMFhz3TvCE+OiMEPvwY3z34MVI+UwU5Pgu19jwaL8k9rWmmPcGo1DyfGq87Ne8ovX9I37x56Y69ns0KvaMBTD0bfNU9vp/GPblrJT7ZPQU+SnsrPTAqeT2PMdM9Iv3mPVInYDyd77s9YFQQPsKGpzsep2g8SQzCvfFjzLzjFLE9b4FkPGzn172BBBO+9peZvfp+irxWfc49HckNPTOiiD0u/zE9GCYTPfHSvT0EVuo94JzxPYts/z09mzM+mEyVu+5ajj2zWcU9CyTAPeOlC721pom9K4dGvfRsjr1kzM28DHHgPe845T2z6jO8rdgnvc2qbzzUCUg9kKAwvYAmwroeFro8Ad6KvUp7g7wSgyC9oUVWPN5xAj335JG8LEMqvuYda74gQWW+CkalvWsrLr0OvvA7kVz+u4hjHT3tfM88q60IPf8hXb3ImL+9BoHlvbZir73l0Ma9fozdvVZ9ir3uWkK9tFm1vGJ/6bwzooi9PQpvvRNhE70zM1O9TtERvXo2o73C9Ug8tRUbPS0h2z1XWxs+3gLBPaROmL2lLHO9iPRDvYQN371d3AC+cazPvXNGkL0AAJC82c6zPTjWZTzn+7k8uye3PSV1kjxPHrY8MJn6PJayrLy7J588uB4dPR4War3VeEG9UI0XvJtVnz14C/w9Vn0WPfaXyb1qTae9yjIEvVYODbwT0CQ8qYKdPQisFD7tfB89io6UPH9q3LylLEO9bVbhve2eDr6CUb29rIujvTOixDy284E9847fPRniCD7jNmo9lPYWPbNZ5Tw8vdK9DpxjPfCFybldbeW8+MJEvZoIGz2+n1o9wvUwPT7oGbwhsAq9j8I1PUTYzD3Zzrc7f0jvvcWPIb5Qaxq9Y10cPUCCsry7J5O9vONMvYJRAb2rPoO9juRSvLuWyD3cRq89duDsPQ96Nrs3iWk9t9HMPRxaJD1XW6G8ece5PIhjrTwldRq9EFi5PHo2izz/IaU9ZKq4PRzrqj37yxo++Q/tPULPCj7UCcw9si4WPfOOKz3k8p88eqUqPszuET7f4Kc9gLcIPQfOObyRXEY9xW1MPd4Cibv7OvA8tDdwPWBU8jyitK8922jQPXJocT0tIRE+BvD2Pag1/T2cM6Y9zMxMPfypEbw07+A9fGEkPphMtT2xUA0+HhYqPVRSsz1GA+A9SZ1YPUOL2D2Ent09jEraPFTBQD2TGOA9f2oEPUhQfDymCo49jSgdPdXnJD6ASA0+93XgPWsJybzcRsu9PL2ivIGVYz20yHa7KH70vWKhNj1fmLg9D5wDPXBfuz1O0d09UPyUPZAPSr3mrg09A+fMu1ioVTyEfAg+dr49Pl922z1p3pk9orRfPTVecr2Hp4O9i2x3vURpkz3NO749lIeFO89m9bwnD6u9RpSyvT2bxb1YOSS+qmDkvTtwlr0PC8W8j1MkPcNCNT0ldYK8muZlvUATobzgLRi9t0AKvXuDXz2h1rw9BFbCPYj06zyTqWI8Nc07vIPAijziWPs9OUUjPmsrAD70bKI95/sdPoeniz1IUPw79+RhO9Cz6Tz4woi9juQavuSD+r2fGs+8jQbwvN4Czb0vTBC+EvJxvR6nUL0QWIm92PDkvHA9mjx9rqY89UoZPB3JJTz67aO9/BiDvPYGNz0CK4M9Dr4oPQWjErw8vTK8PuhhPfyHRD31uSo9bqNJPbpJvDybxIi9G57eu39qgD1Zhpw9HHy5PWgA2z3dtRw+sHIQPh04gz3UCSA99pftPBe3aT1s55u8BMVPPEw3iTx6Nps8L92cvcbclTxQ/AA+6pU6PSO5BL2xUI89io4aPl8HrjyrPkc9H/SsPBniOD3EQiU95h0nPARWjjupgjk9QWAFvJ3vJ7vc1yG82/nuPDAqaTx3LQs+0QCWPR0497wmwga7pnmbPSQoAj63QGI9LSHfO+auBb2IY9G9xY8Rvieg5b0ZUc698/00vlCNV7wldUK8xm3Ivfmgt7zRIpe9lGXgvV1tE76NBnC91eeqPFuxFz2w4Qm8cF+3vS9Mpr0/NZ48CyRgvfAWML3gLQi98Ba4vAG8RTxokX291laUvWx4CL6UZRq+vONkvT/GwL3jpXs9mubtPRovoT2KjrA92T05PbN78rrb+Y48q61QPb4w5T2NKAU96+ICPrPqU7zLoYW78x8SvJI6QT262no9YFRaPcQgULzyQZ+8VTC6vGsrlr1Q/Ba+1JoavlWfGb6iI8m8xykavL4OfL3jpa89BaPOPU+N+z0hjmU978kLPQIrBzwzxJk9DU+vuXGs27yYu0Y9jLmHPWBUEjzoSG69HOsqvSh+jDoawNu70SIvvj0KP70f9Cw8glG9vbN7gr3TK3U9KH7cPVTjhTzQsxk9kKBQPamCAb1JnWA9fNCbPb8OVL1PHua8375uPS2yfTz5D1E9yeXDPfrttz0gsCY+BRIcPkkMOj3yQdc9GsAfPuALczx7gw880t4APH6MGTxcIBc+ImzQPakTIL2NKM08V8pCPe/Jgz11Ahq74xR9PErqgD0XJtM7glG5vMcpYr3baKS9ZmbmO47ksj367ds8mEx1vVYO3bz67Wu5J6CpvJRl1L1pAA++g8C+vc2q873RIuu8Cfm0Pa5HPT4D5w4+52rbPT7oOz52T749O3AePWgiuD3Xo+A8V+yHvUaU9ruxLl69Nc0LviXk070py9A8UI0PPXnpNj1Qa8o8CflQPdjwnD367Yc98WOMPIhjrTznjGC9BMVHvdEAnrtnRBM+2PB8Pna+7z1lGfo9iGOpPSnLvD1wPcq7KqnjvNSa5rtTBZs9fh2EPVn1ObwaUZq7MzPfPVTjzT1CPki8+8sevUI+lL3PZsW8ksv/vIlBoDsB3oK8E9AUvWBUOr2WIVa98/30PE+v1DvfT7W9A+fkvaOSrr0o7Q08qMY7vbWE+L1rmse8oPixuz2bBT0ExX89SZ0gvJ88oL20WaU98fQMPjjWxT3ZPdU9duAEPU7Rvb1kO5O9ysO+vTarpj05tPQ9fT+ZPRX71z0KaAA+LNQUPmNdyD1/2V094enVO39qfLy+n4o90m+LPcVt5LzfT4U9mExdPfaXDT0DCQo91laYPZVDizysHBq83EZTPeY/lLwep6i7TtHhvFioNbwxCJC9fND/vd5xkr2cM9K8QILiPH0/tTySy3+89bkMvudqTb7Sb/e9Awm6vGkAV72vJZC99NsZvkW2B749efi97C/rvfpcBb4K15u9ldQRPczuSTvl0IK8bHgavavPtbxDHEu9CySsva1plr0c6yK9XwcOvC2ykT3snvy8AADAu6vPqT1pb6A8uI3GPFfKkryUh4W6QWAjvhgEprz4MZI90ZEEPUkMkrzChue8HqdYvQUSfD0ibIg98rAYPVfKgjx1cQO9QxzLPFbszz1R2vs90LONPYSejT3hesw9rkfFPbN7Ej24HiU9YqFWPG40hD3snqA90ET0PQwC/z3mHcc86Nk8PZmZSz7Wxd09rPrcOxDptzwV++s8tvONPf1lhz1rCSE9mZm1PXzQ07ycorO9pN+CvRlzA75oIpi9RpSivfOO87yhRcY8PzVuPVRSjz0noI09rfqsPDMzEzzQs5k8yJjLPTCZ4j2O5LI830+tvDoBxT2X/zA+f2pAPqW9wbqppI47QKSbvZCgQL2vJaC99bnyvbuWcD1NhAW9Bz3bveVhUT1U4z09HHypPepzTT0PC/09E9D0PZ7NDD7ChhE+RiVtPRE2bL0tsi29hjh+vZLLrzzOiNI8dQKyvarxCr3vyZc9Gi9dPcGoJLz+Q3q7L0zKvSZTNb2hRfY8TBWYPcX+hj2medc8ONYFPT7oOTxzRpS7zapPvR6n1L2ASJu9BMWjPbUVBz4wuz89VOONPejZDDyezTK9d76fulrTvDwRx569uyervfaXfbz1SrE9dXFjPSZTxTv1KOw8vAWGPbWmgT2QD849Y+66PFTjFz4DCVo+foyJvF3cAL7ysMC8+lwtPEwV7LxiEAA97zgHPoeFJj7XEuI8PL3CvZvmnTsSFK894XrUPf6yuzzAWwg92IHPPcGoCj6oxrs9e4O/PBovoT3c1yM+07z3PV66+TzM7sm74ek9PaROtD1IULQ9c9eCvIhjib3tfF88r5QFPRovNT2LbLs9+lw9Pse6uD3n+8m84xRlPSV12j2PwqE9vAV6PRPyoT1/SF+8AwnSvZ885L2EDS+9VMHIvEmdoLzx9Do9T68EPRe3sbxLN1E9rfq0PRZqLT2jkto8ns2aPUOLTD16pRS9ayuOvQskxL1CPqy9mSoYPBovJb2Kjoy9IbAavYLid72kTry98WO0vXqlkL2L24i9eHqFPNCzUb14eqW8aJHNPDSAhzwubiM9XilLOeviNrzLfxA9x7pYPRrAUz2SOkk93nHWPfaXnbuY3bO9mSrYPCqp4zwv3aQ9+X5iPVHaSz2EfMA8qRMoPqFF6j0awAM91lYSPhWM3j01Xgw+9NunPaROGD3P1fY9qDWdPOjZFL0nD1M9TBVsPKdXgj13LdU9mEydPW+BhDvBOaO7tFmZPXQkFzwAb5G8duAEPZRlvD0qGIU9rkcLPhlzyz180Ck+CYobPgposj1bQs48kssHPUkuD73DZOo7UI1HPSnL4DyO5CI+q63APTQRBr0fY0a9/yGNvE2EjTx4C1Q9xCBwPef7qTwlBhE9QBNhOyPbnb30bJ69LbK9vEHx070dOJ+9R+FyvYY4xr3lYZ292T0JvSDST7zOGXE8uK/jPAKaWD0ibFg8KhiFPHPXIr2JsMG8a5oXvFXBCL2ZmbG95IMAvudqSzyfPEw8glHJOyCwSj0mwi499gaXPX6MAz5yiro9DpyjvAxxwL2bxLC8yqE1vXh68b3swPW9FK4BvmsJGbxyaME8Z9WLPbivPz4Rx4I9F0hgvVRSkz2Rfh8+b4F8PiqppT7uWmo+b/CBPnVxTT7D06s9SzdpPWEygT1UUn+95INGvXEbDTxDHOu7aW9IPZFcfj2d7yc7BFY2PUkMwjy2Yvs99bkiPRKDzL2q8VI7RUdyPLKdvzwPC8k9dJPsPct/6DwFo9K7MJn6PFUw6jyR7Xy9UGtCvrzj+L2qz8G9nzxcvZaQp72z6hO8UI2Xu1z+w7sPnBM9kA/6PLPqBz5FRxQ+0QDmPVdbmT03iSk9odZsPX2uzj3o2Qg+rdjPPJ8al7367QU+fT/pPbn8rz1lqoA8fR2YvfpcrTt1Alo8ibARPcZLB72cEWU8hxaJPHnpxryXbrK8bVZdPeqVDj4ofuQ9wMrZPTJVSD71KHQ9oiONvbWmOb1qvHS72orxPblrzT1hMkU9N4kFPsX+aj0zMyu9ke0EvlFJHb0HXyi9/IcMvgu1lr1qTWO9kxigvdQrhby0yKY9CWhKPcRCLbx78ii9EhQ/vMgHdT0LJJA9nYCmO/JBJ72hZ3O8yeUnvbn8pzwSg4Q9zO6lPYv9BT5fdt895IM+vYEEBTzQRDA9iUFIvSlckz1GJVU96SbBPcsQhzyX/4A83ZNHvRWMQr2MSiq9ZmZGveJY57yAt2C8uI1uvcIXBrxkzF28CYrfu9xGIzx24Mw8nl5xPY9TrD1bQo49juTiPSk6Sj34wgS8XweevEmdgL1FtiM9yAddPb6f4j0IG+o98/1UPV4pu7xeuom88x8avYVa07uC4mc9YcMjPXEb7TzqBFQ8vOPUu5du0jzc17G8xCDwu1In0LzIBz29I9ulvbPqAz0ofoy7EaXlvbDhhb1YqCU9ih+PPToB7bxE+g08QBOxPdNNgrxfmPy8SuqwPaMBZD2vA4c9o5LWPXA9CD6g+Am9HOtiO07RuT0xdy27mbsmPWB2iz3BqIQ8AiuXPS2yRT1VMAo81jR3PYMvnLzLoZG9v32FvaikLj2fq/k9nDOiuYMvLD3k8us9309HPkwVSj4T0Cw+juQKPnNGBj4TYYs9mZnZO+5amj0XSNg9FyafPRueEj6fPCY+5PKDPYMvwD0ep+Q9KH5MPeAteL3ecRC+ibC1vR9jfj3Idp48HTifPeeMKD3qlRK8TBVMPHS1hbyze1K8xm00PWWII7yyDNE8ZMzlPf+Qzj2NKJ09XrrtPaW9IT7/kL484QujvbpJjDs8vaI8uWvJu8GoLD2t2Ks9OGeIPQIr2z2Uh4E9Q4vcPQskJD7MXSU+s+obPfTbxzwukCA5lPbGO/fkUb2kToA7s+pTPKUsp70XSOi9PCzAvb/s7ryyDJG9N4kJvjJV+L0IG5q96SbxvC7/OT1oAG89vw64PblrRz4mwlA+8/20PdxGvz3V53I9/5DCPbUVvz2s+ly8r5TFvECCojtYOVS8hxbNPdnOuz1bIME9caxbPVIn4DsqqdO8zF3LO7dALD767Q8+ONbhPfkPET3swLk8cvlHPUATqT0HX3g9j1N8Pccp+juEDas9nRG5PbdAgjv3dRC9W0KuvKwc2jsnMaA9z/ezPffkYbxokZE92PDsPTTv+D1xG407Iv02PAKa0D1NYvQ9TKbuPTJViD1Q/MA91AkQPWlvoLzIdqo9ysOuPRe3UTnqBOS8vjBRPUCCcj1m9+S8ZmYmvZvmHTuCUcm7bHh6u/aXvT3jFKk9GXOnPK36oD0RpZU9yVTJPb3jBj4YBCA+M6IEPkCkjzwxCIi9SzfJvNiBCb5rK5a9I0q7u9cSCj3Umga8MXcNvPCFKTyq8dK8DpxjvZjdBb6Blb+9EaUrvt9P3b19HTg8LGW5vM07zrzFj+29w9PLvT15WLzTvJM8c0a0vEvIh7yiRS49pHCdPY7kKD42qzY+22icPY51aT2med89GJWwPZSHTT2dEbk9q88HPs/Vnj3x0g28odakPJi7bj3ix+g8Qs/WvOhqmzyoxps85q7FPBPQTD3l0OI8zvdTO2sJaT0ehZs9HqcwPSL9AD5d3OI9OpIBPqUsIz59HTo+46UDPmgiAD7F/nI9GJUcveviJr0eFjo9HckFvSXks70y5v69xf7evZdujr0Xt9m9MuauvQ6+6L0ZUdo6p1eOPZ88uD0Rpak9HTjbPbraAj0c63o9wobXPdEiMz2X/5A8iUFwPZRljD19P3W80LPpvWKhxjyiIzk9fGEKvZRlqLzNqsO9JzGUvdJvl70nMcS9WDmwvZoIW708LDy9FyajvaROEr7o2Si+qRMQvSegYT1nREk9nKKzPOeMKLvUmoa8tRX7u+viLr2FWoO9lUOrvLDh3b27lri92hs8vWKhVrrqlYa99NsHvkwVvL3yH/K8bhKDOoj0WzwnMUA9A3iDPZCgKL0xdz29000yPZp3HLzqBAQ9JsL+PWgAXz0tsqk9ysPSPP6y+7wl5MM7f9lNvW1WvTsCKwc6MlWwO6ik7jwl5Is9nYAEPrbzET6t2A8993VgOjOitDqNl6K9kA+SvY0GjD3V5yI+wTmzPcxdcz2pExw+hJ4VPoxKAj4zovQ98kE3Pb3jFDwFo1q9MlWkvepzqT2At9C8Z7NKPCzUijx1cTs9rItLPU7Rrb2NBqC9O3Cuve5aUj0zxAM+nYDSPb99Az7yH+49Qxz7PB3JxTzaG9Q9m8TMPbuWID11cdu8zhnBvEKtSTwgsOI9lPbGO6TfPj1VMKo7WYaoPGJ/2T1GlHY89+TxPU1i6D2h1lw9nDNCvWb3pL3IB4W9cM6IusrDAr2nV5o93gKxPb6fSj1wzmA9JeQDO0T6zb2fGpe9LbKduijthb0Wah09HFqQPV+YnD3+1BI+cM4EPvP91Dkc6yK9ldSFvRlzVzpIv1U+rWlWPpi74j2utgo9MuYePWsJ1T1Agpo9PldDPv6ytz3TKz29XI/SPDwsXD1TdCQ8MCrlvYVaU7sKaJI9xf7WPaIjHT47cEY+lGXYPTeJCT1yaIk9+u0RPoy5Fz5Qa0Q+veMcPqs+t7wPC/U73NdpvZ0Rwb36fsq8XI+CPC/dZDxCrUk9qMabPEvIk70u/yG7t0CCOx6FUz3J5Qc9dk+ePMDKjT3jpds9cazbPLBy6Ls175A9gy84PqdXMj5GJSk+eek+PclUCb1JnQC7SzetPRDpkz1K6sQ9LEOYPS6QoLodOJc87Q0+uW+BfD1JDBI9mZmxPVK4Nj6ASKc9YTIVvOzAqTxQa4o9hqfnvAaBlb2KH7O9LEN0vQKa2Lw+V2O9hHwAvY51GT2t2O88J6DlPSuHmj34UwM81Amgvdy1zL33U0M8MQhcPQ96CD5B8eM8MsSxvTy9srxxG309y3+wPa8lpD1+jPk7RiU1vABvYb05Iyo93ZOLPTar4j3ysIw9A3i7PVn1oT2Y3Xs9RiWxPZoIq7z8GMO8copGPYGVKz2fqw08nzyMPIBIn71/SNe9INIPvTLE8bxO0Y09b4EUPu84nT2ezSI9lGWIvVD82L3YgSs9B86RPeVhmb27J8O9o5IyvVInQLzS3ii92F+uvehI1r2843S9ObSIvX2uBr7Xoxi+QWAVvkT6Hb0noL09F7fRO7NZfb0FNOE9HqdwPUKtSb1FtjM9nDOqPW+BlD1oIgw90QAUvlmGtL3mrr09h4VqPW+BmD3njIw9Qj5AvbPq371LWQY80QCOPUI++D1++wq9DpyfvSQGab3yH3q99pddPUOtnT37OuC8aABvvHlYKLwwu3e9aQCjvdO8O73wFvg8EFjJPAis4D2oNak9RUcyvE+vFDuQD8o8+zrYPW3Foj0LtTY9EMfePfl+6jscfIE9uB5FPARWqj0Zc6s9S1lWvXJoKb2d78c8Qq1xPUmdsLyGp1c7liGGPTY8gT2XbhK7INJfPfs6pD2fGs+8ZRmiO8xd2z3Xo7A8MuYuPaJFFD5s5wc+nDOuPVpkA70yVRA9RpSGPYeF6rzP1Yq9Y12MPFsg8T3r4jY9V+yvPNXnCj5U47E9cmghPUOLjDzBOWM9/yEdPb/sfj3c16G86nO1vbTIpjx0tQs+G56ePOSDhr2vJTS9VOMVvYAmxr2oxi2+p+iQvXlY2LwMk4k9vjAlPvfkSz6L20I+h4WOPawcmj3TvHM9zoiKPTY8kT0+6DE+07zvPfFj0D1p3hE9liEqvqZ5Nb6DwMK9PnmYuxPyEb0DeCM9UGuqPeF6Fj6ynZc92/m+u2iRRb2w4Wk7iGNdO1dbMTw/NQ49rkeBPCNK67yMSgo8t0CKPZaQjz10JLc8RGkHPUFghT1fB5o9JJfPPVInKD31KKy8DpwzvTXvKL31KPy8qMYDvUkMaj06kis8S1myPUymyrsGgVW8h6cPvXecmr0J+aC8uycPvQn5hL2xUOu7g579vM/3szxH4Xo9awmdPce6lD27lji9CyTIPLEufj0+6Nk5EhQvPQU07T0KRrU9veM0PUp7Uz0LtSY7AbwFvHa+T70aL129DpwbvVyPSr06kgu9PQoPvTxOAb0Z4jA9YFSKPeM2mrvGS5c84JwDPq8lzD3MzMy8fvsSPbDhqTyTqXo9nDMGvhDHYr10tVU9kKB4vL1S9jyrrWi9yeW7vfCFib0u/4E8EhSrPXUCGrqutua90SK/vRGlFT1GlGY9XikhPkOtjT1HAwg9LSFHPaROlD124Dw9wRfePc2qfz2gGo88V1thvXPXErzGbRQ8AN5CvVZ9vrwHPTu8/Ic0PNGR3D34UyM8K/Y/veJYR71ifzG9DJMpOvkPMb1jXdw6bVa5Pd21JD1g5XC87zgNvV5LgL1tVn29SZ0AveLHOD28dJM6TKZqPOF61LxkOw+9DJOpO+f7KT2AtwC8+u0rveCcQb2ezZq8TtE3vgKa6L3n+3G9GXOHvL/sir3Nqh++Vn0uOyxD0D1Qa649NV7iPWezWj0nMWg85WHhu+7rQDu0N/i6dk9ePE1i0DwCmvg8pptEva3YCb6g+Lm9lpAPOxe3kTsyVRA8vOPEPFWfq7p/avw7w0L9PEs3uTzysOA8BFaOu4vbaDs8vRI9jLlruwgbfjyL27Q978kjvbbzrTxOYgA+gy8IPjOi9Dyqz1W7nYAmO/AWSL0g0pe96SbhvPhToztE+k28n6udPDC7JzzheuQ8io6QPWq8dD32Bk89v+wAPhgECD5bQjY9OGdMvQYShLwwmWK9x7rEvZp3sL07Tv293ZPvvfJBAb4VjGK9YqHKvaK0Ab6jcH28iv1lO+MUIT4hHyo+/5B+PTTv+Ly94x6+Vg6VvYts0z3M7mk9kA+ivZ8ar7sV+zO9hVpzvbmNBrvr4mY9MuaePJm7hrwRpUW9IEERvX0/zT2QoLA9NBHGPOYd5zuGp7s91jTLPXvyMLleKYu9+zqgvZ+rrTkfY0Y9QILaPdqsuj3uWoo9duA0PVux/7tApJ87aCIivmPu/r0OLYK8Jw+TPSnL4DxPHvI9q62ovL3BXz0i/d497J6svKRwnTzImJs8f0h3vdxGr70YBNa9+Q9pveVhoTrl0GI8DJNJvdhfFrwubqc9MJnKPE5ikDx/SH89gnOKPc2qrz2mm4Q7F7chvfCFCT230SC9lPb2vDXNAT662kQ+Z9UzPonSBj5kO+88Tx42vHUCWr3LoZW8Urh2PSBBA75xG529ad5ZvccpqjyMSs69Z0TZvVg5hLw8vZI7BFaSvX9qIr4A3uq9JzEGvlD82LuIYzU9DAIzvYhj3bxXW/G8pnkXPRWMxj16pcg9fR38PRQ/Zj3LECe9KjoCPTLmPj21pgE9mnekPWgA3z3dtZQ9KVy/vME5y70LJLC97Xw/u2dEhT3baOA8wahkvG6jEb1Qa8K9GsDbu49TNLyrPoe8+n4SvVCNVzzix9Q9kX6DPYQNpz2pExg+8BbwPdZWAj5H4VI+IttLPp5ejT3w9P49q8+FPStl0T1fdus96Gq3PfMfkjwDeJu8RiWhvYeFur3qc9U9qz6XPLu4G76Bc/a9c0aIvcKGmz1JLg0+B184PBbZzrspXG+85/spuxue7jyoNc06qYKRO1pkg719P229/BgFvkkur71rCbW976fivaRwqb3vp+Y8376SPbraGj1vgcQ7PCzYvXGsS7xkqiA8vcFXPbn8rz0i/co9WRefPYVakzsN4C09AbzFPZT2yj1aZNM9SnuzPautOD1fmPg9T43vPadXij2yLo49l//0PWznCz0gQdE9OGfUPbsnPT6xv1Q96nPVPJRl9D2/7BY9EMfuPdQrkT0LJC4+io64PQu1fj0u/wc+Dr70PS5uCz2yna+7TtFxvIxKwj0f9Bo+/KkdPqMBmD3hCwM9XP6jPHh6hbxy+d+8CBvOvILiiz2rPs89wvWAPezAeT2vAw89yeWvvOF6FLwUP9a8mbuWuSk6Mr1kqmC8JeTzvHo2M71BYFW95PLfPEVHAj0kKOY9CKwSPrWmPT6EDRM+OgEdPeqV4jySy3e9INKbvbaEDD2jcGU9OSMqPTxOib1yihY9hskgPprm9T3whak8RUeCvFTjJbw3icU9q61CPh6nKD3TK8U9z/ezPaz6dD00gFe8UdqDvSZTNb30bJq9SFB8Os9mGz6K/e09HhZquwAAjD1kqiA8MzPjvUvI470OLba9Q4skvQRWrrz/kBY9b4HoPZtVJT7EIAA+q60gPWTM7TxQ/Kg93ZN3PQU00bvcRqO8ufyXPOAtnL2zWcm9rwO/vRx8Ab4f9Aq+oPgxvAwCyzx4em09idKCPUFgzT073yU+NqvCPeTyHz1SuIa9hA0Vvh04x7ylLPM8HHyRPHVxKz31KHy9XimvvczuIb3rUdS9bHgyvehIhr0XSBS+fNC7vakTmL2si9u52F8+vV1t5b1z1yq9TtEhPT2b9Tx0tZE9jQYwPSL9Dr0nDxu+AN5qvTcaOD2LbDc9lPYGO2J/4T3aGww+s3uyPOviPL6eXgO+H2OOvJ5eKT0o7YE9RiX9Paik6j0Qx0I+0LOdPTkjajymCuo9vHS/Pa3YX73vOBW9ZmYGPbBy6DttVn07io7kuq3Yi7367es81xJAPuYdFT6NKJk9DJOFPa8lDD0o7d085q5VPdNN8jzgLTC8rwMnPJf/AD1wzgi7iPTbu40o0b2ynf+8kxikPFTjNT3aio28ILAyvbN7crzvODW961EAvWor9ru6SSw81xJaPXxher0Sgxg9e4MfPUI+OL27lhC7oIlgPVmGWDxPHgY9TWL0PSqpHz5OQAE+zogCPiDSJz3yH+6916PQvOtRlD04ZwQ9JXUSPch2Vj1Z9aE9WyB5PafokD0o7d08p+hIvDAqAb15WIw9NICbPS0hTz0IPYM95dBKPpmZaT6utu49Dr6wvBBYhb2U9gY9Qj4QvZp3HL2vA3+9vw4EvWpNW72JsKG9pN/+u36MubxNhBW+oUW6vV1L2Lx6pQy9RwOovLIMcb24r1u9Dwt9PSXk7z3yQQU+ksvjPcoyhDyMudc9GASiPaFn0z2+n5o9ONZ9vfrta7sG8LY92PCkPezAET1fmEy7WDmUvHKKFL6eXjm9sHIoPPJB972cM/69ibCRvdob5L3plfa9+lxNPO84BbzTTQq+uI0Mvqmkkr1vgcC9+aC7vRrAoz00Ebo9BRK4PRGltT0tsoU9xLFePR4Wwj1XW909UieMPQyTOT0OvjC9f2qQveU/9L35D4G9taY5PQKa6LzLEEc8N/gAPvHSxT0s1Hq8JsLGvCbCZj3gLWA9FR2JvGkArz1H4eY9tDeIPEi/fb3YX7q9Iv0OvewvOz2vA2e8+n6KPfCFUT0qOgo+EvJ5PTF3TTxCrcE9w0LRPe/Jgz2jkvq7LSH/PDCZ6j0nMSg9j1OUvK8DB7xlGaI8rwOnuy0hK767JzG+CBvuvVyPGr38qXG9FK4NPpOHYz56pcA9NxogvQAAwLtioTY9cooOOt9PFT1WfW49odYsPUT6FT2a5t08s1nlPLuWcD2NBuA8vjCpvI9TxDwep+i8vcEBvpRliDsG8F49wvX4vGsJsb3YX5Y8aJGdPNbFJT3ImDM98/3EvJkq+DzUmuY69gaLvd21BDqb5g09rPrsvJf/kDttVh2+5h2jvRSuBz2fq608LpCguSCwYr2L25S9m8RAvJFcRj0vTGa9xm0UPfVKlT2DwGq8QBMBvBzrSr06khu9HTiHvSxlubwDeFM9d76PPDwsFL3DZBK9xylCvSO5vLsaUSo9u7gdPfvLLjwQ6be6vcHnPDjWVT0Lta49Lm4VPuHpnT2meac9fGHSPQg9kz3h6cE9ad6BPSv2t7waL8282hsMvUKtcb3RAE69u5aIPbKdUz42q2A+yjKQPU7RUbzImFu8CKy8PN++Jj2JsBG9I7k8vfUoVL2s+vw8xykyParxhr2+MLW916OIPUmdaD2oNc08cM4oPaTfzjxFttM9rIs/PnDODj7hC889GlESPnecRD7Idn49J6BpvBe3uT2dEQ8+wFvwPC/djD2Th+U9A+cMPdNNtr0rZfm8m1WrPb995T2b5q28vcHnvNMr9bx5x8m8uWsBvcPTa734MQ69BRKUuySXn7wDeAu8MlVIPVFJvTzImCO9fGGGPbwFyj0nD6u846XrPHSTmLsrhyY9wTmTPI0GvL3Sb5+9XinzvSqpG75TloG9cRs9vZVDizplGQI9P8YCPln1ET0XJqe9toQCvqD4M76kThi+K4eavTEI2L1iEGC9qvFCvSLb4b02qyy+SS6vvYVaQ71Hcq2976fOvZayAL59rpa807whPp2Auj0yxFE8CtezPIR8AD0yVaA8xksXPQn5ID1WDh09Ne84vaJFJr0FEjQ8g8AKPeeMiD27lgA+oPhxPHo2q7vaiv26ak2rvZJclr1Hchk89+QFPp883D0wu4s95PL/PS5uEz3WNO85NBGOPQaB1T0wu189ke1cPOm3uz3dtZg9XI9Cu5+r7Tvsnrw8FmoNve7rxL25/N+9/KnFvV66Sb02q669v+zCvcGoDL3DQv286ZVyvT7oKb1NhG29dCSXOwIrPz3kgx49TDcBvUVHgry6SWS9/WUDvno2173/IRu+NqsevhLy2b1txV698IXpvMSx3rzXEho9xf5SPOSDXr1bQn68DAJjPb4wAb0Xt3E8P6T3PeVh/T3hemA+Xwd2Pr6f2j2opD49zaoPvGGh9jzxY0w9MQhEPWq8dDvoahO9fNBTvB6nqDtdS0g9eceNPTOihD1Iv8E9mEztPb8OHD1uEoO92PBUvB9jbrvmrvW8UPx4PMQg4Lw6Aa29+Q8hvVn1OTsaLx28ksuvvD7oqT1hw+c9i/2VPWZmdj2L/UU+VMFuPrWmsT3/kB4+vw4UPcBbgL1GJbG9VcEovVkXN7sy5ma94JzNvbuWlL1TdMQ8ItvVPYC3UD2V1Mm7SuqkPOELk7sVjMo8Lm6TPZMYwD0HX7g9CyTYPGDlSD0Lk+k8AG+BvXvyULxlGcY9duCQPZwzIrvP95+9DAKrvGkAjz1c/vs9fNBjPVD8WLxCrfW9M6KwvVyPUr367Su8VFJPva8lhDxJnUg9YTKRPcNk6jt0JHe8LZDwPNy1XD2842w9Zmamu7G/sL3h6R29heuJPZp33LtmZqY754yoOyBBcTy7lg4+v335PWsJLT4noIE9zMxsPAUSFLthMsW8c0YUvJ2A5j0ubi0+j1MqPmq8xD3nauu7XP4jPYtsnz0OnEM+K4cWPW/whbxZ9am8iPTLPClcj71seCK9FR0hPhx8hj5okUM+xEIDPtcSmj0V+7s9uyfDPcSxJj2BlWO89peRPYvbpD1RSfE9fNArPsWP4T1rmgU+jzEtPjvfoz3ZPQk9OUW7PayLYz04Z7S8odb0O3S1NTw5RT+9RUcyPToBBz4juZg9B1/YO0LPXr3jNqq8ufynvA6+iL1JDFo9AU2kvCGO9bsXtwG9OSPCvSuHtrx9rra8xCCkPd2TJz4aL8k907zzPH6MMb1pAM88846DPaabmD3kg6o96SaFPQUSLD3AW/Q9GVF6PBlRSr1n1ac7HqdYPeELEz2hZ1s9wMoBvMrDsjwOvrA9ONbJPWTMTb02q7I9rPrgPTlFx7uL22i8ZveEPOQUhb0RNmS9toQ8PT5Xgz3qcw29qmCAveOlO7xQ/JS9zaqPvCDSfz2YTIk9L900PXSTSL2pE8C8XdwGvKg1bTxv8LU99UqJPD2b1Tu28628R+EiPd++Djwg0i89fR3wPdv5Xj3mHa+9pN9GvYbJBD2IYz28NIC3OYenBz2QDzo8O9+7PdY0Bz3OiEq9jZfuPF4pCz2dEVU9vHRTPYanRz073zc9X5jUPSegKTz99vW8Yn+VPUYldTtLWYY6SzfpPCxlmTtuEiM8wMpZvdY0Qb4mU7m95h1HvLgerb3Chn+9JXWCPOm3Nz3UCVg9pSzDPABvgbxxG/28U3TIvaZ5R71tVo08JzG4vafo8L2+MDk8awl5Ok7Rkbo41sW8MJk6vbIMEbwep6Q94XoKPiqpAz4ofrA9K4cePqwc5j0awAs976c2PautWLyQD/q78/3UO3uDR71Hckk96gQsvaHWfL3LEDe9aJGBvU1i4LwgQSE9ejYDPXuDZ70wmbo87Q3OPMSx5j1kO7c9jEr6PPvLkr3jFL28jzE3PLzjbL0Urre8s3uCvKTfoj17FK498467PVrTuD2jAfw9JQZBPRE2zDwCK5c8+FOzvF1txbyKH5O8C5NpPU7RjT2jAdA9eqXAPZm7jj1ApI88MsTxu9++Bj3z/YQ8fa7KvcBbkL3xY/S9CKycuxsNID3iWIe8fNDzO3jp1jxrKza9/kM6vQUSLD1GJek9XP6nPaFFdryze769RGl/vWKhZr0OvnA9UpZBPoVaAz7FbVw9FfvLu8sQsz0i/XY9XkuMPb1STj0gQZE8liFWPdbFLT1eS6A9cD1yPRsNsD1JLps9ETbMPHVx6zyEns27Dr5gvfyphb12T569z9W2vRNhI73pty+7TDcJuwskuDwWaq28kjotvqabLr4FNN29ZMypvehIzrxyaCk95IMWva3Y/7xR2mM9CBuevCGwEjwTYfc9L0zmvKRwDb0xd009YTIFvce6ID08LNw91xKSPN0kwr1BYOW5G56evCh+hL2Rfsu9jZcuvautxL1n1be8T413PBPQiL2Yu1a9r5TlPMEXJjtns6q8KO1NvIqORD1+HQg9QIJKPdejELxbIGk9EhQBPq1puj335GG98WP8vNjwlDxfmFQ922jAPHctJz41Xkw++lwpPsDKHT6lLDM9HqfovDvfv70EVq69wFvgO/ypOT1SuBo+/yHtPHbg6L3mHUW+F0i4vXBfpzz5D/k8Imz4PN9PdT1eKU8+sgwFPiDS/7z0bNa9TmKQvY9TqL0mU0W9xm08PSQG4T1JDBI9YhBoPVdbCT2Gp3e8yjIEPUrqrD0gsNI82T05vfMfAL72lz29NjzhPS2yHT1MphI98x+Ovb3juL1JDLK9qKT+vSEfZL0DeMu87Q2ePZhM6T1ZFx89CfkgPO7rkDy4rxM9exQ+PeVh2T3swDk83LXEPJT2wj1Q/BA9GATmPTAq5T1hMpU8okWePTCZKjurPh+9RgNgvR/0uL3S3sy9Upa5vSZT1bytaS69yVSBPLZiKz6+MC8+CkapPWTMxT0/pP+8UUnNvLRZlbzTTaK7GlG2vWlvAL3YgRs9bOc7vfmgB7wIrNw7yqFtvY7kir2gifS9TBVsvY7kcr0Q6be6YOXQPBDHWj0mwta8vHQLvRzrorzxY4y88x+yPMKGbz1XW/E8tRWvPe+n6j1GJTU9RpS2PHA92jzMzMy7z2ZFPVKWwbzUCXC9orSXPCk6Kj2aCBu8rwMnPLPqszvTTZK8GVHCvdLeML3ysLC8toRUPWBUgjyqz1U7Iv32O4EExbxKe/M8IY7ZPU5ACz2WIc67RGkvPDvfTzy6uC09awm5uwaBrb0IG4K98BZwvafoiL2fqw08tabZPNCz2T2ze8I8ZRliOakTxL0kl/e9DJMtvp7NurxHAwC9oImwvJf/MLzn+409ibCtPdEAXrtVnxs9iGP9PaZ5Hz54C6Q9ILCmPQ4toj0hH8w9rfocPAskUD1gVJa9gLcQvlYOwb0jSiu9Qq1BvZ3vVz2Uh009sVDHPWpNc7tnRFm93gKJvZmZmbxfB5o9KqlTPRsNgD0wKpE9c9cyPY2XPj0tspU9XksQPSh+LDzgLaA8j1PIPYXrMT0aUYY9XkukPV5LiDsLJJi8P8bsPHS1kT3DZCo6YTJlPVZ9Dj5j7so84ekVOmx4ejwmwiY8zTuCPc6I5j2/DgI+Vn26PTJVgLwjShu9LZDkva5HDb6sHMq854xYvTlFP737OiA9V1txvV4pO72JQeC7+DEEvse6KL3fT628VOMVvsBbFr7ysKC8XrqFvTtwrjx56YY9LNQSvcDKIb2Hp4u9xY/RvejZHL3Husi8UpbRPY2XPj5GlLo9c0aEPbu4iT2jARQ9nl4ZvRGlvTumeZe95/vpvFsgoTyOdWm9v+xevbRZpbzTK3U9XP7TPcZLFz7RIqM9oIkwO2IQQL2lLLu90QA2vVdbkb0Jiv88ppuoPdqs4j10teE9e/IoPfp+irxU4zU9WYY4PQ6cpz2qz9U86NlsPOhqMz3OGSE9QIIqvQn5sDyvJQQ8vHQTOS9MDj0eFlK9ke38u636nLtjXYy9caybvIy5CzxkO2+9yeWTvUp7Y7wXSNA9WtPcPJRl6LzEsY68ZaqEveyeHLxztX29KH4MvPrtq7sg0jO+L92YvRNh8zxW7PM9XW2NPSv217zgLQC9b4G0vJI6Mb39Zfe56+LmPJayjLsYlSy9qMZTvRov3Tw3iUE7QBNBPZLLXzzY8FQ86gQEPfYGhz31uYY9uB6RvQc92ztEac88ONatvT81nrurrYw9uI3SPZT2vj1oIgy9EceaPHuD3zxPHmY9KTpGPmUZJD630fg97lpSPhBY3T3c1zE9NIAXvaTfXr2+n449JCimPQ8LHT10JEc9OGcUPVD8AD2Syyc9YhDIvBgEBr2w4em8I0qrvNNNIj1hw9M6oUVOPce6iLwQ6eu9sS6uvCNKU71seLq8c0bkvZayuL2fPGS98IXJvHUCQr0wmVq9rwPnO73BtzzWxf08WyDBOzxOhb228+W9ONbxvRBYab65/Bm+UUmNvGDloL1ioVa8UdobvE+v1LzFbXS8xku3PL1Sir1kzNW9EaW9vBueHjwubnO9SFAIvqFne70OnMO8hJ4NPBueRj1j7sa9fowTvqROKL1vgZS8CyTIvHo2j73RIhm+845zvXnppryyDPE7KA8LvbfRoDxpAE88+MIkvFKWIbulLFM9TKaSPSzUij2Gp9e8dZOEvdEiyzx4ei29lIcDvpXUob2utjI9l/+UveSDyr2ZmQk94zbau7wFUr36fr49+u37PZmZ+Tzn+wG9CfmUvXL5r72mmyQ9orRXvQdfrL1qTdO8K2XZPBSuV71qTSW+7lqavR6FmzyIY1U93gIhPawcij3Xo9g9377uPAWjMr1liEO9xyk6u6K0mz0YBPY9+FODvCXkY7w41k291jR/vadXmjwT8qU9rrbSPRDpET7ImAO9/kO6Oztw/jwB3pY9LbK9PM2qbzyU9rY8nxrvu3xhCr2q8Uo9vHSTPPyphb1F2Jw9v+y+vG+BzL2BlVO9TfPuvKD4EbxH4Xo7HoWrvOTyg70c61K9TKZ6vVfKpr1RSQ29w0JNPB4WKj2+MHG9wTlTvY0oTbzpty87g8AKPXVxe71LN2O+gEgFvst/KLz4wuQ7nRGlu4EEpby0N9C9jzHPvfYoHDw0gJ89gZXTPLTIkr0/pHO+C7Uqvgxx5L146U69ne8numgibLttxVY9KVz/PdVW7LxWDj29rkeNPUATsbwnoIG9RGkfvZf/cL0ehTO9Cfm0vU2Edb1Vn/u8mgibvKyLW7tyila9ldRpPNbFlT2d78s9Gw2sPY0oZT1/2UU9Vg6FPT7o2TzF/t69E2HHvfgxLr2Nlz49t0BivK36kD1vgYQ9vHSLPQKalD15x+m8j8Jdva8lZLvhC4O8nDMavv8hib3tfH+91XjhPYXrDz6C4ue8WmQrvdV4jb13nGK8PL2aPYPAhj1R2ss9WmQBPnSToD05tEA9y3/oPWJ/pT03idU9Lm4TPTLm/jyAJlo9Nc37O8gH2b16Niu8ppvEuhov4b1B8eM8SQz6PaabxDxPr1w9BoEJPtXnkj25jYa7oWezOqrPfb0YBMa93ZOHvJ+rjT1hw8M8taaZPfd1hD2R7fy7rwNnPbge0T2L24w98BasPbN7ir1BYF29bqMBO1mGtD09Cg8+DU/TPWsJpT3mru09zTsUPn9qSj4g0tc9AitHvVK4HruASB88Ad6ePa3Y6z2ZKgg9CWjiO9cSErwJ+ZA8J6A5PbQ3rD3BF9Y9WDkkPS7/4bsQWNm8E2FjvZ0RTb0cfI09rPp8vPAW2DzZPRm9vp+Wvfd1QDyHFok854wIvFBrirzXEqK8hHzQOyDSvzxFttM8ke28u8rDOj0pXP88vHTzvP1ld7qk30Y9D3qmvFn1UT0Ylfg9qYIZPngLrD1MFXQ9c9cSPW/wuT2oNf09V+yfPVTjNT3sL489INLPPNxGQ7wnD+u8uyefvA4tUj0D50Q9bhLHPSoYvT0i/dI93LXgPaTfwj2BBI09y6ENPrWmiTx2TwY96gSUPD/GnDwKRqk9P8ZEPVfKSr02PF28+FOfPaFnlz2uR+E77C9jPeeMiDzix/y9ldRRvQrX572F6429/rJbvT813jttNMQ9tmK3PUVHGj3OiM49p1eKPWUZ0j1LyOc93LVEvGdEmbyYu8Y8JJcfPNBE2LpHA6S9jZc2vbWmxb2UZdC9owF0vbuWsDwvTBg+SFAKPijt3TycoiO8okWWvFz+wzzOGck9Z7MaPVXBrD2vlLE9Y12cu7x0Ez2Zu4o9YTJVvKmCAb7zjpO9+DG6vR/0bDwMAvs8dy2RPUymMj77OpA9Vn3ePPRsprxQ/LS9FmoFPQpGrT1SuAA+cM5IPbdAwjwExUc9Qj7oPSh+QD6n6Iw9sOGpO2fVi72X/wg9W7EvPe18PzzwhVm9PuiJPIY4VjyBBEU8ad4JPe18/zthMnW8juS+va8Dr72oNYW9vcG3vF3cDj3iWAG+HHyhu97gQz1yaKm9tDcAvWlvID3VeAG9Dws1O4qO5DyvA2+9mEwVPCPbmb3Idv69owHMvNNNYrwZ4qi8WDkMvUHxk73dtRy9FK5PPcuhBTzM7gm8l26yPDXNc71okQU9ke38PMe6uLuDL2w8MCqJvX77Gr52T5q9ad6xu92Tu70MAou9AwkqvZjdp73z/dS5uK+/PRlR9j1a0ww97Q0GPcQgULyGp6e9vVJevdMrZb1VMMo8vOPUO4QNnzzb+bY9U3Q8Pe84LT19Haw9yeWPPDOitLoYJpc9OSPePXlYAj4HPcs9q62YuwyTWT230YA92/k+vH773r1FtkO9yqF9vWPu0r3WNC+9SZ0Au3STOLyU9sa7jzFnPef7qbtQa2K9uWsxvmWIr714ehW9JXUKvVz+AzwSFP88F0h4PU8eXj2V1Dk9EaXRPe5asjyiIwk9K/bXPMEXtr0Hzhm80LOdPQKa4D3tfP88lrJMvDwsFL2iIzm8F7dROuVhQbzUCWi8Bz0zPeAtaL1GJXU7rwMvPdVW8L1SJzC+sS6yvSBBEb3sL7M9IR8GPlfKkj2aCHu8bhJ7PXzQMzyHheq8FK7HuwwC2zzx0uk9SZ0GPiCwMD4Z4sQ9s+qDvN4CKT0l5Ac+4JxRPfH0urwUrsc8hesRPr4wVT5kOyc+wvUIPks35T3Idr46CkYFPDvfT7v6frK9gZUDPSL9Bj20yD69RbYDvbZiPz3F/lI8vHQTOTtw3ry2hBS+CtcLvsZLX71uEgO6QWCVPBxaRLyLbH+9Tx6GPDm0AD180AO9EoPAuzm0SLwyVaC8H2NuvQpowr0g0o+8NIBnPce6GD3/ITW97utoPb4w4T1kO9M9o5IiPsh2/j1tVgk+JCiaPaCJ0Lwo7U28HOsyvVD8mDu5/AE+QIJiPAxxBD3M7gm9/kOaPVZ94j2meds9wRe6PY/C1Tw0EX69rfocPHSTGLzG3IU9XP5bPU2EzTy8dBO5f9k9PVfKOj3vp4Y9f2ocvLG/7Dp78pg9y3+YvNhf9jzS3gC8vVJmPXe+iz03+GI991P/Pe2eCD7lYeE9KO3dPTMzEz1Vnxu9YTLVu8NCfT3qc4W8RiUFPaK0470xdwW+nRGRvZi7xrxpb3C9+MLwvZmZIb2utgI8GeJQPXBfo71B8Qm+HhZ6vezA+Tx++4o9w9Mzvf8hnTxF2BC9/WV3O8bcgT3S3lg9pb2BO42Xvj0wmdo81sVdvS2yfb0r9ru94At7vdjwVL0qGLW8qz7nPKabDD2R7Yw8SQyOPSxlIT3rUVC9gEgjvpCggL0xCNy88WOsvf7U2DzqlYI9BMUXPkfhxj05Iyo8MsTZPS5u4zzwFsi7exTWPUp7jz0v3ZQ9MzM7vWJ/qTxN8ya9tFmFvLdAGr16pUy8LSEfO3A9Or1H4So9XdxmPfpcdT2dgEY9mndcPBIUPzsQx9o82qxqPYtsRz1bQn69GJUWvkXYhL2sHPq8/WV3PeM2mrvmPww92/lmPSegeT25a2k8NxowPaRwjTxy+Y882qzKvNqsirwofow7E9C4vdv5Xr1MN4W92c7bPaFnzz1rK8K9qaQEvnsULr0bniq+juRMvhNh773BqNC9LEPsPECkZz1eunE9pgomPdzXDT5okbU9HHyBPRzruj3OGVE96be/Pd21pD3Umhg+guJDPpm7hjxZ9R2+1xKmvetRAL1LyD893nEAPuHp0T2itOc8TmIoPUHxjz0xCAy9OGcYvtxG+72ynbe9jLmvvSSXhz2/7C49ait+vUT6fb03GoA9fvuaPY8xNz2AJhI9kxg8PVn1mbwgsMq954wkvqZ5P70OnLM8vp+6vAbwFjt/2ak92hu8O7pJjLzMXYe91laovQPnuL2wcsS9RpQOPVN04D2RfjM9z2b1vIqOZLrfvt48kA+2vYFz3r0HPcM9m8TMPSv2pz0wu0c9+8sOPC9M6r0QWI29jLnHPULPKD7vOMU8CYqTvXo2+zyEfJA9CYqPPD15WDxIv4286gSYvb4O7LxeuiE+YFSCPPaX7b3GS7e9h6eXu2b3dD0qGJU6hHzAvMxduz3HKRY+8/3EPbZiXzwnD2M9mN1rPVBrMj38GDM8sb9cvTcaGL0BvLU8SuoEvNEADj1jXVw9eekevY51nb2JQWA8p+gWPuoE3D3l0KI7mZmZOgG8Bbw+V4s9OUWTPdNNYryvJTS9kA9aPL8OkL3uWgK9844BPjoBtT11kwg9h6eLPcqhHT0xd/28D5wTPErqtLwofhy9wvWgvV8Hyr2eXtG9mnfsvaYKljx0tRW8sgy9vZwzorzXEqK8kX77O9++dj1ZF4s9TtFhPTlFr73Esd69SurQvQU0Cb6xv4y9ApoYvcBbgLzqBOC91sXtvLrayrxwXxe+c0ZUvRcmQ70FNI09oiMJPkFgfT0LJGC9uyc3vUi/xb1LyH+92/navfH0BL4V+zO+Ne/Evbx0Ezvecco8OGeEvP+Qjryt+og9WKiFPXzQs7tZF5e8hxa5vAdfmL3Sbz88wRdmvCcPu721psG9mN0TvWq85LxZF5e8XilLuTjWRb20yIq9mLt+vW1Wvbzfvu48kX7rPCqprz2h1sA95PKDPdQJEL2nV4K9RbY7vUwVTL00EQ49iUG0PScPm7xAgjo9I9utPdv5mr16pSy8pHAFPXsUrrxQ/Ay+MCpJvZaQD70hHwi+rraCvaRwvbwtkPA8kX6HPSxDyD1ApN8646XbvSqpM73zH+K8UicYvfYGT72zezI9mSrAPVz+ez2Ens09owGEPcSxFr3plfI7MJnCPZMYVD2IY8088rCQO5Fc/jxaZBu9NxoYPamCSb2bxAi+4JxBvUw3GT1mZoK9SL+5vUw3AT1Z9Vk8tRVLva36lL3BqNi95T/wvbBymLw73wc9mN2TPQyTibxWDg2+J6CVvb1Shj2WkB+9R+FaPG/wvT0Ursc8vVI2PQN4Mz7PZuU9pSzbPYJRuTwRNgy9QIIivdEAnr3lP0S9X5gMvcNkcr0FElS9UdqbO8e6pL2TqdI8RwM4PPrtu7x4C8i9wobHvDlFJz3snhw9aytuvbiNur38hyi+wTkhvvrty70OvgS+KH5svHKKnrzjpUM9A3gLu3zQszxrmse8DU/HPXGscz1E+he+Mua+vUAT4btApK+83Nc5PV4pc70BTWS8TfOGPe7rpL3hCxO95h3HPIGVm733dfA8NquWPRPQtL0J+dS9BTTZvdk9kb3P1XY81VbwPUXYAD5yiiY+o5LWPawcOjyWkF+9T68cvdGRbL1Ke/O83Eazvct/9L2NBvC8+DGWvG+BDL0y5o68wai0vMe6mDy30aA8xCCwOoVaI71K6pS8zhmBPY8x0z1tNOA8aQDDPQKaJj7OGdE8Vn0OvDjWJT2xv2Q9i/2BPb3jvD2qzz09Vg7NPHql+L1EaRG+qDWNO0kMnj3qc4k9rrZivEYlBT2si2s9TYSNO4PAIr1yaNE7Vg69vFIncL3mHYe82qy+vXecMr1kO788pb2BPFn1IT22hKQ9WyAdPgc92z073xE+UGvuPdobIj5a014+ece1PVdbyT1Hctk8yqHhPXectj0u/1k9ZDuLPbDhgT3Ygc89rWkGPbQ3+LtqvFS8W0ImvTws1Dv8qaG87C+Xvcoy7L2MuZu8s3sCvXvylL3ecYq9r5TRvTOiPL3PZp29RpT2OgN4QT7b+VY+hsnwPb3jjD0noAm60ZFMPcNknj0K1xs9KVw/PdejULzKw3I9MzMjPi/d/D0Fo8o9MsTRPe0NBD5Di7A9C7XSPSNKyz3cteQ8pnmfvewv27xTdJQ8V1uRPCzUqrwDeCu95IN2PcPTqz3UKwW9DALfvcQgML5s5wO+tmKnvdhfVr02q6a9eekmPKTfPjwhji09TBVsPHlYlL3swJW9Z7MyvVTjRb3lP8Q8GXPHPW1WrT2vJVQ91xKqPVBrkj0ehas9i2y3PZAPGj2Y3Ru9b19PvawcmjvwhUG9WfWJvAbw1rwldbI8ONZVPa3YR73sLzs9P8bQPYmwKT146ea7RNhwui6QUD2R7Ro+Upb9PeLHhD3UmmY8Gi+dvBuedj2qYFw+XUtMPrDhRT4FEi4+rwMjPs3MqD0wKg8+DeDtPem3vzwOnDO9SL9NvXVxC72uR6G7NO9wPaFFyj1CPri8aW/wurEu9j29Ui49si6CvcZL57x0kxi730+9PNobfLzXo4A9JeSTPe+nED6Ccw4+V1sJvbx0U7xZF7c6bVaNvLDhIb3F/t69i/0lPHbg8L2n6Eg7ApqIPZ5embxHA4A9l24yPeXQgjxGJeU8EMfCPfW5JD7aGw4+oPilPSjtoT27loA8qMb7PHh69TwBvME9Gi89vGkAwz1okQc+qDWFPcZtRD2sHAY+2PBEPcgHLT3V5+o7XimDvUFg9b1Z9Ym9U3SkvBsNILz7yy48L0wWvRLy5b3+Q2q9M6LYvWezgr3dJNa9XW2xvYC3eD2fqyk+rrbCPc073j3mHcc9T68oPmJ/Wz4wu9s9ke2QPQfOQT0bfOG8GXOXPfpcPT1YOfQ7DJMhPfW5Wrps58s8kjoBPCBBUb302+e8XUtoPF+YRD0qqaM8GCaDPCQonjzEQhW9vp+6PLUVU72FWg++Jw/nvbG/Br5FtnM8EaWNPWBU/j1mZhY9/kMCvYvbMD1JDCI9CkbRPWbVZzzImBO9C7UWvSk6cj2KHxE+308Vvbq4d77k8mu+7J4avmUZorxuozE9L0yGPTarPry2Yj+9/KkxvKW9sby5/Ae8a5q3OxE28D3xYzw96Ej+POf7ibz2Bl+7gLeAvVTB2L09eXi8DAK7PG/wvb3QROi9dXFLPehIzj27Jw89T6+IvUrqqL2bVa88QWAFvJRlCLvYXxY8dy0pva8DhzxAgoY9g8AUPhX7uzzWVpA9tMgcPiNKDz4CK/898BYMPjQRyj2w4ZU9i9vEPRcmWz1OYgC9fR34PMQgGL0UP6q9mbsWu24SA7wXSLA9l26yPME5Y7wDeMs7duCsPeauBT74MQA+pgoGPrdA/j0nD5M9nDOiOTVeGrxVn4e9wFsgPCGwEj08LLg9nl7BPcQg+D0f9Og9iPTTPbUVIz5BYJW8qvGSvLByQD03iYk94xTtPS9M8j262u49Qq3JvNGR+L2rPoO9ns3avYSeHb34wpw9Y+6KPaMBXLy/fe08GeIIvTLmTr3qc5W8QIJiu0hQbD0g0h89o5LKPKs+pzyHp5c7+zpgvUATAbxNhA29Hqeou/UoXD1MFcw8UwUDPDoBTTwZ4qQ9mEyhPSO5DD24jRa9e4Pvu6dXrr3MXQO+4C2AvfdTO735D8m8ad5RvJ2ARjx6NoM978kLPgloWj1Cz749JeQDPKHWfL3NOyq+jLkZvvypMbw6AZ087Q02vc07Tr1Q/Ci9dCQfvTOilL24jcI98dJJPqJFDD5O0bG8JXW6vd0klrw8LPS8Fmo1PWJ/Kb3mP6S6XW2dPYtsvz2+nzq9001CvBDpNzszM/O8QBORPLDhkT3Chuc846WfPb/snjnRkdw7n6u9vAfOeTw3iRk9tmLPPOeMCDw/pH89RwOoPXctnT3Y8Hw9Ne+kPXNGFD3aG3y8QfHjO2neub2z6vO97lpSvZSHJb0nMag8ne+HPWgirDs/xjw9Gw2oPf2HBD1XW/E7ZaoAvIMvHL2WIR69orSHPUW2Oz0gQRG98/2MPc/3Sz3jNrY9P6R/vbTIxrxE+o28vVKqPejZ3D0Cmhg+wvUWPqNw6T2BBAU8ad6hvGlvAL2qz109LpDcPV1t8T3e4Ns91AkIPSV10j017zi8UGs6vCoYlbuhRbY8iPQzPdbFiT0r9m896nMlPR9jxj2SyzM+H/S4PVKWuT0YBIY8rraWvTarDr6JsIG99bmau/AWmDwNT788W7G/uczuSTs6ksu6ufzPvUrqGL7gLTi9cYruvMRCjb0gsFK9WKi1vN0kBruRfsM9jzF3vN21FL7Umsq9PL0SvScxqLxLWY497J70PQisBj5pAAU+sHIoPTf4YrzUmrY8xCCwOyZTBb3hetQ7bhJjvF4pa72ad4w8+DFmPDcasD21FRs8sVC7PBX7+7wQ6V+9bhILvc6IorzMzMw76GqTPYj0Hz6R7fw9XrrNPf7UKD0tsqk9tRWfPUcDtD1ns4o9z/eDPWIQcD3VVtw9Z0TZPUCCaj1z1zK8UifwvTvfvzzZzg89AG+hPG9fRz09Cm894JxRPTy9kj37y7I9hVp7PYlBQL2PMXc7vAUKPWSq0Dy1Ffu75WFBPJmZGbt0JJc7L92EPPH0ujxfB968BaNSPfKwUDsSFC+92qzmvRrAE753nAi+nzwsvfwYEz2VQwO9AACEvRe3Mb2Sy1+8DU+HPb/sPj1SJ+S9FftDvp+ryb23QNq9aW+0vTEIjLyh1gi+844Hvih+TLxg5RC8xW30PB3JRTzfT808tmIbPjVeFD7baAg+CKxgPhBYzT2xUGs8r5QlvcL1KDzF/vK8duAGvrfRQL1Zhgq+24oBvsZLT711Agi+vHTfvRIU/zsibIi8w2SuvTtOyb1IUBS93gLpvAG81T1yaBE9xCD0vfTb973G3N29aABfvcxd171fdl+92PA0vFMF371kzD29vw5cPG3F3j3b+eo9fvtSPdxGCz1uNKA9t0AQPn9IXzyFWoO9HFr0vJoI+7zysJA98PTaPPVKEb30bHY9j1PQPaHW8D3HurA92T2tPUhQnD08vaq9exQ0voan172xLnY9Iv22u3vysL3AyuG7tMh2PTAqGT5kOy0+UUltPaMBPDssQ3w8ehTqPczuQT7C9dQ9KhitPZ2Aqj2oNZ089igEPf+QrjzDQm28ZRnWPd+++j2DLxy991PjutqsCr1XW1m9O3AmvT2bVb2GyWy9j8L5vS9Mbr2nVwo9Fmr5vfOOo70EVl69mZnpPJSHFT7/kBQ+w2TaPXJoAT1TdHy9sp2fvDEIfD2MSmI9BvAuvQ1PRz2fPDw9vVJ2vJ3vlzwtsom96gQivjeJW75LyHm+w9Mfvr6f6rxN8zY9eVjIvO+nxjvOGSk9NBHWPTar7j2JQYw9ejbXvbra/r3njGi9GASSvekmUTw+6Jk7nzwEPa36iD0TYSM9u5ZgvVrTHLxpbwg9UPygPU8eBr3KMiw9rBz6PCbCNr03GgA9dy3ZPQ4tID6WkM89lGUCPkkMGj36fpY9kA+mPR/0gD0Jih+7gZVLvQ1Pjzx0JFe8uycPPGB2tz0W2Q48dQKSPeHpOT51cRM+dQLGPZtV2z2xv4Q9XI+OPZ+r2T21FcM9ufzzPT5X6zw+ecg807zXPTwsDD6rPhM+gZXjPISeLb2HFvk82oqpPRNhUz017wi9K/Znvdk94b2nV6696+KOvQrXo7iQD3o8idIsPt0kOj578sw9dJPMPejZLLpHcmm9RPoLvjSAm72IY708RNjwuwTFf70FNFE9Z9UfPXEb/bzarIa9846jvHxhWj1yaEE90QCWPSoY4T05Rec9BMWrPfAWOL1O0SG9tYT8vAN4q724r1u9Di3iPNy1bD3zH849WYa4PcsQdz3MXfs8I9uZPKg1Tbv8qa09RUeSPRdIkLv4Mea7kA+CPRE2DD3h6TW9v+zOvGb3jL1if6m8EaVtvWJ/qbzV50o8guJnPNqsUj1O0Ss+XP4TPq8Doz3mHfe86Nksu3ecUj2OdQE+o5KSPTardj1p3sE8BoENvSjt8b1Crc29BTThvA4tMr02PKG9rIu3vQPnzL0RxwC+wMphvIQNiz10JPM9XW29Pc4ZMT0jSpM9EvLVPZOpgrqHp4O9yHbGvXsUpr1j7rK9EOnDvd4CCbwRNjy8NjxdPLADgz3aih29jLmDPXgL8D0o7Z08FK7LPRiVpD3ctdQ87MARPXKKDj0tIes99igEPTVe4r0Zc1++R3LxvYofgzxIv707J6CJuqZ597ycoq+9qmCgvb6fHL68BWK9+u2nPVmGEL2zWfU7e4ObPYXrcbykcJk9Apr0PcxdTz4xCEA+bHgQPqpgtD39ZRU+kxiQPVn1uTrXo5g9N/gaPScxUL03iTG9g55tPBX7S7xPr3y98kFvPKutiDyHhUI97Q06PiuHND7Zzpc9HhbqvBgEij0UP8Y62c7HvCGOfT3TvDk+u5b0PScx8D3sL/M96Sa1PX2utj2ezd498kFXPSCwMjzNqle9dLXFvDqSuzzsL889kA/aPQpGJz60WT0+6EgGPXuDT7wwKum7Bz1LvTwsHL2vAw+9LSGPPTjWET5ApB0+kX7bPVfKlj0hjqE9376iPVInpD33U889oPjlPcoyFD7lYQU+gLcQPptV9z1qTYe9HhYaveVhmb3jNua9N4m1vWezKrxUwdi8H/QEvaOS+jxkqjC9N/hKvcGo1DxuNCQ+/WWXPYeniz0ldQ4+HhYKPo0GuD1okQM+Y+4yPbuWuL0IrJg9hxY7PkVHrj1EaW88sHLYvIVaU7puoxG9r5TlvEdy6bwVHdk8OUVXPTjWJTzjNiI9c0bEPdqK/T0D55w8nRElvAKaGD0QWHk80ys1PQwC67xMpqq9Hcm5vaHWPL3cRmO8dXGbu2pNU7wcWkS8qKRevYVaM7wehRs98fS6PVrTLD3HKdq8ZRmCPGQ7yz2VQ989jLnPPWBUCj4ExY89RGkvvUfhir2841y9qYIVviO5Cr6d73e98fQavQ4tOr2g+LE7v31dvKkTeL32lwO+4scovbn8h7kOnLM88x+SOxIUD71bsae9dCTnveyeTL3EQo28fowBPdqKTT3uycM8q8+JPV928z25/Jc9wFsoPUwV7LyY3eu9OSO+vWkAl71RSX08aJHdvATFjzrtDV68Gw3AvPYogL1AEyG8ak3PPdhf/j3UmmY8GeLYvKIjqb3l0Oq9KH7svFN0fL1kzNG9nzzcPBWM6jwoD4u7qDWZvbNZ9btdbcW6aQCPvPJBTztRuH69VOMFvb4wjb2Pwqm9aW/MvU2Esb2kTgS+ayvmvBQ/jj1hwwM9GXMXvJmZhT3dkwe7b4HUvPKwtD2jkjq7Qj6QPVInQD3HKdq8846TO/Mfpj1seIq8Lm7DvEmdyD2jAbg9ecehPfs6hD3vyac91jQRPlrTDj69wSM+X5i8PdxGmz3eAgE9urjNu7geTT0/NQQ+Vg7ZPdO8YzoHX0i9M6LkPbfRCD6cM6I8EFi5PEfhrj3hC6O8+aD7vWneST0tIZc9qmA8PRIUoz3V54I9yAfNPYPAJj5SJxQ+4li7PTm0SD3vOGW8+8vGvSv2D76I9Du+WRervdVWbL24HmU8EMe6vIQNjzs5tKi8W7FfvOY/JLsLJKQ9b4G8PUtZFj6DLwo+CKz4PV3cZjzk8ne9Z7Pqu1FJPT1IUBA+DJNhPaFng71yaBm9uydvvc/V5jwrhya9PzXOvYbJpLwnoIm4HOsyvfHSHT1ioSQ+XdxWPhgECj59Hbg8aW+wPb3juD1HcgE9JsI+PUFgFb2RXM48ZmbmuxDpF7w/NUY9L0xuPWKhHj0UPy69KqmnPWGhdj1LWVa9FYxKuwxxPL2Xbva9owGsvQxxDDxs56s91AlAPSSXbz3Chvs9YTIHPnSTkD0gQWk9vw68PCEfmD0QWBc+G54OPn9qhD0/NdY9y39MPlWfET65a5k9OpJTPef70T0ubqc95T9EPJHtgL3wFnA97C9dPoqOrD2Y3RM7f9l9vKyL27s9Cuc8jEr6PJF+u7vUKxE+0ERwPnqlED6TqZY9V1sxu4ofgz178oQ96pUSvE8eljvecQq8qmCUO+OlG7uDLyQ9JAZhvKROgDw4ZxQ9D3oGPp5eGz5/asw9pE4IPYMvbL3YX3a9rkdBPD5X5z0tsuk9jnXRPADeQj17g6s9wajMPT812j3C9aw96Nk0Pdqs2jwNT988TtHRPKZ5nz0J+aA7QKSbPSlcJz03+EI6NIDTPVz+hz0Jik89UUkdPDVeOjt/2bE9+aAnPZAxD70ofsy81jSnvXh62T2cov89t0DmPe7reD2/fRm+3SROvbx0kzt/2d087zgtPaK0qz1hMoW8I9upvPOOqz37y0Y9nl6lPSEfFDyjkio9xY8xvUYlTb3r4ka9QWABvqFnj72Yu349WYaYvJJcnrxPHjY8cD0qvfJBs72TqY69AU0svXh6wb2/7Aa+4JwBvqOSYr1NhA07uK8DvfypgTwEVs69YFQGvht87b3fvl69k6kyvQKaAL1SlqE9vcHbPfjClD2KHxs94xRVPeSDRj3dJAa8KTqyvRx8nb0LJKC99GzWvFkXpz24HqU8R+G+vVmGDL6XkAe+kX4DvfYGBz1wztQ9DpzzO0fhsj3HKTA+eHr9PeJYhz0Xt5096NmIPXsUTjykTsC8lpDvPLfRSD0zxAE9MubKPQAAAAA+6FG9vp96vGsJKb3r4o49Qs+2PQxxhD0fY7Y9ecfVPV1tZTwAAAC9dr7PvO18b72lvQW+Pugxve5agjupgo29+FOzvczuYb07cMK9309Nvtk96byHFhm89gZXvfYGBb5HAzq+t0DWvc/3i72sHAo9xm0Eve5arr2b5i29PugRvWWIo738h8C9sb+EvV66MT0Ovhg9odbEvAFNFD1+HYi8uK/zPNjwxDzKoV090QCuPR04R7yQoAq+L0wmu7KdL7zpt6u9orTXvEmd4Lwg0m88l//EPT5XEz1GlCA+tMg8Ppyi7z0kKL49NV5aPTwsZD1UUuc8a5r/vTCZ6rwPC/U71JqGvCxDiD38hyw9io5ku8072r0+V689qs/xPbaEVD2dgOa7Ad4kPsoyCD4i21k8GsBTPWdElT1rKxY9b/D1vFCNj70Ltfq9pE64vaabqL34UxG+HhYwvktZHL45I/69RdgovfHS/byBBOW9SL+FvZ7Nqjt/arg9TmKYPVkXNz28BZY9FmqlPbDhubz027e8TBUsvamCUb2Sy787TYTtvDvf3736XPm91jSbvRlRYr2yDK09TmLAPYlBhD3ChpM9nxp3Pf+yHT6BlQM+wTnzPBe3kTxwX489E/KRPUp7Az28BaK8gQSVPFyPgjwf9Nw8hsmUvH0/TT0Jioc9PCz0PC/dTD0yVbQ98/1MPYqORDwpOlK8Y11cOiqpM7yEfNA66+Kavce6EL6gibC8sb80PTqSmzxVn1s9j1NsPdNNQj2PU+w9CkYtPZXUWT0cWqg9+FMxPsbclT19Hbg94xT5PU3zvj3P9xO9cvmnvYY4Pr1wPSo9BoFNPWsJ2byfPKy7VuxPvCZTRbzoSJ68H/S8PF+YbDwYBOY8odYkPcNCvTx3vp+6PZsdPS/duD0eFmq8tRUDvffkCb1s53O9FD9+PRKDHj7WxV8+hVo7Pk5iID3vOJW9XrpxvUCkp72ad7C9bTQ8vhPQ6L2FWiu9/rIzvWiR5b1AgqI7nxr3PdZWND5NhE8+pN+EPjy9+j2LbE895q6Bvfs6jL3qc5U816NAPVKWxT1Z9TE9GsAfPjkjaj32KIA91efKPB6njD1liA0+5dDGPdJvX7tns+o6F7e5PdMr1T3OiAI9wagkvU5Ag71if8m88dL5PRWMCD6sHBA+tmKIPp3v4z1F2Dg9SzcpvNEAzjywcqg9eAucPawcEj5++yY+m1VTPl1L8D1+HQA9uycPux/0LL2UZeg86+LGPeSDJj0T0LA9AG+hPZwz5j2WkBE+6nPVPWUZYjrP1Za7WmRrPcEXHj4ZcwU+jZeuPfW5CD7TTeo9c9c6PScPO72eXlG9riV0Pb4wGToaL907JQZZvRIUz7xOYrC82IELveVhET19roK96pVKvSzUmjoHzgm916MQvGZm/r0nMRC9m1WfPPHSBb17FJa9yjIMvjhnAL5pbzC97lqiPLpJpL3G3H294zYavEaU1ry8dBO61CuZPU2EpT1bIHE9Gi9dPSO5gD21hOw976dMPlCNFz4+6Hk9PL1KPRbZfj041n2907zvvRHHpr1N86a9io4kvN2TBz7/kC49zTuWvVuxn7zx9Ko8O9+HPRBYnT3yQQ8+heuJPeY/HL3/If07l/8ovTAqybxMpqq9utoiPeqVGj7dk+c81edKPPrtq7yeXkW+nl43vnbg1L2fq+28AU1kvOzA6bx4C7A9f9mZPd4C2TyfPDQ9Z7OuPdjwNL0jSjG+PL3eveAtML2eXpG9heshvYGVKz3UCSA9GARWvJoIOzymeZs9fvvCPYhj1T2mm9Q9wFv8PQN4pz0Q6QU+uWsNPlg58L0dyQW+9+Qxvb6fWjyIY5E96bcPPN++brzAygm9Njw9vDlF9zx3vp88tMiyvSGODb3ImKs8vcEXu0cDiDz6XE09nRGJPSnL4D28BSo9cD36vdCz2b0hjo29Bz17vcL1aLwy5iY9i2wLPpmZmTug+PE85h3zPbFQUz23QPa9B1/YO1OWgT1cjxI+Y12EPTcawDxpAE88KcsgvYY4ljtwPTo9SzfNvQponr0V+5u87Q1+PKIjWTwcWiS8ecf5vDqSy7wqqZ89ejb/PbfRxD3UCcg8OGdcPQdfFD4BTYA9xLGuO5ayiD08ve49S1nWPKK0+72hRTa9o5L6u5APGj0AbyG9HcmZvRgE1rvZrPq6tmIZvvmgN74sZQe+0ZEsvthfAr4aUTC+fozBvR3Jkb3+siW+NIDXvNV46TyhZze+5h03vrPqCb56Nku89gafO3GsCz2/fR08qYKZPQwCwz1fB849DAK3veLHML4eFgK9CKycvDxOIT0wKqm7KH6svVMFUb6cMxS+O05xPWq8Pj61FZu8d5wiO1fKcjwukIS92c7XvbIuir3kg249V+zHPdbF1T2Rft89GsATPdV4qTtz15K7NBE2O+Vheb19Px++MuaevTjWPT2HhRQ+eOl2Pbn8L73tfL88XdzGPLByGD0KaEK8vcHXu/AWKLyFWns9R+E6PbdAjj0A3ko9k4ftPZmZ4T10JBe8bTQovW4S87xZFwc9B18Qvfd18Dypgkk9g8BKvCzUOjzx0s07eemevczM0L3lYaG8jLlLPF1tPT2BBIW8foxBvVfKojz1Sjm9lpC/vERpgz0hH5Q8wvVYPTTv2DxE+om9PZuJvch2xr2h1uS9R+H6uz2btbzcRjO9cRttvLx0E7mjkrq8eemOvVUw3r3MzEw6HoXrOzAqKTsHX5g53nEKu5MYlDysixu8Suoavsqhbb09mw09nDOSPOkmsbyKjsy9LbIPvsnlv7xoIjQ98dK9PK1pFj1rml+9PuiRvRxaoL0176i9MJlqvblrmb2itK+9DHGovVpkGz0pXJO94ekFvtQrnb24jaK9pb3BOpFcdj0VjEK9VZ+vvUaU9rrEIBg9UUkNvQDewrvk8qM9TKaqPfmgBz3EQhc+GXPrPTcaCL2YTI09i/09PYtsoz3jpZM9RdiUvQ8Ljb1U4wW8DU9/vY7kur0Rpf29ne/7vS9MNr0nDxu9tmJvvfrtazx3nDo9CteDPcbc/T1fmA4+m8QePuSDdj3ecSq8AwmKvBE2VL2OdYk9F0gwPXxhir32l9284JzFveOlBb7Huni8vp8auxiV1Dv9ZY89pN+ePSUGAbtYqFU91jSLPZdugjxxrEs9IR/0uWdExb0dyYm9FYyGva8DRzwc62I88IWZPUi/rbyHhYo93nGqvAAAALtrmne7uK/HPVKW6T1seFo814H/PZYhRj2bVRM+W0I2Pkfhvj2GyQQ9GAS2PPVKgT1ZF4M9jLmLPbADAz5oIrw8TkCHvX77Ar3oSL49kxjkPDOitDobnh68ZKq0vSL9+r3mHa+9S8jXvQN4m7xCrdG9i9uUvQpGpTyxUJu8Lm4pvs2qGb7nat+9aJEFvfKwELyd70c99bnSPfvL7rxkO9+6INKfvCO5ZL2UZQi7dr7fPNEi27oV+ws95q6dPe84lbwi/Sa9ZYjXvS9MDr3o2ay87uuAvQ6+GL3AW1C9xLFevce62DwDeGO9E2HDuvOOS72oNR2+iPQNvjY8jb0Mk6m9EoMAvnecYr1OQLu9CmjGvcNkUr0Zcxu+MsRPvpHtjLyK/WU8HFqEvUdyUb0aL8E9zogKPQWjkjzpJhE8rfqcO40G8Lp6pWS9DHEsPN5xirvKwzK9bjScvU5ilL29Uja8H/SMPEXYgDw+V7u86NksuohjnbtYqBW86SZxPILi0z1PHoY9D3p2PGlvrL0Jihc9RGlvPLwFgr1U47290LMZPMZLlzyJsKG7mZkBPYMvrLxRSS29o5JCvbgeNT1a08g9FK6LvdcSWr1KeyM8dy1RvW4SkzxApMc9b/AHPqD4KT5Agq49sOHdvWUZCr1LyJM9p+gQPS5uQ7zWVqw7b/CFPH/ZNb3+svs8RPrVPYC3Dj5Hcvm8pHCdvIC3jL2EDbe946UbPBgEwj0ubpc9E/IpPZ2Apjtns3o9Y+6qPfCF7T3YX/I9Lm7XPaFnMT5DixI+2c7DPYts57ssZSm96NkUPRov3bxif1m8B18YPCEf9LsxCLw9MubePJvmE77cRlG+ZDsXvqs+d71mZma891M7vQpGfb34MS698WOUvWuaL72dgB69kstvvScxlL3Umva8+Q95Pb6fhj0kl688wTnLPX9IPzxNhG28rdg/PUFgnT2L25i8UGvaO9MrtT2opHY9CyQGPqFnMzxAE+E7/kO6PWJ/mTwOvvA7mLvmPE+vlLviWJ89/rJrPadXij1j7jo8jLkTvWJ/2bqn6AA9+MIcPb6fujxE+u27m1XfvV4pm7wLtY49/yF9PW4SA7oKaLK9G566vVg5vL3hCxs9aW8oPSqpc70klxO+j1P8vcKGp7u9wRe8+8vePMQgmD2AJgI8QYICPWUZpj12Tz49CYqjvcBbGD0aL408nYBGvSLbeTxbIEE9HckHPn9qrD1yaIG8+lwtvJwzoj3/kJY9z9V+PU2ErTzuyce9KO2hvWgAb70Jip+7x7o4vS5uEz0j2wk9B86tPciYMz3V5449yHZ+PBDpq702PNW9p+iMvb/sbr0cWuQ8mEw1vcxdp70UPxa9Khjdvf7UGr6jAdi91Jq2vCuHDj3DZAI+Z0TxPbQ3cD24HuE993UYPZI6lb1lGRK9K2V5vJVDcz1oka07qmAkPdSaBr06klO92az6ueYdB72uR7G8dk++vAPn6L2SOmm+Yn9Fvixlsb38GHM8p+hoPDVeGrxLyJM94zaqPDvfPz2C4vc97Q0GPe84RTsHX7g84XqsPQWj4jzO91M8ke2IPYqOVD0Jii+9pHC9O1YOqT3BqDQ96SYRvLdAory4HrG9xLEuOy6QIDoCK189XrqdPXS1RT04ZwI+oPiZPcL1lD3qBHQ8FK4fPcgH7byze4q9wTkrvch2Ej7/IQ8+xW10vBPyoTx7g589L0yKPZf/SD0rh7Y9nKKfPUdyOTxIUNw8TBWYPfVKeTymmyS81Jpmu9QJMD2yLoY9DwulvEi/jTzhC889OGdMPdZWNL28dAu96Sbxu6z6XD1UUrs9eVhAPW1WfT2oNe09zMz8vGHDe72BBKW976cevYEEqb1++5a9hJ5NO0T6TTytaZK9QxwDvqikLjzUCTg954yoPFInoLsmwj4954zsPb1SFD7qBJg99pftvAU0mb1qvGy9uI2mPWgi/DzvySO83nHCPT2btT38h/S6gLdQvapgZL3Y8LC9/fZ1OzY8PTqbVS+9gLcwvXUCij0HX2g9jLlru2B2TzsmUxW9+u0jPf+Qwj2Gp6e8utrWvY/Cqb0FNOG9aCLkvbivQ7zJVPE8UriavRPyjb0o7X09L0xWPSlcTz0zorQ6riX0vLPqUzyPwkU9WfUBPQdfBj6xv2Y+EFgtPobJhD1JLi+9PL0SvIAmar14ej29hHywvBcmo7ypExC98/20PFfKaj29wRc90LOZO8ZL9zxoAH89ZKrYPXvy4D1ZF4c9GXOXvKg1Jb3UCei92/muvQ96Fr33dUC8j8KhvcE55714C8C9MXcNvZaQ77xWDpG9j1Osvf+Q1r1GlGY98rAkPvd1CD5rmjM+6SYTPvrtAT5R2gE+3SSOPYVaU7zdJKY8W0KyPWWI0z14eqE9HqfoueY/FD0j2xk+MLu3PUI+SD3njJQ9PnmQPQxxLDzz/dS6WYaIPDXNgz2copM9XW11vYVaC725a0E9glEZPVCNVz2QoCA9IR80vJhMPb15x6m8qMZLPWq8gD0eha89GsCDPfs61D3OGaU9aJFtPXxhGD6Bc2I+WyAdPnzQ6z3NOxY+VMH0PULPoj1JDHI9xEKFPczuJT6q8Vg+BRLoPQaBjT2I9Hs81VZkPc2qTzyrrQC9jShFPeYdpzs0gPc7kxgEPcQg0DzRAAY9yxBHu8E5r70o7e28/5A2vZp3DD0fY+47Di0qPRNhMz0nD8M92/kKPiUGBz4qGAk+m1WrPRKDoDxp3rk94C1wPe7rgLxE2Fi9cM7IPKrxkrv8GOM8F7cxPcNkUj3ZPfm8E/KBvPP95LznjIg8PXlYPCcPq7xuEoM5O3CSvWEyJb0K1/M8jQYwPc4ZkTu/Djy9+n4yvVKWIT262kI9kVx+PJOpAj08LHQ83SSmPPYGzz2ynfs9lGXcPS5ucz19P4U86bcXPTLmjj16NlM9ZRmaPVtCDD6nV7Y99NtvPdtoQD25a4E9S1nWPRsNLD4ehTE+NjzFPcWPcT3qc6U9ZYgNPoj02zxJDN497Xz/Pct/jD2k35I9aJHtPcbcuT2Nl0Y9XdwGPawcAj10JAc9tMiCPaTfkj09m/E9kly2PWHDzz2rPjM+hHwwPphMCT4ofjw+mLtoPtzXOz4tshU+nREDPu+nRj156Ua9LpBAvVtCfj1Ke9M9WDnEPVfsET4bfNk9W0K+PSzU7j2SOuE9Yn+JPLZirz2yLgA+e/KQPS/d9DxCzyY87MAZPVTjqT3C9fw9z2bJPZHtPD3DZKo7Dr4oPaYKpjwT0Ey9uWvJu8SxJj06I4Y9KVxfPSEfbD2QoGg9sp2TPavPrT1yaK09lpDLPfOOkz2eXkk993WMPfP9RD3YX5I9lIfFPZyi3z335Kk9+lyNPXEbzT3sLxs9nl7NPeSDxj1CPng9j1OYPXsU3jx/apg9OgGNPWneYT2WkDc9E9B8PZp36D3gLQw+9GwGPh9jij00gKs9m1UPPkFgwT3mP6Q6O3BOuhPQRDwdOOe7CyTIvET63TwOvjg9DALfPezAiT3ZPaU952rLPeMU6T1dS/g9TYS9PQisnD33dXA9CyToPCoYVT30bE69pE7gvKmCkTvWxX09zcyUPXqlpD0mwto9oIn4Pas+hz3BOUM8VuxvPHVxWzx3LRG9VcGIPHjp5juk37478IXpPOU/ND3WNLM9JJfvPRPyGT5v8Ac+zaq7PVN0pD0="
]

			}
		],
		"application": {
			"bruker_topspin_parameters": {
				"title": "T = 170C\n1H Hahn Echo\n\n-\nl6 = \t1 (100 us)\nplw1 = \t50 W\np1 = \t2.6 us\nd1 = \t0.9 s\no1 = \t870 Hz\n-----\nT_reel : \t170C\nT_set : \t184C\nT_shim : \t41C\nFrame : \t1500l/h\nShim : \t~max pressure (blue pipe)\nTransf. line : \textreme (3500 l/h) --> influence spinning speed\n---\nshim : \tsondeCP4mm.2020\nSR : \tReferences.4mm/#901\nrotor : \tPF + ZrO@ cap\nB : \t2760\nD : \t743\nnuR : \t10.0 kHz (MANUAL)",
				"auditp.txt": "##TITLE= Audit trail, TopSpin 3.6.3\n##JCAMPDX= 5.01\n##ORIGIN= Bruker BioSpin GmbH\n##OWNER= labo200\n$$ /mnt/oldCentos/racine/NMRData/data/pf2_TBennett/PbBrPerovskite.3/1002/pdata/1/auditp.txt\n##AUDIT TRAIL=  $$ (NUMBER, WHEN, WHO, WHERE, PROCESS, VERSION, WHAT)\n(   1,<2023-03-29 11:51:18.571 +0200>,<labo200>,<rmn200n.cemhti.cnrs-orleans.fr>,<go4>,<TopSpin 3.6.3>,\n      <created by zg on data set with UUID '35f50bd6-ce17-11ed-a61b-000af7097849'\n       started at 2023-03-29 11:51:00.337 +0200,\n       POWCHK disabled, PULCHK disabled,\n       completed at 2023-03-29 11:51:18.571 +0200\n\n       configuration hash MD5:\n       8D 46 5C 87 EE 21 82 24 84 51 48 3B A3 DC EE 76\n       data hash MD5: 32K\n       B8 F0 2E 9D 9F 98 F1 88 48 50 3B 10 D1 19 A5 45\n>)\n(   2,<2023-03-29 11:51:36.757 +0200>,<labo200>,<rmn200n.cemhti.cnrs-orleans.fr>,<proc1d>,<TopSpin 3.6.3>,\n      <Start of raw data processing\n       efp LB = 5 FT_mod = 6 PKNL = 1 PHC0 = -159.4813 PHC1 = 0 SI = 32K \n       data hash MD5: 32K\n       71 76 FB C5 4A 40 D2 75 D3 80 DF 33 14 B9 F8 C7>)\n(   3,<2023-03-29 11:51:43.318 +0200>,<labo200>,<rmn200n.cemhti.cnrs-orleans.fr>,<proc1d>,<TopSpin 3.6.3>,\n      <pk fgphup PHC0 = -15.475 PHC1 = 0 \n       data hash MD5: 32K\n       29 18 C4 28 59 A4 0B B2 9B B6 FA A1 18 07 F6 5E>)\n##END=\n\n$$ hash MD5\n$$ D2 DD 5D CA D5 8E 35 C2 AE DC 6F 9D F4 52 FC 01\n",
				"audita.txt": "##TITLE= Audit trail, TopSpin 3.6.3\n##JCAMPDX= 5.01\n##ORIGIN= Bruker BioSpin GmbH\n##OWNER= labo200\n$$ /mnt/oldCentos/racine/NMRData/data/pf2_TBennett/PbBrPerovskite.3/1002/audita.txt\n##AUDIT TRAIL=  $$ (NUMBER, WHEN, WHO, WHERE, PROCESS, VERSION, WHAT)\n(   1,<2023-03-29 11:51:18.571 +0200>,<labo200>,<rmn200n.cemhti.cnrs-orleans.fr>,<go4>,<TopSpin 3.6.3>,\n      <created by zg on data set with UUID '35f50bd6-ce17-11ed-a61b-000af7097849'\n       started at 2023-03-29 11:51:00.337 +0200,\n       POWCHK disabled, PULCHK disabled,\n       completed at 2023-03-29 11:51:18.571 +0200\n\n       configuration hash MD5:\n       8D 46 5C 87 EE 21 82 24 84 51 48 3B A3 DC EE 76\n       data hash MD5: 32K\n       B8 F0 2E 9D 9F 98 F1 88 48 50 3B 10 D1 19 A5 45\n>)\n##END=\n\n$$ hash MD5\n$$ D9 C2 1C CA 51 83 96 E4 1A A8 A2 76 B5 0B 5E 03\n",
				"pulseprogram": "# 1 '/mnt/oldCentos/racine/NMRData/Local/lists/pp/pf_echomas'\n# 1 '<built-in>'\n# 1 '<command-line>'\n# 1 '/mnt/oldCentos/racine/NMRData/Local/lists/pp/pf_echomas'\n; Hahn Echo under MAS conditions\n\n;set:\n;pl1:    f1 power level for p1\n;p1:     T90 at pl1\n;pl11:   power level for p11\n;cnst31: spinning speed\n;l6:     number of rotor periods in echo delay\n;l16:    rotor periods shift in acq\n;l26:    rotor periods increments\n;-\n;p20:    sauration pulse at pl20\n;pl20:   power level for saturation\n;l20:    number of saturation pulses\n;-\n;pl2:    CP f2 power level for T90\n;p3:     CP f2 T90 @ pl2\n;pl21:   CP f1 power level during contact\n;pl22:   CP f2 power level during contact\n;p15:    CP contact time\n;cnst24: fslg (right) offset in H for better decoupling\n;cnst25: fslg LG offset (fslg), use 'setLG'\n;-\n;spnam1: shape: dfs or gauss100\n;p10:    DFS or RAPT pulse length (1ms or 50us)\n;spw1:   DFS or RAPT power level\n;cnst1:  DFS f1 frequency (1000)\n;cnst2:  DFS f2 frequency (150)\n;cnst3:  DFS frequency step (100)\n;l21:    RAPT number of pulses (2-20)\n;spnam2: RAPT: gauss\n;spoffs1: RAPT offset (+350kHz)\n;spoffs2: RAPT offset (-350kHz)\n;\n;zgoptns: 1, solid, cp, rapt, dfs, no2p1\n;d0:   =3u\n;in_010: =1/swh {f1}, calculated in program\n;nd_010: 1\n\n'l0=0'\n# 46 '/mnt/oldCentos/racine/NMRData/Local/lists/pp/pf_echomas'\n'p11=2*p1'\n\n\n# 50 '/mnt/oldCentos/racine/NMRData/Local/lists/pp/pf_echomas'\ndefine delay tau1\n'tau1=(l0*l26+l6)*(1s/cnst31)-(p1/2)-(p11/2)'\n\n\ndefine delay tau2\n'tau2=(l0*l26+l6)*(1s/cnst31)-(p11/2)-l16*(1s/cnst31)-d10'\n# 73 '/mnt/oldCentos/racine/NMRData/Local/lists/pp/pf_echomas'\n'in0=inf1'\n\n# 98 '/mnt/oldCentos/racine/NMRData/Local/lists/pp/pf_echomas'\n;END ATM\n\n# 1 'mc_line 100 file /mnt/oldCentos/racine/NMRData/Local/lists/pp/pf_echomas exp. def. part of mc cmd. before ze'\n; dimension 1D; AQ_mode \ndefine delay MCWRK\ndefine delay MCREST\n'MCREST = 30m - 0.500000*10m'\n'MCWRK = 0.500000*10m'\n\n    dccorr\n# 100 '/mnt/oldCentos/racine/NMRData/Local/lists/pp/pf_echomas'\n1 ze\n# 1 'mc_line 100 file /mnt/oldCentos/racine/NMRData/Local/lists/pp/pf_echomas exp. def. of mc cmd. after ze'\n# 101 '/mnt/oldCentos/racine/NMRData/Local/lists/pp/pf_echomas'\n# 1 'mc_line 104 file /mnt/oldCentos/racine/NMRData/Local/lists/pp/pf_echomas exp. start label for mc cmd.'\n2 MCWRK\n  MCREST\n# 105 '/mnt/oldCentos/racine/NMRData/Local/lists/pp/pf_echomas'\n# 106 '/mnt/oldCentos/racine/NMRData/Local/lists/pp/pf_echomas'\n'tau1=(l0*l26+l6)*(1s/cnst31)-(p1/2)-(p11/2)'\n\n'tau2=tau1-l16*(1s/cnst31)+d10'\n\n;---------- saturation loop & recycle delay ---------------\n# 120 '/mnt/oldCentos/racine/NMRData/Local/lists/pp/pf_echomas'\n   d1\n# 122 '/mnt/oldCentos/racine/NMRData/Local/lists/pp/pf_echomas'\n;----------- NOE transfert --------------------------------\n\n\n# 129 '/mnt/oldCentos/racine/NMRData/Local/lists/pp/pf_echomas'\n;----------- dfs or rapt ----------------------------------\n# 150 '/mnt/oldCentos/racine/NMRData/Local/lists/pp/pf_echomas'\n;---------- first pulse -----------------------------------\n\n  (p1 pl1 ph1):f1\t\t\t\t\t\t\t\t\t\t\t\t\t\t\t\t\t\t\t\t  ; 1 pulse\n\n# 158 '/mnt/oldCentos/racine/NMRData/Local/lists/pp/pf_echomas'\n;---------- tau delay -------------------------------------\n\n\n# 162 '/mnt/oldCentos/racine/NMRData/Local/lists/pp/pf_echomas'\n  tau1\n;---------- second pulse ----------------------------------\n  (p11 pl1 ph2):f1\n;---------- acquisition -----------------------------------\n\n  tau2\n\n go=2 ph31\n# 179 '/mnt/oldCentos/racine/NMRData/Local/lists/pp/pf_echomas'\n# 1 'mc_line 179 file /mnt/oldCentos/racine/NMRData/Local/lists/pp/pf_echomas exp. mc cmd. in line'\n  MCWRK  wr #0\n# 180 '/mnt/oldCentos/racine/NMRData/Local/lists/pp/pf_echomas'\n# 182 '/mnt/oldCentos/racine/NMRData/Local/lists/pp/pf_echomas'\nHaltAcqu, 1m    ;jump address for protection files\nexit\n\n# 193 '/mnt/oldCentos/racine/NMRData/Local/lists/pp/pf_echomas'\nph1=  0 1 2 3     ; Hahn Echo (no CP)\nph2=  0 0 0 0  2 2 2 2  1 1 1 1  3 3 3 3\nph31= 0 3 2 1  0 3 2 1  2 1 0 3  2 1 0 3\n\n# 203 '/mnt/oldCentos/racine/NMRData/Local/lists/pp/pf_echomas'\nph20= 0 1\n\n\n",
				"acqus": "##TITLE= Parameter file, TopSpin 3.6.3\n##JCAMPDX= 5.0\n##DATATYPE= Parameter Values\n##NPOINTS= 19\t$$ modification sequence number\n##ORIGIN= Bruker BioSpin GmbH\n##OWNER= labo200\n$$ 2023-03-29 11:51:18.572 +0200  labo200@rmn200n.cemhti.cnrs-orleans.fr\n$$ /mnt/oldCentos/racine/NMRData/data/pf2_TBennett/PbBrPerovskite.3/1002/acqus\n$$ process /opt/topspin3.6.3/prog/mod/go4\n##$ACQT0= 1000000\n##$AMP= (0..31)\n100 100 100 100 100 100 100 100 100 100 100 100 100 100 100 100 100 100\n100 100 100 100 100 100 100 100 100 100 100 100 100 100\n##$AMPCOIL= (0..19)\n-1 0 0 0 0 0 0 0 0 0 0 0 0 0 0 0 0 0 0 0\n##$ANAVPT= -1\n##$AQSEQ= 0\n##$AQ_mod= 3\n##$AUNM= <au_zgonly>\n##$AUTOPOS= <>\n##$BF1= 200.15\n##$BF2= 50.327758\n##$BF3= 200.15\n##$BF4= 200.15\n##$BF5= 200.15\n##$BF6= 200.15\n##$BF7= 200.15\n##$BF8= 200.15\n##$BWFAC= (0..63)\n0 0 0 0 0 0 0 0 0 0 0 0 0 0 0 0 0 0 0 0 0 0 0 0 0 0 0 0 0 0 0 0 0 0 0 0\n0 0 0 0 0 0 0 0 0 0 0 0 0 0 0 0 0 0 0 0 0 0 0 0 0 0 0 0\n##$BYTORDA= 0\n##$CAGPARS= (0..11)\n0 0 0 0 0 0 0 0 0 0 0 0\n##$CHEMSTR= <none>\n##$CNST= (0..63)\n1 1 1 1 1 1 1 1 1 1 1 1 1 1 1 1 1 1 1 1 1 1 1 1 1 1 1 1 1 1 1 10000 1 1\n1 1 1 1 1 1 1 1 1 1 1 1 1 1 1 1 1 1 1 1 1 1 1 1 1 1 1 1 1 1\n##$CPDPRG= (0..8)\n<> <> <spinal64> <> <> <> <> <> <>\n##$D= (0..63)\n0 0.9 0 0 0 0 0 0 0 0 0 0 0 0 0 0 0 0 0 0 0.1 0 0 0 0 0 0 0 0 0 0 0 0 0\n0 0 0 0 0 0 0 0 0 0 0 0 0 0 0 0 0 0 0 0 0 0 0 0 0 0 0 0 0 0\n##$DATE= 1680083478\n##$DATE_START= 1680083460\n##$DE= 5\n##$DECBNUC= <off>\n##$DECIM= 160\n##$DECNUC= <off>\n##$DECSTAT= 4\n##$DIGMOD= 1\n##$DIGTYP= 12\n##$DQDMODE= 0\n##$DR= 20\n##$DS= 0\n##$DSPFIRM= 0\n##$DSPFVS= 20\n##$DTYPA= 0\n##$EXP= <SOLIDS1H>\n##$FCUCHAN= (0..9)\n0 1 2 0 0 0 0 0 0 0\n##$FL1= 0\n##$FL2= 0\n##$FL3= 0\n##$FL4= 0\n##$FN_INDIRECT= (0..7)\n0 0 0 0 0 0 0 0\n##$FOV= 0\n##$FQ1LIST= <>\n##$FQ2LIST= <>\n##$FQ3LIST= <>\n##$FQ4LIST= <>\n##$FQ5LIST= <>\n##$FQ6LIST= <>\n##$FQ7LIST= <>\n##$FQ8LIST= <>\n##$FRQLO3= 317880\n##$FRQLO3N= 3\n##$FS= (0..7)\n83 83 83 83 83 83 83 83\n##$FTLPGN= 0\n##$FW= 4032000\n##$FnILOOP= 0\n##$FnMODE= 0\n##$FnTYPE= 0\n##$GPNAM= (0..31)\n<> <> <> <> <> <> <> <> <> <> <> <> <> <> <> <> <> <> <> <> <> <> <> <>\n<> <> <> <> <> <> <> <>\n##$GPX= (0..31)\n0 0 0 0 0 0 0 0 0 0 0 0 0 0 0 0 0 0 0 0 0 0 0 0 0 0 0 0 0 0 0 0\n##$GPY= (0..31)\n0 0 0 0 0 0 0 0 0 0 0 0 0 0 0 0 0 0 0 0 0 0 0 0 0 0 0 0 0 0 0 0\n##$GPZ= (0..31)\n0 0 0 0 0 0 0 0 0 0 0 0 0 0 0 0 0 0 0 0 0 0 0 0 0 0 0 0 0 0 0 0\n##$GRDPROG= <>\n##$GRPDLY= 67.9820404052734\n##$HDDUTY= 20\n##$HDRATE= 1\n##$HGAIN= (0..3)\n2000 0 0 0\n##$HL1= 0\n##$HL2= 0\n##$HL3= 0\n##$HL4= 0\n##$HOLDER= 0\n##$HPMOD= (0..7)\n0 1 1 0 0 0 0 0\n##$HPPRGN= 0\n##$IN= (0..63)\n0 0 0 0 0 0 0 0 0 0 0 0 0 0 0 0 0 0 0 0 0 0 0 0 0 0 0 0 0 0 0 0 0 0 0 0\n0 0 0 0 0 0 0 0 0 0 0 0 0 0 0 0 0 0 0 0 0 0 0 0 0 0 0 0\n##$INF= (0..7)\n0 0 0 0 0 0 0 0\n##$INP= (0..63)\n0 0 0 0 0 0 0 0 0 0 0 0 0 0 0 0 0 0 0 0 0 0 0 0 0 0 0 0 0 0 0 0 0 0 0 0\n0 0 0 0 0 0 0 0 0 0 0 0 0 0 0 0 0 0 0 0 0 0 0 0 0 0 0 0\n##$INSTRUM= <spect>\n##$INTEGFAC= (0..63)\n0 0 0 0 0 0 0 0 0 0 0 0 0 0 0 0 0 0 0 0 0 0 0 0 0 0 0 0 0 0 0 0 0 0 0 0\n0 0 0 0 0 0 0 0 0 0 0 0 0 0 0 0 0 0 0 0 0 0 0 0 0 0 0 0\n##$L= (0..31)\n0 1 1 1 1 1 1 1 1 1 1 1 1 1 1 1 0 1 1 1 4 1 1 1 1 1 0 1 1 1 1 1\n##$LFILTER= -1\n##$LGAIN= -1\n##$LINPSTP= 0\n##$LOCKED= no\n##$LOCKFLD= -1\n##$LOCKGN= -1\n##$LOCKPOW= -1\n##$LOCKPPM= -1\n##$LOCNUC= <off>\n##$LOCPHAS= -1\n##$LOCSHFT= no\n##$LOCSW= 0\n##$LTIME= -1\n##$MASR= 10000\n##$MASRLST= <masrlst>\n##$MULEXPNO= (0..15)\n0 0 0 0 0 0 0 0 0 0 0 0 0 0 0 0\n##$NBL= 1\n##$NC= -4\n##$NLOGCH= 2\n##$NOVFLW= 0\n##$NS= 16\n##$NUC1= <1H>\n##$NUC2= <13C>\n##$NUC3= <off>\n##$NUC4= <off>\n##$NUC5= <off>\n##$NUC6= <off>\n##$NUC7= <off>\n##$NUC8= <off>\n##$NUCLEUS= <off>\n##$NUSLIST= <automatic>\n##$NusAMOUNT= 25\n##$NusFPNZ= no\n##$NusJSP= 0\n##$NusSEED= 54321\n##$NusSPTYPE= 0\n##$NusT2= 1\n##$NusTD= 0\n##$O1= 870\n##$O2= 0\n##$O3= 400.26\n##$O4= 400.26\n##$O5= 400.26\n##$O6= 400.26\n##$O7= 400.26\n##$O8= 400.26\n##$OVERFLW= 0\n##$P= (0..63)\n0 2.6 0 3 0 0 0 0 0 0 0 5.2 0 0 0 0 0 0 0 0 2.125 0 0 0 0 0 0 0 0 0 0 0\n0 0 0 0 0 0 0 0 0 0 0 0 0 0 0 0 0 0 0 0 0 0 0 0 0 0 0 0 0 0 0 0\n##$PACOIL= (0..15)\n2 1 0 0 0 0 0 0 0 0 0 0 0 0 0 0\n##$PAPS= 0\n##$PARMODE= 0\n##$PCPD= (0..9)\n0 0 4.58 0 0 0 0 0 0 0\n##$PEXSEL= (0..9)\n1 1 1 1 1 1 1 1 1 1\n##$PHCOR= (0..31)\n0 0 0 0 0 0 0 0 0 75 0 0 0 0 0 0 0 0 0 0 0 0 0 0 0 0 0 0 0 0 0 0\n##$PHLIST= <>\n##$PHP= 1\n##$PH_ref= 46\n##$PL= (0..63)\n120 120 120 120 120 120 120 120 120 120 120 120 120 120 120 120 120 120\n120 120 120 120 120 120 120 120 120 120 120 120 120 120 120 120 120 120\n120 120 120 120 120 120 120 120 120 120 120 120 120 120 120 120 120 120\n120 120 120 120 120 120 120 120 120 120\n##$PLSTEP= 3\n##$PLSTRT= -6\n##$PLW= (0..63)\n0 50 57 0 0 0 0 0 0 0 0 0 57 0 0 0 0 0 0 0 10.4 0 0 0 0 0 0 0 0 0 0 0 0\n0 0 0 0 0 0 0 0 0 0 0 0 0 0 0 0 0 0 0 0 0 0 0 0 0 0 0 0 0 0 0\n##$PLWMAX= (0..7)\n416.7 1312.5 0 0 0 0 0 0\n##$PQPHASE= 0\n##$PQSCALE= 1\n##$PR= 1\n##$PRECHAN= (0..15)\n-1 1 -1 0 -1 -1 -1 -1 -1 -1 -1 -1 -1 -1 -1 -1\n##$PRGAIN= 0\n##$PROBHD= <H140172_001 (PH MAS WVT 200W1 BL4 15N-31P/19F-1H)>\n##$PROBINPUTS= (0..15)\n<31P-197Au> <1H/19F> <> <> <> <> <> <> <> <> <> <> <> <> <> <>\n##$PULPROG= <pf_echomas>\n##$PW= 0\n##$PYNM= <>\n##$ProjAngle= 0\n##$QNP= 0\n##$RD= 0\n##$RECCHAN= (0..15)\n0 1 0 0 0 0 0 0 0 0 0 0 0 0 0 0\n##$RECPH= 0\n##$RECPRE= (0..15)\n-1 0 -1 -1 -1 -1 -1 -1 -1 -1 -1 -1 -1 -1 -1 -1\n##$RECPRFX= (0..15)\n1 0 0 0 0 0 0 0 0 0 0 0 0 0 0 0\n##$RECSEL= (0..15)\n0 1 0 0 0 0 0 0 0 0 0 0 0 0 0 0\n##$RG= 36\n##$RO= 0\n##$RSEL= (0..15)\n0 2 1 0 0 0 0 0 0 0 0 0 0 0 0 0\n##$S= (0..7)\n83 83 83 83 83 83 83 83\n##$SELREC= (0..9)\n0 0 0 0 0 0 0 0 0 0\n##$SFO1= 200.15087\n##$SFO2= 50.327758\n##$SFO3= 200.15040026\n##$SFO4= 200.15040026\n##$SFO5= 200.15040026\n##$SFO6= 200.15040026\n##$SFO7= 200.15040026\n##$SFO8= 200.15040026\n##$SOLVENT= <>\n##$SOLVOLD= <off>\n##$SP= (0..63)\n120 120 120 120 120 120 120 120 120 120 120 120 120 120 120 120 120 120\n120 120 120 120 120 120 120 120 120 120 120 120 120 120 120 120 120 120\n120 120 120 120 120 120 120 120 120 120 120 120 120 120 120 120 120 120\n120 120 120 120 120 120 120 120 120 120\n##$SPECTR= 0\n##$SPINCNT= 0\n##$SPNAM= (0..63)\n<> <> <> <> <> <> <> <> <> <> <> <> <> <> <> <> <> <> <> <> <> <> <> <>\n<> <> <> <> <> <> <> <> <> <> <> <> <> <> <> <> <> <> <> <> <> <> <> <>\n<> <> <> <> <> <> <> <> <> <> <> <> <> <> <> <>\n##$SPOAL= (0..63)\n0.5 0.5 0.5 0.5 0.5 0.5 0.5 0.5 0.5 0.5 0.5 0.5 0.5 0.5 0.5 0.5 0.5 0.5\n0.5 0.5 0.5 0.5 0.5 0.5 0.5 0.5 0.5 0.5 0.5 0.5 0.5 0.5 0.5 0.5 0.5 0.5\n0.5 0.5 0.5 0.5 0.5 0.5 0.5 0.5 0.5 0.5 0.5 0.5 0.5 0.5 0.5 0.5 0.5 0.5\n0.5 0.5 0.5 0.5 0.5 0.5 0.5 0.5 0.5 0.5\n##$SPOFFS= (0..63)\n0 0 0 0 0 0 0 0 0 0 0 0 0 0 0 0 0 0 0 0 0 0 0 0 0 0 0 0 0 0 0 0 0 0 0 0\n0 0 0 0 0 0 0 0 0 0 0 0 0 0 0 0 0 0 0 0 0 0 0 0 0 0 0 0\n##$SPPEX= (0..63)\n0 0 0 0 0 0 0 0 0 0 0 0 0 0 0 0 0 0 0 0 0 0 0 0 0 0 0 0 0 0 0 0 0 0 0 0\n0 0 0 0 0 0 0 0 0 0 0 0 0 0 0 0 0 0 0 0 0 0 0 0 0 0 0 0\n##$SPW= (0..63)\n0 0 0 0 0 0 0 0 0 0 0 0 0 0 0 0 0 0 0 0 0 0 0 0 0 0 0 0 0 0 0 0 0 0 0 0\n0 0 0 0 0 0 0 0 0 0 0 0 0 0 0 0 0 0 0 0 0 0 0 0 0 0 0 0\n##$SUBNAM= (0..9)\n<> <> <> <> <> <> <> <> <> <>\n##$SW= 624.528886634367\n##$SWIBOX= (0..19)\n0 1 3 0 0 0 0 0 0 0 0 0 0 0 0 0 0 0 0 0\n##$SW_h= 125000\n##$SWfinal= 0\n##$SigLockShift= 0\n##$TD= 32768\n##$TD0= 1\n##$TD_INDIRECT= (0..7)\n0 0 0 0 0 0 0 0\n##$TDav= 1\n##$TE= 457.1863\n##$TE1= 457.1863\n##$TE2= 0\n##$TE3= 0\n##$TE4= 0\n##$TEG= 300\n##$TE_MAGNET= 0\n##$TE_PIDX= 1\n##$TE_RAW= 457.1863\n##$TE_STAB= (0..9)\n0 0 0 0 0 0 0 0 0 0\n##$TL= (0..7)\n120 120 120 120 120 120 120 120\n##$TOTROT= (0..63)\n0 0 0 0 0 0 0 0 0 0 0 0 0 0 0 0 0 0 0 0 0 0 0 0 0 0 0 0 0 0 0 0 0 0 0 0\n0 0 0 0 0 0 0 0 0 0 0 0 0 0 0 0 0 0 0 0 0 0 0 0 0 0 0 0\n##$TUBE_TYPE= <>\n##$USERA1= <>\n##$USERA2= <>\n##$USERA3= <>\n##$USERA4= <>\n##$USERA5= <>\n##$UUID= <35f50bd6-ce17-11ed-a61b-000af7097849>\n##$V9= 5\n##$VALIDCODE= -1\n##$VALIST= <>\n##$VCLIST= <>\n##$VDLIST= <>\n##$VPLIST= <>\n##$VTLIST= <>\n##$WBST= 1024\n##$WBSW= 5\n##$XGAIN= (0..3)\n670 0 0 0\n##$XL= 0\n##$YL= 0\n##$YMAX_a= 414772\n##$YMIN_a= -625080\n##$ZGOPTNS= <-Dtop>\n##$ZL1= 120\n##$ZL2= 120\n##$ZL3= 120\n##$ZL4= 120\n##$scaledByNS= no\n##$scaledByRG= no\n##END=\n",
				"procs": "##TITLE= Parameter file, TopSpin 3.6.3\n##JCAMPDX= 5.0\n##DATATYPE= Parameter Values\n##NPOINTS= 5\t$$ modification sequence number\n##ORIGIN= Bruker BioSpin GmbH\n##OWNER= labo200\n$$ 2023-03-29 11:51:43.318 +0200  labo200@rmn200n.cemhti.cnrs-orleans.fr\n$$ /mnt/oldCentos/racine/NMRData/data/pf2_TBennett/PbBrPerovskite.3/1002/pdata/1/procs\n$$ process /opt/topspin3.6.3/prog/mod/proc1d\n##$ABSF1= 0\n##$ABSF2= 0\n##$ABSG= 0\n##$ABSL= 0\n##$ALPHA= 0\n##$AQORDER= 0\n##$ASSFAC= 0\n##$ASSFACI= 0\n##$ASSFACX= 0\n##$ASSWID= 0\n##$AUNMP= <proc_1d>\n##$AXLEFT= 0\n##$AXNAME= <>\n##$AXNUC= <1H>\n##$AXRIGHT= 0\n##$AXTYPE= 0\n##$AXUNIT= <>\n##$AZFE= 0.1\n##$AZFW= 0.5\n##$BCFW= 0\n##$BC_mod= 0\n##$BYTORDP= 0\n##$COROFFS= 0\n##$CY= 10\n##$DATMOD= 1\n##$DC= 0\n##$DFILT= <>\n##$DTYPP= 0\n##$ERETIC= no\n##$F1P= 21.1860379634165\n##$F2P= -17.8471228802835\n##$FCOR= 1\n##$FTSIZE= 32768\n##$FT_mod= 6\n##$GAMMA= 0\n##$GB= 0\n##$INTBC= 1\n##$INTSCL= 1\n##$ISEN= 128\n##$LB= 5\n##$LEV0= 0\n##$LPBIN= 0\n##$MAXI= 10000\n##$MC2= 0\n##$MEAN= 0\n##$ME_mod= 0\n##$MI= 50\n##$MddCEXP= no\n##$MddCT_SP= no\n##$MddF180= no\n##$MddLAMBDA= 0\n##$MddMEMORY= 0\n##$MddMERGE= 0\n##$MddNCOMP= 0\n##$MddNITER= 0\n##$MddNOISE= 0\n##$MddPHASE= 0\n##$MddSEED= 0\n##$MddSRSIZE= 0\n##$Mdd_CsALG= 0\n##$Mdd_CsLAMBDA= 0\n##$Mdd_CsNITER= 0\n##$Mdd_CsNORM= 0\n##$Mdd_CsVE= no\n##$Mdd_CsZF= 0\n##$Mdd_LrLAMBDA= 0\n##$Mdd_LrNITER= 0\n##$Mdd_LrRANK= 0\n##$Mdd_LrZF= 0\n##$Mdd_mod= 0\n##$NCOEF= 0\n##$NC_proc= -5\n##$NLEV= 6\n##$NOISF1= 5\n##$NOISF2= -5\n##$NSP= 0\n##$NTH_PI= 0\n##$NZP= 0\n##$OFFSET= 315.6073\n##$PC= 4\n##$PHC0= -174.9563\n##$PHC1= 0\n##$PH_mod= 1\n##$PKNL= yes\n##$PPARMOD= 0\n##$PPDIAG= 0\n##$PPIPTYP= 0\n##$PPMPNUM= 2147483647\n##$PPRESOL= 1\n##$PSCAL= 1\n##$PSIGN= 0\n##$PYNMP= <proc.py>\n##$RDF1= 0\n##$RDF2= 0\n##$RDFWHM= 0\n##$RDINT= 0\n##$RDPOS= 0\n##$REVERSE= no\n##$SF= 200.150201130005\n##$SI= 32768\n##$SIGF1= 40\n##$SIGF2= 20\n##$SINO= 0\n##$SIOLD= 4096\n##$SPECTYP= <>\n##$SREF_mod= 1\n##$SREGLST= <1H.CDCl3>\n##$SSB= 0\n##$STSI= 32768\n##$STSR= 0\n##$SW_p= 125000\n##$SYMM= 0\n##$S_DEV= 0\n##$TDeff= 32768\n##$TDoff= 0\n##$TI= <>\n##$TILT= no\n##$TM1= 0\n##$TM2= 0\n##$TOPLEV= 0\n##$USERP1= <>\n##$USERP2= <>\n##$USERP3= <>\n##$USERP4= <>\n##$USERP5= <>\n##$WDW= 1\n##$XDIM= 0\n##$YMAX_p= 378832655\n##$YMIN_p= -110317\n##END=\n"
			},
			"dmfit": {
				"from_filename": "S:/Bruker/TopSpin200/data/pf2_TBennett/nmr/PbBrPerovskite.3/1002/pdata/1/1r",
				"save_date": "2023-03-31T07:05:05Z",
				"from_title": "T = 170C",
				"origin": "pf_echomas 1H PbBrPerovskite 1002_1 1r -  labo200\n$$ 2023-03-29 11:51:43.318 +0200  labo200@rmn200n.cemhti.cnrs-orleans.fr\n$$ /mnt/oldCentos/racine/NMRData/data/pf2_TBennett/PbBrPerovskite.3/1002/pdata/1/procs\n$$ process /opt/topspin3.6.3/prog/mod/proc1d\n S:/Bruker/TopSpin200/data/pf2_TBennett/nmr/PbBrPerovskite.3/1002/pdata/1/1r"
			}
		}
	}
}
