# Supplementary material for: Structural dynamics of melting and glass formation in a two-dimensional hybrid perovskite
Source: Nat Commun. 2025 Aug 18;16:7696. doi: 10.1038/s41467-025-61410-z (PMC12361452; doi:10.1038/s41467-025-61410-z)
Supplement: Supplementary file 4 — Source Data [file 41467_2025_61410_MOESM4_ESM.zip › Source Data/NMR_Source_Data/PbBrPerovskite.2 - 1H Hahn echo MAS 10kHz, T=170C.csdf]

{
	"csdm": {
		"version": "1.0",
		"read_only": false,
		"description": "1H T=170C // after C-13",
		"origin": "pf_echomas 1H PbBrPerovskite 933_1 1r -  labo200\r\n$$ 2023-03-28 18:46:58.789 +0200  CEMHTI/florian@FLORIAN2\r\n$$ S:/Bruker/TopSpin200/data/pf2_TBennett/nmr/PbBrPerovskite.2/933/pdata/1/procs\r\n$$ process C:/Bruker/TopSpin4.0.6/prog/mod/proc1d.exe\r\n S:/Bruker/TopSpin200/data/pf2_TBennett/nmr/PbBrPerovskite.2/933/pdata/1/1r",
		"timestamp": "2023-03-28T16:47:10Z",
		"dimensions": [
			{
				"type": "linear",
				"count": 2048,
				"quantity_name": "Frequency",
				"increment": "-61.03515625 Hz",
				"coordinates_offset": "63168.86457 Hz",
				"origin_offset": "200.1502011 MHz",
				"label": "1H - Frequency",
				"reciprocal": {
					"quantity_name": "time",
					"label": "1H - time"
				}
			}
		],
		"dependent_variables": [
			{
				"type": "internal",
				"name": "NMR Spectrum",
				"encoding": "base64",
				"numeric_type": "float32",
				"quantity_type": "scalar",
				"components": 
[
"qMU+Pd1kOj211RU9YFbOPDx9nTwi7K48TCbXPGaX2Txucqs8qCR8PJFNhTzaSro8E7DePONFvjy8dFU83FfEO6rgGzxRSao8QMTqPMF5zDz63GY80IQdPA48oTxsNxU9PuksPbYC4jwW2eo6r9SEvFrkhrzIGMW73bWWOsEXkrqohgW8zB1YvKkCZLydER685dAoOzqywDxyCDU92d5IPWkAAD1Q/FM7EhRUvGZm77tsZwM8PuhIPJ88+roW2bK8n0vxvH77nry288u6mxU9PHc8hjw4NpQ81TiyPJKr3Dw/1fU8Ip3xPKOB4jzgfN08C5XXPJ7+pDz024k7vXKYvBhUGb3BNya98QPQvH2uirqC0Z08rpbvPF0NAj2SOgA9RSffPEndiDwFo0U7N4lqu/KwdDuiI5o8Li7ePPUKqjxlCNs7xyn8uhlzU7ojSgU7CWjqumK/Gry3USq8AG8JuvqcNDyN6Dc8vAURuzqhlLxNU8O8UQmOvDVN4buLbAe5NBFUO2OdAzwL9Xw8q76tPKikszxFdqg8wtXBPIgECD1IIDA9iJQ1PRU7Dz1XKrA8UM1OPAc9MzxSJ0o8L8xPPJ5eWDxXipE8dDPRPBAp7TymOao8dk85O+/4aLzXEqa8ZrdnvIGV77p0Ez08tKjMPFXhFT1vMCA9PojQPHsUvrmWYbG8AV65vFB8jbuyTHw8a3qdPGua5Ts8Pcm706vou1fKEDtd7RY8AG+5O3ZPfLugePq7ysM+Or1jhTxq3N48sT/OPG3WUzzjFEc7G40APBOB4jyQP0U9FE5VPdAEET1iITw8RUc8u2dEl7tzV7O7QVGAvCCQ97wYRg295o6vvCZTeTpttqM8pewBPSQ4Jj0vfUc9fOFTPX29Pj3REB09KWwQPXzQHT0Y1Cw9n3suPc2rLj2zOjU9JYQrPZ0v9zwXl4Y8g6+KPOygFD16FWQ94XpMPXdciTzOiI286gTHvIlBgbtIkKE84C3jPMD7zDw2HOY8JHcnPQkYTT3NLC89cF+2PKTffzt24JS5BXQiPBS/0Tz5Xw49SUzlPOpzyzuF2nG8/TZjvPWoYDwedz49K5djPVKIEj06QU88JtNePAslFT1511k9F3c2PfLQrzzHOhE8J/FsPPurujyt+Js8kGANPJvV7TuO1Y88VTDLPEwGhTw3+EK73EaMvCvnlbwYBDy8Pldnu5g7rDvkUoY8csrUPIYY6DwJKtA8HZjXPINwET1ukjk92B8zPRTO6DwXZh888WOUObKdejvcl2o8hNy7PIaJyDx0daE8+wtqPGgRcDxoArQ8jmT1PO8JAD0pmtk81MnEPHLo4zwxiPw85VDCPPzpKzzRAAI8q37QPP0FSz0NX2Q9GgEWPerESjxd3BQ8Vl3yPJ98UT0/xlI9Lz0BPZcuMTxE+oM7ykMLPKKjTTzKAzA8xksBPAyxNTxDHLA8SmsJPbh+Ij101RI9z9fNPLaihzwbHpg8f9kBPZZhRz14an89caySPb7Inj0M2pw9ldSBPbSpKT055dA8KWvkPDfaMD2M2lg9FH8/Pf1mCT2oxOg8LAMFPQ+LBz0CS8M8CTmCPIlwxDxpnjk9gmJ4PeV/aD0Foik9JmIDPSCSED3/wTE99FtJPVz/YD3kQ4M9wqeQPWJghT20KEs9n2wdPZ7NKT2Y/FI9io1cPUSJNz1uIw49KWwDPSOaBD0iW9g81tSAPPVoQTweB6M8oeX4PIzo+TyeXq08AXyCPHQEvzwBjRA9YuEVPfR7vDwUrts7fvt7O/yHoTw8/Ds9zOaLPc/emz1wB4c9VPIwPSM5qzwxt1s8gXPYPLEvUT2EZI49qSSNPYgyUj3ne/o8dTGdPMSCkjxVwZA8JoI9PEYDXTtwPXI74SmOPMQCFj0Ozkg9uE9RPalzUj2YPG49u9CJPVSzhz2lLU89wOsBPTrS0jxC3xQ9pvtYPaLFgz2odYw9XtOLPbvmez2O9Tc9X0fJPGdTgDzM7Nk8Ly1BPZpobz3l71w9MTg4PUACNT3uCkw9P1ZTPSd/RT0/tkw99Mx+PTh/lj3T9Yk9juQyPTcprjyhp5I82/gEPSYCSz2ZmWo9TMVgPSOKOz25LQA9ZMxuPC0hpDshzjg8l674PKLDRj0F02E9WNhUPfpeQj09Kjs9HGo5PVRRPT36nFM9F0h6PUUHiz2vfIo9TumGPbdYkj2Kzqg9C3SuPUdTkT0XV0g9WfUYPZ4NMD2oRV49ElNmPYfGQD00cRY9DUAIPaYrFD1k7Cw9TQNQPblrdz2I3IQ99AtxPel2Pj1E+iA9wSkzPfO/YD3Uy4I9uG+LPToZjz0TQIw9g690PUmNNj10BAI9GzzmPKGn9jxVsPs8HUgFPdNNPD37ipM9mkjBPe7bwz0zcqE9sDuCPZ2wdT3LsGE9BSMFPd++prkGsHC8cQrkO+LoSj0M4qY9uDazPdK3nz1hwow9/Ld+PZoGWj0W6jc9XG9CPbSYfT3NApc9THWMPcqBSz3N6ws9JLgKPZcPOj1zx3A9dkCNPS4onD0wQaQ9BJWkPc9vpj1ZBbg9EtTXPem37z1AI+09t/jXPT/1xj3UAsE9Z1S4Patvpz1hq6M9b4/DPecc+D0vRQk+qof4PX12xz3B0bY9nHraPdn1Bj5dAA8+3vH8PZENyD37+qM9XH6ePeXwrj2oLMU9zVPSPRnrzT1uIr49NR64PZmyzD2ub/I9PNEFPqCiAz43CPU959vwPYFj/z1qIAU+YzMAPn0v7T3wjuY9GCTtPXsr7T2LU9898RrYPVzO6j2SDgM+Qej/PcRIyT1b2ok9Ia90PQ5mpj2Ccd493iHqPb7YwD2P4oo9Vm5jPYtLdD1YGI49hIyfPdNNtj14uts9R6IBPqnnBz6MUfE9+TC5PQXqjT3euYk9GqGlPUmsxD0iDNI91RDSPfPn1T3a6+I9A3jrPTLs4D1rGcc9qNSvPRG+pD0nX509mqCPPcjOgz1IwI090wSwPSZizz1YEc09ApOsPRS2lT3P1ao9YxXhPePOBD7crwE+1ALePVzOxz23QNw9dd4EPvTLEz7NPBA+buABPorO8D1WRvc9UFMGPiPfDT5SeAw+suYDPphl8j0y9N892K/TPRxi0D1uAtk9v8XsPQAXAj5lBgo+r2sKPsIOBD5Awvc9z7XvPdNV9j1H9gM+vzUMPvLMDT6Rjgc+8if+Pbm8+T3CIQU+9mMTPtw/HT50YRo+CVULPtkW9D0AoOc9B2cAPoulGz4HhjY+rztBPsNPOD71ASk+0Q0mPpQ1NT7OOUg+J4VKPpugNj4Eehw+jW8RPsLRGz5mzi8+GYc+PlTvQz7RIUU+gzRGPn0mRz74ukk+Zp5TPt5qZj6gkHg+xzZ8PjW9bj7ip10+yAdZPoSRYj5rPW0+OSdtPntbZD77x14+EJBkPgBXcz4tyoE+vkWIPiLsjD4PD5A+xJiRPviQkT6og5A+Q0WPPtHxjj6G+JA+j/GVPnPemz5Zvp4+IWKcPjGhlz67bJY+8QCcPkePpT4jF60+GeauPi/Rqz6oJ6c+jSOkPmsQpT69g6o+q9OxPqvJtT4yfLM+pLauPiQtrz48t7c+LbzBPieZwz50Vbs+e6ywPovBqz65I6w+LT6rPsBPpj6JXKI+Sf6kPq7/qz45L68+sDCqPtW7oT6Z9Z0+aV2hPtAdpz5tbqk+51enPu/Eoz4u6KA+3UWePhWwmj6chJY+aGuTPoKRkj6nh5M+tIGUPoOmkz56wZA+rMeNPrm8jD6lh4w+pR2JPumLgD7j3G4+M8ZrPjE0fT4vhIo+ELuPPixfjD6WEYg+EuaJPl6Vjz7IVJE+SwuNPhiyiT7+Io4+NYmXPm42nD40I5c+ekONPi2ohj6VXIU+IHKFPm8lhD6HN4M+edmEPqK7hz7PbYk+GY2KPnNPjT46Z5A+3h2PPldLiD4VdoI+JYCFPvSMkD5YdZk+r7OXPt7HjT42xYU+tOWFPoQ4iz6zb48+vbaQPrDckT70wpQ+uNGXPjwMmT6A9Jg+KvGYPu+dmD7o6ZY+VUOVPk4glz6Ycp0+Pz2kPrBbpj4vPqM+WJWfPmtboD6iS6Y+/TauPuRStD7jhrY+iAK1PrRtsj7rGbM+XMa5PqYVxD5efcs+4FDLPkixxT5RbsE+3zTDPlAUyj4ipNI+RnTbPvjR5D67iu0+5q3yPjcg8z73Y/E+nnbwPgt38D59jvA+NDDzPsPK/D6bQQY/GIYMPzV3DD9FRAc/DSYEP/b+CD8zWhM/A1kaP8kfGD83ThA/BhwMP2CEED9Hkxk/NbgfPwp9ID8UkyA/cFYlP6LMLT8ObDM/B8ExP+oTLD8ieSo/bmoxP5IqPT+b7kU/mwVIPxMCRz+O3Ug/ZiFPP6LTVT9ipFg/x6ZXPy5DVj+0p1Y/ruZXP3ucWD+/tVk/cTRdP8nUYj+nmGc/tyxpPzOiaD9Y02g/FbVqP4uAbD+Xcmw/VP5qPy2ZaT8pfmg/Xw9nPx4HZj++Z2c/VVtrP0Zobj8Kbmw/SFBlP/c1XT9zqlc/1chTP+1bTj+f50Y/jK5AP0pXPj8ANz4/V108P7ShNz+o9TI/kmcxP9o/Mj+GETI/7MouP6VcKT+2mCM/JA4eP0WzGD9ZXxQ/ov0RP2eAED/mRQ0/T1EHP3MTAT/zbvs+ffX5Pi1M9j5sb+s+GwXePqTW1z7pV9w+2/njPich5D53tdo+Wj7QPt9wzj75sNU+0aHcPmL92T6djM4+GCPFPvs0yD5y2NY+/FDkPieh4z6sU9Q+RUTDPgPZvT6Et8Q+XSnMPoyEyT6ncr4+Je21PgO1tz6tV8E+eGvLPqdI0j6hBdc+hMjZPrS31z6YTtA+eJXJPjUJyz7IV9Q+MajcPr7/3D44F9k+j6LaPrM55D4Kruw+T7bpPghT3T41GdU+U4XbPouL7D6xn/o+aLL9Pr+M+j4YQfs+lp4BP/uNBj/PdQk/15UKP5kdDD+Alw4/5jcQP8LpDz8jrQ8/36sSP90vGT9Xwx8/Sf4iP9OHIz8sTSU/t8QqP9MLMj9Fczc/NUU6P+O1PT+Lt0Q/zulNP6DgVD/JZFc/Xk1YP+tpXD+hH2U/4QlvP9cKdj+l8Hk/b5B+P2TWgz+qq4o/YhqSP2lTmD8LzZw/tX+gP9sYpT/Gxas/lU20Px0ovT8FssQ/HIrKP2e4zz8YcdU/z/HbP/Pi4j8Snuo/ZVn0P1JNAEC18QZAN94MQPGzEUDzjBZAffkcQAJeJUCkfS5AuLM2QK+KPUBLGURAW/hLQEv5VUBst2FAPiBuQPRXekAnLINAVXWJQL96kEB5TJhAt3ugQA6PqECktLBAIBW6QK6HxkD3+ddA59/vQJE+B0Fd5RhB8ksqQdyjN0EGZj1BOjQ6Qdm7L0HQzCFBMUMUQatJCUFtCAFBPSL1QLkD6kACGeBAQKbXQBIa0UCgs8xAPqPKQJRAy0Dp3c5AbhfVQJ8U3EAdlOBADjnfQBR61kDvvcdAp6G2QO/fpkDPcppAbTORQAPbiUBRRYNAAAd6QBBcbkAt7GNA0MBaQAd6UkCNhkpAEHFCQMYTOkAMlDFAiTwpQNpnIUAAehpAy7EUQDPVD0ArJgtAEu0FQIYoAECfH/U/II7rP/1Z4z/eQNs/n8rSP8P2yj8748Q/Xj3AP9Gauz8HO7Y/gMGwP27wqz9rRac/74uhP1ipmj9iC5Q/zvaOP7T9ij/yzIY/9zuCP/pFfT/Mknk/jH52Pzp1bz9tKWQ/IgNaP7JQVj8SvFc/9w9XP87kTj94mkE/tPc2P1ZMND/BrDc/ibE6P+bROD/DjDI/M0ErP7BeJT/QJCE/KTAeP2HvHD/WAB4/M4IgPynAIT/dIR8/BJkYP/wQET8iJAw/KAsLP/ehCz8eego/4AkGPyYEAD9vk/c+pTv3Pv4e/j6XewM/XsIFP9j5Az8t/vw+lvjvPhXp5z7ykeg+3jbvPonA9D7MDfQ+zm/uPjGf6T63TOk+TTPrPqi16T4O7uE+yMLWPto4zj56Isw+5DPPPh6i0j6jetI+KRzPPkUJzT5x5NA+BqHaPsZ45D5riuc+7mriPvUS2z6xl9k+FJvgPnkL6z7DR/E+aB3wPvXK6j7YBOc+K83nPrra6z7r6u8+XBvyPj2L8z4nQPc+NgL/PvNLBD8gQQc/OnEGPy84Az/W4QE/FiEGP+2XDz+5/Bk/7q4gP98XIj8lAiA/qKQdP8rBHT/XnyE/kzQoP/4GLj9YYC8/lBUsPyTPKD8n/yo/Xu0yP9PIOj8/rDw/HQ45P5MENj+sRTg/52Q+P6qlQz8B9EU/9iVHPw3WSD8LrEk/ojxIP4vbRj8tyUk/OFRRP403WD/WcVk/KV9WP9fDVD9FFlc/zmFZPzIWVz+rylE/6GdPP/XwUT99PlQ/2JlQP1ifSD8jskM/zspFP4+uSj90sUs/WRlIP0oPRT8Rx0U/F+hGP9JbQz8mpjs/K7M1P3t+NT9cYzg/jMI4P0F/ND/JDi4/hi4oP/YrIz+A2h4/brMcP7HmHT+cYyA/814gP38qHT90Txo/Om0aP3imGj8kuBU/X4kLPz0HAz/62gI/LKEJP3NmDz8leQ4/c5YIPzbnAj8Pnv4+Q+T3Ptxd8D6zc+0+l+fyPiKl+j40C/o+zdLuPk4o4j50TN0+Z4vePhKs3D5ZdtM+cojIPiQvwz75YMM+KZjDPkFNwT50fb8+a5vAPqjcwT6j/74+rKS4Piimsz6fcbI+hy+yPquzrz73p6w+DSytPmVYsT7GKrQ+/JqxPuVwqz72f6Y+qLSkPigipD67MKM+EMaiPpRnoz7T4aI+81CfPmtOmz7h3Zs+BnehPvjXpT4T/aI+g+SaPiaWlT6nYZc+oM2bPn+pmz5CE5Y+xdWQPm6MkD6el5M+pPCVPg44lz4nAZo++/+dPvaEnj4ZaJg+C2qPPqwtiz48Lo8+CLmXPm8Bnz5m86I+7bikPox/pD5rxaA+uB+aPsQHlT720pU+VqmbPkNUoT6fDqM+lvChPvoqoT4SoqE+euOhPgOQoT5la6I+nDmlPjBLpz45JqU+XYWfPsf6mz41gp8+Tt6oPp4ssT7aK7I+WLSrPnNFoz48zp4+EwGgPh8opD7Z3qc+iaCqPjyBrj5EY7Q+OiO5Plbntz5tCrA+j7ynPh69pj5Lta0+DEe0PkGYsT4owKY+n+OePpHHoz7YIrM+bLjAPqbvwj7+8bs+Ida1Ppgrtz5217w+bOG+PtuDuT6Rk7A+K+OqPvCKqz5hnq8+m2+xPmq5rT64VaY+B36gPoL+nz56gaM+kL2lPnnUoj5XVpw+njGXPlO4lT4C/ZQ+3BGRPi73ij7DYYg+jg2NPkfFlT6Qfps++8yaPoyHlj723ZI+VdWPPsNlij7zJoI+RZd2Pj2/cz73NXk+ELd8PtPheD4p43I+8wlyProcdT4kJ3Q+v0hsPq8BZT5lxGY++ZhuPhO1bz7TmGI+aXNPPtprRj4mR04+T3pdPnTdZD4QiF4+E2hQPl3jQj45dzk+Z/w0PijVNz6zb0I+3K9MPnJqST6r7TQ+rGQdPvaoFj7s7iM+lOoxPlp3Kz77hhI+Yev+PdEUBj5HZR8+gcAxPuwGLT710hk+KWQMPkzmDT7UpRY+r20bPq7zGT5VzBY+89kUPs2rEz7N6BM+NV8XPoWuGz4I4xk+3+AOPtNdAT6gaPY9jAn8PXhTAz6k+gc+gdQQPomYHz5YiCg+VewcPqhiAT5oaOE9tV4APmcsJT6d3Ts+tQ4vPhqgDT6YC+49G23uPaQG/T3jVfY9vUrfPTuY0z0fO9g9a/PWPZEexj2Im7093QTWPeBpAD6cIws+z+8EPnIR/D2nnAY+jvQWPhK/Fz7wrQA+E4nJPeqltz1UYs09uSzjPZBA3j1C/c49ZPzTPZSF7j2JbQE+yO/+PXCu8D2DEPE99R4CPr3lCz4+tA0+uX0IPt4+Aj52OP09yvr6PWpt+z19R/w9N6j7PfvS+z1V2QE+bigKPkCDDz5fYwg+XXPsPQ0g0T3WzNo98BT/PU6kCj5uwAI+iMzkPQRW2T2uLuo9A/D5PSMC8j094uI92bbtPe9ICz5Orh4+coQiPu9oGT7aXw8+MIcIPlcT/j0+0OA96rzHPYAewD1fz8E9ZSG9PS+dtj2WusM9dwTpPSjXBT4uowg+9jwCPiU4BD4DaBM+Py4ePsuQET5YSOU9gjO0PboyrT3lobg9xuytPRoQjD2y3Xc9892ZPcyEzT1sJ+M9r6vFPcGpkj3wNGo9Qj9wPXbIhD0p5IM9DZBsPccZWD1z5109Xgp5PQI6kD2KPqk9GmDDPRhV0T3YuMY9KaSpPV+/lD3tZaA9fADHPaxU5D2xP9c96EGmPW1kej3MdoA9XjKkPQwbuD0+J589hB1nPUalUz1IgJI9BJbFPaNq0T0XILM9pA+TPb99jT26SZI94NyEPTXNWT2iVGI9odagPerz1j1p/+I9ecjDPU6xpj2qMKw9FbPAPVCDvD1viJ09DZ+MPRmSqD0xt909spz8PVsI7j2N4MI9jtyWPab6bD2ItEs93nBaPdvoiz2EhaU9tLiTPScPKT0qWEg8phsxPEM8Ez1BkHg9Gj+APWPdPz1yChA9OaMdPVGpQj0a/0o9ZZg4PWCWMD1Prz09y59HPQIbRT1U4lM9CSGGPdwVqD2ilLE9ummZPegJcD0/dVU9T75kPXPGbT0ERlE9tiIoPSpJIz3WBFI9cOeIPai1lz1pR4c92iw5PYnBszyt2CU8VfCaPNUnNT2GWI09M+OcPR1hhz06slg9olNVPRwqgD02a489c36DPe9ITT3oaCU9tCcjPdESKz2FGyE92ksUPYPgLD3DQ3I9klOZPRKTlz3SX149eYf4PJxTqjx7pAI9RCpbPRvGjj3wvZM9F6CCPaiUVz38lzM9UrgaPT9FBz2c0e88hgnfPC4f4TyP0/Y8qSQNPRWdHD1Mhx09gmMOPWZGAz08bBg9w6RRPb/UhT2HDo09DJF4PRkzVT0IXGE9fuyMPcoRpD01z549SrKCPTufVD0rtk49WiRjPeDMZj1JnEQ95IMOPQOYyjxnNbU8MwLVPIr+Bj3vGSI9HucxPb+tND0OTjM9IAE6PXd9Sz2PA149fe5mPfBUZT1glF09K/VNPTL2Lj22ZAA97TyiPGcEWjy4DXg8j3POPHwgJT0BnV89XS16PZEOZz1qbTg9nMMUPVpDET3o6h09FwciPeg6Jz3L31I9twiVPTkstz0g4qg9QYFSPcEXmTxjbv0726idPHLpCz1iXx09uewaPcUOOT2Vw3I9SquFPRQOZj0++Tc9UGxIPb/ehz2DkJs9071/PaJ1Dz1Wroc8qz6RPA487TwKhxg9FhouPfjCVD2JYIE9TxeBPePWOz0zk9M8hinAPOiqJj238WY98iBNPew+1jwbDQ88pexYPEuo7DxP3wY9gJeaPAFNkjuhJyc8JVYNPd0EYT1mVlo9/NgOPYj0pTwSlK88++v6PBpfCD2Zudw800u4PGM95zzf4Bw9YpEmPdWnCD24L+E8jWYGPch2Nz1IL0w9ZRksPe188TxS+L083++8PEeyojwBDR883NfFOvTs4ztJLNE8BnAxPVWQQD0N3xU9SN+9PDDbijyyTJ88LvDWPI5UCD0vrSA93fMzPbLcQj3CRVA9SMBcPbpJXz2Ym0o9CbofPVZM7DxTdNA8lgHsPBgUAz0i++08mKy3PMohqTxi4eQ84WkaPZdeHT2krts85dBhPHwhdjwbfgw9qOZoPSQ2fj3FDzU9082gPEUYLjx52LI8PyUQPXDO+DwO7Qc8B84avAgsprsX94A8FWsCPR1IAT3UOsQ8THXFPBqQCD2IoyI9TSMTPZCg7zw78Pc8CIwXPbqqFj2lfb08gDeROwKr4Lse5xO8+PEivH1uU7yNqCi8t9G/O2bV/TyPsk09qrFXPW3mJD1M1bs8WwIUPFK4CDsrhx079pfrO3ccJDzwBaw7bdaou+BtS7z4cTS8f0i5u8gHpbtZlye8lOVjvME5PbzbOQK8JCgSvKLjK7zyQVW7aFFLPEExujxh8ok8844TOyxDTrs9isY7UJyCPJJ6Wjz4Qtk7bVaQPL+OVT3A+rE9ISe7PViJdj0m85k8ZmYNuxxa0DtLOfU8SK9GPeg4Uj3TrSA9BrCsPBFHITxYaHo8ly8MPVx/TD055EA98iHsPP7DbDxHIZQ8OlIFPUpaHT35ft48PI4pPIBIoDsJqGM8a0vTPPLB8zx2Xto8f9nFPPp+0TwAwN08oNjBPM73azxy+ec6w+QqvLjNjbzcV2e8KA8Huln3ijyjMPA8k6gFPYFT8zzwtsc8S8iLPIw5+TtvgaQ4OSPyOUymETyKbo88omWYPKvtWzzqlSc8k8djPECkpzyFGrw8rTilPHZAiDw0r3c853tOPDGIrzvASom7898JvJVDHbsFEjQ87L7IPH4dCT0Mshs9FtofPQW0DD0ltag8YFRmukCkqrxNwtu8mdlUvIvsYzxvgB89AotRPXhbVT0lhFM9bmJkPTnVdD04tmE9nQAoPS0S2zy+cK48Qp7CPD8V1DyRfrk8GOSHPMmUQDxNYvA78kFLOgwCrbsawJC7GVF4OwgbIjxm9547lrLnu1m1LLzM7nI7ZOzdPHIIKz1ZxyI98j/2PLFf2DxbcgE99gYXPcYLDT0XJtc8Y+6fPDDKiTxG5Wc8o5L7O7iNErpvAZi7p+h4um8wEDyLrKA85bDbPHAO6Dyevs88AU2yPJ5tsDxLN9I8NFAAPejoDT2Kbgs9i/v7PPzH2zzXEsE8Qs2yPFYutDyBZLs8YhCyPEDijTzdZFE8mN1iPDkUuzzpBhA9KO0vPSh9LD3CVRA91BrmPJSlyjxpr9c8bYUEPd3TJj0="
]

			}
		],
		"application": {
			"bruker_topspin_parameters": {
				"title": "1H T=170C // after C-13\n\n-\nl6 = \t1 (100 us)\nplw1 = \t50 W\np1 = \t2.6 us\nd1 = \t2.5 s\no1 = \t870 Hz\n-----\nT_reel : \t170C\nT_set : \t184C (1.1118 * T_reel + 4.7554)\nT_shim : \t43C\nFrame : \t1500l/h\nShim : \t'extreme' (3600l/h)\nflush transf. line : \tyes\n---\nshim : \tsondeCP4mm.2020\nSR : \tReferences.4mm/#901\nrotor : \tPF + ZrO@ cap\nB : \t2760\nD : \t729\nnuR : \t10.0 kHz (MANUAL)",
				"auditp.txt": "##TITLE= Audit trail, TopSpin 4.0.6\r\n##JCAMPDX= 5.01\r\n##ORIGIN= Bruker BioSpin GmbH\r\n##OWNER= florian\r\n$$ S:/Bruker/TopSpin200/data/pf2_TBennett/nmr/PbBrPerovskite.2/933/pdata/1/auditp.txt\r\n##AUDIT TRAIL=  $$ (NUMBER, WHEN, WHO, WHERE, PROCESS, VERSION, WHAT)\r\n(   1,<2023-03-28 14:32:04.679 +0200>,<labo200>,<rmn200n.cemhti.cnrs-orleans.fr>,<go4>,<TopSpin 3.6.3>,\r\n      <created by zg on data set with UUID '7141262e-cd64-11ed-b328-000af7097849'\r\n       started at 2023-03-28 14:31:19.904 +0200,\r\n       POWCHK disabled, PULCHK disabled,\r\n       completed at 2023-03-28 14:32:04.678 +0200\r\n\r\n       configuration hash MD5:\r\n       8D 46 5C 87 EE 21 82 24 84 51 48 3B A3 DC EE 76\r\n       data hash MD5: 2486\r\n       2B 31 1F 62 A9 8B 60 AB 62 2E DB 14 79 43 F9 11\r\n>)\r\n(   2,<2023-03-28 18:46:57.799 +0200>,<CEMHTI/florian>,<FLORIAN2>,<proc1d>,<TopSpin 4.0.6>,\r\n      <Start of raw data processing\r\n       bc TDeff = 1000 SI = 2K \r\n       data hash MD5: 2K\r\n       A6 3F 31 41 3F CF C9 11 40 43 34 F5 A1 10 52 85>)\r\n(   3,<2023-03-28 18:46:58.799 +0200>,<CEMHTI/florian>,<FLORIAN2>,<proc1d>,<TopSpin 4.0.6>,\r\n      <efp LB = 50 FT_mod = 6 PKNL = 1 SI = 2K PHC0 = -164.7063 PHC1 = 0 \r\n       data hash MD5: 2K\r\n       96 87 FB 9B F6 F5 91 1D C6 98 DB 5C 77 3B C3 A4>)\r\n##END=\r\n\r\n$$ hash MD5\r\n$$ 3B E0 05 33 92 E8 DF 90 2D CE 94 2C 5A 7B 3F 57\r\n",
				"audita.txt": "##TITLE= Audit trail, TopSpin 3.6.3\n##JCAMPDX= 5.01\n##ORIGIN= Bruker BioSpin GmbH\n##OWNER= labo200\n$$ /mnt/oldCentos/racine/NMRData/data/pf2_TBennett/PbBrPerovskite.2/933/audita.txt\n##AUDIT TRAIL=  $$ (NUMBER, WHEN, WHO, WHERE, PROCESS, VERSION, WHAT)\n(   1,<2023-03-28 14:32:04.679 +0200>,<labo200>,<rmn200n.cemhti.cnrs-orleans.fr>,<go4>,<TopSpin 3.6.3>,\n      <created by zg on data set with UUID '7141262e-cd64-11ed-b328-000af7097849'\n       started at 2023-03-28 14:31:19.904 +0200,\n       POWCHK disabled, PULCHK disabled,\n       completed at 2023-03-28 14:32:04.678 +0200\n\n       configuration hash MD5:\n       8D 46 5C 87 EE 21 82 24 84 51 48 3B A3 DC EE 76\n       data hash MD5: 2486\n       2B 31 1F 62 A9 8B 60 AB 62 2E DB 14 79 43 F9 11\n>)\n##END=\n\n$$ hash MD5\n$$ 6E 3D A7 53 FF 56 17 36 11 27 35 E5 A8 9F A8 90\n",
				"pulseprogram": "# 1 '/mnt/oldCentos/racine/NMRData/Local/lists/pp/pf_echomas'\n# 1 '<built-in>'\n# 1 '<command-line>'\n# 1 '/mnt/oldCentos/racine/NMRData/Local/lists/pp/pf_echomas'\n; Hahn Echo under MAS conditions\n\n;set:\n;pl1:    f1 power level for p1\n;p1:     T90 at pl1\n;pl11:   power level for p11\n;cnst31: spinning speed\n;l6:     number of rotor periods in echo delay\n;l16:    rotor periods shift in acq\n;l26:    rotor periods increments\n;-\n;p20:    sauration pulse at pl20\n;pl20:   power level for saturation\n;l20:    number of saturation pulses\n;-\n;pl2:    CP f2 power level for T90\n;p3:     CP f2 T90 @ pl2\n;pl21:   CP f1 power level during contact\n;pl22:   CP f2 power level during contact\n;p15:    CP contact time\n;cnst24: fslg (right) offset in H for better decoupling\n;cnst25: fslg LG offset (fslg), use 'setLG'\n;-\n;spnam1: shape: dfs or gauss100\n;p10:    DFS or RAPT pulse length (1ms or 50us)\n;spw1:   DFS or RAPT power level\n;cnst1:  DFS f1 frequency (1000)\n;cnst2:  DFS f2 frequency (150)\n;cnst3:  DFS frequency step (100)\n;l21:    RAPT number of pulses (2-20)\n;spnam2: RAPT: gauss\n;spoffs1: RAPT offset (+350kHz)\n;spoffs2: RAPT offset (-350kHz)\n;\n;zgoptns: 1, solid, cp, rapt, dfs, no2p1\n;d0:   =3u\n;in_010: =1/swh {f1}, calculated in program\n;nd_010: 1\n\n'l0=0'\n# 46 '/mnt/oldCentos/racine/NMRData/Local/lists/pp/pf_echomas'\n'p11=2*p1'\n\n\n# 50 '/mnt/oldCentos/racine/NMRData/Local/lists/pp/pf_echomas'\ndefine delay tau1\n'tau1=(l0*l26+l6)*(1s/cnst31)-(p1/2)-(p11/2)'\n\n\ndefine delay tau2\n'tau2=(l0*l26+l6)*(1s/cnst31)-(p11/2)-l16*(1s/cnst31)-d10'\n# 73 '/mnt/oldCentos/racine/NMRData/Local/lists/pp/pf_echomas'\n'in0=inf1'\n\n# 98 '/mnt/oldCentos/racine/NMRData/Local/lists/pp/pf_echomas'\n;END ATM\n\n# 1 'mc_line 100 file /mnt/oldCentos/racine/NMRData/Local/lists/pp/pf_echomas exp. def. part of mc cmd. before ze'\n; dimension 1D; AQ_mode \ndefine delay MCWRK\ndefine delay MCREST\n'MCREST = 30m - 0.500000*10m'\n'MCWRK = 0.500000*10m'\n\n    dccorr\n# 100 '/mnt/oldCentos/racine/NMRData/Local/lists/pp/pf_echomas'\n1 ze\n# 1 'mc_line 100 file /mnt/oldCentos/racine/NMRData/Local/lists/pp/pf_echomas exp. def. of mc cmd. after ze'\n# 101 '/mnt/oldCentos/racine/NMRData/Local/lists/pp/pf_echomas'\n# 1 'mc_line 104 file /mnt/oldCentos/racine/NMRData/Local/lists/pp/pf_echomas exp. start label for mc cmd.'\n2 MCWRK\n  MCREST\n# 105 '/mnt/oldCentos/racine/NMRData/Local/lists/pp/pf_echomas'\n# 106 '/mnt/oldCentos/racine/NMRData/Local/lists/pp/pf_echomas'\n'tau1=(l0*l26+l6)*(1s/cnst31)-(p1/2)-(p11/2)'\n\n'tau2=tau1-l16*(1s/cnst31)+d10'\n\n;---------- saturation loop & recycle delay ---------------\n# 120 '/mnt/oldCentos/racine/NMRData/Local/lists/pp/pf_echomas'\n   d1\n# 122 '/mnt/oldCentos/racine/NMRData/Local/lists/pp/pf_echomas'\n;----------- NOE transfert --------------------------------\n\n\n# 129 '/mnt/oldCentos/racine/NMRData/Local/lists/pp/pf_echomas'\n;----------- dfs or rapt ----------------------------------\n# 150 '/mnt/oldCentos/racine/NMRData/Local/lists/pp/pf_echomas'\n;---------- first pulse -----------------------------------\n\n  (p1 pl1 ph1):f1\t\t\t\t\t\t\t\t\t\t\t\t\t\t\t\t\t\t\t\t  ; 1 pulse\n\n# 158 '/mnt/oldCentos/racine/NMRData/Local/lists/pp/pf_echomas'\n;---------- tau delay -------------------------------------\n\n\n# 162 '/mnt/oldCentos/racine/NMRData/Local/lists/pp/pf_echomas'\n  tau1\n;---------- second pulse ----------------------------------\n  (p11 pl1 ph2):f1\n;---------- acquisition -----------------------------------\n\n  tau2\n\n go=2 ph31\n# 179 '/mnt/oldCentos/racine/NMRData/Local/lists/pp/pf_echomas'\n# 1 'mc_line 179 file /mnt/oldCentos/racine/NMRData/Local/lists/pp/pf_echomas exp. mc cmd. in line'\n  MCWRK  wr #0\n# 180 '/mnt/oldCentos/racine/NMRData/Local/lists/pp/pf_echomas'\n# 182 '/mnt/oldCentos/racine/NMRData/Local/lists/pp/pf_echomas'\nHaltAcqu, 1m    ;jump address for protection files\nexit\n\n# 193 '/mnt/oldCentos/racine/NMRData/Local/lists/pp/pf_echomas'\nph1=  0 1 2 3     ; Hahn Echo (no CP)\nph2=  0 0 0 0  2 2 2 2  1 1 1 1  3 3 3 3\nph31= 0 3 2 1  0 3 2 1  2 1 0 3  2 1 0 3\n\n# 203 '/mnt/oldCentos/racine/NMRData/Local/lists/pp/pf_echomas'\nph20= 0 1\n\n\n",
				"acqus": "##TITLE= Parameter file, TopSpin 3.6.3\n##JCAMPDX= 5.0\n##DATATYPE= Parameter Values\n##NPOINTS= 10\t$$ modification sequence number\n##ORIGIN= Bruker BioSpin GmbH\n##OWNER= labo200\n$$ 2023-03-28 14:32:04.680 +0200  labo200@rmn200n.cemhti.cnrs-orleans.fr\n$$ /mnt/oldCentos/racine/NMRData/data/pf2_TBennett/PbBrPerovskite.2/933/acqus\n$$ process /opt/topspin3.6.3/prog/mod/go4\n##$ACQT0= 1000000\n##$AMP= (0..31)\n100 100 100 100 100 100 100 100 100 100 100 100 100 100 100 100 100 100\n100 100 100 100 100 100 100 100 100 100 100 100 100 100\n##$AMPCOIL= (0..19)\n-1 0 0 0 0 0 0 0 0 0 0 0 0 0 0 0 0 0 0 0\n##$ANAVPT= -1\n##$AQSEQ= 0\n##$AQ_mod= 3\n##$AUNM= <au_zgonly>\n##$AUTOPOS= <>\n##$BF1= 200.15\n##$BF2= 200.15\n##$BF3= 200.15\n##$BF4= 200.15\n##$BF5= 200.15\n##$BF6= 200.15\n##$BF7= 200.15\n##$BF8= 200.15\n##$BWFAC= (0..63)\n0 0 0 0 0 0 0 0 0 0 0 0 0 0 0 0 0 0 0 0 0 0 0 0 0 0 0 0 0 0 0 0 0 0 0 0\n0 0 0 0 0 0 0 0 0 0 0 0 0 0 0 0 0 0 0 0 0 0 0 0 0 0 0 0\n##$BYTORDA= 0\n##$CAGPARS= (0..11)\n0 0 0 0 0 0 0 0 0 0 0 0\n##$CHEMSTR= <none>\n##$CNST= (0..63)\n1 1 1 1 1 1 1 1 1 1 1 1 1 1 1 1 1 1 1 1 1 1 1 1 1 1 1 1 1 1 1 10000 1 1\n1 1 1 1 1 1 1 1 1 1 1 1 1 1 1 1 1 1 1 1 1 1 1 1 1 1 1 1 1 1\n##$CPDPRG= (0..8)\n<> <> <spinal64> <> <> <> <> <> <>\n##$D= (0..63)\n0 2.5 0 0 0 0 0 0 0 0 0 0 0 0 0 0 0 0 0 0 0.1 0 0 0 0 0 0 0 0 0 0 0 0 0\n0 0 0 0 0 0 0 0 0 0 0 0 0 0 0 0 0 0 0 0 0 0 0 0 0 0 0 0 0 0\n##$DATE= 1680006724\n##$DATE_START= 1680006679\n##$DE= 5\n##$DECBNUC= <off>\n##$DECIM= 160\n##$DECNUC= <off>\n##$DECSTAT= 4\n##$DIGMOD= 1\n##$DIGTYP= 12\n##$DQDMODE= 0\n##$DR= 20\n##$DS= 0\n##$DSPFIRM= 0\n##$DSPFVS= 20\n##$DTYPA= 0\n##$EXP= <SOLIDS1H>\n##$FCUCHAN= (0..9)\n0 1 0 0 0 0 0 0 0 0\n##$FL1= 0\n##$FL2= 0\n##$FL3= 0\n##$FL4= 0\n##$FN_INDIRECT= (0..7)\n0 0 0 0 0 0 0 0\n##$FOV= 0\n##$FQ1LIST= <>\n##$FQ2LIST= <>\n##$FQ3LIST= <>\n##$FQ4LIST= <>\n##$FQ5LIST= <>\n##$FQ6LIST= <>\n##$FQ7LIST= <>\n##$FQ8LIST= <>\n##$FRQLO3= 317880\n##$FRQLO3N= 3\n##$FS= (0..7)\n83 83 83 83 83 83 83 83\n##$FTLPGN= 0\n##$FW= 4032000\n##$FnILOOP= 0\n##$FnMODE= 0\n##$FnTYPE= 0\n##$GPNAM= (0..31)\n<> <> <> <> <> <> <> <> <> <> <> <> <> <> <> <> <> <> <> <> <> <> <> <>\n<> <> <> <> <> <> <> <>\n##$GPX= (0..31)\n0 0 0 0 0 0 0 0 0 0 0 0 0 0 0 0 0 0 0 0 0 0 0 0 0 0 0 0 0 0 0 0\n##$GPY= (0..31)\n0 0 0 0 0 0 0 0 0 0 0 0 0 0 0 0 0 0 0 0 0 0 0 0 0 0 0 0 0 0 0 0\n##$GPZ= (0..31)\n0 0 0 0 0 0 0 0 0 0 0 0 0 0 0 0 0 0 0 0 0 0 0 0 0 0 0 0 0 0 0 0\n##$GRDPROG= <>\n##$GRPDLY= 67.9820404052734\n##$HDDUTY= 20\n##$HDRATE= 1\n##$HGAIN= (0..3)\n2000 0 0 0\n##$HL1= 0\n##$HL2= 0\n##$HL3= 0\n##$HL4= 0\n##$HOLDER= 0\n##$HPMOD= (0..7)\n0 1 1 0 0 0 0 0\n##$HPPRGN= 0\n##$IN= (0..63)\n0 0 0 0 0 0 0 0 0 0 0 0 0 0 0 0 0 0 0 0 0 0 0 0 0 0 0 0 0 0 0 0 0 0 0 0\n0 0 0 0 0 0 0 0 0 0 0 0 0 0 0 0 0 0 0 0 0 0 0 0 0 0 0 0\n##$INF= (0..7)\n0 0 0 0 0 0 0 0\n##$INP= (0..63)\n0 0 0 0 0 0 0 0 0 0 0 0 0 0 0 0 0 0 0 0 0 0 0 0 0 0 0 0 0 0 0 0 0 0 0 0\n0 0 0 0 0 0 0 0 0 0 0 0 0 0 0 0 0 0 0 0 0 0 0 0 0 0 0 0\n##$INSTRUM= <spect>\n##$INTEGFAC= (0..63)\n0 0 0 0 0 0 0 0 0 0 0 0 0 0 0 0 0 0 0 0 0 0 0 0 0 0 0 0 0 0 0 0 0 0 0 0\n0 0 0 0 0 0 0 0 0 0 0 0 0 0 0 0 0 0 0 0 0 0 0 0 0 0 0 0\n##$L= (0..31)\n0 1 1 1 1 1 1 1 1 1 1 1 1 1 1 1 0 1 1 1 4 1 1 1 1 1 0 1 1 1 1 1\n##$LFILTER= -1\n##$LGAIN= -1\n##$LINPSTP= 0\n##$LOCKED= no\n##$LOCKFLD= -1\n##$LOCKGN= -1\n##$LOCKPOW= -1\n##$LOCKPPM= -1\n##$LOCNUC= <off>\n##$LOCPHAS= -1\n##$LOCSHFT= no\n##$LOCSW= 0\n##$LTIME= -1\n##$MASR= 10000\n##$MASRLST= <masrlst>\n##$MULEXPNO= (0..15)\n0 0 0 0 0 0 0 0 0 0 0 0 0 0 0 0\n##$NBL= 1\n##$NC= -4\n##$NLOGCH= 2\n##$NOVFLW= 0\n##$NS= 16\n##$NUC1= <1H>\n##$NUC2= <off>\n##$NUC3= <off>\n##$NUC4= <off>\n##$NUC5= <off>\n##$NUC6= <off>\n##$NUC7= <off>\n##$NUC8= <off>\n##$NUCLEUS= <off>\n##$NUSLIST= <automatic>\n##$NusAMOUNT= 25\n##$NusFPNZ= no\n##$NusJSP= 0\n##$NusSEED= 54321\n##$NusSPTYPE= 0\n##$NusT2= 1\n##$NusTD= 0\n##$O1= 870\n##$O2= 0\n##$O3= 400.26\n##$O4= 400.26\n##$O5= 400.26\n##$O6= 400.26\n##$O7= 400.26\n##$O8= 400.26\n##$OVERFLW= 0\n##$P= (0..63)\n0 2.6 0 3 0 0 0 0 0 0 0 5.2 0 0 0 0 0 0 0 0 2.125 0 0 0 0 0 0 0 0 0 0 0\n0 0 0 0 0 0 0 0 0 0 0 0 0 0 0 0 0 0 0 0 0 0 0 0 0 0 0 0 0 0 0 0\n##$PACOIL= (0..15)\n2 1 0 0 0 0 0 0 0 0 0 0 0 0 0 0\n##$PAPS= 0\n##$PARMODE= 0\n##$PCPD= (0..9)\n0 0 4.58 0 0 0 0 0 0 0\n##$PEXSEL= (0..9)\n1 1 1 1 1 1 1 1 1 1\n##$PHCOR= (0..31)\n0 0 0 0 0 0 0 0 0 75 0 0 0 0 0 0 0 0 0 0 0 0 0 0 0 0 0 0 0 0 0 0\n##$PHLIST= <>\n##$PHP= 1\n##$PH_ref= 46\n##$PL= (0..63)\n120 120 120 120 120 120 120 120 120 120 120 120 120 120 120 120 120 120\n120 120 120 120 120 120 120 120 120 120 120 120 120 120 120 120 120 120\n120 120 120 120 120 120 120 120 120 120 120 120 120 120 120 120 120 120\n120 120 120 120 120 120 120 120 120 120\n##$PLSTEP= 3\n##$PLSTRT= -6\n##$PLW= (0..63)\n0 50 57 0 0 0 0 0 0 0 0 0 57 0 0 0 0 0 0 0 10.4 0 0 0 0 0 0 0 0 0 0 0 0\n0 0 0 0 0 0 0 0 0 0 0 0 0 0 0 0 0 0 0 0 0 0 0 0 0 0 0 0 0 0 0\n##$PLWMAX= (0..7)\n416.7 0 0 0 0 0 0 0\n##$PQPHASE= 0\n##$PQSCALE= 1\n##$PR= 1\n##$PRECHAN= (0..15)\n-1 1 -1 0 -1 -1 -1 -1 -1 -1 -1 -1 -1 -1 -1 -1\n##$PRGAIN= 0\n##$PROBHD= <H140172_001 (PH MAS WVT 200W1 BL4 15N-31P/19F-1H)>\n##$PROBINPUTS= (0..15)\n<31P-197Au> <1H/19F> <> <> <> <> <> <> <> <> <> <> <> <> <> <>\n##$PULPROG= <pf_echomas>\n##$PW= 0\n##$PYNM= <>\n##$ProjAngle= 0\n##$QNP= 0\n##$RD= 0\n##$RECCHAN= (0..15)\n0 1 0 0 0 0 0 0 0 0 0 0 0 0 0 0\n##$RECPH= 0\n##$RECPRE= (0..15)\n-1 0 -1 -1 -1 -1 -1 -1 -1 -1 -1 -1 -1 -1 -1 -1\n##$RECPRFX= (0..15)\n1 0 0 0 0 0 0 0 0 0 0 0 0 0 0 0\n##$RECSEL= (0..15)\n0 1 0 0 0 0 0 0 0 0 0 0 0 0 0 0\n##$RG= 36\n##$RO= 0\n##$RSEL= (0..15)\n0 2 0 0 0 0 0 0 0 0 0 0 0 0 0 0\n##$S= (0..7)\n83 83 83 83 83 83 83 83\n##$SELREC= (0..9)\n0 0 0 0 0 0 0 0 0 0\n##$SFO1= 200.15087\n##$SFO2= 200.15\n##$SFO3= 200.15040026\n##$SFO4= 200.15040026\n##$SFO5= 200.15040026\n##$SFO6= 200.15040026\n##$SFO7= 200.15040026\n##$SFO8= 200.15040026\n##$SOLVENT= <>\n##$SOLVOLD= <off>\n##$SP= (0..63)\n120 120 120 120 120 120 120 120 120 120 120 120 120 120 120 120 120 120\n120 120 120 120 120 120 120 120 120 120 120 120 120 120 120 120 120 120\n120 120 120 120 120 120 120 120 120 120 120 120 120 120 120 120 120 120\n120 120 120 120 120 120 120 120 120 120\n##$SPECTR= 0\n##$SPINCNT= 0\n##$SPNAM= (0..63)\n<> <> <> <> <> <> <> <> <> <> <> <> <> <> <> <> <> <> <> <> <> <> <> <>\n<> <> <> <> <> <> <> <> <> <> <> <> <> <> <> <> <> <> <> <> <> <> <> <>\n<> <> <> <> <> <> <> <> <> <> <> <> <> <> <> <>\n##$SPOAL= (0..63)\n0.5 0.5 0.5 0.5 0.5 0.5 0.5 0.5 0.5 0.5 0.5 0.5 0.5 0.5 0.5 0.5 0.5 0.5\n0.5 0.5 0.5 0.5 0.5 0.5 0.5 0.5 0.5 0.5 0.5 0.5 0.5 0.5 0.5 0.5 0.5 0.5\n0.5 0.5 0.5 0.5 0.5 0.5 0.5 0.5 0.5 0.5 0.5 0.5 0.5 0.5 0.5 0.5 0.5 0.5\n0.5 0.5 0.5 0.5 0.5 0.5 0.5 0.5 0.5 0.5\n##$SPOFFS= (0..63)\n0 0 0 0 0 0 0 0 0 0 0 0 0 0 0 0 0 0 0 0 0 0 0 0 0 0 0 0 0 0 0 0 0 0 0 0\n0 0 0 0 0 0 0 0 0 0 0 0 0 0 0 0 0 0 0 0 0 0 0 0 0 0 0 0\n##$SPPEX= (0..63)\n0 0 0 0 0 0 0 0 0 0 0 0 0 0 0 0 0 0 0 0 0 0 0 0 0 0 0 0 0 0 0 0 0 0 0 0\n0 0 0 0 0 0 0 0 0 0 0 0 0 0 0 0 0 0 0 0 0 0 0 0 0 0 0 0\n##$SPW= (0..63)\n0 0 0 0 0 0 0 0 0 0 0 0 0 0 0 0 0 0 0 0 0 0 0 0 0 0 0 0 0 0 0 0 0 0 0 0\n0 0 0 0 0 0 0 0 0 0 0 0 0 0 0 0 0 0 0 0 0 0 0 0 0 0 0 0\n##$SUBNAM= (0..9)\n<> <> <> <> <> <> <> <> <> <>\n##$SW= 624.528886634367\n##$SWIBOX= (0..19)\n0 1 3 0 0 0 0 0 0 0 0 0 0 0 0 0 0 0 0 0\n##$SW_h= 125000\n##$SWfinal= 0\n##$SigLockShift= 0\n##$TD= 2486\n##$TD0= 1\n##$TD_INDIRECT= (0..7)\n0 0 0 0 0 0 0 0\n##$TDav= 1\n##$TE= 457.2378\n##$TE1= 457.2378\n##$TE2= 0\n##$TE3= 0\n##$TE4= 0\n##$TEG= 300\n##$TE_MAGNET= 0\n##$TE_PIDX= 1\n##$TE_RAW= 457.2378\n##$TE_STAB= (0..9)\n0 0 0 0 0 0 0 0 0 0\n##$TL= (0..7)\n120 120 120 120 120 120 120 120\n##$TOTROT= (0..63)\n0 0 0 0 0 0 0 0 0 0 0 0 0 0 0 0 0 0 0 0 0 0 0 0 0 0 0 0 0 0 0 0 0 0 0 0\n0 0 0 0 0 0 0 0 0 0 0 0 0 0 0 0 0 0 0 0 0 0 0 0 0 0 0 0\n##$TUBE_TYPE= <>\n##$USERA1= <>\n##$USERA2= <>\n##$USERA3= <>\n##$USERA4= <>\n##$USERA5= <>\n##$UUID= <7141262e-cd64-11ed-b328-000af7097849>\n##$V9= 5\n##$VALIDCODE= -1\n##$VALIST= <>\n##$VCLIST= <>\n##$VDLIST= <>\n##$VPLIST= <>\n##$VTLIST= <>\n##$WBST= 1024\n##$WBSW= 3\n##$XGAIN= (0..3)\n670 0 0 0\n##$XL= 0\n##$YL= 0\n##$YMAX_a= 11425\n##$YMIN_a= -115573\n##$ZGOPTNS= <-Dtop>\n##$ZL1= 120\n##$ZL2= 120\n##$ZL3= 120\n##$ZL4= 120\n##$scaledByNS= no\n##$scaledByRG= no\n##END=\n",
				"procs": "##TITLE= Parameter file, TopSpin 4.0.6\r\n##JCAMPDX= 5.0\r\n##DATATYPE= Parameter Values\r\n##NPOINTS= 11\t$$ modification sequence number\r\n##ORIGIN= Bruker BioSpin GmbH\r\n##OWNER= labo200\r\n$$ 2023-03-28 18:46:58.789 +0200  CEMHTI/florian@FLORIAN2\r\n$$ S:/Bruker/TopSpin200/data/pf2_TBennett/nmr/PbBrPerovskite.2/933/pdata/1/procs\r\n$$ process C:/Bruker/TopSpin4.0.6/prog/mod/proc1d.exe\r\n##$ABSF1= 0\r\n##$ABSF2= 0\r\n##$ABSG= 0\r\n##$ABSL= 0\r\n##$ALPHA= 0\r\n##$AQORDER= 0\r\n##$ASSFAC= 0\r\n##$ASSFACI= 0\r\n##$ASSFACX= 0\r\n##$ASSWID= 0\r\n##$AUNMP= <proc_1d>\r\n##$AXLEFT= 0\r\n##$AXNAME= <>\r\n##$AXNUC= <1H>\r\n##$AXRIGHT= 0\r\n##$AXTYPE= 0\r\n##$AXUNIT= <>\r\n##$AZFE= 0.1\r\n##$AZFW= 0.5\r\n##$BCFW= 0\r\n##$BC_mod= 0\r\n##$BYTORDP= 0\r\n##$COROFFS= 0\r\n##$CY= 10\r\n##$DATMOD= 1\r\n##$DC= 0\r\n##$DFILT= <>\r\n##$DTYPP= 0\r\n##$ERETIC= no\r\n##$F1P= 21.1860379634165\r\n##$F2P= -17.8471228802835\r\n##$FCOR= 1\r\n##$FTSIZE= 2048\r\n##$FT_mod= 6\r\n##$GAMMA= 0\r\n##$GB= 0\r\n##$INTBC= 1\r\n##$INTSCL= 1\r\n##$ISEN= 128\r\n##$LB= 50\r\n##$LEV0= 0\r\n##$LPBIN= 0\r\n##$MAXI= 10000\r\n##$MC2= 0\r\n##$MEAN= 0\r\n##$ME_mod= 0\r\n##$MI= 50\r\n##$MddCEXP= no\r\n##$MddCT_SP= no\r\n##$MddF180= no\r\n##$MddLAMBDA= 0\r\n##$MddMEMORY= 0\r\n##$MddMERGE= 0\r\n##$MddNCOMP= 0\r\n##$MddNITER= 0\r\n##$MddNOISE= 0\r\n##$MddPHASE= 0\r\n##$MddSEED= 0\r\n##$MddSRSIZE= 0\r\n##$Mdd_CsALG= 0\r\n##$Mdd_CsLAMBDA= 0\r\n##$Mdd_CsNITER= 0\r\n##$Mdd_CsNORM= 0\r\n##$Mdd_CsVE= no\r\n##$Mdd_CsZF= 0\r\n##$Mdd_LrLAMBDA= 0\r\n##$Mdd_LrNITER= 0\r\n##$Mdd_LrRANK= 0\r\n##$Mdd_LrZF= 0\r\n##$Mdd_mod= 0\r\n##$NCOEF= 0\r\n##$NC_proc= -12\r\n##$NLEV= 6\r\n##$NOISF1= 5\r\n##$NOISF2= -5\r\n##$NSP= 0\r\n##$NTH_PI= 0\r\n##$NZP= 0\r\n##$OFFSET= 315.6073\r\n##$PC= 4\r\n##$PHC0= -164.7063\r\n##$PHC1= 0\r\n##$PH_mod= 1\r\n##$PKNL= yes\r\n##$PPARMOD= 0\r\n##$PPDIAG= 0\r\n##$PPIPTYP= 0\r\n##$PPMPNUM= 2147483647\r\n##$PPRESOL= 1\r\n##$PSCAL= 1\r\n##$PSIGN= 0\r\n##$PYNMP= <proc.py>\r\n##$RDF1= 0\r\n##$RDF2= 0\r\n##$RDFWHM= 0\r\n##$RDINT= 0\r\n##$RDPOS= 0\r\n##$REVERSE= no\r\n##$SF= 200.150201130005\r\n##$SI= 2048\r\n##$SIGF1= 40\r\n##$SIGF2= 20\r\n##$SINO= 0\r\n##$SIOLD= 4096\r\n##$SPECTYP= <>\r\n##$SREF_mod= 1\r\n##$SREGLST= <1H.CDCl3>\r\n##$SSB= 0\r\n##$STSI= 2048\r\n##$STSR= 0\r\n##$SW_p= 125000\r\n##$SYMM= 0\r\n##$S_DEV= 0\r\n##$TDeff= 1000\r\n##$TDoff= 0\r\n##$TI= <>\r\n##$TILT= no\r\n##$TM1= 0\r\n##$TM2= 0\r\n##$TOPLEV= 0\r\n##$USERP1= <>\r\n##$USERP2= <>\r\n##$USERP3= <>\r\n##$USERP4= <>\r\n##$USERP5= <>\r\n##$WDW= 1\r\n##$XDIM= 0\r\n##$YMAX_p= 484860253\r\n##$YMIN_p= -1662178\r\n##END=\r\n"
			},
			"dmfit": {
				"from_filename": "S:/Bruker/TopSpin200/data/pf2_TBennett/nmr/PbBrPerovskite.2/933/pdata/1/1r",
				"save_date": "2023-03-28T16:47:10Z",
				"from_title": "1H T=170C // after C-13",
				"origin": "pf_echomas 1H PbBrPerovskite 933_1 1r -  labo200\r\n$$ 2023-03-28 18:46:58.789 +0200  CEMHTI/florian@FLORIAN2\r\n$$ S:/Bruker/TopSpin200/data/pf2_TBennett/nmr/PbBrPerovskite.2/933/pdata/1/procs\r\n$$ process C:/Bruker/TopSpin4.0.6/prog/mod/proc1d.exe\r\n S:/Bruker/TopSpin200/data/pf2_TBennett/nmr/PbBrPerovskite.2/933/pdata/1/1r"
			}
		}
	}
}
