# Supplementary material for: Structural dynamics of melting and glass formation in a two-dimensional hybrid perovskite
Source: Nat Commun. 2025 Aug 18;16:7696. doi: 10.1038/s41467-025-61410-z (PMC12361452; doi:10.1038/s41467-025-61410-z)
Supplement: Supplementary file 4 — Source Data [file 41467_2025_61410_MOESM4_ESM.zip › Source Data/NMR_Source_Data/PbBrPerovskite.3 - 13C{1H} INEPT MAS 10kHz, T=170C.csdf]

{
	"csdm": {
		"version": "1.0",
		"read_only": false,
		"description": "T=170C",
		"origin": "pf_Rinept 13C PbBrPerovskite 102_1 1r -  labo200\n$$ 2023-03-29 12:08:02.402 +0200  labo200@rmn200n.cemhti.cnrs-orleans.fr\n$$ /mnt/oldCentos/racine/NMRData/data/pf2_TBennett/PbBrPerovskite.3/102/pdata/1/procs\n$$ process /opt/topspin3.6.3/prog/mod/proc1d\n S:/Bruker/TopSpin200/data/pf2_TBennett/nmr/PbBrPerovskite.3/102/pdata/1/1r",
		"timestamp": "2023-03-31T07:07:09Z",
		"dimensions": [
			{
				"type": "linear",
				"count": 8192,
				"quantity_name": "Frequency",
				"increment": "-3.051757812 Hz",
				"coordinates_offset": "16531.33088 Hz",
				"origin_offset": "50.32777667 MHz",
				"label": "13C - Frequency",
				"reciprocal": {
					"quantity_name": "time",
					"label": "13C - time"
				}
			}
		],
		"dependent_variables": [
			{
				"type": "internal",
				"name": "NMR Spectrum",
				"encoding": "base64",
				"numeric_type": "float32",
				"quantity_type": "scalar",
				"components": 
[
"Ab09wH67McA1ziTA1QfHv+vicD5OAA5AeWhyQHgLkEAlLYhA3GVaQImwHkBiUMk/5r8WP5I6gz1zJp0/YN2OQEiY/kDdaQ1BZCLEQD178z80UW6/d822vzUvAb8moqs/NxiUQKI7DUGjjTNBpsUWQf+qlECDL10/vg5sPqDJID/WVJy/TYyjwBlR68AJ0qvA15I8vzryQUD/GJJAF/emQJF8w0DBQMtA0IyXQBj19j+lvU2+OcV9vznUur9NsxDA4GwWwBrAB78Hjw5AtHhGQAE8nj6TmJ3ApBYawVfAPcFKazvBAiMgwRtt3sB7RCzA+9q4P2KxXUBLODdAIuy+PxfXqD8SFMk/iQESvyaitsANoxzBSAf4wC0hID60QOpANmruQHoWxz/8eVnAjJoswO+Hnj9TZUpAd30TQKlyM0Bsl+JAtME6QY2MN0FE6dFA0o8OQN//DEDa24ZArKtfQP4Dbr+Jma3ArSDUwCpZnsAi7CbAh6cJvoiSW0Bfru9AvBUTQYRE1kAcWglAsb9GPupkWkAa7xpBdLRjQQGNX0Fm9h1BKeKuQOH7WEBNU1lA07xaQJrXC0AFNMo+C3UCvztOUTxpwM8/pHCCQC2a30D6MApB4MTTQLDhgz+xEG3AtYUNwAVKvEBC2mhBwPGIQSPST0HRcPNAWpu9QDSo6UDvF+pAYtFYQNEQJcAE9tbA/YXlwNOssMCRTqTA1ccEwU0PYMGW3pDBvhaFwavzHsFe6UjAExKnv7hXgMAwmb3ACXpLwCw09z9HgmlAsp3lvgL61cANUBfBCBTfwEkOE8Cdb/s+9OycPslU1r7/Ydw/cy77QIVvcUHx0o9BmPhMQSM52T+R8gDBsiQcweipRsDRmblAKXghQWEa80ATcJ8/JvqRwBVT6MBprtTA+e9rwEhQ2z4+uY1AGQHeQD1i3EAfHI1A356zP0zmBD9keyNAi/2XQAoIOkBYd2vAbn4ewQsYEcEgQde9rzUjQXZXVUG9wepA/jTSv2QzwMAivITAMTduv6kTxr84lr7ADawawRmSFcH8eNLAC52twOFb2MCAVs3AulqBvv4PGEH1YXFBwM45QYA3WEBg1Pm+w6RZQARFDkGv/QRBzD0EQIDoKMAzs/W/FlmNvoNvdsC6jDfBWG1+wTmEU8EWcuXA6KlAwCX1vL5fUJZA0UlDQfhlh0EHcXZBzswvQTCuFEFsdyZB6YYOQU7g4j+b3NnAu3siwQDe3cDsT/a/KH7+PqYqkz/svldAeJLsQAZIGUHF/+lAUkg5QKSwqT9jtpBArlMPQZIgGkGvG7tAx7oAQE6BG0BNasRA3nH+QCewjUB/6SDAlwoHwRjcOMFLIVjBiHh6wep9hcHX027Bm8g0wbsmA8Gcw8DA2po3wGgBCUDz7eFAbuMaQaosJUHaayhBLIsgQSE+60BPL0lAwhcRPzLmjj+sjAlAryXtPj6IO8D+RIPAoSX2vy6Qqj49Clu97I+pv8Qgwr7m/gBA7R0PQNPN3b6JUhzAhO24vxZqCr5cQA3AZlbPwDqFB8H6hOnAB47mwNt5LsEu7mnBWudJwedsn8Dw1hxAZ8WuQHl5q0DBJ5pA6xFaQD2bSr6Dt4LANfajwBW1kcBOuOrAullnwTTnmsGCMnPBCdKAwJFVmkDUkalAMuYvPt83msCB5QnB7EpawaZpmcGej6TBicB9wR+UGsEyff7AtAUpwRwnN8ENX8HAXxd0QI9mR0HGy3tBKwlPQTBKtkDZHTnAg5wKwdTRBsEDeSnA1HGZQDieIkFTGUlBH9RPQVmzPkEumxNByH+1QFTBOUDn28s/nt5PP1n1T74XN0C/dr5Bvs07pD2oVQTA1ly9wE/V7MC4zWvArwMRQDcoYUCnF2LAMRRowRGhpsG3RpLBPi8vwU3DycBAhOjAyrohwfouIcFvH+zA5DPKwJWjEMHS5kLBUGwswbdYj8CnSNc/Abw0QNNrTL9MTZnAagWvwHM3LcCGSZ0/Nc58QH8IeUC0tyo/ev6DwNDM4cDxzKvAtDfSPePtoUClDKpApgqpPh14zsBtAibBrwwQwYSNfsAZc989kDGavsNifcApQ7bAFd0QwANnSUAXFnpAclgPwGYyIsEcUFHBKngkwdBL08As27vAOw7fwLgt28Bbwo3AZmbGO5ZY1EAks19BcLWCQe38AUFDQ+/AANmPwRAYW8HTvEQ/2pIsQQRk+0CoVQPAamzxwNT5ssDvGDPAEf6awNK/GMEvJDbB0r8OwYJzm8ACWm6/dUFdQN8O+0AlIBdBuePWQO3eBkDEYAO/yVT5vBya6T8MglpAM1OIQD2adUDRIOQ/yJifvuXhkj6qf15AieGiQL2y4z9voHvAxefAwOYOGMADtzRAEsOUQAslQ0CjIY8/UUmZvYGE9b/vr4nAsNGZwIF1OMBbgPG/Hg+SwEweBcHxsgHB60JlwClcHL46Eu2/NmO7wPCdx8CA19a/g99IQNw2W0Bke0i/dYG7wNReB8FioebAb9ApwIuMGkAlFHxAvPTSPrI9i8Da65PAcnnfPtRJrkBCpa1AupjZP3pUZ7/dc5i/9TokwNWP1MBYtRbBrQjGwPRM1j/D0/tAwr8MQVpj6EAcQ/xA2nQyQfSTW0FChVFBp6wfQal60kBiuY9AcpiKQM4hr0Cl5LdAT65PQGxJBb9IMIu/ZMpbQClvCUHvkwFBrzQBQPubLcCEfJ6/NgwgQDC7Yz/vb+HAKNplwUgce8GBeF/BxExxwb53lMHNKJDBQrcuwa9kWcDNazrAVq0KwalbTsE3ajDBiIzbwKzT0sAhnyjB3fNXwSvLPME2y+TABw5UwKFn4L88/eK/2MA0wGwni8AZ84rA0PNvvzOzf0Did6hAxzqAPqA43MDw2RLBfUahwMxdRr6XLi2/Il23wEA4GMFMnQzBJ7jHwIMwuMCP2t7AOknRwCMqYsA0wBG/46XzPlFalj9vMUhApW10QDfJVr84lhrBwKNxwcyiNMH7+tS/FS2IQDnU6T9sB2XAPodqwAGeKkBhOg1BI7UXQe8w2kA57NFA+cQeQcU6REFsRxdBjtREQEtI8L+qrzjAcijhv7Aylb9Cnqa/+WA2v9BzTD8TcKw/ExKLvyy808BJjlTBGz6SwWPimsFg7X/BwfMdwWZvgsB2L42/sT+jv+XfP8DiYIzAHciSwBcGfMALZV7AYveIwG+P1MA8bRbBRI0owekaEcFwZszA3wafwI4kssDgJMXA8nGIwFD8eD0rxodAfqPJQAYw30DUgwBB1pEQQbJl50Dsz68/XjqnwC0C38CohOS/goLEQNTVJEGlQARB1yNVQMNkpL3iJ6y/ZZlCwPiSysAsRA7BdL0BwRuWncBMJTjAaCFkwDQQmMD3tWvAGWJzv6360j5i0EK/JoMKwGfzqb8LpGU/0LPQP/s6Wj7GHCe/H5SpPxTPjEB+LY1AduCwvXe0scCRbt7Ag5BAwE4AIkBoEpZAtZXuP7NqQsDPDq3AXpk3wM54NUAyjOhAaszcQORjAEBfF3DAlM7YwDeq1cA6ebvAIPLDwISVy8BBWITApI5BP1iZpkAdYLlABz4bQC6u1b9lWWLAnINQwHeuKcBpnvG/NgugP1HCAUGiXH9Br4mbQcbAfUEUpwdBhF1uQAZQnkA7YBZBE4A4QawbDEHXclpA3ZMlv+qFG8AE9oTAX0f1wElEOMH+5ETBnP4KwQKKVsAsgwG/FF/AvwpXYMDRkS/AkrycP3LYoUDaFLBAF/hIQE0k3T/YsHxAFWAGQXlpL0GsZwtBCZoKQIT9tcDUWjvB8k1hwU3aSsHvaRDBBVqzwM2LhcA8horA1EKEwG9RHsAGAdu+R+ETPt1kcL/Bl+O/qmAAvw7cM0C8NdNAGFkbQUk4QkG9NmFB03FuQe6zWkFlkCZBR0nUQEztiEAW+YFALNyXQA+bhkBcvs8/VBKjv2UZzr+hlsA/B4+wQAdH2UANv49ACHu6P9wGUz/DoyVA5HOJQPHKk0BQ1ZdADia7QFxf1kABBKpAllIbQDUtrz8rlm5AkuPSQLe5s0ARtsc+cDWfwN9m28BQA8XAS5fGwNEB+cAw1gPBHse3wFesF8CbFcq/E5FiwLDhnMD0jFnAOgGDv5BgxL9wrbfAGAErwVBpVME98lHB3VM2wS/xBMFI71DA2W0+QLHQ/EAwLxhBTqj/QMuglEDKIbI+O757wBd2wMCTmH7Avw5UP5/7gkCSCkxA3DXjPpAP+jxeKwVAM2ISQJoG8b8OjdvA9aDkwHxQMsAQ6Yg+n7z7v7fpvcCHVaPAy3CXP9ezy0CcGpVAJ/EAwJvF18Dac7vAfc8VwOEpqr8/bYzASx0PwWvVO8H9cjbBm3UHwYC2kcCJYdq/Lwyfv4TNLMDWNY/A8CW2wKQv1MCEPePAChi4wFzPDsBL914/Qs9mPv4kbsDj9sXAFplSwC99QkDCJdxAz2abQFsg1761pWbAyKYDwD26HkDwHc5AAOjtQFvop0C4D6U/aLIlwOHZrcCoRvLAP2EUwe4zFcE7eMPAOSOqvnjzmEBeGeJADuX/QPoNIEF2Q0FB3JkrQeAMukCiMyhAOeS0QPo+P0GzHWBBBnkRQWhCHkCFWvm99+TBvADgGMDGa+bA+jwCwdEgvb+mwfdAS801QTX2+0AHrURApwjrPzqxT0B7E5dA6ZbaQKmvKkGm5k5BLMgHQVLH27976hfBX8sKwYSdN8CSSzG/VCqOwBo478Ag8mLASOiaQASqHkG77wRBsr10QChNkD9s55A+v72Iv3RFQsCnKHvAxsWFwJtVzsCanC3BNBhOwc2LBMHE8WY/VELvQGjZ0EDxYyg+9Ny2wJu1+sBGLevA/EDLwOD1ncA1nxnASR26PtrKvD/u2ko/CejvPnVTDUD1sZ5AzP3FQJ5umkAp+u4/2a7Xvz3yu8CDMyLBBuw/wVCnEsEdaTnAgRUjQDwcj0ADgZBAvdmzQFtw6UAG6MRAxsuzPwFsJMBLGYG/rPydQBQnEUG7//BAE9FRQKa6CUD03LxAccQtQQ3YTEE+oDFBVu78QEbMpUCqX2xA3lFdQH/4ZECR/g5APF2zvxCAqsDqxNDAu2igwFiQicAx19HAaGEQwSAA7MCwEwLAAc3SP0YlFz7CpW7AJ0GhwFK2ZMAo/WTARADawE6QEcHMrbDAa8ozQJwGGkGULilByyfnQJR1eEARtyNA2jwSQIfF8j8cy8M/zQrQP/jR+j/0G/k/1bh3P9vo0b/4+rbATI0QwX3KBcGwgUnAuskjQEfDWUBNs/O/PrEWwUbtYsFLm2bBMMk1wfXx2sCilRbAO3DLPqTwkz7mbsm/9HspwJDBB8DmbwDAEFGBwL9108CIjM3A/6E1wPvatT9gfYJAwt2+QHYkC0EIxzNB5IItQWO94kDywDRAtRU5P+LH3z6GuJI+JXVFPmgRkD8pLBhAe5TiP7TIVb/UmQvAT94nP8t3xEC1LRpBrwwMQUKltUA2G3FAdq9aQH2OIkDysF0+jCkBwMtvLcAVWy3A9AtvwP+hrsAQmKzAz7X9v+VPTEAGsN1Aisf4QDWm40B/0tpAHwPZQCzzp0DAKvI/nUB9vzH3Tb9qbAVAUxSRQO8wikCcky9AGsErQCcHkkDztbNAF4dbQOiZcb+U34nAkXagwJuNhcCwAl3AFxdAwJrG8r/hugY/HmeRQOc4I0ETLoNBDOKjQcaPo0F3yotBR2lrQafnTUG+mxBBjzHFP7tns8Bu+sDATCZkP5TvAEGC/QdBNW5VQCncBb9s5+I+oQcyQLMLEkCgicU+Qg3LP32Xv0CBzQBBqEVdQG6jq8BwXULBn6NYwV7lL8FD2+LAWLgywAUSkT/8qSFAWmRIviKVo8ACovjAhomywN7x1r7ZPlxAPvdaQH774z6VpCLAkSxXwB3pFsAaz/C/Pdp1wJfX7cBbXhrBvTMHwZrnnsDj5e6/V+wvvSIM9D+i25tAHjbuQFsh/UCsytxAOfzQQFj46EAfTO5A7JDCQLYjmEA7eKdAwMrQQFD9v0D+tEpA+n4aP+7aOz9d+0pAZ3TBQDQgCUH7nixBv+U5QWg1FUFuNItAad6bvbuWor+FWoW9L0w1P/32q71oYpi/FL/Mvwxi9r9a4yXAr/UWwJOH7b3Gmy9A7H5fQO5JtT/7utO/suaMwIo19sA3Yj/B9rZowapYQcFwDbHAmaq5vgE86L7TvFXAWSdlwOLYmb5sR5g/52xmwEjAOME5Z2jB2G8NwSL9Uj1dLWRA0YDFvl9guMC6ms3Ai5xkwFyOU8Db4fnANC0+wVLzGsFNkzjAGNU9P2fkPMCvbxDBX2Qawa7GfsCII5E/tDfZPq9FRMCnaCTABQNEQFQi/EAqcdlAZYj2P8EoRb+NBlc/365gQPaPhkCSGoZAiKrFQGqgFEEftBRBHZdzQN2di8DIHhvBinIRwXGThsAeBRM/8qH9P6Ijfz5GpdW/XH6svy7/3j68BTM/2jviv+oliMCJ4UHAFrn3PxVl0EB1WuFA0g6FQCi+nD+4Hv897zidPBpAq7578mu/awuzvzAZ+b88TQ/AFQxxv5OIFUDG+7BAbnLOQO77xkAxTABBm1Y9QeeETUGOJOVAwckPwDNOAMHil9jAjDkfwMhHb78lhEPAylm3wOOV4MAb1vLA90TuwI+TlsBmlXg/Tx7FQPcM5UAIc4xA8ZKBP6ITAMDSpsvAoTY8wYqqYcFM7SzBzRy1wBdOnMCSPgzBXCsrwS7mu8B5B/s/b4GeQB4nWj9xs53AGGTawH4cscDjnK7AZ1ECwdN7MMGNWz3Bdoo0wexUKcGjoQfBfBA7wGHqnUCjGihBhrgjQeo0sEBUA7I/zvnJP7YEn0AbfeRApPebQB34Zb9ZndHAn24bwRPWMcH3sETBhV9JwdgcHsGlvIzAE/I1PuX/Nz+7tpi//PiVv77AAEB37pRALh9bQJ+85z7xtCg/G06TQPdT30Ct+FpAnt5VwEZ1zsBuklDARjTmP7oYS0CodXs/iGMxPoJCeED+UBhB+qU9QeljC0H5n0FAveOSvqUMmT8fu7ZAJ1AXQe6XI0HhKRBBoAYDQSu6B0HcOgZBVKvVQJ3QkECsTItAg5DdQOzvKEHBs1FBn0RaQZ0pQUEorQdBqjB5QAlKST9LaJQ/ILqDQL8G00ASUtZAL/WgQASWGkBlyOu/nLL7wCSQS8ETfErBJtr+wDDaUcDCle2/O47Vv56eWT+KXpdAfkupQBBpij8KJlDAFgo1wEpKiD+kHk1A4K38P+Uwoz9D9YpARx8MQXGHHEFr49hAnytbQBEmBkDgXH4/hM0LwKlbwsDReePAUVGEwAG8lT6sezpAZBsiQGUZMr1yeEPAKP+JwAuFGMD/Icc/ya2BQCnMOEDDws6+9QgxwGzXZ8CGeZbAY47DwEu/qMAKd5C/BcM2QIT8HkAFsqS/HjVRwL+9kL9Ucr8/gVUuP29BzL/c1/u9s3OyQIkJG0FsF/NAHIv4P+pVi7/35JI+lqIOQEdDtD8eln+/jhUbwLP5RMCfS5LAwanAwCZSl8C6iT2/UYkUQBTuFUD82RVAf7nOQAD6U0EG0H1BYiQeQQBebr8QIQPBEMnrwI71sb+j8V5ALq5uQFWwjz4xOHjAdM3IwGBst8DIthrAGtEAQGdFn0COvJZAoNjqP6oggr+Tab2/mZnCPsAKA0DVODo/gz+IwMcyL8GAdoLBy6+QwXWaeMGsfBXBIIHnvxpvTkA3yRdA6MiCwM2PNcEF+FzBvcIiwZduhsBQjU2+XQ2sP70iNkDkcqlA1yPWQMaLpUAeZwlAbZZaP91jEUBMFnpAIEJAQLwFE76ybTXA319SwPZXFMCiVOa/CakXwOb9RsCDTz7AFM75v9IeYb97VAW/g8Bwv58Ly79cD/G/kM/mv0vI77/AiybAiVB9wIMHrsDeSs/AOQzUwCqossD4UWPAgEbSvwXUr7+Vs1HAYvHDwEtA/sBTRfvAQ1vSwLiGqcBJRY7AJDhswGpsJcAQ6S6/KI0iQOpr4kCDEzlBb7FdQS3hTkFCJSJBF7f/QD/G+kB7qA1B4DEUQaAoAEFGdapA2N8QQNBE5j0HPcO9FczjPzDDk0BTHdNAKdvOQCUmjkDrIQNA0OJ+P5k57j/1qlpAmapdQBZ5hT8togDAK4cewGsrGj9rmoZAZv6JQBGlLT+EPRzAetaCv72igUC4awBBEGHzQMB7fEBJLjk+3jEjwAeGrMBX7gzB8e4xwU7qKcGV9AHBnOPLwCKT4cDUfhHBFz8gwTm8BMEqMonA0t4wP7/Mr0D79hRBfIgyQYmlHkFfoK5AS8g+vmtqZsCk/jvA3gJIvtGi4j5+CzDA8P7WwLox4cDuG1/AHBpWv4IxXcBhriLBY5F5we/lgMGS71DBoxUjwR6iF8FAGiPBkgguwfViKMGZEgbB25GMwEyV+r4xCHw8LleNwEKxNMEQwX3BIRpwweGCEMHysNa+MKH1QG3GQEGhTi5BW4jEQLMLRECZiq1ABAYwQRY6W0EzeilB/AGmQAirK0AX+GFAriZ3QE7gxT+7Vny/6Nlgv7/9LD/9NgI/0ASNv1HaT75hkppABuUYQaoh/0Bif6G9FNYEwZExMMGrPw/B1cbgwAgr88C7EADBCsCRwM7IJED+zBVBkdw/QdgnH0Feua5AEKl2P1sRIsBEyabAdx3rwP7LCMFFfv7ApGCjwFBNOb+h52JAOZvGQBUT1kBAjKJAGBXFP9s5WMD+avzAhlEVweUnzMDR4my/cWtAQJfvO0CJQbA+aq2Qv7bzET4LBQVAsIHQP88Xvb+e9pLAyHauwCrZjMDv1znAWRWFvxMhBkD61btA9kf3QEIWw0CSSyNAm+adPFUwnr6HZZM/t5GYQBBwM0FX3Y1BmxGOQaxk9kA7D83Amh5LweFRt8BktOVAZyNkQdVqRUHWzQVBbiAGQc1+GUFRqr5A5T/Hvwe3rcDoCQvAZjYdQAnKyT+AFjXAtdUjwPganUBSI0BBGigpQd2jF0BGxF3AUZoJwIgD1z8wSq8/3VM4wD1apsAW2hDAYLRAQALKwEAo7rlAM2qPQBCpXkDjVihAHXgJQAS2RUC+eKhAii7PQIlooUBjfglALv+nPvYXij6lvRA/pSwjP+yPCUC1hc5A7yw7Qe2lYUGbUUJB0eECQehYq0AFw3hARwG2P+94V8D1FgzBCTI9waFlNsFM7QfB3lKQwImwE76zm3NA+NO3QIsVjECa97k+1Ml6wM4wzsAkf97Awj7GwM0qj8AFktO/dBXXP7UlgEB7E4lAN0hLQJePFECMqR9AAewyQNxGzj9mBua/94TNwHcwHcGq9BrB973BwD5JFMBtxjPAopAFwVFSaMEKH3vBOlYuwYg7kMADeEW/kgtaPzPjXEDlh+JAmEQCQcl0nEBfWGI/UOtJP0Mcf0DadKdAmibmP2JBNcDNe3PAjEqev6hGXz9Iv3c/6VfoPzc5rEA6xQ9BHUwPQT/WyUA+/65A/UbzQE72CkE5hLlAZSggQAGtlkBXwkBBkriHQaOQWUEl9Z9Af6o5v6CJH77ClhJA4HyDP9ymYMDJHL/AO85HwAxhEEDcn5JAM1OoPzO6ncDJ9RPBrRUMwSjOjcDlUPs+Qo9iQBWMjEB7EmZAbmNkPx04gcCtZRTBAeUswfyI0MDfvgE/jnyNQO+4NEAAr16/vIQGwHDOb781TbO/zEWvwJKgHsHYOCDB2kSqwCJsH77uSX0/r8MpwBXABsGjxUvBOXtOwVUPA8HbKDC/glqpQNK2x0CckhdAh/Y/wLwk28AO9gfBA7UFwaLLycCrnR7Ap7epP5lpNEB8sQFA6tPCPwpWTUA7Br1AFK7iQC8VxUCixJhAgHaDQJj8Y0Cc4iJAVu4AQHWSPEAHtoVA2ntlQBueuT8ylVs/kppqQN7I5kDMrtdA98SMP/9oq8DyOebAB41XwC5wHEC2NMdAnXnjQEyO00Afm71AdjCjQHVxiUCkwIpAgkGtQFR6wkBcLpFAPTltP1JGJ8Dj5o7A3WytwGZ358DxoxrBigcjwWYn58CY2yvAw0LhvXsD1L6xkGS/EUeDPzwlh0A9yqtApB5aQGUIbD/wVh8/dq8BQMVuMUDJJA1A7xjqP3bfFECJsgpA4sdPPr898L+C4se/D/r2PgGeCj/6/FPAxFQBwVAVD8EqeZfA0ESJPyWclUAA0LJA6uSwQApOqEBfQIJAN9j3P9n9Gj+uR+8/mVmrQNSBCEHp2gtBI4umQAc9zb5xpKLACCvZwAW6wMDeIZ7Ap5CPwGtKS8DLkNA+5oWSQC90tkDG7C9AvAV+v+IIA8ByWam/adAfwPdcycBtHhDBL3X4wLZym8BOuY3ADwLAwNeblMCPk9k/U7YAQcNr/UAwCts/fCFbwINwA8Bc72hAmO3sQG6bxECotdQ/YsBVwBNOAMGb2j3B98RRwaFXKcE30cPAMiRQwGIRZ8AAZ7rADJH7wP7HDsGMpgvB58PSwNKeJ8CguHA/tAiwP9DTp79i4HjAPWpDwBg1vT8lReNABDUqQcaJI0GCEsdAfuzEP1yggz5/2YZAHBQqQY+/aEEePmNBMfRJQXGQTUGgfVFBc78PQfdT1j7+3NHAcXzKwET6DL+7h3JAsJEuQHPGLr/Gbay/k0mHP0yHDEAggV6/FRzAwH4vDsFzpwDBbJi8wAPwscBbYfXAUZYiwbE4JcEUh9zAnk1uv7f5mkCc2f5AeZ/4QPwpqEAfVOw/YDSMv51g9r+tGB0/PWuuQOoQD0EnIANBcM2TQBwcJ0CVZIdA4x3WQOPcykBxGnNA6wI9QOwgpEC8Td5AnJumQAbB3j+VFGs/3AVPQNBEj0AoLfo/w+StvzqBk783idA/FSwAQDaLoL/YMC3APcoiQIOHMEGQ6F5B6T/7QCQXGr/jxC/AvpD4P5RmxUDxMo9AFd00vwH9Z8CevUnAxEBcwG7r7MCKTkfB1oxfwXJGNMGcXgTBXHQJwZPwOMH3ZVvBO2pPwWYOJcF69v7AbT7dwPX51cDil9HAIJDDwFcUnsA6gRvAYrC0P7qYqEBCJudAzGTQQBNijUBU4UFAmSlBQC3hP0A3KbM/euWiv3WxLMDMrr2/xstsP1OU3D+X/549tVXuv8E30b9X2+c+aDHgP5I6KT8aQLS/WFkDwJJrmr8ldau/b4CDwDUO+MDm/grBE6GwwHCfCr/8N0JAKBWTQCiGwkCXigpBWGAqQXklF0FpkKRApF+SP+pESj8Z0nNATFXTQNznukAaIKo/EQWMwExPBcGeZQ7BJZXCwBhVub//gQ5AV3shQJ+a3b6bZWbA4qdtwGNdB78BrEdA7suRQH1PdUAHDi1A52rwP2gi4T4AgArAgK+dwLhd2cDulgXBPyorwWZHTsH3G0PBkDj3wOOVLsAu0MO/GNSHwBc/wMAo7R7ALCWTQIfFCkHomadAaT5YwCXtJ8GXfznBqZr1wKDILsBWPUE/rUpPQFJWwEC00A9BshUvQbFYMkH/9CBB87oHQWKf1kDU4ZpAr5VlQAHtf0DBX8RAENEEQeyDAkFmv55ADj4UP5Ag/L8qOpO/CzPyP6kLlkCnD7lAGqixQEN7nUAF1HhAZIrvP3IKFb93baq/+IKdPyNxskCM0vBAVGqHQLx1G8A/dunAmIPjwDy8acAcvJO/udygv4bY67+R3HC/3NeHvZhNB8CR3NPApgsVwUZk6MAxpzfAubx+v8v/KcAd6XXAMvWiv21WKED0zCJAnfEnwBzb9cDw1N/AzN1Bv4FVu0DdzwtBtJUCQY2IyUCJYHtAhjiDPzKmZL84Vuc+fGmRQB6+5EDuuo5AlIcRwKEd8cBNJOTA8ZMUwOWh6D8R9sM/HTkhwDgv1cBAy/3AMgzNwOHDksBVWJzA2vLzwFMhMMGNKE3BBQNBwdOpE8FE8bLA+g4jwBL0mb/oCNK/JmMUwHwBg7/vWCxA/BfKQM9F0kBPrkRAqrGBv0ERG8A3Gp+/H2MQvupzHL+enpq/GXNePpR2ZEBmFtJAXrHjQGKZmUAhjuw+LYqJwFrT4MDWpqrA9KwvP1gA60C90SBBng30QMrCUUCguGs/ZPuOP+/Hlj9Md5q/QgeqwNw7BcHfzgPBUm6zwCYiPsCTSCzAGqeawIFD18AaQKTAI9sAP/el4UDNVChBmd0cQbri4UCWspNAyDYuQNFRUT8ME7W+QfHMPvCGA0CZysQ/7Y0cwPuz3cCFQ+/Aa6tIwO94K0DC3cJAbyjFQPqshEDQk48/HCoKwG5qhcAiLWbAvjDPv7V1mr/hCUjAjCKIwBlz2b9uhBlAsa4wQIyZ8r+ozcTAHCuHwKs9G0CEfNBAaFJ4QPNd2b/hWXnAVyrvv4R8WL6yjNa/RsVMwH47E7+BFKZAR/4MQROg7kA0AHpAEqMPQA+KI0CQQO0/tAhKvwJ6LMD3U+S/E2FIvgBg3L/zf8jAzH4RwaA50MCq4Gy/P+arP2xnKcDy8QzBVDImwWhBqsCpwuA/zQSZQFvSHEA32r6/PrhOwNZWKsD8Z/C/oSe1vwxxjT4OTHBAHRncQG8g7kBWndBArKPnQN+7IEFrqzJBwcDoQOBtEj+E3j7AD0tAvyzzWkBNpI1AY04rQFSSTkC0XAVBfHxaQcqWV0FHpgBBdv9PQDKUV0DvONJA3oYHQS5n90CPGb9A9NtgQO2cub9EtQnBeGtTwbddKsEnYCPAR4GAQEgPhEDvOF292CAtwMx9nr+4zes/eedEQLHw7T+6SUq+WZXYv3gJ7L8McaY+JAilQAAcKUHxxkxB/LwgQXEcmkApC+U/VNFhQF6FCkE1yVtBcqGAQaH2cEFRuj9BXmMTQcPPCEHoThhBcyMYQcMCz0C7Frs/HCoFwJcf3r/RIto/L+WoQNcSy0BpYIBALm4qv9/ensAitL7AXB5UwDmFBr9+DNK/lBbBwBSe/8DYcEHANozHQAM7R0EETjxBtezvQJFdnUDZXpZAxR5wQB/jqD/umj0/ZFyDQG8H+0AvTMdA1/LMvzkpJ8HgE2/BIilnwXGPOMGhV/3A9KxywCCwRj4DaUFAa+upQEnIC0HRREhBg99KQe0d3UBlqJK/cfShwIS9R8ClLAO+CBtMv+Y+a8AFo3LAPCxkPbPaaEDoOkRAiUElv/ANhMCo/szAqDEIwVoDGcGAP9rAoMkKvx/0hEANQDRAbdYQwDr7icDEAhO/0t59QE4wJUCUZ6bA57NUwVXcfMHUHUHB38CrwGvJeD8lzKRA/DHSQGwPwEC6MrJAGTLUQCZ68UARJaZAIAEPv5bwq8CBHZzA3nE+PlVAmEA8xKRA6eYVQB5nIb9+bC3AtN+awNQi5sBjIgfBceP8wEf70cCzMq3AXAeBwMV+/b+Qj+i+XctSv3jp8L97FBO/90V2QF17/0C6Uf9APgiHQG1WPj/7Oj4+s2p4P799Cb2G2V7A1lzkwKyPB8E8VNLAQs4OwI8jEEDHuHFAnNOAP5t1S8BLB2/Ae7IVP3tqmUDffllAFC8RwKGurMBx+znA9pc9vZJbVcCo8DHBDhRywf+9MsEydYTAldT0vg1PGT9jVYlA8tEmQYvcQEGR/qxAjadUwGcDpsBns3m+GYI3QCaCSb/E+K/Ain5CwL4Yt0CGgDxBmbMaQWUoZECBxB8/WTcHQFhxhED2VpNA0xWiQOOkvUBW1odAEuOyv3OX08CVO6jAa3kwQEmUKUEiE0BByvPwQORTHEBfmNQ+BXSAP5uE/T9lyNk/46Uqv1X5mcCqcQPB+bDowCegm7+ad7tALvIJQYSVwUCEHPo/1XgpvG3FK74mAnC/BZIywGTcecBmBlXAC5QgwC2yQ8AXB4vAek2MwH0fH8A/xo49c2buP4D3OUCF+4RAzqHAQJ6l9UCqAPZAd+SqQLpp5T/1KH6+IU6WP/bHnEDUYutAg//LQE7gcUC4vUpAA/CrQKOA7UAo1spAEqQsQGrNAr+OlcK/AN5Zv79OND9mhkpA6Y68QOrr2kB01JlAWgTNPwl5lT6IVLo/iVE1QIKxPEA/pU5ACPuqQFlV/EAIrPhAeY+SQBxarz+n1w8/UjhePwfOkL4lNiLA7zg5wDarOr3uG2pAeZioQPJImUDNM4xAk7CfQOlPrkCXRpdAYPRfQJ1BOkCuR0JAM9NUQAA/akAyNntA5wtOQGa3YD9SmPG/24g5wCl8AMBz99u/iLJuwLCCvsBcf5jAtoQcPda1kEC41rJAn8SfQDHo1kDhXjJBQcxgQYgXPEGojrRAyJgOPj4nJcDz1YHAMMu7wPoW08D9tnHAb1EIQBFe7UAP2g5BarXdQFK3bECe3tg+c3dLwBZq0MCE1ObAt7FzwArGsz8cumtAsS4uP55WmcAPs/PABdS2wKmC3L8cPCc/N0lfP5YhpT/h+k9Aaf6ZQON1P0CutxvATN4CwRPlJ8Gs2wbB+JuGwF1Lfr9KDAe/I8kRwL89h8CmgZHAZDtDwLfxl79M5gK/q6+bvxaaF8ABfFHAQs96wEExgsCkzjjA76devv8iG0BCTVJAUN0wQGaFQEDyCJJAdOOUQD2Kxz6VJNPA9p8pwRRl/MDcd7S/fT/qPxSu9b8wUxbBgO5ewZ+CQMEq+MHAvfKovy5wl7/Km5fAzVADwS6sB8HsLrnA5h5OwCm8V8Bi563AMhzEwLBiZ8CqYCQ+tBfUP2DlQb7VmDzAumhtwJs2DMC90ta+5h1Fvqfo0r+0iHbALKyzwKIzs8CvczbA+5ruP7/Ot0BH+8NAYiFNQHzQD707cH2/xtxFvIrfFz8eFom+4seXv9zXrL6t2PA/YjBNQGdzIUAXxtA/pipCQGQaw0B82dZABJb6P8mlq8Dz6QfBAymAwJ0wckBCZulAc8+NQDf4cj/7GklATIYdQdEGXUEOKipBQ1xuQPf1DL/jpRe/3SSMvTHoxL8CSirAGlGSvMxGqkDf4AZBhdrLQN+Arz8L1RjA5yxlwBjGgsCZOa3Ap+DPwC1hsMCPcznA4mfHvwhbdMBYUQbBTJ0twRBR+MAar0i/eciBQMbtD0AoHoLAIxkAwZhMsMBTdAI+Lh8YQEzmQr8h8J7ACiiuwFPVEsAsNIo/pO9EQC+ln0Dx6/RA/pwcQf/UJ0F8gTJBBQNSQfA6bUGI91pBoHAmQTb4CkHihx9BmCssQeoM4kBDi3Q9Y26gwMPspsASNDXAnxrMv3jKFcAEdmrA8TOdwJEcxsAXb8nAwahcwGZGuD/j5JFAdKVgQNO8ET41fhzAI1KHwHpE5sAFgCvBSFczwdhg7MB1kkrAAG88wFuis8AB3MXAylJBwNV4Zb4yJM2/AfWfwJWUo8ARNha/uWuWQF1t6UBQEwBBGdoMQbj6B0FLsY1AUqgQwD4pw8DxElTArxVSQDuu3kAj2oNAOcUWwNjY0MCpW6bAr9QKv9C0CkClfRG/fiPcwNP5KcE9a+PAltLVP08bBEE8HeFA8dKAvo8D4MBugw/B6f7uwFANtsDSH4rAaQ4TwK3Ynb4wmSK/hxZRwP7bjcAovj+/6Q7EQP7KK0HPEhtBU3WdQHZ+Tj8obf6+mncoPcVPfT/EUQpA3TNfQOBsdEC+QAtA/KmLvgTWVr+MKs0/wq2eQCEHw0A8VItA9pf+PxElcD/rUSc+CkY3wMufBsGIg1jBBYt0wYAbX8GI4j7BamAkwVoL+8CMYojAns3Gv2Pdqb+YLL6/r6XSPxI68EARPiFB6juOQDK9z8B/OGPBafdXwUY17MBQzBbAWeaHv70Dqr+lHYS/Z/NZv0pq3L+8hQnA5/v5vCOpeECjQs1AHNq6QL0BeUCWoVhAIiWfQCSg20C34d9A/B+dQBpPB0Az85s/Vjx4QLrtCUEKEDZBYvUZQejZtEA3IIFAcP6wQO2MuEBE2rQ/7/mIwMT5nsBCPlc+AV2ZQIrvQEAHLzvANR3BwCwzWcAe560/kJiDQFWfpkBSptJAxgzfQIbIWUC4Pk/A1Sj3wOB908CRrhzAhskgvnolUb9Mtam/x7oQPzRgXUB3jZ9A4XGhQH4knkCxV5RAxS4uQEzXib+erZ3ATvDYwJ8Uy8AMuZzAX6hywPtKYMAl1VzA5XAdwCbCD750k/I/iHSKP01UQcAT4O/AEw0RwZw6+MB67sPA092lwHp1WsAgwfm+J4/zPiwDRsCSyALBnk0FwQCAyL+mQ9ZAOWEgQVxbBUERvdBAS0DlQMEn/UAQCMxAvXGIQJ7dlEAiPOdAabsNQYTwAEFZbcZAnq6MQEkO9T+dr6m/ZkZJwH9o+r9oIrM+knpCPz8k8r5MJgC/v4ySPw68tT8GUIu/ucszwLlr7z0pO6xAjuXPQP7Dwj/O92fADs4XwPa2jUDJfSJBym4pQVdy6kANz2BAkA8yvsnEesAn0MTAvIyswI9SV8ASxEjAdOSGwMTwGsAGiYVA+zI4QQ6GXUFhGihBuB7FQFMFlUDsuKBAkoyFQLT3yz/dpJa+3Mb0Pt9OTEBw3qxAxV+gQPlPyz8iHUjAB+a4wJk5bMAaQR9A09QNQe7nOUGpqyJBEureQKRHnED1GKNA7mrVQMsg50C0aJNADn5Wv6BRvMBXIvTAR7ngwDhu78BcYxnBFt0YwZ2gmsBvgWk/cWr+P7WVAL83+ss/cLlKQaP0zEEE+edBdKemQeaFLUHz/wFB+QwuQbfJMkGz+tBAuqkBQC3B2z/h6kVAAqv9PyzDT7/cpqS/LUGRP1z+JEAdyaE+2D9ywERiy8BCXdDAtc6owK3JSsDjpRG/nl5wPyLbWz7gHHO/KdyTPtFwUEDcl3xAlz9zP+Acwr/HiYY/I8HdQKKbI0FFlgxBO57OQPCd2EBaMwFBqDXpQCQ/skBph8xAdDsQQUGBBUGYHRJADxOPwHFrzMCRfYjAQq5NwPj5nsDIPsPA0UqBwM3qgL8DCVa+ScyKv/Ofkr/tTSC/nxrgvydvfsAXeHfAo7BQv2jREz+BBGHAIlEdwWSWMMEQeJTA1vWBQIcvBkFPxt9AaxpNQI2orj4g0u86rchJQCoYGEHgoHtBTp6JQayQT0EL0+ZAHaGPQPxJnUBF1rFAYUurQDWHyUAsSx1Bi6tjQY4Ug0FXP2xBbv4eQQJaaEBiX9C/Vq1XwDe4wL92j04/E+HSPv6S9b/UiSjAtaYBv3Lq1T+pgq8/ldS5vOHpEz4lZJk/GeLoPcUuV8A+F7bAx9GLwN4ge79TtgNA52yhQOjACUEgJR9BKdKzQJYSA8C1RbnAGGUYwEwFL0De8i9ABnCnvxW7N8ChRUa86dX5P+VhWb+2G47AEwArwOcsfEAP1hZBnp4tQW9QK0EQwS5BN1YbQVBUzkBi4KFAJfYHQRkeUEFKy05Bq+EaQcYvIUH36HNBYzKQQUTAaUGzV01BSqaxQSR4G0JzgkNC//Y7QpkKL0JevEhCzzl+Qhc8m0LK18xC5z0gQ8oCf0MHVrBDLeLIQ6FWvEOHR5ZDINpkQwatU0MGpoND2LSwQyXA00OKptNDAT6tQ6jeakO60w5DDO28Qm1il0IWAX1Chj9NQtx1OkIi9EBCLzk0Qrq1AkK0/KtBMuqxQTko80Gy7gNCz/rdQSlu1EFJthhCVAFhQtvcjkLk9bdCrhcOQ+draUOTBqpDvyDMQwXBxkOmxJ1D8gFVQ8lPDUNkouJCMg7QQpyjrEKRnnFChzU5Qoa9WEK/s49CeHukQoDTqEJO/rdChfPrQqI2KUM/XHlDLEavQwxa20PX6+hDT5vQQxHWq0PWTqNDEiTHQ2fL+0OgsglEibH4Q5oGvkOUgYVDlP1DQx38H0Mi2wdDJAzeQp2RrULs9YxC7eKIQqM5nUL1Oa5CiDKfQh9kbkJn6DxCGRpVQpv5f0JvhYJCGxCaQr/qDUOxyoVDFsrEQ/bS2UOzFbdDWu9vQ4ajCUOhkrxCuxuvQlKapEKHFYpCAFJvQohOfUItMpVCatSnQuPdrEKHdKZCFMibQhq8kUI6/4VCpg9oQi22RUKo9kpCLyiCQt22oUKvJ69CCpLKQmwaHkMjnoVDLX+8QxpGzEPkVaZDTapKQ7Fcy0L7T4FChEh6Qqh9XEK+SBVClxfgQckc/kGepQFCbNykQbgPDUEnWUNBjYTUQfm4DELbtPtBQzK+QQCUnUFUJ4NB75EWQWuZEEBV8HY/drCBQIhkoUDiqDpAkZ5PQCsmCUHNP15BvK9gQXN6K0HgbAdBscDuQDdQn0DOd+0/22jwP5Y6l0CEHKNAulp6P7OZ9r8DZwRAaI0YQSPmOkHtJMxAA2eeP7exVEBbPSFBYuhVQeNqHUFUY2ZA9bl6vRuebj2ptApAHdGLQES5pkBOsH1AeZkMQJxTS0BSf/VAn7c7QUBiMEHKo85AYKYyQPur/D8Ab5c/N/rOvybTZsA+KKW/+GJcQFcUokDc19o/lRQtwK+rh8BU8WTAN+pQwDfJSMDesaW/gHgAQHmvlEA0iMVAduj0QNON+kCJ4VlAdPWcwGayIcGaF9DA6RYPQE2a3kA8NZlA868XQIVCtkAneTNBDRcyQQTFmkDMzMG+duDkvXjrlj+5mxfA7lMKwb3eI8EnCKHAZ8Q3P9FAKj8StHzAv/XgwFkersDnTKi/5r3/PzQwT0A58yxAF3ehP/RbMj8DqDJAt8DWQKyQDkF00+ZACfpsQPV52j+aCH4/Xpq0v1DjtsAwE/nAy2GSwIU6hD/aPFZAOaNoP6RQBcCXzrG/EIklQGrc0EDF5gdBmscMQRbh/UChlbxACRlbQCIsAEArdvo/mlfxP9N8Nj+dUSu/uK8lv6fXbz9YmC5A6nRcQNq7K0BB8T8//zKRvyDSYL+YTCZAJzjpQJpzF0HPbftA9TGgQAJ7WUBSh+U/xxkcwCSsAsHDpCrBj2r3wMGZSMAFQwfAYQOjwIdDAsGj/gnBwenywI/h0sCdUarAE/BwwCKLdsC0WNDA4hANwZiU7MCWwHzAwPppwPMm6cD8ew7BwJKAwI/zQUByYoFAhNznv8Ud18B+jKXA8QOwv5q3GcBbyOnAVygGwaD5KcC5zGBAM1NXQH7Mar9vH+6/XA4gQB5tx0C5VIFAS0gAwFlOxMC7TsTAU/SFwBcIGsDWxXu/OGdqvpcugb9Jfg7A9CxPvyzUc0AFuuZAAZyTQAAgMMD/egbB3GX5wA8LI8Ag8C1ADlWsQONWrkD63GRA1EmSP4eWaD+XJ49AYNgNQUkYC0F/WUZAOtL2vxIUD79iyKRApkH1QFEKdEA+956/ouWYv9BkSUBy4LJAU2VCQMy9pr+XH13AOK6BwLoIw8CptxbB4CQowU+d9cD+s3DAhToewIw6a8BWBYDAXZy4v2IPFUAVxIpAi2xkQGlPoT8hf4O/7P4ZwPtKCcC6WrU+Bz6IQPC010ByKaVArwOpPqqBT8B79Mu/zN2CQGD9A0FDhORAw3NZQJl5O0C01+tAEsw4QQMYG0GjUS5AzB4ywMg3J8C4HiU/308IQLKMqj+Pwtk/ctmWQKgk80CHhfdAtNjQQOxX1kB0ve9AAW2zQAYwPT+BdTzA++oMwCVkOT/VuJk/c2a5v2QcYcB93S/APtnOv8NiU8CXts/Aeu7VwNwXCMDHSH9AjwLyQNSZ/EBQk91AoZ+6QLG4hUCrbeo/fGFUvgQFpb8k5wXA96VWwEznj8AjsozAEGdEwG3F5r8dyeq/sYBfwP8BysCHbRHBd2YfweB79sBa9FzAKjqOvrbzw71xm8W/mmjmvz55FL6/LLw/fS65PxdIQz+sfLE/TBVdQLWuqkB5icZAvJzkQMQoEkFO3S9BT+4kQUuoyUAmcXk/yKcvwDmUbMAZ4U7A9YlcwCsumMDf0KnAb1FDwFuAvz+4xaZAm2S3QNHajUCpqplAjm3zQFANE0G5/LlA4C2Yv6hVzcB7YtbAUn6QwMlFh8CCUs/ARScDweu57sC7P77Afba6wDBryMD3JZTApvknv3IIM0BjjU5AOeW1P9BEjz7WhdI/FTWfQJVPBkHEyCFBngYVQfQ72kA1r5tAliGnQHkY5UBD7P5AH1y8QJrm7z+QQO+/8y6HwJKcp8B065fAggEbwBkRaT/pV2FAb7GfQPme3UAHzyZBQl1bQX4EW0HBRRlB5wplQP1mAsA3qNrAm5UrwYBORsHaPi3BAivuwLP6lcD+gi3AW6DnPolynEDTi+ZAX2CUQPAWLb+RDnvA3OdwwBLScMDAUuDAUY45wUCHUsFzFijBZSnSwMDziMBtpnXAlJaFwG22lsCRno7A6Hm/vyBSjECS4BhBsTQbQYQeqUAucL4/eInpPwBffkDZrWZAMiYNP9vour+y3RS/8LRTP/mPyT4MsRa/7lpKPtal2D/gHDw/Y+0twPfkmcB/OkzAmjcPv26SQr9GdUnAnRBrwAZBhr9Sdqk/h9YSP+N0mr/M7gW+45RMQJxTY0AwOxDAIg0swTQ8c8HGRUjB3Yy0wH0/Xj7kwg1AduBoP32/zr8M0mzA0yyawMx2qcBAA7LAINGxwMdhnMACe1bAe/JJv8hWWUAZOhdBm/R3QVERjkH1ZGNBKOX3QD0pe0Ahj59A2cbwQHVJ5ED1in1A23nVP52Axz99fwU/wzyFwGA8IsEKI0XBcH0RwVdadcC+nwC+nd8OQOv6pkCdnwVB6qQLQfFSo0AjuQw+l44GwCzUAj3FXpdAPmMIQcc6C0H6tKVA/yGMP3ecNT83eKJAgNYeQeglF0EUTy1AUvaewHnQ+8ACGr3AdBRgwC9tXsADV4nA6FhXwNVnS786QdE/D0plQLWGwUBGtQhB4bkLQUNkt0DoiApAEAe7P+C8dECkF8hAMcDGQAVyeUDYcHM/7ku8v/w4K8AbHQLAQBPxvRQu/D54KiLAPeH7wME7LsE6MwfB880lwNcyyz98oaE/Azj3v+M9l8CJ+bPAPCycwPypIMACq/Q//I/tQETJMUEavSZBZu64QJ7egT40H1bAYaqQwEEIiMCVsznAmZlLPsOboUD6gRpBtP80QU83FkF0s8dALWGaQJbgtkDbuORAtCD5QEqHA0EssBFBPxIQQbDSvUB554Q/TsCiv1D80j8jKtRAip/2QOuCUUBLiNq/BYPYv9q8L0DTpcBAGreWQO5rqz+wYdA+f5krQNW3pkAljrxAH1OyQP/gqEDaW29AfGHdvu3Mo8D2frTAz9VUvrWM20BDawtBWTcvQCBY2sA3zE7BjqQ+wWx4vsCDL5W+69GaP4JCxr/sjrvAUgsOwR5dGcEBnQ3B720AweZO88BPl+HAyQS6wL8OjsBv4ZLA/CHxwCx0Q8HQRHDBHNdFwSjWiMDBgJtAjIobQcBnCUEF24hAThE/P1M0Fr9EeoO/H/MJwNc7isAUTufAQyQpwSUVVsEwf1zBSPMqwbgetMDQE/C/as2hv5YiI8AggknASL/yv/8Q0T7A2h5ApspmQIaIW0CRXu4/glH3vtZkI8BRWoPAFyC+wO5vAcFTyQbBywGVwF/W+j+0SMlA0MR+QL9scsAZtzLBKMFVwc2GK8EmY+TAqgGowGvjhMCSa7q/wsVVQL7e/UA5lBRBNiPJQCegBD85FKbAczYMwViFGME1FfDABw04wB1oT0CeHQVB3JMdQfdE+EBWpZlAgbN8QAYJt0D6SAZBcLohQYqfHkFUG+9AcqlgQAUSPD+gmAZAM4rSQCaGAkF2fvU/xNwOwUGgbsE6vivByTTVv/NuNECKfe4+8iAJwGxnAz/njKlA3auqQGDlUDrP5X/A6Cq/v0obnUCEPQ5BsJL8QCoog0CLbOm9CjCFwHbn38DuA8/AS8ggwIS8vD/GvCNABXL/P0J/KEC7tnNAl+AKQM2MEsBAa5bAYfLvv8JlEUB80Jc/ftyuwNg3L8HAKh7BBCWHwKnTBD/k4wJAoWfIP5TlAL+8zZ/AmCkkwSghQsFf3xXBJcXAwJ0Jt8AM0bvA0yvEv0QQwUCi8xdBIQ6uQHxhD76zaqY+L8SxQNth9kBRgYJA6SZ5P7i+cECBDARBJtvRQG7Sab8hbqjAJEjBv/Eqh0AFckZAqJWPwL7QIMGNQwvB2iqQwAQVQ8By6lnAv+x1v3mYjECRPfFAC0WvQO38oj9Y13m/RxL6vz3jnsAF5xnB3sU0wST+68AVfYy/7ooTQLDB3T/yQRE///DpP8KtnkBhOu1AkfTyQIkaskBXjBJAp6g+v8oS8r8OXDG/e+OmPwWUB0As1N0/UVr2P8ydYEBNTJxAkruCQOgKwz96lPK+k+kjv07RJ74qqWC/4dtBwM+GrsB1wefAbRIFwWv/CsFg/QPB7FDzwG8AAsGRCSbBVFVMwXWeSsHE1BDBk7lwwIFzZD78B6I/LbJ2vi0BRsBClsnAI54MwTe4EMH6HMPAMJuGv2lgSEC6coRA1tQiQJiMfz+A6JE/AM/3P/6Uvj/+Qza+yiOYv1OFHr+vAwc9btJ6v37cNsCzmkPAWKhhv6CYnz9xrHc/OCcyv6OBOb+nqL0/8RI5QHGsVj/IyETA6ImSwLyU87/4YgtABRN1QObvIEBTNIA/ytLeP6gVi0B4KdBAvDPKQOcLYEC+30q/otOSwNJOwsAhyJvAAkogwCHfj79IH8S/zhgswB0oQ8DUOgXA1bgQvwUSyD2A15O/5fGAwM6AzcBkJLfASgrCv3eNUUCh1p5AjKpDQH57PT9rK4o/64JvQFqkyUC6GfhAA5gPQeJvHUFrRgJBUjc0QMdaR8DprqDAXJ8KwHaAlj8F9HU/0YDUv3edBcBF9ts/hRPYQLdcC0Eh/tZAMItaQHhanj+ZKvi9cioswLRn8MAgtE/B+s11wVQZN8EeVv6/kjPnQMFxFkEf01FAc5edwNoq8sCBhWzAkrqxPp4emL/jFdPA51sTwafgtsDWVp8+ULxdQAXCOECG+PE/YjAdQJnpJ0DqBPK9zBaYwJdX88DHYtPASM9OwDf4dr7Eoow/4riDP0RpQL4M0xfAPkeKwBp4gcAPC12/CmZUQGlXsUAkMJBAGHWoP9GiCsDsB5vAoDHCwDcQm8DPJii/3pqaQHB1/0AxUMZANS84P31/hsCUhajAiAM6wNcSVr3cF6M/r5SxPyKsnz9TNA0/nMLTv1lunsBEIunAHKPkwMPMqsAfpH3AgPd3wEIvd8AVvBzA5/sUPgjbEECYzS1AW1H2P+afmj8Ie7A/R5MMQKEmOEABnDVAKN8CQFsxbT/Y8CA9z9V+vi2yCT624ng/yPbNP1PFXD908xHA40zmwO35L8EeDSXBnRmPwEW3UEDaEwJBlGX5QMLmbkBj7jy/DNFFwJCwGcBDHH0/FKesQMoi/kDa5M9ApooLQLDyir+BRB2/qAb2P+cMJkDl4ao+pD/Kv7G//Dx+i2BAX0Z1QOM0lb+MGvbAlOcgwYZY38C5nCTAn/qvvypIcsDg1djA+Zj6wLbT3sBIeKvAit1jwPtaxL8ep8g+GYLDP+GJwD+1Faw+vhD5v12cnMBWnNvAu4a2wKb5jL/4s4ZACdHRQOxfnECEbcs/VTDvvsarhL/hCQDAZ4uIwGIYycACA8DAnKNfwHvUVr8BPNg+C6RPPyrJ1T8Dt0NAip5lQJTFEkCZu5a4c9fMv36bAsAeFizAXBedwALh+sDxTwvBOYW8wJyir78VzF4/HFoevwjbJsC//TC/lUSjQEBsGUEY4gFBtLcCQGrdNMDBBzTAWZejPnNGPUAHVotAQJO8QPq13kAyPpdA05yLv2rUu8AK1pzAoUX3Pjexh0CVg0dAu5YKPmHDCr/BKL0++aBav/RcisAuaLHApB/+v5SHH0D81xhA9vf5v0CSmsCnGD/AHcnbPrsniT8eFiO+0SKbP35cyEBixSpBXeQlQdU20UBtBF9AqsBMQBUdhkCkyJdAPlmZQDCijEDvty1ArItgvmZ2FcAMYuW/ROnGPi1hzD8OLY0/Nd7zPvgTHD8qKeU+0ZH/vs/3x77zbhRAQva1QNjvw0CPI1ZAYrCTP2VoIkBVR8FAkTIFQSJVCUHFmgNBy4jrQPLBkkD5fuY+2wj7v9Keub84Vpu/SI+IwFCL/sAYpNXAQBNIvupkk0CSmhBA4KxzwAAvsMBxG9C+8Ia7QD9m8ED3VKFAU5YHQFpTwb7mvWrAX9DIwO0+ksBlyKA/tYa4QDU3pEA1zSVApop1QAExCkGnyDJBzXwNQcIezkBIeBVBoTV5QRRxkkGDn21BiLcUQbBiu0BGJWxA8JbNPtjgFsDQMyW/GBSpQOJIIkEL/SRBIaoGQdi3EUFZCUNB1+dNQTCKB0EcSwpAQBN/v8X+Mz7bSSRANS5GQKNy2j+itFY+jzGwvhZZ/74rJ56/R8IlwJ2vWcAHLxnAg0DmPrrYeUB2sORADUQqQZYFZkGaRH5BDfdDQcT4lEBTRYW/kb4PvzKWXUBE8qFAUqhQQHcNS0D5wPdA3GFHQZ/HPEEUggFBOIoLQb8wcEFnL6NBQj6uQTmB0EFpVh1CKPJbQi0hgEI7d5xCuRoAQxeDYUPL0aVDmV+9Q1IWpkNnTGFDwW/9Ql7+mULVj4BCGiRhQjA/IkLz4tdBqzq2Qa3up0FVbGRBMEntQIToDEGBMH5BdQeOQTwsK0EwqkRAJaQ3QO3l20DYiM9Afa62PtQZj8BPbzfAKdsXQPavvEBxk9hA77DnQB5G8UCWSrdAl5/yP5c/i78Zos6/Avq6vwJLMcDcfqHAlrLUwNRa7sDMvf7Ak8DhwMbbU8BbYtA/oVZ6QBpPJEBI/5U/JYUuQK2hoEAHX3hAZvcAvgvV+b/baN0+haoYQD5XjL9WrPjAIAAnwVJ+ysDB1yO/Eba2PrKtTcDph8zA4z7HwJNpfcDloaS/mcrmPzBaj0BQXG1AnCLqvyXJAcG9AxXBpZycwK42lr7+sn0+D2uOv/P9oj4RrZlAkN8CQfdIBEHMVfhAbdkXQdJTOkFtxCZBFxjDQKiERkAelmtACsiNQJfOiT/9RqXAbWILwU+n18D/8iHAuM1Iv5l51r8s9Mu/jiSMP/2mXUA9GfY/+7s4wFIO0cB+pLbAsXC/v6cYGUCbtWxAn9pSQAVTTkBNY39AbKiIQPreQ0A6Eq8/mXuPP4dGIUDm7VpAGnEHQO7rOD58wZE/36e6QA6MJUFyoR5Bn8uRQLw0Lb8pvLi/+eCbP1tSN0C62pM/6BoSwCu+osCJ2OHALgoOwU/2GcEnGfbAn7t1wDphlb+W0p2/7+fdv8BK+T4lPZtA8tnnQHtCoED1SnU+vIUvwEblEsB80A+/jnWBPEVHBr0wGf8/xsTuQGBpZEHTTZFBt1uAQVbtCUHuWmo9hpCjwDMcqsDuuh3AsGEaP21WJECOdVRAxBATQJSWmL+krrjA0eD3wBrBkcBcHv8/vJ3nQJwOB0GEhdxA8aqlQOKmfUBb0B9ADFGCPzZrQz86suU/proqQGgCL0D+Q0ZAyC+IQJcni0A2fNE/rZgHwMkVTcDEgIu/SBAWP1461L4O7Si/wtWWQCfNY0FIgKBBqmuHQWvBCkF2TmhApDeiQC9MDkFIBCJBquAEQRu+r0DykAdATqEWwD89xsAXIMzAEeVKwBzrXL91MhzAhLWvwCRIrcCj4a6/42RcQNjX10CufxhBdHtKQUMAYEGwujZBdAPgQHZwrUBobQBBqzUwQUI+JUEHpcpAjMkLQI9TGr+pYinAWWZrwBC5AcD7aglAnNuwQJ52qUAAMC9AQxybP2czrD+m+Rw/OJYIwLR5hsDoaCTAedjSP1MVhUCpAh1APRnxv7ufscBaA87ANop8wGnvtj/u8uxAJ4slQfbfC0GE7cJAAcoCQWAghEE0u85BXpnoQdwOwUENJ3BBPPTmQLcwZUA/9nJA7tm5QGCU3ECVhKNAgQSWP49R6r+71ue/EvJwvtk92TuG+KK/iNTAvxV7sz5vQeA/1edlPoikKcD/0VXA3y/gv0/Pxr/6zIvAGLTMwN+/ScB93npA3TQIQWvZ40Bp3jlAbQVqP5q36j/oSCRA2AG9P7Q3lj2rLcq+fd+Av5dOH8A/VTfAp9eXvlg5NUAdOOI/FaSDwAKTE8EHN/7AvlC4v/nOeEB4O4dAUjcQQLO7JkD1crFA5HLgQOI3hkCPsXq/QHuIwGoMbsC1lYi/hJ4uP/vLQr30Oy3Aht+uwI58ysC+uIXAQXG9Pnhqn0CYdd5A+JOmQKZboj8v/fq/Z+Q6wKFGQMB/mZzALEsMwVk2LsFuY+3A3SSuPEAyiUAD5yy9dIAcwfV2eMEK6zvBI/k6wCrY3D9+LKu/QAPhwL1REMGVm+bAUHPCwA7G6sBueu7Aq95DwGpMdECpxABBsjz3QNrLukDpD7BABWK7QB0Ag0CtaXk+vfETwKBYob+4z7I/rrbQPwgs6r+xLsPAcpHtwOTLnsDR4JG/YkGAP2nvoD7P9wPA9miAwB/bgsDF/xfAKqmxvXvU2z/r0kFA4VuKQGtip0D/6opASL9aP6HGcsCf4tPAbd65wC88IcDgLYE+9UoYP8V+Rr8Cq+C/di+dv+0Nfrzn+3o+6/Gbv3mYbsA9a7rAObvHwB5Wj8C6aYq/5u4TQEciYkDsT7A/X5c8wDGvxMDWJK7A5n2ev/vLSEBuk5hAyrN8QA7tRkAQiE5AiWEkQFUwmr6xLlLA2X4YwNN8Q0AQCAVB5uIAQXu0I0DfABfA7Tz3v450H0CE7LlA6ImqQNs5O0DEQNE/VLIQQMK/gUCSk9lA0yskQei2RUHEmSRBdcmHQCUEx7+YKzPAzfsKPxZxlUDg5MBAR4J7QD81Yr0dCF/AuD58wDWvSL+TqERAkd1KQDJmaL9t1WfAaryMPPjR20CTBQdBxV4MQO/5gMAMUQrAM2SaQObV6ED7amFA1Mo6QIzWM0FoC55BQOOCQadQjEDtngk+daIcQWV8nUGiuZVBdyy6QZ6RfkKVqgxDd2pQQ4WCVUOwbxZDJdqHQtU9l0Hclk9BrO6uQZZvpkHY9ThB5bnqQBt1I0GhHUBBxDkaQXP3CEH63TdB/mBRQYEFEEHTPGpA21hrQE7Z8EAveAFB2wCEQDnkGEBB0dpA/DU6QSS0FEFkTAdAv+wivpHV0EDM7XJBz7qIQeNZQUF1Mc9AbqJ0QBjlFEAeVg8/zkhhPyxkpUBAZyVBEbEzQaCR4UByehZAi33SP5/LmUDvCQFB0Ov8QDE4ZUCrHyjA7dTawK4f0MDDFETANd4uvzljnL9HAde/CyTDPyIM2EB3qAlBmvexQMadNUA1L6xAWEwoQb7PNEHBCM1AWoMWQPd8ikC9QwpBU533QGtrQz9EgajAW6GdwDtOTr/oqLE/Id8dP47kHb6OZL++UzQ0wD7478C6tRPBe8KIwHN2SECmqZxA3eQ5v4Zw2sBuI9jAl04GwP+QHD99/4O/KhhHwELe/r+eXto+woZcvndEkMCtdAnB0MgRwRLi2MAkCJbAWc+WwJKzxcCqGeDAlJWpwDoBQL8EpZBAiCTeQBpvkkApeke/wxStwFQz8sD5+wjBKAoewciSK8FvdRXBevW2wJENwb9QTQ9ALy2xQK878EAsXcFAFH9TP6iVkcBMzrDA4zbLv3CuU0DrIrRApT29QGMt1EBTcAFBU+QHQbvu7ED+otZA/rrtQOwm9EBxfKJAQGRVP7CS6b9gtNK/hA3fvhlR3z7PRglAjsWuQDyM80Ay/aBAi6xwv1Knh8BiIbq/UghLQNleKkCpU27AuQsXwepEEcHHCZ7ApC9KwJL6qMDCfd3Av32XwECzn79TBWO/CudXwPb+hMAn8YO/ccwsQHB9OEB3nOg9x4nFv95x6b7bOSE/JNdrvy5vWsBZBzjAPhnBPz6QvUC8c8VA2poNQEwnAsCUtirA+HF0P6EVxECcAhBBJR3pQJhb/j9laErA5cCXwCmsKsCJsF09i31NP94Coz3M7nk+HtYDQNXGZEApyipAVFIjvhs+EsBNBPS/aJFfPqHn/j8uoBFATgDLP9toTz+vlDq+J58UwGvyuMC6pg/BdGgbwY4V8MDKMozAwHsrwIgUCsDsL5e+AQaGQA2EEUE71DBBwzwXQZXr0kBjnnpAY+4VPut5tMBZ2yrB3TwswXSlt8BFtpq+UifSP5vmuD9aEy5A7xewQM3aykBGdH5AwTnLPw784z8IewtAQxxrv9yPu8AV1dPAalyNv0VOpEDmvrxAp9cbQLMZfz98gF9AFw+gQIbYyT+u5mjAFRWmwCZDX8B/2G/AAiLswE9aFsGovcbAUjjsv1+IHcB7NN3A0BT7wGkOH8BQDCdAriVyPrs28MAFMEPBP6YnwSve7cCfmvrA44kMwRqfl8DeYj1AHg/OQDWvvz+2vNXABT8fwd/W1MBbgOG/q20lP64nyT/UqVpA/C+xQHnPsUBXSllAzP26P+YOjT9L93s/s2rXvnPGDsDqBQbAAU1vPyDQqEBXDgNBChf3QIVbd0CaKJi/GhCHwC+dXcAy5mC+plknQCDCb0BRqYpAgL+uQKgmw0CZ85hA0y0hQMWPDECmwZZAukLpQCZy10AvXGBAwDupP/ixOkAWGetAJSU3QSlUTEHN6ixBFHbVQIX6LEChh8M/Z1R3QKz75UDJjP5AlpC7QI5cmkDzVwlBiCN7QVUjoUHoAItBPrMSQTf6AkBV4ZQ/XVy8QDK9L0FLJzxBhiUEQdsYnECURrxAzyMyQQibgUGHDoVBB3k6QZm5aUCd55jAHn08weHFbMFPYi7BPdsTv3T/HUFb3EpByO/LQBaqC8CFE6DADo2qv98eLEBwHwhAnwudv9EACsCuVoo/LvalQOei0kBEebBA7lqSQJzLkkB/KGlAdLXNPU9WlcDbsefAmFS0wPMdvL+KzrE/aW/kPqgmPcBuvJvAm3YtwO/H/z/iWKVAKeOFQI9TpL2RLaPA4ygTwcJ6NsF9+yDBKqh2wMNUpEAmxzNBJUUfQUfhMUBkZILAwAO8wMkEUMCw8oA+luI0QAuUqUCEUgRBDLkmQRkGJEHPfwNBhbLCQGLPlkAjSl9AFYzePzeJXr5LiNG/ouQTwKIVJsD72jnAI5ldwFxfh8BZRprAGveawI3HkcCYjJXAdaqhwLZEh8Df4KO/tuQHQInwQkCAt5Y/U3SiPX7LSkDbyRFBjDVOQYqTOEHuUudAn4x/QKSvP0ABTilAQl8TQANpW0A5e9RAOoobQeGfIEE/ZPpAPheuQL80gUCSqzZAU8XhPwXkDECmkolA9UmcQPW5Lj82A9nA0j47wbivIsH+g4vA0m+uPsL1lD9T9Aq/h3YlwNTxjcAws8bA+oXnwPX54MDPVdHApUXZwPN12sCKt5rAo9Ktv7pJ5z4aQJK/eXhkwAXEMMBROtI/dMO0QNXItECkoAxAJzHXv8lNi8DE4cHA4WLLwMUdZsA5RAVAdgbdQP6c00CN6LA/BtFuwBqAd8CWsmI/Y+XHQBEjCEFyOPRA5Ju8QObVlkBv8GdAg977P0+eAT+yXSE/UNsKQKd4N0CyzE4/MXgtwBrwbMBjbo4+bezVQHTxHEEuztFAeqVQvvMNmMCZI5LAMSgUwI/x6r83OlzAHJuFwASVBsAstIc/K2X7P/dkIb9BCZnA9ifxwLSY7MCTEZzAR8PPv5JcKz/8OII/m0Swvu9HCsBmhU3A+Y9TwBzcScDkIlbAWnRpwBMBTcD6npK/sLE1QDbc/UDokD5BTqlBQcZU9ECzqmA/OUSAwHErlcBtlifAOlK/v6eISMCZwb7Adp/nwIb5zMCVA7PAikXawJrvFMH0IyPByc37wNqae8BWDqy/WLlav3o2Fb6FWkFA/CfwQOFjG0Fhif1AepaRQLcQS0BmzoBA5q16QPhCZD9mZiXA5r8awLVV5D8FI7xABgnBQFfcPUDvuMA+hjgAPqnCOD+Ejek+07zBPe8HnT9tZEJAkK8nQA5+nr9WDcDA8bwAwZpY1sB7rJLA22KEwKe3m8C3eJHAW6EawGq8iL7whV6++tz4vxmjKsDBOfu9tbaPQJNn30DCN4RAFI4owNA3AsH+aAnBrnawwGl/ccCq4LLAkaz3wBi0sMCpBJg/dvjpQOE5A0HgrJFAGTM+P2T7Sb/pZuq/XtqcwNAPEsHkTjDBxZoNwY9DmsC4rxbABfMPwIUbH8ABvMe/6bdVv9QJOMCj8vjAA6U/wQkeNMHMhqHAGz4hQNWwwUCT6GFAuewXwL9058B53wvBs4H3wC0ByMCf07LAF7/FwOGjAME0nSPB4XIlwer8xcB3HKg/5aD3QH3qDkGftKVAmB07PznFfr/TDVK/MLvhvy7Hj8C828jAnQeUwO4rG7/i9yVAkppxQLjnnUCiw/9AZFI5QVqYRUEcyBJB4zyZQH68KUCOFEdAlJVtQFgoPUBkmxBAnr5gQFkWt0COZLVAO9//P3avLMBuzJrAJSSCwDoxTsAtWobAAjKvwKmDk8AuTgLAPD0nv0jw279yCjXAfBBpv63pc0DsqwBB/OcRQXsU5EBA9F1AAc1pv7EHn8DNgtXA1feSwApGWr7T3UJAGTJqQFsSZ0B7tKpAe5YEQRnOH0Gs6xtBZzAUQbd9FEE6cvlAiHNKQMdKFsAiPI7AgHYMwHvDFD8Sgz0+ns4XwG+PTsDwJYq/uP6tP7eRqD+iBSy/J6ATwECzNsAx+FHAPfpwwIBXQ8AggRu/RnQFQLHeUECxbkBAbRYrQDllNkDCFTtAwsUWQBovnD8T8gu/jGpOwGIAycA7xAXBc+4PwXPqFMHYyx/B6BkZwQIizcC2U/+/07zbPGDUnL/fHgbAVKMUPy7YikBKSn9AkE8Nv4aoNcCm+e4/ktQYQfOVPkH369xAezKNP/X5Kz8nUWBAqoFIQPgx4L9Vv7fAd8yXwEFAyr+Sa7O/JL+DwDyFmcB9HWC/OGaRQDoZ7UDphfpAwxcFQfhWDkEtgeJA79glQALabr89G7S+Urg2QEYUmEB0xYNAQ7xIQJzDS0BpLyNAv+zJvoj0bcBJTX7A5TCdv6Rwwj4lVADAOJ65wM+uvsAOfry/i7tDQB9jO0DkVIi//vN2wGmfGsBUo10/DyvGP9Hxqb9jNpHAz9amwMRSi8B91ZbAsX7FwPBOp8BPrzo+VCPbQPYOEUEnmahALNSKPh3JnbymOZhA54sUQVITDEFHUXZAw2Qyvxx8mL+dUApACDvOQL7nCEE98ttAhUoMQPpdEcATsEnAIzkFvwpXuD/8Z5C/tuTWwCdEF8GP6bzA0zzrPhA4NUCSC8S/ycAQwagSasEzyIXBizGFwTtvbsForSnBr/yRwLunu76LbE+/ZkeEwJVUs8AFxDzAx8mHPwaQ/T8i7Ky/oJDDwIorEsERph7BlTMbwWWlDcHKM87A0AMewD2bPD/VeM4+kzhWwB6V3MC3ac/A4ocFwJBQJEBwvnVAmWrBP59a8L+Q/4bAQgetwK36vsCZArLAP9Z1wOfsAsDKIhDAUFuUwNcD0sAl3qnAZfmmvzbLCUA6chhAPlcyvoJhO8BHUnjAV3pDwPTs7786gd6/tiM4wCnMgMDbeVzAtmJvv9wmrz9oEYk/vrC/v90TWsAKZy/A9Xl5v3p2Hr+nKK2/gDcIvxxqEUAd2WJAi+ysPnkHm8A3IsfAY27zvyk6YUCQuZZAfhsLQLhNdD+tiGlAfuzpQJul+kAPkqNAh4ULQCJ9LT8V+/O+brQKwB5WUcAtATDAaCLrv5uUG8AgKoLAStqHwIAm4r/gS+M/ZLSHQBwUp0AvdadAAHB/QJd/nD8wO6y/bCmAvyqZCkDBmIRA/bawP7+UhsAH5svAgKirv9c58EDniElBSc4YQd6xmj9grqvAbuqnwMRgLT+BTetAkSEjQfroBkGwEZRA5SHHP02EA74wOae/MBkXwPM/KsCiI/2/khqgv57ekL80AAS/i40LQPetyEATeAtBsa/yQBNBlUB8gVhAaxOOQBYCoUDDozVAFC4av8XN5b9mZjo902vwP12tST9Rag/AObVrwGvJB8CmCuq9iTBev5OpesBr2afAiwz1v95phUBD4/lAXFa6QJ+rWz7CH4nA5n2qwIyilsAnAZ/AhL2ywNcje8CSy5Q+qPRYQMQR8T9PLzPAHq6uwJ0vR8BY6Nw/x+mOQLTnbUCjktY/sHI2PlqTp78gYVHAAhp8wMmUtb/v+DVAp/CdQFTxSkBX7EY+ZdkCv1fbhj9N0/Y/BgGMPqphMMCGx6LA8I27wO6zm8D+ksu/VNFdQKmi7UCJgeVAP6ZRQJjd0T3YsHA/AaaFQMditkDHkopA2G86QGD0cUA9GqRA3jJZQLFu278p+87AfJDzwGVAw8D7Y67AcXvlwKDAEsGZ+wrBugi5wF1bT8CVI07AWGGXwIhMmMCGaem/fZ8HQNNcc0CdwClAW/HrP+/vk0AaDSBBCrdVQTE0O0F/wedAfjuUQOjarEDzb9lAXsHGQJgsnkCKhsVAJjYlQXrWZEGbvXRBgEdaQRsaNEGlRQ1BPve+QDHXRUBsZ5c/v469vlAcbMBUahLBmLhZwQzDVsE8jAvBVHJFwOe7UD8qiGJA1SbNQJFiCUEXxwJBrOOqQO95G0B7Mog/zWpmP3K5zD8g8oBASjAAQVPtJEEXsOpAgZUzPECbxcDH2d3A8/9iwE3zmr5OQJE/wTksQExNtEDvh/tA8WrRQNcD9T96tU3A1xvZwHVOCsGbAQ3B2HDcwEt3ecBZZTDAJ7GiwH2OB8F5sw7BujG9wBUrScBIQGHAxWeowOoTj8AmU/6+/ClMQBJUVEBfmO49USmCwIsc78DNnA7BP4bZwMFoTr926K9Ay5DOQNiBzj6PsurAou8Xwe+flcD6PMo/ZzNjQO3cqj9RSXG/KA2ov837AcAE5qzAkaoZwQVSIsFF357AV0xIQDMvEkEupyJBKJ7gQI04IUBBYFm/1qX4vzZ8Qr/SfvQ/UWqVQI7lwUB0PbZAXgOhQN7RzEApMyhBg79uQXsqfUEnIUBBIHDUQObliECjOsVAvocSQRspGUHqa+VA8pGYQHhDlEBQVM5A0UUKQZ4mI0GqcSZBCxUCQXEcREAS4xvAPNaMwO5amL/vIYtA4N3zQAuF3ED7U4ZAl9/uP4eWAb/zfZfAxQYowSdpaMEpfFrB3oYCwTxMub9eWkdAQwSWQPAlkEDJpHVArxQ+QMf47j/+44A/bKdtPyCSnT9tNGE/DHHMvZI6rz2bFT9AsOHmQCRrD0FnrMBAB84ePzfJNcBQHCrAtnOMv8ZtK7/IWF+/9NunPYvszT/1ypk/n/qyv0hAPMATYYG/mucHQB1ZEkDp9yu/zJ4dwGpN0763gCxAP/YpQKjGTr5+2/e/uomXv0YDfr9QfVzAUx2ywCfAVsCd8ds//tRxQGgiYj4wG5zAQ8PMwISkkcDanEvAt3BlwKe3Y8AgERfAMqYwwBCpzMAu9iDBjUgbwdEx1sBcls3AmYEpwVK0ZcE7lE3Bw+z3wPQMkcDq05zA28iwwPmAh8DACmXAFYTMwD9iKsEg3jzBwHMPwYbBr8D382LAR5K9vz53AUAbPYhAEzDsP7yVZ8DBz9PAWgySwD81Mb9TtFg/mLtTPtms9j39Nmo/NACvPsqjBMCJIG3AXaw2wNRpwb8qyA3AK4d7wMOSZ8AUrpG/RiW9PtN8Gr9g1rW/54wsPxm6g0AKz6NAgYRLQINAxD84h+4/PTvHPzrzA8CwMdzAofsCwSVtosCBk/C/lMcdwJOwrcDekNPAm2WewB6HW8CdWIvAqaO6wHD1hMBJLqg/ePnaQIUi/ECUdlpAC/U9wNo8wcDUSlnAss4UQAtNukDGdYpAXim5PgTFl79mdco/Ij3CQK8ZDkGv2RZBbn8RQesZBUH8J89AxLmFQBmjX0B0a6BAdgfQQGz4uUBy6HtA9OtSQMVuakBtdgtA3/4HwPOexMA9K9PApRSQwE+eX8CwWo7AFlmPwH/I6b9eOmQ/dJM/Pm2GR8BnHJfAELgewC8dlz+6WTdA2Y0AQItsQ72TiSrA3PWrwJF8wsD5Dz3A6nPFP6qR3z/SFoPA0VAcwRhE5sCyXGdAidVXQY6tXkFv6b1ACkgNwIP3j8CXjvq/RyOYP9znO0BmNXpAfCiRQJTthkBaozlAtPfGP598Kz+yHbS+ryPjv4M/K8AHLx/AyOgiwNL2lsCvUwnBVws0wbpKJ8HpXt7AlSRTwDEIg7/DZAs+A8kMPyGOrb6yzTfAk/m6wFgn6MCZ0crAfPiFwE8/E8BlqI+/MKrUvr+sDb9aFBfAdCyowDC5zcApu1PAOsItQIskx0CCEUBA1FqVwMRiGMEgKeXAoBiav0eyfz/INijApLfTwKzUs8Cup/u/qOUowLrZFMHQ3G3B55w9wfAmAsDvoaVALKRiQFa9ZsAGfQbBrHzpwADgOMDGvIk/kRxfQCiulEB/EY5AiQBcQOQSf0BiEPhAqQZKQamaY0FiUC5Bk9GxQJnK7D9F2Iq9Lv4nwH3328DqRTLBk7lTwVDsQ8E4qgPBTtIFwGq9VECnn4RAQ5yvvlvKqcAa6JfAdm+rP0KNzUCYNKdA22gkPt2EAsBWvXU/Pj+RQFtwZEA1LZi/BiCVwDbrZ8AmQl0/YbLGQOJXKkGrfUlB7b0nQcHgpUCuB3Y/zerEP61RrkA02fBAY02rQKOB+j8WGX0/0FOpP/kPfr9SFsfASnYXwf/Q18A2K6y+8812QNjBSUBuNAc+brLgv9hABsAngArA4cnovxbZ/jxo4SpAU4RpQBudDUC/7Gs/tAciQJIrxEBKm/tArXGuQFY9Sz/l4BPAgFcMwBwaDb/pt2K+ZRoSwO1MocCCEazA9YjAvx6fm0CNChRBek4GQbjud0AFY4k/d01uQDdmHkEu82JB81ZYQYstHkE7luBA+NK5QKMhgUBlqgo+feeJwCYrysB/AZzAQzzhvwh9Fj+copY/YGUHP4a43r7vJ4W/vHRrv3vyaL4ofig+OfQsv4zZHsBmdmLAgCcUwHxhBT+NeBJAohSMP/x40r+lHQ/A0t6VP04ivUC+juVAt7FWQOJ4479ooUTAZDs4PpQFYkB9vi1AQHOyv8hGgsCtGhbAvKUEQC5AsEC2xM5A84bCQEy1sEDoGpJAbvI4QOrVoj9XrBs/NBEMPyL9ED4LpPW+cRvNvQtV9D8a4ZhAXPbqQLCtDkEimAxB3uq/QPdTUz/A+oPAleO6wNtChcA6AfW/FC6iv4Sep7+ze2m+rfqdP6Y5AD/vaTHAChiwwK+8osDs0DnAj5IRwJoHdcBqNKPADv6UwHk/hcAEDqXAbaa5wCHvVMC6KYM/Dt4VQATF678A5v3AVfwnwYyuC8ELldDAYCTSwON848Cqsa3ALt4cwOg5zb9uEnXAsXjDwLeYrsDRkSnAPKxDvyF/g7/hi9e/uStbv7uWXT+TqaQ/4ekjv2fjZsCUh6rAfjyXwAGcMsBQPLi/5p27v3kY3b/TfDy/Qk9+P9Y2gj9ragHA4lfCwN0b7sBZb5rAM/MavxL0BUC0WR9ABKXsP845sD83Kds//tRhQHz40UBp+wBB66KUQLajP8CoghHBLn8MwfEUg8C6mLS/LkA4wOJ4bsAfdJ0+VDK4QGD9qUC1Rvm/7LcFwdPr4MDAWym+W4qUQG3Oh0AdWBJAMfcQQJ0gI0A6o4M+WFhBwABANcAyVeE/pBbSQMrT6UA2/G9AGTPnv2Iw7cAXbzPBSTwtwc1LxMA+KOS/F9hSwKSQH8EnQ2vBgWFIwXdl28D1SpHAF4jNwLF+18BAhOi/nbGRQAQ+z0DZTWFAQKTvvahlCMCVI2/A8tCfwLqqQsAlJjZAuSz6QHk420CaSAtAOuGVPwxJzkB7+D1BuM8mQUnsRUC6aULAegV1wNFRwr+zKgc/Qx0SQGqskUDx06xA50wjQIQuBMBv/3fAh9b9v16LL79GRFrANyH+wODFHsGhRhDBu2sFwU2PCsHq0+PAhicuwO84+j7oqq2/lN6xwKSfrcD0LGE/Qu7wQCLxBEEVHHpAePq2vo7GBcAiG2zAzM3gwOvWHcGguBTBBeTLwDVdmsAV3cDAdTH2wGwf8MAn0bbAAEBbwAG8yL6ennNATLX1QIA3EUGWsgNBdMPwQIi7/EBHSe1AS+mLQPrtKT6vJC7AfSeRwMeQ9MB3DUHBidljwWglOsGeBdnAkKeNwK1qq8C0gbXAlgIkwNch4D+nt2FAdgBFQP0ngUBPhexAWlAVQYRkzkBW/X8/vaGyv5ibvj83uc5AbiAbQea2LkHEqTdBDH4pQccCz0A/BgU/olM3wISOAsBc74i/vNSNwHwcIcG28DDBJWSZwDIVIkAfYzlAL2xtwNx+FcGqIfzAg+Djv6KlC0Bk7Mo/Y12cPPFSZT89yy9AQNPzP3P2BsAmMr3Au6fMwLh9c8AI2yu/JpNYP0YlUT1bUSbAzE66wGxzAMGi0QXBRcfiwLWVkMCWMsq+YgCVQHhC9EDqTaVAEScPwIe2F8GBfT7BZmYjwc1fDcFuRh3BdssowfoUAMGkv1nAIY77vmx47r4Dp1m/aCLePqF2BUDWtNI/wfk7v93DF8C11aq/YoHhP1K3oUD/ceNAiHvmQOGxrEAzEz1AiVDFP0VWmD80ETw+9Sr1v9TrF8DTzb0/OQPzQJZsJkGiI/VA7WxnQBqQWECpIr5ASfa3QLz0WD9cl4XAReCPwL/sor92oHo/elaIP+8Ywz/5vz5ANIEUQHjp/L/DS8XAPBW/wBvNOsDmLgrApjqUwGeztMBDCxbAM8LCPz4Ioj+mG5y/CBtIvh3Rk0ArjtZAtuIVQAbgPsDc1di/PBycQOyQ9UAHnwBA6KLIwNw/DMEzs5zAUclPv1BrUb7J1Eq/l24WPqWsoD/NO3U+qk/Lvwyzj78YxNM/lfN4QAj7kUBD7LJA3vrvQDGw6ECK7ztAFO7wvzfprr/2t5tADrAoQfRYH0HGFYNAFX3jv9FJksAGwajAI5mzwAxJtcCODaPA9PyOwIRWhcB1Il7ALDMAwAPneb8Wiru/RdgKwILRRL/A2iBAdeqQQIiUP0C89Fe/byiIwG6yy8Agof3A8QYMwcuP8sAwy5PA68IQwA2vFMCle3nAykujwNhXucAiM9/A0SYDwTY078Bks4PAMJnyPIpfMUC2Y2tAoTZIQMzMTz9LuEXAOw/DwJPxo8AlZJ++dNWUQAXj1UDQXMRA/wCRQP9hyT/B+U/ALnfnwEN8v8CrLU8/5Cv4QE56GkGNp+VAvXGQQH09OkC+MEi+8BW0wI4FG8HSxgzBe1yQwLV1pL84ZyW//sMXvxrAQ7606IG/RMo6wABv/r8+Z4dAdIc4Qaw0UUGmdQZBazmQQHZ2zUAl0CJB43oCQc6Z9L7NcwjBy/sbwdhgrcDWdGC/fmyNPwk5aj+/Drq/6nPNwEBMN8EJWjrB412vwPUKEkBPn7RAoxJuQJYhXb78UI7AF0wewcD3c8Gnw3PBvRnZwCcgokDGUTNBTOYIQbMaSECnN/o/jg2TQKMCnkAwu8G9rPrZwAfiHsEnmQvB0n/NwBI7o8AULmLATmKgvJaZkEDJBedAA6nKQEL/NUCixR2/LSH2v7DhSL+coro/By5NQGx3gEA+UZdAlYTGQNJ3AkE2YBhBwK4bQQoWEUE21P5AK8XOQCDZlEBcTkNA6cYGQIcFyj/dZGI/BFY9vunXwr9hYlDA3z6xwEQ598AGLAjBt1DpwJhNnMCG6R/AVwoev4PAzj6qcSO/vliUwJBHHcH1qEPBcnwZwfHkhsCEHqW+bTRpP3F7/z+2HJBA1ei9QBo/RUCXXx7A8bOZwPwHl74QsPtA9sZUQdiVVkFHYi9Bb6ARQZwL60D5IG1A8PRkv7ZzNsDEgiC/elY3QG1lekBAwjJAo3I+QM0ktUAFm+ZAX3hXQDDRncAiRT7B3UNQwaKLFcG8TZnAM3Nmv+WRY0Ae6gNBQtIWQSVcjEBJ/mrAAjH8wLeQqcD+siu+ftvPPy5umb52T6G/T8/NP+dbtkB7Yt5AOQulQAdPTUDoKRRAQEJjP02k1b/lATTAFD+MvoIzgUCs+7tAwUl5QNWWQz/1ipy/sCJKwFcD1sAF1h/BO2gSwVKnUsDQYn1A9pQKQYRdJEHRZiFBBWL9QCM6MEAyRXfAtrL7wF6h48CbzoLAD6oqwLfgVMC3sFTAAICPvzw9yT9iXzBAiq9KQEtwlkBrQtlAbjvRQMkVO0B4+lS/kI/uvugBhUCVNAZBAur3QOH5N0A23Jy/NO9zv6+jyD8zM1o/T96gwKs9L8He9hrBImzdvuiKEkF+2C5BfdelQGZmWb5xG8k+vtCCQHwohkD0bEm/fGC+wL7u5cB4K8DAhpe1wDRwrMBcvsq/e8q5QLYDP0H6lU1B7mIfQQFE4kCm6qBAt2APQKwcQr8zwoe/vr+wP0UH3D+i83PAosA6wan6Y8EGkBTBGBU4wFRj4b9HQajA/b3qwFBDo8A+F+i//daWv+OF9r8T0Di+oWaOQCi2/EAiRdhAxPEYQDC7Sr89m3Y+ig6iQIIjLUE1XV9Be989QX85mUCGmVvAlH3/wOzg8cDfn7PAIALLwKkuHMF6QjzBGtARwdvJUMDgXKE/DJPWP/u6Mr+ybC3A6PlAwP4jO8D3LYHAAEC+wMXG2MDaPLXAMMp3wI3HPsA36iXAGi9Yv7OrJUAfm6JAvr5rQCdRkr/T47DAd93FwIZYYMDfPpm+n0u/PwNH2j8wu7s+YmAywLcB18DfbgnByfXLwKogwr8urhFA9VoyQPptPT/uKhHAX6ixwPOjBcE99w3BcEbJwL1xRsAyxUfAOP7RwM8XEcEpa+LAuRsrwLeAbr+hlzXAXX1iwBXdoz+2YhNBX1NWQW7rJUG6+mdAzIxqv+FakL+woQ4/FyiVP8WPID6AZqS/gZUJwLSXBsDwVo2/D5wDP7eP+D/0/CNATQQnQNu4LUAJaUJAKO5YQIYHeEDxvI5ANG91QG00wLsHleDADCVZwX+OccFXQCvBPgCKwEfhH7/yMAG/SqyJvwpG2z367AxAyhIuQO5rbD+i1Ma/C4VQwCfRmcBapO/AQEArwRg9QcHaLifB2ND2wDx01sCI4vLAYQv2wLjnpcD2l+q/JGgkv2meur/TKzW/E5B2QABHG0G5g0VBE7wpQXB96ED9do1AvjBUP/aGmsADMSDBddUnwSg9wsCFS5i/rQmcP8dZbkDhkRxBOXSHQU00k0H3kEFBC52LQOwOHEBvaLBAaTjWQLo5Q0CuhwW/qQSPPwY4rUC/hahAKYudv36oAMHQAwzBxQ5wwO845D/lAZBAIe6VQCaTQUAZYgm/6xqEwIx5bcDaSv4/TBEDQUn1DEHqc3tAVn2rvgU0ET087Po/UUloPjrxnMBKegTBqXvqwDBbqcADR7nAkjrmwFZ+q8AHTvq+HhUWQECCWD7ouUzA2CASwDtPOkBmztJAnXePQMxdp78TOrbAENfUwA52v8CvLajA1wJtwEI+Pb/svtg/FR2NP/40BMCfcpnAIMmtwOcEs8ATKezAWw4ewdrKH8GTsMzAdBOqv9wHCECvNFNAM/JwQBxqlEAUJ61AOXOsQJemnEAQ+YdAzRwfQAnqwL/tHdPA+m0XwfWQ/MCze1zAKVzXPPIwzj6Wcmy/Xiunv6IjDT3e0dE/IAHrP2NdRT7NyjLAeGPJwO+FD8Gj4RHBOx7BwGZXmr/E8itA/Z6EQGa1cEDs4CpAFL9xPwxC3b+cc4rAKnGXwGspC8CSfKY/wVciQLUmjT6J0H/AW5D7wOYzHMGCzxDBi5OwwOMUrbxib51A21nVQBPhqUBwj4JAMEK6QGVwE0FyoB1BCem0QNY0oj6jAay8gRXLQCAWZUFZR4pBIbpiQclFIEGfVhlBF1g8QVHGN0FtHspACCytviR3VsBWHeq/AO+wPvN90b6V9FHARu2VwBBJOcBYuaM+P+YfQE8+XUDDLJJAoGG9QDmruEA6kVlAFfuyP0JPakDB3ChBWaOHQdMyg0ECa/dAhD07wPhh9cAKVo3Av+7DP+okb0CvlMs/c9f4Pf7kUED/cA5BKpA4QdF8DkElfo1AkZ45QLwVqUABGgVBQeEHQb7fpEBtxYo+/6FXwAyCY8A1zY8+H5PGQG2FKkFn0zVBxQ8WQbIl70Cci9dAPrm7QKofeUCqwQVApD8QQCbrg0C/tr1Amk/eQPDG+EBwBQJBlEfRQMXuWEAM8xRAHyvLQI6AT0FT/X1BCwlBQafwqEBTBYw/IwoNP+XhXz9vQYw/fe1WQAlq/0Ds/itBpS3+QLifEUDqc1M+EAlTQKQutkBMBu4/dTm6wAOBIME+iPrAmWpfwCmr5L9i4ei/sS5nPvUhjkBzH9hAhr+fQOgJEEA6wShAUteyQPYG1UBLqFdAA6fjv/tSksDy8G3AXS2lv8bc1j7aCpQ/3UTzPxMBO0Auz0xAUC3GP5wx+L+eJrLANc7owPMuy8BSV3PAlOV0vyL97z+lTJlAmlbdQE5R3UA23KRAeKt/QELmm0AFIr1A87WFQKg1gT2GmCLACP2Vv+I44z+/TAtAFZ20vlKnFMBwTse/liFGvUrqBL/PBQnA8z3sv1TBdD/J9VZA2B80QAmK7b0MsWHAJ2/QwH9aA8Hpfs3AVFIcvj7Q4EDPwxZB8ZLHQM2bW0AlDctAAEhEQTi/WkG69gZBzIxFQJYaikAWrSNBMK9RQYpXFkEHb1ZAc9fcPolwPj8m4oE/9+TyPiH/qT+jqoBAgBaxQEOLZEAibHg83mLavzIVo7/iOKa/w3NHwBD4pMDL2LrAYu++wLhe38C+8AXBI1YHwYM33MBYKZHADaDAv+0dLkBXi9JAWe/NQD/GhT+8Ba3A3D3nwABufsAqWHC/A3gIwGuqo8Cl1JPATBXsPZ3XjEB0JY9AgsMGQGaXtz/zfUVAtMh7QHL6EEA92yM/+9ohQG3V8UDoFjlBW6EuQUP7skC2Qre/w8rUwJGt+cBAAp/AhDxWv2tplD9Ak44+yqHcvlmVCUAwidJAfzn5QK3ZXEAjORDA59tOwBxrOj+3AE5AcxdLvz8pAsF5wSvB0i+nwLoYREBvmM1AtVZQQA0gt78DODnAjVfPvxF2X7+KP7+/wxOcv+N2qj9/4YRAxUeKQDTA9D91AvI9mnfGP40uq0BuZARBKHsBQdh/r0BfiDxAdHUTQBJjUkBQS4VAOcVnQO+5BEANr5g/Nf0DQEHBeEBboZVAewRRQNiBIz9gdji/SSyUP8g3vUCzsylBOVM5QerT8kCZSsc/uvizv2KwlD+UL8pAcO0JQT55vUBy2a0/OzBPvzm0Hb6z+68+TiCRv3nnRcBmlV3A69IdwMQRp79rmg8/mauNQCMGDkEM/R9B4/7JQHA/tz9/ao6++hwEPyzU775FqIDA8WSlwHBfm70DUORA8lj+QMt/l77Qdy3B51J1wa5KS8GYsQTBcBbBwKUUnMDaayvAVTCcvR72pj/wBQpAPKWHQD0x2EBkw91AuA+QQPEkOkAf/I1AeYfIQN6xeUA7rwrA2BfBwA9bWMCD8EhA9bHdQEB7kkDTy9G/jVfvwIQ1KsFtqSzBacsCwZN4eMBudAa/XKAGvzhGX8BgrtDA/CDywEN868BYT/DAs9H4wK5v0cDh6WjADGKLvyuHE7/tfJa/0yssv3e+pj/OyCtAA2ftPwpGPj6IIzM/IfaJQO5OBkGASxtBEugCQWSa10BGhORA/wDrQL26h0Ao7aq/MYiKwIwqor+1rZpA00XqQHE6bEBUY7K/uqnuvw3AHUBjTcZAgWSpQOpTuD/I54a/VKMcv441eD/5nvE/tLgAQAq3sj9wztq+oOgqwEl9K8Dq5IE/KXu9QMzm+kAbDbdAH6MVQOVhzb2mejHAdOvowEF8PME8DEzBS9ghwac3+sCSSAfBLYEZwdoq7MCf7BHAvSOpPw5tgj/6vii/eqVQvbYTO0CoNa5AFx66QHHTlED6HSNAAK9kv6v1nsA7/9fAQCJ8wM1q7T8ixMdAo2nOQNFAYUDVZ4M+HofPvw7N9L8pXGG/Yw6MP6UcWUCHTbVA+qECQYjzLEEXF0dBfIFCQUL6MEFjVjJBXK9AQUe6KkFp/qlAgvGov+QTn8C2BKPAktycwCxUwsCYvMTA91QzwNFxvz9QTARAzjmnv5tFXsDEcRm/Qo+ZQLkz7UB9Lb1AtYZjQPFjOUCEHkJAUboqQP5DOECdMJlA6g3PQNioo0ASlMo/fvsqvp3AnD8/9QpAeDpbv1y3wcDoagjBag3awCCSicDRoHzA2gSRwC1CYMB0c6u/R/IMv7/uub+wIdu/rBxpvmRMkz9XimI/vPQaP+nHMUAH3tdA8UgVQV4lD0FDO9xAsViNQLWVpz+At9a/Niutv+QTe0B44h9Bh9ojQaS3gEB1wqW/Nc17PypOAEFIQydBbquCQPRklsB0xdPAoInavpBXzECNeOBABVMsQC2yx706QhZAHp/xQNKeK0FWbSFBvBz4QAUC0kCve+ZAYKYFQQhYDEHQZAhBhlgDQTJF9EC7HsBAC4VZQEX2kz8JitE96rNwv7xzY8Ar/tLABQLLwHKZjb9iiKpABsDYQHDOwD8aSLHAUWEFweBlx8AC62DAnHNbwOAEl8DEIovAtmLLv7Pb8D8OxpNAh93HQJ+CxUAxSGVANnwpv2TrcMAwiXfAeSkSwNq7zL9WDRHArvYrwKTwGsA8fErAEIizwN2T5MBbEZXADtxlP/3unkDui5lA5h0rQF+oI0AMA5lAezy6QBnCQUA6sQrAWynKwPih+cDcJvHAQELXwI+Dq8BA4j7AxY8uPgmJVEBHEbdAevbSQF0VpEAOfrQ/zqkwwGC2mMCj0FfAxtxOPj4HV0A72IpADmxaQOz+F0ADWTtAaZ6kQKut5kA8td1A3+92QCDSYb6UZUnAWAiLwB1oj8DsD2jAyoN6v++oRkB2brxAqF6NQIU6iL8ZUdnAnvUPwRcQ6sDhwo/AJfRawG8omsACM+LAEyntwG/gbsBDK1dAsmkeQUCfM0Ebzs1AgDe3vr07g8CqkXvAebhBwCl8Z8Cg6XbAzTsxv3URr0DB1ytBsXdDQQ4NLEH18QtBeGnaQJZJhUDPd5Y/JXUevlZdiD9isEpARY6DQKLNhEDBuaBAWXfeQMWv/0Ckj9dALjCPQBUNZ0AzA5FAl1+kQOCrY0CMigw/Nguev7snTzxYiF5ATfzMQGJhzEB52FRAiCMDv/UaKsAVrTrASQ5ZwKE3tcDrJQfBaiEQwWEa3MBJLp3ACXK7wPMJDMH3JCHBhFEEwbg/tcARRabAwm7SwOUo3cB535HA3PVMv5J8GUBZT5ZA/PjQQDtu5kAylLFA4RoXQKwL0D56VqU/jfZTQPk/YEDm/aM/4wWWv8Uv/L+U5cy/usmyv0ZFkr+vA+0+nwtQQDKem0ByakxAPB2Nv0gHpcCX1tTASPiywBCpasBMFSDA5g4mwDB5U8A9SmTAPmg9wBqhE8Cc0zrAwmadwAxb1sDlEdTA8SOkwKDpicBFB6nAhjjTwN8owMDhWlbAA/huvxV7VL9mpyjAem2IwHe2isB6lkLA7C99v6Gl1z8vDZRAnZHQQLbCwkDEAHpAp3cVQF5KREA5jaFAuSuvQBlRPkBE6SG/CxUHwGsrL76NRlVAxReyQG6bs0CJsJpA+XeSQOMOiUAzwxVAjrXAv7xcqsB6fdvAy/i5wHQjeMA="
]

			}
		],
		"application": {
			"bruker_topspin_parameters": {
				"title": "T=170C\n13C{1H} R-INEPT\n\nl6 = \t15 (1.5 ms)\nl10 = \t15 (1.5 ms)\n-- 13C ---\nplw1 = \t100 W\np1 = \t3.25 us\np15 = \t1.0 ms\nplw21 = \t15.2 W (30 kHz)\no1 = \t4050 Hz\naq = \t75 ms\nde = \t10.0 us\nns = \t2*256\n-- 1H ---\nplw2 = \t50 W\np11 = \t2.6 us\nd1 = \t0.9 s\nspnam0 = \tRamp45-55.1000\nspdb0 = \t-11.2dB (opt) (=-5.35dB-6dB, 22kHz)\nplw12 = \t18.0 W (50 kHz)\nspnam2 = \tspinal64\npcpd2 = \t9.6 us\no2 = \t870 Hz\n-----\nT_reel : \t170C\nT_set : \t184C\nT_shim : \t41C\nFrame : \t1500l/h\nShim : \t~max pressure (blue pipe)\nTransf. line : \textreme (3500 l/h) --> influence spinning speed\n---\nshim : \tsondeCP4mm.2020\nSR : \tReferences.4mm/#1\nrotor : \tPF + ZrO@ cap\nB : \t2760\nD : \t731\nnuR : \t10.0 kHz (MANUAL)",
				"auditp.txt": "##TITLE= Audit trail, TopSpin 3.6.3\n##JCAMPDX= 5.01\n##ORIGIN= Bruker BioSpin GmbH\n##OWNER= labo200\n$$ /mnt/oldCentos/racine/NMRData/data/pf2_TBennett/PbBrPerovskite.3/102/pdata/1/auditp.txt\n##AUDIT TRAIL=  $$ (NUMBER, WHEN, WHO, WHERE, PROCESS, VERSION, WHAT)\n(   1,<2023-03-29 12:03:22.874 +0200>,<labo200>,<rmn200n.cemhti.cnrs-orleans.fr>,<go4>,<TopSpin 3.6.3>,\n      <created by zg on data set with UUID '596ad2a2-ce18-11ed-a2e2-000af7097849'\n       started at 2023-03-29 11:59:09.328 +0200,\n       POWCHK disabled, PULCHK disabled,\n       completed at 2023-03-29 12:03:22.873 +0200\n\n       configuration hash MD5:\n       8D 46 5C 87 EE 21 82 24 84 51 48 3B A3 DC EE 76\n       data hash MD5: 3746\n       51 72 19 60 A6 21 38 B2 C5 1A 44 ED 73 D3 D2 BB\n>)\n(   2,<2023-03-29 12:03:35.194 +0200>,<labo200>,<rmn200n.cemhti.cnrs-orleans.fr>,<go4>,<TopSpin 3.6.3>,\n      <continuing acquisition>)\n(   3,<2023-03-29 12:07:48.805 +0200>,<labo200>,<rmn200n.cemhti.cnrs-orleans.fr>,<go4>,<TopSpin 3.6.3>,\n      <continue with go on data set with UUID 'f7e3c1dc-ce18-11ed-a6df-000af7097849'\n       started at 2023-03-29 12:03:35.194 +0200,\n       POWCHK disabled, PULCHK disabled,\n       completed at 2023-03-29 12:07:48.805 +0200\n\n       configuration hash MD5:\n       8D 46 5C 87 EE 21 82 24 84 51 48 3B A3 DC EE 76\n       data hash MD5: 3746\n       C7 3A EB 59 36 8F 14 9C 47 61 6F EA 94 29 91 E8\n>)\n(   4,<2023-03-29 12:08:02.402 +0200>,<labo200>,<rmn200n.cemhti.cnrs-orleans.fr>,<proc1d>,<TopSpin 3.6.3>,\n      <Start of raw data processing\n       efp LB = 5 FT_mod = 6 PKNL = 1 PHC0 = -142.325 PHC1 = 0 SI = 8K \n       data hash MD5: 8K\n       F7 33 90 05 93 64 E4 C3 8E 25 D1 CF F1 DD 2A C3>)\n##END=\n\n$$ hash MD5\n$$ 79 04 54 07 C7 DD 81 6E FA 05 4D A3 E0 11 A9 BE\n",
				"audita.txt": "##TITLE= Audit trail, TopSpin 3.6.3\n##JCAMPDX= 5.01\n##ORIGIN= Bruker BioSpin GmbH\n##OWNER= labo200\n$$ /mnt/oldCentos/racine/NMRData/data/pf2_TBennett/PbBrPerovskite.3/102/audita.txt\n##AUDIT TRAIL=  $$ (NUMBER, WHEN, WHO, WHERE, PROCESS, VERSION, WHAT)\n(   1,<2023-03-29 12:03:22.874 +0200>,<labo200>,<rmn200n.cemhti.cnrs-orleans.fr>,<go4>,<TopSpin 3.6.3>,\n      <created by zg on data set with UUID '596ad2a2-ce18-11ed-a2e2-000af7097849'\n       started at 2023-03-29 11:59:09.328 +0200,\n       POWCHK disabled, PULCHK disabled,\n       completed at 2023-03-29 12:03:22.873 +0200\n\n       configuration hash MD5:\n       8D 46 5C 87 EE 21 82 24 84 51 48 3B A3 DC EE 76\n       data hash MD5: 3746\n       51 72 19 60 A6 21 38 B2 C5 1A 44 ED 73 D3 D2 BB\n>)\n(   2,<2023-03-29 12:03:35.194 +0200>,<labo200>,<rmn200n.cemhti.cnrs-orleans.fr>,<go4>,<TopSpin 3.6.3>,\n      <continuing acquisition>)\n(   3,<2023-03-29 12:07:48.805 +0200>,<labo200>,<rmn200n.cemhti.cnrs-orleans.fr>,<go4>,<TopSpin 3.6.3>,\n      <continue with go on data set with UUID 'f7e3c1dc-ce18-11ed-a6df-000af7097849'\n       started at 2023-03-29 12:03:35.194 +0200,\n       POWCHK disabled, PULCHK disabled,\n       completed at 2023-03-29 12:07:48.805 +0200\n\n       configuration hash MD5:\n       8D 46 5C 87 EE 21 82 24 84 51 48 3B A3 DC EE 76\n       data hash MD5: 3746\n       C7 3A EB 59 36 8F 14 9C 47 61 6F EA 94 29 91 E8\n>)\n##END=\n\n$$ hash MD5\n$$ 17 E1 68 50 35 13 8A 1D ED 02 83 25 F0 81 6B 6C\n",
				"pulseprogram": "# 1 '/mnt/oldCentos/racine/NMRData/Local/lists/pp/pf_Rinept'\n# 1 '<built-in>'\n# 1 '<command-line>'\n# 1 '/mnt/oldCentos/racine/NMRData/Local/lists/pp/pf_Rinept'\n;Refocused INEPT\n;Phase cycling: Elena et al., JACS 127 17296-17302 2005\n\n;p1     F1 90 degree pulse\n;p11    F2 90 degree pulse\n;cnst31 spinning speed\n;l6     Nbr of rotor period for pumping time (d6)\n;l10    Nbr of rotor period for conversiong time (d10)\n;l16    Backward shift for full echo acquisition (d11)\n;l0     Rotor period increment for l6 or l10 scan\n;d0     incremented delay (2D)\n;d1     relaxation delay\n;d6     1/(6J(XH))  XH, XH2, XH3 positive\n;       1/(4J(XH))  XH only\n;       1/(3J(XH))  XH, XH3 positive, XH2 negative\n;d10    1/(4J(XH))\n;\n\n# 20 '/mnt/oldCentos/racine/NMRData/Local/lists/pp/pf_Rinept'\n'p2=p1*2'\n'p12=p11*2'\n'd0=1u'\n'l0=1'\n'acqt0=-p1*2/3.1416'\n'in0=inf1'\n\n\n# 30 '/mnt/oldCentos/racine/NMRData/Local/lists/pp/pf_Rinept'\n'd6=l6*(1s/cnst31)-(p11)'\n\n\n# 35 '/mnt/oldCentos/racine/NMRData/Local/lists/pp/pf_Rinept'\n'd10=l10*(1s/cnst31)-(p1)'\n\n\n# 41 '/mnt/oldCentos/racine/NMRData/Local/lists/pp/pf_Rinept'\n'd11=d10-l16*(1s/cnst31)-de'\n\ndefine delay dfsfilter\n'dfsfilter=5*(1s/cnst31)'\n\n# 1 'mc_line 46 file /mnt/oldCentos/racine/NMRData/Local/lists/pp/pf_Rinept exp. def. part of mc cmd. before ze'\n; dimension 1D; AQ_mode \ndefine delay MCWRK\ndefine delay MCREST\ndefine delay       EXTDEL\n'EXTDEL = 100u'\n'MCREST = 30m - 0.500000*30m'\n'MCWRK = 0.500000*30m'\n\n    dccorr\n# 46 '/mnt/oldCentos/racine/NMRData/Local/lists/pp/pf_Rinept'\n ze\n# 1 'mc_line 46 file /mnt/oldCentos/racine/NMRData/Local/lists/pp/pf_Rinept exp. def. of mc cmd. after ze'\nEXTNSD, EXTDEL ippall\n lo to EXTNSD times 256\n# 47 '/mnt/oldCentos/racine/NMRData/Local/lists/pp/pf_Rinept'\n# 1 'mc_line 47 file /mnt/oldCentos/racine/NMRData/Local/lists/pp/pf_Rinept exp. start label for mc cmd.'\n1 MCWRK\n  MCREST\n# 48 '/mnt/oldCentos/racine/NMRData/Local/lists/pp/pf_Rinept'\n# 52 '/mnt/oldCentos/racine/NMRData/Local/lists/pp/pf_Rinept'\n'd6=l6*(1s/cnst31)-(p11)'\n\n\n# 57 '/mnt/oldCentos/racine/NMRData/Local/lists/pp/pf_Rinept'\n'd10=l10*(1s/cnst31)-(p1)'\n\n\n# 63 '/mnt/oldCentos/racine/NMRData/Local/lists/pp/pf_Rinept'\n'd11=d10-(l16)*(1s/cnst31)-de'\n\n2\n;--- Recycle --\n\n   d1 do:f2\n# 72 '/mnt/oldCentos/racine/NMRData/Local/lists/pp/pf_Rinept'\n   10u pl1:f1 pl2:f2\n;--- DFS --\n\n\n# 78 '/mnt/oldCentos/racine/NMRData/Local/lists/pp/pf_Rinept'\n;--- 1st F2 T90 --\n   (p11 ph6 pl2):f2\n# 93 '/mnt/oldCentos/racine/NMRData/Local/lists/pp/pf_Rinept'\n;--- Pumping block --\n(center\n   (p2 ph2):f1\n   (d6 p12 ph1 d6):f2\n)\n(center\n   (p1 ph4):f1\n   (p11 ph3):f2\n)\n;--- Reconversion block --\n d10\n(center\n   (p2 ph5):f1\n   (p12 ph1):f2\n)\n;--- Refocusing --\n   d11\n;--- Purging pulse --\n\n\n# 114 '/mnt/oldCentos/racine/NMRData/Local/lists/pp/pf_Rinept'\n;--- Acquisition --\n\n 1u cpds2:f2\n go=2 ph31\n 1m do:f2\n\n# 1 'mc_line 125 file /mnt/oldCentos/racine/NMRData/Local/lists/pp/pf_Rinept exp. mc cmd. in line'\n  MCWRK  wr #0\n# 126 '/mnt/oldCentos/racine/NMRData/Local/lists/pp/pf_Rinept'\n# 127 '/mnt/oldCentos/racine/NMRData/Local/lists/pp/pf_Rinept'\nexit\n\n;-- BE ---\nph1=0 2\nph2=0 2\nph3=1 1 3 3\nph4={0}*4 {1}*4 {2}*4 {3}*4\nph14=0 0 2 2\nph5=0 2 0 2 1 3 1 3\nph6={0}*8 {2}*8\nph20=0\nph31=0 0 2 2 1 1 3 3\n\n;-- FF ---\n;ph1=0\n;ph2=0 0 2 2\n;ph3=1 3\n;ph4=0 0 2 2\n;ph14=0 0 2 2\n;ph5=0 0 0 0 1 1 1 1 2 2 2 2 3 3 3 3\n;ph6=0 0 2 2 1 1 3 3\n;ph31=0 2 0 2 1 3 1 3 2 0 2 0 3 1 3 1\n;ph20=0 1\n",
				"acqus": "##TITLE= Parameter file, TopSpin 3.6.3\n##JCAMPDX= 5.0\n##DATATYPE= Parameter Values\n##NPOINTS= 18\t$$ modification sequence number\n##ORIGIN= Bruker BioSpin GmbH\n##OWNER= labo200\n$$ 2023-03-29 12:07:48.806 +0200  labo200@rmn200n.cemhti.cnrs-orleans.fr\n$$ /mnt/oldCentos/racine/NMRData/data/pf2_TBennett/PbBrPerovskite.3/102/acqus\n$$ process /opt/topspin3.6.3/prog/mod/go4\n##$ACQT0= -2.0690094219506\n##$AMP= (0..31)\n100 100 100 100 100 100 100 100 100 100 100 100 100 100 100 100 100 100\n100 100 100 100 100 100 100 100 100 100 100 100 100 100\n##$AMPCOIL= (0..19)\n-1 0 0 0 0 0 0 0 0 0 0 0 0 0 0 0 0 0 0 0\n##$ANAVPT= -1\n##$AQSEQ= 0\n##$AQ_mod= 3\n##$AUNM= <au_zgonly>\n##$AUTOPOS= <>\n##$BF1= 50.327758\n##$BF2= 200.15\n##$BF3= 200.15\n##$BF4= 200.15\n##$BF5= 200.15\n##$BF6= 200.15\n##$BF7= 200.15\n##$BF8= 200.15\n##$BWFAC= (0..63)\n0 0 0 0 0 0 0 0 0 0 0 0 0 0 0 0 0 0 0 0 0 0 0 0 0 0 0 0 0 0 0 0 0 0 0 0\n0 0 0 0 0 0 0 0 0 0 0 0 0 0 0 0 0 0 0 0 0 0 0 0 0 0 0 0\n##$BYTORDA= 0\n##$CAGPARS= (0..11)\n0 0 0 0 0 0 0 0 0 0 0 0\n##$CHEMSTR= <none>\n##$CNST= (0..63)\n1 1 1 1 1 1 1 1 1 1 1 1 1 1 1 1 1 1 1 1 1 1 1 1 1 1 1 1 1 1 1 10000 1 1\n1 1 1 1 1 1 1 1 1 1 1 1 1 1 1 1 1 1 1 1 1 1 1 1 1 1 1 1 1 1\n##$CPDPRG= (0..8)\n<> <> <spinal64> <> <> <> <> <> <>\n##$D= (0..63)\n1e-06 0.9 0 0 0 0 0.0014974 0 0 0 0.00149675 0.00148675 0 0 0 0 0 0 0 0\n0.1 0 0 0 0 0 0 0 0 0 0 0 0 0 0 0 0 0 0 0 0 0 0 0 0 0 0 0 0 0 0 0 0 0 0\n0 0 0 0 0 0 0 0 0\n##$DATE= 1680084468\n##$DATE_START= 1680084215\n##$DE= 10\n##$DECBNUC= <off>\n##$DECIM= 800\n##$DECNUC= <off>\n##$DECSTAT= 4\n##$DIGMOD= 1\n##$DIGTYP= 12\n##$DQDMODE= 0\n##$DR= 21\n##$DS= 0\n##$DSPFIRM= 0\n##$DSPFVS= 20\n##$DTYPA= 0\n##$EXP= <SOLIDS1H>\n##$FCUCHAN= (0..9)\n0 2 1 0 0 0 0 0 0 0\n##$FL1= 0\n##$FL2= 0\n##$FL3= 0\n##$FL4= 0\n##$FN_INDIRECT= (0..7)\n0 0 0 0 0 0 0 0\n##$FOV= 0\n##$FQ1LIST= <>\n##$FQ2LIST= <>\n##$FQ3LIST= <>\n##$FQ4LIST= <>\n##$FQ5LIST= <>\n##$FQ6LIST= <>\n##$FQ7LIST= <>\n##$FQ8LIST= <>\n##$FRQLO3= 58817\n##$FRQLO3N= 2\n##$FS= (0..7)\n83 83 83 83 83 83 83 83\n##$FTLPGN= 0\n##$FW= 4032000\n##$FnILOOP= 0\n##$FnMODE= 0\n##$FnTYPE= 0\n##$GPNAM= (0..31)\n<> <> <> <> <> <> <> <> <> <> <> <> <> <> <> <> <> <> <> <> <> <> <> <>\n<> <> <> <> <> <> <> <>\n##$GPX= (0..31)\n0 0 0 0 0 0 0 0 0 0 0 0 0 0 0 0 0 0 0 0 0 0 0 0 0 0 0 0 0 0 0 0\n##$GPY= (0..31)\n0 0 0 0 0 0 0 0 0 0 0 0 0 0 0 0 0 0 0 0 0 0 0 0 0 0 0 0 0 0 0 0\n##$GPZ= (0..31)\n0 0 0 0 0 0 0 0 0 0 0 0 0 0 0 0 0 0 0 0 0 0 0 0 0 0 0 0 0 0 0 0\n##$GRDPROG= <>\n##$GRPDLY= 67.9839172363281\n##$HDDUTY= 20\n##$HDRATE= 1\n##$HGAIN= (0..3)\n2000 0 0 0\n##$HL1= 0\n##$HL2= 0\n##$HL3= 0\n##$HL4= 0\n##$HOLDER= 0\n##$HPMOD= (0..7)\n0 1 1 0 0 0 0 0\n##$HPPRGN= 0\n##$IN= (0..63)\n0 0 0 0 0 0 0 0 0 0 0 0 0 0 0 0 0 0 0 0 0 0 0 0 0 0 0 0 0 0 0 0 0 0 0 0\n0 0 0 0 0 0 0 0 0 0 0 0 0 0 0 0 0 0 0 0 0 0 0 0 0 0 0 0\n##$INF= (0..7)\n0 0 0 0 0 0 0 0\n##$INP= (0..63)\n0 0 0 0 0 0 0 0 0 0 0 0 0 0 0 0 0 0 0 0 0 0 0 0 0 0 0 0 0 0 0 0 0 0 0 0\n0 0 0 0 0 0 0 0 0 0 0 0 0 0 0 0 0 0 0 0 0 0 0 0 0 0 0 0\n##$INSTRUM= <spect>\n##$INTEGFAC= (0..63)\n0 0 0 0 0 0 0 0 0 0 0 0 0 0 0 0 0 0 0 0 0 0 0 0 0 0 0 0 0 0 0 0 0 0 0 0\n0 0 0 0 0 0 0 0 0 0 0 0 0 0 0 0 0 0 0 0 0 0 0 0 0 0 0 0\n##$L= (0..31)\n1 1 1 1 1 1 15 1 1 1 15 1 1 1 1 1 0 1 1 1 4 1 1 1 1 1 1 1 1 1 1 1\n##$LFILTER= -1\n##$LGAIN= -1\n##$LINPSTP= 0\n##$LOCKED= no\n##$LOCKFLD= -1\n##$LOCKGN= -1\n##$LOCKPOW= -1\n##$LOCKPPM= -1\n##$LOCNUC= <off>\n##$LOCPHAS= -1\n##$LOCSHFT= no\n##$LOCSW= 0\n##$LTIME= -1\n##$MASR= 10000\n##$MASRLST= <masrlst>\n##$MULEXPNO= (0..15)\n0 0 0 0 0 0 0 0 0 0 0 0 0 0 0 0\n##$NBL= 1\n##$NC= -5\n##$NLOGCH= 2\n##$NOVFLW= 0\n##$NS= 512\n##$NUC1= <13C>\n##$NUC2= <1H>\n##$NUC3= <off>\n##$NUC4= <off>\n##$NUC5= <off>\n##$NUC6= <off>\n##$NUC7= <off>\n##$NUC8= <off>\n##$NUCLEUS= <off>\n##$NUSLIST= <automatic>\n##$NusAMOUNT= 25\n##$NusFPNZ= no\n##$NusJSP= 0\n##$NusSEED= 54321\n##$NusSPTYPE= 0\n##$NusT2= 1\n##$NusTD= 0\n##$O1= 4050\n##$O2= 870\n##$O3= 400.26\n##$O4= 400.26\n##$O5= 400.26\n##$O6= 400.26\n##$O7= 400.26\n##$O8= 400.26\n##$OVERFLW= 0\n##$P= (0..63)\n0 3.25 6.5 2.6 0 0 0 0 0 0 0 2.6 5.2 0 0 1000 0 0 0 0 2.125 0 0 0 0 0 0\n0 0 0 0 0 0 0 0 0 0 0 0 0 0 0 0 0 0 0 0 0 0 0 0 0 0 0 0 0 0 0 0 0 0 0 0\n0\n##$PACOIL= (0..15)\n2 1 0 0 0 0 0 0 0 0 0 0 0 0 0 0\n##$PAPS= 0\n##$PARMODE= 0\n##$PCPD= (0..9)\n0 0 9.6 0 0 0 0 0 0 0\n##$PEXSEL= (0..9)\n1 1 1 1 1 1 1 1 1 1\n##$PHCOR= (0..31)\n0 0 0 0 0 0 0 0 0 75 0 0 0 0 0 0 0 0 0 0 0 0 0 0 0 0 0 0 0 0 0 0\n##$PHLIST= <>\n##$PHP= 1\n##$PH_ref= 46\n##$PL= (0..63)\n120 120 120 120 120 120 120 120 120 120 120 120 120 120 120 120 120 120\n120 120 120 120 120 120 120 120 120 120 120 120 120 120 120 120 120 120\n120 120 120 120 120 120 120 120 120 120 120 120 120 120 120 120 120 120\n120 120 120 120 120 120 120 120 120 120\n##$PLSTEP= 3\n##$PLSTRT= -6\n##$PLW= (0..63)\n0 100 50 0 0 0 0 0 0 0 0 0 18 0 0 0 0 0 0 0 10.4 15.2 0 0 0 0 0 0 0 0 0\n0 0 0 0 0 0 0 0 0 0 0 0 0 0 0 0 0 0 0 0 0 0 0 0 0 0 0 0 0 0 0 0 0\n##$PLWMAX= (0..7)\n1312.5 416.7 0 0 0 0 0 0\n##$PQPHASE= 0\n##$PQSCALE= 1\n##$PR= 1\n##$PRECHAN= (0..15)\n-1 1 -1 0 -1 -1 -1 -1 -1 -1 -1 -1 -1 -1 -1 -1\n##$PRGAIN= 0\n##$PROBHD= <H140172_001 (PH MAS WVT 200W1 BL4 15N-31P/19F-1H)>\n##$PROBINPUTS= (0..15)\n<31P-197Au> <1H/19F> <> <> <> <> <> <> <> <> <> <> <> <> <> <>\n##$PULPROG= <pf_Rinept>\n##$PW= 0\n##$PYNM= <>\n##$ProjAngle= 0\n##$QNP= 0\n##$RD= 0\n##$RECCHAN= (0..15)\n0 2 0 0 0 0 0 0 0 0 0 0 0 0 0 0\n##$RECPH= 0\n##$RECPRE= (0..15)\n0 1 -1 -1 -1 -1 -1 -1 -1 -1 -1 -1 -1 -1 -1 -1\n##$RECPRFX= (0..15)\n1 0 0 0 0 0 0 0 0 0 0 0 0 0 0 0\n##$RECSEL= (0..15)\n0 0 1 0 0 0 0 0 0 0 0 0 0 0 0 0\n##$RG= 2050\n##$RO= 0\n##$RSEL= (0..15)\n0 2 1 0 0 0 0 0 0 0 0 0 0 0 0 0\n##$S= (0..7)\n83 83 83 83 83 83 83 83\n##$SELREC= (0..9)\n0 0 0 0 0 0 0 0 0 0\n##$SFO1= 50.331808\n##$SFO2= 200.15087\n##$SFO3= 200.15040026\n##$SFO4= 200.15040026\n##$SFO5= 200.15040026\n##$SFO6= 200.15040026\n##$SFO7= 200.15040026\n##$SFO8= 200.15040026\n##$SOLVENT= <>\n##$SOLVOLD= <off>\n##$SP= (0..63)\n120 120 120 120 120 120 120 120 120 120 120 120 120 120 120 120 120 120\n120 120 120 120 120 120 120 120 120 120 120 120 120 120 120 120 120 120\n120 120 120 120 120 120 120 120 120 120 120 120 120 120 120 120 120 120\n120 120 120 120 120 120 120 120 120 120\n##$SPECTR= 0\n##$SPINCNT= 0\n##$SPNAM= (0..63)\n<Ramp45-55.1000> <> <> <> <> <> <> <> <> <> <> <> <> <> <> <> <> <> <>\n<> <> <> <> <> <> <> <> <> <> <> <> <> <> <> <> <> <> <> <> <> <> <> <>\n<> <> <> <> <> <> <> <> <> <> <> <> <> <> <> <> <> <> <> <> <>\n##$SPOAL= (0..63)\n0.5 0.5 0.5 0.5 0.5 0.5 0.5 0.5 0.5 0.5 0.5 0.5 0.5 0.5 0.5 0.5 0.5 0.5\n0.5 0.5 0.5 0.5 0.5 0.5 0.5 0.5 0.5 0.5 0.5 0.5 0.5 0.5 0.5 0.5 0.5 0.5\n0.5 0.5 0.5 0.5 0.5 0.5 0.5 0.5 0.5 0.5 0.5 0.5 0.5 0.5 0.5 0.5 0.5 0.5\n0.5 0.5 0.5 0.5 0.5 0.5 0.5 0.5 0.5 0.5\n##$SPOFFS= (0..63)\n0 0 0 0 0 0 0 0 0 0 0 0 0 0 0 0 0 0 0 0 0 0 0 0 0 0 0 0 0 0 0 0 0 0 0 0\n0 0 0 0 0 0 0 0 0 0 0 0 0 0 0 0 0 0 0 0 0 0 0 0 0 0 0 0\n##$SPPEX= (0..63)\n0 0 0 0 0 0 0 0 0 0 0 0 0 0 0 0 0 0 0 0 0 0 0 0 0 0 0 0 0 0 0 0 0 0 0 0\n0 0 0 0 0 0 0 0 0 0 0 0 0 0 0 0 0 0 0 0 0 0 0 0 0 0 0 0\n##$SPW= (0..63)\n13.18257 0 0 0 0 0 0 0 0 0 0 0 0 0 0 0 0 0 0 0 0 0 0 0 0 0 0 0 0 0 0 0\n0 0 0 0 0 0 0 0 0 0 0 0 0 0 0 0 0 0 0 0 0 0 0 0 0 0 0 0 0 0 0 0\n##$SUBNAM= (0..9)\n<> <> <> <> <> <> <> <> <> <>\n##$SW= 496.703794149417\n##$SWIBOX= (0..19)\n0 1 3 0 0 0 0 0 0 0 0 0 0 0 0 0 0 0 0 0\n##$SW_h= 25000\n##$SWfinal= 0\n##$SigLockShift= 0\n##$TD= 3746\n##$TD0= 2\n##$TD_INDIRECT= (0..7)\n0 0 0 0 0 0 0 0\n##$TDav= 1\n##$TE= 457.1696\n##$TE1= 457.1696\n##$TE2= 0\n##$TE3= 0\n##$TE4= 0\n##$TEG= 300\n##$TE_MAGNET= 0\n##$TE_PIDX= 1\n##$TE_RAW= 457.1696\n##$TE_STAB= (0..9)\n0 0 0 0 0 0 0 0 0 0\n##$TL= (0..7)\n120 120 120 120 120 120 120 120\n##$TOTROT= (0..63)\n0 0 0 0 0 0 0 0 0 0 0 0 0 0 0 0 0 0 0 0 0 0 0 0 0 0 0 0 0 0 0 0 0 0 0 0\n0 0 0 0 0 0 0 0 0 0 0 0 0 0 0 0 0 0 0 0 0 0 0 0 0 0 0 0\n##$TUBE_TYPE= <>\n##$USERA1= <>\n##$USERA2= <>\n##$USERA3= <>\n##$USERA4= <>\n##$USERA5= <>\n##$UUID= <f7e3c1dc-ce18-11ed-a6df-000af7097849>\n##$V9= 5\n##$VALIDCODE= -1\n##$VALIST= <>\n##$VCLIST= <>\n##$VDLIST= <>\n##$VPLIST= <>\n##$VTLIST= <>\n##$WBST= 1024\n##$WBSW= 3\n##$XGAIN= (0..3)\n670 0 0 0\n##$XL= 0\n##$YL= 0\n##$YMAX_a= 1816415\n##$YMIN_a= -1780171\n##$ZGOPTNS= <-Ddec>\n##$ZL1= 120\n##$ZL2= 120\n##$ZL3= 120\n##$ZL4= 120\n##$scaledByNS= no\n##$scaledByRG= no\n##END=\n",
				"procs": "##TITLE= Parameter file, TopSpin 3.6.3\n##JCAMPDX= 5.0\n##DATATYPE= Parameter Values\n##NPOINTS= 8\t$$ modification sequence number\n##ORIGIN= Bruker BioSpin GmbH\n##OWNER= labo200\n$$ 2023-03-29 12:08:02.402 +0200  labo200@rmn200n.cemhti.cnrs-orleans.fr\n$$ /mnt/oldCentos/racine/NMRData/data/pf2_TBennett/PbBrPerovskite.3/102/pdata/1/procs\n$$ process /opt/topspin3.6.3/prog/mod/proc1d\n##$ABSF1= 0\n##$ABSF2= 0\n##$ABSG= 0\n##$ABSL= 0\n##$ALPHA= 0\n##$AQORDER= 0\n##$ASSFAC= 0\n##$ASSFACI= 0\n##$ASSFACX= 0\n##$ASSWID= 0\n##$AUNMP= <proc_1d>\n##$AXLEFT= 0\n##$AXNAME= <>\n##$AXNUC= <13C>\n##$AXRIGHT= 0\n##$AXTYPE= 0\n##$AXUNIT= <>\n##$AZFE= 0.1\n##$AZFW= 0.5\n##$BCFW= 0\n##$BC_mod= 0\n##$BYTORDP= 0\n##$COROFFS= 0\n##$CY= 10\n##$DATMOD= 1\n##$DC= 0\n##$DFILT= <>\n##$DTYPP= 0\n##$ERETIC= no\n##$F1P= 199.294336109833\n##$F2P= -133.861479528761\n##$FCOR= 1\n##$FTSIZE= 8192\n##$FT_mod= 6\n##$GAMMA= 0\n##$GB= 0\n##$INTBC= 1\n##$INTSCL= 1\n##$ISEN= 128\n##$LB= 5\n##$LEV0= 0\n##$LPBIN= 0\n##$MAXI= 10000\n##$MC2= 0\n##$MEAN= 0\n##$ME_mod= 0\n##$MI= 50\n##$MddCEXP= no\n##$MddCT_SP= no\n##$MddF180= no\n##$MddLAMBDA= 0\n##$MddMEMORY= 0\n##$MddMERGE= 0\n##$MddNCOMP= 0\n##$MddNITER= 0\n##$MddNOISE= 0\n##$MddPHASE= 0\n##$MddSEED= 0\n##$MddSRSIZE= 0\n##$Mdd_CsALG= 0\n##$Mdd_CsLAMBDA= 0\n##$Mdd_CsNITER= 0\n##$Mdd_CsNORM= 0\n##$Mdd_CsVE= no\n##$Mdd_CsZF= 0\n##$Mdd_LrLAMBDA= 0\n##$Mdd_LrNITER= 0\n##$Mdd_LrRANK= 0\n##$Mdd_LrZF= 0\n##$Mdd_mod= 0\n##$NCOEF= 0\n##$NC_proc= -6\n##$NLEV= 6\n##$NOISF1= 5\n##$NOISF2= -5\n##$NSP= 0\n##$NTH_PI= 0\n##$NZP= 0\n##$OFFSET= 328.4733\n##$PC= 4\n##$PHC0= -142.325\n##$PHC1= 0\n##$PH_mod= 1\n##$PKNL= yes\n##$PPARMOD= 0\n##$PPDIAG= 0\n##$PPIPTYP= 0\n##$PPMPNUM= 2147483647\n##$PPRESOL= 1\n##$PSCAL= 1\n##$PSIGN= 0\n##$PYNMP= <proc.py>\n##$RDF1= 0\n##$RDF2= 0\n##$RDFWHM= 0\n##$RDINT= 0\n##$RDPOS= 0\n##$REVERSE= no\n##$SF= 50.3277766700001\n##$SI= 8192\n##$SIGF1= 40\n##$SIGF2= 20\n##$SINO= 0\n##$SIOLD= 4096\n##$SPECTYP= <>\n##$SREF_mod= 1\n##$SREGLST= <1H.CDCl3>\n##$SSB= 0\n##$STSI= 8192\n##$STSR= 0\n##$SW_p= 25000\n##$SYMM= 0\n##$S_DEV= 0\n##$TDeff= 3746\n##$TDoff= 0\n##$TI= <>\n##$TILT= no\n##$TM1= 0\n##$TM2= 0\n##$TOPLEV= 0\n##$USERP1= <>\n##$USERP2= <>\n##$USERP3= <>\n##$USERP4= <>\n##$USERP5= <>\n##$WDW= 1\n##$XDIM= 0\n##$YMAX_p= 352506245\n##$YMIN_p= -13330334\n##END=\n"
			},
			"dmfit": {
				"from_filename": "S:/Bruker/TopSpin200/data/pf2_TBennett/nmr/PbBrPerovskite.3/102/pdata/1/1r",
				"save_date": "2023-03-31T07:07:09Z",
				"from_title": "T=170C",
				"origin": "pf_Rinept 13C PbBrPerovskite 102_1 1r -  labo200\n$$ 2023-03-29 12:08:02.402 +0200  labo200@rmn200n.cemhti.cnrs-orleans.fr\n$$ /mnt/oldCentos/racine/NMRData/data/pf2_TBennett/PbBrPerovskite.3/102/pdata/1/procs\n$$ process /opt/topspin3.6.3/prog/mod/proc1d\n S:/Bruker/TopSpin200/data/pf2_TBennett/nmr/PbBrPerovskite.3/102/pdata/1/1r"
			}
		}
	}
}
